# Supplementary material for: Large-scale discovery of protein interactions at residue resolution using co-evolution calculated from genomic sequences
Source: Nat Commun. 2021 Mar 2;12:1396. doi: 10.1038/s41467-021-21636-z (PMC7925567; doi:10.1038/s41467-021-21636-z)
Supplement: Supplementary file 3 — Supplementary Data 1 [file 41467_2021_21636_MOESM3_ESM.xlsx]

## Sheet: data
Uniprot identifier	Num positions	Num covered	Percent covered	N sequences	N_eff	N_eff / L	bitscore	precision	Protein names	Membrane compartment
3MG1_ECOLI	187	180	0.962567	13447	2848	15.8222	0.1	0.84	DNA-3-methyladenine glycosylase 1 (EC 3.2.2.20) (3-methyladenine-DNA glycosylase I, constitutive) (TAG I) (DNA-3-methyladenine glycosidase I) (DNA-3-methyladenine glycosylase I)
3MG2_ECOLI	282	242	0.865248	14708	4409.1	18.0701	0.3	0.712	DNA-3-methyladenine glycosylase 2 (EC 3.2.2.21) (3-methyladenine-DNA glycosylase II, inducible) (TAG II) (DNA-3-methyladenine glycosidase II) (DNA-3-methyladenine glycosylase II)
3PASE_ECOLI	433	415	0.95843	5128	1511.7	3.64265	0.1	0.361	Inorganic triphosphatase (PPPase) (EC 3.6.1.25) (ORFXE)
5DNU_ECOLI	199	175	0.909548	9861	2678.5	14.7983	0.2	0.682	5'-deoxynucleotidase YfbR (EC 3.1.3.89) (5'-deoxyribonucleotidase) (Nucleoside 5'-monophosphate phosphohydrolase)
5FCL_ECOLI	182	172	0.956044	16281	5961	34.2586	0.2	0.954	5-formyltetrahydrofolate cyclo-ligase (5-FCL) (EC 6.3.3.2) (5,10-methenyltetrahydrofolate synthetase) (MTHFS)
6PGD_ECOLI	468	268	0.613248	44775	9346.3	32.5655	0.2	0.818	6-phosphogluconate dehydrogenase, decarboxylating (EC 1.1.1.44)
6PGL_ECOLI	331	255	0.812689	29862	12698.4	47.2059	0.2	0.727	6-phosphogluconolactonase (6-P-gluconolactonase) (Pgl) (EC 3.1.1.31)
A2MGH_ECOLI	1367	1109	0.907827	8971	2880.8	2.32135	0.1		Putative alpha-2-macroglobulin homolog
A2MG_ECOLI	1653	1478	0.923775	8793	2747.9	1.79954	0.1	0.66	Alpha-2-macroglobulin (ECAM)	LPI
AAAT_ECOLI	162	159	0.981481	4567	861.9	5.42075	0.8	0.723	L-amino acid N-acetyltransferase AaaT (L-methionine N-acetyltransferase) (EC 2.3.1.-) (L-phenylalanine N-acetyltransferase) (EC 2.3.1.53)
AAEA_ECOLI	310	256	0.887097	128342	43132.1	156.844	0.1		p-hydroxybenzoic acid efflux pump subunit AaeA (pHBA efflux pump protein A)	IM
AAEB_ECOLI	655	634	0.983206	6206	1094.6	1.69969	0.1		p-hydroxybenzoic acid efflux pump subunit AaeB (pHBA efflux pump protein B)	IM
AAER_ECOLI	309	309	1	771	8.8	0.028479	0.8		HTH-type transcriptional activator AaeR
AAEX_ECOLI	67	58	0.865672	5529	764.3	13.1776	0.3		Protein AaeX	IM
AAS_ECOLI	719	708	0.990264	2295	496	0.696629	0.5		Bifunctional protein Aas [Includes: 2-acylglycerophosphoethanolamine acyltransferase (EC 2.3.1.40) (2-acyl-GPE acyltransferase) (Acyl-[acyl-carrier-protein]--phospholipid O-acyltransferase); Acyl-[acyl-carrier-protein] synthetase (EC 6.2.1.20) (Acyl-ACP synthetase) (Long-chain-fatty-acid--[acyl-carrier-protein] ligase)]	IM
AAT_ECOLI	396	394	0.994949	11947	2098.5	5.32614	0.2	0.881	Aspartate aminotransferase (AspAT) (EC 2.6.1.1) (Transaminase A)
ABDH_ECOLI	474	464	0.983122	174014	34527.5	74.0933	0.1	0.978	Gamma-aminobutyraldehyde dehydrogenase (EC 1.2.1.19) (1-pyrroline dehydrogenase) (4-aminobutanal dehydrogenase) (ABALDH)
ABGA_ECOLI	436	370	0.954128	137111	33192.4	79.7894	0.2	0.692	p-aminobenzoyl-glutamate hydrolase subunit A (EC 3.5.1.-) (PABA-GLU hydrolase) (PGH)
ABGB_ECOLI	481	365	0.893971	111919	31107	72.3419	0.1	0.634	p-aminobenzoyl-glutamate hydrolase subunit B (EC 3.5.1.-) (PABA-GLU hydrolase) (PGH)
ABGR_ECOLI	302	294	0.97351	2280	368	1.2517	0.8		HTH-type transcriptional regulator AbgR
ABGT_ECOLI	508	497	0.978346	3508	779.9	1.56922	0.3	0.468	p-aminobenzoyl-glutamate transport protein (PABA-GLU transport protein)
ABRB_ECOLI	348	337	0.968391	4389	1333.9	3.95816	0.2		Putative regulator AbrB (AidB regulator)
ACCA_ECOLI	319	310	0.981191	12439	1908.1	6.09617	0.3	0.734	Acetyl-coenzyme A carboxylase carboxyl transferase subunit alpha (ACCase subunit alpha) (Acetyl-CoA carboxylase carboxyltransferase subunit alpha) (EC 2.1.3.15)
ACCC_ECOLI	449	390	0.899777	148392	26743.6	66.197	0.1	0.877	Biotin carboxylase (EC 6.3.4.14) (Acetyl-CoA carboxylase subunit A) (ACC) (EC 6.4.1.2)
ACCD_ECOLI	304	240	0.832237	59993	5552.4	21.9462	0.2	0.813	Acetyl-coenzyme A carboxylase carboxyl transferase subunit beta (ACCase subunit beta) (Acetyl-CoA carboxylase carboxyltransferase subunit beta) (EC 2.1.3.15)
ACDH_ECOLI	316	176	0.575949	32613	5311.3	29.183	0.1	0.435	Acetaldehyde dehydrogenase (EC 1.2.1.10) (Acetaldehyde dehydrogenase [acetylating])
ACEA_ECOLI	434	279	0.801843	21632	3381.9	9.7181	0.1	0.696	Isocitrate lyase (ICL) (EC 4.1.3.1) (Isocitrase) (Isocitratase)
ACEK_ECOLI	578	568	0.982699	2536	295.2	0.519718	0.2	0.246	Isocitrate dehydrogenase kinase/phosphatase (IDH kinase/phosphatase) (IDHK/P) (EC 2.7.11.5) (EC 3.1.3.-)
ACFD_ECOLI	1520	1520	1	378	34.4	0.0226316	0.2		Putative lipoprotein AcfD homolog
ACKA_ECOLI	400	390	0.985	17093	4348.4	11.0365	0.2	0.923	Acetate kinase (EC 2.7.2.1) (Acetokinase)
ACNA_ECOLI	891	867	0.98092	21213	2675.2	3.06087	0.1	0.609	Aconitate hydratase A (ACN) (Aconitase) (EC 4.2.1.3) (Iron-responsive protein-like) (IRP-like) (RNA-binding protein) (Stationary phase enzyme)
ACNB_ECOLI	865	465	0.566474	17813	1089.1	2.22265	0.1	0.3	Aconitate hydratase B (ACN) (Aconitase) (EC 4.2.1.3) ((2R,3S)-2-methylisocitrate dehydratase) ((2S,3R)-3-hydroxybutane-1,2,3-tricarboxylate dehydratase) (2-methyl-cis-aconitate hydratase) (EC 4.2.1.99) (Iron-responsive protein-like) (IRP-like) (RNA-binding protein)
ACOCT_ECOLI	381	370	0.973753	43273	11824.4	31.8717	0.1	0.941	Acetyl-CoA:oxalate CoA-transferase (ACOCT) (EC 2.8.3.19) (Acetyl-coenzyme A transferase) (CoA:oxalate CoA-transferase)
ACPH_ECOLI	193	188	0.979275	2963	895.3	4.73704	0.1		Acyl carrier protein phosphodiesterase (ACP phosphodiesterase) (EC 3.1.4.14)
ACPS_ECOLI	126	109	0.936508	26173	8881.3	75.2653	0.1	0.873	Holo-[acyl-carrier-protein] synthase (Holo-ACP synthase) (EC 2.7.8.7) (4'-phosphopantetheinyl transferase AcpS)
ACPT_ECOLI	195	139	0.712821	14972	5505.8	39.6101	0.1	0.769	4'-phosphopantetheinyl transferase AcpT (EC 2.7.8.7)
ACP_ECOLI	78	66	0.871795	311913	75550	1111.03	0.1	0.791	Acyl carrier protein (ACP) (Cytosolic-activating factor) (CAF) (Fatty acid synthase acyl carrier protein)
ACRA_ECOLI	397	343	0.911839	119763	39663.4	109.567	0.1	0.903	Multidrug efflux pump subunit AcrA (AcrAB-TolC multidrug efflux pump subunit AcrA) (Acridine resistance protein A)	LPI
ACRB_ECOLI	1049	1018	0.987607	37522	6225.24	6.00892	0.8		Multidrug efflux pump subunit AcrB (AcrAB-TolC multidrug efflux pump subunit AcrB) (Acridine resistance protein B)	IM
ACRD_ECOLI	1037	1016	0.99325	37802	6276.8	6.09398	0.8	0.904	Probable aminoglycoside efflux pump (Acriflavine resistance protein D)	IM
ACRE_ECOLI	385	341	0.935065	121561	40170.5	111.585	0.1	0.918	Multidrug export protein AcrE (Acriflavine resistance protein E) (Protein EnvC)	LPI
ACRF_ECOLI	1034	1014	0.996132	37919	6309.1	6.12534	0.8	0.902	Multidrug export protein AcrF (Acriflavine resistance protein F) (Protein EnvD)	IM
ACRR_ECOLI	215	189	0.87907	295787	108528	574.221	0.1	0.721	HTH-type transcriptional regulator AcrR (Potential acrAB operon repressor)
ACRZ_ECOLI	49	30	0.612245	19113	4833.8	161.127	0.1	0.161	Multidrug efflux pump accessory protein AcrZ (AcrAB-TolC multidrug efflux pump accessory protein AcrZ) (Acridine resistance protein Z)
ACSA_ECOLI	652	526	0.834356	72821	17637.7	32.4222	0.5	0.951	Acetyl-coenzyme A synthetase (AcCoA synthetase) (Acs) (EC 6.2.1.1) (Acetate--CoA ligase) (Acyl-activating enzyme)
ACTP_ECOLI	549	479	0.897996	47154	11046.9	22.4075	0.1		Cation/acetate symporter ActP (Acetate permease) (Acetate transporter ActP)	IM
ACUI_ECOLI	324	312	0.984568	208015	58021.8	181.887	0.1	0.796	Probable acrylyl-CoA reductase AcuI (EC 1.3.1.84) (Acryloyl-coenzyme A reductase AcuI)
ACYP_ECOLI	92	86	0.945652	15272	5888.6	67.6851	0.2	0.966	Acylphosphatase (EC 3.6.1.7) (Acylphosphate phosphohydrolase)
ADA_ECOLI	354	341	0.963277	8577	1635	4.79472	0.1	0.526	Bifunctional transcriptional activator/DNA repair enzyme Ada (Regulatory protein of adaptive response) [Includes: Methylphosphotriester-DNA--protein-cysteine S-methyltransferase (EC 2.1.1.n11) (Methylphosphotriester-DNA methyltransferase); Methylated-DNA--protein-cysteine methyltransferase (EC 2.1.1.63) (O6-methylguanine-DNA alkyltransferase)]
ADD_ECOLI	333	323	0.972973	16807	4044.8	12.484	0.2	0.926	Adenosine deaminase (EC 3.5.4.4) (Adenosine aminohydrolase)
ADEC_ECOLI	588	567	0.967687	5456	1670	2.93497	0.2	0.671	Adenine deaminase (Adenase) (Adenine aminase) (EC 3.5.4.2)
ADEP_ECOLI	445	429	0.964045	17533	2297.3	5.35501	0.2		Adenine permease AdeP	IM
ADEQ_ECOLI	444	429	0.966216	18388	2563.3	5.97506	0.2		Adenine permease AdeQ	IM
ADH2_ECOLI	383	368	0.97389	58040	14421.9	38.6646	0.1	0.897	Probable alcohol dehydrogenase (EC 1.1.1.1)
ADHE_ECOLI	891	853	0.969697	5251	428.1	0.495486	0.5	0.54	Aldehyde-alcohol dehydrogenase [Includes: Alcohol dehydrogenase (ADH) (EC 1.1.1.1); Acetaldehyde dehydrogenase [acetylating] (ACDH) (EC 1.2.1.10); Pyruvate-formate-lyase deactivase (PFL deactivase)]
ADHP_ECOLI	336	317	0.982143	204226	56790.1	172.091	0.1	0.984	Alcohol dehydrogenase, propanol-preferring (EC 1.1.1.1)
ADIA_ECOLI	755	654	0.921854	9523	1042.4	1.4977	0.2	0.498	Biodegradative arginine decarboxylase (ADC) (EC 4.1.1.19)
ADIC_ECOLI	445	417	0.946067	156315	29687.7	70.5171	0.1	0.634	Arginine/agmatine antiporter	IM
ADIY_ECOLI	253	236	0.936759	155408	56294.4	237.529	0.1	0.638	HTH-type transcriptional regulator AdiY
ADPP_ECOLI	209	173	0.880383	23675	6595.6	35.8457	0.3	0.902	ADP-ribose pyrophosphatase (EC 3.6.1.13) (ADP-ribose diphosphatase) (ADP-ribose phosphohydrolase) (ASPPase) (Adenosine diphosphoribose pyrophosphatase) (ADPR-PPase)
AEEP_ECOLI	321	278	0.866044	61299	12016.2	43.2237	0.2	0.871	L-Ala-D/L-Glu epimerase (AE epimerase) (AEE) (EC 5.1.1.20)
AEGA_ECOLI	659	458	0.705615	25153	5394.6	11.6013	0.1	0.883	Protein AegA
AER_ECOLI	506	373	0.737154	101705	31226.3	83.7166	0.1	0.463	Aerotaxis receptor	IM
AES_ECOLI	319	248	0.789969	78720	29589.8	117.42	0.2	0.98	Acetyl esterase (EC 3.1.1.-) (EcE)
AFUB_ECOLI	120	100	0.833333	609534	95523.7	955.237	0.1		Putative ferric transport system permease-like protein AfuB	IM
AG43_ECOLI	1039	706	0.725698	5455	1690.3	2.24178	0.2	0.143	Antigen 43 (AG43) (Fluffing protein) [Cleaved into: Antigen 43 alpha chain; Antigen 43 beta chain]	OM
AGAA_ECOLI	167	162	0.97006	12459	2885.4	17.8111	0.3	0.883	Putative N-acetylgalactosamine-6-phosphate deacetylase (Aga-6-P deacetylase) (EC 3.5.1.-)
AGAI_ECOLI	251	229	0.912351	20724	5701.3	24.8965	0.1		Putative deaminase AgaI (EC 3.5.99.-)
AGAL_ECOLI	451	433	0.986696	8833	1516.7	3.40831	0.2	0.631	Alpha-galactosidase (EC 3.2.1.22) (Melibiase)
AGAR_ECOLI	269	249	0.933086	36637	7449.7	29.6801	0.2		Putative aga operon transcriptional repressor
AGAS_ECOLI	384	352	0.96875	34031	7175.6	19.2892	0.1	0.564	Putative D-galactosamine-6-phosphate deaminase AgaS (EC 3.5.99.-) (Gam-6-P deaminase/isomerase)
AGP_ECOLI	413	353	0.937046	13299	4964.4	12.8279	0.1	0.599	Glucose-1-phosphatase (G1Pase) (EC 3.1.3.10)	PE
AHPC_ECOLI	187	147	0.807487	75400	18823.3	124.658	0.3	0.959	Alkyl hydroperoxide reductase C (EC 1.11.1.15) (Alkyl hydroperoxide reductase protein C22) (Peroxiredoxin) (SCRP-23) (Sulfate starvation-induced protein 8) (SSI8) (Thioredoxin peroxidase)
AHPF_ECOLI	521	291	0.577735	172694	41807.5	138.895	0.2	0.904	Alkyl hydroperoxide reductase subunit F (EC 1.8.1.-) (Alkyl hydroperoxide reductase F52A protein)
AHR_ECOLI	339	309	0.964602	204343	56950.4	174.16	0.1	0.971	Aldehyde reductase Ahr (EC 1.1.1.2) (Zinc-dependent alcohol dehydrogenase Ahr)
AIDB_ECOLI	541	365	0.744917	151928	27882.4	69.1871	0.1	0.699	Putative acyl-CoA dehydrogenase AidB (EC 1.3.99.-)
AIS_ECOLI	200	117	0.585	82867	25139.8	214.87	0.1		Lipopolysaccharide core heptose(II)-phosphate phosphatase (EC 3.1.3.-) (Polymyxin resistance protein PmrG)
AK1H_ECOLI	820	453	0.562195	12034	2245.8	4.87158	0.2	0.737	Bifunctional aspartokinase/homoserine dehydrogenase 1 (Aspartokinase I/homoserine dehydrogenase I) (AKI-HDI) [Includes: Aspartokinase (EC 2.7.2.4); Homoserine dehydrogenase (EC 1.1.1.3)]
AK2H_ECOLI	810	443	0.548148	12038	2257.2	5.08378	0.2		Bifunctional aspartokinase/homoserine dehydrogenase 2 (Aspartokinase II/homoserine dehydrogenase II) (AKII-HDII) [Includes: Aspartokinase (EC 2.7.2.4); Homoserine dehydrogenase (EC 1.1.1.3)]
AK3_ECOLI	449	429	0.986637	24644	4433.2	10.0072	0.1	0.856	Lysine-sensitive aspartokinase 3 (EC 2.7.2.4) (Aspartate kinase III) (AKIII) (Lysine-sensitive aspartokinase III)
AKRMG_ECOLI	326	289	0.969325	114921	30786.9	97.4269	0.2	0.958	NADH-specific methylglyoxal reductase (EC 1.1.1.-) (AKR11B2)
ALAA_ECOLI	405	359	0.916049	173863	44726.3	120.556	0.2	0.981	Glutamate-pyruvate aminotransferase AlaA (EC 2.6.1.2)
ALAC_ECOLI	412	358	0.878641	173814	44310.6	122.405	0.2	0.972	Glutamate-pyruvate aminotransferase AlaC (EC 2.6.1.2)
ALAE_ECOLI	149	108	0.724832	75429	20330.5	188.245	0.1		L-alanine exporter AlaE	IM
ALDA_ECOLI	479	467	0.979123	173884	34251.6	73.0311	0.1	0.981	Lactaldehyde dehydrogenase (EC 1.2.1.22) (Aldehyde dehydrogenase A) (Glycolaldehyde dehydrogenase) (EC 1.2.1.21)
ALDB_ECOLI	512	465	0.933594	170782	33579.5	70.25	0.1	0.97	Aldehyde dehydrogenase B (EC 1.2.1.-)
ALF1_ECOLI	350	264	0.851429	10424	1912.1	6.41644	0.1		Fructose-bisphosphate aldolase class 1 (EC 4.1.2.13) (Fructose-bisphosphate aldolase class I) (FBP aldolase)
ALF_ECOLI	359	279	0.94429	23569	3448.6	10.1729	0.1	0.75	Fructose-bisphosphate aldolase class 2 (FBP aldolase) (FBPA) (EC 4.1.2.13) (Fructose-1,6-bisphosphate aldolase) (Fructose-bisphosphate aldolase class II)
ALKB_ECOLI	216	189	0.902778	17830	5736.7	29.419	0.1	0.489	Alpha-ketoglutarate-dependent dioxygenase AlkB (EC 1.14.11.33) (Alkylated DNA repair protein AlkB) (DNA oxidative demethylase AlkB)
ALKH_ECOLI	213	194	0.910798	27000	7312.1	37.6912	0.2	0.764	KHG/KDPG aldolase [Includes: 4-hydroxy-2-oxoglutarate aldolase (EC 4.1.3.16) (2-keto-4-hydroxyglutarate aldolase) (KHG-aldolase); 2-dehydro-3-deoxy-phosphogluconate aldolase (EC 4.1.2.14) (2-keto-3-deoxy-6-phosphogluconate aldolase) (KDPG-aldolase) (Phospho-2-dehydro-3-deoxygluconate aldolase) (Phospho-2-keto-3-deoxygluconate aldolase)]
ALLA_ECOLI	160	150	0.9375	4839	1324.8	8.832	0.1	0.629	Ureidoglycolate lyase (EC 4.3.2.3) (Ureidoglycolatase) (Ureidoglycolate hydrolase)
ALLB_ECOLI	453	383	0.94702	140324	46510.3	108.416	0.1	0.719	Allantoinase (EC 3.5.2.5) (Allantoin-utilizing enzyme)
ALLC_ECOLI	411	401	0.975669	10663	2919.9	7.28155	0.3	0.938	Allantoate amidohydrolase (AAH) (EC 3.5.3.9) (Allantoate deiminase)
ALLD_ECOLI	349	331	0.948424	8513	2492.4	7.52991	0.2	0.964	Ureidoglycolate dehydrogenase (NAD(+)) (EC 1.1.1.350)
ALLE_ECOLI	261	173	0.670498	36045	10767	61.5257	0.1	0.552	(S)-ureidoglycine aminohydrolase (UGHY) (UGlyAH) (EC 3.5.3.26)
ALLP_ECOLI	484	438	0.950413	21937	4641.1	10.0893	0.1		Putative allantoin permease (Allantoin transport protein)	IM
ALLR_ECOLI	271	247	0.911439	73884	22204	89.8947	0.1	0.903	HTH-type transcriptional repressor AllR (Negative regulator of allantoin and glyoxylate utilization operons)
ALLS_ECOLI	308	293	0.957792	5098	411.9	1.39627	0.8		HTH-type transcriptional activator AllS
ALPA_ECOLI	70	54	0.857143	9218	3250.3	54.1717	0.5		DNA-binding transcriptional activator AlpA (Prophage CP4-57 regulatory protein AlpA)
ALR1_ECOLI	359	351	0.986072	19363	5739.2	16.2124	0.2	0.989	Alanine racemase, biosynthetic (EC 5.1.1.1)
ALR2_ECOLI	356	349	0.983146	20035	5990.6	17.116	0.2	0.989	Alanine racemase, catabolic (EC 5.1.1.1)
ALSA_ECOLI	510	489	0.986275	42104	8765.6	17.4266	0.8		D-allose import ATP-binding protein AlsA (EC 3.6.3.17)
ALSB_ECOLI	311	263	0.890675	206598	54767.4	197.716	0.1	0.955	D-allose-binding periplasmic protein (ALBP)	PE
ALSC_ECOLI	326	286	0.90184	140944	30112	102.422	0.1		D-allose transport system permease protein AlsC	IM
ALSE_ECOLI	231	212	0.930736	20299	4502.8	20.9433	0.2	0.934	D-allulose-6-phosphate 3-epimerase (EC 5.1.3.-)
ALSK_ECOLI	309	288	0.941748	79478	24622.8	84.6144	0.1	0.858	D-allose kinase (Allokinase) (EC 2.7.1.55)
ALX_ECOLI	321	268	0.859813	15371	2545.4	9.22246	0.2		Putative membrane-bound redox modulator Alx	IM
AMIA_ECOLI	289	197	0.806228	27537	7913.2	33.9622	0.1	0.798	N-acetylmuramoyl-L-alanine amidase AmiA (EC 3.5.1.28)	PE
AMIB_ECOLI	445	362	0.896629	13040	3474.7	8.70852	0.1	0.726	N-acetylmuramoyl-L-alanine amidase AmiB (EC 3.5.1.28)	PE
AMIC_ECOLI	417	360	0.904077	14571	3852	10.2175	0.1	0.714	N-acetylmuramoyl-L-alanine amidase AmiC (EC 3.5.1.28)	PE
AMID_ECOLI	276	152	0.608696	17049	4165.2	24.7929	0.1	0.824	N-acetylmuramoyl-L-alanine amidase AmiD (EC 3.5.1.28)	LPO
AMN_ECOLI	484	476	0.985537	3692	249.4	0.522851	0.1	0.217	AMP nucleosidase (EC 3.2.2.4)
AMO_ECOLI	757	620	0.840159	4772	1284.2	2.01918	0.2	0.725	Primary amine oxidase (EC 1.4.3.21) (2-phenylethylamine oxidase) (Copper amine oxidase) (Tyramine oxidase)	PE
AMPA_ECOLI	503	469	0.954274	17930	4841.2	10.0858	0.3	0.94	Cytosol aminopeptidase (EC 3.4.11.1) (Aminopeptidase A/I) (Leucine aminopeptidase) (LAP) (EC 3.4.11.10) (Leucyl aminopeptidase)
AMPC_ECOLI	377	304	0.885942	62155	23575	70.5838	0.2	0.928	Beta-lactamase (EC 3.5.2.6) (Cephalosporinase)	PE
AMPD_ECOLI	183	141	0.857923	25467	6084.1	38.7522	0.1	0.831	1,6-anhydro-N-acetylmuramyl-L-alanine amidase AmpD (EC 3.5.1.28) (N-acetylmuramoyl-L-alanine amidase)
AMPE_ECOLI	284	271	0.971831	9983	3155.9	11.4344	0.3		Protein AmpE	IM
AMPG_ECOLI	491	394	0.804481	10797	2614.8	6.61975	0.2		Anhydromuropeptide permease (AmpG permease) (Muropeptide:H(+) symporter)	IM
AMPH_ECOLI	385	318	0.846753	62316	23555	72.2546	0.1	0.689	D-alanyl-D-alanine-carboxypeptidase/endopeptidase AmpH (EC 3.4.-.-) (DD-alanine-endopeptidase) (DD-carboxypeptidase) (Penicillin-binding protein AmpH)	IM
AMPN_ECOLI	870	766	0.922989	24070	7718.8	9.61245	0.1	0.696	Aminopeptidase N (EC 3.4.11.2) (Alpha-aminoacylpeptide hydrolase)
AMPP_ECOLI	441	340	0.929705	71281	15331.4	37.3937	0.1	0.886	Xaa-Pro aminopeptidase (EC 3.4.11.9) (Aminoacylproline aminopeptidase) (Aminopeptidase P II) (APP-II) (X-Pro aminopeptidase)
AMTB_ECOLI	428	402	0.941589	22148	4336.6	10.7608	0.1	0.916	Ammonia channel (Ammonia transporter)	IM
AMY1_ECOLI	676	377	0.730769	78933	18744	37.9433	0.1		Periplasmic alpha-amylase (EC 3.2.1.1) (1,4-alpha-D-glucan glucanohydrolase)	PE
AMY2_ECOLI	495	393	0.919192	91270	23847.8	52.4127	0.1	0.558	Cytoplasmic alpha-amylase (EC 3.2.1.1) (1,4-alpha-D-glucan glucanohydrolase)
ANMK_ECOLI	369	362	0.98103	7702	2417.4	6.6779	0.1	0.879	Anhydro-N-acetylmuramic acid kinase (EC 2.7.1.170) (AnhMurNAc kinase)
ANSP_ECOLI	499	444	0.8998	147762	28606.8	63.7122	0.1		L-asparagine permease (L-asparagine transport protein)	IM
APAG_ECOLI	125	119	0.952	5828	1180.9	9.92353	0.2	0.725	Protein ApaG
APAH_ECOLI	280	193	0.882143	38810	9165.3	37.1065	0.1	0.675	Bis(5'-nucleosyl)-tetraphosphatase [symmetrical] (EC 3.6.1.41) (Ap4A hydrolase) (Diadenosine 5',5'''-P1,P4-tetraphosphate pyrophosphohydrolase) (Diadenosine tetraphosphatase)
APBC_ECOLI	369	241	0.674797	108348	26504.4	106.443	0.1	0.726	Iron-sulfur cluster carrier protein
APBE_ECOLI	351	313	0.934473	11883	4714	14.372	0.1	0.911	FAD:protein FMN transferase (EC 2.7.1.180) (Flavin transferase)	LPI
APHA_ECOLI	237	237	1	972	85	0.35865	0.2	0.227	Class B acid phosphatase (CBAP) (EC 3.1.3.2)	PE
APPB_ECOLI	378	337	0.957672	14764	2657.5	7.34116	0.1		Cytochrome bd-II ubiquinol oxidase subunit 2 (EC 7.1.1.3) (Cytochrome bd-II oxidase subunit II)	IM
APPC_ECOLI	514	316	0.614786	14254	1366.7	4.325	0.5		Cytochrome bd-II ubiquinol oxidase subunit 1 (EC 7.1.1.3) (Cytochrome bd-II oxidase subunit I)	IM
APPX_ECOLI	30	21	0.7	60342	12947.5	616.548	0.1		Putative cytochrome bd-II ubiquinol oxidase subunit AppX
APPY_ECOLI	249	228	0.915663	154952	55834.4	244.888	0.1	0.691	HTH-type transcriptional regulator AppY (M5 polypeptide)
APT_ECOLI	183	167	0.912568	28537	5010	30	0.3	0.905	Adenine phosphoribosyltransferase (APRT) (EC 2.4.2.7)
AQPZ_ECOLI	231	223	0.965368	28412	6053.2	27.1444	0.1	0.799	Aquaporin Z (Bacterial nodulin-like intrinsic protein)	IM
ARAA_ECOLI	500	457	0.928	7600	1734.4	3.73793	0.1	0.655	L-arabinose isomerase (EC 5.3.1.4)
ARAB_ECOLI	566	484	0.957597	49110	12624.4	23.2923	0.1	0.69	Ribulokinase (EC 2.7.1.16)
ARAC_ECOLI	292	236	0.818493	162688	55571.1	232.515	0.1	0.717	Arabinose operon regulatory protein
ARAD_ECOLI	231	199	0.917749	32934	6529.8	30.8009	0.1	0.755	L-ribulose-5-phosphate 4-epimerase AraD (EC 5.1.3.4) (Phosphoribulose isomerase)
ARAE_ECOLI	472	440	0.942797	89663	23572.1	52.971	0.3	0.903	Arabinose-proton symporter (Arabinose transporter)	IM
ARAF_ECOLI	329	283	0.917933	177971	48193.2	159.58	0.1	0.657	L-arabinose-binding periplasmic protein (ABP)	PE
ARAG_ECOLI	504	488	0.972222	69337	14838.9	30.2835	0.5		Arabinose import ATP-binding protein AraG (EC 3.6.3.17)
ARAH_ECOLI	328	285	0.887195	140921	30085.6	103.387	0.1		L-arabinose transport system permease protein AraH	IM
ARAJ_ECOLI	394	374	0.954315	27437	5272.5	14.0226	0.5		Putative transporter AraJ	IM
ARCA_ECOLI	238	221	0.962185	194269	39167	171.035	0.5	0.995	Aerobic respiration control protein ArcA (Dye resistance protein)
ARCB_ECOLI	778	777	0.998715	1446	86.9	0.11184	0.8	0.185	Aerobic respiration control sensor protein ArcB (EC 2.7.13.3)	IM
ARCC_ECOLI	297	242	0.986532	76751	14165.9	48.3478	0.1	0.543	Carbamate kinase (EC 2.7.2.2)
ARCD_ECOLI	460	416	0.928261	156854	28905.9	67.6953	0.1	0.626	Putative arginine/ornithine antiporter	IM
ARCL_ECOLI	310	303	0.987097	6615	1312.5	4.28922	0.5	0.786	Carbamate kinase-like protein YqeA
ARCM_ECOLI	316	309	0.984177	6614	1329.3	4.27428	0.3	0.79	Carbamate kinase-like protein YahI
ARFA_ECOLI	72	49	0.680556	6621	1567.2	31.9837	0.1	0.1	Alternative ribosome-rescue factor A
ARFB_ECOLI	140	131	0.935714	7549	2060.7	15.7305	0.3	0.72	Peptidyl-tRNA hydrolase ArfB (PTH) (EC 3.1.1.29) (Alternative ribosome-rescue factor B)
ARGA_ECOLI	443	277	0.643341	17163	2736.7	9.60246	0.2	0.845	Amino-acid acetyltransferase (EC 2.3.1.1) (N-acetylglutamate synthase) (AGS) (NAGS)
ARGB_ECOLI	258	244	0.98062	79804	14124.1	55.8265	0.1	0.739	Acetylglutamate kinase (EC 2.7.2.8) (N-acetyl-L-glutamate 5-phosphotransferase) (NAG kinase) (NAGK)
ARGC_ECOLI	334	298	0.967066	69229	9610.7	29.7545	0.1	0.746	N-acetyl-gamma-glutamyl-phosphate reductase (AGPR) (EC 1.2.1.38) (N-acetyl-glutamate semialdehyde dehydrogenase) (NAGSA dehydrogenase)
ARGD_ECOLI	406	378	0.94335	128879	22110	57.7285	0.3	0.836	Acetylornithine/succinyldiaminopimelate aminotransferase (ACOAT) (DapATase) (Succinyldiaminopimelate transferase) (EC 2.6.1.11) (EC 2.6.1.17)
ARGE_ECOLI	383	358	0.963446	114151	31755.7	86.0588	0.1	0.504	Acetylornithine deacetylase (AO) (Acetylornithinase) (EC 3.5.1.16) (N-acetylornithinase) (NAO)
ARGK_ECOLI	331	317	0.957704	8008	2256.2	7.11735	0.2	0.733	GTPase ArgK (EC 3.6.5.-) (G-protein chaperone)
ARGL_ECOLI	31	18	0.580645	204470	25392.2	1410.68	0.3		Putative translational regulatory protein ArgL
ARGO_ECOLI	211	193	0.924171	58244	14091.7	72.2651	0.2		Arginine exporter protein ArgO	IM
ARGP_ECOLI	297	282	0.952862	362089	83716.1	295.817	0.1	0.599	HTH-type transcriptional regulator ArgP (Inhibitor of chromosome initiation) (OriC replication inhibitor)
ARGR_ECOLI	156	144	0.935897	9374	1556.5	10.661	0.2	0.646	Arginine repressor
ARGT_ECOLI	260	231	0.915385	308217	96441.2	405.215	0.1	0.863	Lysine/arginine/ornithine-binding periplasmic protein (LAO-binding protein)	PE
ARIR_ECOLI	88	60	0.681818	132437	38711.4	645.19	0.1	0	Probable two-component-system connector protein AriR
ARLY_ECOLI	457	417	0.929978	57555	9448.6	22.232	0.3	0.854	Argininosuccinate lyase (ASAL) (EC 4.3.2.1) (Arginosuccinase)
ARNA_ECOLI	660	457	0.692424	2636	440	0.962801	0.1	0.263	Bifunctional polymyxin resistance protein ArnA (Polymyxin resistance protein PmrI) [Includes: UDP-4-amino-4-deoxy-L-arabinose formyltransferase (EC 2.1.2.13) (ArnAFT) (UDP-L-Ara4N formyltransferase); UDP-glucuronic acid oxidase, UDP-4-keto-hexauronic acid decarboxylating (EC 1.1.1.305) (ArnADH) (UDP-GlcUA decarboxylase) (UDP-glucuronic acid dehydrogenase)]
ARNB_ECOLI	379	355	0.968338	32013	13828.5	37.6798	0.2	0.983	UDP-4-amino-4-deoxy-L-arabinose--oxoglutarate aminotransferase (EC 2.6.1.87) (Polymyxin resistance protein PmrH) (UDP-(beta-L-threo-pentapyranosyl-4''-ulose diphosphate) aminotransferase) (UDP-Ara4O aminotransferase) (UDP-4-amino-4-deoxy-L-arabinose aminotransferase)
ARNC_ECOLI	322	217	0.692547	215825	92789.8	416.098	0.1	0.787	Undecaprenyl-phosphate 4-deoxy-4-formamido-L-arabinose transferase (EC 2.4.2.53) (Polymyxin resistance protein PmrF) (Undecaprenyl-phosphate Ara4FN transferase) (Ara4FN transferase)	IM
ARND_ECOLI	296	199	0.75	47882	15929.3	71.7536	0.1		Probable 4-deoxy-4-formamido-L-arabinose-phosphoundecaprenol deformylase ArnD (EC 3.5.1.n3)
ARNE_ECOLI	111	102	0.918919	318310	92130.9	903.244	0.2		Probable 4-amino-4-deoxy-L-arabinose-phosphoundecaprenol flippase subunit ArnE (L-Ara4N-phosphoundecaprenol flippase subunit ArnE) (Undecaprenyl phosphate-aminoarabinose flippase subunit ArnE)	IM
ARNF_ECOLI	128	115	0.914062	385371	111957	956.896	0.1		Probable 4-amino-4-deoxy-L-arabinose-phosphoundecaprenol flippase subunit ArnF (L-Ara4N-phosphoundecaprenol flippase subunit ArnF) (Undecaprenyl phosphate-aminoarabinose flippase subunit ArnF)	IM
ARNT_ECOLI	550	455	0.843636	14295	5834	12.5733	0.2	0.531	Undecaprenyl phosphate-alpha-4-amino-4-deoxy-L-arabinose arabinosyl transferase (EC 2.4.2.43) (4-amino-4-deoxy-L-arabinose lipid A transferase) (Lipid IV(A) 4-amino-4-deoxy-L-arabinosyltransferase) (Polymyxin resistance protein PmrK) (Undecaprenyl phosphate-alpha-L-Ara4N transferase)	IM
AROA_ECOLI	427	401	0.983607	36079	7634.8	18.1781	0.1	0.933	3-phosphoshikimate 1-carboxyvinyltransferase (EC 2.5.1.19) (5-enolpyruvylshikimate-3-phosphate synthase) (EPSP synthase) (EPSPS)
AROB_ECOLI	362	304	0.861878	57967	15181.3	48.658	0.1	0.764	3-dehydroquinate synthase (DHQS) (EC 4.2.3.4)
AROC_ECOLI	361	346	0.961219	15454	2333.7	6.72536	0.1	0.896	Chorismate synthase (CS) (EC 4.2.3.5) (5-enolpyruvylshikimate-3-phosphate phospholyase) (EPSP phospholyase)
AROD_ECOLI	252	239	0.948413	6137	1980.9	8.28828	0.1	0.825	3-dehydroquinate dehydratase (3-dehydroquinase) (EC 4.2.1.10) (Type I DHQase) (Type I dehydroquinase) (DHQ1)
AROE_ECOLI	272	261	0.966912	23316	7065	26.8631	0.2	0.969	Shikimate dehydrogenase (NADP(+)) (SD) (SDH) (EC 1.1.1.25)
AROF_ECOLI	356	345	0.97191	12608	1349.8	3.90116	0.1	0.698	Phospho-2-dehydro-3-deoxyheptonate aldolase, Tyr-sensitive (EC 2.5.1.54) (3-deoxy-D-arabino-heptulosonate 7-phosphate synthase) (DAHP synthase) (Phospho-2-keto-3-deoxyheptonate aldolase)
AROG_ECOLI	350	344	0.982857	12615	1378.8	4.00814	0.1	0.719	Phospho-2-dehydro-3-deoxyheptonate aldolase, Phe-sensitive (EC 2.5.1.54) (3-deoxy-D-arabino-heptulosonate 7-phosphate synthase) (DAHP synthase) (Phospho-2-keto-3-deoxyheptonate aldolase)
AROH_ECOLI	348	344	0.988506	12611	1377.7	4.00494	0.3	0.699	Phospho-2-dehydro-3-deoxyheptonate aldolase, Trp-sensitive (EC 2.5.1.54) (3-deoxy-D-arabino-heptulosonate 7-phosphate synthase) (DAHP synthase) (Phospho-2-keto-3-deoxyheptonate aldolase)
AROK_ECOLI	173	162	0.936416	161267	57078.3	352.335	0.2	0.706	Shikimate kinase 1 (SK 1) (EC 2.7.1.71) (Shikimate kinase I) (SKI)
AROL_ECOLI	174	164	0.942529	151173	53818.6	328.162	0.2	0.588	Shikimate kinase 2 (SK 2) (EC 2.7.1.71) (Shikimate kinase II) (SKII)
AROM_ECOLI	225	163	0.728889	43503	12785.2	77.9585	0.1		Protein AroM
AROP_ECOLI	457	436	0.958425	153551	29233.5	66.7432	0.1		Aromatic amino acid transport protein AroP (General aromatic amino acid permease)	IM
ARPA_ECOLI	728	549	0.784341	563	26	0.0455342	0.1		Ankyrin repeat protein A (Ankyrin-like regulatory protein)
ARPB_ECOLI	157	98	0.649682	39967	9553.5	93.6618	0.1		Putative ankyrin repeat protein B
ARSB_ECOLI	429	409	0.967366	106821	27269.9	65.7106	0.1		Arsenical pump membrane protein (Arsenic efflux pump protein)	IM
ARSC_ECOLI	141	113	0.801418	44037	12596.8	111.476	0.1	0.693	Arsenate reductase (EC 1.20.4.1) (Arsenical pump modifier)
ARSR_ECOLI	117	94	0.803419	6105	1543.3	16.4181	0.8		Arsenical resistance operon repressor
ARTI_ECOLI	243	218	0.909465	300500	88005.9	398.217	0.1	0.842	Putative ABC transporter arginine-binding protein 2	PE
ARTJ_ECOLI	243	223	0.921811	324944	96538	430.973	0.1	0.844	ABC transporter arginine-binding protein 1	PE
ARTM_ECOLI	222	198	0.932432	594377	109654	529.732	0.2	0.448	Arginine ABC transporter permease protein ArtM	IM
ARTP_ECOLI	242	235	0.983471	456008	76135	319.895	0.8	0.987	Arginine transport ATP-binding protein ArtP (EC 3.6.3.-)
ARTQ_ECOLI	238	196	0.928571	603629	109355	494.821	0.1	0.405	Arginine ABC transporter permease protein ArtQ	IM
ASCB_ECOLI	474	449	0.987342	29301	6581.5	14.063	0.1	0.98	6-phospho-beta-glucosidase AscB (EC 3.2.1.86)
ASCG_ECOLI	336	326	0.97619	177700	44820.6	136.648	0.1	0.982	HTH-type transcriptional regulator AscG (Cryptic asc operon repressor)
ASLA_ECOLI	551	383	0.827586	54975	19444.4	42.6412	0.1	0.812	Putative sulfatase AslA (EC 3.1.6.-)	PE
ASLB_ECOLI	411	301	0.812652	44106	16252.5	48.6602	0.2	0.61	Anaerobic sulfatase-maturating enzyme homolog AslB (AnSME homolog)
ASMA_ECOLI	617	563	0.946515	9536	3110.8	5.32671	0.2		Protein AsmA	PE
ASNA_ECOLI	330	324	0.981818	3575	524	1.61728	0.1	0.48	Aspartate--ammonia ligase (EC 6.3.1.1) (Asparagine synthetase A)
ASNB_ECOLI	554	460	0.861011	27130	8157.3	17.1013	0.1	0.701	Asparagine synthetase B [glutamine-hydrolyzing] (AS-B) (EC 6.3.5.4)
ASNC_ECOLI	152	138	0.914474	93334	19504	140.317	0.2	0.921	Regulatory protein AsnC
ASPA_ECOLI	478	432	0.91841	57510	9457	21.5421	0.2	0.85	Aspartate ammonia-lyase (Aspartase) (EC 4.3.1.1)
ASPG1_ECOLI	338	318	0.95858	15416	3714.9	11.4657	0.1	0.931	L-asparaginase 1 (EC 3.5.1.1) (L-asparaginase I) (L-ASNase I) (L-asparagine amidohydrolase I)
ASPG2_ECOLI	348	322	0.931034	15397	3691.3	11.3929	0.1	0.947	L-asparaginase 2 (EC 3.5.1.1) (L-asparaginase II) (L-ASNase II) (L-asparagine amidohydrolase II) (Colaspase)	PE
ASR_ECOLI	102	65	0.637255	150251	82840	1274.46	0.1		Acid shock protein	PE
ASSY_ECOLI	447	396	0.919463	14593	1502	3.6545	0.1	0.768	Argininosuccinate synthase (EC 6.3.4.5) (Citrulline--aspartate ligase)
ASTA_ECOLI	344	339	0.985465	4394	518.3	1.52891	0.3	0.4	Arginine N-succinyltransferase (AST) (EC 2.3.1.109) (AOST)
ASTB_ECOLI	447	441	0.986577	2714	275.3	0.624263	0.1	0.4	N-succinylarginine dihydrolase (EC 3.5.3.23)
ASTC_ECOLI	406	377	0.94335	128876	22098.9	57.6995	0.2	0.852	Succinylornithine transaminase (SOAT) (EC 2.6.1.81) (Carbon starvation protein C) (Succinylornithine aminotransferase)
ASTD_ECOLI	492	462	0.945122	172070	33716.8	72.5092	0.1	0.981	N-succinylglutamate 5-semialdehyde dehydrogenase (EC 1.2.1.71) (Succinylglutamic semialdehyde dehydrogenase) (SGSD)
ASTE_ECOLI	322	273	0.881988	6455	1783.9	6.28134	0.2	0.438	Succinylglutamate desuccinylase (EC 3.5.1.96)
ATDA_ECOLI	186	137	0.741935	388731	143009	1036.3	0.1	0.942	Spermidine N(1)-acetyltransferase (SAT) (EC 2.3.1.57) (Spermidine/spermine N(1)-acetyltransferase) (SSAT)
ATL_ECOLI	129	85	0.658915	33924	8014.5	94.2882	0.1	0.791	DNA base-flipping protein (Alkyltransferase-like protein ATL)
ATMA_ECOLI	898	865	0.965479	5202	1053.4	1.21499	0.8	0.596	Magnesium-transporting ATPase, P-type 1 (EC 7.2.2.14) (Mg(2+) transport ATPase, P-type 1)	IM
ATOA_ECOLI	216	199	0.925926	28909	4430.6	22.153	0.2	0.725	Acetate CoA-transferase subunit beta (EC 2.8.3.8) (Acetyl-CoA:acetoacetate CoA-transferase subunit beta)
ATOB_ECOLI	394	388	0.98731	75142	13234.1	34.0208	0.1	0.985	Acetyl-CoA acetyltransferase (EC 2.3.1.9) (Acetoacetyl-CoA thiolase)
ATOC_ECOLI	461	383	0.848156	85812	22407.7	57.3087	0.2	0.948	Regulatory protein AtoC (Acetoacetate metabolism regulatory protein) (DNA-binding transcriptional regulator AtoC) (Ornithine decarboxylase antizyme)
ATOD_ECOLI	220	212	0.963636	18715	2585.6	12.1962	0.1	0.953	Acetate CoA-transferase subunit alpha (EC 2.8.3.8) (Acetyl-CoA:acetoacetate-CoA transferase subunit alpha)
ATOE_ECOLI	440	437	0.993182	3231	556.6	1.27368	0.2		Putative short-chain fatty acid transporter	IM
ATOS_ECOLI	608	362	0.595395	34140	13684.8	37.8033	0.5	0.639	Signal transduction histidine-protein kinase AtoS (EC 2.7.13.3)	IM
ATP6_ECOLI	271	214	0.856089	41110	5194.4	22.3897	0.1	0.144	ATP synthase subunit a (ATP synthase F0 sector subunit a) (F-ATPase subunit 6)	IM
ATPA_ECOLI	513	427	0.859649	68635	5196.3	11.783	0.2	0.75	ATP synthase subunit alpha (EC 7.1.2.2) (ATP synthase F1 sector subunit alpha) (F-ATPase subunit alpha)
ATPB_ECOLI	460	437	0.96087	81815	5110	11.5611	0.1	0.747	ATP synthase subunit beta (EC 7.1.2.2) (ATP synthase F1 sector subunit beta) (F-ATPase subunit beta)
ATPD_ECOLI	177	169	0.954802	22988	8127.8	48.0935	0.1	0.378	ATP synthase subunit delta (ATP synthase F(1) sector subunit delta) (F-type ATPase subunit delta) (F-ATPase subunit delta)
ATPE_ECOLI	139	127	0.913669	29049	5789.5	45.5866	0.1	0.773	ATP synthase epsilon chain (ATP synthase F1 sector epsilon subunit) (F-ATPase epsilon subunit)
ATPF_ECOLI	156	149	0.955128	23155	6222.5	41.7617	0.2	0.02	ATP synthase subunit b (ATP synthase F(0) sector subunit b) (ATPase subunit I) (F-type ATPase subunit b) (F-ATPase subunit b)	IM
ATPG_ECOLI	287	286	0.996516	17421	3969.5	13.8794	0.2	0.756	ATP synthase gamma chain (ATP synthase F1 sector gamma subunit) (F-ATPase gamma subunit)
ATPL_ECOLI	79	66	0.835443	36025	3384.7	51.2833	0.2	0.672	ATP synthase subunit c (ATP synthase F(0) sector subunit c) (Dicyclohexylcarbodiimide-binding protein) (F-type ATPase subunit c) (F-ATPase subunit c) (Lipid-binding protein)	IM
ATPZ_ECOLI	126	113	0.904762	4288	1171.8	10.2789	0.2		ATP synthase protein I	IM
AVTA_ECOLI	417	359	0.925659	172619	45245.3	117.216	0.2	0.667	Valine--pyruvate aminotransferase (EC 2.6.1.66) (Alanine--valine transaminase) (Transaminase C)
AZOR_ECOLI	201	152	0.875622	83157	22583.4	128.315	0.1	0.863	FMN-dependent NADH-azoreductase (EC 1.7.1.17) (Azo-dye reductase) (FMN-dependent NADH-azo compound oxidoreductase)
AZUC_ECOLI	28	22	0.785714	25091	5141.9	233.723	0.3	0.083	Uncharacterized protein AzuC
BAER_ECOLI	240	222	0.929167	201251	42303.1	189.7	0.5	1	Transcriptional regulatory protein BaeR
BAES_ECOLI	467	457	0.978587	1991	441.1	0.965208	0.8		Signal transduction histidine-protein kinase BaeS (EC 2.7.13.3)	IM
BAMA_ECOLI	810	540	0.739506	23581	7321.6	12.223	0.1	0.856	Outer membrane protein assembly factor BamA (Omp85)	OM
BAMB_ECOLI	392	366	0.971939	9870	4275.6	11.222	0.3	0.908	Outer membrane protein assembly factor BamB	LPO
BAMC_ECOLI	344	334	0.97093	3443	738.1	2.20988	0.1	0.318	Outer membrane protein assembly factor BamC	LPO
BAMD_ECOLI	245	227	0.967347	8051	2070.1	8.7346	0.3	0.756	Outer membrane protein assembly factor BamD	LPO
BAME_ECOLI	113	95	0.858407	16833	5153.1	53.1247	0.2	0.739	Outer membrane protein assembly factor BamE	LPO
BARA_ECOLI	918	617	0.69281	39390	13710.1	21.5568	0.3	0.686	Signal transduction histidine-protein kinase BarA (EC 2.7.13.3)	IM
BASR_ECOLI	222	162	0.72973	613016	182153	1124.4	0.2	0.982	Transcriptional regulatory protein BasR
BASS_ECOLI	363	283	0.787879	245736	75896	265.371	0.5	0.659	Sensor protein BasS (EC 2.7.13.3)	IM
BAXL_ECOLI	8	7	0.875	1291	38.4	5.48571	0.2		Putative translational regulatory protein BaxL
BAX_ECOLI	274	185	0.70438	10104	2656.8	13.7658	0.1		Protein bax	PE
BCCP_ECOLI	156	155	0.99359	12569	4158.4	26.8284	0.5	0.762	Biotin carboxyl carrier protein of acetyl-CoA carboxylase (BCCP)
BCP_ECOLI	156	122	0.833333	223588	65994	507.646	0.1	0.878	Peroxiredoxin Bcp (EC 1.11.1.15) (Bacterioferritin comigratory protein) (Thioredoxin peroxidase)
BCR_ECOLI	396	378	0.954545	104644	24776.4	65.546	0.5	0.076	Bicyclomycin resistance protein (Sulfonamide resistance protein)	IM
BCSA_ECOLI	872	492	0.567661	10406	2123.5	4.2899	0.2	0.44	Cellulose synthase catalytic subunit [UDP-forming] (EC 2.4.1.12)	IM
BCSB_ECOLI	779	741	0.955071	2853	698.7	0.939113	0.1		Cyclic di-GMP-binding protein (Cellulose synthase regulatory subunit)	IM
BCSC_ECOLI	1157	1141	0.988764	1999	300.4	0.262587	0.1	0.184	Cellulose synthase operon protein C	OM
BCSE_ECOLI	523	514	0.982792	1119	168.1	0.327043	0.1		Cyclic di-GMP binding protein BcsE (Cellulose biosynthesis protein BcsE)
BCSF_ECOLI	63	39	0.619048	76711	27523.6	705.733	0.1		Cellulose biosynthesis protein BcsF
BCSG_ECOLI	559	555	0.992844	1207	143.6	0.258739	0.2		Cellulose biosynthesis protein BcsG	IM
BCSQP_ECOLI	242	226	0.942149	86133	20377.6	89.3754	0.3		Putative cellulose biosynthesis protein BcsQ
BDCA_ECOLI	237	229	0.970464	482557	136758	594.601	0.3	1	Cyclic-di-GMP-binding biofilm dispersal mediator protein
BDCR_ECOLI	197	159	0.807107	288574	99395.8	625.131	0.2	0.384	HTH-type transcriptional repressor BdcR
BDM_ECOLI	71	62	0.873239	1262	141.5	2.28226	0.5		Protein bdm (Biofilm-dependent modulation protein)
BEEE_ECOLI	157	126	0.808917	3304	1133.1	8.92205	0.5		Protein BeeE
BEPA_ECOLI	487	380	0.813142	10403	3045.5	7.69066	0.2	0.584	Beta-barrel assembly-enhancing protease (EC 3.4.-.-)	PE
BETA_ECOLI	556	527	0.956835	58628	17741.5	33.3487	0.1		Oxygen-dependent choline dehydrogenase (CDH) (CHD) (EC 1.1.99.1) (Betaine aldehyde dehydrogenase) (BADH) (EC 1.2.1.8)
BETB_ECOLI	490	468	0.967347	158716	31608.8	66.6852	0.2	0.968	NAD/NADP-dependent betaine aldehyde dehydrogenase (BADH) (EC 1.2.1.8)
BETI_ECOLI	195	159	0.825641	293063	106317	660.352	0.1	0.395	HTH-type transcriptional regulator BetI
BETT_ECOLI	677	497	0.738552	14223	2517.6	5.0352	0.3	0.744	High-affinity choline transport protein	IM
BFD_ECOLI	64	51	0.8125	21619	3501.8	67.3423	0.5	0.615	Bacterioferritin-associated ferredoxin
BFR_ECOLI	158	131	0.829114	88555	19130.9	146.037	0.1	0.848	Bacterioferritin (BFR) (EC 1.16.3.1) (Cytochrome b-1) (Cytochrome b-557)
BGA2_ECOLI	1030	663	0.649515	21163	7667.2	11.4607	0.1	0.828	Evolved beta-galactosidase subunit alpha (Beta-gal) (EC 3.2.1.23) (Lactase)
BGAL_ECOLI	1024	655	0.662109	22621	8163.3	12.0403	0.1	0.846	Beta-galactosidase (Beta-gal) (EC 3.2.1.23) (Lactase)
BGLA_ECOLI	479	449	0.981211	29550	6831.2	14.5345	0.1	0.976	6-phospho-beta-glucosidase BglA (EC 3.2.1.86) (Phospho-beta-glucosidase A)
BGLB_ECOLI	470	448	0.974468	45424	8590.6	18.7568	0.1	0.86	6-phospho-beta-glucosidase BglB (EC 3.2.1.86) (Phospho-beta-glucosidase B)
BGLG_ECOLI	278	258	0.938849	18872	4888	18.728	0.1	0.587	Cryptic beta-glucoside bgl operon antiterminator
BGLH_ECOLI	538	394	0.786245	4004	468.4	1.10733	0.1		Cryptic outer membrane porin BglH	OM
BGLJ_ECOLI	225	167	0.768889	535187	149062	861.629	0.3		Transcriptional activator protein BglJ
BGLR_ECOLI	603	528	0.963516	40648	11797.4	20.3053	0.1	0.802	Beta-glucuronidase (GUS) (EC 3.2.1.31) (Beta-D-glucuronoside glucuronosohydrolase)
BGLX_ECOLI	765	689	0.952941	28930	9294.4	12.7495	0.2	0.907	Periplasmic beta-glucosidase (EC 3.2.1.21) (Beta-D-glucoside glucohydrolase) (Cellobiase) (Gentiobiase)	PE
BHSA_ECOLI	85	85	1	10433	629.8	7.40941	0.3	0.506	Multiple stress resistance protein BhsA (Copper-induced outer membrane component)	OM
BIOA_ECOLI	429	388	0.932401	122793	25999.4	64.9985	0.1	0.987	Adenosylmethionine-8-amino-7-oxononanoate aminotransferase (EC 2.6.1.62) (7,8-diamino-pelargonic acid aminotransferase) (DAPA AT) (DAPA aminotransferase) (7,8-diaminononanoate synthase) (DANS) (Diaminopelargonic acid synthase)
BIOB_ECOLI	346	274	0.809249	42194	7639.8	27.285	0.2	0.596	Biotin synthase (EC 2.8.1.6)
BIOC_ECOLI	251	243	0.968127	7544	2144.6	8.82551	0.5		Malonyl-[acyl-carrier protein] O-methyltransferase (Malonyl-ACP O-methyltransferase) (EC 2.1.1.197) (Biotin synthesis protein BioC)
BIOD1_ECOLI	225	198	0.88	236082	56437.7	285.039	0.1	0.452	ATP-dependent dethiobiotin synthetase BioD 1 (EC 6.3.3.3) (DTB synthetase 1) (DTBS 1) (Dethiobiotin synthase)
BIOD2_ECOLI	231	205	0.887446	29733	6916.1	33.7371	0.2	0.704	ATP-dependent dethiobiotin synthetase BioD 2 (EC 6.3.3.3) (DTB synthetase 2) (DTBS 2) (Dethiobiotin synthase 2)
BIOF_ECOLI	384	372	0.973958	27770	6200.5	16.5789	0.2	0.925	8-amino-7-oxononanoate synthase (AONS) (EC 2.3.1.47) (7-keto-8-amino-pelargonic acid synthase) (7-KAP synthase) (KAPA synthase) (8-amino-7-ketopelargonate synthase)
BIOH_ECOLI	256	240	0.941406	301429	119593	496.237	0.2	0.734	Pimeloyl-[acyl-carrier protein] methyl ester esterase (EC 3.1.1.85) (Biotin synthesis protein BioH) (Carboxylesterase BioH)
BIOP_ECOLI	299	272	0.913043	177534	54952.8	201.292	0.1		Biotin transporter (Plasmamembrane biotin transport protein)	IM
BIRA_ECOLI	321	312	0.971963	6229	1798.1	5.76314	0.8	0.78	Bifunctional ligase/repressor BirA (Biotin operon repressor) (Biotin--[acetyl-CoA-carboxylase] ligase) (EC 6.3.4.15) (Biotin--protein ligase) (Biotin-[acetyl-CoA carboxylase] synthetase)
BISC_ECOLI	777	694	0.966538	48539	9572.8	12.7467	0.1	0.686	Biotin sulfoxide reductase (BDS reductase) (BSO reductase) (EC 1.-.-.-) (L-methionine-(S)-sulfoxide reductase) (Met-S-SO reductase) (EC 1.8.4.13)
BLC_ECOLI	177	165	0.932203	12149	4344.5	26.3303	0.1	0.807	Outer membrane lipoprotein Blc	LPO
BLR_ECOLI	41	24	0.585366	26979	11687.6	486.983	0.1		Divisome-associated membrane protein Blr (Beta-lactam resistance protein)	IM
BLUF_ECOLI	403	326	0.811414	88919	27553.9	84.2627	0.3	0.577	Blue light- and temperature-regulated antirepressor BluF (Blrp)
BLUR_ECOLI	243	198	0.81893	32414	9899.8	49.7477	0.1	0.393	HTH-type transcriptional repressor BluR
BOLA_ECOLI	105	94	0.92381	5889	1334.5	13.7577	0.8	0.811	DNA-binding transcriptional regulator BolA
BORD_ECOLI	97	62	0.639175	252898	125505	2024.28	0.1		Prophage lipoprotein Bor homolog (Lipoprotein Bor homolog from lambdoid prophage DLP12)	LPO
BRNQ_ECOLI	439	426	0.970387	9896	1669.5	3.91901	0.1		Branched-chain amino acid transport system 2 carrier protein (LIV-II)	IM
BSMA_ECOLI	109	89	0.908257	13596	1738.1	17.5566	0.2		Lipoprotein BsmA (Biofilm stress and motility protein)	LPO
BSSR_ECOLI	127	90	0.732283	226450	61907.4	665.671	0.1		Biofilm regulator BssR
BSSS_ECOLI	84	77	0.916667	16078	4270.1	55.4558	0.2		Biofilm regulator BssS
BTSR_ECOLI	239	232	0.983264	25399	9621.8	40.9438	0.5	0.914	Transcriptional regulatory protein BtsR
BTSS_ECOLI	561	394	0.734403	17320	7458.4	18.1029	0.1		Sensor histidine kinase BtsS (EC 2.7.13.3)	IM
BTST_ECOLI	716	675	0.97486	7470	782.8	1.12149	0.2		Pyruvate/proton symporter BtsT (Brenztraubensaure transporter) (Pyruvate/H(+) symporter)	IM
BTUB_ECOLI	614	603	0.988599	42661	9319	15.3526	0.5	0.811	Vitamin B12 transporter BtuB (Cobalamin receptor) (Outer membrane cobalamin translocator)	OM
BTUC_ECOLI	326	309	0.95092	111368	21237.1	68.5068	0.1	0.739	Vitamin B12 import system permease protein BtuC	IM
BTUD_ECOLI	249	223	0.923695	33649	8520.2	37.0443	0.8	0.705	Vitamin B12 import ATP-binding protein BtuD (EC 7.6.2.8) (Vitamin B12-transporting ATPase)
BTUE_ECOLI	183	134	0.89071	133566	40201.1	246.633	0.1	0.812	Thioredoxin/glutathione peroxidase BtuE (EC 1.11.1.15) (EC 1.11.1.9)
BTUF_ECOLI	266	249	0.93609	53324	16389.9	65.8229	0.1	0.874	Vitamin B12-binding protein	PE
BTUR_ECOLI	196	178	0.908163	8867	1911.2	10.7371	0.2	0.687	Corrinoid adenosyltransferase (EC 2.5.1.17) (Cob(II)alamin adenosyltransferase) (Cob(II)yrinic acid a,c-diamide adenosyltransferase) (Cobinamide/cobalamin adenosyltransferase)
C561_ECOLI	176	160	0.920455	49218	13592.1	83.9019	0.1		Cytochrome b561 (Cytochrome b-561)	IM
C56H_ECOLI	176	138	0.846591	74754	14774.7	99.1591	0.1		Cytochrome b561 homolog 1	IM
C56I_ECOLI	188	170	0.909574	41600	11161.9	65.2743	0.1		Cytochrome b561 homolog 2	IM
CADB_ECOLI	444	413	0.948198	159649	30420.7	72.2582	0.1	0.567	Probable cadaverine/lysine antiporter	IM
CADC_ECOLI	512	320	0.626953	7852	3701.9	11.5324	0.1	0.438	Transcriptional activator CadC	IM
CAIA_ECOLI	380	370	0.976316	159208	29574	79.7143	0.1	0.995	Crotonobetainyl-CoA reductase (EC 1.3.8.13) (Crotobetaine reductase) (Crotonobetainyl-CoA dehydrogenase)
CAIB_ECOLI	405	384	0.967901	41298	12171.4	31.0495	0.3	0.852	L-carnitine CoA-transferase (EC 2.8.3.21) (Crotonobetainyl-CoA:carnitine CoA-transferase)
CAIC_ECOLI	517	498	0.984526	63132	17523.9	34.4281	0.8	0.988	Crotonobetaine/carnitine--CoA ligase (EC 6.2.1.48) (Betaine:CoA ligase)
CAID_ECOLI	261	247	0.961686	143455	34976.2	139.347	0.1	0.992	Carnitinyl-CoA dehydratase (EC 4.2.1.149) (Crotonobetainyl-CoA hydratase)
CAIE_ECOLI	196	166	0.846939	16129	3274	19.7229	0.5	0.92	Carnitine operon protein CaiE
CAIF_ECOLI	131	80	0.610687	36930	10440.1	130.501	0.1		Transcriptional activatory protein CaiF
CAIT_ECOLI	504	488	0.978175	14361	2559.6	5.19189	0.1	0.685	L-carnitine/gamma-butyrobetaine antiporter	IM
CAN_ECOLI	220	188	0.859091	21364	4914.2	26.0011	0.1	0.889	Carbonic anhydrase 2 (EC 4.2.1.1) (Carbonate dehydratase 2)
CAPP_ECOLI	883	875	0.99547	8526	1331.4	1.51468	0.1	0.47	Phosphoenolpyruvate carboxylase (PEPC) (PEPCase) (EC 4.1.1.31)
CARA_ECOLI	382	321	0.840314	38292	5470.8	17.043	0.1	0.677	Carbamoyl-phosphate synthase small chain (EC 6.3.5.5) (Carbamoyl-phosphate synthetase glutamine chain)
CARB_ECOLI	1073	1064	0.99534	19615	2006.6	1.87884	0.1	0.7	Carbamoyl-phosphate synthase large chain (EC 6.3.5.5) (Carbamoyl-phosphate synthetase ammonia chain)
CAS1_ECOLI	305	257	0.84918	7396	3036.5	11.7239	0.2	0.492	CRISPR-associated endonuclease Cas1 (EC 3.1.-.-)
CAS2_ECOLI	94	78	0.851064	5447	2330.2	29.1275	0.2	0.456	CRISPR-associated endoribonuclease Cas2 (EC 3.1.-.-)
CAS3_ECOLI	888	773	0.936937	4930	2760.5	3.31791	0.1	0.337	CRISPR-associated endonuclease/helicase Cas3 (EC 3.1.-.-) (EC 3.6.4.-)
CAS5_ECOLI	224	156	0.745536	3806	1861	11.1437	0.1	0.586	CRISPR system Cascade subunit CasD
CAS6_ECOLI	199	196	0.994975	1749	835.5	4.2197	0.1	0.523	CRISPR system Cascade subunit CasE (EC 3.1.-.-) (CasE endoRNase) (crRNA endonuclease)
CASC_ECOLI	363	334	0.933884	1670	731.5	2.15782	0.1	0.43	CRISPR system Cascade subunit CasC
CATE_ECOLI	753	487	0.660027	15855	1546.9	3.11247	0.5	0.881	Catalase HPII (EC 1.11.1.6) (Hydroxyperoxidase II)
CBEA_ECOLI	122	83	0.721311	330418	120723	1371.85	0.1	0.131	Cytoskeleton bundling-enhancing antitoxin CbeA (Antitoxin CbeA) (Antitoxin YeeU)
CBL_ECOLI	316	288	0.920886	373828	87018	299.031	0.1	0.804	HTH-type transcriptional regulator cbl
CBPA_ECOLI	306	287	0.944444	50495	11403.1	39.4571	0.1	0.785	Curved DNA-binding protein
CBPM_ECOLI	101	83	0.831683	104205	26734.6	318.269	0.2	0.583	Chaperone modulatory protein CbpM
CBRA_ECOLI	354	312	0.90113	96894	36995.6	115.974	0.2		Protein CbrA (CreB-regulated gene A protein)
CBRB_ECOLI	155	92	0.593548	66627	16904.7	183.747	0.1		Inner membrane protein CbrB (CreB-regulated gene B protein)	IM
CBRC_ECOLI	195	175	0.964103	869	194.6	1.03511	0.1		UPF0167 protein CbrC (CreB-regulated gene C protein)
CBTA_ECOLI	124	89	0.717742	54357	9795.3	110.06	0.1		Cytoskeleton-binding toxin CbtA (Toxin CbtA) (Toxin YeeV)
CCA_ECOLI	412	375	0.949029	29088	7140.8	18.2629	0.1		Multifunctional CCA protein [Includes: CCA-adding enzyme (EC 2.7.7.72) (CCA tRNA nucleotidyltransferase) (tRNA CCA-pyrophosphorylase) (tRNA adenylyl-/cytidylyl-transferase) (tRNA nucleotidyltransferase) (tRNA-NT); 2'-nucleotidase (EC 3.1.3.-); 2',3'-cyclic phosphodiesterase (EC 3.1.4.-); Phosphatase (EC 3.1.3.-)]
CCMA_ECOLI	207	200	0.966184	4534	1145.9	5.7295	0.8		Cytochrome c biogenesis ATP-binding export protein CcmA (EC 7.6.2.5) (Heme exporter protein A)
CCMB_ECOLI	220	202	0.918182	82574	26071	129.064	0.2		Heme exporter protein B (Cytochrome c-type biogenesis protein CcmB)	IM
CCMC_ECOLI	245	187	0.804082	27145	3835	19.467	0.2		Heme exporter protein C (Cytochrome c-type biogenesis protein CcmC)	IM
CCMD_ECOLI	69	60	0.869565	3409	887.1	14.785	0.5		Heme exporter protein D (Cytochrome c-type biogenesis protein CcmD)	IM
CCME_ECOLI	159	141	0.918239	5621	1353.1	9.26781	0.2	0.627	Cytochrome c-type biogenesis protein CcmE (Cytochrome c maturation protein E) (Heme chaperone CcmE)	IM
CCMF_ECOLI	647	636	0.982998	6678	1494.6	2.35	0.1		Cytochrome c-type biogenesis protein CcmF	IM
CCMH_ECOLI	350	232	0.688571	6293	2292.4	9.51203	0.2		Cytochrome c-type biogenesis protein CcmH	IM
CDAR_ECOLI	385	355	0.958442	22024	7672.4	20.7924	0.2		Carbohydrate diacid regulator (Sugar diacid regulator)
CDD_ECOLI	294	289	0.982993	1774	326.3	1.12907	0.1	0.359	Cytidine deaminase (EC 3.5.4.5) (Cytidine aminohydrolase) (CDA)
CDGI_ECOLI	491	352	0.757637	62694	28430.5	76.4261	0.1		Probable diguanylate cyclase CdgI (DGC) (EC 2.7.7.65)	IM
CDH_ECOLI	251	243	0.968127	1689	244.3	1.00535	0.1	0.349	CDP-diacylglycerol pyrophosphatase (EC 3.6.1.26) (CDP-diacylglycerol phosphatidylhydrolase) (CDP-diglyceride hydrolase)	IM
CDSA_ECOLI	285	263	0.968421	21850	6942.9	25.1554	0.1		Phosphatidate cytidylyltransferase (EC 2.7.7.41) (CDP-DAG synthase) (CDP-DG synthase) (CDP-diacylglycerol synthase) (CDS) (CDP-diglyceride pyrophosphorylase) (CDP-diglyceride synthase) (CTP:phosphatidate cytidylyltransferase)	IM
CECR_ECOLI	223	161	0.757848	268224	101807	602.409	0.1	0.383	HTH-type transcriptional dual regulator CecR (Regulator of cefoperazone and chloramphenicol sensitivity)
CEDA_ECOLI	80	54	0.675	8063	2708.7	50.1611	0.1	0.182	Cell division activator CedA
CFA_ECOLI	382	339	0.887435	22321	5025.3	14.8239	0.2	0.836	Cyclopropane-fatty-acyl-phospholipid synthase (CFA synthase) (Cyclopropane fatty acid synthase) (EC 2.1.1.79)
CH10_ECOLI	97	79	0.814433	42166	8654.4	109.549	0.1	0.675	10 kDa chaperonin (GroES protein) (Protein Cpn10)
CH60_ECOLI	548	532	0.970803	37702	4448.8	8.36241	0.1	0.643	60 kDa chaperonin (GroEL protein) (Protein Cpn60)
CHAA_ECOLI	366	341	0.937158	13410	3487.4	10.1673	0.2		Sodium-potassium/proton antiporter ChaA (Na(+)/H(+) exchanger)	IM
CHAB_ECOLI	76	65	0.881579	3840	571.3	8.52687	0.2	0.242	Putative cation transport regulator ChaB
CHAC_ECOLI	231	168	0.74026	9484	2745	16.0526	0.1		Glutathione-specific gamma-glutamylcyclotransferase (Gamma-GCG) (EC 4.3.2.7) (Cation transport regulatory protein ChaC)
CHBF_ECOLI	450	431	0.966667	8838	1542.7	3.54644	0.1	0.749	6-phospho-beta-glucosidase (EC 3.2.1.86) (Cellobiose-6-phosphate hydrolase) (Phospho-chitobiase)
CHBG_ECOLI	249	244	0.983936	4677	1648.9	6.7302	0.1	0.69	Chitooligosaccharide deacetylase ChbG (COD) (EC 3.5.1.105) (Chitin disaccharide deacetylase) (Chitobiose deacetylase) (Chitobiose-6P deacetylase) (Chitotriose deacetylase) (Chitotriose-6P deacetylase)
CHBR_ECOLI	280	233	0.835714	147627	53577.6	228.964	0.1		HTH-type transcriptional regulator ChbR (Chb operon repressor)
CHEA_ECOLI	654	629	0.978593	14027	3899.8	6.09344	0.3	0.566	Chemotaxis protein CheA (EC 2.7.13.3)
CHEB_ECOLI	349	338	0.968481	14739	4319.7	12.7802	0.3	0.829	Protein-glutamate methylesterase/protein-glutamine glutaminase (EC 3.1.1.61) (EC 3.5.1.44) (Chemotaxis response regulator protein-glutamate methylesterase/glutamine deamidase) (Methyl-accepting chemotaxis proteins-specific methylesterase/deamidase) (MCP-specific methylesterase/deamidase)
CHER_ECOLI	286	256	0.912587	16600	5607.8	21.4858	0.1	0.872	Chemotaxis protein methyltransferase (EC 2.1.1.80)
CHEW_ECOLI	167	136	0.826347	43208	10787.2	78.1681	0.1	0.956	Chemotaxis protein CheW
CHEY_ECOLI	129	114	0.906977	649955	190619	1629.22	0.2	1	Chemotaxis protein CheY
CHEZ_ECOLI	214	189	0.897196	149750	44558.6	232.076	0.1	0.007	Protein phosphatase CheZ (EC 3.1.3.-) (Chemotaxis protein CheZ)
CHIA_ECOLI	897	897	1	213	14.7	0.016388	0.2		Probable bifunctional chitinase/lysozyme [Includes: Chitinase (EC 3.2.1.14); Lysozyme (EC 3.2.1.17)]	PE
CHIP_ECOLI	468	416	0.976496	11209	1664.3	3.64179	0.1		Chitoporin (ChiP-III)	OM
CHIQ_ECOLI	108	70	0.648148	43888	20374.3	291.061	0.2		Uncharacterized lipoprotein ChiQ	LPO
CHO_ECOLI	295	246	0.850847	19235	4273.2	17.0247	0.1		Excinuclease cho (EC 3.1.25.-) (Endonuclease cho) (UvrC homolog protein)
CHPB_ECOLI	116	101	0.896552	20566	6871.5	66.0721	0.1	0.931	Endoribonuclease toxin ChpB (EC 3.1.-.-) (Toxin ChpB) (mRNA interferase ChpB)
CHPS_ECOLI	83	76	0.963855	3894	1541.3	19.2662	0.5	0.59	Antitoxin ChpS
CHRR_ECOLI	188	162	0.904255	75655	20478.2	120.46	0.2	0.755	Quinone reductase (EC 1.6.5.2) (Chromate reductase) (CHRR) (EC 1.6.-.-) (NAD(P)H dehydrogenase (quinone))
CILA_ECOLI	510	483	0.947059	2123	289.2	0.598758	0.1	0.444	Citrate lyase alpha chain (Citrase alpha chain) (EC 4.1.3.6) (Citrate (pro-3S)-lyase alpha chain) (Citrate CoA-transferase subunit) (EC 2.8.3.10)
CINAL_ECOLI	400	374	0.9425	10728	2921.7	7.74987	0.2	0.749	NMN amidohydrolase-like protein YfaY
CIRA_ECOLI	663	623	0.9819	12949	3580.3	5.49969	0.5	0.837	Colicin I receptor	OM
CISY_ECOLI	427	391	0.934426	24924	3231.4	8.09875	0.1	0.903	Citrate synthase (EC 2.3.3.16)
CITC_ECOLI	352	300	0.855114	3627	1136.5	3.77575	0.1		[Citrate [pro-3S]-lyase] ligase (EC 6.2.1.22) (Acetate:SH-citrate lyase ligase) (Citrate lyase synthetase)
CITD_ECOLI	98	86	0.877551	3621	594	6.90698	0.2		Citrate lyase acyl carrier protein (Citrate lyase gamma chain)
CITE_ECOLI	302	275	0.92053	28955	5975.7	21.4953	0.2	0.855	Citrate lyase subunit beta (Citrase beta chain) (EC 4.1.3.6) (Citrate (pro-3S)-lyase subunit beta) (Citryl-CoA lyase subunit) (EC 4.1.3.34)
CITG_ECOLI	292	275	0.945205	4335	1186.9	4.30036	0.1		2-(5''-triphosphoribosyl)-3'-dephosphocoenzyme-A synthase (2-(5''-triphosphoribosyl)-3'-dephospho-CoA synthase) (EC 2.4.2.52)
CITT_ECOLI	487	410	0.913758	99421	24515.5	55.091	0.1		Citrate/succinate antiporter (Citrate carrier) (Citrate transporter)	IM
CITX_ECOLI	183	121	0.661202	6766	1523.3	12.5893	0.1		Apo-citrate lyase phosphoribosyl-dephospho-CoA transferase (EC 2.7.7.61) (Apo-ACP nucleodityltransferase) (Holo-ACP synthase) (Holo-citrate lyase synthase)
CLCA_ECOLI	473	420	0.894292	22917	5414.5	12.8002	0.2	0.682	H(+)/Cl(-) exchange transporter ClcA (ClC-ec1)	IM
CLCB_ECOLI	418	405	0.973684	23286	5415.3	13.3054	0.1	0.634	Voltage-gated ClC-type chloride channel ClcB	IM
CLPA_ECOLI	758	726	0.974934	44715	5387	7.28958	0.5	0.898	ATP-dependent Clp protease ATP-binding subunit ClpA
CLPB_ECOLI	857	847	0.990665	29647	3348.4	3.94393	0.2	0.823	Chaperone protein ClpB (Heat shock protein F84.1)
CLPP_ECOLI	207	170	0.826087	53567	9630	56.3158	0.2	0.889	ATP-dependent Clp protease proteolytic subunit (EC 3.4.21.92) (Caseinolytic protease) (Endopeptidase Clp) (Heat shock protein F21.5) (Protease Ti)
CLPS_ECOLI	106	92	0.867925	11023	1738.1	18.8924	0.2	0.677	ATP-dependent Clp protease adapter protein ClpS
CLPX_ECOLI	424	407	0.962264	16332	1832.7	4.49191	0.3	0.488	ATP-dependent Clp protease ATP-binding subunit ClpX (ATP-dependent unfoldase ClpX)
CLSA_ECOLI	486	431	0.927984	22301	5030.4	11.1539	0.3		Cardiolipin synthase A (CL synthase) (EC 2.7.8.-)	IM
CLSB_ECOLI	413	358	0.869249	33171	8208	22.8635	0.2		Cardiolipin synthase B (CL synthase) (EC 2.7.8.-)
CLSC_ECOLI	473	417	0.883721	10571	2518.5	6.02512	0.2		Cardiolipin synthase C (CL synthase) (EC 2.7.8.-)
CMOA_ECOLI	247	163	0.753036	272096	102008	548.428	0.2	0.762	Carboxy-S-adenosyl-L-methionine synthase (Cx-SAM synthase) (EC 2.1.3.-)
CMOB_ECOLI	323	172	0.5387	39054	12816.3	73.6569	0.2	0.734	tRNA U34 carboxymethyltransferase (EC 2.5.1.-)
CMOM_ECOLI	261	170	0.685824	261050	99697.6	556.97	0.2	0.743	tRNA 5-carboxymethoxyuridine methyltransferase (EC 2.1.1.-) (cmo5U methyltransferase)
CMPDT_ECOLI	386	273	0.715026	14481	3490.8	12.6478	0.1	0.836	Bifunctional chorismate mutase/prephenate dehydratase (Chorismate mutase-prephenate dehydratase) (P-protein) [Includes: Chorismate mutase (CM) (EC 5.4.99.5); Prephenate dehydratase (PDT) (EC 4.2.1.51)]
CNOX_ECOLI	284	278	0.978873	11925	3401.4	12.2353	0.2	0.638	Chaperedoxin (Heat shock protein CnoX) (Trxsc)
CNTA_ECOLI	374	336	0.92246	27602	6507.5	18.8623	0.1	0.833	Carnitine monooxygenase oxygenase subunit (EC 1.14.13.239) (Carnitine monooxygenase alpha subunit)
CNTB_ECOLI	321	311	0.978193	26368	6172.6	19.658	0.5	0.765	Carnitine monooxygenase reductase subunit (EC 1.14.13.239) (Carnitine monooxygenase beta subunit)
CNU_ECOLI	71	66	0.971831	4410	575.7	8.34348	0.2	0.194	OriC-binding nucleoid-associated protein (H-NS/StpA-binding protein 2) (Transcription modulator YdgT)
COAA_ECOLI	316	195	0.699367	30773	7620.7	34.4828	0.1	0.704	Pantothenate kinase (EC 2.7.1.33) (Pantothenic acid kinase) (Rts protein)
COABC_ECOLI	406	395	0.977833	14648	3723	9.37783	0.1	0.938	Coenzyme A biosynthesis bifunctional protein CoaBC (DNA/pantothenate metabolism flavoprotein) [Includes: Phosphopantothenoylcysteine decarboxylase (PPCDC) (EC 4.1.1.36) (CoaC); Phosphopantothenate--cysteine ligase (EC 6.3.2.5) (CoaB) (PPC synthetase) (PPCS) (Phosphopantothenoylcysteine synthase)]
COAD_ECOLI	159	136	0.855346	91650	23919.7	175.88	0.1	0.526	Phosphopantetheine adenylyltransferase (EC 2.7.7.3) (Dephospho-CoA pyrophosphorylase) (Pantetheine-phosphate adenylyltransferase) (PPAT)
COAE_ECOLI	206	191	0.927184	16372	5949.7	31.1503	0.2	0.932	Dephospho-CoA kinase (EC 2.7.1.24) (Dephosphocoenzyme A kinase)
COBC_ECOLI	203	184	0.906404	73628	22253.3	120.942	0.1		Adenosylcobalamin/alpha-ribazole phosphatase (EC 3.1.3.73) (Adenosylcobalamin phosphatase) (Alpha-ribazole-5'-phosphate phosphatase)
COBS_ECOLI	247	237	0.975709	8268	3073.1	12.7515	0.2		Adenosylcobinamide-GDP ribazoletransferase (EC 2.7.8.26) (Cobalamin synthase) (Cobalamin-5'-phosphate synthase)	IM
COBT_ECOLI	359	341	0.952646	8992	2458.9	7.18977	0.1	0.918	Nicotinate-nucleotide--dimethylbenzimidazole phosphoribosyltransferase (NN:DBI PRT) (EC 2.4.2.21) (N(1)-alpha-phosphoribosyltransferase)
COBU_ECOLI	181	170	0.994475	7875	2588.9	14.3828	0.2	0.673	Bifunctional adenosylcobalamin biosynthesis protein CobU (Adenosylcobinamide kinase) (EC 2.7.1.156) (Adenosylcobinamide-phosphate guanylyltransferase) (EC 2.7.7.62)
CODA_ECOLI	427	358	0.913349	147735	47416.1	121.58	0.1	0.602	Cytosine deaminase (CD) (CDA) (CDase) (EC 3.5.4.1) (Cytosine aminohydrolase) (Isoguanine deaminase) (EC 3.5.4.-)
CODB_ECOLI	419	377	0.916468	52927	12147.3	31.6336	0.1		Cytosine permease	IM
COF_ECOLI	272	259	0.959559	45341	12156.3	46.5759	0.2	0.831	HMP-PP phosphatase (EC 3.6.1.-)
COHE_ECOLI	224	186	0.861607	37696	11207.8	58.0715	0.1		Prophage repressor CohE (Putative lambdoid prophage e14 repressor protein C2)
COMR_ECOLI	210	170	0.814286	288951	98781.1	577.667	0.1	0.375	HTH-type transcriptional repressor ComR (Copper outer membrane regulator)
COPA_ECOLI	834	712	0.876499	48611	12844.3	17.5709	0.5	0.854	Copper-exporting P-type ATPase (EC 7.2.2.8) (Copper-exporting P-type ATPase A) (Cu(+)-exporting ATPase) (Soluble copper chaperone CopA(Z))	IM
CORA_ECOLI	316	292	0.933544	31669	8855.3	30.018	0.1	0.514	Magnesium transport protein CorA	IM
CORC_ECOLI	292	248	0.856164	67102	11732.4	46.9296	0.1	0.927	Magnesium and cobalt efflux protein CorC
CPDA_ECOLI	275	218	0.858182	76133	28474.9	120.656	0.2	0.737	3',5'-cyclic adenosine monophosphate phosphodiesterase CpdA (3',5'-cyclic AMP phosphodiesterase) (cAMP phosphodiesterase) (EC 3.1.4.53)
CPDB_ECOLI	647	499	0.896445	23293	5995.7	10.3374	0.1	0.798	2',3'-cyclic-nucleotide 2'-phosphodiesterase/3'-nucleotidase (EC 3.1.3.6) (EC 3.1.4.16)	PE
CPOB_ECOLI	263	246	0.935361	8744	3413.2	13.8748	0.2	0.59	Cell division coordinator CpoB	PE
CPXA_ECOLI	457	435	0.97593	138091	41424.5	92.88	0.5	0.824	Sensor histidine kinase CpxA (EC 2.7.13.3)	IM
CPXP_ECOLI	166	143	0.861446	10282	4543.7	31.7741	0.2	0.643	Periplasmic protein CpxP (ORF_o167) (Periplasmic accessory protein CpxP)	PE
CPXR_ECOLI	232	219	0.974138	202429	41430.3	183.32	0.5	0.995	Transcriptional regulatory protein CpxR
CRA_ECOLI	334	322	0.979042	175048	43572.1	133.248	0.1	0.954	Catabolite repressor/activator (Fructose repressor)
CRCB_ECOLI	127	113	0.889764	47929	19158.3	169.543	0.1		Putative fluoride ion transporter CrcB	IM
CREA_ECOLI	157	85	0.541401	20888	3192.9	37.5635	0.1		Protein CreA (Catabolite regulation protein A)	PE
CREB_ECOLI	229	221	0.969432	219935	45815.7	206.377	0.5	0.991	Transcriptional regulatory protein CreB
CREC_ECOLI	474	440	0.981013	66828	20331.4	43.7234	0.5	0.582	Sensor protein CreC (EC 2.7.13.3)	IM
CRED_ECOLI	450	431	0.957778	2364	600	1.39211	0.1		Inner membrane protein CreD	IM
CRFC_ECOLI	742	533	0.84097	7608	2996.9	4.80272	0.1		Clamp-binding protein CrfC (Clamp-binding sister replication fork colocalization protein)
CRL_ECOLI	133	77	0.661654	7827	1127.2	12.8091	0.1	0.167	Sigma factor-binding protein Crl (Curlin genes transcriptional activatory protein)
CROE_ECOLI	66	53	0.80303	2380	951.3	17.9491	0.5		Prophage transcriptional regulatory protein (Putative lambdoid prophage e14 transcriptional regulatory protein)
CRP_ECOLI	210	168	0.861905	140205	40882.7	225.871	0.1	0.929	cAMP-activated global transcriptional regulator CRP (Catabolite activator protein) (CAP) (Catabolite gene activator) (cAMP receptor protein) (CRP) (cAMP regulatory protein)
CSDA_ECOLI	401	368	0.935162	104115	29980.7	79.9485	0.2	0.93	Cysteine desulfurase CsdA (EC 2.8.1.7) (Cysteine sulfinate desulfinase) (CSD) (EC 4.4.1.-) (Selenocysteine lyase) (EC 4.4.1.16)
CSDE_ECOLI	147	132	0.897959	7766	1393.7	10.5583	0.3	0.617	Sulfur acceptor protein CsdE
CSE1_ECOLI	502	486	0.978088	1549	762.2	1.55234	0.1	0.267	CRISPR system Cascade subunit CasA (CRISPR type I-E/Ecoli-associated protein CasA/Cse1) (CRISPR-associated protein CasA/Cse1)
CSE2_ECOLI	160	140	0.90625	1574	788.5	5.43793	0.2	0.227	CRISPR system Cascade subunit CasB
CSGA_ECOLI	151	114	0.761589	6571	3500.9	30.4426	0.1		Major curlin subunit	EC
CSGB_ECOLI	151	101	0.668874	6671	3518.2	34.8337	0.1		Minor curlin subunit	EC
CSGC_ECOLI	110	104	0.945455	984	303.9	2.92212	0.2	0.206	Curli assembly protein CsgC
CSGD_ECOLI	216	201	0.935185	97746	24490.7	121.241	0.5	0.688	CsgBAC operon transcriptional regulatory protein
CSGE_ECOLI	129	93	0.72093	7401	1381.8	14.8581	0.1	0.131	Curli production assembly/transport component CsgE	PE
CSGF_ECOLI	138	99	0.717391	8526	2442.8	24.6747	0.1	0.17	Curli production assembly/transport component CsgF	OM
CSGG_ECOLI	277	191	0.859206	10575	3432.4	14.4218	0.1	0.576	Curli production assembly/transport component CsgG	OM
CSIE_ECOLI	426	391	0.953052	20144	4918.3	12.114	0.1		Stationary phase-inducible protein CsiE
CSPA_ECOLI	70	62	0.885714	71618	7689.7	124.027	0.2	0.984	Cold shock protein CspA (CSP-A) (7.4 kDa cold shock protein) (CS7.4)
CSPB_ECOLI	71	62	0.873239	52789	5707.2	92.0516	0.3	0.968	Cold shock-like protein CspB (CSP-B)
CSPC_ECOLI	69	62	0.898551	88324	8909.5	143.702	0.2	0.968	Cold shock-like protein CspC (CSP-C)
CSPD_ECOLI	74	63	0.851351	77816	8268.6	131.248	0.2	0.953	Cold shock-like protein CspD (CSP-D)
CSPE_ECOLI	69	60	0.869565	97046	9145	152.417	0.2	0.852	Cold shock-like protein CspE (CSP-E)
CSPF_ECOLI	70	61	0.871429	95925	9056.4	148.466	0.2	0.952	Cold shock-like protein CspF (CSP-F)
CSPG_ECOLI	70	62	0.885714	89411	8914	143.774	0.2	0.952	Cold shock-like protein CspG (CPS-G)
CSPH_ECOLI	70	60	0.857143	98313	9236.4	153.94	0.2	0.934	Cold shock-like protein CspH (CSP-H)
CSPI_ECOLI	70	60	0.857143	101112	9281.1	154.685	0.2	0.984	Cold shock-like protein CspI (CPS-I)
CSQR_ECOLI	261	239	0.915709	59677	14298.3	59.8255	0.1		HTH-type transcriptional repressor CsqR (Regulator of sulfoquinovose catabolism)
CSRA_ECOLI	61	56	0.918033	7121	1315.5	23.4911	0.5	0.754	Carbon storage regulator (Translational dual regulator CsrA)
CSRD_ECOLI	646	429	0.668731	72507	23264.8	53.8537	0.2		RNase E specificity factor CsrD (Regulator of CsrB and CsrC decay CsrD)	IM
CSTA_ECOLI	701	674	0.968616	7685	858	1.26362	0.1		Peptide transporter CstA (Carbon starvation protein A)	IM
CUEO_ECOLI	516	462	0.922481	25719	8382.4	17.6101	0.1	0.607	Blue copper oxidase CueO (Copper efflux oxidase)	PE
CUER_ECOLI	135	109	0.807407	82822	20842.4	191.215	0.3	0.909	HTH-type transcriptional regulator CueR (Copper efflux regulator) (Copper export regulator)
CURA_ECOLI	345	304	0.930435	201693	57157.1	178.06	0.2	0.803	NADPH-dependent curcumin reductase (EC 1.3.1.n3) (NADPH-dependent curcumin/dihydrocurcumin reductase)
CUSA_ECOLI	1047	1028	0.994269	13098	2417.9	2.32267	0.8	0.649	Cation efflux system protein CusA	IM
CUSB_ECOLI	407	304	0.7543	102622	35991.4	117.236	0.1	0.784	Cation efflux system protein CusB	MR
CUSC_ECOLI	457	419	0.973742	70968	23213.9	52.1661	0.1	0.924	Cation efflux system protein CusC	OM
CUSF_ECOLI	110	96	0.872727	8358	3349.7	34.8927	0.2	0.709	Cation efflux system protein CusF	PE
CUSR_ECOLI	227	183	0.881057	541981	149941	749.706	0.3	0.967	Transcriptional regulatory protein CusR
CUSS_ECOLI	480	454	0.983333	5019	772.5	1.63665	0.8	0.619	Sensor histidine kinase CusS (EC 2.7.13.3)	IM
CUTA_ECOLI	112	100	0.892857	5822	2268.9	22.689	0.2	0.98	Divalent-cation tolerance protein CutA (C-type cytochrome biogenesis protein CycY)
CUTC_ECOLI	248	232	0.967742	6767	1855.5	7.73125	0.2	0.897	Copper homeostasis protein CutC
CVPA_ECOLI	162	150	0.925926	12830	3926	26.1733	0.2		Colicin V production protein (Protein DedE) (Pur regulon 18 kDa protein)	IM
CYAA_ECOLI	848	828	0.976415	2113	239	0.288647	0.1		Adenylate cyclase (EC 4.6.1.1) (ATP pyrophosphate-lyase) (Adenylyl cyclase)
CYAY_ECOLI	106	104	0.981132	4337	944.8	9.08462	0.2	0.714	Iron-sulfur cluster assembly protein CyaY (Bacterial frataxin ortholog)
CYBH_ECOLI	235	189	0.897872	29291	7188.6	34.0692	0.1	0.393	Probable Ni/Fe-hydrogenase 1 B-type cytochrome subunit	IM
CYCA_ECOLI	470	439	0.946809	151555	29394.5	66.0551	0.1		D-serine/D-alanine/glycine transporter	IM
CYDA_ECOLI	522	318	0.609195	14228	1367.3	4.29969	0.5	0.487	Cytochrome bd-I ubiquinol oxidase subunit 1 (EC 7.1.1.7) (Cytochrome bd-I oxidase subunit I) (Cytochrome d ubiquinol oxidase subunit I)	IM
CYDB_ECOLI	379	337	0.957784	14764	2642.6	7.27989	0.1		Cytochrome bd-I ubiquinol oxidase subunit 2 (EC 7.1.1.7) (Cytochrome bd-I oxidase subunit II) (Cytochrome d ubiquinol oxidase subunit II)	IM
CYDC_ECOLI	573	565	0.991274	4956	1085.9	1.9118	0.8		ATP-binding/permease protein CydC	IM
CYDD_ECOLI	588	567	0.977891	6119	1519.5	2.64261	0.8		ATP-binding/permease protein CydD	IM
CYDX_ECOLI	37	30	0.810811	121850	6829.9	227.663	0.2		Cytochrome bd-I ubiquinol oxidase subunit X (EC 7.1.1.7) (Cytochrome bd-I oxidase subunit X) (Cytochrome d ubiquinol oxidase subunit X)	IM
CYNR_ECOLI	299	289	0.966555	39721	8188.5	28.3339	0.8	0.938	HTH-type transcriptional regulator CynR (Cyn operon transcriptional activator)
CYNS_ECOLI	156	96	0.615385	121799	45322.9	472.114	0.1	0.433	Cyanate hydratase (Cyanase) (EC 4.2.1.104) (Cyanate hydrolase) (Cyanate lyase)
CYNT_ECOLI	219	188	0.872146	21329	4794.8	25.1037	0.1	0.889	Carbonic anhydrase 1 (EC 4.2.1.1) (Carbonate dehydratase 1)
CYNX_ECOLI	384	355	0.927083	275243	67811.9	190.483	0.3		Cyanate transport protein CynX	IM
CYOA_ECOLI	315	202	0.67619	49996	4309.8	20.2338	0.3	0.631	Cytochrome bo(3) ubiquinol oxidase subunit 2 (Cytochrome b562-o complex subunit II) (Cytochrome o ubiquinol oxidase subunit 2) (Cytochrome o subunit 2) (Oxidase bo(3) subunit 2) (Ubiquinol oxidase chain B) (Ubiquinol oxidase polypeptide II) (Ubiquinol oxidase subunit 2)	IM
CYOB_ECOLI	663	505	0.772247	62362	1690	3.30078	0.5	0.751	Cytochrome bo(3) ubiquinol oxidase subunit 1 (EC 7.1.1.3) (Cytochrome b562-o complex subunit I) (Cytochrome o ubiquinol oxidase subunit 1) (Cytochrome o subunit 1) (Oxidase bo(3) subunit 1) (Ubiquinol oxidase chain A) (Ubiquinol oxidase polypeptide I) (Ubiquinol oxidase subunit 1)	IM
CYOC_ECOLI	204	188	0.936275	38365	4830.5	25.2906	0.1	0.635	Cytochrome bo(3) ubiquinol oxidase subunit 3 (Cytochrome o ubiquinol oxidase subunit 3) (Cytochrome o subunit 3) (Oxidase bo(3) subunit 3) (Ubiquinol oxidase chain C) (Ubiquinol oxidase polypeptide III) (Ubiquinol oxidase subunit 3)	IM
CYOD_ECOLI	109	94	0.862385	9296	2377.4	25.2915	0.2		Cytochrome bo(3) ubiquinol oxidase subunit 4 (Cytochrome o ubiquinol oxidase subunit 4) (Cytochrome o subunit 4) (Oxidase bo(3) subunit 4) (Ubiquinol oxidase chain D) (Ubiquinol oxidase polypeptide IV) (Ubiquinol oxidase subunit 4)	IM
CYOE_ECOLI	296	275	0.932432	42012	13818.8	50.0681	0.1		Protoheme IX farnesyltransferase (EC 2.5.1.141) (Heme B farnesyltransferase) (Heme O synthase)	IM
CYSA_ECOLI	365	339	0.950685	89836	16971.5	48.9092	0.8	0.919	Sulfate/thiosulfate import ATP-binding protein CysA (EC 7.3.2.3) (Sulfate-transporting ATPase)
CYSB_ECOLI	324	288	0.898148	374988	87353.5	300.184	0.1	0.893	HTH-type transcriptional regulator CysB (Cys regulon transcriptional activator)
CYSC_ECOLI	201	163	0.825871	49066	15973.6	96.2265	0.2	0.695	Adenylyl-sulfate kinase (EC 2.7.1.25) (APS kinase) (ATP adenosine-5'-phosphosulfate 3'-phosphotransferase) (Adenosine-5'-phosphosulfate kinase)
CYSD_ECOLI	302	219	0.92053	23869	3918.4	14.095	0.2	0.689	Sulfate adenylyltransferase subunit 2 (EC 2.7.7.4) (ATP-sulfurylase small subunit) (Sulfate adenylate transferase) (SAT)
CYSE_ECOLI	273	183	0.67033	36939	7233.2	39.5257	0.1	0.598	Serine acetyltransferase (SAT) (EC 2.3.1.30)
CYSG_ECOLI	457	242	0.52954	21078	4250.3	17.5632	0.1	0.893	Siroheme synthase [Includes: Uroporphyrinogen-III C-methyltransferase (Urogen III methylase) (EC 2.1.1.107) (SUMT) (Uroporphyrinogen III methylase) (UROM); Precorrin-2 dehydrogenase (EC 1.3.1.76); Sirohydrochlorin ferrochelatase (EC 4.99.1.4)]
CYSH_ECOLI	244	199	0.82377	30012	5436.4	27.0468	0.2	0.8	Phosphoadenosine phosphosulfate reductase (EC 1.8.4.8) (3'-phosphoadenylylsulfate reductase) (PAPS reductase, thioredoxin dependent) (PAPS sulfotransferase) (PAdoPS reductase)
CYSI_ECOLI	570	501	0.950877	13136	2300.5	4.24446	0.2	0.633	Sulfite reductase [NADPH] hemoprotein beta-component (SiR-HP) (SiRHP) (EC 1.8.1.2)
CYSJ_ECOLI	599	556	0.929883	12239	3239.2	5.81544	0.1	0.821	Sulfite reductase [NADPH] flavoprotein alpha-component (SiR-FP) (EC 1.8.1.2)
CYSK_ECOLI	323	303	0.96904	45760	6607	21.1086	0.5	0.822	Cysteine synthase A (CSase A) (EC 2.5.1.47) (O-acetylserine (thiol)-lyase A) (OAS-TL A) (O-acetylserine sulfhydrylase A) (S-carboxymethylcysteine synthase) (EC 4.5.1.5) (Sulfate starvation-induced protein 5) (SSI5)
CYSM_ECOLI	303	280	0.933993	130298	20800.9	73.5014	0.2	0.904	Cysteine synthase B (CSase B) (EC 2.5.1.47) (O-acetylserine (thiol)-lyase B) (OAS-TL B) (O-acetylserine sulfhydrylase B)
CYSN_ECOLI	475	389	0.873684	55077	3070.2	7.39807	0.5	0.648	Sulfate adenylyltransferase subunit 1 (EC 2.7.7.4) (ATP-sulfurylase large subunit) (Sulfate adenylate transferase) (SAT)
CYSP_ECOLI	338	316	0.949704	13948	2504.8	7.80312	0.2	0.65	Thiosulfate-binding protein	PE
CYSQ_ECOLI	246	224	0.922764	46074	12686.8	55.889	0.1	0.662	3'(2'),5'-bisphosphate nucleotidase CysQ (EC 3.1.3.7) (3'(2'),5-bisphosphonucleoside 3'(2')-phosphohydrolase) (3'-phosphoadenosine 5'-phosphate phosphatase) (PAP phosphatase) (DPNPase)
CYST_ECOLI	277	255	0.927798	121600	21756.7	84.6564	0.5		Sulfate transport system permease protein CysT	IM
CYSW_ECOLI	291	242	0.876289	489006	95778.1	375.6	0.2	0.637	Sulfate transport system permease protein CysW	IM
CYSZ_ECOLI	253	233	0.920949	8120	2500.9	10.7335	0.1	0.282	Sulfate transporter CysZ	IM
CYTR_ECOLI	341	327	0.958944	171243	43031.9	131.596	0.1	0.988	HTH-type transcriptional repressor CytR
DACA_ECOLI	403	350	0.898263	29682	6912.4	19.095	0.3	0.943	D-alanyl-D-alanine carboxypeptidase DacA (DD-carboxypeptidase) (DD-peptidase) (EC 3.4.16.4) (Beta-lactamase) (EC 3.5.2.6) (Penicillin-binding protein 5) (PBP-5)	IM
DACB_ECOLI	477	434	0.922432	7265	2504.2	5.69136	0.2	0.864	D-alanyl-D-alanine carboxypeptidase DacB (DD-carboxypeptidase) (DD-peptidase) (EC 3.4.16.4) (D-alanyl-D-alanine endopeptidase) (DD-endopeptidase) (EC 3.4.21.-) (Penicillin-binding protein 4) (PBP-4)	PE
DACC_ECOLI	400	358	0.91	29705	7081.4	19.4544	0.2	0.95	D-alanyl-D-alanine carboxypeptidase DacC (DD-carboxypeptidase) (DD-peptidase) (EC 3.4.16.4) (Penicillin-binding protein 6) (PBP-6)	IM
DACD_ECOLI	388	350	0.920103	29711	6933.6	19.4218	0.3	0.951	D-alanyl-D-alanine carboxypeptidase DacD (DD-carboxypeptidase) (DD-peptidase) (EC 3.4.16.4) (Penicillin-binding protein 6b) (PBP-6b)	IM
DADA_ECOLI	432	352	0.925926	245374	90336	225.84	0.1		D-amino acid dehydrogenase (EC 1.4.99.-) (D-alanine dehydrogenase)	IM
DAMX_ECOLI	428	308	0.754673	3038	829.5	2.56811	0.1	0.234	Cell division protein DamX	IM
DAPA_ECOLI	292	284	0.976027	42053	10096.2	35.4253	0.1	0.751	4-hydroxy-tetrahydrodipicolinate synthase (HTPA synthase) (EC 4.3.3.7)
DAPB_ECOLI	273	262	0.970696	15308	3530.2	13.3215	0.2	0.837	4-hydroxy-tetrahydrodipicolinate reductase (HTPA reductase) (EC 1.17.1.8)
DAPD_ECOLI	274	201	0.733577	26090	5053.8	25.1433	0.1	0.653	2,3,4,5-tetrahydropyridine-2,6-dicarboxylate N-succinyltransferase (EC 2.3.1.117) (Tetrahydrodipicolinate N-succinyltransferase) (THDP succinyltransferase) (THP succinyltransferase) (Tetrahydropicolinate succinylase)
DAPE_ECOLI	375	363	0.973333	114626	31790.1	87.0962	0.1	0.786	Succinyl-diaminopimelate desuccinylase (SDAP desuccinylase) (EC 3.5.1.18) (N-succinyl-LL-2,6-diaminoheptanedioate amidohydrolase)
DAPF_ECOLI	274	262	0.963504	38606	11786.2	44.6447	0.1	0.856	Diaminopimelate epimerase (DAP epimerase) (EC 5.1.1.7) (PLP-independent amino acid racemase)
DAUA_ECOLI	559	487	0.912343	68430	11291.7	22.1406	0.1	0.873	C4-dicarboxylic acid transporter DauA (Dicarboxylic acid uptake system A)	IM
DBHA_ECOLI	90	82	0.911111	78109	13178.2	160.71	0.1	0.88	DNA-binding protein HU-alpha (HU-2) (NS2)
DBHB_ECOLI	90	87	0.966667	61920	10612.3	121.98	0.1	0.909	DNA-binding protein HU-beta (HU-1) (NS1)
DBPA_ECOLI	457	366	0.805252	124925	23655.8	64.2821	0.3	0.97	ATP-dependent RNA helicase DbpA (EC 3.6.4.13)
DCDA_ECOLI	420	382	0.947619	52087	10160.9	25.5299	0.1	0.71	Diaminopimelate decarboxylase (DAP decarboxylase) (DAPDC) (EC 4.1.1.20)
DCD_ECOLI	193	177	0.974093	11496	1750.9	9.3133	0.3	0.854	dCTP deaminase (EC 3.5.4.13) (Deoxycytidine triphosphate deaminase)
DCEA_ECOLI	466	405	0.901288	20748	5345	12.7262	0.2	0.69	Glutamate decarboxylase alpha (GAD-alpha) (EC 4.1.1.15)
DCEB_ECOLI	466	404	0.901288	20749	5357.1	12.755	0.2	0.696	Glutamate decarboxylase beta (GAD-beta) (EC 4.1.1.15)
DCLZ_ECOLI	713	644	0.927069	11765	1595.6	2.41392	0.1	0.529	Constitutive lysine decarboxylase (LDC) (EC 4.1.1.18)
DCM_ECOLI	472	320	0.783898	18891	8456.2	22.8546	0.1	0.859	DNA-cytosine methyltransferase (EC 2.1.1.37) (M.EcoDcm)
DCOR_ECOLI	711	635	0.932489	11734	1633.6	2.46395	0.1	0.538	Constitutive ornithine decarboxylase (EC 4.1.1.17)
DCOS_ECOLI	732	651	0.919399	11739	1624.5	2.41382	0.2	0.554	Inducible ornithine decarboxylase (EC 4.1.1.17)
DCP_ECOLI	681	672	0.992658	14011	3455.8	5.11213	0.1	0.848	Dipeptidyl carboxypeptidase (EC 3.4.15.5) (Peptidyl-dipeptidase Dcp)
DCRB_ECOLI	185	130	0.702703	143080	58458.9	449.684	0.1		Protein DcrB	PE
DCTA_ECOLI	428	398	0.939252	34389	5167.3	12.854	0.1	0.751	Aerobic C4-dicarboxylate transport protein	IM
DCTR_ECOLI	176	130	0.744318	634314	182381	1392.22	0.2		HTH-type transcriptional regulator DctR
DCUA_ECOLI	433	432	0.997691	4792	350.1	0.810417	0.3		Anaerobic C4-dicarboxylate transporter DcuA	IM
DCUB_ECOLI	446	432	0.988789	4765	342.2	0.775964	0.1		Anaerobic C4-dicarboxylate transporter DcuB	IM
DCUC_ECOLI	461	447	0.969631	2569	333.1	0.74519	0.2		Anaerobic C4-dicarboxylate transporter DcuC
DCUD_ECOLI	455	450	0.993407	2570	332	0.734513	0.3		Putative cryptic C4-dicarboxylate transporter DcuD	IM
DCUP_ECOLI	354	338	0.968927	19648	6665.9	19.4341	0.1	0.879	Uroporphyrinogen decarboxylase (UPD) (URO-D) (EC 4.1.1.37)
DCUR_ECOLI	239	221	0.941423	6983	1294.8	5.75467	0.5		Transcriptional regulatory protein DcuR
DCUS_ECOLI	543	520	0.965009	7290	1416.1	2.70248	0.3	0.545	Sensor histidine kinase DcuS (EC 2.7.13.3) (Fumarate sensor)	IM
DCYD_ECOLI	328	291	0.932927	112325	21035.4	68.7431	0.1	0.692	D-cysteine desulfhydrase (EC 4.4.1.15)
DDLA_ECOLI	364	292	0.879121	168387	31930.4	99.7825	0.1	0.874	D-alanine--D-alanine ligase A (EC 6.3.2.4) (D-Ala-D-Ala ligase A) (D-alanylalanine synthetase A)
DDLB_ECOLI	306	251	0.856209	197855	40840.9	155.881	0.1	0.873	D-alanine--D-alanine ligase B (EC 6.3.2.4) (D-Ala-D-Ala ligase B) (D-alanylalanine synthetase B)
DDPA_ECOLI	516	480	0.943798	94877	25557	52.4784	0.1	0.965	Probable D,D-dipeptide-binding periplasmic protein DdpA	PE
DDPB_ECOLI	340	294	0.961765	167346	33317.2	101.887	0.2		Probable D,D-dipeptide transport system permease protein DdpB	IM
DDPC_ECOLI	298	253	0.875839	260489	46142.2	176.79	0.2		Probable D,D-dipeptide transport system permease protein DdpC	IM
DDPD_ECOLI	328	272	0.85061	116763	22661.6	81.2244	0.8	0.654	Probable D,D-dipeptide transport ATP-binding protein DdpD
DDPF_ECOLI	308	259	0.866883	116486	21341.7	79.9315	0.8		Probable D,D-dipeptide transport ATP-binding protein DdpF
DDPX_ECOLI	193	173	0.896373	4714	1441.6	8.33295	0.3	0.592	D-alanyl-D-alanine dipeptidase (D-Ala-D-Ala dipeptidase) (EC 3.4.13.22)
DEAD_ECOLI	629	373	0.594595	122312	23326.1	62.3693	0.2	0.976	ATP-dependent RNA helicase DeaD (EC 3.6.4.13) (Cold-shock DEAD box protein A) (Translation factor W2)
DECR_ECOLI	152	144	0.947368	66945	12551.7	87.1646	0.3	0.966	DNA-binding transcriptional activator DecR
DEDA_ECOLI	219	187	0.876712	59670	17609.9	91.7182	0.1		Protein DedA (Protein DSG-1)	IM
DEDD_ECOLI	220	174	0.809091	38874	22222.2	124.844	0.1		Cell division protein DedD	IM
DEF_ECOLI	169	158	0.934911	25531	6220.3	39.369	0.2	0.994	Peptide deformylase (PDF) (EC 3.5.1.88) (Polypeptide deformylase)
DEGP_ECOLI	474	324	0.761603	36831	10010	27.7285	0.1	0.969	Periplasmic serine endoprotease DegP (EC 3.4.21.107) (Heat shock protein DegP) (Protease Do)	PE
DEGQ_ECOLI	455	328	0.738462	37027	9925.8	29.5411	0.1	0.963	Periplasmic pH-dependent serine endoprotease DegQ (EC 3.4.21.107) (Protease Do)	PE
DEGS_ECOLI	355	307	0.876056	57317	16567.1	53.2704	0.1	0.968	Serine endoprotease DegS (EC 3.4.21.107) (Site-1 protease DegS) (S1P protease DegS) (Site-1-type intramembrane protease)	PE
DEOB_ECOLI	407	320	0.788698	24081	6047.5	18.8396	0.1	0.322	Phosphopentomutase (EC 5.4.2.7) (Phosphodeoxyribomutase)
DEOC_ECOLI	259	207	0.84556	12625	2983.9	13.6251	0.3	0.957	Deoxyribose-phosphate aldolase (DERA) (EC 4.1.2.4) (2-deoxy-D-ribose 5-phosphate aldolase) (Phosphodeoxyriboaldolase) (Deoxyriboaldolase)
DEOD_ECOLI	239	205	0.866109	51071	12282.2	59.3343	0.1	0.859	Purine nucleoside phosphorylase DeoD-type (PNP) (EC 2.4.2.1) (Inosine phosphorylase)
DEOR_ECOLI	252	234	0.928571	69551	13717.5	58.6218	0.1		Deoxyribose operon repressor
DER_ECOLI	490	457	0.932653	24159	3968.2	8.68315	0.2	0.693	GTPase Der (Double era-like domain protein) (GTP-binding protein EngA)
DGAL_ECOLI	332	282	0.936747	188505	50424.8	162.138	0.1	0.887	D-galactose-binding periplasmic protein (GBP) (D-galactose/ D-glucose-binding protein) (GGBP)	PE
DGCC_ECOLI	371	300	0.808625	57599	24085.1	80.2837	0.5	0.855	Probable diguanylate cyclase DgcC (DGC) (EC 2.7.7.65)	IM
DGCE_ECOLI	1105	616	0.561086	18968	6247.1	10.076	0.3	0.566	Probable diguanylate cyclase DgcE (DGC) (EC 2.7.7.65)	IM
DGCF_ECOLI	315	185	0.6	165112	60375.2	319.446	0.1	0.939	Probable diguanylate cyclase DgcF (DGC) (EC 2.7.7.65)	IM
DGCI_ECOLI	442	277	0.642534	73800	32439.9	114.225	0.1		Probable diguanylate cyclase DgcI (DGC) (EC 2.7.7.65) (Putative lipoprotein DgcI)	IM
DGCJ_ECOLI	496	296	0.669355	56847	25034.2	75.4042	0.1		Probable diguanylate cyclase DgcJ (DGC) (EC 2.7.7.65)	IM
DGCM_ECOLI	410	284	0.697561	74093	31570.2	110.385	0.2	0.846	Diguanylate cyclase DgcM (DGC) (EC 2.7.7.65)
DGCN_ECOLI	408	311	0.852941	73685	29493.8	84.7523	0.2	0.76	Diguanylate cyclase DgcN (DGC) (EC 2.7.7.65)	IM
DGCP_ECOLI	341	194	0.571848	148161	53799.3	275.894	0.1	0.885	Diguanylate cyclase DgcP (DGC) (EC 2.7.7.65)
DGCQ_ECOLI	564	454	0.945035	87686	35981.5	67.5075	0.1		Probable diguanylate cyclase DgcQ (DGC) (EC 2.7.7.65) (Cellulose synthesis regulatory protein)	IM
DGCT_ECOLI	452	338	0.80531	64211	29802.2	81.8742	0.2	0.685	Probable diguanylate cyclase DgcT (DGC) (EC 2.7.7.65)	IM
DGCZ_ECOLI	296	177	0.601351	166446	61471.4	345.345	0.1	0.949	Diguanylate cyclase DgcZ (DGC) (EC 2.7.7.65) (Zinc-sensory diguanylate cyclase)
DGOA_ECOLI	205	172	0.843902	92359	23021	133.069	0.2	0.775	2-dehydro-3-deoxy-6-phosphogalactonate aldolase (EC 4.1.2.21) (2-oxo-3-deoxygalactonate 6-phosphate aldolase) (6-phospho-2-dehydro-3-deoxygalactonate aldolase) (6-phospho-2-keto-3-deoxygalactonate aldolase) (KDPGal)
DGOD_ECOLI	382	333	0.890052	60990	11979	35.2324	0.1	0.937	D-galactonate dehydratase (GalD) (EC 4.2.1.6)
DGOK_ECOLI	292	285	0.976027	3089	915.5	3.21228	0.1	0.58	2-dehydro-3-deoxygalactonokinase (EC 2.7.1.58) (2-keto-3-deoxy-galactonokinase) (2-oxo-3-deoxygalactonate kinase)
DGOR_ECOLI	229	209	0.930131	150041	42654.1	200.254	0.1	0.684	Galactonate operon transcriptional repressor
DGOT_ECOLI	430	406	0.960465	34027	5688.6	13.7738	0.5		D-galactonate transporter	IM
DGTP_ECOLI	505	385	0.966337	9840	2259.4	4.62992	0.1	0.391	Deoxyguanosinetriphosphate triphosphohydrolase (dGTP triphosphohydrolase) (dGTPase) (EC 3.1.5.1)
DHAK_ECOLI	356	329	0.991573	9455	1858.7	5.26544	0.1	0.782	PEP-dependent dihydroxyacetone kinase, dihydroxyacetone-binding subunit DhaK (EC 2.7.1.121)
DHAL_ECOLI	210	201	0.957143	14667	3769.3	18.7527	0.1	0.822	PEP-dependent dihydroxyacetone kinase, ADP-binding subunit DhaL (EC 2.7.1.121)
DHAM_ECOLI	472	258	0.548729	12041	2165.7	8.36178	0.1		PEP-dependent dihydroxyacetone kinase, phosphoryl donor subunit DhaM (EC 2.7.1.121) (Dihydroxyacetone kinase subunit M)
DHAR_ECOLI	639	350	0.549296	59977	17811.8	50.7459	0.3	0.868	PTS-dependent dihydroxyacetone kinase operon regulatory protein
DHAS_ECOLI	367	326	0.991826	32677	5674	15.5879	0.2	0.685	Aspartate-semialdehyde dehydrogenase (ASA dehydrogenase) (ASADH) (EC 1.2.1.11) (Aspartate-beta-semialdehyde dehydrogenase)
DHE4_ECOLI	447	408	0.923937	27807	4551.4	11.0203	0.1	0.951	NADP-specific glutamate dehydrogenase (NADP-GDH) (EC 1.4.1.4)
DHG_ECOLI	796	645	0.841709	8810	1847.4	2.75731	0.1		Quinoprotein glucose dehydrogenase (EC 1.1.5.2) (Glucose dehydrogenase [pyrroloquinoline-quinone])	IM
DHNA_ECOLI	434	300	0.813364	190870	46990	133.116	0.2	0.738	NADH dehydrogenase (EC 1.6.99.3)	IM
DHPS_ECOLI	282	259	0.91844	29325	6121.4	23.6347	0.1	0.954	Dihydropteroate synthase (DHPS) (EC 2.5.1.15) (Dihydropteroate pyrophosphorylase)
DHSC_ECOLI	129	96	0.891473	156915	15810.5	137.483	0.1	0.103	Succinate dehydrogenase cytochrome b556 subunit (Cytochrome b-556)	IM
DHSD_ECOLI	115	93	0.808696	61876	21692.8	233.256	0.1	0.106	Succinate dehydrogenase hydrophobic membrane anchor subunit	IM
DIAA_ECOLI	196	150	0.857143	133469	27403.2	163.114	0.1	0.848	DnaA initiator-associating protein DiaA
DICA_ECOLI	135	88	0.681481	100803	37926.4	412.243	0.2	0.854	HTH-type transcriptional regulator DicA (Repressor protein of division inhibition gene dicA)
DICB_ECOLI	62	47	0.758065	68090	14176.3	301.623	0.2		Division inhibition protein DicB
DICC_ECOLI	76	43	0.565789	303351	83622.6	1944.71	0.2	0.5	Repressor protein of division inhibition gene dicB
DIND_ECOLI	274	259	0.952555	2473	1020.2	3.90881	0.1		DNA damage-inducible protein D
DINF_ECOLI	459	422	0.921569	99006	31946.7	75.5241	0.1		DNA damage-inducible protein F	IM
DING_ECOLI	716	641	0.941341	18163	4853.3	7.20074	0.2		ATP-dependent DNA helicase DinG (EC 3.6.4.12)
DINI_ECOLI	81	56	0.716049	10645	1174.8	20.2552	0.2	0.105	DNA damage-inducible protein I
DINJ_ECOLI	86	79	0.918605	8451	2681.6	33.9443	0.3	0.588	Antitoxin DinJ
DINQ_ECOLI	27	17	0.62963	13770	5502.8	323.694	0.1		Uncharacterized protein DinQ
DJLA_ECOLI	271	240	0.933579	10926	2606.2	10.3012	0.1		Co-chaperone protein DjlA (DnaJ-like protein DjlA)	IM
DJLB_ECOLI	475	474	0.997895	1044	194.1	0.409494	0.1		Uncharacterized J domain-containing protein DjlB
DJLC_ECOLI	483	472	0.993789	1066	185.1	0.385625	0.1		Uncharacterized J domain-containing protein DjlC
DKGA_ECOLI	275	244	0.912727	116045	31938.6	127.245	0.1	0.988	2,5-diketo-D-gluconic acid reductase A (2,5-DKG reductase A) (2,5-DKGR A) (25DKGR-A) (EC 1.1.1.274) (AKR5C)
DKGB_ECOLI	267	247	0.932584	115976	31864.4	127.969	0.2	0.988	2,5-diketo-D-gluconic acid reductase B (2,5-DKG reductase B) (2,5-DKGR B) (25DKGR-B) (EC 1.1.1.346) (AKR5D)
DKSA_ECOLI	151	116	0.768212	22696	7029.6	60.6	0.1	0.444	RNA polymerase-binding transcription factor DksA (DnaK suppressor protein)
DLDH_ECOLI	474	446	0.951477	84579	17572.1	38.9625	0.3	0.982	Dihydrolipoyl dehydrogenase (EC 1.8.1.4) (Dihydrolipoamide dehydrogenase) (E3 component of pyruvate and 2-oxoglutarate dehydrogenases complexes) (Glycine cleavage system L protein)
DLD_ECOLI	571	562	0.984238	2111	259.6	0.461922	0.3	0.31	Quinone-dependent D-lactate dehydrogenase (EC 1.1.5.12) ((R)-lactate:quinone 2-oxidoreductase) (D-lactate dehydrogenase) (D-LDH) (Respiratory D-lactate dehydrogenase)
DLGD_ECOLI	332	327	0.98494	8529	2485.3	7.60031	0.3	0.96	2,3-diketo-L-gulonate reductase (2,3-DKG reductase) (EC 1.1.1.130) (3-dehydro-L-gulonate 2-dehydrogenase)
DLHH_ECOLI	271	200	0.830258	408331	137563	611.393	0.2	0.831	Putative carboxymethylenebutenolidase (EC 3.1.1.45) (Dienelactone hydrolase) (DLH)
DLST_ECOLI	443	391	0.918736	153647	34175.8	83.97	0.1		Probable serine transporter	IM
DMA_ECOLI	278	260	0.942446	15359	6850.2	26.1458	0.1	0.65	DNA adenine methylase (EC 2.1.1.72) (DNA adenine methyltransferase) (Deoxyadenosyl-methyltransferase) (M.EcoDam)
DMLA_ECOLI	361	343	0.975069	40016	4707.8	13.3744	0.1	0.971	D-malate dehydrogenase [decarboxylating] (EC 1.1.1.83) (D-malate degradation protein A) (D-malate oxidase)
DMLR_ECOLI	307	290	0.947883	74054	14178.7	48.7241	0.8	0.907	HTH-type transcriptional regulator DmlR (D-malate degradation protein R)
DMSA_ECOLI	814	697	0.931204	48421	9314.7	12.2885	0.1	0.748	Dimethyl sulfoxide reductase DmsA (DMSO reductase) (DMSOR) (Me2SO reductase) (EC 1.8.5.3)	IM
DMSB_ECOLI	205	175	0.858537	29397	4960.9	28.1869	0.2	0.74	Anaerobic dimethyl sulfoxide reductase chain B (DMSO reductase iron-sulfur subunit)
DMSC_ECOLI	287	271	0.944251	12123	3941.6	14.5446	0.1		Anaerobic dimethyl sulfoxide reductase chain C (DMSO reductase anchor subunit)	IM
DMSD_ECOLI	204	178	0.887255	10852	3103.8	17.1481	0.1	0.514	Tat proofreading chaperone DmsD (DMSO reductase maturation protein) (Twin-arginine leader-binding protein DmsD)
DNAA_ECOLI	467	444	0.989293	16192	3505.6	7.58788	0.2	0.674	Chromosomal replication initiator protein DnaA
DNAB_ECOLI	471	435	0.936306	24653	5898.9	13.3762	0.2	0.845	Replicative DNA helicase (EC 3.6.4.12)
DNAC_ECOLI	245	190	0.804082	34045	6497.7	32.9832	0.3		DNA replication protein DnaC
DNAG_ECOLI	581	557	0.969019	22886	6710	11.9183	0.1	0.686	DNA primase (EC 2.7.7.-)
DNAJ_ECOLI	376	347	0.922872	38675	9412.7	27.1259	0.1	0.822	Chaperone protein DnaJ (HSP40) (Heat shock protein J)
DNAK_ECOLI	638	598	0.949843	51575	8477.5	13.9893	0.1	0.863	Chaperone protein DnaK (HSP70) (Heat shock 70 kDa protein) (Heat shock protein 70)
DNAT_ECOLI	179	132	0.73743	2387	518	3.92424	0.1	0.371	Primosomal protein 1 (Primosomal protein I)
DNLJ_ECOLI	671	662	0.992548	17787	4585.1	6.88453	0.1	0.809	DNA ligase (EC 6.5.1.2) (Polydeoxyribonucleotide synthase [NAD(+)])
DOSC_ECOLI	460	280	0.621739	74573	31871.8	111.44	0.1	0.73	Diguanylate cyclase DosC (DGC) (EC 2.7.7.65) (Direct oxygen-sensing cyclase)
DOSP_ECOLI	799	535	0.819775	67350	21652.8	33.0577	0.2	0.894	Oxygen sensor protein DosP (EC 3.1.4.52) (Direct oxygen-sensing phosphodiesterase) (Direct oxygen sensor protein) (Ec DOS) (Heme-regulated cyclic di-GMP phosphodiesterase)
DPAL_ECOLI	398	306	0.879397	111436	20134.1	57.526	0.1	0.703	Diaminopropionate ammonia-lyase (DAPAL) (EC 4.3.1.15) (2,3-diaminopropionate ammonia-lyase) (Alpha,beta-diaminopropionate ammonia-lyase) (Diaminopropionatase)
DPIA_ECOLI	226	220	0.973451	7005	1294.5	5.88409	0.5		Transcriptional regulatory protein DpiA (Destabilizer of plasmid inheritance)
DPIB_ECOLI	552	521	0.956522	7302	1419.8	2.68902	0.3	0.579	Sensor histidine kinase DpiB (EC 2.7.13.3) (Sensor histidine kinase CitA)	IM
DPO1_ECOLI	928	890	0.992457	20153	4931.4	5.3544	0.1	0.898	DNA polymerase I (POL I) (EC 2.7.7.7)
DPO2_ECOLI	783	741	0.969349	10459	2243	2.9552	0.1	0.478	DNA polymerase II (Pol II) (EC 2.7.7.7)
DPO3A_ECOLI	1160	1122	0.987931	22268	5295.1	4.62051	0.1	0.794	DNA polymerase III subunit alpha (EC 2.7.7.7)
DPO3B_ECOLI	366	364	0.997268	18527	4723.3	12.9405	0.1	0.978	Beta sliding clamp (Beta clamp) (Sliding clamp) (Beta-clamp processivity factor) (DNA polymerase III beta sliding clamp subunit)
DPO3E_ECOLI	243	165	0.716049	80552	19447.2	111.766	0.1	0.855	DNA polymerase III subunit epsilon (EC 2.7.7.7)
DPO3X_ECOLI	643	521	0.916019	19042	5774	9.80306	0.1	0.679	DNA polymerase III subunit tau (EC 2.7.7.7) (DNA polymerase III subunit gamma)
DPO4_ECOLI	351	338	0.968661	34378	9597.7	28.2285	0.1	0.858	DNA polymerase IV (Pol IV) (EC 2.7.7.7) (Translesion synthesis polymerase IV) (TSL polymerase IV)
DPPA_ECOLI	535	482	0.945794	94790	25540.7	50.4757	0.1	0.967	Periplasmic dipeptide transport protein (Dipeptide-binding protein) (DBP)	PE
DPPB_ECOLI	339	296	0.973451	129911	24132.1	73.1276	0.2		Dipeptide transport system permease protein DppB	IM
DPPC_ECOLI	300	248	0.88	313296	54476.3	206.35	0.2		Dipeptide transport system permease protein DppC	IM
DPPD_ECOLI	327	271	0.847095	117059	22693.1	81.9245	0.8	0.948	Dipeptide transport ATP-binding protein DppD
DPPF_ECOLI	334	274	0.841317	115435	22842.5	81.29	0.8	0.952	Dipeptide transport ATP-binding protein DppF
DPS_ECOLI	167	134	0.802395	157158	38910	290.373	0.1	0.259	DNA protection during starvation protein (EC 1.16.-.-)
DSBA_ECOLI	208	193	0.980769	5730	1277.4	6.26176	0.5	0.78	Thiol:disulfide interchange protein DsbA	PE
DSBB_ECOLI	176	152	0.863636	9533	2454.6	16.1487	0.1	0.595	Disulfide bond formation protein B (Disulfide oxidoreductase)	IM
DSBC_ECOLI	236	222	0.940678	5159	1222.2	5.50541	0.5	0.678	Thiol:disulfide interchange protein DsbC	PE
DSBD_ECOLI	565	541	0.975221	10109	2909.4	5.28022	0.1	0.641	Thiol:disulfide interchange protein DsbD (EC 1.8.1.8) (C-type cytochrome biogenesis protein CycZ) (Inner membrane copper tolerance protein) (Protein-disulfide reductase) (Disulfide reductase)	IM
DSBE_ECOLI	185	155	0.886486	30575	11907.7	72.6079	0.5	0.878	Thiol:disulfide interchange protein DsbE (Cytochrome c biogenesis protein CcmG)	IM
DSBG_ECOLI	248	217	0.931452	11061	2894.5	12.5303	0.3	0.5	Thiol:disulfide interchange protein DsbG	PE
DSDC_ECOLI	311	286	0.942122	25456	4847.4	16.544	0.8	0.739	HTH-type transcriptional regulator DsdC (D-serine deaminase activator)
DSDX_ECOLI	445	438	0.98427	16156	2328.3	5.31575	0.2		D-serine transporter DsdX	IM
DSRB_ECOLI	62	56	0.919355	2316	345.3	6.05789	0.3		Protein DsrB
DTD_ECOLI	145	144	0.993103	13421	3593.4	24.9542	0.1	0.876	D-aminoacyl-tRNA deacylase (DTD) (EC 3.1.1.96) (D-tyrosyl RNA deacylase) (D-tyrosyl-tRNA(Tyr) deacylase) (Gly-tRNA(Ala) deacylase) (EC 3.1.1.-) (Gly-tRNA(Gly) deacylase)
DTPA_ECOLI	500	474	0.948	19974	4676.3	9.86561	0.2	0.585	Dipeptide and tripeptide permease A	IM
DTPB_ECOLI	489	470	0.96728	22441	5051.1	10.6789	0.3	0.633	Dipeptide and tripeptide permease B	IM
DTPC_ECOLI	485	468	0.96701	20437	4878.7	10.4023	0.2	0.597	Dipeptide and tripeptide permease C (Dipeptide/tripeptide:H(+) symporter DtpC)	IM
DTPD_ECOLI	493	468	0.957404	20643	4806.5	10.1833	0.2	0.627	Dipeptide permease D	IM
DUSA_ECOLI	345	293	0.892754	34489	6745.5	21.901	0.2	0.738	tRNA-dihydrouridine(20/20a) synthase (EC 1.3.1.-) (EC 1.3.1.91) (U20-specific dihydrouridine synthase) (U20-specific Dus) (tRNA-dihydrouridine synthase A)
DUSB_ECOLI	321	302	0.94704	38812	7143.4	23.498	0.2	0.851	tRNA-dihydrouridine synthase B (EC 1.3.1.-)
DUSC_ECOLI	315	294	0.965079	38758	7233.2	23.7934	0.2	0.78	tRNA-dihydrouridine(16) synthase (EC 1.3.1.-) (U16-specific dihydrouridine synthase) (U16-specific Dus) (tRNA-dihydrouridine synthase C)
DUT_ECOLI	151	133	0.887417	29008	4855.3	36.2336	0.1	0.955	Deoxyuridine 5'-triphosphate nucleotidohydrolase (dUTPase) (EC 3.6.1.23) (dUTP pyrophosphatase)
DXR_ECOLI	398	381	0.984925	12616	3063.8	7.81582	0.1	0.772	1-deoxy-D-xylulose 5-phosphate reductoisomerase (DXP reductoisomerase) (EC 1.1.1.267) (1-deoxyxylulose-5-phosphate reductoisomerase) (2-C-methyl-D-erythritol 4-phosphate synthase)
DXS_ECOLI	620	586	0.948387	62326	9999.6	17.0061	0.1	0.679	1-deoxy-D-xylulose-5-phosphate synthase (EC 2.2.1.7) (1-deoxyxylulose-5-phosphate synthase) (DXP synthase) (DXPS)
DYR_ECOLI	159	152	0.974843	27736	9142.4	58.9832	0.2	0.987	Dihydrofolate reductase (EC 1.5.1.3)
E4PD_ECOLI	339	328	0.979351	36329	3836.7	11.5563	0.2	0.845	D-erythrose-4-phosphate dehydrogenase (E4PDH) (EC 1.2.1.72)
EAEH_ECOLI	295	261	0.888136	3028	486.4	1.85649	0.1	0.458	Putative attaching and effacing protein homolog	OM
EAMA_ECOLI	299	272	0.936455	175820	52938.2	189.065	0.1		Probable amino-acid metabolite efflux pump	IM
EAMB_ECOLI	195	187	0.958974	59082	14351.5	76.746	0.2		Cysteine/O-acetylserine efflux protein	IM
EBGC_ECOLI	149	134	0.912752	9147	2060.5	15.1507	0.1		Evolved beta-galactosidase subunit beta
EBGR_ECOLI	327	317	0.993884	99093	26758.1	82.3327	0.5		HTH-type transcriptional regulator EbgR (Ebg operon repressor)
ECNA_ECOLI	41	29	0.707317	13246	5976.7	206.093	0.5		Entericidin A	LPO
ECNB_ECOLI	48	42	0.895833	5218	1465.2	34.0744	0.5		Entericidin B	LPO
ECOT_ECOLI	162	125	0.777778	5830	1951.6	15.4889	0.1	0.117	Ecotin	PE
ECPA_ECOLI	195	114	0.610256	12622	4248.4	35.7008	0.1	0.052	Common pilus major fimbrillin subunit EcpA (MatB fimbrillin)	EC
ECPB_ECOLI	222	187	0.878378	22537	6272.3	32.1656	0.1	0.624	Probable fimbrial chaperone EcpB	PE
ECPC_ECOLI	841	798	0.969084	1225	211	0.258896	0.2		Probable outer membrane usher protein EcpC	OM
ECPD_ECOLI	547	547	1	489	41.5	0.0758684	0.1		Fimbria adhesin EcpD	EC
ECPE_ECOLI	236	186	0.822034	22186	6206.7	31.9933	0.1	0.65	Probable fimbrial chaperone EcpE
ECPR_ECOLI	196	163	0.836735	427961	122502	746.965	0.2		HTH-type transcriptional regulator EcpR
EDD_ECOLI	603	542	0.935323	26320	2814.3	4.98989	0.2	0.669	Phosphogluconate dehydratase (EC 4.2.1.12) (6-phosphogluconate dehydratase) (Entner-Doudoroff dehydrase)
EFEB_ECOLI	423	321	0.832151	10780	2140.4	6.08068	0.1	0.702	Deferrochelatase/peroxidase EfeB (EC 1.11.1.-)	PE
EFEO_ECOLI	375	258	0.688	7705	1835	7.1124	0.1	0.57	Iron uptake system component EfeO	PE
EFEU_ECOLI	276	261	0.952899	7645	1645	6.25475	0.1		Putative inactive ferrous iron permease EfeU (Putative Fe(2+) ion permease EfeU)
EFG_ECOLI	704	683	0.985795	51292	6791.1	9.78545	0.2	0.861	Elongation factor G (EF-G)
EFPL_ECOLI	190	182	0.978947	21381	2896.6	15.5731	0.1	0.896	Elongation factor P-like protein
EFP_ECOLI	188	183	0.973404	21404	2918.3	15.947	0.1	0.918	Elongation factor P (EF-P)
EFTS_ECOLI	283	279	0.985866	13849	2177.7	7.80538	0.1	0.789	Elongation factor Ts (EF-Ts) (Bacteriophage Q beta RNA-directed RNA polymerase subunit IV)
EFTU1_ECOLI	394	319	0.822335	166996	15629.9	48.2404	0.2	0.819	Elongation factor Tu 1 (EF-Tu 1) (Bacteriophage Q beta RNA-directed RNA polymerase subunit III) (P-43)
EFTU2_ECOLI	394	324	0.824873	166900	15749.2	48.4591	0.2	0.815	Elongation factor Tu 2 (EF-Tu 2) (Bacteriophage Q beta RNA-directed RNA polymerase subunit III) (P-43)
ELAA_ECOLI	153	123	0.810458	381480	135758	1094.82	0.2	0.782	Protein ElaA
ELAB_ECOLI	101	93	0.920792	12326	3798.7	40.8462	0.3		Protein ElaB
ELAD_ECOLI	403	354	0.918114	443	18.9	0.0510811	0.1	0.062	Protease ElaD (EC 3.4.22.-) (Deubiquitinase) (Deubiquitinating enzyme) (DUB) (Deubiquitinating protease)
ELBB_ECOLI	217	151	0.829493	63966	17249.3	95.8294	0.1	0.553	Glyoxalase ElbB (EC 4.2.1.-) (Sigma cross-reacting protein 27A) (SCRP-27A)
ELFA_ECOLI	179	167	0.960894	34780	8643.4	50.2523	0.1	0.932	Fimbrial subunit ElfA	EC
ELFC_ECOLI	866	811	0.976905	14313	2709	3.20213	0.1	0.723	Probable outer membrane usher protein ElfC	OM
ELFD_ECOLI	233	210	0.905579	21969	6097.1	28.8962	0.1	0.853	Probable fimbrial chaperone protein ElfD	PE
ELFG_ECOLI	356	322	0.955056	8200	2181.6	6.41647	0.1	0.339	Uncharacterized fimbrial-like protein ElfG
ELYC_ECOLI	259	196	0.822394	19639	6526.7	30.6418	0.1		Envelope biogenesis factor ElyC (Elevated frequency of lysis)	IM
EMRA_ECOLI	390	296	0.897436	123184	39740.7	113.545	0.1		Multidrug export protein EmrA	IM
EMRB_ECOLI	512	461	0.955078	118623	33465.7	68.437	0.2		Multidrug export protein EmrB	IM
EMRD_ECOLI	394	376	0.954315	39942	10236.3	27.2242	0.5	0.062	Multidrug resistance protein D	IM
EMRE_ECOLI	110	93	0.845455	316575	96386.4	1036.41	0.2	0.011	Multidrug transporter EmrE (Efflux-multidrug resistance protein EmrE) (Ethidium resistance protein) (Methyl viologen resistance protein C)	IM
EMRK_ECOLI	387	300	0.912145	124027	51244.7	145.169	0.1		Probable multidrug resistance protein EmrK	IM
EMRY_ECOLI	512	461	0.953125	119830	34255.3	70.1953	0.2		Probable multidrug resistance protein EmrY	IM
EMTA_ECOLI	203	130	0.817734	67240	14380.1	86.6271	0.1	0.779	Endo-type membrane-bound lytic murein transglycosylase A (EC 4.2.2.n2) (Peptidoglycan lytic endotransglycosylase)	LPO
END1_ECOLI	235	204	0.897872	4877	1223.3	5.79763	0.1	0.483	Endonuclease-1 (EC 3.1.21.1) (Endonuclease I) (Endo I)	PE
END3_ECOLI	211	185	0.876777	60265	13274.1	71.7519	0.1	0.855	Endonuclease III (EC 4.2.99.18) (DNA-(apurinic or apyrimidinic site) lyase)
END4_ECOLI	285	233	0.880702	76567	22876	91.1394	0.1	0.765	Endonuclease 4 (EC 3.1.21.2) (Endodeoxyribonuclease IV) (Endonuclease IV)
END8_ECOLI	263	258	0.996198	20136	5789.4	22.0969	0.1	0.668	Endonuclease 8 (DNA glycosylase/AP lyase Nei) (EC 3.2.2.-) (EC 4.2.99.18) (DNA-(apurinic or apyrimidinic site) lyase Nei) (Endonuclease VIII)
ENGB_ECOLI	210	165	0.828571	254013	35028.5	201.313	0.3	0.771	Probable GTP-binding protein EngB
ENO_ECOLI	432	423	0.986111	21241	3049.8	7.15915	0.1	0.913	Enolase (EC 4.2.1.11) (2-phospho-D-glycerate hydro-lyase) (2-phosphoglycerate dehydratase)
ENTA_ECOLI	248	233	0.971774	516220	143089	593.732	0.2	1	2,3-dihydro-2,3-dihydroxybenzoate dehydrogenase (DiDHB-DH) (EC 1.3.1.28) (Trans-2,3-dihydro-2,3-dihydroxybenzoate dehydrogenase)
ENTB_ECOLI	285	182	0.638596	48893	12916.8	70.9714	0.1	0.907	Enterobactin synthase component B (EC 6.3.2.14) (Enterobactin biosynthesis bifunctional protein EntB) (Enterochelin synthase B) [Includes: Isochorismatase (EC 3.3.2.1) (2,3-dihydro-2,3-dihydroxybenzoate synthase) (Isochorismate lyase); Aryl carrier protein (ArCP)]
ENTC_ECOLI	391	299	0.772379	36336	8273.3	27.395	0.2	0.85	Isochorismate synthase EntC (EC 5.4.4.2) (Isochorismate mutase)
ENTD_ECOLI	206	188	0.912621	3661	1030.3	5.48032	0.5		Enterobactin synthase component D (4'-phosphopantetheinyl transferase EntD) (EC 2.7.8.-) (Enterochelin synthase D)
ENTE_ECOLI	536	524	0.981343	6747	1524.2	2.89772	0.8	0.859	Enterobactin synthase component E (EC 6.3.2.14) (2,3-dihydroxybenzoate-AMP ligase) (DHB-AMP ligase) (2,3-dihydroxybenzoate-AMP synthase) (EC 2.7.7.58) (Dihydroxybenzoic acid-activating enzyme) (Enterochelin synthase E) (S-dihydroxybenzoyltransferase) (EC 2.5.1.-)
ENTF_ECOLI	1293	1030	0.808198	35832	12067.9	11.5482	0.8	0.876	Enterobactin synthase component F (EC 2.7.7.-) (Enterochelin synthase F) (Serine-activating enzyme) (Seryl-AMP ligase)
ENTH_ECOLI	137	114	0.832117	56401	12564.8	110.218	0.3	0.974	Proofreading thioesterase EntH (EC 3.1.2.-) (Enterobactin synthase component H) (p15)
ENTS_ECOLI	416	377	0.918269	133188	37956.6	99.3628	0.3		Enterobactin exporter EntS (Protein p43)	IM
ENVC_ECOLI	419	387	0.952267	32631	12155.4	30.4647	0.1	0.643	Murein hydrolase activator EnvC (Septal ring factor)	PE
ENVR_ECOLI	220	187	0.859091	293328	107509	568.831	0.1	0.522	Probable acrEF/envCD operon repressor
ENVY_ECOLI	253	232	0.920949	157093	56154.6	241.007	0.1	0.621	Porin thermoregulatory protein EnvY
ENVZ_ECOLI	450	433	0.968889	2536	205.7	0.471789	0.8	0.309	Osmolarity sensor protein EnvZ (EC 2.7.13.3)	IM
EPMA_ECOLI	325	305	0.966154	65454	12025	38.2962	0.1	0.703	Elongation factor P--(R)-beta-lysine ligase (EF-P--(R)-beta-lysine ligase) (EC 6.3.1.-) (EF-P post-translational modification enzyme A) (EF-P-lysine lysyltransferase) (GX)
EPMB_ECOLI	342	326	0.953216	7124	1873.2	5.74601	0.2	0.717	L-lysine 2,3-aminomutase (LAM) (EC 5.4.3.-) (EF-P post-translational modification enzyme B)
EPMC_ECOLI	182	145	0.796703	4460	957.6	6.60414	0.1	0.163	Elongation factor P hydroxylase (EF-P hydroxylase) (EC 1.14.-.-) (EF-P post-translational modification enzyme C)
EPTA_ECOLI	547	383	0.846435	55059	17628.6	38.0747	0.1	0.724	Phosphoethanolamine transferase EptA (EC 2.7.-.-) (Polymyxin resistance protein PmrC)	IM
EPTB_ECOLI	563	492	0.9254	38292	11885.7	22.8132	0.1	0.558	Kdo(2)-lipid A phosphoethanolamine 7''-transferase (EC 2.7.8.42) (Phosphoethanolamine transferase EptB)	IM
EPTC_ECOLI	577	473	0.870017	48805	14967.3	29.8153	0.1		Phosphoethanolamine transferase EptC (EC 2.7.-.-)	IM
ERA_ECOLI	301	291	0.973422	14769	2639.1	9.00717	0.5	0.87	GTPase Era (ERA) (GTP-binding protein Era)
ERFK_ECOLI	310	193	0.629032	16595	3818	19.5795	0.1	0.554	Probable L,D-transpeptidase ErfK/SrfK (EC 2.-.-.-)	PE
ERPA_ECOLI	114	106	0.929825	26920	4163.6	39.2792	0.2	0.738	Iron-sulfur cluster insertion protein ErpA
ESSD_ECOLI	71	64	0.901408	2843	477.6	7.4625	0.3	0.071	Prophage lysis protein S homolog EssD (Lysis protein S homolog from lambdoid prophage DLP12)
ESSQ_ECOLI	71	65	0.915493	2881	476.8	7.33538	0.3	0.111	Prophage lysis protein S homolog EssQ (Lysis protein S homolog from lambdoid prophage Qin)
ETK_ECOLI	726	683	0.972452	11915	4882.8	6.91615	0.1	0.81	Tyrosine-protein kinase etk (EC 2.7.10.-)	IM
ETP_ECOLI	148	138	0.932432	33282	9642.4	69.8725	0.1	0.914	Low molecular weight protein-tyrosine-phosphatase Etp (EC 3.1.3.48)
ETTA_ECOLI	555	526	0.962162	63395	9094.7	17.0313	0.5	0.687	Energy-dependent translational throttle protein EttA (Translational regulatory factor EttA)
EUTA_ECOLI	467	465	0.995717	1319	324.8	0.698495	0.2		Ethanolamine utilization protein EutA
EUTB_ECOLI	453	444	0.980132	3643	362.1	0.815541	0.5	0.443	Ethanolamine ammonia-lyase heavy chain (EC 4.3.1.7) (Ethanolamine ammonia-lyase large subunit)
EUTC_ECOLI	295	234	0.79661	3662	755.1	3.21319	0.2	0.515	Ethanolamine ammonia-lyase light chain (EC 4.3.1.7) (Ethanolamine ammonia-lyase small subunit)
EUTD_ECOLI	338	315	0.943787	32237	5535.7	17.3533	0.1	0.844	Ethanolamine utilization protein EutD
EUTE_ECOLI	467	393	0.852248	138526	32407	81.4246	0.3	0.639	Ethanolamine utilization protein EutE
EUTG_ECOLI	395	369	0.934177	57954	14746.1	39.9623	0.1	0.878	Ethanolamine utilization protein EutG (EC 1.1.-.-)
EUTH_ECOLI	408	386	0.985294	1371	220.9	0.549502	0.3		Ethanolamine utilization protein EutH (Putative ethanolamine transporter)	IM
EUTJ_ECOLI	278	236	0.852518	154812	31377.9	132.396	0.1	0.551	Ethanolamine utilization protein EutJ
EUTK_ECOLI	166	89	0.536145	8500	1091.4	12.2629	0.3	0.811	Ethanolamine utilization protein EutK
EUTL_ECOLI	219	197	0.926941	2836	328.4	1.61773	0.1	0.364	Ethanolamine utilization protein EutL
EUTM_ECOLI	97	84	0.865979	15595	1689.5	20.1131	0.2	0.8	Ethanolamine utilization protein EutM
EUTN_ECOLI	95	87	0.915789	3195	843.2	9.69195	0.3	0.841	Ethanolamine utilization protein EutN
EUTP_ECOLI	159	137	0.886792	478702	71779.3	509.073	0.2		Ethanolamine utilization protein EutP
EUTQ_ECOLI	233	156	0.695279	28151	7280.5	44.9414	0.1	0.808	Ethanolamine utilization protein EutQ
EUTR_ECOLI	350	253	0.731429	149810	52390.5	204.65	0.1		HTH-type transcriptional regulator eutR (Ethanolamine operon regulatory protein)
EUTS_ECOLI	111	73	0.657658	308400	109174	1495.53	0.1	0.189	Ethanolamine utilization protein EutS
EUTT_ECOLI	267	166	0.632959	11085	2611.7	15.4538	0.1		Ethanolamine utilization cobalamin adenosyltransferase (EC 2.5.1.17) (Ethanolamine utilization corrinoid adenosyltransferase)
EVGA_ECOLI	204	186	0.916667	358143	84682.8	452.849	0.5	0.893	DNA-binding transcriptional activator EvgA
EVGL_ECOLI	9	7	0.777778	1962	123.7	17.6714	0.1		Protein EvgL
EVGS_ECOLI	1197	801	0.758563	16552	5307.9	5.8457	0.2	0.412	Sensor protein EvgS (EC 2.7.13.3)	IM
EX1_ECOLI	475	465	0.978947	3659	777.3	1.67161	0.1	0.436	Exodeoxyribonuclease I (ExoI) (Exonuclease I) (EC 3.1.11.1) (DNA deoxyribophosphodiesterase) (dRPase)
EX3_ECOLI	268	255	0.988806	44508	13445.5	50.7377	0.2	0.922	Exodeoxyribonuclease III (EXO III) (Exonuclease III) (EC 3.1.11.2) (AP endonuclease VI)
EX7L_ECOLI	456	435	0.958333	14077	3795.8	8.68604	0.2		Exodeoxyribonuclease 7 large subunit (EC 3.1.11.6) (Exodeoxyribonuclease VII large subunit) (Exonuclease VII large subunit)
EX7S_ECOLI	80	65	0.8125	12569	2989.2	45.9877	0.5	0.306	Exodeoxyribonuclease 7 small subunit (EC 3.1.11.6) (Exodeoxyribonuclease VII small subunit) (Exonuclease VII small subunit)
EXBB_ECOLI	244	210	0.860656	34607	7806.8	37.1752	0.1	0.493	Biopolymer transport protein ExbB	IM
EXBD_ECOLI	141	124	0.879433	37526	11360.7	91.6185	0.1	0.442	Biopolymer transport protein ExbD	IM
EXOD_ECOLI	87	55	0.632184	14371	4093.9	74.4345	0.1	0.286	Putative uncharacterized protein ExoD
EXOX_ECOLI	220	147	0.686364	72027	17526.2	116.068	0.1	0.777	Exodeoxyribonuclease 10 (EC 3.1.11.-) (Exodeoxyribonuclease X) (Exo X) (Exonuclease X)
EXUR_ECOLI	258	212	0.841085	126925	35936.4	165.606	0.1	0.617	Exu regulon transcriptional regulator
EXUT_ECOLI	432	409	0.949074	34678	5851.8	14.2727	0.5		Hexuronate transporter	IM
F16PA_ECOLI	332	324	0.978916	8752	1433.5	4.41077	0.3	0.858	Fructose-1,6-bisphosphatase class 1 (FBPase class 1) (EC 3.1.3.11) (D-fructose-1,6-bisphosphate 1-phosphohydrolase class 1)
FABA_ECOLI	172	133	0.825581	19019	3237.2	22.7972	0.3	0.739	3-hydroxydecanoyl-[acyl-carrier-protein] dehydratase (EC 4.2.1.59) (3-hydroxyacyl-[acyl-carrier-protein] dehydratase FabA) (Beta-hydroxydecanoyl thioester dehydrase) (Trans-2-decenoyl-[acyl-carrier-protein] isomerase) (EC 5.3.3.14)
FABB_ECOLI	406	389	0.982759	78695	20386.8	51.0947	0.3	0.967	3-oxoacyl-[acyl-carrier-protein] synthase 1 (EC 2.3.1.41) (3-oxoacyl-[acyl-carrier-protein] synthase I) (Beta-ketoacyl-ACP synthase I) (KAS I)
FABD_ECOLI	309	284	0.935275	79512	20521.2	71.0076	0.3	0.867	Malonyl CoA-acyl carrier protein transacylase (MCT) (EC 2.3.1.39)
FABF_ECOLI	413	403	0.987893	80245	20811.2	51.0078	0.1	0.985	3-oxoacyl-[acyl-carrier-protein] synthase 2 (EC 2.3.1.179) (3-oxoacyl-[acyl-carrier-protein] synthase II) (Beta-ketoacyl-ACP synthase II) (KAS II)
FABG_ECOLI	244	239	0.979508	431315	118727	496.766	0.5	0.996	3-oxoacyl-[acyl-carrier-protein] reductase FabG (EC 1.1.1.100) (3-ketoacyl-acyl carrier protein reductase) (Beta-Ketoacyl-acyl carrier protein reductase) (Beta-ketoacyl-ACP reductase)
FABH_ECOLI	317	259	0.867508	197611	41651.8	151.461	0.1	0.769	3-oxoacyl-[acyl-carrier-protein] synthase 3 (EC 2.3.1.180) (3-oxoacyl-[acyl-carrier-protein] synthase III) (Beta-ketoacyl-ACP synthase III) (KAS III) (EcFabH)
FABI_ECOLI	262	242	0.950382	398688	106366	427.171	0.5	0.856	Enoyl-[acyl-carrier-protein] reductase [NADH] FabI (ENR) (EC 1.3.1.9) (NADH-dependent enoyl-ACP reductase)
FABR_ECOLI	215	174	0.813953	289340	103880	593.598	0.1	0.514	HTH-type transcriptional repressor FabR
FABZ_ECOLI	151	136	0.900662	24886	4978.7	36.6081	0.2	0.927	3-hydroxyacyl-[acyl-carrier-protein] dehydratase FabZ (EC 4.2.1.59) ((3R)-hydroxymyristoyl-[acyl-carrier-protein] dehydratase) ((3R)-hydroxymyristoyl-ACP dehydrase) (17 kDa actomyosin component) (Beta-hydroxyacyl-ACP dehydratase)
FADA_ECOLI	387	376	0.989664	74945	13217.6	34.5107	0.1	0.96	3-ketoacyl-CoA thiolase FadA (EC 2.3.1.16) (Acetyl-CoA acyltransferase) (Beta-ketothiolase) (Fatty acid oxidation complex subunit beta)
FADB_ECOLI	729	703	0.96845	16464	2762.5	3.91289	0.1	0.776	Fatty acid oxidation complex subunit alpha [Includes: Enoyl-CoA hydratase/Delta(3)-cis-Delta(2)-trans-enoyl-CoA isomerase/3-hydroxybutyryl-CoA epimerase (EC 4.2.1.17) (EC 5.1.2.3) (EC 5.3.3.8); 3-hydroxyacyl-CoA dehydrogenase (EC 1.1.1.35)]
FADE_ECOLI	814	499	0.665848	28538	5321.8	9.81882	0.1		Acyl-coenzyme A dehydrogenase (ACDH) (Acyl-CoA dehydrogenase) (EC 1.3.8.7) (EC 1.3.8.8)	IM
FADH_ECOLI	672	627	0.99256	13562	3002.7	4.5018	0.1	0.742	2,4-dienoyl-CoA reductase (DCR) (EC 1.3.1.34) (2,4-dienoyl-coenzyme A reductase [NADPH])
FADI_ECOLI	436	388	0.96789	73105	12850.7	30.4519	0.1	0.951	3-ketoacyl-CoA thiolase FadI (EC 2.3.1.16) (ACSs) (Acetyl-CoA acyltransferase) (Acyl-CoA ligase) (Beta-ketothiolase) (Fatty acid oxidation complex subunit beta)
FADJ_ECOLI	714	691	0.977591	17185	2739	3.92407	0.2	0.831	Fatty acid oxidation complex subunit alpha [Includes: Enoyl-CoA hydratase/3-hydroxybutyryl-CoA epimerase (EC 4.2.1.17) (EC 5.1.2.3); 3-hydroxyacyl-CoA dehydrogenase (EC 1.1.1.35)]
FADK_ECOLI	566	511	0.909894	41010	11071.2	21.4975	0.8	0.984	Medium-chain fatty-acid--CoA ligase (EC 6.2.1.-) (Acyl-CoA synthetase) (ACS) (Fatty acyl-CoA synthetase FadK)
FADL_ECOLI	446	393	0.977578	17232	7483.8	17.1647	0.1	0.767	Long-chain fatty acid transport protein (Outer membrane FadL protein) (Outer membrane flp protein)	OM
FADM_ECOLI	132	120	0.909091	57860	14036.2	116.968	0.2	0.975	Long-chain acyl-CoA thioesterase FadM (EC 3.1.2.-) (Acyl-CoA thioester hydrolase) (Thioesterase 3) (Thioesterase III)
FADR_ECOLI	239	214	0.895397	142246	42132.4	196.88	0.1	0.563	Fatty acid metabolism regulator protein
FBPC_ECOLI	348	338	0.974138	96090	17718.8	52.2678	0.8	0.814	Fe(3+) ions import ATP-binding protein FbpC (EC 7.2.2.7)
FCL_ECOLI	321	285	0.956386	237513	77085	251.091	0.2	0.846	GDP-L-fucose synthase (EC 1.1.1.271) (GDP-4-keto-6-deoxy-D-mannose-3,5-epimerase-4-reductase)
FCTA_ECOLI	416	389	0.987981	59047	15379.5	37.4197	0.1	0.756	Formyl-CoA:oxalate CoA-transferase (FCOCT) (EC 2.8.3.16) (Formyl-coenzyme A transferase) (Formyl-CoA transferase)
FDHD_ECOLI	277	254	0.916968	9305	2375.6	9.35276	0.1	0.794	Sulfur carrier protein FdhD (Sulfurtransferase FdhD)
FDHE_ECOLI	309	303	0.990291	2479	635.4	2.07647	0.2	0.388	Protein FdhE
FDHF_ECOLI	715	677	0.955245	48624	9177.8	13.4375	0.1	0.044	Formate dehydrogenase H (EC 1.17.1.9) (EC 1.17.99.7) (Formate dehydrogenase-H subunit alpha) (FDH-H) (Formate-hydrogen-lyase-linked, selenocysteine-containing polypeptide)
FDNG_ECOLI	1015	713	0.957635	47486	9107.1	9.36944	0.1	0.059	Formate dehydrogenase, nitrate-inducible, major subunit (EC 1.17.5.3) (Anaerobic formate dehydrogenase major subunit) (Formate dehydrogenase-N subunit alpha) (FDH-N subunit alpha)	PE
FDNH_ECOLI	294	191	0.683673	24401	3607.5	17.9478	0.1	0.833	Formate dehydrogenase, nitrate-inducible, iron-sulfur subunit (Anaerobic formate dehydrogenase iron-sulfur subunit) (Formate dehydrogenase-N subunit beta) (FDH-N subunit beta)	IM
FDNI_ECOLI	217	185	0.852535	13411	3876.5	20.9541	0.2	0.387	Formate dehydrogenase, nitrate-inducible, cytochrome b556(Fdn) subunit (Anaerobic formate dehydrogenase cytochrome b556 subunit) (Formate dehydrogenase-N subunit gamma) (FDH-N subunit gamma)	IM
FDOG_ECOLI	1016	712	0.957677	47595	9088.4	9.3406	0.1	0.054	Formate dehydrogenase-O major subunit (EC 1.17.1.9) (Aerobic formate dehydrogenase major subunit) (FDH-Z subunit alpha) (Formate dehydrogenase-O subunit alpha)	PE
FDOH_ECOLI	300	195	0.673333	23013	3585.2	17.7485	0.1	0.765	Formate dehydrogenase-O iron-sulfur subunit (Aerobic formate dehydrogenase iron-sulfur subunit) (FDH-Z subunit beta) (Formate dehydrogenase-O subunit beta)
FDOI_ECOLI	211	182	0.862559	14443	4091	22.478	0.2	0.399	Formate dehydrogenase, cytochrome b556(fdo) subunit (Aerobic formate dehydrogenase cytochrome b556 subunit) (FDH-Z subunit gamma) (Formate dehydrogenase-O subunit gamma)	IM
FDRA_ECOLI	555	377	0.742342	11831	4079	9.90049	0.1	0.427	Protein FdrA
FEAB_ECOLI	499	468	0.955912	172141	33502.5	70.2358	0.1	0.974	Phenylacetaldehyde dehydrogenase (PAD) (EC 1.2.1.39)
FEAR_ECOLI	301	232	0.777409	158006	53211.6	227.4	0.1		Transcriptional activator FeaR
FECA_ECOLI	774	641	0.877261	89617	28527.1	42.0134	0.3	0.765	Fe(3+) dicitrate transport protein FecA (Iron(III) dicitrate transport protein FecA)	OM
FECB_ECOLI	300	272	0.906667	80052	21073.1	77.4746	0.2	0.735	Fe(3+) dicitrate-binding periplasmic protein (Iron(III) dicitrate-binding periplasmic protein)	PE
FECC_ECOLI	332	318	0.963855	78540	16711.7	52.2241	0.1	0.746	Fe(3+) dicitrate transport system permease protein FecC (Iron(III) dicitrate transport system permease protein FecC)	IM
FECD_ECOLI	318	309	0.971698	131678	26693.9	86.388	0.1	0.562	Fe(3+) dicitrate transport system permease protein FecD (Iron(III) dicitrate transport system permease protein FecD)	IM
FECE_ECOLI	255	226	0.894118	169915	28269.3	123.988	0.8	0.681	Fe(3+) dicitrate transport ATP-binding protein FecE (Iron(III) dicitrate transport ATP-binding protein FecE)
FECI_ECOLI	173	156	0.901734	262958	81160.5	520.26	0.2		Probable RNA polymerase sigma factor FecI
FECR_ECOLI	317	294	0.933754	23219	10360.2	35.0007	0.1	0.548	Protein FecR
FENR_ECOLI	248	214	0.895161	125736	31384.4	141.371	0.2	0.819	Flavodoxin/ferredoxin--NADP reductase (EC 1.18.1.2) (EC 1.19.1.1) (Ferredoxin (flavodoxin):NADP(+) oxidoreductase) (Ferredoxin--NADP reductase) (FNR) (Flavodoxin--NADP reductase) (FLDR) (Methyl viologen resistance protein A) (dA1)
FEOA_ECOLI	75	65	0.893333	19012	5758.5	85.9478	0.2	0.864	Fe(2+) transport protein A (Ferrous iron transport protein A)
FEOB_ECOLI	773	660	0.92238	11349	2797.6	3.9237	0.1	0.827	Fe(2+) transporter FeoB (Ferrous iron transport protein B)	IM
FEOC_ECOLI	78	49	0.628205	630175	144156	2941.97	0.2	0.62	Probable [Fe-S]-dependent transcriptional repressor FeoC (Fe(2+) iron transport protein C)
FEPA_ECOLI	746	647	0.982574	103684	34704.9	47.3464	0.3	0.833	Ferrienterobactin receptor (Enterobactin outer-membrane receptor)	OM
FEPB_ECOLI	318	281	0.940252	52889	17023.8	56.9358	0.1	0.772	Ferrienterobactin-binding periplasmic protein	PE
FEPC_ECOLI	271	245	0.904059	61664	13495.3	55.0829	0.8	0.992	Ferric enterobactin transport ATP-binding protein FepC
FEPD_ECOLI	334	295	0.937126	106413	23378	74.6901	0.1	0.591	Ferric enterobactin transport system permease protein FepD	IM
FEPE_ECOLI	377	326	0.909814	22213	10094.5	29.43	0.1	0.378	Ferric enterobactin transport protein FepE	IM
FEPG_ECOLI	330	316	0.957576	79543	16725.7	52.9294	0.1	0.789	Ferric enterobactin transport system permease protein FepG	IM
FER_ECOLI	111	87	0.801802	103288	22636.5	254.343	0.1	0.648	2Fe-2S ferredoxin
FES_ECOLI	400	228	0.58	30441	8930.5	38.4935	0.2	0.755	Enterochelin esterase (Ferric enterobactin esterase)
FETA_ECOLI	225	211	0.937778	506746	85601.5	405.694	0.8	0.981	Probable iron export ATP-binding protein FetA (EC 3.6.3.-)
FETB_ECOLI	259	248	0.957529	5091	1260.5	5.08266	0.2		Probable iron export permease protein FetB	IM
FETP_ECOLI	91	88	0.967033	5654	478.1	5.43295	0.2	0.539	Probable Fe(2+)-trafficking protein
FHLA_ECOLI	692	417	0.608382	63854	18892.8	44.876	0.1	0.838	Formate hydrogenlyase transcriptional activator FhlA
FHUA_ECOLI	747	691	0.962517	6451	1594.7	2.21794	0.8	0.727	Ferrichrome outer membrane transporter/phage receptor (Ferric hydroxamate receptor) (Ferric hydroxamate uptake) (Ferrichrome-iron receptor)	OM
FHUB_ECOLI	660	646	0.978788	3246	668.9	1.03545	0.2		Iron(3+)-hydroxamate import system permease protein FhuB (Ferric hydroxamate uptake protein B) (Ferrichrome transport system permease protein FhuB) (Ferrichrome uptake protein FhuB) (Iron(III)-hydroxamate import system permease protein FhuB)	IM
FHUC_ECOLI	265	228	0.871698	119780	20813.7	90.1026	0.8	1	Iron(3+)-hydroxamate import ATP-binding protein FhuC (EC 7.2.2.16) (Ferric hydroxamate uptake protein C) (Ferrichrome transport ATP-binding protein FhuC) (Iron(III)-hydroxamate import ATP-binding protein FhuC)
FHUD_ECOLI	296	268	0.918919	80055	21432.4	78.7956	0.2	0.681	Iron(3+)-hydroxamate-binding protein FhuD (Ferric hydroxamate uptake protein D) (Ferrichrome-binding periplasmic protein) (Iron(III)-hydroxamate-binding protein FhuD)	PE
FHUE_ECOLI	729	690	0.964335	5796	1325.5	1.88549	0.8	0.719	FhuE receptor (Outer-membrane receptor for Fe(III)-coprogen, Fe(III)-ferrioxamine B and Fe(III)-rhodotrulic acid)	OM
FHUF_ECOLI	262	219	0.858779	3875	1265	5.62222	0.2		Ferric iron reductase protein FhuF
FIC_ECOLI	200	163	0.84	22558	8843.9	52.6423	0.2	0.75	Probable protein adenylyltransferase Fic (EC 2.7.7.n1) (Cell filamentation protein Fic)
FIEF_ECOLI	300	277	0.923333	46693	12293.3	44.3801	0.1	0.673	Ferrous-iron efflux pump FieF	IM
FIMA1_ECOLI	182	166	0.923077	32757	7800.6	46.4321	0.1	0.928	Type-1 fimbrial protein, A chain (Type-1A pilin)	EC
FIMB_ECOLI	200	178	0.9	157381	56743.1	315.239	0.1	0.883	Type 1 fimbriae regulatory protein FimB
FIMC_ECOLI	241	211	0.883817	20509	5596.7	26.2756	0.1	0.892	Chaperone protein FimC	PE
FIMD_ECOLI	878	815	0.96697	14366	2730.1	3.21567	0.1	0.709	Outer membrane usher protein FimD	OM
FIME_ECOLI	198	171	0.883838	223101	73663.9	420.937	0.1		Type 1 fimbriae regulatory protein FimE
FIMF_ECOLI	176	166	0.948864	35150	8456.5	50.6377	0.1	0.905	Protein FimF	EC
FIMG_ECOLI	167	158	0.946108	36161	8972.9	56.7905	0.1	0.761	Protein FimG
FIMH_ECOLI	300	293	0.976667	9237	2384.9	8.13959	0.1	0.512	Type 1 fimbrin D-mannose specific adhesin (Protein FimH)
FIMI_ECOLI	179	165	0.927374	34333	8097.1	48.7777	0.1	0.94	Fimbrin-like protein FimI	EC
FIMZ_ECOLI	210	189	0.904762	331490	78601.4	413.692	0.5	0.714	Fimbriae Z protein
FIS_ECOLI	98	86	0.877551	85367	27279.5	317.203	0.2	0.471	DNA-binding protein Fis (Factor-for-inversion stimulation protein) (Hin recombinational enhancer-binding protein)
FIU_ECOLI	760	718	0.980263	2728	571.2	0.766711	0.8	0.441	Catecholate siderophore receptor Fiu (Ferric iron uptake protein) (TonB-dependent receptor Fiu)	OM
FIXA_ECOLI	256	221	0.878906	32889	7986.6	35.496	0.1	0.803	Protein FixA
FIXB_ECOLI	313	303	0.974441	28439	4809.8	15.7698	0.1	0.681	Protein FixB
FIXC_ECOLI	428	352	0.85514	94760	36408	99.4754	0.2		Protein FixC
FIXX_ECOLI	95	82	0.873684	8074	609	7.33735	0.5		Ferredoxin-like protein FixX
FKBA_ECOLI	270	205	0.785185	12662	3658.4	17.2566	0.1	0.879	FKBP-type peptidyl-prolyl cis-trans isomerase FkpA (PPIase) (EC 5.2.1.8) (Rotamase)	PE
FKBB_ECOLI	206	200	0.970874	9539	1557.9	7.7895	0.8	0.836	FKBP-type 22 kDa peptidyl-prolyl cis-trans isomerase (FKBP22) (PPIase) (EC 5.2.1.8) (Rotamase)
FKBX_ECOLI	149	99	0.926174	32291	6565.8	47.5783	0.3	0.94	FKBP-type 16 kDa peptidyl-prolyl cis-trans isomerase (PPIase) (EC 5.2.1.8) (Rotamase)
FLAV_ECOLI	176	122	0.903409	51915	13045.6	82.0478	0.2	0.919	Flavodoxin 1
FLAW_ECOLI	173	165	0.965318	6788	895.7	5.36347	0.5	0.825	Flavodoxin 2
FLGA_ECOLI	219	202	0.922374	5879	1916.3	9.48663	0.2	0.687	Flagella basal body P-ring formation protein FlgA	PE
FLGB_ECOLI	138	128	0.927536	55090	14410.2	112.58	0.1		Flagellar basal body rod protein FlgB (Putative proximal rod protein)
FLGC_ECOLI	134	121	0.947761	54472	14228.7	112.037	0.1		Flagellar basal-body rod protein FlgC (Putative proximal rod protein)
FLGD_ECOLI	231	210	0.935065	6045	2053.9	9.5088	0.1	0.774	Basal-body rod modification protein FlgD
FLGE_ECOLI	402	399	0.992537	17387	6947.1	17.4113	0.1	0.254	Flagellar hook protein FlgE	EC
FLGF_ECOLI	251	240	0.968127	34751	10984.6	45.2041	0.1	0.313	Flagellar basal-body rod protein FlgF (Putative proximal rod protein)
FLGG_ECOLI	260	245	0.984615	35339	11035.6	43.1078	0.1	0.506	Flagellar basal-body rod protein FlgG (Distal rod protein)
FLGH_ECOLI	232	219	0.961207	6143	1607.1	7.20673	0.1		Flagellar L-ring protein (Basal body L-ring protein)	EC
FLGI_ECOLI	365	360	0.989041	6183	1083.1	3.00028	0.1		Flagellar P-ring protein (Basal body P-ring protein)	PE
FLGJ_ECOLI	313	260	0.853035	6553	1546	5.79026	0.3	0.553	Peptidoglycan hydrolase FlgJ (EC 3.2.1.-) (Muramidase FlgJ)
FLGK_ECOLI	547	539	0.992687	8050	2959.5	5.45028	0.3	0.624	Flagellar hook-associated protein 1 (HAP1)	EC
FLGL_ECOLI	317	306	0.968454	26503	9611.6	31.3081	0.1	0.456	Flagellar hook-associated protein 3 (HAP3) (Hook-filament junction protein)
FLGM_ECOLI	97	90	0.927835	5596	2193.6	24.3733	0.2		Negative regulator of flagellin synthesis (Anti-sigma-28 factor)
FLGN_ECOLI	138	123	0.905797	5991	2327.9	18.6232	0.2	0.465	Flagella synthesis protein FlgN
FLHA_ECOLI	692	674	0.973988	13420	1864.7	2.76662	0.1	0.727	Flagellar biosynthesis protein FlhA	IM
FLHB_ECOLI	382	351	0.918848	9974	2639.9	7.52108	0.3	0.631	Flagellar biosynthetic protein FlhB	IM
FLHC_ECOLI	192	134	0.713542	8114	2716.1	19.8255	0.1	0.134	Flagellar transcriptional regulator FlhC
FLHD_ECOLI	116	73	0.62931	68676	6844.7	93.763	0.1	0.043	Flagellar transcriptional regulator FlhD
FLHE_ECOLI	130	82	0.630769	57219	31285.9	381.535	0.1		Flagellar protein FlhE	PE
FLIA_ECOLI	239	223	0.953975	50788	7442.9	32.6443	0.2	0.776	RNA polymerase sigma factor FliA (RNA polymerase sigma factor for flagellar operon) (Sigma F) (Sigma-27) (Sigma-28)
FLIC_ECOLI	498	494	0.991968	8533	3915.6	7.92632	0.1	0.281	Flagellin
FLID_ECOLI	468	447	0.976496	7354	2960.6	6.47834	0.1	0.701	Flagellar hook-associated protein 2 (HAP2) (Filament cap protein) (Flagellar cap protein)
FLIE_ECOLI	104	85	0.817308	67578	19178.8	225.633	0.1		Flagellar hook-basal body complex protein FliE
FLIF_ECOLI	552	523	0.981884	7826	2243	4.13838	0.1	0.2	Flagellar M-ring protein	IM
FLIG_ECOLI	331	325	0.981873	8131	1459.4	4.49046	0.1	0.429	Flagellar motor switch protein FliG
FLIH_ECOLI	228	184	0.828947	23544	7556.5	39.9815	0.1	0.512	Flagellar assembly protein FliH
FLII_ECOLI	457	409	0.925602	85309	4678.1	11.0593	0.1	0.927	Flagellum-specific ATP synthase (EC 7.1.2.2)
FLIJ_ECOLI	147	140	0.952381	6847	2195.4	15.6814	0.2	0.385	Flagellar FliJ protein
FLIK_ECOLI	375	355	0.946667	6674	3872.2	10.9076	0.1	0.169	Flagellar hook-length control protein
FLIL_ECOLI	154	146	0.948052	8848	3144.5	21.5377	0.2		Flagellar protein FliL	IM
FLIM_ECOLI	334	307	0.952096	13531	3007.3	9.45692	0.1	0.428	Flagellar motor switch protein FliM
FLIN_ECOLI	137	111	0.810219	8217	1235.8	11.1333	0.5	0.459	Flagellar motor switch protein FliN
FLIO_ECOLI	121	103	0.85124	6975	2268.1	22.0204	0.2		Flagellar protein FliO	IM
FLIP_ECOLI	245	219	0.893878	9892	1643.2	7.5032	0.3		Flagellar biosynthetic protein FliP	IM
FLIQ_ECOLI	89	79	0.88764	25134	5818.7	73.6544	0.2		Flagellar biosynthetic protein FliQ	IM
FLIR_ECOLI	261	227	0.885057	19472	2640.4	11.4303	0.1		Flagellar biosynthetic protein FliR	IM
FLIS_ECOLI	136	122	0.897059	6881	1972.6	16.1689	0.2	0.739	Flagellar secretion chaperone FliS
FLIT_ECOLI	121	100	0.826446	4633	1686.3	16.863	0.2	0.465	Flagellar protein FliT
FLIY_ECOLI	266	245	0.932331	121898	30603.3	123.4	0.2	0.996	L-cystine-binding protein FliY (CBP) (Protein FliY) (Sulfate starvation-induced protein 7) (SSI7)	PE
FLIZ_ECOLI	183	110	0.601093	5441	1774.2	16.1291	0.1		Regulator of sigma S factor FliZ
FLK_ECOLI	331	329	0.993958	829	57.5	0.174772	0.3		Flagellar regulator flk (Fluke)	IM
FLXA_ECOLI	110	65	0.590909	195730	83906	1290.86	0.1		Protein FlxA
FMT_ECOLI	315	251	0.892063	41746	10242.6	36.4505	0.1	0.885	Methionyl-tRNA formyltransferase (EC 2.1.2.9) (Met-tRNA(fMet) formyltransferase)
FNR_ECOLI	250	199	0.832	89739	28049	134.851	0.1	0.825	Fumarate and nitrate reduction regulatory protein
FOCA_ECOLI	285	252	0.947368	12722	2284	8.45926	0.1	0.672	Probable formate transporter 1 (Formate channel 1)	IM
FOCB_ECOLI	282	247	0.946809	12721	2305.3	8.63408	0.1	0.653	Probable formate transporter 2 (Formate channel 2)	IM
FOLB_ECOLI	122	111	0.909836	24542	5860.2	52.7946	0.1	0.875	Dihydroneopterin aldolase (DHNA) (EC 4.1.2.25) (7,8-dihydroneopterin 2'-epimerase) (7,8-dihydroneopterin aldolase) (7,8-dihydroneopterin epimerase) (EC 5.1.99.8) (Dihydroneopterin epimerase)
FOLC_ECOLI	422	329	0.867299	95128	29710.9	81.1773	0.1	0.655	Dihydrofolate synthase/folylpolyglutamate synthase (DHFS / FPGS) (EC 6.3.2.12) (EC 6.3.2.17) (Folylpoly-gamma-glutamate synthetase-dihydrofolate synthetase) (Folylpolyglutamate synthetase) (Tetrahydrofolylpolyglutamate synthase)
FOLD_ECOLI	288	274	0.958333	34593	8625.3	31.2511	0.1	0.858	Bifunctional protein FolD [Includes: Methylenetetrahydrofolate dehydrogenase (EC 1.5.1.5); Methenyltetrahydrofolate cyclohydrolase (EC 3.5.4.9)]
FOLM_ECOLI	240	235	0.983333	1550	195.2	0.827119	0.8	0.363	Dihydromonapterin reductase (H(2)-MPt reductase) (EC 1.5.1.50) (Dihydrofolate reductase) (DHFR) (EC 1.5.1.3)
FOLX_ECOLI	120	113	0.941667	17256	4342.4	38.4283	0.1	0.833	Dihydroneopterin triphosphate 2'-epimerase (EC 5.1.99.7) (D-erythro-7,8-dihydroneopterin triphosphate epimerase)
FPG_ECOLI	269	268	0.996283	20124	5571.3	20.7884	0.2	0.896	Formamidopyrimidine-DNA glycosylase (Fapy-DNA glycosylase) (EC 3.2.2.23) (DNA-(apurinic or apyrimidinic site) lyase MutM) (AP lyase MutM) (EC 4.2.99.18)
FRDA_ECOLI	602	512	0.890365	46312	8516.7	15.8894	0.2	0.895	Fumarate reductase flavoprotein subunit (EC 1.3.5.4)
FRDB_ECOLI	244	187	0.831967	66882	9959.8	49.0631	0.1	0.282	Fumarate reductase iron-sulfur subunit (EC 1.3.5.1)
FRDC_ECOLI	131	105	0.801527	24988	6167.7	58.74	0.2	0.179	Fumarate reductase subunit C (Fumarate reductase 15 kDa hydrophobic protein)	IM
FRDD_ECOLI	119	102	0.857143	23001	5567.1	54.5794	0.2	0.214	Fumarate reductase subunit D (Fumarate reductase 13 kDa hydrophobic protein)	IM
FRE_ECOLI	233	219	0.944206	102841	30211.5	137.325	0.1	0.793	NAD(P)H-flavin reductase (EC 1.5.1.41) (FMN reductase) (Ferrisiderophore reductase C) (NAD(P)H:flavin oxidoreductase) (Riboflavin reductase [NAD(P)H])
FRLA_ECOLI	445	431	0.975281	42474	7822.5	18.0242	0.5		Probable fructoselysine/psicoselysine transporter FrlA	IM
FRLB_ECOLI	340	324	0.958824	39412	8265.3	25.3537	0.1	0.687	Fructoselysine 6-phosphate deglycase (EC 3.5.-.-)
FRLC_ECOLI	276	239	0.902174	80082	23860.3	95.8245	0.1		Fructoselysine 3-epimerase (EC 5.1.3.41)
FRLD_ECOLI	261	254	0.97318	124842	36110.9	142.169	0.1		Fructoselysine 6-kinase (EC 2.7.1.218)
FRLR_ECOLI	243	229	0.942387	38807	8841.6	38.6096	0.5	0.921	Probable fructoselysine utilization operon transcriptional repressor (HTH-type transcriptional regulator FrlR)
FRMA_ECOLI	369	338	0.98916	93866	20474.7	56.0951	0.5	0.808	S-(hydroxymethyl)glutathione dehydrogenase (EC 1.1.1.284) (Alcohol dehydrogenase class-3) (EC 1.1.1.1) (Alcohol dehydrogenase class-III) (Glutathione-dependent formaldehyde dehydrogenase) (FALDH) (FDH) (GSH-FDH) (EC 1.1.1.-)
FRMR_ECOLI	91	85	0.934066	16339	3347.1	39.3776	0.2	0.721	Transcriptional repressor FrmR
FRSA_ECOLI	414	241	0.591787	55067	20112.2	82.0906	0.2	0.733	Esterase FrsA (EC 3.1.-.-)
FRVR_ECOLI	582	567	0.984536	14976	4034.6	7.04119	0.1		Putative frv operon regulatory protein [Includes: Putative phosphotransferase EIIA component (EC 2.7.1.-) (Putative PTS system EIIA component)]
FRVX_ECOLI	356	257	0.941011	54261	15439.2	46.0872	0.1	0.663	Putative aminopeptidase FrvX (EC 3.4.11.-)
FSAA_ECOLI	220	205	0.940909	23075	3445	16.6425	0.1	0.777	Fructose-6-phosphate aldolase 1 (EC 4.1.2.-) (Fructose-6-phosphate aldolase A) (FSAA)
FSAB_ECOLI	220	192	0.9	29237	3516.8	17.7616	0.1	0.756	Fructose-6-phosphate aldolase 2 (EC 4.1.2.-) (Fructose-6-phosphate aldolase B) (FSAB)
FSR_ECOLI	406	391	0.963054	4975	1000.4	2.55857	0.5		Fosmidomycin resistance protein	IM
FTNA_ECOLI	165	133	0.806061	81034	19004.2	142.889	0.1	0.873	Bacterial non-heme ferritin (EC 1.16.3.2) (Ferritin-1)
FTNB_ECOLI	167	134	0.802395	76163	16913.1	126.217	0.1	0.904	Bacterial non-heme ferritin-like protein
FTSA_ECOLI	420	329	0.897619	90394	17417	46.1989	0.1	0.486	Cell division protein FtsA
FTSB_ECOLI	103	82	0.805825	19419	6323.2	76.1831	0.3	0	Cell division protein FtsB	IM
FTSE_ECOLI	222	216	0.972973	515902	89081.8	412.416	0.8	1	Cell division ATP-binding protein FtsE	IM
FTSH_ECOLI	644	586	0.914596	35712	5743.5	9.75127	0.1	0.848	ATP-dependent zinc metalloprotease FtsH (EC 3.4.24.-) (Cell division protease FtsH)	IM
FTSI_ECOLI	588	532	0.921769	80270	21325.7	39.3463	0.2	0.838	Peptidoglycan D,D-transpeptidase FtsI (EC 3.4.16.4) (Essential cell division protein FtsI) (Murein transpeptidase) (Penicillin-binding protein 3) (PBP-3) (Peptidoglycan synthase FtsI)	IM
FTSK_ECOLI	1329	863	0.656132	3460	1110.2	1.27317	0.1	0.183	DNA translocase FtsK	IM
FTSL_ECOLI	121	72	0.595041	107355	42370.2	588.475	0.1		Cell division protein FtsL	IM
FTSN_ECOLI	319	245	0.887147	15715	7273.5	25.7014	0.1	0.454	Cell division protein FtsN	IM
FTSP_ECOLI	470	416	0.908511	26471	8112.7	18.9993	0.1	0.736	Cell division protein FtsP	PE
FTSQ_ECOLI	276	230	0.855072	14789	5780.3	24.4928	0.1	0.573	Cell division protein FtsQ	IM
FTSW_ECOLI	414	361	0.879227	34529	9267.7	25.4607	0.1		Probable peptidoglycan glycosyltransferase FtsW (PGT) (EC 2.4.1.129) (Cell division protein FtsW) (Cell wall polymerase) (Lipid II flippase FtsW) (Peptidoglycan polymerase) (PG polymerase)	IM
FTSX_ECOLI	352	275	0.815341	127571	52515.8	182.982	0.1		Cell division protein FtsX	IM
FTSY_ECOLI	497	294	0.603622	37260	5120.5	17.0683	0.2	0.932	Signal recognition particle receptor FtsY (SRP receptor)	IM
FTSZ_ECOLI	383	363	0.976501	19427	3083.2	8.24385	0.2	0.779	Cell division protein FtsZ
FUCA_ECOLI	215	197	0.916279	33062	6463.5	32.8096	0.1	0.838	L-fuculose phosphate aldolase (EC 4.1.2.17) (D-ribulose-phosphate aldolase) (L-fuculose-1-phosphate aldolase)
FUCI_ECOLI	591	440	0.874788	6274	1481.3	2.86518	0.1	0.458	L-fucose isomerase (FucIase) (EC 5.3.1.25) (6-deoxy-L-galactose isomerase) (D-arabinose isomerase) (EC 5.3.1.3)
FUCK_ECOLI	472	458	0.976695	49664	12547.6	27.2182	0.1		L-fuculokinase (EC 2.7.1.51) (L-fuculose kinase)
FUCM_ECOLI	140	131	0.95	7052	1419.7	10.6744	0.2	0.705	L-fucose mutarotase (EC 5.1.3.29) (Fucose 1-epimerase) (Type-2 mutarotase)
FUCO_ECOLI	382	365	0.97644	77146	17347.7	46.5086	0.1	0.833	Lactaldehyde reductase (EC 1.1.1.77) (Propanediol oxidoreductase)
FUCP_ECOLI	438	399	0.942922	8688	2108.2	5.1046	0.3	0.512	L-fucose-proton symporter (6-deoxy-L-galactose permease) (L-fucose permease)	IM
FUCR_ECOLI	243	225	0.930041	95007	21292.8	94.2159	0.1		L-fucose operon activator
FUMA_ECOLI	548	493	0.917883	9860	681	1.35388	0.2	0.428	Fumarate hydratase class I, aerobic (EC 4.2.1.2) (Fumarase A) (Oxaloacetate keto--enol-isomerase) (OAAKE isomerase) (Oxaloacetate tautomerase) (EC 5.3.2.2)
FUMB_ECOLI	548	494	0.917883	9937	691.8	1.37535	0.2	0.41	Fumarate hydratase class I, anaerobic (EC 4.2.1.2) (D-tartrate dehydratase) (EC 4.2.1.81) (Fumarase B)
FUMC_ECOLI	467	430	0.933619	57535	9411.8	21.5867	0.2	0.838	Fumarate hydratase class II (Fumarase C) (EC 4.2.1.2) (Aerobic fumarase) (Iron-independent fumarase)
FUMD_ECOLI	69	53	0.811594	2679	410.3	7.32679	0.3		Fumarase D (EC 4.2.1.2)
FUME_ECOLI	169	124	0.739645	30502	4111	32.888	0.1	0.128	Fumarase E (EC 4.2.1.2)
FUR_ECOLI	148	132	0.912162	32421	7558.8	55.9911	0.2	0.955	Ferric uptake regulation protein (Ferric uptake regulator)
FXSA_ECOLI	158	143	0.905063	6014	1694.3	11.8483	0.3		UPF0716 protein FxsA (Suppressor of F exclusion of phage T7)	IM
G3P1_ECOLI	331	309	0.942598	64206	8592.8	27.541	0.1	0.868	Glyceraldehyde-3-phosphate dehydrogenase A (GAPDH-A) (EC 1.2.1.12) (NAD-dependent glyceraldehyde-3-phosphate dehydrogenase)
G6PD_ECOLI	491	478	0.979633	16502	3341.4	6.94678	0.1	0.779	Glucose-6-phosphate 1-dehydrogenase (G6PD) (EC 1.1.1.49) [Cleaved into: Extracellular death factor (EDF)]
G6PI_ECOLI	549	526	0.978142	16539	2723.7	5.07207	0.1	0.894	Glucose-6-phosphate isomerase (GPI) (EC 5.3.1.9) (Phosphoglucose isomerase) (PGI) (Phosphohexose isomerase) (PHI)
GABD_ECOLI	482	467	0.970954	173496	33569	71.7286	0.1	0.983	Succinate-semialdehyde dehydrogenase [NADP(+)] GabD (SSDH) (EC 1.2.1.79) (Glutarate-semialdehyde dehydrogenase) (EC 1.2.1.-)
GABP_ECOLI	466	447	0.961373	42542	5071	11.3192	0.5		GABA permease (4-amino butyrate transport carrier) (Gamma-aminobutyrate permease)	IM
GABT_ECOLI	426	387	0.946009	120870	25181	62.4839	0.1	0.99	4-aminobutyrate aminotransferase GabT (EC 2.6.1.19) (5-aminovalerate transaminase) (EC 2.6.1.48) (GABA aminotransferase) (GABA-AT) (Gamma-amino-N-butyrate transaminase) (GABA transaminase) (Glutamate:succinic semialdehyde transaminase) (L-AIBAT)
GADC_ECOLI	511	435	0.898239	131408	26236.5	57.1601	0.1	0.43	Probable glutamate/gamma-aminobutyrate antiporter (Extreme acid sensitivity protein)	IM
GADE_ECOLI	175	130	0.754286	634262	181121	1372.13	0.2		Transcriptional regulator GadE
GADW_ECOLI	242	227	0.938017	162464	57985.6	255.443	0.1	0.606	HTH-type transcriptional regulator GadW
GADX_ECOLI	274	234	0.854015	143815	54289	232.004	0.1	0.642	HTH-type transcriptional regulator GadX
GAL1_ECOLI	382	296	0.884817	40962	13003.3	38.4713	0.1	0.727	Galactokinase (EC 2.7.1.6) (Galactose kinase)
GAL7_ECOLI	348	331	0.951149	6856	2168	6.54985	0.1	0.828	Galactose-1-phosphate uridylyltransferase (Gal-1-P uridylyltransferase) (EC 2.7.7.12) (UDP-glucose--hexose-1-phosphate uridylyltransferase)
GALE_ECOLI	338	299	0.964497	237557	79633.2	244.274	0.2	0.977	UDP-glucose 4-epimerase (EC 5.1.3.2) (Galactowaldenase) (UDP-galactose 4-epimerase)
GALF_ECOLI	297	236	0.915825	110701	29433.2	108.21	0.1	0.831	UTP--glucose-1-phosphate uridylyltransferase (EC 2.7.7.9) (Alpha-D-glucosyl-1-phosphate uridylyltransferase) (UDP-glucose pyrophosphorylase) (UDPGP) (Uridine diphosphoglucose pyrophosphorylase)
GALM_ECOLI	346	316	0.950867	22956	7292.1	22.1644	0.1	0.909	Aldose 1-epimerase (EC 5.1.3.3) (Galactose mutarotase) (Type-1 mutarotase)
GALP_ECOLI	464	440	0.952586	58339	14818.1	33.5251	0.5	0.637	Galactose-proton symporter (Galactose transporter)	IM
GALR_ECOLI	343	326	0.950437	170635	42983.9	131.852	0.1	0.988	HTH-type transcriptional regulator GalR (Galactose operon repressor)
GALS_ECOLI	346	326	0.942197	169780	42848.1	131.436	0.1	0.988	HTH-type transcriptional regulator GalS (Mgl repressor and galactose ultrainduction factor)
GALU_ECOLI	302	234	0.89404	110835	29378.2	108.808	0.1	0.902	UTP--glucose-1-phosphate uridylyltransferase (EC 2.7.7.9) (Alpha-D-glucosyl-1-phosphate uridylyltransferase) (UDP-glucose pyrophosphorylase) (UDPGP) (Uridine diphosphoglucose pyrophosphorylase)
GARD_ECOLI	523	501	0.975143	7340	1287.3	2.52412	0.1	0.626	Galactarate dehydratase (L-threo-forming) (GalcD) (EC 4.2.1.42)
GARL_ECOLI	256	225	0.882812	76983	16085	71.1726	0.1	0.611	5-keto-4-deoxy-D-glucarate aldolase (KDGluc aldolase) (KDGlucA) (EC 4.1.2.20) (2-dehydro-3-deoxy-D-glucarate aldolase) (2-keto-3-deoxy-D-glucarate aldolase) (5-dehydro-4-deoxy-D-glucarate aldolase) (Alpha-keto-beta-deoxy-D-glucarate aldolase)
GARP_ECOLI	444	409	0.952703	33095	5532	13.078	0.5		Probable galactarate transporter (D-galactarate permease)	IM
GARR_ECOLI	294	265	0.911565	91704	21285.9	79.425	0.2	0.97	2-hydroxy-3-oxopropionate reductase (EC 1.1.1.60) (Tartronate semialdehyde reductase) (TSAR)
GATD_ECOLI	346	335	0.991329	100583	22463.5	65.4913	0.5	0.735	Galactitol 1-phosphate 5-dehydrogenase (EC 1.1.1.251)
GATR_ECOLI	112	95	0.892857	35474	6782.8	67.828	0.5		Putative galactitol utilization operon repressor
GATY_ECOLI	284	280	0.985915	24010	3516.6	12.5593	0.1	0.911	D-tagatose-1,6-bisphosphate aldolase subunit GatY (TBPA) (TagBP aldolase) (EC 4.1.2.40) (D-tagatose-bisphosphate aldolase class II) (Tagatose-bisphosphate aldolase)
GATZ_ECOLI	420	416	0.990476	2660	565.4	1.35913	0.1	0.369	D-tagatose-1,6-bisphosphate aldolase subunit GatZ
GCH1L_ECOLI	247	236	0.955466	14274	4211.8	17.8466	0.1	0.789	GTP cyclohydrolase 1 type 2 homolog (Radiation resistance protein YbgI)
GCH1_ECOLI	222	186	0.837838	15467	2222.8	11.9505	0.1	0.914	GTP cyclohydrolase 1 (EC 3.5.4.16) (GTP cyclohydrolase I) (GTP-CH-I)
GCL_ECOLI	593	551	0.956155	21603	3201.3	5.64603	0.8	0.757	Glyoxylate carboligase (EC 4.1.1.47) (Tartronate-semialdehyde synthase)
GCS2_ECOLI	372	344	0.932796	17480	4224.7	12.1749	0.1	0.624	Putative glutamate--cysteine ligase 2 (EC 6.3.2.2) (Gamma-glutamylcysteine synthetase 2) (GCS 2) (Gamma-GCS 2)
GCSH_ECOLI	129	123	0.953488	17839	4519.4	36.7431	0.2	0.887	Glycine cleavage system H protein
GCSP_ECOLI	957	947	0.991641	8703	1224.7	1.29052	0.1	0.579	Glycine dehydrogenase (decarboxylating) (EC 1.4.4.2) (Glycine cleavage system P-protein) (Glycine decarboxylase) (Glycine dehydrogenase (aminomethyl-transferring))
GCST_ECOLI	364	350	0.978022	29130	7676.9	21.5643	0.1	0.96	Aminomethyltransferase (EC 2.1.2.10) (Glycine cleavage system T protein)
GCVA_ECOLI	305	286	0.937705	274147	61098.8	213.632	0.5	0.881	Glycine cleavage system transcriptional activator (Gcv operon activator)
GCVR_ECOLI	190	155	0.826316	21809	4200.1	26.7522	0.2	0.442	Glycine cleavage system transcriptional repressor (gcv operon repressor)
GDX_ECOLI	105	102	0.971429	22330	4459.8	43.7235	0.5	0.13	Guanidinium exporter (Quaternary ammonium compound-resistance protein SugE)	IM
GFCA_ECOLI	101	73	0.722772	191435	118178	1618.88	0.1		Threonine-rich inner membrane protein GfcA (Group 4 capsule protein A homolog)	IM
GFCB_ECOLI	214	206	0.976636	1735	483.1	2.31148	0.1	0.412	Uncharacterized lipoprotein GfcB (Group 4 capsule protein B homolog)	LPO
GFCC_ECOLI	248	209	0.862903	4787	1771.5	8.27804	0.1	0.383	Uncharacterized protein GfcC (Group 4 capsule protein C homolog)	PE
GFCD_ECOLI	698	685	0.984241	1929	490.5	0.713974	0.1		Uncharacterized lipoprotein GfcD (Group 4 capsule protein D homolog)	LPO
GFCE_ECOLI	379	318	0.889182	11958	4210.8	12.495	0.1	0.642	Putative polysaccharide export protein GfcE (Group 4 capsule protein E homolog)	OM
GGAP_ECOLI	559	440	0.899821	85552	21291.1	42.3282	0.1	0.65	Glucosylglycerate phosphorylase (GGa phosphorylase) (GGaP) (EC 2.4.1.352)
GGT_ECOLI	580	534	0.934483	19755	5689.5	10.4972	0.2	0.974	Glutathione hydrolase proenzyme (EC 3.4.19.13) (Gamma-glutamyltranspeptidase proenzyme) (GGT) (EC 2.3.2.2) [Cleaved into: Glutathione hydrolase large chain; Glutathione hydrolase small chain]	PE
GHOS_ECOLI	98	64	0.653061	469591	180120	2814.37	0.1	0.077	Endoribonuclease antitoxin GhoS (EC 3.1.-.-) (Antitoxin GhoS)
GHOT_ECOLI	57	47	0.824561	12188	3508.5	74.6489	0.3		Toxin GhoT	IM
GHRA_ECOLI	312	268	0.878205	87120	21346.4	77.9066	0.1	0.914	Glyoxylate/hydroxypyruvate reductase A (EC 1.1.1.79) (EC 1.1.1.81) (2-ketoacid reductase)
GHRB_ECOLI	324	292	0.91358	86318	21447.5	72.4578	0.1	0.993	Glyoxylate/hydroxypyruvate reductase B (EC 1.1.1.79) (EC 1.1.1.81) (2-ketoaldonate reductase) (2-ketogluconate reductase) (2KR) (EC 1.1.1.215)
GHXP_ECOLI	449	433	0.96882	17494	2306.9	5.30322	0.3		Guanine/hypoxanthine permease GhxP	IM
GHXQ_ECOLI	455	433	0.956044	17495	2291.1	5.2669	0.3		Guanine/hypoxanthine permease GhxQ	IM
GLAH_ECOLI	325	218	0.683077	21394	6078	27.3784	0.1	0.435	Glutarate 2-hydroxylase (G-2-H) (EC 1.14.11.-) (Carbon starvation induced protein D)
GLAR_ECOLI	220	197	0.913636	149901	44352.3	220.658	0.1		HTH-type transcriptional repressor GlaR (Carbon starvation induced regulator) (GlaH operon repressor)
GLCA_ECOLI	560	542	0.9875	8698	1274.6	2.30488	0.1		Glycolate permease GlcA	IM
GLCC_ECOLI	254	219	0.885827	129045	36701.6	163.118	0.1	0.791	Glc operon transcriptional activator
GLCD_ECOLI	499	450	0.901804	69472	24292.9	53.9842	0.1	0.556	Glycolate oxidase subunit GlcD
GLCE_ECOLI	350	335	0.971429	96275	28275.6	83.1635	0.2		Glycolate oxidase subunit GlcE
GLCF_ECOLI	407	380	0.945946	45522	8914.7	23.1551	0.1		Glycolate oxidase iron-sulfur subunit
GLCG_ECOLI	134	126	0.940299	11567	2996.5	23.7817	0.2	0.921	Protein GlcG
GLDA_ECOLI	367	329	0.948229	57908	14586.6	41.9155	0.2	0.718	Glycerol dehydrogenase (GDH) (GLDH) (EC 1.1.1.6)
GLF_ECOLI	367	354	0.980926	19477	6701.8	18.6161	0.2	0.623	UDP-galactopyranose mutase (UGM) (EC 5.4.99.9) (UDP-GALP mutase) (Uridine 5-diphosphate galactopyranose mutase)
GLGA_ECOLI	477	364	0.962264	64976	26919.8	58.6488	0.2	0.778	Glycogen synthase (EC 2.4.1.21) (Starch [bacterial glycogen] synthase)
GLGB_ECOLI	728	623	0.862637	16874	3905.4	6.21879	0.3	0.854	1,4-alpha-glucan branching enzyme GlgB (EC 2.4.1.18) (1,4-alpha-D-glucan:1,4-alpha-D-glucan 6-glucosyl-transferase) (Alpha-(1->4)-glucan branching enzyme) (Glycogen branching enzyme) (BE)
GLGC_ECOLI	431	389	0.939675	12051	2300.1	5.67926	0.5	0.769	Glucose-1-phosphate adenylyltransferase (EC 2.7.7.27) (ADP-glucose pyrophosphorylase) (ADPGlc PPase) (ADP-glucose synthase)
GLGS_ECOLI	66	51	0.848485	10347	1453.7	25.9589	0.2	0.154	Surface composition regulator
GLGX_ECOLI	657	473	0.890411	67622	16596.6	28.3703	0.2	0.591	Glycogen debranching enzyme (EC 3.2.1.196) (Glycogen operon protein GlgX) (Limit dextrin alpha-1,6-maltotetraose-hydrolase)
GLK_ECOLI	321	283	0.962617	61382	19957.2	64.5864	0.1	0.637	Glucokinase (EC 2.7.1.2) (Glucose kinase)
GLMM_ECOLI	445	434	0.977528	47455	10791.5	24.808	0.2	0.897	Phosphoglucosamine mutase (EC 5.4.2.10)
GLMS_ECOLI	609	607	1	25385	4787.6	7.86141	0.1	0.867	Glutamine--fructose-6-phosphate aminotransferase [isomerizing] (EC 2.6.1.16) (D-fructose-6-phosphate amidotransferase) (GFAT) (Glucosamine-6-phosphate synthase) (Hexosephosphate aminotransferase) (L-glutamine--D-fructose-6-phosphate amidotransferase)
GLMU_ECOLI	456	326	0.719298	61786	14601.8	44.5177	0.1	0.859	Bifunctional protein GlmU [Includes: UDP-N-acetylglucosamine pyrophosphorylase (EC 2.7.7.23) (N-acetylglucosamine-1-phosphate uridyltransferase); Glucosamine-1-phosphate N-acetyltransferase (EC 2.3.1.157)]
GLN1B_ECOLI	469	434	0.985075	37108	5119.7	11.0816	0.1	0.894	Glutamine synthetase (GS) (EC 6.3.1.2) (Glutamate--ammonia ligase) (Glutamine synthetase I beta) (GSI beta)
GLNB_ECOLI	112	90	0.803571	317762	42279.7	469.774	0.1	0.264	Nitrogen regulatory protein P-II 1
GLND_ECOLI	890	858	0.964045	7155	1453.4	1.69394	0.2		Bifunctional uridylyltransferase/uridylyl-removing enzyme (UTase/UR) (Bifunctional [protein-PII] modification enzyme) (Bifunctional nitrogen sensor protein) [Includes: [Protein-PII] uridylyltransferase (PII uridylyltransferase) (UTase) (EC 2.7.7.59); [Protein-PII]-UMP uridylyl-removing enzyme (UR) (EC 3.1.4.-)]
GLNE_ECOLI	946	910	0.971459	7374	1572.8	1.71143	0.3	0.52	Bifunctional glutamine synthetase adenylyltransferase/adenylyl-removing enzyme (ATP:glutamine synthetase adenylyltransferase) (ATase) [Includes: Glutamine synthetase adenylyl-L-tyrosine phosphorylase (EC 2.7.7.89) (Adenylyl removase) (AR) (AT-N) (AT-N440) (P-I); Glutamine synthetase adenylyl transferase (EC 2.7.7.42) (Adenylyl transferase) (AT) (AT-C)]
GLNH_ECOLI	248	225	0.915323	331475	101803	448.473	0.1	0.862	Glutamine-binding periplasmic protein (GlnBP)	PE
GLNK_ECOLI	112	90	0.803571	158425	25890.1	287.668	0.1	0.374	Nitrogen regulatory protein P-II 2
GLNP_ECOLI	219	203	0.926941	605101	110963	546.615	0.1	0.515	Glutamine transport system permease protein GlnP	IM
GLNQ_ECOLI	240	236	0.983333	463131	78321.9	331.873	0.8		Glutamine transport ATP-binding protein GlnQ
GLO22_ECOLI	215	189	0.948837	36161	9590	47.0098	0.5	0.921	Hydroxyacylglutathione hydrolase GloC (EC 3.1.2.6) (Accessory type II glyoxalase) (Glyoxalase II 2) (GlxII-2)
GLO2_ECOLI	251	250	0.996016	7627	2091	8.364	0.8	0.817	Hydroxyacylglutathione hydrolase GloB (EC 3.1.2.6) (Glyoxalase II) (Glx II)
GLPA_ECOLI	542	490	0.915129	17357	4004.3	8.07319	0.3	0.706	Anaerobic glycerol-3-phosphate dehydrogenase subunit A (G-3-P dehydrogenase) (EC 1.1.5.3)
GLPB_ECOLI	419	413	0.98568	1587	321.5	0.77845	0.1		Anaerobic glycerol-3-phosphate dehydrogenase subunit B (Anaerobic G-3-P dehydrogenase subunit B) (Anaerobic G3Pdhase B) (EC 1.1.5.3)
GLPC_ECOLI	396	380	0.979798	31672	7538.4	19.4289	0.1		Anaerobic glycerol-3-phosphate dehydrogenase subunit C (G-3-P dehydrogenase)
GLPD_ECOLI	501	484	0.98004	21861	5298.8	10.7919	0.2	0.763	Aerobic glycerol-3-phosphate dehydrogenase (EC 1.1.5.3)
GLPE_ECOLI	108	89	0.824074	219596	59265.1	665.9	0.1	0.633	Thiosulfate sulfurtransferase GlpE (EC 2.8.1.1)
GLPF_ECOLI	281	229	0.88968	27946	5924.4	23.6976	0.1	0.909	Glycerol uptake facilitator protein (Aquaglyceroporin)	IM
GLPG_ECOLI	276	177	0.641304	32811	11773.9	66.5192	0.1	0.618	Rhomboid protease GlpG (EC 3.4.21.105) (Intramembrane serine protease)	IM
GLPK_ECOLI	502	481	0.972112	72795	16234.7	33.2678	0.1	0.824	Glycerol kinase (EC 2.7.1.30) (ATP:glycerol 3-phosphotransferase) (Glycerokinase) (GK)
GLPQ_ECOLI	358	241	0.907821	34197	10373	31.9169	0.1	0.851	Glycerophosphodiester phosphodiesterase, periplasmic (Glycerophosphoryl diester phosphodiesterase, periplasmic) (EC 3.1.4.46)	PE
GLPR_ECOLI	252	234	0.928571	76806	15694.5	67.0705	0.1		Glycerol-3-phosphate regulon repressor
GLPT_ECOLI	452	432	0.955752	9191	1040.7	2.40903	0.5	0.295	Glycerol-3-phosphate transporter (G-3-P transporter) (G-3-P permease)	IM
GLPX2_ECOLI	321	306	0.993769	6885	763.8	2.39436	0.1	0.659	Fructose-1,6-bisphosphatase 2 class 2 (FBPase 2 class 2) (EC 3.1.3.11) (D-fructose-1,6-bisphosphate 1-phosphohydrolase 2 class 2)
GLPX_ECOLI	336	312	0.967262	6884	777.6	2.39262	0.1	0.645	Fructose-1,6-bisphosphatase 1 class 2 (FBPase 1 class 2) (EC 3.1.3.11) (D-fructose-1,6-bisphosphate 1-phosphohydrolase 1 class 2)
GLRK_ECOLI	475	320	0.677895	122435	37059.3	115.091	0.5		Sensor histidine kinase GlrK (EC 2.7.13.3)	IM
GLRR_ECOLI	444	392	0.885135	85414	21528	54.7786	0.3	0.812	Transcriptional regulatory protein GlrR
GLRX1_ECOLI	85	66	0.823529	118906	25943.5	370.621	0.3	0.731	Glutaredoxin 1 (Grx1)
GLRX2_ECOLI	215	183	0.95814	106114	31829	154.51	0.1	0.679	Glutaredoxin 2 (Grx2)
GLRX3_ECOLI	83	79	0.951807	31426	5851.1	74.0646	0.5	0.975	Glutaredoxin 3 (Grx3)
GLRX4_ECOLI	115	98	0.852174	16966	2829.5	28.8724	0.5	0.96	Glutaredoxin 4 (Grx4) (Monothiol glutaredoxin)
GLSA1_ECOLI	310	302	0.974194	8203	1424.5	4.71689	0.1	0.815	Glutaminase 1 (EC 3.5.1.2)
GLSA2_ECOLI	308	301	0.977273	8205	1416.3	4.70532	0.2	0.812	Glutaminase 2 (EC 3.5.1.2)
GLTB_ECOLI	1486	1471	0.993943	12646	1642.5	1.11205	0.3	0.653	Glutamate synthase [NADPH] large chain (EC 1.4.1.13) (Glutamate synthase subunit alpha) (GLTS alpha chain) (NADPH-GOGAT)
GLTD_ECOLI	472	449	0.970339	38359	6560.4	14.324	0.3	0.86	Glutamate synthase [NADPH] small chain (EC 1.4.1.13) (Glutamate synthase subunit beta) (GLTS beta chain) (NADPH-GOGAT)
GLTF_ECOLI	254	162	0.96063	24001	6145	25.1844	0.1		Protein GltF	PE
GLTI_ECOLI	302	240	0.864238	274102	88015	337.222	0.1	0.801	Glutamate/aspartate import solute-binding protein	PE
GLTJ_ECOLI	246	203	0.873984	587275	107893	501.828	0.2	0.505	Glutamate/aspartate import permease protein GltJ	IM
GLTK_ECOLI	224	199	0.919643	604644	112681	546.995	0.1	0.528	Glutamate/aspartate import permease protein GltK	IM
GLTL_ECOLI	240	233	0.975	480103	82259.6	351.537	0.8	0.821	Glutamate/aspartate import ATP-binding protein GltL (EC 7.4.2.1)
GLTP_ECOLI	437	400	0.942792	34360	5127.5	12.4454	0.1	0.746	Proton/glutamate-aspartate symporter (Glutamate-aspartate carrier protein) (Proton-glutamate-aspartate transport protein)	IM
GLTS_ECOLI	401	393	0.98005	4976	995.1	2.53206	0.1		Sodium/glutamate symporter (Glutamate permease)	IM
GLUQ_ECOLI	308	279	0.922078	36652	6317.5	22.2447	0.2	0.807	Glutamyl-Q tRNA(Asp) synthetase (Glu-Q-RSs) (EC 6.1.1.-)
GLVG_ECOLI	212	204	0.962264	8960	1241.8	6.08725	0.2	0.673	Putative inactive 6-phospho-alpha-glucosidase
GLXK1_ECOLI	381	375	0.984252	10494	2682.7	7.15387	0.1	0.819	Glycerate 2-kinase (EC 2.7.1.165) (Glycerate kinase 1) (GK1)
GLXK2_ECOLI	381	375	0.984252	10517	2694.7	7.18587	0.1	0.819	Glycerate 3-kinase (EC 2.7.1.31) (D-Glycerate-3-kinase) (Glycerate kinase 2) (GK2)
GLXR_ECOLI	292	268	0.917808	84598	20059.6	74.8493	0.2	0.974	2-hydroxy-3-oxopropionate reductase (EC 1.1.1.60) (Tartronate semialdehyde reductase) (TSAR)
GLYA_ECOLI	417	409	0.985612	22596	3234.8	7.87056	0.2	0.927	Serine hydroxymethyltransferase (SHMT) (Serine methylase) (EC 2.1.2.1)
GM4D_ECOLI	373	306	0.932976	225185	73838.4	212.179	0.2	0.857	GDP-mannose 4,6-dehydratase (EC 4.2.1.47) (GDP-D-mannose dehydratase)
GMHA_ECOLI	192	147	0.807292	148084	30466.3	196.557	0.1	0.777	Phosphoheptose isomerase (EC 5.3.1.28) (Sedoheptulose 7-phosphate isomerase)
GMHBB_ECOLI	191	137	0.884817	361516	102102	604.156	0.1	0.71	D-glycero-beta-D-manno-heptose-1,7-bisphosphate 7-phosphatase (EC 3.1.3.82) (D,D-heptose 1,7-bisphosphate phosphatase) (HBP phosphatase)
GMM_ECOLI	159	111	0.748428	168122	52848.7	444.107	0.1	0.804	GDP-mannose mannosyl hydrolase (GDPMH) (EC 3.6.1.-) (Colanic acid biosynthesis protein WcaH)
GNDA_ECOLI	54	52	0.962963	1369930	143057	2751.1	0.1		Protein GndA
GNGF_ECOLI	302	289	0.960265	10207	2475.5	8.53621	0.2	0.721	Putative gluconeogenesis factor
GNSA_ECOLI	57	49	0.859649	21121	3177.4	64.8449	0.2	0.26	Protein GnsA
GNSB_ECOLI	57	35	0.614035	30098	10409	297.4	0.1	0.139	Protein GnsB
GNTK_ECOLI	175	160	0.914286	182817	64961.3	406.008	0.2	0.503	Thermoresistant gluconokinase (EC 2.7.1.12) (Gluconate kinase 2)
GNTP_ECOLI	447	435	0.98434	16156	2284.2	5.19136	0.2		High-affinity gluconate transporter (Gluconate permease 3) (Gnt-III system)	IM
GNTR_ECOLI	331	325	0.981873	131558	33846	104.142	0.3	0.836	HTH-type transcriptional regulator GntR (Gluconate utilization system GNT-I transcriptional repressor)
GNTT_ECOLI	438	434	0.990868	16172	2324.6	5.35622	0.2		High-affinity gluconate transporter (Gluconate permease) (Gnt-I system)	IM
GNTU_ECOLI	446	417	0.966368	119818	29486.5	68.4142	0.1		Low-affinity gluconate transporter (Gluconate permease) (Gnt-I system)	IM
GNTX_ECOLI	227	218	0.977974	15573	7016.7	31.6068	0.2		DNA utilization protein YhgH (Protein GntX)
GPDA_ECOLI	339	328	0.970501	18339	4187.5	12.728	0.2	0.918	Glycerol-3-phosphate dehydrogenase [NAD(P)+] (EC 1.1.1.94) (NAD(P)H-dependent glycerol-3-phosphate dehydrogenase)
GPH_ECOLI	252	212	0.912698	149958	50425.8	219.243	0.2	0.896	Phosphoglycolate phosphatase (PGP) (PGPase) (EC 3.1.3.18)
GPMA_ECOLI	250	190	0.864	70214	20817.1	96.3755	0.1	0.921	2,3-bisphosphoglycerate-dependent phosphoglycerate mutase (BPG-dependent PGAM) (PGAM) (Phosphoglyceromutase) (dPGM) (EC 5.4.2.11)
GPMB_ECOLI	215	185	0.860465	74016	22170	119.838	0.1	0.903	Probable phosphoglycerate mutase GpmB (EC 5.4.2.-) (PGAM) (Phosphoglyceromutase)
GPMI_ECOLI	514	506	0.986381	10503	2700.4	5.32623	0.1	0.915	2,3-bisphosphoglycerate-independent phosphoglycerate mutase (BPG-independent PGAM) (Phosphoglyceromutase) (iPGM) (EC 5.4.2.12)
GPPA_ECOLI	494	453	0.927126	17902	3772.3	8.23646	0.1	0.663	Guanosine-5'-triphosphate,3'-diphosphate pyrophosphatase (EC 3.6.1.40) (Guanosine pentaphosphate phosphohydrolase) (pppGpp-5'-phosphohydrolase)
GPR_ECOLI	346	295	0.916185	114694	30948	97.6278	0.1	0.949	L-glyceraldehyde 3-phosphate reductase (GAP reductase) (EC 1.1.1.-)
GRCA_ECOLI	127	104	0.818898	11420	913.9	8.7875	0.5	0.414	Autonomous glycyl radical cofactor
GREA_ECOLI	158	151	0.955696	34917	7126.3	47.194	0.1	0.73	Transcription elongation factor GreA (Transcript cleavage factor GreA)
GREB_ECOLI	158	149	0.943038	34293	6983.7	46.8705	0.1	0.693	Transcription elongation factor GreB (Transcript cleavage factor GreB)
GRPE_ECOLI	197	176	0.898477	19497	7053	39.8475	0.1	0.716	Protein GrpE (HSP-70 cofactor) (HSP24) (Heat shock protein B25.3)
GSA_ECOLI	426	382	0.92723	120365	25639	64.9089	0.1	0.969	Glutamate-1-semialdehyde 2,1-aminomutase (GSA) (EC 5.4.3.8) (Glutamate-1-semialdehyde aminotransferase) (GSA-AT)
GSH1_ECOLI	518	506	0.984556	4688	883.9	1.73314	0.3	0.477	Glutamate--cysteine ligase (EC 6.3.2.2) (Gamma-ECS) (GCS) (Gamma-glutamylcysteine synthetase)
GSHB_ECOLI	316	254	0.917722	34703	9299.3	32.0666	0.2	0.631	Glutathione synthetase (EC 6.3.2.3) (GSH synthetase) (GSH-S) (GSHase) (Glutathione synthase)
GSHR_ECOLI	450	437	0.98	87558	18911.3	42.8828	0.3	0.963	Glutathione reductase (GR) (GRase) (EC 1.8.1.7)
GSIA_ECOLI	623	540	0.905297	23299	5002.7	8.87004	0.5		Glutathione import ATP-binding protein GsiA (EC 3.6.3.-)
GSIB_ECOLI	512	491	0.972656	20079	4143.8	8.32088	0.8	0.812	Glutathione-binding protein GsiB	PE
GSIC_ECOLI	306	271	0.960784	168212	29441.2	100.14	0.2		Glutathione transport system permease protein GsiC	IM
GSID_ECOLI	303	263	0.887789	232953	41295.6	153.515	0.2		Glutathione transport system permease protein GsiD	IM
GSPA_ECOLI	489	330	0.678937	4349	2009.5	6.05271	0.1		Putative general secretion pathway protein A	IM
GSPB_ECOLI	139	85	0.611511	32367	15929.8	187.409	0.1		Putative general secretion pathway protein B
GSPC_ECOLI	271	224	0.848708	33863	13352.5	58.0543	0.1	0.269	Putative type II secretion system protein C (T2SS protein C) (Putative general secretion pathway protein C)	IM
GSPD_ECOLI	650	458	0.890769	15090	4558.4	7.87288	0.1	0.753	Putative secretin GspD (Putative general secretion pathway protein D) (Putative type II secretion system protein D) (T2SS protein D)	OM
GSPE_ECOLI	493	449	0.953347	46023	10995.9	23.3955	0.3	0.785	Putative type II secretion system protein E (T2SS protein E) (Putative general secretion pathway protein E) (Type II traffic warden ATPase)
GSPF_ECOLI	398	393	0.987437	20671	7480.9	19.0354	0.1	0.325	Putative type II secretion system protein F (T2SS protein F) (General secretion pathway protein F) (Protein transport protein HofF)	IM
GSPG_ECOLI	145	121	0.834483	17067	9032	74.6446	0.5	0.349	Putative type II secretion system protein G (T2SS protein G) (Protein transport protein HofG) (Putative general secretion pathway protein G)	IM
GSPH_ECOLI	169	140	0.869822	9419	4611.3	31.3694	0.3	0.31	Putative type II secretion system protein H (T2SS protein H) (Protein transport protein HofH) (Putative general secretion pathway protein H)	IM
GSPI_ECOLI	125	112	0.896	3423	872.2	7.7875	0.5		Putative type II secretion system protein I (T2SS protein I) (Putative general secretion pathway protein I)	IM
GSPI_ECOLX	123	101	0.821	26295	13803.6	136.669	0.3	0.286
GSPJ_ECOLI	195	160	0.820513	17554	9511.5	59.4469	0.2		Putative type II secretion system protein J (T2SS protein J) (Putative general secretion pathway protein J)	IM
GSPK_ECOLI	327	304	0.972477	4677	1709.8	5.37673	0.2	0.56	Putative type II secretion system protein K (T2SS protein K) (Putative general secretion pathway protein K)	IM
GSPL_ECOLI	387	357	0.935401	5005	2222.3	6.13895	0.1	0.362	Putative type II secretion system protein L (T2SS protein L) (Putative general secretion pathway protein L)	IM
GSPM_ECOLI	153	128	0.836601	13302	6669.5	52.1055	0.2		Putative type II secretion system protein M (T2SS protein M) (Putative general secretion pathway protein M) (Transport protein PshM)	IM
GSP_ECOLI	619	376	0.641357	6351	1074.4	2.7063	0.1	0.541	Bifunctional glutathionylspermidine synthetase/amidase (GspSA) [Includes: Glutathionylspermidine amidase (Gsp amidase) (EC 3.5.1.78) (Glutathionylspermidine amidohydrolase [spermidine-forming]); Glutathionylspermidine synthetase (Gsp synthetase) (EC 6.3.1.8) (Glutathione:spermidine ligase [ADP-forming]) (Gsp synthase)]
GSTA_ECOLI	201	191	0.955224	107815	32576	169.667	0.1	0.979	Glutathione S-transferase GstA (EC 2.5.1.18) (GST B1-1)
GSTB_ECOLI	208	197	0.956731	107925	32447.2	163.051	0.1	0.995	Glutathione S-transferase GstB (EC 2.5.1.18)
GTRA_ECOLI	120	101	0.841667	53532	22769.6	225.442	0.1		Prophage bactoprenol-linked glucose translocase homolog (Bactoprenol-linked glucose translocase homolog from prophage CPS-53)	IM
GTRB_ECOLI	306	215	0.712418	222979	95128.5	436.369	0.1	0.71	Prophage bactoprenol glucosyl transferase homolog (EC 2.4.1.-) (Bactoprenol glucosyl transferase homolog from prophage CPS-53)	IM
GUAA_ECOLI	525	511	0.990476	16793	2043.7	3.93019	0.2	0.8	GMP synthase [glutamine-hydrolyzing] (EC 6.3.5.2) (GMP synthetase) (GMPS) (Glutamine amidotransferase)
GUAC_ECOLI	347	309	0.902017	24491	2618.7	8.36645	0.2	0.726	GMP reductase (EC 1.7.1.7) (Guanosine 5'-monophosphate oxidoreductase) (Guanosine monophosphate reductase)
GUAD_ECOLI	439	353	0.91344	140167	45658	113.86	0.1	0.63	Guanine deaminase (Guanase) (Guanine aminase) (EC 3.5.4.3) (Guanine aminohydrolase) (GAH)
GUDD_ECOLI	446	330	0.831839	59665	11549.2	31.1299	0.1	0.801	Glucarate dehydratase (GDH) (GlucD) (EC 4.2.1.40)
GUDP_ECOLI	450	411	0.944444	33026	5492.9	12.9245	0.5		Probable glucarate transporter (D-glucarate permease)	IM
GUDX_ECOLI	446	337	0.867713	59975	11749.2	30.3597	0.1	0.822	Glucarate dehydratase-related protein (GDH-RP) (GlucDRP) (EC 4.2.1.-)
GUN_ECOLI	368	329	0.907609	4437	1242.9	3.72126	0.1	0.594	Endoglucanase (EC 3.2.1.4) (Carboxymethylcellulase) (CMCase) (Cellulase) (Endo-1,4-beta-glucanase)	EC
GUTM_ECOLI	119	93	0.781513	98793	19869.5	213.651	0.1		Glucitol operon activator protein
GUTQ_ECOLI	321	292	0.943925	38412	4591.6	15.1538	0.2	0.761	Arabinose 5-phosphate isomerase GutQ (API) (G-API) (EC 5.3.1.13) (Phosphosugar aldol-ketol isomerase)
GYRA_ECOLI	875	802	0.956571	30134	4353.7	5.20155	0.1	0.821	DNA gyrase subunit A (EC 5.6.2.3)
GYRB_ECOLI	804	558	0.696517	31647	3221.1	5.75196	0.2	0.809	DNA gyrase subunit B (EC 5.6.2.3) (Type IIA topoisomerase subunit GyrB)
HCAB_ECOLI	270	267	0.988889	969	167.5	0.627341	0.8	0.351	3-phenylpropionate-dihydrodiol/cinnamic acid-dihydrodiol dehydrogenase (EC 1.3.1.87) (2,3-dihydroxy-2,3-dihydrophenylpropionate dehydrogenase) (3-(cis-5,6-dihydroxycyclohexa-1,3-dien-1-yl)propanoate dehydrogenase) (CI-dihydrodiol dehydrogenase) (Cis-3-(2-carboxyethenyl)-3,5-cyclohexadiene-1,2-diol dehydrogenase) (Cis-3-(2-carboxyethyl)-3,5-cyclohexadiene-1,2-diol dehydrogenase) (PP-dihydrodiol de…
HCAC_ECOLI	106	97	0.915094	67083	15178.5	156.479	0.2	0.959	3-phenylpropionate/cinnamic acid dioxygenase ferredoxin subunit
HCAD_ECOLI	400	364	0.935	137937	30640.1	81.9254	0.3	0.91	3-phenylpropionate/cinnamic acid dioxygenase ferredoxin--NAD(+) reductase component (EC 1.18.1.3)
HCAE_ECOLI	453	375	0.918322	26400	6366	15.3029	0.1	0.734	3-phenylpropionate/cinnamic acid dioxygenase subunit alpha (EC 1.14.12.19)
HCAF_ECOLI	172	125	0.854651	35901	14223.2	96.7565	0.1	0.786	3-phenylpropionate/cinnamic acid dioxygenase subunit beta (EC 1.14.12.19)
HCAR_ECOLI	296	289	0.976351	26357	5564.1	19.2529	0.8		Hca operon transcriptional activator HcaR
HCAT_ECOLI	379	359	0.952507	56089	14354.6	39.7634	0.3		Probable 3-phenylpropionic acid transporter	IM
HCHA_ECOLI	283	171	0.805654	59570	14778	64.8158	0.1	0.773	Protein/nucleic acid deglycase 1 (EC 3.1.2.-) (EC 3.5.1.-) (EC 3.5.1.124) (Glyoxalase III) (EC 4.2.1.130) (Holding molecular chaperone) (Hsp31) (Maillard deglycase)
HCP_ECOLI	550	535	0.996364	5774	1127.6	2.05766	0.1	0.582	Hydroxylamine reductase (EC 1.7.99.1) (Hybrid-cluster protein) (HCP) (Prismane protein)
HCR_ECOLI	322	310	0.962733	26697	6213.3	20.0429	0.5	0.66	NADH oxidoreductase HCR (EC 1.-.-.-)
HCXA_ECOLI	362	325	0.955801	58035	14659	42.3671	0.1	0.642	Hydroxycarboxylate dehydrogenase A (EC 1.1.1.-) (2-oxobutanoate reductase) (2-oxoglutarate reductase)
HCXB_ECOLI	361	334	0.936288	8505	2524.4	7.46864	0.1	0.964	Hydroxycarboxylate dehydrogenase B (EC 1.1.1.-) (2-oxoglutarate reductase) (Hydroxyphenylpyruvate reductase) (EC 1.1.1.237) (Phenylpyruvate reductase)
HDA_ECOLI	233	183	0.806867	470367	82037.6	436.37	0.2	0.489	DnaA regulatory inactivator Hda (DnaA paralog) (Dp)
HDEA_ECOLI	110	94	0.854545	1893	470.1	5.00106	0.2	0.197	Acid stress chaperone HdeA (10K-S protein)	PE
HDEB_ECOLI	108	94	0.87037	2223	599	6.37234	0.2	0.356	Acid stress chaperone HdeB (10K-L protein)	PE
HDED_ECOLI	190	166	0.878947	9618	3179.2	19.0371	0.2		Protein HdeD	IM
HDFR_ECOLI	279	269	0.97491	2028	275.1	1.0114	0.8		HTH-type transcriptional regulator HdfR (H-NS-dependent flhDC regulator)
HDHA_ECOLI	255	243	0.952941	219002	55695.8	229.201	0.8	0.955	7-alpha-hydroxysteroid dehydrogenase (7-alpha-HSDH) (EC 1.1.1.159)
HELD_ECOLI	684	437	0.695906	74362	23769.8	49.9366	0.1		DNA helicase IV (EC 3.6.4.12) (75 kDa helicase)
HEM1_ECOLI	418	417	0.997608	10828	2540.3	6.09185	0.1		Glutamyl-tRNA reductase (GluTR) (EC 1.2.1.70)
HEM2_ECOLI	324	314	0.969136	13594	2039.8	6.49618	0.3	0.867	Delta-aminolevulinic acid dehydratase (ALAD) (ALADH) (EC 4.2.1.24) (Porphobilinogen synthase)
HEM3_ECOLI	313	303	0.968051	13992	3456.3	11.4069	0.1	0.875	Porphobilinogen deaminase (PBG) (EC 2.5.1.61) (Hydroxymethylbilane synthase) (HMBS) (Pre-uroporphyrinogen synthase)
HEM4_ECOLI	246	240	0.98374	16516	5616.2	23.2074	0.1	0.772	Uroporphyrinogen-III synthase (UROS) (EC 4.2.1.75) (Hydroxymethylbilane hydrolyase [cyclizing]) (Uroporphyrinogen-III cosynthase)
HEM6_ECOLI	299	295	0.986622	7493	1037.3	3.51627	0.2	0.716	Oxygen-dependent coproporphyrinogen-III oxidase (CPO) (Coprogen oxidase) (Coproporphyrinogenase) (EC 1.3.3.3)
HEMG_ECOLI	181	173	0.955801	2651	914.6	5.28671	0.5		Protoporphyrinogen IX dehydrogenase [menaquinone] (EC 1.3.5.3)
HEMH_ECOLI	320	309	0.975	13959	2844.1	9.11571	0.1	0.812	Ferrochelatase (EC 4.99.1.1) (Heme synthase) (Protoheme ferro-lyase)
HEMN_ECOLI	457	379	0.859956	25057	6988.6	17.7827	0.2	0.689	Oxygen-independent coproporphyrinogen III oxidase (CPO) (EC 1.3.98.3) (Coproporphyrinogen III dehydrogenase) (CPDH)
HEMW_ECOLI	378	368	0.978836	32393	8267.7	22.3451	0.2	0.759	Heme chaperone HemW
HEMX_ECOLI	393	359	0.913486	3724	1000.6	2.78719	0.1		Protein HemX (ORF X)	IM
HEMY_ECOLI	398	302	0.758794	28987	12122	40.1391	0.2		Protein HemY	IM
HEXR_ECOLI	289	265	0.916955	41700	8013.5	30.2396	0.3	0.773	HTH-type transcriptional regulator HexR (Hex regulon repressor)
HFLC_ECOLI	334	259	0.931138	52206	9121	29.328	0.1		Modulator of FtsH protease HflC	IM
HFLD_ECOLI	213	204	0.962441	2848	410.4	2.00195	0.3	0.351	High frequency lysogenization protein HflD
HFLK_ECOLI	419	268	0.646778	45951	8403.4	31.0089	0.1		Modulator of FtsH protease HflK	IM
HFLX_ECOLI	426	408	0.960094	15918	3225.7	7.8868	0.2	0.579	GTPase HflX (GTP-binding protein HflX)
HFQ_ECOLI	102	70	0.686275	12278	1844.6	26.3514	0.1	0.31	RNA-binding protein Hfq (HF-1) (Host factor-I protein) (HF-I)
HHA_ECOLI	72	62	0.861111	18605	2755.2	44.4387	0.2	0.175	Hemolysin expression-modulating protein Hha
HICA_ECOLI	58	51	0.87931	16583	6644.2	130.278	0.1		Probable mRNA interferase toxin HicA (EC 3.1.-.-) (Endoribonuclease HicA) (Toxin HicA)
HICB_ECOLI	138	126	0.942029	5473	2177.2	16.7477	0.3		Antitoxin HicB
HIGA_ECOLI	138	109	0.847826	3352	1122.1	9.5906	0.3	0.303	Antitoxin HigA
HIGB_ECOLI	104	86	0.826923	263087	53640.7	623.729	0.1	0.057	mRNA interferase toxin HigB (EC 3.1.-.-) (Endoribonuclease HigB) (Toxin HigB)
HINT_ECOLI	119	103	0.87395	55692	15888.2	152.771	0.1	0.75	Purine nucleoside phosphoramidase (EC 3.9.1.-) (Histidine triad nucleotide binding protein HinT) (HIT protein)
HIPA_ECOLI	440	391	0.947727	8728	3503.2	8.40096	0.1	0.732	Serine/threonine-protein kinase toxin HipA (Ser/Thr-protein kinase HipA) (EC 2.7.11.1) (Toxin HipA)
HIPB_ECOLI	88	56	0.636364	358614	101991	1821.26	0.2	0.947	Antitoxin HipB
HIS1_ECOLI	299	266	0.936455	13448	1926.7	6.88107	0.1	0.805	ATP phosphoribosyltransferase (ATP-PRT) (ATP-PRTase) (EC 2.4.2.17)
HIS2_ECOLI	203	194	0.960591	10753	1552.3	7.96051	0.1	0.731	Histidine biosynthesis bifunctional protein HisIE [Includes: Phosphoribosyl-AMP cyclohydrolase (PRA-CH) (EC 3.5.4.19); Phosphoribosyl-ATP pyrophosphatase (PRA-PH) (EC 3.6.1.31)]
HIS4_ECOLI	245	236	0.97551	28360	4981.4	20.8427	0.2	0.928	1-(5-phosphoribosyl)-5-[(5-phosphoribosylamino)methylideneamino] imidazole-4-carboxamide isomerase (EC 5.3.1.16) (Phosphoribosylformimino-5-aminoimidazole carboxamide ribotide isomerase)
HIS5_ECOLI	196	180	0.959184	197030	45098	239.883	0.1	0.624	Imidazole glycerol phosphate synthase subunit HisH (EC 4.3.2.10) (IGP synthase glutaminase subunit) (EC 3.5.1.2) (IGP synthase subunit HisH) (ImGP synthase subunit HisH) (IGPS subunit HisH)
HIS6_ECOLI	258	243	0.96124	28535	5210.3	21.0093	0.2	0.943	Imidazole glycerol phosphate synthase subunit HisF (EC 4.3.2.10) (IGP synthase cyclase subunit) (IGP synthase subunit HisF) (ImGP synthase subunit HisF) (IGPS subunit HisF)
HIS7_ECOLI	355	191	0.538028	12878	1787.4	9.35812	0.2	0.891	Histidine biosynthesis bifunctional protein HisB [Includes: Histidinol-phosphatase (EC 3.1.3.15); Imidazoleglycerol-phosphate dehydratase (IGPD) (EC 4.2.1.19)]
HIS8_ECOLI	356	322	0.907303	176755	44480.8	137.711	0.2	0.91	Histidinol-phosphate aminotransferase (EC 2.6.1.9) (Imidazole acetol-phosphate transaminase) (HPAT) (HspAT)
HISJ_ECOLI	260	233	0.915385	292536	91107.7	382.805	0.1	0.847	Histidine-binding periplasmic protein (HBP)	PE
HISM_ECOLI	238	201	0.886555	603917	108528	514.348	0.1	0.508	Histidine transport system permease protein HisM	IM
HISP_ECOLI	257	238	0.968872	418999	69008.3	277.142	0.8	0.992	Histidine transport ATP-binding protein HisP
HISQ_ECOLI	228	200	0.921053	604458	110033	523.968	0.1	0.523	Histidine transport system permease protein HisQ	IM
HISX_ECOLI	434	412	0.956221	14900	3137.2	7.55952	0.5	0.864	Histidinol dehydrogenase (HDH) (EC 1.1.1.23)
HIUH_ECOLI	137	111	0.810219	6959	1641.8	14.791	0.3	0.875	5-hydroxyisourate hydrolase (HIU hydrolase) (HIUHase) (EC 3.5.2.17) (Transthyretin-like protein) (TLP) (Transthyretin-related protein) (TRP)	PE
HLDD_ECOLI	310	295	0.977419	236220	79732.1	263.142	0.2	0.916	ADP-L-glycero-D-manno-heptose-6-epimerase (EC 5.1.3.20) (ADP-L-glycero-beta-D-manno-heptose-6-epimerase) (ADP-glyceromanno-heptose 6-epimerase) (ADP-hep 6-epimerase) (AGME)
HLDE_ECOLI	477	288	0.620545	83994	25112.7	84.8402	0.1	0.708	Bifunctional protein HldE [Includes: D-beta-D-heptose 7-phosphate kinase (EC 2.7.1.167) (D-beta-D-heptose 7-phosphotransferase) (D-glycero-beta-D-manno-heptose-7-phosphate kinase); D-beta-D-heptose 1-phosphate adenylyltransferase (EC 2.7.7.70) (D-glycero-beta-D-manno-heptose 1-phosphate adenylyltransferase)]
HLYE_ECOLI	303	199	0.666667	2662	912.7	4.51832	0.1	0.02	Hemolysin E, chromosomal (Cytotoxin ClyA) (Hemolysis-inducing protein) (Latent pore-forming 34 kDa hemolysin) (Silent hemolysin SheA)
HMP_ECOLI	396	232	0.608586	86523	23399.7	97.0942	0.1	0.923	Flavohemoprotein (Flavohemoglobin) (HMP) (Hemoglobin-like protein) (Nitric oxide dioxygenase) (NO oxygenase) (NOD) (EC 1.14.12.17)
HNS_ECOLI	137	125	0.912409	96616	17190.5	137.524	0.1	0.214	DNA-binding protein H-NS (Heat-stable nucleoid-structuring protein) (Histone-like protein HLP-II) (Protein B1) (Protein H1)
HOA_ECOLI	337	293	0.878338	64881	9564.3	32.3118	0.1	0.585	4-hydroxy-2-oxovalerate aldolase (HOA) (EC 4.1.3.39) (4-hydroxy-2-keto-pentanoic acid aldolase) (4-hydroxy-2-oxopentanoate aldolase)
HOFB_ECOLI	461	345	0.826464	68389	13590.7	35.6711	0.1	0.835	Protein transport protein HofB homolog
HOFC_ECOLI	400	388	0.97	20587	7421.2	19.1268	0.1	0.309	Protein transport protein HofC homolog	IM
HOFM_ECOLI	259	249	0.96139	32738	9109.8	36.5855	0.1		DNA utilization protein HofM
HOFN_ECOLI	179	166	0.927374	12269	6321.7	38.0825	0.2		DNA utilization protein HofN
HOFO_ECOLI	146	136	0.931507	5142	1927.5	14.1728	0.2		DNA utilization protein HofO	IM
HOFP_ECOLI	134	78	0.58209	14335	6097.9	78.1782	0.1		DNA utilization protein HofP
HOFQ_ECOLI	412	334	0.839806	20552	6031.1	17.4309	0.1	0.574	DNA utilization protein HofQ	OM
HOKA_ECOLI	50	31	0.62	30317	12185.2	393.071	0.2		Protein HokA	MR
HOKB_ECOLI	49	33	0.673469	61416	9290.2	281.521	0.1		Toxic protein HokB
HOKC_ECOLI	50	32	0.64	95083	27206.8	850.212	0.1		Toxic protein HokC (Protein Gef)
HOKD_ECOLI	51	42	0.823529	56846	9385.9	223.474	0.2		Toxic protein HokD (Protein RelF)
HOKE_ECOLI	50	36	0.72	42824	13955.6	387.656	0.1		Toxic protein HokE	MR
HOLA_ECOLI	343	309	0.944606	66045	13059.1	40.3059	0.2	0.684	DNA polymerase III subunit delta (EC 2.7.7.7)
HOLB_ECOLI	334	307	0.937126	54292	11856.7	37.8808	0.2	0.666	DNA polymerase III subunit delta' (EC 2.7.7.7)
HOLC_ECOLI	147	137	0.965986	5394	1325.2	9.33239	0.2	0.594	DNA polymerase III subunit chi (EC 2.7.7.7)
HOLD_ECOLI	137	102	0.817518	7139	2180.1	19.4652	0.2	0.35	DNA polymerase III subunit psi (EC 2.7.7.7)
HOLE_ECOLI	76	55	0.723684	224423	66400.5	1207.28	0.1	0.179	DNA polymerase III subunit theta (EC 2.7.7.7)
HPF_ECOLI	95	92	0.968421	19265	4173.5	45.3641	0.2	0.925	Ribosome hibernation promoting factor (HPF) (Hibernation factor HPF)
HPPK_ECOLI	159	147	0.930818	17543	5513.6	37.2541	0.1	0.926	2-amino-4-hydroxy-6-hydroxymethyldihydropteridine pyrophosphokinase (EC 2.7.6.3) (6-hydroxymethyl-7,8-dihydropterin pyrophosphokinase) (PPPK) (7,8-dihydro-6-hydroxymethylpterin-pyrophosphokinase) (HPPK)
HPRR_ECOLI	223	170	0.784753	594570	170902	976.58	0.2	0.988	Transcriptional regulatory protein HprR (Hydrogen peroxide response regulator)
HPRS_ECOLI	452	436	0.982301	128768	38157	85.9392	0.5		Sensor histidine kinase HprS (EC 2.7.13.3) (Hydrogen peroxide response sensor)	IM
HPRT_ECOLI	178	156	0.88764	29293	5642.7	35.7133	0.3	0.962	Hypoxanthine phosphoribosyltransferase (HPRT) (EC 2.4.2.8)
HRPA_ECOLI	1300	1119	0.926154	11607	1451.6	1.20565	0.3		ATP-dependent RNA helicase HrpA (EC 3.6.4.13)
HRPB_ECOLI	809	602	0.750309	25661	4883.2	8.04481	0.1		ATP-dependent RNA helicase HrpB (EC 3.6.4.13)
HSCA_ECOLI	616	586	0.954545	33359	3142.8	5.3449	0.8	0.656	Chaperone protein HscA (Hsc66)
HSCB_ECOLI	171	132	0.807018	30001	12691.7	91.9688	0.1	0.383	Co-chaperone protein HscB (Hsc20)
HSCC_ECOLI	556	474	0.872302	73719	9803.4	20.2132	0.1	0.734	Chaperone protein HscC (Hsc62)
HSLJ_ECOLI	140	127	0.914286	9458	3710.5	28.9883	0.2	0.618	Heat shock protein HslJ	OM
HSLO_ECOLI	292	279	0.955479	9594	2035.9	7.29713	0.1	0.793	33 kDa chaperonin (Heat shock protein 33) (HSP33)
HSLR_ECOLI	133	121	0.924812	10596	1733.3	14.0919	0.5	0.631	Heat shock protein 15 (HSP15)
HSLU_ECOLI	443	442	0.997743	8569	1080.4	2.44434	0.1	0.437	ATP-dependent protease ATPase subunit HslU (Heat shock protein HslU) (Unfoldase HslU)
HSLV_ECOLI	176	170	0.971591	37690	5789.4	33.8561	0.1	0.731	ATP-dependent protease subunit HslV (EC 3.4.25.2) (Heat shock protein HslV)
HSPQ_ECOLI	105	96	0.914286	3984	828.9	8.63438	0.2	0.493	Heat shock protein HspQ
HSRA_ECOLI	475	455	0.957895	6519	777.9	1.70967	0.8		Probable transport protein HsrA (High-copy suppressor of rspA)	IM
HTPG_ECOLI	624	614	0.991987	15210	2325.5	3.75687	0.1	0.785	Chaperone protein HtpG (Heat shock protein C62.5) (Heat shock protein HtpG) (High temperature protein G)
HTPX_ECOLI	293	249	0.928328	44759	14618.2	53.7434	0.1	0.613	Protease HtpX (EC 3.4.24.-) (Heat shock protein HtpX)	IM
HTRC_ECOLI	179	168	0.949721	476	169.8	0.998824	0.1		Heat shock protein C
HTRE_ECOLI	865	805	0.978035	14750	2768.6	3.27258	0.1		Outer membrane usher protein HtrE (Heat shock protein E)	OM
HTRL_ECOLI	285	260	0.936842	454	218.1	0.816854	0.1		Protein HtrL
HXPA_ECOLI	216	200	0.925926	53862	17268.8	86.344	0.5	0.92	Hexitol phosphatase A (Mannitol-1-phosphatase) (EC 3.1.3.22) (Sorbitol-6-phosphatase) (EC 3.1.3.50) (Sugar-phosphatase) (EC 3.1.3.23)
HXPB_ECOLI	222	208	0.941441	54251	17382.8	83.1713	0.5	0.933	Hexitol phosphatase B (2-deoxyglucose-6-phosphate phosphatase) (EC 3.1.3.68) (Mannitol-1-phosphatase) (EC 3.1.3.22) (Sorbitol-6-phosphatase) (EC 3.1.3.50) (Sugar-phosphatase) (EC 3.1.3.23)
HYAD_ECOLI	195	158	0.815385	4352	1483	9.32704	0.5	0.632	Hydrogenase 1 maturation protease (EC 3.4.23.-)
HYAE_ECOLI	132	93	0.704545	294060	87036.6	935.877	0.1	0.691	Hydrogenase-1 operon protein HyaE
HYAF_ECOLI	285	281	0.985965	884	171.8	0.611388	0.2		Hydrogenase-1 operon protein HyaF
HYBA_ECOLI	328	191	0.618902	19171	3040.8	14.9793	0.2	0.548	Hydrogenase-2 operon protein HybA	PE
HYBB_ECOLI	392	309	0.816327	11537	3739.5	11.6859	0.1		Probable Ni/Fe-hydrogenase 2 b-type cytochrome subunit	IM
HYBD_ECOLI	164	140	0.871951	30210	9211.7	64.4175	0.1	0.362	Hydrogenase 2 maturation protease (EC 3.4.23.-)
HYBE_ECOLI	162	147	0.907407	1565	435	2.95918	0.1	0.243	Hydrogenase-2 operon protein HybE
HYBF_ECOLI	113	110	0.973451	9357	3200.5	29.0955	0.2	0.64	Hydrogenase maturation factor HybF (Hydrogenase nickel incorporation protein HybF) (Hydrogenase-2 operon protein HybF)
HYBG_ECOLI	82	69	0.914634	5730	1663.5	22.18	0.3	0.686	Hydrogenase maturation factor HybG (Hydrogenase-2 operon protein HybG)
HYCA_ECOLI	153	84	0.555556	20278	6972	82.0235	0.1		Formate hydrogenlyase regulatory protein HycA
HYCB_ECOLI	203	145	0.876847	35816	6227.4	34.9854	0.1		Formate hydrogenlyase subunit 2 (FHL subunit 2) (Hydrogenase-3 component B)
HYCC_ECOLI	608	457	0.792763	66076	9592.6	19.9017	0.5		Formate hydrogenlyase subunit 3 (FHL subunit 3) (Hydrogenase-3 component C)	IM
HYCD_ECOLI	307	293	0.977199	39917	4141.3	13.8043	0.1		Formate hydrogenlyase subunit 4 (FHL subunit 4) (Hydrogenase 3 component D)	IM
HYCE_ECOLI	569	364	0.641476	18448	2470.1	6.7674	0.1	0.738	Formate hydrogenlyase subunit 5 (FHL subunit 5) (Hydrogenase-3 component E)
HYCF_ECOLI	180	121	0.672222	27822	3936.1	32.5298	0.1	0.378	Formate hydrogenlyase subunit 6 (FHL subunit 6) (Hydrogenase-3 component F)
HYCG_ECOLI	255	148	0.584314	21138	1986.5	13.3322	0.1	0.5	Formate hydrogenlyase subunit 7 (FHL subunit 7) (Hydrogenase-3 component G)
HYCH_ECOLI	136	120	0.882353	29996	4277.2	35.6433	0.1		Formate hydrogenlyase maturation protein HycH
HYCI_ECOLI	156	136	0.884615	6468	2333.5	16.9094	0.2	0.745	Hydrogenase 3 maturation protease (EC 3.4.23.51) (HycI protease)
HYDN_ECOLI	175	144	0.902857	48887	9781.2	61.9063	0.1	0.435	Electron transport protein HydN
HYFA_ECOLI	205	145	0.882927	37488	6708.5	37.0635	0.1		Hydrogenase-4 component A (EC 1.-.-.-)
HYFB_ECOLI	672	662	0.988095	1780	664.6	1.0009	0.8		Hydrogenase-4 component B (EC 1.-.-.-)	IM
HYFC_ECOLI	315	297	0.961905	39675	4233.9	13.9733	0.1		Hydrogenase-4 component C (EC 1.-.-.-)	IM
HYFD_ECOLI	479	478	0.997912	457	46.3	0.0968619	0.8		Hydrogenase-4 component D (EC 1.-.-.-)	IM
HYFE_ECOLI	216	201	0.930556	8426	2066.3	10.2801	0.1		Hydrogenase-4 component E (EC 1.-.-.-)	IM
HYFF_ECOLI	526	464	0.925856	108284	17626.3	36.1937	0.5		Hydrogenase-4 component F (EC 1.-.-.-)	IM
HYFG_ECOLI	555	347	0.627027	24133	3949.1	11.348	0.1		Hydrogenase-4 component G (EC 1.-.-.-)
HYFH_ECOLI	181	124	0.685083	24256	3128	25.2258	0.1	0.697	Hydrogenase-4 component H
HYFI_ECOLI	252	150	0.603175	22640	2206.5	14.5164	0.1	0.585	Hydrogenase-4 component I (EC 1.-.-.-)
HYFJ_ECOLI	137	111	0.810219	20942	4713.7	42.4658	0.1		Hydrogenase-4 component J (EC 1.-.-.-)
HYFR_ECOLI	670	433	0.707463	56630	17214.5	36.3175	0.2		DNA-binding transcriptional activator HyfR (Hydrogenase-4 transcriptional activator)
HYI_ECOLI	258	221	0.883721	80775	23461.3	102.9	0.1	0.757	Hydroxypyruvate isomerase (EC 5.3.1.22) (Glyoxylate-induced protein)
HYPA_ECOLI	116	112	0.974138	8929	3090.8	27.3522	0.2	0.587	Hydrogenase maturation factor HypA
HYPB_ECOLI	290	186	0.641379	27855	4521.8	24.3108	0.2	0.618	Hydrogenase maturation factor HypB (Hydrogenase isoenzymes nickel incorporation protein HypB)
HYPC_ECOLI	90	72	0.855556	7613	2004.3	26.0299	0.2	0.589	Hydrogenase maturation factor HypC (Chaperone-type protein HypC) (Hydrogenase accessory chaperone HypC)
HYPD_ECOLI	373	364	0.986595	4191	1147.1	3.11712	0.3	0.595	Hydrogenase maturation factor HypD (Hydrogenase isoenzymes formation protein HypD)
HYPE_ECOLI	336	292	0.886905	69654	15354.5	51.5252	0.1	0.802	Carbamoyl dehydratase HypE (EC 4.2.1.-) (Hydrogenase maturation factor HypE)
HYPF_ECOLI	750	729	0.978667	4094	1611.1	2.19496	0.2	0.778	Carbamoyltransferase HypF (EC 6.2.-.-) (Carbamoyl phosphate-converting enzyme HypF) ([NiFe]-hydrogenase maturation factor HypF) (Hydrogenase maturation protein HypF)
IAAA_ECOLI	321	299	0.956386	7924	2222.2	7.23844	0.1	0.85	Isoaspartyl peptidase (EC 3.4.19.5) (Beta-aspartyl-peptidase) (EcAIII) (Isoaspartyl dipeptidase) [Cleaved into: Isoaspartyl peptidase subunit alpha; Isoaspartyl peptidase subunit beta]
IADA_ECOLI	390	380	0.974359	1593	446.4	1.17474	0.2	0.601	Isoaspartyl dipeptidase (EC 3.4.19.-)
IAP_ECOLI	345	257	0.86087	27840	9977.7	33.5949	0.2		Alkaline phosphatase isozyme conversion protein (EC 3.4.11.-)	PE
IBAG_ECOLI	84	73	0.880952	14778	3377.2	45.6378	0.2	0.514	Acid stress protein IbaG
IBPA_ECOLI	137	121	0.883212	39374	13028	107.669	0.1	0.75	Small heat shock protein IbpA (16 kDa heat shock protein A)
IBPB_ECOLI	142	118	0.84507	39249	12876.4	107.303	0.1	0.741	Small heat shock protein IbpB (16 kDa heat shock protein B)
IBSA_ECOLI	19	17	0.894737	321	156.8	9.22353	0.8		Small toxic protein IbsA
IBSB_ECOLI	18	15	0.833333	23348	2675.2	178.347	0.2		Small toxic protein IbsB
IBSC_ECOLI	19	16	0.842105	14102	4001.8	250.113	0.5		Small toxic protein IbsC
IBSD_ECOLI	19	16	0.842105	76573	18948.8	1184.3	0.2		Small toxic protein IbsD
IBSE_ECOLI	19	16	0.842105	11116	2781.4	173.838	0.1		Small toxic protein IbsE
ICLR_ECOLI	274	246	0.905109	72959	21925.3	88.4085	0.1	0.915	Transcriptional repressor IclR (Acetate operon repressor)
IDH_ECOLI	416	344	0.9375	39693	4777.7	12.2505	0.1	0.907	Isocitrate dehydrogenase [NADP] (IDH) (EC 1.1.1.42) (IDP) (NADP(+)-specific ICDH) (Oxalosuccinate decarboxylase)
IDI_ECOLI	182	161	0.895604	14923	4620.9	28.3491	0.3	0.821	Isopentenyl-diphosphate Delta-isomerase (IPP isomerase) (EC 5.3.3.2) (IPP:DMAPP isomerase) (Isopentenyl pyrophosphate isomerase)
IDLP_ECOLI	27	17	0.62963	11367	453.3	26.6647	0.3		iraD leader peptide
IDND_ECOLI	343	311	0.970845	203571	56021.2	168.232	0.1	0.971	L-idonate 5-dehydrogenase (NAD(P)(+)) (EC 1.1.1.264)
IDNK_ECOLI	187	162	0.86631	128127	47098.9	290.734	0.2	0.507	Thermosensitive gluconokinase (EC 2.7.1.12) (Gluconate kinase 1)
IDNO_ECOLI	254	244	0.96063	520402	150061	615.003	0.2	0.996	5-keto-D-gluconate 5-reductase (EC 1.1.1.69)
IDNR_ECOLI	332	321	0.966867	175856	44535.2	138.739	0.1	0.806	HTH-type transcriptional regulator IdnR (L-idonate regulatory protein)
IDNT_ECOLI	439	435	0.990888	16166	2277.7	5.23609	0.2		Gnt-II system L-idonate transporter (L-Ido transporter) (5-keto-D-gluconate transporter)	IM
IF1_ECOLI	72	58	0.819444	199849	33676.4	570.786	0.1	0.644	Translation initiation factor IF-1
IF2_ECOLI	890	779	0.92809	19501	5197.6	6.29249	0.1	0.733	Translation initiation factor IF-2
IF3_ECOLI	180	164	0.916667	17090	3165.7	19.1861	0.1	0.809	Translation initiation factor IF-3 [Cleaved into: Translation initiation factor IF-3, N-terminally processed; Translation initiation factor IF-3S]
IGAA_ECOLI	711	710	0.998594	989	108	0.152113	0.1	0.156	Putative membrane protein IgaA homolog	IM
IHFA_ECOLI	99	88	0.888889	69429	11811.3	134.219	0.1	0.933	Integration host factor subunit alpha (IHF-alpha)
IHFB_ECOLI	94	90	0.957447	53409	9190.7	102.119	0.1	0.934	Integration host factor subunit beta (IHF-beta)
ILVA_ECOLI	514	298	0.583658	103620	18126	60.42	0.1	0.953	L-threonine dehydratase biosynthetic IlvA (EC 4.3.1.19) (Threonine deaminase)
ILVB_ECOLI	562	532	0.946619	62733	13607.5	25.578	0.1	0.981	Acetolactate synthase isozyme 1 large subunit (AHAS-I) (EC 2.2.1.6) (Acetohydroxy-acid synthase I large subunit) (ALS-I)
ILVC_ECOLI	491	320	0.665988	13999	1031.8	3.15535	0.3	0.692	Ketol-acid reductoisomerase (NADP(+)) (KARI) (EC 1.1.1.86) (Acetohydroxy-acid isomeroreductase) (AHIR) (Alpha-keto-beta-hydroxylacyl reductoisomerase) (Ketol-acid reductoisomerase type 2) (Ketol-acid reductoisomerase type II)
ILVD_ECOLI	616	555	0.983766	26316	2710.6	4.47294	0.2	0.721	Dihydroxy-acid dehydratase (DAD) (EC 4.2.1.9)
ILVE_ECOLI	309	279	0.92233	38236	10371.2	36.3902	0.1	0.982	Branched-chain-amino-acid aminotransferase (BCAT) (EC 2.6.1.42) (Transaminase B)
ILVGP_ECOLI	327	320	0.978593	66950	12947.3	40.4603	0.1	0.972	Putative acetolactate synthase isozyme 2 large subunit (AHAS-II) (ALS-II) (Acetohydroxy-acid synthase II large subunit)
ILVH_ECOLI	163	137	0.840491	42365	8467.8	61.8088	0.1	0.522	Acetolactate synthase isozyme 3 small subunit (EC 2.2.1.6) (ALS-III) (Acetohydroxy-acid synthase III small subunit) (AHAS-III)
ILVI_ECOLI	574	544	0.954704	62670	13930.9	25.4214	0.1	0.972	Acetolactate synthase isozyme 3 large subunit (EC 2.2.1.6) (AHAS-III) (ALS-III) (Acetohydroxy-acid synthase III large subunit)
ILVM_ECOLI	87	71	0.816092	63452	11815.5	166.415	0.3		Acetolactate synthase isozyme 2 small subunit (EC 2.2.1.6) (ALS-II) (Acetohydroxy-acid synthase II small subunit) (AHAS-II)
ILVN_ECOLI	96	85	0.885417	14542	1261.4	14.84	0.5	0.663	Acetolactate synthase isozyme 1 small subunit (EC 2.2.1.6) (Acetohydroxy-acid synthase I small subunit) (AHAS-I) (ALS-I)
ILVX_ECOLI	16	9	0.5625	17233	2258.6	250.956	0.1		Uncharacterized protein IlvX
ILVY_ECOLI	297	288	0.983165	276596	61847.7	211.807	0.5	0.774	HTH-type transcriptional regulator IlvY
IMDH_ECOLI	488	480	0.985656	18317	1890.9	3.93119	0.1	0.834	Inosine-5'-monophosphate dehydrogenase (IMP dehydrogenase) (IMPD) (IMPDH) (EC 1.1.1.205)
INAA_ECOLI	216	138	0.708333	380684	78639.3	513.982	0.2		Protein InaA
INGK_ECOLI	434	287	0.875576	84747	25117.8	66.0995	0.1		Inosine-guanosine kinase (EC 2.7.1.73)
INH10_ECOLI	338	252	0.813609	34504	9344.1	33.9785	0.1		Transposase InsH for insertion sequence element IS5R
INH11_ECOLI	338	252	0.813609	34504	9344.1	33.9785	0.1		Transposase InsH for insertion sequence element IS5T
INH21_ECOLI	338	252	0.813609	34504	9344.1	33.9785	0.1		Transposase InsH for insertion sequence element IS5U
INSA1_ECOLI	91	79	0.879121	12244	3074.4	38.43	0.3		Insertion element IS1 1 protein InsA (IS1a)
INSA2_ECOLI	91	79	0.879121	12363	3139.1	39.2388	0.3		Insertion element IS1 2 protein InsA (IS1b)
INSA3_ECOLI	91	79	0.879121	12363	3139.1	39.2388	0.3		Insertion element IS1 3 protein InsA (IS1c)
INSA4_ECOLI	91	79	0.879121	12363	3139.1	39.2388	0.3		Insertion element IS1 4 protein InsA (IS1d)
INSA5_ECOLI	91	79	0.879121	12244	3074.4	38.43	0.3		Insertion element IS1 5 protein InsA (IS1h)
INSA6_ECOLI	91	79	0.879121	12244	3074.4	38.43	0.3		Insertion element IS1 6 protein InsA (IS1e)
INSA7_ECOLI	91	79	0.879121	12009	3042.2	38.0275	0.3		Insertion element IS1 7 protein InsA (IS1f)
INSA9_ECOLI	91	79	0.879121	12244	3074.4	38.43	0.3		Insertion element IS1 9 protein InsA (IS1 repressor TnpA)
INSB1_ECOLI	167	144	0.916168	13345	2005.5	13.1078	0.2		Insertion element IS1 1 protein InsB (IS1a)
INSB2_ECOLI	167	141	0.892216	13830	2152.2	14.4443	0.2		Insertion element IS1 2 protein InsB (IS1b)
INSB3_ECOLI	167	141	0.892216	13830	2152.2	14.4443	0.2		Insertion element IS1 3 protein InsB (IS1c)
INSB4_ECOLI	167	138	0.88024	13816	2220.8	15.1075	0.2		Insertion element IS1 4 protein InsB (IS1d)
INSB5_ECOLI	167	144	0.916168	13345	2005.5	13.1078	0.2		Insertion element IS1 5 protein InsB (IS1h)
INSB6_ECOLI	167	144	0.916168	13345	2005.5	13.1078	0.2		Insertion element IS1 6 protein InsB (IS1e)
INSB9_ECOLI	167	144	0.916168	13345	2005.5	13.1078	0.2		Insertion element IS1 9 protein InsB (IS1i)
INSC1_ECOLI	121	93	0.809917	36013	7481.3	76.3398	0.3		Transposase InsC for insertion element IS2A
INSC2_ECOLI	121	93	0.809917	36013	7481.3	76.3398	0.3		Transposase InsC for insertion element IS2D
INSC3_ECOLI	121	93	0.809917	36013	7481.3	76.3398	0.3		Transposase InsC for insertion element IS2F
INSC4_ECOLI	121	93	0.809917	36013	7481.3	76.3398	0.3		Transposase InsC for insertion element IS2H
INSC5_ECOLI	121	93	0.809917	36013	7481.3	76.3398	0.3		Transposase InsC for insertion element IS2I
INSC6_ECOLI	121	93	0.809917	36013	7481.3	76.3398	0.3		Transposase InsC for insertion element IS2K
INSD1_ECOLI	301	222	0.780731	134812	32392.4	137.84	0.1		Transposase InsD for insertion element IS2A
INSD2_ECOLI	301	222	0.780731	134812	32392.4	137.84	0.1		Transposase InsD for insertion element IS2D
INSD3_ECOLI	301	222	0.780731	134812	32392.4	137.84	0.1		Transposase InsD for insertion element IS2F
INSD4_ECOLI	301	222	0.780731	134812	32392.4	137.84	0.1		Transposase InsD for insertion element IS2H
INSD5_ECOLI	301	222	0.780731	134812	32392.4	137.84	0.1		Transposase InsD for insertion element IS2I
INSD6_ECOLI	301	222	0.780731	134812	32392.4	137.84	0.1		Transposase InsD for insertion element IS2K
INSD8_ECOLI	218	169	0.830275	127700	26695.7	147.49	0.2		Putative transposase InsD for insertion element IS2E
INSE1_ECOLI	99	82	0.828283	39605	8409.1	102.55	0.3		Transposase InsE for insertion sequence IS3A
INSE2_ECOLI	99	82	0.828283	39605	8409.1	102.55	0.3		Transposase InsE for insertion sequence IS3B
INSE3_ECOLI	99	82	0.828283	39605	8409.1	102.55	0.3		Transposase InsE for insertion sequence IS3C
INSE4_ECOLI	99	82	0.828283	39605	8409.1	102.55	0.3		Transposase InsE for insertion sequence IS3D
INSE5_ECOLI	99	82	0.828283	39605	8409.1	102.55	0.3		Transposase InsE for insertion sequence IS3E
INSF1_ECOLI	288	241	0.895833	113880	33245.5	128.859	0.1		Transposase InsF for insertion sequence IS3A
INSF2_ECOLI	288	241	0.895833	113880	33245.5	128.859	0.1		Transposase InsF for insertion sequence IS3B
INSF3_ECOLI	288	241	0.895833	113880	33245.5	128.859	0.1		Transposase InsF for insertion sequence IS3C
INSF4_ECOLI	288	241	0.895833	113880	33245.5	128.859	0.1		Transposase InsF for insertion sequence IS3D
INSF5_ECOLI	288	241	0.895833	113880	33245.5	128.859	0.1		Transposase InsF for insertion sequence IS3E
INSG_ECOLI	442	308	0.733032	26304	8116	25.0494	0.1		Transposase InsG for insertion sequence element IS4
INSH1_ECOLI	338	252	0.813609	34504	9344.1	33.9785	0.1		Transposase InsH for insertion sequence element IS5A
INSH2_ECOLI	338	252	0.813609	34504	9344.1	33.9785	0.1		Transposase InsH for insertion sequence element IS5B
INSH3_ECOLI	338	252	0.813609	34504	9344.1	33.9785	0.1		Transposase InsH for insertion sequence element IS5D
INSH4_ECOLI	338	252	0.813609	34504	9344.1	33.9785	0.1		Transposase InsH for insertion sequence element IS5F
INSH5_ECOLI	326	250	0.819018	36038	9853.5	36.9045	0.1		Transposase InsH for insertion sequence element IS5Y
INSH6_ECOLI	338	252	0.810651	35115	9632	35.1533	0.1		Transposase InsH for insertion sequence element IS5H
INSH7_ECOLI	338	252	0.813609	34504	9344.1	33.9785	0.1		Transposase InsH for insertion sequence element IS5I
INSH8_ECOLI	338	252	0.813609	34504	9344.1	33.9785	0.1		Transposase InsH for insertion sequence element IS5K
INSH9_ECOLI	338	252	0.813609	34504	9344.1	33.9785	0.1		Transposase InsH for insertion sequence element IS5LO
INSI1_ECOLI	383	319	0.845953	8207	2055.7	6.34475	0.3		Transposase InsI for insertion sequence element IS30A
INSI3_ECOLI	383	319	0.845953	8208	2052.8	6.3358	0.3		Transposase InsI for insertion sequence element IS30C
INSI4_ECOLI	383	319	0.845953	8208	2052.8	6.3358	0.3		Transposase InsI for insertion sequence element IS30D
INSJ_ECOLI	173	162	0.965318	4836	1356.6	8.12335	0.5		Insertion element IS150 protein InsJ (ORFA)
INSK_ECOLI	283	230	0.862191	127362	33881.1	138.857	0.1		Putative transposase InsK for insertion sequence element IS150
INSL1_ECOLI	370	292	0.862162	28287	9236	28.953	0.1		Putative transposase InsL for insertion sequence element IS186A
INSL2_ECOLI	370	292	0.862162	28287	9236	28.953	0.1		Putative transposase InsL for insertion sequence element IS186B
INSL3_ECOLI	370	292	0.862162	28287	9236	28.953	0.1		Putative transposase InsL for insertion sequence element IS186C
INSN1_ECOLI	134	92	0.686567	38262	9122.1	99.1533	0.2		Putative transposase InsN for insertion sequence element IS911A
INSN2_ECOLI	88	84	0.954545	24431	4780.8	56.9143	0.5	0.357	Putative transposase InsN for insertion sequence element IS911B
INSO1_ECOLI	141	106	0.815603	140492	35868.9	311.903	0.1		Putative transposase InsO for insertion sequence element IS911A
INSO2_ECOLI	198	166	0.843434	91174	25730.8	154.077	0.1		Putative transposase InsO for insertion sequence element IS911B
INSQ_ECOLI	382	335	0.921466	20247	5286.9	15.0196	0.1		Putative transposase InsQ for insertion sequence element IS609
INSZ_ECOLI	299	199	0.688963	28007	6807.6	33.0466	0.1		Putative transposase InsZ
INTA_ECOLI	413	274	0.680387	132763	51178.3	182.129	0.1	0.776	Prophage integrase IntA (Prophage CP4-57 integrase SlpA)
INTB_ECOLI	396	269	0.724747	134271	51979.9	181.115	0.1	0.813	Putative protein IntB (Int(P4)) (Putative prophage P4 integrase)
INTD_ECOLI	387	271	0.801034	126045	46705.9	150.664	0.2		Prophage integrase IntD (Prophage DLP12 integrase) (Prophage QSR' integrase)
INTE_ECOLI	375	301	0.890667	45565	17887.7	53.556	0.3	0.685	Prophage integrase IntE (Int(Lambda)) (Prophage e14 integrase) (Prophage lambda integrase)
INTF_ECOLI	466	281	0.669528	122457	45997.5	147.428	0.1		Prophage integrase IntF (Putative prophage CP4-6 integrase)
INTG_ECOLI	92	60	0.652174	9763	1763.5	29.3917	0.1		Putative protein IntG (Putative lambdoid prophage defective integrase)
INTQ_ECOLI	385	276	0.841558	135908	52345.3	161.56	0.1		Putative defective protein IntQ (Putative lambdoid prophage Qin defective integrase)
INTR_ECOLI	411	276	0.785888	134058	51262.1	158.706	0.1		Prophage integrase IntR (Putative lambdoid prophage Rac integrase)
INTS_ECOLI	385	272	0.724675	136045	53041.3	190.112	0.1	0.812	Prophage integrase IntS (Putative prophage CPS-53 integrase)
INTZ_ECOLI	402	271	0.686567	134202	51642.1	187.109	0.1	0.839	Prophage integrase IntZ (Putative prophage CPZ-55 integrase)
IOJAP_ECOLI	105	92	0.87619	30223	6684.6	72.6587	0.1	0.774	Ribosomal silencing factor RsfS
IPRA_ECOLI	207	176	0.850242	86038	28778.5	163.514	0.1		Inhibitor of hydrogen peroxide resistance
IPYR_ECOLI	176	168	0.960227	13667	1893.6	11.2047	0.1	0.864	Inorganic pyrophosphatase (EC 3.6.1.1) (Pyrophosphate phospho-hydrolase) (PPase)
IRAD_ECOLI	130	80	0.615385	58703	13466.5	168.331	0.1		Anti-adapter protein IraD
IRAM_ECOLI	107	78	0.728972	956	63	0.807692	0.2		Anti-adapter protein IraM (Enhancing lycopene biosynthesis protein 1)
IRAP_ECOLI	86	71	0.825581	6869	2278.7	32.0944	0.2		Anti-adapter protein IraP
IROK_ECOLI	21	15	0.714286	12725	2882.9	192.193	0.1		Protein IroK (3-hydroxypropionic acid resistance peptide)
ISCA_ECOLI	107	102	0.953271	38033	5606.8	54.9686	0.1	0.757	Iron-binding protein IscA (Iron-sulfur cluster assembly protein)
ISCR_ECOLI	162	133	0.820988	37272	9853.5	74.0865	0.2	0.689	HTH-type transcriptional regulator IscR
ISCS_ECOLI	404	363	0.925743	93477	26836.7	71.7559	0.2	0.981	Cysteine desulfurase IscS (EC 2.8.1.7) (NifS protein homolog) (ThiI transpersulfidase) (TusA transpersulfidase)
ISCU_ECOLI	128	114	0.921875	28974	4884.2	41.3915	0.1	0.817	Iron-sulfur cluster assembly scaffold protein IscU (Sulfur acceptor protein IscU)
ISCX_ECOLI	66	45	0.681818	29013	5983	132.956	0.1	0.065	Protein IscX
ISPA_ECOLI	299	254	0.882943	39577	10243.9	38.8027	0.1	0.957	Farnesyl diphosphate synthase (FPP synthase) (EC 2.5.1.10) ((2E,6E)-farnesyl diphosphate synthase) (Geranyltranstransferase)
ISPB_ECOLI	323	312	0.965944	39692	10546.6	33.8032	0.1	0.866	Octaprenyl diphosphate synthase (EC 2.5.1.90) (All-trans-octaprenyl-diphosphate synthase) (Octaprenyl pyrophosphate synthase) (OPP synthase)
ISPD_ECOLI	236	218	0.927966	148213	49189.4	224.609	0.1	0.872	2-C-methyl-D-erythritol 4-phosphate cytidylyltransferase (EC 2.7.7.60) (4-diphosphocytidyl-2C-methyl-D-erythritol synthase) (CDP-ME synthase) (MEP cytidylyltransferase) (MCT)
ISPE_ECOLI	283	246	0.911661	49484	15657.7	60.6888	0.1	0.777	4-diphosphocytidyl-2-C-methyl-D-erythritol kinase (CMK) (EC 2.7.1.148) (4-(cytidine-5'-diphospho)-2-C-methyl-D-erythritol kinase)
ISPF_ECOLI	159	156	0.981132	12403	2409.9	15.4481	0.3	0.955	2-C-methyl-D-erythritol 2,4-cyclodiphosphate synthase (MECDP-synthase) (MECPP-synthase) (MECPS) (EC 4.6.1.12)
ISPG_ECOLI	372	353	0.948925	13331	1387.7	3.93116	0.1	0.754	4-hydroxy-3-methylbut-2-en-1-yl diphosphate synthase (flavodoxin) (EC 1.17.7.3) (1-hydroxy-2-methyl-2-(E)-butenyl 4-diphosphate synthase) (Protein GcpE) (Protein E)
ISPH_ECOLI	316	305	0.974684	13225	2369.1	7.69188	0.1	0.84	4-hydroxy-3-methylbut-2-enyl diphosphate reductase (HMBPP reductase) (EC 1.17.7.4) (1-hydroxy-2-methyl-2-(E)-butenyl 4-diphosphate reductase)
IVY_ECOLI	157	102	0.649682	6045	1703.5	16.701	0.1	0.132	Inhibitor of vertebrate lysozyme	PE
IXTPA_ECOLI	197	190	0.974619	17528	5189.4	27.0281	0.1	0.937	dITP/XTP pyrophosphatase (EC 3.6.1.66) (Deoxyribonucleoside triphosphate pyrophosphohydrolase) (Inosine triphosphate pyrophosphatase) (ITPase) (Non-canonical purine NTP pyrophosphatase) (Non-standard purine NTP pyrophosphatase) (Nucleoside-triphosphate diphosphatase) (Nucleoside-triphosphate pyrophosphatase) (NTPase)
JAYE_ECOLI	263	234	0.897338	10569	3910.9	16.5716	0.1		Putative protein JayE (Putative protein JayE from lambdoid prophage e14 region)
K1PF_ECOLI	312	267	0.855769	129859	39769.8	148.951	0.1	0.872	1-phosphofructokinase (EC 2.7.1.56) (Fructose 1-phosphate kinase)
KAD_ECOLI	214	204	0.976636	28883	6716.4	32.1359	0.2	0.917	Adenylate kinase (AK) (EC 2.7.4.3) (ATP-AMP transphosphorylase) (ATP:AMP phosphotransferase) (Adenylate monophosphate kinase)
KATG_ECOLI	726	714	0.986226	7099	1038.1	1.44986	0.2	0.648	Catalase-peroxidase (CP) (EC 1.11.1.21) (Hydroperoxidase I) (HPI) (Peroxidase/catalase)
KBAY_ECOLI	286	281	0.982517	24002	3568.7	12.7	0.1	0.862	D-tagatose-1,6-bisphosphate aldolase subunit KbaY (TBPA) (TagBP aldolase) (EC 4.1.2.40) (D-tagatose-bisphosphate aldolase class II) (Ketose 1,6-bisphosphate aldolase class II) (Tagatose-bisphosphate aldolase)
KBAZ_ECOLI	426	419	0.985915	3515	699.9	1.66643	0.1	0.379	D-tagatose-1,6-bisphosphate aldolase subunit KbaZ
KBL_ECOLI	398	381	0.967337	27169	5982	15.5377	0.5	0.958	2-amino-3-ketobutyrate coenzyme A ligase (AKB ligase) (EC 2.3.1.29) (Glycine acetyltransferase)
KBP_ECOLI	149	119	0.805369	10362	4833.2	40.2767	0.3	0.433	Potassium binding protein Kbp (K(+) binding protein Kbp)
KCH_ECOLI	417	315	0.764988	36270	8031	25.1755	0.1	0.693	Voltage-gated potassium channel Kch	IM
KCY_ECOLI	227	218	0.960352	13934	3774.1	17.3124	0.2	0.904	Cytidylate kinase (CK) (EC 2.7.4.25) (Cytidine monophosphate kinase) (CMP kinase) (Protein MssA) (p25)
KDGK_ECOLI	309	284	0.954693	122357	35630.6	120.782	0.1	0.933	2-dehydro-3-deoxygluconokinase (EC 2.7.1.45) (2-keto-3-deoxygluconokinase) (3-deoxy-2-oxo-D-gluconate kinase) (KDG kinase)
KDGL_ECOLI	122	114	0.934426	10113	2968.6	26.0404	0.2	0.791	Diacylglycerol kinase (DAGK) (EC 2.7.1.107) (Diglyceride kinase) (DGK)	IM
KDGR_ECOLI	263	247	0.939163	51468	13867.4	56.1433	0.2	0.96	Transcriptional regulator KdgR
KDGT_ECOLI	327	173	0.535168	4896	1096.9	6.268	0.1		2-keto-3-deoxygluconate permease (KDG permease)	IM
KDPA_ECOLI	557	552	0.991023	7111	1014.9	1.83859	0.2		Potassium-transporting ATPase potassium-binding subunit (ATP phosphohydrolase [potassium-transporting] A chain) (Potassium-binding and translocating subunit A) (Potassium-translocating ATPase A chain)	IM
KDPB_ECOLI	682	595	0.888563	106842	23657	39.038	0.1	0.773	Potassium-transporting ATPase ATP-binding subunit (EC 7.2.2.6) (ATP phosphohydrolase [potassium-transporting] B chain) (Potassium-binding and translocating subunit B) (Potassium-translocating ATPase B chain)	IM
KDPC_ECOLI	190	184	0.973684	6919	1715.9	9.27514	0.2		Potassium-transporting ATPase KdpC subunit (ATP phosphohydrolase [potassium-transporting] C chain) (Potassium-binding and translocating subunit C) (Potassium-translocating ATPase C chain)	IM
KDPD_ECOLI	894	565	0.64094	14655	5337.3	9.31466	0.2	0.25	Sensor protein KdpD (EC 2.7.13.3)	IM
KDPE_ECOLI	225	220	0.982222	222493	45752.6	207.025	0.5	0.986	KDP operon transcriptional regulatory protein KdpE
KDPF_ECOLI	29	28	0.965517	3647	893.6	31.9143	0.5	0	Potassium-transporting ATPase KdpF subunit (ATP phosphohydrolase [potassium-transporting] F chain) (Potassium-binding and translocating subunit F) (Potassium-translocating ATPase F chain)
KDSA_ECOLI	284	259	0.93662	35301	6592.3	24.7831	0.1	0.838	2-dehydro-3-deoxyphosphooctonate aldolase (EC 2.5.1.55) (3-deoxy-D-manno-octulosonic acid 8-phosphate synthase) (KDO-8-phosphate synthase) (KDO 8-P synthase) (KDOPS) (Phospho-2-dehydro-3-deoxyoctonate aldolase)
KDSB_ECOLI	248	222	0.96371	187287	58190.7	243.476	0.1	0.758	3-deoxy-manno-octulosonate cytidylyltransferase (EC 2.7.7.38) (CMP-2-keto-3-deoxyoctulosonic acid synthase) (CKS) (CMP-KDO synthase)
KDSC_ECOLI	188	166	0.882979	7215	1952.1	11.7596	0.8	0.862	3-deoxy-D-manno-octulosonate 8-phosphate phosphatase KdsC (EC 3.1.3.45) (KDO 8-P phosphatase)
KDSD_ECOLI	328	318	0.969512	10341	2356.2	7.40943	0.3	0.785	Arabinose 5-phosphate isomerase KdsD (API) (L-API) (EC 5.3.1.13)
KDTA_ECOLI	425	417	0.981176	8372	3007	7.21103	0.2	0.722	3-deoxy-D-manno-octulosonic acid transferase (Kdo transferase) (EC 2.4.99.12) (EC 2.4.99.13) (Bifunctional Kdo transferase) (Kdo-lipid IV(A) 3-deoxy-D-manno-octulosonic acid transferase) (Lipid IV(A) 3-deoxy-D-manno-octulosonic acid transferase)	IM
KDUD_ECOLI	253	242	0.960474	490391	140161	576.794	0.3	0.996	2-dehydro-3-deoxy-D-gluconate 5-dehydrogenase (EC 1.1.1.127) (2-deoxy-D-gluconate 3-dehydrogenase) (2-keto-3-deoxygluconate 5-dehydrogenase) (2-keto-3-deoxygluconate oxidoreductase) (KDG oxidoreductase) (20-ketosteroid reductase) (EC 1.1.1.-)
KDUI_ECOLI	278	201	0.741007	7066	1179.7	5.7267	0.2	0.668	4-deoxy-L-threo-5-hexosulose-uronate ketol-isomerase (EC 5.3.1.17) (5-keto-4-deoxyuronate isomerase) (DKI isomerase)
KEFB_ECOLI	601	509	0.848586	28801	6300.3	12.3535	0.3	0.62	Glutathione-regulated potassium-efflux system protein KefB (K(+)/H(+) antiporter) (NEM-activable K(+)/H(+) antiporter)	IM
KEFC_ECOLI	620	510	0.832258	28134	5912.4	11.4581	0.3	0.633	Glutathione-regulated potassium-efflux system protein KefC (K(+)/H(+) antiporter)	IM
KEFF_ECOLI	176	136	0.835227	95000	25943.6	176.487	0.1	0.788	Glutathione-regulated potassium-efflux system ancillary protein KefF (Quinone oxidoreductase KefF) (EC 1.6.5.2)
KEFG_ECOLI	184	139	0.831522	97958	27317	178.542	0.1	0.736	Glutathione-regulated potassium-efflux system ancillary protein KefG (Putative quinone oxidoreductase KefG) (EC 1.6.5.2)
KGTP_ECOLI	432	395	0.951389	174883	36933.1	89.8616	0.3		Alpha-ketoglutarate permease	IM
KGUA_ECOLI	207	179	0.874396	25437	5787.3	31.974	0.2	0.928	Guanylate kinase (EC 2.7.4.8) (GMP kinase)
KHSE_ECOLI	310	264	0.9	49099	16043.4	57.5032	0.1	0.683	Homoserine kinase (HK) (HSK) (EC 2.7.1.39)
KILR_ECOLI	73	46	0.630137	39311	5826.1	126.654	0.1		Killing protein KilR (FtsZ inhibitor protein KilR)
KITH_ECOLI	205	186	0.921951	9597	1653.7	8.74974	0.3	0.807	Thymidine kinase (EC 2.7.1.21)
KOJP_ECOLI	755	711	0.965563	6829	2193.5	3.00892	0.1	0.756	Kojibiose phosphorylase (EC 2.4.1.230)
KPPR_ECOLI	289	191	0.726644	50492	15234.5	72.5452	0.1	0.319	Probable phosphoribulokinase (PRK) (PRKase) (EC 2.7.1.19) (Phosphopentokinase)
KPRS_ECOLI	315	309	0.990476	23683	3646.5	11.6875	0.1	0.935	Ribose-phosphate pyrophosphokinase (RPPK) (EC 2.7.6.1) (5-phospho-D-ribosyl alpha-1-diphosphate) (Phosphoribosyl diphosphate synthase) (Phosphoribosyl pyrophosphate synthase) (P-Rib-PP synthase) (PRPP synthase) (PRPPase)
KPTA_ECOLI	184	176	0.956522	3650	1394.9	7.92557	0.1	0.43	RNA 2'-phosphotransferase (EC 2.7.1.-)
KPYK1_ECOLI	470	464	0.991489	21761	4033.2	8.65494	0.1	0.938	Pyruvate kinase I (EC 2.7.1.40) (PK-1)
KPYK2_ECOLI	480	469	0.9875	21743	4048.9	8.54198	0.1	0.94	Pyruvate kinase II (EC 2.7.1.40) (PK-2)
KTHY_ECOLI	213	197	0.948357	28871	9171.2	45.402	0.2	0.818	Thymidylate kinase (EC 2.7.4.9) (Thymidine monophosphate kinase) (dTMP kinase) (TMPK)
KUP_ECOLI	622	615	0.988746	9616	1751.5	2.84797	0.1		Low affinity potassium transport system protein kup (Kup system potassium uptake protein)	IM
LACI_ECOLI	360	328	0.913889	40480	9893.5	30.0714	0.8	0.824	Lactose operon repressor
LACY_ECOLI	417	385	0.947242	10230	2295.8	5.81215	0.3	0.391	Lactose permease (Lactose-proton symport)	IM
LAFU_ECOLI	211	128	0.635071	55611	16211.2	120.979	0.1	0.659	Putative truncated flagellar export/assembly protein LafU
LAMB_ECOLI	446	408	0.986547	4035	508.1	1.15477	0.1	0.49	Maltoporin (Lambda receptor protein) (Maltose-inducible porin)	OM
LAPA_ECOLI	102	83	0.813725	22923	8033.2	96.7855	0.2		Lipopolysaccharide assembly protein A	IM
LAPB_ECOLI	389	254	0.678663	98156	48668.3	184.35	0.2	0.688	Lipopolysaccharide assembly protein B (Lipopolysaccharide regulatory protein)
LAST_ECOLI	228	223	0.97807	7610	1559	6.99103	0.5	0.858	Uncharacterized tRNA/rRNA methyltransferase LasT (EC 2.1.1.-)
LCFA_ECOLI	561	507	0.948307	38269	10542.3	19.8164	0.8		Long-chain-fatty-acid--CoA ligase (EC 6.2.1.3) (Long-chain acyl-CoA synthetase) (Acyl-CoA synthetase)
LDCA_ECOLI	304	284	0.957237	10181	3277.6	11.2632	0.3	0.675	Murein tetrapeptide carboxypeptidase (EC 3.4.17.13) (LD-carboxypeptidase A) (Muramoyltetrapeptide carboxypeptidase)
LDCI_ECOLI	715	642	0.918881	11758	1588.4	2.41766	0.1	0.541	Inducible lysine decarboxylase (LDC) (EC 4.1.1.18)
LDHD_ECOLI	329	277	0.887538	122570	26543.6	90.9027	0.1	0.86	D-lactate dehydrogenase (D-LDH) (EC 1.1.1.28) (Fermentative lactate dehydrogenase)
LDRA_ECOLI	35	30	0.857143	9592	536.7	17.89	0.5	0.065	Small toxic polypeptide LdrA
LDRB_ECOLI	35	31	0.885714	9634	541.7	17.4742	0.5	0	Small toxic polypeptide LdrB
LDRC_ECOLI	35	30	0.857143	9592	536.7	17.89	0.5	0.065	Small toxic polypeptide LdrC
LDRD_ECOLI	35	31	0.885714	9789	516.8	16.671	0.5	0	Small toxic polypeptide LdrD
LEP4_ECOLI	225	206	0.933333	19547	7647.1	36.4148	0.1		Type 4 prepilin-like proteins leader peptide-processing enzyme [Includes: Leader peptidase (EC 3.4.23.43) (Prepilin peptidase); N-methyltransferase (EC 2.1.1.-)]	IM
LEPA_ECOLI	599	475	0.813022	80581	9036.7	18.5559	0.2	0.851	Elongation factor 4 (EF-4) (EC 3.6.5.n1) (Ribosomal back-translocase LepA)
LEP_ECOLI	324	241	0.83642	11812	3157.9	11.6528	0.2	0.595	Signal peptidase I (SPase I) (EC 3.4.21.89) (Leader peptidase I)
LEU1_ECOLI	523	492	0.950287	30930	4666.9	9.39014	0.2	0.836	2-isopropylmalate synthase (EC 2.3.3.13) (Alpha-IPM synthase) (Alpha-isopropylmalate synthase)
LEU3_ECOLI	363	345	0.975207	47607	5429.8	15.3384	0.2	0.818	3-isopropylmalate dehydrogenase (EC 1.1.1.85) (3-IPM-DH) (Beta-IPM dehydrogenase) (IMDH)
LEUC_ECOLI	466	458	0.984979	54203	4543.5	9.89869	0.1		3-isopropylmalate dehydratase large subunit (EC 4.2.1.33) (Alpha-IPM isomerase) (IPMI) (Isopropylmalate isomerase)
LEUD_ECOLI	201	167	0.830846	39876	5978.7	35.8006	0.1	0.749	3-isopropylmalate dehydratase small subunit (EC 4.2.1.33) (Alpha-IPM isomerase) (IPMI) (Isopropylmalate isomerase)
LEUE_ECOLI	212	198	0.943396	55790	13403.4	67.017	0.2		Leucine efflux protein	IM
LEUO_ECOLI	314	293	0.933121	25767	4904.5	16.7389	0.5	0.895	HTH-type transcriptional regulator LeuO
LEXA_ECOLI	202	180	0.910891	49675	14355.9	78.0212	0.1	0.779	LexA repressor (EC 3.4.21.88)
LFHA_ECOLI	579	569	0.991364	10243	1671.8	2.91254	0.1	0.675	Putative truncated flagellar export/assembly protein LfhA
LFTR_ECOLI	234	214	0.923077	6933	2060.3	9.53843	0.1	0.693	Leucyl/phenylalanyl-tRNA--protein transferase (EC 2.3.2.6) (L/F-transferase) (Leucyltransferase) (Phenyalanyltransferase)
LGOD_ECOLI	340	334	0.985294	28381	6964	20.7881	0.8		L-galactonate-5-dehydrogenase (EC 1.1.1.414)
LGOR_ECOLI	304	207	0.690789	105279	29128.8	138.709	0.1		Probable HTH-type transcriptional regulator LgoR
LGOT_ECOLI	453	413	0.9117	34286	5925.1	14.3465	0.5		Probable L-galactonate transporter (Galactonate:H(+) symporter)	IM
LGT_ECOLI	291	254	0.95189	17175	5045	18.213	0.1	0.62	Phosphatidylglycerol--prolipoprotein diacylglyceryl transferase (EC 2.5.1.145) (Prolipoprotein diacylglyceryl transferase)	IM
LGUL_ECOLI	135	118	0.896296	284981	90561.4	748.441	0.1	0.857	Lactoylglutathione lyase (EC 4.4.1.5) (Aldoketomutase) (Glyoxalase I) (Glx I) (Ketone-aldehyde mutase) (Methylglyoxalase) (S-D-lactoylglutathione methylglyoxal lyase)
LHGD_ECOLI	422	348	0.92891	102178	27188.9	69.3594	0.2	0.659	L-2-hydroxyglutarate dehydrogenase (L2HG dehydrogenase) (EC 1.1.5.-) (L2HG:quinone oxidoreductase)
LHR_ECOLI	1538	1278	0.925228	5797	781.5	0.549192	0.1	0.353	Probable ATP-dependent helicase lhr (EC 3.6.4.-) (Large helicase-related protein)
LIGB_ECOLI	560	529	0.946429	17792	4464.5	8.42358	0.3		DNA ligase B (EC 6.5.1.2) (Polydeoxyribonucleotide synthase [NAD(+)] B)
LIPA_ECOLI	321	289	0.906542	13262	1659.3	5.70206	0.3	0.779	Lipoyl synthase (EC 2.8.1.8) (Lip-syn) (LS) (Lipoate synthase) (Lipoic acid synthase) (Sulfur insertion protein LipA)
LIPB_ECOLI	213	186	0.873239	32213	8463.4	45.5022	0.1	0.759	Octanoyltransferase (EC 2.3.1.181) (Lipoate-protein ligase B) (Lipoyl/octanoyl transferase) (Octanoyl-[acyl-carrier-protein]-protein N-octanoyltransferase)
LIT_ECOLI	297	169	0.589226	11338	3583.9	20.4794	0.1		Cell death peptidase (Bacteriophage T4 late gene expression-blocking protein) (GpLit)	IM
LIVF_ECOLI	237	224	0.949367	540398	97699.8	434.221	0.8	0.996	High-affinity branched-chain amino acid transport ATP-binding protein LivF (LIV-I protein F)
LIVG_ECOLI	255	236	0.980392	73964	14325.8	57.3032	0.8		High-affinity branched-chain amino acid transport ATP-binding protein LivG (LIV-I protein G)
LIVH_ECOLI	308	274	0.938312	140079	36544.5	126.452	0.2		High-affinity branched-chain amino acid transport system permease protein LivH (LIV-I protein H)	IM
LIVJ_ECOLI	367	337	0.918256	89843	24819	73.6469	0.1	0.934	Leu/Ile/Val-binding protein (LIV-BP)	PE
LIVK_ECOLI	369	340	0.924119	87912	24266.3	71.1622	0.1	0.952	Leucine-specific-binding protein (L-BP) (LS-BP)	PE
LIVM_ECOLI	425	298	0.752941	138681	30355.2	94.86	0.1		High-affinity branched-chain amino acid transport system permease protein LivM (LIV-I protein M)	IM
LLDD_ECOLI	396	331	0.85101	33575	6452.3	19.1463	0.1	0.745	L-lactate dehydrogenase (EC 1.1.-.-)
LLDP_ECOLI	551	543	0.987296	8729	1309.1	2.40643	0.1		L-lactate permease	IM
LLDR_ECOLI	258	213	0.860465	138474	39551.8	178.161	0.1	0.784	Putative L-lactate dehydrogenase operon regulatory protein
LNT_ECOLI	512	487	0.964844	10945	4076.4	8.25182	0.1	0.75	Apolipoprotein N-acyltransferase (ALP N-acyltransferase) (EC 2.3.1.269) (Copper homeostasis protein CutE)	IM
LOIP_ECOLI	252	236	0.940476	14732	4210.7	17.7667	0.5	0.495	Metalloprotease LoiP (EC 3.4.24.-)	LPO
LOLA_ECOLI	203	184	0.906404	22874	9640	52.3913	0.1	0.737	Outer-membrane lipoprotein carrier protein (P20)	PE
LOLB_ECOLI	207	180	0.888889	11500	4290	23.3152	0.1	0.446	Outer-membrane lipoprotein LolB	LPO
LOLC_ECOLI	399	365	0.974937	122135	50891.4	130.826	0.1	0.685	Lipoprotein-releasing system transmembrane protein LolC	IM
LOLD_ECOLI	233	219	0.948498	457933	78621.3	355.752	0.8	1	Lipoprotein-releasing system ATP-binding protein LolD (EC 3.6.3.-)	IM
LOLE_ECOLI	414	367	0.97343	122149	50393.9	125.047	0.1	0.673	Lipoprotein-releasing system transmembrane protein LolE	IM
LOMR_ECOLI	51	34	0.666667	15367	3357.7	98.7559	0.2	0.2	Putative protein LomR
LONH_ECOLI	586	393	0.740614	21887	3805.7	8.76889	0.1	0.466	Putative Lon protease homolog (EC 3.4.21.-) (ATP-dependent protease La homolog)
LON_ECOLI	784	764	0.975765	17402	3128.8	4.08993	0.1	0.735	Lon protease (EC 3.4.21.53) (ATP-dependent protease La)
LPF2_ECOLI	14	11	0.785714	967	282.4	25.6727	0.1		Phenylalanine--tRNA ligase operon leader peptide (pheST attenuator peptide)
LPFS_ECOLI	28	23	0.821429	25927	13559.7	589.552	0.1		Putative fruR/shl operon leader peptide
LPFUR_ECOLI	28	19	0.678571	410428	83934.6	4417.61	0.1		fur leader peptide
LPF_ECOLI	15	13	0.866667	2173	655.3	50.4077	0.3		phe operon leader peptide (phe operon attenuator peptide)
LPHI_ECOLI	16	14	0.875	5786	509.3	36.3786	0.5		his operon leader peptide (his operon attenuator peptide)
LPID_ECOLI	32	21	0.65625	42831	18498	880.857	0.3		ilv operon leader peptide (ilvGMEDA operon attenuator peptide)
LPIV_ECOLI	32	26	0.8125	6586	806	31	0.2		ilv operon leader peptide (ilvBN operon attenuator peptide)
LPLA_ECOLI	338	305	0.920118	10372	2601.4	8.36463	0.2	0.752	Lipoate-protein ligase A (EC 6.3.1.20) (Lipoate--protein ligase)
LPLT_ECOLI	397	376	0.957179	50437	15333.3	40.3508	0.3		Lysophospholipid transporter LplT	IM
LPL_ECOLI	28	17	0.607143	23083	9020.4	530.612	0.1		leu operon leader peptide (leu operon attenuator peptide)
LPMG_ECOLI	17	14	0.823529	4402	486.9	34.7786	0.3		mgtA leader peptide (Regulatory leader peptide for mgtA)
LPOA_ECOLI	678	595	0.985251	3187	847.1	1.26811	0.1	0.667	Penicillin-binding protein activator LpoA (PBP activator LpoA) (Lipoprotein activator of PBP from the outer membrane A)	LPO
LPOB_ECOLI	213	161	0.929577	24098	9686.1	48.9197	0.1	0.519	Penicillin-binding protein activator LpoB (PBP activator LpoB) (Lipoprotein activator of PBP from the outer membrane B)	LPO
LPPY_ECOLI	44	29	0.659091	7524	677.1	23.3483	0.3		pyr operon leader peptide (pyrBI operon attenuator)
LPP_ECOLI	78	65	0.833333	18648	7325.2	112.695	0.3	0.018	Major outer membrane prolipoprotein Lpp [Cleaved into: Major outer membrane lipoprotein Lpp (Braun lipoprotein) (Murein-lipoprotein)]	LPO
LPRH_ECOLI	33	17	0.515152	9836	613.4	36.0824	0.2		rho operon leader peptide (RhoL)
LPTA_ECOLI	185	161	0.87027	6657	1976.5	12.2764	0.3	0.75	Lipopolysaccharide export system protein LptA	PE
LPTB_ECOLI	241	228	0.946058	513147	92107.6	403.981	0.8		Lipopolysaccharide export system ATP-binding protein LptB (EC 3.6.3.-)
LPTC_ECOLI	191	166	0.895288	13245	5305.1	31.024	0.1	0.841	Lipopolysaccharide export system protein LptC	IM
LPTD_ECOLI	784	708	0.9375	7904	2538.9	3.45429	0.2	0.702	LPS-assembly protein LptD (Organic solvent tolerance protein)	OM
LPTE_ECOLI	193	156	0.823834	6423	2161.5	13.5943	0.2	0.65	LPS-assembly lipoprotein LptE (Rare lipoprotein B)	LPO
LPTF_ECOLI	366	343	0.945355	17682	5231.2	15.1191	0.1	0.572	Lipopolysaccharide export system permease protein LptF	IM
LPTG_ECOLI	360	352	0.977778	17712	5260.2	14.9437	0.1	0.601	Lipopolysaccharide export system permease protein LptG	IM
LPTN_ECOLI	24	20	0.833333	423378	39556.8	1977.84	0.2	0	Tryptophanase operon leader peptide
LPT_ECOLI	21	17	0.809524	9041	3107.4	182.788	0.5		thr operon leader peptide (thr operon attenuator)
LPW_ECOLI	14	10	0.714286	7035	326.4	32.64	0.2		trp operon leader peptide
LPXA_ECOLI	262	246	0.946565	17506	3830.2	15.4444	0.5	0.883	Acyl-[acyl-carrier-protein]--UDP-N-acetylglucosamine O-acyltransferase (UDP-N-acetylglucosamine acyltransferase) (EC 2.3.1.129)
LPXB_ECOLI	382	373	0.97644	8756	2612	7.00268	0.2	0.611	Lipid-A-disaccharide synthase (EC 2.4.1.182)
LPXC_ECOLI	305	288	0.954098	8483	1662	5.71134	0.1	0.872	UDP-3-O-acyl-N-acetylglucosamine deacetylase (UDP-3-O-acyl-GlcNAc deacetylase) (EC 3.5.1.108) (Protein EnvA) (UDP-3-O-[R-3-hydroxymyristoyl]-N-acetylglucosamine deacetylase)
LPXD_ECOLI	341	298	0.882698	41707	8961.6	29.7728	0.1	0.766	UDP-3-O-(3-hydroxymyristoyl)glucosamine N-acyltransferase (UDP-3-O-(3-OHC14)-GlcN N-acyltransferase) (EC 2.3.1.191) (Protein FirA) (Rifampicin resistance protein) (UDP-3-O-(3-hydroxytetradecanoyl)glucosamine N-acyltransferase)
LPXH_ECOLI	240	193	0.8375	196838	69833	347.428	0.1	0.309	UDP-2,3-diacylglucosamine hydrolase (EC 3.6.1.54) (UDP-2,3-diacylglucosamine diphosphatase) (UDP-2,3-diacylglucosamine pyrophosphatase)
LPXK_ECOLI	328	316	0.966463	8287	2971.9	9.37508	0.1		Tetraacyldisaccharide 4'-kinase (EC 2.7.1.130) (Lipid A 4'-kinase)	IM
LPXL_ECOLI	306	283	0.928105	18465	4974.6	17.5162	0.2		Lipid A biosynthesis lauroyltransferase (EC 2.3.1.241) (Kdo(2)-lipid IV(A) lauroyltransferase)	IM
LPXM_ECOLI	323	287	0.888545	18335	4928.5	17.1725	0.2		Lipid A biosynthesis myristoyltransferase (EC 2.3.1.243) (Kdo(2)-lauroyl-lipid IV(A) myristoyltransferase)	IM
LPXP_ECOLI	306	282	0.924837	18439	4951.3	17.4958	0.2		Lipid A biosynthesis palmitoleoyltransferase (EC 2.3.1.242) (Kdo(2)-lipid IV(A) palmitoleoyltransferase)	IM
LPXT_ECOLI	237	170	0.772152	55505	19383.3	105.92	0.1		Lipid A 1-diphosphate synthase (EC 2.7.4.29) (Kdo(2)-lipid A phosphotransferase) (Undecaprenyl pyrophosphate:lipid A 1-phosphate phosphotransferase)	IM
LRHA_ECOLI	312	281	0.900641	9315	1515.6	5.39359	0.8		Probable HTH-type transcriptional regulator LrhA
LRP_ECOLI	164	145	0.884146	66684	12669.6	87.3766	0.2	0.973	Leucine-responsive regulatory protein
LSPA_ECOLI	164	148	0.902439	21263	6003	40.5608	0.1	0.691	Lipoprotein signal peptidase (EC 3.4.23.36) (Prolipoprotein signal peptidase) (Signal peptidase II) (SPase II)	IM
LSRA_ECOLI	511	482	0.966732	67376	14290.5	28.9281	0.5	0.726	Autoinducer 2 import ATP-binding protein LsrA (AI-2 import ATP-binding protein LsrA) (EC 3.6.3.-) (EGO10A)
LSRB_ECOLI	340	267	0.802941	176971	47074.2	172.433	0.1	0.791	Autoinducer 2-binding protein LsrB (AI-2-binding protein LsrB)	PE
LSRC_ECOLI	342	284	0.847953	139848	30074.4	103.705	0.2		Autoinducer 2 import system permease protein LsrC (AI-2 import system permease protein LsrC)	IM
LSRD_ECOLI	330	288	0.89697	140230	30200.3	102.028	0.1		Autoinducer 2 import system permease protein LsrD (AI-2 import system permease protein LsrD)	IM
LSRF_ECOLI	291	243	0.838488	9386	1683.2	6.89836	0.2	0.775	3-hydroxy-5-phosphonooxypentane-2,4-dione thiolase (EC 2.3.1.245)
LSRG_ECOLI	96	82	0.854167	53292	17598.1	214.611	0.2	0.807	(4S)-4-hydroxy-5-phosphonooxypentane-2,3-dione isomerase (EC 5.3.1.32) (Autoinducer 2-degrading protein LsrG) (AI-2-degrading protein LsrG) (Phospho-(S)-4,5-dihydroxy-2,3-pentanedione isomerase) (Phospho-AI-2 isomerase)
LSRK_ECOLI	530	485	0.949057	39287	9066.3	18.0245	0.5		Autoinducer-2 kinase (AI-2 kinase) (EC 2.7.1.189)
LSRR_ECOLI	317	298	0.952681	10957	2360.1	7.8149	0.2	0.849	Transcriptional regulator LsrR
LTAE_ECOLI	333	297	0.90991	144200	39994.9	131.996	0.2	0.681	Low specificity L-threonine aldolase (Low specificity L-TA) (EC 4.1.2.48)
LTND_ECOLI	302	269	0.89404	90701	21525.8	79.7252	0.2	0.941	L-threonate dehydrogenase (EC 1.1.1.411)
LUXS_ECOLI	171	154	0.918129	5770	498.8	3.17707	0.5	0.626	S-ribosylhomocysteine lyase (EC 4.4.1.21) (AI-2 synthesis protein) (Autoinducer-2 production protein LuxS)
LYSAC_ECOLI	886	689	0.784424	8377	3017.7	4.34201	0.2	0.885	Peptidyl-lysine N-acetyltransferase PatZ (EC 2.3.1.-) (Protein lysine acetyltransferase)
LYSD_ECOLI	165	141	0.854545	8900	2550.2	18.0865	0.1	0.718	Lysozyme RrrD (EC 3.2.1.17) (Endolysin) (Lysis protein) (Muramidase)	PE
LYSO_ECOLI	299	295	0.986622	2809	486.8	1.65017	0.3		Lysine exporter LysO (Lys outward permease)	IM
LYSP_ECOLI	489	452	0.95501	42365	5080.2	10.8784	0.5		Lysine-specific permease	IM
LYSQ_ECOLI	177	144	0.858757	8693	2529.3	16.6401	0.1	0.748	Probable prophage lysozyme (EC 3.2.1.17) (Endolysin) (Lysis protein) (Muramidase) (Probable lysozyme from lambdoid prophage Qin)
LYSR_ECOLI	311	295	0.948553	5312	1287.6	4.36475	0.8	0.654	Transcriptional activator protein LysR
LYXK_ECOLI	498	482	0.971888	49417	12761	26.3657	0.2		L-xylulose/3-keto-L-gulonate kinase (L-xylulokinase) (EC 2.7.1.-) (EC 2.7.1.53) (3-dehydro-L-gulonate kinase)
MAA_ECOLI	183	180	0.983607	12197	3009.2	16.7178	0.8	0.923	Maltose O-acetyltransferase (EC 2.3.1.79) (Maltose transacetylase)
MACA_ECOLI	371	346	0.948787	128871	41553.9	118.051	0.1	0.849	Macrolide export protein MacA	IM
MACB_ECOLI	648	396	0.612654	11251	3536.3	8.90756	0.5	0.766	Macrolide export ATP-binding/permease protein MacB (EC 3.6.3.-)	IM
MAK_ECOLI	302	287	0.976821	76673	24427	82.8034	0.1	0.903	Fructokinase (EC 2.7.1.4) (D-fructose kinase) (Manno(fructo)kinase)
MALE_ECOLI	396	374	0.962121	134701	43298.1	113.643	0.1	0.942	Maltose/maltodextrin-binding periplasmic protein (MMBP) (Maltodextrin-binding protein) (Maltose-binding protein) (MBP)	PE
MALF_ECOLI	514	279	0.875486	85643	19128.6	42.508	0.2	0.754	Maltose/maltodextrin transport system permease protein MalF	IM
MALG_ECOLI	296	247	0.908784	425478	80108.9	297.803	0.2	0.641	Maltose/maltodextrin transport system permease protein MalG	IM
MALI_ECOLI	342	319	0.959064	170391	42939.2	130.912	0.1	0.972	Maltose regulon regulatory protein MalI
MALK_ECOLI	371	345	0.956873	84782	16139.4	45.4631	0.8	0.945	Maltose/maltodextrin import ATP-binding protein MalK (EC 7.5.2.1)
MALM_ECOLI	306	306	1	1354	216.2	0.706536	0.1		Maltose operon periplasmic protein	PE
MALQ_ECOLI	694	593	0.962536	8785	2570.6	3.8482	0.1	0.623	4-alpha-glucanotransferase (EC 2.4.1.25) (Amylomaltase) (Disproportionating enzyme) (D-enzyme)
MALT_ECOLI	901	736	0.837958	40021	23353.6	30.9319	0.1	0.632	HTH-type transcriptional regulator MalT (ATP-dependent transcriptional activator MalT)
MALY_ECOLI	390	383	0.987179	9845	2943.8	7.64623	0.8	0.885	Protein MalY [Includes: Cystathionine beta-lyase MalY (CBL) (EC 4.4.1.13) (Beta-cystathionase MalY) (Cysteine lyase MalY) (Cysteine-S-conjugate beta-lyase MalY); Maltose regulon modulator]
MALZ_ECOLI	604	400	0.751656	88064	20808.6	45.8339	0.1	0.833	Maltodextrin glucosidase (EC 3.2.1.20) (Alpha-glucosidase)
MANA_ECOLI	391	381	0.976982	5609	1548.7	4.05419	0.1	0.51	Mannose-6-phosphate isomerase (EC 5.3.1.8) (Phosphohexomutase) (Phosphomannose isomerase) (PMI)
MANB_ECOLI	456	436	0.962719	47504	10589.8	24.1226	0.1	0.895	Phosphomannomutase (PMM) (EC 5.4.2.8)
MANC_ECOLI	478	466	0.987448	12365	3586.5	7.59852	0.2	0.881	Mannose-1-phosphate guanylyltransferase (EC 2.7.7.13) (GDP-mannose pyrophosphorylase) (GMP) (GMPP)
MAO1_ECOLI	565	375	0.79646	23221	2948.9	6.55311	0.1	0.709	NAD-dependent malic enzyme (NAD-ME) (EC 1.1.1.38)
MAO2_ECOLI	759	737	0.98419	12690	954.3	1.27751	0.2	0.594	NADP-dependent malic enzyme (NADP-ME) (EC 1.1.1.40)
MAP1_ECOLI	264	234	0.931818	76624	16366.8	66.5317	0.1	0.957	Methionine aminopeptidase (MAP) (MetAP) (EC 3.4.11.18) (Peptidase M)
MARA_ECOLI	127	102	0.80315	226661	60882.7	596.889	0.5	0.922	Multiple antibiotic resistance protein MarA
MARB_ECOLI	72	65	0.930556	9439	842.2	12.5701	0.3		Multiple antibiotic resistance protein MarB	PE
MARC_ECOLI	221	201	0.959276	11957	2464.2	11.6236	0.2		UPF0056 inner membrane protein MarC	IM
MARR_ECOLI	144	126	0.881944	131856	38864.5	306.02	0.3	0.929	Multiple antibiotic resistance protein MarR
MASY_ECOLI	533	511	0.9606	9410	1319.5	2.57715	0.1	0.561	Malate synthase A (MSA) (EC 2.3.3.9)
MASZ_ECOLI	723	717	0.997234	5698	741.9	1.02899	0.1	0.638	Malate synthase G (MSG) (EC 2.3.3.9)
MATP_ECOLI	150	110	0.733333	4572	1010.7	9.18818	0.1	0.216	Macrodomain Ter protein
MAZE_ECOLI	82	77	0.939024	3828	1551.2	20.1455	0.5	0.603	Antitoxin MazE
MAZF_ECOLI	111	100	0.90991	17548	6295.8	62.3347	0.1	0.95	Endoribonuclease toxin MazF (EC 3.1.27.-) (Toxin MazF) (mRNA interferase MazF)
MAZG_ECOLI	263	253	0.973384	9881	2646.7	10.3387	0.1	0.683	Nucleoside triphosphate pyrophosphohydrolase (NTP-PPase) (EC 3.6.1.8)
MBHL_ECOLI	597	574	0.973199	4570	837.7	1.44182	0.2	0.597	Hydrogenase-1 large chain (HYD1) (EC 1.12.99.6) (Membrane-bound hydrogenase 1 large subunit) (NiFe hydrogenase)
MBHM_ECOLI	567	552	0.994709	4941	1029.9	1.82606	0.2	0.599	Hydrogenase-2 large chain (HYD2) (EC 1.12.99.6) (Membrane-bound hydrogenase 2 large subunit) (NiFe hydrogenase)
MBHS_ECOLI	372	334	0.897849	5603	1075	3.21856	0.1	0.616	Hydrogenase-1 small chain (HYD1) (EC 1.12.99.6) (Membrane-bound hydrogenase 1 small subunit) (NiFe hydrogenase)	IM
MBHT_ECOLI	372	338	0.930108	5614	1023.3	2.95751	0.1	0.566	Hydrogenase-2 small chain (HYD2) (EC 1.12.99.6) (Membrane-bound hydrogenase 2 small subunit) (NiFe hydrogenase)	PE
MBIA_ECOLI	161	94	0.621118	3594	920.8	9.208	0.1		Uncharacterized protein MbiA (Modifier of biofilm)
MCBA_ECOLI	86	86	1	10439	622.1	7.23372	0.3	0.573	Uncharacterized protein McbA (MqsR-controlled colanic acid and biofilm protein A)
MCBR_ECOLI	221	197	0.895928	160454	46158.4	233.123	0.1	0.753	HTH-type transcriptional regulator McbR
MCP1_ECOLI	551	503	0.92922	98345	30881.8	60.316	0.2	0.403	Methyl-accepting chemotaxis protein I (MCP-I) (Serine chemoreceptor protein)	IM
MCP2_ECOLI	553	500	0.920434	98542	30343.1	59.6132	0.2	0.434	Methyl-accepting chemotaxis protein II (MCP-II) (Aspartate chemoreceptor protein)	IM
MCP3_ECOLI	546	507	0.935897	100016	31422.3	61.4918	0.2	0.427	Methyl-accepting chemotaxis protein III (MCP-III) (Ribose and galactose chemoreceptor protein)	IM
MCP4_ECOLI	533	516	0.968105	18670	3781.1	7.32771	0.8	0.305	Methyl-accepting chemotaxis protein IV (MCP-IV) (Dipeptide chemoreceptor protein)	IM
MCRA_ECOLI	277	179	0.66065	3864	2013.7	11.0038	0.1		5-methylcytosine-specific restriction enzyme A (EC 3.1.21.-) (EcoKMcrA)
MCRB_ECOLI	459	277	0.64488	32090	8103.9	27.378	0.1	0.023	5-methylcytosine-specific restriction enzyme B (EC 3.1.21.-) (EcoKMcrBC)
MCRC_ECOLI	348	310	0.916667	3414	1726.5	5.41223	0.1		Protein McrC
MDAB_ECOLI	193	137	0.860104	85577	23323.4	140.502	0.1	0.717	Modulator of drug activity B
MDFA_ECOLI	410	383	0.934146	23866	5241.3	13.6849	0.5	0.562	Multidrug transporter MdfA (Chloramphenicol resistance pump Cmr)	IM
MDH_ECOLI	312	291	0.964744	35959	6033.2	20.0439	0.1	0.908	Malate dehydrogenase (EC 1.1.1.37)
MDLA_ECOLI	590	569	0.966102	105298	25201	44.2123	0.8		Multidrug resistance-like ATP-binding protein MdlA (EC 7.6.2.2)	IM
MDLB_ECOLI	593	564	0.954469	162757	44532.3	78.679	0.5	0.97	Multidrug resistance-like ATP-binding protein MdlB (EC 7.6.2.2)	IM
MDTA_ECOLI	415	350	0.915663	100873	32189.7	84.7097	0.3		Multidrug resistance protein MdtA (Multidrug transporter MdtA)	IM
MDTB_ECOLI	1040	1014	0.977885	71611	14835.8	14.5879	0.1		Multidrug resistance protein MdtB (Multidrug transporter MdtB)	IM
MDTC_ECOLI	1025	1013	0.989268	41662	7206.2	7.10671	0.8	0.846	Multidrug resistance protein MdtC (Multidrug transporter MdtC)	IM
MDTD_ECOLI	471	456	0.972399	6661	787.2	1.71878	0.8		Putative multidrug resistance protein MdtD	IM
MDTE_ECOLI	385	339	0.927273	120674	40147	112.457	0.1	0.905	Multidrug resistance protein MdtE	IM
MDTF_ECOLI	1037	1016	0.994214	37773	6271.44	6.08287	0.8		Multidrug resistance protein MdtF	IM
MDTG_ECOLI	408	384	0.95098	11909	2692.5	6.93943	0.5		Multidrug resistance protein MdtG	IM
MDTH_ECOLI	402	382	0.950249	3282	531.7	1.39188	0.5		Multidrug resistance protein MdtH	IM
MDTI_ECOLI	109	94	0.87156	316110	96530.2	1016.11	0.2	0.011	Spermidine export protein MdtI	IM
MDTJ_ECOLI	121	95	0.785124	394722	119936	1262.49	0.1	0.01	Spermidine export protein MdtJ	IM
MDTK_ECOLI	457	430	0.958425	45349	13263.4	30.2817	0.5	0.273	Multidrug resistance protein MdtK (Multidrug-efflux transporter)	IM
MDTL_ECOLI	391	370	0.946292	39662	9409.7	25.4316	0.5		Multidrug resistance protein MdtL	IM
MDTM_ECOLI	410	383	0.934146	23894	5340.5	13.9439	0.5	0.555	Multidrug resistance protein MdtM	IM
MDTN_ECOLI	343	265	0.953353	122191	38430.9	117.526	0.1		Multidrug resistance protein MdtN
MDTO_ECOLI	683	661	0.972182	855	163.2	0.245783	0.2		Multidrug resistance protein MdtO	IM
MDTP_ECOLI	488	432	0.94877	70836	23407.8	50.5568	0.1	0.91	Multidrug resistance outer membrane protein MdtP	OM
MDTQ_ECOLI	478	428	0.966527	70932	23408	50.6667	0.1	0.003	Putative multidrug resistance outer membrane protein MdtQ
MELB_ECOLI	473	398	0.896406	47501	13931.8	32.858	0.2	0.431	Melibiose carrier protein (Melibiose permease) (Melibiose transporter) (Na+ (Li+)/melibiose symporter) (Thiomethylgalactoside permease II)	IM
MELR_ECOLI	302	248	0.821192	144412	54720.9	220.649	0.1		Melibiose operon regulatory protein
MENA_ECOLI	308	279	0.944805	42008	14182.8	48.7381	0.1		1,4-dihydroxy-2-naphthoate octaprenyltransferase (DHNA-octaprenyltransferase) (EC 2.5.1.74)	IM
MENB_ECOLI	285	254	0.898246	132125	33001.3	128.911	0.1	1	1,4-dihydroxy-2-naphthoyl-CoA synthase (DHNA-CoA synthase) (EC 4.1.3.36)
MENC_ECOLI	320	278	0.878125	40519	8758.9	31.1705	0.2	0.599	o-succinylbenzoate synthase (OSB synthase) (OSBS) (EC 4.2.1.113) (4-(2'-carboxyphenyl)-4-oxybutyric acid synthase) (o-succinylbenzoic acid synthase)
MEND_ECOLI	556	528	0.960432	62719	14258.8	26.7019	0.1	0.82	2-succinyl-5-enolpyruvyl-6-hydroxy-3-cyclohexene-1-carboxylate synthase (SEPHCHC synthase) (EC 2.2.1.9) (Menaquinone biosynthesis protein MenD)
MENE_ECOLI	451	446	0.988914	1477	272.3	0.610538	0.8	0.255	2-succinylbenzoate--CoA ligase (EC 6.2.1.26) (o-succinylbenzoyl-CoA synthetase) (OSB-CoA synthetase)
MENF_ECOLI	431	337	0.793503	36288	8405.1	24.5763	0.2	0.808	Isochorismate synthase MenF (EC 5.4.4.2) (Isochorismate hydroxymutase) (Isochorismate mutase)
MENH_ECOLI	252	238	0.944444	291004	116856	490.992	0.2	0.787	2-succinyl-6-hydroxy-2,4-cyclohexadiene-1-carboxylate synthase (SHCHC synthase) (EC 4.2.99.20)
MENI_ECOLI	136	114	0.838235	56972	12609.8	110.612	0.3	0.991	1,4-dihydroxy-2-naphthoyl-CoA hydrolase (DHNA-CoA hydrolase) (EC 3.1.2.28) (DHNA-CoA thioesterase)
MEPA_ECOLI	274	261	0.952555	2531	629	2.40996	0.1	0.44	Penicillin-insensitive murein endopeptidase (EC 3.4.24.-) (D-alanyl-D-alanine-endopeptidase) (DD-endopeptidase)	PE
MEPH_ECOLI	271	186	0.704797	20399	7343.7	38.4487	0.1	0.92	Murein DD-endopeptidase MepH (EC 3.4.-.-) (Murein hydrolase MepH)	PE
MEPM_ECOLI	440	383	0.872727	33310	13105.9	34.1299	0.1	0.47	Murein DD-endopeptidase MepM (EC 3.4.24.-) (Murein hydrolase MepM) (ORFU)	IM
MEPS_ECOLI	188	127	0.680851	46036	12226.4	95.5187	0.1	0.944	Murein DD-endopeptidase MepS/Murein LD-carboxypeptidase (EC 3.4.-.-) (EC 3.4.17.13) (Lipoprotein Spr) (Murein hydrolase MepS)	LPO
METAS_ECOLI	309	172	0.679612	72903	16388	78.0381	0.1	0.543	Homoserine O-succinyltransferase (HST) (EC 2.3.1.46) (Homoserine transsuccinylase) (HTS)
METB_ECOLI	386	378	0.979275	46283	8649.2	22.8815	0.2	0.995	Cystathionine gamma-synthase (CGS) (EC 2.5.1.48) (O-succinylhomoserine (thiol)-lyase)
METC_ECOLI	395	383	0.982278	46243	8512.5	21.9394	0.2	0.964	Cystathionine beta-lyase MetC (CBL) (CL) (EC 4.4.1.13) (Beta-cystathionase MetC) (Cysteine desulfhydrase MetC) (CD) (EC 4.4.1.28) (Cysteine lyase MetC) (Cysteine-S-conjugate beta-lyase MetC)
METE_ECOLI	753	748	0.99336	8097	1287.9	1.72179	0.2	0.741	5-methyltetrahydropteroyltriglutamate--homocysteine methyltransferase (EC 2.1.1.14) (Cobalamin-independent methionine synthase) (Methionine synthase, vitamin-B12 independent isozyme)
METF_ECOLI	296	274	0.925676	16728	4091.5	14.9325	0.1	0.815	5,10-methylenetetrahydrofolate reductase (EC 1.5.1.20)
METH_ECOLI	1227	1209	0.99185	9655	1408.8	1.1576	0.2	0.605	Methionine synthase (EC 2.1.1.13) (5-methyltetrahydrofolate--homocysteine methyltransferase) (Methionine synthase, vitamin-B12-dependent) (MS)
METI_ECOLI	217	195	0.930876	604501	107840	533.86	0.1	0.653	D-methionine transport system permease protein MetI	IM
METJ_ECOLI	105	87	0.828571	3933	473.1	5.43793	0.2	0.045	Met repressor (Met regulon regulatory protein MetJ)
METK_ECOLI	384	379	0.986979	18349	2178.3	5.74749	0.1	0.847	S-adenosylmethionine synthase (AdoMet synthase) (EC 2.5.1.6) (MAT) (Methionine adenosyltransferase)
METN_ECOLI	343	239	0.71137	89417	10172.4	41.6902	0.8	0.825	Methionine import ATP-binding protein MetN (EC 3.6.3.-)
METQ_ECOLI	271	224	0.896679	271316	81516.8	335.46	0.1	0.616	D-methionine-binding lipoprotein MetQ
METR_ECOLI	317	286	0.902208	238289	54282.2	189.798	0.5	0.746	HTH-type transcriptional regulator MetR
MFD_ECOLI	1148	1124	0.982578	14907	2862.2	2.53741	0.1	0.517	Transcription-repair-coupling factor (TRCF) (EC 3.6.4.-)
MGLA_ECOLI	506	490	0.970356	70780	15411.9	31.3888	0.5		Galactose/methyl galactoside import ATP-binding protein MglA (EC 3.6.3.17)
MGLC_ECOLI	336	290	0.916667	140298	30112.9	97.7692	0.2		Galactoside transport system permease protein MglC	IM
MGRB_ECOLI	47	28	0.595745	63297	28945.6	1033.77	0.2		PhoP/PhoQ regulator MgrB
MGSA_ECOLI	152	115	0.809211	143389	11593.8	94.2585	0.1	0.431	Methylglyoxal synthase (MGS) (EC 4.2.3.3)
MGTS_ECOLI	31	25	0.806452	772	177.7	7.108	0.5		Small protein MgtS
MGTT_ECOLI	34	29	0.852941	8113	1465.8	50.5448	0.3		Protein MgtT
MHPA_ECOLI	554	513	0.949458	17099	7056	13.4144	0.5	0.699	3-(3-hydroxy-phenyl)propionate/3-hydroxycinnamic acid hydroxylase (3-HCI hydroxylase) (3-HPP hydroxylase) (EC 1.14.13.127)
MHPB_ECOLI	314	231	0.914013	15362	4874.9	16.9857	0.1		2,3-dihydroxyphenylpropionate/2,3-dihydroxicinnamic acid 1,2-dioxygenase (EC 1.13.11.16) (3-carboxyethylcatechol 2,3-dioxygenase)
MHPC_ECOLI	288	261	0.940972	86992	30187.5	111.393	0.5	0.828	2-hydroxy-6-oxononadienedioate/2-hydroxy-6-oxononatrienedioate hydrolase (EC 3.7.1.14) (2-hydroxy-6-ketonona-2,4-diene-1,9-dioic acid 5,6-hydrolase) (2-hydroxy-6-oxonona-2,4,7-triene-1,9-dioic acid 5,6-hydrolase) (2-hydroxy-6-oxonona-2,4-diene-1,9-dioic acid 5,6-hydrolase)
MHPD_ECOLI	269	254	0.944238	8859	2441.3	9.61142	0.3	0.863	2-keto-4-pentenoate hydratase (EC 4.2.1.80) (2-hydroxypentadienoic acid hydratase)
MHPR_ECOLI	277	247	0.906137	51203	13783.2	54.9131	0.2	0.676	DNA-binding transcriptional activator MhpR (mhp operon transcriptional activator)
MHPT_ECOLI	403	382	0.952854	65401	12321.6	32.0875	0.5		3-(3-hydroxy-phenyl)propionate transporter (3HPP transporter) (3-(3-hydroxy-phenyl)propionate:H(+) symporter) (3HPP:H(+) symporter)	IM
MIAA_ECOLI	316	292	0.93038	17806	6154.8	20.9347	0.1	0.843	tRNA dimethylallyltransferase (EC 2.5.1.75) (Dimethylallyl diphosphate:tRNA dimethylallyltransferase) (DMAPP:tRNA dimethylallyltransferase) (DMATase) (Isopentenyl-diphosphate:tRNA isopentenyltransferase) (IPP transferase) (IPPT) (IPTase)
MIAB_ECOLI	474	423	0.909283	56239	15995.6	37.1128	0.1		tRNA-2-methylthio-N(6)-dimethylallyladenosine synthase (EC 2.8.4.3) ((Dimethylallyl)adenosine tRNA methylthiotransferase MiaB) (tRNA-i(6)A37 methylthiotransferase)
MINC_ECOLI	231	226	0.978355	6527	1546.9	6.84469	0.2	0.532	Septum site-determining protein MinC
MIND_ECOLI	270	211	0.82963	181063	40118.2	179.099	0.1	0.802	Septum site-determining protein MinD (Cell division inhibitor MinD)
MINE_ECOLI	88	82	0.943182	6212	872.8	10.5157	0.2	0.241	Cell division topological specificity factor
MIOC_ECOLI	147	133	0.938776	57141	14711.9	106.608	0.2	0.881	Protein MioC
MIPA_ECOLI	248	238	0.959677	5706	1877.4	7.88824	0.2		MltA-interacting protein	OM
MLAA_ECOLI	251	224	0.904382	6175	1607.3	7.08062	0.2	0.521	Intermembrane phospholipid transport system lipoprotein MlaA	LPO
MLAB_ECOLI	97	78	0.804124	92347	28843	369.782	0.1		Intermembrane phospholipid transport system binding protein MlaB
MLAC_ECOLI	211	195	0.933649	6226	1868.9	9.4868	0.1	0.591	Intermembrane phospholipid transport system binding protein MlaC	PE
MLAD_ECOLI	183	150	0.846995	8391	2100.3	13.5503	0.5	0.696	Intermembrane phospholipid transport system binding protein MlaD	IM
MLAE_ECOLI	260	250	0.961538	18777	3236.3	12.9452	0.2		Intermembrane phospholipid transport system permease protein MlaE	IM
MLAF_ECOLI	269	238	0.888476	419597	69841.8	292.225	0.8	0.979	Intermembrane phospholipid transport system ATP-binding protein MlaF (EC 3.6.3.-)	IM
MLC_ECOLI	406	360	0.913793	38033	10116	27.2668	0.5	0.922	Protein mlc (Making large colonies protein)
MLIC_ECOLI	109	101	0.926606	6378	2133.1	21.1198	0.2	0.731	Membrane-bound lysozyme inhibitor of C-type lysozyme	LPO
MLRA_ECOLI	243	215	0.893004	36418	9120.2	42.0286	0.1	0.343	HTH-type transcriptional regulator MlrA (MerR-like regulator A)
MLTA_ECOLI	365	341	0.953425	5031	1193	3.42816	0.2	0.524	Membrane-bound lytic murein transglycosylase A (EC 4.2.2.n1) (Mlt38) (Murein hydrolase A)	LPO
MLTB_ECOLI	361	303	0.864266	10859	2580.7	8.27147	0.1	0.724	Membrane-bound lytic murein transglycosylase B (EC 4.2.2.n1) (35 kDa soluble lytic transglycosylase) (Murein hydrolase B) (Slt35)	LPO
MLTC_ECOLI	359	242	0.740947	14278	3594.8	13.5143	0.1	0.457	Membrane-bound lytic murein transglycosylase C (EC 4.2.2.n1) (Murein lyase C)	LPO
MLTD_ECOLI	452	386	0.887168	7522	2102.6	5.24339	0.2	0.364	Membrane-bound lytic murein transglycosylase D (EC 4.2.2.n1) (Murein hydrolase D) (Regulatory protein DniR)	LPO
MLTF_ECOLI	518	425	0.855212	8050	1528.1	3.44944	0.2	0.639	Membrane-bound lytic murein transglycosylase F (EC 4.2.2.n1) (Murein lyase F)
MLTG_ECOLI	340	325	0.958824	14764	5295.8	16.2448	0.2	0.662	Endolytic murein transglycosylase (EC 4.2.2.-) (Peptidoglycan polymerization terminase)
MMUM_ECOLI	310	296	0.970968	18432	4005.8	13.3083	0.1	0.766	Homocysteine S-methyltransferase (EC 2.1.1.10) (S-methylmethionine:homocysteine methyltransferase)
MMUP_ECOLI	467	448	0.96788	42559	5068.2	11.2128	0.5		Probable S-methylmethionine permease	IM
MNAT_ECOLI	172	136	0.802326	379238	135600	982.609	0.2	0.847	L-amino acid N-acyltransferase MnaT (EC 2.3.1.-) (L-methionine N-acyltransferase) (L-methionine sulfoximine/L-methionine sulfone N-acetyltransferase) (L-phenylglycine N-acetyltransferase)
MNGA_ECOLI	658	362	0.566869	27382	3352	8.9866	0.1	0.043	PTS system 2-O-alpha-mannosyl-D-glycerate-specific EIIABC component (2-O-alpha-mannosyl-D-glycerate-specific phosphotransferase enzyme MngA) (Protein-Npi-phosphohistidine--2-O-alpha-mannosyl-D-glycerate phosphotransferase) [Includes: 2-O-alpha-mannosyl-D-glycerate-specific phosphotransferase enzyme IIA component (PTS system EIIA component); 2-O-alpha-mannosyl-D-glycerate-specific phosphotransfera…	IM
MNGB_ECOLI	877	822	0.990878	7531	2850	3.27963	0.1	0.605	Mannosylglycerate hydrolase (EC 3.2.1.-) (2-O-(6-phospho-mannosyl)-D-glycerate hydrolase) (Alpha-mannosidase mngB)
MNGR_ECOLI	240	188	0.783333	163220	48194.3	256.353	0.1	0.534	Mannosyl-D-glycerate transport/metabolism system repressor MngR (Fatty acyl-responsive regulator) (Protein P30)
MNMA_ECOLI	368	349	0.970109	19694	4534.5	12.7017	0.1	0.82	tRNA-specific 2-thiouridylase MnmA (EC 2.8.1.13)
MNMC_ECOLI	668	356	0.586826	82627	23653.8	60.3413	0.1	0.711	tRNA 5-methylaminomethyl-2-thiouridine biosynthesis bifunctional protein MnmC (tRNA mnm(5)s(2)U biosynthesis bifunctional protein) [Includes: tRNA (mnm(5)s(2)U34)-methyltransferase (EC 2.1.1.61); FAD-dependent cmnm(5)s(2)U34 oxidoreductase (EC 1.5.-.-)]
MNME_ECOLI	454	447	0.991189	23965	4865.7	10.8127	0.2	0.775	tRNA modification GTPase MnmE (EC 3.6.-.-)
MNMG_ECOLI	629	618	0.982512	13665	2622.8	4.24401	0.1	0.756	tRNA uridine 5-carboxymethylaminomethyl modification enzyme MnmG (Glucose-inhibited division protein A)
MNTH_ECOLI	412	394	0.956311	19986	4479.7	11.3698	0.1	0.504	Divalent metal cation transporter MntH	IM
MNTP_ECOLI	188	181	0.962766	9260	2585.9	14.2867	0.2		Probable manganese efflux pump MntP	IM
MNTR_ECOLI	155	96	0.619355	233439	70065.9	729.853	0.2	0.505	Transcriptional regulator MntR (Manganese transport regulator)
MNTS_ECOLI	42	26	0.619048	4073	377.7	14.5269	0.2		Small protein MntS
MOAA_ECOLI	329	269	0.826748	77490	26300.2	96.6919	0.2	0.691	GTP 3',8-cyclase (EC 4.1.99.22) (Molybdenum cofactor biosynthesis protein A)
MOAB_ECOLI	170	145	0.870588	44660	11118.2	75.123	0.2	0.836	Molybdenum cofactor biosynthesis protein B
MOAC_ECOLI	161	153	0.950311	16563	2766.2	18.0797	0.1	0.929	Cyclic pyranopterin monophosphate synthase (EC 4.6.1.17) (Molybdenum cofactor biosynthesis protein C)
MOAD_ECOLI	81	78	0.962963	32649	9794	125.564	0.2	0.759	Molybdopterin synthase sulfur carrier subunit (MPT synthase subunit 1) (Molybdenum cofactor biosynthesis protein D) (Molybdopterin-converting factor small subunit) (Molybdopterin-converting factor subunit 1) (Sulfur carrier protein MoaD)
MOAE_ECOLI	150	134	0.893333	12424	2784.3	20.7784	0.1	0.844	Molybdopterin synthase catalytic subunit (EC 2.8.1.12) (MPT synthase subunit 2) (Molybdenum cofactor biosynthesis protein E) (Molybdopterin-converting factor large subunit) (Molybdopterin-converting factor subunit 2)
MOBA_ECOLI	194	179	0.92268	201573	70559.2	394.185	0.1	0.55	Molybdenum cofactor guanylyltransferase (MoCo guanylyltransferase) (EC 2.7.7.77) (GTP:molybdopterin guanylyltransferase) (Mo-MPT guanylyltransferase) (Molybdopterin guanylyltransferase) (Molybdopterin-guanine dinucleotide biosynthesis protein A) (Molybdopterin-guanine dinucleotide synthase) (MGD synthase) (Protein FA)
MOBB_ECOLI	175	161	0.931429	5532	1721.2	10.5595	0.3	0.71	Molybdopterin-guanine dinucleotide biosynthesis adapter protein (MGD biosynthesis adapter protein) (Molybdenum cofactor biosynthesis adapter protein) (Moco biosynthesis adapter protein) (Molybdopterin-guanine dinucleotide biosynthesis protein B)
MOCA_ECOLI	192	177	0.927083	232832	83387.4	468.469	0.1		Molybdenum cofactor cytidylyltransferase (MoCo cytidylyltransferase) (EC 2.7.7.76) (CTP:molybdopterin cytidylyltransferase) (Mo-MPT cytidylyltransferase) (Molybdopterin cytidylyltransferase) (Molybdopterin-cytosine dinucleotide synthase) (MCD synthase)
MODA_ECOLI	257	239	0.937743	228009	71382.8	296.194	0.1	0.69	Molybdate-binding protein ModA (Molybdate/tungstate-binding protein ModA)	PE
MODB_ECOLI	229	215	0.943231	175438	29626.4	137.159	0.5		Molybdenum transport system permease protein ModB	IM
MODC_ECOLI	352	349	0.991477	4620	1330.6	3.81261	0.8		Molybdenum import ATP-binding protein ModC (EC 7.3.2.5)
MODE_ECOLI	262	252	0.973282	3479	659.3	2.58549	0.2	0.402	DNA-binding transcriptional dual regulator ModE
MODF_ECOLI	490	477	0.973469	2484	689.5	1.44549	0.5	0.241	ABC transporter ATP-binding protein ModF (Photorepair protein PhrA)
MOEA_ECOLI	411	397	0.96837	28630	7894.6	19.8357	0.3	0.874	Molybdopterin molybdenumtransferase (MPT Mo-transferase) (EC 2.10.1.1)
MOEB_ECOLI	249	230	0.931727	44630	11578	49.9052	0.1	0.935	Molybdopterin-synthase adenylyltransferase (EC 2.7.7.80) (MoaD protein adenylase) (Molybdopterin-converting factor subunit 1 adenylase) (Sulfur carrier protein MoaD adenylyltransferase)
MOG_ECOLI	195	155	0.861538	14152	2799.3	16.6625	0.5	0.962	Molybdopterin adenylyltransferase (MPT adenylyltransferase) (EC 2.7.7.75)
MOKB_ECOLI	55	30	0.545455	516145	67831.2	2261.04	0.1		Regulatory protein MokB
MOKC_ECOLI	69	39	0.565217	53704	13861.6	355.426	0.1		Regulatory protein MokC	MR
MOTA_ECOLI	295	253	0.928814	10584	2080.2	7.59197	0.3		Motility protein A (Chemotaxis protein MotA)	IM
MOTB_ECOLI	308	244	0.808442	21184	7546.1	30.3056	0.1	0.591	Motility protein B (Chemotaxis protein MotB)	IM
MPAA_ECOLI	242	183	0.826446	34468	10003.7	50.0185	0.1	0.652	Murein peptide amidase A (EC 3.4.17.-) (Gamma-D-Glu-Dap amidase) (Zinc metallocarboxypeptidase MpaA)
MPGP_ECOLI	271	243	0.95572	76445	23645.5	91.2954	0.1	0.636	Mannosyl-3-phosphoglycerate phosphatase (MPGP) (EC 3.1.3.70)
MPL_ECOLI	457	381	0.853392	95167	29501.3	75.6444	0.1	0.814	UDP-N-acetylmuramate--L-alanyl-gamma-D-glutamyl-meso-2,6-diaminoheptandioate ligase (EC 6.3.2.45) (Murein peptide ligase) (UDP-N-acetylmuramate:L-alanyl-gamma-D-glutamyl-meso-diaminopimelate ligase)
MPPA_ECOLI	537	520	0.977654	14069	2412.9	4.596	0.8	0.806	Periplasmic murein peptide-binding protein	PE
MPRA_ECOLI	176	130	0.75	209234	66956.1	507.243	0.2		Transcriptional repressor MprA (Protein EmrR)
MQO_ECOLI	548	489	0.89781	9934	1657.8	3.36951	0.2		Malate:quinone oxidoreductase (EC 1.1.5.4) (MQO) (Malate dehydrogenase [quinone])	IM
MQSA_ECOLI	131	73	0.557252	16912	7079.3	96.9767	0.2	0.459	Antitoxin MqsA
MQSR_ECOLI	98	79	0.836735	61790	11233.4	136.993	0.1	0.087	mRNA interferase toxin MqsR (EC 3.1.-.-) (Endoribonuclease MqsR) (Motility quorum-sensing regulator MqsR) (Toxin MqsR)
MRAY_ECOLI	360	316	0.919444	30893	7801.6	23.5698	0.1	0.756	Phospho-N-acetylmuramoyl-pentapeptide-transferase (EC 2.7.8.13) (UDP-MurNAc-pentapeptide phosphotransferase)	IM
MRAZ_ECOLI	152	137	0.934211	12901	3360.5	23.6655	0.1	0.732	Transcriptional regulator MraZ
MRDA_ECOLI	633	541	0.941548	80333	21537.5	36.1367	0.1	0.743	Peptidoglycan D,D-transpeptidase MrdA (EC 3.4.16.4) (Penicillin-binding protein 2) (PBP-2)	IM
MREB_ECOLI	347	320	0.930836	117439	21919.1	67.861	0.1	0.606	Cell shape-determining protein MreB (Actin-like MreB protein) (Rod shape-determining protein MreB)
MREC_ECOLI	367	269	0.73297	12081	4035.3	15.0011	0.1		Cell shape-determining protein MreC (Cell shape protein MreC) (Rod shape-determining protein MreC)	IM
MRED_ECOLI	162	141	0.87037	72803	23588.8	167.296	0.1		Rod shape-determining protein MreD	IM
MRR_ECOLI	304	289	0.970395	3168	1621.8	5.49763	0.1		Mrr restriction system protein (EcoKMrr)
MSBA_ECOLI	582	567	0.975945	106114	25349.7	44.6297	0.8		Lipid A export ATP-binding/permease protein MsbA (EC 7.5.2.6)	IM
MSCK_ECOLI	1120	768	0.699107	7973	1846.9	2.35875	0.1		Mechanosensitive channel MscK (Potassium efflux system KefA)	IM
MSCL_ECOLI	136	130	0.955882	11908	2867.3	22.0562	0.2	0.496	Large-conductance mechanosensitive channel	IM
MSCM_ECOLI	1107	769	0.721771	7993	1919.7	2.40263	0.1		Miniconductance mechanosensitive channel MscM	IM
MSCS_ECOLI	286	250	0.874126	48644	12902.6	51.6104	0.1	0.861	Small-conductance mechanosensitive channel	IM
MSRA_ECOLI	212	160	0.768868	22530	5504.8	33.7718	0.1	0.975	Peptide methionine sulfoxide reductase MsrA (Protein-methionine-S-oxide reductase) (EC 1.8.4.11) (Peptide-methionine (S)-S-oxide reductase) (Peptide Met(O) reductase)
MSRB_ECOLI	137	124	0.905109	27167	6122.6	49.3758	0.1	0.84	Peptide methionine sulfoxide reductase MsrB (EC 1.8.4.12) (Peptide-methionine (R)-S-oxide reductase)
MSRC_ECOLI	165	139	0.842424	142239	63175.9	454.503	0.1	0.736	Free methionine-R-sulfoxide reductase (fRMsr) (EC 1.8.4.14)
MSRP_ECOLI	334	253	0.811377	15911	4129.5	15.238	0.1	0.621	Protein-methionine-sulfoxide reductase catalytic subunit MsrP (EC 1.8.5.-)	PE
MSRQ_ECOLI	211	182	0.862559	20027	7695.2	42.2813	0.1		Protein-methionine-sulfoxide reductase heme-binding subunit MsrQ (Flavocytochrome MsrQ)	IM
MSYB_ECOLI	124	76	0.612903	15592	3560.8	46.8526	0.1		Acidic protein MsyB
MTFA_ECOLI	265	243	0.920755	3726	941.1	3.85697	0.1	0.545	Protein MtfA (Mlc titration factor A)
MTGA_ECOLI	242	223	0.921488	46109	11011.6	49.3794	0.1	0.808	Biosynthetic peptidoglycan transglycosylase (EC 2.4.1.129) (Glycan polymerase) (Monofunctional biosynthetic peptidoglycan transglycosylase) (Monofunctional glycosyltransferase) (Monofunctional GTase) (Peptidoglycan glycosyltransferase MtgA) (PGT)	IM
MTLD_ECOLI	382	356	0.95288	14028	2752.8	7.56264	0.1	0.697	Mannitol-1-phosphate 5-dehydrogenase (EC 1.1.1.17)
MTLR_ECOLI	195	124	0.676923	89592	38692	293.121	0.1	0.056	Mannitol operon repressor (Mannitol repressor protein)
MTNN_ECOLI	232	194	0.840517	51837	13545.5	69.4641	0.1	0.841	5'-methylthioadenosine/S-adenosylhomocysteine nucleosidase (MTA/SAH nucleosidase) (MTAN) (EC 3.2.2.9) (5'-methylthioadenosine nucleosidase) (MTA nucleosidase) (P46) (S-adenosylhomocysteine nucleosidase) (AdoHcy nucleosidase) (SAH nucleosidase) (SRH nucleosidase)
MTOX_ECOLI	372	353	0.978495	82725	29367.1	80.6787	0.3		N-methyl-L-tryptophan oxidase (MTOX) (EC 1.5.3.-)
MTR_ECOLI	414	388	0.949275	200713	44188.9	112.44	0.1		Tryptophan-specific transport protein (Tryptophan permease)	IM
MUG_ECOLI	168	149	0.910714	24729	8830.1	57.7131	0.1	0.613	G/U mismatch-specific DNA glycosylase (EC 3.2.2.28) (Double-strand-specific uracil glycosylase) (Mismatch-specific uracil DNA-glycosylase) (MUG)
MUKB_ECOLI	1486	1478	0.994616	1479	52.9	0.0357916	0.3	0.053	Chromosome partition protein MukB (Structural maintenance of chromosome-related protein)
MUKE_ECOLI	234	196	0.850427	4239	895.3	4.49899	0.1	0.251	Chromosome partition protein MukE (Protein KicA)
MUKF_ECOLI	440	440	1	1368	42.8	0.0972727	0.1	0.072	Chromosome partition protein MukF (Protein KicB)
MURA_ECOLI	419	412	0.983294	35942	7571.6	18.3777	0.3	0.915	UDP-N-acetylglucosamine 1-carboxyvinyltransferase (EC 2.5.1.7) (Enoylpyruvate transferase) (UDP-N-acetylglucosamine enolpyruvyl transferase) (EPT)
MURB_ECOLI	342	289	0.959064	16274	5039.9	15.3655	0.3	0.862	UDP-N-acetylenolpyruvoylglucosamine reductase (EC 1.3.1.98) (UDP-N-acetylmuramate dehydrogenase)
MURC_ECOLI	491	414	0.867617	96607	26566.1	62.3617	0.3	0.773	UDP-N-acetylmuramate--L-alanine ligase (EC 6.3.2.8) (UDP-N-acetylmuramoyl-L-alanine synthetase)
MURD_ECOLI	438	373	0.858447	94053	29811.6	79.2862	0.2	0.789	UDP-N-acetylmuramoylalanine--D-glutamate ligase (EC 6.3.2.9) (D-glutamic acid-adding enzyme) (UDP-N-acetylmuramoyl-L-alanyl-D-glutamate synthetase)
MURE_ECOLI	495	388	0.828283	94671	29377.7	71.6529	0.1	0.794	UDP-N-acetylmuramoyl-L-alanyl-D-glutamate--2,6-diaminopimelate ligase (EC 6.3.2.13) (Meso-A2pm-adding enzyme) (Meso-diaminopimelate-adding enzyme) (UDP-MurNAc-L-Ala-D-Glu:meso-diaminopimelate ligase) (UDP-MurNAc-tripeptide synthetase) (UDP-N-acetylmuramyl-tripeptide synthetase)
MURF_ECOLI	452	368	0.834071	94904	29236.6	77.5507	0.1	0.87	UDP-N-acetylmuramoyl-tripeptide--D-alanyl-D-alanine ligase (EC 6.3.2.10) (D-alanyl-D-alanine-adding enzyme) (UDP-MurNAc-pentapeptide synthetase)
MURG_ECOLI	355	322	0.932394	270673	131485	397.234	0.1	0.641	UDP-N-acetylglucosamine--N-acetylmuramyl-(pentapeptide) pyrophosphoryl-undecaprenol N-acetylglucosamine transferase (EC 2.4.1.227) (Undecaprenyl-PP-MurNAc-pentapeptide-UDPGlcNAc GlcNAc transferase)	IM
MURI_ECOLI	285	235	0.835088	22558	5860.3	24.6231	0.2	0.86	Glutamate racemase (EC 5.1.1.3)
MURJ_ECOLI	511	469	0.968689	61030	27433.8	55.4218	0.1	0.631	Lipid II flippase MurJ (Peptidoglycan biosynthesis protein MurJ)	IM
MURQ_ECOLI	298	290	0.973154	9865	2166.2	7.46966	0.2	0.825	N-acetylmuramic acid 6-phosphate etherase (MurNAc-6-P etherase) (EC 4.2.1.126) (N-acetylmuramic acid 6-phosphate hydrolase) (N-acetylmuramic acid 6-phosphate lyase)
MURR_ECOLI	285	263	0.947368	41932	8277.1	30.6559	0.3	0.777	HTH-type transcriptional regulator MurR (MurPQ operon repressor)
MUTH_ECOLI	229	217	0.947598	2584	653.9	3.01336	0.1	0.486	DNA mismatch repair protein MutH (Methyl-directed mismatch repair protein)
MUTL_ECOLI	615	594	0.98374	23713	6461.2	10.6797	0.1	0.656	DNA mismatch repair protein MutL
MUTS_ECOLI	853	837	0.982415	26483	6479.4	7.73198	0.1	0.759	DNA mismatch repair protein MutS
MUTT_ECOLI	129	106	0.821705	168542	51859.7	489.242	0.2	0.953	8-oxo-dGTP diphosphatase (8-oxo-dGTPase) (EC 3.6.1.55) (7,8-dihydro-8-oxoguanine-triphosphatase) (Mutator protein MutT) (dGTP pyrophosphohydrolase)
MUTY_ECOLI	350	337	0.968571	13733	3812.6	11.2466	0.5	0.772	Adenine DNA glycosylase (EC 3.2.2.31) (A/G-specific adenine glycosylase)
MZRA_ECOLI	127	120	0.952756	5214	869.5	7.18595	0.2	0.479	Modulator protein MzrA	IM
NAC_ECOLI	305	295	0.970492	3874	930.7	3.14426	0.8		Nitrogen assimilation regulatory protein nac (Nitrogen assimilation control protein)
NADA_ECOLI	347	309	0.919308	11274	1881.1	5.89687	0.2	0.804	Quinolinate synthase A (EC 2.5.1.72)
NADB_ECOLI	540	508	0.962963	47700	8762.9	16.8517	0.2	0.75	L-aspartate oxidase (LASPO) (EC 1.4.3.16) (Quinolinate synthase B)
NADC_ECOLI	297	267	0.915825	23494	4862.1	17.8754	0.1	0.899	Nicotinate-nucleotide pyrophosphorylase [carboxylating] (EC 2.4.2.19) (Quinolinate phosphoribosyltransferase [decarboxylating]) (QAPRTase)
NADD_ECOLI	213	183	0.953052	33630	10336.3	50.9177	0.1	0.658	Nicotinate-nucleotide adenylyltransferase (EC 2.7.7.18) (Deamido-NAD(+) diphosphorylase) (Deamido-NAD(+) pyrophosphorylase) (Nicotinate mononucleotide adenylyltransferase) (NaMN adenylyltransferase)
NADE_ECOLI	275	243	0.912727	18290	3965.5	15.7988	0.3	0.836	NH(3)-dependent NAD(+) synthetase (EC 6.3.1.5) (Nicotinamide adenine dinucleotide synthetase) (NADS) (Nitrogen regulatory protein)
NADK_ECOLI	292	280	0.958904	20256	4947.4	17.6693	0.2	0.868	NAD kinase (EC 2.7.1.23) (ATP-dependent NAD kinase)
NADR_ECOLI	410	346	0.853659	2558	504.4	1.44114	0.1	0.317	Trifunctional NAD biosynthesis/regulator protein NadR [Includes: Transcriptional regulator NadR; Nicotinamide mononucleotide adenylyltransferase (NMN adenylyltransferase) (NMN-AT) (NMNAT) (EC 2.7.7.1) (Nicotinamide ribonucleotide adenylyltransferase) (Nicotinamide-nucleotide adenylyltransferase); Ribosylnicotinamide kinase (RNK) (EC 2.7.1.22) (Nicotinamide riboside kinase) (NRK) (NmR-K)]
NAGA_ECOLI	382	372	0.984293	12385	3425.6	9.11064	0.2	0.914	N-acetylglucosamine-6-phosphate deacetylase (GlcNAc 6-P deacetylase) (EC 3.5.1.25)
NAGB_ECOLI	266	244	0.921053	20729	5664.2	23.1192	0.1	0.873	Glucosamine-6-phosphate deaminase (EC 3.5.99.6) (GlcN6P deaminase) (GNPDA) (Glucosamine-6-phosphate isomerase)
NAGC_ECOLI	406	362	0.91133	38098	10139.8	27.4049	0.5	0.931	N-acetylglucosamine repressor
NAGD_ECOLI	250	228	0.964	185450	68777.2	285.383	0.1	0.489	Ribonucleotide monophosphatase NagD (EC 3.1.3.5)
NAGK_ECOLI	303	286	0.976898	81388	25793.7	87.1409	0.1	0.895	N-acetyl-D-glucosamine kinase (EC 2.7.1.59) (GlcNAc kinase)
NAGZ_ECOLI	341	273	0.868035	40745	10454.1	35.3179	0.1	0.818	Beta-hexosaminidase (EC 3.2.1.52) (Beta-N-acetylhexosaminidase) (N-acetyl-beta-glucosaminidase)
NANA_ECOLI	297	285	0.962963	42027	9925.2	34.7035	0.1	0.997	N-acetylneuraminate lyase (NAL) (Neu5Ac lyase) (EC 4.1.3.3) (N-acetylneuraminate pyruvate-lyase) (N-acetylneuraminic acid aldolase) (NALase) (Sialate lyase) (Sialic acid aldolase) (Sialic acid lyase)
NANC_ECOLI	238	170	0.743697	153933	58333.1	329.566	0.1	0.722	Probable N-acetylneuraminic acid outer membrane channel protein NanC (NanR-regulated channel) (Porin NanC)	OM
NANE_ECOLI	229	161	0.707424	28546	2553.9	15.7648	0.2	0.698	Putative N-acetylmannosamine-6-phosphate 2-epimerase (EC 5.1.3.9) (ManNAc-6-P epimerase)
NANK_ECOLI	291	282	0.969072	86919	27600.4	97.8738	0.1	0.802	N-acetylmannosamine kinase (EC 2.7.1.60) (ManNAc kinase) (N-acetyl-D-mannosamine kinase)
NANM_ECOLI	368	186	0.608696	11694	4795.6	21.4089	0.1	0.711	N-acetylneuraminate epimerase (EC 5.1.3.24) (N-acetylneuraminate mutarotase) (Neu5Ac mutarotase) (Sialic acid epimerase)	PE
NANR_ECOLI	263	212	0.844106	131226	36950.5	166.444	0.1	0.65	HTH-type transcriptional repressor NanR
NANS_ECOLI	326	250	0.803681	4918	1997.2	7.6229	0.1	0.342	Probable 9-O-acetyl-N-acetylneuraminic acid deacetylase (Neu5,9Ac2 deacetylase) (EC 3.1.1.-) (Probable 9-O-acetyl-N-acetylneuraminate esterase) (Probable sialyl esterase NanS)
NANT_ECOLI	496	426	0.903226	135595	31186.6	69.6129	0.3		Sialic acid transporter NanT (Sialic acid permease) (Sialic acid/H(+) symporter)	IM
NAPA_ECOLI	828	690	0.957729	16709	2903.3	3.66116	0.5	0.738	Periplasmic nitrate reductase (EC 1.9.6.1)	PE
NAPB_ECOLI	149	119	0.798658	21897	11118.6	93.4336	0.1	0.112	Periplasmic nitrate reductase, electron transfer subunit (Diheme cytochrome c NapB)	PE
NAPC_ECOLI	200	177	0.89	5457	1374.6	7.72247	0.2		Cytochrome c-type protein NapC	IM
NAPD_ECOLI	87	80	0.931034	1847	474.3	5.85556	0.5	0.469	Chaperone NapD (NapA signal peptide-binding chaperone NapD)
NAPF_ECOLI	164	132	0.823171	13745	3653	27.0593	0.3		Ferredoxin-type protein NapF
NAPG_ECOLI	231	134	0.705628	36145	7037.8	43.1767	0.1		Ferredoxin-type protein NapG (Ubiquinol--[NapC cytochrome c] reductase NapG subunit)	PE
NAPH_ECOLI	287	236	0.87108	17826	5805.9	23.2236	0.1		Ferredoxin-type protein NapH (Ubiquinol--[NapC cytochrome c] reductase NapH subunit)	IM
NARG_ECOLI	44	42	0.954545	6457	916.3	21.8167	0.2	0.07	Respiratory nitrate reductase 1 alpha chain (EC 1.7.5.1) (Nitrate reductase A subunit alpha) (Quinol-nitrate oxidoreductase subunit alpha)
NARH_ECOLI	512	485	0.949219	4938	358.2	0.737037	0.1	0.27	Respiratory nitrate reductase 1 beta chain (EC 1.7.5.1) (Nitrate reductase A subunit beta) (Quinol-nitrate oxidoreductase subunit beta)
NARI_ECOLI	225	211	0.937778	12623	3303.9	15.6583	0.1	0.344	Respiratory nitrate reductase 1 gamma chain (EC 1.7.5.1) (Cytochrome B-NR) (Nitrate reductase A subunit gamma) (Quinol-nitrate oxidoreductase subunit gamma)	IM
NARJ_ECOLI	236	187	0.800847	4533	998.1	5.28095	0.3		Nitrate reductase molybdenum cofactor assembly chaperone NarJ (Redox enzyme maturation protein NarJ)
NARK_ECOLI	463	385	0.924406	11332	1635	3.82009	0.3	0.482	Nitrate/nitrite transporter NarK (Nitrite extrusion protein 1) (Nitrite facilitator 1)	IM
NARL_ECOLI	216	192	0.893519	316835	73371.1	380.161	0.5	0.938	Nitrate/nitrite response regulator protein NarL
NARP_ECOLI	215	177	0.84186	589738	164346	907.991	0.3	0.989	Nitrate/nitrite response regulator protein NarP
NARQ_ECOLI	566	319	0.565371	14629	5591.3	17.4728	0.2		Nitrate/nitrite sensor protein NarQ (EC 2.7.13.3)	IM
NARU_ECOLI	462	385	0.924242	11335	1637.5	3.83489	0.3	0.481	Nitrate/nitrite transporter NarU (Nitrite extrusion protein 2) (Nitrite facilitator 2)	IM
NARV_ECOLI	226	212	0.938053	12735	3413.8	16.1028	0.1	0.394	Respiratory nitrate reductase 2 gamma chain (EC 1.7.5.1)	IM
NARW_ECOLI	231	160	0.692641	10655	2879.8	17.9988	0.1		Probable nitrate reductase molybdenum cofactor assembly chaperone NarW (Redox enzyme maturation protein NarW)
NARX_ECOLI	598	339	0.578595	11776	3986.8	11.5225	0.3		Nitrate/nitrite sensor protein NarX (EC 2.7.13.3)	IM
NARY_ECOLI	514	486	0.945525	4954	370.1	0.761523	0.1	0.279	Respiratory nitrate reductase 2 beta chain (EC 1.7.5.1)
NARZ_ECOLI	1246	1237	0.993579	4514	352	0.28433	0.1	0.414	Respiratory nitrate reductase 2 alpha chain (EC 1.7.5.1)
NCPP_ECOLI	170	112	0.682353	22604	7751.6	66.8241	0.1	0.301	Inosine/xanthosine triphosphatase (ITPase/XTPase) (EC 3.6.1.-) (Non-canonical purine NTP phosphatase) (Non-standard purine NTP phosphatase) (Nucleoside-triphosphate phosphatase) (NTPase)
NDK_ECOLI	143	136	0.951049	19837	3872.8	28.4765	0.1	0.949	Nucleoside diphosphate kinase (NDK) (NDP kinase) (EC 2.7.4.6) (Nucleoside-2-P kinase)
NDPA_ECOLI	335	327	0.976119	4900	1097.1	3.35505	0.1		Nucleoid-associated protein YejK
NEMA_ECOLI	365	321	0.926027	44601	10997.2	32.5361	0.1	0.972	N-ethylmaleimide reductase (NEM reductase) (EC 1.3.1.-) (N-ethylmaleimide reducing enzyme)
NEMR_ECOLI	199	166	0.839196	294070	101088	605.318	0.1	0.725	HTH-type transcriptional repressor NemR (Bleach-sensing transcription factor) (Redox-regulated transcription factor NemR)
NEPI_ECOLI	396	373	0.941919	27307	5169.7	13.8598	0.5		Purine ribonucleoside efflux pump NepI	IM
NFI_ECOLI	223	209	0.93722	3776	1270.6	6.07943	0.2	0.875	Endonuclease V (EndoV) (EC 3.1.21.7) (Deoxyinosine 3'endonuclease) (Deoxyribonuclease V) (DNase V)
NFRA_ECOLI	990	990	1	430	52.9	0.0534343	0.1		Bacteriophage adsorption protein A (Bacteriophage N4 adsorption protein A)	OM
NFRB_ECOLI	745	688	0.958389	1017	193.8	0.271429	0.2		Bacteriophage adsorption protein B (Bacteriophage N4 adsorption protein B)	IM
NFSA_ECOLI	240	237	0.9875	5223	1221.2	5.15274	0.8	0.824	Oxygen-insensitive NADPH nitroreductase (EC 1.-.-.-) (Modulator of drug activity A)
NFSB_ECOLI	217	174	0.967742	62021	20466.9	97.4614	0.1	0.84	Oxygen-insensitive NAD(P)H nitroreductase (EC 1.-.-.-) (Dihydropteridine reductase) (EC 1.5.1.34) (FMN-dependent nitroreductase)
NFUA_ECOLI	191	154	0.832461	7312	1167	7.33962	0.3		Fe/S biogenesis protein NfuA
NHAA_ECOLI	388	378	0.979381	7781	2055.4	5.40895	0.3	0.467	Na(+)/H(+) antiporter NhaA (Sodium/proton antiporter NhaA)	IM
NHAB_ECOLI	513	321	0.709552	18939	4626.8	12.711	0.1		Na(+)/H(+) antiporter NhaB (Sodium/proton antiporter NhaB)	IM
NHAP2_ECOLI	578	386	0.66955	61843	15716.9	40.6121	0.1		K(+)/H(+) antiporter NhaP2 (Potassium/proton antiporter NhaP2)	IM
NHAR_ECOLI	301	281	0.943522	366421	83787.5	295.026	0.1		Transcriptional activator protein NhaR (Na(+)/H(+) antiporter regulatory protein)
NHOA_ECOLI	281	251	0.896797	6388	1922.2	7.62778	0.1	0.873	Arylamine N-acetyltransferase (EC 2.3.1.5) (Arylhydroxamate N,O-acetyltransferase) (N-hydroxyarylamine O-acetyltransferase) (EC 2.3.1.118)
NIFJ_ECOLI	1174	1158	0.994037	5033	1109	0.9503	0.1	0.584	Probable pyruvate-flavodoxin oxidoreductase (EC 1.2.7.-)
NIKA_ECOLI	524	513	0.979008	1378	252.5	0.492203	0.8	0.36	Nickel-binding periplasmic protein	PE
NIKB_ECOLI	314	275	0.952229	152863	27283.7	91.2498	0.2		Nickel transport system permease protein NikB	IM
NIKC_ECOLI	277	262	0.945848	128244	25173.2	96.0809	0.3		Nickel transport system permease protein NikC	IM
NIKD_ECOLI	254	233	0.940945	195119	29453.3	123.236	0.8	0.94	Nickel import ATP-binding protein NikD (EC 7.2.2.11)
NIKE_ECOLI	268	250	0.951493	197252	31468.7	123.407	0.8	0.904	Nickel import ATP-binding protein NikE (EC 7.2.2.11)
NIKR_ECOLI	133	125	0.93985	5434	1316.6	10.5328	0.2	0.659	Nickel-responsive regulator
NIMR_ECOLI	273	220	0.805861	163300	54940.8	249.731	0.1		HTH-type transcriptional regulator NimR (Regulator of nimT)
NIMT_ECOLI	393	382	0.97201	7902	1840.8	4.81885	0.5		2-nitroimidazole transporter	IM
NINE_ECOLI	56	38	0.678571	21885	5143.8	135.363	0.2		Prophage NinE homolog (Protein NinE homolog from lambdoid prophage DLP12)
NIRB_ECOLI	847	828	0.978749	8343	1056.5	1.27443	0.1		Nitrite reductase (NADH) large subunit (EC 1.7.1.15)
NIRC_ECOLI	268	243	0.910448	12716	2344.2	9.60738	0.1	0.728	Nitrite transporter NirC	IM
NIRD_ECOLI	108	98	0.953704	68023	16181.7	157.104	0.1	0.929	Nitrite reductase (NADH) small subunit (EC 1.7.1.15)
NLPA_ECOLI	272	261	0.970588	18864	3088.5	11.6989	0.2	0.91	Lipoprotein 28	LPI
NLPC_ECOLI	154	122	0.805195	45531	11030.1	88.9524	0.2	0.951	Probable endopeptidase NlpC (EC 3.4.-.-) (ORF-17) (Probable lipoprotein NlpC)	LPO
NLPD_ECOLI	379	321	0.894459	23961	10374.1	30.6021	0.1		Murein hydrolase activator NlpD
NLPE_ECOLI	236	136	0.576271	7178	2694.8	19.8147	0.1	0.341	Lipoprotein NlpE (Copper homeostasis protein CutF)	LPO
NLPI_ECOLI	294	184	0.751701	62005	29189.3	132.078	0.2	0.741	Lipoprotein NlpI
NMPC_ECOLI	365	344	1	26011	5313.6	14.5578	0.2	0.783	Putative outer membrane porin protein NmpC
NNR_ECOLI	515	482	0.939806	13993	4789.3	9.89525	0.1		Bifunctional NAD(P)H-hydrate repair enzyme Nnr (Nicotinamide nucleotide repair protein) [Includes: ADP-dependent (S)-NAD(P)H-hydrate dehydratase (EC 4.2.1.136) (ADP-dependent NAD(P)HX dehydratase); NAD(P)H-hydrate epimerase (EC 5.1.99.6) (NAD(P)HX epimerase)]
NOHA_ECOLI	189	156	0.867725	2738	1039.6	6.33902	0.2	0.541	Prophage DNA-packing protein NohA (Prophage Qin DNA-packaging protein Nu1 homolog)
NOHD_ECOLI	181	151	0.895028	2788	1048.5	6.47222	0.2	0.52	DNA-packaging protein NU1 homolog
NORR_ECOLI	504	449	0.916667	84095	22604.6	48.9277	0.2	0.705	Anaerobic nitric oxide reductase transcription regulator NorR
NORV_ECOLI	479	386	0.820459	8551	2533.6	6.44682	0.1	0.767	Anaerobic nitric oxide reductase flavorubredoxin (FlRd) (FlavoRb)
NORW_ECOLI	377	354	0.954907	150919	35003	97.2306	0.3	0.876	Nitric oxide reductase FlRd-NAD(+) reductase (EC 1.18.1.-) (Flavorubredoxin reductase) (FlRd-reductase) (FlavoRb reductase)
NPD_ECOLI	242	210	0.871901	26359	9088.9	43.0754	0.1	0.91	NAD-dependent protein deacylase (EC 3.5.1.-) (Regulatory protein SIR2 homolog)
NQOR_ECOLI	198	191	0.979798	15113	3797.2	19.5732	0.3	0.87	NAD(P)H dehydrogenase (quinone) (EC 1.6.5.2) (Flavoprotein WrbA) (NAD(P)H:quinone oxidoreductase) (NQO)
NRDD_ECOLI	712	696	0.985955	8030	1095.1	1.55997	0.1	0.586	Anaerobic ribonucleoside-triphosphate reductase (EC 1.1.98.6) (Class III ribonucleoside-triphosphate reductase)
NRDG_ECOLI	154	133	0.909091	35500	9808.8	70.0629	0.3		Anaerobic ribonucleoside-triphosphate reductase-activating protein (EC 1.97.1.-) (Class III anaerobic ribonucleotide reductase small component)
NRDH_ECOLI	81	68	0.864198	29718	6244.2	89.2029	0.5	0.812	Glutaredoxin-like protein NrdH
NRDI_ECOLI	136	104	0.801471	77854	19919.6	182.749	0.1	0.514	Protein NrdI
NRDR_ECOLI	149	138	0.926174	34640	8960.1	64.9283	0.1		Transcriptional repressor NrdR
NRFA_ECOLI	478	470	0.983264	1987	463.7	0.986596	0.1	0.381	Cytochrome c-552 (EC 1.7.2.2) (Ammonia-forming cytochrome c nitrite reductase) (Cytochrome c nitrite reductase)	PE
NRFB_ECOLI	188	130	0.691489	25802	12948.8	99.6062	0.1	0.056	Cytochrome c-type protein NrfB	PE
NRFC_ECOLI	223	163	0.73991	42690	7522	45.5879	0.1	0.572	Protein NrfC	PE
NRFD_ECOLI	318	279	0.946541	12076	3928.9	13.0528	0.1		Protein NrfD	IM
NRFE_ECOLI	552	424	0.768116	6881	1190.6	2.80802	0.2		Probable cytochrome c-type biogenesis protein NrfE	IM
NRFF_ECOLI	127	120	0.944882	6176	1681.3	14.0108	0.2	0.47	Formate-dependent nitrite reductase complex subunit NrfF	PE
NRFG_ECOLI	198	186	0.939394	4833	1310.9	7.04785	0.5	0.566	Formate-dependent nitrite reductase complex subunit NrfG	LPO
NSRR_ECOLI	141	130	0.921986	29783	7670.6	59.0046	0.3	0.847	HTH-type transcriptional repressor NsrR
NTPPA_ECOLI	197	183	0.928934	19798	6029.5	32.9481	0.3	0.929	dTTP/UTP pyrophosphatase (dTTPase/UTPase) (EC 3.6.1.9) (Nucleoside triphosphate pyrophosphatase) (Nucleotide pyrophosphatase) (Nucleotide PPase)
NTPPB_ECOLI	194	183	0.953608	19836	5985.1	32.3519	0.1	0.94	7-methyl-GTP pyrophosphatase (m(7)GTP pyrophosphatase) (EC 3.6.1.-)
NTRB_ECOLI	349	273	0.833811	229156	87182.5	299.596	0.5	0.665	Sensory histidine kinase/phosphatase NtrB (EC 2.7.13.3) (EC 3.1.3.-) (Nitrogen regulation protein NR(II)) (Nitrogen regulator II) (NRII)
NTRC_ECOLI	469	383	0.865672	85762	22278.6	54.8734	0.2	0.914	DNA-binding transcriptional regulator NtrC (Nitrogen regulation protein NR(I)) (Nitrogen regulator I) (NRI)
NUDB_ECOLI	150	109	0.806667	169024	55557	459.149	0.1	0.7	Dihydroneopterin triphosphate diphosphatase (EC 3.6.1.67) (Dihydroneopterin triphosphate pyrophosphatase) (dATP pyrophosphohydrolase)
NUDC_ECOLI	257	212	0.824903	12856	2996.5	14.1344	0.3	0.695	NADH pyrophosphatase (EC 3.6.1.22)
NUDE_ECOLI	186	166	0.903226	33602	9452.2	56.2631	0.3	0.934	ADP compounds hydrolase NudE (EC 3.6.1.-)
NUDG_ECOLI	135	119	0.888889	60996	18636.5	155.304	0.5	0.925	CTP pyrophosphohydrolase (EC 3.6.1.65)
NUDI_ECOLI	141	113	0.829787	168087	56997.9	487.162	0.1	0.833	Nucleoside triphosphatase NudI (EC 3.6.1.9) (Nucleotide diphosphatase NudI) (Pyrimidine deoxynucleoside triphosphate diphosphatase) (dCTP diphosphatase) (EC 3.6.1.12) (dTTP diphosphatase) (EC 3.6.1.-) (dUTP diphosphatase) (EC 3.6.1.23)
NUDJ_ECOLI	153	128	0.836601	10386	2999.8	23.4359	0.5	0.806	Phosphatase NudJ (EC 3.6.1.-)
NUDK_ECOLI	191	166	0.926702	23831	6463.6	36.5175	0.3	0.892	GDP-mannose pyrophosphatase NudK (EC 3.6.1.-)
NUDL_ECOLI	192	163	0.848958	12492	4044.5	24.8129	0.3	0.774	Uncharacterized Nudix hydrolase NudL (EC 3.6.1.-)
NUOA_ECOLI	147	110	0.748299	43169	8764.1	79.6736	0.1		NADH-quinone oxidoreductase subunit A (EC 7.1.1.-) (NADH dehydrogenase I subunit A) (NDH-1 subunit A) (NUO1)	IM
NUOB_ECOLI	220	147	0.668182	23589	2591.2	17.6272	0.1	0.534	NADH-quinone oxidoreductase subunit B (EC 7.1.1.-) (NADH dehydrogenase I subunit B) (NDH-1 subunit B) (NUO2)
NUOCD_ECOLI	596	392	0.659396	18322	2325	5.91603	0.1	0.85	NADH-quinone oxidoreductase subunit C/D (EC 7.1.1.-) (NADH dehydrogenase I subunit C/D) (NDH-1 subunit C/D) (NUO3/NUO4)
NUOE_ECOLI	166	149	0.89759	17589	4570.7	30.6758	0.1	0.747	NADH-quinone oxidoreductase subunit E (EC 7.1.1.-) (NADH dehydrogenase I subunit E) (NDH-1 subunit E) (NUO5)
NUOF_ECOLI	445	414	0.937079	20858	4026	9.65468	0.1	0.781	NADH-quinone oxidoreductase subunit F (EC 7.1.1.-) (NADH dehydrogenase I subunit F) (NDH-1 subunit F) (NUO6)
NUOG_ECOLI	908	614	0.737885	51700	9978.7	14.8936	0.1	0.635	NADH-quinone oxidoreductase subunit G (EC 7.1.1.-) (NADH dehydrogenase I subunit G) (NDH-1 subunit G) (NUO7)
NUOH_ECOLI	325	308	0.950769	39727	4292.3	13.8909	0.1	0.793	NADH-quinone oxidoreductase subunit H (EC 7.1.1.-) (NADH dehydrogenase I subunit H) (NDH-1 subunit H) (NUO8)	IM
NUOI_ECOLI	180	124	0.694444	40178	5306.5	42.452	0.1	0.258	NADH-quinone oxidoreductase subunit I (EC 7.1.1.-) (NADH dehydrogenase I subunit I) (NDH-1 subunit I) (NUO9)	IM
NUOJ_ECOLI	184	158	0.858696	37645	10353.3	65.5272	0.1	0.22	NADH-quinone oxidoreductase subunit J (EC 7.1.1.-) (NADH dehydrogenase I subunit J) (NDH-1 subunit J) (NUO10)	IM
NUOK_ECOLI	100	92	0.92	36833	5087.4	55.2978	0.2	0.419	NADH-quinone oxidoreductase subunit K (EC 7.1.1.-) (NADH dehydrogenase I subunit K) (NDH-1 subunit K) (NUO11)	IM
NUOL_ECOLI	613	599	0.983687	53382	7718.2	12.7997	0.5	0.7	NADH-quinone oxidoreductase subunit L (EC 7.1.1.-) (NADH dehydrogenase I subunit L) (NDH-1 subunit L) (NUO12)	IM
NUOM_ECOLI	509	447	0.939096	163506	21877.1	45.768	0.1	0.826	NADH-quinone oxidoreductase subunit M (EC 7.1.1.-) (NADH dehydrogenase I subunit M) (NDH-1 subunit M) (NUO13)	IM
NUON_ECOLI	485	444	0.94433	164502	21554.7	47.0627	0.1	0.708	NADH-quinone oxidoreductase subunit N (EC 7.1.1.-) (NADH dehydrogenase I subunit N) (NDH-1 subunit N) (NUO14)	IM
NUPC_ECOLI	400	396	0.99	10827	1398.6	3.53182	0.5	0.623	Nucleoside permease NupC (Nucleoside-transport system protein NupC)	IM
NUPG_ECOLI	418	378	0.956938	11826	2585.8	6.4645	0.3		Nucleoside permease NupG (Nucleoside-transport system protein NupG)	IM
NUPX_ECOLI	416	401	0.987981	10819	1392.1	3.3871	0.1	0.649	Putative nucleoside permease NupX	IM
NUSA_ECOLI	495	412	0.834343	15248	2256.8	5.46441	0.1	0.642	Transcription termination/antitermination protein NusA (N utilization substance protein A) (Transcription termination/antitermination L factor)
NUSB_ECOLI	139	127	0.913669	30422	7593.8	59.7937	0.1	0.914	Transcription antitermination protein NusB (Antitermination factor NusB) (N utilization substance protein B)
NUSG_ECOLI	181	173	0.961326	23198	4245	24.3966	0.1	0.799	Transcription termination/antitermination protein NusG
OBG_ECOLI	390	364	0.974359	32803	4113.2	10.8242	0.3	0.773	GTPase ObgE/CgtA (EC 3.6.5.-) (GTP-binding protein Obg)
ODO1_ECOLI	933	919	0.986066	12075	1777.2	1.93174	0.2	0.679	2-oxoglutarate dehydrogenase E1 component (EC 1.2.4.2) (Alpha-ketoglutarate dehydrogenase)
ODO2_ECOLI	405	398	0.982716	52242	10473.8	26.3161	0.2	0.759	Dihydrolipoyllysine-residue succinyltransferase component of 2-oxoglutarate dehydrogenase complex (EC 2.3.1.61) (2-oxoglutarate dehydrogenase complex component E2) (OGDC-E2) (Dihydrolipoamide succinyltransferase component of 2-oxoglutarate dehydrogenase complex)
ODP1_ECOLI	887	876	0.992108	8164	737.9	0.838523	0.3	0.522	Pyruvate dehydrogenase E1 component (PDH E1 component) (EC 1.2.4.1)
ODP2_ECOLI	630	420	0.671429	30181	7388.9	17.4678	0.2	0.911	Dihydrolipoyllysine-residue acetyltransferase component of pyruvate dehydrogenase complex (EC 2.3.1.12) (Dihydrolipoamide acetyltransferase component of pyruvate dehydrogenase complex) (E2)
OGRK_ECOLI	72	52	0.75	681701	164404	3044.52	0.2		Prophage late control protein OgrK (Prophage P2 OGR protein)
OGT_ECOLI	171	160	0.947368	22492	7271.7	44.887	0.2	0.795	Methylated-DNA--protein-cysteine methyltransferase (EC 2.1.1.63) (6-O-methylguanine-DNA methyltransferase) (MGMT) (O-6-methylguanine-DNA-alkyltransferase)
OMPA_ECOLI	346	319	0.965318	15141	5477.9	16.4009	0.2	0.566	Outer membrane protein A (Outer membrane protein II*)	OM
OMPC_ECOLI	367	343	1	54281	14115.9	38.4629	0.1	0.7	Outer membrane protein C (Outer membrane protein 1B) (Porin OmpC)	OM
OMPF_ECOLI	362	343	0.997238	26013	5353.6	14.8299	0.2	0.774	Outer membrane protein F (Outer membrane protein 1A) (Outer membrane protein B) (Outer membrane protein IA) (Porin OmpF)	OM
OMPG_ECOLI	301	190	0.631229	6760	1984.8	10.4463	0.1	0.445	Outer membrane protein G	OM
OMPL_ECOLI	230	229	1	2112	259.9	1.13	0.2	0.403	Porin OmpL	OM
OMPN_ECOLI	377	346	1	35143	9427.6	25.0069	0.1	0.765	Outer membrane protein N (Porin OmpN)	OM
OMPR_ECOLI	239	222	0.953975	197884	40356.7	177.003	0.5	0.996	Transcriptional regulatory protein OmpR
OMPT_ECOLI	317	307	0.977918	1146	401.9	1.29645	0.1	0.401	Protease 7 (EC 3.4.23.49) (Omptin) (Outer membrane protein 3B) (Protease A) (Protease VII)	OM
OMPW_ECOLI	212	205	0.995283	32152	10669.1	50.5645	0.2	0.739	Outer membrane protein W	OM
OMPX_ECOLI	171	170	1	55894	21217.2	124.077	0.2	0.896	Outer membrane protein X	OM
OPDA_ECOLI	680	668	0.989706	14004	3419.5	5.08098	0.1	0.87	Oligopeptidase A (EC 3.4.24.70)
OPGB_ECOLI	763	478	0.635649	25293	7462.2	15.386	0.1		Phosphoglycerol transferase I (EC 2.7.8.20) (Phosphatidylglycerol--membrane-oligosaccharide glycerophosphotransferase)	IM
OPGC_ECOLI	385	338	0.92987	58151	26833.2	74.9531	0.1		Glucans biosynthesis protein C (EC 2.1.-.-)	IM
OPGD_ECOLI	551	498	0.91833	4475	784.6	1.55059	0.1	0.579	Glucans biosynthesis protein D	PE
OPGE_ECOLI	527	439	0.870968	40568	12088.7	26.337	0.2		Phosphoethanolamine transferase OpgE (EC 2.7.-.-)	IM
OPGG_ECOLI	511	494	0.972603	4479	781	1.57143	0.5	0.602	Glucans biosynthesis protein G	PE
OPGH_ECOLI	847	761	0.929162	2938	510.9	0.649174	0.2		Glucans biosynthesis glucosyltransferase H (EC 2.4.1.-)	IM
OPPA_ECOLI	543	524	0.974217	14047	2428.5	4.59074	0.8	0.789	Periplasmic oligopeptide-binding protein	PE
OPPB_ECOLI	306	276	0.964052	162350	28977.8	98.2298	0.2		Oligopeptide transport system permease protein OppB	IM
OPPC_ECOLI	302	266	0.900662	203798	35043.4	128.836	0.2		Oligopeptide transport system permease protein OppC	IM
OPPD_ECOLI	337	274	0.827893	115856	23001.8	82.4437	0.8	0.956	Oligopeptide transport ATP-binding protein OppD
OPPF_ECOLI	334	272	0.853293	114532	22338.5	78.3807	0.8	0.93	Oligopeptide transport ATP-binding protein OppF
ORN_ECOLI	181	156	0.917127	72888	18786.7	113.173	0.1	0.688	Oligoribonuclease (EC 3.1.-.-)
ORTT_ECOLI	57	50	0.877193	1866	485.2	9.704	0.3		Orphan toxin OrtT	IM
OSMB_ECOLI	72	61	0.847222	28310	8114.5	133.025	0.3		Osmotically-inducible lipoprotein B	LPO
OSMC_ECOLI	143	129	0.923077	33885	8584.9	65.0371	0.1	0.846	Peroxiredoxin OsmC (EC 1.11.1.15) (Osmotically-inducible protein C)
OSME_ECOLI	112	89	0.803571	8046	1992.2	22.1356	0.3	0.516	Osmotically-inducible putative lipoprotein OsmE (Activator of ntr-like gene protein)	LPO
OSMY_ECOLI	201	176	0.905473	14978	4532.6	24.9044	0.1		Osmotically-inducible protein Y	PE
OTC1_ECOLI	334	303	0.979042	34960	5727.7	17.5159	0.1	0.957	Ornithine carbamoyltransferase subunit I (OTCase-1) (EC 2.1.3.3)
OTC2_ECOLI	334	302	0.979042	34968	5739.4	17.5517	0.1	0.95	Ornithine carbamoyltransferase subunit F (OTCase-2) (EC 2.1.3.3)
OTNC_ECOLI	212	183	0.886792	33121	6352.5	33.7899	0.1	0.891	3-oxo-tetronate 4-phosphate decarboxylase (EC 4.1.1.104)
OTNI_ECOLI	258	221	0.883721	69517	20827.7	91.3496	0.2	0.77	2-oxo-tetronate isomerase (EC 5.3.1.35) (2-dehydrotetronate isomerase) (Glyoxylate-induced protein YgbM)
OTNK_ECOLI	388	381	0.984536	5839	2064.9	5.4055	0.1	0.688	3-oxo-tetronate kinase (EC 2.7.1.217) (3-dehydrotetronate 4-kinase)
OTSA_ECOLI	474	454	0.959916	10484	2411.8	5.30066	0.2	0.818	Trehalose-6-phosphate synthase (TPS) (EC 2.4.1.15) (Alpha,alpha-trehalose-phosphate synthase [UDP-forming]) (Osmoregulatory trehalose synthesis protein A) (OtsA) (UDP-glucose-glucosephosphate glucosyltransferase)
OTSB_ECOLI	266	221	0.868421	62592	19058.5	82.5043	0.1		Trehalose-6-phosphate phosphatase (TPP) (EC 3.1.3.12) (Osmoregulatory trehalose synthesis protein B) (Trehalose 6-phosphate phosphatase) (Trehalose-phosphatase)
OXC_ECOLI	564	534	0.955674	61927	13786.8	25.5785	0.3	0.785	Oxalyl-CoA decarboxylase (EC 4.1.1.8)
OXYR_ECOLI	305	294	0.963934	8554	1557.5	5.29762	0.8	0.641	Hydrogen peroxide-inducible genes activator (Morphology and auto-aggregation control protein)
P5CR_ECOLI	269	263	0.981413	20002	5865.9	22.2193	0.2	0.962	Pyrroline-5-carboxylate reductase (P5C reductase) (P5CR) (EC 1.5.1.2) (PCA reductase)
PA1_ECOLI	289	262	0.906574	3473	717.5	2.73855	0.1	0.527	Phospholipase A1 (EC 3.1.1.32) (EC 3.1.1.4) (Detergent-resistant phospholipase A) (DR-phospholipase A) (Outer membrane phospholipase A) (OM PLA) (OMPLA) (Phosphatidylcholine 1-acylhydrolase)	OM
PAAA_ECOLI	309	229	0.747573	20000	2792.8	12.09	0.1	0.335	1,2-phenylacetyl-CoA epoxidase, subunit A (EC 1.14.13.149) (1,2-phenylacetyl-CoA epoxidase, catalytic subunit alpha) (1,2-phenylacetyl-CoA monooxygenase, subunit A)
PAAB_ECOLI	95	60	0.631579	32994	5132	85.5333	0.1	0.091	1,2-phenylacetyl-CoA epoxidase, subunit B (1,2-phenylacetyl-CoA monooxygenase, subunit B)
PAAC_ECOLI	248	210	0.850806	13554	2323.4	11.0114	0.1	0.393	1,2-phenylacetyl-CoA epoxidase, subunit C (1,2-phenylacetyl-CoA epoxidase, structural subunit beta) (1,2-phenylacetyl-CoA monooxygenase, subunit C)
PAAD_ECOLI	165	112	0.733333	32009	9335.3	77.1512	0.1		Putative 1,2-phenylacetyl-CoA epoxidase, subunit D (1,2-phenylacetyl-CoA monooxygenase, subunit D)
PAAE_ECOLI	356	231	0.668539	91670	25652.1	107.782	0.1		1,2-phenylacetyl-CoA epoxidase, subunit E (EC 1.-.-.-) (1,2-phenylacetyl-CoA epoxidase, reductase subunit) (1,2-phenylacetyl-CoA monooxygenase, subunit E)
PAAF_ECOLI	255	245	0.960784	193495	42483.1	173.4	0.1	0.85	2,3-dehydroadipyl-CoA hydratase (EC 4.2.1.17) (Enoyl-CoA hydratase)
PAAG_ECOLI	262	250	0.965649	135373	32860.1	129.882	0.1	1	1,2-epoxyphenylacetyl-CoA isomerase (EC 5.3.3.18)
PAAH_ECOLI	475	353	0.922105	35493	6459.4	14.7475	0.1	0.884	3-hydroxyadipyl-CoA dehydrogenase (EC 1.1.1.-)
PAAI_ECOLI	140	119	0.85	28217	6709.9	56.3857	0.5	0.983	Acyl-coenzyme A thioesterase PaaI (EC 3.1.2.-) (Phenylacetic acid degradation protein PaaI)
PAAJ_ECOLI	401	389	0.990025	101077	15880.3	40.0008	0.1	0.91	3-oxoadipyl-CoA/3-oxo-5,6-dehydrosuberyl-CoA thiolase (EC 2.3.1.174) (EC 2.3.1.223)
PAAK_ECOLI	437	339	0.816934	270656	77621.2	217.426	0.2	0.674	Phenylacetate-coenzyme A ligase (EC 6.2.1.30) (Phenylacetyl-CoA ligase) (PA-CoA ligase)
PAAX_ECOLI	316	265	0.85443	3993	1211.1	4.48556	0.1		Transcriptional repressor PaaX
PAAY_ECOLI	196	167	0.852041	16401	3352.7	20.076	0.5	0.931	Phenylacetic acid degradation protein PaaY
PAAZ_ECOLI	681	463	0.726872	157730	30745.6	62.1123	0.1	0.545	Bifunctional protein PaaZ [Includes: 2-oxepin-2(3H)-ylideneacetyl-CoA hydrolase (EC 3.3.2.12) (Oxepin-CoA hydrolase); 3-oxo-5,6-dehydrosuberyl-CoA semialdehyde dehydrogenase (EC 1.2.1.91)]
PABA_ECOLI	187	175	0.935829	157118	37232.9	212.759	0.1	0.835	Aminodeoxychorismate synthase component 2 (ADC synthase) (ADCS) (EC 2.6.1.85) (4-amino-4-deoxychorismate synthase component 2) (Aminodeoxychorismate synthase, glutamine amidotransferase component)
PABB_ECOLI	453	424	0.949227	36342	8396.2	19.526	0.1	0.908	Aminodeoxychorismate synthase component 1 (ADC synthase) (ADCS) (EC 2.6.1.85) (4-amino-4-deoxychorismate synthase component 1)
PABC_ECOLI	269	245	0.914498	38286	9732.7	39.5638	0.1	0.943	Aminodeoxychorismate lyase (EC 4.1.3.38) (4-amino-4-deoxychorismate lyase) (ADC lyase) (ADCL)
PAGP_ECOLI	186	174	0.935484	2061	384	2.2069	0.1	0.464	Lipid A palmitoyltransferase PagP (EC 2.3.1.251) (Lipid A acylation protein)	OM
PAL_ECOLI	173	161	0.930636	72787	24195.7	150.284	0.1	0.803	Peptidoglycan-associated lipoprotein (PAL) (Tol-Pal system lipoprotein Pal)	LPO
PANB_ECOLI	264	218	0.863636	36221	5837	25.6009	0.1	0.735	3-methyl-2-oxobutanoate hydroxymethyltransferase (EC 2.1.2.11) (Ketopantoate hydroxymethyltransferase) (KPHMT)
PANC_ECOLI	283	277	0.985866	12645	3819.5	13.69	0.3	0.928	Pantothenate synthetase (PS) (EC 6.3.2.1) (Pantoate--beta-alanine ligase) (Pantoate-activating enzyme)
PAND_ECOLI	126	117	0.928571	8574	1283.5	10.9701	0.2	0.898	Aspartate 1-decarboxylase (EC 4.1.1.11) (Aspartate alpha-decarboxylase) [Cleaved into: Aspartate 1-decarboxylase beta chain; Aspartate 1-decarboxylase alpha chain]
PANE_ECOLI	303	288	0.950495	33582	10602.8	36.8153	0.2	0.782	2-dehydropantoate 2-reductase (EC 1.1.1.169) (Ketopantoate reductase) (KPA reductase) (KPR)
PANF_ECOLI	483	461	0.968944	47763	11100.3	23.7186	0.1		Sodium/pantothenate symporter (Pantothenate permease)	IM
PANZ_ECOLI	127	108	0.850394	461451	164620	1524.26	0.1	0.661	PanD regulatory factor
PAOA_ECOLI	229	148	0.71179	40739	8012.8	49.1583	0.1	0.906	Aldehyde oxidoreductase iron-sulfur-binding subunit PaoA (EC 1.2.99.6)
PAOB_ECOLI	318	259	0.971698	20484	6527.8	21.1256	0.1	0.831	Aldehyde oxidoreductase FAD-binding subunit PaoB (EC 1.2.99.6)
PAOC_ECOLI	732	709	0.974044	29666	7535.4	10.5686	0.2	0.796	Aldehyde oxidoreductase molybdenum-binding subunit PaoC (EC 1.2.99.6)
PAOD_ECOLI	318	283	0.889937	7390	2327.9	8.2258	0.2		Molybdenum cofactor insertion chaperone PaoD
PARC_ECOLI	752	679	0.912234	30557	4633.2	6.75394	0.1	0.79	DNA topoisomerase 4 subunit A (EC 5.6.2.3) (Topoisomerase IV subunit A)
PARE_ECOLI	630	616	0.988889	36829	3540.3	5.68266	0.1	0.779	DNA topoisomerase 4 subunit B (EC 5.6.2.3) (Topoisomerase IV subunit B)
PAT_ECOLI	459	391	0.873638	90791	18070	45.0623	0.3	0.898	Putrescine aminotransferase (EC 2.6.1.82) (Putrescine--2-oxoglutaric acid transaminase) (PAT) (PATase)
PBL_ECOLI	158	117	0.803797	80609	17805.8	140.203	0.1	0.695	Putative peptidoglycan-binding-like protein
PBP7_ECOLI	310	269	0.877419	29777	7077.7	26.021	0.3	0.911	D-alanyl-D-alanine endopeptidase (DD-endopeptidase) (EC 3.4.21.-) (Penicillin-binding protein 7) (PBP-7)	PE
PBPA_ECOLI	850	748	0.969412	10465	2585.4	3.13762	0.1	0.699	Penicillin-binding protein 1A (PBP-1a) (PBP1a) [Includes: Penicillin-insensitive transglycosylase (EC 2.4.1.129) (Peptidoglycan TGase); Penicillin-sensitive transpeptidase (EC 3.4.16.4) (DD-transpeptidase)]
[truncated: 2,392 more rows]

## Sheet: column explanations
Uniprot identifier	Uniprot identifier from UniProt.org
Num positions	Number of amino acids in the protein sequence
Num covered	Number of amino acids in the final sequence alignment with
Percent covered	Num covered / Num positions
N sequences	Number of sequences found
N_eff	Effective number of sequences (sequence neighborhood threshold = 0.8)
N_eff / L	N_eff / Num positions
bitscore	bitscore used for sequence alignment in Jackhmmer (domain_threshold and sequence_threshold input parameters)
precision	Precision of top L ECs compared to monomer crystal structures, distance < 5 Angstrom. Empty if no monomer structures found
Protein names	Protein names listed on UniProt
Membrane compartment	Membrane compartment code from Babu et al. 2018, no code = not inferred to be in membrance (ie, cytoplasmic)
