# Supplementary material for: Large-scale discovery of protein interactions at residue resolution using co-evolution calculated from genomic sequences
Source: Nat Commun. 2021 Mar 2;12:1396. doi: 10.1038/s41467-021-21636-z (PMC7925567; doi:10.1038/s41467-021-21636-z)
Supplement: Supplementary file 4 — Supplementary Data 2 [file 41467_2021_21636_MOESM4_ESM.xlsx]

## Sheet: Calibration Set
prefix	Uniprot ID 1	Uniprot ID 2	Sequence Length 1	Sequence Length 2	PDB	Chain 1	Chain 2	N residue contacts (5Ang)	PFAM domains 1	PFAM domains 2	Chain start 1	Chain end 1	Chain start 2	Chain end 2	Protein name 1	Gene name 1	Protein name 2	Gene name 2	Organism 1	Organism 2	Resolution (Ang)	contains DNA	contains RNA
allpdb0006	RRP43_YEAST	RRP44_YEAST	394	1001	4IFD	C	J	33	PF01138;	PF13638;PF17216;PF17215;	2	394	1	1001	Exosome complex component RRP43 (Ribosomal RNA-processing protein 43)	RRP43 YCR035C YCR35C YCR522	Exosome complex exonuclease DIS3 (EC 3.1.13.-) (EC 3.1.26.-) (Chromosome disjunction protein 3) (Ribosomal RNA-processing protein 44)	DIS3 RRP44 YOL021C O2197	Saccharomyces cerevisiae (strain ATCC 204508 / S288c) (Baker's yeast)	Saccharomyces cerevisiae (strain ATCC 204508 / S288c) (Baker's yeast)	2.81	N	Y
allpdb0007	RRP45_YEAST	RRP40_YEAST	305	240	4IFD	A	G	55	PF01138;PF03725;	PF15985;	2	305	1	240	Exosome complex component RRP45 (Ribosomal RNA-processing protein 45)	RRP45 YDR280W D9954.1	Exosome complex component RRP40 (Ribosomal RNA-processing protein 40)	RRP40 YOL142W	Saccharomyces cerevisiae (strain ATCC 204508 / S288c) (Baker's yeast)	Saccharomyces cerevisiae (strain ATCC 204508 / S288c) (Baker's yeast)	2.81	N	Y
allpdb0009	RRP6_YEAST	CSL4_YEAST	733	292	4IFD	K	I	53	PF01612;PF00570;PF08066;	PF10447;	518	693	1	292	Exosome complex exonuclease RRP6 (EC 3.1.13.-) (Ribosomal RNA-processing protein 6)	RRP6 UNC733 YOR001W	Exosome complex component CSL4 (CEP1 synthetic lethal protein 4)	CSL4 SKI4 YNL232W N1154	Saccharomyces cerevisiae (strain ATCC 204508 / S288c) (Baker's yeast)	Saccharomyces cerevisiae (strain ATCC 204508 / S288c) (Baker's yeast)	2.81	N	Y
allpdb0019	PSBO_THEVL	PSBU_THEVL	244	104	4UB8	o	u	31	PF01716;	PF06514;	1	244	1	104	Photosystem II manganese-stabilizing polypeptide (MSP)	psbO	Photosystem II 12 kDa extrinsic protein (PS II complex 12 kDa extrinsic protein) (PSII-U)	psbU	Thermosynechococcus vulcanus (Synechococcus vulcanus)	Thermosynechococcus vulcanus (Synechococcus vulcanus)	1.95	N	N
allpdb0021	PSBE_THEVL	PSBY_THEVL	84	34	4UB8	E	R	38	PF00283;PF00284;	PF06298;	1	84	1	34	Cytochrome b559 subunit alpha (PSII reaction center subunit V)	psbE	Photosystem II protein Y (Fragment)	psbY	Thermosynechococcus vulcanus (Synechococcus vulcanus)	Thermosynechococcus vulcanus (Synechococcus vulcanus)	1.95	N	N
allpdb0024	PSBE_THEVL	PSBJ_THEVL	84	40	4UB8	e	j	33	PF00283;PF00284;	PF01788;	1	84	2	40	Cytochrome b559 subunit alpha (PSII reaction center subunit V)	psbE	Photosystem II reaction center protein J (PSII-J)	psbJ	Thermosynechococcus vulcanus (Synechococcus vulcanus)	Thermosynechococcus vulcanus (Synechococcus vulcanus)	1.95	N	N
allpdb0025	PSBZ_THEVL	YCF12_THEVL	62	30	4UB8	Z	Y	21	PF01737;	PF05969;	1	62	1	30	Photosystem II reaction center protein Z (PSII-Z)	psbZ	Photosystem II reaction center protein Ycf12 (Fragment)	ycf12 psbY	Thermosynechococcus vulcanus (Synechococcus vulcanus)	Thermosynechococcus vulcanus (Synechococcus vulcanus)	1.95	N	N
allpdb0027	PSBT_THEVL	PSBL_THEVL	32	37	4UB8	T	L	33	PF01405;	PF02419;	1	31	1	37	Photosystem II reaction center protein T (PSII-T) (PSII-Tc)	psbT	Photosystem II reaction center protein L (PSII-L)	psbL	Thermosynechococcus vulcanus (Synechococcus vulcanus)	Thermosynechococcus vulcanus (Synechococcus vulcanus)	1.95	N	N
allpdb0033	RFC1_YEAST	PCNA_YEAST	861	258	1SXJ	A	G	71	PF00004;PF00533;PF08519;	PF02747;PF00705;	295	785	1	258	Replication factor C subunit 1 (Replication factor C1) (Activator 1 95 kDa subunit) (Cell division control protein 44)	RFC1 CDC44 YOR217W YOR50-7	Proliferating cell nuclear antigen (PCNA)	POL30 YBR088C YBR0811	Saccharomyces cerevisiae (strain ATCC 204508 / S288c) (Baker's yeast)	Saccharomyces cerevisiae (strain ATCC 204508 / S288c) (Baker's yeast)	2.85	N	N
allpdb0034	RFC4_YEAST	PCNA_YEAST	323	258	1SXJ	B	G	19	PF00004;PF08542;	PF02747;PF00705;	1	323	1	258	Replication factor C subunit 4 (Replication factor C4) (Activator 1 37 kDa subunit)	RFC4 YOL094C O0923	Proliferating cell nuclear antigen (PCNA)	POL30 YBR088C YBR0811	Saccharomyces cerevisiae (strain ATCC 204508 / S288c) (Baker's yeast)	Saccharomyces cerevisiae (strain ATCC 204508 / S288c) (Baker's yeast)	2.85	N	N
allpdb0037	H2B1J_HUMAN	H4_HUMAN	126	103	3WTP	H	F	23	PF00125;	PF15511;	1	126	1	103	Histone H2B type 1-J (Histone H2B.1) (Histone H2B.r) (H2B/r)	HIST1H2BJ H2BFR	Histone H4	HIST1H4A H4/A H4FA; HIST1H4B H4/I H4FI; HIST1H4C H4/G H4FG; HIST1H4D H4/B H4FB; HIST1H4E H4/J H4FJ; HIST1H4F H4/C H4FC; HIST1H4H H4/H H4FH; HIST1H4I H4/M H4FM; HIST1H4J H4/E H4FE; HIST1H4K H4/D H4FD; HIST1H4L H4/K H4FK; HIST2H4A H4/N H4F2 H4FN HIST2H4; HIST2H4B H4/O H4FO; HIST4H4	Homo sapiens (Human)	Homo sapiens (Human)	2.67	Y	N
allpdb0039	CY1_BOVIN	QCR6_BOVIN	325	91	2FYU	D	H	70	PF02167;	PF02320;	85	325	14	91	Cytochrome c1, heme protein, mitochondrial (Complex III subunit 4) (Complex III subunit IV) (Cytochrome b-c1 complex subunit 4) (Ubiquinol-cytochrome-c reductase complex cytochrome c1 subunit) (Cytochrome c-1)	CYC1	Cytochrome b-c1 complex subunit 6, mitochondrial (Complex III subunit 6) (Complex III subunit VIII) (Cytochrome c1 non-heme 11 kDa protein) (Mitochondrial hinge protein) (Ubiquinol-cytochrome c reductase complex 11 kDa protein)	UQCRH	Bos taurus (Bovine)	Bos taurus (Bovine)	2.26	N	N
allpdb0040	CY1_BOVIN	QCR8_BOVIN	325	82	2FYU	D	G	49	PF02167;	PF02939;	85	325	2	82	Cytochrome c1, heme protein, mitochondrial (Complex III subunit 4) (Complex III subunit IV) (Cytochrome b-c1 complex subunit 4) (Ubiquinol-cytochrome-c reductase complex cytochrome c1 subunit) (Cytochrome c-1)	CYC1	Cytochrome b-c1 complex subunit 8 (Complex III subunit 8) (Complex III subunit VIII) (Ubiquinol-cytochrome c reductase complex 9.5 kDa protein) (Ubiquinol-cytochrome c reductase complex ubiquinone-binding protein QP-C)	UQCRQ	Bos taurus (Bovine)	Bos taurus (Bovine)	2.26	N	N
allpdb0041	CY1_BOVIN	QCR9_BOVIN	325	64	2FYU	D	J	55	PF02167;	PF05365;	85	325	2	63	Cytochrome c1, heme protein, mitochondrial (Complex III subunit 4) (Complex III subunit IV) (Cytochrome b-c1 complex subunit 4) (Ubiquinol-cytochrome-c reductase complex cytochrome c1 subunit) (Cytochrome c-1)	CYC1	Cytochrome b-c1 complex subunit 9 (Complex III subunit 9) (Complex III subunit X) (Cytochrome c1 non-heme 7 kDa protein) (Ubiquinol-cytochrome c reductase complex 7.2 kDa protein)	UQCR10	Bos taurus (Bovine)	Bos taurus (Bovine)	2.26	N	N
allpdb0042	CYB_BOVIN	CY1_BOVIN	379	325	2FYU	C	D	96	PF00032;PF00033;	PF02167;	1	379	85	325	Cytochrome b (Complex III subunit 3) (Complex III subunit III) (Cytochrome b-c1 complex subunit 3) (Ubiquinol-cytochrome-c reductase complex cytochrome b subunit)	MT-CYB COB CYTB MTCYB	Cytochrome c1, heme protein, mitochondrial (Complex III subunit 4) (Complex III subunit IV) (Cytochrome b-c1 complex subunit 4) (Ubiquinol-cytochrome-c reductase complex cytochrome c1 subunit) (Cytochrome c-1)	CYC1	Bos taurus (Bovine)	Bos taurus (Bovine)	2.26	N	N
allpdb0043	CYB_BOVIN	UCRI_BOVIN	379	274	2FYU	C	E	81	PF00032;PF00033;	PF00355;PF09165;PF02921;	1	379	1	274	Cytochrome b (Complex III subunit 3) (Complex III subunit III) (Cytochrome b-c1 complex subunit 3) (Ubiquinol-cytochrome-c reductase complex cytochrome b subunit)	MT-CYB COB CYTB MTCYB	Cytochrome b-c1 complex subunit Rieske, mitochondrial (EC 1.10.2.2) (Complex III subunit 5) (Cytochrome b-c1 complex subunit 5) (Rieske iron-sulfur protein) (RISP) (Rieske protein UQCRFS1) (Ubiquinol-cytochrome c reductase iron-sulfur subunit) [Cleaved into: Cytochrome b-c1 complex subunit 9 (Su9) (Subunit 9) (8 kDa subunit 9) (Complex III subunit IX) (Cytochrome b-c1 complex subunit 11) (Ubiquin…	UQCRFS1	Bos taurus (Bovine)	Bos taurus (Bovine)	2.26	N	N
allpdb0044	CYB_BOVIN	QCR7_BOVIN	379	111	2FYU	C	F	78	PF00032;PF00033;	PF02271;	1	379	2	111	Cytochrome b (Complex III subunit 3) (Complex III subunit III) (Cytochrome b-c1 complex subunit 3) (Ubiquinol-cytochrome-c reductase complex cytochrome b subunit)	MT-CYB COB CYTB MTCYB	Cytochrome b-c1 complex subunit 7 (Complex III subunit 7) (Complex III subunit VII) (QP-C) (Ubiquinol-cytochrome c reductase complex 14 kDa protein)	UQCRB	Bos taurus (Bovine)	Bos taurus (Bovine)	2.26	N	N
allpdb0046	CYB_BOVIN	QCR8_BOVIN	379	82	2FYU	C	G	62	PF00032;PF00033;	PF02939;	1	379	2	82	Cytochrome b (Complex III subunit 3) (Complex III subunit III) (Cytochrome b-c1 complex subunit 3) (Ubiquinol-cytochrome-c reductase complex cytochrome b subunit)	MT-CYB COB CYTB MTCYB	Cytochrome b-c1 complex subunit 8 (Complex III subunit 8) (Complex III subunit VIII) (Ubiquinol-cytochrome c reductase complex 9.5 kDa protein) (Ubiquinol-cytochrome c reductase complex ubiquinone-binding protein QP-C)	UQCRQ	Bos taurus (Bovine)	Bos taurus (Bovine)	2.26	N	N
allpdb0047	QCR9_BOVIN	QCR10_BOVIN	64	56	2FYU	J	K	35	PF05365;	PF08997;	2	63	1	56	Cytochrome b-c1 complex subunit 9 (Complex III subunit 9) (Complex III subunit X) (Cytochrome c1 non-heme 7 kDa protein) (Ubiquinol-cytochrome c reductase complex 7.2 kDa protein)	UQCR10	Cytochrome b-c1 complex subunit 10 (Complex III subunit 10) (Complex III subunit XI) (Ubiquinol-cytochrome c reductase complex 6.4 kDa protein)	UQCR11 UQCR	Bos taurus (Bovine)	Bos taurus (Bovine)	2.26	N	N
allpdb0048	CYB_BOVIN	QCR1_BOVIN	379	480	2FYU	C	A	24	PF00032;PF00033;	PF00675;PF05193;	1	379	35	480	Cytochrome b (Complex III subunit 3) (Complex III subunit III) (Cytochrome b-c1 complex subunit 3) (Ubiquinol-cytochrome-c reductase complex cytochrome b subunit)	MT-CYB COB CYTB MTCYB	Cytochrome b-c1 complex subunit 1, mitochondrial (Complex III subunit 1) (Core protein I) (Ubiquinol-cytochrome-c reductase complex core protein 1)	UQCRC1	Bos taurus (Bovine)	Bos taurus (Bovine)	2.26	N	N
allpdb0051	QCR7_BOVIN	QCR8_BOVIN	111	82	2FYU	F	G	21	PF02271;	PF02939;	2	111	2	82	Cytochrome b-c1 complex subunit 7 (Complex III subunit 7) (Complex III subunit VII) (QP-C) (Ubiquinol-cytochrome c reductase complex 14 kDa protein)	UQCRB	Cytochrome b-c1 complex subunit 8 (Complex III subunit 8) (Complex III subunit VIII) (Ubiquinol-cytochrome c reductase complex 9.5 kDa protein) (Ubiquinol-cytochrome c reductase complex ubiquinone-binding protein QP-C)	UQCRQ	Bos taurus (Bovine)	Bos taurus (Bovine)	2.26	N	N
allpdb0053	UCRI_CHICK	D0VX32_CHICK	272	81	3L75	R	T	34	PF00355;PF09165;PF02921;	PF02939;	45	272	1	81	Cytochrome b-c1 complex subunit Rieske, mitochondrial (EC 1.10.2.2) (Complex III subunit 5) (Cytochrome b-c1 complex subunit 5) (Rieske iron-sulfur protein) (RISP) (Rieske protein UQCRFS1) (Ubiquinol-cytochrome c reductase iron-sulfur subunit) [Cleaved into: Cytochrome b-c1 complex subunit 9 (Su9) (Subunit 9) (Complex III subunit IX)]	UQCRFS1 RCJMB04_5b19	Mitochondrial ubiquinol-cytochrome c reductase ubiquinone-binding protein qp-c (EC 1.10.2.2)		Gallus gallus (Chicken)	Gallus gallus (Chicken)	2.79	N	N
allpdb0055	D0VX28_CHICK	D0VX32_CHICK	77	81	3L75	H	G	23	PF02320;	PF02939;	1	77	1	81	Cytochrome b-c1 complex subunit 6		Mitochondrial ubiquinol-cytochrome c reductase ubiquinone-binding protein qp-c (EC 1.10.2.2)		Gallus gallus (Chicken)	Gallus gallus (Chicken)	2.79	N	N
allpdb0056	D0VX26_CHICK	D0VX30_CHICK	241	110	3L75	Q	S	22	PF02167;	PF02271;	1	241	1	110	Mitochondrial cytochrome c1, heme protein (EC 1.10.2.2)		Cytochrome b-c1 complex subunit 7		Gallus gallus (Chicken)	Gallus gallus (Chicken)	2.79	N	N
allpdb0058	PSAJ_THEEB	PSAF_THEEB	41	164	1JB0	J	F	49	PF01701;	PF02507;	1	41	1	164	Photosystem I reaction center subunit IX	psaJ tsr2412	Photosystem I reaction center subunit III (PSI-F)	psaF tlr2411	Thermosynechococcus elongatus (strain BP-1)	Thermosynechococcus elongatus (strain BP-1)	2.5	N	N
allpdb0060	PSAD_THEEB	PSAL_THEEB	139	155	1JB0	D	L	31	PF02531;	PF02605;	2	139	2	155	Photosystem I reaction center subunit II (Photosystem I 16 kDa polypeptide) (PSI-D)	psaD tll1724	Photosystem I reaction center subunit XI (PSI subunit V) (PSI-L)	psaL tlr2404	Thermosynechococcus elongatus (strain BP-1)	Thermosynechococcus elongatus (strain BP-1)	2.5	N	N
allpdb0065	TPPC3_MOUSE	TPPC1_MOUSE	180	145	2J3T	A	C	54	PF04051;	PF04099;	1	180	1	145	Trafficking protein particle complex subunit 3 (BET3 homolog)	Trappc3 Bet3	Trafficking protein particle complex subunit 1	Trappc1	Mus musculus (Mouse)	Mus musculus (Mouse)	2.4	N	N
allpdb0067	ARPC2_BOVIN	ARPC4_BOVIN	300	168	1K8K	D	F	126	PF04045;	PF05856;	1	300	1	168	Actin-related protein 2/3 complex subunit 2 (Arp2/3 complex 34 kDa subunit) (p34-ARC)	ARPC2	Actin-related protein 2/3 complex subunit 4 (Arp2/3 complex 20 kDa subunit) (p20-ARC)	ARPC4	Bos taurus (Bovine)	Bos taurus (Bovine)	2	N	N
allpdb0068	ARP3_BOVIN	ARPC3_BOVIN	418	178	1K8K	A	E	52	PF00022;	PF04062;	1	418	1	178	Actin-related protein 3 (Actin-2) (Actin-like protein 3)	ACTR3 ARP3	Actin-related protein 2/3 complex subunit 3 (Arp2/3 complex 21 kDa subunit) (p21-ARC)	ARPC3	Bos taurus (Bovine)	Bos taurus (Bovine)	2	N	N
allpdb0070	ARP3_BOVIN	ARPC2_BOVIN	418	300	1K8K	A	D	111	PF00022;	PF04045;	1	418	1	300	Actin-related protein 3 (Actin-2) (Actin-like protein 3)	ACTR3 ARP3	Actin-related protein 2/3 complex subunit 2 (Arp2/3 complex 34 kDa subunit) (p34-ARC)	ARPC2	Bos taurus (Bovine)	Bos taurus (Bovine)	2	N	N
allpdb0071	ARPC5_BOVIN	ARPC4_BOVIN	151	168	1K8K	G	F	57	PF04699;	PF05856;	1	151	1	168	Actin-related protein 2/3 complex subunit 5 (Arp2/3 complex 16 kDa subunit) (p16-ARC)	ARPC5	Actin-related protein 2/3 complex subunit 4 (Arp2/3 complex 20 kDa subunit) (p20-ARC)	ARPC4	Bos taurus (Bovine)	Bos taurus (Bovine)	2	N	N
allpdb0073	COX1_BOVIN	COX5B_BOVIN	514	129	2Y69	N	S	91	PF00115;	PF01215;	1	514	1	129	Cytochrome c oxidase subunit 1 (EC 1.9.3.1) (Cytochrome c oxidase polypeptide I)	MT-CO1 COI COXI MTCO1	Cytochrome c oxidase subunit 5B, mitochondrial (Cytochrome c oxidase polypeptide VIa) (Cytochrome c oxidase polypeptide Vb)	COX5B	Bos taurus (Bovine)	Bos taurus (Bovine)	1.95	N	N
allpdb0075	COX2_BOVIN	COX6C_BOVIN	227	74	2Y69	B	I	95	PF00116;PF02790;	PF02937;	1	227	1	74	Cytochrome c oxidase subunit 2 (Cytochrome c oxidase polypeptide II)	MT-CO2 COII COXII MTCO2	Cytochrome c oxidase subunit 6C (Cytochrome c oxidase polypeptide VIc) (Cytochrome c oxidase subunit STA)	COX6C	Bos taurus (Bovine)	Bos taurus (Bovine)	1.95	N	N
allpdb0077	COX2_BOVIN	COX5A_BOVIN	227	152	2Y69	B	E	21	PF00116;PF02790;	PF02284;	1	227	1	152	Cytochrome c oxidase subunit 2 (Cytochrome c oxidase polypeptide II)	MT-CO2 COII COXII MTCO2	Cytochrome c oxidase subunit 5A, mitochondrial (Cytochrome c oxidase polypeptide Va)	COX5A	Bos taurus (Bovine)	Bos taurus (Bovine)	1.95	N	N
allpdb0078	COX2_BOVIN	CX6B1_BOVIN	227	86	2Y69	O	U	79	PF00116;PF02790;	PF02297;	1	227	1	86	Cytochrome c oxidase subunit 2 (Cytochrome c oxidase polypeptide II)	MT-CO2 COII COXII MTCO2	Cytochrome c oxidase subunit 6B1 (Cytochrome c oxidase polypeptide VII) (Cytochrome c oxidase subunit AED) (Cytochrome c oxidase subunit VIb isoform 1) (COX VIb-1)	COX6B1 COX6B	Bos taurus (Bovine)	Bos taurus (Bovine)	1.95	N	N
allpdb0080	COX1_BOVIN	COX8B_BOVIN	514	70	2Y69	A	M	69	PF00115;	PF02285;	1	514	1	70	Cytochrome c oxidase subunit 1 (EC 1.9.3.1) (Cytochrome c oxidase polypeptide I)	MT-CO1 COI COXI MTCO1	Cytochrome c oxidase subunit 8B, mitochondrial (Cytochrome c oxidase polypeptide VIII-heart) (Cytochrome c oxidase subunit 8-1) (Cytochrome c oxidase subunit 8H) (IX) (VIIIb)	COX8B COX8H	Bos taurus (Bovine)	Bos taurus (Bovine)	1.95	N	N
allpdb0082	COX1_BOVIN	COX41_BOVIN	514	169	2Y69	A	D	77	PF00115;	PF02936;	1	514	1	169	Cytochrome c oxidase subunit 1 (EC 1.9.3.1) (Cytochrome c oxidase polypeptide I)	MT-CO1 COI COXI MTCO1	Cytochrome c oxidase subunit 4 isoform 1, mitochondrial (Cytochrome c oxidase polypeptide IV) (Cytochrome c oxidase subunit IV isoform 1) (COX IV-1)	COX4I1 COX4	Bos taurus (Bovine)	Bos taurus (Bovine)	1.95	N	N
allpdb0083	COX1_BOVIN	COX2_BOVIN	514	227	2Y69	A	B	248	PF00115;	PF00116;PF02790;	1	514	1	227	Cytochrome c oxidase subunit 1 (EC 1.9.3.1) (Cytochrome c oxidase polypeptide I)	MT-CO1 COI COXI MTCO1	Cytochrome c oxidase subunit 2 (Cytochrome c oxidase polypeptide II)	MT-CO2 COII COXII MTCO2	Bos taurus (Bovine)	Bos taurus (Bovine)	1.95	N	N
allpdb0084	COX2_BOVIN	COX41_BOVIN	227	169	2Y69	B	D	55	PF00116;PF02790;	PF02936;	1	227	1	169	Cytochrome c oxidase subunit 2 (Cytochrome c oxidase polypeptide II)	MT-CO2 COII COXII MTCO2	Cytochrome c oxidase subunit 4 isoform 1, mitochondrial (Cytochrome c oxidase polypeptide IV) (Cytochrome c oxidase subunit IV isoform 1) (COX IV-1)	COX4I1 COX4	Bos taurus (Bovine)	Bos taurus (Bovine)	1.95	N	N
allpdb0086	COX3_BOVIN	COX5B_BOVIN	261	129	2Y69	P	S	65	PF00510;	PF01215;	1	261	1	129	Cytochrome c oxidase subunit 3 (Cytochrome c oxidase polypeptide III)	MT-CO3 COIII COXIII MTCO3	Cytochrome c oxidase subunit 5B, mitochondrial (Cytochrome c oxidase polypeptide VIa) (Cytochrome c oxidase polypeptide Vb)	COX5B	Bos taurus (Bovine)	Bos taurus (Bovine)	1.95	N	N
allpdb0089	COX1_BOVIN	COX3_BOVIN	514	261	2Y69	N	P	170	PF00115;	PF00510;	1	514	1	261	Cytochrome c oxidase subunit 1 (EC 1.9.3.1) (Cytochrome c oxidase polypeptide I)	MT-CO1 COI COXI MTCO1	Cytochrome c oxidase subunit 3 (Cytochrome c oxidase polypeptide III)	MT-CO3 COIII COXIII MTCO3	Bos taurus (Bovine)	Bos taurus (Bovine)	1.95	N	N
allpdb0090	O28416_ARCFU	CMR3_PYRFU	355	322	3X1L	C	B	77	PF03787;	PF09700;	1	355	1	322	Uncharacterized protein	AF_1863	CRISPR system Cmr subunit Cmr3 (CRISPR type III-B/RAMP module-associated protein Cmr3)	cmr3 PF1128	Archaeoglobus fulgidus (strain ATCC 49558 / VC-16 / DSM 4304 / JCM 9628 / NBRC 100126)	Pyrococcus furiosus (strain ATCC 43587 / DSM 3638 / JCM 8422 / Vc1)	2.1	Y	Y
allpdb0091	O28416_ARCFU	CMR5_ARCFU	355	155	3X1L	D	G	31	PF03787;	PF09701;	1	355	1	155	Uncharacterized protein	AF_1863	CRISPR system Cmr subunit Cmr5 (CRISPR type III-B/RAMP module-associated protein Cmr5)	cmr5 AF_1862	Archaeoglobus fulgidus (strain ATCC 49558 / VC-16 / DSM 4304 / JCM 9628 / NBRC 100126)	Archaeoglobus fulgidus (strain ATCC 49558 / VC-16 / DSM 4304 / JCM 9628 / NBRC 100126)	2.1	Y	Y
allpdb0102	PETD_NOSS1	PETG_NOSS1	160	37	4H44	B	G	62	PF00032;	PF02529;	1	160	1	37	Cytochrome b6-f complex subunit 4 (17 kDa polypeptide)	petD alr3422	Cytochrome b6-f complex subunit 5 (Cytochrome b6-f complex subunit PetG) (Cytochrome b6-f complex subunit V)	petG asr1366	Nostoc sp. (strain PCC 7120 / SAG 25.82 / UTEX 2576)	Nostoc sp. (strain PCC 7120 / SAG 25.82 / UTEX 2576)	2.7	N	N
allpdb0105	PETD_NOSS1	CYF_NOSS1	160	333	4H44	B	C	99	PF00032;	PF01333;PF16639;	1	160	45	333	Cytochrome b6-f complex subunit 4 (17 kDa polypeptide)	petD alr3422	Cytochrome f	petA all2452	Nostoc sp. (strain PCC 7120 / SAG 25.82 / UTEX 2576)	Nostoc sp. (strain PCC 7120 / SAG 25.82 / UTEX 2576)	2.7	N	N
allpdb0107	PETG_NOSS1	PETM_NOSS1	37	34	4H44	G	F	37	PF02529;	PF08041;	1	37	1	34	Cytochrome b6-f complex subunit 5 (Cytochrome b6-f complex subunit PetG) (Cytochrome b6-f complex subunit V)	petG asr1366	Cytochrome b6-f complex subunit 7 (Cytochrome b6-f complex subunit PetM) (Cytochrome b6-f complex subunit VII)	petM asl4754	Nostoc sp. (strain PCC 7120 / SAG 25.82 / UTEX 2576)	Nostoc sp. (strain PCC 7120 / SAG 25.82 / UTEX 2576)	2.7	N	N
allpdb0108	CYB6_NOSS1	UCRIA_NOSS1	215	179	4H44	A	D	37	PF00033;	PF08802;PF00355;	1	215	1	179	Cytochrome b6	petB alr3421	Cytochrome b6-f complex iron-sulfur subunit 1 (EC 1.10.9.1) (Plastohydroquinone:plastocyanin oxidoreductase iron-sulfur protein 1) (ISP 1) (RISP 1) (Rieske iron-sulfur protein 1)	petC1 all2453	Nostoc sp. (strain PCC 7120 / SAG 25.82 / UTEX 2576)	Nostoc sp. (strain PCC 7120 / SAG 25.82 / UTEX 2576)	2.7	N	N
allpdb0110	CYF_NOSS1	PETL_NOSS1	333	31	4H44	C	E	30	PF01333;PF16639;	PF05115;	45	333	1	31	Cytochrome f	petA all2452	Cytochrome b6-f complex subunit 6 (Cytochrome b6-f complex subunit PetL) (Cytochrome b6-f complex subunit VI)	petL asl1922	Nostoc sp. (strain PCC 7120 / SAG 25.82 / UTEX 2576)	Nostoc sp. (strain PCC 7120 / SAG 25.82 / UTEX 2576)	2.7	N	N
allpdb0120	RCEL_BLAVI	RCEH_BLAVI	274	258	2WJN	L	H	125	PF00124;	PF05239;PF03967;	1	274	1	258	Reaction center protein L chain (Photosynthetic reaction center L subunit)	pufL	Reaction center protein H chain (Photosynthetic reaction center H subunit)	puhA	Blastochloris viridis (Rhodopseudomonas viridis)	Blastochloris viridis (Rhodopseudomonas viridis)	1.86	N	N
allpdb0123	ATPA_YEAST	ATPG_YEAST	545	311	3ZIA	A	G	27	PF00006;PF00306;PF02874;	PF00231;	36	545	34	311	ATP synthase subunit alpha, mitochondrial	ATP1 YBL099W YBL0827	ATP synthase subunit gamma, mitochondrial (F-ATPase gamma subunit)	ATP3 ATP3a ATP3b YBR039W YBR0408	Saccharomyces cerevisiae (strain ATCC 204508 / S288c) (Baker's yeast)	Saccharomyces cerevisiae (strain ATCC 204508 / S288c) (Baker's yeast)	2.5	N	N
allpdb0124	ATPD_YEAST	ATP5E_YEAST	160	62	3ZIA	R	S	76	PF02823;	PF04627;	23	160	2	62	ATP synthase subunit delta, mitochondrial (F-ATPase delta subunit)	ATP16 YDL004W D2935 YD8119.03	ATP synthase subunit epsilon, mitochondrial (ATPase subunit epsilon)	ATP15 YPL271W P0345	Saccharomyces cerevisiae (strain ATCC 204508 / S288c) (Baker's yeast)	Saccharomyces cerevisiae (strain ATCC 204508 / S288c) (Baker's yeast)	2.5	N	N
allpdb0125	ATPB_YEAST	ATPG_YEAST	511	311	3ZIA	E	G	30	PF00006;PF02874;	PF00231;	34	511	34	311	ATP synthase subunit beta, mitochondrial (EC 3.6.3.14)	ATP2 YJR121W J2041	ATP synthase subunit gamma, mitochondrial (F-ATPase gamma subunit)	ATP3 ATP3a ATP3b YBR039W YBR0408	Saccharomyces cerevisiae (strain ATCC 204508 / S288c) (Baker's yeast)	Saccharomyces cerevisiae (strain ATCC 204508 / S288c) (Baker's yeast)	2.5	N	N
allpdb0126	ATPG_YEAST	ATPD_YEAST	311	160	3ZIA	G	H	66	PF00231;	PF02823;	34	311	23	160	ATP synthase subunit gamma, mitochondrial (F-ATPase gamma subunit)	ATP3 ATP3a ATP3b YBR039W YBR0408	ATP synthase subunit delta, mitochondrial (F-ATPase delta subunit)	ATP16 YDL004W D2935 YD8119.03	Saccharomyces cerevisiae (strain ATCC 204508 / S288c) (Baker's yeast)	Saccharomyces cerevisiae (strain ATCC 204508 / S288c) (Baker's yeast)	2.5	N	N
allpdb0127	ATPG_YEAST	ATP5E_YEAST	311	62	3ZIA	G	I	81	PF00231;	PF04627;	34	311	2	62	ATP synthase subunit gamma, mitochondrial (F-ATPase gamma subunit)	ATP3 ATP3a ATP3b YBR039W YBR0408	ATP synthase subunit epsilon, mitochondrial (ATPase subunit epsilon)	ATP15 YPL271W P0345	Saccharomyces cerevisiae (strain ATCC 204508 / S288c) (Baker's yeast)	Saccharomyces cerevisiae (strain ATCC 204508 / S288c) (Baker's yeast)	2.5	N	N
allpdb0129	ATPG_YEAST	ATIF_YEAST	311	85	3ZIA	Q	T	21	PF00231;	PF04568;	34	311	23	85	ATP synthase subunit gamma, mitochondrial (F-ATPase gamma subunit)	ATP3 ATP3a ATP3b YBR039W YBR0408	ATPase inhibitor, mitochondrial	INH1 YDL181W D1305	Saccharomyces cerevisiae (strain ATCC 204508 / S288c) (Baker's yeast)	Saccharomyces cerevisiae (strain ATCC 204508 / S288c) (Baker's yeast)	2.5	N	N
allpdb0133	TMOC_PSEME	TMOA_PSEME	112	500	4P1B	I	A	54	PF00355;	PF02332;	2	112	2	491	Toluene-4-monooxygenase system, ferredoxin component (T4MO) (Toluene-4-monooxygenase system protein C) (T4moC)	tmoC	Toluene-4-monooxygenase system, hydroxylase component subunit alpha (T4MO) (EC 1.14.13.236) (Toluene-4-monooxygenase hydroxylase subunit) (T4moH) (Toluene-4-monooxygenase system protein A) (T4moA)	tmoA	Pseudomonas mendocina	Pseudomonas mendocina	2.05	N	N
allpdb0143	SDHA_ECOLI	SDHB_ECOLI	588	238	2WDQ	E	F	174	PF00890;PF02910;	PF13085;	1	588	1	238	Succinate dehydrogenase flavoprotein subunit (EC 1.3.5.1)	sdhA b0723 JW0713	Succinate dehydrogenase iron-sulfur subunit (EC 1.3.5.1)	sdhB b0724 JW0714	Escherichia coli (strain K12)	Escherichia coli (strain K12)	2.4	N	N
allpdb0144	DHSC_ECOLI	SDHB_ECOLI	129	238	2WDQ	C	B	79	PF01127;	PF13085;	1	129	1	238	Succinate dehydrogenase cytochrome b556 subunit (Cytochrome b-556)	sdhC cybA b0721 JW0711	Succinate dehydrogenase iron-sulfur subunit (EC 1.3.5.1)	sdhB b0724 JW0714	Escherichia coli (strain K12)	Escherichia coli (strain K12)	2.4	N	N
allpdb0148	SGF11_YEAST	SUS1_YEAST	99	96	3MHS	C	B	85	PF08209;	PF10163;	1	99	1	96	SAGA-associated factor 11 (11 kDa SAGA-associated factor)	SGF11 YPL047W	Transcription and mRNA export factor SUS1	SUS1 YBR111W-A	Saccharomyces cerevisiae (strain ATCC 204508 / S288c) (Baker's yeast)	Saccharomyces cerevisiae (strain ATCC 204508 / S288c) (Baker's yeast)	1.89	N	N
allpdb0149	UBP8_YEAST	SUS1_YEAST	471	96	3MHS	A	B	66	PF00443;PF02148;	PF10163;	1	471	1	96	Ubiquitin carboxyl-terminal hydrolase 8 (EC 3.4.19.12) (Deubiquitinating enzyme 8) (Ubiquitin thioesterase 8) (Ubiquitin-specific-processing protease 8)	UBP8 YMR223W YM9959.05	Transcription and mRNA export factor SUS1	SUS1 YBR111W-A	Saccharomyces cerevisiae (strain ATCC 204508 / S288c) (Baker's yeast)	Saccharomyces cerevisiae (strain ATCC 204508 / S288c) (Baker's yeast)	1.89	N	N
allpdb0152	UBP8_YEAST	SGF11_YEAST	471	99	3MHS	A	C	140	PF00443;PF02148;	PF08209;	1	471	1	99	Ubiquitin carboxyl-terminal hydrolase 8 (EC 3.4.19.12) (Deubiquitinating enzyme 8) (Ubiquitin thioesterase 8) (Ubiquitin-specific-processing protease 8)	UBP8 YMR223W YM9959.05	SAGA-associated factor 11 (11 kDa SAGA-associated factor)	SGF11 YPL047W	Saccharomyces cerevisiae (strain ATCC 204508 / S288c) (Baker's yeast)	Saccharomyces cerevisiae (strain ATCC 204508 / S288c) (Baker's yeast)	1.89	N	N
allpdb0153	A0A140N7W8_ECOBD	A0A140N7N4_ECOBD	184	147	3RKO	F	E	127	PF00499;	PF00507;	1	184	1	147	NADH dehydrogenase (Quinone) (EC 1.6.99.5)	ECBD_1381	NADH-quinone oxidoreductase subunit A (EC 1.6.5.11) (NADH dehydrogenase I subunit A) (NDH-1 subunit A) (NUO1)	nuoA ECBD_1373	Escherichia coli (strain B / BL21-DE3)	Escherichia coli (strain B / BL21-DE3)	3	N	N
allpdb0157	RPB3_YEAST	RPB11_YEAST	318	120	3RZO	C	K	130	PF01000;PF01193;	PF13656;	1	318	1	120	DNA-directed RNA polymerase II subunit RPB3 (RNA polymerase II subunit 3) (RNA polymerase II subunit B3) (B44.5) (DNA-directed RNA polymerase II 45 kDa polypeptide)	RPB3 YIL021W	DNA-directed RNA polymerase II subunit RPB11 (RNA polymerase II subunit B11) (B13.6) (DNA-directed RNA polymerase II 13.6 kDa polypeptide)	RPB11 YOL005C	Saccharomyces cerevisiae (strain ATCC 204508 / S288c) (Baker's yeast)	Saccharomyces cerevisiae (strain ATCC 204508 / S288c) (Baker's yeast)	3	Y	Y
allpdb0160	RPB3_YEAST	RPAB5_YEAST	318	70	3RZO	C	J	75	PF01000;PF01193;	PF01194;	1	318	1	70	DNA-directed RNA polymerase II subunit RPB3 (RNA polymerase II subunit 3) (RNA polymerase II subunit B3) (B44.5) (DNA-directed RNA polymerase II 45 kDa polypeptide)	RPB3 YIL021W	DNA-directed RNA polymerases I, II, and III subunit RPABC5 (RNA polymerases I, II, and III subunit ABC5) (ABC10-beta) (ABC8) (DNA-directed RNA polymerases I, II, and III 8.3 kDa polypeptide)	RPB10 YOR210W	Saccharomyces cerevisiae (strain ATCC 204508 / S288c) (Baker's yeast)	Saccharomyces cerevisiae (strain ATCC 204508 / S288c) (Baker's yeast)	3	Y	Y
allpdb0161	ECFT_LACBA	Q03S56_LACBA	266	177	4HUQ	T	S	157	PF02361;	PF12822;	1	266	4	177	Energy-coupling factor transporter transmembrane protein EcfT (ECF transporter T component EcfT)	ecfT LVIS_1660	Uncharacterized protein	LVIS_0823	Lactobacillus brevis (strain ATCC 367 / JCM 1170)	Lactobacillus brevis (strain ATCC 367 / JCM 1170)	3	N	N
allpdb0162	ECFA2_LACBA	ECFT_LACBA	290	266	4HUQ	A	T	49	PF00005;	PF02361;	1	290	1	266	Energy-coupling factor transporter ATP-binding protein EcfA2 (ECF transporter A component EcfA2) (EC 3.6.3.-)	ecfA2 cbiO2 LVIS_1661	Energy-coupling factor transporter transmembrane protein EcfT (ECF transporter T component EcfT)	ecfT LVIS_1660	Lactobacillus brevis (strain ATCC 367 / JCM 1170)	Lactobacillus brevis (strain ATCC 367 / JCM 1170)	3	N	N
allpdb0171	CASC_ECOLI	CSE1_ECOLI	363	502	4U7U	V	M	35	PF09344;	PF09481;	1	363	1	502	CRISPR system Cascade subunit CasC	casC cas4 cse4 ygcJ b2758 JW2728	CRISPR system Cascade subunit CasA (CRISPR type I-E/Ecoli-associated protein CasA/Cse1) (CRISPR-associated protein CasA/Cse1)	casA cse1 ygcL b2760 JW2730	Escherichia coli (strain K12)	Escherichia coli (strain K12)	3	N	Y
allpdb0172	CASC_ECOLI	CAS5_ECOLI	363	224	4U7U	V	W	142	PF09344;	PF09704;	1	363	1	224	CRISPR system Cascade subunit CasC	casC cas4 cse4 ygcJ b2758 JW2728	CRISPR system Cascade subunit CasD	casD cas5 ygcI b2757 JW5844	Escherichia coli (strain K12)	Escherichia coli (strain K12)	3	N	Y
allpdb0173	CASC_ECOLI	CSE2_ECOLI	363	160	4U7U	E	B	25	PF09344;	PF09485;	1	363	1	160	CRISPR system Cascade subunit CasC	casC cas4 cse4 ygcJ b2758 JW2728	CRISPR system Cascade subunit CasB	casB cse2 ygcK b2759 JW2729	Escherichia coli (strain K12)	Escherichia coli (strain K12)	3	N	Y
allpdb0174	CAS6_ECOLI	CASC_ECOLI	199	363	4U7U	P	U	81	PF08798;	PF09344;	1	199	1	363	CRISPR system Cascade subunit CasE (EC 3.1.-.-) (CasE endoRNase) (crRNA endonuclease)	casE cas6e ygcH b2756 JW2726	CRISPR system Cascade subunit CasC	casC cas4 cse4 ygcJ b2758 JW2728	Escherichia coli (strain K12)	Escherichia coli (strain K12)	3	N	Y
allpdb0175	CSE1_ECOLI	CAS5_ECOLI	502	224	4U7U	A	K	87	PF09481;	PF09704;	1	502	1	224	CRISPR system Cascade subunit CasA (CRISPR type I-E/Ecoli-associated protein CasA/Cse1) (CRISPR-associated protein CasA/Cse1)	casA cse1 ygcL b2760 JW2730	CRISPR system Cascade subunit CasD	casD cas5 ygcI b2757 JW5844	Escherichia coli (strain K12)	Escherichia coli (strain K12)	3	N	Y
allpdb0176	CSE1_ECOLI	CSE2_ECOLI	502	160	4U7U	A	B	29	PF09481;	PF09485;	1	502	1	160	CRISPR system Cascade subunit CasA (CRISPR type I-E/Ecoli-associated protein CasA/Cse1) (CRISPR-associated protein CasA/Cse1)	casA cse1 ygcL b2760 JW2730	CRISPR system Cascade subunit CasB	casB cse2 ygcK b2759 JW2729	Escherichia coli (strain K12)	Escherichia coli (strain K12)	3	N	Y
allpdb0186	O06523_HAEDC	CDTA_HAEDU	283	223	1SR4	B	A	82	PF03372;	PF03498;	23	283	18	223	Cytolethal distending toxin protein B	cdtB	Cytolethal distending toxin subunit A (CDT A)	cdtA HD_0902	Haemophilus ducreyi	Haemophilus ducreyi (strain 35000HP / ATCC 700724)	2	N	N
allpdb0189	RRP41_ARCFU	CSL4_ARCFU	258	179	2BA1	E	B	84	PF01138;PF03725;	PF14382;PF10447;	1	258	1	179	Exosome complex component Rrp41 (EC 3.1.13.-)	rrp41 AF_0493	Exosome complex component Csl4	csl4 AF_0206	Archaeoglobus fulgidus (strain ATCC 49558 / VC-16 / DSM 4304 / JCM 9628 / NBRC 100126)	Archaeoglobus fulgidus (strain ATCC 49558 / VC-16 / DSM 4304 / JCM 9628 / NBRC 100126)	2.7	N	N
allpdb0190	TUSD_ECOLI	TUSB_ECOLI	128	95	2D1P	D	F	47	PF02635;	PF04077;	1	128	1	95	Sulfurtransferase TusD (EC 2.8.1.-) (tRNA 2-thiouridine synthesizing protein D)	tusD yheN b3345 JW3307	Protein TusB (tRNA 2-thiouridine synthesizing protein B)	tusB yheL b3343 JW3305	Escherichia coli (strain K12)	Escherichia coli (strain K12)	2.15	N	N
allpdb0192	Q3ZDQ8_STEMA	Q3ZDQ7_STEMA	965	202	2GAG	A	C	132	PF01571;PF08669;PF07992;	PF04268;	1	965	1	202	Heterotetrameric sarcosine oxidase alpha-subunit	soxA	Heterotetrameric sarcosine oxidase gamma-subunit	soxG	Stenotrophomonas maltophilia (Pseudomonas maltophilia) (Xanthomonas maltophilia)	Stenotrophomonas maltophilia (Pseudomonas maltophilia) (Xanthomonas maltophilia)	1.85	N	N
allpdb0193	Q3ZDR0_STEMA	Q3ZDQ9_STEMA	405	99	2GAG	B	D	73	PF01266;	PF04267;	1	405	1	99	Heterotetrameric sarcosine oxidase beta-subunit	soxB	Heterotetrameric sarcosine oxidase delta-subunit	soxD	Stenotrophomonas maltophilia (Pseudomonas maltophilia) (Xanthomonas maltophilia)	Stenotrophomonas maltophilia (Pseudomonas maltophilia) (Xanthomonas maltophilia)	1.85	N	N
allpdb0194	Q3ZDQ8_STEMA	Q3ZDQ9_STEMA	965	99	2GAG	A	D	60	PF01571;PF08669;PF07992;	PF04267;	1	965	1	99	Heterotetrameric sarcosine oxidase alpha-subunit	soxA	Heterotetrameric sarcosine oxidase delta-subunit	soxD	Stenotrophomonas maltophilia (Pseudomonas maltophilia) (Xanthomonas maltophilia)	Stenotrophomonas maltophilia (Pseudomonas maltophilia) (Xanthomonas maltophilia)	1.85	N	N
allpdb0195	Q3ZDR0_STEMA	Q3ZDQ8_STEMA	405	965	2GAG	B	A	244	PF01266;	PF01571;PF08669;PF07992;	1	405	1	965	Heterotetrameric sarcosine oxidase beta-subunit	soxB	Heterotetrameric sarcosine oxidase alpha-subunit	soxA	Stenotrophomonas maltophilia (Pseudomonas maltophilia) (Xanthomonas maltophilia)	Stenotrophomonas maltophilia (Pseudomonas maltophilia) (Xanthomonas maltophilia)	1.85	N	N
allpdb0196	Q3ZDQ9_STEMA	Q3ZDQ7_STEMA	99	202	2GAG	D	C	29	PF04267;	PF04268;	1	99	1	202	Heterotetrameric sarcosine oxidase delta-subunit	soxD	Heterotetrameric sarcosine oxidase gamma-subunit	soxG	Stenotrophomonas maltophilia (Pseudomonas maltophilia) (Xanthomonas maltophilia)	Stenotrophomonas maltophilia (Pseudomonas maltophilia) (Xanthomonas maltophilia)	1.85	N	N
allpdb0198	TPPC3_MOUSE	TPPC2_MOUSE	180	140	2J3W	D	C	23	PF04051;	PF04628;	1	180	1	140	Trafficking protein particle complex subunit 3 (BET3 homolog)	Trappc3 Bet3	Trafficking protein particle complex subunit 2 (Sedlin)	Trappc2 Sedl	Mus musculus (Mouse)	Mus musculus (Mouse)	2.1	N	N
allpdb0203	SCNA_THITI	SCNC_THITI	126	243	2ZZD	J	L	125	PF02211;	PF02979;	1	126	1	243	Thiocyanate hydrolase subunit alpha (EC 3.5.5.8)	scnA	Thiocyanate hydrolase subunit gamma (EC 3.5.5.8)	scnC	Thiobacillus thioparus	Thiobacillus thioparus	1.78	N	N
allpdb0211	MALF_ECOLI	MALE_ECOLI	514	396	3RLF	F	E	130	PF00528;PF14785;	PF13416;	1	514	27	396	Maltose transport system permease protein MalF	malF b4033 JW3993	Maltose-binding periplasmic protein (MBP) (MMBP) (Maltodextrin-binding protein)	malE b4034 JW3994	Escherichia coli (strain K12)	Escherichia coli (strain K12)	2.2	N	N
allpdb0214	MALG_ECOLI	MALE_ECOLI	296	396	3RLF	G	E	56	PF00528;	PF13416;	1	296	27	396	Maltose transport system permease protein MalG	malG b4032 JW3992	Maltose-binding periplasmic protein (MBP) (MMBP) (Maltodextrin-binding protein)	malE b4034 JW3994	Escherichia coli (strain K12)	Escherichia coli (strain K12)	2.2	N	N
allpdb0215	MALK_ECOLI	MALG_ECOLI	371	296	3RLF	A	G	72	PF00005;PF08402;	PF00528;	1	371	1	296	Maltose/maltodextrin import ATP-binding protein MalK (EC 3.6.3.19)	malK b4035 JW3995	Maltose transport system permease protein MalG	malG b4032 JW3992	Escherichia coli (strain K12)	Escherichia coli (strain K12)	2.2	N	N
allpdb0221	SUFC_ECOLI	SUFD_ECOLI	248	423	5AWF	D	B	65	PF00005;	PF01458;	1	248	1	423	Probable ATP-dependent transporter SufC	sufC ynhD b1682 JW1672	FeS cluster assembly protein SufD	sufD ynhC b1681 JW1671	Escherichia coli (strain K12)	Escherichia coli (strain K12)	2.96	N	N
allpdb0224	ASF1B_HUMAN	H4_HUMAN	202	103	5BNX	D	B	36	PF04729;	PF15511;	1	158	2	103	Histone chaperone ASF1B (Anti-silencing function protein 1 homolog B) (hAsf1) (hAsf1b) (CCG1-interacting factor A-II) (CIA-II) (hCIA-II)	ASF1B	Histone H4	HIST1H4A H4/A H4FA; HIST1H4B H4/I H4FI; HIST1H4C H4/G H4FG; HIST1H4D H4/B H4FB; HIST1H4E H4/J H4FJ; HIST1H4F H4/C H4FC; HIST1H4H H4/H H4FH; HIST1H4I H4/M H4FM; HIST1H4J H4/E H4FE; HIST1H4K H4/D H4FD; HIST1H4L H4/K H4FK; HIST2H4A H4/N H4F2 H4FN HIST2H4; HIST2H4B H4/O H4FO; HIST4H4	Homo sapiens (Human)	Homo sapiens (Human)	2.31	N	N
allpdb0225	H33_HUMAN	ASF1B_HUMAN	136	202	5BNX	A	D	51	PF00125;	PF04729;	58	136	1	158	Histone H3.3	H3F3A H3.3A H3F3 PP781; H3F3B H3.3B	Histone chaperone ASF1B (Anti-silencing function protein 1 homolog B) (hAsf1) (hAsf1b) (CCG1-interacting factor A-II) (CIA-II) (hCIA-II)	ASF1B	Homo sapiens (Human)	Homo sapiens (Human)	2.31	N	N
allpdb0229	VTI1B_MOUSE	STX8_RAT	232	236	1GL2	C	D	65	PF05008;	PF05739;	139	200	148	209	Vesicle transport through interaction with t-SNAREs homolog 1B (Vesicle transport v-SNARE protein Vti1-like 1) (Vti1-rp1)	Vti1b Vti1l1	Syntaxin-8	Stx8	Mus musculus (Mouse)	Rattus norvegicus (Rat)	1.9	N	N
allpdb0230	VAMP8_RAT	STX7_MOUSE	100	261	1GL2	A	B	69	PF00957;	PF05739;PF14523;	6	66	168	228	Vesicle-associated membrane protein 8 (VAMP-8) (Endobrevin) (EDB)	Vamp8	Syntaxin-7	Stx7 Syn7	Rattus norvegicus (Rat)	Mus musculus (Mouse)	1.9	N	N
allpdb0232	VAMP8_RAT	STX8_RAT	100	236	1GL2	A	D	58	PF00957;	PF05739;	6	66	148	209	Vesicle-associated membrane protein 8 (VAMP-8) (Endobrevin) (EDB)	Vamp8	Syntaxin-8	Stx8	Rattus norvegicus (Rat)	Rattus norvegicus (Rat)	1.9	N	N
allpdb0233	FRDC_ECOLI	FRDB_ECOLI	131	244	1KF6	O	N	92	PF02300;	PF13085;PF13183;	2	131	2	244	Fumarate reductase subunit C (Fumarate reductase 15 kDa hydrophobic protein)	frdC b4152 JW4113	Fumarate reductase iron-sulfur subunit (EC 1.3.5.1)	frdB b4153 JW4114	Escherichia coli (strain K12)	Escherichia coli (strain K12)	2.7	N	N
allpdb0234	FRDA_ECOLI	FRDB_ECOLI	602	244	1KF6	M	N	193	PF00890;PF02910;	PF13085;PF13183;	1	602	2	244	Fumarate reductase flavoprotein subunit (EC 1.3.5.4)	frdA b4154 JW4115	Fumarate reductase iron-sulfur subunit (EC 1.3.5.1)	frdB b4153 JW4114	Escherichia coli (strain K12)	Escherichia coli (strain K12)	2.7	N	N
allpdb0235	FRDC_ECOLI	FRDD_ECOLI	131	119	1KF6	C	D	142	PF02300;	PF02313;	2	131	1	119	Fumarate reductase subunit C (Fumarate reductase 15 kDa hydrophobic protein)	frdC b4152 JW4113	Fumarate reductase subunit D (Fumarate reductase 13 kDa hydrophobic protein)	frdD b4151 JW4112	Escherichia coli (strain K12)	Escherichia coli (strain K12)	2.7	N	N
allpdb0236	FRDD_ECOLI	FRDB_ECOLI	119	244	1KF6	D	B	48	PF02313;	PF13085;PF13183;	1	119	2	244	Fumarate reductase subunit D (Fumarate reductase 13 kDa hydrophobic protein)	frdD b4151 JW4112	Fumarate reductase iron-sulfur subunit (EC 1.3.5.1)	frdB b4153 JW4114	Escherichia coli (strain K12)	Escherichia coli (strain K12)	2.7	N	N
allpdb0237	COX2_RHOSH	P84153_RHOSH	303	266	1M56	B	I	21	PF00116;PF02790;	PF00510;	26	289	1	266	Cytochrome c oxidase subunit 2 (EC 1.9.3.1) (Cytochrome aa3 subunit 2) (Cytochrome c oxidase polypeptide II) (Oxidase aa(3) subunit 2)	ctaC coxII ctaB	Cytochrome c oxidase polypeptide III (Cytochrome AA3 subunit 3) (EC 1.9.3.1)		Rhodobacter sphaeroides (Rhodopseudomonas sphaeroides)	Rhodobacter sphaeroides (Rhodopseudomonas sphaeroides)	2.3	N	N
allpdb0238	P84153_RHOSH	Q8KRK5_RHOSH	266	61	1M56	C	D	35	PF00510;	PF07835;	1	266	11	61	Cytochrome c oxidase polypeptide III (Cytochrome AA3 subunit 3) (EC 1.9.3.1)		Aa3-type cytochrome c oxidase subunit IV	coxIV	Rhodobacter sphaeroides (Rhodopseudomonas sphaeroides)	Rhodobacter sphaeroides (Rhodopseudomonas sphaeroides)	2.3	N	N
allpdb0244	RBM8A_HUMAN	MGN_HUMAN	174	146	2HYI	H	G	79	PF00076;	PF02792;	64	154	1	146	RNA-binding protein 8A (Binder of OVCA1-1) (BOV-1) (RNA-binding motif protein 8A) (RNA-binding protein Y14) (Ribonucleoprotein RBM8A)	RBM8A RBM8 HSPC114 MDS014	Protein mago nashi homolog	MAGOH MAGOHA	Homo sapiens (Human)	Homo sapiens (Human)	2.3	N	N
allpdb0247	VAMP4_MOUSE	STX6_HUMAN	141	255	2NPS	A	D	58	PF00957;	PF05739;PF09177;	47	117	169	234	Vesicle-associated membrane protein 4 (VAMP-4)	Vamp4	Syntaxin-6	STX6	Mus musculus (Mouse)	Homo sapiens (Human)	2.5	N	N
allpdb0248	VTI1A_RAT	STX6_HUMAN	224	255	2NPS	C	D	80	PF05008;	PF05739;PF09177;	122	199	169	234	Vesicle transport through interaction with t-SNAREs homolog 1A (Vesicle transport v-SNARE protein Vti1-like 2) (Vti1-rp2)	Vti1a Vti1l2	Syntaxin-6	STX6	Rattus norvegicus (Rat)	Homo sapiens (Human)	2.5	N	N
allpdb0249	STP22_YEAST	SRN2_YEAST	385	213	2P22	A	C	209	PF05743;PF09454;	PF07200;	214	385	22	213	Suppressor protein STP22 of temperature-sensitive alpha-factor receptor and arginine permease (ESCRT-I complex subunit VPS23) (Vacuolar protein sorting-associated protein 23)	STP22 VPS23 YCL008C YCL8C	Protein SRN2 (ESCRT-I complex subunit VPS37) (Vacuolar protein sorting-associated protein 37)	SRN2 SRN10 VPS37 YLR119W L2958 L9233.5	Saccharomyces cerevisiae (strain ATCC 204508 / S288c) (Baker's yeast)	Saccharomyces cerevisiae (strain ATCC 204508 / S288c) (Baker's yeast)	2.7	N	N
allpdb0250	VPS28_YEAST	STP22_YEAST	242	385	2P22	B	A	104	PF03997;	PF05743;PF09454;	1	118	214	385	Vacuolar protein sorting-associated protein 28 (ESCRT-I complex subunit VPS28)	VPS28 VPT28 YPL065W LPE5W	Suppressor protein STP22 of temperature-sensitive alpha-factor receptor and arginine permease (ESCRT-I complex subunit VPS23) (Vacuolar protein sorting-associated protein 23)	STP22 VPS23 YCL008C YCL8C	Saccharomyces cerevisiae (strain ATCC 204508 / S288c) (Baker's yeast)	Saccharomyces cerevisiae (strain ATCC 204508 / S288c) (Baker's yeast)	2.7	N	N
allpdb0254	NDSFS_EUBBA	NDLMS_EUBBA	157	425	3HRD	D	A	77	PF00111;PF01799;	PF01315;PF02738;	1	157	1	425	Nicotinate dehydrogenase small FeS subunit (NDH) (EC 1.17.1.5) (Nicotinic acid hydroxylase small FeS subunit) (NAH)	ndhS	Nicotinate dehydrogenase large molybdopterin subunit (NDH) (EC 1.17.1.5) (Nicotinic acid hydroxylase large molybdopterin subunit) (NAH)	ndhL	Eubacterium barkeri (Clostridium barkeri)	Eubacterium barkeri (Clostridium barkeri)	2.2	N	N
allpdb0255	NDSFS_EUBBA	NDMMS_EUBBA	157	330	3HRD	H	F	62	PF00111;PF01799;	PF02738;	1	157	1	330	Nicotinate dehydrogenase small FeS subunit (NDH) (EC 1.17.1.5) (Nicotinic acid hydroxylase small FeS subunit) (NAH)	ndhS	Nicotinate dehydrogenase medium molybdopterin subunit (NDH) (EC 1.17.1.5) (Nicotinic acid hydroxylase medium molybdopterin subunit) (NAH)	ndhM	Eubacterium barkeri (Clostridium barkeri)	Eubacterium barkeri (Clostridium barkeri)	2.2	N	N
allpdb0256	NDSFS_EUBBA	NDFS_EUBBA	157	296	3HRD	H	G	88	PF00111;PF01799;	PF03450;PF00941;	1	157	1	296	Nicotinate dehydrogenase small FeS subunit (NDH) (EC 1.17.1.5) (Nicotinic acid hydroxylase small FeS subunit) (NAH)	ndhS	Nicotinate dehydrogenase FAD-subunit (NDH) (EC 1.17.1.5) (Nicotinic acid hydroxylase FAD-subunit) (NAH)	ndhF	Eubacterium barkeri (Clostridium barkeri)	Eubacterium barkeri (Clostridium barkeri)	2.2	N	N
allpdb0257	NTPB_ENTHA	NTPD_ENTHA	458	210	3VR4	D	G	31	PF00006;PF02874;	PF01813;	1	458	1	210	V-type sodium ATPase subunit B (Na(+)-translocating ATPase subunit B) (V-type sodium pump subunit B)	ntpB EHR_08265	V-type sodium ATPase subunit D (Na(+)-translocating ATPase subunit D) (V-type sodium pump subunit D)	ntpD EHR_08270	Enterococcus hirae (strain ATCC 9790 / DSM 20160 / JCM 8729 / LMG 6399 / NBRC 3181 / NCIMB 6459 / NCDO 1258)	Enterococcus hirae (strain ATCC 9790 / DSM 20160 / JCM 8729 / LMG 6399 / NBRC 3181 / NCIMB 6459 / NCDO 1258)	2.17	N	N
allpdb0258	NTPD_ENTHA	NTPG_ENTHA	210	103	3VR4	G	H	146	PF01813;	PF01990;	1	210	1	103	V-type sodium ATPase subunit D (Na(+)-translocating ATPase subunit D) (V-type sodium pump subunit D)	ntpD EHR_08270	V-type sodium ATPase subunit G (Na(+)-translocating ATPase subunit G) (V-type sodium pump subunit G)	ntpG ntpQ EHR_08255	Enterococcus hirae (strain ATCC 9790 / DSM 20160 / JCM 8729 / LMG 6399 / NBRC 3181 / NCIMB 6459 / NCDO 1258)	Enterococcus hirae (strain ATCC 9790 / DSM 20160 / JCM 8729 / LMG 6399 / NBRC 3181 / NCIMB 6459 / NCDO 1258)	2.17	N	N
allpdb0260	NTPA_ENTHA	NTPD_ENTHA	593	210	3VR4	C	G	28	PF00006;PF02874;PF16886;	PF01813;	1	593	1	210	V-type sodium ATPase catalytic subunit A (EC 3.6.3.15) (Na(+)-translocating ATPase subunit A) (V-type sodium pump catalytic subunit A)	ntpA EHR_08260	V-type sodium ATPase subunit D (Na(+)-translocating ATPase subunit D) (V-type sodium pump subunit D)	ntpD EHR_08270	Enterococcus hirae (strain ATCC 9790 / DSM 20160 / JCM 8729 / LMG 6399 / NBRC 3181 / NCIMB 6459 / NCDO 1258)	Enterococcus hirae (strain ATCC 9790 / DSM 20160 / JCM 8729 / LMG 6399 / NBRC 3181 / NCIMB 6459 / NCDO 1258)	2.17	N	N
allpdb0267	EFTU1_ECOLI	EFTS_ECOLI	394	283	4Q7J	F	E	114	PF00009;PF03144;PF03143;	PF00889;	2	394	2	283	Elongation factor Tu 1 (EF-Tu 1) (Bacteriophage Q beta RNA-directed RNA polymerase subunit III) (P-43)	tufA b3339 JW3301	Elongation factor Ts (EF-Ts) (Bacteriophage Q beta RNA-directed RNA polymerase subunit IV)	tsf b0170 JW0165	Escherichia coli (strain K12)	Escherichia coli (strain K12)	2.9	N	N
allpdb0271	EAF6_YEAST	YNG2_YEAST	113	282	5J9T	F	H	34	PF09340;	PF12998;	1	113	1	120	Chromatin modification-related protein EAF6 (ESA1-associated factor 6)	EAF6 YJR082C J1854	Chromatin modification-related protein YNG2 (ESA1-associated factor 4) (ING1 homolog 2)	YNG2 EAF4 NBN1 YHR090C	Saccharomyces cerevisiae (strain ATCC 204508 / S288c) (Baker's yeast)	Saccharomyces cerevisiae (strain ATCC 204508 / S288c) (Baker's yeast)	2.7	N	N
allpdb0278	TBP_YEAST	T2AG_YEAST	240	122	1NH2	A	D	26	PF00352;	PF02751;PF02268;	61	240	2	122	TATA-box-binding protein (TATA sequence-binding protein) (TBP) (TATA-binding factor) (TATA-box factor) (Transcription factor D) (Transcription initiation factor TFIID TBP subunit)	SPT15 BTF1 TBP1 YER148W	Transcription initiation factor IIA subunit 2 (General transcription factor IIA subunit 2) (TFIIA 13.5 kDa subunit) (Transcription initiation factor IIA small chain) (Transcription initiation factor IIA small subunit)	TOA2 YKL058W	Saccharomyces cerevisiae (strain ATCC 204508 / S288c) (Baker's yeast)	Saccharomyces cerevisiae (strain ATCC 204508 / S288c) (Baker's yeast)	1.9	Y	N
allpdb0279	TBP_YEAST	TOA1_YEAST	240	286	1NH2	A	C	26	PF00352;	PF03153;	61	240	2	286	TATA-box-binding protein (TATA sequence-binding protein) (TBP) (TATA-binding factor) (TATA-box factor) (Transcription factor D) (Transcription initiation factor TFIID TBP subunit)	SPT15 BTF1 TBP1 YER148W	Transcription initiation factor IIA large subunit (TFIIA large subunit) (TFIIA 32 kDa subunit)	TOA1 YOR194C	Saccharomyces cerevisiae (strain ATCC 204508 / S288c) (Baker's yeast)	Saccharomyces cerevisiae (strain ATCC 204508 / S288c) (Baker's yeast)	1.9	Y	N
allpdb0280	T2AG_YEAST	TOA1_YEAST	122	286	1NH2	D	C	114	PF02751;PF02268;	PF03153;	2	122	2	286	Transcription initiation factor IIA subunit 2 (General transcription factor IIA subunit 2) (TFIIA 13.5 kDa subunit) (Transcription initiation factor IIA small chain) (Transcription initiation factor IIA small subunit)	TOA2 YKL058W	Transcription initiation factor IIA large subunit (TFIIA large subunit) (TFIIA 32 kDa subunit)	TOA1 YOR194C	Saccharomyces cerevisiae (strain ATCC 204508 / S288c) (Baker's yeast)	Saccharomyces cerevisiae (strain ATCC 204508 / S288c) (Baker's yeast)	1.9	Y	N
allpdb0288	CKS1_HUMAN	SKP2_HUMAN	79	424	2AST	C	B	59	PF01111;	PF12937;	5	73	89	424	Cyclin-dependent kinases regulatory subunit 1 (CKS-1)	CKS1B CKS1 PNAS-143 PNAS-16	S-phase kinase-associated protein 2 (Cyclin-A/CDK2-associated protein p45) (F-box protein Skp2) (F-box/LRR-repeat protein 1) (p45skp2)	SKP2 FBXL1	Homo sapiens (Human)	Homo sapiens (Human)	2.3	N	N
allpdb0289	SKP1_HUMAN	SKP2_HUMAN	163	424	2AST	A	B	91	PF01466;PF03931;	PF12937;	3	160	89	424	S-phase kinase-associated protein 1 (Cyclin-A/CDK2-associated protein p19) (p19A) (Organ of Corti protein 2) (OCP-2) (Organ of Corti protein II) (OCP-II) (RNA polymerase II elongation factor-like protein) (SIII) (Transcription elongation factor B polypeptide 1-like) (p19skp1)	SKP1 EMC19 OCP2 SKP1A TCEB1L	S-phase kinase-associated protein 2 (Cyclin-A/CDK2-associated protein p45) (F-box protein Skp2) (F-box/LRR-repeat protein 1) (p45skp2)	SKP2 FBXL1	Homo sapiens (Human)	Homo sapiens (Human)	2.3	N	N
allpdb0290	AT5F1_BOVIN	ATP5H_BOVIN	256	161	2CLY	D	E	152	PF05405;	PF05873;	43	256	2	161	ATP synthase F(0) complex subunit B1, mitochondrial (ATP synthase subunit b) (ATPase subunit b)	ATP5F1 ATP5F	ATP synthase subunit d, mitochondrial (ATPase subunit d)	ATP5H	Bos taurus (Bovine)	Bos taurus (Bovine)	2.8	N	N
allpdb0291	AT5F1_BOVIN	ATP5J_BOVIN	256	108	2CLY	A	C	81	PF05405;	PF05511;	43	256	32	108	ATP synthase F(0) complex subunit B1, mitochondrial (ATP synthase subunit b) (ATPase subunit b)	ATP5F1 ATP5F	ATP synthase-coupling factor 6, mitochondrial (ATPase subunit F6)	ATP5J	Bos taurus (Bovine)	Bos taurus (Bovine)	2.8	N	N
allpdb0292	ATP5J_BOVIN	ATP5H_BOVIN	108	161	2CLY	C	B	22	PF05511;	PF05873;	32	108	2	161	ATP synthase-coupling factor 6, mitochondrial (ATPase subunit F6)	ATP5J	ATP synthase subunit d, mitochondrial (ATPase subunit d)	ATP5H	Bos taurus (Bovine)	Bos taurus (Bovine)	2.8	N	N
allpdb0296	AMCY_PARDE	DHML_PARDE	131	188	2J56	A	L	28	PF00127;	PF02975;	27	131	58	188	Amicyanin	mauC ami	Methylamine dehydrogenase light chain (MADH) (EC 1.4.9.1) (Methylamine dehydrogenase (amicyanin))	mauA	Paracoccus denitrificans	Paracoccus denitrificans	2.1	N	N
allpdb0297	DHML_PARDE	DHMH_PARDE	188	417	2J56	L	H	114	PF02975;	PF06433;	58	188	32	417	Methylamine dehydrogenase light chain (MADH) (EC 1.4.9.1) (Methylamine dehydrogenase (amicyanin))	mauA	Methylamine dehydrogenase heavy chain (MADH) (EC 1.4.9.1) (Methylamine dehydrogenase (amicyanin))	mauB	Paracoccus denitrificans	Paracoccus denitrificans	2.1	N	N
allpdb0298	AMCY_PARDE	DHMH_PARDE	131	417	2J56	A	H	19	PF00127;	PF06433;	27	131	32	417	Amicyanin	mauC ami	Methylamine dehydrogenase heavy chain (MADH) (EC 1.4.9.1) (Methylamine dehydrogenase (amicyanin))	mauB	Paracoccus denitrificans	Paracoccus denitrificans	2.1	N	N
allpdb0304	BIRC5_HUMAN	BOREA_HUMAN	142	280	2QFA	A	B	89	PF00653;	PF10512;PF10444;	1	142	15	76	Baculoviral IAP repeat-containing protein 5 (Apoptosis inhibitor 4) (Apoptosis inhibitor survivin)	BIRC5 API4 IAP4	Borealin (Cell division cycle-associated protein 8) (Dasra-B) (hDasra-B) (Pluripotent embryonic stem cell-related gene 3 protein)	CDCA8 PESCRG3	Homo sapiens (Human)	Homo sapiens (Human)	1.4	N	N
allpdb0310	C4IX13_SQUAC	Q70Q12_SQUAC	305	94	2ZXE	B	G	30	PF00287;	PF02038;	1	305	21	94	Sodium/potassium-transporting ATPase subunit beta	atp1b1	FXYD domain-containing ion transport regulator	fxyd10	Squalus acanthias (Spiny dogfish)	Squalus acanthias (Spiny dogfish)	2.4	N	N
allpdb0313	HUS1_HUMAN	RAD9A_HUMAN	280	391	3A1J	B	A	53	PF04005;	PF04139;	1	280	1	266	Checkpoint protein HUS1 (hHUS1)	HUS1	Cell cycle checkpoint control protein RAD9A (hRAD9) (EC 3.1.11.2) (DNA repair exonuclease rad9 homolog A)	RAD9A	Homo sapiens (Human)	Homo sapiens (Human)	2.5	N	N
allpdb0314	RAD1_HUMAN	RAD9A_HUMAN	282	391	3A1J	C	A	47	PF02144;	PF04139;	13	275	1	266	Cell cycle checkpoint protein RAD1 (hRAD1) (EC 3.1.11.2) (DNA repair exonuclease rad1 homolog) (Rad1-like DNA damage checkpoint protein)	RAD1 REC1	Cell cycle checkpoint control protein RAD9A (hRAD9) (EC 3.1.11.2) (DNA repair exonuclease rad9 homolog A)	RAD9A	Homo sapiens (Human)	Homo sapiens (Human)	2.5	N	N
allpdb0315	RAD1_HUMAN	HUS1_HUMAN	282	280	3A1J	C	B	52	PF02144;	PF04005;	13	275	1	280	Cell cycle checkpoint protein RAD1 (hRAD1) (EC 3.1.11.2) (DNA repair exonuclease rad1 homolog) (Rad1-like DNA damage checkpoint protein)	RAD1 REC1	Checkpoint protein HUS1 (hHUS1)	HUS1	Homo sapiens (Human)	Homo sapiens (Human)	2.5	N	N
allpdb0320	NARI_ECOLI	NARH_ECOLI	225	512	3EGW	C	B	169	PF02665;	PF13247;PF14711;	1	225	1	509	Respiratory nitrate reductase 1 gamma chain (EC 1.7.99.4) (Cytochrome B-NR) (Nitrate reductase A subunit gamma) (Quinol-nitrate oxidoreductase subunit gamma)	narI chlI b1227 JW1218	Respiratory nitrate reductase 1 beta chain (EC 1.7.99.4) (Nitrate reductase A subunit beta) (Quinol-nitrate oxidoreductase subunit beta)	narH b1225 JW1216	Escherichia coli (strain K12)	Escherichia coli (strain K12)	1.9	N	N
allpdb0325	GATA_THET8	GATC_THET8	471	89	3KFU	H	J	133	PF01425;	PF02686;	1	471	1	89	Glutamyl-tRNA(Gln) amidotransferase subunit A (Glu-ADT subunit A) (EC 6.3.5.7)	gatA TTHA0573	Glutamyl-tRNA(Gln) amidotransferase subunit C (Glu-ADT subunit C) (EC 6.3.5.-)	gatC TTHA0876	Thermus thermophilus (strain HB8 / ATCC 27634 / DSM 579)	Thermus thermophilus (strain HB8 / ATCC 27634 / DSM 579)	3	N	Y
allpdb0327	SYDND_THET8	GATB_THET8	422	469	3KFU	B	I	19	PF00152;PF01336;	PF02934;PF02637;	1	422	1	396	Aspartate--tRNA(Asp/Asn) ligase (EC 6.1.1.23) (Aspartyl-tRNA synthetase 2) (AspRS2) (Non-discriminating aspartyl-tRNA synthetase) (ND-AspRS)	aspS2 TTHA1452	Aspartyl/glutamyl-tRNA(Asn/Gln) amidotransferase subunit B (Asp/Glu-ADT subunit B) (EC 6.3.5.-)	gatB TTHA0366	Thermus thermophilus (strain HB8 / ATCC 27634 / DSM 579)	Thermus thermophilus (strain HB8 / ATCC 27634 / DSM 579)	3	N	Y
allpdb0330	CAPZB_CHICK	CAZA1_CHICK	277	286	3LK2	B	A	237	PF01115;	PF01267;	1	243	1	286	F-actin-capping protein subunit beta isoforms 1 and 2 (Beta-actinin subunit II) (CapZ 36/32) (CapZ B1 and B2)	CAPZB	F-actin-capping protein subunit alpha-1 (Beta-actinin subunit I) (CapZ 36/32)	CAPZA1	Gallus gallus (Chicken)	Gallus gallus (Chicken)	2.2	N	N
allpdb0334	RNH2A_MOUSE	RNH2B_MOUSE	301	308	3P5J	A	B	52	PF01351;	PF09468;	1	301	1	308	Ribonuclease H2 subunit A (RNase H2 subunit A) (EC 3.1.26.4) (Ribonuclease HI large subunit) (RNase HI large subunit) (Ribonuclease HI subunit A)	Rnaseh2a Rnasehi	Ribonuclease H2 subunit B (RNase H2 subunit B) (Deleted in lymphocytic leukemia 8 homolog) (Ribonuclease HI subunit B)	Rnaseh2b Dleu8	Mus musculus (Mouse)	Mus musculus (Mouse)	2.9	N	N
allpdb0335	RNH2A_MOUSE	RNH2C_MOUSE	301	166	3P5J	A	C	93	PF01351;	PF08615;	1	301	1	166	Ribonuclease H2 subunit A (RNase H2 subunit A) (EC 3.1.26.4) (Ribonuclease HI large subunit) (RNase HI large subunit) (Ribonuclease HI subunit A)	Rnaseh2a Rnasehi	Ribonuclease H2 subunit C (RNase H2 subunit C) (Ribonuclease HI subunit C)	Rnaseh2c Ayp1	Mus musculus (Mouse)	Mus musculus (Mouse)	2.9	N	N
allpdb0336	RNH2C_MOUSE	RNH2B_MOUSE	166	308	3P5J	C	B	173	PF08615;	PF09468;	1	166	1	308	Ribonuclease H2 subunit C (RNase H2 subunit C) (Ribonuclease HI subunit C)	Rnaseh2c Ayp1	Ribonuclease H2 subunit B (RNase H2 subunit B) (Deleted in lymphocytic leukemia 8 homolog) (Ribonuclease HI subunit B)	Rnaseh2b Dleu8	Mus musculus (Mouse)	Mus musculus (Mouse)	2.9	N	N
allpdb0340	COX1_THET8	COX2_THET8	562	168	3S8G	A	B	193	PF00115;	PF00116;PF09125;	2	562	1	168	Cytochrome c oxidase subunit 1 (EC 1.9.3.1) (Cytochrome c ba(3) subunit I) (Cytochrome c oxidase polypeptide I) (Cytochrome cba3 subunit 1)	cbaA TTHA1135	Cytochrome c oxidase subunit 2 (EC 1.9.3.1) (Cytochrome c ba(3) subunit II) (Cytochrome c oxidase polypeptide II) (Cytochrome cba3 subunit 2)	cbaB ctaC TTHA1134	Thermus thermophilus (strain HB8 / ATCC 27634 / DSM 579)	Thermus thermophilus (strain HB8 / ATCC 27634 / DSM 579)	1.8	N	N
allpdb0341	COX2_THET8	COXA_THET8	168	34	3S8G	B	C	45	PF00116;PF09125;	PF08113;	1	168	1	34	Cytochrome c oxidase subunit 2 (EC 1.9.3.1) (Cytochrome c ba(3) subunit II) (Cytochrome c oxidase polypeptide II) (Cytochrome cba3 subunit 2)	cbaB ctaC TTHA1134	Cytochrome c oxidase polypeptide 2A (EC 1.9.3.1) (Cytochrome c ba(3) subunit IIA) (Cytochrome c oxidase polypeptide IIA) (Cytochrome cba3 subunit 2A)	cbaD TTHA1133	Thermus thermophilus (strain HB8 / ATCC 27634 / DSM 579)	Thermus thermophilus (strain HB8 / ATCC 27634 / DSM 579)	1.8	N	N
allpdb0342	COX1_THET8	COXA_THET8	562	34	3S8G	A	C	62	PF00115;	PF08113;	2	562	1	34	Cytochrome c oxidase subunit 1 (EC 1.9.3.1) (Cytochrome c ba(3) subunit I) (Cytochrome c oxidase polypeptide I) (Cytochrome cba3 subunit 1)	cbaA TTHA1135	Cytochrome c oxidase polypeptide 2A (EC 1.9.3.1) (Cytochrome c ba(3) subunit IIA) (Cytochrome c oxidase polypeptide IIA) (Cytochrome cba3 subunit 2A)	cbaD TTHA1133	Thermus thermophilus (strain HB8 / ATCC 27634 / DSM 579)	Thermus thermophilus (strain HB8 / ATCC 27634 / DSM 579)	1.8	N	N
allpdb0343	A1BBA0_PARDP	MAUG_PARDP	188	387	3SJL	E	B	62	PF02975;	PF03150;	58	188	21	387	Methylamine dehydrogenase light chain (EC 1.4.9.1)	Pden_4733	Methylamine utilization protein MauG (EC 1.-.-.-)	mauG Pden_4736	Paracoccus denitrificans (strain Pd 1222)	Paracoccus denitrificans (strain Pd 1222)	1.63	N	N
allpdb0344	MAUG_PARDP	A1BB97_PARDP	387	417	3SJL	B	F	22	PF03150;	PF06433;	21	387	32	417	Methylamine utilization protein MauG (EC 1.-.-.-)	mauG Pden_4736	Methylamine dehydrogenase heavy chain (EC 1.4.9.1)	Pden_4730	Paracoccus denitrificans (strain Pd 1222)	Paracoccus denitrificans (strain Pd 1222)	1.63	N	N
allpdb0350	PCNA_YEAST	SMT3_YEAST	258	101	3V62	B	A	24	PF02747;PF00705;	PF11976;	1	258	20	98	Proliferating cell nuclear antigen (PCNA)	POL30 YBR088C YBR0811	Ubiquitin-like protein SMT3	SMT3 YDR510W D9719.15	Saccharomyces cerevisiae (strain ATCC 204508 / S288c) (Baker's yeast)	Saccharomyces cerevisiae (strain ATCC 204508 / S288c) (Baker's yeast)	2.9	N	N
allpdb0351	Q5JII0_THEKO	Q5JII1_THEKO	75	372	3VYT	A	B	52	PF01455;	PF01924;	2	75	1	372	Hydrogenase expression/formation protein HypC	Tk-hypC TK2001	hydrogenase expression/formation protein HypD	Tk-hypD TK2000	Thermococcus kodakarensis (strain ATCC BAA-918 / JCM 12380 / KOD1) (Pyrococcus kodakaraensis (strain KOD1))	Thermococcus kodakarensis (strain ATCC BAA-918 / JCM 12380 / KOD1) (Pyrococcus kodakaraensis (strain KOD1))	2.25	N	N
allpdb0352	Q5JII7_THEKO	Q5JII1_THEKO	338	372	3VYT	C	B	58	PF00586;PF02769;	PF01924;	1	338	1	372	Hydrogenase expression/formation protein HypE	TK1993	hydrogenase expression/formation protein HypD	Tk-hypD TK2000	Thermococcus kodakarensis (strain ATCC BAA-918 / JCM 12380 / KOD1) (Pyrococcus kodakaraensis (strain KOD1))	Thermococcus kodakarensis (strain ATCC BAA-918 / JCM 12380 / KOD1) (Pyrococcus kodakaraensis (strain KOD1))	2.25	N	N
allpdb0353	Q5JII7_THEKO	Q5JII0_THEKO	338	75	3VYT	C	A	28	PF00586;PF02769;	PF01455;	1	338	2	75	Hydrogenase expression/formation protein HypE	TK1993	Hydrogenase expression/formation protein HypC	Tk-hypC TK2001	Thermococcus kodakarensis (strain ATCC BAA-918 / JCM 12380 / KOD1) (Pyrococcus kodakaraensis (strain KOD1))	Thermococcus kodakarensis (strain ATCC BAA-918 / JCM 12380 / KOD1) (Pyrococcus kodakaraensis (strain KOD1))	2.25	N	N
allpdb0364	ACSE_MOOTH	ACSD_MOOTH	262	323	4DJD	B	F	30	PF00809;	PF03599;	1	262	1	323	5-methyltetrahydrofolate:corrinoid/iron-sulfur protein co-methyltransferase (EC 2.1.1.258) (5-methyltetrahydrofolate corrinoid/iron sulfur protein methyltransferase) (MeTr)	acsE	Corrinoid/iron-sulfur protein small subunit (C/Fe-SP small subunit) (CFeSP small subunit)	acsD	Moorella thermoacetica (Clostridium thermoaceticum)	Moorella thermoacetica (Clostridium thermoaceticum)	2.38	N	N
allpdb0365	ACSE_MOOTH	ACSC_MOOTH	262	446	4DJD	B	E	29	PF00809;	PF03599;PF04060;	1	262	1	446	5-methyltetrahydrofolate:corrinoid/iron-sulfur protein co-methyltransferase (EC 2.1.1.258) (5-methyltetrahydrofolate corrinoid/iron sulfur protein methyltransferase) (MeTr)	acsE	Corrinoid/iron-sulfur protein large subunit (C/Fe-SP large subunit) (CFeSP large subunit)	acsC	Moorella thermoacetica (Clostridium thermoaceticum)	Moorella thermoacetica (Clostridium thermoaceticum)	2.38	N	N
allpdb0366	VATE_YEAST	VATC_YEAST	233	392	4DL0	E	I	48	PF01991;	PF03223;	1	233	158	277	V-type proton ATPase subunit E (V-ATPase subunit E) (V-ATPase 27 kDa subunit) (Vacuolar proton pump subunit E)	VMA4 VAT5 YOR332W O6241	V-type proton ATPase subunit C (V-ATPase subunit C) (V-ATPase 42 kDa subunit) (Vacuolar proton pump subunit C)	VMA5 VAT3 VATC YKL080W YKL410	Saccharomyces cerevisiae (strain ATCC 204508 / S288c) (Baker's yeast)	Saccharomyces cerevisiae (strain ATCC 204508 / S288c) (Baker's yeast)	2.91	N	N
allpdb0367	VATE_YEAST	VATG_YEAST	233	114	4DL0	E	G	151	PF01991;	PF03179;	1	233	1	114	V-type proton ATPase subunit E (V-ATPase subunit E) (V-ATPase 27 kDa subunit) (Vacuolar proton pump subunit E)	VMA4 VAT5 YOR332W O6241	V-type proton ATPase subunit G (V-ATPase subunit G) (V-ATPase 13 kDa subunit) (Vacuolar proton pump subunit G)	VMA10 YHR039C-A YHR039BC YHR039C-B	Saccharomyces cerevisiae (strain ATCC 204508 / S288c) (Baker's yeast)	Saccharomyces cerevisiae (strain ATCC 204508 / S288c) (Baker's yeast)	2.91	N	N
allpdb0368	VATG_YEAST	VATC_YEAST	114	392	4DL0	G	C	25	PF03179;	PF03223;	1	114	158	277	V-type proton ATPase subunit G (V-ATPase subunit G) (V-ATPase 13 kDa subunit) (Vacuolar proton pump subunit G)	VMA10 YHR039C-A YHR039BC YHR039C-B	V-type proton ATPase subunit C (V-ATPase subunit C) (V-ATPase 42 kDa subunit) (Vacuolar proton pump subunit C)	VMA5 VAT3 VATC YKL080W YKL410	Saccharomyces cerevisiae (strain ATCC 204508 / S288c) (Baker's yeast)	Saccharomyces cerevisiae (strain ATCC 204508 / S288c) (Baker's yeast)	2.91	N	N
allpdb0377	ELOB_MOUSE	ELOC_MOUSE	118	112	4JGH	B	C	70	PF00240;	PF03931;	1	118	17	112	Elongin-B (EloB) (Elongin 18 kDa subunit) (RNA polymerase II transcription factor SIII subunit B) (SIII p18) (Transcription elongation factor B polypeptide 2)	Elob Tceb2	Elongin-C (EloC) (Elongin 15 kDa subunit) (RNA polymerase II transcription factor SIII subunit C) (SIII p15) (Stromal membrane-associated protein SMAP1B homolog) (Transcription elongation factor B polypeptide 1)	Eloc Tceb1	Mus musculus (Mouse)	Mus musculus (Mouse)	3	N	N
allpdb0380	H2B1_YEAST	SWR1_YEAST	131	1514	4M6B	D	F	38	PF00125;	PF00271;PF07529;PF00176;	37	131	590	639	Histone H2B.1 (Suppressor of Ty protein 12)	HTB1 H2B1 SPT12 YDR224C YD9934.09C	Helicase SWR1 (EC 3.6.4.12) (Swi2/Snf2-related 1)	SWR1 YDR334W D9651.6	Saccharomyces cerevisiae (strain ATCC 204508 / S288c) (Baker's yeast)	Saccharomyces cerevisiae (strain ATCC 204508 / S288c) (Baker's yeast)	1.78	N	N
allpdb0388	VKTA_MICTN	ASIC1_CHICK	84	527	4NTW	B	A	47	PF00014;	PF00858;	25	84	14	463	Kunitz-type neurotoxin MitTx-alpha		Acid-sensing ion channel 1 (ASIC1) (Amiloride-sensitive cation channel 2, neuronal)	ASIC1 ACCN2	Micrurus tener tener (Texas coral snake)	Gallus gallus (Chicken)	2.07	N	N
allpdb0390	D9PYF7_METTM	D9PYF9_METTM	275	405	4OMF	G	A	175	PF00037;PF01058;	PF00374;	1	275	1	405	F420-reducing hydrogenase, subunit gamma (EC 1.12.98.1)	frhG MTBMA_c16840	F420-reducing hydrogenase, subunit alpha (EC 1.12.98.1)	frhA MTBMA_c16860	Methanothermobacter marburgensis (strain ATCC BAA-927 / DSM 2133 / JCM 14651 / NBRC 100331 / OCM 82 / Marburg) (Methanobacterium thermoautotrophicum)	Methanothermobacter marburgensis (strain ATCC BAA-927 / DSM 2133 / JCM 14651 / NBRC 100331 / OCM 82 / Marburg) (Methanobacterium thermoautotrophicum)	1.71	N	N
allpdb0391	D9PYF9_METTM	D9PYF6_METTM	405	281	4OMF	A	B	43	PF00374;	PF04432;PF04422;	1	405	1	281	F420-reducing hydrogenase, subunit alpha (EC 1.12.98.1)	frhA MTBMA_c16860	F420-reducing hydrogenase, subunit beta (EC 1.12.98.1)	frhB MTBMA_c16830	Methanothermobacter marburgensis (strain ATCC BAA-927 / DSM 2133 / JCM 14651 / NBRC 100331 / OCM 82 / Marburg) (Methanobacterium thermoautotrophicum)	Methanothermobacter marburgensis (strain ATCC BAA-927 / DSM 2133 / JCM 14651 / NBRC 100331 / OCM 82 / Marburg) (Methanobacterium thermoautotrophicum)	1.71	N	N
allpdb0392	D9PYF7_METTM	D9PYF6_METTM	275	281	4OMF	G	B	171	PF00037;PF01058;	PF04432;PF04422;	1	275	1	281	F420-reducing hydrogenase, subunit gamma (EC 1.12.98.1)	frhG MTBMA_c16840	F420-reducing hydrogenase, subunit beta (EC 1.12.98.1)	frhB MTBMA_c16830	Methanothermobacter marburgensis (strain ATCC BAA-927 / DSM 2133 / JCM 14651 / NBRC 100331 / OCM 82 / Marburg) (Methanobacterium thermoautotrophicum)	Methanothermobacter marburgensis (strain ATCC BAA-927 / DSM 2133 / JCM 14651 / NBRC 100331 / OCM 82 / Marburg) (Methanobacterium thermoautotrophicum)	1.71	N	N
allpdb0399	NIFH1_AZOVI	NIFK_AZOVI	290	523	4WZA	H	D	40	PF00142;	PF11844;PF00148;	2	277	2	523	Nitrogenase iron protein 1 (EC 1.18.6.1) (Nitrogenase Fe protein 1) (Nitrogenase component II) (Nitrogenase reductase)	nifH1	Nitrogenase molybdenum-iron protein beta chain (EC 1.18.6.1) (Dinitrogenase) (Nitrogenase component I)	nifK	Azotobacter vinelandii	Azotobacter vinelandii	1.9	N	N
allpdb0401	PHNI_ECOLI	PHNJ_ECOLI	354	281	4XB6	G	H	205	PF05861;	PF06007;	1	354	1	281	Alpha-D-ribose 1-methylphosphonate 5-triphosphate synthase subunit PhnI (RPnTP synthase subunit PhnI) (EC 2.7.8.37) (Ribose 1-methylphosphonate 5-triphosphate synthase nucleosidase subunit)	phnI b4099 JW4060	Alpha-D-ribose 1-methylphosphonate 5-phosphate C-P lyase (PRPn C-P lyase) (EC 4.7.1.1)	phnJ b4098 JW4059	Escherichia coli (strain K12)	Escherichia coli (strain K12)	1.7	N	N
allpdb0402	PHNH_ECOLI	PHNJ_ECOLI	194	281	4XB6	B	D	152	PF05845;	PF06007;	1	194	1	281	Alpha-D-ribose 1-methylphosphonate 5-triphosphate synthase subunit PhnH (RPnTP synthase subunit PhnH) (EC 2.7.8.37)	phnH b4100 JW4061	Alpha-D-ribose 1-methylphosphonate 5-phosphate C-P lyase (PRPn C-P lyase) (EC 4.7.1.1)	phnJ b4098 JW4059	Escherichia coli (strain K12)	Escherichia coli (strain K12)	1.7	N	N
allpdb0403	PHNI_ECOLI	PHNG_ECOLI	354	150	4XB6	G	E	276	PF05861;	PF06754;	1	354	1	150	Alpha-D-ribose 1-methylphosphonate 5-triphosphate synthase subunit PhnI (RPnTP synthase subunit PhnI) (EC 2.7.8.37) (Ribose 1-methylphosphonate 5-triphosphate synthase nucleosidase subunit)	phnI b4099 JW4060	Alpha-D-ribose 1-methylphosphonate 5-triphosphate synthase subunit PhnG (RPnTP synthase subunit PhnG) (EC 2.7.8.37)	phnG b4101 JW4062	Escherichia coli (strain K12)	Escherichia coli (strain K12)	1.7	N	N
allpdb0406	MEH1_YEAST	SLM4_YEAST	184	162	4XPM	A	C	74	PF15454;	PF16818;	146	184	1	162	Protein MEH1 (EGO complex subunit 1) (GSE complex subunit 2)	MEH1 EGO1 GSE2 YKR007W YK106	Protein SLM4 (EGO complex subunit 3) (GSE complex subunit 1)	SLM4 EGO3 GSE1 YBR077C YBR0723	Saccharomyces cerevisiae (strain ATCC 204508 / S288c) (Baker's yeast)	Saccharomyces cerevisiae (strain ATCC 204508 / S288c) (Baker's yeast)	2.4	N	N
allpdb0409	H31_HUMAN	SP16H_HUMAN	136	1047	4Z2M	I	B	23	PF00125;	PF14826;PF00557;PF08512;PF08644;	35	136	644	930	Histone H3.1 (Histone H3/a) (Histone H3/b) (Histone H3/c) (Histone H3/d) (Histone H3/f) (Histone H3/h) (Histone H3/i) (Histone H3/j) (Histone H3/k) (Histone H3/l)	HIST1H3A H3FA; HIST1H3B H3FL; HIST1H3C H3FC; HIST1H3D H3FB; HIST1H3E H3FD; HIST1H3F H3FI; HIST1H3G H3FH; HIST1H3H H3FK; HIST1H3I H3FF; HIST1H3J H3FJ	FACT complex subunit SPT16 (Chromatin-specific transcription elongation factor 140 kDa subunit) (FACT 140 kDa subunit) (FACTp140) (Facilitates chromatin transcription complex subunit SPT16) (hSPT16)	SUPT16H FACT140 FACTP140	Homo sapiens (Human)	Homo sapiens (Human)	2.98	N	N
allpdb0410	SP16H_HUMAN	H4_HUMAN	1047	103	4Z2M	B	H	33	PF14826;PF00557;PF08512;PF08644;	PF15511;	644	930	1	103	FACT complex subunit SPT16 (Chromatin-specific transcription elongation factor 140 kDa subunit) (FACT 140 kDa subunit) (FACTp140) (Facilitates chromatin transcription complex subunit SPT16) (hSPT16)	SUPT16H FACT140 FACTP140	Histone H4	HIST1H4A H4/A H4FA; HIST1H4B H4/I H4FI; HIST1H4C H4/G H4FG; HIST1H4D H4/B H4FB; HIST1H4E H4/J H4FJ; HIST1H4F H4/C H4FC; HIST1H4H H4/H H4FH; HIST1H4I H4/M H4FM; HIST1H4J H4/E H4FE; HIST1H4K H4/D H4FD; HIST1H4L H4/K H4FK; HIST2H4A H4/N H4F2 H4FN HIST2H4; HIST2H4B H4/O H4FO; HIST4H4	Homo sapiens (Human)	Homo sapiens (Human)	2.98	N	N
allpdb0414	H2AZ_HUMAN	VPS72_HUMAN	128	364	5FUG	D	F	84	PF00125;PF16211;	PF05764;PF08265;	19	128	6	69	Histone H2A.Z (H2A/z)	H2AFZ H2AZ	Vacuolar protein sorting-associated protein 72 homolog (Protein YL-1) (Transcription factor-like 1)	VPS72 TCFL1 YL1	Homo sapiens (Human)	Homo sapiens (Human)	2.7	N	N
allpdb0415	H2B1J_HUMAN	VPS72_HUMAN	126	364	5FUG	K	L	45	PF00125;	PF05764;PF08265;	31	126	6	69	Histone H2B type 1-J (Histone H2B.1) (Histone H2B.r) (H2B/r)	HIST1H2BJ H2BFR	Vacuolar protein sorting-associated protein 72 homolog (Protein YL-1) (Transcription factor-like 1)	VPS72 TCFL1 YL1	Homo sapiens (Human)	Homo sapiens (Human)	2.7	N	N
allpdb0422	CTF8_YEAST	DCC1_YEAST	133	380	5MSM	B	A	196	PF09696;	PF09724;	1	133	1	380	Chromosome transmission fidelity protein 8	CTF8 YHR191C	Sister chromatid cohesion protein DCC1 (Defective in sister chromatid cohesion protein 1)	DCC1 YCL016C YCL16C	Saccharomyces cerevisiae (strain ATCC 204508 / S288c) (Baker's yeast)	Saccharomyces cerevisiae (strain ATCC 204508 / S288c) (Baker's yeast)	2.29	N	N
allpdb0425	Q6CPD1_KLULA	Q6CLK3_KLULA	205	288	5T59	B	A	180	PF03980;	PF05859;	1	102	2	120	KLLA0E05809p	KLLA0_E05809g	KLLA0F02343p	KLLA0_F02343g	Kluyveromyces lactis (strain ATCC 8585 / CBS 2359 / DSM 70799 / NBRC 1267 / NRRL Y-1140 / WM37) (Yeast) (Candida sphaerica)	Kluyveromyces lactis (strain ATCC 8585 / CBS 2359 / DSM 70799 / NBRC 1267 / NRRL Y-1140 / WM37) (Yeast) (Candida sphaerica)	2.41	N	N
allpdb0426	Q6CPD1_KLULA	Q6CVA1_KLULA	205	583	5T59	E	F	19	PF03980;	PF11699;PF15624;	1	102	1	41	KLLA0E05809p	KLLA0_E05809g	KLLA0B13629p	KLLA0_B13629g	Kluyveromyces lactis (strain ATCC 8585 / CBS 2359 / DSM 70799 / NBRC 1267 / NRRL Y-1140 / WM37) (Yeast) (Candida sphaerica)	Kluyveromyces lactis (strain ATCC 8585 / CBS 2359 / DSM 70799 / NBRC 1267 / NRRL Y-1140 / WM37) (Yeast) (Candida sphaerica)	2.41	N	N
allpdb0427	Q6CLK3_KLULA	Q6CVA1_KLULA	288	583	5T59	A	C	66	PF05859;	PF11699;PF15624;	2	120	1	41	KLLA0F02343p	KLLA0_F02343g	KLLA0B13629p	KLLA0_B13629g	Kluyveromyces lactis (strain ATCC 8585 / CBS 2359 / DSM 70799 / NBRC 1267 / NRRL Y-1140 / WM37) (Yeast) (Candida sphaerica)	Kluyveromyces lactis (strain ATCC 8585 / CBS 2359 / DSM 70799 / NBRC 1267 / NRRL Y-1140 / WM37) (Yeast) (Candida sphaerica)	2.41	N	N
allpdb0443	SNP25_HUMAN	VAMP2_RAT	206	116	1KIL	D	A	70	PF00835;	PF00957;	11	203	28	92	Synaptosomal-associated protein 25 (SNAP-25) (Super protein) (SUP) (Synaptosomal-associated 25 kDa protein)	SNAP25 SNAP	Vesicle-associated membrane protein 2 (VAMP-2) (Synaptobrevin-2)	Vamp2 Syb2	Homo sapiens (Human)	Rattus norvegicus (Rat)	2.3	N	N
allpdb0445	FDNG_ECOLI	FDNH_ECOLI	1015	294	1KQF	A	B	186	PF04879;PF00384;PF01568;	PF13247;PF12800;PF09163;	1	1015	1	294	Formate dehydrogenase, nitrate-inducible, major subunit (EC 1.17.5.3) (Anaerobic formate dehydrogenase major subunit) (Formate dehydrogenase-N subunit alpha) (FDH-N subunit alpha)	fdnG b1474 JW1470	Formate dehydrogenase, nitrate-inducible, iron-sulfur subunit (Anaerobic formate dehydrogenase iron-sulfur subunit) (Formate dehydrogenase-N subunit beta) (FDH-N subunit beta)	fdnH b1475 JW1471	Escherichia coli (strain K12)	Escherichia coli (strain K12)	1.6	N	N
allpdb0446	FDNI_ECOLI	FDNH_ECOLI	217	294	1KQF	C	B	108	PF01292;	PF13247;PF12800;PF09163;	1	217	1	294	Formate dehydrogenase, nitrate-inducible, cytochrome b556(Fdn) subunit (Anaerobic formate dehydrogenase cytochrome b556 subunit) (Formate dehydrogenase-N subunit gamma) (FDH-N subunit gamma)	fdnI b1476 JW1472	Formate dehydrogenase, nitrate-inducible, iron-sulfur subunit (Anaerobic formate dehydrogenase iron-sulfur subunit) (Formate dehydrogenase-N subunit beta) (FDH-N subunit beta)	fdnH b1475 JW1471	Escherichia coli (strain K12)	Escherichia coli (strain K12)	1.6	N	N
allpdb0447	RFA1_HUMAN	RFA2_HUMAN	616	270	1L1O	C	B	61	PF04057;PF08646;PF16900;PF01336;	PF08784;	436	616	44	171	Replication protein A 70 kDa DNA-binding subunit (RP-A p70) (Replication factor A protein 1) (RF-A protein 1) (Single-stranded DNA-binding protein) [Cleaved into: Replication protein A 70 kDa DNA-binding subunit, N-terminally processed]	RPA1 REPA1 RPA70	Replication protein A 32 kDa subunit (RP-A p32) (Replication factor A protein 2) (RF-A protein 2) (Replication protein A 34 kDa subunit) (RP-A p34)	RPA2 REPA2 RPA32 RPA34	Homo sapiens (Human)	Homo sapiens (Human)	2.8	N	N
allpdb0448	RFA3_HUMAN	RFA2_HUMAN	121	270	1L1O	D	E	96	PF08661;	PF08784;	1	121	44	171	Replication protein A 14 kDa subunit (RP-A p14) (Replication factor A protein 3) (RF-A protein 3)	RPA3 REPA3 RPA14	Replication protein A 32 kDa subunit (RP-A p32) (Replication factor A protein 2) (RF-A protein 2) (Replication protein A 34 kDa subunit) (RP-A p34)	RPA2 REPA2 RPA32 RPA34	Homo sapiens (Human)	Homo sapiens (Human)	2.8	N	N
allpdb0450	ODPA_GEOSE	ODPB_GEOSE	369	325	1W85	C	D	125	PF00676;	PF02779;PF02780;	2	369	2	325	Pyruvate dehydrogenase E1 component subunit alpha (EC 1.2.4.1)	pdhA	Pyruvate dehydrogenase E1 component subunit beta (EC 1.2.4.1)	pdhB	Geobacillus stearothermophilus (Bacillus stearothermophilus)	Geobacillus stearothermophilus (Bacillus stearothermophilus)	2	N	N
allpdb0451	ODP2_GEOSE	ODPB_GEOSE	428	325	1W85	I	B	17	PF00198;PF00364;PF02817;	PF02779;PF02780;	123	171	2	325	Dihydrolipoyllysine-residue acetyltransferase component of pyruvate dehydrogenase complex (EC 2.3.1.12) (Dihydrolipoamide acetyltransferase component of pyruvate dehydrogenase complex) (E2)	pdhC	Pyruvate dehydrogenase E1 component subunit beta (EC 1.2.4.1)	pdhB	Geobacillus stearothermophilus (Bacillus stearothermophilus)	Geobacillus stearothermophilus (Bacillus stearothermophilus)	2	N	N
allpdb0452	RAN_CANLF	CSE1_YEAST	216	960	1WA5	A	C	101	PF00071;	PF03378;PF08506;PF03810;	1	176	1	960	GTP-binding nuclear protein Ran (GTPase Ran) (Ras-like protein TC4) (Ras-related nuclear protein)	RAN	Importin alpha re-exporter (Chromosome segregation protein CSE1)	CSE1 YGL238W HRC135	Canis lupus familiaris (Dog) (Canis familiaris)	Saccharomyces cerevisiae (strain ATCC 204508 / S288c) (Baker's yeast)	2	N	N
allpdb0453	IMA1_YEAST	CSE1_YEAST	542	960	1WA5	B	C	144	PF00514;PF16186;PF01749;	PF03378;PF08506;PF03810;	1	530	1	960	Importin subunit alpha (Karyopherin subunit alpha) (Karyopherin-60) (Serine-rich RNA polymerase I suppressor protein)	SRP1 KAP60 YNL189W N1606	Importin alpha re-exporter (Chromosome segregation protein CSE1)	CSE1 YGL238W HRC135	Saccharomyces cerevisiae (strain ATCC 204508 / S288c) (Baker's yeast)	Saccharomyces cerevisiae (strain ATCC 204508 / S288c) (Baker's yeast)	2	N	N
allpdb0454	PSA_THEAC	Q9U8G2_9TRYP	233	231	1YAR	C	S	24	PF00227;PF10584;	PF02252;	1	233	2	231	Proteasome subunit alpha (EC 3.4.25.1) (20S proteasome alpha subunit) (Proteasome core protein PsmA)	psmA Ta1288	Proteasome activator protein PA26 (Fragment)		Thermoplasma acidophilum (strain ATCC 25905 / DSM 1728 / JCM 9062 / NBRC 15155 / AMRC-C165)	Trypanosoma brucei	1.9	N	N
allpdb0456	ACTS_RABIT	DNAS1_BOVIN	377	282	2A40	A	B	72	PF00022;	PF03372;	3	377	23	282	Actin, alpha skeletal muscle (Alpha-actin-1) [Cleaved into: Actin, alpha skeletal muscle, intermediate form]	ACTA1 ACTA	Deoxyribonuclease-1 (EC 3.1.21.1) (Deoxyribonuclease I) (DNase I)	DNASE1 DNL1	Oryctolagus cuniculus (Rabbit)	Bos taurus (Bovine)	1.8	N	N
allpdb0461	FRDC_WOLSU	FRDB_WOLSU	256	239	2BS2	C	B	113	PF01127;	PF13085;PF13183;	1	254	1	239	Fumarate reductase cytochrome b subunit	frdC WS0832	Fumarate reductase iron-sulfur subunit (EC 1.3.5.1)	frdB WS0830	Wolinella succinogenes (strain ATCC 29543 / DSM 1740 / LMG 7466 / NCTC 11488 / FDC 602W) (Vibrio succinogenes)	Wolinella succinogenes (strain ATCC 29543 / DSM 1740 / LMG 7466 / NCTC 11488 / FDC 602W) (Vibrio succinogenes)	1.78	N	N
allpdb0465	Q5P5I2_AROAE	Q5P5I1_AROAE	214	352	2IVF	C	B	70	PF09459;	PF13247;	1	214	1	352	Gamma-subunit of ethylbenzene dehydrogenase	ebdC c1A62	Beta-subunit of ethylbenzene dehydrogenase	ebdB c1A63	Aromatoleum aromaticum (strain EbN1) (Azoarcus sp. (strain EbN1))	Aromatoleum aromaticum (strain EbN1) (Azoarcus sp. (strain EbN1))	1.88	N	N
allpdb0468	O68692_YERPE	O68690_YERPE	66	115	2P58	A	C	51	PF08988;	PF09477;	2	66	1	115	Putative type III secretion protein (Type III secretion protein) (Yop proteins translocation protein E homolog)	yscE YPCD1.54	Putative type III secretion protein (Type III secretion protein) (Type III secretion spans bacterial envelope protein) (Yop proteins translocation protein G homolog)	yscG YPCD1.56	Yersinia pestis	Yersinia pestis	1.8	N	N
allpdb0471	FTRV_SYNY3	FTRC_SYNY3	75	118	2PU9	B	A	54	PF02941;	PF02943;	1	74	9	118	Ferredoxin-thioredoxin reductase, variable chain (FTR-V) (Ferredoxin-thioredoxin reductase subunit A) (FTR-A)	ftrV ssr0330	Ferredoxin-thioredoxin reductase, catalytic chain (FTR-C) (EC 1.8.7.2) (Ferredoxin-thioredoxin reductase subunit B) (FTR-B)	ftrC sll0554	Synechocystis sp. (strain PCC 6803 / Kazusa)	Synechocystis sp. (strain PCC 6803 / Kazusa)	1.65	N	N
allpdb0473	SAR1_YEAST	SEC23_YEAST	190	768	2QTV	B	A	98	PF00025;	PF00626;PF08033;PF04815;PF04811;PF04810;	23	189	2	768	Small COPII coat GTPase SAR1 (EC 3.6.5.-) (GTP-binding protein SAR1) (Secretion-associated RAS-related protein 1)	SAR1 YPL218W	Protein transport protein SEC23	SEC23 YPR181C P9705.14	Saccharomyces cerevisiae (strain ATCC 204508 / S288c) (Baker's yeast)	Saccharomyces cerevisiae (strain ATCC 204508 / S288c) (Baker's yeast)	2.5	N	N
allpdb0479	Q72LA4_THET2	Q72LA5_THET2	765	195	2VPZ	A	B	127	PF04879;PF00384;PF01568;	PF13247;	1	765	1	195	Thiosulfate reductase (EC 1.-.-.-)	TT_C0155	NrfC protein	nrfC TT_C0154	Thermus thermophilus (strain HB27 / ATCC BAA-163 / DSM 7039)	Thermus thermophilus (strain HB27 / ATCC BAA-163 / DSM 7039)	2.4	N	N
allpdb0487	Q8VPC3_ECOLX	Q8VPC2_ECOLX	123	187	3CI0	I	J	41	PF07963;PF02501;	PF11612;	33	118	26	187	Hypothetical type II secretion protein	gspI	Hypothetical type II secretion protein	gspJ	Escherichia coli	Escherichia coli	2.2	N	N
allpdb0488	Q8VLK7_ECOLX	Q8VPC2_ECOLX	325	187	3CI0	K	J	132	PF03934;	PF11612;	31	325	26	187	Type II secretion system protein K	gspK	Hypothetical type II secretion protein	gspJ	Escherichia coli	Escherichia coli	2.2	N	N
allpdb0492	SAE2_HUMAN	SUMO1_HUMAN	640	101	3KYD	B	D	78	PF00899;PF14732;PF16195;	PF11976;	1	549	1	96	SUMO-activating enzyme subunit 2 (EC 6.3.2.-) (Anthracycline-associated resistance ARX) (Ubiquitin-like 1-activating enzyme E1B) (Ubiquitin-like modifier-activating enzyme 2)	UBA2 SAE2 UBLE1B HRIHFB2115	Small ubiquitin-related modifier 1 (SUMO-1) (GAP-modifying protein 1) (GMP1) (SMT3 homolog 3) (Sentrin) (Ubiquitin-homology domain protein PIC1) (Ubiquitin-like protein SMT3C) (Smt3C) (Ubiquitin-like protein UBL1)	SUMO1 SMT3C SMT3H3 UBL1 OK/SW-cl.43	Homo sapiens (Human)	Homo sapiens (Human)	2.61	N	N
allpdb0493	FLPA_PYRFU	Q8U4M1_PYRFU	227	402	3NMU	F	A	128	PF01269;	PF01798;	1	227	1	369	Fibrillarin-like rRNA/tRNA 2'-O-methyltransferase (EC 2.1.1.-)	flpA PF0059	NOP5/NOP56 related protein	PF0060	Pyrococcus furiosus (strain ATCC 43587 / DSM 3638 / JCM 8422 / Vc1)	Pyrococcus furiosus (strain ATCC 43587 / DSM 3638 / JCM 8422 / Vc1)	2.73	N	Y
allpdb0494	RL7A_PYRFU	Q8U4M1_PYRFU	123	402	3NMU	C	B	31	PF01248;	PF01798;	2	123	1	369	50S ribosomal protein L7Ae (Large ribosomal subunit protein eL8) (Ribosomal protein L8e)	rpl7ae PF1367	NOP5/NOP56 related protein	PF0060	Pyrococcus furiosus (strain ATCC 43587 / DSM 3638 / JCM 8422 / Vc1)	Pyrococcus furiosus (strain ATCC 43587 / DSM 3638 / JCM 8422 / Vc1)	2.73	N	Y
allpdb0499	FIMH_ECOLI	FIMD_ECOLI	300	878	3RFZ	D	E	178	PF00419;PF09160;	PF13953;PF13954;PF00577;	22	300	46	878	Type 1 fimbrin D-mannose specific adhesin (Protein FimH)	fimH b4320 JW4283	Outer membrane usher protein FimD	fimD b4317 JW5780	Escherichia coli (strain K12)	Escherichia coli (strain K12)	2.8	N	N
allpdb0500	THP1_YEAST	SEM1_YEAST	455	89	3T5V	B	C	206	PF01399;	PF05160;	1	455	1	89	Nuclear mRNA export protein THP1 (Bud site selection protein 29)	THP1 BUD29 YOL072W O1140	26S proteasome complex subunit SEM1	SEM1 DSH1 YDR363W-A	Saccharomyces cerevisiae (strain ATCC 204508 / S288c) (Baker's yeast)	Saccharomyces cerevisiae (strain ATCC 204508 / S288c) (Baker's yeast)	2.9	N	N
allpdb0504	COPZ1_BOVIN	COPG1_BOVIN	177	874	3TJZ	C	B	124	PF01217;	PF01602;PF16381;PF08752;	1	153	1	355	Coatomer subunit zeta-1 (Zeta-1-coat protein) (Zeta-1 COP)	COPZ1 COPZ	Coatomer subunit gamma-1 (Gamma-1-coat protein) (Gamma-1-COP)	COPG1 COPG	Bos taurus (Bovine)	Bos taurus (Bovine)	2.9	N	N
allpdb0505	ARF1_YEAST	COPG1_BOVIN	181	874	3TJZ	A	B	54	PF00025;	PF01602;PF16381;PF08752;	18	181	1	355	ADP-ribosylation factor 1	ARF1 YDL192W D1244	Coatomer subunit gamma-1 (Gamma-1-coat protein) (Gamma-1-COP)	COPG1 COPG	Saccharomyces cerevisiae (strain ATCC 204508 / S288c) (Baker's yeast)	Bos taurus (Bovine)	2.9	N	N
allpdb0524	UREF_HELPY	UREG_HELPY	254	199	4HI0	A	E	57	PF01730;	PF02492;	1	254	1	199	Urease accessory protein UreF	ureF HP_0069	Urease accessory protein UreG	ureG HP_0068	Helicobacter pylori (strain ATCC 700392 / 26695) (Campylobacter pylori)	Helicobacter pylori (strain ATCC 700392 / 26695) (Campylobacter pylori)	2.35	N	N
allpdb0525	UREF_HELPY	UREH_HELPY	254	265	4HI0	A	B	98	PF01730;	PF01774;	1	254	1	265	Urease accessory protein UreF	ureF HP_0069	Urease accessory protein UreH	ureH HP_0067	Helicobacter pylori (strain ATCC 700392 / 26695) (Campylobacter pylori)	Helicobacter pylori (strain ATCC 700392 / 26695) (Campylobacter pylori)	2.35	N	N
allpdb0529	RL402_SCHPO	UBA1_SCHPO	128	1012	4II2	B	A	118	PF01020;PF00240;	PF16191;PF16190;PF09358;PF00899;PF10585;	1	76	13	1012	Ubiquitin-60S ribosomal protein L40 [Cleaved into: Ubiquitin; 60S ribosomal protein L40 (CEP52)]	uep1 ubi2 SPAC1805.12c	Ubiquitin-activating enzyme E1 1 (EC 6.2.1.45) (Poly(A)+ RNA transport protein 3)	ptr3 SPBC1604.21c SPBC211.09	Schizosaccharomyces pombe (strain 972 / ATCC 24843) (Fission yeast)	Schizosaccharomyces pombe (strain 972 / ATCC 24843) (Fission yeast)	2.2	N	N
allpdb0530	UBC4_SCHPO	UBA1_SCHPO	147	1012	4II2	C	A	92	PF00179;	PF16191;PF16190;PF09358;PF00899;PF10585;	1	147	13	1012	Ubiquitin-conjugating enzyme E2 4 (EC 2.3.2.23) (E2 ubiquitin-conjugating enzyme 4) (Ubiquitin carrier protein 4) (Ubiquitin-protein ligase 4)	ubc4 SPBC119.02	Ubiquitin-activating enzyme E1 1 (EC 6.2.1.45) (Poly(A)+ RNA transport protein 3)	ptr3 SPBC1604.21c SPBC211.09	Schizosaccharomyces pombe (strain 972 / ATCC 24843) (Fission yeast)	Schizosaccharomyces pombe (strain 972 / ATCC 24843) (Fission yeast)	2.2	N	N
allpdb0536	V8PGJ1_OPHHA	HAT1_YEAST	180	374	4PSW	C	A	57	PF00125;	PF00583;PF10394;	8	45	4	320	Histone H4 (Fragment)	H4-VIII L345_01081	Histone acetyltransferase type B catalytic subunit (EC 2.3.1.48)	HAT1 YPL001W LPA16W YP8132.12	Ophiophagus hannah (King cobra) (Naja hannah)	Saccharomyces cerevisiae (strain ATCC 204508 / S288c) (Baker's yeast)	2.1	N	N
allpdb0537	V8PGJ1_OPHHA	HAT2_YEAST	180	401	4PSW	C	B	57	PF00125;	PF12265;PF00400;	8	45	7	390	Histone H4 (Fragment)	H4-VIII L345_01081	Histone acetyltransferase type B subunit 2	HAT2 YEL056W	Ophiophagus hannah (King cobra) (Naja hannah)	Saccharomyces cerevisiae (strain ATCC 204508 / S288c) (Baker's yeast)	2.1	N	N
allpdb0542	UBB_HUMAN	UCHL5_HUMAN	229	329	4UEL	B	A	83	PF00240;	PF01088;	153	228	1	329	Polyubiquitin-B [Cleaved into: Ubiquitin]	UBB	Ubiquitin carboxyl-terminal hydrolase isozyme L5 (UCH-L5) (EC 3.4.19.12) (Ubiquitin C-terminal hydrolase UCH37) (Ubiquitin thioesterase L5)	UCHL5 UCH37 AD-019 CGI-70	Homo sapiens (Human)	Homo sapiens (Human)	2.3	N	N
allpdb0550	SECY_THET8	Q5SHE6_THET8	438	117	5AWW	Y	G	109	PF00344;	PF03840;	1	438	43	117	Protein translocase subunit SecY	secY TTHA1672	Putative preprotein translocase, SecG subunit	TTHA1784	Thermus thermophilus (strain HB8 / ATCC 27634 / DSM 579)	Thermus thermophilus (strain HB8 / ATCC 27634 / DSM 579)	2.72	N	N
allpdb0551	SECY_THET8	SECE_THET8	438	60	5AWW	Y	E	115	PF00344;	PF00584;	1	438	1	60	Protein translocase subunit SecY	secY TTHA1672	Protein translocase subunit SecE	secE TTHA0249	Thermus thermophilus (strain HB8 / ATCC 27634 / DSM 579)	Thermus thermophilus (strain HB8 / ATCC 27634 / DSM 579)	2.72	N	N
allpdb0562	CDK1_HUMAN	CKS2_HUMAN	297	79	5LQF	A	C	50	PF00069;	PF01111;	1	297	1	79	Cyclin-dependent kinase 1 (CDK1) (EC 2.7.11.22) (EC 2.7.11.23) (Cell division control protein 2 homolog) (Cell division protein kinase 1) (p34 protein kinase)	CDK1 CDC2 CDC28A CDKN1 P34CDC2	Cyclin-dependent kinases regulatory subunit 2 (CKS-2)	CKS2	Homo sapiens (Human)	Homo sapiens (Human)	2.06	N	N
allpdb0563	CDK1_HUMAN	CCNB1_HUMAN	297	433	5LQF	D	E	87	PF00069;	PF02984;PF00134;	1	297	165	433	Cyclin-dependent kinase 1 (CDK1) (EC 2.7.11.22) (EC 2.7.11.23) (Cell division control protein 2 homolog) (Cell division protein kinase 1) (p34 protein kinase)	CDK1 CDC2 CDC28A CDKN1 P34CDC2	G2/mitotic-specific cyclin-B1	CCNB1 CCNB	Homo sapiens (Human)	Homo sapiens (Human)	2.06	N	N
allpdb0570	CBIM_RHOCB	CBIQ_RHOCB	222	244	5X3X	m	q	206	PF01891;	PF02361;	1	222	1	244	Cobalt transport protein CbiM (Energy-coupling factor transporter probable substrate-capture protein CbiM) (ECF transporter S component CbiM)	cbiM RCAP_rcc02037	Cobalt transport protein CbiQ (Energy-coupling factor transporter transmembrane protein CbiQ) (ECF transporter T component CbiQ)	cbiQ cbiQ2 RCAP_rcc02035	Rhodobacter capsulatus (strain ATCC BAA-309 / NBRC 16581 / SB1003)	Rhodobacter capsulatus (strain ATCC BAA-309 / NBRC 16581 / SB1003)	2.79	N	N
allpdb0573	LDTI_HIRME	TRYP_PIG	46	231	1AN1	I	E	59	PF00050;	PF00089;	1	46	9	231	Leech-derived tryptase inhibitor C (LDTI-C) [Cleaved into: Leech-derived tryptase inhibitor B (LDTI-B); Leech-derived tryptase inhibitor A (LDTI-A)]		Trypsin (EC 3.4.21.4)		Hirudo medicinalis (Medicinal leech)	Sus scrofa (Pig)	2.03	N	N
allpdb0581	AMYP_PIG	IAA_STRTE	511	104	1BVN	P	T	73	PF00128;PF02806;	PF01356;	16	511	31	104	Pancreatic alpha-amylase (PA) (EC 3.2.1.1) (1,4-alpha-D-glucan glucanohydrolase)	AMY2	Alpha-amylase inhibitor HOE-467A (Tendamistat)		Sus scrofa (Pig)	Streptomyces tendae	2.5	N	N
allpdb0584	GMSS_CLOCO	GLME_CLOCO	137	483	1CCW	C	D	75	PF02310;	PF06368;	1	137	1	483	Glutamate mutase sigma subunit (EC 5.4.99.1) (Glutamate mutase S chain) (Glutamate mutase small subunit) (Methylaspartate mutase)	glmS	Glutamate mutase epsilon subunit (EC 5.4.99.1) (Glutamate mutase E chain) (Glutamate mutase large subunit) (Methylaspartate mutase)	glmE	Clostridium cochlearium	Clostridium cochlearium	1.6	N	N
allpdb0593	CARP_YEAST	IPA3_YEAST	405	68	1DP5	A	B	97	PF00026;	PF10466;	77	405	1	68	Saccharopepsin (EC 3.4.23.25) (Aspartate protease) (PrA) (Proteinase A) (Carboxypeptidase Y-deficient protein 4) (Proteinase YSCA)	PEP4 PHO9 PRA1 YPL154C P2585	Protease A inhibitor 3 (Proteinase inhibitor I(A)3) (Proteinase yscA-inhibitor) (Saccharopepsin inhibitor)	PAI3 YMR174C YM8010.04C	Saccharomyces cerevisiae (strain ATCC 204508 / S288c) (Baker's yeast)	Saccharomyces cerevisiae (strain ATCC 204508 / S288c) (Baker's yeast)	2.2	N	N
allpdb0594	RAC2_HUMAN	GDIR2_HUMAN	192	201	1DS6	A	B	74	PF00071;	PF02115;	1	192	23	201	Ras-related C3 botulinum toxin substrate 2 (GX) (Small G protein) (p21-Rac2)	RAC2	Rho GDP-dissociation inhibitor 2 (Rho GDI 2) (Ly-GDI) (Rho-GDI beta)	ARHGDIB GDIA2 GDID4 RAP1GN1	Homo sapiens (Human)	Homo sapiens (Human)	2.35	N	N
allpdb0597	ADX_BOVIN	ADRO_BOVIN	186	492	1E6E	B	A	66	PF00111;	PF07992;	59	186	33	492	Adrenodoxin, mitochondrial (Adrenal ferredoxin) (Ferredoxin-1) (Hepato-ferredoxin)	FDX1 ADX	NADPH:adrenodoxin oxidoreductase, mitochondrial (AR) (Adrenodoxin reductase) (EC 1.18.1.6) (Ferredoxin--NADP(+) reductase) (Ferredoxin reductase)	FDXR ADXR	Bos taurus (Bovine)	Bos taurus (Bovine)	2.3	N	N
allpdb0600	HOLD_ECOLI	HOLC_ECOLI	137	147	1EM8	D	C	43	PF03603;	PF04364;	26	137	1	147	DNA polymerase III subunit psi (EC 2.7.7.7)	holD b4372 JW4334	DNA polymerase III subunit chi (EC 2.7.7.7)	holC b4259 JW4216	Escherichia coli (strain K12)	Escherichia coli (strain K12)	2.1	N	N
allpdb0609	MOAE_ECOLI	MOAD_ECOLI	150	81	1FM0	E	D	67	PF02391;	PF02597;	1	150	1	81	Molybdopterin synthase catalytic subunit (EC 2.8.1.12) (MPT synthase subunit 2) (Molybdenum cofactor biosynthesis protein E) (Molybdopterin-converting factor large subunit) (Molybdopterin-converting factor subunit 2)	moaE chlA5 b0785 JW0768	Molybdopterin synthase sulfur carrier subunit (MPT synthase subunit 1) (Molybdenum cofactor biosynthesis protein D) (Molybdopterin-converting factor small subunit) (Molybdopterin-converting factor subunit 1) (Sulfur carrier protein MoaD)	moaD chlA4 chlM b0784 JW0767	Escherichia coli (strain K12)	Escherichia coli (strain K12)	1.45	N	N
allpdb0612	ATPG_ECOLI	ATPE_ECOLI	287	139	1FS0	G	E	139	PF00231;	PF00401;PF02823;	19	248	2	139	ATP synthase gamma chain (ATP synthase F1 sector gamma subunit) (F-ATPase gamma subunit)	atpG papC uncG b3733 JW3711	ATP synthase epsilon chain (ATP synthase F1 sector epsilon subunit) (F-ATPase epsilon subunit)	atpC papG uncC b3731 JW3709	Escherichia coli (strain K12)	Escherichia coli (strain K12)	2.1	N	N
allpdb0613	PFDB_METTH	PFDA_METTH	121	141	1FXK	A	C	45	PF01920;	PF02996;	5	114	7	136	Prefoldin subunit beta (GimC subunit beta)	pfdB MTH_678	Prefoldin subunit alpha (GimC subunit alpha)	pfdA MTH_1609	Methanothermobacter thermautotrophicus (strain ATCC 29096 / DSM 1053 / JCM 10044 / NBRC 100330 / Delta H) (Methanobacterium thermoautotrophicum)	Methanothermobacter thermautotrophicus (strain ATCC 29096 / DSM 1053 / JCM 10044 / NBRC 100330 / Delta H) (Methanobacterium thermoautotrophicum)	2.3	N	N
allpdb0622	PTGA_ECOLI	GLPK_ECOLI	169	502	1GLC	F	G	37	PF00358;	PF02782;PF00370;	2	169	2	502	PTS system glucose-specific EIIA component (EIIA-Glc) (EIII-Glc) (Glucose-specific phosphotransferase enzyme IIA component)	crr gsr iex tgs treD b2417 JW2410	Glycerol kinase (EC 2.7.1.30) (ATP:glycerol 3-phosphotransferase) (Glycerokinase) (GK)	glpK b3926 JW3897	Escherichia coli (strain K12)	Escherichia coli (strain K12)	2.65	N	N
allpdb0624	RPOE1_METJA	Y039_METJA	187	115	1GO3	E	F	127	PF00575;PF03876;	PF03874;	1	187	9	115	DNA-directed RNA polymerase subunit E' (EC 2.7.7.6)	rpoE1 MJ0397	Uncharacterized protein MJ0039	MJ0039	Methanocaldococcus jannaschii (strain ATCC 43067 / DSM 2661 / JAL-1 / JCM 10045 / NBRC 100440) (Methanococcus jannaschii)	Methanocaldococcus jannaschii (strain ATCC 43067 / DSM 2661 / JAL-1 / JCM 10045 / NBRC 100440) (Methanococcus jannaschii)	1.75	N	N
allpdb0629	NCBP2_HUMAN	NCBP1_HUMAN	156	790	1H2T	Z	C	106	PF00076;	PF02854;PF09088;PF09090;	1	156	20	790	Nuclear cap-binding protein subunit 2 (20 kDa nuclear cap-binding protein) (Cell proliferation-inducing gene 55 protein) (NCBP 20 kDa subunit) (CBP20) (NCBP-interacting protein 1) (NIP1)	NCBP2 CBP20 PIG55	Nuclear cap-binding protein subunit 1 (80 kDa nuclear cap-binding protein) (CBP80) (NCBP 80 kDa subunit)	NCBP1 CBP80 NCBP	Homo sapiens (Human)	Homo sapiens (Human)	2.1	N	N
allpdb0633	TRYP_PIG	ITR2_ECBEL	231	30	1H9H	E	I	66	PF00089;	PF00299;	9	231	1	30	Trypsin (EC 3.4.21.4)		Trypsin inhibitor 2 (EETI-II) (Trypsin inhibitor II)		Sus scrofa (Pig)	Ecballium elaterium (Jumping cucumber) (Momordica elaterium)	1.5	N	N
allpdb0637	RAN_HUMAN	RCC1_HUMAN	216	421	1I2M	A	B	91	PF00071;	PF00415;	1	216	20	421	GTP-binding nuclear protein Ran (Androgen receptor-associated protein 24) (GTPase Ran) (Ras-like protein TC4) (Ras-related nuclear protein)	RAN ARA24 OK/SW-cl.81	Regulator of chromosome condensation (Cell cycle regulatory protein) (Chromosome condensation protein 1)	RCC1 CHC1	Homo sapiens (Human)	Homo sapiens (Human)	1.76	N	N
allpdb0640	TRPG_SERMA	TRPE_SERMA	193	519	1I7Q	D	C	111	PF00117;	PF04715;PF00425;	1	193	1	519	Anthranilate synthase component 2 (AS) (ASII) (EC 4.1.3.27) (Anthranilate synthase, GATase component) (Anthranilate synthase, glutamine amidotransferase component)	trpG	Anthranilate synthase component 1 (AS) (ASI) (EC 4.1.3.27)	trpE	Serratia marcescens	Serratia marcescens	1.95	N	N
allpdb0644	DNLI4_HUMAN	XRCC4_HUMAN	911	336	1IK9	C	A	34	PF00533;PF04679;PF01068;PF04675;PF11411;	PF06632;	748	784	1	213	DNA ligase 4 (EC 6.5.1.1) (DNA ligase IV) (Polydeoxyribonucleotide synthase [ATP] 4)	LIG4	DNA repair protein XRCC4 (X-ray repair cross-complementing protein 4)	XRCC4	Homo sapiens (Human)	Homo sapiens (Human)	2.3	N	N
allpdb0653	O28603_ARCFU	O28604_ARCFU	643	150	1JNR	A	B	325	PF00890;PF02910;	PF12139;PF13187;	1	643	1	150	Adenylylsulfate reductase, subunit A (AprA)	AF_1670	Adenylylsulfate reductase, subunit B (AprB)	AF_1669	Archaeoglobus fulgidus (strain ATCC 49558 / VC-16 / DSM 4304 / JCM 9628 / NBRC 100126)	Archaeoglobus fulgidus (strain ATCC 49558 / VC-16 / DSM 4304 / JCM 9628 / NBRC 100126)	1.6	N	N
allpdb0654	DPO3B_ECOLI	HOLA_ECOLI	366	343	1JQL	A	B	64	PF00712;PF02767;PF02768;	PF14840;PF06144;	1	366	1	140	Beta sliding clamp (Beta clamp) (Sliding clamp) (Beta-clamp processivity factor) (DNA polymerase III beta sliding clamp subunit)	dnaN b3701 JW3678	DNA polymerase III subunit delta (EC 2.7.7.7)	holA b0640 JW0635	Escherichia coli (strain K12)	Escherichia coli (strain K12)	2.5	N	N
allpdb0655	HOLB_ECOLI	DPO3X_ECOLI	334	643	1JR3	E	B	94	PF09115;	PF12169;PF12168;PF12170;	1	334	1	373	DNA polymerase III subunit delta' (EC 2.7.7.7)	holB b1099 JW1085	DNA polymerase III subunit tau (EC 2.7.7.7) (DNA polymerase III subunit gamma)	dnaX dnaZ dnaZX b0470 JW0459	Escherichia coli (strain K12)	Escherichia coli (strain K12)	2.7	N	N
allpdb0656	MOEB_ECOLI	MOAD_ECOLI	249	81	1JW9	B	D	80	PF00899;	PF02597;	1	249	1	81	Molybdopterin-synthase adenylyltransferase (EC 2.7.7.80) (MoaD protein adenylase) (Molybdopterin-converting factor subunit 1 adenylase) (Sulfur carrier protein MoaD adenylyltransferase)	moeB chlN b0826 JW0810	Molybdopterin synthase sulfur carrier subunit (MPT synthase subunit 1) (Molybdenum cofactor biosynthesis protein D) (Molybdopterin-converting factor small subunit) (Molybdopterin-converting factor subunit 1) (Sulfur carrier protein MoaD)	moaD chlA4 chlM b0784 JW0767	Escherichia coli (strain K12)	Escherichia coli (strain K12)	1.7	N	N
allpdb0657	HIS5_THET8	HIS6_THET8	200	252	1KA9	H	F	90	PF00117;	PF00977;	1	200	1	252	Imidazole glycerol phosphate synthase subunit HisH (EC 2.4.2.-) (IGP synthase glutamine amidotransferase subunit) (IGP synthase subunit HisH) (ImGP synthase subunit HisH) (IGPS subunit HisH)	hisH TTHA0430	Imidazole glycerol phosphate synthase subunit HisF (EC 4.1.3.-) (IGP synthase cyclase subunit) (IGP synthase subunit HisF) (ImGP synthase subunit HisF) (IGPS subunit HisF)	hisF TTHA1444	Thermus thermophilus (strain HB8 / ATCC 27634 / DSM 579)	Thermus thermophilus (strain HB8 / ATCC 27634 / DSM 579)	2.3	N	N
allpdb0658	PTHP_BACSU	HPRK_LACCA	88	319	1KKM	I	A	39	PF00381;	PF07475;PF02603;	1	88	128	319	Phosphocarrier protein HPr (Histidine-containing protein)	ptsH BSU13900	HPr kinase/phosphorylase (HPrK/P) (EC 2.7.11.-) (EC 2.7.4.-) (HPr kinase/phosphatase) (HPr(Ser) kinase/phosphorylase)	hprK	Bacillus subtilis (strain 168)	Lactobacillus casei	2.8	N	N
allpdb0659	CHEY_ECOLI	CHEZ_ECOLI	129	214	1KMI	Y	Z	58	PF00072;	PF04344;	1	129	1	214	Chemotaxis protein CheY	cheY b1882 JW1871	Protein phosphatase CheZ (EC 3.1.3.-) (Chemotaxis protein CheZ)	cheZ b1881 JW1870	Escherichia coli (strain K12)	Escherichia coli (strain K12)	2.9	N	N
allpdb0662	O32728_GEOSE	SP2AB_GEOSE	250	146	1L0O	C	B	39	PF04542;PF04539;PF04545;	PF13581;	7	245	1	136	RNA polymerase sigma factor		Anti-sigma F factor (EC 2.7.11.1) (Stage II sporulation protein AB)	spoIIAB	Geobacillus stearothermophilus (Bacillus stearothermophilus)	Geobacillus stearothermophilus (Bacillus stearothermophilus)	2.9	N	N
allpdb0664	CUL1_HUMAN	RBX1_HUMAN	776	108	1LDJ	A	B	182	PF00888;PF10557;	PF12678;	17	776	19	108	Cullin-1 (CUL-1)	CUL1	E3 ubiquitin-protein ligase RBX1 (EC 6.3.2.-) (Protein ZYP) (RING finger protein 75) (RING-box protein 1) (Rbx1) (Regulator of cullins 1) [Cleaved into: E3 ubiquitin-protein ligase RBX1, N-terminally processed]	RBX1 RNF75 ROC1	Homo sapiens (Human)	Homo sapiens (Human)	3	N	N
allpdb0668	DHM1_PARDE	DHM2_PARDE	631	103	1LRW	A	B	126	PF01011;PF13360;	PF02315;	33	631	21	103	Methanol dehydrogenase [cytochrome c] subunit 1 (EC 1.1.2.7) (MDH large subunit alpha) (MEDH)	moxF	Methanol dehydrogenase [cytochrome c] subunit 2 (EC 1.1.2.7) (MDH small subunit beta) (MDH-associated peptide) (MEDH)	moxI	Paracoccus denitrificans	Paracoccus denitrificans	2.5	N	N
allpdb0672	SLY1_YEAST	SED5_YEAST	666	340	1MQS	A	B	52	PF00995;	PF05739;PF11416;	1	666	1	45	Protein SLY1 (Suppressor of loss of YPT1 protein 1)	SLY1 YDR189W YD9346.01 YD9395.22	Integral membrane protein SED5	SED5 YLR026C	Saccharomyces cerevisiae (strain ATCC 204508 / S288c) (Baker's yeast)	Saccharomyces cerevisiae (strain ATCC 204508 / S288c) (Baker's yeast)	3	N	N
allpdb0680	SRPR_YEAST	SRPB_YEAST	621	244	1NRJ	A	B	74	PF04086;PF00448;PF02881;PF09201;	PF09439;	1	158	30	244	Signal recognition particle receptor subunit alpha homolog (SR-alpha) (Docking protein alpha) (DP-alpha)	SRP101 YDR292C D9819.3	Signal recognition particle receptor subunit beta (SR-beta)	SRP102 YKL154W YKL609	Saccharomyces cerevisiae (strain ATCC 204508 / S288c) (Baker's yeast)	Saccharomyces cerevisiae (strain ATCC 204508 / S288c) (Baker's yeast)	1.7	N	N
allpdb0686	HSLU_HAEIN	HSLV_HAEIN	444	175	1OFH	A	G	33	PF00004;PF07724;PF10431;	PF00227;	1	444	2	175	ATP-dependent protease ATPase subunit HslU (Unfoldase HslU)	hslU HI_0497	ATP-dependent protease subunit HslV (EC 3.4.25.2)	hslV HI_0496	Haemophilus influenzae (strain ATCC 51907 / DSM 11121 / KW20 / Rd)	Haemophilus influenzae (strain ATCC 51907 / DSM 11121 / KW20 / Rd)	2.5	N	N
allpdb0689	RSEA_ECOLI	RPOE_ECOLI	216	191	1OR7	F	B	184	PF03873;PF03872;	PF04542;PF08281;	1	90	1	191	Anti-sigma-E factor RseA (Regulator of SigE) (Sigma-E anti-sigma factor RseA) (Sigma-E factor negative regulatory protein)	rseA mclA yfiJ b2572 JW2556	ECF RNA polymerase sigma-E factor (RNA polymerase sigma-E factor) (Sigma-24)	rpoE sigE b2573 JW2557	Escherichia coli (strain K12)	Escherichia coli (strain K12)	2	N	N
allpdb0690	FLAA_AQUAE	O67806_AQUAE	518	124	1ORY	B	A	125	PF00700;PF00669;	PF02561;	464	518	1	124	Flagellin	flaA fliC aq_1998	Flagellar protein FliS	fliS aq_2002	Aquifex aeolicus (strain VF5)	Aquifex aeolicus (strain VF5)	2.45	N	N
allpdb0692	RHOA_HUMAN	RHG01_HUMAN	193	439	1OW3	B	A	74	PF00071;	PF13716;PF00620;	1	193	198	439	Transforming protein RhoA (Rho cDNA clone 12) (h12)	RHOA ARH12 ARHA RHO12	Rho GTPase-activating protein 1 (CDC42 GTPase-activating protein) (GTPase-activating protein rhoGAP) (Rho-related small GTPase protein activator) (Rho-type GTPase-activating protein 1) (p50-RhoGAP)	ARHGAP1 CDC42GAP RHOGAP1	Homo sapiens (Human)	Homo sapiens (Human)	1.8	N	N
allpdb0696	PYRB_SULAC	PYRI_SULAC	299	164	1PG5	A	B	43	PF00185;PF02729;	PF01948;PF02748;	1	299	1	164	Aspartate carbamoyltransferase (EC 2.1.3.2) (Aspartate transcarbamylase) (ATCase)	pyrB Saci_1596	Aspartate carbamoyltransferase regulatory chain	pyrI Saci_1595	Sulfolobus acidocaldarius (strain ATCC 33909 / DSM 639 / JCM 8929 / NBRC 15157 / NCIMB 11770)	Sulfolobus acidocaldarius (strain ATCC 33909 / DSM 639 / JCM 8929 / NBRC 15157 / NCIMB 11770)	2.6	N	N
allpdb0702	ODBA_PSEPU	ODBB_PSEPU	410	339	1QS0	A	B	137	PF00676;PF12573;	PF02779;PF02780;	2	408	2	339	2-oxoisovalerate dehydrogenase subunit alpha (EC 1.2.4.4) (Branched-chain alpha-keto acid dehydrogenase E1 component alpha chain) (BCKDH E1-alpha)	bkdA1	2-oxoisovalerate dehydrogenase subunit beta (EC 1.2.4.4) (Branched-chain alpha-keto acid dehydrogenase E1 component beta chain) (BCKDH E1-beta)	bkdA2	Pseudomonas putida (Arthrobacter siderocapsulatus)	Pseudomonas putida (Arthrobacter siderocapsulatus)	2.4	N	N
allpdb0707	CLPA_ECOLI	CLPS_ECOLI	758	106	1R6O	B	D	74	PF00004;PF07724;PF02861;PF10431;	PF02617;	1	143	1	106	ATP-dependent Clp protease ATP-binding subunit ClpA	clpA lopD b0882 JW0866	ATP-dependent Clp protease adapter protein ClpS	clpS yljA b0881 JW0865	Escherichia coli (strain K12)	Escherichia coli (strain K12)	2.25	N	N
allpdb0710	O66683_AQUAE	O67268_AQUAE	88	236	1RP3	F	E	119	PF04316;	PF04542;PF04539;PF04545;	1	88	1	236	Anti sigma factor FlgM	flgM aq_357a	RNA polymerase sigma factor FliA	fliA aq_1218	Aquifex aeolicus (strain VF5)	Aquifex aeolicus (strain VF5)	2.3	N	N
allpdb0711	CCPA_BACME	PTHP_BACME	332	88	1RZR	C	T	45	PF00356;	PF00381;	1	332	1	88	Catabolite control protein A (Catabolite control protein) (Glucose-resistance amylase regulator)	ccpA	Phosphocarrier protein HPr (Histidine-containing protein)	ptsH	Bacillus megaterium	Bacillus megaterium	2.8	Y	N
allpdb0712	PGTB1_RAT	FNTA_RAT	377	377	1S64	F	E	197	PF00432;	PF01239;	1	377	1	377	Geranylgeranyl transferase type-1 subunit beta (EC 2.5.1.59) (Geranylgeranyl transferase type I subunit beta) (GGTase-I-beta) (Type I protein geranyl-geranyltransferase subunit beta)	Pggt1b	Protein farnesyltransferase/geranylgeranyltransferase type-1 subunit alpha (EC 2.5.1.58) (EC 2.5.1.59) (CAAX farnesyltransferase subunit alpha) (FTase-alpha) (Ras proteins prenyltransferase subunit alpha) (Type I protein geranyl-geranyltransferase subunit alpha) (GGTase-I-alpha)	Fnta	Rattus norvegicus (Rat)	Rattus norvegicus (Rat)	2.55	N	N
allpdb0714	CYC1_YEAST	CCPR_YEAST	109	361	1S6V	B	C	25	PF00034;	PF00141;	2	109	68	361	Cytochrome c iso-1	CYC1 YJR048W J1653	Cytochrome c peroxidase, mitochondrial (CCP) (EC 1.11.1.5)	CCP1 CCP CPO YKR066C	Saccharomyces cerevisiae (strain ATCC 204508 / S288c) (Baker's yeast)	Saccharomyces cerevisiae (strain ATCC 204508 / S288c) (Baker's yeast)	1.88	N	N
allpdb0716	TRY1_BOVIN	IBB_VIGRR	246	72	1SBW	A	I	62	PF00089;	PF00228;	24	246	8	42	Cationic trypsin (EC 3.4.21.4) (Beta-trypsin) [Cleaved into: Alpha-trypsin chain 1; Alpha-trypsin chain 2]		Bowman-Birk type trypsin inhibitor		Bos taurus (Bovine)	Vigna radiata var. radiata (Mung bean) (Phaseolus aureus)	1.8	N	N
allpdb0717	THIO_ECOLI	DPOL_BPT7	109	704	1SKR	B	A	78	PF00085;	PF00476;	2	109	1	704	Thioredoxin 1 (Trx-1)	trxA fipA tsnC b3781 JW5856	DNA-directed DNA polymerase (EC 2.7.7.7) (EC 3.1.11.-) (Gene product 5) (Gp5)	5	Escherichia coli (strain K12)	Enterobacteria phage T7 (Bacteriophage T7)	2.4	Y	N
allpdb0718	LYSC_CHICK	Q8AXI4_GINCI	147	113	1SQ2	L	N	58	PF00062;	PF07686;	19	147	1	113	Lysozyme C (EC 3.2.1.17) (1,4-beta-N-acetylmuramidase C) (Allergen Gal d IV) (allergen Gal d 4)	LYZ	Novel antigen receptor (Fragment)		Gallus gallus (Chicken)	Ginglymostoma cirratum (Nurse shark) (Squalus cirratus)	1.45	N	N
allpdb0719	TNSA_ECOLX	TNSC_ECOLX	273	555	1T0F	A	C	91	PF08721;PF08722;	PF13401;PF11426;	1	273	503	555	Transposon Tn7 transposition protein TnsA	tnsA	Transposon Tn7 transposition protein TnsC (Protein E)	tnsC	Escherichia coli	Escherichia coli	1.85	N	N
allpdb0725	SP2AA_GEOSE	SP2AB_GEOSE	116	146	1TH8	B	A	57	PF01740;	PF13581;	1	116	1	136	Anti-sigma F factor antagonist (Stage II sporulation protein AA)	spoIIAA	Anti-sigma F factor (EC 2.7.11.1) (Stage II sporulation protein AB)	spoIIAB	Geobacillus stearothermophilus (Bacillus stearothermophilus)	Geobacillus stearothermophilus (Bacillus stearothermophilus)	2.4	N	N
allpdb0727	AMY_TENMO	IAAT_ELECO	471	122	1TMQ	A	B	85	PF00128;PF02806;	PF00234;	1	471	1	117	Alpha-amylase (EC 3.2.1.1) (1,4-alpha-D-glucan glucanohydrolase)		Alpha-amylase/trypsin inhibitor (RBI) (RATI)		Tenebrio molitor (Yellow mealworm beetle)	Eleusine coracana (Indian finger millet) (Ragi)	2.5	N	N
allpdb0731	PNTAA_RHORT	PNTB_RHORT	384	464	1U2G	B	C	44	PF01262;PF05222;	PF02233;	1	384	262	464	NAD(P) transhydrogenase subunit alpha part 1 (EC 1.6.1.2) (Nicotinamide nucleotide transhydrogenase subunit alpha 1) (Proton-translocating transhydrogenase component 1) (Pyridine nucleotide transhydrogenase subunit alpha 1) (dI)	pntAA nntA1 Rru_A2183	NAD(P) transhydrogenase subunit beta (EC 1.6.1.2) (Nicotinamide nucleotide transhydrogenase subunit beta) (Proton-translocating transhydrogenase NADP(H)-binding component) (Pyridine nucleotide transhydrogenase subunit beta) (dIII)	pntB nntB Rru_A2181	Rhodospirillum rubrum (strain ATCC 11170 / ATH 1.1.1 / DSM 467 / LMG 4362 / NCIB 8255 / S1)	Rhodospirillum rubrum (strain ATCC 11170 / ATH 1.1.1 / DSM 467 / LMG 4362 / NCIB 8255 / S1)	2.2	N	N
allpdb0732	MAZF_ECOLI	MAZE_ECOLI	111	82	1UB4	A	C	84	PF02452;	PF04014;	2	111	1	82	Endoribonuclease toxin MazF (EC 3.1.27.-) (Toxin MazF) (mRNA interferase MazF)	mazF chpA chpAK b2782 JW2753	Antitoxin MazE	mazE chpAI chpR b2783 JW2754	Escherichia coli (strain K12)	Escherichia coli (strain K12)	1.7	N	N
allpdb0736	RENT2_HUMAN	REN3B_HUMAN	1272	483	1UW4	D	C	70	PF02854;PF04050;	PF03467;	768	1015	50	140	Regulator of nonsense transcripts 2 (Nonsense mRNA reducing factor 2) (Up-frameshift suppressor 2 homolog) (hUpf2)	UPF2 KIAA1408 RENT2	Regulator of nonsense transcripts 3B (Nonsense mRNA reducing factor 3B) (Up-frameshift suppressor 3 homolog B) (hUpf3B) (Up-frameshift suppressor 3 homolog on chromosome X) (hUpf3p-X)	UPF3B RENT3B UPF3X	Homo sapiens (Human)	Homo sapiens (Human)	1.95	N	N
allpdb0742	PHNL_DESVM	PHNS_DESVM	567	317	1WUI	L	S	288	PF00374;	PF14720;PF01058;	19	552	51	317	Periplasmic [NiFe] hydrogenase large subunit (EC 1.12.2.1) (NiFe hydrogenlyase large chain)	hydB DvMF_0270	Periplasmic [NiFe] hydrogenase small subunit (EC 1.12.2.1) (NiFe hydrogenlyase small chain)	hydA DvMF_0271	Desulfovibrio vulgaris (strain Miyazaki F / DSM 19637)	Desulfovibrio vulgaris (strain Miyazaki F / DSM 19637)	1.04	N	N
allpdb0746	RAD23_YEAST	PNG1_YEAST	398	363	1X3Z	B	A	59	PF00627;PF00240;PF09280;	PF03835;	238	309	8	342	UV excision repair protein RAD23	RAD23 YEL037C SYGP-ORF29	Peptide-N(4)-(N-acetyl-beta-glucosaminyl)asparagine amidase (PNGase) (EC 3.5.1.52) (Peptide:N-glycanase 1) (yPNG1)	PNG1 YPL096W	Saccharomyces cerevisiae (strain ATCC 204508 / S288c) (Baker's yeast)	Saccharomyces cerevisiae (strain ATCC 204508 / S288c) (Baker's yeast)	2.8	N	N
allpdb0748	YSCB_YERPE	YOPN_YERPE	137	293	1XKP	C	A	101	PF05932;	PF07201;	1	137	33	277	Chaperone protein YscB (Yop proteins translocation protein B)	yscB YPCD1.51 y5027 y0030 YP_pCD32	Outer membrane protein YopN (LcrE) (Yop4b)	yopN lcrE YPCD1.39c y5039 y0042 YP_pCD44	Yersinia pestis	Yersinia pestis	1.7	N	N
allpdb0752	O59089_PYRHO	O59088_PYRHO	382	493	1Y56	B	A	116	PF01266;	PF07992;	1	382	1	493	382aa long hypothetical sarcosine oxidase (Dye-linked L-proline dehydrogenase beta1 subunit)	proDH-B1 PH1364	Uncharacterized protein	PH1363	Pyrococcus horikoshii (strain ATCC 700860 / DSM 12428 / JCM 9974 / NBRC 100139 / OT-3)	Pyrococcus horikoshii (strain ATCC 700860 / DSM 12428 / JCM 9974 / NBRC 100139 / OT-3)	2.86	N	N
allpdb0753	UBC12_HUMAN	UBA3_HUMAN	183	463	1Y8X	A	B	58	PF00179;	PF08825;PF00899;	27	183	368	463	NEDD8-conjugating enzyme Ubc12 (EC 6.3.2.-) (NEDD8 carrier protein) (NEDD8 protein ligase) (Ubiquitin-conjugating enzyme E2 M)	UBE2M UBC12	NEDD8-activating enzyme E1 catalytic subunit (EC 6.3.2.-) (NEDD8-activating enzyme E1C) (Ubiquitin-activating enzyme E1C) (Ubiquitin-like modifier-activating enzyme 3) (Ubiquitin-activating enzyme 3)	UBA3 UBE1C	Homo sapiens (Human)	Homo sapiens (Human)	2.4	N	N
allpdb0754	GEMI6_HUMAN	GEMI7_HUMAN	167	131	1Y96	A	B	94	PF06372;	PF11095;	1	86	47	131	Gem-associated protein 6 (Gemin-6) (SIP2)	GEMIN6	Gem-associated protein 7 (Gemin-7) (SIP3)	GEMIN7	Homo sapiens (Human)	Homo sapiens (Human)	2	N	N
allpdb0759	MED7_YEAST	MED21_YEAST	222	140	1YKH	A	B	126	PF05983;	PF11221;	102	205	1	132	Mediator of RNA polymerase II transcription subunit 7 (Mediator complex subunit 7)	MED7 YOL135C	Mediator of RNA polymerase II transcription subunit 21 (Mediator complex subunit 21) (RNAPII complex component SRB7) (Suppressor of RNA polymerase B 7)	SRB7 MED21 YDR308C D9740.17	Saccharomyces cerevisiae (strain ATCC 204508 / S288c) (Baker's yeast)	Saccharomyces cerevisiae (strain ATCC 204508 / S288c) (Baker's yeast)	3	N	N
allpdb0766	RL10_THEMA	RL7_THEMA	179	128	1ZAV	A	V	42	PF00466;	PF00542;PF16320;	1	179	1	30	50S ribosomal protein L10	rplJ TM_0456	50S ribosomal protein L7/L12	rplL TM_0457	Thermotoga maritima (strain ATCC 43589 / MSB8 / DSM 3109 / JCM 10099)	Thermotoga maritima (strain ATCC 43589 / MSB8 / DSM 3109 / JCM 10099)	1.9	N	N
allpdb0768	CBPA1_BOVIN	TCI1_RHIBU	419	97	1ZLH	A	B	80	PF00246;PF02244;	PF10468;	111	419	23	97	Carboxypeptidase A1 (EC 3.4.17.1)	CPA1 CPA	Carboxypeptidase inhibitor (TCI)		Bos taurus (Bovine)	Rhipicephalus bursa (Tick)	1.7	N	N
allpdb0770	GATD_PYRAB	GATE_PYRAB	438	633	1ZQ1	A	C	167	PF00710;	PF02938;PF02934;PF02637;	1	438	1	633	Glutamyl-tRNA(Gln) amidotransferase subunit D (Glu-ADT subunit D) (EC 6.3.5.-)	gatD PYRAB07000 PAB1901	Glutamyl-tRNA(Gln) amidotransferase subunit E (Glu-ADT subunit E) (EC 6.3.5.-)	gatE PYRAB06990 PAB1902	Pyrococcus abyssi (strain GE5 / Orsay)	Pyrococcus abyssi (strain GE5 / Orsay)	3	N	N
allpdb0777	YEFM_ECOLI	YOEB_ECOLI	83	84	2A6Q	C	F	111	PF02604;	PF06769;	1	83	1	84	Antitoxin YefM	yefM b2017 JW5835	Toxin YoeB (EC 3.1.-.-) (Putative endoribonuclease YoeB) (Putative mRNA interferase Yoeb)	yoeB b4539 JW5331	Escherichia coli (strain K12)	Escherichia coli (strain K12)	2.05	N	N
allpdb0782	FLHD_ECOLI	FLHC_ECOLI	116	192	2AVU	B	E	79	PF05247;	PF05280;	1	116	1	192	Flagellar transcriptional regulator FlhD	flhD flbB b1892 JW1881	Flagellar transcriptional regulator FlhC	flhC flaI b1891 JW1880	Escherichia coli (strain K12)	Escherichia coli (strain K12)	3	N	N
allpdb0784	Q9X3R9_9NOCA	Q7BSK6_9NOCA	470	172	2B1X	A	B	133	PF00355;PF00848;	PF00866;	1	470	1	172	Naphthalene dioxygenase large subunit	narAa	Naphthalene dioxygenase small subunit	narAb	Rhodococcus sp. NCIMB12038	Rhodococcus sp. NCIMB12038	2	N	N
allpdb0789	GSPE_VIBCH	GSPL_VIBCH	503	407	2BH1	X	A	63	PF00437;	PF12693;PF05134;	1	96	5	246	Type II secretion system protein E (T2SS protein E) (Cholera toxin secretion protein EpsE) (General secretion pathway protein E) (Type II traffic warden ATPase)	epsE VC_2732	Type II secretion system protein L (T2SS protein L) (Cholera toxin secretion protein EpsL) (General secretion pathway protein L)	epsL VC_2725	Vibrio cholerae serotype O1 (strain ATCC 39315 / El Tor Inaba N16961)	Vibrio cholerae serotype O1 (strain ATCC 39315 / El Tor Inaba N16961)	2.4	N	N
allpdb0790	NEDD8_HUMAN	SENP8_HUMAN	81	212	2BKR	B	A	113	PF00240;	PF02902;	1	76	1	212	NEDD8 (Neddylin) (Neural precursor cell expressed developmentally down-regulated protein 8) (NEDD-8) (Ubiquitin-like protein Nedd8)	NEDD8	Sentrin-specific protease 8 (EC 3.4.22.-) (Deneddylase-1) (NEDD8-specific protease 1) (Protease, cysteine 2) (Sentrin/SUMO-specific protease SENP8)	SENP8 DEN1 NEDP1 PRSC2 FKSG8	Homo sapiens (Human)	Homo sapiens (Human)	1.9	N	N
allpdb0803	RNP3_PYRHO	RNP2_PYRHO	212	120	2CZV	A	C	62	PF01876;	PF01900;	1	212	1	120	Ribonuclease P protein component 3 (RNase P component 3) (EC 3.1.26.5) (Rpp30)	rnp3 PH1877	Ribonuclease P protein component 2 (RNase P component 2) (EC 3.1.26.5) (Pop5)	rnp2 PH1481	Pyrococcus horikoshii (strain ATCC 700860 / DSM 12428 / JCM 9974 / NBRC 100139 / OT-3)	Pyrococcus horikoshii (strain ATCC 700860 / DSM 12428 / JCM 9974 / NBRC 100139 / OT-3)	2	N	N
allpdb0806	PRS6B_YEAST	PSD10_YEAST	428	228	2DZO	D	C	72	PF00004;	PF12796;	348	428	1	228	26S proteasome regulatory subunit 6B homolog (Protein YNT1) (Tat-binding homolog 2)	RPT3 YNT1 YTA2 YDR394W D9509.14	Probable 26S proteasome regulatory subunit p28 (Proteasome non-ATPase subunit 6)	NAS6 YGR232W G8564	Saccharomyces cerevisiae (strain ATCC 204508 / S288c) (Baker's yeast)	Saccharomyces cerevisiae (strain ATCC 204508 / S288c) (Baker's yeast)	3	N	N
allpdb0809	Q5SLK5_THET8	Q5SLK6_THET8	406	455	2EQ7	C	B	31	PF00198;PF00364;PF02817;	PF07992;PF02852;	101	140	1	455	Dihydrolipoyllysine-residue succinyltransferase component of 2-oxoglutarate dehydrogenase complex (EC 2.3.1.61) (2-oxoglutarate dehydrogenase complex component E2)	TTHA0288	Dihydrolipoyl dehydrogenase (EC 1.8.1.4)	TTHA0287	Thermus thermophilus (strain HB8 / ATCC 27634 / DSM 579)	Thermus thermophilus (strain HB8 / ATCC 27634 / DSM 579)	1.8	N	N
allpdb0811	LIP_BURGL	LIFO_BURGL	358	353	2ES4	B	E	179	PF00561;	PF03280;	40	358	42	352	Triacylglycerol lipase (EC 3.1.1.3) (Extracellular lipase) (Triacylglycerol ester hydrolase)	lip lipA	Lipase chaperone (Lipase activator protein) (Lipase foldase) (Lipase helper protein) (Lipase modulator)	lifO lipB	Burkholderia glumae (Pseudomonas glumae)	Burkholderia glumae (Pseudomonas glumae)	1.85	N	N
allpdb0817	Q52V24_ASTLP	SGP1_SCHGR	237	92	2F91	A	B	107	PF00089;	PF05375;	1	237	20	54	Hepatopancreas trypsin (Fragment)		Serine protease inhibitor I/II [Cleaved into: Protease inhibitor SGPI-1 (Schistocerca gregaria trypsin inhibitor) (SGTI); Protease inhibitor SGPI-2 (Schistocerca gregaria chymotrypsin inhibitor) (SGCI)]		Astacus leptodactylus (Turkish narrow-clawed crayfish) (Pontastacus leptodactylus)	Schistocerca gregaria (Desert locust)	1.2	N	N
allpdb0818	ACCD_STAAC	ACCA_STAA3	285	314	2F9I	B	A	166	PF01039;	PF03255;	1	285	1	314	Acetyl-coenzyme A carboxylase carboxyl transferase subunit beta (ACCase subunit beta) (Acetyl-CoA carboxylase carboxyltransferase subunit beta) (EC 6.4.1.2)	accD SACOL1748	Acetyl-coenzyme A carboxylase carboxyl transferase subunit alpha (ACCase subunit alpha) (Acetyl-CoA carboxylase carboxyltransferase subunit alpha) (EC 6.4.1.2)	accA SAUSA300_1646	Staphylococcus aureus (strain COL)	Staphylococcus aureus (strain USA300)	1.98	N	N
allpdb0819	CHED_THEMA	CHEC_THEMA	157	205	2F9Z	C	A	54	PF03975;	PF04509;	1	157	1	205	Chemoreceptor glutamine deamidase CheD (EC 3.5.1.44) (Chemoreceptor glutamate methylesterase CheD) (EC 3.1.1.61)	cheD TM_0903	CheY-P phosphatase CheC (EC 3.-.-.-)	cheC TM_0904	Thermotoga maritima (strain ATCC 43589 / MSB8 / DSM 3109 / JCM 10099)	Thermotoga maritima (strain ATCC 43589 / MSB8 / DSM 3109 / JCM 10099)	2.4	N	N
allpdb0821	SRPRA_HUMAN	SRPRB_MOUSE	638	269	2FH5	A	B	52	PF04086;PF00448;PF02881;	PF09439;	3	176	58	269	Signal recognition particle receptor subunit alpha (SR-alpha) (Docking protein alpha) (DP-alpha)	SRPRA SRPR	Signal recognition particle receptor subunit beta (SR-beta)	Srprb	Homo sapiens (Human)	Mus musculus (Mouse)	2.45	N	N
allpdb0825	RAB8A_MOUSE	MSS4_HUMAN	207	123	2FU5	D	A	80	PF00071;	PF04421;	1	175	11	123	Ras-related protein Rab-8A (Oncogene c-mel)	Rab8a Mel Rab8	Guanine nucleotide exchange factor MSS4 (Rab-interacting factor)	RABIF MSS4 RASGRF3	Mus musculus (Mouse)	Homo sapiens (Human)	2	N	N
allpdb0827	IAPP_HUMAN	IDE_HUMAN	89	1019	2G48	D	B	79	PF00214;	PF00675;PF05193;PF16187;	34	70	42	1019	Islet amyloid polypeptide (Amylin) (Diabetes-associated peptide) (DAP) (Insulinoma amyloid peptide)	IAPP	Insulin-degrading enzyme (EC 3.4.24.56) (Abeta-degrading protease) (Insulin protease) (Insulinase) (Insulysin)	IDE	Homo sapiens (Human)	Homo sapiens (Human)	2.6	N	N
allpdb0837	PAL_ECOLI	TOLB_ECOLI	173	430	2HQS	C	B	95	PF00691;	PF07676;PF04052;	64	173	23	430	Peptidoglycan-associated lipoprotein	pal excC b0741 JW0731	Protein TolB	tolB b0740 JW5100	Escherichia coli (strain K12)	Escherichia coli (strain K12)	1.5	N	N
allpdb0839	THIS_THET2	THIG_THET8	64	268	2HTM	G	C	92	PF02597;	PF05690;	1	64	1	268	Sulfur carrier protein ThiS (Thiamine biosynthesis protein ThiS)	thiS TT_C0316	Thiazole synthase (EC 2.8.1.10)	thiG TTHA0676	Thermus thermophilus (strain HB27 / ATCC BAA-163 / DSM 7039)	Thermus thermophilus (strain HB8 / ATCC 27634 / DSM 579)	2.3	N	N
allpdb0840	RL7A_PYRFU	NOP10_PYRFU	123	60	2HVY	D	C	33	PF01248;	PF04135;	1	123	1	60	50S ribosomal protein L7Ae (Large ribosomal subunit protein eL8) (Ribosomal protein L8e)	rpl7ae PF1367	Ribosome biogenesis protein Nop10	nop10 PF1141	Pyrococcus furiosus (strain ATCC 43587 / DSM 3638 / JCM 8422 / Vc1)	Pyrococcus furiosus (strain ATCC 43587 / DSM 3638 / JCM 8422 / Vc1)	2.3	N	Y
allpdb0841	MED20_YEAST	MED18_YEAST	210	307	2HZM	A	B	135	PF08612;	PF09637;	1	210	2	307	Mediator of RNA polymerase II transcription subunit 20 (Hyper-recombination suppressor protein 2) (Mediator complex subunit 20) (Suppressor of RNA polymerase B 2)	SRB2 HRS2 MED20 YHR041C	Mediator of RNA polymerase II transcription subunit 18 (Mediator complex subunit 18) (Suppressor of RNA polymerase B 5)	SRB5 MED18 YGR104C	Saccharomyces cerevisiae (strain ATCC 204508 / S288c) (Baker's yeast)	Saccharomyces cerevisiae (strain ATCC 204508 / S288c) (Baker's yeast)	2.4	N	N
allpdb0847	Q72EF3_DESVH	Q72EF4_DESVH	524	159	2J7A	B	C	107	PF02335;	PF03264;	25	524	1	159	Cytochrome c-552 (EC 1.7.2.2)	DVU_0625	Cytochrome c-type protein	DVU_0624	Desulfovibrio vulgaris (strain Hildenborough / ATCC 29579 / DSM 644 / NCIMB 8303)	Desulfovibrio vulgaris (strain Hildenborough / ATCC 29579 / DSM 644 / NCIMB 8303)	2.3	N	N
allpdb0850	Y1470_HAEIN	Y1471_HAEIN	253	337	2NQ2	C	A	83	PF00005;	PF01032;	1	253	1	337	Uncharacterized ABC transporter ATP-binding protein HI_1470	HI_1470	Probable ABC transporter permease protein HI_1471	HI_1471	Haemophilus influenzae (strain ATCC 51907 / DSM 11121 / KW20 / Rd)	Haemophilus influenzae (strain ATCC 51907 / DSM 11121 / KW20 / Rd)	2.4	N	N
allpdb0852	GLNK_ECOLI	AMTB_ECOLI	112	428	2NS1	B	A	28	PF00543;	PF00909;	1	112	23	428	Nitrogen regulatory protein P-II 2	glnK ybaI b0450 JW0440	Ammonia channel (Ammonia transporter)	amtB ybaG b0451 JW0441	Escherichia coli (strain K12)	Escherichia coli (strain K12)	1.96	N	N
allpdb0854	PDXT_BACSU	PDXS_BACSU	196	294	2NV2	L	K	119	PF01174;	PF01680;	1	196	1	294	Pyridoxal 5'-phosphate synthase subunit PdxT (EC 4.3.3.6) (Pdx2) (Pyridoxal 5'-phosphate synthase glutaminase subunit) (EC 3.5.1.2)	pdxT yaaE BSU00120	Pyridoxal 5'-phosphate synthase subunit PdxS (PLP synthase subunit PdxS) (EC 4.3.3.6) (Pdx1) (Superoxide-inducible protein 7) (SOI7)	pdxS yaaD BSU00110	Bacillus subtilis (strain 168)	Bacillus subtilis (strain 168)	2.12	N	N
allpdb0857	PP1G_RAT	IPP2_MOUSE	323	206	2O8G	A	I	143	PF00149;PF16891;	PF04979;	2	323	1	206	Serine/threonine-protein phosphatase PP1-gamma catalytic subunit (PP-1G) (EC 3.1.3.16) (Protein phosphatase 1C catalytic subunit)	Ppp1cc	Protein phosphatase inhibitor 2 (IPP-2)	Ppp1r2	Rattus norvegicus (Rat)	Mus musculus (Mouse)	2.5	N	N
allpdb0858	THIO_ECOLI	CYSH_ECOLI	109	244	2O8V	B	A	59	PF00085;	PF01507;	2	109	1	244	Thioredoxin 1 (Trx-1)	trxA fipA tsnC b3781 JW5856	Phosphoadenosine phosphosulfate reductase (EC 1.8.4.8) (3'-phosphoadenylylsulfate reductase) (PAPS reductase, thioredoxin dependent) (PAPS sulfotransferase) (PAdoPS reductase)	cysH b2762 JW2732	Escherichia coli (strain K12)	Escherichia coli (strain K12)	3	N	N
allpdb0866	Q9LCU8_PARDE	Q9LCU9_PARDE	109	140	2OXG	Z	Y	95	PF08770;	PF13501;	2	109	27	140	SoxZ protein	soxZ	SoxY protein	soxY	Paracoccus denitrificans	Paracoccus denitrificans	1.4	N	N
allpdb0868	NH2L1_HUMAN	PRP31_HUMAN	128	499	2OZB	D	E	34	PF01248;	PF01798;PF09785;	1	128	78	333	NHP2-like protein 1 (High mobility group-like nuclear protein 2 homolog 1) (OTK27) (SNU13 homolog) (hSNU13) (U4/U6.U5 small nuclear ribonucleoprotein SNU13) (U4/U6.U5 tri-snRNP 15.5 kDa protein) [Cleaved into: NHP2-like protein 1, N-terminally processed]	SNU13 NHP2L1	U4/U6 small nuclear ribonucleoprotein Prp31 (Pre-mRNA-processing factor 31) (Serologically defined breast cancer antigen NY-BR-99) (U4/U6 snRNP 61 kDa protein) (Protein 61K) (hPrp31)	PRPF31 PRP31	Homo sapiens (Human)	Homo sapiens (Human)	2.6	N	Y
allpdb0881	TRAR_SINFN	TRAM_SINFN	236	107	2Q0O	A	C	104	PF03472;PF00196;	PF09228;	1	236	1	107	Probable transcriptional activator protein TraR	traR NGR_a04090 y4dH	Probable transcriptional repressor TraM	traM NGR_a04080 y4dI	Sinorhizobium fredii (strain NBRC 101917 / NGR234)	Sinorhizobium fredii (strain NBRC 101917 / NGR234)	2	N	N
allpdb0882	RPOE_RHOS4	CHRR_RHOS4	181	213	2Q1Z	A	B	220	PF04542;PF04545;	PF12973;PF13490;	1	181	1	195	ECF RNA polymerase sigma factor RpoE (Alternative RNA polymerase sigma factor RpoE) (RNA polymerase sigma-E factor) (Sigma-24)	rpoE RHOS4_27100 RSP_1092	Anti-sigma-E factor ChrR (Sigma-E anti-sigma factor ChrR) (Transcriptional activator ChrR)	chrR RHOS4_27110 RSP_1093	Rhodobacter sphaeroides (strain ATCC 17023 / 2.4.1 / NCIB 8253 / DSM 158)	Rhodobacter sphaeroides (strain ATCC 17023 / 2.4.1 / NCIB 8253 / DSM 158)	2.4	N	N
allpdb0884	KAP0_BOVIN	KAPCA_MOUSE	380	351	2QCS	B	A	142	PF00027;PF02197;	PF00069;	91	380	2	351	cAMP-dependent protein kinase type I-alpha regulatory subunit [Cleaved into: cAMP-dependent protein kinase type I-alpha regulatory subunit, N-terminally processed]	PRKAR1A	cAMP-dependent protein kinase catalytic subunit alpha (PKA C-alpha) (EC 2.7.11.11)	Prkaca Pkaca	Bos taurus (Bovine)	Mus musculus (Mouse)	2.2	N	N
allpdb0890	AAKG_YEAST	SIP2_YEAST	322	415	2QLV	F	E	101	PF00571;	PF16561;PF04739;	7	321	161	412	5'-AMP-activated protein kinase subunit gamma (AMPK gamma) (AMPK subunit gamma) (Regulatory protein CAT3) (Sucrose non-fermenting protein 4)	SNF4 CAT3 SCI1 YGL115W	SNF1 protein kinase subunit beta-2 (Protein SPM2) (SNF1-interacting protein 2)	SIP2 SPM2 YGL208W G1155	Saccharomyces cerevisiae (strain ATCC 204508 / S288c) (Baker's yeast)	Saccharomyces cerevisiae (strain ATCC 204508 / S288c) (Baker's yeast)	2.6	N	N
allpdb0891	RAD23_YEAST	RAD4_YEAST	398	754	2QSF	X	A	115	PF00627;PF00240;PF09280;	PF10403;PF10405;PF03835;	230	398	101	632	UV excision repair protein RAD23	RAD23 YEL037C SYGP-ORF29	DNA repair protein RAD4	RAD4 YER162C	Saccharomyces cerevisiae (strain ATCC 204508 / S288c) (Baker's yeast)	Saccharomyces cerevisiae (strain ATCC 204508 / S288c) (Baker's yeast)	2.35	N	N
allpdb0893	VPS35_HUMAN	VPS29_HUMAN	796	182	2R17	C	A	90	PF03635;	PF12850;	483	780	1	182	Vacuolar protein sorting-associated protein 35 (hVPS35) (Maternal-embryonic 3) (Vesicle protein sorting 35)	VPS35 MEM3 TCCCTA00141	Vacuolar protein sorting-associated protein 29 (hVPS29) (PEP11 homolog) (Vesicle protein sorting 29)	VPS29 DC15 DC7 MDS007	Homo sapiens (Human)	Homo sapiens (Human)	2.8	N	N
allpdb0897	SYFA_STAHJ	SYFB_STAHJ	352	800	2RHS	C	D	277	PF02912;PF01409;	PF03483;PF03484;PF03147;PF01588;	84	351	1	800	Phenylalanine--tRNA ligase alpha subunit (EC 6.1.1.20) (Phenylalanyl-tRNA synthetase alpha subunit) (PheRS)	pheS SH1823	Phenylalanine--tRNA ligase beta subunit (EC 6.1.1.20) (Phenylalanyl-tRNA synthetase beta subunit) (PheRS)	pheT SH1822	Staphylococcus haemolyticus (strain JCSC1435)	Staphylococcus haemolyticus (strain JCSC1435)	2.2	N	N
allpdb0899	RUBR2_PSEAE	RURE_PSEAE	55	384	2V3B	B	A	38	PF00301;	PF07992;	1	55	1	384	Rubredoxin-2 (Rdxs)	rubA2 alkG2 PA5350	Rubredoxin-NAD(+) reductase (RdxR) (EC 1.18.1.1)	alkT PA5349	Pseudomonas aeruginosa (strain ATCC 15692 / DSM 22644 / CIP 104116 / JCM 14847 / LMG 12228 / 1C / PRS 101 / PAO1)	Pseudomonas aeruginosa (strain ATCC 15692 / DSM 22644 / CIP 104116 / JCM 14847 / LMG 12228 / 1C / PRS 101 / PAO1)	2.45	N	N
allpdb0911	AROG_MYCTU	CHMU_MYCTU	462	105	2W19	B	D	54	PF01474;	PF01817;	1	462	16	105	Phospho-2-dehydro-3-deoxyheptonate aldolase AroG (EC 2.5.1.54) (3-deoxy-D-arabino-heptulosonate 7-phosphate synthase) (DAHP synthase) (Phospho-2-keto-3-deoxyheptonate aldolase)	aroG Rv2178c	Intracellular chorismate mutase (CM) (EC 5.4.99.5)	Rv0948c MTCY10D7.26	Mycobacterium tuberculosis (strain ATCC 25618 / H37Rv)	Mycobacterium tuberculosis (strain ATCC 25618 / H37Rv)	2.15	N	N
allpdb0919	HIPB_ECOLI	HIPA_ECOLI	88	440	2WIU	D	C	50	PF01381;	PF13657;PF07804;	1	88	1	440	Antitoxin HipB	hipB b1508 JW1501	Serine/threonine-protein kinase toxin HipA (Ser/Thr-protein kinase HipA) (EC 2.7.11.1) (Toxin HipA)	hipA b1507 JW1500	Escherichia coli (strain K12)	Escherichia coli (strain K12)	2.35	N	N
allpdb0926	GSP1_YEAST	IPO13_HUMAN	219	963	2X19	A	B	86	PF00071;	PF03810;PF08389;	8	179	1	963	GTP-binding nuclear protein GSP1/CNR1 (Chromosome stability protein 17) (GTPase Ran homolog) (Genetic suppressor of PRP20-1)	GSP1 CNR1 CST17 YLR293C L8003.19	Importin-13 (Imp13) (Karyopherin-13) (Kap13) (Ran-binding protein 13) (RanBP13)	IPO13 KIAA0724 RANBP13	Saccharomyces cerevisiae (strain ATCC 204508 / S288c) (Baker's yeast)	Homo sapiens (Human)	2.8	N	N
allpdb0931	NTCA_SYNE7	Q7X386_SYNE7	222	89	2XKO	B	C	47	PF00027;PF13545;	PF12058;	1	222	1	89	Global nitrogen regulator	ntcA Synpcc7942_0127	PipX	Synpcc7942_2061	Synechococcus elongatus (strain PCC 7942) (Anacystis nidulans R2)	Synechococcus elongatus (strain PCC 7942) (Anacystis nidulans R2)	2.25	N	N
allpdb0941	UBCX_YEAST	PEX22_YEAST	183	180	2Y9M	A	B	57	PF00179;	PF12827;	15	183	54	180	Ubiquitin-conjugating enzyme E2-21 kDa (EC 2.3.2.23) (E2 ubiquitin-conjugating enzyme PEX4) (Peroxin-4) (Ubiquitin carrier protein) (Ubiquitin-protein ligase)	PEX4 PAS2 UBC10 YGR133W	Peroxisome assembly protein 22 (Peroxin-22)	PEX22 YAL055W	Saccharomyces cerevisiae (strain ATCC 204508 / S288c) (Baker's yeast)	Saccharomyces cerevisiae (strain ATCC 204508 / S288c) (Baker's yeast)	2.6	N	N
allpdb0952	VPS25_HUMAN	VPS36_HUMAN	176	386	2ZME	D	B	48	PF05871;	PF11605;	1	102	149	386	Vacuolar protein-sorting-associated protein 25 (hVps25) (Dermal papilla-derived protein 9) (ELL-associated protein of 20 kDa) (ESCRT-II complex subunit VPS25)	VPS25 DERP9 EAP20	Vacuolar protein-sorting-associated protein 36 (ELL-associated protein of 45 kDa) (ESCRT-II complex subunit VPS36)	VPS36 C13orf9 EAP45 CGI-145	Homo sapiens (Human)	Homo sapiens (Human)	2.9	N	N
allpdb0953	O68601_ALCXX	D0VWQ8_ALCXX	360	87	2ZON	A	G	42	PF00394;PF07732;	PF13442;	25	360	1	87	Copper-containing nitrite reductase (EC 1.7.2.1) (Dissimilatory copper-containing nitrite reductase) (Nitrite Reductase (NiR))	nir nirK ERS451415_02178	Cytochrome c551		Alcaligenes xylosoxydans xylosoxydans (Achromobacter xylosoxidans)	Alcaligenes xylosoxydans xylosoxydans (Achromobacter xylosoxidans)	1.7	N	N
allpdb0956	RS19_THET8	RIMM_THET8	93	162	3A1P	B	A	123	PF00203;	PF05239;PF01782;	1	93	1	162	30S ribosomal protein S19	rpsS TTHA1688	Ribosome maturation factor RimM	rimM TTHA1033	Thermus thermophilus (strain HB8 / ATCC 27634 / DSM 579)	Thermus thermophilus (strain HB8 / ATCC 27634 / DSM 579)	2.3	N	N
allpdb0957	DPOL_PYRFU	PCNA_PYRFU	775	249	3A2F	A	B	60	PF00136;PF03104;	PF02747;PF00705;	1	775	2	249	DNA polymerase (EC 2.7.7.7) (DNA polymerase B) (Pfu polymerase) (Pol I)	pol PF0212	DNA polymerase sliding clamp (Proliferating cell nuclear antigen homolog) (PCNA)	pcn PF0983	Pyrococcus furiosus (strain ATCC 43587 / DSM 3638 / JCM 8422 / Vc1)	Pyrococcus furiosus (strain ATCC 43587 / DSM 3638 / JCM 8422 / Vc1)	2.67	N	N
allpdb0959	EPMA_ECOLI	EFP_ECOLI	325	188	3A5Z	C	D	64	PF00152;	PF01132;PF08207;PF09285;	1	325	1	188	Elongation factor P--(R)-beta-lysine ligase (EF-P--(R)-beta-lysine ligase) (EC 6.3.1.-) (EF-P post-translational modification enzyme A) (EF-P-lysine lysyltransferase) (GX)	epmA genX poxA yjeA b4155 JW4116	Elongation factor P (EF-P)	efp b4147 JW4107	Escherichia coli (strain K12)	Escherichia coli (strain K12)	2.5	N	N
allpdb0962	EUTC_ECOLI	EUTB_ECOLI	295	453	3ABQ	D	C	161	PF05985;	PF06751;	1	295	1	453	Ethanolamine ammonia-lyase light chain (EC 4.3.1.7) (Ethanolamine ammonia-lyase small subunit)	eutC b2440 JW2433	Ethanolamine ammonia-lyase heavy chain (EC 4.3.1.7) (Ethanolamine ammonia-lyase large subunit)	eutB b2441 JW2434	Escherichia coli (strain K12)	Escherichia coli (strain K12)	2.05	N	N
allpdb0970	Q83WS2_9ACTN	Q83WS1_9ACTN	273	126	3AWU	A	B	91	PF00264;	PF06236;	1	273	1	126	Tyrosinase		MelC		Streptomyces castaneoglobisporus	Streptomyces castaneoglobisporus	1.16	N	N
allpdb0972	RPC9_SCHPO	RPC8_SCHPO	129	203	3AYH	A	B	132	PF03874;	PF08292;PF03876;	1	129	1	203	DNA-directed RNA polymerase III subunit rpc9 (RNA polymerase III subunit C9) (RNA polymerase III subunit C17)	rpc17 SPAPB1E7.10	DNA-directed RNA polymerase III subunit rpc8 (RNA polymerase III subunit C8) (RNA polymerase III subunit C25)	rpc25 SPBC2G5.07c	Schizosaccharomyces pombe (strain 972 / ATCC 24843) (Fission yeast)	Schizosaccharomyces pombe (strain 972 / ATCC 24843) (Fission yeast)	2.19	N	N
allpdb0977	ARL3_MOUSE	XRP2_HUMAN	182	350	3BH7	A	B	79	PF00025;	PF07986;	17	177	1	350	ADP-ribosylation factor-like protein 3	Arl3	Protein XRP2	RP2	Mus musculus (Mouse)	Homo sapiens (Human)	1.9	N	N
allpdb0986	MED18_SCHPO	MED8_SCHPO	207	200	3C0T	A	B	61	PF09637;	PF10232;	1	207	180	200	Mediator of RNA polymerase II transcription subunit 18 (Cell separation protein sep11) (Mediator complex subunit 18) (RNA polymerase II mediator complex protein pmc6)	med18 pmc6 sep11 SPAC5D6.05	Mediator of RNA polymerase II transcription subunit 8 (Cell separation protein sep15) (Mediator complex subunit 8)	med8 sep15 SPBC21.04	Schizosaccharomyces pombe (strain 972 / ATCC 24843) (Fission yeast)	Schizosaccharomyces pombe (strain 972 / ATCC 24843) (Fission yeast)	2.4	N	N
allpdb0991	LTOR2_MOUSE	LTOR3_HUMAN	125	124	3CPT	B	A	84	PF03259;	PF08923;	2	125	2	124	Ragulator complex protein LAMTOR2 (Endosomal adaptor protein p14) (Late endosomal/lysosomal Mp1-interacting protein) (Late endosomal/lysosomal adaptor and MAPK and MTOR activator 2) (Mitogen-activated protein-binding protein-interacting protein) (Roadblock domain-containing protein 3)	Lamtor2 Mapbpip Robld3	Ragulator complex protein LAMTOR3 (Late endosomal/lysosomal adaptor and MAPK and MTOR activator 3) (MEK-binding partner 1) (Mp1) (Mitogen-activated protein kinase kinase 1-interacting protein 1) (Mitogen-activated protein kinase scaffold protein 1)	LAMTOR3 MAP2K1IP1 MAPKSP1 PRO2783	Mus musculus (Mouse)	Homo sapiens (Human)	1.9	N	N
allpdb0992	NU133_HUMAN	NU107_HUMAN	1156	925	3CQC	B	A	75	PF03177;	PF04121;	935	1156	658	925	Nuclear pore complex protein Nup133 (133 kDa nucleoporin) (Nucleoporin Nup133)	NUP133	Nuclear pore complex protein Nup107 (107 kDa nucleoporin) (Nucleoporin Nup107)	NUP107	Homo sapiens (Human)	Homo sapiens (Human)	2.53	N	N
allpdb0993	DHAL_LACLA	DHAM_LACLA	192	123	3CR3	B	D	36	PF02734;	PF03610;	2	192	3	123	PTS-dependent dihydroxyacetone kinase, ADP-binding subunit DhaL (EC 2.7.1.121)	dhaL LL0249 L46694	PTS-dependent dihydroxyacetone kinase, phosphotransferase subunit DhaM (EC 2.7.1.121) (PTS system EIIA component) (Phosphotransferase enzyme IIA component)	dhaM LL0250 L47257	Lactococcus lactis subsp. lactis (strain IL1403) (Streptococcus lactis)	Lactococcus lactis subsp. lactis (strain IL1403) (Streptococcus lactis)	2.1	N	N
allpdb0996	Q8TTZ3_METAC	Q8TTZ4_METAC	348	272	3D31	A	C	56	PF00005;PF03459;	PF00528;	1	348	1	272	Sulfate/molybdate ABC transporter, ATP-binding protein	MA_0282	Sulfate/molybdate ABC transporter, permease protein	MA_0281	Methanosarcina acetivorans (strain ATCC 35395 / DSM 2834 / JCM 12185 / C2A)	Methanosarcina acetivorans (strain ATCC 35395 / DSM 2834 / JCM 12185 / C2A)	3	N	N
allpdb0998	PYRB_AQUAE	PYRC_AQUAE	291	422	3D6N	B	A	55	PF00185;PF02729;	PF01979;	1	291	1	422	Aspartate carbamoyltransferase (EC 2.1.3.2) (Aspartate transcarbamylase) (ATCase)	pyrB aq_409	Dihydroorotase (DHOase) (EC 3.5.2.3)	pyrC aq_806	Aquifex aeolicus (strain VF5)	Aquifex aeolicus (strain VF5)	2.3	N	N
allpdb1003	ACTS_RABIT	TWF1_MOUSE	377	350	3DAW	A	B	75	PF00022;	PF00241;	1	377	167	322	Actin, alpha skeletal muscle (Alpha-actin-1) [Cleaved into: Actin, alpha skeletal muscle, intermediate form]	ACTA1 ACTA	Twinfilin-1 (Protein A6)	Twf1 Ptk9	Oryctolagus cuniculus (Rabbit)	Mus musculus (Mouse)	2.55	N	N
allpdb1004	VAPC5_MYCTU	VAPB5_MYCTU	135	86	3DBO	B	A	126	PF01850;	PF02604;	2	135	1	86	Ribonuclease VapC5 (RNase VapC5) (EC 3.1.-.-) (Toxin VapC5)	vapC5 Rv0627	Putative antitoxin VapB5	vapB5 Rv0626	Mycobacterium tuberculosis (strain ATCC 25618 / H37Rv)	Mycobacterium tuberculosis (strain ATCC 25618 / H37Rv)	1.76	N	N
allpdb1007	TFB2_YEAST	TFB5_YEAST	513	72	3DGP	A	B	66	PF03849;	PF06331;	435	513	2	72	General transcription and DNA repair factor IIH subunit TFB2 (TFIIH subunit TFB2) (RNA polymerase II transcription factor B 52 kDa subunit) (RNA polymerase II transcription factor B p52 subunit) (RNA polymerase II transcription factor B subunit 2)	TFB2 YPL122C	General transcription and DNA repair factor IIH subunit TFB5 (TFIIH subunit TFB5) (RNA polymerase II transcription factor B subunit 5)	TFB5 YDR079C-A	Saccharomyces cerevisiae (strain ATCC 204508 / S288c) (Baker's yeast)	Saccharomyces cerevisiae (strain ATCC 204508 / S288c) (Baker's yeast)	1.8	N	N
allpdb1008	ARL2_HUMAN	AR2BP_HUMAN	184	163	3DOE	A	B	65	PF00025;	PF11527;	1	184	1	163	ADP-ribosylation factor-like protein 2	ARL2	ADP-ribosylation factor-like protein 2-binding protein (ARF-like 2-binding protein) (ARL2-binding protein) (Binder of ARF2 protein 1)	ARL2BP BART BART1	Homo sapiens (Human)	Homo sapiens (Human)	2.25	N	N
allpdb1009	CYSM_MYCTU	CYSO_MYCTU	323	93	3DWG	A	C	84	PF00291;	PF02597;	1	323	1	93	O-phosphoserine sulfhydrylase (OPS sulfhydrylase) (EC 2.5.1.113) (CysO-thiocarboxylate-dependent cysteine synthase) (Cysteine synthase B) (CSase B) (O-phosphoserine-specific cysteine synthase) ([CysO sulfur-carrier protein]-thiocarboxylate-dependent cysteine synthase)	cysM Rv1336 MTCY130.21	Sulfur carrier protein CysO (9.5 kDa culture filtrate antigen cfp10A)	cysO cfp10A Rv1335 MTCY130.20	Mycobacterium tuberculosis (strain ATCC 25618 / H37Rv)	Mycobacterium tuberculosis (strain ATCC 25618 / H37Rv)	1.53	N	N
allpdb1021	SEH1_YEAST	NUP85_YEAST	349	744	3F3F	B	D	218	PF00400;	PF07575;	1	349	1	570	Nucleoporin SEH1 (Nuclear pore protein SEH1) (SEC13 homolog 1)	SEH1 YGL100W	Nucleoporin NUP85 (Nuclear pore protein NUP85)	NUP85 RAT9 YJR042W J1624	Saccharomyces cerevisiae (strain ATCC 204508 / S288c) (Baker's yeast)	Saccharomyces cerevisiae (strain ATCC 204508 / S288c) (Baker's yeast)	2.9	N	N
allpdb1025	MED31_YEAST	MED7_YEAST	127	222	3FBI	B	A	84	PF05669;	PF05983;	1	127	2	83	Mediator of RNA polymerase II transcription subunit 31 (Hpr1 suppressor protein 1) (Mediator complex subunit 31)	SOH1 MED31 YGL127C G2864	Mediator of RNA polymerase II transcription subunit 7 (Mediator complex subunit 7)	MED7 YOL135C	Saccharomyces cerevisiae (strain ATCC 204508 / S288c) (Baker's yeast)	Saccharomyces cerevisiae (strain ATCC 204508 / S288c) (Baker's yeast)	2.8	N	N
allpdb1029	RELF_MYCTU	RELG_MYCTU	93	87	3G5O	D	C	104	PF02604;	PF05016;	1	93	2	87	Antitoxin RelF	relF relB2 Rv2865	Toxin RelG (EC 3.1.-.-) (Putative endoribonuclease RelG)	relG relE2 Rv2866	Mycobacterium tuberculosis (strain ATCC 25618 / H37Rv)	Mycobacterium tuberculosis (strain ATCC 25618 / H37Rv)	2	N	N
allpdb1040	MQSR_ECOLI	MQSA_ECOLI	98	131	3HI2	B	A	66	PF15723;	PF15731;	1	98	1	76	mRNA interferase toxin MqsR (EC 3.1.-.-) (Endoribonuclease MqsR) (Motility quorum-sensing regulator MqsR) (Toxin MqsR)	mqsR ygiU b3022 JW2990	Antitoxin MqsA	mqsA ygiT b3021 JW2989	Escherichia coli (strain K12)	Escherichia coli (strain K12)	2	N	N
allpdb1042	CCDB_ECOLI	CCDA_ECOLI	101	72	3HPW	B	C	64	PF01845;	PF07362;	1	101	37	72	Toxin CcdB (Cytotoxic protein CcdB) (LynB) (Protein G) (Protein LetD)	ccdB G letB letD ECOK12F043	Antitoxin CcdA (LynA) (Protein H) (Protein LetA)	ccdA H letA ECOK12F042	Escherichia coli (strain K12)	Escherichia coli (strain K12)	1.45	N	N
allpdb1046	SIGL_MYCTU	RSLA_MYCTU	177	250	3HUG	I	J	80	PF04542;PF04545;	PF13490;	99	177	1	108	ECF RNA polymerase sigma factor SigL (ECF sigma factor SigL) (Alternative RNA polymerase sigma factor SigL) (RNA polymerase sigma-L factor) (Sigma-L factor)	sigL Rv0735	Anti-sigma-L factor RslA (Regulator of SigL) (Sigma-L anti-sigma factor RslA)	rslA Rv0736	Mycobacterium tuberculosis (strain ATCC 25618 / H37Rv)	Mycobacterium tuberculosis (strain ATCC 25618 / H37Rv)	2.35	N	N
allpdb1047	O51615_BORBU	O51614_BORBU	146	161	3HZH	A	B	58	PF00072;	PF13690;	2	146	2	161	CheY	BB_0672	CheC-like family protein	BB_0671	Borrelia burgdorferi (strain ATCC 35210 / B31 / CIP 102532 / DSM 4680)	Borrelia burgdorferi (strain ATCC 35210 / B31 / CIP 102532 / DSM 4680)	1.96	N	N
allpdb1052	RPOA_BACSU	SPX_BACSU	314	131	3IHQ	B	A	54	PF01000;PF03118;PF01193;	PF03960;	245	314	1	131	DNA-directed RNA polymerase subunit alpha (RNAP subunit alpha) (EC 2.7.7.6) (RNA polymerase subunit alpha) (Transcriptase subunit alpha)	rpoA BSU01430	Regulatory protein Spx	spxA yjbD BSU11500	Bacillus subtilis (strain 168)	Bacillus subtilis (strain 168)	1.9	N	N
allpdb1058	O25448_HELPY	O25709_HELPY	126	171	3K1I	B	C	56	PF02561;	PF16522;	1	126	1	171	Flagellar secretion chaperone FliS	HP_0753	Uncharacterized protein	HP_1076	Helicobacter pylori (strain ATCC 700392 / 26695) (Campylobacter pylori)	Helicobacter pylori (strain ATCC 700392 / 26695) (Campylobacter pylori)	2.7	N	N
allpdb1062	SEC39_YEAST	Q6CUS2_KLULA	709	686	3K8P	D	C	59	PF08314;	PF11989;PF11988;	1	709	332	686	Protein transport protein SEC39 (Dependent on SLY1-20 protein 3)	SEC39 DSL3 YLR440C	KLLA0C02695p	KLLA0_C02695g	Saccharomyces cerevisiae (strain ATCC 204508 / S288c) (Baker's yeast)	Kluyveromyces lactis (strain ATCC 8585 / CBS 2359 / DSM 70799 / NBRC 1267 / NRRL Y-1140 / WM37) (Yeast) (Candida sphaerica)	2.6	N	N
allpdb1069	CYTA_HUMAN	CATL1_HUMAN	98	333	3KSE	D	A	79	PF00031;	PF08246;PF00112;	1	98	114	333	Cystatin-A (Cystatin-AS) (Stefin-A) [Cleaved into: Cystatin-A, N-terminally processed]	CSTA STF1 STFA	Cathepsin L1 (EC 3.4.22.15) (Cathepsin L) (Major excreted protein) (MEP) [Cleaved into: Cathepsin L1 heavy chain; Cathepsin L1 light chain]	CTSL CTSL1	Homo sapiens (Human)	Homo sapiens (Human)	1.71	N	N
allpdb1072	PARD1_CAUCR	PARE1_CAUCR	88	96	3KXE	C	A	97	PF03693;	PF05016;	1	88	1	96	Antitoxin ParD1	parD1 CC_0874	Toxin ParE1	parE1 CC_0873	Caulobacter crescentus (strain ATCC 19089 / CB15)	Caulobacter crescentus (strain ATCC 19089 / CB15)	2.6	N	N
allpdb1077	Q7KMS3_DROME	DYIN_DROME	97	663	3L9K	D	X	86	PF03259;	PF11540;	1	97	242	279	Dynein light chain roadblock	robl CG10751 Dmel_CG10751	Cytoplasmic dynein 1 intermediate chain (DH IC) (Dynein intermediate chain, cytosolic) (Protein short wing)	sw Cdic Dic19B CG18000	Drosophila melanogaster (Fruit fly)	Drosophila melanogaster (Fruit fly)	3	N	N
allpdb1078	IDH_ECOLI	ACEK_ECO57	416	578	3LCB	C	B	78	PF00180;	PF06315;	1	416	1	578	Isocitrate dehydrogenase [NADP] (IDH) (EC 1.1.1.42) (IDP) (NADP(+)-specific ICDH) (Oxalosuccinate decarboxylase)	icd icdA icdE b1136 JW1122	Isocitrate dehydrogenase kinase/phosphatase (IDH kinase/phosphatase) (IDHK/P) (EC 2.7.11.5) (EC 3.1.3.-)	aceK Z5602 ECs4934	Escherichia coli (strain K12)	Escherichia coli O157:H7	2.9	N	N
allpdb1080	SPT5_METJA	SPT4_METJA	147	59	3LPE	A	B	66	PF00467;PF03439;	PF06093;	1	82	1	59	Transcription elongation factor Spt5	spt5 MJ0372	Transcription elongation factor Spt4	spt4 rpoE'' rpoE2 MJ0396	Methanocaldococcus jannaschii (strain ATCC 43067 / DSM 2661 / JAL-1 / JCM 10045 / NBRC 100440) (Methanococcus jannaschii)	Methanocaldococcus jannaschii (strain ATCC 43067 / DSM 2661 / JAL-1 / JCM 10045 / NBRC 100440) (Methanococcus jannaschii)	1.9	N	N
allpdb1083	ISCS_ECO57	TUSA_ECO57	404	81	3LVK	A	B	45	PF00266;	PF01206;	1	404	2	81	Cysteine desulfurase IscS (EC 2.8.1.7)	iscS Z3797 ECs3396	Sulfur carrier protein TusA (Sulfur mediator TusA) (Sulfur transfer protein TusA) (tRNA 2-thiouridine synthesizing protein A)	tusA Z4844 ECs4319	Escherichia coli O157:H7	Escherichia coli O157:H7	2.44	N	N
allpdb1086	RSEA_ECOLI	RSEB_ECOLI	216	318	3M4W	E	A	141	PF03873;PF03872;	PF03888;PF17188;	121	216	24	318	Anti-sigma-E factor RseA (Regulator of SigE) (Sigma-E anti-sigma factor RseA) (Sigma-E factor negative regulatory protein)	rseA mclA yfiJ b2572 JW2556	Sigma-E factor regulatory protein RseB	rseB b2571 JW2555	Escherichia coli (strain K12)	Escherichia coli (strain K12)	2.3	N	N
allpdb1087	ARC_MYCTU	PUP_MYCTU	609	64	3M91	A	B	32	PF00004;PF16450;	PF05639;	46	96	21	64	Proteasome-associated ATPase (AAA ATPase forming ring-shaped complexes) (ARC) (Mycobacterial proteasome ATPase)	mpa Rv2115c MTCY261.11c	Prokaryotic ubiquitin-like protein Pup (Bacterial ubiquitin-like modifier)	pup Rv2111c	Mycobacterium tuberculosis (strain ATCC 25618 / H37Rv)	Mycobacterium tuberculosis (strain ATCC 25618 / H37Rv)	1.8	N	N
allpdb1097	A0QPL0_MYCS2	A0QPL1_MYCS2	294	210	3MML	A	B	107	PF02626;	PF02682;	1	294	2	210	Allophanate hydrolase subunit 2	MSMEG_0435	Allophanate hydrolase subunit 1	MSMEG_0436	Mycobacterium smegmatis (strain ATCC 700084 / mc(2)155)	Mycobacterium smegmatis (strain ATCC 700084 / mc(2)155)	2.5	N	N
allpdb1104	RIR4_ECOLI	NRDI_ECOLI	319	136	3N3A	B	C	74	PF00268;	PF07972;	1	319	1	133	Ribonucleoside-diphosphate reductase 2 subunit beta (EC 1.17.4.1) (R2F protein) (Ribonucleotide reductase 2)	nrdF ygaD b2676 JW2651	Protein NrdI	nrdI ygaO b2674 JW2649	Escherichia coli (strain K12)	Escherichia coli (strain K12)	1.99	N	N
allpdb1110	Q6FNZ9_CANGA	Q6FQI3_CANGA	407	243	3NFG	C	D	122	PF06870;	PF08208;	1	99	25	143	Uncharacterized protein	CAGL0J07766g	Uncharacterized protein	CAGL0I06006g	Candida glabrata (strain ATCC 2001 / CBS 138 / JCM 3761 / NBRC 0622 / NRRL Y-65) (Yeast) (Torulopsis glabrata)	Candida glabrata (strain ATCC 2001 / CBS 138 / JCM 3761 / NBRC 0622 / NRRL Y-65) (Yeast) (Torulopsis glabrata)	2.51	N	N
allpdb1112	ACP_ECOLI	DAUA_ECOLI	78	559	3NY7	B	A	26	PF00550;	PF01740;PF00916;	1	78	445	559	Acyl carrier protein (ACP) (Cytosolic-activating factor) (CAF) (Fatty acid synthase acyl carrier protein)	acpP b1094 JW1080	C4-dicarboxylic acid transporter DauA (Dicarboxylic acid uptake system A)	dauA ychM b1206 JW5189	Escherichia coli (strain K12)	Escherichia coli (strain K12)	1.92	N	N
allpdb1123	PP2AA_HUMAN	LCMT1_HUMAN	309	334	3P71	C	T	108	PF00149;	PF04072;	1	309	1	334	Serine/threonine-protein phosphatase 2A catalytic subunit alpha isoform (PP2A-alpha) (EC 3.1.3.16) (Replication protein C) (RP-C)	PPP2CA	Leucine carboxyl methyltransferase 1 (EC 2.1.1.233) (Protein-leucine O-methyltransferase) ([Phosphatase 2A protein]-leucine-carboxy methyltransferase 1)	LCMT1 LCMT CGI-68	Homo sapiens (Human)	Homo sapiens (Human)	2.7	N	N
allpdb1127	TRX2_YEAST	MSRA_YEAST	104	184	3PIN	A	B	41	PF00085;	PF01625;	1	104	2	184	Thioredoxin-2 (Thioredoxin II) (TR-II) (Thioredoxin-1)	TRX2 TRX1 YGR209C G7746	Peptide methionine sulfoxide reductase (EC 1.8.4.11) (Peptide-methionine (S)-S-oxide reductase) (Peptide Met(O) reductase) (Protein-methionine-S-oxide reductase)	MXR1 YER042W	Saccharomyces cerevisiae (strain ATCC 204508 / S288c) (Baker's yeast)	Saccharomyces cerevisiae (strain ATCC 204508 / S288c) (Baker's yeast)	2.7	N	N
allpdb1128	DHAK_ECOLI	DHAL_ECOLI	356	210	3PNL	A	B	86	PF02733;	PF02734;	2	356	2	210	PEP-dependent dihydroxyacetone kinase, dihydroxyacetone-binding subunit DhaK (EC 2.7.1.121)	dhaK ycgT b1200 JW5187	PEP-dependent dihydroxyacetone kinase, ADP-binding subunit DhaL (EC 2.7.1.121)	dhaL ycgS b1199 JW5186	Escherichia coli (strain K12)	Escherichia coli (strain K12)	2.2	N	N
allpdb1135	Q8SUP0_ENCCU	Q8SRR4_ENCCU	125	164	3Q87	A	B	74	PF03966;	PF05175;	1	125	1	164	Uncharacterized protein	ECU08_1170	N6 ADENINE SPECIFIC DNA METHYLASE (METHYLTRANSFERASE SUPERFAMILY)	ECU06_0610	Encephalitozoon cuniculi (strain GB-M1) (Microsporidian parasite)	Encephalitozoon cuniculi (strain GB-M1) (Microsporidian parasite)	2	N	N
allpdb1146	LPLAN_THEAC	LPLAC_THEAC	262	94	3R07	A	C	55	PF03099;	PF10437;	1	262	7	94	Lipoate-protein ligase A subunit 1 (EC 6.3.1.20) (Lipoate--protein ligase subunit 1)	lplA Ta0514	Lipoate-protein ligase A subunit 2 (EC 6.3.1.20) (C-terminal domain of LplA) (CTD) (Lipoate--protein ligase subunit 2)	lplB Ta0513	Thermoplasma acidophilum (strain ATCC 25905 / DSM 1728 / JCM 9062 / NBRC 15155 / AMRC-C165)	Thermoplasma acidophilum (strain ATCC 25905 / DSM 1728 / JCM 9062 / NBRC 15155 / AMRC-C165)	2.7	N	N
allpdb1149	MED22_YEAST	MED11_YEAST	121	115	3R84	V	U	118	PF06179;	PF10280;	2	89	5	89	Mediator of RNA polymerase II transcription subunit 22 (Mediator complex subunit 22) (Suppressor of RNA polymerase B 6)	SRB6 MED22 YBR253W YBR1721	Mediator of RNA polymerase II transcription subunit 11 (Mediator complex subunit 11)	MED11 YMR112C YM9718.11C	Saccharomyces cerevisiae (strain ATCC 204508 / S288c) (Baker's yeast)	Saccharomyces cerevisiae (strain ATCC 204508 / S288c) (Baker's yeast)	2.05	N	N
allpdb1158	GET3_YEAST	GET1_YEAST	354	235	3SJA	A	D	31	PF02374;	PF04420;	1	354	36	93	ATPase GET3 (EC 3.6.-.-) (Arsenical pump-driving ATPase) (Arsenite-stimulated ATPase) (Golgi to ER traffic protein 3) (Guided entry of tail-anchored proteins 3)	GET3 ARR4 YDL100C D2371	Golgi to ER traffic protein 1 (Guided entry of tail-anchored proteins 1) (Mitochondrial distribution and morphology protein 39)	GET1 MDM39 YGL020C	Saccharomyces cerevisiae (strain ATCC 204508 / S288c) (Baker's yeast)	Saccharomyces cerevisiae (strain ATCC 204508 / S288c) (Baker's yeast)	3	N	N
allpdb1160	Q5SJ82_THET8	Q5SJ83_THET8	196	163	3T12	A	C	40	PF00025;	PF03259;	1	196	6	139	Probable gliding protein mglA	TTHA1132	Probable gliding protein (MglB)	TTHA1131	Thermus thermophilus (strain HB8 / ATCC 27634 / DSM 579)	Thermus thermophilus (strain HB8 / ATCC 27634 / DSM 579)	2.2	N	N
allpdb1168	VAPC_SHIFL	VAPB_SHIFL	132	75	3TND	A	B	104	PF01850;	PF04014;	1	132	2	75	tRNA(fMet)-specific endonuclease VapC (EC 3.1.-.-) (RNase VapC) (Toxin VapC)	vapC mvpA stborf2 CP0245	Antitoxin VapB	vapB CP0246	Shigella flexneri	Shigella flexneri	2.7	N	N
allpdb1170	SP2Q_BACSU	SP3AH_BACSU	283	218	3TUF	B	A	52	PF01551;	PF12685;	43	283	25	218	Stage II sporulation protein Q	spoIIQ ywnI BSU36550	Stage III sporulation protein AH	spoIIIAH BSU24360	Bacillus subtilis (strain 168)	Bacillus subtilis (strain 168)	2.26	N	N
allpdb1195	XGEA_ASPAC	Q05929_DAUCA	238	433	3VLB	D	C	73	PF01670;	PF14541;PF14543;	21	238	21	433	Xyloglucan-specific endo-beta-1,4-glucanase A (EC 3.2.1.151) (Xyloglucanase A) (Xyloglucanendohydrolase A)	xgeA	EDGP (Fragment)	EDGP1	Aspergillus aculeatus	Daucus carota (Wild carrot)	2.7	N	N
allpdb1196	EF1A_AERPE	RF1_AERPE	437	373	3VMF	A	B	91	PF00009;PF03144;PF03143;	PF03464;PF03465;	1	437	1	373	Elongation factor 1-alpha (EF-1-alpha) (Elongation factor Tu) (EF-Tu)	tuf APE_1844	Peptide chain release factor subunit 1 (Translation termination factor aRF1)	prf1 APE_1988.1	Aeropyrum pernix (strain ATCC 700893 / DSM 11879 / JCM 9820 / NBRC 100138 / K1)	Aeropyrum pernix (strain ATCC 700893 / DSM 11879 / JCM 9820 / NBRC 100138 / K1)	2.3	N	N
allpdb1204	UNG_STAAR	Q936H5_STAAU	218	112	3WDG	A	B	75	PF03167;	PF06106;	1	218	1	112	Uracil-DNA glycosylase (UDG) (EC 3.2.2.27)	ung SAR0586	Uncharacterized protein		Staphylococcus aureus (strain MRSA252)	Staphylococcus aureus	2.2	N	N
allpdb1205	NORC_PSEAE	NORB_PSEAE	146	466	3WFD	C	B	231	PF00034;	PF00115;	1	146	1	466	Nitric oxide reductase subunit C (NOR small subunit) (Nitric oxide reductase cytochrome c subunit)	norC PA0523	Nitric oxide reductase subunit B (EC 1.7.2.5) (NOR large subunit) (Nitric oxide reductase cytochrome b subunit)	norB PA0524	Pseudomonas aeruginosa (strain ATCC 15692 / DSM 22644 / CIP 104116 / JCM 14847 / LMG 12228 / 1C / PRS 101 / PAO1)	Pseudomonas aeruginosa (strain ATCC 15692 / DSM 22644 / CIP 104116 / JCM 14847 / LMG 12228 / 1C / PRS 101 / PAO1)	2.3	N	N
allpdb1206	SPSS_METJA	Y1481_METJA	377	213	3WKR	A	C	45	PF05889;	PF09873;	2	377	1	213	O-phospho-L-seryl-tRNA:Cys-tRNA synthase (EC 2.5.1.73) (Sep-tRNA:Cys-tRNA synthase) (SepCysS)	MJ1678	Uncharacterized protein MJ1481	MJ1481	Methanocaldococcus jannaschii (strain ATCC 43067 / DSM 2661 / JAL-1 / JCM 10045 / NBRC 100440) (Methanococcus jannaschii)	Methanocaldococcus jannaschii (strain ATCC 43067 / DSM 2661 / JAL-1 / JCM 10045 / NBRC 100440) (Methanococcus jannaschii)	2.8	N	N
allpdb1210	SKP1_HUMAN	FBX44_HUMAN	163	255	3WSO	B	A	110	PF01466;PF03931;	PF12937;PF04300;	1	163	1	255	S-phase kinase-associated protein 1 (Cyclin-A/CDK2-associated protein p19) (p19A) (Organ of Corti protein 2) (OCP-2) (Organ of Corti protein II) (OCP-II) (RNA polymerase II elongation factor-like protein) (SIII) (Transcription elongation factor B polypeptide 1-like) (p19skp1)	SKP1 EMC19 OCP2 SKP1A TCEB1L	F-box only protein 44 (F-box protein FBX30) (F-box/G-domain protein 3)	FBXO44 FBG3 FBX30 FBX44 FBX6A FBXO6A	Homo sapiens (Human)	Homo sapiens (Human)	2.6	N	N
allpdb1211	LYSZ_THET2	Q9ZND7_THETH	269	54	3WWN	A	B	52	PF00696;	PF08271;	1	269	1	54	[LysW]-aminoadipate kinase (EC 2.7.2.-)	lysZ argB TT_C1541	OrfF	orfF	Thermus thermophilus (strain HB27 / ATCC BAA-163 / DSM 7039)	Thermus thermophilus	1.85	N	N
allpdb1215	EF1A_AERPE	PELO_AERPE	437	356	3WXM	A	B	92	PF00009;PF03144;PF03143;	PF03463;PF03465;	1	437	1	356	Elongation factor 1-alpha (EF-1-alpha) (Elongation factor Tu) (EF-Tu)	tuf APE_1844	Protein pelota homolog (EC 3.1.-.-)	pelA APE_1800.1	Aeropyrum pernix (strain ATCC 700893 / DSM 11879 / JCM 9820 / NBRC 100138 / K1)	Aeropyrum pernix (strain ATCC 700893 / DSM 11879 / JCM 9820 / NBRC 100138 / K1)	2.3	N	N
allpdb1222	GET3_YEAST	GET2_YEAST	354	285	3ZS9	A	D	50	PF02374;	PF08690;	1	354	1	38	ATPase GET3 (EC 3.6.-.-) (Arsenical pump-driving ATPase) (Arsenite-stimulated ATPase) (Golgi to ER traffic protein 3) (Guided entry of tail-anchored proteins 3)	GET3 ARR4 YDL100C D2371	Golgi to ER traffic protein 2 (Guided entry of tail-anchored proteins 2) (Hydroxyurea resistance protein 2) (Required for meiotic nuclear division protein 7)	GET2 HUR2 RMD7 YER083C	Saccharomyces cerevisiae (strain ATCC 204508 / S288c) (Baker's yeast)	Saccharomyces cerevisiae (strain ATCC 204508 / S288c) (Baker's yeast)	2.1	N	N
allpdb1226	ELP4_YEAST	ELP5_YEAST	456	309	4A8J	D	E	55	PF05625;	PF10483;	66	426	1	270	Elongator complex protein 4 (Gamma-toxin target 7) (HAT-associated protein 1)	ELP4 HAP1 TOT7 YPL101W	Elongator complex protein 5 (Gamma-toxin target 5) (HAT-associated protein 2) (Protein IKI1)	IKI1 ELP5 HAP2 TOT5 YHR187W	Saccharomyces cerevisiae (strain ATCC 204508 / S288c) (Baker's yeast)	Saccharomyces cerevisiae (strain ATCC 204508 / S288c) (Baker's yeast)	2.1	N	N
allpdb1235	PCPI_SABMA	CBPA4_HUMAN	165	421	4BD9	B	A	80	PF00014;	PF00246;PF02244;	1	165	112	421	Carboxypeptidase inhibitor SmCI		Carboxypeptidase A4 (EC 3.4.17.-) (Carboxypeptidase A3)	CPA4 CPA3 UNQ694/PRO1339	Sabellastarte magnifica (Feather duster)	Homo sapiens (Human)	2.2	N	N
allpdb1236	SFC1_SCHPO	SFC7_SCHPO	456	120	4BJJ	A	B	190	PF09734;	PF10419;	1	110	2	101	Transcription factor tau subunit sfc1 (TFIIIC subunit sfc1) (Transcription factor C subunit 1)	sfc1 tfc1 SPAC6F12.11c	Transcription factor tau subunit sfc7 (TFIIIC subunit sfc7) (Transcription factor C subunit 7)	sfc7 tfc7 SPAC1250.07	Schizosaccharomyces pombe (strain 972 / ATCC 24843) (Fission yeast)	Schizosaccharomyces pombe (strain 972 / ATCC 24843) (Fission yeast)	2.4	N	N
allpdb1243	VP33A_HUMAN	VPS16_HUMAN	596	839	4BX9	A	C	52	PF00995;	PF04840;PF04841;	1	596	642	736	Vacuolar protein sorting-associated protein 33A (hVPS33A)	VPS33A	Vacuolar protein sorting-associated protein 16 homolog (hVPS16)	VPS16	Homo sapiens (Human)	Homo sapiens (Human)	2.6	N	N
allpdb1258	BMS1_YEAST	RCL1_YEAST	1183	367	4CLQ	B	A	141	PF00004;PF08142;PF04950;	PF01137;PF05189;	547	636	1	367	Ribosome biogenesis protein BMS1	BMS1 YPL217C	RNA 3'-terminal phosphate cyclase-like protein	RCL1 RTC1 YOL010W	Saccharomyces cerevisiae (strain ATCC 204508 / S288c) (Baker's yeast)	Saccharomyces cerevisiae (strain ATCC 204508 / S288c) (Baker's yeast)	2.02	N	N
allpdb1261	CBPA1_BOVIN	MCPI_SOLTU	419	39	4CPA	A	I	47	PF00246;PF02244;	PF02977;	111	417	1	38	Carboxypeptidase A1 (EC 3.4.17.1)	CPA1 CPA	Metallocarboxypeptidase inhibitor (Carboxypeptidase inhibitor) (MCPI)		Bos taurus (Bovine)	Solanum tuberosum (Potato)	2.5	N	N
allpdb1262	PAND_ECOLI	PANZ_ECOLI	126	127	4CRY	G	B	34	PF02261;	PF12568;	1	126	1	127	Aspartate 1-decarboxylase (EC 4.1.1.11) (Aspartate alpha-decarboxylase) [Cleaved into: Aspartate 1-decarboxylase beta chain; Aspartate 1-decarboxylase alpha chain]	panD b0131 JW0127	PanD regulatory factor	panZ panM yhhK b3459 JW3424	Escherichia coli (strain K12)	Escherichia coli (strain K12)	1.61	N	N
allpdb1273	CSK21_HUMAN	CSK2B_HUMAN	391	215	4DGL	C	B	40	PF00069;	PF01214;	1	335	1	215	Casein kinase II subunit alpha (CK II alpha) (EC 2.7.11.1)	CSNK2A1 CK2A1	Casein kinase II subunit beta (CK II beta) (Phosvitin) (Protein G5a)	CSNK2B CK2N G5A	Homo sapiens (Human)	Homo sapiens (Human)	3	N	N
allpdb1275	UBE2N_HUMAN	OTUBL_CAEEL	152	284	4DHI	D	B	47	PF00179;	PF10275;	1	152	1	284	Ubiquitin-conjugating enzyme E2 N (EC 2.3.2.23) (Bendless-like ubiquitin-conjugating enzyme) (E2 ubiquitin-conjugating enzyme N) (Ubc13) (UbcH13) (Ubiquitin carrier protein N) (Ubiquitin-protein ligase N)	UBE2N BLU	Ubiquitin thioesterase otubain-like (EC 3.4.19.12) (Deubiquitinating enzyme otubain-like) (Ubiquitin-specific-processing protease otubain-like)	otub-1 C25D7.8	Homo sapiens (Human)	Caenorhabditis elegans	1.8	N	N
allpdb1283	Q9HY79_PSEAE	Q9HY80_PSEAE	158	73	4E6K	D	H	26	PF00210;	PF04324;	1	158	1	73	Bacterioferritin (EC 1.16.3.1)	bfrB PA3531	Uncharacterized protein	PA3530	Pseudomonas aeruginosa (strain ATCC 15692 / DSM 22644 / CIP 104116 / JCM 14847 / LMG 12228 / 1C / PRS 101 / PAO1)	Pseudomonas aeruginosa (strain ATCC 15692 / DSM 22644 / CIP 104116 / JCM 14847 / LMG 12228 / 1C / PRS 101 / PAO1)	2	N	N
allpdb1284	A3DJ38_CLOTH	A3DJ37_CLOTH	870	465	4E6N	A	B	144	PF00149;PF16536;PF16542;	PF12623;PF08242;	445	870	1	230	Metallophosphoesterase	Cthe_2768	Methyltransferase type 12	Cthe_2767	Clostridium thermocellum (strain ATCC 27405 / DSM 1237 / NBRC 103400 / NCIMB 10682 / NRRL B-4536 / VPI 7372) (Ruminiclostridium thermocellum)	Clostridium thermocellum (strain ATCC 27405 / DSM 1237 / NBRC 103400 / NCIMB 10682 / NRRL B-4536 / VPI 7372) (Ruminiclostridium thermocellum)	2.39	N	N
allpdb1285	ISCS2_ARCFU	ISCU2_ARCFU	382	153	4EB5	A	C	62	PF00266;	PF01592;	1	382	1	153	Cysteine desulfurase IscS 2 (EC 2.8.1.7)	iscS2 AF_0564	Iron-sulfur cluster assembly scaffold protein IscU 2 (Sulfur acceptor protein IscU 2)	iscU2 AF_0565	Archaeoglobus fulgidus (strain ATCC 49558 / VC-16 / DSM 4304 / JCM 9628 / NBRC 100126)	Archaeoglobus fulgidus (strain ATCC 49558 / VC-16 / DSM 4304 / JCM 9628 / NBRC 100126)	2.53	N	N
allpdb1292	ACP_SHIF8	BIOH_SHIFL	78	262	4ETW	B	A	30	PF00550;	PF00561;	2	78	1	257	Acyl carrier protein (ACP)	acpP SFV_1114	Pimeloyl-[acyl-carrier protein] methyl ester esterase (EC 3.1.1.85) (Biotin synthesis protein BioH) (Carboxylesterase BioH)	bioH SF3435 S4329	Shigella flexneri serotype 5b (strain 8401)	Shigella flexneri	2.05	N	N
allpdb1295	CDK8_HUMAN	CCNC_HUMAN	464	283	4F6U	A	B	91	PF00069;	PF16899;PF00134;	1	403	1	283	Cyclin-dependent kinase 8 (EC 2.7.11.22) (EC 2.7.11.23) (Cell division protein kinase 8) (Mediator complex subunit CDK8) (Mediator of RNA polymerase II transcription subunit CDK8) (Protein kinase K35)	CDK8	Cyclin-C (SRB11 homolog) (hSRB11)	CCNC	Homo sapiens (Human)	Homo sapiens (Human)	2.1	N	N
allpdb1300	Q8PJX9_XANAC	Q8PND9_XANAC	689	117	4FOU	A	C	55	PF00563;PF00990;PF13188;	PF07238;	426	689	1	117	Uncharacterized protein	XAC2398	Type IV fimbriae assembly protein	pilZ XAC1133	Xanthomonas axonopodis pv. citri (strain 306)	Xanthomonas axonopodis pv. citri (strain 306)	2.1	N	N
allpdb1302	RELB_ECOLI	RELE_ECOLI	79	95	4FXE	B	E	83	PF04221;	PF05016;	1	79	1	95	Antitoxin RelB	relB b1564 JW1556	mRNA interferase toxin RelE (EC 3.1.-.-) (Endoribonuclease RelE) (Toxin RelE)	relE b1563 JW1555	Escherichia coli (strain K12)	Escherichia coli (strain K12)	2.75	N	N
allpdb1322	ARD1_YEAST	NAT1_YEAST	238	854	4HNY	B	A	265	PF00583;	PF12569;	1	238	1	854	N-terminal acetyltransferase A complex catalytic subunit ARD1 (NatA complex subunit ARD1) (EC 2.3.1.255) (Arrest-defective protein 1)	ARD1 YHR013C	N-terminal acetyltransferase A complex subunit NAT1 (NatA complex subunit NAT1) (Amino-terminal, alpha-amino, acetyltransferase 1)	NAT1 AAA1 YDL040C D2720	Saccharomyces cerevisiae (strain ATCC 204508 / S288c) (Baker's yeast)	Saccharomyces cerevisiae (strain ATCC 204508 / S288c) (Baker's yeast)	2.25	N	N
allpdb1325	Q9FDS0_STRCS	SNPA_STRCS	141	132	4HX3	H	G	64	PF00720;	PF02031;	29	141	2	132	Neutral proteinase inhibitor ScNPI	ScNPI	Extracellular small neutral protease (EC 3.4.24.77) (SCNP) (Snapalysin)	snpA	Streptomyces caespitosus	Streptomyces caespitosus	2.7	N	N
allpdb1327	SCPA_STRZP	SCPB_STRZP	242	189	4I98	A	C	128	PF02616;	PF04079;	1	160	1	183	Segregation and condensation protein A	scpA SPP_1876	Segregation and condensation protein B	scpB SPP_1875	Streptococcus pneumoniae (strain P1031)	Streptococcus pneumoniae (strain P1031)	2.8	N	N
allpdb1336	EFTU1_PSEPK	Q88CM1_PSEPK	397	207	4IW3	K	J	121	PF00009;PF03144;PF03143;	PF13640;	1	397	2	207	Elongation factor Tu-A (EF-Tu-A)	tufA tuf-1 PP_0440	Uncharacterized protein	PP_5159	Pseudomonas putida (strain ATCC 47054 / DSM 6125 / NCIMB 11950 / KT2440)	Pseudomonas putida (strain ATCC 47054 / DSM 6125 / NCIMB 11950 / KT2440)	2.7	N	N
allpdb1342	STN1_HUMAN	TEN1L_HUMAN	368	123	4JOI	B	C	82	PF09170;PF01336;	PF15490;	19	184	2	123	CST complex subunit STN1 (Oligonucleotide/oligosaccharide-binding fold-containing protein 1) (Suppressor of cdc thirteen homolog)	STN1 OBFC1	CST complex subunit TEN1 (Protein telomeric pathways with STN1 homolog) (Telomere length regulation protein TEN1 homolog)	TEN1 C17orf106	Homo sapiens (Human)	Homo sapiens (Human)	2.05	N	N
allpdb1344	UBC7_YEAST	CUE1_YEAST	165	203	4JQU	A	B	62	PF00179;	PF02845;	2	165	151	203	Ubiquitin-conjugating enzyme E2 7 (EC 2.3.2.23) (E2 ubiquitin-conjugating enzyme 7) (Ubiquitin carrier protein) (Ubiquitin-conjugating enzyme E2-18 kDa) (Ubiquitin-protein ligase)	UBC7 QRI8 YMR022W YM9711.12	Coupling of ubiquitin conjugation to ER degradation protein 1 (Kinetochore-defect suppressor 4)	CUE1 KIS4 YMR264W YM8156.06	Saccharomyces cerevisiae (strain ATCC 204508 / S288c) (Baker's yeast)	Saccharomyces cerevisiae (strain ATCC 204508 / S288c) (Baker's yeast)	1.81	N	N
allpdb1352	G0SCM5_CHATD	G0S6M7_CHATD	806	816	4KMO	A	B	122	PF00995;PF00179;	PF04840;PF04841;	139	806	503	816	Small conjugating protein ligase-like protein	CTHT_0057760	Putative vacuolar protein sorting-associated protein	CTHT_0026760	Chaetomium thermophilum (strain DSM 1495 / CBS 144.50 / IMI 039719)	Chaetomium thermophilum (strain DSM 1495 / CBS 144.50 / IMI 039719)	2.6	N	N
allpdb1356	AT2A1_RABIT	PPLA_CANLF	1001	52	4KYT	A	B	69	PF00689;PF00690;	PF04272;	1	993	1	52	Sarcoplasmic/endoplasmic reticulum calcium ATPase 1 (SERCA1) (SR Ca(2+)-ATPase 1) (EC 3.6.3.8) (Calcium pump 1) (Calcium-transporting ATPase sarcoplasmic reticulum type, fast twitch skeletal muscle isoform) (Endoplasmic reticulum class 1/2 Ca(2+) ATPase)	ATP2A1	Cardiac phospholamban (PLB)	PLN	Oryctolagus cuniculus (Rabbit)	Canis lupus familiaris (Dog) (Canis familiaris)	2.83	N	N
allpdb1364	THIO_HUMAN	TXNIP_HUMAN	105	391	4LL1	B	A	42	PF00085;	PF02752;PF00339;	1	105	3	317	Thioredoxin (Trx) (ATL-derived factor) (ADF) (Surface-associated sulphydryl protein) (SASP)	TXN TRDX TRX TRX1	Thioredoxin-interacting protein (Thioredoxin-binding protein 2) (Vitamin D3 up-regulated protein 1)	TXNIP VDUP1	Homo sapiens (Human)	Homo sapiens (Human)	2	N	N
allpdb1367	D1A3K8_THECD	D1A3K7_THECD	355	303	4LRT	A	B	123	PF07836;PF00682;	PF09290;PF01118;	1	355	1	303	4-hydroxy-2-oxovalerate aldolase (HOA) (EC 4.1.3.39) (4-hydroxy-2-keto-pentanoic acid aldolase) (4-hydroxy-2-oxopentanoate aldolase)	Tcur_0536	Acetaldehyde dehydrogenase (EC 1.2.1.10) (Acetaldehyde dehydrogenase [acetylating])	Tcur_0535	Thermomonospora curvata (strain ATCC 19995 / DSM 43183 / JCM 3096 / NBRC 15933 / NCIMB 10081 / Henssen B9)	Thermomonospora curvata (strain ATCC 19995 / DSM 43183 / JCM 3096 / NBRC 15933 / NCIMB 10081 / Henssen B9)	1.5	N	N
allpdb1377	HIGA_PROVU	HIGB_PROVU	104	92	4MCT	A	B	58	PF01381;	PF05015;	1	104	1	92	Antitoxin HigA (Antidote protein) (Host inhibition of growth protein A)	higA	Endoribonuclease HigB (EC 3.1.-.-) (Host inhibition of growth protein B) (Killer protein) (Toxin HigB) (mRNA interferase HigB)	higB	Proteus vulgaris	Proteus vulgaris	2.8	N	N
allpdb1378	ENDAI_BACSU	ENDOA_BACSU	93	116	4ME7	F	C	51	PF01402;	PF02452;	2	93	2	116	Antitoxin EndoAI (Antitoxin MazE-bs) (MazE-bs) (EndoA inhibitor)	ndoAI mazE BSU04650	Endoribonuclease EndoA (EC 3.1.27.-) (Toxin EndoA) (mRNA interferase EndoA) (mRNA interferase MazF-bs) (MazF-bs)	ndoA mazF ydcE BSU04660	Bacillus subtilis (strain 168)	Bacillus subtilis (strain 168)	2.92	N	N
allpdb1386	CYTM_HUMAN	LGMN_HUMAN	149	433	4N6O	B	A	59	PF00031;	PF01650;	29	149	26	303	Cystatin-M (Cystatin-6) (Cystatin-E)	CST6	Legumain (EC 3.4.22.34) (Asparaginyl endopeptidase) (Protease, cysteine 1)	LGMN PRSC1	Homo sapiens (Human)	Homo sapiens (Human)	1.8	N	N
allpdb1388	METK2_HUMAN	MAT2B_HUMAN	395	334	4NDN	B	F	63	PF02773;PF02772;PF00438;	PF04321;	1	395	19	334	S-adenosylmethionine synthase isoform type-2 (AdoMet synthase 2) (EC 2.5.1.6) (Methionine adenosyltransferase 2) (MAT 2) (Methionine adenosyltransferase II) (MAT-II)	MAT2A AMS2 MATA2	Methionine adenosyltransferase 2 subunit beta (Methionine adenosyltransferase II beta) (MAT II beta) (Putative dTDP-4-keto-6-deoxy-D-glucose 4-reductase)	MAT2B TGR MSTP045 Nbla02999 UNQ2435/PRO4995	Homo sapiens (Human)	Homo sapiens (Human)	2.34	N	N
allpdb1390	SIGK_MYCTU	RSKA_MYCTU	187	232	4NQW	A	B	130	PF04542;PF04545;	PF10099;	1	187	1	80	ECF RNA polymerase sigma factor SigK (ECF sigma factor SigK) (Alternative RNA polymerase sigma factor SigK) (RNA polymerase sigma-K factor) (Sigma-K factor)	sigK Rv0445c	Anti-sigma-K factor RskA (Regulator of SigK) (Sigma-K anti-sigma factor RskA)	rskA Rv0444c	Mycobacterium tuberculosis (strain ATCC 25618 / H37Rv)	Mycobacterium tuberculosis (strain ATCC 25618 / H37Rv)	2.4	N	N
allpdb1391	Q9Z8L4_CHLPN	Q9Z6N8_CHLPN	399	172	4NRH	A	D	68	PF07201;	PF07720;	85	399	1	172	Low calcium response E (Type III secreted protein SctW) (Type III secretion regulator YopN/LcrE/InvE/MxiC)	lcrE CP_0433 CPn_0324 BN1224_CV15_B_02610 BN1224_DC9_BL_00250 BN1224_GiD_A_03370 BN1224_H12_DC_00070 BN1224_MUL2216_E_00610 BN1224_Panola_E_01460 BN1224_PB1_B_03230 BN1224_U1271_C_01640 BN1224_UZG1_A_03360 BN1224_Wien2_E_01090 BN1224_YK41_BG_00220 CWL029c_C_01640	Low Calcium Response Protein H (Putative type III secretion low calcium response chaperone LcrH/SycD) (Type III secretion chaperone)	lcrH_2 CP_0832 CPn_1021 BN1224_CV15_C_05180 BN1224_DC9_CL_00460 BN1224_GiD_B_00580 BN1224_H12_FM_00160 BN1224_MUL2216_G_00300 BN1224_Panola_M_00490 BN1224_PB1_B_10630 BN1224_U1271_C_09080 BN1224_UZG1_C_00880 BN1224_Wien2_I_00600 BN1224_YK41_CE_00160 CWL029c_G_00490	Chlamydia pneumoniae (Chlamydophila pneumoniae)	Chlamydia pneumoniae (Chlamydophila pneumoniae)	2.2	N	N
allpdb1394	Q8EKM7_SHEON	Q5SJY4_THET8	177	122	4NWO	A	B	29	PF00994;	PF07736;	1	177	1	122	Molybdenum cofactor biosynthesis protein MogA	mogA SO_0065	Chorismate mutase AroH (EC 5.4.99.5)	TTHA0868	Shewanella oneidensis (strain MR-1)	Thermus thermophilus (strain HB8 / ATCC 27634 / DSM 579)	2.8	N	N
allpdb1395	O58404_PYRHO	Q9I2D8_PSEAE	172	123	4NWP	C	E	38	PF01923;	PF02962;	1	172	1	123	Uncharacterized protein	PH0671	Uncharacterized protein	PA1966	Pyrococcus horikoshii (strain ATCC 700860 / DSM 12428 / JCM 9974 / NBRC 100139 / OT-3)	Pseudomonas aeruginosa (strain ATCC 15692 / DSM 22644 / CIP 104116 / JCM 14847 / LMG 12228 / 1C / PRS 101 / PAO1)	2.1	N	N
allpdb1402	CAS1_ECOLI	CAS2_ECOLI	305	94	4P6I	D	A	78	PF01867;	PF09707;	1	305	1	94	CRISPR-associated endonuclease Cas1 (EC 3.1.-.-)	ygbT cas1 b2755 JW2725	CRISPR-associated endoribonuclease Cas2 (EC 3.1.-.-)	ygbF cas2 b2754 JW5438	Escherichia coli (strain K12)	Escherichia coli (strain K12)	2.3	N	N
allpdb1403	A0A0H2W2P8_YERPE	Q0WBS6_YERPE	66	135	4P78	D	A	93	PF07927;	PF15919;	1	66	1	135	Uncharacterized protein	YP_0318	Uncharacterized protein	YPO3369	Yersinia pestis	Yersinia pestis	2.12	N	N
allpdb1407	RAD21_HUMAN	STAG2_HUMAN	631	1231	4PK7	B	A	299	PF04824;PF04825;	PF08514;	281	420	80	1060	Double-strand-break repair protein rad21 homolog (hHR21) (Nuclear matrix protein 1) (NXP-1) (SCC1 homolog)	RAD21 HR21 KIAA0078 NXP1 SCC1	Cohesin subunit SA-2 (SCC3 homolog 2) (Stromal antigen 2)	STAG2 SA2	Homo sapiens (Human)	Homo sapiens (Human)	2.95	N	N
allpdb1408	O68395_THAAR	O68394_THAAR	864	60	4PKF	A	C	84	PF01228;PF02901;	PF08201;	1	864	1	60	TutD	tutD	TutF	tutF	Thauera aromatica	Thauera aromatica	2	N	N
allpdb1410	Q92M24_RHIME	Q92M25_RHIME	399	113	4PW9	A	B	44	PF03404;PF00174;	PF13442;	32	399	28	113	Putative sulfite oxidase (EC 1.8.3.1)	SMc04049	Putative cytochrome C	SMc04048	Rhizobium meliloti (strain 1021) (Ensifer meliloti) (Sinorhizobium meliloti)	Rhizobium meliloti (strain 1021) (Ensifer meliloti) (Sinorhizobium meliloti)	2.49	N	N
allpdb1412	LPTD_SHIFL	LPTE_SHIFL	784	193	4Q35	A	B	219	PF03968;PF04453;	PF04390;	1	784	19	193	LPS-assembly protein LptD	lptD imp ostA SF0051 S0053	LPS-assembly lipoprotein LptE	lptE rlpB SF0640 S0662	Shigella flexneri	Shigella flexneri	2.39	N	N
allpdb1418	CTRA_BRUA2	CHPT_BRUA2	232	209	4QPJ	C	A	53	PF00072;PF00486;	PF10090;	1	118	1	209	Cell cycle response regulator CtrA (Cell cycle transcriptional regulator A)	ctrA BAB1_1614	Protein phosphotransferase ChpT (EC 2.7.99.-) (Histidine phosphotransferase)	chpT BAB1_1613	Brucella abortus (strain 2308)	Brucella abortus (strain 2308)	2.74	N	N
allpdb1421	TR112_YEAST	BUD23_YEAST	135	275	4QTT	C	D	78	PF03966;	PF08241;PF12589;	1	135	1	202	Multifunctional methyltransferase subunit TRM112 (eRF1 methyltransferase subunit TRM112) (eRF1 MTase subunit TRM112) (tRNA methyltransferase 112)	TRM112 YNR046W N3445	18S rRNA (guanine(1575)-N(7))-methyltransferase (EC 2.1.1.309) (Bud site selection protein 23)	BUD23 YCR047C YCR47C	Saccharomyces cerevisiae (strain ATCC 204508 / S288c) (Baker's yeast)	Saccharomyces cerevisiae (strain ATCC 204508 / S288c) (Baker's yeast)	2	N	N
allpdb1424	I3VE77_9BURK	I3VE74_9BURK	562	136	4R3U	A	C	80	PF01642;	PF02310;	1	562	1	136	2-hydroxyisobutyryl-CoA mutase large subunit (EC 5.4.99.-)	hcmA	2-hydroxyisobutyryl-CoA mutase small subunit	hcmB	Aquincola tertiaricarbonis	Aquincola tertiaricarbonis	2.5	N	N
allpdb1438	Q89VB6_BRADU	TLPA_BRADU	196	221	4TXO	D	C	58	PF02630;	PF08534;	30	196	38	221	Blr1131 protein	blr1131	Thiol:disulfide interchange protein TlpA (Cytochrome c biogenesis protein TlpA)	tlpA bll1380	Bradyrhizobium diazoefficiens (strain JCM 10833 / IAM 13628 / NBRC 14792 / USDA 110)	Bradyrhizobium diazoefficiens (strain JCM 10833 / IAM 13628 / NBRC 14792 / USDA 110)	2.2	N	N
allpdb1439	H7C6E5_BRADU	TLPA_BRADU	279	221	4TXV	B	A	77	PF00116;PF02790;	PF08534;	123	265	40	217	Cytochrome c oxidase subunit 2 (EC 1.9.3.1)	coxB	Thiol:disulfide interchange protein TlpA (Cytochrome c biogenesis protein TlpA)	tlpA bll1380	Bradyrhizobium diazoefficiens (strain JCM 10833 / IAM 13628 / NBRC 14792 / USDA 110)	Bradyrhizobium diazoefficiens (strain JCM 10833 / IAM 13628 / NBRC 14792 / USDA 110)	2	N	N
allpdb1442	Q5ZXA3_LEGPH	Q3KK32_PSEPF	639	251	4U65	A	E	47	PF00563;PF00990;PF16448;	PF06035;	22	152	51	247	Two component histidine kinase, GGDEF domain protein/EAL domain protein	lpg0829	Putative cystine protease	lapF Pfl01_0130	Legionella pneumophila subsp. pneumophila (strain Philadelphia 1 / ATCC 33152 / DSM 7513)	Pseudomonas fluorescens (strain Pf0-1)	2.1	N	N
allpdb1447	IF4E_DROME	Q9XZ56_DROME	259	117	4UE8	A	B	119	PF01652;	PF05456;	80	259	50	83	Eukaryotic translation initiation factor 4E (eIF-4E) (eIF4E) (eIF-4F 25 kDa subunit) (mRNA cap-binding protein)	eIF-4E Eif4e EIF4F CG4035	4E-binding protein THOR (HL08053p) (Thor, isoform A) (Thor, isoform B)	Thor 153432_at 43-BP 4E-BP 4e-BP 4e-bp 4E-BP1 4EBP 4eBP 4ebp anon-WO0172774.158 BcDNA.HL08053 BcDNA:HL08053 CT8705 d4E-BP d4e-bp d4E-BP1 d4EBP d4eBP Dm 4E-BP Dmel\CG8846 dthor eIF4E-BP EIF4EBP l(2)06270 l(2)k07736 l(2)k13517 Phas1 pp20 thor CG8846 Dmel_CG8846	Drosophila melanogaster (Fruit fly)	Drosophila melanogaster (Fruit fly)	1.1	N	N
allpdb1455	I7LT74_TETTS	Q23KH7_TETTS	434	342	4UZZ	B	A	126	PF09822;	PF12317;	371	434	221	332	Intraflagellar transporter-like protein	TTHERM_00648910	Intraflagellar transport complex B protein 46 carboxy-terminal protein	TTHERM_00193580	Tetrahymena thermophila (strain SB210)	Tetrahymena thermophila (strain SB210)	2.32	N	N
allpdb1457	CH60_THET2	CH10_THET2	543	101	4V4O	E	S	35	PF00118;	PF00166;	1	543	2	101	60 kDa chaperonin (GroEL protein) (Heat shock protein 60) (Protein Cpn60)	groL cpnL groE groEL hsp60 mopA TT_C1714	10 kDa chaperonin (GroES protein) (Protein Cpn10)	groS chpS groES hsp10 TT_C1713	Thermus thermophilus (strain HB27 / ATCC BAA-163 / DSM 7039)	Thermus thermophilus (strain HB27 / ATCC BAA-163 / DSM 7039)	2.8	N	N
allpdb1468	BUD32_YEAST	CG121_YEAST	261	181	4WW7	A	B	80	PF06293;	PF08617;	1	261	1	181	EKC/KEOPS complex subunit BUD32 (EC 3.6.-.-) (Atypical serine/threonine protein kinase BUD32) (EC 2.7.11.1) (Bud site selection protein 32) (Low-dye-binding protein 14) (piD261)	BUD32 LDB14 YGR262C	EKC/KEOPS complex subunit CGI121 (CGI-121 homolog)	CGI121 YML036W	Saccharomyces cerevisiae (strain ATCC 204508 / S288c) (Baker's yeast)	Saccharomyces cerevisiae (strain ATCC 204508 / S288c) (Baker's yeast)	1.67	N	N
allpdb1470	GON7_YEAST	PCC1_YEAST	123	88	4WX8	E	B	70	PF08738;	PF09341;	1	123	1	88	EKC/KEOPS complex subunit GON7 (Low-dye-binding protein 6) (Polarized growth chromatin-associated controller 2)	GON7 LDB6 PCC2 YJL184W J0420	EKC/KEOPS complex subunit PCC1 (Polarized growth chromatin-associated controller 1)	PCC1 YKR095W-A	Saccharomyces cerevisiae (strain ATCC 204508 / S288c) (Baker's yeast)	Saccharomyces cerevisiae (strain ATCC 204508 / S288c) (Baker's yeast)	2.99	N	N
allpdb1473	SIGA_MYCTU	RBPA_MYCTU	528	111	4X8K	A	B	55	PF00140;PF04542;PF04539;PF04545;	PF13397;	236	364	23	111	RNA polymerase sigma factor SigA (Sigma-A)	sigA mysA rpoD rpoV Rv2703 MTCY05A6.24	RNA polymerase-binding protein RbpA	rbpA Rv2050	Mycobacterium tuberculosis (strain ATCC 25618 / H37Rv)	Mycobacterium tuberculosis (strain ATCC 25618 / H37Rv)	2.2	N	N
allpdb1475	C8VMF9_EMENI	Q5B6T5_EMENI	331	218	4XD9	A	B	199	PF04427;	PF04939;	1	302	1	218	Ribosome biogenesis protein, putative (AFU_orthologue AFUA_8G04790)	ANIA_10200	Ribosome biogenesis regulatory protein	ANIA_03745	Emericella nidulans (strain FGSC A4 / ATCC 38163 / CBS 112.46 / NRRL 194 / M139) (Aspergillus nidulans)	Emericella nidulans (strain FGSC A4 / ATCC 38163 / CBS 112.46 / NRRL 194 / M139) (Aspergillus nidulans)	2.35	N	N
allpdb1478	BAMA_ECOLI	BAMB_ECOLI	810	392	4XGA	B	A	65	PF01103;PF07244;	PF13360;	175	420	20	392	Outer membrane protein assembly factor BamA (Omp85)	bamA yaeT yzzN yzzY b0177 JW0172	Outer membrane protein assembly factor BamB	bamB yfgL b2512 JW2496	Escherichia coli (strain K12)	Escherichia coli (strain K12)	2.15	N	N
allpdb1481	UPS1_YEAST	MDM35_YEAST	175	86	4XIZ	A	N	88	PF04707;	PF05254;	1	170	6	75	Protein UPS1, mitochondrial (Unprocessed MGM1 protein 1)	UPS1 YLR193C	Mitochondrial distribution and morphology protein 35	MDM35 YKL053C-A	Saccharomyces cerevisiae (strain ATCC 204508 / S288c) (Baker's yeast)	Saccharomyces cerevisiae (strain ATCC 204508 / S288c) (Baker's yeast)	2	N	N
allpdb1488	PTHP_ECOLI	RSD_ECOLI	85	158	4XWJ	B	A	46	PF00381;	PF04353;	1	85	1	151	Phosphocarrier protein HPr (Histidine-containing protein)	ptsH hpr b2415 JW2408	Regulator of sigma D	rsd b3995 JW3959	Escherichia coli (strain K12)	Escherichia coli (strain K12)	2.1	N	N
allpdb1492	UBE2C_HUMAN	ANC2_HUMAN	179	822	4YII	U	A	48	PF00179;	PF08672;PF00888;	27	179	735	822	Ubiquitin-conjugating enzyme E2 C (EC 2.3.2.23) ((E3-independent) E2 ubiquitin-conjugating enzyme C) (EC 2.3.2.24) (E2 ubiquitin-conjugating enzyme C) (UbcH10) (Ubiquitin carrier protein C) (Ubiquitin-protein ligase C)	UBE2C UBCH10	Anaphase-promoting complex subunit 2 (APC2) (Cyclosome subunit 2)	ANAPC2 APC2 KIAA1406	Homo sapiens (Human)	Homo sapiens (Human)	1.8	N	N
allpdb1493	MUG66_SCHPO	ATG13_SCHPO	184	758	4YK8	A	B	79	PF07855;	PF10033;	1	184	32	269	Meiotically up-regulated gene 66 protein (Autophagy-related protein 101)	mug66 atg101 SPAC25H1.03	Autophagy protein 13 (Meiotically up-regulated gene 78 protein)	atg13 mug78 SPAC4F10.07c	Schizosaccharomyces pombe (strain 972 / ATCC 24843) (Fission yeast)	Schizosaccharomyces pombe (strain 972 / ATCC 24843) (Fission yeast)	3	N	N
allpdb1506	Q9I4L6_PSEAE	Q9I4L4_PSEAE	168	190	4ZHY	B	A	85	PF00691;	PF13689;	1	168	1	190	YfiB	yfiB PA1119	YfiR	yfiR PA1121	Pseudomonas aeruginosa (strain ATCC 15692 / DSM 22644 / CIP 104116 / JCM 14847 / LMG 12228 / 1C / PRS 101 / PAO1)	Pseudomonas aeruginosa (strain ATCC 15692 / DSM 22644 / CIP 104116 / JCM 14847 / LMG 12228 / 1C / PRS 101 / PAO1)	1.97	N	N
allpdb1507	Q5EDC8_HELPX	Q5G940_HELPX	78	159	4ZJB	G	B	16	PF00550;	PF07977;	1	78	1	159	Acyl carrier protein (ACP)	acpP AA971_03770 AC783_02170 AC784_02620 AC786_00270 ACM22_01945 ACM24_03385 ACM26_04180 ACM29_06640 ACM31_06735 ACM32_06930 ACM37_01955 AEY53_01410 AEY54_07605 AEY55_04590 AK968_06385 AM496_03540 AM497_00990 AOD77_0205430 AP069_0203010 APV63_03895 AV920_0203940 AV921_0203680 BB384_06970 BB390_02880 BB395_06520 BB396_07140 BB397_06510 BB407_06715 BB411_01045 BB413_00115 BB414_01745 BB424_04705 BB…	3-hydroxyacyl-[acyl-carrier-protein] dehydratase FabZ (EC 4.2.1.59) ((3R)-hydroxymyristoyl-[acyl-carrier-protein] dehydratase) ((3R)-hydroxymyristoyl-ACP dehydrase) (Beta-hydroxyacyl-ACP dehydratase)	fabZ BB395_03990 BFR58_03630	Helicobacter pylori (Campylobacter pylori)	Helicobacter pylori (Campylobacter pylori)	2.55	N	N
allpdb1521	FLII_SALTY	FLIH_SALTY	456	235	5B0O	C	G	97	PF00006;	PF02108;	1	456	99	235	Flagellum-specific ATP synthase (EC 3.6.3.14)	fliI fla AIII flaC STM1972	Flagellar assembly protein FliH	fliH fla AII.3 fla BIII STM1971	Salmonella typhimurium (strain LT2 / SGSC1412 / ATCC 700720)	Salmonella typhimurium (strain LT2 / SGSC1412 / ATCC 700720)	3	N	N
allpdb1531	RB11A_HUMAN	PI4KB_HUMAN	216	816	5C46	F	E	36	PF00071;	PF00454;	1	216	121	799	Ras-related protein Rab-11A (Rab-11) (YL8)	RAB11A RAB11	Phosphatidylinositol 4-kinase beta (PI4K-beta) (PI4Kbeta) (PtdIns 4-kinase beta) (EC 2.7.1.67) (NPIK) (PI4K92)	PI4KB PIK4CB	Homo sapiens (Human)	Homo sapiens (Human)	2.65	N	N
allpdb1534	TRM6_HUMAN	TRM61_HUMAN	497	289	5CCB	B	A	241	PF04189;	PF08704;	1	497	1	289	tRNA (adenine(58)-N(1))-methyltransferase non-catalytic subunit TRM6 (mRNA methyladenosine-N(1)-methyltransferase non-catalytic subunit TRM6) (tRNA(m1A58)-methyltransferase subunit TRM6) (tRNA(m1A58)MTase subunit TRM6)	TRMT6 KIAA1153 TRM6 CGI-09	tRNA (adenine(58)-N(1))-methyltransferase catalytic subunit TRMT61A (EC 2.1.1.220) (mRNA methyladenosine-N(1)-methyltransferase catalytic subunit TRMT61A) (EC 2.1.1.-) (tRNA(m1A58)-methyltransferase subunit TRMT61A) (tRNA(m1A58)MTase subunit TRMT61A)	TRMT61A C14orf172 TRM61	Homo sapiens (Human)	Homo sapiens (Human)	2	N	Y
allpdb1536	TRPA_SALTY	TRPB_SALTY	268	397	5CGQ	A	B	107	PF00290;	PF00291;	1	268	1	397	Tryptophan synthase alpha chain (EC 4.2.1.20)	trpA STM1727	Tryptophan synthase beta chain (EC 4.2.1.20)	trpB STM1726	Salmonella typhimurium (strain LT2 / SGSC1412 / ATCC 700720)	Salmonella typhimurium (strain LT2 / SGSC1412 / ATCC 700720)	1.18	N	N
allpdb1539	Q6C4P5_YARLI	Q6C999_YARLI	130	234	5CM2	M	Z	77	PF03966;	PF08241;	1	130	38	234	YALI0E24761p	YALI0_E24761g	YALI0D12837p	YALI0_D12837g	Yarrowia lipolytica (strain CLIB 122 / E 150) (Yeast) (Candida lipolytica)	Yarrowia lipolytica (strain CLIB 122 / E 150) (Yeast) (Candida lipolytica)	2.5	N	N
allpdb1553	CSRA_GEOTN	FLIW_GEOTN	82	144	5DMB	D	A	95	PF02599;	PF02623;	2	82	2	144	Translational regulator CsrA	csrA GTNG_3058	Flagellar assembly factor FliW	fliW GTNG_3059	Geobacillus thermodenitrificans (strain NG80-2)	Geobacillus thermodenitrificans (strain NG80-2)	2.3	N	N
allpdb1571	PR38A_HUMAN	MFAP1_HUMAN	312	439	5F5S	A	B	30	PF03371;PF12871;	PF06991;	1	179	267	344	Pre-mRNA-splicing factor 38A	PRPF38A	Microfibrillar-associated protein 1	MFAP1	Homo sapiens (Human)	Homo sapiens (Human)	2.4	N	N
allpdb1572	G0S1D3_CHATD	G0SHD7_CHATD	257	451	5F5T	A	C	59	PF03371;	PF06991;	2	220	217	296	Uncharacterized protein	CTHT_0013190	Uncharacterized protein	CTHT_0069660	Chaetomium thermophilum (strain DSM 1495 / CBS 144.50 / IMI 039719)	Chaetomium thermophilum (strain DSM 1495 / CBS 144.50 / IMI 039719)	2.55	N	N
allpdb1587	HEBP2_HUMAN	PDCD6_HUMAN	205	191	5GQQ	B	D	63	PF04832;	PF13202;PF13499;	20	197	24	191	Heme-binding protein 2 (Placental protein 23) (PP23) (Protein SOUL)	HEBP2 C6orf34 SOUL	Programmed cell death protein 6 (Apoptosis-linked gene 2 protein homolog) (ALG-2)	PDCD6 ALG2	Homo sapiens (Human)	Homo sapiens (Human)	2.2	N	N
allpdb1601	HIGA_ECOLI	HIGB_ECOLI	138	104	5IFG	B	A	92	PF01381;	PF09907;	1	138	1	104	Antitoxin HigA	higA ygjM b3082 JW3053	mRNA interferase toxin HigB (EC 3.1.-.-) (Endoribonuclease HigB) (Toxin HigB)	higB ygjN b3083 JW3054	Escherichia coli (strain K12)	Escherichia coli (strain K12)	2.7	N	N
allpdb1602	TERA_HUMAN	ASPC1_HUMAN	806	553	5IFS	B	A	135	PF00004;PF02933;PF02359;PF09336;	PF11470;PF00789;	1	481	317	553	Transitional endoplasmic reticulum ATPase (TER ATPase) (EC 3.6.4.6) (15S Mg(2+)-ATPase p97 subunit) (Valosin-containing protein) (VCP)	VCP	Tether containing UBX domain for GLUT4 (Alveolar soft part sarcoma chromosomal region candidate gene 1 protein) (Alveolar soft part sarcoma locus) (Renal papillary cell carcinoma protein 17) (UBX domain-containing protein 9)	ASPSCR1 ASPL RCC17 TUG UBXD9 UBXN9	Homo sapiens (Human)	Homo sapiens (Human)	2.46	N	N
allpdb1608	DESR_BACSU	DESK_BACSU	199	370	5IUK	F	E	42	PF00196;PF00072;	PF07730;	1	135	154	370	Transcriptional regulatory protein DesR	desR yocG BSU19200	Sensor histidine kinase DesK (EC 2.7.13.3)	desK yocF BSU19190	Bacillus subtilis (strain 168)	Bacillus subtilis (strain 168)	2.9	N	N
allpdb1613	HIGB2_VIBCH	HIGA2_VIBCH	110	104	5JAA	D	A	86	PF06296;	PF15731;	2	110	2	104	Toxin HigB-2	higB-2 VC_A0468	Antitoxin HigA-2	higA-2 VC_A0469	Vibrio cholerae serotype O1 (strain ATCC 39315 / El Tor Inaba N16961)	Vibrio cholerae serotype O1 (strain ATCC 39315 / El Tor Inaba N16961)	2.99	N	N
allpdb1618	FIC_ECOLI	YHFG_ECOLI	200	55	5JFZ	E	F	96	PF02661;	PF10832;	3	200	2	55	Probable adenosine monophosphate-protein transferase fic (EC 2.7.7.n1) (Cell filamentation protein fic)	fic b3361 JW3324	Uncharacterized protein YhfG	yhfG b3362 JW3325	Escherichia coli (strain K12)	Escherichia coli (strain K12)	2.4	N	N
allpdb1624	EF1G_HUMAN	EF1D_HUMAN	437	281	5JPO	A	E	37	PF00647;PF00043;PF02798;	PF10587;PF00736;	1	218	1	30	Elongation factor 1-gamma (EF-1-gamma) (eEF-1B gamma)	EEF1G EF1G PRO1608	Elongation factor 1-delta (EF-1-delta) (Antigen NY-CO-4)	EEF1D EF1D	Homo sapiens (Human)	Homo sapiens (Human)	2	N	N
allpdb1628	KAIC_THEEB	KAIB_THEEB	518	108	5JWO	A	B	105	PF06745;	PF07689;	17	247	1	99	Circadian clock protein kinase KaiC (EC 2.7.11.1)	kaiC tlr0483	Circadian clock protein KaiB	kaiB tlr0482	Thermosynechococcus elongatus (strain BP-1)	Thermosynechococcus elongatus (strain BP-1)	1.8	N	N
allpdb1629	C4YDZ9_CANAW	C4YFL7_CANAW	188	745	5K04	B	A	154	PF00583;	PF09797;	1	170	1	745	N-terminal acetyltransferase B complex subunit NAT3	CAWG_00748	Uncharacterized protein	CAWG_01335	Candida albicans (strain WO-1) (Yeast)	Candida albicans (strain WO-1) (Yeast)	2.4	N	N
allpdb1633	Q6DNF1_9CYAN	F4Y432_9CYAN	79	419	5KP7	B	A	44	PF00550;	PF08540;PF01154;	1	79	1	419	CurB	curB	CurD (Hydroxymethylglutaryl-CoA synthase) (EC 2.3.3.10)	LYNGBM3L_74540	Lyngbya majuscula	Moorea producens 3L	1.6	N	N
allpdb1639	UBB_HUMAN	UBP46_HUMAN	229	366	5L8H	B	A	153	PF00240;	PF00443;	153	228	8	366	Polyubiquitin-B [Cleaved into: Ubiquitin]	UBB	Ubiquitin carboxyl-terminal hydrolase 46 (EC 3.4.19.12) (Deubiquitinating enzyme 46) (Ubiquitin thioesterase 46) (Ubiquitin-specific-processing protease 46)	USP46	Homo sapiens (Human)	Homo sapiens (Human)	1.85	N	N
allpdb1646	HSH49_YEAST	CUS1_YEAST	213	436	5LSB	A	B	69	PF00076;	PF04037;PF04046;	2	213	285	368	Protein HSH49	HSH49 YOR319W O6142	Cold sensitive U2 snRNA suppressor 1	CUS1 YMR240C YM9408.02C	Saccharomyces cerevisiae (strain ATCC 204508 / S288c) (Baker's yeast)	Saccharomyces cerevisiae (strain ATCC 204508 / S288c) (Baker's yeast)	2.7	N	N
allpdb1652	SRP72_HUMAN	SRP68_HUMAN	671	627	5M72	A	B	76	PF08492;PF17004;PF13181;	PF16969;	10	166	546	614	Signal recognition particle subunit SRP72 (SRP72) (Signal recognition particle 72 kDa protein)	SRP72	Signal recognition particle subunit SRP68 (SRP68) (Signal recognition particle 68 kDa protein)	SRP68	Homo sapiens (Human)	Homo sapiens (Human)	1.6	N	N
allpdb1654	G0S6I4_CHATD	G0S6G7_CHATD	513	959	5MU7	B	A	99	PF00928;PF01217;	PF01602;PF07718;PF14806;	1	175	19	391	Coatomer subunit delta	CTHT_0026330	Coatomer subunit beta (Beta-coat protein)	CTHT_0034860	Chaetomium thermophilum (strain DSM 1495 / CBS 144.50 / IMI 039719)	Chaetomium thermophilum (strain DSM 1495 / CBS 144.50 / IMI 039719)	2.57	N	N
allpdb1664	Q9WY64_THEMA	FLIG_THEMA	532	335	5TDY	C	D	73	PF01514;PF08345;	PF01706;PF14841;PF14842;	497	532	1	98	Flagellar M-ring protein	TM_0221	Flagellar motor switch protein FliG	fliG TM_0220	Thermotoga maritima (strain ATCC 43589 / MSB8 / DSM 3109 / JCM 10099)	Thermotoga maritima (strain ATCC 43589 / MSB8 / DSM 3109 / JCM 10099)	2.11	N	N
allpdb1670	Q72GS0_THET2	Q72GR9_THET2	450	100	5UNI	B	A	257	PF02233;	PF12769;	1	263	1	94	NAD(P) transhydrogenase subunit beta (EC 1.6.1.2) (Nicotinamide nucleotide transhydrogenase subunit beta)	TT_C1778	NAD(P) transhydrogenase subunit alpha 2 (EC 1.6.1.2)	TT_C1779	Thermus thermophilus (strain HB27 / ATCC BAA-163 / DSM 7039)	Thermus thermophilus (strain HB27 / ATCC BAA-163 / DSM 7039)	2.2	N	N
allpdb1675	NFS1_HUMAN	LYRM4_HUMAN	457	91	5WGB	A	B	35	PF00266;	PF05347;	56	457	1	91	Cysteine desulfurase, mitochondrial (EC 2.8.1.7)	NFS1 NIFS HUSSY-08	LYR motif-containing protein 4	LYRM4 C6orf149 ISD11 CGI-203	Homo sapiens (Human)	Homo sapiens (Human)	2.75	N	N
allpdb1678	IMP3_YEAST	MPP10_YEAST	183	593	5WXM	B	V	53	PF00163;PF01479;	PF04006;	26	183	430	461	U3 small nucleolar ribonucleoprotein protein IMP3 (U3 snoRNP protein IMP3) (Interacting with MPP10 protein 3)	IMP3 YHR148W	U3 small nucleolar RNA-associated protein MPP10 (U3 snoRNA-associated protein MPP10) (M phase phosphoprotein 10)	MPP10 YJR002W J1411 YJR83.5	Saccharomyces cerevisiae (strain ATCC 204508 / S288c) (Baker's yeast)	Saccharomyces cerevisiae (strain ATCC 204508 / S288c) (Baker's yeast)	2.3	N	N
allpdb1679	NSE3_HUMAN	NSE1_HUMAN	304	266	5WY5	B	A	68	PF01454;	PF07574;PF08746;	78	294	9	246	Non-structural maintenance of chromosomes element 3 homolog (Non-SMC element 3 homolog) (Hepatocellular carcinoma-associated protein 4) (MAGE-G1 antigen) (Melanoma-associated antigen G1) (Necdin-like protein 2)	NSMCE3 HCA4 MAGEG1 NDNL2	Non-structural maintenance of chromosomes element 1 homolog (Non-SMC element 1 homolog) (EC 6.3.2.-)	NSMCE1 HSPC333 HSPC337	Homo sapiens (Human)	Homo sapiens (Human)	2.92	N	N
allpdb1682	VPB26_MYCTU	VPC26_MYCTU	71	135	5X3T	C	D	88	PF01402;	PF01850;	1	71	1	135	Antitoxin VapB26	vapB26 Rv0581	Ribonuclease VapC26 (RNase VapC26) (EC 3.1.-.-) (Toxin VapC26)	vapC26 Rv0582	Mycobacterium tuberculosis (strain ATCC 25618 / H37Rv)	Mycobacterium tuberculosis (strain ATCC 25618 / H37Rv)	2.65	N	N
allpdb1687	MED14_SCHPO	MED4_SCHPO	879	239	5N9J	A	G	80	PF08638	PF10018	2	580	1	239	Mediator of RNA polymerase II transcription subunit 14 (Mediator complex subunit 14) (Mediator of RNA polymerase II complex subunit pmc1)	med14 pmc1 SPBC1A4.10c SPBP23A10.01c	Mediator of RNA polymerase II transcription subunit 4 (Mediator complex subunit 4) (RNA polymerase II mediator complex protein pmc4)	med4 pmc4 SPBC1105.06	Schizosaccharomyces pombe (strain 972 / ATCC 24843) (Fission yeast)	Schizosaccharomyces pombe (strain 972 / ATCC 24843) (Fission yeast)	3.4	N	N
allpdb1690	MED31_SCHPO	MED14_SCHPO	139	879	5N9J	R	A	43	PF05669	PF08638	1	139	2	580	Mediator of RNA polymerase II transcription subunit 31 (Cell separation protein sep10) (Mediator complex subunit 31) (Soh1 homolog)	med31 sep10 SPCP31B10.03c	Mediator of RNA polymerase II transcription subunit 14 (Mediator complex subunit 14) (Mediator of RNA polymerase II complex subunit pmc1)	med14 pmc1 SPBC1A4.10c SPBP23A10.01c	Schizosaccharomyces pombe (strain 972 / ATCC 24843) (Fission yeast)	Schizosaccharomyces pombe (strain 972 / ATCC 24843) (Fission yeast)	3.4	N	N
allpdb1691	MED14_SCHPO	MED21_SCHPO	879	138	5N9J	A	D	39	PF08638	PF11221	2	580	1	138	Mediator of RNA polymerase II transcription subunit 14 (Mediator complex subunit 14) (Mediator of RNA polymerase II complex subunit pmc1)	med14 pmc1 SPBC1A4.10c SPBP23A10.01c	Mediator of RNA polymerase II transcription subunit 21 (Mediator complex subunit 21) (Suppressor of RNA polymerase B 7)	med21 srb7 SPBC1604.10	Schizosaccharomyces pombe (strain 972 / ATCC 24843) (Fission yeast)	Schizosaccharomyces pombe (strain 972 / ATCC 24843) (Fission yeast)	3.4	N	N
allpdb1692	MED6_SCHPO	MED8_SCHPO	216	200	5N9J	S	U	104	PF04934	PF10232	1	216	1	200	Mediator of RNA polymerase II transcription subunit 6 (Mediator complex subunit 6) (RNA polymerase II mediator complex protein pmc5)	med6 pmc5 SPAC1002.15c	Mediator of RNA polymerase II transcription subunit 8 (Cell separation protein sep15) (Mediator complex subunit 8)	med8 sep15 SPBC21.04	Schizosaccharomyces pombe (strain 972 / ATCC 24843) (Fission yeast)	Schizosaccharomyces pombe (strain 972 / ATCC 24843) (Fission yeast)	3.4	N	N
allpdb1695	MED31_SCHPO	MED4_SCHPO	139	239	5N9J	R	G	51	PF05669	PF10018	1	139	1	239	Mediator of RNA polymerase II transcription subunit 31 (Cell separation protein sep10) (Mediator complex subunit 31) (Soh1 homolog)	med31 sep10 SPCP31B10.03c	Mediator of RNA polymerase II transcription subunit 4 (Mediator complex subunit 4) (RNA polymerase II mediator complex protein pmc4)	med4 pmc4 SPBC1105.06	Schizosaccharomyces pombe (strain 972 / ATCC 24843) (Fission yeast)	Schizosaccharomyces pombe (strain 972 / ATCC 24843) (Fission yeast)	3.4	N	N
allpdb1696	MED6_SCHPO	MED4_SCHPO	216	239	5N9J	S	G	30	PF04934	PF10018	1	216	1	239	Mediator of RNA polymerase II transcription subunit 6 (Mediator complex subunit 6) (RNA polymerase II mediator complex protein pmc5)	med6 pmc5 SPAC1002.15c	Mediator of RNA polymerase II transcription subunit 4 (Mediator complex subunit 4) (RNA polymerase II mediator complex protein pmc4)	med4 pmc4 SPBC1105.06	Schizosaccharomyces pombe (strain 972 / ATCC 24843) (Fission yeast)	Schizosaccharomyces pombe (strain 972 / ATCC 24843) (Fission yeast)	3.4	N	N
allpdb1697	MED19_SCHPO	MED10_SCHPO	138	144	5N9J	C	B	113	PF08633	PF09748	1	138	1	144	Mediator of RNA polymerase II transcription subunit 19 (Mediator complex subunit 19) (RNA polymerase II mediator complex protein rox3)	med19 rox3 SPCC1450.05c	Mediator of RNA polymerase II transcription subunit 10 (Mediator complex subunit 10)	med10 nut2 SPBC31F10.09c	Schizosaccharomyces pombe (strain 972 / ATCC 24843) (Fission yeast)	Schizosaccharomyces pombe (strain 972 / ATCC 24843) (Fission yeast)	3.4	N	N
allpdb1699	MED10_SCHPO	MED4_SCHPO	144	239	5N9J	B	G	24	PF09748	PF10018	1	144	1	239	Mediator of RNA polymerase II transcription subunit 10 (Mediator complex subunit 10)	med10 nut2 SPBC31F10.09c	Mediator of RNA polymerase II transcription subunit 4 (Mediator complex subunit 4) (RNA polymerase II mediator complex protein pmc4)	med4 pmc4 SPBC1105.06	Schizosaccharomyces pombe (strain 972 / ATCC 24843) (Fission yeast)	Schizosaccharomyces pombe (strain 972 / ATCC 24843) (Fission yeast)	3.4	N	N
allpdb1700	MED14_SCHPO	MED17_SCHPO	879	545	5N9J	A	W	138	PF08638	PF10156	2	580	1	545	Mediator of RNA polymerase II transcription subunit 14 (Mediator complex subunit 14) (Mediator of RNA polymerase II complex subunit pmc1)	med14 pmc1 SPBC1A4.10c SPBP23A10.01c	Mediator of RNA polymerase II transcription subunit 17 (Mediator complex subunit 17) (Suppressor of RNA polymerase B 4 homolog)	med17 srb4 SPBC31F10.04c	Schizosaccharomyces pombe (strain 972 / ATCC 24843) (Fission yeast)	Schizosaccharomyces pombe (strain 972 / ATCC 24843) (Fission yeast)	3.4	N	N
allpdb1701	MED22_SCHPO	MED8_SCHPO	136	200	5N9J	Z	U	61	PF06179	PF10232	1	136	1	200	Mediator of RNA polymerase II transcription subunit 22 (Mediator complex subunit 22) (Suppressor of RNA polymerase B 6 homolog)	med22 srb6 SPAC29A4.07	Mediator of RNA polymerase II transcription subunit 8 (Cell separation protein sep15) (Mediator complex subunit 8)	med8 sep15 SPBC21.04	Schizosaccharomyces pombe (strain 972 / ATCC 24843) (Fission yeast)	Schizosaccharomyces pombe (strain 972 / ATCC 24843) (Fission yeast)	3.4	N	N
allpdb1703	MED14_SCHPO	MED10_SCHPO	879	144	5N9J	A	B	135	PF08638	PF09748	2	580	1	144	Mediator of RNA polymerase II transcription subunit 14 (Mediator complex subunit 14) (Mediator of RNA polymerase II complex subunit pmc1)	med14 pmc1 SPBC1A4.10c SPBP23A10.01c	Mediator of RNA polymerase II transcription subunit 10 (Mediator complex subunit 10)	med10 nut2 SPBC31F10.09c	Schizosaccharomyces pombe (strain 972 / ATCC 24843) (Fission yeast)	Schizosaccharomyces pombe (strain 972 / ATCC 24843) (Fission yeast)	3.4	N	N
allpdb1705	MED19_SCHPO	MED14_SCHPO	138	879	5N9J	C	A	119	PF08633	PF08638	1	138	2	580	Mediator of RNA polymerase II transcription subunit 19 (Mediator complex subunit 19) (RNA polymerase II mediator complex protein rox3)	med19 rox3 SPCC1450.05c	Mediator of RNA polymerase II transcription subunit 14 (Mediator complex subunit 14) (Mediator of RNA polymerase II complex subunit pmc1)	med14 pmc1 SPBC1A4.10c SPBP23A10.01c	Schizosaccharomyces pombe (strain 972 / ATCC 24843) (Fission yeast)	Schizosaccharomyces pombe (strain 972 / ATCC 24843) (Fission yeast)	3.4	N	N
allpdb1706	MED6_SCHPO	MED14_SCHPO	216	879	5N9J	S	A	45	PF04934	PF08638	1	216	2	580	Mediator of RNA polymerase II transcription subunit 6 (Mediator complex subunit 6) (RNA polymerase II mediator complex protein pmc5)	med6 pmc5 SPAC1002.15c	Mediator of RNA polymerase II transcription subunit 14 (Mediator complex subunit 14) (Mediator of RNA polymerase II complex subunit pmc1)	med14 pmc1 SPBC1A4.10c SPBP23A10.01c	Schizosaccharomyces pombe (strain 972 / ATCC 24843) (Fission yeast)	Schizosaccharomyces pombe (strain 972 / ATCC 24843) (Fission yeast)	3.4	N	N
allpdb1707	MED4_SCHPO	MED21_SCHPO	239	138	5N9J	G	D	24	PF10018	PF11221	1	239	1	138	Mediator of RNA polymerase II transcription subunit 4 (Mediator complex subunit 4) (RNA polymerase II mediator complex protein pmc4)	med4 pmc4 SPBC1105.06	Mediator of RNA polymerase II transcription subunit 21 (Mediator complex subunit 21) (Suppressor of RNA polymerase B 7)	med21 srb7 SPBC1604.10	Schizosaccharomyces pombe (strain 972 / ATCC 24843) (Fission yeast)	Schizosaccharomyces pombe (strain 972 / ATCC 24843) (Fission yeast)	3.4	N	N
allpdb1708	NQO4_THET8	NQO3_THET8	409	783	4HEA	E	D	66	PF00346	PF00384;PF01568;PF04879;PF10588	1	409	1	783	NADH-quinone oxidoreductase subunit 4 (EC 1.6.5.11) (NADH dehydrogenase I chain 4) (NDH-1 subunit 4)	nqo4 TTHA0087	NADH-quinone oxidoreductase subunit 3 (EC 1.6.5.11) (NADH dehydrogenase I chain 3) (NDH-1 subunit 3)	nqo3 TTHA0090	Thermus thermophilus (strain HB8 / ATCC 27634 / DSM 579)	Thermus thermophilus (strain HB8 / ATCC 27634 / DSM 579)	3.3	N	N
allpdb1710	NQO4_THET8	NQO9_THET8	409	182	4HEA	E	O	99	PF00346	PF12838	1	409	1	182	NADH-quinone oxidoreductase subunit 4 (EC 1.6.5.11) (NADH dehydrogenase I chain 4) (NDH-1 subunit 4)	nqo4 TTHA0087	NADH-quinone oxidoreductase subunit 9 (EC 1.6.5.11) (NADH dehydrogenase I subunit 9) (NDH-1 subunit 9)	nqo9 TTHA0092	Thermus thermophilus (strain HB8 / ATCC 27634 / DSM 579)	Thermus thermophilus (strain HB8 / ATCC 27634 / DSM 579)	3.3	N	N
allpdb1711	NQO7_THET8	NQO6_THET8	119	181	4HEA	A	6	42	PF00507	PF01058	1	119	1	181	NADH-quinone oxidoreductase subunit 7 (EC 1.6.5.11) (NADH dehydrogenase I chain 7) (NDH-1 subunit 7)	nqo7 TTHA0084	NADH-quinone oxidoreductase subunit 6 (EC 1.6.5.11) (NADH dehydrogenase I subunit 6) (NDH-1 subunit 6)	nqo6 TTHA0085	Thermus thermophilus (strain HB8 / ATCC 27634 / DSM 579)	Thermus thermophilus (strain HB8 / ATCC 27634 / DSM 579)	3.3	N	N
allpdb1713	NQO4_THET8	NQO6_THET8	409	181	4HEA	4	6	90	PF00346	PF01058	1	409	1	181	NADH-quinone oxidoreductase subunit 4 (EC 1.6.5.11) (NADH dehydrogenase I chain 4) (NDH-1 subunit 4)	nqo4 TTHA0087	NADH-quinone oxidoreductase subunit 6 (EC 1.6.5.11) (NADH dehydrogenase I subunit 6) (NDH-1 subunit 6)	nqo6 TTHA0085	Thermus thermophilus (strain HB8 / ATCC 27634 / DSM 579)	Thermus thermophilus (strain HB8 / ATCC 27634 / DSM 579)	3.3	N	N
allpdb1714	NQO8_THET8	NQO4_THET8	365	409	4HEA	H	4	73	PF00146	PF00346	1	365	1	409	NADH-quinone oxidoreductase subunit 8 (EC 1.6.5.11) (NADH dehydrogenase I subunit 8) (NDH-1 subunit 8)	nqo8 TTHA0091	NADH-quinone oxidoreductase subunit 4 (EC 1.6.5.11) (NADH dehydrogenase I chain 4) (NDH-1 subunit 4)	nqo4 TTHA0087	Thermus thermophilus (strain HB8 / ATCC 27634 / DSM 579)	Thermus thermophilus (strain HB8 / ATCC 27634 / DSM 579)	3.3	N	N
allpdb1715	NQO3_THET8	NQO9_THET8	783	182	4HEA	3	9	41	PF00384;PF01568;PF04879;PF10588	PF12838	1	783	1	182	NADH-quinone oxidoreductase subunit 3 (EC 1.6.5.11) (NADH dehydrogenase I chain 3) (NDH-1 subunit 3)	nqo3 TTHA0090	NADH-quinone oxidoreductase subunit 9 (EC 1.6.5.11) (NADH dehydrogenase I subunit 9) (NDH-1 subunit 9)	nqo9 TTHA0092	Thermus thermophilus (strain HB8 / ATCC 27634 / DSM 579)	Thermus thermophilus (strain HB8 / ATCC 27634 / DSM 579)	3.3	N	N
allpdb1717	NQO5_THET8	NQO3_THET8	207	783	4HEA	5	3	72	PF00329	PF00384;PF01568;PF04879;PF10588	1	207	1	783	NADH-quinone oxidoreductase subunit 5 (EC 1.6.5.11) (NADH dehydrogenase I chain 5) (NDH-1 subunit 5)	nqo5 TTHA0086	NADH-quinone oxidoreductase subunit 3 (EC 1.6.5.11) (NADH dehydrogenase I chain 3) (NDH-1 subunit 3)	nqo3 TTHA0090	Thermus thermophilus (strain HB8 / ATCC 27634 / DSM 579)	Thermus thermophilus (strain HB8 / ATCC 27634 / DSM 579)	3.3	N	N
allpdb1718	NQO8_THET8	NQO6_THET8	365	181	4HEA	Q	G	79	PF00146	PF01058	1	365	1	181	NADH-quinone oxidoreductase subunit 8 (EC 1.6.5.11) (NADH dehydrogenase I subunit 8) (NDH-1 subunit 8)	nqo8 TTHA0091	NADH-quinone oxidoreductase subunit 6 (EC 1.6.5.11) (NADH dehydrogenase I subunit 6) (NDH-1 subunit 6)	nqo6 TTHA0085	Thermus thermophilus (strain HB8 / ATCC 27634 / DSM 579)	Thermus thermophilus (strain HB8 / ATCC 27634 / DSM 579)	3.3	N	N
allpdb1722	NQO3_THET8	NQO1_THET8	783	438	4HEA	D	B	99	PF00384;PF01568;PF04879;PF10588	PF01512;PF10531;PF10589	1	783	1	438	NADH-quinone oxidoreductase subunit 3 (EC 1.6.5.11) (NADH dehydrogenase I chain 3) (NDH-1 subunit 3)	nqo3 TTHA0090	NADH-quinone oxidoreductase subunit 1 (EC 1.6.5.11) (NADH dehydrogenase I chain 1) (NDH-1 subunit 1)	nqo1 TTHA0089	Thermus thermophilus (strain HB8 / ATCC 27634 / DSM 579)	Thermus thermophilus (strain HB8 / ATCC 27634 / DSM 579)	3.3	N	N
allpdb1723	NQO8_THET8	NQO10_THET8	365	176	4HEA	Q	R	57	PF00146	PF00499	1	365	1	176	NADH-quinone oxidoreductase subunit 8 (EC 1.6.5.11) (NADH dehydrogenase I subunit 8) (NDH-1 subunit 8)	nqo8 TTHA0091	NADH-quinone oxidoreductase subunit 10 (EC 1.6.5.11) (NADH dehydrogenase I chain 10) (NDH-1 subunit 10)	nqo10 TTHA0093	Thermus thermophilus (strain HB8 / ATCC 27634 / DSM 579)	Thermus thermophilus (strain HB8 / ATCC 27634 / DSM 579)	3.3	N	N
allpdb1724	NQO5_THET8	NQO4_THET8	207	409	4HEA	5	4	207	PF00329	PF00346	1	207	1	409	NADH-quinone oxidoreductase subunit 5 (EC 1.6.5.11) (NADH dehydrogenase I chain 5) (NDH-1 subunit 5)	nqo5 TTHA0086	NADH-quinone oxidoreductase subunit 4 (EC 1.6.5.11) (NADH dehydrogenase I chain 4) (NDH-1 subunit 4)	nqo4 TTHA0087	Thermus thermophilus (strain HB8 / ATCC 27634 / DSM 579)	Thermus thermophilus (strain HB8 / ATCC 27634 / DSM 579)	3.3	N	N
allpdb1725	NQO3_THET8	NQO15_THET8	783	129	4HEA	D	I	71	PF00384;PF01568;PF04879;PF10588	PF11497	1	783	1	129	NADH-quinone oxidoreductase subunit 3 (EC 1.6.5.11) (NADH dehydrogenase I chain 3) (NDH-1 subunit 3)	nqo3 TTHA0090	NADH-quinone oxidoreductase subunit 15 (EC 1.6.5.11) (NADH dehydrogenase I chain 15) (NDH-1 subunit 15)	nqo15 TTHA0496	Thermus thermophilus (strain HB8 / ATCC 27634 / DSM 579)	Thermus thermophilus (strain HB8 / ATCC 27634 / DSM 579)	3.3	N	N
allpdb1726	NQO8_THET8	NQO7_THET8	365	119	4HEA	Q	P	192	PF00146	PF00507	1	365	1	119	NADH-quinone oxidoreductase subunit 8 (EC 1.6.5.11) (NADH dehydrogenase I subunit 8) (NDH-1 subunit 8)	nqo8 TTHA0091	NADH-quinone oxidoreductase subunit 7 (EC 1.6.5.11) (NADH dehydrogenase I chain 7) (NDH-1 subunit 7)	nqo7 TTHA0084	Thermus thermophilus (strain HB8 / ATCC 27634 / DSM 579)	Thermus thermophilus (strain HB8 / ATCC 27634 / DSM 579)	3.3	N	N
allpdb1728	NQO8_THET8	NQO9_THET8	365	182	4HEA	Q	O	42	PF00146	PF12838	1	365	1	182	NADH-quinone oxidoreductase subunit 8 (EC 1.6.5.11) (NADH dehydrogenase I subunit 8) (NDH-1 subunit 8)	nqo8 TTHA0091	NADH-quinone oxidoreductase subunit 9 (EC 1.6.5.11) (NADH dehydrogenase I subunit 9) (NDH-1 subunit 9)	nqo9 TTHA0092	Thermus thermophilus (strain HB8 / ATCC 27634 / DSM 579)	Thermus thermophilus (strain HB8 / ATCC 27634 / DSM 579)	3.3	N	N
allpdb1729	RPOA1_SULSO	RPOK_SULSO	880	95	2PMZ	Q	W	68	PF00623;PF04983;PF04997;PF04998;PF05000	PF01192	1	880	1	95	DNA-directed RNA polymerase subunit A' (EC 2.7.7.6)	rpoA1 SSO0225	DNA-directed RNA polymerase subunit K (EC 2.7.7.6)	rpoK SSO6768	Sulfolobus solfataricus (strain ATCC 35092 / DSM 1617 / JCM 11322 / P2)	Sulfolobus solfataricus (strain ATCC 35092 / DSM 1617 / JCM 11322 / P2)	3.4	N	N
allpdb1732	Q980A3_SULSO	RPOK_SULSO	180	95	2PMZ	E	K	29	PF00575;PF03876	PF01192	1	180	1	95	DNA-directed RNA polymerase, subunit E' (RpoE1) (EC 2.7.7.6)	rpoE1 SSO0415	DNA-directed RNA polymerase subunit K (EC 2.7.7.6)	rpoK SSO6768	Sulfolobus solfataricus (strain ATCC 35092 / DSM 1617 / JCM 11322 / P2)	Sulfolobus solfataricus (strain ATCC 35092 / DSM 1617 / JCM 11322 / P2)	3.4	N	N
allpdb1733	Q980R1_SULSO	RPON_SULSO	649	66	2PMZ	B	N	123	PF00562;PF04560;PF04566;PF04567	PF01194	4	649	1	66	DNA-directed RNA polymerase subunit beta (EC 2.7.7.6)	rpoB1 SSO0227	DNA-directed RNA polymerase subunit N (EC 2.7.7.6)	rpoN SSO5140	Sulfolobus solfataricus (strain ATCC 35092 / DSM 1617 / JCM 11322 / P2)	Sulfolobus solfataricus (strain ATCC 35092 / DSM 1617 / JCM 11322 / P2)	3.4	N	N
allpdb1734	RPOK_SULSO	RPOA2_SULSO	95	392	2PMZ	K	C	58	PF01192	PF04998	1	95	1	392	DNA-directed RNA polymerase subunit K (EC 2.7.7.6)	rpoK SSO6768	DNA-directed RNA polymerase subunit A'' (EC 2.7.7.6)	rpoA2 SSO0223	Sulfolobus solfataricus (strain ATCC 35092 / DSM 1617 / JCM 11322 / P2)	Sulfolobus solfataricus (strain ATCC 35092 / DSM 1617 / JCM 11322 / P2)	3.4	N	N
allpdb1735	RPOH_SULSO	RPOK_SULSO	84	95	2PMZ	H	K	23	PF01191	PF01192	1	84	1	95	DNA-directed RNA polymerase subunit H (EC 2.7.7.6)	rpoH SSO5468	DNA-directed RNA polymerase subunit K (EC 2.7.7.6)	rpoK SSO6768	Sulfolobus solfataricus (strain ATCC 35092 / DSM 1617 / JCM 11322 / P2)	Sulfolobus solfataricus (strain ATCC 35092 / DSM 1617 / JCM 11322 / P2)	3.4	N	N
allpdb1736	RPOH_SULSO	RPOA2_SULSO	84	392	2PMZ	V	G	70	PF01191	PF04998	1	84	1	392	DNA-directed RNA polymerase subunit H (EC 2.7.7.6)	rpoH SSO5468	DNA-directed RNA polymerase subunit A'' (EC 2.7.7.6)	rpoA2 SSO0223	Sulfolobus solfataricus (strain ATCC 35092 / DSM 1617 / JCM 11322 / P2)	Sulfolobus solfataricus (strain ATCC 35092 / DSM 1617 / JCM 11322 / P2)	3.4	N	N
allpdb1737	RPOA1_SULSO	RPOL_SULSO	880	92	2PMZ	A	L	49	PF00623;PF04983;PF04997;PF04998;PF05000	PF13656	1	880	1	92	DNA-directed RNA polymerase subunit A' (EC 2.7.7.6)	rpoA1 SSO0225	DNA-directed RNA polymerase subunit L (EC 2.7.7.6)	rpoL SSO5577	Sulfolobus solfataricus (strain ATCC 35092 / DSM 1617 / JCM 11322 / P2)	Sulfolobus solfataricus (strain ATCC 35092 / DSM 1617 / JCM 11322 / P2)	3.4	N	N
allpdb1738	Q980R1_SULSO	RPOP_SULSO	649	48	2PMZ	B	P	40	PF00562;PF04560;PF04566;PF04567	PF03604	4	649	1	48	DNA-directed RNA polymerase subunit beta (EC 2.7.7.6)	rpoB1 SSO0227	DNA-directed RNA polymerase subunit P (EC 2.7.7.6)	rpoP SSO5865	Sulfolobus solfataricus (strain ATCC 35092 / DSM 1617 / JCM 11322 / P2)	Sulfolobus solfataricus (strain ATCC 35092 / DSM 1617 / JCM 11322 / P2)	3.4	N	N
allpdb1739	Q980R1_SULSO	RPOA2_SULSO	649	392	2PMZ	R	G	50	PF00562;PF04560;PF04566;PF04567	PF04998	4	649	1	392	DNA-directed RNA polymerase subunit beta (EC 2.7.7.6)	rpoB1 SSO0227	DNA-directed RNA polymerase subunit A'' (EC 2.7.7.6)	rpoA2 SSO0223	Sulfolobus solfataricus (strain ATCC 35092 / DSM 1617 / JCM 11322 / P2)	Sulfolobus solfataricus (strain ATCC 35092 / DSM 1617 / JCM 11322 / P2)	3.4	N	N
allpdb1740	RPOA1_SULSO	RPOH_SULSO	880	84	2PMZ	A	H	34	PF00623;PF04983;PF04997;PF04998;PF05000	PF01191	1	880	1	84	DNA-directed RNA polymerase subunit A' (EC 2.7.7.6)	rpoA1 SSO0225	DNA-directed RNA polymerase subunit H (EC 2.7.7.6)	rpoH SSO5468	Sulfolobus solfataricus (strain ATCC 35092 / DSM 1617 / JCM 11322 / P2)	Sulfolobus solfataricus (strain ATCC 35092 / DSM 1617 / JCM 11322 / P2)	3.4	N	N
allpdb1742	Q980A3_SULSO	RPOA2_SULSO	180	392	2PMZ	T	G	37	PF00575;PF03876	PF04998	1	180	1	392	DNA-directed RNA polymerase, subunit E' (RpoE1) (EC 2.7.7.6)	rpoE1 SSO0415	DNA-directed RNA polymerase subunit A'' (EC 2.7.7.6)	rpoA2 SSO0223	Sulfolobus solfataricus (strain ATCC 35092 / DSM 1617 / JCM 11322 / P2)	Sulfolobus solfataricus (strain ATCC 35092 / DSM 1617 / JCM 11322 / P2)	3.4	N	N
allpdb1756	Q5JE32_THEKO	Q5JIY4_THEKO	1123	190	4QIW	J	Q	17	PF00562;PF04560;PF04561;PF04563;PF04565;PF04566;PF04567	PF00575;PF03876	1	1123	1	190	DNA-directed RNA polymerase subunit beta (EC 2.7.7.6)	TK1083	DNA-directed RNA polymerase, subunit E	TK1699	Thermococcus kodakarensis (strain ATCC BAA-918 / JCM 12380 / KOD1) (Pyrococcus kodakaraensis (strain KOD1))	Thermococcus kodakarensis (strain ATCC BAA-918 / JCM 12380 / KOD1) (Pyrococcus kodakaraensis (strain KOD1))	3.5	N	N
allpdb1757	Q5JE32_THEKO	Q5JE33_THEKO	1123	906	4QIW	B	A	457	PF00562;PF04560;PF04561;PF04563;PF04565;PF04566;PF04567	PF00623;PF04983;PF04997;PF04998;PF05000	1	1123	1	906	DNA-directed RNA polymerase subunit beta (EC 2.7.7.6)	TK1083	DNA-directed RNA polymerase subunit (EC 2.7.7.6)	TK1082	Thermococcus kodakarensis (strain ATCC BAA-918 / JCM 12380 / KOD1) (Pyrococcus kodakaraensis (strain KOD1))	Thermococcus kodakarensis (strain ATCC BAA-918 / JCM 12380 / KOD1) (Pyrococcus kodakaraensis (strain KOD1))	3.5	N	N
allpdb1758	Q5JE32_THEKO	RPOA2_THEKO	1123	391	4QIW	B	C	50	PF00562;PF04560;PF04561;PF04563;PF04565;PF04566;PF04567	PF04998	1	1123	1	391	DNA-directed RNA polymerase subunit beta (EC 2.7.7.6)	TK1083	DNA-directed RNA polymerase subunit A'' (EC 2.7.7.6)	rpoA2 TK1081	Thermococcus kodakarensis (strain ATCC BAA-918 / JCM 12380 / KOD1) (Pyrococcus kodakaraensis (strain KOD1))	Thermococcus kodakarensis (strain ATCC BAA-918 / JCM 12380 / KOD1) (Pyrococcus kodakaraensis (strain KOD1))	3.5	N	N
allpdb1773	ORC2_DROME	Q7K2L1_DROME	618	721	4XGC	B	C	108	PF04084	PF07034	266	618	46	721	Origin recognition complex subunit 2 (DmORC2)	Orc2 CG3041	AT22044p1 (FI24229p1) (GH28787p) (LP02234p1) (Latheo, isoform A) (Latheo, isoform B)	Orc3 CG34315-RB lat lat-RA CG4088 Dmel_CG4088	Drosophila melanogaster (Fruit fly)	Drosophila melanogaster (Fruit fly)	3.5	N	N
allpdb1774	ORC2_DROME	ORC5_DROME	618	460	4XGC	B	E	41	PF04084	PF14630	266	618	1	460	Origin recognition complex subunit 2 (DmORC2)	Orc2 CG3041	Origin recognition complex subunit 5	Orc5 CG7833	Drosophila melanogaster (Fruit fly)	Drosophila melanogaster (Fruit fly)	3.5	N	N
allpdb1775	Q9W102_DROME	ORC5_DROME	459	460	4XGC	D	E	157	PF14629	PF14630	1	459	1	460	Origin recognition complex subunit 4	Orc4 CG2917 Dmel_CG2917	Origin recognition complex subunit 5	Orc5 CG7833	Drosophila melanogaster (Fruit fly)	Drosophila melanogaster (Fruit fly)	3.5	N	N
allpdb1777	Q7K2L1_DROME	ORC5_DROME	721	460	4XGC	C	E	103	PF07034	PF14630	46	721	1	460	AT22044p1 (FI24229p1) (GH28787p) (LP02234p1) (Latheo, isoform A) (Latheo, isoform B)	Orc3 CG34315-RB lat lat-RA CG4088 Dmel_CG4088	Origin recognition complex subunit 5	Orc5 CG7833	Drosophila melanogaster (Fruit fly)	Drosophila melanogaster (Fruit fly)	3.5	N	N
allpdb1786	RPOC_MYCS2	RBPA_MYCS2	1317	114	5VI5	D	J	44	PF00623;PF04983;PF04997;PF04998;PF05000	PF13397	1	1317	1	114	DNA-directed RNA polymerase subunit beta' (RNAP subunit beta') (EC 2.7.7.6) (RNA polymerase subunit beta') (Transcriptase subunit beta')	rpoC MSMEG_1368 MSMEI_1329	RNA polymerase-binding protein RbpA	rbpA MSMEG_3858 MSMEI_3768	Mycobacterium smegmatis (strain ATCC 700084 / mc(2)155)	Mycobacterium smegmatis (strain ATCC 700084 / mc(2)155)	3.2	Y	Y
allpdb1800	MED22_SCHPO	MED18_SCHPO	136	207	4H63	V	R	22	PF06179	PF09637	2	136	1	207	Mediator of RNA polymerase II transcription subunit 22 (Mediator complex subunit 22) (Suppressor of RNA polymerase B 6 homolog)	med22 srb6 SPAC29A4.07	Mediator of RNA polymerase II transcription subunit 18 (Cell separation protein sep11) (Mediator complex subunit 18) (RNA polymerase II mediator complex protein pmc6)	med18 pmc6 sep11 SPAC5D6.05	Schizosaccharomyces pombe (strain 972 / ATCC 24843) (Fission yeast)	Schizosaccharomyces pombe (strain 972 / ATCC 24843) (Fission yeast)	3.4	N	N
allpdb1814	PMF1_HUMAN	DSN1_HUMAN	205	356	5LSJ	B	D	53	PF03980	PF08202	31	205	186	356	Polyamine-modulated factor 1 (PMF-1)	PMF1	Kinetochore-associated protein DSN1 homolog	DSN1 C20orf172 MIS13	Homo sapiens (Human)	Homo sapiens (Human)	3.25	N	N
allpdb1817	MIS12_HUMAN	DSN1_HUMAN	205	356	5LSJ	A	D	62	PF05859	PF08202	1	205	186	356	Protein MIS12 homolog	MIS12	Kinetochore-associated protein DSN1 homolog	DSN1 C20orf172 MIS13	Homo sapiens (Human)	Homo sapiens (Human)	3.25	N	N
allpdb1819	HOLA_ECOLI	DPO3X_ECOLI	343	643	3GLI	A	B	72	PF06144;PF14840	PF12168;PF12169;PF12170	1	343	1	373	DNA polymerase III subunit delta (EC 2.7.7.7)	holA b0640 JW0635	DNA polymerase III subunit tau (EC 2.7.7.7) (DNA polymerase III subunit gamma)	dnaX dnaZ dnaZX b0470 JW0459	Escherichia coli (strain K12)	Escherichia coli (strain K12)	3.5	Y	N
allpdb1822	HOLA_ECOLI	HOLB_ECOLI	343	334	3GLI	F	J	48	PF06144;PF14840	PF09115	1	343	1	334	DNA polymerase III subunit delta (EC 2.7.7.7)	holA b0640 JW0635	DNA polymerase III subunit delta' (EC 2.7.7.7)	holB b1099 JW1085	Escherichia coli (strain K12)	Escherichia coli (strain K12)	3.5	Y	N
allpdb1824	UBC12_HUMAN	RBX1_HUMAN	183	108	4P5O	G	D	43	PF00179	PF12678	2	183	3	108	NEDD8-conjugating enzyme Ubc12 (EC 2.3.2.-) (NEDD8 carrier protein) (Ubiquitin-conjugating enzyme E2 M)	UBE2M UBC12	E3 ubiquitin-protein ligase RBX1 (EC 2.3.2.-) (E3 ubiquitin-protein transferase RBX1) (Protein ZYP) (RING finger protein 75) (RING-box protein 1) (Rbx1) (Regulator of cullins 1) [Cleaved into: E3 ubiquitin-protein ligase RBX1, N-terminally processed (E3 ubiquitin-protein transferase RBX1, N-terminally processed)]	RBX1 RNF75 ROC1	Homo sapiens (Human)	Homo sapiens (Human)	3.11	N	N
allpdb1825	NEDD8_HUMAN	RBX1_HUMAN	81	108	4P5O	K	B	38	PF00240	PF12678	1	76	3	108	NEDD8 (Neddylin) (Neural precursor cell expressed developmentally down-regulated protein 8) (NEDD-8) (Ubiquitin-like protein Nedd8)	NEDD8	E3 ubiquitin-protein ligase RBX1 (EC 2.3.2.-) (E3 ubiquitin-protein transferase RBX1) (Protein ZYP) (RING finger protein 75) (RING-box protein 1) (Rbx1) (Regulator of cullins 1) [Cleaved into: E3 ubiquitin-protein ligase RBX1, N-terminally processed (E3 ubiquitin-protein transferase RBX1, N-terminally processed)]	RBX1 RNF75 ROC1	Homo sapiens (Human)	Homo sapiens (Human)	3.11	N	N
allpdb1826	UBC12_HUMAN	CUL1_HUMAN	183	776	4P5O	G	C	22	PF00179	PF00888;PF10557	2	183	410	776	NEDD8-conjugating enzyme Ubc12 (EC 2.3.2.-) (NEDD8 carrier protein) (Ubiquitin-conjugating enzyme E2 M)	UBE2M UBC12	Cullin-1 (CUL-1)	CUL1	Homo sapiens (Human)	Homo sapiens (Human)	3.11	N	N
allpdb1827	NQRF_VIBCH	NQRA_VIBCH	408	446	4P6V	F	A	32	PF00111;PF00175;PF00970	PF05896;PF11973	1	408	1	446	Na(+)-translocating NADH-quinone reductase subunit F (Na(+)-NQR subunit F) (Na(+)-translocating NQR subunit F) (EC 1.6.5.8) (NQR complex subunit F) (NQR-1 subunit F)	nqrF VC_2290	Na(+)-translocating NADH-quinone reductase subunit A (Na(+)-NQR subunit A) (Na(+)-translocating NQR subunit A) (EC 1.6.5.8) (NQR complex subunit A) (NQR-1 subunit A)	nqrA VC_2295	Vibrio cholerae serotype O1 (strain ATCC 39315 / El Tor Inaba N16961)	Vibrio cholerae serotype O1 (strain ATCC 39315 / El Tor Inaba N16961)	3.5	N	N
allpdb1828	NQRF_VIBCH	NQRC_VIBCH	408	257	4P6V	F	C	32	PF00111;PF00175;PF00970	PF04205	1	408	1	257	Na(+)-translocating NADH-quinone reductase subunit F (Na(+)-NQR subunit F) (Na(+)-translocating NQR subunit F) (EC 1.6.5.8) (NQR complex subunit F) (NQR-1 subunit F)	nqrF VC_2290	Na(+)-translocating NADH-quinone reductase subunit C (Na(+)-NQR subunit C) (Na(+)-translocating NQR subunit C) (EC 1.6.5.8) (NQR complex subunit C) (NQR-1 subunit C)	nqrC VC_2293	Vibrio cholerae serotype O1 (strain ATCC 39315 / El Tor Inaba N16961)	Vibrio cholerae serotype O1 (strain ATCC 39315 / El Tor Inaba N16961)	3.5	N	N
allpdb1829	NQRB_VIBCH	NQRA_VIBCH	415	446	4P6V	B	A	93	PF03116	PF05896;PF11973	1	415	1	446	Na(+)-translocating NADH-quinone reductase subunit B (Na(+)-NQR subunit B) (Na(+)-translocating NQR subunit B) (EC 1.6.5.8) (NQR complex subunit B) (NQR-1 subunit B)	nqrB VC_2294	Na(+)-translocating NADH-quinone reductase subunit A (Na(+)-NQR subunit A) (Na(+)-translocating NQR subunit A) (EC 1.6.5.8) (NQR complex subunit A) (NQR-1 subunit A)	nqrA VC_2295	Vibrio cholerae serotype O1 (strain ATCC 39315 / El Tor Inaba N16961)	Vibrio cholerae serotype O1 (strain ATCC 39315 / El Tor Inaba N16961)	3.5	N	N
allpdb1830	NQRD_VIBCH	NQRC_VIBCH	210	257	4P6V	D	C	50	PF02508	PF04205	1	210	1	257	Na(+)-translocating NADH-quinone reductase subunit D (Na(+)-NQR subunit D) (Na(+)-translocating NQR subunit D) (EC 1.6.5.8) (NQR complex subunit D) (NQR-1 subunit D)	nqrD VC_2292	Na(+)-translocating NADH-quinone reductase subunit C (Na(+)-NQR subunit C) (Na(+)-translocating NQR subunit C) (EC 1.6.5.8) (NQR complex subunit C) (NQR-1 subunit C)	nqrC VC_2293	Vibrio cholerae serotype O1 (strain ATCC 39315 / El Tor Inaba N16961)	Vibrio cholerae serotype O1 (strain ATCC 39315 / El Tor Inaba N16961)	3.5	N	N
allpdb1847	CCON1_PSEST	CCOP1_PSEST	474	311	3MK7	G	I	166	PF00115	PF13442;PF14715	1	474	1	311	Cbb3-type cytochrome c oxidase subunit CcoN1 (EC 1.9.3.1) (Cytochrome CBB3 subunit CcoN1)	ccoN1	Cbb3-type cytochrome c oxidase subunit CcoP1 (Cbb3-Cox subunit CcoP1) (C-type cytochrome CcoP1) (Cyt c(P1)) (Cytochrome c oxidase subunit III)	ccoP1	Pseudomonas stutzeri (Pseudomonas perfectomarina)	Pseudomonas stutzeri (Pseudomonas perfectomarina)	3.2	N	N
allpdb1848	CCON1_PSEST	D9IA44_PSEST	474	203	3MK7	D	E	256	PF00115	PF02433	1	474	1	203	Cbb3-type cytochrome c oxidase subunit CcoN1 (EC 1.9.3.1) (Cytochrome CBB3 subunit CcoN1)	ccoN1	Cbb3-type cytochrome c oxidase subunit II (Cytochrome c oxidase, cbb3-type, subunit O)	ccoO1 ccoO PSTAB_1740	Pseudomonas stutzeri (Pseudomonas perfectomarina)	Pseudomonas stutzeri (Pseudomonas perfectomarina)	3.2	N	N
allpdb1849	D9IA44_PSEST	CCOP1_PSEST	203	311	3MK7	E	F	63	PF02433	PF13442;PF14715	1	203	1	311	Cbb3-type cytochrome c oxidase subunit II (Cytochrome c oxidase, cbb3-type, subunit O)	ccoO1 ccoO PSTAB_1740	Cbb3-type cytochrome c oxidase subunit CcoP1 (Cbb3-Cox subunit CcoP1) (C-type cytochrome CcoP1) (Cyt c(P1)) (Cytochrome c oxidase subunit III)	ccoP1	Pseudomonas stutzeri (Pseudomonas perfectomarina)	Pseudomonas stutzeri (Pseudomonas perfectomarina)	3.2	N	N
allpdb1853	DPA44_BPT4	DPA5_BPT4	319	228	3U60	C	G	44	PF00004	PF02916;PF09116	1	319	1	228	Sliding-clamp-loader gp44 subunit (Clamp loader large subunit) (Gene product 44) (gp44)	44	DNA polymerase clamp (DNA polymerase accessory protein 45) (DNA polymerase sliding clamp) (Gp45)	45	Enterobacteria phage T4 (Bacteriophage T4)	Enterobacteria phage T4 (Bacteriophage T4)	3.34	Y	N
allpdb1854	DPA5_BPT4	DPA62_BPT4	228	187	3U60	F	A	44	PF02916;PF09116	PF16790	1	228	2	187	DNA polymerase clamp (DNA polymerase accessory protein 45) (DNA polymerase sliding clamp) (Gp45)	45	Sliding-clamp-loader gp44 subunit (Clamp loader small subunit) (Gene product 62) (gp62)	62	Enterobacteria phage T4 (Bacteriophage T4)	Enterobacteria phage T4 (Bacteriophage T4)	3.34	Y	N
allpdb1855	DPA44_BPT4	DPA62_BPT4	319	187	3U60	E	A	89	PF00004	PF16790	1	319	2	187	Sliding-clamp-loader gp44 subunit (Clamp loader large subunit) (Gene product 44) (gp44)	44	Sliding-clamp-loader gp44 subunit (Clamp loader small subunit) (Gene product 62) (gp62)	62	Enterobacteria phage T4 (Bacteriophage T4)	Enterobacteria phage T4 (Bacteriophage T4)	3.34	Y	N
allpdb1862	RRP6_YEAST	RRP4_YEAST	733	359	4OO1	J	H	47	PF00570;PF01612;PF08066	PF14382;PF15985	129	685	1	359	Exosome complex exonuclease RRP6 (EC 3.1.13.-) (Ribosomal RNA-processing protein 6)	RRP6 UNC733 YOR001W	Exosome complex component RRP4 (Ribosomal RNA-processing protein 4)	RRP4 YHR069C	Saccharomyces cerevisiae (strain ATCC 204508 / S288c) (Baker's yeast)	Saccharomyces cerevisiae (strain ATCC 204508 / S288c) (Baker's yeast)	3.3	N	Y
allpdb1863	RRP6_YEAST	RRP43_YEAST	733	394	4OO1	J	C	118	PF00570;PF01612;PF08066	PF01138	129	685	1	394	Exosome complex exonuclease RRP6 (EC 3.1.13.-) (Ribosomal RNA-processing protein 6)	RRP6 UNC733 YOR001W	Exosome complex component RRP43 (Ribosomal RNA-processing protein 43)	RRP43 YCR035C YCR35C YCR522	Saccharomyces cerevisiae (strain ATCC 204508 / S288c) (Baker's yeast)	Saccharomyces cerevisiae (strain ATCC 204508 / S288c) (Baker's yeast)	3.3	N	Y
allpdb1874	RRN6_YEAST	RRN7_YEAST	894	514	5O7X	G	H	250	PF10214	PF11781	1	894	1	514	RNA polymerase I-specific transcription initiation factor RRN6	RRN6 YBL014C YBL0311 YBL0312	RNA polymerase I-specific transcription initiation factor RRN7	RRN7 YJL025W J1273	Saccharomyces cerevisiae (strain ATCC 204508 / S288c) (Baker's yeast)	Saccharomyces cerevisiae (strain ATCC 204508 / S288c) (Baker's yeast)	3.2	N	N
allpdb1877	EXOS6_HUMAN	EXOS1_HUMAN	272	195	2NN6	F	I	51	PF01138	PF10447;PF14382	1	272	1	195	Exosome complex component MTR3 (Exosome component 6) (mRNA transport regulator 3 homolog) (hMtr3) (p11)	EXOSC6 MTR3	Exosome complex component CSL4 (Exosome component 1)	EXOSC1 CSL4 CGI-108	Homo sapiens (Human)	Homo sapiens (Human)	3.35	N	N
allpdb1878	EXOS1_HUMAN	EXOS3_HUMAN	195	275	2NN6	I	G	37	PF10447;PF14382	PF15985	1	195	1	275	Exosome complex component CSL4 (Exosome component 1)	EXOSC1 CSL4 CGI-108	Exosome complex component RRP40 (Exosome component 3) (Ribosomal RNA-processing protein 40) (p10)	EXOSC3 RRP40 CGI-102	Homo sapiens (Human)	Homo sapiens (Human)	3.35	N	N
allpdb1881	STX1A_RAT	SNP25_RAT	288	206	3HD7	F	G	92	PF00804;PF05739	PF00835	183	288	7	204	Syntaxin-1A (Neuron-specific antigen HPC-1) (Synaptotagmin-associated 35 kDa protein) (P35A)	Stx1a Sap	Synaptosomal-associated protein 25 (SNAP-25) (Super protein) (SUP) (Synaptosomal-associated 25 kDa protein)	Snap25 Snap	Rattus norvegicus (Rat)	Rattus norvegicus (Rat)	3.4	N	N
allpdb1882	STX1A_RAT	VAMP2_RAT	288	116	3HD7	F	E	115	PF00804;PF05739	PF00957	183	288	30	116	Syntaxin-1A (Neuron-specific antigen HPC-1) (Synaptotagmin-associated 35 kDa protein) (P35A)	Stx1a Sap	Vesicle-associated membrane protein 2 (VAMP-2) (Synaptobrevin-2)	Vamp2 Syb2	Rattus norvegicus (Rat)	Rattus norvegicus (Rat)	3.4	N	N
allpdb1893	PRP21_YEAST	PRP9_YEAST	280	530	4DGW	B	A	138	PF01805;PF12230	PF11931;PF12171;PF16837;PF16958	87	237	1	389	Pre-mRNA-splicing factor PRP21	PRP21 SPP91 YJL203W J0322	Pre-mRNA-splicing factor PRP9	PRP9 YDL030W D2773	Saccharomyces cerevisiae (strain ATCC 204508 / S288c) (Baker's yeast)	Saccharomyces cerevisiae (strain ATCC 204508 / S288c) (Baker's yeast)	3.11	N	N
allpdb1894	PRP21_YEAST	PRP11_YEAST	280	266	4DGW	B	C	84	PF01805;PF12230	PF16835	87	237	149	266	Pre-mRNA-splicing factor PRP21	PRP21 SPP91 YJL203W J0322	Pre-mRNA-splicing factor PRP11	PRP11 PRP10 RNA11 YDL043C D2711	Saccharomyces cerevisiae (strain ATCC 204508 / S288c) (Baker's yeast)	Saccharomyces cerevisiae (strain ATCC 204508 / S288c) (Baker's yeast)	3.11	N	N
allpdb1896	MBHS_ECOLI	CYBH_ECOLI	372	235	4GD3	T	A	134	PF01058;PF14720	PF01292	46	372	1	235	Hydrogenase-1 small chain (HYD1) (EC 1.12.99.6) (Membrane-bound hydrogenase 1 small subunit) (NiFe hydrogenase)	hyaA b0972 JW0954	Probable Ni/Fe-hydrogenase 1 B-type cytochrome subunit	hyaC b0974 JW0956	Escherichia coli (strain K12)	Escherichia coli (strain K12)	3.3	N	N
allpdb1902	F4MWM7_YEREN	F4MWM8_YEREN	572	164	4Z42	C	B	169	PF00449;PF01979	PF00699	1	572	1	164	Urease subunit alpha (Urea amidohydrolase subunit alpha)	ureC YEW_LG47870	Urease subunit beta (EC 3.5.1.5) (Urea amidohydrolase subunit beta)	ureB YEW_LG47880	Yersinia enterocolitica W22703	Yersinia enterocolitica W22703	3.01	N	N
allpdb1903	F4MWM7_YEREN	F4MWM9_YEREN	572	100	4Z42	F	A	140	PF00449;PF01979	PF00547	1	572	1	100	Urease subunit alpha (Urea amidohydrolase subunit alpha)	ureC YEW_LG47870	Urease subunit gamma (EC 3.5.1.5)	ureA YEW_LG47890	Yersinia enterocolitica W22703	Yersinia enterocolitica W22703	3.01	N	N
allpdb1912	C5DFJ6_LACTC	C5DEB9_LACTC	413	145	5JHF	F	E	99	PF04108	PF09795	1	413	1	145	KLTH0D15642p	KLTH0D15642g	KLTH0C07942p	KLTH0C07942g	Lachancea thermotolerans (strain ATCC 56472 / CBS 6340 / NRRL Y-8284) (Yeast) (Kluyveromyces thermotolerans)	Lachancea thermotolerans (strain ATCC 56472 / CBS 6340 / NRRL Y-8284) (Yeast) (Kluyveromyces thermotolerans)	3.21	N	N
allpdb1915	Q6CIU1_KLULA	Q6CX48_KLULA	810	468	5LOP	A	C	32	PF00293;PF05026	PF03853	1	275	1	66	KLLA0F23980p	KLLA0_F23980g	KLLA0A11308p	KLLA0_A11308g	Kluyveromyces lactis (strain ATCC 8585 / CBS 2359 / DSM 70799 / NBRC 1267 / NRRL Y-1140 / WM37) (Yeast) (Candida sphaerica)	Kluyveromyces lactis (strain ATCC 8585 / CBS 2359 / DSM 70799 / NBRC 1267 / NRRL Y-1140 / WM37) (Yeast) (Candida sphaerica)	3.5	N	N
allpdb1927	RUVA_THET8	RUVB_THET8	191	324	1IXR	B	C	35	PF01330;PF07499	PF05491;PF05496	1	191	1	312	Holliday junction ATP-dependent DNA helicase RuvA (EC 3.6.4.12)	ruvA TTHA0291	Holliday junction ATP-dependent DNA helicase RuvB (EC 3.6.4.12)	ruvB TTHA0406	Thermus thermophilus (strain HB8 / ATCC 27634 / DSM 579)	Thermus thermophilus (strain HB8 / ATCC 27634 / DSM 579)	3.3	N	N
allpdb1928	CRP_ECOLI	RPOA_ECOLI	210	329	1LB2	A	B	22	PF00027;PF00325	PF01000;PF01193;PF03118	2	210	246	329	cAMP-activated global transcriptional regulator CRP (Catabolite activator protein) (CAP) (Catabolite gene activator) (cAMP receptor protein) (CRP) (cAMP regulatory protein)	crp cap csm b3357 JW5702	DNA-directed RNA polymerase subunit alpha (RNAP subunit alpha) (EC 2.7.7.6) (RNA polymerase subunit alpha) (Transcriptase subunit alpha)	rpoA pez phs sez b3295 JW3257	Escherichia coli (strain K12)	Escherichia coli (strain K12)	3.1	Y	N
allpdb1929	CUL1_HUMAN	SKP1_HUMAN	776	163	1LDK	A	D	40	PF00888;PF10557	PF01466;PF03931	15	776	2	140	Cullin-1 (CUL-1)	CUL1	S-phase kinase-associated protein 1 (Cyclin-A/CDK2-associated protein p19) (p19A) (Organ of Corti protein 2) (OCP-2) (Organ of Corti protein II) (OCP-II) (RNA polymerase II elongation factor-like protein) (SIII) (Transcription elongation factor B polypeptide 1-like) (p19skp1)	SKP1 EMC19 OCP2 SKP1A TCEB1L	Homo sapiens (Human)	Homo sapiens (Human)	3.1	N	N
allpdb1932	NAPA_RHOS4	NAPB_RHOS4	831	154	1OGY	O	P	206	PF00384;PF01568;PF04879	PF03892	30	831	25	154	Periplasmic nitrate reductase (EC 1.9.6.1)	napA RHOS4_40230 RSP_4116	Periplasmic nitrate reductase, electron transfer subunit (Diheme cytochrome c NapB)	napB RHOS4_40240 RSP_4117	Rhodobacter sphaeroides (strain ATCC 17023 / 2.4.1 / NCIB 8253 / DSM 158)	Rhodobacter sphaeroides (strain ATCC 17023 / 2.4.1 / NCIB 8253 / DSM 158)	3.2	N	N
allpdb1933	SECY_METJA	SECG_METJA	436	53	1RH5	A	C	79	PF00344	PF03911	1	436	1	53	Protein translocase subunit SecY (Protein transport protein SEC61 subunit alpha homolog)	secY MJ0478	Preprotein translocase subunit SecG (Protein transport protein Sec61 subunit beta homolog)	secG MJ0912.1	Methanocaldococcus jannaschii (strain ATCC 43067 / DSM 2661 / JAL-1 / JCM 10045 / NBRC 100440) (Methanococcus jannaschii)	Methanocaldococcus jannaschii (strain ATCC 43067 / DSM 2661 / JAL-1 / JCM 10045 / NBRC 100440) (Methanococcus jannaschii)	3.2	N	N
allpdb1934	RET4_HUMAN	TTHY_HUMAN	201	147	1RLB	E	B	22	PF00061	PF00576	19	192	21	147	Retinol-binding protein 4 (Plasma retinol-binding protein) (PRBP) (RBP) [Cleaved into: Plasma retinol-binding protein(1-182); Plasma retinol-binding protein(1-181); Plasma retinol-binding protein(1-179); Plasma retinol-binding protein(1-176)]	RBP4 PRO2222	Transthyretin (ATTR) (Prealbumin) (TBPA)	TTR PALB	Homo sapiens (Human)	Homo sapiens (Human)	3.1	N	N
allpdb1935	PRIS_SULSO	PRIL_SULSO	330	307	1ZT2	A	B	64	PF01896	PF04104	1	330	1	212	DNA primase small subunit PriS (EC 2.7.7.-)	priS priA SSO1048	DNA primase large subunit PriL	priL priB SSO0557 C21_042	Sulfolobus solfataricus (strain ATCC 35092 / DSM 1617 / JCM 11322 / P2)	Sulfolobus solfataricus (strain ATCC 35092 / DSM 1617 / JCM 11322 / P2)	3.33	N	N
allpdb1938	RF1_ECOLI	PRMC_ECOLI	360	277	2B3T	B	A	113	PF00472;PF03462	PF13847	1	360	1	276	Peptide chain release factor RF1 (RF-1)	prfA sueB uar b1211 JW1202	Release factor glutamine methyltransferase (RF MTase) (EC 2.1.1.297) (M.EcoKHemKP) (N5-glutamine methyltransferase PrmC) (Protein release factor methylation C) (Protein-(glutamine-N5) MTase PrmC) (Protein-glutamine N-methyltransferase PrmC)	prmC hemK b1212 JW1203	Escherichia coli (strain K12)	Escherichia coli (strain K12)	3.1	N	N
allpdb1941	CHEW_THEMA	CHEA_THEMA	151	671	2CH4	W	A	66	PF01584	PF01584;PF01627;PF02518;PF02895;PF07194	1	151	354	671	Chemotaxis protein CheW	cheW TM_0701	Chemotaxis protein CheA (EC 2.7.13.3)	cheA TM_0702	Thermotoga maritima (strain ATCC 43589 / MSB8 / DSM 3109 / JCM 10099)	Thermotoga maritima (strain ATCC 43589 / MSB8 / DSM 3109 / JCM 10099)	3.5	N	N
allpdb1951	ST_SV40	2AAA_MOUSE	174	589	2PF4	H	D	57	PF02380	PF02985	1	174	1	589	Small t antigen (ST) (ST-AG)		Serine/threonine-protein phosphatase 2A 65 kDa regulatory subunit A alpha isoform (PP2A subunit A isoform PR65-alpha) (PP2A subunit A isoform R1-alpha)	Ppp2r1a	Simian virus 40 (SV40)	Mus musculus (Mouse)	3.1	N	N
allpdb1953	HSE1_YEAST	VPS27_YEAST	452	622	2PJW	H	V	126	PF00018;PF00790	PF00790;PF01363;PF02809	288	375	348	438	Class E vacuolar protein-sorting machinery protein HSE1	HSE1 YHL002W	Vacuolar protein sorting-associated protein 27 (Golgi retention defective protein 11)	VPS27 DID7 GRD11 SSV17 VPL23 VPT27 YNR006W N2038	Saccharomyces cerevisiae (strain ATCC 204508 / S288c) (Baker's yeast)	Saccharomyces cerevisiae (strain ATCC 204508 / S288c) (Baker's yeast)	3.01	N	N
allpdb1977	MRE11_METJA	RAD50_METJA	366	1005	3AV0	A	B	76	PF00149	PF04423	1	366	1	355	DNA double-strand break repair protein Mre11 (EC 3.1.-.-)	mre11 MJ1323	DNA double-strand break repair Rad50 ATPase	rad50 MJ1322	Methanocaldococcus jannaschii (strain ATCC 43067 / DSM 2661 / JAL-1 / JCM 10045 / NBRC 100440) (Methanococcus jannaschii)	Methanocaldococcus jannaschii (strain ATCC 43067 / DSM 2661 / JAL-1 / JCM 10045 / NBRC 100440) (Methanococcus jannaschii)	3.1	N	N
allpdb1985	APRA_DESGI	APRB_DESGI	666	167	3GYX	E	F	326	PF00890	PF12139;PF13187	3	663	2	167	Adenylylsulfate reductase subunit alpha (AdoPSO(4) reductase subunit A) (EC 1.8.99.2) (Adenosine 5'-phosphosulfate reductase subunit alpha) (APSR subunit A)	aprA DGI_0457	Adenylylsulfate reductase subunit beta (AdoPSO(4) reductase subunit B) (Adenosine 5'-phosphosulfate reductase subunit beta) (APSR subunit B)	aprB DGI_0458	Desulfovibrio gigas	Desulfovibrio gigas	3.2	N	N
allpdb1991	GSP1_YEAST	XPOT_SCHPO	219	978	3ICQ	B	T	76	PF00071	PF08389	9	179	1	978	GTP-binding nuclear protein GSP1/CNR1 (Chromosome stability protein 17) (GTPase Ran homolog) (Genetic suppressor of PRP20-1)	GSP1 CNR1 CST17 YLR293C L8003.19	Exportin-T (Exportin(tRNA)) (Karyopherin-beta) (tRNA exportin)	los1 SPBP8B7.09c	Saccharomyces cerevisiae (strain ATCC 204508 / S288c) (Baker's yeast)	Schizosaccharomyces pombe (strain 972 / ATCC 24843) (Fission yeast)	3.2	N	Y
allpdb2001	Q5LUF3_RUEPO	Q168G2_ROSDO	681	510	3N6R	A	B	125	PF00289;PF00364;PF02785;PF02786	PF01039	1	681	1	510	Propionyl-CoA carboxylase, alpha subunit (EC 6.4.1.3)	pccA SPO1101	Propionyl-CoA carboxylase, beta subunit (EC 6.4.1.3)	pccB RD1_2028	Ruegeria pomeroyi (strain ATCC 700808 / DSM 15171 / DSS-3) (Silicibacter pomeroyi)	Roseobacter denitrificans (strain ATCC 33942 / OCh 114) (Erythrobacter sp. (strain OCh 114)) (Roseobacter denitrificans)	3.2	N	N
allpdb2022	SKA1_HUMAN	SKA2_HUMAN	255	121	4AJ5	I	S	73	PF07160	PF16740	1	91	1	121	Spindle and kinetochore-associated protein 1	SKA1 C18orf24	Spindle and kinetochore-associated protein 2 (Protein FAM33A)	SKA2 FAM33A	Homo sapiens (Human)	Homo sapiens (Human)	3.32	N	N
allpdb2027	DHH1_YEAST	EDC3_YEAST	506	551	4BRU	A	B	61	PF00270;PF00271	PF03853;PF09532	46	422	77	116	ATP-dependent RNA helicase DHH1 (EC 3.6.4.13) (DExD/H-box helicase 1)	DHH1 YDL160C	Enhancer of mRNA-decapping protein 3	EDC3 LSM16 YEL015W	Saccharomyces cerevisiae (strain ATCC 204508 / S288c) (Baker's yeast)	Saccharomyces cerevisiae (strain ATCC 204508 / S288c) (Baker's yeast)	3.24	N	N
allpdb2032	Q6CKN2_KLULA	RNA14_KLULA	258	661	4EBA	H	C	113	PF00076;PF14304;PF14327	PF05843	105	258	18	661	KLLA0F09383p	KLLA0_F09383g	mRNA 3'-end-processing protein RNA14	RNA14 KLLA0F26290g	Kluyveromyces lactis (strain ATCC 8585 / CBS 2359 / DSM 70799 / NBRC 1267 / NRRL Y-1140 / WM37) (Yeast) (Candida sphaerica)	Kluyveromyces lactis (strain ATCC 8585 / CBS 2359 / DSM 70799 / NBRC 1267 / NRRL Y-1140 / WM37) (Yeast) (Candida sphaerica)	3.3	N	N
allpdb2041	KTRA_BACSU	KTRB_BACSU	222	445	4J7C	B	K	31	PF02080;PF02254	PF02386	1	222	1	445	Ktr system potassium uptake protein A (K(+)-uptake protein KtrA)	ktrA yuaA BSU31090	Ktr system potassium uptake protein B (K(+)-uptake protein KtrB)	ktrB yubG BSU31100	Bacillus subtilis (strain 168)	Bacillus subtilis (strain 168)	3.5	N	N
allpdb2042	RECR_DEIRA	Q9RW50_DEIRA	220	244	4JCV	C	E	51	PF02132;PF13662	PF02565;PF11967	2	220	2	244	Recombination protein RecR	recR DR_0198	DNA repair protein RecO (Recombination protein O)	recO DR_0819	Deinococcus radiodurans (strain ATCC 13939 / DSM 20539 / JCM 16871 / LMG 4051 / NBRC 15346 / NCIMB 9279 / R1 / VKM B-1422)	Deinococcus radiodurans (strain ATCC 13939 / DSM 20539 / JCM 16871 / LMG 4051 / NBRC 15346 / NCIMB 9279 / R1 / VKM B-1422)	3.34	N	N
allpdb2056	CDC27_HUMAN	APC16_HUMAN	824	110	4RG6	A	S	64	PF00515;PF13181	PF17256	1	824	74	109	Cell division cycle protein 27 homolog (Anaphase-promoting complex subunit 3) (APC3) (CDC27 homolog) (CDC27Hs) (H-NUC)	CDC27 ANAPC3 D0S1430E D17S978E	Anaphase-promoting complex subunit 16 (APC16) (Cyclosome subunit 16)	ANAPC16 C10orf104 CENP-27	Homo sapiens (Human)	Homo sapiens (Human)	3.3	N	N
allpdb2059	Q9KWT8_SPHSX	Q9KWT5_SPHSX	324	516	4TQU	M	Q	28	PF00528	PF01547	25	324	1	516	AlgM1	algM1	AlgQ2	algQ2	Sphingomonas sp.	Sphingomonas sp.	3.2	N	N
allpdb2080	CUTA_THET8	Q5SJY4_THET8	103	122	4ZK7	W	E	23	PF03091	PF07736	1	103	1	122	Divalent-cation tolerance protein CutA	cutA TTHA1356	Chorismate mutase AroH (EC 5.4.99.5)	TTHA0868	Thermus thermophilus (strain HB8 / ATCC 27634 / DSM 579)	Thermus thermophilus (strain HB8 / ATCC 27634 / DSM 579)	3.4	N	N
allpdb2085	B4EKB4_BURCJ	B4EKB3_BURCJ	362	305	5B58	B	T	67	PF01032	PF01497	1	362	40	305	Putative hemin ABC transport system, membrane protein	hmuU BCAM2629	Putative hemin transport system, substrate-binding protein	hmuT BCAM2628	Burkholderia cenocepacia (strain ATCC BAA-245 / DSM 16553 / LMG 16656 / NCTC 13227 / J2315 / CF5610) (Burkholderia cepacia (strain J2315))	Burkholderia cenocepacia (strain ATCC BAA-245 / DSM 16553 / LMG 16656 / NCTC 13227 / J2315 / CF5610) (Burkholderia cepacia (strain J2315))	3.21	N	N
allpdb2088	A4IKP6_GEOTN	A4IKP7_GEOTN	448	342	5DOQ	A	B	148	PF01654	PF02322	1	448	1	342	Bd-type quinol oxidase subunit I	GTNG_0518	Bd-type quinol oxidase subunit II	GTNG_0519	Geobacillus thermodenitrificans (strain NG80-2)	Geobacillus thermodenitrificans (strain NG80-2)	3.05	N	N
allpdb2089	BAMA_ECOLI	BAME_ECOLI	810	113	5EKQ	A	E	47	PF01103;PF07244	PF04355	21	810	20	113	Outer membrane protein assembly factor BamA (Omp85)	bamA yaeT yzzN yzzY b0177 JW0172	Outer membrane protein assembly factor BamE	bamE smpA b2617 JW2598	Escherichia coli (strain K12)	Escherichia coli (strain K12)	3.39	N	N
allpdb2092	ATP9_YARLI	Q6C877_YARLI	76	137	5FL7	O	H	13	PF00137	PF02823	1	76	1	137	ATP synthase subunit 9, mitochondrial (Lipid-binding protein)	ATP9	YALI0D22022p	YALI0_D22022g	Yarrowia lipolytica (strain CLIB 122 / E 150) (Yeast) (Candida lipolytica)	Yarrowia lipolytica (strain CLIB 122 / E 150) (Yeast) (Candida lipolytica)	3.5	N	N
allpdb2101	UBB_HUMAN	UBP7_HUMAN	229	1102	5JTV	B	A	145	PF00240	PF00443;PF00917;PF12436;PF14533	153	228	207	1102	Polyubiquitin-B [Cleaved into: Ubiquitin]	UBB	Ubiquitin carboxyl-terminal hydrolase 7 (EC 3.4.19.12) (Deubiquitinating enzyme 7) (Herpesvirus-associated ubiquitin-specific protease) (Ubiquitin thioesterase 7) (Ubiquitin-specific-processing protease 7)	USP7 HAUSP	Homo sapiens (Human)	Homo sapiens (Human)	3.31	N	N
allpdb2103	Q1H158_METFK	Q1H157_METFK	472	617	5KS8	A	F	48	PF00289;PF02785;PF02786	PF00364;PF00682;PF02436	1	472	1	617	Acetyl-CoA carboxylase, biotin carboxylase	Mfla_1511	Oxaloacetate decarboxylase alpha subunit	Mfla_1512	Methylobacillus flagellatus (strain KT / ATCC 51484 / DSM 6875)	Methylobacillus flagellatus (strain KT / ATCC 51484 / DSM 6875)	3.01	N	N
allpdb2109	G0RZX9_CHATD	G0RYD6_CHATD	578	446	5MB9	A	D	117	PF00012	PF00226;PF16717	1	578	19	60	Putative heat shock protein	CTHT_0008010	Putative ribosome associated protein	CTHT_0006310	Chaetomium thermophilum (strain DSM 1495 / CBS 144.50 / IMI 039719)	Chaetomium thermophilum (strain DSM 1495 / CBS 144.50 / IMI 039719)	3.2	N	N

## Sheet: Full Set
prefix	Uniprot ID 1	Uniprot ID 2	Sequence Length 1	Sequence Length 2	PDB	Chain 1	Chain 2	N residue contacts (5Ang)	PFAM domains 1	PFAM domains 2	Chain start 1	Chain end 1	Chain start 2	Chain end 2	Protein name 1	Gene name 1	Protein name 2	Gene name 2	Organism 1	Organism 2	Resolution (Ang)	contains DNA	contains RNA
allpdb0000	POC2_YEAST	POC1_YEAST	267	276	4G4S	P	O	103	PF09754;	PF10450;	1	267	1	276	Proteasome assembly chaperone 2 (Alpha-1-proteinase inhibitor-degradation deficient protein 66) (Proteasome biogenesis-associated protein 2)	ADD66 PBA2 POC2 YKL206C	Proteasome chaperone 1 (Proteasome biogenesis-associated protein 1)	PBA1 POC1 YLR199C	Saccharomyces cerevisiae (strain ATCC 204508 / S288c) (Baker's yeast)	Saccharomyces cerevisiae (strain ATCC 204508 / S288c) (Baker's yeast)	2.49	N	N
allpdb0004	SMD1_HUMAN	GEMI2_HUMAN	119	280	5XJL	A	2	31	PF01423;	PF04938;	1	119	1	280	Small nuclear ribonucleoprotein Sm D1 (Sm-D1) (Sm-D autoantigen) (snRNP core protein D1)	SNRPD1	Gem-associated protein 2 (Gemin-2) (Component of gems 2) (Survival of motor neuron protein-interacting protein 1) (SMN-interacting protein 1)	GEMIN2 SIP1	Homo sapiens (Human)	Homo sapiens (Human)	2.5	N	N
allpdb0005	GEMI2_HUMAN	SMN_HUMAN	280	294	5XJL	2	M	43	PF04938;	PF06003;	1	280	35	51	Gem-associated protein 2 (Gemin-2) (Component of gems 2) (Survival of motor neuron protein-interacting protein 1) (SMN-interacting protein 1)	GEMIN2 SIP1	Survival motor neuron protein (Component of gems 1) (Gemin-1)	SMN1 SMN SMNT; SMN2 SMNC	Homo sapiens (Human)	Homo sapiens (Human)	2.5	N	N
allpdb0006	RRP43_YEAST	RRP44_YEAST	394	1001	4IFD	C	J	33	PF01138;	PF13638;PF17216;PF17215;	2	394	1	1001	Exosome complex component RRP43 (Ribosomal RNA-processing protein 43)	RRP43 YCR035C YCR35C YCR522	Exosome complex exonuclease DIS3 (EC 3.1.13.-) (EC 3.1.26.-) (Chromosome disjunction protein 3) (Ribosomal RNA-processing protein 44)	DIS3 RRP44 YOL021C O2197	Saccharomyces cerevisiae (strain ATCC 204508 / S288c) (Baker's yeast)	Saccharomyces cerevisiae (strain ATCC 204508 / S288c) (Baker's yeast)	2.81	N	Y
allpdb0007	RRP45_YEAST	RRP40_YEAST	305	240	4IFD	A	G	55	PF01138;PF03725;	PF15985;	2	305	1	240	Exosome complex component RRP45 (Ribosomal RNA-processing protein 45)	RRP45 YDR280W D9954.1	Exosome complex component RRP40 (Ribosomal RNA-processing protein 40)	RRP40 YOL142W	Saccharomyces cerevisiae (strain ATCC 204508 / S288c) (Baker's yeast)	Saccharomyces cerevisiae (strain ATCC 204508 / S288c) (Baker's yeast)	2.81	N	Y
allpdb0008	RRP43_YEAST	CSL4_YEAST	394	292	4IFD	C	I	45	PF01138;	PF10447;	2	394	1	292	Exosome complex component RRP43 (Ribosomal RNA-processing protein 43)	RRP43 YCR035C YCR35C YCR522	Exosome complex component CSL4 (CEP1 synthetic lethal protein 4)	CSL4 SKI4 YNL232W N1154	Saccharomyces cerevisiae (strain ATCC 204508 / S288c) (Baker's yeast)	Saccharomyces cerevisiae (strain ATCC 204508 / S288c) (Baker's yeast)	2.81	N	Y
allpdb0009	RRP6_YEAST	CSL4_YEAST	733	292	4IFD	K	I	53	PF01612;PF00570;PF08066;	PF10447;	518	693	1	292	Exosome complex exonuclease RRP6 (EC 3.1.13.-) (Ribosomal RNA-processing protein 6)	RRP6 UNC733 YOR001W	Exosome complex component CSL4 (CEP1 synthetic lethal protein 4)	CSL4 SKI4 YNL232W N1154	Saccharomyces cerevisiae (strain ATCC 204508 / S288c) (Baker's yeast)	Saccharomyces cerevisiae (strain ATCC 204508 / S288c) (Baker's yeast)	2.81	N	Y
allpdb0010	CSL4_YEAST	RRP40_YEAST	292	240	4IFD	I	G	27	PF10447;	PF15985;	1	292	1	240	Exosome complex component CSL4 (CEP1 synthetic lethal protein 4)	CSL4 SKI4 YNL232W N1154	Exosome complex component RRP40 (Ribosomal RNA-processing protein 40)	RRP40 YOL142W	Saccharomyces cerevisiae (strain ATCC 204508 / S288c) (Baker's yeast)	Saccharomyces cerevisiae (strain ATCC 204508 / S288c) (Baker's yeast)	2.81	N	Y
allpdb0011	SKI7_YEAST	CSL4_YEAST	747	292	5JEA	K	I	93	PF00009;	PF10447;	116	225	1	292	Superkiller protein 7	SKI7 YOR076C YOR29-27	Exosome complex component CSL4 (CEP1 synthetic lethal protein 4)	CSL4 SKI4 YNL232W N1154	Saccharomyces cerevisiae (strain ATCC 204508 / S288c) (Baker's yeast)	Saccharomyces cerevisiae (strain ATCC 204508 / S288c) (Baker's yeast)	2.65	N	Y
allpdb0012	SKI7_YEAST	RRP43_YEAST	747	394	5JEA	K	C	59	PF00009;	PF01138;	116	225	1	394	Superkiller protein 7	SKI7 YOR076C YOR29-27	Exosome complex component RRP43 (Ribosomal RNA-processing protein 43)	RRP43 YCR035C YCR35C YCR522	Saccharomyces cerevisiae (strain ATCC 204508 / S288c) (Baker's yeast)	Saccharomyces cerevisiae (strain ATCC 204508 / S288c) (Baker's yeast)	2.65	N	Y
allpdb0013	PSBA_THEVL	PSBI_THEVL	360	38	4UB8	A	I	53	PF00124;	PF02532;	1	344	1	38	Photosystem II protein D1 (PSII D1 protein) (EC 1.10.3.9) (Photosystem II Q(B) protein)	psbA psbA-1	Photosystem II reaction center protein I (PSII-I) (PSII 4.4 kDa protein)	psbI	Thermosynechococcus vulcanus (Synechococcus vulcanus)	Thermosynechococcus vulcanus (Synechococcus vulcanus)	1.95	N	N
allpdb0014	PSBB_THEVL	PSBO_THEVL	505	244	4UB8	B	O	50	PF00421;	PF01716;	1	505	1	244	Photosystem II CP47 reaction center protein (PSII 47 kDa protein) (Protein CP-47) (Fragment)	psbB	Photosystem II manganese-stabilizing polypeptide (MSP)	psbO	Thermosynechococcus vulcanus (Synechococcus vulcanus)	Thermosynechococcus vulcanus (Synechococcus vulcanus)	1.95	N	N
allpdb0015	PSBK_THEVL	YCF12_THEVL	37	30	4UB8	K	Y	26	PF02533;	PF05969;	1	37	1	30	Photosystem II reaction center protein K (PSII-K) (Fragment)	psbK	Photosystem II reaction center protein Ycf12 (Fragment)	ycf12 psbY	Thermosynechococcus vulcanus (Synechococcus vulcanus)	Thermosynechococcus vulcanus (Synechococcus vulcanus)	1.95	N	N
allpdb0016	PSBB_THEVL	PSBU_THEVL	505	104	4UB8	B	U	24	PF00421;	PF06514;	1	505	1	104	Photosystem II CP47 reaction center protein (PSII 47 kDa protein) (Protein CP-47) (Fragment)	psbB	Photosystem II 12 kDa extrinsic protein (PS II complex 12 kDa extrinsic protein) (PSII-U)	psbU	Thermosynechococcus vulcanus (Synechococcus vulcanus)	Thermosynechococcus vulcanus (Synechococcus vulcanus)	1.95	N	N
allpdb0017	PSBB_THEVL	PSBL_THEVL	505	37	4UB8	B	L	34	PF00421;	PF02419;	1	505	1	37	Photosystem II CP47 reaction center protein (PSII 47 kDa protein) (Protein CP-47) (Fragment)	psbB	Photosystem II reaction center protein L (PSII-L)	psbL	Thermosynechococcus vulcanus (Synechococcus vulcanus)	Thermosynechococcus vulcanus (Synechococcus vulcanus)	1.95	N	N
allpdb0018	PSBL_THEVL	PSBM_THEVL	37	36	4UB8	l	m	48	PF02419;	PF05151;	1	37	1	36	Photosystem II reaction center protein L (PSII-L)	psbL	Photosystem II reaction center protein M (PSII-M)	psbM	Thermosynechococcus vulcanus (Synechococcus vulcanus)	Thermosynechococcus vulcanus (Synechococcus vulcanus)	1.95	N	N
allpdb0019	PSBO_THEVL	PSBU_THEVL	244	104	4UB8	o	u	31	PF01716;	PF06514;	1	244	1	104	Photosystem II manganese-stabilizing polypeptide (MSP)	psbO	Photosystem II 12 kDa extrinsic protein (PS II complex 12 kDa extrinsic protein) (PSII-U)	psbU	Thermosynechococcus vulcanus (Synechococcus vulcanus)	Thermosynechococcus vulcanus (Synechococcus vulcanus)	1.95	N	N
allpdb0020	PSBU_THEVL	CY550_THEVL	104	163	4UB8	U	V	40	PF06514;	PF14495;	1	104	27	163	Photosystem II 12 kDa extrinsic protein (PS II complex 12 kDa extrinsic protein) (PSII-U)	psbU	Cytochrome c-550 (Cytochrome c550) (Low-potential cytochrome c)	psbV	Thermosynechococcus vulcanus (Synechococcus vulcanus)	Thermosynechococcus vulcanus (Synechococcus vulcanus)	1.95	N	N
allpdb0021	PSBE_THEVL	PSBY_THEVL	84	34	4UB8	E	R	38	PF00283;PF00284;	PF06298;	1	84	1	34	Cytochrome b559 subunit alpha (PSII reaction center subunit V)	psbE	Photosystem II protein Y (Fragment)	psbY	Thermosynechococcus vulcanus (Synechococcus vulcanus)	Thermosynechococcus vulcanus (Synechococcus vulcanus)	1.95	N	N
allpdb0023	PSBA_THEVL	PSBT_THEVL	360	32	4UB8	A	T	21	PF00124;	PF01405;	1	344	1	31	Photosystem II protein D1 (PSII D1 protein) (EC 1.10.3.9) (Photosystem II Q(B) protein)	psbA psbA-1	Photosystem II reaction center protein T (PSII-T) (PSII-Tc)	psbT	Thermosynechococcus vulcanus (Synechococcus vulcanus)	Thermosynechococcus vulcanus (Synechococcus vulcanus)	1.95	N	N
allpdb0024	PSBE_THEVL	PSBJ_THEVL	84	40	4UB8	e	j	33	PF00283;PF00284;	PF01788;	1	84	2	40	Cytochrome b559 subunit alpha (PSII reaction center subunit V)	psbE	Photosystem II reaction center protein J (PSII-J)	psbJ	Thermosynechococcus vulcanus (Synechococcus vulcanus)	Thermosynechococcus vulcanus (Synechococcus vulcanus)	1.95	N	N
allpdb0025	PSBZ_THEVL	YCF12_THEVL	62	30	4UB8	Z	Y	21	PF01737;	PF05969;	1	62	1	30	Photosystem II reaction center protein Z (PSII-Z)	psbZ	Photosystem II reaction center protein Ycf12 (Fragment)	ycf12 psbY	Thermosynechococcus vulcanus (Synechococcus vulcanus)	Thermosynechococcus vulcanus (Synechococcus vulcanus)	1.95	N	N
allpdb0026	PSBA_THEVL	CY550_THEVL	360	163	4UB8	A	V	33	PF00124;	PF14495;	1	344	27	163	Photosystem II protein D1 (PSII D1 protein) (EC 1.10.3.9) (Photosystem II Q(B) protein)	psbA psbA-1	Cytochrome c-550 (Cytochrome c550) (Low-potential cytochrome c)	psbV	Thermosynechococcus vulcanus (Synechococcus vulcanus)	Thermosynechococcus vulcanus (Synechococcus vulcanus)	1.95	N	N
allpdb0027	PSBT_THEVL	PSBL_THEVL	32	37	4UB8	T	L	33	PF01405;	PF02419;	1	31	1	37	Photosystem II reaction center protein T (PSII-T) (PSII-Tc)	psbT	Photosystem II reaction center protein L (PSII-L)	psbL	Thermosynechococcus vulcanus (Synechococcus vulcanus)	Thermosynechococcus vulcanus (Synechococcus vulcanus)	1.95	N	N
allpdb0028	PSBA_THEVL	PSBB_THEVL	360	505	4UB8	A	B	53	PF00124;	PF00421;	1	344	1	505	Photosystem II protein D1 (PSII D1 protein) (EC 1.10.3.9) (Photosystem II Q(B) protein)	psbA psbA-1	Photosystem II CP47 reaction center protein (PSII 47 kDa protein) (Protein CP-47) (Fragment)	psbB	Thermosynechococcus vulcanus (Synechococcus vulcanus)	Thermosynechococcus vulcanus (Synechococcus vulcanus)	1.95	N	N
allpdb0029	PSBB_THEVL	PSBH_THEVL	505	65	4UB8	B	H	127	PF00421;	PF00737;	1	505	1	65	Photosystem II CP47 reaction center protein (PSII 47 kDa protein) (Protein CP-47) (Fragment)	psbB	Photosystem II reaction center protein H (PSII-H) (Fragment)	psbH	Thermosynechococcus vulcanus (Synechococcus vulcanus)	Thermosynechococcus vulcanus (Synechococcus vulcanus)	1.95	N	N
allpdb0030	PSBA_THEVL	PSBO_THEVL	360	244	4UB8	A	O	41	PF00124;	PF01716;	1	344	1	244	Photosystem II protein D1 (PSII D1 protein) (EC 1.10.3.9) (Photosystem II Q(B) protein)	psbA psbA-1	Photosystem II manganese-stabilizing polypeptide (MSP)	psbO	Thermosynechococcus vulcanus (Synechococcus vulcanus)	Thermosynechococcus vulcanus (Synechococcus vulcanus)	1.95	N	N
allpdb0031	PSBF_THEEB	PSBJ_THEEB	45	40	5H2F	F	J	20	PF00283;	PF01788;	13	45	1	40	Cytochrome b559 subunit beta (PSII reaction center subunit VI)	psbF tsr1542	Photosystem II reaction center protein J (PSII-J)	psbJ tsr1544	Thermosynechococcus elongatus (strain BP-1)	Thermosynechococcus elongatus (strain BP-1)	2.2	N	N
allpdb0033	RFC1_YEAST	PCNA_YEAST	861	258	1SXJ	A	G	71	PF00004;PF00533;PF08519;	PF02747;PF00705;	295	785	1	258	Replication factor C subunit 1 (Replication factor C1) (Activator 1 95 kDa subunit) (Cell division control protein 44)	RFC1 CDC44 YOR217W YOR50-7	Proliferating cell nuclear antigen (PCNA)	POL30 YBR088C YBR0811	Saccharomyces cerevisiae (strain ATCC 204508 / S288c) (Baker's yeast)	Saccharomyces cerevisiae (strain ATCC 204508 / S288c) (Baker's yeast)	2.85	N	N
allpdb0034	RFC4_YEAST	PCNA_YEAST	323	258	1SXJ	B	G	19	PF00004;PF08542;	PF02747;PF00705;	1	323	1	258	Replication factor C subunit 4 (Replication factor C4) (Activator 1 37 kDa subunit)	RFC4 YOL094C O0923	Proliferating cell nuclear antigen (PCNA)	POL30 YBR088C YBR0811	Saccharomyces cerevisiae (strain ATCC 204508 / S288c) (Baker's yeast)	Saccharomyces cerevisiae (strain ATCC 204508 / S288c) (Baker's yeast)	2.85	N	N
allpdb0036	H2A1B_HUMAN	H4_HUMAN	130	103	3WTP	C	F	23	PF00125;PF16211;	PF15511;	1	130	1	103	Histone H2A type 1-B/E (Histone H2A.2) (Histone H2A/a) (Histone H2A/m)	HIST1H2AB H2AFM; HIST1H2AE H2AFA	Histone H4	HIST1H4A H4/A H4FA; HIST1H4B H4/I H4FI; HIST1H4C H4/G H4FG; HIST1H4D H4/B H4FB; HIST1H4E H4/J H4FJ; HIST1H4F H4/C H4FC; HIST1H4H H4/H H4FH; HIST1H4I H4/M H4FM; HIST1H4J H4/E H4FE; HIST1H4K H4/D H4FD; HIST1H4L H4/K H4FK; HIST2H4A H4/N H4F2 H4FN HIST2H4; HIST2H4B H4/O H4FO; HIST4H4	Homo sapiens (Human)	Homo sapiens (Human)	2.67	Y	N
allpdb0037	H2B1J_HUMAN	H4_HUMAN	126	103	3WTP	H	F	23	PF00125;	PF15511;	1	126	1	103	Histone H2B type 1-J (Histone H2B.1) (Histone H2B.r) (H2B/r)	HIST1H2BJ H2BFR	Histone H4	HIST1H4A H4/A H4FA; HIST1H4B H4/I H4FI; HIST1H4C H4/G H4FG; HIST1H4D H4/B H4FB; HIST1H4E H4/J H4FJ; HIST1H4F H4/C H4FC; HIST1H4H H4/H H4FH; HIST1H4I H4/M H4FM; HIST1H4J H4/E H4FE; HIST1H4K H4/D H4FD; HIST1H4L H4/K H4FK; HIST2H4A H4/N H4F2 H4FN HIST2H4; HIST2H4B H4/O H4FO; HIST4H4	Homo sapiens (Human)	Homo sapiens (Human)	2.67	Y	N
allpdb0039	CY1_BOVIN	QCR6_BOVIN	325	91	2FYU	D	H	70	PF02167;	PF02320;	85	325	14	91	Cytochrome c1, heme protein, mitochondrial (Complex III subunit 4) (Complex III subunit IV) (Cytochrome b-c1 complex subunit 4) (Ubiquinol-cytochrome-c reductase complex cytochrome c1 subunit) (Cytochrome c-1)	CYC1	Cytochrome b-c1 complex subunit 6, mitochondrial (Complex III subunit 6) (Complex III subunit VIII) (Cytochrome c1 non-heme 11 kDa protein) (Mitochondrial hinge protein) (Ubiquinol-cytochrome c reductase complex 11 kDa protein)	UQCRH	Bos taurus (Bovine)	Bos taurus (Bovine)	2.26	N	N
allpdb0040	CY1_BOVIN	QCR8_BOVIN	325	82	2FYU	D	G	49	PF02167;	PF02939;	85	325	2	82	Cytochrome c1, heme protein, mitochondrial (Complex III subunit 4) (Complex III subunit IV) (Cytochrome b-c1 complex subunit 4) (Ubiquinol-cytochrome-c reductase complex cytochrome c1 subunit) (Cytochrome c-1)	CYC1	Cytochrome b-c1 complex subunit 8 (Complex III subunit 8) (Complex III subunit VIII) (Ubiquinol-cytochrome c reductase complex 9.5 kDa protein) (Ubiquinol-cytochrome c reductase complex ubiquinone-binding protein QP-C)	UQCRQ	Bos taurus (Bovine)	Bos taurus (Bovine)	2.26	N	N
allpdb0041	CY1_BOVIN	QCR9_BOVIN	325	64	2FYU	D	J	55	PF02167;	PF05365;	85	325	2	63	Cytochrome c1, heme protein, mitochondrial (Complex III subunit 4) (Complex III subunit IV) (Cytochrome b-c1 complex subunit 4) (Ubiquinol-cytochrome-c reductase complex cytochrome c1 subunit) (Cytochrome c-1)	CYC1	Cytochrome b-c1 complex subunit 9 (Complex III subunit 9) (Complex III subunit X) (Cytochrome c1 non-heme 7 kDa protein) (Ubiquinol-cytochrome c reductase complex 7.2 kDa protein)	UQCR10	Bos taurus (Bovine)	Bos taurus (Bovine)	2.26	N	N
allpdb0042	CYB_BOVIN	CY1_BOVIN	379	325	2FYU	C	D	96	PF00032;PF00033;	PF02167;	1	379	85	325	Cytochrome b (Complex III subunit 3) (Complex III subunit III) (Cytochrome b-c1 complex subunit 3) (Ubiquinol-cytochrome-c reductase complex cytochrome b subunit)	MT-CYB COB CYTB MTCYB	Cytochrome c1, heme protein, mitochondrial (Complex III subunit 4) (Complex III subunit IV) (Cytochrome b-c1 complex subunit 4) (Ubiquinol-cytochrome-c reductase complex cytochrome c1 subunit) (Cytochrome c-1)	CYC1	Bos taurus (Bovine)	Bos taurus (Bovine)	2.26	N	N
allpdb0043	CYB_BOVIN	UCRI_BOVIN	379	274	2FYU	C	E	81	PF00032;PF00033;	PF00355;PF09165;PF02921;	1	379	1	274	Cytochrome b (Complex III subunit 3) (Complex III subunit III) (Cytochrome b-c1 complex subunit 3) (Ubiquinol-cytochrome-c reductase complex cytochrome b subunit)	MT-CYB COB CYTB MTCYB	Cytochrome b-c1 complex subunit Rieske, mitochondrial (EC 1.10.2.2) (Complex III subunit 5) (Cytochrome b-c1 complex subunit 5) (Rieske iron-sulfur protein) (RISP) (Rieske protein UQCRFS1) (Ubiquinol-cytochrome c reductase iron-sulfur subunit) [Cleaved into: Cytochrome b-c1 complex subunit 9 (Su9) (Subunit 9) (8 kDa subunit 9) (Complex III subunit IX) (Cytochrome b-c1 complex subunit 11) (Ubiquin…	UQCRFS1	Bos taurus (Bovine)	Bos taurus (Bovine)	2.26	N	N
allpdb0044	CYB_BOVIN	QCR7_BOVIN	379	111	2FYU	C	F	78	PF00032;PF00033;	PF02271;	1	379	2	111	Cytochrome b (Complex III subunit 3) (Complex III subunit III) (Cytochrome b-c1 complex subunit 3) (Ubiquinol-cytochrome-c reductase complex cytochrome b subunit)	MT-CYB COB CYTB MTCYB	Cytochrome b-c1 complex subunit 7 (Complex III subunit 7) (Complex III subunit VII) (QP-C) (Ubiquinol-cytochrome c reductase complex 14 kDa protein)	UQCRB	Bos taurus (Bovine)	Bos taurus (Bovine)	2.26	N	N
allpdb0045	UCRI_BOVIN	QCR1_BOVIN	274	480	2FYU	I	A	90	PF00355;PF09165;PF02921;	PF00675;PF05193;	1	274	35	480	Cytochrome b-c1 complex subunit Rieske, mitochondrial (EC 1.10.2.2) (Complex III subunit 5) (Cytochrome b-c1 complex subunit 5) (Rieske iron-sulfur protein) (RISP) (Rieske protein UQCRFS1) (Ubiquinol-cytochrome c reductase iron-sulfur subunit) [Cleaved into: Cytochrome b-c1 complex subunit 9 (Su9) (Subunit 9) (8 kDa subunit 9) (Complex III subunit IX) (Cytochrome b-c1 complex subunit 11) (Ubiquin…	UQCRFS1	Cytochrome b-c1 complex subunit 1, mitochondrial (Complex III subunit 1) (Core protein I) (Ubiquinol-cytochrome-c reductase complex core protein 1)	UQCRC1	Bos taurus (Bovine)	Bos taurus (Bovine)	2.26	N	N
allpdb0046	CYB_BOVIN	QCR8_BOVIN	379	82	2FYU	C	G	62	PF00032;PF00033;	PF02939;	1	379	2	82	Cytochrome b (Complex III subunit 3) (Complex III subunit III) (Cytochrome b-c1 complex subunit 3) (Ubiquinol-cytochrome-c reductase complex cytochrome b subunit)	MT-CYB COB CYTB MTCYB	Cytochrome b-c1 complex subunit 8 (Complex III subunit 8) (Complex III subunit VIII) (Ubiquinol-cytochrome c reductase complex 9.5 kDa protein) (Ubiquinol-cytochrome c reductase complex ubiquinone-binding protein QP-C)	UQCRQ	Bos taurus (Bovine)	Bos taurus (Bovine)	2.26	N	N
allpdb0047	QCR9_BOVIN	QCR10_BOVIN	64	56	2FYU	J	K	35	PF05365;	PF08997;	2	63	1	56	Cytochrome b-c1 complex subunit 9 (Complex III subunit 9) (Complex III subunit X) (Cytochrome c1 non-heme 7 kDa protein) (Ubiquinol-cytochrome c reductase complex 7.2 kDa protein)	UQCR10	Cytochrome b-c1 complex subunit 10 (Complex III subunit 10) (Complex III subunit XI) (Ubiquinol-cytochrome c reductase complex 6.4 kDa protein)	UQCR11 UQCR	Bos taurus (Bovine)	Bos taurus (Bovine)	2.26	N	N
allpdb0048	CYB_BOVIN	QCR1_BOVIN	379	480	2FYU	C	A	24	PF00032;PF00033;	PF00675;PF05193;	1	379	35	480	Cytochrome b (Complex III subunit 3) (Complex III subunit III) (Cytochrome b-c1 complex subunit 3) (Ubiquinol-cytochrome-c reductase complex cytochrome b subunit)	MT-CYB COB CYTB MTCYB	Cytochrome b-c1 complex subunit 1, mitochondrial (Complex III subunit 1) (Core protein I) (Ubiquinol-cytochrome-c reductase complex core protein 1)	UQCRC1	Bos taurus (Bovine)	Bos taurus (Bovine)	2.26	N	N
allpdb0049	QCR1_BOVIN	QCR10_BOVIN	480	56	2FYU	A	K	22	PF00675;PF05193;	PF08997;	35	480	1	56	Cytochrome b-c1 complex subunit 1, mitochondrial (Complex III subunit 1) (Core protein I) (Ubiquinol-cytochrome-c reductase complex core protein 1)	UQCRC1	Cytochrome b-c1 complex subunit 10 (Complex III subunit 10) (Complex III subunit XI) (Ubiquinol-cytochrome c reductase complex 6.4 kDa protein)	UQCR11 UQCR	Bos taurus (Bovine)	Bos taurus (Bovine)	2.26	N	N
allpdb0050	QCR1_BOVIN	QCR8_BOVIN	480	82	2FYU	A	G	65	PF00675;PF05193;	PF02939;	35	480	2	82	Cytochrome b-c1 complex subunit 1, mitochondrial (Complex III subunit 1) (Core protein I) (Ubiquinol-cytochrome-c reductase complex core protein 1)	UQCRC1	Cytochrome b-c1 complex subunit 8 (Complex III subunit 8) (Complex III subunit VIII) (Ubiquinol-cytochrome c reductase complex 9.5 kDa protein) (Ubiquinol-cytochrome c reductase complex ubiquinone-binding protein QP-C)	UQCRQ	Bos taurus (Bovine)	Bos taurus (Bovine)	2.26	N	N
allpdb0051	QCR7_BOVIN	QCR8_BOVIN	111	82	2FYU	F	G	21	PF02271;	PF02939;	2	111	2	82	Cytochrome b-c1 complex subunit 7 (Complex III subunit 7) (Complex III subunit VII) (QP-C) (Ubiquinol-cytochrome c reductase complex 14 kDa protein)	UQCRB	Cytochrome b-c1 complex subunit 8 (Complex III subunit 8) (Complex III subunit VIII) (Ubiquinol-cytochrome c reductase complex 9.5 kDa protein) (Ubiquinol-cytochrome c reductase complex ubiquinone-binding protein QP-C)	UQCRQ	Bos taurus (Bovine)	Bos taurus (Bovine)	2.26	N	N
allpdb0052	UCRI_CHICK	D0VX26_CHICK	272	241	3L75	E	D	42	PF00355;PF09165;PF02921;	PF02167;	45	272	1	241	Cytochrome b-c1 complex subunit Rieske, mitochondrial (EC 1.10.2.2) (Complex III subunit 5) (Cytochrome b-c1 complex subunit 5) (Rieske iron-sulfur protein) (RISP) (Rieske protein UQCRFS1) (Ubiquinol-cytochrome c reductase iron-sulfur subunit) [Cleaved into: Cytochrome b-c1 complex subunit 9 (Su9) (Subunit 9) (Complex III subunit IX)]	UQCRFS1 RCJMB04_5b19	Mitochondrial cytochrome c1, heme protein (EC 1.10.2.2)		Gallus gallus (Chicken)	Gallus gallus (Chicken)	2.79	N	N
allpdb0053	UCRI_CHICK	D0VX32_CHICK	272	81	3L75	R	T	34	PF00355;PF09165;PF02921;	PF02939;	45	272	1	81	Cytochrome b-c1 complex subunit Rieske, mitochondrial (EC 1.10.2.2) (Complex III subunit 5) (Cytochrome b-c1 complex subunit 5) (Rieske iron-sulfur protein) (RISP) (Rieske protein UQCRFS1) (Ubiquinol-cytochrome c reductase iron-sulfur subunit) [Cleaved into: Cytochrome b-c1 complex subunit 9 (Su9) (Subunit 9) (Complex III subunit IX)]	UQCRFS1 RCJMB04_5b19	Mitochondrial ubiquinol-cytochrome c reductase ubiquinone-binding protein qp-c (EC 1.10.2.2)		Gallus gallus (Chicken)	Gallus gallus (Chicken)	2.79	N	N
allpdb0054	UCRI_CHICK	D0VX27_CHICK	272	61	3L75	E	J	40	PF00355;PF09165;PF02921;	PF05365;	45	272	1	61	Cytochrome b-c1 complex subunit Rieske, mitochondrial (EC 1.10.2.2) (Complex III subunit 5) (Cytochrome b-c1 complex subunit 5) (Rieske iron-sulfur protein) (RISP) (Rieske protein UQCRFS1) (Ubiquinol-cytochrome c reductase iron-sulfur subunit) [Cleaved into: Cytochrome b-c1 complex subunit 9 (Su9) (Subunit 9) (Complex III subunit IX)]	UQCRFS1 RCJMB04_5b19	Mitochondrial ubiquinol-cytochrome c reductase 7.2 kda protein (EC 1.10.2.2)		Gallus gallus (Chicken)	Gallus gallus (Chicken)	2.79	N	N
allpdb0055	D0VX28_CHICK	D0VX32_CHICK	77	81	3L75	H	G	23	PF02320;	PF02939;	1	77	1	81	Cytochrome b-c1 complex subunit 6		Mitochondrial ubiquinol-cytochrome c reductase ubiquinone-binding protein qp-c (EC 1.10.2.2)		Gallus gallus (Chicken)	Gallus gallus (Chicken)	2.79	N	N
allpdb0056	D0VX26_CHICK	D0VX30_CHICK	241	110	3L75	Q	S	22	PF02167;	PF02271;	1	241	1	110	Mitochondrial cytochrome c1, heme protein (EC 1.10.2.2)		Cytochrome b-c1 complex subunit 7		Gallus gallus (Chicken)	Gallus gallus (Chicken)	2.79	N	N
allpdb0057	PSAD_THEEB	PSAC_THEEB	139	81	1JB0	D	C	105	PF02531;	PF12838;	2	139	2	81	Photosystem I reaction center subunit II (Photosystem I 16 kDa polypeptide) (PSI-D)	psaD tll1724	Photosystem I iron-sulfur center (EC 1.97.1.12) (9 kDa polypeptide) (PSI-C) (Photosystem I subunit VII) (PsaC)	psaC tsl1013	Thermosynechococcus elongatus (strain BP-1)	Thermosynechococcus elongatus (strain BP-1)	2.5	N	N
allpdb0058	PSAJ_THEEB	PSAF_THEEB	41	164	1JB0	J	F	49	PF01701;	PF02507;	1	41	1	164	Photosystem I reaction center subunit IX	psaJ tsr2412	Photosystem I reaction center subunit III (PSI-F)	psaF tlr2411	Thermosynechococcus elongatus (strain BP-1)	Thermosynechococcus elongatus (strain BP-1)	2.5	N	N
allpdb0059	PSAA_THEEB	PSAC_THEEB	755	81	1JB0	A	C	31	PF00223;	PF12838;	1	755	2	81	Photosystem I P700 chlorophyll a apoprotein A1 (EC 1.97.1.12) (PsaA)	psaA tlr0731	Photosystem I iron-sulfur center (EC 1.97.1.12) (9 kDa polypeptide) (PSI-C) (Photosystem I subunit VII) (PsaC)	psaC tsl1013	Thermosynechococcus elongatus (strain BP-1)	Thermosynechococcus elongatus (strain BP-1)	2.5	N	N
allpdb0060	PSAD_THEEB	PSAL_THEEB	139	155	1JB0	D	L	31	PF02531;	PF02605;	2	139	2	155	Photosystem I reaction center subunit II (Photosystem I 16 kDa polypeptide) (PSI-D)	psaD tll1724	Photosystem I reaction center subunit XI (PSI subunit V) (PSI-L)	psaL tlr2404	Thermosynechococcus elongatus (strain BP-1)	Thermosynechococcus elongatus (strain BP-1)	2.5	N	N
allpdb0061	PSAA_THEEB	PSAD_THEEB	755	139	1JB0	A	D	61	PF00223;	PF02531;	1	755	2	139	Photosystem I P700 chlorophyll a apoprotein A1 (EC 1.97.1.12) (PsaA)	psaA tlr0731	Photosystem I reaction center subunit II (Photosystem I 16 kDa polypeptide) (PSI-D)	psaD tll1724	Thermosynechococcus elongatus (strain BP-1)	Thermosynechococcus elongatus (strain BP-1)	2.5	N	N
allpdb0062	PSAE_THEEB	PSAC_THEEB	76	81	1JB0	E	C	31	PF02427;	PF12838;	2	76	2	81	Photosystem I reaction center subunit IV (Photosystem I 8.1 kDa protein) (p30 protein)	psaE tsl1567	Photosystem I iron-sulfur center (EC 1.97.1.12) (9 kDa polypeptide) (PSI-C) (Photosystem I subunit VII) (PsaC)	psaC tsl1013	Thermosynechococcus elongatus (strain BP-1)	Thermosynechococcus elongatus (strain BP-1)	2.5	N	N
allpdb0063	PSAA_THEEB	PSAE_THEEB	755	76	1JB0	A	E	38	PF00223;	PF02427;	1	755	2	76	Photosystem I P700 chlorophyll a apoprotein A1 (EC 1.97.1.12) (PsaA)	psaA tlr0731	Photosystem I reaction center subunit IV (Photosystem I 8.1 kDa protein) (p30 protein)	psaE tsl1567	Thermosynechococcus elongatus (strain BP-1)	Thermosynechococcus elongatus (strain BP-1)	2.5	N	N
allpdb0064	PSAA_THEEB	PSAF_THEEB	755	164	1JB0	A	F	52	PF00223;	PF02507;	1	755	1	164	Photosystem I P700 chlorophyll a apoprotein A1 (EC 1.97.1.12) (PsaA)	psaA tlr0731	Photosystem I reaction center subunit III (PSI-F)	psaF tlr2411	Thermosynechococcus elongatus (strain BP-1)	Thermosynechococcus elongatus (strain BP-1)	2.5	N	N
allpdb0065	TPPC3_MOUSE	TPPC1_MOUSE	180	145	2J3T	A	C	54	PF04051;	PF04099;	1	180	1	145	Trafficking protein particle complex subunit 3 (BET3 homolog)	Trappc3 Bet3	Trafficking protein particle complex subunit 1	Trappc1	Mus musculus (Mouse)	Mus musculus (Mouse)	2.4	N	N
allpdb0066	ARP3_BOVIN	ARPC4_BOVIN	418	168	1K8K	A	F	22	PF00022;	PF05856;	1	418	1	168	Actin-related protein 3 (Actin-2) (Actin-like protein 3)	ACTR3 ARP3	Actin-related protein 2/3 complex subunit 4 (Arp2/3 complex 20 kDa subunit) (p20-ARC)	ARPC4	Bos taurus (Bovine)	Bos taurus (Bovine)	2	N	N
allpdb0067	ARPC2_BOVIN	ARPC4_BOVIN	300	168	1K8K	D	F	126	PF04045;	PF05856;	1	300	1	168	Actin-related protein 2/3 complex subunit 2 (Arp2/3 complex 34 kDa subunit) (p34-ARC)	ARPC2	Actin-related protein 2/3 complex subunit 4 (Arp2/3 complex 20 kDa subunit) (p20-ARC)	ARPC4	Bos taurus (Bovine)	Bos taurus (Bovine)	2	N	N
allpdb0068	ARP3_BOVIN	ARPC3_BOVIN	418	178	1K8K	A	E	52	PF00022;	PF04062;	1	418	1	178	Actin-related protein 3 (Actin-2) (Actin-like protein 3)	ACTR3 ARP3	Actin-related protein 2/3 complex subunit 3 (Arp2/3 complex 21 kDa subunit) (p21-ARC)	ARPC3	Bos taurus (Bovine)	Bos taurus (Bovine)	2	N	N
allpdb0069	ARC1B_BOVIN	ARPC4_BOVIN	372	168	1K8K	C	F	72	PF00400;	PF05856;	1	372	1	168	Actin-related protein 2/3 complex subunit 1B (Arp2/3 complex 41 kDa subunit) (p41-ARC)	ARPC1B	Actin-related protein 2/3 complex subunit 4 (Arp2/3 complex 20 kDa subunit) (p20-ARC)	ARPC4	Bos taurus (Bovine)	Bos taurus (Bovine)	2	N	N
allpdb0070	ARP3_BOVIN	ARPC2_BOVIN	418	300	1K8K	A	D	111	PF00022;	PF04045;	1	418	1	300	Actin-related protein 3 (Actin-2) (Actin-like protein 3)	ACTR3 ARP3	Actin-related protein 2/3 complex subunit 2 (Arp2/3 complex 34 kDa subunit) (p34-ARC)	ARPC2	Bos taurus (Bovine)	Bos taurus (Bovine)	2	N	N
allpdb0071	ARPC5_BOVIN	ARPC4_BOVIN	151	168	1K8K	G	F	57	PF04699;	PF05856;	1	151	1	168	Actin-related protein 2/3 complex subunit 5 (Arp2/3 complex 16 kDa subunit) (p16-ARC)	ARPC5	Actin-related protein 2/3 complex subunit 4 (Arp2/3 complex 20 kDa subunit) (p20-ARC)	ARPC4	Bos taurus (Bovine)	Bos taurus (Bovine)	2	N	N
allpdb0072	ARC1B_BOVIN	ARPC5_BOVIN	372	151	1K8K	C	G	53	PF00400;	PF04699;	1	372	1	151	Actin-related protein 2/3 complex subunit 1B (Arp2/3 complex 41 kDa subunit) (p41-ARC)	ARPC1B	Actin-related protein 2/3 complex subunit 5 (Arp2/3 complex 16 kDa subunit) (p16-ARC)	ARPC5	Bos taurus (Bovine)	Bos taurus (Bovine)	2	N	N
allpdb0073	COX1_BOVIN	COX5B_BOVIN	514	129	2Y69	N	S	91	PF00115;	PF01215;	1	514	1	129	Cytochrome c oxidase subunit 1 (EC 1.9.3.1) (Cytochrome c oxidase polypeptide I)	MT-CO1 COI COXI MTCO1	Cytochrome c oxidase subunit 5B, mitochondrial (Cytochrome c oxidase polypeptide VIa) (Cytochrome c oxidase polypeptide Vb)	COX5B	Bos taurus (Bovine)	Bos taurus (Bovine)	1.95	N	N
allpdb0074	COX5A_BOVIN	COX6C_BOVIN	152	74	2Y69	E	I	38	PF02284;	PF02937;	1	152	1	74	Cytochrome c oxidase subunit 5A, mitochondrial (Cytochrome c oxidase polypeptide Va)	COX5A	Cytochrome c oxidase subunit 6C (Cytochrome c oxidase polypeptide VIc) (Cytochrome c oxidase subunit STA)	COX6C	Bos taurus (Bovine)	Bos taurus (Bovine)	1.95	N	N
allpdb0075	COX2_BOVIN	COX6C_BOVIN	227	74	2Y69	B	I	95	PF00116;PF02790;	PF02937;	1	227	1	74	Cytochrome c oxidase subunit 2 (Cytochrome c oxidase polypeptide II)	MT-CO2 COII COXII MTCO2	Cytochrome c oxidase subunit 6C (Cytochrome c oxidase polypeptide VIc) (Cytochrome c oxidase subunit STA)	COX6C	Bos taurus (Bovine)	Bos taurus (Bovine)	1.95	N	N
allpdb0076	COX5A_BOVIN	COX41_BOVIN	152	169	2Y69	E	D	89	PF02284;	PF02936;	1	152	1	169	Cytochrome c oxidase subunit 5A, mitochondrial (Cytochrome c oxidase polypeptide Va)	COX5A	Cytochrome c oxidase subunit 4 isoform 1, mitochondrial (Cytochrome c oxidase polypeptide IV) (Cytochrome c oxidase subunit IV isoform 1) (COX IV-1)	COX4I1 COX4	Bos taurus (Bovine)	Bos taurus (Bovine)	1.95	N	N
allpdb0077	COX2_BOVIN	COX5A_BOVIN	227	152	2Y69	B	E	21	PF00116;PF02790;	PF02284;	1	227	1	152	Cytochrome c oxidase subunit 2 (Cytochrome c oxidase polypeptide II)	MT-CO2 COII COXII MTCO2	Cytochrome c oxidase subunit 5A, mitochondrial (Cytochrome c oxidase polypeptide Va)	COX5A	Bos taurus (Bovine)	Bos taurus (Bovine)	1.95	N	N
allpdb0078	COX2_BOVIN	CX6B1_BOVIN	227	86	2Y69	O	U	79	PF00116;PF02790;	PF02297;	1	227	1	86	Cytochrome c oxidase subunit 2 (Cytochrome c oxidase polypeptide II)	MT-CO2 COII COXII MTCO2	Cytochrome c oxidase subunit 6B1 (Cytochrome c oxidase polypeptide VII) (Cytochrome c oxidase subunit AED) (Cytochrome c oxidase subunit VIb isoform 1) (COX VIb-1)	COX6B1 COX6B	Bos taurus (Bovine)	Bos taurus (Bovine)	1.95	N	N
allpdb0079	COX8B_BOVIN	COX7C_BOVIN	70	63	2Y69	M	L	30	PF02285;	PF02935;	1	70	1	63	Cytochrome c oxidase subunit 8B, mitochondrial (Cytochrome c oxidase polypeptide VIII-heart) (Cytochrome c oxidase subunit 8-1) (Cytochrome c oxidase subunit 8H) (IX) (VIIIb)	COX8B COX8H	Cytochrome c oxidase subunit 7C, mitochondrial (Cytochrome c oxidase polypeptide VIIIA) (Cytochrome c oxidase polypeptide VIIc)	COX7C COX7CP1	Bos taurus (Bovine)	Bos taurus (Bovine)	1.95	N	N
allpdb0080	COX1_BOVIN	COX8B_BOVIN	514	70	2Y69	A	M	69	PF00115;	PF02285;	1	514	1	70	Cytochrome c oxidase subunit 1 (EC 1.9.3.1) (Cytochrome c oxidase polypeptide I)	MT-CO1 COI COXI MTCO1	Cytochrome c oxidase subunit 8B, mitochondrial (Cytochrome c oxidase polypeptide VIII-heart) (Cytochrome c oxidase subunit 8-1) (Cytochrome c oxidase subunit 8H) (IX) (VIIIb)	COX8B COX8H	Bos taurus (Bovine)	Bos taurus (Bovine)	1.95	N	N
allpdb0081	COX3_BOVIN	CX6A2_BOVIN	261	97	2Y69	C	G	108	PF00510;	PF02046;	1	261	1	97	Cytochrome c oxidase subunit 3 (Cytochrome c oxidase polypeptide III)	MT-CO3 COIII COXIII MTCO3	Cytochrome c oxidase subunit 6A2, mitochondrial (Cytochrome c oxidase polypeptide VIa-heart) (COXVIAH) (Cytochrome c oxidase polypeptide VIb)	COX6A2 COX6A	Bos taurus (Bovine)	Bos taurus (Bovine)	1.95	N	N
allpdb0082	COX1_BOVIN	COX41_BOVIN	514	169	2Y69	A	D	77	PF00115;	PF02936;	1	514	1	169	Cytochrome c oxidase subunit 1 (EC 1.9.3.1) (Cytochrome c oxidase polypeptide I)	MT-CO1 COI COXI MTCO1	Cytochrome c oxidase subunit 4 isoform 1, mitochondrial (Cytochrome c oxidase polypeptide IV) (Cytochrome c oxidase subunit IV isoform 1) (COX IV-1)	COX4I1 COX4	Bos taurus (Bovine)	Bos taurus (Bovine)	1.95	N	N
allpdb0083	COX1_BOVIN	COX2_BOVIN	514	227	2Y69	A	B	248	PF00115;	PF00116;PF02790;	1	514	1	227	Cytochrome c oxidase subunit 1 (EC 1.9.3.1) (Cytochrome c oxidase polypeptide I)	MT-CO1 COI COXI MTCO1	Cytochrome c oxidase subunit 2 (Cytochrome c oxidase polypeptide II)	MT-CO2 COII COXII MTCO2	Bos taurus (Bovine)	Bos taurus (Bovine)	1.95	N	N
allpdb0084	COX2_BOVIN	COX41_BOVIN	227	169	2Y69	B	D	55	PF00116;PF02790;	PF02936;	1	227	1	169	Cytochrome c oxidase subunit 2 (Cytochrome c oxidase polypeptide II)	MT-CO2 COII COXII MTCO2	Cytochrome c oxidase subunit 4 isoform 1, mitochondrial (Cytochrome c oxidase polypeptide IV) (Cytochrome c oxidase subunit IV isoform 1) (COX IV-1)	COX4I1 COX4	Bos taurus (Bovine)	Bos taurus (Bovine)	1.95	N	N
allpdb0085	COX41_BOVIN	COX7B_BOVIN	169	80	2Y69	Q	X	88	PF02936;	PF05392;	1	169	1	80	Cytochrome c oxidase subunit 4 isoform 1, mitochondrial (Cytochrome c oxidase polypeptide IV) (Cytochrome c oxidase subunit IV isoform 1) (COX IV-1)	COX4I1 COX4	Cytochrome c oxidase subunit 7B, mitochondrial (Cytochrome c oxidase polypeptide VIIb) (IHQ)	COX7B	Bos taurus (Bovine)	Bos taurus (Bovine)	1.95	N	N
allpdb0086	COX3_BOVIN	COX5B_BOVIN	261	129	2Y69	P	S	65	PF00510;	PF01215;	1	261	1	129	Cytochrome c oxidase subunit 3 (Cytochrome c oxidase polypeptide III)	MT-CO3 COIII COXIII MTCO3	Cytochrome c oxidase subunit 5B, mitochondrial (Cytochrome c oxidase polypeptide VIa) (Cytochrome c oxidase polypeptide Vb)	COX5B	Bos taurus (Bovine)	Bos taurus (Bovine)	1.95	N	N
allpdb0087	COX1_BOVIN	CX6A2_BOVIN	514	97	2Y69	A	T	50	PF00115;	PF02046;	1	514	1	97	Cytochrome c oxidase subunit 1 (EC 1.9.3.1) (Cytochrome c oxidase polypeptide I)	MT-CO1 COI COXI MTCO1	Cytochrome c oxidase subunit 6A2, mitochondrial (Cytochrome c oxidase polypeptide VIa-heart) (COXVIAH) (Cytochrome c oxidase polypeptide VIb)	COX6A2 COX6A	Bos taurus (Bovine)	Bos taurus (Bovine)	1.95	N	N
allpdb0088	COX1_BOVIN	COX7C_BOVIN	514	63	2Y69	N	Y	101	PF00115;	PF02935;	1	514	1	63	Cytochrome c oxidase subunit 1 (EC 1.9.3.1) (Cytochrome c oxidase polypeptide I)	MT-CO1 COI COXI MTCO1	Cytochrome c oxidase subunit 7C, mitochondrial (Cytochrome c oxidase polypeptide VIIIA) (Cytochrome c oxidase polypeptide VIIc)	COX7C COX7CP1	Bos taurus (Bovine)	Bos taurus (Bovine)	1.95	N	N
allpdb0089	COX1_BOVIN	COX3_BOVIN	514	261	2Y69	N	P	170	PF00115;	PF00510;	1	514	1	261	Cytochrome c oxidase subunit 1 (EC 1.9.3.1) (Cytochrome c oxidase polypeptide I)	MT-CO1 COI COXI MTCO1	Cytochrome c oxidase subunit 3 (Cytochrome c oxidase polypeptide III)	MT-CO3 COIII COXIII MTCO3	Bos taurus (Bovine)	Bos taurus (Bovine)	1.95	N	N
allpdb0090	O28416_ARCFU	CMR3_PYRFU	355	322	3X1L	C	B	77	PF03787;	PF09700;	1	355	1	322	Uncharacterized protein	AF_1863	CRISPR system Cmr subunit Cmr3 (CRISPR type III-B/RAMP module-associated protein Cmr3)	cmr3 PF1128	Archaeoglobus fulgidus (strain ATCC 49558 / VC-16 / DSM 4304 / JCM 9628 / NBRC 100126)	Pyrococcus furiosus (strain ATCC 43587 / DSM 3638 / JCM 8422 / Vc1)	2.1	Y	Y
allpdb0091	O28416_ARCFU	CMR5_ARCFU	355	155	3X1L	D	G	31	PF03787;	PF09701;	1	355	1	155	Uncharacterized protein	AF_1863	CRISPR system Cmr subunit Cmr5 (CRISPR type III-B/RAMP module-associated protein Cmr5)	cmr5 AF_1862	Archaeoglobus fulgidus (strain ATCC 49558 / VC-16 / DSM 4304 / JCM 9628 / NBRC 100126)	Archaeoglobus fulgidus (strain ATCC 49558 / VC-16 / DSM 4304 / JCM 9628 / NBRC 100126)	2.1	Y	Y
allpdb0092	CMR3_PYRFU	CMR2_PYRFU	322	871	3X1L	B	A	134	PF09700;	PF12469;	1	322	216	871	CRISPR system Cmr subunit Cmr3 (CRISPR type III-B/RAMP module-associated protein Cmr3)	cmr3 PF1128	CRISPR system Cmr subunit Cmr2 (CRISPR-associated protein Cas10/Cmr2, subtype III-B)	cmr2 PF1129	Pyrococcus furiosus (strain ATCC 43587 / DSM 3638 / JCM 8422 / Vc1)	Pyrococcus furiosus (strain ATCC 43587 / DSM 3638 / JCM 8422 / Vc1)	2.1	Y	Y
allpdb0093	CMR5_ARCFU	CMR2_PYRFU	155	871	3X1L	F	A	34	PF09701;	PF12469;	1	155	216	871	CRISPR system Cmr subunit Cmr5 (CRISPR type III-B/RAMP module-associated protein Cmr5)	cmr5 AF_1862	CRISPR system Cmr subunit Cmr2 (CRISPR-associated protein Cas10/Cmr2, subtype III-B)	cmr2 PF1129	Archaeoglobus fulgidus (strain ATCC 49558 / VC-16 / DSM 4304 / JCM 9628 / NBRC 100126)	Pyrococcus furiosus (strain ATCC 43587 / DSM 3638 / JCM 8422 / Vc1)	2.1	Y	Y
allpdb0094	O28416_ARCFU	CMR2_PYRFU	355	871	3X1L	C	A	19	PF03787;	PF12469;	1	355	216	871	Uncharacterized protein	AF_1863	CRISPR system Cmr subunit Cmr2 (CRISPR-associated protein Cas10/Cmr2, subtype III-B)	cmr2 PF1129	Archaeoglobus fulgidus (strain ATCC 49558 / VC-16 / DSM 4304 / JCM 9628 / NBRC 100126)	Pyrococcus furiosus (strain ATCC 43587 / DSM 3638 / JCM 8422 / Vc1)	2.1	Y	Y
allpdb0097	TOX4_BORPE	TOX5_BORPE	152	133	1PRT	E	F	58	PF09275;	PF09276;	43	152	36	133	Pertussis toxin subunit 4 (PTX S4) (Islet-activating protein S4) (IAP S4)	ptxD BP3785	Pertussis toxin subunit 5 (PTX S5) (Islet-activating protein S5) (IAP S5)	ptxE BP3786	Bordetella pertussis (strain Tohama I / ATCC BAA-589 / NCTC 13251)	Bordetella pertussis (strain Tohama I / ATCC BAA-589 / NCTC 13251)	2.9	N	N
allpdb0098	TOX2_BORPE	TOX5_BORPE	226	133	1PRT	B	F	72	PF03440;PF02918;	PF09276;	31	226	36	133	Pertussis toxin subunit 2 (PTX S2) (Islet-activating protein S2) (IAP S2)	ptxB BP3784	Pertussis toxin subunit 5 (PTX S5) (Islet-activating protein S5) (IAP S5)	ptxE BP3786	Bordetella pertussis (strain Tohama I / ATCC BAA-589 / NCTC 13251)	Bordetella pertussis (strain Tohama I / ATCC BAA-589 / NCTC 13251)	2.9	N	N
allpdb0099	TOX1_BORPE	TOX4_BORPE	269	152	1PRT	G	K	50	PF02917;	PF09275;	36	269	43	152	Pertussis toxin subunit 1 (PTX S1) (Islet-activating protein S1) (IAP S1) (NAD-dependent ADP-ribosyltransferase) (EC 2.4.2.-)	ptxA BP3783	Pertussis toxin subunit 4 (PTX S4) (Islet-activating protein S4) (IAP S4)	ptxD BP3785	Bordetella pertussis (strain Tohama I / ATCC BAA-589 / NCTC 13251)	Bordetella pertussis (strain Tohama I / ATCC BAA-589 / NCTC 13251)	2.9	N	N
allpdb0100	TOX1_BORPE	TOX5_BORPE	269	133	1PRT	G	L	34	PF02917;	PF09276;	36	269	36	133	Pertussis toxin subunit 1 (PTX S1) (Islet-activating protein S1) (IAP S1) (NAD-dependent ADP-ribosyltransferase) (EC 2.4.2.-)	ptxA BP3783	Pertussis toxin subunit 5 (PTX S5) (Islet-activating protein S5) (IAP S5)	ptxE BP3786	Bordetella pertussis (strain Tohama I / ATCC BAA-589 / NCTC 13251)	Bordetella pertussis (strain Tohama I / ATCC BAA-589 / NCTC 13251)	2.9	N	N
allpdb0101	TOX2_BORPE	TOX4_BORPE	226	152	1PRT	B	D	93	PF03440;PF02918;	PF09275;	31	226	43	152	Pertussis toxin subunit 2 (PTX S2) (Islet-activating protein S2) (IAP S2)	ptxB BP3784	Pertussis toxin subunit 4 (PTX S4) (Islet-activating protein S4) (IAP S4)	ptxD BP3785	Bordetella pertussis (strain Tohama I / ATCC BAA-589 / NCTC 13251)	Bordetella pertussis (strain Tohama I / ATCC BAA-589 / NCTC 13251)	2.9	N	N
allpdb0102	PETD_NOSS1	PETG_NOSS1	160	37	4H44	B	G	62	PF00032;	PF02529;	1	160	1	37	Cytochrome b6-f complex subunit 4 (17 kDa polypeptide)	petD alr3422	Cytochrome b6-f complex subunit 5 (Cytochrome b6-f complex subunit PetG) (Cytochrome b6-f complex subunit V)	petG asr1366	Nostoc sp. (strain PCC 7120 / SAG 25.82 / UTEX 2576)	Nostoc sp. (strain PCC 7120 / SAG 25.82 / UTEX 2576)	2.7	N	N
allpdb0104	CYB6_NOSS1	PETG_NOSS1	215	37	4H44	A	G	63	PF00033;	PF02529;	1	215	1	37	Cytochrome b6	petB alr3421	Cytochrome b6-f complex subunit 5 (Cytochrome b6-f complex subunit PetG) (Cytochrome b6-f complex subunit V)	petG asr1366	Nostoc sp. (strain PCC 7120 / SAG 25.82 / UTEX 2576)	Nostoc sp. (strain PCC 7120 / SAG 25.82 / UTEX 2576)	2.7	N	N
allpdb0105	PETD_NOSS1	CYF_NOSS1	160	333	4H44	B	C	99	PF00032;	PF01333;PF16639;	1	160	45	333	Cytochrome b6-f complex subunit 4 (17 kDa polypeptide)	petD alr3422	Cytochrome f	petA all2452	Nostoc sp. (strain PCC 7120 / SAG 25.82 / UTEX 2576)	Nostoc sp. (strain PCC 7120 / SAG 25.82 / UTEX 2576)	2.7	N	N
allpdb0107	PETG_NOSS1	PETM_NOSS1	37	34	4H44	G	F	37	PF02529;	PF08041;	1	37	1	34	Cytochrome b6-f complex subunit 5 (Cytochrome b6-f complex subunit PetG) (Cytochrome b6-f complex subunit V)	petG asr1366	Cytochrome b6-f complex subunit 7 (Cytochrome b6-f complex subunit PetM) (Cytochrome b6-f complex subunit VII)	petM asl4754	Nostoc sp. (strain PCC 7120 / SAG 25.82 / UTEX 2576)	Nostoc sp. (strain PCC 7120 / SAG 25.82 / UTEX 2576)	2.7	N	N
allpdb0108	CYB6_NOSS1	UCRIA_NOSS1	215	179	4H44	A	D	37	PF00033;	PF08802;PF00355;	1	215	1	179	Cytochrome b6	petB alr3421	Cytochrome b6-f complex iron-sulfur subunit 1 (EC 1.10.9.1) (Plastohydroquinone:plastocyanin oxidoreductase iron-sulfur protein 1) (ISP 1) (RISP 1) (Rieske iron-sulfur protein 1)	petC1 all2453	Nostoc sp. (strain PCC 7120 / SAG 25.82 / UTEX 2576)	Nostoc sp. (strain PCC 7120 / SAG 25.82 / UTEX 2576)	2.7	N	N
allpdb0110	CYF_NOSS1	PETL_NOSS1	333	31	4H44	C	E	30	PF01333;PF16639;	PF05115;	45	333	1	31	Cytochrome f	petA all2452	Cytochrome b6-f complex subunit 6 (Cytochrome b6-f complex subunit PetL) (Cytochrome b6-f complex subunit VI)	petL asl1922	Nostoc sp. (strain PCC 7120 / SAG 25.82 / UTEX 2576)	Nostoc sp. (strain PCC 7120 / SAG 25.82 / UTEX 2576)	2.7	N	N
allpdb0112	PETD_NOSS1	CYB6_NOSS1	160	215	4H44	B	A	275	PF00032;	PF00033;	1	160	1	215	Cytochrome b6-f complex subunit 4 (17 kDa polypeptide)	petD alr3422	Cytochrome b6	petB alr3421	Nostoc sp. (strain PCC 7120 / SAG 25.82 / UTEX 2576)	Nostoc sp. (strain PCC 7120 / SAG 25.82 / UTEX 2576)	2.7	N	N
allpdb0114	H2AY_HUMAN	H4_MOUSE	372	103	1U35	C	F	22	PF00125;PF16211;PF01661;	PF15511;	1	120	1	103	Core histone macro-H2A.1 (Histone macroH2A1) (mH2A1) (Histone H2A.y) (H2A/y) (Medulloblastoma antigen MU-MB-50.205)	H2AFY MACROH2A1	Histone H4	Hist1h4a; Hist1h4b H4-53; Hist1h4c H4-12; Hist1h4d; Hist1h4f; Hist1h4h; Hist1h4i; Hist1h4j; Hist1h4k; Hist1h4m; Hist2h4a Hist2h4; Hist4h4	Homo sapiens (Human)	Mus musculus (Mouse)	3	Y	N
allpdb0115	MMOB_METCA	MEMG_METCA	141	170	4GAM	I	M	24	PF02406;	PF02964;	1	141	1	170	Methane monooxygenase regulatory protein B	mmoB MCA1196	Methane monooxygenase component A gamma chain (EC 1.14.13.25) (Methane hydroxylase)	mmoZ MCA1198	Methylococcus capsulatus (strain ATCC 33009 / NCIMB 11132 / Bath)	Methylococcus capsulatus (strain ATCC 33009 / NCIMB 11132 / Bath)	2.9	N	N
allpdb0116	MEMB_METCA	MMOB_METCA	389	141	4GAM	L	I	23	PF02332;	PF02406;	1	389	1	141	Methane monooxygenase component A beta chain (EC 1.14.13.25) (Methane hydroxylase)	mmoY MCA1195	Methane monooxygenase regulatory protein B	mmoB MCA1196	Methylococcus capsulatus (strain ATCC 33009 / NCIMB 11132 / Bath)	Methylococcus capsulatus (strain ATCC 33009 / NCIMB 11132 / Bath)	2.9	N	N
allpdb0117	MEMB_METCA	MEMG_METCA	389	170	4GAM	B	C	92	PF02332;	PF02964;	1	389	1	170	Methane monooxygenase component A beta chain (EC 1.14.13.25) (Methane hydroxylase)	mmoY MCA1195	Methane monooxygenase component A gamma chain (EC 1.14.13.25) (Methane hydroxylase)	mmoZ MCA1198	Methylococcus capsulatus (strain ATCC 33009 / NCIMB 11132 / Bath)	Methylococcus capsulatus (strain ATCC 33009 / NCIMB 11132 / Bath)	2.9	N	N
allpdb0119	RCEL_BLAVI	CYCR_BLAVI	274	356	2WJN	L	C	106	PF00124;	PF02276;	1	274	21	356	Reaction center protein L chain (Photosynthetic reaction center L subunit)	pufL	Photosynthetic reaction center cytochrome c subunit (Cytochrome c558/c559)	pufC cytC BVIRIDIS_00500	Blastochloris viridis (Rhodopseudomonas viridis)	Blastochloris viridis (Rhodopseudomonas viridis)	1.86	N	N
allpdb0120	RCEL_BLAVI	RCEH_BLAVI	274	258	2WJN	L	H	125	PF00124;	PF05239;PF03967;	1	274	1	258	Reaction center protein L chain (Photosynthetic reaction center L subunit)	pufL	Reaction center protein H chain (Photosynthetic reaction center H subunit)	puhA	Blastochloris viridis (Rhodopseudomonas viridis)	Blastochloris viridis (Rhodopseudomonas viridis)	1.86	N	N
allpdb0121	TMOA_PSEME	TMOB_PSEME	500	84	3GE3	A	C	102	PF02332;	PF06234;	1	500	1	84	Toluene-4-monooxygenase system, hydroxylase component subunit alpha (T4MO) (EC 1.14.13.236) (Toluene-4-monooxygenase hydroxylase subunit) (T4moH) (Toluene-4-monooxygenase system protein A) (T4moA)	tmoA	Toluene-4-monooxygenase system, hydroxylase component subunit gamma (T4MO) (EC 1.14.13.236) (Toluene-4-monooxygenase hydroxylase subunit) (T4moH) (Toluene-4-monooxygenase system protein B) (T4moB)	tmoB	Pseudomonas mendocina	Pseudomonas mendocina	1.52	N	N
allpdb0122	ATPA_YEAST	ATIF_YEAST	545	85	3ZIA	M	T	21	PF00006;PF00306;PF02874;	PF04568;	36	545	23	85	ATP synthase subunit alpha, mitochondrial	ATP1 YBL099W YBL0827	ATPase inhibitor, mitochondrial	INH1 YDL181W D1305	Saccharomyces cerevisiae (strain ATCC 204508 / S288c) (Baker's yeast)	Saccharomyces cerevisiae (strain ATCC 204508 / S288c) (Baker's yeast)	2.5	N	N
allpdb0123	ATPA_YEAST	ATPG_YEAST	545	311	3ZIA	A	G	27	PF00006;PF00306;PF02874;	PF00231;	36	545	34	311	ATP synthase subunit alpha, mitochondrial	ATP1 YBL099W YBL0827	ATP synthase subunit gamma, mitochondrial (F-ATPase gamma subunit)	ATP3 ATP3a ATP3b YBR039W YBR0408	Saccharomyces cerevisiae (strain ATCC 204508 / S288c) (Baker's yeast)	Saccharomyces cerevisiae (strain ATCC 204508 / S288c) (Baker's yeast)	2.5	N	N
allpdb0124	ATPD_YEAST	ATP5E_YEAST	160	62	3ZIA	R	S	76	PF02823;	PF04627;	23	160	2	62	ATP synthase subunit delta, mitochondrial (F-ATPase delta subunit)	ATP16 YDL004W D2935 YD8119.03	ATP synthase subunit epsilon, mitochondrial (ATPase subunit epsilon)	ATP15 YPL271W P0345	Saccharomyces cerevisiae (strain ATCC 204508 / S288c) (Baker's yeast)	Saccharomyces cerevisiae (strain ATCC 204508 / S288c) (Baker's yeast)	2.5	N	N
allpdb0125	ATPB_YEAST	ATPG_YEAST	511	311	3ZIA	E	G	30	PF00006;PF02874;	PF00231;	34	511	34	311	ATP synthase subunit beta, mitochondrial (EC 3.6.3.14)	ATP2 YJR121W J2041	ATP synthase subunit gamma, mitochondrial (F-ATPase gamma subunit)	ATP3 ATP3a ATP3b YBR039W YBR0408	Saccharomyces cerevisiae (strain ATCC 204508 / S288c) (Baker's yeast)	Saccharomyces cerevisiae (strain ATCC 204508 / S288c) (Baker's yeast)	2.5	N	N
allpdb0126	ATPG_YEAST	ATPD_YEAST	311	160	3ZIA	G	H	66	PF00231;	PF02823;	34	311	23	160	ATP synthase subunit gamma, mitochondrial (F-ATPase gamma subunit)	ATP3 ATP3a ATP3b YBR039W YBR0408	ATP synthase subunit delta, mitochondrial (F-ATPase delta subunit)	ATP16 YDL004W D2935 YD8119.03	Saccharomyces cerevisiae (strain ATCC 204508 / S288c) (Baker's yeast)	Saccharomyces cerevisiae (strain ATCC 204508 / S288c) (Baker's yeast)	2.5	N	N
allpdb0127	ATPG_YEAST	ATP5E_YEAST	311	62	3ZIA	G	I	81	PF00231;	PF04627;	34	311	2	62	ATP synthase subunit gamma, mitochondrial (F-ATPase gamma subunit)	ATP3 ATP3a ATP3b YBR039W YBR0408	ATP synthase subunit epsilon, mitochondrial (ATPase subunit epsilon)	ATP15 YPL271W P0345	Saccharomyces cerevisiae (strain ATCC 204508 / S288c) (Baker's yeast)	Saccharomyces cerevisiae (strain ATCC 204508 / S288c) (Baker's yeast)	2.5	N	N
allpdb0129	ATPG_YEAST	ATIF_YEAST	311	85	3ZIA	Q	T	21	PF00231;	PF04568;	34	311	23	85	ATP synthase subunit gamma, mitochondrial (F-ATPase gamma subunit)	ATP3 ATP3a ATP3b YBR039W YBR0408	ATPase inhibitor, mitochondrial	INH1 YDL181W D1305	Saccharomyces cerevisiae (strain ATCC 204508 / S288c) (Baker's yeast)	Saccharomyces cerevisiae (strain ATCC 204508 / S288c) (Baker's yeast)	2.5	N	N
allpdb0130	ATPB_YEAST	ATIF_YEAST	511	85	3ZIA	D	J	65	PF00006;PF02874;	PF04568;	34	511	23	85	ATP synthase subunit beta, mitochondrial (EC 3.6.3.14)	ATP2 YJR121W J2041	ATPase inhibitor, mitochondrial	INH1 YDL181W D1305	Saccharomyces cerevisiae (strain ATCC 204508 / S288c) (Baker's yeast)	Saccharomyces cerevisiae (strain ATCC 204508 / S288c) (Baker's yeast)	2.5	N	N
allpdb0131	ARP7_YEAST	RT102_YEAST	477	157	4I6M	A	D	29	PF00022;	PF09510;	1	477	1	157	Actin-related protein 7 (Actin-like protein ARP7) (Chromatin structure-remodeling complex protein ARP7) (SWI/SNF complex component ARP7)	ARP7 SWP61 YPR034W YP9367.14	Regulator of Ty1 transposition protein 102	RTT102 YGR275W G9378	Saccharomyces cerevisiae (strain ATCC 204508 / S288c) (Baker's yeast)	Saccharomyces cerevisiae (strain ATCC 204508 / S288c) (Baker's yeast)	2.8	N	N
allpdb0132	ARP7_YEAST	SNF2_YEAST	477	1703	4I6M	A	C	39	PF00022;	PF00439;PF00271;PF07529;PF08880;PF14619;PF00176;	1	477	575	667	Actin-related protein 7 (Actin-like protein ARP7) (Chromatin structure-remodeling complex protein ARP7) (SWI/SNF complex component ARP7)	ARP7 SWP61 YPR034W YP9367.14	Transcription regulatory protein SNF2 (EC 3.6.4.-) (ATP-dependent helicase SNF2) (Regulatory protein GAM1) (Regulatory protein SWI2) (SWI/SNF complex component SNF2) (Transcription factor TYE3)	SNF2 GAM1 RIC1 SWI2 TYE3 YOR290C	Saccharomyces cerevisiae (strain ATCC 204508 / S288c) (Baker's yeast)	Saccharomyces cerevisiae (strain ATCC 204508 / S288c) (Baker's yeast)	2.8	N	N
allpdb0133	TMOC_PSEME	TMOA_PSEME	112	500	4P1B	I	A	54	PF00355;	PF02332;	2	112	2	491	Toluene-4-monooxygenase system, ferredoxin component (T4MO) (Toluene-4-monooxygenase system protein C) (T4moC)	tmoC	Toluene-4-monooxygenase system, hydroxylase component subunit alpha (T4MO) (EC 1.14.13.236) (Toluene-4-monooxygenase hydroxylase subunit) (T4moH) (Toluene-4-monooxygenase system protein A) (T4moA)	tmoA	Pseudomonas mendocina	Pseudomonas mendocina	2.05	N	N
allpdb0134	TBA1B_BOVIN	STMN4_RAT	451	189	5LXT	A	E	105	PF00091;PF03953;	PF00836;	1	451	49	189	Tubulin alpha-1B chain (Alpha-tubulin ubiquitous) (Tubulin K-alpha-1) (Tubulin alpha-ubiquitous chain) [Cleaved into: Detyrosinated tubulin alpha-1B chain]		Stathmin-4 (Stathmin-like protein B3) (RB3)	Stmn4	Bos taurus (Bovine)	Rattus norvegicus (Rat)	1.9	N	N
allpdb0135	TBA1B_BOVIN	E1BQ43_CHICK	451	378	5LXT	A	F	56	PF00091;PF03953;	PF03133;	1	451	1	378	Tubulin alpha-1B chain (Alpha-tubulin ubiquitous) (Tubulin K-alpha-1) (Tubulin alpha-ubiquitous chain) [Cleaved into: Detyrosinated tubulin alpha-1B chain]		Tubulin tyrosine ligase	TTL	Bos taurus (Bovine)	Gallus gallus (Chicken)	1.9	N	N
allpdb0136	FWDC_METWO	O74030_METWO	270	569	5T5I	C	A	24	PF01493;	PF07969;	1	270	1	569	Tungsten-containing formylmethanofuran dehydrogenase 2 subunit C (EC 1.2.7.12) (Tungsten-containing formylmethanofuran dehydrogenase II subunit C)	fwdC	Tungsten formylmethanofuran dehydrogenase subunit fwdA	fwdA	Methanothermobacter wolfeii (Methanobacterium wolfei)	Methanothermobacter wolfeii (Methanobacterium wolfei)	1.9	N	N
allpdb0137	T2GJQ6_9EURY	O74030_METWO	432	569	5T5I	B	A	198	PF00384;	PF07969;	1	432	1	569	Tungsten formylmethanofuran dehydrogenase subunit B	MTCT_1424	Tungsten formylmethanofuran dehydrogenase subunit fwdA	fwdA	Methanothermobacter sp. CaT2	Methanothermobacter wolfeii (Methanobacterium wolfei)	1.9	N	N
allpdb0138	O74028_METWO	T2GJQ6_9EURY	349	432	5T5I	F	B	30	PF00037;PF12838;	PF00384;	1	349	1	432	Tungsten formylmethanofuran dehydrogenase subunit fwdF	fwdF	Tungsten formylmethanofuran dehydrogenase subunit B	MTCT_1424	Methanothermobacter wolfeii (Methanobacterium wolfei)	Methanothermobacter sp. CaT2	1.9	N	N
allpdb0139	T2GJQ6_9EURY	Q1MVD4_METWO	432	82	5T5I	B	G	98	PF00384;	PF12838;	1	432	1	82	Tungsten formylmethanofuran dehydrogenase subunit B	MTCT_1424	Tungsten formylmethanofuran dehydrogenase subunit fwdG (Tungsten formylmethanofuran dehydrogenase, subunit G) (EC 1.2.99.5)	fwdG MWSIV6_0096	Methanothermobacter sp. CaT2	Methanothermobacter wolfeii (Methanobacterium wolfei)	1.9	N	N
allpdb0141	T2GJQ6_9EURY	O74029_METWO	432	130	5T5I	B	D	197	PF00384;	PF01568;	1	432	1	130	Tungsten formylmethanofuran dehydrogenase subunit B	MTCT_1424	Tungsten formylmethanofuran dehydrogenase subunit fwdD	fwdD	Methanothermobacter sp. CaT2	Methanothermobacter wolfeii (Methanobacterium wolfei)	1.9	N	N
allpdb0142	T2GJQ6_9EURY	FWDC_METWO	432	270	5T5I	J	K	146	PF00384;	PF01493;	1	432	1	270	Tungsten formylmethanofuran dehydrogenase subunit B	MTCT_1424	Tungsten-containing formylmethanofuran dehydrogenase 2 subunit C (EC 1.2.7.12) (Tungsten-containing formylmethanofuran dehydrogenase II subunit C)	fwdC	Methanothermobacter sp. CaT2	Methanothermobacter wolfeii (Methanobacterium wolfei)	1.9	N	N
allpdb0143	SDHA_ECOLI	SDHB_ECOLI	588	238	2WDQ	E	F	174	PF00890;PF02910;	PF13085;	1	588	1	238	Succinate dehydrogenase flavoprotein subunit (EC 1.3.5.1)	sdhA b0723 JW0713	Succinate dehydrogenase iron-sulfur subunit (EC 1.3.5.1)	sdhB b0724 JW0714	Escherichia coli (strain K12)	Escherichia coli (strain K12)	2.4	N	N
allpdb0144	DHSC_ECOLI	SDHB_ECOLI	129	238	2WDQ	C	B	79	PF01127;	PF13085;	1	129	1	238	Succinate dehydrogenase cytochrome b556 subunit (Cytochrome b-556)	sdhC cybA b0721 JW0711	Succinate dehydrogenase iron-sulfur subunit (EC 1.3.5.1)	sdhB b0724 JW0714	Escherichia coli (strain K12)	Escherichia coli (strain K12)	2.4	N	N
allpdb0145	RBTN2_HUMAN	LDB1_HUMAN	158	411	2YPA	C	D	116	PF00412;	PF01803;	25	156	336	375	Rhombotin-2 (Cysteine-rich protein TTG-2) (LIM domain only protein 2) (LMO-2) (T-cell translocation protein 2)	LMO2 RBTN2 RBTNL1 RHOM2 TTG2	LIM domain-binding protein 1 (LDB-1) (Carboxyl-terminal LIM domain-binding protein 2) (CLIM-2) (LIM domain-binding factor CLIM2) (hLdb1) (Nuclear LIM interactor)	LDB1 CLIM2	Homo sapiens (Human)	Homo sapiens (Human)	2.8	Y	N
allpdb0146	TAL1_HUMAN	RBTN2_HUMAN	331	158	2YPA	A	C	37	PF00010;	PF00412;	180	253	25	156	T-cell acute lymphocytic leukemia protein 1 (TAL-1) (Class A basic helix-loop-helix protein 17) (bHLHa17) (Stem cell protein) (T-cell leukemia/lymphoma protein 5)	TAL1 BHLHA17 SCL TCL5	Rhombotin-2 (Cysteine-rich protein TTG-2) (LIM domain only protein 2) (LMO-2) (T-cell translocation protein 2)	LMO2 RBTN2 RBTNL1 RHOM2 TTG2	Homo sapiens (Human)	Homo sapiens (Human)	2.8	Y	N
allpdb0147	UBP8_YEAST	SGF73_YEAST	471	657	3MHS	A	E	225	PF00443;PF02148;	PF08313;	1	471	1	96	Ubiquitin carboxyl-terminal hydrolase 8 (EC 3.4.19.12) (Deubiquitinating enzyme 8) (Ubiquitin thioesterase 8) (Ubiquitin-specific-processing protease 8)	UBP8 YMR223W YM9959.05	SAGA-associated factor 73 (73 kDa SAGA-associated factor) (SAGA histone acetyltransferase complex 73 kDa subunit)	SGF73 YGL066W	Saccharomyces cerevisiae (strain ATCC 204508 / S288c) (Baker's yeast)	Saccharomyces cerevisiae (strain ATCC 204508 / S288c) (Baker's yeast)	1.89	N	N
allpdb0148	SGF11_YEAST	SUS1_YEAST	99	96	3MHS	C	B	85	PF08209;	PF10163;	1	99	1	96	SAGA-associated factor 11 (11 kDa SAGA-associated factor)	SGF11 YPL047W	Transcription and mRNA export factor SUS1	SUS1 YBR111W-A	Saccharomyces cerevisiae (strain ATCC 204508 / S288c) (Baker's yeast)	Saccharomyces cerevisiae (strain ATCC 204508 / S288c) (Baker's yeast)	1.89	N	N
allpdb0149	UBP8_YEAST	SUS1_YEAST	471	96	3MHS	A	B	66	PF00443;PF02148;	PF10163;	1	471	1	96	Ubiquitin carboxyl-terminal hydrolase 8 (EC 3.4.19.12) (Deubiquitinating enzyme 8) (Ubiquitin thioesterase 8) (Ubiquitin-specific-processing protease 8)	UBP8 YMR223W YM9959.05	Transcription and mRNA export factor SUS1	SUS1 YBR111W-A	Saccharomyces cerevisiae (strain ATCC 204508 / S288c) (Baker's yeast)	Saccharomyces cerevisiae (strain ATCC 204508 / S288c) (Baker's yeast)	1.89	N	N
allpdb0150	UBC_HUMAN	UBP8_YEAST	685	471	3MHS	D	A	143	PF00240;	PF00443;PF02148;	609	684	1	471	Polyubiquitin-C [Cleaved into: Ubiquitin]	UBC	Ubiquitin carboxyl-terminal hydrolase 8 (EC 3.4.19.12) (Deubiquitinating enzyme 8) (Ubiquitin thioesterase 8) (Ubiquitin-specific-processing protease 8)	UBP8 YMR223W YM9959.05	Homo sapiens (Human)	Saccharomyces cerevisiae (strain ATCC 204508 / S288c) (Baker's yeast)	1.89	N	N
allpdb0151	SGF73_YEAST	SUS1_YEAST	657	96	3MHS	E	B	36	PF08313;	PF10163;	1	96	1	96	SAGA-associated factor 73 (73 kDa SAGA-associated factor) (SAGA histone acetyltransferase complex 73 kDa subunit)	SGF73 YGL066W	Transcription and mRNA export factor SUS1	SUS1 YBR111W-A	Saccharomyces cerevisiae (strain ATCC 204508 / S288c) (Baker's yeast)	Saccharomyces cerevisiae (strain ATCC 204508 / S288c) (Baker's yeast)	1.89	N	N
allpdb0152	UBP8_YEAST	SGF11_YEAST	471	99	3MHS	A	C	140	PF00443;PF02148;	PF08209;	1	471	1	99	Ubiquitin carboxyl-terminal hydrolase 8 (EC 3.4.19.12) (Deubiquitinating enzyme 8) (Ubiquitin thioesterase 8) (Ubiquitin-specific-processing protease 8)	UBP8 YMR223W YM9959.05	SAGA-associated factor 11 (11 kDa SAGA-associated factor)	SGF11 YPL047W	Saccharomyces cerevisiae (strain ATCC 204508 / S288c) (Baker's yeast)	Saccharomyces cerevisiae (strain ATCC 204508 / S288c) (Baker's yeast)	1.89	N	N
allpdb0153	A0A140N7W8_ECOBD	A0A140N7N4_ECOBD	184	147	3RKO	F	E	127	PF00499;	PF00507;	1	184	1	147	NADH dehydrogenase (Quinone) (EC 1.6.99.5)	ECBD_1381	NADH-quinone oxidoreductase subunit A (EC 1.6.5.11) (NADH dehydrogenase I subunit A) (NDH-1 subunit A) (NUO1)	nuoA ECBD_1373	Escherichia coli (strain B / BL21-DE3)	Escherichia coli (strain B / BL21-DE3)	3	N	N
allpdb0155	RPB3_YEAST	RPAB4_YEAST	318	70	3RZO	C	L	43	PF01000;PF01193;	PF03604;	1	318	1	70	DNA-directed RNA polymerase II subunit RPB3 (RNA polymerase II subunit 3) (RNA polymerase II subunit B3) (B44.5) (DNA-directed RNA polymerase II 45 kDa polypeptide)	RPB3 YIL021W	DNA-directed RNA polymerases I, II, and III subunit RPABC4 (RNA polymerases I, II, and III subunit ABC4) (ABC10-alpha)	RPC10 RPB12 YHR143W-A YHR143BW	Saccharomyces cerevisiae (strain ATCC 204508 / S288c) (Baker's yeast)	Saccharomyces cerevisiae (strain ATCC 204508 / S288c) (Baker's yeast)	3	Y	Y
allpdb0156	RPB2_YEAST	RPB11_YEAST	1224	120	3RZO	B	K	23	PF04563;PF04561;PF04565;PF04566;PF04567;PF00562;PF04560;	PF13656;	1	1224	1	120	DNA-directed RNA polymerase II subunit RPB2 (RNA polymerase II subunit 2) (EC 2.7.7.6) (B150) (DNA-directed RNA polymerase II 140 kDa polypeptide)	RPB2 RPB150 RPO22 YOR151C	DNA-directed RNA polymerase II subunit RPB11 (RNA polymerase II subunit B11) (B13.6) (DNA-directed RNA polymerase II 13.6 kDa polypeptide)	RPB11 YOL005C	Saccharomyces cerevisiae (strain ATCC 204508 / S288c) (Baker's yeast)	Saccharomyces cerevisiae (strain ATCC 204508 / S288c) (Baker's yeast)	3	Y	Y
allpdb0157	RPB3_YEAST	RPB11_YEAST	318	120	3RZO	C	K	130	PF01000;PF01193;	PF13656;	1	318	1	120	DNA-directed RNA polymerase II subunit RPB3 (RNA polymerase II subunit 3) (RNA polymerase II subunit B3) (B44.5) (DNA-directed RNA polymerase II 45 kDa polypeptide)	RPB3 YIL021W	DNA-directed RNA polymerase II subunit RPB11 (RNA polymerase II subunit B11) (B13.6) (DNA-directed RNA polymerase II 13.6 kDa polypeptide)	RPB11 YOL005C	Saccharomyces cerevisiae (strain ATCC 204508 / S288c) (Baker's yeast)	Saccharomyces cerevisiae (strain ATCC 204508 / S288c) (Baker's yeast)	3	Y	Y
allpdb0158	RPB1_YEAST	RPB11_YEAST	1733	120	3RZO	A	K	62	PF04997;PF00623;PF04983;PF05000;PF04998;PF04992;PF04990;PF05001;	PF13656;	1	1733	1	120	DNA-directed RNA polymerase II subunit RPB1 (RNA polymerase II subunit 1) (RNA polymerase II subunit B1) (EC 2.7.7.6) (DNA-directed RNA polymerase III largest subunit) (RNA polymerase II subunit B220)	RPO21 RPB1 RPB220 SUA8 YDL140C D2150	DNA-directed RNA polymerase II subunit RPB11 (RNA polymerase II subunit B11) (B13.6) (DNA-directed RNA polymerase II 13.6 kDa polypeptide)	RPB11 YOL005C	Saccharomyces cerevisiae (strain ATCC 204508 / S288c) (Baker's yeast)	Saccharomyces cerevisiae (strain ATCC 204508 / S288c) (Baker's yeast)	3	Y	Y
allpdb0159	RPB2_YEAST	RPB1_YEAST	1224	1733	3RZO	B	A	697	PF04563;PF04561;PF04565;PF04566;PF04567;PF00562;PF04560;	PF04997;PF00623;PF04983;PF05000;PF04998;PF04992;PF04990;PF05001;	1	1224	1	1733	DNA-directed RNA polymerase II subunit RPB2 (RNA polymerase II subunit 2) (EC 2.7.7.6) (B150) (DNA-directed RNA polymerase II 140 kDa polypeptide)	RPB2 RPB150 RPO22 YOR151C	DNA-directed RNA polymerase II subunit RPB1 (RNA polymerase II subunit 1) (RNA polymerase II subunit B1) (EC 2.7.7.6) (DNA-directed RNA polymerase III largest subunit) (RNA polymerase II subunit B220)	RPO21 RPB1 RPB220 SUA8 YDL140C D2150	Saccharomyces cerevisiae (strain ATCC 204508 / S288c) (Baker's yeast)	Saccharomyces cerevisiae (strain ATCC 204508 / S288c) (Baker's yeast)	3	Y	Y
allpdb0160	RPB3_YEAST	RPAB5_YEAST	318	70	3RZO	C	J	75	PF01000;PF01193;	PF01194;	1	318	1	70	DNA-directed RNA polymerase II subunit RPB3 (RNA polymerase II subunit 3) (RNA polymerase II subunit B3) (B44.5) (DNA-directed RNA polymerase II 45 kDa polypeptide)	RPB3 YIL021W	DNA-directed RNA polymerases I, II, and III subunit RPABC5 (RNA polymerases I, II, and III subunit ABC5) (ABC10-beta) (ABC8) (DNA-directed RNA polymerases I, II, and III 8.3 kDa polypeptide)	RPB10 YOR210W	Saccharomyces cerevisiae (strain ATCC 204508 / S288c) (Baker's yeast)	Saccharomyces cerevisiae (strain ATCC 204508 / S288c) (Baker's yeast)	3	Y	Y
allpdb0161	ECFT_LACBA	Q03S56_LACBA	266	177	4HUQ	T	S	157	PF02361;	PF12822;	1	266	4	177	Energy-coupling factor transporter transmembrane protein EcfT (ECF transporter T component EcfT)	ecfT LVIS_1660	Uncharacterized protein	LVIS_0823	Lactobacillus brevis (strain ATCC 367 / JCM 1170)	Lactobacillus brevis (strain ATCC 367 / JCM 1170)	3	N	N
allpdb0162	ECFA2_LACBA	ECFT_LACBA	290	266	4HUQ	A	T	49	PF00005;	PF02361;	1	290	1	266	Energy-coupling factor transporter ATP-binding protein EcfA2 (ECF transporter A component EcfA2) (EC 3.6.3.-)	ecfA2 cbiO2 LVIS_1661	Energy-coupling factor transporter transmembrane protein EcfT (ECF transporter T component EcfT)	ecfT LVIS_1660	Lactobacillus brevis (strain ATCC 367 / JCM 1170)	Lactobacillus brevis (strain ATCC 367 / JCM 1170)	3	N	N
allpdb0163	TRBC1_HUMAN	Q6P4G7_HUMAN	177	260	4IIQ	B	A	95	PF07654;	PF09291;PF07686;	1	130	5	213	T-cell receptor beta-1 chain C region	TRBC1	TRA@ protein	TRA@	Homo sapiens (Human)	Homo sapiens (Human)	2.86	N	N
allpdb0164	HMR1_BOVIN	Q6P4G7_HUMAN	336	260	4IIQ	C	A	38	PF07654;PF00129;	PF09291;PF07686;	19	295	5	213	Major histocompatibility complex class I-related gene protein (MHC class I-related gene protein) (Class I histocompatibility antigen-like protein)	MR1	TRA@ protein	TRA@	Bos taurus (Bovine)	Homo sapiens (Human)	2.86	N	N
allpdb0165	AP1M1_MOUSE	AP1B1_HUMAN	423	949	4P6Z	M	B	248	PF00928;PF01217;	PF01602;PF02883;PF09066;	1	423	1	584	AP-1 complex subunit mu-1 (AP-mu chain family member mu1A) (Adaptor protein complex AP-1 subunit mu-1) (Adaptor-related protein complex 1 subunit mu-1) (Clathrin assembly protein complex 1 mu-1 medium chain 1) (Clathrin coat assembly protein AP47) (Clathrin coat-associated protein AP47) (Golgi adaptor HA1/AP1 adaptin mu-1 subunit) (Mu-adaptin 1) (Mu1A-adaptin)	Ap1m1 Cltnm	AP-1 complex subunit beta-1 (Adaptor protein complex AP-1 subunit beta-1) (Adaptor-related protein complex 1 subunit beta-1) (Beta-1-adaptin) (Beta-adaptin 1) (Clathrin assembly protein complex 1 beta large chain) (Golgi adaptor HA1/AP1 adaptin beta subunit)	AP1B1 ADTB1 BAM22 CLAPB2	Mus musculus (Mouse)	Homo sapiens (Human)	3	N	N
allpdb0167	AP1S1_HUMAN	AP1G1_MOUSE	158	822	4P6Z	S	G	191	PF01217;	PF01602;PF02883;	1	158	1	613	AP-1 complex subunit sigma-1A (Adaptor protein complex AP-1 subunit sigma-1A) (Adaptor-related protein complex 1 subunit sigma-1A) (Clathrin assembly protein complex 1 sigma-1A small chain) (Clathrin coat assembly protein AP19) (Golgi adaptor HA1/AP1 adaptin sigma-1A subunit) (HA1 19 kDa subunit) (Sigma 1a subunit of AP-1 clathrin) (Sigma-adaptin 1A) (Sigma1A-adaptin)	AP1S1 AP19 CLAPS1	AP-1 complex subunit gamma-1 (Adaptor protein complex AP-1 subunit gamma-1) (Adaptor-related protein complex 1 subunit gamma-1) (Clathrin assembly protein complex 1 gamma-1 large chain) (Gamma-adaptin) (Gamma1-adaptin) (Golgi adaptor HA1/AP1 adaptin subunit gamma-1)	Ap1g1 Adtg Clapg1	Homo sapiens (Human)	Mus musculus (Mouse)	3	N	N
allpdb0168	VPU_HV1S1	AP1S1_HUMAN	81	158	4P6Z	V	S	35	PF00558;	PF01217;	29	81	1	158	Protein Vpu (U ORF protein) (Viral protein U)	vpu	AP-1 complex subunit sigma-1A (Adaptor protein complex AP-1 subunit sigma-1A) (Adaptor-related protein complex 1 subunit sigma-1A) (Clathrin assembly protein complex 1 sigma-1A small chain) (Clathrin coat assembly protein AP19) (Golgi adaptor HA1/AP1 adaptin sigma-1A subunit) (HA1 19 kDa subunit) (Sigma 1a subunit of AP-1 clathrin) (Sigma-adaptin 1A) (Sigma1A-adaptin)	AP1S1 AP19 CLAPS1	Human immunodeficiency virus type 1 group M subtype B (isolate SF162) (HIV-1)	Homo sapiens (Human)	3	N	N
allpdb0170	AP1M1_MOUSE	AP1G1_MOUSE	423	822	4P6Z	M	G	48	PF00928;PF01217;	PF01602;PF02883;	1	423	1	613	AP-1 complex subunit mu-1 (AP-mu chain family member mu1A) (Adaptor protein complex AP-1 subunit mu-1) (Adaptor-related protein complex 1 subunit mu-1) (Clathrin assembly protein complex 1 mu-1 medium chain 1) (Clathrin coat assembly protein AP47) (Clathrin coat-associated protein AP47) (Golgi adaptor HA1/AP1 adaptin mu-1 subunit) (Mu-adaptin 1) (Mu1A-adaptin)	Ap1m1 Cltnm	AP-1 complex subunit gamma-1 (Adaptor protein complex AP-1 subunit gamma-1) (Adaptor-related protein complex 1 subunit gamma-1) (Clathrin assembly protein complex 1 gamma-1 large chain) (Gamma-adaptin) (Gamma1-adaptin) (Golgi adaptor HA1/AP1 adaptin subunit gamma-1)	Ap1g1 Adtg Clapg1	Mus musculus (Mouse)	Mus musculus (Mouse)	3	N	N
allpdb0171	CASC_ECOLI	CSE1_ECOLI	363	502	4U7U	V	M	35	PF09344;	PF09481;	1	363	1	502	CRISPR system Cascade subunit CasC	casC cas4 cse4 ygcJ b2758 JW2728	CRISPR system Cascade subunit CasA (CRISPR type I-E/Ecoli-associated protein CasA/Cse1) (CRISPR-associated protein CasA/Cse1)	casA cse1 ygcL b2760 JW2730	Escherichia coli (strain K12)	Escherichia coli (strain K12)	3	N	Y
allpdb0172	CASC_ECOLI	CAS5_ECOLI	363	224	4U7U	V	W	142	PF09344;	PF09704;	1	363	1	224	CRISPR system Cascade subunit CasC	casC cas4 cse4 ygcJ b2758 JW2728	CRISPR system Cascade subunit CasD	casD cas5 ygcI b2757 JW5844	Escherichia coli (strain K12)	Escherichia coli (strain K12)	3	N	Y
allpdb0173	CASC_ECOLI	CSE2_ECOLI	363	160	4U7U	E	B	25	PF09344;	PF09485;	1	363	1	160	CRISPR system Cascade subunit CasC	casC cas4 cse4 ygcJ b2758 JW2728	CRISPR system Cascade subunit CasB	casB cse2 ygcK b2759 JW2729	Escherichia coli (strain K12)	Escherichia coli (strain K12)	3	N	Y
allpdb0174	CAS6_ECOLI	CASC_ECOLI	199	363	4U7U	P	U	81	PF08798;	PF09344;	1	199	1	363	CRISPR system Cascade subunit CasE (EC 3.1.-.-) (CasE endoRNase) (crRNA endonuclease)	casE cas6e ygcH b2756 JW2726	CRISPR system Cascade subunit CasC	casC cas4 cse4 ygcJ b2758 JW2728	Escherichia coli (strain K12)	Escherichia coli (strain K12)	3	N	Y
allpdb0175	CSE1_ECOLI	CAS5_ECOLI	502	224	4U7U	A	K	87	PF09481;	PF09704;	1	502	1	224	CRISPR system Cascade subunit CasA (CRISPR type I-E/Ecoli-associated protein CasA/Cse1) (CRISPR-associated protein CasA/Cse1)	casA cse1 ygcL b2760 JW2730	CRISPR system Cascade subunit CasD	casD cas5 ygcI b2757 JW5844	Escherichia coli (strain K12)	Escherichia coli (strain K12)	3	N	Y
allpdb0176	CSE1_ECOLI	CSE2_ECOLI	502	160	4U7U	A	B	29	PF09481;	PF09485;	1	502	1	160	CRISPR system Cascade subunit CasA (CRISPR type I-E/Ecoli-associated protein CasA/Cse1) (CRISPR-associated protein CasA/Cse1)	casA cse1 ygcL b2760 JW2730	CRISPR system Cascade subunit CasB	casB cse2 ygcK b2759 JW2729	Escherichia coli (strain K12)	Escherichia coli (strain K12)	3	N	Y
allpdb0177	AP2S1_MOUSE	AP2B1_HUMAN	142	937	4UQI	S	B	37	PF01217;	PF01602;PF02883;PF09066;	1	142	1	651	AP-2 complex subunit sigma (Adaptor protein complex AP-2 subunit sigma) (Adaptor-related protein complex 2 subunit sigma) (Clathrin assembly protein 2 sigma small chain) (Clathrin coat assembly protein AP17) (Clathrin coat-associated protein AP17) (Plasma membrane adaptor AP-2 17 kDa protein) (Sigma-adaptin 3b) (Sigma2-adaptin)	Ap2s1 Ap17 Claps2	AP-2 complex subunit beta (AP105B) (Adaptor protein complex AP-2 subunit beta) (Adaptor-related protein complex 2 subunit beta) (Beta-2-adaptin) (Beta-adaptin) (Clathrin assembly protein complex 2 beta large chain) (Plasma membrane adaptor HA2/AP2 adaptin beta subunit)	AP2B1 ADTB2 CLAPB1	Mus musculus (Mouse)	Homo sapiens (Human)	2.79	N	N
allpdb0178	AP2M1_RAT	AP2A2_RAT	435	938	4UQI	M	A	55	PF00928;PF01217;	PF01602;PF02296;PF02883;	1	435	1	620	AP-2 complex subunit mu (AP-2 mu chain) (Adaptor protein complex AP-2 subunit mu) (Adaptor-related protein complex 2 subunit mu) (Clathrin assembly protein complex 2 mu medium chain) (Clathrin coat assembly protein AP50) (Clathrin coat-associated protein AP50) (Mu2-adaptin) (Plasma membrane adaptor AP-2 50 kDa protein)	Ap2m1	AP-2 complex subunit alpha-2 (100 kDa coated vesicle protein C) (Adaptor protein complex AP-2 subunit alpha-2) (Adaptor-related protein complex 2 subunit alpha-2) (Alpha-adaptin C) (Alpha2-adaptin) (Clathrin assembly protein complex 2 alpha-C large chain) (Plasma membrane adaptor HA2/AP2 adaptin alpha C subunit)	Ap2a2 Adtab	Rattus norvegicus (Rat)	Rattus norvegicus (Rat)	2.79	N	N
allpdb0181	AP2S1_MOUSE	AP2A2_RAT	142	938	4UQI	S	A	148	PF01217;	PF01602;PF02296;PF02883;	1	142	1	620	AP-2 complex subunit sigma (Adaptor protein complex AP-2 subunit sigma) (Adaptor-related protein complex 2 subunit sigma) (Clathrin assembly protein 2 sigma small chain) (Clathrin coat assembly protein AP17) (Clathrin coat-associated protein AP17) (Plasma membrane adaptor AP-2 17 kDa protein) (Sigma-adaptin 3b) (Sigma2-adaptin)	Ap2s1 Ap17 Claps2	AP-2 complex subunit alpha-2 (100 kDa coated vesicle protein C) (Adaptor protein complex AP-2 subunit alpha-2) (Adaptor-related protein complex 2 subunit alpha-2) (Alpha-adaptin C) (Alpha2-adaptin) (Clathrin assembly protein complex 2 alpha-C large chain) (Plasma membrane adaptor HA2/AP2 adaptin alpha C subunit)	Ap2a2 Adtab	Mus musculus (Mouse)	Rattus norvegicus (Rat)	2.79	N	N
allpdb0182	PHAA_MASLA	PYC1_MASLA	160	67	1B33	E	N	11	PF00502;	PF01383;	1	160	1	67	Allophycocyanin alpha chain	apcA	Phycobilisome 7.8 kDa linker polypeptide, allophycocyanin-associated, core (LC 7.8)	apcC	Mastigocladus laminosus (Fischerella sp.)	Mastigocladus laminosus (Fischerella sp.)	2.3	N	N
allpdb0184	FA9_BOVIN	SLA_PROFL	462	129	1J34	C	A	36	PF00008;PF00594;PF00089;	PF00059;	47	92	1	129	Coagulation factor IX (EC 3.4.21.22) (Christmas factor) [Cleaved into: Coagulation factor IXa light chain; Coagulation factor IXa heavy chain]	F9	Snaclec coagulation factor IX-binding protein subunit A (IX-bp subunit A)		Bos taurus (Bovine)	Protobothrops flavoviridis (Habu) (Trimeresurus flavoviridis)	1.55	N	N
allpdb0186	O06523_HAEDC	CDTA_HAEDU	283	223	1SR4	B	A	82	PF03372;	PF03498;	23	283	18	223	Cytolethal distending toxin protein B	cdtB	Cytolethal distending toxin subunit A (CDT A)	cdtA HD_0902	Haemophilus ducreyi	Haemophilus ducreyi (strain 35000HP / ATCC 700724)	2	N	N
allpdb0187	PHEB_RHDS2	PHE3_RHDS2	177	128	1XF6	C	A	150	PF00502;	PF02972;	1	177	53	128	B-phycoerythrin beta chain	cpeB	Phycoerythrin alpha-3 chain, chloroplastic	cpeA3	Rhodomonas sp. (strain CS 24) (Chroomonas sp. (strain CS24))	Rhodomonas sp. (strain CS 24) (Chroomonas sp. (strain CS24))	1.1	N	N
allpdb0188	TNNI2_CHICK	TNNC2_CHICK	183	163	1YTZ	I	C	120	PF00992;	PF13499;PF13833;	2	183	2	163	Troponin I, fast skeletal muscle (Troponin I, fast-twitch isoform)	TNNI2	Troponin C, skeletal muscle	TNNC2	Gallus gallus (Chicken)	Gallus gallus (Chicken)	3	N	N
allpdb0189	RRP41_ARCFU	CSL4_ARCFU	258	179	2BA1	E	B	84	PF01138;PF03725;	PF14382;PF10447;	1	258	1	179	Exosome complex component Rrp41 (EC 3.1.13.-)	rrp41 AF_0493	Exosome complex component Csl4	csl4 AF_0206	Archaeoglobus fulgidus (strain ATCC 49558 / VC-16 / DSM 4304 / JCM 9628 / NBRC 100126)	Archaeoglobus fulgidus (strain ATCC 49558 / VC-16 / DSM 4304 / JCM 9628 / NBRC 100126)	2.7	N	N
allpdb0190	TUSD_ECOLI	TUSB_ECOLI	128	95	2D1P	D	F	47	PF02635;	PF04077;	1	128	1	95	Sulfurtransferase TusD (EC 2.8.1.-) (tRNA 2-thiouridine synthesizing protein D)	tusD yheN b3345 JW3307	Protein TusB (tRNA 2-thiouridine synthesizing protein B)	tusB yheL b3343 JW3305	Escherichia coli (strain K12)	Escherichia coli (strain K12)	2.15	N	N
allpdb0192	Q3ZDQ8_STEMA	Q3ZDQ7_STEMA	965	202	2GAG	A	C	132	PF01571;PF08669;PF07992;	PF04268;	1	965	1	202	Heterotetrameric sarcosine oxidase alpha-subunit	soxA	Heterotetrameric sarcosine oxidase gamma-subunit	soxG	Stenotrophomonas maltophilia (Pseudomonas maltophilia) (Xanthomonas maltophilia)	Stenotrophomonas maltophilia (Pseudomonas maltophilia) (Xanthomonas maltophilia)	1.85	N	N
allpdb0193	Q3ZDR0_STEMA	Q3ZDQ9_STEMA	405	99	2GAG	B	D	73	PF01266;	PF04267;	1	405	1	99	Heterotetrameric sarcosine oxidase beta-subunit	soxB	Heterotetrameric sarcosine oxidase delta-subunit	soxD	Stenotrophomonas maltophilia (Pseudomonas maltophilia) (Xanthomonas maltophilia)	Stenotrophomonas maltophilia (Pseudomonas maltophilia) (Xanthomonas maltophilia)	1.85	N	N
allpdb0194	Q3ZDQ8_STEMA	Q3ZDQ9_STEMA	965	99	2GAG	A	D	60	PF01571;PF08669;PF07992;	PF04267;	1	965	1	99	Heterotetrameric sarcosine oxidase alpha-subunit	soxA	Heterotetrameric sarcosine oxidase delta-subunit	soxD	Stenotrophomonas maltophilia (Pseudomonas maltophilia) (Xanthomonas maltophilia)	Stenotrophomonas maltophilia (Pseudomonas maltophilia) (Xanthomonas maltophilia)	1.85	N	N
allpdb0195	Q3ZDR0_STEMA	Q3ZDQ8_STEMA	405	965	2GAG	B	A	244	PF01266;	PF01571;PF08669;PF07992;	1	405	1	965	Heterotetrameric sarcosine oxidase beta-subunit	soxB	Heterotetrameric sarcosine oxidase alpha-subunit	soxA	Stenotrophomonas maltophilia (Pseudomonas maltophilia) (Xanthomonas maltophilia)	Stenotrophomonas maltophilia (Pseudomonas maltophilia) (Xanthomonas maltophilia)	1.85	N	N
allpdb0196	Q3ZDQ9_STEMA	Q3ZDQ7_STEMA	99	202	2GAG	D	C	29	PF04267;	PF04268;	1	99	1	202	Heterotetrameric sarcosine oxidase delta-subunit	soxD	Heterotetrameric sarcosine oxidase gamma-subunit	soxG	Stenotrophomonas maltophilia (Pseudomonas maltophilia) (Xanthomonas maltophilia)	Stenotrophomonas maltophilia (Pseudomonas maltophilia) (Xanthomonas maltophilia)	1.85	N	N
allpdb0198	TPPC3_MOUSE	TPPC2_MOUSE	180	140	2J3W	D	C	23	PF04051;	PF04628;	1	180	1	140	Trafficking protein particle complex subunit 3 (BET3 homolog)	Trappc3 Bet3	Trafficking protein particle complex subunit 2 (Sedlin)	Trappc2 Sedl	Mus musculus (Mouse)	Mus musculus (Mouse)	2.1	N	N
allpdb0199	SC23A_HUMAN	SC22B_HUMAN	765	215	2NUT	A	C	22	PF00626;PF08033;PF04815;PF04811;PF04810;	PF13774;PF00957;	1	765	1	195	Protein transport protein Sec23A (hSec23A) (SEC23-related protein A)	SEC23A	Vesicle-trafficking protein SEC22b (ER-Golgi SNARE of 24 kDa) (ERS-24) (ERS24) (SEC22 vesicle-trafficking protein homolog B) (SEC22 vesicle-trafficking protein-like 1)	SEC22B SEC22L1	Homo sapiens (Human)	Homo sapiens (Human)	2.3	N	N
allpdb0200	HA1L_MOUSE	TVA1_MOUSE	362	130	2OI9	A	B	26	PF07654;PF00129;PF06623;	PF07686;	25	203	21	130	H-2 class I histocompatibility antigen, L-D alpha chain	H2-L	T-cell receptor alpha chain V region PHDS58		Mus musculus (Mouse)	Mus musculus (Mouse)	2.35	N	N
allpdb0201	RRP45_YEAST	RRP44_YEAST	305	1001	2WP8	A	J	86	PF01138;PF03725;	PF13638;PF17216;PF17215;	1	305	25	1001	Exosome complex component RRP45 (Ribosomal RNA-processing protein 45)	RRP45 YDR280W D9954.1	Exosome complex exonuclease DIS3 (EC 3.1.13.-) (EC 3.1.26.-) (Chromosome disjunction protein 3) (Ribosomal RNA-processing protein 44)	DIS3 RRP44 YOL021C O2197	Saccharomyces cerevisiae (strain ATCC 204508 / S288c) (Baker's yeast)	Saccharomyces cerevisiae (strain ATCC 204508 / S288c) (Baker's yeast)	3	N	N
allpdb0202	STRAA_HUMAN	CAB39_HUMAN	431	341	2WTK	E	D	98	PF00069;	PF08569;	59	431	1	341	STE20-related kinase adapter protein alpha (STRAD alpha) (STE20-related adapter protein) (Serologically defined breast cancer antigen NY-BR-96)	STRADA LYK5 STRAD	Calcium-binding protein 39 (MO25alpha) (Protein Mo25)	CAB39 MO25 CGI-66	Homo sapiens (Human)	Homo sapiens (Human)	2.65	N	N
allpdb0203	SCNA_THITI	SCNC_THITI	126	243	2ZZD	J	L	125	PF02211;	PF02979;	1	126	1	243	Thiocyanate hydrolase subunit alpha (EC 3.5.5.8)	scnA	Thiocyanate hydrolase subunit gamma (EC 3.5.5.8)	scnC	Thiobacillus thioparus	Thiobacillus thioparus	1.78	N	N
allpdb0204	CTRA_BOVIN	GUAM_HIRNI	245	57	3BG4	C	D	40	PF00089;	PF02822;	16	245	1	57	Chymotrypsinogen A (EC 3.4.21.1) [Cleaved into: Chymotrypsin A chain A; Chymotrypsin A chain B; Chymotrypsin A chain C]		Guamerin		Bos taurus (Bovine)	Hirudo nipponia (Korean blood-sucking leech)	2.5	N	N
allpdb0205	CO8A_HUMAN	CO8G_HUMAN	584	202	3OJY	A	C	73	PF00057;PF01823;PF00090;	PF00061;	31	584	21	202	Complement component C8 alpha chain (Complement component 8 subunit alpha)	C8A	Complement component C8 gamma chain	C8G	Homo sapiens (Human)	Homo sapiens (Human)	2.51	N	N
allpdb0206	WASF1_HUMAN	CYFP1_HUMAN	559	1253	3P8C	D	A	181	PF02205;	PF07159;PF05994;	1	186	1	1253	Wiskott-Aldrich syndrome protein family member 1 (WASP family protein member 1) (Protein WAVE-1) (Verprolin homology domain-containing protein 1)	WASF1 KIAA0269 SCAR1 WAVE1	Cytoplasmic FMR1-interacting protein 1 (Specifically Rac1-associated protein 1) (Sra-1) (p140sra-1)	CYFIP1 KIAA0068	Homo sapiens (Human)	Homo sapiens (Human)	2.29	N	N
allpdb0207	CYFP1_HUMAN	NCKP1_HUMAN	1253	1128	3P8C	A	B	430	PF07159;PF05994;	PF09735;	1	1253	1	1128	Cytoplasmic FMR1-interacting protein 1 (Specifically Rac1-associated protein 1) (Sra-1) (p140sra-1)	CYFIP1 KIAA0068	Nck-associated protein 1 (NAP 1) (Membrane-associated protein HEM-2) (p125Nap1)	NCKAP1 HEM2 KIAA0587 NAP1	Homo sapiens (Human)	Homo sapiens (Human)	2.29	N	N
allpdb0208	WASF1_HUMAN	ABI2_HUMAN	559	513	3P8C	D	F	118	PF02205;	PF07815;PF14604;	1	186	1	154	Wiskott-Aldrich syndrome protein family member 1 (WASP family protein member 1) (Protein WAVE-1) (Verprolin homology domain-containing protein 1)	WASF1 KIAA0269 SCAR1 WAVE1	Abl interactor 2 (Abelson interactor 2) (Abi-2) (Abl-binding protein 3) (AblBP3) (Arg-binding protein 1) (ArgBP1)	ABI2 ARGBPIA	Homo sapiens (Human)	Homo sapiens (Human)	2.29	N	N
allpdb0209	CYFP1_HUMAN	ABI2_HUMAN	1253	513	3P8C	A	F	70	PF07159;PF05994;	PF07815;PF14604;	1	1253	1	154	Cytoplasmic FMR1-interacting protein 1 (Specifically Rac1-associated protein 1) (Sra-1) (p140sra-1)	CYFIP1 KIAA0068	Abl interactor 2 (Abelson interactor 2) (Abi-2) (Abl-binding protein 3) (AblBP3) (Arg-binding protein 1) (ArgBP1)	ABI2 ARGBPIA	Homo sapiens (Human)	Homo sapiens (Human)	2.29	N	N
allpdb0210	ABI2_HUMAN	NCKP1_HUMAN	513	1128	3P8C	F	B	120	PF07815;PF14604;	PF09735;	1	154	1	1128	Abl interactor 2 (Abelson interactor 2) (Abi-2) (Abl-binding protein 3) (AblBP3) (Arg-binding protein 1) (ArgBP1)	ABI2 ARGBPIA	Nck-associated protein 1 (NAP 1) (Membrane-associated protein HEM-2) (p125Nap1)	NCKAP1 HEM2 KIAA0587 NAP1	Homo sapiens (Human)	Homo sapiens (Human)	2.29	N	N
allpdb0211	MALF_ECOLI	MALE_ECOLI	514	396	3RLF	F	E	130	PF00528;PF14785;	PF13416;	1	514	27	396	Maltose transport system permease protein MalF	malF b4033 JW3993	Maltose-binding periplasmic protein (MBP) (MMBP) (Maltodextrin-binding protein)	malE b4034 JW3994	Escherichia coli (strain K12)	Escherichia coli (strain K12)	2.2	N	N
allpdb0212	MALK_ECOLI	MALF_ECOLI	371	514	3RLF	B	F	50	PF00005;PF08402;	PF00528;PF14785;	1	371	1	514	Maltose/maltodextrin import ATP-binding protein MalK (EC 3.6.3.19)	malK b4035 JW3995	Maltose transport system permease protein MalF	malF b4033 JW3993	Escherichia coli (strain K12)	Escherichia coli (strain K12)	2.2	N	N
allpdb0214	MALG_ECOLI	MALE_ECOLI	296	396	3RLF	G	E	56	PF00528;	PF13416;	1	296	27	396	Maltose transport system permease protein MalG	malG b4032 JW3992	Maltose-binding periplasmic protein (MBP) (MMBP) (Maltodextrin-binding protein)	malE b4034 JW3994	Escherichia coli (strain K12)	Escherichia coli (strain K12)	2.2	N	N
allpdb0215	MALK_ECOLI	MALG_ECOLI	371	296	3RLF	A	G	72	PF00005;PF08402;	PF00528;	1	371	1	296	Maltose/maltodextrin import ATP-binding protein MalK (EC 3.6.3.19)	malK b4035 JW3995	Maltose transport system permease protein MalG	malG b4032 JW3992	Escherichia coli (strain K12)	Escherichia coli (strain K12)	2.2	N	N
allpdb0216	MARE1_HUMAN	DCTN1_HUMAN	268	1278	3TQ7	A	Q	46	PF00307;PF03271;	PF01302;PF12455;	191	268	27	97	Microtubule-associated protein RP/EB family member 1 (APC-binding protein EB1) (End-binding protein 1) (EB1)	MAPRE1	Dynactin subunit 1 (150 kDa dynein-associated polypeptide) (DAP-150) (DP-150) (p135) (p150-glued)	DCTN1	Homo sapiens (Human)	Homo sapiens (Human)	2.3	N	N
allpdb0217	HBA_PIG	HPT_PIG	141	347	4F4O	D	F	57	PF00042;	PF00089;	1	141	1	347	Hemoglobin subunit alpha (Alpha-globin) (Hemoglobin alpha chain)	HBA	Haptoglobin (Zonulin) [Cleaved into: Haptoglobin alpha chain; Haptoglobin beta chain]	HP	Sus scrofa (Pig)	Sus scrofa (Pig)	2.9	N	N
allpdb0218	Q5B5Z6_EMENI	P87249_EMEND	219	369	4G91	B	A	29	PF00808;	PF02045;	41	132	231	293	Transcription factor HapC (Eurofung)	ANIA_04034	HAPB protein	hapB	Emericella nidulans (strain FGSC A4 / ATCC 38163 / CBS 112.46 / NRRL 194 / M139) (Aspergillus nidulans)	Emericella nidulans (Aspergillus nidulans)	1.9	N	N
allpdb0219	W5QC38_SHEEP	KINH_HUMAN	454	963	4LNU	A	K	46	PF00091;PF03953;	PF00225;	4	454	1	325	Tubulin alpha chain	LOC106990101	Kinesin-1 heavy chain (Conventional kinesin heavy chain) (Ubiquitous kinesin heavy chain) (UKHC)	KIF5B KNS KNS1	Ovis aries (Sheep)	Homo sapiens (Human)	2.19	N	N
allpdb0220	HBA_HUMAN	ISDH_STAA3	142	895	4XS0	A	C	85	PF00042;	PF05031;PF04650;	2	142	326	660	Hemoglobin subunit alpha (Alpha-globin) (Hemoglobin alpha chain)	HBA1; HBA2	Iron-regulated surface determinant protein H (Haptoglobin receptor A) (Staphylococcus aureus surface protein I)	isdH harA sasI SAUSA300_1677	Homo sapiens (Human)	Staphylococcus aureus (strain USA300)	2.55	N	N
allpdb0221	SUFC_ECOLI	SUFD_ECOLI	248	423	5AWF	D	B	65	PF00005;	PF01458;	1	248	1	423	Probable ATP-dependent transporter SufC	sufC ynhD b1682 JW1672	FeS cluster assembly protein SufD	sufD ynhC b1681 JW1671	Escherichia coli (strain K12)	Escherichia coli (strain K12)	2.96	N	N
allpdb0222	H33_HUMAN	MCM2_HUMAN	136	904	5BNX	A	C	52	PF00125;	PF00493;PF12619;PF14551;PF17207;	58	136	61	130	Histone H3.3	H3F3A H3.3A H3F3 PP781; H3F3B H3.3B	DNA replication licensing factor MCM2 (EC 3.6.4.12) (Minichromosome maintenance protein 2 homolog) (Nuclear protein BM28)	MCM2 BM28 CCNL1 CDCL1 KIAA0030	Homo sapiens (Human)	Homo sapiens (Human)	2.31	N	N
allpdb0223	MCM2_HUMAN	H4_HUMAN	904	103	5BNX	C	B	73	PF00493;PF12619;PF14551;PF17207;	PF15511;	61	130	2	103	DNA replication licensing factor MCM2 (EC 3.6.4.12) (Minichromosome maintenance protein 2 homolog) (Nuclear protein BM28)	MCM2 BM28 CCNL1 CDCL1 KIAA0030	Histone H4	HIST1H4A H4/A H4FA; HIST1H4B H4/I H4FI; HIST1H4C H4/G H4FG; HIST1H4D H4/B H4FB; HIST1H4E H4/J H4FJ; HIST1H4F H4/C H4FC; HIST1H4H H4/H H4FH; HIST1H4I H4/M H4FM; HIST1H4J H4/E H4FE; HIST1H4K H4/D H4FD; HIST1H4L H4/K H4FK; HIST2H4A H4/N H4F2 H4FN HIST2H4; HIST2H4B H4/O H4FO; HIST4H4	Homo sapiens (Human)	Homo sapiens (Human)	2.31	N	N
allpdb0224	ASF1B_HUMAN	H4_HUMAN	202	103	5BNX	D	B	36	PF04729;	PF15511;	1	158	2	103	Histone chaperone ASF1B (Anti-silencing function protein 1 homolog B) (hAsf1) (hAsf1b) (CCG1-interacting factor A-II) (CIA-II) (hCIA-II)	ASF1B	Histone H4	HIST1H4A H4/A H4FA; HIST1H4B H4/I H4FI; HIST1H4C H4/G H4FG; HIST1H4D H4/B H4FB; HIST1H4E H4/J H4FJ; HIST1H4F H4/C H4FC; HIST1H4H H4/H H4FH; HIST1H4I H4/M H4FM; HIST1H4J H4/E H4FE; HIST1H4K H4/D H4FD; HIST1H4L H4/K H4FK; HIST2H4A H4/N H4F2 H4FN HIST2H4; HIST2H4B H4/O H4FO; HIST4H4	Homo sapiens (Human)	Homo sapiens (Human)	2.31	N	N
allpdb0225	H33_HUMAN	ASF1B_HUMAN	136	202	5BNX	A	D	51	PF00125;	PF04729;	58	136	1	158	Histone H3.3	H3F3A H3.3A H3F3 PP781; H3F3B H3.3B	Histone chaperone ASF1B (Anti-silencing function protein 1 homolog B) (hAsf1) (hAsf1b) (CCG1-interacting factor A-II) (CIA-II) (hCIA-II)	ASF1B	Homo sapiens (Human)	Homo sapiens (Human)	2.31	N	N
allpdb0226	ARP4_YEAST	SWR1_YEAST	489	1514	5I9E	A	E	66	PF00022;	PF00271;PF07529;PF00176;	1	489	340	410	Actin-related protein 4 (Actin-like protein ARP4) (Actin-like protein 4)	ARP4 ACT3 YJL081C J1012	Helicase SWR1 (EC 3.6.4.12) (Swi2/Snf2-related 1)	SWR1 YDR334W D9651.6	Saccharomyces cerevisiae (strain ATCC 204508 / S288c) (Baker's yeast)	Saccharomyces cerevisiae (strain ATCC 204508 / S288c) (Baker's yeast)	2.8	N	N
allpdb0227	INLR1_HUMAN	JAK1_HUMAN	520	1154	5IXI	B	A	26	PF01108;	PF07714;	250	260	35	559	Interferon lambda receptor 1 (IFN-lambda receptor 1) (IFN-lambda-R1) (Cytokine receptor class-II member 12) (Cytokine receptor family 2 member 12) (CRF2-12) (Interleukin-28 receptor subunit alpha) (IL-28 receptor subunit alpha) (IL-28R-alpha) (IL-28RA) (Likely interleukin or cytokine receptor 2) (LICR2)	IFNLR1 IL28RA LICR2	Tyrosine-protein kinase JAK1 (EC 2.7.10.2) (Janus kinase 1) (JAK-1)	JAK1 JAK1A JAK1B	Homo sapiens (Human)	Homo sapiens (Human)	2.57	N	N
allpdb0228	VNFD_AZOVI	VNFG_AZOVI	474	113	5N6Y	A	C	99	PF00148;	PF03139;	1	474	1	113	Nitrogenase vanadium-iron protein alpha chain (EC 1.18.6.1) (Dinitrogenase 2 subunit alpha) (Nitrogenase component I)	vnfD	Nitrogenase vanadium-iron protein delta chain (EC 1.18.6.1) (Dinitrogenase 2 subunit delta) (Nitrogenase component I)	vnfG	Azotobacter vinelandii	Azotobacter vinelandii	1.35	N	N
allpdb0229	VTI1B_MOUSE	STX8_RAT	232	236	1GL2	C	D	65	PF05008;	PF05739;	139	200	148	209	Vesicle transport through interaction with t-SNAREs homolog 1B (Vesicle transport v-SNARE protein Vti1-like 1) (Vti1-rp1)	Vti1b Vti1l1	Syntaxin-8	Stx8	Mus musculus (Mouse)	Rattus norvegicus (Rat)	1.9	N	N
allpdb0230	VAMP8_RAT	STX7_MOUSE	100	261	1GL2	A	B	69	PF00957;	PF05739;PF14523;	6	66	168	228	Vesicle-associated membrane protein 8 (VAMP-8) (Endobrevin) (EDB)	Vamp8	Syntaxin-7	Stx7 Syn7	Rattus norvegicus (Rat)	Mus musculus (Mouse)	1.9	N	N
allpdb0231	VTI1B_MOUSE	STX7_MOUSE	232	261	1GL2	C	B	60	PF05008;	PF05739;PF14523;	139	200	168	228	Vesicle transport through interaction with t-SNAREs homolog 1B (Vesicle transport v-SNARE protein Vti1-like 1) (Vti1-rp1)	Vti1b Vti1l1	Syntaxin-7	Stx7 Syn7	Mus musculus (Mouse)	Mus musculus (Mouse)	1.9	N	N
allpdb0232	VAMP8_RAT	STX8_RAT	100	236	1GL2	A	D	58	PF00957;	PF05739;	6	66	148	209	Vesicle-associated membrane protein 8 (VAMP-8) (Endobrevin) (EDB)	Vamp8	Syntaxin-8	Stx8	Rattus norvegicus (Rat)	Rattus norvegicus (Rat)	1.9	N	N
allpdb0233	FRDC_ECOLI	FRDB_ECOLI	131	244	1KF6	O	N	92	PF02300;	PF13085;PF13183;	2	131	2	244	Fumarate reductase subunit C (Fumarate reductase 15 kDa hydrophobic protein)	frdC b4152 JW4113	Fumarate reductase iron-sulfur subunit (EC 1.3.5.1)	frdB b4153 JW4114	Escherichia coli (strain K12)	Escherichia coli (strain K12)	2.7	N	N
allpdb0234	FRDA_ECOLI	FRDB_ECOLI	602	244	1KF6	M	N	193	PF00890;PF02910;	PF13085;PF13183;	1	602	2	244	Fumarate reductase flavoprotein subunit (EC 1.3.5.4)	frdA b4154 JW4115	Fumarate reductase iron-sulfur subunit (EC 1.3.5.1)	frdB b4153 JW4114	Escherichia coli (strain K12)	Escherichia coli (strain K12)	2.7	N	N
allpdb0235	FRDC_ECOLI	FRDD_ECOLI	131	119	1KF6	C	D	142	PF02300;	PF02313;	2	131	1	119	Fumarate reductase subunit C (Fumarate reductase 15 kDa hydrophobic protein)	frdC b4152 JW4113	Fumarate reductase subunit D (Fumarate reductase 13 kDa hydrophobic protein)	frdD b4151 JW4112	Escherichia coli (strain K12)	Escherichia coli (strain K12)	2.7	N	N
allpdb0236	FRDD_ECOLI	FRDB_ECOLI	119	244	1KF6	D	B	48	PF02313;	PF13085;PF13183;	1	119	2	244	Fumarate reductase subunit D (Fumarate reductase 13 kDa hydrophobic protein)	frdD b4151 JW4112	Fumarate reductase iron-sulfur subunit (EC 1.3.5.1)	frdB b4153 JW4114	Escherichia coli (strain K12)	Escherichia coli (strain K12)	2.7	N	N
allpdb0237	COX2_RHOSH	P84153_RHOSH	303	266	1M56	B	I	21	PF00116;PF02790;	PF00510;	26	289	1	266	Cytochrome c oxidase subunit 2 (EC 1.9.3.1) (Cytochrome aa3 subunit 2) (Cytochrome c oxidase polypeptide II) (Oxidase aa(3) subunit 2)	ctaC coxII ctaB	Cytochrome c oxidase polypeptide III (Cytochrome AA3 subunit 3) (EC 1.9.3.1)		Rhodobacter sphaeroides (Rhodopseudomonas sphaeroides)	Rhodobacter sphaeroides (Rhodopseudomonas sphaeroides)	2.3	N	N
allpdb0238	P84153_RHOSH	Q8KRK5_RHOSH	266	61	1M56	C	D	35	PF00510;	PF07835;	1	266	11	61	Cytochrome c oxidase polypeptide III (Cytochrome AA3 subunit 3) (EC 1.9.3.1)		Aa3-type cytochrome c oxidase subunit IV	coxIV	Rhodobacter sphaeroides (Rhodopseudomonas sphaeroides)	Rhodobacter sphaeroides (Rhodopseudomonas sphaeroides)	2.3	N	N
allpdb0239	DRA_HUMAN	Q48898_MYCAT	254	238	1R5I	A	D	48	PF07654;PF00993;	PF09245;	26	206	26	238	HLA class II histocompatibility antigen, DR alpha chain (MHC class II antigen DRA)	HLA-DRA HLA-DRA1	Superantigen		Homo sapiens (Human)	Mycoplasma arthritidis	2.6	N	N
allpdb0243	IF4A3_HUMAN	CASC3_HUMAN	411	703	2HYI	C	D	123	PF00270;PF00271;	PF09405;	1	411	170	246	Eukaryotic initiation factor 4A-III (eIF-4A-III) (eIF4A-III) (EC 3.6.4.13) (ATP-dependent RNA helicase DDX48) (ATP-dependent RNA helicase eIF4A-3) (DEAD box protein 48) (Eukaryotic initiation factor 4A-like NUK-34) (Eukaryotic translation initiation factor 4A isoform 3) (Nuclear matrix protein 265) (NMP 265) (hNMP 265) [Cleaved into: Eukaryotic initiation factor 4A-III, N-terminally processed]	EIF4A3 DDX48 KIAA0111	Protein CASC3 (Cancer susceptibility candidate gene 3 protein) (Metastatic lymph node gene 51 protein) (MLN 51) (Protein barentsz) (Btz)	CASC3 MLN51	Homo sapiens (Human)	Homo sapiens (Human)	2.3	N	N
allpdb0244	RBM8A_HUMAN	MGN_HUMAN	174	146	2HYI	H	G	79	PF00076;	PF02792;	64	154	1	146	RNA-binding protein 8A (Binder of OVCA1-1) (BOV-1) (RNA-binding motif protein 8A) (RNA-binding protein Y14) (Ribonucleoprotein RBM8A)	RBM8A RBM8 HSPC114 MDS014	Protein mago nashi homolog	MAGOH MAGOHA	Homo sapiens (Human)	Homo sapiens (Human)	2.3	N	N
allpdb0245	MGN_HUMAN	CASC3_HUMAN	146	703	2HYI	A	D	20	PF02792;	PF09405;	1	146	170	246	Protein mago nashi homolog	MAGOH MAGOHA	Protein CASC3 (Cancer susceptibility candidate gene 3 protein) (Metastatic lymph node gene 51 protein) (MLN 51) (Protein barentsz) (Btz)	CASC3 MLN51	Homo sapiens (Human)	Homo sapiens (Human)	2.3	N	N
allpdb0246	IF4A3_HUMAN	MGN_HUMAN	411	146	2HYI	I	G	107	PF00270;PF00271;	PF02792;	1	411	1	146	Eukaryotic initiation factor 4A-III (eIF-4A-III) (eIF4A-III) (EC 3.6.4.13) (ATP-dependent RNA helicase DDX48) (ATP-dependent RNA helicase eIF4A-3) (DEAD box protein 48) (Eukaryotic initiation factor 4A-like NUK-34) (Eukaryotic translation initiation factor 4A isoform 3) (Nuclear matrix protein 265) (NMP 265) (hNMP 265) [Cleaved into: Eukaryotic initiation factor 4A-III, N-terminally processed]	EIF4A3 DDX48 KIAA0111	Protein mago nashi homolog	MAGOH MAGOHA	Homo sapiens (Human)	Homo sapiens (Human)	2.3	N	N
allpdb0247	VAMP4_MOUSE	STX6_HUMAN	141	255	2NPS	A	D	58	PF00957;	PF05739;PF09177;	47	117	169	234	Vesicle-associated membrane protein 4 (VAMP-4)	Vamp4	Syntaxin-6	STX6	Mus musculus (Mouse)	Homo sapiens (Human)	2.5	N	N
allpdb0248	VTI1A_RAT	STX6_HUMAN	224	255	2NPS	C	D	80	PF05008;	PF05739;PF09177;	122	199	169	234	Vesicle transport through interaction with t-SNAREs homolog 1A (Vesicle transport v-SNARE protein Vti1-like 2) (Vti1-rp2)	Vti1a Vti1l2	Syntaxin-6	STX6	Rattus norvegicus (Rat)	Homo sapiens (Human)	2.5	N	N
allpdb0249	STP22_YEAST	SRN2_YEAST	385	213	2P22	A	C	209	PF05743;PF09454;	PF07200;	214	385	22	213	Suppressor protein STP22 of temperature-sensitive alpha-factor receptor and arginine permease (ESCRT-I complex subunit VPS23) (Vacuolar protein sorting-associated protein 23)	STP22 VPS23 YCL008C YCL8C	Protein SRN2 (ESCRT-I complex subunit VPS37) (Vacuolar protein sorting-associated protein 37)	SRN2 SRN10 VPS37 YLR119W L2958 L9233.5	Saccharomyces cerevisiae (strain ATCC 204508 / S288c) (Baker's yeast)	Saccharomyces cerevisiae (strain ATCC 204508 / S288c) (Baker's yeast)	2.7	N	N
allpdb0250	VPS28_YEAST	STP22_YEAST	242	385	2P22	B	A	104	PF03997;	PF05743;PF09454;	1	118	214	385	Vacuolar protein sorting-associated protein 28 (ESCRT-I complex subunit VPS28)	VPS28 VPT28 YPL065W LPE5W	Suppressor protein STP22 of temperature-sensitive alpha-factor receptor and arginine permease (ESCRT-I complex subunit VPS23) (Vacuolar protein sorting-associated protein 23)	STP22 VPS23 YCL008C YCL8C	Saccharomyces cerevisiae (strain ATCC 204508 / S288c) (Baker's yeast)	Saccharomyces cerevisiae (strain ATCC 204508 / S288c) (Baker's yeast)	2.7	N	N
allpdb0251	STP22_YEAST	MVB12_YEAST	385	101	2P22	A	D	89	PF05743;PF09454;	PF09452;	214	385	4	81	Suppressor protein STP22 of temperature-sensitive alpha-factor receptor and arginine permease (ESCRT-I complex subunit VPS23) (Vacuolar protein sorting-associated protein 23)	STP22 VPS23 YCL008C YCL8C	Multivesicular body sorting factor 12 (12 kDa multivesicular body sorting factor) (ESCRT-I complex subunit MVB12)	MVB12 YGR206W G7740	Saccharomyces cerevisiae (strain ATCC 204508 / S288c) (Baker's yeast)	Saccharomyces cerevisiae (strain ATCC 204508 / S288c) (Baker's yeast)	2.7	N	N
allpdb0252	SRN2_YEAST	MVB12_YEAST	213	101	2P22	C	D	132	PF07200;	PF09452;	22	213	4	81	Protein SRN2 (ESCRT-I complex subunit VPS37) (Vacuolar protein sorting-associated protein 37)	SRN2 SRN10 VPS37 YLR119W L2958 L9233.5	Multivesicular body sorting factor 12 (12 kDa multivesicular body sorting factor) (ESCRT-I complex subunit MVB12)	MVB12 YGR206W G7740	Saccharomyces cerevisiae (strain ATCC 204508 / S288c) (Baker's yeast)	Saccharomyces cerevisiae (strain ATCC 204508 / S288c) (Baker's yeast)	2.7	N	N
allpdb0254	NDSFS_EUBBA	NDLMS_EUBBA	157	425	3HRD	D	A	77	PF00111;PF01799;	PF01315;PF02738;	1	157	1	425	Nicotinate dehydrogenase small FeS subunit (NDH) (EC 1.17.1.5) (Nicotinic acid hydroxylase small FeS subunit) (NAH)	ndhS	Nicotinate dehydrogenase large molybdopterin subunit (NDH) (EC 1.17.1.5) (Nicotinic acid hydroxylase large molybdopterin subunit) (NAH)	ndhL	Eubacterium barkeri (Clostridium barkeri)	Eubacterium barkeri (Clostridium barkeri)	2.2	N	N
allpdb0255	NDSFS_EUBBA	NDMMS_EUBBA	157	330	3HRD	H	F	62	PF00111;PF01799;	PF02738;	1	157	1	330	Nicotinate dehydrogenase small FeS subunit (NDH) (EC 1.17.1.5) (Nicotinic acid hydroxylase small FeS subunit) (NAH)	ndhS	Nicotinate dehydrogenase medium molybdopterin subunit (NDH) (EC 1.17.1.5) (Nicotinic acid hydroxylase medium molybdopterin subunit) (NAH)	ndhM	Eubacterium barkeri (Clostridium barkeri)	Eubacterium barkeri (Clostridium barkeri)	2.2	N	N
allpdb0256	NDSFS_EUBBA	NDFS_EUBBA	157	296	3HRD	H	G	88	PF00111;PF01799;	PF03450;PF00941;	1	157	1	296	Nicotinate dehydrogenase small FeS subunit (NDH) (EC 1.17.1.5) (Nicotinic acid hydroxylase small FeS subunit) (NAH)	ndhS	Nicotinate dehydrogenase FAD-subunit (NDH) (EC 1.17.1.5) (Nicotinic acid hydroxylase FAD-subunit) (NAH)	ndhF	Eubacterium barkeri (Clostridium barkeri)	Eubacterium barkeri (Clostridium barkeri)	2.2	N	N
allpdb0257	NTPB_ENTHA	NTPD_ENTHA	458	210	3VR4	D	G	31	PF00006;PF02874;	PF01813;	1	458	1	210	V-type sodium ATPase subunit B (Na(+)-translocating ATPase subunit B) (V-type sodium pump subunit B)	ntpB EHR_08265	V-type sodium ATPase subunit D (Na(+)-translocating ATPase subunit D) (V-type sodium pump subunit D)	ntpD EHR_08270	Enterococcus hirae (strain ATCC 9790 / DSM 20160 / JCM 8729 / LMG 6399 / NBRC 3181 / NCIMB 6459 / NCDO 1258)	Enterococcus hirae (strain ATCC 9790 / DSM 20160 / JCM 8729 / LMG 6399 / NBRC 3181 / NCIMB 6459 / NCDO 1258)	2.17	N	N
allpdb0258	NTPD_ENTHA	NTPG_ENTHA	210	103	3VR4	G	H	146	PF01813;	PF01990;	1	210	1	103	V-type sodium ATPase subunit D (Na(+)-translocating ATPase subunit D) (V-type sodium pump subunit D)	ntpD EHR_08270	V-type sodium ATPase subunit G (Na(+)-translocating ATPase subunit G) (V-type sodium pump subunit G)	ntpG ntpQ EHR_08255	Enterococcus hirae (strain ATCC 9790 / DSM 20160 / JCM 8729 / LMG 6399 / NBRC 3181 / NCIMB 6459 / NCDO 1258)	Enterococcus hirae (strain ATCC 9790 / DSM 20160 / JCM 8729 / LMG 6399 / NBRC 3181 / NCIMB 6459 / NCDO 1258)	2.17	N	N
allpdb0260	NTPA_ENTHA	NTPD_ENTHA	593	210	3VR4	C	G	28	PF00006;PF02874;PF16886;	PF01813;	1	593	1	210	V-type sodium ATPase catalytic subunit A (EC 3.6.3.15) (Na(+)-translocating ATPase subunit A) (V-type sodium pump catalytic subunit A)	ntpA EHR_08260	V-type sodium ATPase subunit D (Na(+)-translocating ATPase subunit D) (V-type sodium pump subunit D)	ntpD EHR_08270	Enterococcus hirae (strain ATCC 9790 / DSM 20160 / JCM 8729 / LMG 6399 / NBRC 3181 / NCIMB 6459 / NCDO 1258)	Enterococcus hirae (strain ATCC 9790 / DSM 20160 / JCM 8729 / LMG 6399 / NBRC 3181 / NCIMB 6459 / NCDO 1258)	2.17	N	N
allpdb0261	CCNT1_HUMAN	AFF4_HUMAN	726	1163	4OR5	B	E	106	PF00134;	PF05110;	1	266	32	69	Cyclin-T1 (CycT1) (Cyclin-T)	CCNT1	AF4/FMR2 family member 4 (ALL1-fused gene from chromosome 5q31 protein) (Protein AF-5q31) (Major CDK9 elongation factor-associated protein)	AFF4 AF5Q31 MCEF HSPC092	Homo sapiens (Human)	Homo sapiens (Human)	2.9	N	N
allpdb0262	CDK9_HUMAN	CCNT1_HUMAN	372	726	4OR5	F	G	73	PF00069;	PF00134;	7	332	1	266	Cyclin-dependent kinase 9 (EC 2.7.11.22) (EC 2.7.11.23) (C-2K) (Cell division cycle 2-like protein kinase 4) (Cell division protein kinase 9) (Serine/threonine-protein kinase PITALRE) (Tat-associated kinase complex catalytic subunit)	CDK9 CDC2L4 TAK	Cyclin-T1 (CycT1) (Cyclin-T)	CCNT1	Homo sapiens (Human)	Homo sapiens (Human)	2.9	N	N
allpdb0263	TAT_HV1H2	AFF4_HUMAN	86	1163	4OR5	H	J	25	PF00539;	PF05110;	1	48	32	69	Protein Tat (Transactivating regulatory protein)	tat	AF4/FMR2 family member 4 (ALL1-fused gene from chromosome 5q31 protein) (Protein AF-5q31) (Major CDK9 elongation factor-associated protein)	AFF4 AF5Q31 MCEF HSPC092	Human immunodeficiency virus type 1 group M subtype B (isolate HXB2) (HIV-1)	Homo sapiens (Human)	2.9	N	N
allpdb0264	CCNT1_HUMAN	TAT_HV1H2	726	86	4OR5	G	H	122	PF00134;	PF00539;	1	266	1	48	Cyclin-T1 (CycT1) (Cyclin-T)	CCNT1	Protein Tat (Transactivating regulatory protein)	tat	Homo sapiens (Human)	Human immunodeficiency virus type 1 group M subtype B (isolate HXB2) (HIV-1)	2.9	N	N
allpdb0265	EFTS_ECOLI	RDRP_BPQBE	283	589	4Q7J	E	G	39	PF00889;	PF03431;	2	283	2	589	Elongation factor Ts (EF-Ts) (Bacteriophage Q beta RNA-directed RNA polymerase subunit IV)	tsf b0170 JW0165	RNA-directed RNA polymerase subunit beta (EC 2.7.7.48) (RNA replicase beta chain) (RNA-directed RNA polymerase subunit II)		Escherichia coli (strain K12)	Escherichia phage Qbeta (Bacteriophage Q-beta)	2.9	N	N
allpdb0266	RS1_ECOLI	RDRP_BPQBE	557	589	4Q7J	D	C	124	PF00575;	PF03431;	1	273	2	589	30S ribosomal protein S1 (Bacteriophage Q beta RNA-directed RNA polymerase subunit I) (Small ribosomal subunit protein bS1)	rpsA ssyF b0911 JW0894	RNA-directed RNA polymerase subunit beta (EC 2.7.7.48) (RNA replicase beta chain) (RNA-directed RNA polymerase subunit II)		Escherichia coli (strain K12)	Escherichia phage Qbeta (Bacteriophage Q-beta)	2.9	N	N
allpdb0267	EFTU1_ECOLI	EFTS_ECOLI	394	283	4Q7J	F	E	114	PF00009;PF03144;PF03143;	PF00889;	2	394	2	283	Elongation factor Tu 1 (EF-Tu 1) (Bacteriophage Q beta RNA-directed RNA polymerase subunit III) (P-43)	tufA b3339 JW3301	Elongation factor Ts (EF-Ts) (Bacteriophage Q beta RNA-directed RNA polymerase subunit IV)	tsf b0170 JW0165	Escherichia coli (strain K12)	Escherichia coli (strain K12)	2.9	N	N
allpdb0268	EFTU1_ECOLI	RDRP_BPQBE	394	589	4Q7J	B	C	117	PF00009;PF03144;PF03143;	PF03431;	2	394	2	589	Elongation factor Tu 1 (EF-Tu 1) (Bacteriophage Q beta RNA-directed RNA polymerase subunit III) (P-43)	tufA b3339 JW3301	RNA-directed RNA polymerase subunit beta (EC 2.7.7.48) (RNA replicase beta chain) (RNA-directed RNA polymerase subunit II)		Escherichia coli (strain K12)	Escherichia phage Qbeta (Bacteriophage Q-beta)	2.9	N	N
allpdb0269	EAF6_YEAST	EPL1_YEAST	113	832	5J9T	B	C	98	PF09340;	PF10513;	1	113	121	400	Chromatin modification-related protein EAF6 (ESA1-associated factor 6)	EAF6 YJR082C J1854	Enhancer of polycomb-like protein 1	EPL1 YFL024C	Saccharomyces cerevisiae (strain ATCC 204508 / S288c) (Baker's yeast)	Saccharomyces cerevisiae (strain ATCC 204508 / S288c) (Baker's yeast)	2.7	N	N
allpdb0270	EPL1_YEAST	YNG2_YEAST	832	282	5J9T	C	D	178	PF10513;	PF12998;	121	400	1	120	Enhancer of polycomb-like protein 1	EPL1 YFL024C	Chromatin modification-related protein YNG2 (ESA1-associated factor 4) (ING1 homolog 2)	YNG2 EAF4 NBN1 YHR090C	Saccharomyces cerevisiae (strain ATCC 204508 / S288c) (Baker's yeast)	Saccharomyces cerevisiae (strain ATCC 204508 / S288c) (Baker's yeast)	2.7	N	N
allpdb0271	EAF6_YEAST	YNG2_YEAST	113	282	5J9T	F	H	34	PF09340;	PF12998;	1	113	1	120	Chromatin modification-related protein EAF6 (ESA1-associated factor 6)	EAF6 YJR082C J1854	Chromatin modification-related protein YNG2 (ESA1-associated factor 4) (ING1 homolog 2)	YNG2 EAF4 NBN1 YHR090C	Saccharomyces cerevisiae (strain ATCC 204508 / S288c) (Baker's yeast)	Saccharomyces cerevisiae (strain ATCC 204508 / S288c) (Baker's yeast)	2.7	N	N
allpdb0272	ESA1_YEAST	EPL1_YEAST	445	832	5J9T	E	G	187	PF01853;PF11717;	PF10513;	141	445	121	400	Histone acetyltransferase ESA1 (EC 2.3.1.48)	ESA1 YOR244W O5257	Enhancer of polycomb-like protein 1	EPL1 YFL024C	Saccharomyces cerevisiae (strain ATCC 204508 / S288c) (Baker's yeast)	Saccharomyces cerevisiae (strain ATCC 204508 / S288c) (Baker's yeast)	2.7	N	N
allpdb0273	TONSL_HUMAN	H4_HUMAN	1378	103	5JA4	D	B	66	PF12796;PF13516;PF13181;	PF15511;	512	692	2	103	Tonsoku-like protein (Inhibitor of kappa B-related protein) (I-kappa-B-related protein) (IkappaBR) (NF-kappa-B inhibitor-like protein 2) (Nuclear factor of kappa light polypeptide gene enhancer in B-cells inhibitor-like 2)	TONSL IKBR NFKBIL2	Histone H4	HIST1H4A H4/A H4FA; HIST1H4B H4/I H4FI; HIST1H4C H4/G H4FG; HIST1H4D H4/B H4FB; HIST1H4E H4/J H4FJ; HIST1H4F H4/C H4FC; HIST1H4H H4/H H4FH; HIST1H4I H4/M H4FM; HIST1H4J H4/E H4FE; HIST1H4K H4/D H4FD; HIST1H4L H4/K H4FK; HIST2H4A H4/N H4F2 H4FN HIST2H4; HIST2H4B H4/O H4FO; HIST4H4	Homo sapiens (Human)	Homo sapiens (Human)	2.42	N	N
allpdb0275	H6QM91_9INFA	H6QM92_9INFA	756	713	5M3H	B	A	584	PF00602;	PF00603;	1	756	1	713	RNA-directed RNA polymerase catalytic subunit (EC 2.7.7.48)	PB1	Polymerase acidic protein	PA	Influenza A virus (A/little yellow-shouldered bat/Guatemala/060/2010(H17N10))	Influenza A virus (A/little yellow-shouldered bat/Guatemala/060/2010(H17N10))	2.5	N	Y
allpdb0276	H6QM91_9INFA	H6QM90_9INFA	756	760	5M3H	B	C	452	PF00602;	PF00604;	1	756	1	760	RNA-directed RNA polymerase catalytic subunit (EC 2.7.7.48)	PB1	Polymerase basic protein 2	PB2	Influenza A virus (A/little yellow-shouldered bat/Guatemala/060/2010(H17N10))	Influenza A virus (A/little yellow-shouldered bat/Guatemala/060/2010(H17N10))	2.5	N	Y
allpdb0277	H6QM92_9INFA	H6QM90_9INFA	713	760	5M3H	A	C	93	PF00603;	PF00604;	1	713	1	760	Polymerase acidic protein	PA	Polymerase basic protein 2	PB2	Influenza A virus (A/little yellow-shouldered bat/Guatemala/060/2010(H17N10))	Influenza A virus (A/little yellow-shouldered bat/Guatemala/060/2010(H17N10))	2.5	N	Y
allpdb0278	TBP_YEAST	T2AG_YEAST	240	122	1NH2	A	D	26	PF00352;	PF02751;PF02268;	61	240	2	122	TATA-box-binding protein (TATA sequence-binding protein) (TBP) (TATA-binding factor) (TATA-box factor) (Transcription factor D) (Transcription initiation factor TFIID TBP subunit)	SPT15 BTF1 TBP1 YER148W	Transcription initiation factor IIA subunit 2 (General transcription factor IIA subunit 2) (TFIIA 13.5 kDa subunit) (Transcription initiation factor IIA small chain) (Transcription initiation factor IIA small subunit)	TOA2 YKL058W	Saccharomyces cerevisiae (strain ATCC 204508 / S288c) (Baker's yeast)	Saccharomyces cerevisiae (strain ATCC 204508 / S288c) (Baker's yeast)	1.9	Y	N
allpdb0279	TBP_YEAST	TOA1_YEAST	240	286	1NH2	A	C	26	PF00352;	PF03153;	61	240	2	286	TATA-box-binding protein (TATA sequence-binding protein) (TBP) (TATA-binding factor) (TATA-box factor) (Transcription factor D) (Transcription initiation factor TFIID TBP subunit)	SPT15 BTF1 TBP1 YER148W	Transcription initiation factor IIA large subunit (TFIIA large subunit) (TFIIA 32 kDa subunit)	TOA1 YOR194C	Saccharomyces cerevisiae (strain ATCC 204508 / S288c) (Baker's yeast)	Saccharomyces cerevisiae (strain ATCC 204508 / S288c) (Baker's yeast)	1.9	Y	N
allpdb0280	T2AG_YEAST	TOA1_YEAST	122	286	1NH2	D	C	114	PF02751;PF02268;	PF03153;	2	122	2	286	Transcription initiation factor IIA subunit 2 (General transcription factor IIA subunit 2) (TFIIA 13.5 kDa subunit) (Transcription initiation factor IIA small chain) (Transcription initiation factor IIA small subunit)	TOA2 YKL058W	Transcription initiation factor IIA large subunit (TFIIA large subunit) (TFIIA 32 kDa subunit)	TOA1 YOR194C	Saccharomyces cerevisiae (strain ATCC 204508 / S288c) (Baker's yeast)	Saccharomyces cerevisiae (strain ATCC 204508 / S288c) (Baker's yeast)	1.9	Y	N
allpdb0284	Q5SKW1_THET8	RPOB_THET8	423	1119	2A6H	P	M	85	PF00140;PF04542;PF04539;PF04545;	PF04563;PF04561;PF04565;PF10385;PF00562;PF04560;	1	423	1	1119	RNA polymerase sigma factor SigA	sigA TTHA0532	DNA-directed RNA polymerase subunit beta (RNAP subunit beta) (EC 2.7.7.6) (RNA polymerase subunit beta) (Transcriptase subunit beta)	rpoB TTHA1813	Thermus thermophilus (strain HB8 / ATCC 27634 / DSM 579)	Thermus thermophilus (strain HB8 / ATCC 27634 / DSM 579)	2.4	N	N
allpdb0285	Q5SKW1_THET8	RPOC_THET8	423	1524	2A6H	P	N	228	PF00140;PF04542;PF04539;PF04545;	PF04997;PF00623;PF04983;PF05000;PF04998;	1	423	1	1524	RNA polymerase sigma factor SigA	sigA TTHA0532	DNA-directed RNA polymerase subunit beta' (RNAP subunit beta') (EC 2.7.7.6) (RNA polymerase subunit beta') (Transcriptase subunit beta')	rpoC TTHA1812	Thermus thermophilus (strain HB8 / ATCC 27634 / DSM 579)	Thermus thermophilus (strain HB8 / ATCC 27634 / DSM 579)	2.4	N	N
allpdb0286	RPOB_THET8	RPOC_THET8	1119	1524	2A6H	C	D	642	PF04563;PF04561;PF04565;PF10385;PF00562;PF04560;	PF04997;PF00623;PF04983;PF05000;PF04998;	1	1119	1	1524	DNA-directed RNA polymerase subunit beta (RNAP subunit beta) (EC 2.7.7.6) (RNA polymerase subunit beta) (Transcriptase subunit beta)	rpoB TTHA1813	DNA-directed RNA polymerase subunit beta' (RNAP subunit beta') (EC 2.7.7.6) (RNA polymerase subunit beta') (Transcriptase subunit beta')	rpoC TTHA1812	Thermus thermophilus (strain HB8 / ATCC 27634 / DSM 579)	Thermus thermophilus (strain HB8 / ATCC 27634 / DSM 579)	2.4	N	N
allpdb0288	CKS1_HUMAN	SKP2_HUMAN	79	424	2AST	C	B	59	PF01111;	PF12937;	5	73	89	424	Cyclin-dependent kinases regulatory subunit 1 (CKS-1)	CKS1B CKS1 PNAS-143 PNAS-16	S-phase kinase-associated protein 2 (Cyclin-A/CDK2-associated protein p45) (F-box protein Skp2) (F-box/LRR-repeat protein 1) (p45skp2)	SKP2 FBXL1	Homo sapiens (Human)	Homo sapiens (Human)	2.3	N	N
allpdb0289	SKP1_HUMAN	SKP2_HUMAN	163	424	2AST	A	B	91	PF01466;PF03931;	PF12937;	3	160	89	424	S-phase kinase-associated protein 1 (Cyclin-A/CDK2-associated protein p19) (p19A) (Organ of Corti protein 2) (OCP-2) (Organ of Corti protein II) (OCP-II) (RNA polymerase II elongation factor-like protein) (SIII) (Transcription elongation factor B polypeptide 1-like) (p19skp1)	SKP1 EMC19 OCP2 SKP1A TCEB1L	S-phase kinase-associated protein 2 (Cyclin-A/CDK2-associated protein p45) (F-box protein Skp2) (F-box/LRR-repeat protein 1) (p45skp2)	SKP2 FBXL1	Homo sapiens (Human)	Homo sapiens (Human)	2.3	N	N
allpdb0290	AT5F1_BOVIN	ATP5H_BOVIN	256	161	2CLY	D	E	152	PF05405;	PF05873;	43	256	2	161	ATP synthase F(0) complex subunit B1, mitochondrial (ATP synthase subunit b) (ATPase subunit b)	ATP5F1 ATP5F	ATP synthase subunit d, mitochondrial (ATPase subunit d)	ATP5H	Bos taurus (Bovine)	Bos taurus (Bovine)	2.8	N	N
allpdb0291	AT5F1_BOVIN	ATP5J_BOVIN	256	108	2CLY	A	C	81	PF05405;	PF05511;	43	256	32	108	ATP synthase F(0) complex subunit B1, mitochondrial (ATP synthase subunit b) (ATPase subunit b)	ATP5F1 ATP5F	ATP synthase-coupling factor 6, mitochondrial (ATPase subunit F6)	ATP5J	Bos taurus (Bovine)	Bos taurus (Bovine)	2.8	N	N
allpdb0292	ATP5J_BOVIN	ATP5H_BOVIN	108	161	2CLY	C	B	22	PF05511;	PF05873;	32	108	2	161	ATP synthase-coupling factor 6, mitochondrial (ATPase subunit F6)	ATP5J	ATP synthase subunit d, mitochondrial (ATPase subunit d)	ATP5H	Bos taurus (Bovine)	Bos taurus (Bovine)	2.8	N	N
allpdb0294	UPAR_HUMAN	Q924Q0_MOUSE	335	143	2FD6	U	H	31	PF00021;	PF07686;	23	297	2	142	Urokinase plasminogen activator surface receptor (U-PAR) (uPAR) (Monocyte activation antigen Mo3) (CD antigen CD87)	PLAUR MO3 UPAR	V165-D-J-C mu protein (Fragment)	V165-D-J-C mu	Homo sapiens (Human)	Mus musculus (Mouse)	1.9	N	N
allpdb0295	UPAR_HUMAN	UROK_HUMAN	335	431	2FD6	U	A	70	PF00021;	PF00051;PF00089;	23	297	31	152	Urokinase plasminogen activator surface receptor (U-PAR) (uPAR) (Monocyte activation antigen Mo3) (CD antigen CD87)	PLAUR MO3 UPAR	Urokinase-type plasminogen activator (U-plasminogen activator) (uPA) (EC 3.4.21.73) [Cleaved into: Urokinase-type plasminogen activator long chain A; Urokinase-type plasminogen activator short chain A; Urokinase-type plasminogen activator chain B]	PLAU	Homo sapiens (Human)	Homo sapiens (Human)	1.9	N	N
allpdb0296	AMCY_PARDE	DHML_PARDE	131	188	2J56	A	L	28	PF00127;	PF02975;	27	131	58	188	Amicyanin	mauC ami	Methylamine dehydrogenase light chain (MADH) (EC 1.4.9.1) (Methylamine dehydrogenase (amicyanin))	mauA	Paracoccus denitrificans	Paracoccus denitrificans	2.1	N	N
allpdb0297	DHML_PARDE	DHMH_PARDE	188	417	2J56	L	H	114	PF02975;	PF06433;	58	188	32	417	Methylamine dehydrogenase light chain (MADH) (EC 1.4.9.1) (Methylamine dehydrogenase (amicyanin))	mauA	Methylamine dehydrogenase heavy chain (MADH) (EC 1.4.9.1) (Methylamine dehydrogenase (amicyanin))	mauB	Paracoccus denitrificans	Paracoccus denitrificans	2.1	N	N
allpdb0298	AMCY_PARDE	DHMH_PARDE	131	417	2J56	A	H	19	PF00127;	PF06433;	27	131	32	417	Amicyanin	mauC ami	Methylamine dehydrogenase heavy chain (MADH) (EC 1.4.9.1) (Methylamine dehydrogenase (amicyanin))	mauB	Paracoccus denitrificans	Paracoccus denitrificans	2.1	N	N
allpdb0299	ACTS_RABIT	PROF1_HUMAN	377	140	2PBD	A	P	81	PF00022;	PF00235;	1	377	2	140	Actin, alpha skeletal muscle (Alpha-actin-1) [Cleaved into: Actin, alpha skeletal muscle, intermediate form]	ACTA1 ACTA	Profilin-1 (Epididymis tissue protein Li 184a) (Profilin I)	PFN1	Oryctolagus cuniculus (Rabbit)	Homo sapiens (Human)	1.5	N	N
allpdb0300	PROF1_HUMAN	VASP_HUMAN	140	380	2PBD	P	V	32	PF00235;	PF08776;PF00568;	2	140	203	245	Profilin-1 (Epididymis tissue protein Li 184a) (Profilin I)	PFN1	Vasodilator-stimulated phosphoprotein (VASP)	VASP	Homo sapiens (Human)	Homo sapiens (Human)	1.5	N	N
allpdb0301	ACTS_RABIT	VASP_HUMAN	377	380	2PBD	A	V	38	PF00022;	PF08776;PF00568;	1	377	203	245	Actin, alpha skeletal muscle (Alpha-actin-1) [Cleaved into: Actin, alpha skeletal muscle, intermediate form]	ACTA1 ACTA	Vasodilator-stimulated phosphoprotein (VASP)	VASP	Oryctolagus cuniculus (Rabbit)	Homo sapiens (Human)	1.5	N	N
allpdb0302	INCE_HUMAN	BOREA_HUMAN	918	280	2QFA	C	B	48	PF03941;PF12178;	PF10512;PF10444;	1	47	15	76	Inner centromere protein	INCENP	Borealin (Cell division cycle-associated protein 8) (Dasra-B) (hDasra-B) (Pluripotent embryonic stem cell-related gene 3 protein)	CDCA8 PESCRG3	Homo sapiens (Human)	Homo sapiens (Human)	1.4	N	N
allpdb0303	BIRC5_HUMAN	INCE_HUMAN	142	918	2QFA	A	C	52	PF00653;	PF03941;PF12178;	1	142	1	47	Baculoviral IAP repeat-containing protein 5 (Apoptosis inhibitor 4) (Apoptosis inhibitor survivin)	BIRC5 API4 IAP4	Inner centromere protein	INCENP	Homo sapiens (Human)	Homo sapiens (Human)	1.4	N	N
allpdb0304	BIRC5_HUMAN	BOREA_HUMAN	142	280	2QFA	A	B	89	PF00653;	PF10512;PF10444;	1	142	15	76	Baculoviral IAP repeat-containing protein 5 (Apoptosis inhibitor 4) (Apoptosis inhibitor survivin)	BIRC5 API4 IAP4	Borealin (Cell division cycle-associated protein 8) (Dasra-B) (hDasra-B) (Pluripotent embryonic stem cell-related gene 3 protein)	CDCA8 PESCRG3	Homo sapiens (Human)	Homo sapiens (Human)	1.4	N	N
allpdb0305	Q6CL77_KLULA	Q6CMU6_KLULA	200	103	2YFV	C	B	22	PF10384;	PF15511;	41	103	25	98	KLLA0F05115p	KLLA0_F05115g	Histone H4	KLLA0_E08647g KLLA0_E17601g	Kluyveromyces lactis (strain ATCC 8585 / CBS 2359 / DSM 70799 / NBRC 1267 / NRRL Y-1140 / WM37) (Yeast) (Candida sphaerica)	Kluyveromyces lactis (strain ATCC 8585 / CBS 2359 / DSM 70799 / NBRC 1267 / NRRL Y-1140 / WM37) (Yeast) (Candida sphaerica)	2.32	N	N
allpdb0306	CENPA_KLULA	Q6CL77_KLULA	184	200	2YFV	A	C	47	PF00125;	PF10384;	81	180	41	103	Histone H3-like centromeric protein CSE4 (CENP-A homolog) (Chromosome segregation protein 4)	CSE4 KLLA0C12529g	KLLA0F05115p	KLLA0_F05115g	Kluyveromyces lactis (strain ATCC 8585 / CBS 2359 / DSM 70799 / NBRC 1267 / NRRL Y-1140 / WM37) (Yeast) (Candida sphaerica)	Kluyveromyces lactis (strain ATCC 8585 / CBS 2359 / DSM 70799 / NBRC 1267 / NRRL Y-1140 / WM37) (Yeast) (Candida sphaerica)	2.32	N	N
allpdb0308	CHLL_PROMA	CHLN_PROMA	296	418	2YNM	B	C	44	PF00142;	PF00148;	1	296	1	418	Light-independent protochlorophyllide reductase iron-sulfur ATP-binding protein (DPOR subunit L) (LI-POR subunit L) (EC 1.3.7.7)	chlL Pro_0544	Light-independent protochlorophyllide reductase subunit N (DPOR subunit N) (LI-POR subunit N) (EC 1.3.7.7)	chlN Pro_0546	Prochlorococcus marinus (strain SARG / CCMP1375 / SS120)	Prochlorococcus marinus (strain SARG / CCMP1375 / SS120)	2.1	N	N
allpdb0309	CHLL_PROMA	CHLB_PROMA	296	530	2YNM	A	D	39	PF00142;	PF00148;PF08369;	1	296	1	530	Light-independent protochlorophyllide reductase iron-sulfur ATP-binding protein (DPOR subunit L) (LI-POR subunit L) (EC 1.3.7.7)	chlL Pro_0544	Light-independent protochlorophyllide reductase subunit B (DPOR subunit B) (LI-POR subunit B) (EC 1.3.7.7)	chlB Pro_0545	Prochlorococcus marinus (strain SARG / CCMP1375 / SS120)	Prochlorococcus marinus (strain SARG / CCMP1375 / SS120)	2.1	N	N
allpdb0310	C4IX13_SQUAC	Q70Q12_SQUAC	305	94	2ZXE	B	G	30	PF00287;	PF02038;	1	305	21	94	Sodium/potassium-transporting ATPase subunit beta	atp1b1	FXYD domain-containing ion transport regulator	fxyd10	Squalus acanthias (Spiny dogfish)	Squalus acanthias (Spiny dogfish)	2.4	N	N
allpdb0311	C4IX13_SQUAC	Q4H132_SQUAC	305	1028	2ZXE	B	A	134	PF00287;	PF00689;PF00690;	1	305	1	1028	Sodium/potassium-transporting ATPase subunit beta	atp1b1	Sodium/potassium-transporting ATPase subunit alpha (EC 3.6.3.-)	atn1	Squalus acanthias (Spiny dogfish)	Squalus acanthias (Spiny dogfish)	2.4	N	N
allpdb0312	Q4H132_SQUAC	Q70Q12_SQUAC	1028	94	2ZXE	A	G	46	PF00689;PF00690;	PF02038;	1	1028	21	94	Sodium/potassium-transporting ATPase subunit alpha (EC 3.6.3.-)	atn1	FXYD domain-containing ion transport regulator	fxyd10	Squalus acanthias (Spiny dogfish)	Squalus acanthias (Spiny dogfish)	2.4	N	N
allpdb0313	HUS1_HUMAN	RAD9A_HUMAN	280	391	3A1J	B	A	53	PF04005;	PF04139;	1	280	1	266	Checkpoint protein HUS1 (hHUS1)	HUS1	Cell cycle checkpoint control protein RAD9A (hRAD9) (EC 3.1.11.2) (DNA repair exonuclease rad9 homolog A)	RAD9A	Homo sapiens (Human)	Homo sapiens (Human)	2.5	N	N
allpdb0314	RAD1_HUMAN	RAD9A_HUMAN	282	391	3A1J	C	A	47	PF02144;	PF04139;	13	275	1	266	Cell cycle checkpoint protein RAD1 (hRAD1) (EC 3.1.11.2) (DNA repair exonuclease rad1 homolog) (Rad1-like DNA damage checkpoint protein)	RAD1 REC1	Cell cycle checkpoint control protein RAD9A (hRAD9) (EC 3.1.11.2) (DNA repair exonuclease rad9 homolog A)	RAD9A	Homo sapiens (Human)	Homo sapiens (Human)	2.5	N	N
allpdb0315	RAD1_HUMAN	HUS1_HUMAN	282	280	3A1J	C	B	52	PF02144;	PF04005;	13	275	1	280	Cell cycle checkpoint protein RAD1 (hRAD1) (EC 3.1.11.2) (DNA repair exonuclease rad1 homolog) (Rad1-like DNA damage checkpoint protein)	RAD1 REC1	Checkpoint protein HUS1 (hHUS1)	HUS1	Homo sapiens (Human)	Homo sapiens (Human)	2.5	N	N
allpdb0316	IL13_HUMAN	IL4RA_HUMAN	146	825	3BPO	A	B	39	PF03487;	PF09238;	34	146	27	227	Interleukin-13 (IL-13)	IL13 NC30	Interleukin-4 receptor subunit alpha (IL-4 receptor subunit alpha) (IL-4R subunit alpha) (IL-4R-alpha) (IL-4RA) (CD antigen CD124) [Cleaved into: Soluble interleukin-4 receptor subunit alpha (Soluble IL-4 receptor subunit alpha) (Soluble IL-4R-alpha) (sIL4Ralpha/prot) (IL-4-binding protein) (IL4-BP)]	IL4R IL4RA 582J2.1	Homo sapiens (Human)	Homo sapiens (Human)	3	N	N
allpdb0317	IL4RA_HUMAN	I13R1_HUMAN	825	427	3BPO	B	C	36	PF09238;	PF09240;	27	227	29	342	Interleukin-4 receptor subunit alpha (IL-4 receptor subunit alpha) (IL-4R subunit alpha) (IL-4R-alpha) (IL-4RA) (CD antigen CD124) [Cleaved into: Soluble interleukin-4 receptor subunit alpha (Soluble IL-4 receptor subunit alpha) (Soluble IL-4R-alpha) (sIL4Ralpha/prot) (IL-4-binding protein) (IL4-BP)]	IL4R IL4RA 582J2.1	Interleukin-13 receptor subunit alpha-1 (IL-13 receptor subunit alpha-1) (IL-13R subunit alpha-1) (IL-13R-alpha-1) (IL-13RA1) (Cancer/testis antigen 19) (CT19) (CD antigen CD213a1)	IL13RA1 IL13R IL13RA	Homo sapiens (Human)	Homo sapiens (Human)	3	N	N
allpdb0318	IL13_HUMAN	I13R1_HUMAN	146	427	3BPO	A	C	49	PF03487;	PF09240;	34	146	29	342	Interleukin-13 (IL-13)	IL13 NC30	Interleukin-13 receptor subunit alpha-1 (IL-13 receptor subunit alpha-1) (IL-13R subunit alpha-1) (IL-13R-alpha-1) (IL-13RA1) (Cancer/testis antigen 19) (CT19) (CD antigen CD213a1)	IL13RA1 IL13R IL13RA	Homo sapiens (Human)	Homo sapiens (Human)	3	N	N
allpdb0319	NARG_ECOLI	NARI_ECOLI	1247	225	3EGW	A	C	45	PF00384;PF01568;PF14710;	PF02665;	2	1245	1	225	Respiratory nitrate reductase 1 alpha chain (EC 1.7.99.4) (Nitrate reductase A subunit alpha) (Quinol-nitrate oxidoreductase subunit alpha)	narG bisD narC b1224 JW1215	Respiratory nitrate reductase 1 gamma chain (EC 1.7.99.4) (Cytochrome B-NR) (Nitrate reductase A subunit gamma) (Quinol-nitrate oxidoreductase subunit gamma)	narI chlI b1227 JW1218	Escherichia coli (strain K12)	Escherichia coli (strain K12)	1.9	N	N
allpdb0320	NARI_ECOLI	NARH_ECOLI	225	512	3EGW	C	B	169	PF02665;	PF13247;PF14711;	1	225	1	509	Respiratory nitrate reductase 1 gamma chain (EC 1.7.99.4) (Cytochrome B-NR) (Nitrate reductase A subunit gamma) (Quinol-nitrate oxidoreductase subunit gamma)	narI chlI b1227 JW1218	Respiratory nitrate reductase 1 beta chain (EC 1.7.99.4) (Nitrate reductase A subunit beta) (Quinol-nitrate oxidoreductase subunit beta)	narH b1225 JW1216	Escherichia coli (strain K12)	Escherichia coli (strain K12)	1.9	N	N
allpdb0321	NARG_ECOLI	NARH_ECOLI	1247	512	3EGW	A	B	464	PF00384;PF01568;PF14710;	PF13247;PF14711;	2	1245	1	509	Respiratory nitrate reductase 1 alpha chain (EC 1.7.99.4) (Nitrate reductase A subunit alpha) (Quinol-nitrate oxidoreductase subunit alpha)	narG bisD narC b1224 JW1215	Respiratory nitrate reductase 1 beta chain (EC 1.7.99.4) (Nitrate reductase A subunit beta) (Quinol-nitrate oxidoreductase subunit beta)	narH b1225 JW1216	Escherichia coli (strain K12)	Escherichia coli (strain K12)	1.9	N	N
allpdb0322	TGFB1_HUMAN	TGFR2_HUMAN	390	567	3KFD	B	F	31	PF00019;PF00688;	PF08917;PF07714;	279	390	38	153	Transforming growth factor beta-1 (TGF-beta-1) [Cleaved into: Latency-associated peptide (LAP)]	TGFB1 TGFB	TGF-beta receptor type-2 (TGFR-2) (EC 2.7.11.30) (TGF-beta type II receptor) (Transforming growth factor-beta receptor type II) (TGF-beta receptor type II) (TbetaR-II)	TGFBR2	Homo sapiens (Human)	Homo sapiens (Human)	3	N	N
allpdb0323	TGFR1_HUMAN	TGFR2_HUMAN	503	567	3KFD	K	G	25	PF01064;PF00069;PF08515;	PF08917;PF07714;	31	115	38	153	TGF-beta receptor type-1 (TGFR-1) (EC 2.7.11.30) (Activin A receptor type II-like protein kinase of 53kD) (Activin receptor-like kinase 5) (ALK-5) (ALK5) (Serine/threonine-protein kinase receptor R4) (SKR4) (TGF-beta type I receptor) (Transforming growth factor-beta receptor type I) (TGF-beta receptor type I) (TbetaR-I)	TGFBR1 ALK5 SKR4	TGF-beta receptor type-2 (TGFR-2) (EC 2.7.11.30) (TGF-beta type II receptor) (Transforming growth factor-beta receptor type II) (TGF-beta receptor type II) (TbetaR-II)	TGFBR2	Homo sapiens (Human)	Homo sapiens (Human)	3	N	N
allpdb0324	TGFB1_HUMAN	TGFR1_HUMAN	390	503	3KFD	A	J	32	PF00019;PF00688;	PF01064;PF00069;PF08515;	279	390	31	115	Transforming growth factor beta-1 (TGF-beta-1) [Cleaved into: Latency-associated peptide (LAP)]	TGFB1 TGFB	TGF-beta receptor type-1 (TGFR-1) (EC 2.7.11.30) (Activin A receptor type II-like protein kinase of 53kD) (Activin receptor-like kinase 5) (ALK-5) (ALK5) (Serine/threonine-protein kinase receptor R4) (SKR4) (TGF-beta type I receptor) (Transforming growth factor-beta receptor type I) (TGF-beta receptor type I) (TbetaR-I)	TGFBR1 ALK5 SKR4	Homo sapiens (Human)	Homo sapiens (Human)	3	N	N
allpdb0325	GATA_THET8	GATC_THET8	471	89	3KFU	H	J	133	PF01425;	PF02686;	1	471	1	89	Glutamyl-tRNA(Gln) amidotransferase subunit A (Glu-ADT subunit A) (EC 6.3.5.7)	gatA TTHA0573	Glutamyl-tRNA(Gln) amidotransferase subunit C (Glu-ADT subunit C) (EC 6.3.5.-)	gatC TTHA0876	Thermus thermophilus (strain HB8 / ATCC 27634 / DSM 579)	Thermus thermophilus (strain HB8 / ATCC 27634 / DSM 579)	3	N	Y
allpdb0326	GATA_THET8	GATB_THET8	471	469	3KFU	H	I	98	PF01425;	PF02934;PF02637;	1	471	1	396	Glutamyl-tRNA(Gln) amidotransferase subunit A (Glu-ADT subunit A) (EC 6.3.5.7)	gatA TTHA0573	Aspartyl/glutamyl-tRNA(Asn/Gln) amidotransferase subunit B (Asp/Glu-ADT subunit B) (EC 6.3.5.-)	gatB TTHA0366	Thermus thermophilus (strain HB8 / ATCC 27634 / DSM 579)	Thermus thermophilus (strain HB8 / ATCC 27634 / DSM 579)	3	N	Y
allpdb0327	SYDND_THET8	GATB_THET8	422	469	3KFU	B	I	19	PF00152;PF01336;	PF02934;PF02637;	1	422	1	396	Aspartate--tRNA(Asp/Asn) ligase (EC 6.1.1.23) (Aspartyl-tRNA synthetase 2) (AspRS2) (Non-discriminating aspartyl-tRNA synthetase) (ND-AspRS)	aspS2 TTHA1452	Aspartyl/glutamyl-tRNA(Asn/Gln) amidotransferase subunit B (Asp/Glu-ADT subunit B) (EC 6.3.5.-)	gatB TTHA0366	Thermus thermophilus (strain HB8 / ATCC 27634 / DSM 579)	Thermus thermophilus (strain HB8 / ATCC 27634 / DSM 579)	3	N	Y
allpdb0328	CAZA1_CHICK	CARL1_HUMAN	286	1371	3LK2	A	T	41	PF01267;	PF16000;PF13516;	1	286	961	1012	F-actin-capping protein subunit alpha-1 (Beta-actinin subunit I) (CapZ 36/32)	CAPZA1	F-actin-uncapping protein LRRC16A (CARMIL homolog) (Capping protein regulator and myosin 1 linker protein 1) (Capping protein, Arp2/3 and myosin-I linker homolog 1) (Capping protein, Arp2/3 and myosin-I linker protein 1) (Leucine-rich repeat-containing protein 16A)	CARMIL1 CARMIL LRRC16 LRRC16A	Gallus gallus (Chicken)	Homo sapiens (Human)	2.2	N	N
allpdb0329	CAPZB_CHICK	CARL1_HUMAN	277	1371	3LK2	B	T	89	PF01115;	PF16000;PF13516;	1	243	961	1012	F-actin-capping protein subunit beta isoforms 1 and 2 (Beta-actinin subunit II) (CapZ 36/32) (CapZ B1 and B2)	CAPZB	F-actin-uncapping protein LRRC16A (CARMIL homolog) (Capping protein regulator and myosin 1 linker protein 1) (Capping protein, Arp2/3 and myosin-I linker homolog 1) (Capping protein, Arp2/3 and myosin-I linker protein 1) (Leucine-rich repeat-containing protein 16A)	CARMIL1 CARMIL LRRC16 LRRC16A	Gallus gallus (Chicken)	Homo sapiens (Human)	2.2	N	N
allpdb0330	CAPZB_CHICK	CAZA1_CHICK	277	286	3LK2	B	A	237	PF01115;	PF01267;	1	243	1	286	F-actin-capping protein subunit beta isoforms 1 and 2 (Beta-actinin subunit II) (CapZ 36/32) (CapZ B1 and B2)	CAPZB	F-actin-capping protein subunit alpha-1 (Beta-actinin subunit I) (CapZ 36/32)	CAPZA1	Gallus gallus (Chicken)	Gallus gallus (Chicken)	2.2	N	N
allpdb0332	E2QR96_DESGI	E2QR98_DESGI	386	105	3OR1	B	C	33	PF00037;PF01077;PF03460;	PF04358;	1	386	1	105	Sulfite reductase beta		Sulfite reductase gama		Desulfovibrio gigas	Desulfovibrio gigas	1.76	N	N
allpdb0333	E2QR97_DESGI	E2QR98_DESGI	437	105	3OR1	A	C	66	PF01077;	PF04358;	1	437	1	105	Sulfite reductase alpha		Sulfite reductase gama		Desulfovibrio gigas	Desulfovibrio gigas	1.76	N	N
allpdb0334	RNH2A_MOUSE	RNH2B_MOUSE	301	308	3P5J	A	B	52	PF01351;	PF09468;	1	301	1	308	Ribonuclease H2 subunit A (RNase H2 subunit A) (EC 3.1.26.4) (Ribonuclease HI large subunit) (RNase HI large subunit) (Ribonuclease HI subunit A)	Rnaseh2a Rnasehi	Ribonuclease H2 subunit B (RNase H2 subunit B) (Deleted in lymphocytic leukemia 8 homolog) (Ribonuclease HI subunit B)	Rnaseh2b Dleu8	Mus musculus (Mouse)	Mus musculus (Mouse)	2.9	N	N
allpdb0335	RNH2A_MOUSE	RNH2C_MOUSE	301	166	3P5J	A	C	93	PF01351;	PF08615;	1	301	1	166	Ribonuclease H2 subunit A (RNase H2 subunit A) (EC 3.1.26.4) (Ribonuclease HI large subunit) (RNase HI large subunit) (Ribonuclease HI subunit A)	Rnaseh2a Rnasehi	Ribonuclease H2 subunit C (RNase H2 subunit C) (Ribonuclease HI subunit C)	Rnaseh2c Ayp1	Mus musculus (Mouse)	Mus musculus (Mouse)	2.9	N	N
allpdb0336	RNH2C_MOUSE	RNH2B_MOUSE	166	308	3P5J	C	B	173	PF08615;	PF09468;	1	166	1	308	Ribonuclease H2 subunit C (RNase H2 subunit C) (Ribonuclease HI subunit C)	Rnaseh2c Ayp1	Ribonuclease H2 subunit B (RNase H2 subunit B) (Deleted in lymphocytic leukemia 8 homolog) (Ribonuclease HI subunit B)	Rnaseh2b Dleu8	Mus musculus (Mouse)	Mus musculus (Mouse)	2.9	N	N
allpdb0337	PMOA_METCA	PMOB_METCA	247	414	3RGB	J	I	262	PF02461;	PF04744;	1	247	1	414	Particulate methane monooxygenase beta subunit (EC 1.14.18.3) (Methane monooxygenase A subunit) (Particulate methane monooxygenase 27 kDa subunit) (Particulate methane monooxygenase hydroxylase 26 kDa subunit) (Particulate methane monooxygenase hydroxylase beta subunit) (pMMO-H beta subunit)	pmoA1 pmoA MCA1797; pmoA2 MCA2854	Particulate methane monooxygenase alpha subunit (EC 1.14.18.3) (Methane monooxygenase B subunit) (Particulate methane monooxygenase 45 kDa subunit) (Particulate methane monooxygenase 47 kDa subunit) (Particulate methane monooxygenase hydroxylase 45 kDa subunit) (Particulate methane monooxygenase hydroxylase alpha subunit) (pMMO-H alpha subunit)	pmoB1 pmoB MCA1796; pmoB2 MCA2853	Methylococcus capsulatus (strain ATCC 33009 / NCIMB 11132 / Bath)	Methylococcus capsulatus (strain ATCC 33009 / NCIMB 11132 / Bath)	2.8	N	N
allpdb0338	PMOA_METCA	Q603F1_METCA	247	260	3RGB	B	C	198	PF02461;	PF04896;	1	247	1	260	Particulate methane monooxygenase beta subunit (EC 1.14.18.3) (Methane monooxygenase A subunit) (Particulate methane monooxygenase 27 kDa subunit) (Particulate methane monooxygenase hydroxylase 26 kDa subunit) (Particulate methane monooxygenase hydroxylase beta subunit) (pMMO-H beta subunit)	pmoA1 pmoA MCA1797; pmoA2 MCA2854	Ammonia monooxygenase/methane monooxygenase, subunit C family protein (Methane monooxygenase, C subunit) (EC 1.14.13.25)	pmoC1 MCA1798 MCA2855	Methylococcus capsulatus (strain ATCC 33009 / NCIMB 11132 / Bath)	Methylococcus capsulatus (strain ATCC 33009 / NCIMB 11132 / Bath)	2.8	N	N
allpdb0339	PMOB_METCA	Q603F1_METCA	414	260	3RGB	A	C	42	PF04744;	PF04896;	1	414	1	260	Particulate methane monooxygenase alpha subunit (EC 1.14.18.3) (Methane monooxygenase B subunit) (Particulate methane monooxygenase 45 kDa subunit) (Particulate methane monooxygenase 47 kDa subunit) (Particulate methane monooxygenase hydroxylase 45 kDa subunit) (Particulate methane monooxygenase hydroxylase alpha subunit) (pMMO-H alpha subunit)	pmoB1 pmoB MCA1796; pmoB2 MCA2853	Ammonia monooxygenase/methane monooxygenase, subunit C family protein (Methane monooxygenase, C subunit) (EC 1.14.13.25)	pmoC1 MCA1798 MCA2855	Methylococcus capsulatus (strain ATCC 33009 / NCIMB 11132 / Bath)	Methylococcus capsulatus (strain ATCC 33009 / NCIMB 11132 / Bath)	2.8	N	N
allpdb0340	COX1_THET8	COX2_THET8	562	168	3S8G	A	B	193	PF00115;	PF00116;PF09125;	2	562	1	168	Cytochrome c oxidase subunit 1 (EC 1.9.3.1) (Cytochrome c ba(3) subunit I) (Cytochrome c oxidase polypeptide I) (Cytochrome cba3 subunit 1)	cbaA TTHA1135	Cytochrome c oxidase subunit 2 (EC 1.9.3.1) (Cytochrome c ba(3) subunit II) (Cytochrome c oxidase polypeptide II) (Cytochrome cba3 subunit 2)	cbaB ctaC TTHA1134	Thermus thermophilus (strain HB8 / ATCC 27634 / DSM 579)	Thermus thermophilus (strain HB8 / ATCC 27634 / DSM 579)	1.8	N	N
allpdb0341	COX2_THET8	COXA_THET8	168	34	3S8G	B	C	45	PF00116;PF09125;	PF08113;	1	168	1	34	Cytochrome c oxidase subunit 2 (EC 1.9.3.1) (Cytochrome c ba(3) subunit II) (Cytochrome c oxidase polypeptide II) (Cytochrome cba3 subunit 2)	cbaB ctaC TTHA1134	Cytochrome c oxidase polypeptide 2A (EC 1.9.3.1) (Cytochrome c ba(3) subunit IIA) (Cytochrome c oxidase polypeptide IIA) (Cytochrome cba3 subunit 2A)	cbaD TTHA1133	Thermus thermophilus (strain HB8 / ATCC 27634 / DSM 579)	Thermus thermophilus (strain HB8 / ATCC 27634 / DSM 579)	1.8	N	N
allpdb0342	COX1_THET8	COXA_THET8	562	34	3S8G	A	C	62	PF00115;	PF08113;	2	562	1	34	Cytochrome c oxidase subunit 1 (EC 1.9.3.1) (Cytochrome c ba(3) subunit I) (Cytochrome c oxidase polypeptide I) (Cytochrome cba3 subunit 1)	cbaA TTHA1135	Cytochrome c oxidase polypeptide 2A (EC 1.9.3.1) (Cytochrome c ba(3) subunit IIA) (Cytochrome c oxidase polypeptide IIA) (Cytochrome cba3 subunit 2A)	cbaD TTHA1133	Thermus thermophilus (strain HB8 / ATCC 27634 / DSM 579)	Thermus thermophilus (strain HB8 / ATCC 27634 / DSM 579)	1.8	N	N
allpdb0343	A1BBA0_PARDP	MAUG_PARDP	188	387	3SJL	E	B	62	PF02975;	PF03150;	58	188	21	387	Methylamine dehydrogenase light chain (EC 1.4.9.1)	Pden_4733	Methylamine utilization protein MauG (EC 1.-.-.-)	mauG Pden_4736	Paracoccus denitrificans (strain Pd 1222)	Paracoccus denitrificans (strain Pd 1222)	1.63	N	N
allpdb0344	MAUG_PARDP	A1BB97_PARDP	387	417	3SJL	B	F	22	PF03150;	PF06433;	21	387	32	417	Methylamine utilization protein MauG (EC 1.-.-.-)	mauG Pden_4736	Methylamine dehydrogenase heavy chain (EC 1.4.9.1)	Pden_4730	Paracoccus denitrificans (strain Pd 1222)	Paracoccus denitrificans (strain Pd 1222)	1.63	N	N
allpdb0345	D1JBK2_9ARCH	D1JBK4_9ARCH	433	579	3SQG	B	D	179	PF02241;PF02783;	PF02249;PF02745;	1	433	1	579	Methyl-coenzyme M reductase, beta subunit (EC 2.8.4.1)	mcrB BSM_29610	Methyl-coenzyme M reductase subunit alpha (EC 2.8.4.1)	mcrA BSM_29630	uncultured archaeon	uncultured archaeon	2.1	N	N
allpdb0346	D1JBK3_9ARCH	D1JBK2_9ARCH	279	433	3SQG	C	B	200	PF02240;	PF02241;PF02783;	1	279	1	433	Methyl-coenzyme M reductase, gamma subunit (EC 2.8.4.1)	mcrG BSM_29620	Methyl-coenzyme M reductase, beta subunit (EC 2.8.4.1)	mcrB BSM_29610	uncultured archaeon	uncultured archaeon	2.1	N	N
allpdb0347	D1JBK3_9ARCH	D1JBK4_9ARCH	279	579	3SQG	C	A	244	PF02240;	PF02249;PF02745;	1	279	1	579	Methyl-coenzyme M reductase, gamma subunit (EC 2.8.4.1)	mcrG BSM_29620	Methyl-coenzyme M reductase subunit alpha (EC 2.8.4.1)	mcrA BSM_29630	uncultured archaeon	uncultured archaeon	2.1	N	N
allpdb0348	SRS2_YEAST	PCNA_YEAST	1174	258	3V62	C	B	48	PF00580;PF13361;	PF02747;PF00705;	1107	1174	1	258	ATP-dependent DNA helicase SRS2 (EC 3.6.4.12)	SRS2 HPR5 RADH YJL092W J0913	Proliferating cell nuclear antigen (PCNA)	POL30 YBR088C YBR0811	Saccharomyces cerevisiae (strain ATCC 204508 / S288c) (Baker's yeast)	Saccharomyces cerevisiae (strain ATCC 204508 / S288c) (Baker's yeast)	2.9	N	N
allpdb0349	SRS2_YEAST	SMT3_YEAST	1174	101	3V62	C	A	21	PF00580;PF13361;	PF11976;	1107	1174	20	98	ATP-dependent DNA helicase SRS2 (EC 3.6.4.12)	SRS2 HPR5 RADH YJL092W J0913	Ubiquitin-like protein SMT3	SMT3 YDR510W D9719.15	Saccharomyces cerevisiae (strain ATCC 204508 / S288c) (Baker's yeast)	Saccharomyces cerevisiae (strain ATCC 204508 / S288c) (Baker's yeast)	2.9	N	N
allpdb0350	PCNA_YEAST	SMT3_YEAST	258	101	3V62	B	A	24	PF02747;PF00705;	PF11976;	1	258	20	98	Proliferating cell nuclear antigen (PCNA)	POL30 YBR088C YBR0811	Ubiquitin-like protein SMT3	SMT3 YDR510W D9719.15	Saccharomyces cerevisiae (strain ATCC 204508 / S288c) (Baker's yeast)	Saccharomyces cerevisiae (strain ATCC 204508 / S288c) (Baker's yeast)	2.9	N	N
allpdb0351	Q5JII0_THEKO	Q5JII1_THEKO	75	372	3VYT	A	B	52	PF01455;	PF01924;	2	75	1	372	Hydrogenase expression/formation protein HypC	Tk-hypC TK2001	hydrogenase expression/formation protein HypD	Tk-hypD TK2000	Thermococcus kodakarensis (strain ATCC BAA-918 / JCM 12380 / KOD1) (Pyrococcus kodakaraensis (strain KOD1))	Thermococcus kodakarensis (strain ATCC BAA-918 / JCM 12380 / KOD1) (Pyrococcus kodakaraensis (strain KOD1))	2.25	N	N
allpdb0352	Q5JII7_THEKO	Q5JII1_THEKO	338	372	3VYT	C	B	58	PF00586;PF02769;	PF01924;	1	338	1	372	Hydrogenase expression/formation protein HypE	TK1993	hydrogenase expression/formation protein HypD	Tk-hypD TK2000	Thermococcus kodakarensis (strain ATCC BAA-918 / JCM 12380 / KOD1) (Pyrococcus kodakaraensis (strain KOD1))	Thermococcus kodakarensis (strain ATCC BAA-918 / JCM 12380 / KOD1) (Pyrococcus kodakaraensis (strain KOD1))	2.25	N	N
allpdb0353	Q5JII7_THEKO	Q5JII0_THEKO	338	75	3VYT	C	A	28	PF00586;PF02769;	PF01455;	1	338	2	75	Hydrogenase expression/formation protein HypE	TK1993	Hydrogenase expression/formation protein HypC	Tk-hypC TK2001	Thermococcus kodakarensis (strain ATCC BAA-918 / JCM 12380 / KOD1) (Pyrococcus kodakaraensis (strain KOD1))	Thermococcus kodakarensis (strain ATCC BAA-918 / JCM 12380 / KOD1) (Pyrococcus kodakaraensis (strain KOD1))	2.25	N	N
allpdb0354	R4GRT4_CHICK	CENPT_CHICK	73	639	3VZA	C	E	27	PF08286;	PF15511;PF16171;	1	73	63	98	Spc24 protein		Centromere protein T (CENP-T)	CENPT	Gallus gallus (Chicken)	Gallus gallus (Chicken)	1.9	N	N
allpdb0355	E1C4Y2_CHICK	R4GRT4_CHICK	234	73	3VZA	A	C	97	PF08234;	PF08286;	132	234	1	73	SPC25, NDC80 kinetochore complex component	SPC25	Spc24 protein		Gallus gallus (Chicken)	Gallus gallus (Chicken)	1.9	N	N
allpdb0356	E1C4Y2_CHICK	CENPT_CHICK	234	639	3VZA	A	E	57	PF08234;	PF15511;PF16171;	132	234	63	98	SPC25, NDC80 kinetochore complex component	SPC25	Centromere protein T (CENP-T)	CENPT	Gallus gallus (Chicken)	Gallus gallus (Chicken)	1.9	N	N
allpdb0357	YRB2_YEAST	XPO1_YEAST	327	1084	3WYF	E	F	101	PF00638;	PF08767;PF03810;PF08389;	90	327	1	1084	Ran-specific GTPase-activating protein 2 (Ran-binding protein 2) (RANBP2)	YRB2 YIL063C	Exportin-1 (Chromosome region maintenance protein 1) (Karyopherin-124)	CRM1 KAP124 XPO1 YGR218W G8514	Saccharomyces cerevisiae (strain ATCC 204508 / S288c) (Baker's yeast)	Saccharomyces cerevisiae (strain ATCC 204508 / S288c) (Baker's yeast)	2.22	N	N
allpdb0358	E7KFU1_YEASA	YRB2_YEAST	219	327	3WYF	A	B	119	PF00071;	PF00638;	1	219	90	327	GTP-binding nuclear protein	AWRI796_3356	Ran-specific GTPase-activating protein 2 (Ran-binding protein 2) (RANBP2)	YRB2 YIL063C	Saccharomyces cerevisiae (strain AWRI796) (Baker's yeast)	Saccharomyces cerevisiae (strain ATCC 204508 / S288c) (Baker's yeast)	2.22	N	N
allpdb0359	E7KFU1_YEASA	XPO1_YEAST	219	1084	3WYF	A	C	110	PF00071;	PF08767;PF03810;PF08389;	1	219	1	1084	GTP-binding nuclear protein	AWRI796_3356	Exportin-1 (Chromosome region maintenance protein 1) (Karyopherin-124)	CRM1 KAP124 XPO1 YGR218W G8514	Saccharomyces cerevisiae (strain AWRI796) (Baker's yeast)	Saccharomyces cerevisiae (strain ATCC 204508 / S288c) (Baker's yeast)	2.22	N	N
allpdb0360	SAP18_MOUSE	Q9VJ12_DROME	153	739	4A8X	C	B	33	PF06487;	PF16294;	14	143	648	687	Histone deacetylase complex subunit SAP18 (18 kDa Sin3-associated polypeptide) (Sin3-associated polypeptide p18)	Sap18	Acinus, isoform A (Acinus, isoform B) (Acinus, isoform C) (LD23757p)	Acn Ba CG10437 dAcn dacn Dmel\CG10473 hkl l(2)37Ba CG10473 Dmel_CG10473	Mus musculus (Mouse)	Drosophila melanogaster (Fruit fly)	1.9	N	N
allpdb0361	RNPS1_HUMAN	Q9VJ12_DROME	305	739	4A8X	A	B	56	PF00076;	PF16294;	159	244	648	687	RNA-binding protein with serine-rich domain 1 (SR-related protein LDC2)	RNPS1 LDC2	Acinus, isoform A (Acinus, isoform B) (Acinus, isoform C) (LD23757p)	Acn Ba CG10437 dAcn dacn Dmel\CG10473 hkl l(2)37Ba CG10473 Dmel_CG10473	Homo sapiens (Human)	Drosophila melanogaster (Fruit fly)	1.9	N	N
allpdb0362	RNPS1_HUMAN	SAP18_MOUSE	305	153	4A8X	A	C	52	PF00076;	PF06487;	159	244	14	143	RNA-binding protein with serine-rich domain 1 (SR-related protein LDC2)	RNPS1 LDC2	Histone deacetylase complex subunit SAP18 (18 kDa Sin3-associated polypeptide) (Sin3-associated polypeptide p18)	Sap18	Homo sapiens (Human)	Mus musculus (Mouse)	1.9	N	N
allpdb0364	ACSE_MOOTH	ACSD_MOOTH	262	323	4DJD	B	F	30	PF00809;	PF03599;	1	262	1	323	5-methyltetrahydrofolate:corrinoid/iron-sulfur protein co-methyltransferase (EC 2.1.1.258) (5-methyltetrahydrofolate corrinoid/iron sulfur protein methyltransferase) (MeTr)	acsE	Corrinoid/iron-sulfur protein small subunit (C/Fe-SP small subunit) (CFeSP small subunit)	acsD	Moorella thermoacetica (Clostridium thermoaceticum)	Moorella thermoacetica (Clostridium thermoaceticum)	2.38	N	N
allpdb0365	ACSE_MOOTH	ACSC_MOOTH	262	446	4DJD	B	E	29	PF00809;	PF03599;PF04060;	1	262	1	446	5-methyltetrahydrofolate:corrinoid/iron-sulfur protein co-methyltransferase (EC 2.1.1.258) (5-methyltetrahydrofolate corrinoid/iron sulfur protein methyltransferase) (MeTr)	acsE	Corrinoid/iron-sulfur protein large subunit (C/Fe-SP large subunit) (CFeSP large subunit)	acsC	Moorella thermoacetica (Clostridium thermoaceticum)	Moorella thermoacetica (Clostridium thermoaceticum)	2.38	N	N
allpdb0366	VATE_YEAST	VATC_YEAST	233	392	4DL0	E	I	48	PF01991;	PF03223;	1	233	158	277	V-type proton ATPase subunit E (V-ATPase subunit E) (V-ATPase 27 kDa subunit) (Vacuolar proton pump subunit E)	VMA4 VAT5 YOR332W O6241	V-type proton ATPase subunit C (V-ATPase subunit C) (V-ATPase 42 kDa subunit) (Vacuolar proton pump subunit C)	VMA5 VAT3 VATC YKL080W YKL410	Saccharomyces cerevisiae (strain ATCC 204508 / S288c) (Baker's yeast)	Saccharomyces cerevisiae (strain ATCC 204508 / S288c) (Baker's yeast)	2.91	N	N
allpdb0367	VATE_YEAST	VATG_YEAST	233	114	4DL0	E	G	151	PF01991;	PF03179;	1	233	1	114	V-type proton ATPase subunit E (V-ATPase subunit E) (V-ATPase 27 kDa subunit) (Vacuolar proton pump subunit E)	VMA4 VAT5 YOR332W O6241	V-type proton ATPase subunit G (V-ATPase subunit G) (V-ATPase 13 kDa subunit) (Vacuolar proton pump subunit G)	VMA10 YHR039C-A YHR039BC YHR039C-B	Saccharomyces cerevisiae (strain ATCC 204508 / S288c) (Baker's yeast)	Saccharomyces cerevisiae (strain ATCC 204508 / S288c) (Baker's yeast)	2.91	N	N
allpdb0368	VATG_YEAST	VATC_YEAST	114	392	4DL0	G	C	25	PF03179;	PF03223;	1	114	158	277	V-type proton ATPase subunit G (V-ATPase subunit G) (V-ATPase 13 kDa subunit) (Vacuolar proton pump subunit G)	VMA10 YHR039C-A YHR039BC YHR039C-B	V-type proton ATPase subunit C (V-ATPase subunit C) (V-ATPase 42 kDa subunit) (Vacuolar proton pump subunit C)	VMA5 VAT3 VATC YKL080W YKL410	Saccharomyces cerevisiae (strain ATCC 204508 / S288c) (Baker's yeast)	Saccharomyces cerevisiae (strain ATCC 204508 / S288c) (Baker's yeast)	2.91	N	N
allpdb0372	VF238_ASFM2	CANB1_HUMAN	239	170	4F0Z	C	B	40	PF00023;	PF13499;	200	239	1	170	Ankyrin repeat domain-containing protein A238L (p28)	Mal-047 5EL	Calcineurin subunit B type 1 (Protein phosphatase 2B regulatory subunit 1) (Protein phosphatase 3 regulatory subunit B alpha isoform 1)	PPP3R1 CNA2 CNB	African swine fever virus (isolate Tick/Malawi/Lil 20-1/1983) (ASFV)	Homo sapiens (Human)	1.7	N	N
allpdb0373	VF238_ASFM2	PP2BA_HUMAN	239	521	4F0Z	C	A	95	PF00023;	PF00149;	200	239	1	370	Ankyrin repeat domain-containing protein A238L (p28)	Mal-047 5EL	Serine/threonine-protein phosphatase 2B catalytic subunit alpha isoform (EC 3.1.3.16) (CAM-PRP catalytic subunit) (Calmodulin-dependent calcineurin A subunit alpha isoform)	PPP3CA CALNA CNA	African swine fever virus (isolate Tick/Malawi/Lil 20-1/1983) (ASFV)	Homo sapiens (Human)	1.7	N	N
allpdb0374	PP2BA_HUMAN	CANB1_HUMAN	521	170	4F0Z	A	B	163	PF00149;	PF13499;	1	370	1	170	Serine/threonine-protein phosphatase 2B catalytic subunit alpha isoform (EC 3.1.3.16) (CAM-PRP catalytic subunit) (Calmodulin-dependent calcineurin A subunit alpha isoform)	PPP3CA CALNA CNA	Calcineurin subunit B type 1 (Protein phosphatase 2B regulatory subunit 1) (Protein phosphatase 3 regulatory subunit B alpha isoform 1)	PPP3R1 CNA2 CNB	Homo sapiens (Human)	Homo sapiens (Human)	1.7	N	N
allpdb0375	H33_HUMAN	DAXX_HUMAN	136	740	4H9N	A	C	193	PF00125;	PF03344;	2	136	178	389	Histone H3.3	H3F3A H3.3A H3F3 PP781; H3F3B H3.3B	Death domain-associated protein 6 (Daxx) (hDaxx) (ETS1-associated protein 1) (EAP1) (Fas death domain-associated protein)	DAXX BING2 DAP6	Homo sapiens (Human)	Homo sapiens (Human)	1.95	N	N
allpdb0376	DAXX_HUMAN	H4_HUMAN	740	103	4H9N	C	B	99	PF03344;	PF15511;	178	389	2	103	Death domain-associated protein 6 (Daxx) (hDaxx) (ETS1-associated protein 1) (EAP1) (Fas death domain-associated protein)	DAXX BING2 DAP6	Histone H4	HIST1H4A H4/A H4FA; HIST1H4B H4/I H4FI; HIST1H4C H4/G H4FG; HIST1H4D H4/B H4FB; HIST1H4E H4/J H4FJ; HIST1H4F H4/C H4FC; HIST1H4H H4/H H4FH; HIST1H4I H4/M H4FM; HIST1H4J H4/E H4FE; HIST1H4K H4/D H4FD; HIST1H4L H4/K H4FK; HIST2H4A H4/N H4F2 H4FN HIST2H4; HIST2H4B H4/O H4FO; HIST4H4	Homo sapiens (Human)	Homo sapiens (Human)	1.95	N	N
allpdb0377	ELOB_MOUSE	ELOC_MOUSE	118	112	4JGH	B	C	70	PF00240;	PF03931;	1	118	17	112	Elongin-B (EloB) (Elongin 18 kDa subunit) (RNA polymerase II transcription factor SIII subunit B) (SIII p18) (Transcription elongation factor B polypeptide 2)	Elob Tceb2	Elongin-C (EloC) (Elongin 15 kDa subunit) (RNA polymerase II transcription factor SIII subunit C) (SIII p15) (Stromal membrane-associated protein SMAP1B homolog) (Transcription elongation factor B polypeptide 1)	Eloc Tceb1	Mus musculus (Mouse)	Mus musculus (Mouse)	3	N	N
allpdb0378	SOCS2_HUMAN	ELOC_MOUSE	198	112	4JGH	A	C	65	PF00017;PF07525;	PF03931;	32	198	17	112	Suppressor of cytokine signaling 2 (SOCS-2) (Cytokine-inducible SH2 protein 2) (CIS-2) (STAT-induced STAT inhibitor 2) (SSI-2)	SOCS2 CIS2 SSI2 STATI2	Elongin-C (EloC) (Elongin 15 kDa subunit) (RNA polymerase II transcription factor SIII subunit C) (SIII p15) (Stromal membrane-associated protein SMAP1B homolog) (Transcription elongation factor B polypeptide 1)	Eloc Tceb1	Homo sapiens (Human)	Mus musculus (Mouse)	3	N	N
allpdb0379	CUL5_HUMAN	ELOC_MOUSE	780	112	4JGH	D	C	47	PF00888;PF10557;	PF03931;	10	386	17	112	Cullin-5 (CUL-5) (Vasopressin-activated calcium-mobilizing receptor 1) (VACM-1)	CUL5 VACM1	Elongin-C (EloC) (Elongin 15 kDa subunit) (RNA polymerase II transcription factor SIII subunit C) (SIII p15) (Stromal membrane-associated protein SMAP1B homolog) (Transcription elongation factor B polypeptide 1)	Eloc Tceb1	Homo sapiens (Human)	Mus musculus (Mouse)	3	N	N
allpdb0380	H2B1_YEAST	SWR1_YEAST	131	1514	4M6B	D	F	38	PF00125;	PF00271;PF07529;PF00176;	37	131	590	639	Histone H2B.1 (Suppressor of Ty protein 12)	HTB1 H2B1 SPT12 YDR224C YD9934.09C	Helicase SWR1 (EC 3.6.4.12) (Swi2/Snf2-related 1)	SWR1 YDR334W D9651.6	Saccharomyces cerevisiae (strain ATCC 204508 / S288c) (Baker's yeast)	Saccharomyces cerevisiae (strain ATCC 204508 / S288c) (Baker's yeast)	1.78	N	N
allpdb0381	H2AZ_YEAST	SWR1_YEAST	134	1514	4M6B	A	C	31	PF00125;PF16211;	PF00271;PF07529;PF00176;	23	119	590	639	Histone H2A.Z	HTZ1 H2AZ HTA3 YOL012C O2345	Helicase SWR1 (EC 3.6.4.12) (Swi2/Snf2-related 1)	SWR1 YDR334W D9651.6	Saccharomyces cerevisiae (strain ATCC 204508 / S288c) (Baker's yeast)	Saccharomyces cerevisiae (strain ATCC 204508 / S288c) (Baker's yeast)	1.78	N	N
allpdb0382	FSHR_HUMAN	FSHB_HUMAN	695	129	4MQW	Z	H	49	PF00001;PF12369;PF13306;PF01462;	PF00007;	16	366	19	129	Follicle-stimulating hormone receptor (FSH-R) (Follitropin receptor)	FSHR LGR1	Follitropin subunit beta (Follicle-stimulating hormone beta subunit) (FSH-B) (FSH-beta) (Follitropin beta chain)	FSHB	Homo sapiens (Human)	Homo sapiens (Human)	2.9	N	N
allpdb0383	FSHR_HUMAN	GLHA_HUMAN	695	116	4MQW	X	A	60	PF00001;PF12369;PF13306;PF01462;	PF00236;	16	366	25	116	Follicle-stimulating hormone receptor (FSH-R) (Follitropin receptor)	FSHR LGR1	Glycoprotein hormones alpha chain (Anterior pituitary glycoprotein hormones common subunit alpha) (Choriogonadotropin alpha chain) (Chorionic gonadotrophin subunit alpha) (CG-alpha) (Follicle-stimulating hormone alpha chain) (FSH-alpha) (Follitropin alpha chain) (Luteinizing hormone alpha chain) (LSH-alpha) (Lutropin alpha chain) (Thyroid-stimulating hormone alpha chain) (TSH-alpha) (Thyrotropin …	CGA	Homo sapiens (Human)	Homo sapiens (Human)	2.9	N	N
allpdb0384	FSHB_HUMAN	GLHA_HUMAN	129	116	4MQW	E	D	173	PF00007;	PF00236;	19	129	25	116	Follitropin subunit beta (Follicle-stimulating hormone beta subunit) (FSH-B) (FSH-beta) (Follitropin beta chain)	FSHB	Glycoprotein hormones alpha chain (Anterior pituitary glycoprotein hormones common subunit alpha) (Choriogonadotropin alpha chain) (Chorionic gonadotrophin subunit alpha) (CG-alpha) (Follicle-stimulating hormone alpha chain) (FSH-alpha) (Follitropin alpha chain) (Luteinizing hormone alpha chain) (LSH-alpha) (Lutropin alpha chain) (Thyroid-stimulating hormone alpha chain) (TSH-alpha) (Thyrotropin …	CGA	Homo sapiens (Human)	Homo sapiens (Human)	2.9	N	N
allpdb0385	NEF_HV1H2	AP2A2_RAT	206	938	4NEE	K	J	26	PF00469;	PF01602;PF02296;PF02883;	63	203	1	395	Protein Nef (3'ORF) (Negative factor) (F-protein) [Cleaved into: C-terminal core protein]	nef	AP-2 complex subunit alpha-2 (100 kDa coated vesicle protein C) (Adaptor protein complex AP-2 subunit alpha-2) (Adaptor-related protein complex 2 subunit alpha-2) (Alpha-adaptin C) (Alpha2-adaptin) (Clathrin assembly protein complex 2 alpha-C large chain) (Plasma membrane adaptor HA2/AP2 adaptin alpha C subunit)	Ap2a2 Adtab	Human immunodeficiency virus type 1 group M subtype B (isolate HXB2) (HIV-1)	Rattus norvegicus (Rat)	2.88	N	N
allpdb0386	NEF_HV1H2	AP2S1_RAT	206	142	4NEE	C	D	55	PF00469;	PF01217;	63	203	1	142	Protein Nef (3'ORF) (Negative factor) (F-protein) [Cleaved into: C-terminal core protein]	nef	AP-2 complex subunit sigma (Adaptor protein complex AP-2 subunit sigma) (Adaptor-related protein complex 2 subunit sigma) (Clathrin assembly protein 2 sigma small chain) (Clathrin coat assembly protein AP17) (Clathrin coat-associated protein AP17) (Plasma membrane adaptor AP-2 17 kDa protein) (Sigma-adaptin 3b) (Sigma2-adaptin)	Ap2s1 Ap17 Claps2	Human immunodeficiency virus type 1 group M subtype B (isolate HXB2) (HIV-1)	Rattus norvegicus (Rat)	2.88	N	N
allpdb0387	PA2HB_MICTN	ASIC1_CHICK	149	527	4NTW	C	A	32	PF00068;	PF00858;	31	149	14	463	Basic phospholipase A2 homolog MitTx-beta (svPLA2 homolog)		Acid-sensing ion channel 1 (ASIC1) (Amiloride-sensitive cation channel 2, neuronal)	ASIC1 ACCN2	Micrurus tener tener (Texas coral snake)	Gallus gallus (Chicken)	2.07	N	N
allpdb0388	VKTA_MICTN	ASIC1_CHICK	84	527	4NTW	B	A	47	PF00014;	PF00858;	25	84	14	463	Kunitz-type neurotoxin MitTx-alpha		Acid-sensing ion channel 1 (ASIC1) (Amiloride-sensitive cation channel 2, neuronal)	ASIC1 ACCN2	Micrurus tener tener (Texas coral snake)	Gallus gallus (Chicken)	2.07	N	N
allpdb0389	VKTA_MICTN	PA2HB_MICTN	84	149	4NTW	B	C	30	PF00014;	PF00068;	25	84	31	149	Kunitz-type neurotoxin MitTx-alpha		Basic phospholipase A2 homolog MitTx-beta (svPLA2 homolog)		Micrurus tener tener (Texas coral snake)	Micrurus tener tener (Texas coral snake)	2.07	N	N
allpdb0390	D9PYF7_METTM	D9PYF9_METTM	275	405	4OMF	G	A	175	PF00037;PF01058;	PF00374;	1	275	1	405	F420-reducing hydrogenase, subunit gamma (EC 1.12.98.1)	frhG MTBMA_c16840	F420-reducing hydrogenase, subunit alpha (EC 1.12.98.1)	frhA MTBMA_c16860	Methanothermobacter marburgensis (strain ATCC BAA-927 / DSM 2133 / JCM 14651 / NBRC 100331 / OCM 82 / Marburg) (Methanobacterium thermoautotrophicum)	Methanothermobacter marburgensis (strain ATCC BAA-927 / DSM 2133 / JCM 14651 / NBRC 100331 / OCM 82 / Marburg) (Methanobacterium thermoautotrophicum)	1.71	N	N
allpdb0391	D9PYF9_METTM	D9PYF6_METTM	405	281	4OMF	A	B	43	PF00374;	PF04432;PF04422;	1	405	1	281	F420-reducing hydrogenase, subunit alpha (EC 1.12.98.1)	frhA MTBMA_c16860	F420-reducing hydrogenase, subunit beta (EC 1.12.98.1)	frhB MTBMA_c16830	Methanothermobacter marburgensis (strain ATCC BAA-927 / DSM 2133 / JCM 14651 / NBRC 100331 / OCM 82 / Marburg) (Methanobacterium thermoautotrophicum)	Methanothermobacter marburgensis (strain ATCC BAA-927 / DSM 2133 / JCM 14651 / NBRC 100331 / OCM 82 / Marburg) (Methanobacterium thermoautotrophicum)	1.71	N	N
allpdb0392	D9PYF7_METTM	D9PYF6_METTM	275	281	4OMF	G	B	171	PF00037;PF01058;	PF04432;PF04422;	1	275	1	281	F420-reducing hydrogenase, subunit gamma (EC 1.12.98.1)	frhG MTBMA_c16840	F420-reducing hydrogenase, subunit beta (EC 1.12.98.1)	frhB MTBMA_c16830	Methanothermobacter marburgensis (strain ATCC BAA-927 / DSM 2133 / JCM 14651 / NBRC 100331 / OCM 82 / Marburg) (Methanobacterium thermoautotrophicum)	Methanothermobacter marburgensis (strain ATCC BAA-927 / DSM 2133 / JCM 14651 / NBRC 100331 / OCM 82 / Marburg) (Methanobacterium thermoautotrophicum)	1.71	N	N
allpdb0396	UB2D2_HUMAN	RNF38_HUMAN	147	515	4V3K	D	F	34	PF00179;	PF13639;	2	147	439	515	Ubiquitin-conjugating enzyme E2 D2 (EC 2.3.2.23) ((E3-independent) E2 ubiquitin-conjugating enzyme D2) (EC 2.3.2.24) (E2 ubiquitin-conjugating enzyme D2) (Ubiquitin carrier protein D2) (Ubiquitin-conjugating enzyme E2(17)KB 2) (Ubiquitin-conjugating enzyme E2-17 kDa 2) (Ubiquitin-protein ligase D2) (p53-regulated ubiquitin-conjugating enzyme 1)	UBE2D2 PUBC1 UBC4 UBC5B UBCH4 UBCH5B	E3 ubiquitin-protein ligase RNF38 (EC 2.3.2.27) (RING finger protein 38) (RING-type E3 ubiquitin transferase RNF38)	RNF38	Homo sapiens (Human)	Homo sapiens (Human)	2.04	N	N
allpdb0397	UBC_HUMAN	RNF38_HUMAN	685	515	4V3K	B	C	29	PF00240;	PF13639;	609	684	439	515	Polyubiquitin-C [Cleaved into: Ubiquitin]	UBC	E3 ubiquitin-protein ligase RNF38 (EC 2.3.2.27) (RING finger protein 38) (RING-type E3 ubiquitin transferase RNF38)	RNF38	Homo sapiens (Human)	Homo sapiens (Human)	2.04	N	N
allpdb0398	UB2D2_HUMAN	UBC_HUMAN	147	685	4V3K	D	E	69	PF00179;	PF00240;	2	147	609	684	Ubiquitin-conjugating enzyme E2 D2 (EC 2.3.2.23) ((E3-independent) E2 ubiquitin-conjugating enzyme D2) (EC 2.3.2.24) (E2 ubiquitin-conjugating enzyme D2) (Ubiquitin carrier protein D2) (Ubiquitin-conjugating enzyme E2(17)KB 2) (Ubiquitin-conjugating enzyme E2-17 kDa 2) (Ubiquitin-protein ligase D2) (p53-regulated ubiquitin-conjugating enzyme 1)	UBE2D2 PUBC1 UBC4 UBC5B UBCH4 UBCH5B	Polyubiquitin-C [Cleaved into: Ubiquitin]	UBC	Homo sapiens (Human)	Homo sapiens (Human)	2.04	N	N
allpdb0399	NIFH1_AZOVI	NIFK_AZOVI	290	523	4WZA	H	D	40	PF00142;	PF11844;PF00148;	2	277	2	523	Nitrogenase iron protein 1 (EC 1.18.6.1) (Nitrogenase Fe protein 1) (Nitrogenase component II) (Nitrogenase reductase)	nifH1	Nitrogenase molybdenum-iron protein beta chain (EC 1.18.6.1) (Dinitrogenase) (Nitrogenase component I)	nifK	Azotobacter vinelandii	Azotobacter vinelandii	1.9	N	N
allpdb0401	PHNI_ECOLI	PHNJ_ECOLI	354	281	4XB6	G	H	205	PF05861;	PF06007;	1	354	1	281	Alpha-D-ribose 1-methylphosphonate 5-triphosphate synthase subunit PhnI (RPnTP synthase subunit PhnI) (EC 2.7.8.37) (Ribose 1-methylphosphonate 5-triphosphate synthase nucleosidase subunit)	phnI b4099 JW4060	Alpha-D-ribose 1-methylphosphonate 5-phosphate C-P lyase (PRPn C-P lyase) (EC 4.7.1.1)	phnJ b4098 JW4059	Escherichia coli (strain K12)	Escherichia coli (strain K12)	1.7	N	N
allpdb0402	PHNH_ECOLI	PHNJ_ECOLI	194	281	4XB6	B	D	152	PF05845;	PF06007;	1	194	1	281	Alpha-D-ribose 1-methylphosphonate 5-triphosphate synthase subunit PhnH (RPnTP synthase subunit PhnH) (EC 2.7.8.37)	phnH b4100 JW4061	Alpha-D-ribose 1-methylphosphonate 5-phosphate C-P lyase (PRPn C-P lyase) (EC 4.7.1.1)	phnJ b4098 JW4059	Escherichia coli (strain K12)	Escherichia coli (strain K12)	1.7	N	N
allpdb0403	PHNI_ECOLI	PHNG_ECOLI	354	150	4XB6	G	E	276	PF05861;	PF06754;	1	354	1	150	Alpha-D-ribose 1-methylphosphonate 5-triphosphate synthase subunit PhnI (RPnTP synthase subunit PhnI) (EC 2.7.8.37) (Ribose 1-methylphosphonate 5-triphosphate synthase nucleosidase subunit)	phnI b4099 JW4060	Alpha-D-ribose 1-methylphosphonate 5-triphosphate synthase subunit PhnG (RPnTP synthase subunit PhnG) (EC 2.7.8.37)	phnG b4101 JW4062	Escherichia coli (strain K12)	Escherichia coli (strain K12)	1.7	N	N
allpdb0404	YC075_YEAST	MEH1_YEAST	75	184	4XPM	B	A	47	PF11503;	PF15454;	1	75	146	184	Uncharacterized protein YCR075W-A	YCR075W-A	Protein MEH1 (EGO complex subunit 1) (GSE complex subunit 2)	MEH1 EGO1 GSE2 YKR007W YK106	Saccharomyces cerevisiae (strain ATCC 204508 / S288c) (Baker's yeast)	Saccharomyces cerevisiae (strain ATCC 204508 / S288c) (Baker's yeast)	2.4	N	N
allpdb0405	YC075_YEAST	SLM4_YEAST	75	162	4XPM	B	C	28	PF11503;	PF16818;	1	75	1	162	Uncharacterized protein YCR075W-A	YCR075W-A	Protein SLM4 (EGO complex subunit 3) (GSE complex subunit 1)	SLM4 EGO3 GSE1 YBR077C YBR0723	Saccharomyces cerevisiae (strain ATCC 204508 / S288c) (Baker's yeast)	Saccharomyces cerevisiae (strain ATCC 204508 / S288c) (Baker's yeast)	2.4	N	N
allpdb0406	MEH1_YEAST	SLM4_YEAST	184	162	4XPM	A	C	74	PF15454;	PF16818;	146	184	1	162	Protein MEH1 (EGO complex subunit 1) (GSE complex subunit 2)	MEH1 EGO1 GSE2 YKR007W YK106	Protein SLM4 (EGO complex subunit 3) (GSE complex subunit 1)	SLM4 EGO3 GSE1 YBR077C YBR0723	Saccharomyces cerevisiae (strain ATCC 204508 / S288c) (Baker's yeast)	Saccharomyces cerevisiae (strain ATCC 204508 / S288c) (Baker's yeast)	2.4	N	N
allpdb0408	TNNI3_HUMAN	TNNC1_HUMAN	210	161	4Y99	C	A	148	PF00992;PF11636;	PF13499;PF13833;	1	210	1	161	Troponin I, cardiac muscle (Cardiac troponin I)	TNNI3 TNNC1	Troponin C, slow skeletal and cardiac muscles (TN-C)	TNNC1 TNNC	Homo sapiens (Human)	Homo sapiens (Human)	2	N	N
allpdb0409	H31_HUMAN	SP16H_HUMAN	136	1047	4Z2M	I	B	23	PF00125;	PF14826;PF00557;PF08512;PF08644;	35	136	644	930	Histone H3.1 (Histone H3/a) (Histone H3/b) (Histone H3/c) (Histone H3/d) (Histone H3/f) (Histone H3/h) (Histone H3/i) (Histone H3/j) (Histone H3/k) (Histone H3/l)	HIST1H3A H3FA; HIST1H3B H3FL; HIST1H3C H3FC; HIST1H3D H3FB; HIST1H3E H3FD; HIST1H3F H3FI; HIST1H3G H3FH; HIST1H3H H3FK; HIST1H3I H3FF; HIST1H3J H3FJ	FACT complex subunit SPT16 (Chromatin-specific transcription elongation factor 140 kDa subunit) (FACT 140 kDa subunit) (FACTp140) (Facilitates chromatin transcription complex subunit SPT16) (hSPT16)	SUPT16H FACT140 FACTP140	Homo sapiens (Human)	Homo sapiens (Human)	2.98	N	N
allpdb0410	SP16H_HUMAN	H4_HUMAN	1047	103	4Z2M	B	H	33	PF14826;PF00557;PF08512;PF08644;	PF15511;	644	930	1	103	FACT complex subunit SPT16 (Chromatin-specific transcription elongation factor 140 kDa subunit) (FACT 140 kDa subunit) (FACTp140) (Facilitates chromatin transcription complex subunit SPT16) (hSPT16)	SUPT16H FACT140 FACTP140	Histone H4	HIST1H4A H4/A H4FA; HIST1H4B H4/I H4FI; HIST1H4C H4/G H4FG; HIST1H4D H4/B H4FB; HIST1H4E H4/J H4FJ; HIST1H4F H4/C H4FC; HIST1H4H H4/H H4FH; HIST1H4I H4/M H4FM; HIST1H4J H4/E H4FE; HIST1H4K H4/D H4FD; HIST1H4L H4/K H4FK; HIST2H4A H4/N H4F2 H4FN HIST2H4; HIST2H4B H4/O H4FO; HIST4H4	Homo sapiens (Human)	Homo sapiens (Human)	2.98	N	N
allpdb0411	SNX3_HUMAN	VPS35_HUMAN	162	796	5F0J	C	A	51	PF00787;	PF03635;	1	162	14	470	Sorting nexin-3 (Protein SDP3)	SNX3	Vacuolar protein sorting-associated protein 35 (hVPS35) (Maternal-embryonic 3) (Vesicle protein sorting 35)	VPS35 MEM3 TCCCTA00141	Homo sapiens (Human)	Homo sapiens (Human)	2.7	N	N
allpdb0412	SNX3_HUMAN	VP26A_HUMAN	162	327	5F0J	C	B	62	PF00787;	PF03643;	1	162	2	326	Sorting nexin-3 (Protein SDP3)	SNX3	Vacuolar protein sorting-associated protein 26A (Vesicle protein sorting 26A) (hVPS26)	VPS26A VPS26	Homo sapiens (Human)	Homo sapiens (Human)	2.7	N	N
allpdb0413	VPS35_HUMAN	VP26A_HUMAN	796	327	5F0J	A	B	60	PF03635;	PF03643;	14	470	2	326	Vacuolar protein sorting-associated protein 35 (hVPS35) (Maternal-embryonic 3) (Vesicle protein sorting 35)	VPS35 MEM3 TCCCTA00141	Vacuolar protein sorting-associated protein 26A (Vesicle protein sorting 26A) (hVPS26)	VPS26A VPS26	Homo sapiens (Human)	Homo sapiens (Human)	2.7	N	N
allpdb0414	H2AZ_HUMAN	VPS72_HUMAN	128	364	5FUG	D	F	84	PF00125;PF16211;	PF05764;PF08265;	19	128	6	69	Histone H2A.Z (H2A/z)	H2AFZ H2AZ	Vacuolar protein sorting-associated protein 72 homolog (Protein YL-1) (Transcription factor-like 1)	VPS72 TCFL1 YL1	Homo sapiens (Human)	Homo sapiens (Human)	2.7	N	N
allpdb0415	H2B1J_HUMAN	VPS72_HUMAN	126	364	5FUG	K	L	45	PF00125;	PF05764;PF08265;	31	126	6	69	Histone H2B type 1-J (Histone H2B.1) (Histone H2B.r) (H2B/r)	HIST1H2BJ H2BFR	Vacuolar protein sorting-associated protein 72 homolog (Protein YL-1) (Transcription factor-like 1)	VPS72 TCFL1 YL1	Homo sapiens (Human)	Homo sapiens (Human)	2.7	N	N
allpdb0416	G0SGE1_CHATD	G0SGS3_CHATD	205	665	5LDD	C	A	72	PF00071;	PF03164;	1	205	195	355	Rab small monomeric GTPase-like protein	CTHT_0065990	Uncharacterized protein	CTHT_0067370	Chaetomium thermophilum (strain DSM 1495 / CBS 144.50 / IMI 039719)	Chaetomium thermophilum (strain DSM 1495 / CBS 144.50 / IMI 039719)	2.5	N	N
allpdb0417	G0SGE1_CHATD	G0SD94_CHATD	205	796	5LDD	C	B	22	PF00071;	PF08217;	1	205	1	249	Rab small monomeric GTPase-like protein	CTHT_0065990	Uncharacterized protein	CTHT_0050970	Chaetomium thermophilum (strain DSM 1495 / CBS 144.50 / IMI 039719)	Chaetomium thermophilum (strain DSM 1495 / CBS 144.50 / IMI 039719)	2.5	N	N
allpdb0418	G0SGS3_CHATD	G0SD94_CHATD	665	796	5LDD	A	B	65	PF03164;	PF08217;	195	355	1	249	Uncharacterized protein	CTHT_0067370	Uncharacterized protein	CTHT_0050970	Chaetomium thermophilum (strain DSM 1495 / CBS 144.50 / IMI 039719)	Chaetomium thermophilum (strain DSM 1495 / CBS 144.50 / IMI 039719)	2.5	N	N
allpdb0422	CTF8_YEAST	DCC1_YEAST	133	380	5MSM	B	A	196	PF09696;	PF09724;	1	133	1	380	Chromosome transmission fidelity protein 8	CTF8 YHR191C	Sister chromatid cohesion protein DCC1 (Defective in sister chromatid cohesion protein 1)	DCC1 YCL016C YCL16C	Saccharomyces cerevisiae (strain ATCC 204508 / S288c) (Baker's yeast)	Saccharomyces cerevisiae (strain ATCC 204508 / S288c) (Baker's yeast)	2.29	N	N
allpdb0423	CTF18_YEAST	DCC1_YEAST	741	380	5MSM	F	D	62	PF00004;	PF09724;	666	741	1	380	Chromosome transmission fidelity protein 18	CTF18 CHL12 YMR078C YM9582.03C	Sister chromatid cohesion protein DCC1 (Defective in sister chromatid cohesion protein 1)	DCC1 YCL016C YCL16C	Saccharomyces cerevisiae (strain ATCC 204508 / S288c) (Baker's yeast)	Saccharomyces cerevisiae (strain ATCC 204508 / S288c) (Baker's yeast)	2.29	N	N
allpdb0424	CTF18_YEAST	CTF8_YEAST	741	133	5MSM	C	B	75	PF00004;	PF09696;	666	741	1	133	Chromosome transmission fidelity protein 18	CTF18 CHL12 YMR078C YM9582.03C	Chromosome transmission fidelity protein 8	CTF8 YHR191C	Saccharomyces cerevisiae (strain ATCC 204508 / S288c) (Baker's yeast)	Saccharomyces cerevisiae (strain ATCC 204508 / S288c) (Baker's yeast)	2.29	N	N
allpdb0425	Q6CPD1_KLULA	Q6CLK3_KLULA	205	288	5T59	B	A	180	PF03980;	PF05859;	1	102	2	120	KLLA0E05809p	KLLA0_E05809g	KLLA0F02343p	KLLA0_F02343g	Kluyveromyces lactis (strain ATCC 8585 / CBS 2359 / DSM 70799 / NBRC 1267 / NRRL Y-1140 / WM37) (Yeast) (Candida sphaerica)	Kluyveromyces lactis (strain ATCC 8585 / CBS 2359 / DSM 70799 / NBRC 1267 / NRRL Y-1140 / WM37) (Yeast) (Candida sphaerica)	2.41	N	N
allpdb0426	Q6CPD1_KLULA	Q6CVA1_KLULA	205	583	5T59	E	F	19	PF03980;	PF11699;PF15624;	1	102	1	41	KLLA0E05809p	KLLA0_E05809g	KLLA0B13629p	KLLA0_B13629g	Kluyveromyces lactis (strain ATCC 8585 / CBS 2359 / DSM 70799 / NBRC 1267 / NRRL Y-1140 / WM37) (Yeast) (Candida sphaerica)	Kluyveromyces lactis (strain ATCC 8585 / CBS 2359 / DSM 70799 / NBRC 1267 / NRRL Y-1140 / WM37) (Yeast) (Candida sphaerica)	2.41	N	N
allpdb0427	Q6CLK3_KLULA	Q6CVA1_KLULA	288	583	5T59	A	C	66	PF05859;	PF11699;PF15624;	2	120	1	41	KLLA0F02343p	KLLA0_F02343g	KLLA0B13629p	KLLA0_B13629g	Kluyveromyces lactis (strain ATCC 8585 / CBS 2359 / DSM 70799 / NBRC 1267 / NRRL Y-1140 / WM37) (Yeast) (Candida sphaerica)	Kluyveromyces lactis (strain ATCC 8585 / CBS 2359 / DSM 70799 / NBRC 1267 / NRRL Y-1140 / WM37) (Yeast) (Candida sphaerica)	2.41	N	N
allpdb0429	I10R2_HUMAN	IFNL3_HUMAN	325	196	5T5W	A	C	45	PF09294;PF01108;	PF15177;	19	220	34	195	Interleukin-10 receptor subunit beta (IL-10 receptor subunit beta) (IL-10R subunit beta) (IL-10RB) (Cytokine receptor class-II member 4) (Cytokine receptor family 2 member 4) (CRF2-4) (Interleukin-10 receptor subunit 2) (IL-10R subunit 2) (IL-10R2) (CD antigen CDw210b)	IL10RB CRFB4 D21S58 D21S66	Interferon lambda-3 (IFN-lambda-3) (Cytokine Zcyto22) (Interleukin-28B) (IL-28B) (Interleukin-28C) (IL-28C)	IFNL3 IL28B IL28C ZCYTO22	Homo sapiens (Human)	Homo sapiens (Human)	2.85	N	N
allpdb0430	INLR1_HUMAN	IFNL3_HUMAN	520	196	5T5W	B	C	40	PF01108;	PF15177;	21	226	34	195	Interferon lambda receptor 1 (IFN-lambda receptor 1) (IFN-lambda-R1) (Cytokine receptor class-II member 12) (Cytokine receptor family 2 member 12) (CRF2-12) (Interleukin-28 receptor subunit alpha) (IL-28 receptor subunit alpha) (IL-28R-alpha) (IL-28RA) (Likely interleukin or cytokine receptor 2) (LICR2)	IFNLR1 IL28RA LICR2	Interferon lambda-3 (IFN-lambda-3) (Cytokine Zcyto22) (Interleukin-28B) (IL-28B) (Interleukin-28C) (IL-28C)	IFNL3 IL28B IL28C ZCYTO22	Homo sapiens (Human)	Homo sapiens (Human)	2.85	N	N
allpdb0431	G0S8H7_CHATD	G0SDW4_CHATD	565	1522	5VK3	A	B	308	PF00400;	PF00856;	1	565	191	950	Uncharacterized protein	CTHT_0029920	Uncharacterized protein	CTHT_0053230	Chaetomium thermophilum (strain DSM 1495 / CBS 144.50 / IMI 039719)	Chaetomium thermophilum (strain DSM 1495 / CBS 144.50 / IMI 039719)	2.11	N	N
allpdb0434	GBB1_BOVIN	PHOS_BOVIN	340	245	1A0R	B	P	152	PF00400;	PF02114;	2	340	1	245	Guanine nucleotide-binding protein G(I)/G(S)/G(T) subunit beta-1 (Transducin beta chain 1)	GNB1	Phosducin (PHD) (33 kDa phototransducing protein) (Protein MEKA)	PDC	Bos taurus (Bovine)	Bos taurus (Bovine)	2.8	N	N
allpdb0435	GBB1_BOVIN	GBG1_BOVIN	340	74	1A0R	B	G	178	PF00400;	PF00631;	2	340	2	66	Guanine nucleotide-binding protein G(I)/G(S)/G(T) subunit beta-1 (Transducin beta chain 1)	GNB1	Guanine nucleotide-binding protein G(T) subunit gamma-T1 (Transducin gamma chain)	GNGT1	Bos taurus (Bovine)	Bos taurus (Bovine)	2.8	N	N
allpdb0436	Q59470_KLEOX	Q59471_KLEOX	554	224	1EEX	L	E	93	PF02286;	PF02288;	1	554	1	224	Diol dehydrase alpha subunit (Propanediol dehydratase) (Propanediol dehydratase large subunit) (EC 4.2.1.28)	pddA pduC AB185_12495 CIG58_07275 SAMEA2273575_05741	Diol dehydrase beta subunit (EC 4.2.1.28)	pddB	Klebsiella oxytoca	Klebsiella oxytoca	1.7	N	N
allpdb0437	Q59470_KLEOX	Q59472_KLEOX	554	173	1EEX	L	M	196	PF02286;	PF02287;	1	554	1	173	Diol dehydrase alpha subunit (Propanediol dehydratase) (Propanediol dehydratase large subunit) (EC 4.2.1.28)	pddA pduC AB185_12495 CIG58_07275 SAMEA2273575_05741	Diol dehydrase gamma subunit (Propanediol dehydratase) (Propanediol dehydratase small subunit) (EC 4.2.1.28)	pddC pduE pduE_1 AB185_12485 KOSB73_30026 SAMEA2273639_01293 SAMEA2273697_01477	Klebsiella oxytoca	Klebsiella oxytoca	1.7	N	N
allpdb0438	GBB1_BOVIN	GNAT1_BOVIN	340	350	1GOT	B	A	98	PF00400;	PF00503;	1	340	1	350	Guanine nucleotide-binding protein G(I)/G(S)/G(T) subunit beta-1 (Transducin beta chain 1)	GNB1	Guanine nucleotide-binding protein G(t) subunit alpha-1 (Transducin alpha-1 chain)	GNAT1	Bos taurus (Bovine)	Bos taurus (Bovine)	2	N	N
allpdb0440	IKBA_HUMAN	TF65_MOUSE	317	549	1IKN	D	A	62	PF00023;PF12796;	PF16179;PF00554;	67	302	19	304	NF-kappa-B inhibitor alpha (I-kappa-B-alpha) (IkB-alpha) (IkappaBalpha) (Major histocompatibility complex enhancer-binding protein MAD3)	NFKBIA IKBA MAD3 NFKBI	Transcription factor p65 (Nuclear factor NF-kappa-B p65 subunit) (Nuclear factor of kappa light polypeptide gene enhancer in B-cells 3)	Rela Nfkb3	Homo sapiens (Human)	Mus musculus (Mouse)	2.3	N	N
allpdb0441	CDK2_HUMAN	CCNA2_HUMAN	298	432	1JSU	A	B	111	PF00069;	PF02984;PF00134;PF16500;	1	298	173	432	Cyclin-dependent kinase 2 (EC 2.7.11.22) (Cell division protein kinase 2) (p33 protein kinase)	CDK2 CDKN2	Cyclin-A2 (Cyclin-A) (Cyclin A)	CCNA2 CCN1 CCNA	Homo sapiens (Human)	Homo sapiens (Human)	2.3	N	N
allpdb0442	CDK2_HUMAN	CDN1B_HUMAN	298	198	1JSU	A	C	121	PF00069;	PF02234;	1	298	23	106	Cyclin-dependent kinase 2 (EC 2.7.11.22) (Cell division protein kinase 2) (p33 protein kinase)	CDK2 CDKN2	Cyclin-dependent kinase inhibitor 1B (Cyclin-dependent kinase inhibitor p27) (p27Kip1)	CDKN1B KIP1	Homo sapiens (Human)	Homo sapiens (Human)	2.3	N	N
allpdb0443	SNP25_HUMAN	VAMP2_RAT	206	116	1KIL	D	A	70	PF00835;	PF00957;	11	203	28	92	Synaptosomal-associated protein 25 (SNAP-25) (Super protein) (SUP) (Synaptosomal-associated 25 kDa protein)	SNAP25 SNAP	Vesicle-associated membrane protein 2 (VAMP-2) (Synaptobrevin-2)	Vamp2 Syb2	Homo sapiens (Human)	Rattus norvegicus (Rat)	2.3	N	N
allpdb0444	VAMP2_RAT	CPLX1_RAT	116	134	1KIL	A	E	32	PF00957;	PF05835;	28	92	26	72	Vesicle-associated membrane protein 2 (VAMP-2) (Synaptobrevin-2)	Vamp2 Syb2	Complexin-1 (Complexin I) (CPX I) (Synaphin-2)	Cplx1	Rattus norvegicus (Rat)	Rattus norvegicus (Rat)	2.3	N	N
allpdb0445	FDNG_ECOLI	FDNH_ECOLI	1015	294	1KQF	A	B	186	PF04879;PF00384;PF01568;	PF13247;PF12800;PF09163;	1	1015	1	294	Formate dehydrogenase, nitrate-inducible, major subunit (EC 1.17.5.3) (Anaerobic formate dehydrogenase major subunit) (Formate dehydrogenase-N subunit alpha) (FDH-N subunit alpha)	fdnG b1474 JW1470	Formate dehydrogenase, nitrate-inducible, iron-sulfur subunit (Anaerobic formate dehydrogenase iron-sulfur subunit) (Formate dehydrogenase-N subunit beta) (FDH-N subunit beta)	fdnH b1475 JW1471	Escherichia coli (strain K12)	Escherichia coli (strain K12)	1.6	N	N
allpdb0446	FDNI_ECOLI	FDNH_ECOLI	217	294	1KQF	C	B	108	PF01292;	PF13247;PF12800;PF09163;	1	217	1	294	Formate dehydrogenase, nitrate-inducible, cytochrome b556(Fdn) subunit (Anaerobic formate dehydrogenase cytochrome b556 subunit) (Formate dehydrogenase-N subunit gamma) (FDH-N subunit gamma)	fdnI b1476 JW1472	Formate dehydrogenase, nitrate-inducible, iron-sulfur subunit (Anaerobic formate dehydrogenase iron-sulfur subunit) (Formate dehydrogenase-N subunit beta) (FDH-N subunit beta)	fdnH b1475 JW1471	Escherichia coli (strain K12)	Escherichia coli (strain K12)	1.6	N	N
allpdb0447	RFA1_HUMAN	RFA2_HUMAN	616	270	1L1O	C	B	61	PF04057;PF08646;PF16900;PF01336;	PF08784;	436	616	44	171	Replication protein A 70 kDa DNA-binding subunit (RP-A p70) (Replication factor A protein 1) (RF-A protein 1) (Single-stranded DNA-binding protein) [Cleaved into: Replication protein A 70 kDa DNA-binding subunit, N-terminally processed]	RPA1 REPA1 RPA70	Replication protein A 32 kDa subunit (RP-A p32) (Replication factor A protein 2) (RF-A protein 2) (Replication protein A 34 kDa subunit) (RP-A p34)	RPA2 REPA2 RPA32 RPA34	Homo sapiens (Human)	Homo sapiens (Human)	2.8	N	N
allpdb0448	RFA3_HUMAN	RFA2_HUMAN	121	270	1L1O	D	E	96	PF08661;	PF08784;	1	121	44	171	Replication protein A 14 kDa subunit (RP-A p14) (Replication factor A protein 3) (RF-A protein 3)	RPA3 REPA3 RPA14	Replication protein A 32 kDa subunit (RP-A p32) (Replication factor A protein 2) (RF-A protein 2) (Replication protein A 34 kDa subunit) (RP-A p34)	RPA2 REPA2 RPA32 RPA34	Homo sapiens (Human)	Homo sapiens (Human)	2.8	N	N
allpdb0449	VHL_HUMAN	ELOC_HUMAN	213	112	1LQB	C	B	70	PF01847;PF17211;	PF03931;	54	213	17	112	von Hippel-Lindau disease tumor suppressor (Protein G7) (pVHL)	VHL	Elongin-C (EloC) (Elongin 15 kDa subunit) (RNA polymerase II transcription factor SIII subunit C) (SIII p15) (Transcription elongation factor B polypeptide 1)	ELOC TCEB1	Homo sapiens (Human)	Homo sapiens (Human)	2	N	N
allpdb0450	ODPA_GEOSE	ODPB_GEOSE	369	325	1W85	C	D	125	PF00676;	PF02779;PF02780;	2	369	2	325	Pyruvate dehydrogenase E1 component subunit alpha (EC 1.2.4.1)	pdhA	Pyruvate dehydrogenase E1 component subunit beta (EC 1.2.4.1)	pdhB	Geobacillus stearothermophilus (Bacillus stearothermophilus)	Geobacillus stearothermophilus (Bacillus stearothermophilus)	2	N	N
allpdb0451	ODP2_GEOSE	ODPB_GEOSE	428	325	1W85	I	B	17	PF00198;PF00364;PF02817;	PF02779;PF02780;	123	171	2	325	Dihydrolipoyllysine-residue acetyltransferase component of pyruvate dehydrogenase complex (EC 2.3.1.12) (Dihydrolipoamide acetyltransferase component of pyruvate dehydrogenase complex) (E2)	pdhC	Pyruvate dehydrogenase E1 component subunit beta (EC 1.2.4.1)	pdhB	Geobacillus stearothermophilus (Bacillus stearothermophilus)	Geobacillus stearothermophilus (Bacillus stearothermophilus)	2	N	N
allpdb0452	RAN_CANLF	CSE1_YEAST	216	960	1WA5	A	C	101	PF00071;	PF03378;PF08506;PF03810;	1	176	1	960	GTP-binding nuclear protein Ran (GTPase Ran) (Ras-like protein TC4) (Ras-related nuclear protein)	RAN	Importin alpha re-exporter (Chromosome segregation protein CSE1)	CSE1 YGL238W HRC135	Canis lupus familiaris (Dog) (Canis familiaris)	Saccharomyces cerevisiae (strain ATCC 204508 / S288c) (Baker's yeast)	2	N	N
allpdb0453	IMA1_YEAST	CSE1_YEAST	542	960	1WA5	B	C	144	PF00514;PF16186;PF01749;	PF03378;PF08506;PF03810;	1	530	1	960	Importin subunit alpha (Karyopherin subunit alpha) (Karyopherin-60) (Serine-rich RNA polymerase I suppressor protein)	SRP1 KAP60 YNL189W N1606	Importin alpha re-exporter (Chromosome segregation protein CSE1)	CSE1 YGL238W HRC135	Saccharomyces cerevisiae (strain ATCC 204508 / S288c) (Baker's yeast)	Saccharomyces cerevisiae (strain ATCC 204508 / S288c) (Baker's yeast)	2	N	N
allpdb0454	PSA_THEAC	Q9U8G2_9TRYP	233	231	1YAR	C	S	24	PF00227;PF10584;	PF02252;	1	233	2	231	Proteasome subunit alpha (EC 3.4.25.1) (20S proteasome alpha subunit) (Proteasome core protein PsmA)	psmA Ta1288	Proteasome activator protein PA26 (Fragment)		Thermoplasma acidophilum (strain ATCC 25905 / DSM 1728 / JCM 9062 / NBRC 15155 / AMRC-C165)	Trypanosoma brucei	1.9	N	N
allpdb0455	ACTS_RABIT	WASF2_HUMAN	377	498	2A40	D	F	51	PF00022;	PF02205;	3	377	433	464	Actin, alpha skeletal muscle (Alpha-actin-1) [Cleaved into: Actin, alpha skeletal muscle, intermediate form]	ACTA1 ACTA	Wiskott-Aldrich syndrome protein family member 2 (WASP family protein member 2) (Protein WAVE-2) (Verprolin homology domain-containing protein 2)	WASF2 WAVE2	Oryctolagus cuniculus (Rabbit)	Homo sapiens (Human)	1.8	N	N
allpdb0456	ACTS_RABIT	DNAS1_BOVIN	377	282	2A40	A	B	72	PF00022;	PF03372;	3	377	23	282	Actin, alpha skeletal muscle (Alpha-actin-1) [Cleaved into: Actin, alpha skeletal muscle, intermediate form]	ACTA1 ACTA	Deoxyribonuclease-1 (EC 3.1.21.1) (Deoxyribonuclease I) (DNase I)	DNASE1 DNL1	Oryctolagus cuniculus (Rabbit)	Bos taurus (Bovine)	1.8	N	N
allpdb0458	RB_HUMAN	E2F1_HUMAN	928	437	2AZE	C	B	46	PF11934;PF01858;PF01857;PF08934;	PF16421;PF02319;	829	874	200	301	Retinoblastoma-associated protein (p105-Rb) (pRb) (Rb) (pp110)	RB1	Transcription factor E2F1 (E2F-1) (PBR3) (Retinoblastoma-associated protein 1) (RBAP-1) (Retinoblastoma-binding protein 3) (RBBP-3) (pRB-binding protein E2F-1)	E2F1 RBBP3	Homo sapiens (Human)	Homo sapiens (Human)	2.55	N	N
allpdb0459	MLR_PHYPO	Q9BJD3_PHYPO	147	2148	2BL0	B	A	98	PF00036;PF13499;	PF00063;PF02736;PF01576;	1	145	778	840	Myosin regulatory light chain (Calcium-binding light chain)		Major plasmodial myosin heavy chain	mynP1	Physarum polycephalum (Slime mold)	Physarum polycephalum (Slime mold)	1.75	N	N
allpdb0460	Q9BJD3_PHYPO	Q8WSQ4_PHYPO	2148	157	2BL0	A	C	123	PF00063;PF02736;PF01576;	PF13833;	778	840	14	155	Major plasmodial myosin heavy chain	mynP1	Myosin regulatory light chain	RMLC	Physarum polycephalum (Slime mold)	Physarum polycephalum (Slime mold)	1.75	N	N
allpdb0461	FRDC_WOLSU	FRDB_WOLSU	256	239	2BS2	C	B	113	PF01127;	PF13085;PF13183;	1	254	1	239	Fumarate reductase cytochrome b subunit	frdC WS0832	Fumarate reductase iron-sulfur subunit (EC 1.3.5.1)	frdB WS0830	Wolinella succinogenes (strain ATCC 29543 / DSM 1740 / LMG 7466 / NCTC 11488 / FDC 602W) (Vibrio succinogenes)	Wolinella succinogenes (strain ATCC 29543 / DSM 1740 / LMG 7466 / NCTC 11488 / FDC 602W) (Vibrio succinogenes)	1.78	N	N
allpdb0463	ACTS_RABIT	MTSS1_HUMAN	377	755	2D1K	A	C	86	PF00022;	PF08397;PF02205;	3	377	724	755	Actin, alpha skeletal muscle (Alpha-actin-1) [Cleaved into: Actin, alpha skeletal muscle, intermediate form]	ACTA1 ACTA	Metastasis suppressor protein 1 (Metastasis suppressor YGL-1) (Missing in metastasis protein)	MTSS1 KIAA0429 MIM	Oryctolagus cuniculus (Rabbit)	Homo sapiens (Human)	2.5	N	N
allpdb0464	Q5P5I0_AROAE	Q5P5I1_AROAE	976	352	2IVF	A	B	341	PF00384;PF01568;	PF13247;	1	976	1	352	Alpha-subunit of ethylbenzene dehydrogenase	ebdA c1A65	Beta-subunit of ethylbenzene dehydrogenase	ebdB c1A63	Aromatoleum aromaticum (strain EbN1) (Azoarcus sp. (strain EbN1))	Aromatoleum aromaticum (strain EbN1) (Azoarcus sp. (strain EbN1))	1.88	N	N
allpdb0465	Q5P5I2_AROAE	Q5P5I1_AROAE	214	352	2IVF	C	B	70	PF09459;	PF13247;	1	214	1	352	Gamma-subunit of ethylbenzene dehydrogenase	ebdC c1A62	Beta-subunit of ethylbenzene dehydrogenase	ebdB c1A63	Aromatoleum aromaticum (strain EbN1) (Azoarcus sp. (strain EbN1))	Aromatoleum aromaticum (strain EbN1) (Azoarcus sp. (strain EbN1))	1.88	N	N
allpdb0466	PCNA1_SULSO	FEN_SULSO	249	349	2IZO	C	A	62	PF00705;	PF00867;PF00752;	1	249	5	349	DNA polymerase sliding clamp 1 (Proliferating cell nuclear antigen homolog 1) (PCNA1)	pcn1 pcnA-like SSO0397 C41_008	Flap endonuclease 1 (FEN-1) (EC 3.1.-.-) (Flap structure-specific endonuclease 1)	fen SSO0179	Sulfolobus solfataricus (strain ATCC 35092 / DSM 1617 / JCM 11322 / P2)	Sulfolobus solfataricus (strain ATCC 35092 / DSM 1617 / JCM 11322 / P2)	2.9	N	N
allpdb0467	SOCS4_HUMAN	ELOC_HUMAN	440	112	2IZV	A	C	60	PF00017;PF12610;PF07525;	PF03931;	274	437	17	112	Suppressor of cytokine signaling 4 (SOCS-4) (Suppressor of cytokine signaling 7) (SOCS-7)	SOCS4 SOCS7	Elongin-C (EloC) (Elongin 15 kDa subunit) (RNA polymerase II transcription factor SIII subunit C) (SIII p15) (Transcription elongation factor B polypeptide 1)	ELOC TCEB1	Homo sapiens (Human)	Homo sapiens (Human)	2.55	N	N
allpdb0468	O68692_YERPE	O68690_YERPE	66	115	2P58	A	C	51	PF08988;	PF09477;	2	66	1	115	Putative type III secretion protein (Type III secretion protein) (Yop proteins translocation protein E homolog)	yscE YPCD1.54	Putative type III secretion protein (Type III secretion protein) (Type III secretion spans bacterial envelope protein) (Yop proteins translocation protein G homolog)	yscG YPCD1.56	Yersinia pestis	Yersinia pestis	1.8	N	N
allpdb0469	O68691_YERPE	O68690_YERPE	87	115	2P58	B	C	79	PF09392;	PF09477;	2	87	1	115	Putative type III secretion protein (Type III secretion cytoplasmic protein) (Type III secretion protein) (Yop proteins translocation protein F homolog)	yscF YPCD1.55	Putative type III secretion protein (Type III secretion protein) (Type III secretion spans bacterial envelope protein) (Yop proteins translocation protein G homolog)	yscG YPCD1.56	Yersinia pestis	Yersinia pestis	1.8	N	N
[truncated: 1,263 more rows]

## Sheet: Negative Set
prefix	Uniprot ID 1	Uniprot ID 2
y2hnegative0004	PTHP_ECOLI	UBIE_ECOLI
y2hnegative0005	GLGA_ECOLI	IRAP_ECOLI
y2hnegative0009	WECH_ECOLI	YAHF_ECOLI
[truncated: 3,986 more rows]

## Sheet: column explanations
prefix	internal identifier used to index runs for this study
[truncated: 23 more rows]
