# Supplementary material for: Large-scale discovery of protein interactions at residue resolution using co-evolution calculated from genomic sequences
Source: Nat Commun. 2021 Mar 2;12:1396. doi: 10.1038/s41467-021-21636-z (PMC7925567; doi:10.1038/s41467-021-21636-z)
Supplement: Supplementary file 5 — Supplementary Data 3 [file 41467_2021_21636_MOESM5_ESM.xlsx]

## Sheet: Struc-free res model
Features of the structure-free residue contact prediction model
feature	value	description
evcomplex_normed	3.4893	EVComplex 1 score of the inter-protein ECs (See Hopf 2014)
conservation_max	-0.9264	Conservation (entropy per column) of the two residues, maximum of the two
intra_enrich_max	-0.2018	Intra-monomer EC enrichment for each residue, maximum of the two values
inter_relative_rank_longrange	-0.1399	Relative rank of the inter-protein EC compared to the distribution of all intra and inter protein ECs

## Sheet: Struc-aware res model
Features of the structure-aware residue contact prediction model
feature	value	description
evcomplex_normed	2.6296	EVComplex 1 score of the inter-protein ECs (See Hopf 2014)
asa_min	1.6041	minimum of the accessible surface area of the two residues
precision	1.2341	precision of intra-protein ECs at rank of current inter EC
conservation_max	-0.4389	Conservation (entropy per column) of the two residues, maximum of the two
intra_enrich_max	-0.1701	Intra-monomer EC enrichment for each residue, maximum of the two values
inter_relative_rank_longrange	-0.1229	Relative rank of the inter-protein EC compared to the distribution of all intra and inter protein ECs

## Sheet: Struc-free complex model
Features of the structure-free complex prediction model
feature	value	description
prediction_strucfree_0	1.01925	residue prediction score of the top-ranked inter-protein EC (0-indexed)
prediction_strucfree_2	0.626928	residue prediction score of the third-ranked inter-protein EC (0-indexed)
max_relrank	-0.692617	relative rank of the highest ranked inter protein EC compared to the intra-protein ECs

## Sheet: Struc-aware complex model
Features of the structure-aware complex prediction model
feature	value	description
prediction_0	0.82454	residue prediction score of the top-ranked inter-protein EC
prediction_3	0.52263	residue prediction score of the fourth-ranked inter-protein EC
prediction_4	0.542662	residue prediction score of the 5th-ranked inter-protein EC
prediction_7	0.485612	residue prediction score of the 8th-ranked inter-protein EC
max_relrank	-0.395032	relative rank of the highest ranked inter protein EC compared to the intra-protein ECs
