# Supplementary material for: Large-scale discovery of protein interactions at residue resolution using co-evolution calculated from genomic sequences
Source: Nat Commun. 2021 Mar 2;12:1396. doi: 10.1038/s41467-021-21636-z (PMC7925567; doi:10.1038/s41467-021-21636-z)
Supplement: Supplementary file 6 — Supplementary Data 4 [file 41467_2021_21636_MOESM6_ESM.xlsx]

## Sheet: Protein Complex Thresholds
Structure-free Complex Model Thresholds			Strucutre-Aware Complex model thresholds			Evcomplex 1 scoring thresholds
cutoff_strucaware	recall_strucfree	fpr_strucfree	cutoff_strucaware	recall_strucaware	fpr_strucaware	cutoff_evcomplex	recall_evc	fpr_evc		This table displays the expected recall and fpr values for different cutoffs of the structure-free, structure-aware, and raw Evcomplex scores (Hopf 2014)
0	0.992857	1	0	1	1	0.27148	1	0.999727		Users are encouraged to select a score threshold for their analysis that is appropriate for their dataset - ie, larger datasets require more stringent FPRs
0.01	0.992857	0.99045	0.01	1	0.997166	0.285649	1	0.999727		These scores should be used when the user has no prior knowledge of whether the pair of proteins interact
0.02	0.992857	0.978172	0.02	1	0.994332	0.299818	1	0.999454
0.03	0.992857	0.969441	0.03	1	0.989069	0.313986	1	0.999181		cutoff_X	Threshold model value for the given score
0.04	0.992857	0.959345	0.04	1	0.987045	0.328155	0.992857	0.997544		recall_X	Precent of positive benchmark complexes in the test set that were found at given scoring threshold
0.05	0.992857	0.944611	0.05	1	0.979757	0.342324	0.992857	0.99618		fpr_Y	Percent of negative set complexes in the test set that were found at given scoring threshold
0.06	0.985714	0.930423	0.06	1	0.972065	0.356493	0.992857	0.994816
0.07	0.985714	0.917599	0.07	1	0.965587	0.370661	0.992857	0.99236
0.08	0.978571	0.907503	0.08	1	0.960324	0.38483	0.985714	0.987995
0.09	0.978571	0.895498	0.09	1	0.950202	0.398999	0.978571	0.98281
0.1	0.978571	0.880491	0.1	1	0.940891	0.413168	0.978571	0.977899
0.11	0.978571	0.869577	0.11	1	0.933198	0.427336	0.971429	0.967258
0.12	0.978571	0.856753	0.12	0.992481	0.916194	0.441505	0.971429	0.957162
0.13	0.978571	0.842838	0.13	0.992481	0.906478	0.455674	0.95	0.943793
0.14	0.978571	0.828649	0.14	0.992481	0.899595	0.469843	0.942857	0.929332
0.15	0.964286	0.815553	0.15	0.992481	0.888664	0.484011	0.921429	0.910232
0.16	0.964286	0.799454	0.16	0.992481	0.87247	0.49818	0.907143	0.888131
0.17	0.964286	0.783083	0.17	0.992481	0.858704	0.512349	0.892857	0.859482
0.18	0.957143	0.765075	0.18	0.984962	0.849393	0.526518	0.878571	0.828104
0.19	0.95	0.750068	0.19	0.984962	0.836437	0.540686	0.85	0.789905
0.2	0.935714	0.730696	0.2	0.984962	0.819433	0.554855	0.842857	0.750341
0.21	0.935714	0.71678	0.21	0.969925	0.805263	0.569024	0.792857	0.709686
0.22	0.928571	0.702865	0.22	0.969925	0.790688	0.583193	0.785714	0.661392
0.23	0.914286	0.688677	0.23	0.962406	0.77247	0.597361	0.778571	0.614188
0.24	0.907143	0.668486	0.24	0.954887	0.75587	0.61153	0.771429	0.568895
0.25	0.885714	0.652115	0.25	0.954887	0.739676	0.625699	0.735714	0.521965
0.26	0.864286	0.635744	0.26	0.947368	0.716194	0.639868	0.707143	0.476126
0.27	0.864286	0.6191	0.27	0.947368	0.696356	0.654036	0.671429	0.433015
0.28	0.857143	0.600819	0.28	0.924812	0.680162	0.668205	0.657143	0.39045
0.29	0.857143	0.583629	0.29	0.909774	0.65668	0.682374	0.635714	0.354434
0.3	0.857143	0.566439	0.3	0.902256	0.640891	0.696542	0.592857	0.321419
0.31	0.835714	0.546248	0.31	0.902256	0.617004	0.710711	0.564286	0.291132
0.32	0.814286	0.527422	0.32	0.902256	0.596761	0.72488	0.55	0.252115
0.33	0.807143	0.506412	0.33	0.887218	0.575709	0.739049	0.535714	0.225102
0.34	0.8	0.489768	0.34	0.887218	0.554251	0.753217	0.521429	0.200273
0.35	0.8	0.466303	0.35	0.87218	0.531174	0.767386	0.514286	0.175716
0.36	0.778571	0.446658	0.36	0.849624	0.512955	0.781555	0.492857	0.155798
0.37	0.771429	0.424284	0.37	0.834586	0.494737	0.795724	0.464286	0.136698
0.38	0.728571	0.407094	0.38	0.819549	0.476923	0.809892	0.442857	0.119236
0.39	0.714286	0.389632	0.39	0.796992	0.453846	0.824061	0.428571	0.106139
0.4	0.685714	0.372442	0.4	0.774436	0.42834	0.83823	0.407143	0.0922237
0.41	0.664286	0.35116	0.41	0.766917	0.403644	0.852399	0.385714	0.0769441
0.42	0.657143	0.331514	0.42	0.75188	0.38502	0.866567	0.378571	0.0684857
0.43	0.65	0.316235	0.43	0.729323	0.360729	0.880736	0.371429	0.058663
0.44	0.635714	0.301501	0.44	0.706767	0.34251	0.894905	0.371429	0.0526603
0.45	0.614286	0.283765	0.45	0.706767	0.323887	0.909074	0.35	0.047749
0.46	0.6	0.268759	0.46	0.706767	0.311336	0.923242	0.342857	0.0414734
0.47	0.592857	0.25457	0.47	0.699248	0.296761	0.937411	0.307143	0.0357435
0.48	0.578571	0.239291	0.48	0.691729	0.285425	0.95158	0.271429	0.0316508
0.49	0.571429	0.219918	0.49	0.684211	0.27247	0.965749	0.264286	0.0259209
0.5	0.564286	0.20382	0.5	0.676692	0.257085	0.979917	0.257143	0.0218281
0.51	0.564286	0.19045	0.51	0.669173	0.242105	0.994086	0.242857	0.0190996
0.52	0.55	0.17899	0.52	0.654135	0.223887	1.00825	0.242857	0.0158254
0.53	0.535714	0.164802	0.53	0.639098	0.211741	1.02242	0.235714	0.0130969
0.54	0.521429	0.152251	0.54	0.631579	0.195547	1.03659	0.221429	0.0117326
0.55	0.492857	0.138336	0.55	0.616541	0.181781	1.05076	0.221429	0.00982265
0.56	0.485714	0.12824	0.56	0.578947	0.172065	1.06493	0.221429	0.00709413
0.57	0.464286	0.114598	0.57	0.571429	0.159919	1.0791	0.221429	0.00627558
0.58	0.45	0.105321	0.58	0.556391	0.151012	1.09327	0.221429	0.00518417
0.59	0.45	0.0979536	0.59	0.548872	0.139271	1.10744	0.214286	0.00463847
0.6	0.442857	0.0892224	0.6	0.533835	0.127126	1.1216	0.214286	0.00381992
0.61	0.435714	0.0810368	0.61	0.526316	0.116194	1.13577	0.214286	0.00354707
0.62	0.435714	0.0725784	0.62	0.511278	0.108097	1.14994	0.185714	0.00300136
0.63	0.428571	0.0663029	0.63	0.496241	0.102024	1.16411	0.185714	0.00218281
0.64	0.421429	0.0597544	0.64	0.466165	0.0931174	1.17828	0.185714	0.00190996
0.65	0.414286	0.0542974	0.65	0.458647	0.0817814	1.19245	0.185714	0.00190996
0.66	0.392857	0.0502046	0.66	0.443609	0.0777328	1.20662	0.185714	0.00190996
0.67	0.385714	0.0436562	0.67	0.443609	0.0700405	1.22079	0.185714	0.00163711
0.68	0.378571	0.0395634	0.68	0.43609	0.0643725	1.23495	0.178571	0.00136426
0.69	0.371429	0.0368349	0.69	0.413534	0.0591093	1.24912	0.178571	0.00109141
0.7	0.364286	0.0302865	0.7	0.406015	0.054251	1.26329	0.171429	0.00109141
0.71	0.35	0.025648	0.71	0.383459	0.0481781	1.27746	0.171429	0.000818554
0.72	0.342857	0.0218281	0.72	0.383459	0.0441296	1.29163	0.171429	0.000818554
0.73	0.321429	0.020191	0.73	0.383459	0.0388664	1.3058	0.171429	0.000818554
0.74	0.314286	0.0177353	0.74	0.368421	0.0360324	1.31997	0.164286	0.000545703
0.75	0.307143	0.0150068	0.75	0.353383	0.0311741	1.33414	0.164286	0.000545703
0.76	0.3	0.0130969	0.76	0.353383	0.0279352	1.3483	0.164286	0.000545703
0.77	0.285714	0.0106412	0.77	0.338346	0.0263158	1.36247	0.15	0.000545703
0.78	0.278571	0.00791269	0.78	0.330827	0.0238866	1.37664	0.15	0.000545703
0.79	0.264286	0.00627558	0.79	0.323308	0.0186235	1.39081	0.15	0.000545703
0.8	0.257143	0.00409277	0.8	0.315789	0.0165992	1.40498	0.15	0.000545703
0.81	0.25	0.00327422	0.81	0.308271	0.0145749	1.41915	0.142857	0.000272851
0.82	0.221429	0.00218281	0.82	0.300752	0.0125506	1.43332	0.142857	0.000272851
0.83	0.221429	0.00218281	0.83	0.285714	0.00890688	1.44749	0.142857	0.000272851
0.84	0.207143	0.00163711	0.84	0.278195	0.00850202	1.46165	0.142857	0.000272851
0.85	0.207143	0.00109141	0.85	0.270677	0.00728745	1.47582	0.135714	0.000272851
0.86	0.207143	0.000818554	0.86	0.270677	0.0048583	1.48999	0.128571	0.000272851
0.87	0.192857	0.000818554	0.87	0.255639	0.00445344	1.50416	0.128571	0.000272851
0.88	0.192857	0.000545703	0.88	0.240602	0.00323887	1.51833	0.121429	0.000272851
0.89	0.192857	0.000272851	0.89	0.233083	0.00161943	1.5325	0.121429	0.000272851
0.9	0.171429	0.000272851	0.9	0.225564	0.000809717	1.54667	0.121429	0.000272851
0.91	0.157143	0.000272851	0.91	0.218045	0.000809717	1.56084	0.114286	0.000272851
0.92	0.142857	0.000272851	0.92	0.203008	0.000404858	1.575	0.114286	0.000272851
0.93	0.142857	0	0.93	0.165414	0.000404858	1.58917	0.114286	0.000272851
0.94	0.128571	0	0.94	0.142857	0.000404858	1.60334	0.114286	0.000272851
0.95	0.121429	0	0.95	0.12782	0.000404858	1.61751	0.114286	0.000272851
0.96	0.107143	0	0.96	0.12782	0	1.63168	0.114286	0.000272851
0.97	0.0928571	0	0.97	0.120301	0	1.64585	0.107143	0.000272851
0.98	0.0857143	0	0.98	0.112782	0	1.66002	0.107143	0.000272851
0.99	0	0	0.99	0.0902256	0	1.67419	0.107143	0.000272851

## Sheet: Residue Pair Thresholds
Structure-aware Residue Model Thresholds			Strucutre-free Residue model thresholds			Evcomplex 1 scoring thresholds
threshold	precision	recall	threshold	precision	recall	threshold	precision	recall		This table displays the expected precision-recall tradeoffs for different thresholds of the residue interaction models and the original Evcomplex score
0.00672856	0.271173	1	0.00636651	0.271173	1	0.245703	0.271173	1		These scores should be used when two proteins are thought to interact, as they were calibrated to correctly predict interacting residues when the protein interaction is known or presumed known
0.0166612	0.273083	1	0.0163028	0.272869	1	0.29441	0.274882	0.997135
0.0265939	0.275397	0.994269	0.0262392	0.273444	0.994269	0.343117	0.28153	0.991404
0.0365265	0.280616	0.991404	0.0361755	0.277108	0.988539	0.391824	0.289966	0.977077		cutoff	Threshold model value for the given score
0.0464592	0.288945	0.988539	0.0461118	0.283237	0.982808	0.440531	0.308676	0.968481		recall	Recall of all positive ECs (true : distance < 8Å) at the given threshold
0.0563918	0.29869	0.979943	0.0560482	0.289096	0.979943	0.489238	0.333669	0.948424		precision	Precision of predicted positive ECs (true : distance < 8Å) at the given threshold
0.0663245	0.307484	0.977077	0.0659845	0.29877	0.974212	0.537945	0.36969	0.922636
0.0762571	0.317326	0.965616	0.0759208	0.307834	0.95702	0.586652	0.428571	0.893983
0.0861898	0.331028	0.959885	0.0858572	0.314938	0.948424	0.635359	0.495881	0.862464
0.0961224	0.35084	0.95702	0.0957935	0.325697	0.936963	0.684066	0.581781	0.805158
0.106055	0.37095	0.951289	0.10573	0.340314	0.931232	0.732773	0.680217	0.719198
0.115988	0.383432	0.928367	0.115666	0.352423	0.916905	0.78148	0.747604	0.670487
0.12592	0.396786	0.919771	0.125602	0.369767	0.911175	0.830187	0.810078	0.598854
0.135853	0.411688	0.908309	0.135539	0.388409	0.902579	0.878894	0.868778	0.550143
0.145786	0.441958	0.905444	0.145475	0.410761	0.896848	0.927601	0.919355	0.489971
0.155718	0.464706	0.905444	0.155411	0.430362	0.885387	0.976308	0.944099	0.43553
0.165651	0.48068	0.891117	0.165348	0.444122	0.876791	1.02501	0.946667	0.406877
0.175584	0.495974	0.882521	0.175284	0.46677	0.86533	1.07372	0.964286	0.386819
0.185516	0.520548	0.87106	0.18522	0.480583	0.851003	1.12243	0.962963	0.372493
0.195449	0.539855	0.853868	0.195157	0.5	0.842407	1.17114	0.97479	0.332378
0.205382	0.564054	0.845272	0.205093	0.533698	0.839542	1.21984	0.990991	0.315186
0.215314	0.579365	0.836676	0.215029	0.552783	0.825215	1.26855	0.990385	0.295129
0.225247	0.6	0.816619	0.224966	0.563745	0.810888	1.31726	0.99	0.283668
0.23518	0.611231	0.810888	0.234902	0.582809	0.796562	1.36596	0.989474	0.269341
0.245112	0.630045	0.805158	0.244838	0.601751	0.787966	1.41467	0.988764	0.252149
0.255045	0.645833	0.799427	0.254775	0.613636	0.773639	1.46338	0.987952	0.234957
0.264978	0.664234	0.782235	0.264711	0.637681	0.756447	1.51208	0.986486	0.209169
0.27491	0.686076	0.776504	0.274647	0.65995	0.750716	1.56079	0.985507	0.194842
0.284843	0.708223	0.765043	0.284584	0.681818	0.730659	1.6095	0.984848	0.186246
0.294775	0.722527	0.753582	0.29452	0.700831	0.724928	1.65821	0.983871	0.174785
0.304708	0.732955	0.739255	0.304456	0.715116	0.704871	1.70691	0.982456	0.160458
0.314641	0.747801	0.730659	0.314393	0.731118	0.69341	1.75562	0.981481	0.151862
0.324573	0.757485	0.724928	0.324329	0.753165	0.681948	1.80433	0.981132	0.148997
0.334506	0.778125	0.713467	0.334265	0.776667	0.667622	1.85303	0.977778	0.126074
0.344439	0.790323	0.702006	0.344202	0.800699	0.65616	1.90174	0.97619	0.117479
0.354371	0.803987	0.69341	0.354138	0.828467	0.65043	1.95045	0.97561	0.114613
0.364304	0.814433	0.679083	0.364074	0.852273	0.644699	1.99915	0.974359	0.108883
0.374237	0.823944	0.670487	0.374011	0.854406	0.638968	2.04786	0.974359	0.108883
0.384169	0.840741	0.65043	0.383947	0.872	0.624642	2.09657	0.970588	0.0945559
0.394102	0.854962	0.641834	0.393883	0.877049	0.613181	2.14528	1	0.0802292
0.404035	0.874016	0.636103	0.40382	0.897872	0.604585	2.19398	1	0.0716332
0.413967	0.88755	0.633238	0.413756	0.903509	0.590258	2.24269	1	0.0573066
0.4239	0.893443	0.624642	0.423692	0.90411	0.567335	2.2914	1	0.0487106
0.433833	0.901288	0.601719	0.433629	0.906103	0.553009	2.3401	1	0.0458453
0.443765	0.915179	0.587393	0.443565	0.909524	0.547278	2.38881	1	0.0429799
0.453698	0.913636	0.575931	0.453501	0.912195	0.535817	2.43752	1	0.0401146
0.463631	0.933014	0.558739	0.463438	0.924623	0.527221	2.48622	1	0.0372493
0.473563	0.935	0.535817	0.473374	0.942105	0.512894	2.53493	1	0.034384
0.483496	0.934343	0.530086	0.48331	0.946809	0.510029	2.58364	1	0.0286533
0.493429	0.93299	0.518625	0.493247	0.956522	0.504298	2.63235	1	0.0286533
0.503361	0.931937	0.510029	0.503183	0.960894	0.492837	2.68105	1	0.0200573
0.513294	0.931217	0.504298	0.513119	0.96	0.481375	2.72976	1	0.0200573
0.523226	0.935135	0.495702	0.523056	0.95858	0.464183	2.77847	1	0.0200573
0.533159	0.94382	0.481375	0.532992	0.963855	0.458453	2.82717	1	0.0200573
0.543092	0.943182	0.475645	0.542928	0.96319	0.449857	2.87588	1	0.0200573
0.553024	0.970238	0.467049	0.552865	0.968153	0.43553	2.92459	1	0.017192
0.562957	0.981818	0.464183	0.562801	0.967105	0.421203	2.97329	1	0.017192
0.57289	0.981481	0.455587	0.572737	0.973333	0.418338	3.022	1	0.017192
0.582822	0.987421	0.449857	0.582674	0.973154	0.415473	3.07071	1	0.017192
0.592755	0.987097	0.438395	0.59261	0.979167	0.404011	3.11942	1	0.017192
0.602688	0.986842	0.429799	0.602546	0.985401	0.386819	3.16812	1	0.017192
0.61262	0.986667	0.424069	0.612483	0.985401	0.386819	3.21683	1	0.017192
0.622553	0.986577	0.421203	0.622419	0.985401	0.386819	3.26554	1	0.017192
0.632486	0.986577	0.421203	0.632355	0.984962	0.375358	3.31424	1	0.017192
0.642418	0.986486	0.418338	0.642292	0.984615	0.366762	3.36295	1	0.017192
0.652351	0.986207	0.409742	0.652228	0.984252	0.358166	3.41166	1	0.017192
0.662284	0.985714	0.395415	0.662164	0.984252	0.358166	3.46036	1	0.017192
0.672216	0.992647	0.386819	0.672101	0.983471	0.340974	3.50907	1	0.017192
0.682149	0.992366	0.372493	0.682037	0.983333	0.338109	3.55778	1	0.017192
0.692082	0.992188	0.363897	0.691973	0.983193	0.335244	3.60649	1	0.017192
0.702014	0.992	0.355301	0.70191	0.991379	0.329513	3.65519	1	0.0114613
0.711947	0.991803	0.346705	0.711846	0.991228	0.323782	3.7039	1	0.0114613
0.72188	0.991453	0.332378	0.721782	0.99115	0.320917	3.75261	1	0.0114613
0.731812	0.991453	0.332378	0.731719	0.990991	0.315186	3.80131	1	0.0114613
0.741745	0.990991	0.315186	0.741655	0.990909	0.312321	3.85002	1	0.0114613
0.751677	0.990909	0.312321	0.751591	0.990826	0.309456	3.89873	1	0.0114613
0.76161	0.990826	0.309456	0.761528	0.990291	0.292264	3.94743	1	0.0114613
0.771543	0.990566	0.30086	0.771464	0.990291	0.292264	3.99614	1	0.0114613
0.781475	0.990385	0.295129	0.7814	0.990196	0.289398	4.04485	1	0.0114613
0.791408	0.99	0.283668	0.791337	0.990099	0.286533	4.09356	1	0.00859599
0.801341	0.989691	0.275072	0.801273	0.989899	0.280802	4.14226	1	0.00859599
0.811273	0.989247	0.26361	0.811209	0.989899	0.280802	4.19097	1	0.00573066
0.821206	0.989011	0.25788	0.821146	0.989583	0.272206	4.23968	1	0.00573066
0.831139	0.989011	0.25788	0.831082	0.989474	0.269341	4.28838	1	0.00286533
0.841071	0.988636	0.249284	0.841018	0.989247	0.26361	4.33709	1	0.00286533
0.851004	0.988095	0.237822	0.850955	0.988372	0.243553	4.3858	1	0.00286533
0.860937	0.9875	0.226361	0.860891	0.988095	0.237822	4.4345	1	0.00286533
0.870869	0.986667	0.212034	0.870827	0.987654	0.229226	4.48321	1	0.00286533
0.880802	0.985915	0.200573	0.880764	0.987013	0.217765	4.53192	1	0.00286533
0.890735	0.985507	0.194842	0.8907	0.986667	0.212034	4.58063	1	0.00286533
0.900667	0.985075	0.189112	0.900636	0.986486	0.209169	4.62933	1	0.00286533
0.9106	0.984375	0.180516	0.910573	0.985915	0.200573	4.67804	1	0.00286533
0.920533	0.982456	0.160458	0.920509	0.984615	0.183381	4.72675	1	0.00286533
0.930465	0.98	0.140401	0.930445	0.983051	0.166189	4.77545	1	0.00286533
0.940398	0.977778	0.126074	0.940382	0.981481	0.151862	4.82416	1	0.00286533
0.950331	0.977273	0.123209	0.950318	0.980769	0.146132	4.87287	1	0.00286533
0.960263	0.975	0.111748	0.960254	0.978261	0.12894	4.92157	1	0.00286533
0.970196	0.96875	0.0888252	0.970191	0.97561	0.114613	4.97028	1	0.00286533
0.980128	0.956522	0.0630372	0.980127	0.970588	0.0945559	5.01899	1	0.00286533
0.990061	1	0.034384	0.990063	1	0.0659026	5.0677	1	0.00286533
