# Supplementary material for: Large-scale discovery of protein interactions at residue resolution using co-evolution calculated from genomic sequences
Source: Nat Commun. 2021 Mar 2;12:1396. doi: 10.1038/s41467-021-21636-z (PMC7925567; doi:10.1038/s41467-021-21636-z)
Supplement: Supplementary file 7 — Supplementary Data 5 [file 41467_2021_21636_MOESM7_ESM.xlsx]

## Sheet: Explanation
prefix	internal identifier used to index runs for this study
PDB	RCSB PDB identifier
Chain 1	chain corresonding to first protein
Chain 2	chain corresponding to second protein
Uniprot ID 1	First uniprot identifier
Uniprot ID 2	Second uniprot identifier
N residue contacts (5Ang)	number of inter-protein residue contacts between chain 1 and chain 2, 5 angstrom minimum atom distance cutoff
Neff / L	N_eff / Num positions in concatenated sequence alignment
N true contacts in top 10 ECs	Number of residue pairs with min atom distance < 8 angstrom in the top 10 ECs (based on raw CN score ranking)
In training set	complex used to train the residue interaction and protein interaction prediction model (False = model used for testing)
N residue pairs, structure-aware residue model	Number of residue pairs above the structure-aware residue model 80% precision threshold
N residue pairs in contact, structure-aware residue model	Number of true (min atom distance < 8 Angstrom) residue pairs above the structure-aware residue model 80% precision threshold
N residue pairs, structure-free residue model	Number of residue pairs above the structure-free residue model 80% precision threshold
N residue pairs in contact, structure-free residue model	Number of true (min atom distance < 8 Angstrom) residue pairs above the structure-free residue model 80% precision threshold
N residue pairs, EVComplex Score	Number of residue pairs above the 2014 EVComplex score 80% precision threshold
N residue pairs in contact, EVComplex Score	Number of true (min atom distance < 8 Angstrom) residue pairs above the 2014 EVComplex score 80% precision threshold
N residue pairs, Z Score	Number of residue pairs above the Z-score 80% precision threshold
N residue pairs in contact, Z Score	Number of true (min atom distance < 8 Angstrom) residue pairs above the Z-score 80% precision threshold
Complex_prediction, structure free model	Complex interaction prediction score in structure free model
Complex prediction, structure aware model	Complex interaction prediction score in structure aware model
percent Eukaryotic sequences	percent of sequences in the concatenated sequence alignment that are from eukaryotes (based on NCBI taxonomy)
percent Bacterial sequences	percent of sequences in the concatenated sequence alignment that are from bacteria (based on NCBI taxonomy)
Predicted residue pairs, structure-aware model	Residue pairs inferred to interact under the structure aware model at 80% precision threshold
Predicted residue pairs, structure-free model	Residue pairs inferred to interact under the structure free model at 80% precision threshold

## Sheet: Positive Benchmark Set
prefix	PDB	Chain 1	Chain 2	Uniprot ID 1	Uniprot ID 2	N residue contacts (5Ang)	Neff / L	N true contacts in top 10 ECs	In training set	N residue pairs, structure-aware residue model	N residue pairs in contact, structure-aware residue model	N residue pairs, structure-free residue model	N residue pairs in contact, structure-free residue model	N residue pairs, EVComplex Score	N residue pairs in contact, EVComplex Score	N residue pairs, Z Score	N residue pairs in contact, Z Score	Complex_prediction, structure free model	Complex prediction, structure aware model	percent Eukaryotic sequences	percent Bacterial sequences	Predicted residue pairs, structure-aware model	Predicted residue pairs, structure-free model
allpdb0006	4IFD	C	J	RRP43_YEAST	RRP44_YEAST	33	0.241886	0	TRUE	0	0	0	0	0	0	1	0	0.436197	0.409822	0.962877	0
allpdb0007	4IFD	A	G	RRP45_YEAST	RRP40_YEAST	55	1.02256	2	TRUE	3	2	3	2	1	1	0	0	0.726296	0.799652	0.882931	0.010574	9-A_117-D;52-G_153-G;13-K_152-D	9-A_117-D;52-G_153-G;13-K_152-D
allpdb0009	4IFD	K	I	RRP6_YEAST	CSL4_YEAST	53	0.597149	0	TRUE	1	0	0	0	0	0	0	0	0.602791	0.710129	0.973631	0	89-L_149-Q
allpdb0019	4UB8	o	u	PSBO_THEVL	PSBU_THEVL	31	0.333033	5	TRUE	1	0	1	0	1	0	1	0	0.589216	0.54255	0.230769	0.711538	103-P_32-I	103-P_32-I
allpdb0021	4UB8	E	R	PSBE_THEVL	PSBY_THEVL	38	0.646429	0	TRUE	1	0	1	0	1	0	0	0	0.734342	0.576113	0.452303	0.498355	63-I_27-V	63-I_27-V
allpdb0024	4UB8	e	j	PSBE_THEVL	PSBJ_THEVL	33	9.16917	1	FALSE	0	0	0	0	0	0	0	0	0.181917	0.255517	0.615349	0.338175
allpdb0025	4UB8	Z	Y	PSBZ_THEVL	YCF12_THEVL	21	18.2973	0	TRUE	0	0	0	0	0	0	0	0	0.309029	0.361918	0.180881	0.694666
allpdb0027	4UB8	T	L	PSBT_THEVL	PSBL_THEVL	33	22.5894	1	TRUE	0	0	0	0	0	0	0	0	0.139531	0.21322	0.578817	0.369933
allpdb0033	1SXJ	A	G	RFC1_YEAST	PCNA_YEAST	71	0.357643	0	TRUE	0	0	1	0	0	0	1	0	0.550432	0.474792	0.974166	0		553-D_35-I
allpdb0034	1SXJ	B	G	RFC4_YEAST	PCNA_YEAST	19	3.44324	0	TRUE	1	0	2	0	2	0	0	0	0.657136	0.69155	0.166911	0.661387	180-K_164-K	180-K_164-K;183-D_170-V
allpdb0037	3WTP	H	F	H2B1J_HUMAN	H4_HUMAN	23	0.286607	6	TRUE	0	0	0	0	0	0	0	0	0.331259	0.485299	0.967105	0.00146199
allpdb0039	2FYU	D	H	CY1_BOVIN	QCR6_BOVIN	70	0.791892	2	TRUE	1	1	1	1	1	1	1	1	0.810316	0.816115	0.897035	0.0601318	251-E_26-L	251-E_26-L
allpdb0040	2FYU	D	G	CY1_BOVIN	QCR8_BOVIN	49	0.690476	4	FALSE	5	4	2	2	2	2	1	1	0.810346	0.927865	0.973684	0.00469925	309-H_22-F;309-H_21-P;305-A_26-A;288-M_53-F;316-S_18-S	309-H_22-F;309-H_21-P
allpdb0041	2FYU	D	J	CY1_BOVIN	QCR9_BOVIN	55	0.6	4	TRUE	6	4	4	3	4	4	0	0	0.81504	0.943841	0.977881	0.00232829	102-L_43-I;103-S_47-I;291-K_40-A;97-S_51-K;316-S_46-H;318-K_32-F	102-L_43-I;103-S_47-I;291-K_40-A;316-S_46-H
allpdb0042	2FYU	C	D	CYB_BOVIN	CY1_BOVIN	96	1.22767	10	TRUE	10	10	10	10	10	10	10	10	0.988835	0.999337	0.0979988	0.800289	233-L_300-L;237-L_293-L;227-K_307-K;230-L_300-L;237-L_297-G;256-Y_202-R;64-S_128-D;245-F_290-L;64-S_129-Y;78-I_288-M	233-L_300-L;237-L_293-L;227-K_307-K;230-L_300-L;237-L_297-G;256-Y_202-R;64-S_128-D;245-F_290-L;64-S_129-Y;78-I_288-M
allpdb0043	2FYU	C	E	CYB_BOVIN	UCRI_BOVIN	81	1.88481	7	TRUE	6	6	6	6	4	4	2	2	0.950844	0.961341	0.0749933	0.828028	50-F_139-S;181-F_140-M;168-F_147-L;54-H_140-M;163-W_140-M;68-H_146-V	50-F_139-S;181-F_140-M;168-F_147-L;54-H_140-M;163-W_140-M;68-H_146-V
allpdb0044	2FYU	C	F	CYB_BOVIN	QCR7_BOVIN	78	0.674892	0	TRUE	0	0	0	0	0	0	0	0	0.369008	0.410832	0.557522	0.387168
allpdb0046	2FYU	C	G	CYB_BOVIN	QCR8_BOVIN	62	0.319728	5	TRUE	3	3	2	2	0	0	0	0	0.71427	0.786233	0.957317	0.0386179	322-Q_48-R;345-H_70-S;330-A_56-F	322-Q_48-R;345-H_70-S
allpdb0047	2FYU	J	K	QCR9_BOVIN	QCR10_BOVIN	35	2.90667	0	TRUE	0	0	2	0	1	0	0	0	0.675937	0.674382	0.97774	0		24-T_39-R;12-S_48-I
allpdb0048	2FYU	C	A	CYB_BOVIN	QCR1_BOVIN	24	1.09575	0	TRUE	2	0	2	0	0	0	0	0	0.566613	0.481375	0.0299644	0.87227	333-L_251-S;333-L_260-D	333-L_251-S;333-L_260-D
allpdb0051	2FYU	F	G	QCR7_BOVIN	QCR8_BOVIN	21	2.3006	2	TRUE	5	2	5	2	4	2	0	0	0.906746	0.90457	0.964448	0.00729262	61-F_14-V;74-Q_33-K;30-L_45-C;89-S_19-L;96-K_65-Q	61-F_14-V;74-Q_33-K;30-L_45-C;89-S_19-L;96-K_65-Q
allpdb0053	3L75	R	T	UCRI_CHICK	D0VX32_CHICK	34	1.1477	3	FALSE	3	1	1	1	0	0	0	0	0.685589	0.862014	0.971741	0	80-D_14-I;123-T_24-R;156-D_18-L	80-D_14-I
allpdb0055	3L75	H	G	D0VX28_CHICK	D0VX32_CHICK	23	2.40134	1	TRUE	4	1	3	1	2	1	0	0	0.834552	0.9176	0.969874	0	59-D_71-R;49-T_18-L;44-S_7-L;73-F_20-P	59-D_71-R;49-T_18-L;44-S_7-L
allpdb0056	3L75	Q	S	D0VX26_CHICK	D0VX30_CHICK	22	1.69121	2	FALSE	0	0	0	0	0	0	0	0	0.539971	0.632333	0.665513	0.28316
allpdb0058	1JB0	J	F	PSAJ_THEEB	PSAF_THEEB	49	0.79802	5	TRUE	4	2	4	2	3	2	0	0	0.873463	0.895513	0.490401	0.460733	33-Y_84-G;7-Y_119-E;14-L_126-V;5-L_115-G	33-Y_84-G;7-Y_119-E;14-L_126-V;5-L_115-G
allpdb0060	1JB0	D	L	PSAD_THEEB	PSAL_THEEB	31	0.368116	0	FALSE	0	0	0	0	0	0	0	0	0.371795	0.417883	0.473171	0.484553
allpdb0065	2J3T	A	C	TPPC3_MOUSE	TPPC1_MOUSE	54	0.748867	0	FALSE	1	0	0	0	1	0	0	0	0.566948	0.654651	0.974408	0	114-D_64-F
allpdb0067	1K8K	D	F	ARPC2_BOVIN	ARPC4_BOVIN	126	0.46551	0	FALSE	1	0	1	0	3	0	0	0	0.65961	0.673774	0.967332	0	190-R_99-E	74-E_67-I
allpdb0068	1K8K	A	E	ARP3_BOVIN	ARPC3_BOVIN	52	0.213379	1	TRUE	0	0	0	0	0	0	0	0	0.424679	0.480728	0.976234	0
allpdb0070	1K8K	A	D	ARP3_BOVIN	ARPC2_BOVIN	111	0.2266	2	TRUE	1	1	1	1	1	1	2	1	0.637588	0.640718	0.977193	0	94-E_257-C	94-E_257-C
allpdb0071	1K8K	G	F	ARPC5_BOVIN	ARPC4_BOVIN	57	0.706109	1	TRUE	1	1	1	1	2	1	0	0	0.717091	0.721462	0.957565	0.0110701	150-T_49-Q	150-T_49-Q
allpdb0073	2Y69	N	S	COX1_BOVIN	COX5B_BOVIN	91	0.20802	0	TRUE	0	0	0	0	0	0	2	0	0.484679	0.549908	0.992523	0
allpdb0075	2Y69	B	I	COX2_BOVIN	COX6C_BOVIN	95	2.47235	0	TRUE	0	0	0	0	0	0	0	0	0.350061	0.491135	0.298772	0.613233
allpdb0077	2Y69	B	E	COX2_BOVIN	COX5A_BOVIN	21	3.30801	0	TRUE	0	0	0	0	0	0	0	0	0.318616	0.371355	0.104927	0.797726
allpdb0078	2Y69	O	U	COX2_BOVIN	CX6B1_BOVIN	79	0.357912	1	TRUE	0	0	0	0	0	0	0	0	0.481668	0.47743	0.997608	0
allpdb0080	2Y69	A	M	COX1_BOVIN	COX8B_BOVIN	69	1.0689	0	TRUE	0	0	0	0	0	0	0	0	0.516603	0.626311	0.0654097	0.805866
allpdb0082	2Y69	A	D	COX1_BOVIN	COX41_BOVIN	77	0.722131	0	FALSE	0	0	0	0	0	0	0	0	0.360633	0.399052	0.158355	0.755369
allpdb0083	2Y69	A	B	COX1_BOVIN	COX2_BOVIN	248	1.20589	10	FALSE	10	10	10	10	10	10	10	10	0.988621	0.999098	0.789996	0.1856	229-I_175-I;434-S_6-Q;441-S_205-S;440-Y_205-S;369-D_198-E;449-M_5-M;369-D_171-K;372-Y_24-H;369-D_173-D;366-V_9-F	229-I_175-I;434-S_6-Q;441-S_205-S;440-Y_205-S;369-D_198-E;449-M_5-M;369-D_171-K;372-Y_24-H;369-D_173-D;366-V_9-F
allpdb0084	2Y69	B	D	COX2_BOVIN	COX41_BOVIN	55	0.675275	0	TRUE	0	0	0	0	0	0	0	0	0.388932	0.415367	0.63593	0.311606
allpdb0086	2Y69	P	S	COX3_BOVIN	COX5B_BOVIN	65	0.372452	3	TRUE	0	0	0	0	0	0	0	0	0.510891	0.69682	0.997685	0
allpdb0089	2Y69	N	P	COX1_BOVIN	COX3_BOVIN	170	1.10729	9	TRUE	10	9	10	9	10	9	10	9	0.985229	0.997153	0.724771	0.243152	204-A_96-G;215-L_35-F;148-F_28-T;100-M_21-A;100-M_20-G;152-L_24-A;170-N_78-G;152-L_28-T;155-V_54-M;107-P_25-L	204-A_96-G;215-L_35-F;148-F_28-T;100-M_21-A;100-M_20-G;152-L_24-A;170-N_78-G;152-L_28-T;155-V_54-M;107-P_25-L
allpdb0090	3X1L	C	B	O28416_ARCFU	CMR3_PYRFU	77	0.81797	6	FALSE	2	2	2	2	2	2	1	1	0.698858	0.700081	0	0.815625	118-E_157-V;117-S_157-V	118-E_157-V;117-S_157-V
allpdb0091	3X1L	D	G	O28416_ARCFU	CMR5_ARCFU	31	1.02347	4	TRUE	2	2	2	2	1	0	0	0	0.729209	0.771783	0	0.773234	256-R_134-E;250-V_130-A	256-R_134-E;250-V_130-A
allpdb0102	4H44	B	G	PETD_NOSS1	PETG_NOSS1	62	0.218653	0	FALSE	0	0	0	0	0	0	0	0	0.40092	0.480331	0.92245	0.0683491
allpdb0105	4H44	B	C	PETD_NOSS1	CYF_NOSS1	99	0.343606	2	TRUE	2	0	0	0	1	0	3	1	0.542412	0.734734	0.916325	0.0749744	48-F_61-T;117-V_140-E
allpdb0107	4H44	G	F	PETG_NOSS1	PETM_NOSS1	37	0.923881	1	FALSE	0	0	1	0	1	0	0	0	0.638916	0.623475	0.571749	0.383408		30-K_5-L
allpdb0108	4H44	A	D	CYB6_NOSS1	UCRIA_NOSS1	37	4.17857	4	TRUE	5	4	4	3	2	1	0	0	0.794213	0.882058	0.0739332	0.818614	71-Y_45-P;111-K_18-F;53-A_41-Y;186-A_42-F;173-S_49-G	71-Y_45-P;111-K_18-F;53-A_41-Y;186-A_42-F
allpdb0110	4H44	C	E	CYF_NOSS1	PETL_NOSS1	30	0.629143	2	TRUE	3	2	1	1	2	1	0	0	0.609057	0.82627	0.962624	0.0344179	314-V_18-A;310-M_14-F;146-Y_5-V	314-V_18-A
allpdb0120	2WJN	L	H	RCEL_BLAVI	RCEH_BLAVI	125	0.231489	3	TRUE	1	1	0	0	0	0	0	0	0.428732	0.57507	0	0.921376	8-R_44-V
allpdb0123	3ZIA	A	G	ATPA_YEAST	ATPG_YEAST	27	3.21355	6	TRUE	10	6	10	6	10	6	5	5	0.978402	0.996242	0.0695847	0.829509	323-R_308-S;368-G_286-I;438-A_51-K;392-E_41-M;326-P_306-G;75-I_307-A;278-P_290-R;313-V_288-Y;326-P_302-D;311-Q_68-E	323-R_308-S;368-G_286-I;438-A_51-K;392-E_41-M;326-P_306-G;75-I_307-A;278-P_290-R;313-V_288-Y;326-P_302-D;311-Q_68-E
allpdb0124	3ZIA	R	S	ATPD_YEAST	ATP5E_YEAST	76	1.34444	6	TRUE	5	4	5	3	3	3	0	0	0.90602	0.942571	0.972167	0.00596421	117-S_30-L;140-R_9-I;151-V_18-A;102-D_9-I;111-E_38-R	117-S_30-L;140-R_9-I;151-V_18-A;79-V_44-F;102-D_9-I
allpdb0125	3ZIA	E	G	ATPB_YEAST	ATPG_YEAST	30	2.87199	4	TRUE	9	4	9	4	10	4	2	1	0.96629	0.992319	0.0695812	0.829906	431-E_153-R;427-D_207-S;427-D_119-S;308-I_290-R;427-D_290-R;426-M_49-I;371-G_283-R;416-S_41-M;281-G_308-S	431-E_153-R;427-D_207-S;427-D_119-S;308-I_290-R;427-D_290-R;426-M_49-I;371-G_283-R;416-S_41-M;281-G_308-S
allpdb0126	3ZIA	G	H	ATPG_YEAST	ATPD_YEAST	66	9.16096	10	FALSE	10	10	10	10	10	10	9	9	0.987293	0.999079	0.0766971	0.818315	231-E_68-V;80-A_35-Q;245-Y_110-I;242-L_96-F;233-D_58-S;80-A_106-C;238-V_73-Q;241-D_73-Q;80-A_98-T;230-F_98-T	231-E_68-V;80-A_35-Q;245-Y_110-I;242-L_96-F;233-D_58-S;80-A_106-C;238-V_73-Q;241-D_73-Q;80-A_98-T;230-F_98-T
allpdb0127	3ZIA	G	I	ATPG_YEAST	ATP5E_YEAST	81	0.796119	2	FALSE	2	1	1	0	0	0	0	0	0.725364	0.769516	0.972656	0.00683594	125-A_44-F;162-S_48-Y	125-A_44-F
allpdb0129	3ZIA	Q	T	ATPG_YEAST	ATIF_YEAST	21	0.733146	0	TRUE	0	0	1	0	1	0	0	0	0.584113	0.579589	0.980571	0		143-I_58-Q
allpdb0133	4P1B	I	A	TMOC_PSEME	TMOA_PSEME	54	0.223752	0	FALSE	0	0	0	0	0	0	0	0	0.437633	0.520234	0.00183824	0.873162
allpdb0143	2WDQ	E	F	SDHA_ECOLI	SDHB_ECOLI	174	1.31434	8	TRUE	9	8	9	8	10	8	4	4	0.972364	0.993983	0.0987531	0.771239	325-S_141-E;97-L_131-R;503-S_13-D;154-L_120-Y;508-T_43-K;482-K_192-S;461-K_44-E;509-Q_47-P;325-S_137-P	325-S_141-E;97-L_131-R;503-S_13-D;154-L_120-Y;508-T_43-K;482-K_192-S;461-K_44-E;509-Q_47-P;325-S_137-P
allpdb0144	2WDQ	C	B	DHSC_ECOLI	SDHB_ECOLI	79	5.08526	9	TRUE	3	3	4	4	3	2	0	0	0.777532	0.84876	0.0938984	0.785388	21-P_70-K;101-E_224-R;103-F_214-S	21-P_70-K;18-I_215-V;101-E_224-R;103-F_214-S
allpdb0148	3MHS	C	B	SGF11_YEAST	SUS1_YEAST	85	2.39943	2	TRUE	0	0	0	0	0	0	0	0	0.478008	0.53951	0.982546	0
allpdb0149	3MHS	A	B	UBP8_YEAST	SUS1_YEAST	66	0.709446	0	FALSE	0	0	0	0	0	0	0	0	0.4776	0.518297	0.980435	0
allpdb0152	3MHS	A	C	UBP8_YEAST	SGF11_YEAST	140	0.849798	0	FALSE	0	0	0	0	0	0	0	0	0.407222	0.417061	0.977251	0.000947867
allpdb0153	3RKO	F	E	A0A140N7W8_ECOBD	A0A140N7N4_ECOBD	127	23.5432	9	TRUE	9	9	9	9	10	9	3	3	0.982885	0.995788	0.546707	0.390757	145-S_106-F;127-K_94-E;138-V_102-E;153-V_116-Y;54-L_83-L;156-F_122-A;58-V_83-L;131-I_94-E;138-V_98-V	145-S_106-F;127-K_94-E;138-V_102-E;153-V_116-Y;54-L_83-L;156-F_122-A;58-V_83-L;131-I_94-E;138-V_98-V
allpdb0157	3RZO	C	K	RPB3_YEAST	RPB11_YEAST	130	1.21919	9	TRUE	9	9	9	9	8	8	4	4	0.977016	0.995466	0.738622	0.00130039	248-I_101-L;254-K_38-E;244-V_105-F;249-D_102-K;248-I_98-L;25-V_97-K;255-V_91-C;252-Q_102-K;256-A_95-I	248-I_101-L;254-K_38-E;244-V_105-F;249-D_102-K;248-I_98-L;25-V_97-K;255-V_91-C;252-Q_102-K;256-A_95-I
allpdb0160	3RZO	C	J	RPB3_YEAST	RPAB5_YEAST	75	1.35276	6	TRUE	8	6	8	5	10	6	0	0	0.832039	0.949744	0.71679	0.00539447	139-G_16-D;17-N_42-K;146-K_57-I;139-G_13-V;146-K_61-L;151-Q_43-R;104-F_5-V;146-K_58-E	139-G_16-D;41-I_19-E;17-N_42-K;146-K_57-I;146-K_61-L;151-Q_43-R;104-F_5-V;146-K_58-E
allpdb0161	4HUQ	T	S	ECFT_LACBA	Q03S56_LACBA	157	2.13575	0	TRUE	2	0	3	0	0	0	0	0	0.687384	0.820019	0	0.858944	53-G_146-L;56-L_13-D	175-A_162-L;53-G_146-L;56-L_13-D
allpdb0162	4HUQ	A	T	ECFA2_LACBA	ECFT_LACBA	49	3.59534	5	TRUE	9	5	10	5	8	5	1	1	0.921192	0.956808	0.000413822	0.815022	81-K_188-D;54-N_184-A;51-Q_180-N;18-M_11-P;198-T_6-F;17-P_11-P;109-F_188-D;109-F_187-V;93-F_237-Y	81-K_188-D;54-N_184-A;51-Q_180-N;18-M_11-P;198-T_6-F;17-P_11-P;109-F_188-D;109-F_187-V;93-F_237-Y;130-T_55-I
allpdb0171	4U7U	V	M	CASC_ECOLI	CSE1_ECOLI	35	1.09399	1	TRUE	0	0	1	0	1	1	0	0	0.62541	0.656101	0	0.854796		101-D_437-N
allpdb0172	4U7U	V	W	CASC_ECOLI	CAS5_ECOLI	142	1.5779	4	FALSE	5	3	5	2	3	2	1	1	0.945118	0.937476	0	0.857052	237-E_47-Q;285-D_139-K;245-E_169-K;286-M_156-P;59-G_131-S	237-E_47-Q;285-D_139-K;245-E_169-K;237-E_39-L;59-G_131-S
allpdb0173	4U7U	E	B	CASC_ECOLI	CSE2_ECOLI	25	1.78795	0	FALSE	0	0	3	0	3	0	0	0	0.712297	0.633965	0	0.854818		231-N_30-E;267-Q_105-L;276-A_98-N
allpdb0174	4U7U	P	U	CAS6_ECOLI	CASC_ECOLI	81	1.65906	0	TRUE	1	0	1	0	1	0	0	0	0.667823	0.712201	0	0.861702	155-S_297-A	155-S_297-A
allpdb0175	4U7U	A	K	CSE1_ECOLI	CAS5_ECOLI	87	1.31113	1	TRUE	2	1	2	1	1	1	1	1	0.867049	0.835657	0.0013369	0.854278	130-V_106-T;134-G_189-G	130-V_106-T;134-G_189-G
allpdb0176	4U7U	A	B	CSE1_ECOLI	CSE2_ECOLI	29	1.40417	0	FALSE	0	0	1	0	0	0	0	0	0.654278	0.593705	0.00136705	0.854409		59-A_48-G
allpdb0186	1SR4	B	A	O06523_HAEDC	CDTA_HAEDU	82	0.225991	0	FALSE	0	0	0	0	0	0	0	0	0.313608	0.367694	0.0218579	0.715847
allpdb0189	2BA1	E	B	RRP41_ARCFU	CSL4_ARCFU	84	1.35178	0	FALSE	0	0	0	0	0	0	0	0	0.496429	0.579825	0.677233	0.00216138
allpdb0190	2D1P	D	F	TUSD_ECOLI	TUSB_ECOLI	47	3.99099	8	TRUE	8	7	7	6	6	6	2	2	0.965527	0.983653	0	0.812317	3-F_86-T;30-D_84-R;3-F_87-V;30-D_87-V;126-V_86-T;19-S_30-L;19-S_31-Q;100-S_7-R	3-F_86-T;30-D_84-R;3-F_87-V;30-D_87-V;126-V_86-T;19-S_30-L;100-S_7-R
allpdb0192	2GAG	A	C	Q3ZDQ8_STEMA	Q3ZDQ7_STEMA	132	0.326519	4	FALSE	4	4	3	3	2	2	3	3	0.810126	0.831499	0	0.878032	565-R_191-D;638-R_104-S;196-E_146-R;153-R_144-H	565-R_191-D;638-R_104-S;196-E_146-R
allpdb0193	2GAG	B	D	Q3ZDR0_STEMA	Q3ZDQ9_STEMA	73	0.494274	6	TRUE	5	5	5	5	4	4	4	4	0.91141	0.944757	0	0.903087	229-H_50-K;294-G_76-Y;292-G_76-Y;240-E_41-R;240-E_47-Q	229-H_50-K;294-G_76-Y;292-G_76-Y;240-E_41-R;240-E_47-Q
allpdb0194	2GAG	A	D	Q3ZDQ8_STEMA	Q3ZDQ9_STEMA	60	0.579522	5	TRUE	2	2	2	1	5	3	5	3	0.693172	0.821924	0	0.895354	858-S_39-W;670-A_27-Y	706-E_68-N;858-S_39-W
allpdb0195	2GAG	B	A	Q3ZDR0_STEMA	Q3ZDQ8_STEMA	244	0.365382	3	TRUE	3	3	3	3	2	2	4	2	0.908388	0.894423	0	0.903484	98-Y_503-M;12-L_503-M;128-K_943-D	98-Y_503-M;12-L_503-M;128-K_943-D
allpdb0196	2GAG	D	C	Q3ZDQ9_STEMA	Q3ZDQ7_STEMA	29	1.59688	3	TRUE	3	1	2	1	1	1	1	1	0.850246	0.87045	0	0.882979	65-K_85-A;27-Y_119-A;64-R_191-D	65-K_85-A;43-L_158-V
allpdb0198	2J3W	D	C	TPPC3_MOUSE	TPPC2_MOUSE	23	0.769805	1	TRUE	1	0	1	0	1	0	0	0	0.632926	0.78265	0.971731	0	32-K_116-E	32-K_116-E
allpdb0203	2ZZD	J	L	SCNA_THITI	SCNC_THITI	125	1.34434	4	TRUE	2	2	2	2	1	1	0	0	0.703959	0.738087	0.00689655	0.883386	112-D_176-I;69-R_114-R	112-D_176-I;69-R_114-R
allpdb0211	3RLF	F	E	MALF_ECOLI	MALE_ECOLI	130	0.37759	4	FALSE	1	1	0	0	0	0	1	1	0.567311	0.745462	0.00062461	0.785759	343-S_233-D
allpdb0214	3RLF	G	E	MALG_ECOLI	MALE_ECOLI	56	4.0318	1	TRUE	0	0	0	0	0	0	0	0	0.0798176	0.143308	0.000135593	0.847186
allpdb0215	3RLF	A	G	MALK_ECOLI	MALG_ECOLI	72	1.48919	1	TRUE	0	0	0	0	0	0	0	0	0.273176	0.310866	0.000610314	0.801343
allpdb0221	5AWF	D	B	SUFC_ECOLI	SUFD_ECOLI	65	3.16892	5	TRUE	10	5	10	5	10	5	4	2	0.9795	0.993494	0.0222738	0.860208	73-E_376-R;72-P_373-F;77-G_381-N;141-S_399-E;137-L_334-N;157-L_331-T;48-A_373-F;89-E_254-R;88-V_370-E;83-A_377-S	73-E_376-R;72-P_373-F;77-G_381-N;141-S_399-E;137-L_334-N;157-L_331-T;48-A_373-F;89-E_254-R;88-V_370-E;83-A_377-S
allpdb0224	5BNX	D	B	ASF1B_HUMAN	H4_HUMAN	36	0.254608	1	TRUE	0	0	0	0	0	0	2	1	0.4191	0.500554	0.971975	0
allpdb0225	5BNX	A	D	H33_HUMAN	ASF1B_HUMAN	51	0.247385	0	TRUE	0	0	0	0	0	0	1	0	0.353417	0.426465	0.962264	0
allpdb0229	1GL2	C	D	VTI1B_MOUSE	STX8_RAT	65	0.203333	2	TRUE	0	0	0	0	0	0	0	0	0.33636	0.415883	0.974249	0
allpdb0230	1GL2	A	B	VAMP8_RAT	STX7_MOUSE	69	0.351976	1	TRUE	0	0	0	0	0	0	0	0	0.463931	0.529777	0.948718	0
allpdb0232	1GL2	A	D	VAMP8_RAT	STX8_RAT	58	0.319808	2	TRUE	0	0	0	0	0	0	0	0	0.38845	0.513942	0.935185	0
allpdb0233	1KF6	O	N	FRDC_ECOLI	FRDB_ECOLI	92	2.77566	1	FALSE	1	0	1	0	0	0	0	0	0.391025	0.389493	0.000675676	0.806419	31-G_19-D	31-G_19-D
allpdb0234	1KF6	M	N	FRDA_ECOLI	FRDB_ECOLI	193	0.809465	5	FALSE	7	4	7	4	3	2	1	0	0.819068	0.91325	0.000252461	0.804595	351-V_11-V;111-S_134-I;499-F_104-V;448-N_50-P;334-E_84-D;501-T_45-K;546-V_112-E	351-V_11-V;111-S_134-I;499-F_104-V;490-V_91-V;448-N_50-P;334-E_84-D;501-T_45-K
allpdb0235	1KF6	C	D	FRDC_ECOLI	FRDD_ECOLI	142	6.3726	1	TRUE	0	0	0	0	0	0	0	0	0.117269	0.191282	0.0839344	0.743279
allpdb0236	1KF6	D	B	FRDD_ECOLI	FRDB_ECOLI	48	3.41579	0	TRUE	0	0	0	0	0	0	0	0	0.240545	0.320824	0.000592242	0.829138
allpdb0237	1M56	B	I	COX2_RHOSH	P84153_RHOSH	21	3.4185	0	TRUE	6	0	5	0	5	0	0	0	0.88737	0.909597	0.72257	0.245634	76-I_258-F;58-D_215-V;115-I_7-H;209-Q_259-A;38-P_233-T;239-W_9-Y	76-I_258-F;58-D_215-V;115-I_7-H;212-G_92-M;38-P_233-T
allpdb0238	1M56	C	D	P84153_RHOSH	Q8KRK5_RHOSH	35	6.25634	0	TRUE	0	0	0	0	0	0	0	0	0.370781	0.48971	0.0624908	0.823383
allpdb0244	2HYI	H	G	RBM8A_HUMAN	MGN_HUMAN	79	0.631365	5	TRUE	4	2	2	2	3	3	1	1	0.77194	0.871977	0.971173	0	103-H_139-L;68-R_85-R;70-V_53-H;154-P_51-Y	103-H_139-L;154-P_51-Y
allpdb0247	2NPS	A	D	VAMP4_MOUSE	STX6_HUMAN	58	0.211796	2	TRUE	0	0	0	0	0	0	0	0	0.349917	0.489657	0.959016	0
allpdb0248	2NPS	C	D	VTI1A_RAT	STX6_HUMAN	80	0.539355	3	FALSE	0	0	0	0	0	0	0	0	0.448047	0.568599	0.967684	0
allpdb0249	2P22	A	C	STP22_YEAST	SRN2_YEAST	209	0.432129	5	TRUE	0	0	0	0	0	0	0	0	0.401066	0.406989	0.964455	0
allpdb0250	2P22	B	A	VPS28_YEAST	STP22_YEAST	104	0.282383	2	FALSE	0	0	0	0	0	0	0	0	0.454371		0.973747	0
allpdb0254	3HRD	D	A	NDSFS_EUBBA	NDLMS_EUBBA	77	3.66546	4	TRUE	1	1	1	1	1	1	1	1	0.763821	0.731863	0.0377318	0.846917	94-L_17-S	94-L_17-S
allpdb0255	3HRD	H	F	NDSFS_EUBBA	NDMMS_EUBBA	62	4.6548	4	TRUE	1	1	2	2	2	2	1	1	0.676021	0.566982	0.031338	0.852318	135-L_259-I	135-L_259-I;131-M_262-N
allpdb0256	3HRD	H	G	NDSFS_EUBBA	NDFS_EUBBA	88	4.00587	2	TRUE	1	1	1	1	0	0	0	0	0.451464	0.517441	0.0470838	0.836877	57-D_79-Q	57-D_79-Q
allpdb0257	3VR4	D	G	NTPB_ENTHA	NTPD_ENTHA	31	1.17508	4	TRUE	1	0	1	0	0	0	0	0	0.678693	0.831372	0.298662	0.482703	410-N_77-I	410-N_77-I
allpdb0258	3VR4	G	H	NTPD_ENTHA	NTPG_ENTHA	146	3.187	10	TRUE	10	10	10	10	9	9	1	1	0.95904	0.984671	0.341394	0.410242	136-F_16-P;37-M_98-V;90-I_5-I;92-V_46-G;61-A_16-P;144-L_47-V;105-M_47-V;140-L_14-V;65-F_16-P;78-D_11-K	136-F_16-P;37-M_98-V;90-I_5-I;92-V_46-G;61-A_16-P;144-L_47-V;105-M_47-V;140-L_14-V;65-F_16-P;78-D_11-K
allpdb0260	3VR4	C	G	NTPA_ENTHA	NTPD_ENTHA	28	1.29757	1	FALSE	5	1	6	1	10	1	1	0	0.868232	0.944721	0.295701	0.482995	409-V_199-R;346-E_204-K;507-D_199-R;341-M_202-K;486-D_199-R	409-V_199-R;346-E_204-K;507-D_199-R;341-M_202-K;486-D_199-R;17-E_104-L
allpdb0267	4Q7J	F	E	EFTU1_ECOLI	EFTS_ECOLI	114	2.05455	6	TRUE	9	6	10	6	10	6	5	4	0.976566	0.98918	0.0515279	0.843269	324-F_235-V;321-T_238-P;349-E_167-K;322-P_176-S;389-V_71-G;142-D_21-M;370-D_48-K;82-C_23-C;324-F_175-A	324-F_235-V;321-T_238-P;349-E_167-K;322-P_176-S;389-V_71-G;142-D_21-M;370-D_48-K;82-C_23-C;324-F_175-A;324-F_154-V
allpdb0271	5J9T	F	H	EAF6_YEAST	YNG2_YEAST	34	0.393277	0	FALSE	0	0	0	0	0	0	0	0	0.4339	0.525603	0.982699	0
allpdb0278	1NH2	A	D	TBP_YEAST	T2AG_YEAST	26	0.925085	0	TRUE	0	0	0	0	0	0	0	0	0.338949	0.415567	0.805932	0.00322373
allpdb0279	1NH2	A	C	TBP_YEAST	TOA1_YEAST	26	0.762264	0	TRUE	0	0	1	0	4	0	5	0	0.672084	0.586355	0.97629	0		238-R_262-L
allpdb0280	1NH2	D	C	T2AG_YEAST	TOA1_YEAST	114	1.07221	3	FALSE	0	0	3	1	5	1	0	0	0.781024	0.744495	0.970381	0		43-T_21-V;115-A_267-V;12-R_279-A
allpdb0288	2AST	C	B	CKS1_HUMAN	SKP2_HUMAN	59	0.357314	0	TRUE	0	0	0	0	0	0	1	0	0.492048	0.485717	0.954717	0
allpdb0289	2AST	A	B	SKP1_HUMAN	SKP2_HUMAN	91	0.35496	0	TRUE	0	0	0	0	0	0	0	0	0.314727	0.312525	0.969014	0
allpdb0290	2CLY	D	E	AT5F1_BOVIN	ATP5H_BOVIN	152	0.770572	9	TRUE	8	7	8	7	10	9	2	2	0.960286	0.973116	0.977131	0	193-V_70-F;171-R_91-D;190-Y_52-I;176-M_42-L;180-V_42-L;179-E_46-P;154-K_116-E;189-V_79-V	193-V_70-F;171-R_91-D;190-Y_52-I;176-M_42-L;180-V_42-L;179-E_46-P;154-K_116-E;189-V_79-V
allpdb0291	2CLY	A	C	AT5F1_BOVIN	ATP5J_BOVIN	81	0.888818	0	TRUE	0	0	0	0	0	0	0	0	0.565259	0.553599	0.980559	0
allpdb0292	2CLY	C	B	ATP5J_BOVIN	ATP5H_BOVIN	22	1.21091	0	FALSE	0	0	0	0	0	0	0	0	0.576758	0.598492	0.983234	0
allpdb0296	2J56	A	L	AMCY_PARDE	DHML_PARDE	28	1.32331	0	TRUE	0	0	0	0	0	0	0	0	0.0676947	0.116434	0.263158	0.643963
allpdb0297	2J56	L	H	DHML_PARDE	DHMH_PARDE	114	0.305773	2	TRUE	0	0	0	0	0	0	0	0	0.511267	0.51675	0.0020202	0.886869
allpdb0298	2J56	A	H	AMCY_PARDE	DHMH_PARDE	19	0.42677	0	TRUE	0	0	0	0	0	0	0	0	0.157249	0.195946	0.00228833	0.883295
allpdb0304	2QFA	A	B	BIRC5_HUMAN	BOREA_HUMAN	89	0.403133	0	TRUE	0	0	0	0	0	0	0	0	0.409799		0.938776	0
allpdb0310	2ZXE	B	G	C4IX13_SQUAC	Q70Q12_SQUAC	30	0.494169	0	FALSE	0	0	0	0	0	0	0	0	0.216009	0.232866	0.957865	0
allpdb0313	3A1J	B	A	HUS1_HUMAN	RAD9A_HUMAN	53	0.3536	1	TRUE	0	0	0	0	0	0	0	0	0.499207	0.481399	0.976059	0
allpdb0314	3A1J	C	A	RAD1_HUMAN	RAD9A_HUMAN	47	0.371961	0	FALSE	0	0	1	0	1	0	1	0	0.657858	0.556712	0.969147	0		46-K_95-E
allpdb0315	3A1J	C	B	RAD1_HUMAN	HUS1_HUMAN	52	0.573048	2	TRUE	1	1	1	1	1	1	1	1	0.8269	0.735574	0.970692	0	130-T_203-T	130-T_203-T
allpdb0320	3EGW	C	B	NARI_ECOLI	NARH_ECOLI	169	0.647844	5	FALSE	5	5	5	5	3	3	3	3	0.892596	0.922716	0.000339098	0.822313	219-Q_194-A;33-Y_238-S;37-A_234-F;30-Y_482-D;116-P_133-E	219-Q_194-A;33-Y_238-S;37-A_234-F;30-Y_482-D;116-P_133-E
allpdb0325	3KFU	H	J	GATA_THET8	GATC_THET8	133	7.39446	10	TRUE	10	10	10	10	10	10	10	10	0.988905	0.999583	0.0595937	0.82296	288-P_40-A;366-R_52-A;360-R_46-E;329-A_18-R;328-E_13-T;339-K_23-E;220-P_55-R;336-L_26-L;346-T_15-A;360-R_42-P	288-P_40-A;366-R_52-A;360-R_46-E;329-A_18-R;328-E_13-T;339-K_23-E;220-P_55-R;336-L_26-L;346-T_15-A;360-R_42-P
allpdb0327	3KFU	B	I	SYDND_THET8	GATB_THET8	19	1.31243	0	TRUE	0	0	0	0	0	0	0	0	0.51434	0.636815	0.340511	0.397724
allpdb0330	3LK2	B	A	CAPZB_CHICK	CAZA1_CHICK	237	0.5	1	TRUE	0	0	0	0	1	0	0	0	0.558746	0.639011	0.975928	0
allpdb0334	3P5J	A	B	RNH2A_MOUSE	RNH2B_MOUSE	52	0.997978	0	TRUE	0	0	0	0	0	0	0	0	0.465844	0.534411	0.971963	0
allpdb0335	3P5J	A	C	RNH2A_MOUSE	RNH2C_MOUSE	93	1.17781	6	TRUE	7	6	7	6	6	5	4	4	0.955601	0.97276	0.977395	0	253-V_63-F;226-D_43-P;100-N_62-S;109-R_137-E;255-W_34-C;29-C_76-P;104-T_62-S	253-V_63-F;226-D_43-P;100-N_62-S;109-R_137-E;255-W_34-C;29-C_76-P;104-T_62-S
allpdb0336	3P5J	C	B	RNH2C_MOUSE	RNH2B_MOUSE	173	1.29373	5	TRUE	5	4	4	3	7	4	1	1	0.913681	0.942005	0.975281	0	39-S_81-S;156-A_90-P;31-L_73-W;37-L_81-S;83-V_36-L	39-S_81-S;156-A_90-P;37-L_81-S;83-V_36-L
allpdb0340	3S8G	A	B	COX1_THET8	COX2_THET8	193	0.398394	2	TRUE	1	1	1	1	1	1	1	1	0.638152	0.761672	0	0.747702	557-P_56-T	557-P_56-T
allpdb0341	3S8G	B	C	COX2_THET8	COXA_THET8	45	1.12989	1	TRUE	1	0	0	0	0	0	0	0	0.532904	0.771876	0	0.70997	155-L_24-L
allpdb0342	3S8G	A	C	COX1_THET8	COXA_THET8	62	0.264516	5	TRUE	2	2	1	1	0	0	0	0	0.608489	0.72691	0	0.699545	365-V_22-F;374-V_26-V	374-V_26-V
allpdb0343	3SJL	E	B	A1BBA0_PARDP	MAUG_PARDP	62	0.28728	0	TRUE	0	0	0	0	0	0	0	0	0.149863	0.212578	0	0.883792
allpdb0344	3SJL	B	F	MAUG_PARDP	A1BB97_PARDP	22	0.325648	0	TRUE	0	0	0	0	0	0	0	0	0.29449	0.318305	0	0.902844
allpdb0350	3V62	B	A	PCNA_YEAST	SMT3_YEAST	24	0.835447	0	TRUE	0	0	0	0	0	0	0	0	0.559044	0.550893	0.973221	0.00229533
allpdb0351	3VYT	A	B	Q5JII0_THEKO	Q5JII1_THEKO	52	3.12313	9	TRUE	10	9	10	9	10	9	5	5	0.985985	0.997387	0.000467508	0.825853	26-R_129-D;34-P_266-V;50-I_206-I;48-F_158-G;53-L_8-Y;43-I_258-A;65-W_8-Y;51-E_260-K;16-V_128-F;48-F_128-F	26-R_129-D;34-P_266-V;50-I_206-I;48-F_158-G;53-L_8-Y;43-I_258-A;65-W_8-Y;51-E_260-K;16-V_128-F;48-F_128-F
allpdb0352	3VYT	C	B	Q5JII7_THEKO	Q5JII1_THEKO	58	2.00626	1	TRUE	10	1	10	1	10	1	8	1	0.978945	0.998141	0.000471587	0.824098	256-R_6-E;137-E_115-K;260-E_9-R;14-E_348-R;4-K_116-S;6-K_116-S;4-K_117-E;18-E_348-R;333-P_115-K;264-I_125-Y	256-R_6-E;137-E_115-K;260-E_9-R;14-E_348-R;4-K_116-S;6-K_116-S;4-K_117-E;18-E_348-R;333-P_115-K;264-I_125-Y
allpdb0353	3VYT	C	A	Q5JII7_THEKO	Q5JII0_THEKO	28	4.23451	5	TRUE	8	5	8	5	7	5	2	2	0.925898	0.974989	0.000609508	0.829338	190-E_25-K;253-P_22-G;257-A_21-F;258-A_24-V;323-K_33-M;190-E_18-V;189-F_26-R;21-R_56-K	190-E_25-K;253-P_22-G;257-A_21-F;258-A_24-V;323-K_33-M;190-E_18-V;189-F_26-R;21-R_56-K
allpdb0364	4DJD	B	F	ACSE_MOOTH	ACSD_MOOTH	30	0.361905	0	TRUE	1	0	1	0	1	0	1	0	0.677949	0.674887	0	0.904444	159-I_224-I	159-I_224-I
allpdb0365	4DJD	B	E	ACSE_MOOTH	ACSC_MOOTH	29	0.28467	0	TRUE	0	0	0	0	0	0	1	0	0.430315	0.475435	0	0.90604
allpdb0366	4DL0	E	I	VATE_YEAST	VATC_YEAST	48	0.674461	0	TRUE	1	0	1	0	1	0	0	0	0.629581	0.746833	0.969388	0	135-P_161-A	135-P_161-A
allpdb0367	4DL0	E	G	VATE_YEAST	VATG_YEAST	151	4.43464	8	FALSE	1	1	4	4	2	2	0	0	0.838951	0.786051	0.481825	0.291914	102-E_91-K	102-E_91-K;99-I_91-K;91-A_84-K;106-K_96-K
allpdb0368	4DL0	G	C	VATG_YEAST	VATC_YEAST	25	0.926653	1	TRUE	0	0	3	0	1	0	0	0	0.742516	0.660729	0.974046	0		60-K_11-F;102-V_231-Y;66-G_60-T
allpdb0377	4JGH	B	C	ELOB_MOUSE	ELOC_MOUSE	70	0.297685	1	TRUE	0	0	0	0	0	0	0	0	0.384535	0.469118	0.962457	0
allpdb0380	4M6B	D	F	H2B1_YEAST	SWR1_YEAST	38	0.207405	0	FALSE	0	0	0	0	0	0	0	0	0.379557	0.358268	0.980655	0
allpdb0388	4NTW	B	A	VKTA_MICTN	ASIC1_CHICK	47	0.284381	0	TRUE	0	0	0	0	0	0	0	0	0.303199	0.345894	0.959108	0
allpdb0390	4OMF	G	A	D9PYF7_METTM	D9PYF9_METTM	175	0.807895	2	TRUE	0	0	0	0	0	0	0	0	0.435393	0.484316	0	0.800491
allpdb0391	4OMF	A	B	D9PYF9_METTM	D9PYF6_METTM	43	0.306718	0	TRUE	0	0	0	0	0	0	0	0	0.2587	0.282582	0	0.488491
allpdb0392	4OMF	G	B	D9PYF7_METTM	D9PYF6_METTM	171	0.410714	0	TRUE	0	0	0	0	0	0	1	0	0.229047	0.259012	0.143868	0.40566
allpdb0399	4WZA	H	D	NIFH1_AZOVI	NIFK_AZOVI	40	0.46456	0	TRUE	0	0	0	0	0	0	0	0	0.264232	0.36171	0.221768	0.695581
allpdb0401	4XB6	G	H	PHNI_ECOLI	PHNJ_ECOLI	205	0.411236	5	TRUE	5	5	5	5	4	4	4	4	0.933266	0.947569	0	0.831042	126-H_81-S;16-H_81-S;339-A_250-Y;81-Y_7-Y;13-D_84-N	126-H_81-S;16-H_81-S;339-A_250-Y;81-Y_7-Y;13-D_84-N
allpdb0402	4XB6	B	D	PHNH_ECOLI	PHNJ_ECOLI	152	1.10302	9	TRUE	10	9	10	9	10	9	10	9	0.986675	0.997595	0	0.834513	22-L_28-V;12-Q_62-E;18-F_24-I;15-Q_61-G;144-A_219-F;188-T_219-F;116-A_33-Y;116-A_142-R;118-E_33-Y;23-K_118-D	22-L_28-V;12-Q_62-E;18-F_24-I;15-Q_61-G;144-A_219-F;188-T_219-F;116-A_33-Y;116-A_142-R;118-E_33-Y;23-K_118-D
allpdb0403	4XB6	G	E	PHNI_ECOLI	PHNG_ECOLI	276	0.932657	10	FALSE	10	10	10	10	9	9	7	7	0.963807	0.989193	0	0.831696	21-S_133-E;248-L_49-I;91-S_47-V;247-E_17-H;247-E_127-I;232-V_65-A;197-M_62-A;94-L_49-I;88-L_67-L;277-F_63-G	21-S_133-E;248-L_49-I;91-S_47-V;247-E_17-H;247-E_127-I;232-V_65-A;197-M_62-A;94-L_49-I;88-L_67-L;277-F_63-G
allpdb0406	4XPM	A	C	MEH1_YEAST	SLM4_YEAST	74	0.295946	0	TRUE	0	0	0	0	0	0	0	0	0.311033	0.336677	0.958333	0
allpdb0409	4Z2M	I	B	H31_HUMAN	SP16H_HUMAN	23	0.243451	0	FALSE	0	0	0	0	0	0	3	0	0.47135	0.547405	0.970822	0
allpdb0410	4Z2M	B	H	SP16H_HUMAN	H4_HUMAN	33	0.2602	0	FALSE	0	0	0	0	0	0	4	0	0.405499	0.637072	0.972222	0
allpdb0414	5FUG	D	F	H2AZ_HUMAN	VPS72_HUMAN	84	0.660754	3	TRUE	0	0	0	0	0	0	1	1	0.418217		0.967611	0
allpdb0415	5FUG	K	L	H2B1J_HUMAN	VPS72_HUMAN	45	0.697556	0	TRUE	0	0	0	0	0	0	0	0	0.387176		0.968791	0
allpdb0422	5MSM	B	A	CTF8_YEAST	DCC1_YEAST	196	1.06892	8	TRUE	9	7	10	8	10	8	4	4	0.980999	0.985704	0.966061	0	70-F_100-G;102-G_20-L;120-K_29-Q;99-V_19-Q;84-V_279-E;102-G_18-I;118-V_94-P;118-V_28-I;32-M_69-V	70-F_100-G;102-G_20-L;120-K_29-Q;99-V_19-Q;84-V_279-E;102-G_18-I;118-V_94-P;118-V_28-I;32-M_69-V;103-I_71-L
allpdb0425	5T59	B	A	Q6CPD1_KLULA	Q6CLK3_KLULA	180	0.935514	10	TRUE	9	9	9	9	10	10	2	2	0.955471	0.988097	0.968831	0	45-F_65-T;132-K_124-D;140-N_126-S;86-I_23-L;84-R_26-D;146-I_134-I;136-L_130-K;80-I_30-A;160-L_151-T	45-F_65-T;132-K_124-D;140-N_126-S;86-I_23-L;84-R_26-D;146-I_134-I;136-L_130-K;80-I_30-A;160-L_151-T
allpdb0426	5T59	E	F	Q6CPD1_KLULA	Q6CVA1_KLULA	19	0.22294	0	TRUE	0	0	0	0	0	0	0	0	0.302592		0.975904	0
allpdb0427	5T59	A	C	Q6CLK3_KLULA	Q6CVA1_KLULA	66	0.206428	2	FALSE	0	0	0	0	0	0	0	0	0.308318		0.973077	0
allpdb0443	1KIL	D	A	SNP25_HUMAN	VAMP2_RAT	70	0.419064	5	TRUE	0	0	0	0	0	0	0	0	0.467453	0.670813	0.971377	0
allpdb0445	1KQF	A	B	FDNG_ECOLI	FDNH_ECOLI	186	0.376679	0	FALSE	0	0	3	0	3	0	0	0	0.724479	0.556516	0.0012826	0.841385		853--_31--;881--_24--;868--_8--
allpdb0446	1KQF	C	B	FDNI_ECOLI	FDNH_ECOLI	108	0.627607	0	FALSE	0	0	0	0	0	0	0	0	0.46149	0.503863	0.00204082	0.814286
allpdb0447	1L1O	C	B	RFA1_HUMAN	RFA2_HUMAN	61	0.554673	3	TRUE	3	3	3	3	2	2	2	2	0.858286	0.808188	0.9727	0	465-V_157-T;465-V_161-E;610-I_167-M	465-V_157-T;465-V_161-E;610-I_167-M
allpdb0448	1L1O	D	E	RFA3_HUMAN	RFA2_HUMAN	96	1.32981	7	FALSE	6	6	3	3	3	3	1	1	0.895003	0.939465	0.977248	0	105-I_163-I;93-P_151-D;26-C_97-M;99-Y_156-T;94-F_156-T;102-A_156-T	105-I_163-I;93-P_151-D;94-F_156-T
allpdb0450	1W85	C	D	ODPA_GEOSE	ODPB_GEOSE	125	0.74881	9	FALSE	8	8	7	7	5	5	5	5	0.956514	0.989163	0.0412371	0.819779	350-E_165-N;162-R_23-N;348-M_298-V;358-E_280-R;163-G_51-D;213-K_50-E;161-M_75-F;158-G_73-Q	350-E_165-N;162-R_23-N;348-M_298-V;358-E_280-R;163-G_51-D;213-K_50-E;161-M_75-F
allpdb0451	1W85	I	B	ODP2_GEOSE	ODPB_GEOSE	17	1.77695	0	TRUE	0	0	0	0	0	0	0	0	0.292604		0.126057	0.754934
allpdb0452	1WA5	A	C	RAN_CANLF	CSE1_YEAST	101	0.276623	0	TRUE	0	0	0	0	0	0	3	0	0.343439	0.379775	0.979592	0
allpdb0453	1WA5	B	C	IMA1_YEAST	CSE1_YEAST	144	0.213995	1	TRUE	1	1	1	0	0	0	8	1	0.570365	0.519589	0.978158	0	45-K_223-E	501-A_343-I
allpdb0454	1YAR	C	S	PSA_THEAC	Q9U8G2_9TRYP	24	0.469211	0	FALSE	0	0	0	0	0	0	0	0	0.243245	0.272858	0.971477	0
allpdb0456	2A40	A	B	ACTS_RABIT	DNAS1_BOVIN	72	0.231711	0	TRUE	0	0	0	0	0	0	4	0	0.436537	0.401713	0.932836	0.0174129
allpdb0461	2BS2	C	B	FRDC_WOLSU	FRDB_WOLSU	113	3.55302	5	TRUE	2	1	3	2	2	1	1	0	0.757516	0.734672	0.0860255	0.827949	188-Y_224-L;110-T_95-P	188-Y_224-L;110-T_95-P;23-P_207-G
allpdb0465	2IVF	C	B	Q5P5I2_AROAE	Q5P5I1_AROAE	70	0.259082	1	TRUE	0	0	0	0	0	0	0	0	0.382933	0.384696	0	0.734177
allpdb0468	2P58	A	C	O68692_YERPE	O68690_YERPE	51	0.312644	1	TRUE	0	0	0	0	1	1	1	1	0.475314	0.476623	0	0.798387
allpdb0471	2PU9	B	A	FTRV_SYNY3	FTRC_SYNY3	54	0.634054	1	TRUE	0	0	0	0	0	0	0	0	0.517368	0.579092	0.223529	0.684706
allpdb0473	2QTV	B	A	SAR1_YEAST	SEC23_YEAST	98	0.213048	1	TRUE	1	1	1	1	0	0	5	1	0.549781	0.657593	0.976984	0	104-E_675-K	104-E_675-K
allpdb0479	2VPZ	A	B	Q72LA4_THET2	Q72LA5_THET2	127	2.33919	1	TRUE	0	0	1	0	0	0	1	0	0.18076	0.226276	0.00046282	0.821814		59-G_49-L
allpdb0487	3CI0	I	J	Q8VPC3_ECOLX	Q8VPC2_ECOLX	41	2.16397	3	TRUE	1	1	1	0	0	0	0	0	0.584875	0.713007	0	0.868395	39-E_32-H	94-A_156-S
allpdb0488	3CI0	K	J	Q8VLK7_ECOLX	Q8VPC2_ECOLX	132	0.4646	0	TRUE	0	0	0	0	0	0	0	0	0.428527	0.418129	0.00186916	0.846729
allpdb0492	3KYD	B	D	SAE2_HUMAN	SUMO1_HUMAN	78	0.282577	0	TRUE	0	0	0	0	0	0	0	0	0.442318	0.484599	0.965358	0
allpdb0493	3NMU	F	A	FLPA_PYRFU	Q8U4M1_PYRFU	128	0.75623	0	TRUE	4	0	5	0	4	0	3	0	0.783375	0.88801	0.734366	0.00178678	148-F_302-G;132-T_298-H;215-Y_283-S;213-E_359-E	92-S_279-A;148-F_302-G;132-T_298-H;215-Y_283-S;213-E_359-E
allpdb0494	3NMU	C	B	RL7A_PYRFU	Q8U4M1_PYRFU	31	1.1024	0	FALSE	0	0	0	0	0	0	0	0	0.440446	0.473507	0.76204	0
allpdb0499	3RFZ	D	E	FIMH_ECOLI	FIMD_ECOLI	178	0.423857	0	TRUE	0	0	0	0	0	0	1	0	0.309047	0.29567	0.000995025	0.766169
allpdb0500	3T5V	B	C	THP1_YEAST	SEM1_YEAST	206	0.546882	0	TRUE	0	0	0	0	0	0	0	0	0.439123	0.502573	0.969697	0
allpdb0504	3TJZ	C	B	COPZ1_BOVIN	COPG1_BOVIN	124	0.247527	1	TRUE	1	1	1	1	0	0	1	0	0.595719	0.652986	0.976868	0	58-E_301-A	58-E_301-A
allpdb0505	3TJZ	A	B	ARF1_YEAST	COPG1_BOVIN	54	0.20951	0	TRUE	0	0	0	0	0	0	2	0	0.417465	0.439593	0.98118	0
allpdb0524	4HI0	A	E	UREF_HELPY	UREG_HELPY	57	3.57914	5	TRUE	8	5	8	5	9	5	2	1	0.950569	0.984478	0.0914783	0.791081	129-N_84-E;248-Y_167-M;153-K_87-G;201-Q_75-A;202-N_111-E;200-S_111-E;251-L_181-K;133-K_83-E	129-N_84-E;248-Y_167-M;153-K_87-G;201-Q_75-A;202-N_111-E;200-S_111-E;251-L_181-K;133-K_83-E
allpdb0525	4HI0	A	B	UREF_HELPY	UREH_HELPY	98	4.81929	10	TRUE	10	10	10	10	10	10	4	4	0.986447	0.997517	0.08807	0.794503	109-E_169-K;75-A_187-N;246-S_213-R;236-Q_192-D;109-E_170-P;236-Q_223-D;113-L_170-P;110-V_173-Y;243-Q_225-A;239-I_225-A	109-E_169-K;75-A_187-N;246-S_213-R;236-Q_192-D;109-E_170-P;236-Q_223-D;113-L_170-P;110-V_173-Y;243-Q_225-A;239-I_225-A
allpdb0529	4II2	B	A	RL402_SCHPO	UBA1_SCHPO	118	0.316258	0	TRUE	0	0	0	0	0	0	6	0	0.443825	0.379333	0.964939	0.000762195
allpdb0530	4II2	C	A	UBC4_SCHPO	UBA1_SCHPO	92	0.287086	2	FALSE	0	0	0	0	0	0	0	0	0.391904	0.43807	0.96916	0.00077101
allpdb0536	4PSW	C	A	V8PGJ1_OPHHA	HAT1_YEAST	57	0.930263	0	TRUE	0	0	0	0	0	0	0	0			0.969983	0
allpdb0537	4PSW	C	B	V8PGJ1_OPHHA	HAT2_YEAST	57	0.487885	0	TRUE	0	0	0	0	1	0	1	0	0.526301		0.969478	0
allpdb0542	4UEL	B	A	UBB_HUMAN	UCHL5_HUMAN	83	0.489231	0	TRUE	0	0	0	0	0	0	5	0	0.1835	0.219666	0.962766	0
allpdb0550	5AWW	Y	G	SECY_THET8	Q5SHE6_THET8	109	5.70586	10	TRUE	10	10	10	10	10	10	10	10	0.988917	0.999465	0.00757113	0.891623	167-L_102-G;72-I_106-A;120-I_66-L;160-T_54-Y;163-A_58-A;159-V_55-L;167-L_61-L;31-G_106-A;166-A_62-V;167-L_106-A	167-L_102-G;72-I_106-A;120-I_66-L;160-T_54-Y;163-A_58-A;159-V_55-L;167-L_61-L;31-G_106-A;166-A_62-V;167-L_106-A
allpdb0551	5AWW	Y	E	SECY_THET8	SECE_THET8	115	6.51933	10	TRUE	10	10	10	10	10	10	10	10	0.989209	0.999581	0.0645467	0.806193	30-L_52-F;370-W_16-L;190-A_45-L;26-A_44-I;26-A_48-Y;189-F_41-F;362-H_11-E;25-L_45-L;233-A_27-V;229-A_27-V	30-L_52-F;370-W_16-L;190-A_45-L;26-A_44-I;26-A_48-Y;189-F_41-F;362-H_11-E;25-L_45-L;233-A_27-V;229-A_27-V
allpdb0562	5LQF	A	C	CDK1_HUMAN	CKS2_HUMAN	50	0.213812	0	TRUE	0	0	0	0	0	0	2	0	0.47123	0.451965	0.976109	0
allpdb0563	5LQF	D	E	CDK1_HUMAN	CCNB1_HUMAN	87	0.204215	1	TRUE	0	0	0	0	0	0	4	1	0.553655	0.46148	0.987342	0
allpdb0570	5X3X	m	q	CBIM_RHOCB	CBIQ_RHOCB	206	1.41273	6	TRUE	10	6	8	5	8	6	4	4	0.976698	0.982162	0	0.766134	199-I_183-A;28-A_140-E;46-A_147-L;49-G_148-T;47-A_204-L;42-R_143-E;28-A_141-L;94-L_208-N;67-C_74-G;171-F_73-L	199-I_183-A;28-A_140-E;46-A_147-L;49-G_148-T;47-A_204-L;28-A_141-L;94-L_208-N;171-F_73-L
allpdb0573	1AN1	I	E	LDTI_HIRME	TRYP_PIG	59	0.652713	0	TRUE	1	0	0	0	0	0	0	0	0.58232	0.682076	0.695238	0.263492	29-C_99-S
allpdb0581	1BVN	P	T	AMYP_PIG	IAA_STRTE	73	1.52744	0	TRUE	1	0	1	0	0	0	0	0	0.501824	0.696751	0.182594	0.709329	103-N_72-E	503-I_69-D
allpdb0584	1CCW	C	D	GMSS_CLOCO	GLME_CLOCO	75	0.574056	1	TRUE	0	0	0	0	0	0	0	0	0.291694	0.346071	0	0.824211
allpdb0593	1DP5	A	B	CARP_YEAST	IPA3_YEAST	97	1.06236	0	TRUE	0	0	0	0	0	0	0	0	0.374373		0.980963	0
allpdb0594	1DS6	A	B	RAC2_HUMAN	GDIR2_HUMAN	74	0.30984	0	TRUE	1	0	0	0	0	0	0	0	0.490507	0.589856	0.981747	0	185-Q_134-V
allpdb0597	1E6E	B	A	ADX_BOVIN	ADRO_BOVIN	66	1.92018	0	TRUE	0	0	0	0	0	0	0	0	0.236154	0.309115	0.374771	0.570018
allpdb0600	1EM8	D	C	HOLD_ECOLI	HOLC_ECOLI	43	6.93813	8	FALSE	9	7	9	7	8	6	3	2	0.98535	0.992427	0.000179115	0.859574	49-L_61-A;129-E_77-G;119-A_54-E;126-C_74-P;49-L_62-E;126-C_77-G;126-C_68-N;56-D_62-E;116-T_54-E	49-L_61-A;129-E_77-G;119-A_54-E;126-C_74-P;49-L_62-E;126-C_77-G;126-C_68-N;56-D_62-E;116-T_54-E
allpdb0609	1FM0	E	D	MOAE_ECOLI	MOAD_ECOLI	67	16.0586	9	FALSE	10	9	10	9	10	9	3	3	0.985577	0.994265	0.0550342	0.794715	53-E_11-R;127-R_12-E;65-E_58-T;55-Y_73-A;57-G_5-L;53-E_17-D;138-E_9-Q;55-Y_71-E;59-T_78-V;121-R_52-L	53-E_11-R;127-R_12-E;65-E_58-T;55-Y_73-A;57-G_5-L;53-E_17-D;138-E_9-Q;55-Y_71-E;59-T_78-V;121-R_52-L
allpdb0612	1FS0	G	E	ATPG_ECOLI	ATPE_ECOLI	139	9.86169	10	TRUE	10	10	10	10	10	10	10	10	0.988351	0.999349	0.0684338	0.831023	207-L_40-A;48-T_8-D;222-R_82-D;219-L_69-I;215-L_45-A;48-T_78-T;218-T_45-A;55-H_71-E;48-T_71-E;209-E_30-E	207-L_40-A;48-T_8-D;222-R_82-D;219-L_69-I;215-L_45-A;48-T_78-T;218-T_45-A;55-H_71-E;48-T_71-E;209-E_30-E
allpdb0613	1FXK	A	C	PFDB_METTH	PFDA_METTH	45	4.09188	6	TRUE	4	3	4	3	2	2	0	0	0.706919	0.801401	0.612445	0	53-E_87-K;41-A_82-A;50-D_102-N;70-L_84-V	53-E_87-K;41-A_82-A;50-D_102-N;70-L_84-V
allpdb0622	1GLC	F	G	PTGA_ECOLI	GLPK_ECOLI	37	1.18062	0	FALSE	1	0	0	0	0	0	0	0	0.542579	0.648003	0.00181347	0.828497	126-P_478-T
allpdb0624	1GO3	E	F	RPOE1_METJA	Y039_METJA	127	3.08359	3	TRUE	0	0	1	1	0	0	0	0	0.470668	0.467783	0.623625	0.00334768		3-K_17-E
allpdb0629	1H2T	Z	C	NCBP2_HUMAN	NCBP1_HUMAN	106	0.435287	4	FALSE	2	2	2	2	2	2	2	2	0.740189	0.737447	0.976534	0	58-E_458-R;96-N_368-I	58-E_458-R;96-N_368-I
allpdb0633	1H9H	E	I	TRYP_PIG	ITR2_ECBEL	66	0.72716	0	TRUE	0	0	0	0	0	0	0	0	0.401803	0.494558	0.907534	0.0582192
allpdb0637	1I2M	A	B	RAN_HUMAN	RCC1_HUMAN	91	0.528136	0	TRUE	0	0	0	0	0	0	1	0	0.534517	0.551769	0.977085	0
allpdb0640	1I7Q	D	C	TRPG_SERMA	TRPE_SERMA	111	0.548915	5	FALSE	5	3	3	2	4	2	2	2	0.86078	0.929077	0.00359343	0.790041	100-Q_253-E;100-Q_257-Q;50-P_277-L;22-R_114-D;119-M_211-L	100-Q_253-E;100-Q_257-Q;50-P_277-L
allpdb0644	1IK9	C	A	DNLI4_HUMAN	XRCC4_HUMAN	34	0.253506	1	TRUE	1	1	1	1	1	1	1	1	0.547854		0.980614	0	768-D_192-R	768-D_192-R
allpdb0653	1JNR	A	B	O28603_ARCFU	O28604_ARCFU	325	0.340671	1	TRUE	1	1	1	1	0	0	1	1	0.598249	0.593348	0.00351803	0.903254	501-L_6-N	501-L_6-N
allpdb0654	1JQL	A	B	DPO3B_ECOLI	HOLA_ECOLI	64	5.81956	0	TRUE	6	0	6	0	5	0	0	0	0.86444	0.948865	0.000142806	0.89061	166-E_97-L;246-R_76-S;166-E_40-Q;65-P_22-L;115-D_256-L;261-D_153-A	166-E_97-L;246-R_76-S;166-E_40-Q;191-H_328-S;361-V_119-K;261-D_153-A
allpdb0655	1JR3	E	B	HOLB_ECOLI	DPO3X_ECOLI	94	3.80489	5	FALSE	4	3	6	3	10	5	2	2	0.909153	0.887631	0.0026936	0.883165	123-A_99-T;123-A_132-S;25-H_5-V;110-K_53-S	123-A_99-T;123-A_132-S;25-H_5-V;110-K_53-S;79-L_204-Q;123-A_109-D
allpdb0656	1JW9	B	D	MOEB_ECOLI	MOAD_ECOLI	80	8.57323	7	TRUE	8	6	6	5	5	5	3	3	0.984359	0.98198	0.0443867	0.795713	237-K_58-T;239-M_58-T;241-N_61-S;234-R_5-L;230-T_17-D;28-A_20-E;113-A_18-A;237-K_57-Q	237-K_58-T;239-M_58-T;241-N_61-S;234-R_5-L;230-T_17-D;28-A_20-E
allpdb0657	1KA9	H	F	HIS5_THET8	HIS6_THET8	90	6.82136	10	TRUE	10	10	10	10	10	10	10	10	0.988523	0.99948	0.0515798	0.809209	137-H_4-A;115-R_220-E;187-L_75-F;183-G_76-I;16-R_68-A;24-A_75-F;16-R_72-E;54-Q_120-H;23-E_72-E;115-R_192-A	137-H_4-A;115-R_220-E;187-L_75-F;183-G_76-I;16-R_68-A;24-A_75-F;16-R_72-E;54-Q_120-H;23-E_72-E;115-R_192-A
allpdb0658	1KKM	I	A	PTHP_BACSU	HPRK_LACCA	39	1.80483	1	TRUE	3	1	3	1	2	1	0	0	0.769391	0.79965	0.000310945	0.870336	32-D_156-D;18-P_282-M;68-A_265-V	32-D_156-D;18-P_282-M;68-A_265-V
allpdb0659	1KMI	Y	Z	CHEY_ECOLI	CHEZ_ECOLI	58	1.29634	1	TRUE	2	0	1	0	0	0	0	0	0.630246	0.824011	0.00031506	0.84247	3-D_164-L;4-K_69-A	3-D_164-L
allpdb0662	1L0O	C	B	O32728_GEOSE	SP2AB_GEOSE	39	0.922222	0	FALSE	1	0	0	0	1	0	0	0	0.604448	0.694696	0	0.901829	150-V_87-P
allpdb0664	1LDJ	A	B	CUL1_HUMAN	RBX1_HUMAN	182	0.242012	0	FALSE	0	0	0	0	0	0	0	0	0.423558	0.490459	0.976	0
allpdb0668	1LRW	A	B	DHM1_PARDE	DHM2_PARDE	126	0.456472	1	TRUE	0	0	0	0	0	0	0	0	0.323595	0.341086	0	0.853363
allpdb0672	1MQS	A	B	SLY1_YEAST	SED5_YEAST	52	0.401251	0	TRUE	1	0	0	0	0	0	0	0	0.605962	0.621663	0.965665	0	380-I_301-I
allpdb0680	1NRJ	A	B	SRPR_YEAST	SRPB_YEAST	74	0.426185	0	TRUE	0	0	0	0	0	0	0	0	0.485969		0.972618	0
allpdb0686	1OFH	A	G	HSLU_HAEIN	HSLV_HAEIN	33	1.99493	4	TRUE	8	4	8	4	10	4	4	4	0.95682	0.976466	0.0185126	0.857678	390-N_69-Q;443-I_73-L;313-V_63-R;313-V_67-M;155-T_51-T;26-A_60-L;312-Q_120-Q;370-T_27-V	390-N_69-Q;443-I_73-L;313-V_63-R;313-V_67-M;26-A_60-L;312-Q_120-Q;370-T_27-V;388-T_39-Y
allpdb0689	1OR7	F	B	RSEA_ECOLI	RPOE_ECOLI	184	2.21136	8	TRUE	6	6	4	4	3	3	3	3	0.936166	0.945102	0.000577367	0.82246	35-S_182-D;43-M_135-I;60-M_23-N;58-R_47-P;34-E_27-V;66-E_19-Q	35-S_182-D;43-M_135-I;60-M_23-N;34-E_27-V
allpdb0690	1ORY	B	A	FLAA_AQUAE	O67806_AQUAE	125	3.28238	9	FALSE	3	3	4	4	5	5	2	2	0.901011	0.816141	0	0.866299	508-A_69-F;69-Q_60-Y;513-V_21-Q	508-A_69-F;69-Q_60-Y;513-V_21-Q;493-Q_81-N
allpdb0692	1OW3	B	A	RHOA_HUMAN	RHG01_HUMAN	74	0.276418	0	FALSE	0	0	0	0	0	0	1	0	0.380909	0.393153	0.96146	0
allpdb0696	1PG5	A	B	PYRB_SULAC	PYRI_SULAC	43	1.48009	5	TRUE	8	4	7	3	5	2	3	1	0.958414	0.982176	0.000585995	0.675066	84-L_119-I;159-K_146-E;149-G_89-I;297-Y_46-I;113-E_129-T;104-Y_122-N;109-R_146-E;89-R_27-G	84-L_119-I;159-K_146-E;149-G_89-I;297-Y_46-I;113-E_129-T;104-Y_122-N;89-R_27-G
allpdb0702	1QS0	A	B	ODBA_PSEPU	ODBB_PSEPU	137	1.98306	10	TRUE	10	10	10	10	10	10	10	10	0.988244	0.999344	0.127891	0.740039	403-R_295-H;395-K_167-D;220-D_63-S;197-A_72-M;393-V_313-P;252-I_52-K;200-I_77-L;201-K_77-L;404-Q_311-D;178-F_74-A	403-R_295-H;395-K_167-D;220-D_63-S;197-A_72-M;393-V_313-P;252-I_52-K;200-I_77-L;201-K_77-L;404-Q_311-D;178-F_74-A
allpdb0707	1R6O	B	D	CLPA_ECOLI	CLPS_ECOLI	74	0.807784	4	TRUE	5	3	5	3	7	3	1	1	0.894446	0.937232	0.000299312	0.86965	61-F_77-T;94-H_37-Y;136-N_93-R;65-T_77-T;117-E_28-Y	61-F_77-T;94-H_37-Y;136-N_93-R;65-T_77-T;117-E_28-Y
allpdb0710	1RP3	F	E	O66683_AQUAE	O67268_AQUAE	119	5.68658	9	FALSE	10	9	10	9	10	9	10	9	0.989112	0.999496	0.000185529	0.862894	76-D_183-S;81-K_175-T;79-V_194-Q;55-D_208-K;63-L_201-L;57-E_208-K;68-E_211-E;77-E_179-K;76-D_182-V;72-Y_194-Q	76-D_183-S;81-K_175-T;79-V_194-Q;55-D_208-K;63-L_201-L;57-E_208-K;68-E_211-E;77-E_179-K;76-D_182-V;72-Y_194-Q
allpdb0711	1RZR	C	T	CCPA_BACME	PTHP_BACME	45	1.97554	0	TRUE	0	0	0	0	0	0	0	0	0.323511	0.355282	0	0.872743
allpdb0712	1S64	F	E	PGTB1_RAT	FNTA_RAT	197	0.661102	1	TRUE	4	1	4	1	2	0	1	0	0.73593	0.815607	0.97548	0	330-S_283-I;290-N_353-K;64-L_86-P;69-K_108-Q	330-S_283-I;290-N_353-K;64-L_86-P;69-K_108-Q
allpdb0714	1S6V	B	C	CYC1_YEAST	CCPR_YEAST	25	3.7126	1	TRUE	0	0	0	0	0	0	0	0	0.155892	0.322472	0.183059	0.736
allpdb0716	1SBW	A	I	TRY1_BOVIN	IBB_VIGRR	62	0.540876	0	TRUE	0	0	0	0	0	0	0	0	0.309891	0.339605	0.941704	0.0313901
allpdb0717	1SKR	B	A	THIO_ECOLI	DPOL_BPT7	78	7.07381	0	TRUE	4	0	0	0	1	0	0	0	0.562242	0.839341	0.0692137	0.827266	77-P_475-D;77-P_429-R;77-P_522-K;70-K_252-E
allpdb0718	1SQ2	L	N	LYSC_CHICK	Q8AXI4_GINCI	58	0.513839	0	FALSE	0	0	0	0	0	0	0	0	0.231298	0.275377	0.928058	0
allpdb0719	1T0F	A	C	TNSA_ECOLX	TNSC_ECOLX	91	0.213325	1	TRUE	0	0	0	0	0	0	0	0	0.400139		0	0.896024
allpdb0725	1TH8	B	A	SP2AA_GEOSE	SP2AB_GEOSE	57	2.72697	3	TRUE	3	2	1	1	1	1	1	1	0.850577	0.824861	0.00071582	0.952756	25-H_13-S;24-H_13-S;25-H_114-E	25-H_13-S
allpdb0727	1TMQ	A	B	AMY_TENMO	IAAT_ELECO	85	2.05087	0	TRUE	0	0	0	0	0	0	0	0	0.257233	0.366448	0.233935	0.667148
allpdb0731	1U2G	B	C	PNTAA_RHORT	PNTB_RHORT	44	1.59722	1	FALSE	4	1	2	0	1	0	1	0	0.722263	0.862077	0.0912931	0.785262	68-A_15-V;91-K_260-K;214-L_352-M;359-E_374-E	68-A_15-V;91-K_260-K
allpdb0732	1UB4	A	C	MAZF_ECOLI	MAZE_ECOLI	84	4.78889	7	TRUE	4	4	3	3	1	1	0	0	0.715989	0.842133	0	0.885224	43-T_62-I;104-A_53-F;43-T_67-L;38-M_56-A	43-T_62-I;104-A_53-F;43-T_67-L
allpdb0736	1UW4	D	C	RENT2_HUMAN	REN3B_HUMAN	70	0.281267	2	TRUE	1	1	0	0	1	1	1	1			0.972973	0	850-L_135-P
allpdb0742	1WUI	L	S	PHNL_DESVM	PHNS_DESVM	288	0.392908	6	TRUE	4	4	3	3	3	3	3	3	0.795196	0.871657	0	0.849151	537-L_102-A;534-V_105-A;363-D_138-K;531-K_104-D	537-L_102-A;534-V_105-A;531-K_104-D
allpdb0746	1X3Z	B	A	RAD23_YEAST	PNG1_YEAST	59	0.792784	0	TRUE	0	0	0	0	0	0	0	0	0.420346		0.975845	0
allpdb0748	1XKP	C	A	YSCB_YERPE	YOPN_YERPE	101	0.422775	0	FALSE	0	0	0	0	0	0	0	0	0.325979	0.388435	0.00193424	0.744681
allpdb0752	1Y56	B	A	O59089_PYRHO	O59088_PYRHO	116	1.77419	0	FALSE	0	0	0	0	0	0	0	0	0.0593427	0.117894	0	0.885471
allpdb0753	1Y8X	A	B	UBC12_HUMAN	UBA3_HUMAN	58	0.395318	1	FALSE	2	0	2	0	1	0	1	0	0.701202	0.76495	0.979592	0	104-I_86-K;72-K_147-K	104-I_86-K;72-K_147-K
allpdb0754	1Y96	A	B	GEMI6_HUMAN	GEMI7_HUMAN	94	0.427801	2	TRUE	0	0	0	0	0	0	0	0	0.542839	0.607942	0.943182	0
allpdb0759	1YKH	A	B	MED7_YEAST	MED21_YEAST	126	1.23457	9	TRUE	9	8	9	8	10	9	2	2	0.950102	0.972014	0.973173	0	193-E_114-K;155-L_16-T;200-H_114-K;162-L_94-I;179-E_93-K;168-H_90-Q;189-I_104-V;186-R_100-K;120-R_78-D	193-E_114-K;155-L_16-T;200-H_114-K;162-L_94-I;179-E_93-K;168-H_90-Q;189-I_104-V;186-R_100-K;120-R_78-D
allpdb0766	1ZAV	A	V	RL10_THEMA	RL7_THEMA	42	12.9906	10	FALSE	10	10	10	10	10	10	10	10	0.988042	0.999374	0.0655693	0.838586	145-V_25-L;148-V_25-L;141-Y_29-F;152-I_18-L;173-I_29-F;155-L_18-L;166-L_18-L;156-V_25-L;144-L_22-V;144-L_18-L	145-V_25-L;148-V_25-L;141-Y_29-F;152-I_18-L;173-I_29-F;155-L_18-L;166-L_18-L;156-V_25-L;144-L_22-V;144-L_18-L
allpdb0768	1ZLH	A	B	CBPA1_BOVIN	TCI1_RHIBU	80	0.599372	0	FALSE	0	0	0	0	0	0	0	0	0.274913	0.29146	0.97065	0.00209644
allpdb0770	1ZQ1	A	C	GATD_PYRAB	GATE_PYRAB	167	0.323934	2	TRUE	1	1	0	0	2	0	2	0	0.531194	0.700818	0	0.0903141	216-A_51-R
allpdb0777	2A6Q	C	F	YEFM_ECOLI	YOEB_ECOLI	111	7.44121	10	TRUE	10	10	10	10	10	10	7	7	0.988356	0.999167	0	0.89887	66-D_8-E;70-S_7-E;70-S_6-S;67-S_6-S;78-E_2-K;57-S_82-Y;71-L_6-S;70-S_8-E;63-R_12-D;76-G_6-S	66-D_8-E;70-S_7-E;70-S_6-S;67-S_6-S;78-E_2-K;57-S_82-Y;71-L_6-S;70-S_8-E;63-R_12-D;76-G_6-S
allpdb0782	2AVU	B	E	FLHD_ECOLI	FLHC_ECOLI	79	0.402405	0	TRUE	0	0	0	0	0	0	0	0	0.372286	0.540548	0.00152091	0.780989
allpdb0784	2B1X	A	B	Q9X3R9_9NOCA	Q7BSK6_9NOCA	133	3.16004	1	TRUE	0	0	0	0	0	0	0	0	0.064487	0.124126	0.0336723	0.855593
allpdb0789	2BH1	X	A	GSPE_VIBCH	GSPL_VIBCH	63	1.77488	2	FALSE	1	1	1	1	1	1	1	1	0.819843	0.736892	0.000263852	0.865699	55-K_175-D	55-K_175-D
allpdb0790	2BKR	B	A	NEDD8_HUMAN	SENP8_HUMAN	113	0.637857	0	TRUE	0	0	0	0	0	0	0	0	0.368738	0.38928	0.978221	0
allpdb0803	2CZV	A	C	RNP3_PYRHO	RNP2_PYRHO	62	2.65627	7	TRUE	8	6	9	6	8	6	0	0	0.960356	0.98639	0.638191	0.000628141	134-L_86-L;186-V_78-E;183-S_85-M;146-L_52-A;22-L_96-I;142-R_48-E;156-V_14-D;180-D_60-K	134-L_86-L;186-V_78-E;183-S_85-M;146-L_52-A;22-L_96-I;142-R_48-E;156-V_14-D;180-D_60-K;114-H_103-S
allpdb0806	2DZO	D	C	PRS6B_YEAST	PSD10_YEAST	72	0.522881	0	TRUE	0	0	0	0	0	0	1	0	0.394103	0.381107	0.954211	0.00245298
allpdb0809	2EQ7	C	B	Q5SLK5_THET8	Q5SLK6_THET8	31	2.22279	6	TRUE	6	6	5	5	5	5	4	4	0.967084		0.131655	0.776111	108-R_327-G;105-A_423-S;132-E_396-R;139-E_393-K;112-E_328-F;108-R_328-F	108-R_327-G;105-A_423-S;132-E_396-R;139-E_393-K;112-E_328-F
allpdb0811	2ES4	B	E	LIP_BURGL	LIFO_BURGL	179	0.651303	7	FALSE	4	4	3	3	3	3	3	3	0.916257	0.805769	0	0.862377	109-K_296-D;317-S_117-G;317-S_118-E;109-K_295-D	109-K_296-D;317-S_117-G;317-S_118-E
allpdb0817	2F91	A	B	Q52V24_ASTLP	SGP1_SCHGR	107	0.668212	0	TRUE	0	0	0	0	0	0	0	0	0.199775	0.262804	0.896296	0.0481481
allpdb0818	2F9I	B	A	ACCD_STAAC	ACCA_STAA3	166	4.13619	10	TRUE	10	10	10	10	10	10	10	10	0.989002	0.999579	0.0172048	0.86941	175-I_254-L;150-D_307-R;210-S_171-S;191-S_145-K;174-I_256-I;189-R_303-F;192-D_183-S;189-R_300-N;188-K_179-I;175-I_256-I	175-I_254-L;150-D_307-R;210-S_171-S;191-S_145-K;174-I_256-I;189-R_303-F;192-D_183-S;189-R_300-N;188-K_179-I;175-I_256-I
allpdb0819	2F9Z	C	A	CHED_THEMA	CHEC_THEMA	54	3.31183	2	TRUE	2	1	3	2	1	0	0	0	0.713934	0.801079	0	0.806694	116-G_4-S;146-V_59-I	7-I_50-I;116-G_4-S;146-V_59-I
allpdb0821	2FH5	A	B	SRPRA_HUMAN	SRPRB_MOUSE	52	0.512398	2	TRUE	1	1	1	1	1	1	1	1	0.669612		0.88391	0.0804481	11-G_97-S	11-G_97-S
allpdb0825	2FU5	D	A	RAB8A_MOUSE	MSS4_HUMAN	80	0.573611	1	TRUE	0	0	0	0	0	0	0	0	0.404284	0.514053	0.97065	0
allpdb0827	2G48	D	B	IAPP_HUMAN	IDE_HUMAN	79	0.229541	0	TRUE	0	0	0	0	0	0	0	0	0.291892		0.165125	0.619551
allpdb0837	2HQS	C	B	PAL_ECOLI	TOLB_ECOLI	95	3.39983	9	FALSE	9	8	10	9	10	9	3	3	0.980442	0.989576	0.000557491	0.874425	114-T_335-Q;123-E_263-S;119-I_203-M;119-I_247-G;144-S_243-P;78-Y_288-S;115-P_423-F;119-I_245-H;123-E_266-G	114-T_335-Q;123-E_263-S;119-I_203-M;119-I_247-G;144-S_243-P;78-Y_288-S;115-P_423-F;119-I_245-H;114-T_349-V;123-E_266-G
allpdb0839	2HTM	G	C	THIS_THET2	THIG_THET8	92	6.20096	10	TRUE	10	10	10	10	10	10	4	4	0.981619	0.996138	0.0158519	0.869388	33-L_81-R;37-E_84-R;36-E_77-E;40-L_88-L;60-L_90-T;38-A_85-L;58-V_85-L;31-A_88-L;61-M_43-S;60-L_92-E	33-L_81-R;37-E_84-R;36-E_77-E;40-L_88-L;60-L_90-T;38-A_85-L;58-V_85-L;31-A_88-L;61-M_43-S;60-L_92-E
allpdb0840	2HVY	D	C	RL7A_PYRFU	NOP10_PYRFU	33	7.94527	0	TRUE	0	0	0	0	0	0	0	0	0.169013	0.24083	0.307722	0.377107
allpdb0841	2HZM	A	B	MED20_YEAST	MED18_YEAST	135	0.355756	1	TRUE	0	0	0	0	0	0	0	0	0.437411	0.451407	0.968847	0
allpdb0847	2J7A	B	C	Q72EF3_DESVH	Q72EF4_DESVH	107	0.794667	0	TRUE	0	0	0	0	0	0	0	0	0.471149	0.581194	0	0.823068
allpdb0850	2NQ2	C	A	Y1470_HAEIN	Y1471_HAEIN	83	7.80217	3	FALSE	2	2	2	2	2	2	0	0	0.536589	0.427721	0.000220921	0.848227	49-D_226-K;92-S_220-L	49-D_226-K;92-S_220-L
allpdb0852	2NS1	B	A	GLNK_ECOLI	AMTB_ECOLI	28	2.20932	0	TRUE	0	0	0	0	0	0	0	0	0.421674	0.559655	0.046481	0.82446
allpdb0854	2NV2	L	K	PDXT_BACSU	PDXS_BACSU	119	2.04046	7	TRUE	10	7	10	7	10	7	10	7	0.988507	0.998801	0.127846	0.701204	111-R_71-M;114-D_97-G;117-E_6-T;13-V_40-V;15-E_208-V;58-T_253-E;15-E_231-G;29-V_259-T;32-R_260-D;59-Y_253-E	111-R_71-M;114-D_97-G;117-E_6-T;13-V_40-V;15-E_208-V;58-T_253-E;15-E_231-G;29-V_259-T;32-R_260-D;59-Y_253-E
allpdb0857	2O8G	A	I	PP1G_RAT	IPP2_MOUSE	143	0.25594	0	TRUE	0	0	0	0	0	0	1	0	0.273266	0.293891	0.975751	0
allpdb0858	2O8V	B	A	THIO_ECOLI	CYSH_ECOLI	59	7.45517	0	TRUE	0	0	0	0	0	0	0	0	0.219607	0.384484	0.0758154	0.8107
allpdb0866	2OXG	Z	Y	Q9LCU8_PARDE	Q9LCU9_PARDE	95	3.22797	7	TRUE	10	7	10	7	10	7	1	1	0.967396	0.988921	0	0.913775	69-A_87-V;59-V_95-A;65-A_91-N;93-Y_49-L;62-V_101-A;71-S_62-T;96-D_106-R;66-I_90-F;63-D_91-N;10-K_109-Q	69-A_87-V;59-V_95-A;65-A_91-N;93-Y_49-L;62-V_101-A;71-S_62-T;96-D_106-R;66-I_90-F;63-D_91-N;10-K_109-Q
allpdb0868	2OZB	D	E	NH2L1_HUMAN	PRP31_HUMAN	34	0.479276	0	TRUE	0	0	0	0	0	0	0	0	0.551628	0.691733	0.969863	0
allpdb0881	2Q0O	A	C	TRAR_SINFN	TRAM_SINFN	104	0.203364	0	TRUE	0	0	0	0	0	0	0	0	0.336236	0.374444	0	0.893617
allpdb0882	2Q1Z	A	B	RPOE_RHOS4	CHRR_RHOS4	220	2.59284	7	TRUE	7	6	5	4	3	3	2	2	0.922423	0.956007	0	0.87715	31-Q_66-L;23-E_74-D;39-G_56-T;64-Q_76-Q;60-A_73-L;42-M_59-V;27-A_66-L	31-Q_66-L;23-E_74-D;39-G_56-T;64-Q_76-Q;27-A_66-L
allpdb0884	2QCS	B	A	KAP0_BOVIN	KAPCA_MOUSE	142	0.28494	0	TRUE	0	0	0	0	0	0	3	0	0.377086	0.34103	0.976623	0
allpdb0890	2QLV	F	E	AAKG_YEAST	SIP2_YEAST	101	0.459809	0	FALSE	0	0	0	0	0	0	0	0	0.543353	0.514853	0.969925	0
allpdb0891	2QSF	X	A	RAD23_YEAST	RAD4_YEAST	115	0.424447	1	FALSE	1	1	1	1	1	1	1	1	0.66748		0.977273	0	298-P_405-V	298-P_405-V
allpdb0893	2R17	C	A	VPS35_HUMAN	VPS29_HUMAN	90	0.260906	0	FALSE	0	0	0	0	0	0	0	0	0.439691		0.976253	0
allpdb0897	2RHS	C	D	SYFA_STAHJ	SYFB_STAHJ	277	4.55031	9	TRUE	10	9	10	9	10	9	10	9	0.98922	0.99959	0.0637004	0.800398	228-D_484-S;228-D_484-S;234-E_483-S;234-E_483-S;117-E_508-E;117-E_508-E;293-H_464-I;293-H_464-I;82-K_677-A;82-K_677-A	228-D_484-S;228-D_484-S;234-E_483-S;234-E_483-S;117-E_508-E;117-E_508-E;293-H_464-I;293-H_464-I;82-K_677-A;82-K_677-A
allpdb0899	2V3B	B	A	RUBR2_PSEAE	RURE_PSEAE	38	3.79854	0	FALSE	0	0	0	0	0	0	0	0	0.310233	0.460263	0.106269	0.738507
allpdb0911	2W19	B	D	AROG_MYCTU	CHMU_MYCTU	54	1.20911	0	TRUE	0	0	0	0	1	0	0	0	0.527913	0.490159	0.0184711	0.888808
allpdb0919	2WIU	D	C	HIPB_ECOLI	HIPA_ECOLI	50	3.12121	2	TRUE	0	0	0	0	0	0	0	0	0.372662	0.663703	0	0.875151
allpdb0926	2X19	A	B	GSP1_YEAST	IPO13_HUMAN	86	0.207932	0	TRUE	0	0	0	0	0	0	2	0	0.342429	0.316365	0.983051	0
allpdb0931	2XKO	B	C	NTCA_SYNE7	Q7X386_SYNE7	47	5.85388	0	TRUE	0	0	0	0	0	0	0	0	0.089875	0.163978	0.00203016	0.901682
allpdb0941	2Y9M	A	B	UBCX_YEAST	PEX22_YEAST	57	0.203762	2	TRUE	0	0	0	0	0	0	0	0	0.357529	0.36272	0.946237	0
allpdb0952	2ZME	D	B	VPS25_HUMAN	VPS36_HUMAN	48	0.911881	1	TRUE	0	0	0	0	0	0	0	0	0.573993	0.574797	0.972795	0
allpdb0953	2ZON	A	G	O68601_ALCXX	D0VWQ8_ALCXX	42	0.262895	0	FALSE	0	0	0	0	0	0	0	0	0.377443	0.429361	0.00680272	0.884354
allpdb0956	3A1P	B	A	RS19_THET8	RIMM_THET8	123	14.9607	6	TRUE	5	4	4	3	8	6	2	2	0.973362	0.940384	0.0118868	0.888947	29-R_158-P;56-Q_135-E;27-E_158-P;65-N_11-A;30-L_157-I	29-R_158-P;56-Q_135-E;27-E_158-P;65-N_11-A
allpdb0957	3A2F	A	B	DPOL_PYRFU	PCNA_PYRFU	60	1.24109	0	TRUE	0	0	1	0	1	0	0	0	0.640559	0.487725	0.279524	0.414189		538-L_114-P
allpdb0959	3A5Z	C	D	EPMA_ECOLI	EFP_ECOLI	64	2.09959	2	TRUE	4	2	2	2	3	2	0	0	0.699181	0.873832	0.00100756	0.846599	105-G_29-F;106-R_28-E;36-L_8-D;105-G_31-K	105-G_29-F;106-R_28-E
allpdb0962	3ABQ	D	C	EUTC_ECOLI	EUTB_ECOLI	161	0.949263	8	FALSE	9	8	10	8	10	8	10	8	0.984336	0.996202	0.0011309	0.845349	86-R_136-Y;75-V_400-I;85-P_417-Q;96-L_45-V;103-K_370-D;89-T_98-E;65-D_183-F;97-A_42-Q;96-L_48-K	86-R_136-Y;75-V_400-I;85-P_417-Q;96-L_45-V;103-K_370-D;89-T_98-E;166-S_252-E;65-D_183-F;97-A_42-Q;96-L_48-K
allpdb0970	3AWU	A	B	Q83WS2_9ACTN	Q83WS1_9ACTN	91	0.255471	0	TRUE	0	0	0	0	0	0	0	0	0.323195	0.367905	0	0.941176
allpdb0972	3AYH	A	B	RPC9_SCHPO	RPC8_SCHPO	132	1.62794	3	TRUE	6	3	4	3	3	3	2	2	0.956814	0.954156	0.804802	0	19-H_75-I;100-E_151-R;2-K_8-S;84-K_50-D;53-L_28-E;115-E_21-P	19-H_75-I;100-E_151-R;2-K_8-S;115-E_21-P
allpdb0977	3BH7	A	B	ARL3_MOUSE	XRP2_HUMAN	79	0.271458	0	TRUE	0	0	0	0	0	0	0	0	0.452181	0.49748	0.970968	0
allpdb0986	3C0T	A	B	MED18_SCHPO	MED8_SCHPO	61	1.27046	0	TRUE	1	0	1	0	1	0	0	0	0.666815	0.549986	0.971163	0	116-M_71-L	116-M_71-L
allpdb0991	3CPT	B	A	LTOR2_MOUSE	LTOR3_HUMAN	84	2.40398	2	TRUE	0	0	0	0	0	0	0	0	0.123367	0.175189	0.242697	0.660674
allpdb0992	3CQC	B	A	NU133_HUMAN	NU107_HUMAN	75	0.22	0	TRUE	0	0	0	0	0	0	0	0	0.467023	0.389247	0.970131	0
allpdb0993	3CR3	B	D	DHAL_LACLA	DHAM_LACLA	36	2.90772	4	TRUE	7	4	5	3	2	2	1	1	0.85265	0.938663	0.000296209	0.839455	114-R_75-D;114-R_79-E;116-K_75-D;143-D_114-E;139-S_110-E;69-M_80-M;13-K_84-E	114-R_75-D;114-R_79-E;116-K_75-D;143-D_114-E;13-K_84-E
allpdb0996	3D31	A	C	Q8TTZ3_METAC	Q8TTZ4_METAC	56	5.83022	2	TRUE	1	1	1	1	1	1	1	1	0.0950976	0.131809	0.000618659	0.841376	95-F_174-A	95-F_174-A
allpdb0998	3D6N	B	A	PYRB_AQUAE	PYRC_AQUAE	55	5.79843	4	TRUE	10	4	10	4	10	4	4	2	0.975588	0.991285	0.0633556	0.807896	181-K_172-Q;100-F_318-E;100-F_319-F;234-F_172-Q;181-K_171-S;233-Q_140-Y;232-K_144-E;233-Q_173-L;8-L_199-L;80-F_315-E	181-K_172-Q;100-F_318-E;100-F_319-F;234-F_172-Q;181-K_171-S;233-Q_140-Y;232-K_144-E;233-Q_173-L;8-L_199-L;80-F_315-E
allpdb1003	3DAW	A	B	ACTS_RABIT	TWF1_MOUSE	75	0.299572	0	FALSE	0	0	0	0	0	0	10	0	0.417101	0.37015	0.98	0
allpdb1004	3DBO	B	A	VAPC5_MYCTU	VAPB5_MYCTU	126	4.30894	0	TRUE	0	0	0	0	0	0	0	0	0.124929		0	0.885039
allpdb1007	3DGP	A	B	TFB2_YEAST	TFB5_YEAST	66	0.573879	4	TRUE	2	1	1	1	1	1	1	1	0.669086	0.813273	0.976818	0	483-W_35-L;259-V_32-L	483-W_35-L
allpdb1008	3DOE	A	B	ARL2_HUMAN	AR2BP_HUMAN	65	0.272615	0	TRUE	0	0	0	0	0	0	0	0	0.443785	0.503123	0.975104	0
allpdb1009	3DWG	A	C	CYSM_MYCTU	CYSO_MYCTU	84	0.758065	0	TRUE	1	0	0	0	0	0	0	0	0.52317	0.525816	0.0127226	0.871501	155-P_77-A
allpdb1021	3F3F	B	D	SEH1_YEAST	NUP85_YEAST	218	0.394781	0	TRUE	0	0	0	0	0	0	0	0	0.525262	0.531839	0.9777	0
allpdb1025	3FBI	B	A	MED31_YEAST	MED7_YEAST	84	1.19894	1	TRUE	1	1	1	1	1	1	0	0	0.724375	0.774973	0.972328	0	56-N_25-Q	56-N_25-Q
allpdb1029	3G5O	D	C	RELF_MYCTU	RELG_MYCTU	104	2.7645	3	FALSE	0	0	0	0	0	0	0	0	0.242853	0.34973	0	0.907937
allpdb1040	3HI2	B	A	MQSR_ECOLI	MQSA_ECOLI	66	3.04018	2	TRUE	0	0	0	0	0	0	0	0	0.267466	0.379246	0	0.882405
allpdb1042	3HPW	B	C	CCDB_ECOLI	CCDA_ECOLI	64	2.93294	8	TRUE	6	6	6	6	2	2	0	0	0.850606	0.928989	0	0.842679	70-S_64-S;67-D_55-V;27-T_45-K;29-G_56-A;75-V_67-D;24-I_45-K	70-S_64-S;67-D_55-V;27-T_45-K;29-G_56-A;75-V_67-D;24-I_45-K
allpdb1046	3HUG	I	J	SIGL_MYCTU	RSLA_MYCTU	80	1.58294	1	TRUE	0	0	0	0	0	0	0	0	0.407547		0	0.927505
allpdb1047	3HZH	A	B	O51615_BORBU	O51614_BORBU	58	3.78962	0	TRUE	0	0	0	0	0	0	0	0	0.226639	0.31474	0	0.845312
allpdb1052	3IHQ	B	A	RPOA_BACSU	SPX_BACSU	54	1.55252	0	TRUE	0	0	0	0	0	0	0	0			0.0570523	0.808467
allpdb1058	3K1I	B	C	O25448_HELPY	O25709_HELPY	56	0.440794	0	TRUE	0	0	0	0	1	0	1	0	0.44408	0.411816	0.00194932	0.916179
allpdb1062	3K8P	D	C	SEC39_YEAST	Q6CUS2_KLULA	59	0.294198	0	TRUE	0	0	0	0	0	0	0	0	0.407469		0.972662	0
allpdb1069	3KSE	D	A	CYTA_HUMAN	CATL1_HUMAN	79	0.270504	1	FALSE	0	0	0	0	0	0	0	0	0.358917	0.4243	0.979695	0
allpdb1072	3KXE	C	A	PARD1_CAUCR	PARE1_CAUCR	97	5.28876	8	TRUE	4	4	4	4	3	3	2	2	0.910024	0.860905	0.000615764	0.873153	57-E_9-R;75-E_11-K;75-E_15-D;73-I_35-R	57-E_9-R;75-E_11-K;75-E_15-D;73-I_35-R
allpdb1077	3L9K	D	X	Q7KMS3_DROME	DYIN_DROME	86	0.212048	0	TRUE	0	0	0	0	0	0	0	0	0.421571	0.407958	0.963441	0
allpdb1078	3LCB	C	B	IDH_ECOLI	ACEK_ECO57	78	0.228673	0	FALSE	0	0	0	0	0	0	1	0	0.355077	0.398403	0.00126636	0.811313
allpdb1080	3LPE	A	B	SPT5_METJA	SPT4_METJA	66	2.64438	3	FALSE	3	2	5	2	5	2	0	0	0.93548	0.928495	0.587424	0.00165472	23-A_34-I;71-I_36-P;31-Y_38-K	23-A_34-I;71-I_36-P;119-V_30-L;121-L_20-H;31-Y_38-K
allpdb1083	3LVK	A	B	ISCS_ECO57	TUSA_ECO57	45	4.62797	0	FALSE	0	0	0	0	0	0	0	0	0.301129	0.542788	0.00433066	0.857216
allpdb1086	3M4W	E	A	RSEA_ECOLI	RSEB_ECOLI	141	1.89938	4	TRUE	1	0	2	1	0	0	0	0	0.646666	0.705906	0.000650195	0.824447	147-P_26-A	173-I_286-T;147-P_26-A
allpdb1087	3M91	A	B	ARC_MYCTU	PUP_MYCTU	32	0.398104	2	TRUE	0	0	0	0	0	0	0	0	0.327509		0	0.932862
allpdb1097	3MML	A	B	A0QPL0_MYCS2	A0QPL1_MYCS2	107	5.44493	9	TRUE	10	9	10	9	10	9	10	9	0.98847	0.999378	0.00182177	0.85942	266-E_11-D;242-N_149-E;231-G_50-L;26-H_32-R;255-T_125-F;23-G_41-D;266-E_12-Q;228-P_47-R;230-E_45-A;229-S_125-F	266-E_11-D;242-N_149-E;231-G_50-L;26-H_32-R;255-T_125-F;23-G_41-D;266-E_12-Q;228-P_47-R;230-E_45-A;229-S_125-F
allpdb1104	3N3A	B	C	RIR4_ECOLI	NRDI_ECOLI	74	0.803175	4	TRUE	1	0	0	0	0	0	0	0	0.557285	0.806249	0.000455581	0.826879	209-K_64-R
allpdb1110	3NFG	C	D	Q6FNZ9_CANGA	Q6FQI3_CANGA	122	0.624374	6	TRUE	3	3	3	3	4	4	3	3	0.85727	0.892488	0.971976	0	78-K_51-E;77-D_50-K;77-D_49-N	78-K_51-E;77-D_50-K;77-D_49-N
allpdb1112	3NY7	B	A	ACP_ECOLI	DAUA_ECOLI	26	6.03282	0	TRUE	0	0	0	0	0	0	0	0	0.134446		0.0978322	0.803771
allpdb1123	3P71	C	T	PP2AA_HUMAN	LCMT1_HUMAN	108	0.481414	0	TRUE	0	0	0	0	0	0	1	0	0.542344	0.517302	0.969112	0
allpdb1127	3PIN	A	B	TRX2_YEAST	MSRA_YEAST	41	18.388	0	FALSE	1	0	0	0	0	0	0	0	0.194078	0.356449	0.0671247	0.812841	13-S_52-E
allpdb1128	3PNL	A	B	DHAK_ECOLI	DHAL_ECOLI	86	3.72792	9	TRUE	9	8	9	8	9	8	3	3	0.935708	0.97451	0.151235	0.722068	119-L_89-I;122-D_93-Q;122-D_89-I;84-D_74-S;114-E_120-R;118-E_90-R;107-T_181-Y;114-E_122-K;201-K_28-G	119-L_89-I;122-D_93-Q;122-D_89-I;84-D_74-S;114-E_120-R;118-E_90-R;107-T_181-Y;114-E_122-K;201-K_28-G
allpdb1135	3Q87	A	B	Q8SUP0_ENCCU	Q8SRR4_ENCCU	74	16.8938	1	FALSE	0	0	0	0	0	0	0	0	0.0738585	0.171704	0.163899	0.725125
allpdb1146	3R07	A	C	LPLAN_THEAC	LPLAC_THEAC	55	3.48202	3	TRUE	3	1	1	1	1	1	0	0	0.763228	0.874179	0.000251699	0.843192	180-P_14-N;66-G_56-M;237-S_58-R	180-P_14-N
allpdb1149	3R84	V	U	MED22_YEAST	MED11_YEAST	118	1.41063	3	FALSE	0	0	0	0	0	0	0	0	0.177085	0.219664	0.93086	0.0236088
allpdb1158	3SJA	A	D	GET3_YEAST	GET1_YEAST	31	0.532525	0	FALSE	0	0	0	0	0	0	0	0	0.520009	0.61051	0.969979	0
allpdb1160	3T12	A	C	Q5SJ82_THET8	Q5SJ83_THET8	40	1.50068	0	TRUE	0	0	0	0	0	0	0	0	0.256913	0.399515	0.106764	0.779136
allpdb1168	3TND	A	B	VAPC_SHIFL	VAPB_SHIFL	104	2.178	1	FALSE	0	0	0	0	0	0	0	0	0.373426	0.557228	0.00107643	0.872982
allpdb1170	3TUF	B	A	SP2Q_BACSU	SP3AH_BACSU	52	2.21393	2	FALSE	0	0	0	0	0	0	0	0	0.391604	0.428097	0	0.909695
allpdb1195	3VLB	D	C	XGEA_ASPAC	Q05929_DAUCA	73	0.405636	0	TRUE	0	0	0	0	0	0	1	0	0.328237	0.339698	0.975477	0.0027248
allpdb1196	3VMF	A	B	EF1A_AERPE	RF1_AERPE	91	1.60379	0	FALSE	0	0	0	0	0	0	0	0	0.192174	0.280551	0.299454	0.478854
allpdb1204	3WDG	A	B	UNG_STAAR	Q936H5_STAAU	75	2.54028	0	TRUE	0	0	0	0	0	0	0	0	0.178927	0.262065	0.235115	0.652491
allpdb1205	3WFD	C	B	NORC_PSEAE	NORB_PSEAE	231	0.542034	2	TRUE	2	2	2	2	1	1	1	1	0.713806	0.787673	0	0.896928	33-E_201-Y;22-I_184-L	33-E_201-Y;22-I_184-L
allpdb1206	3WKR	A	C	SPSS_METJA	Y1481_METJA	45	0.298309	0	TRUE	0	0	0	0	0	0	0	0	0.400074		0	0.782143
allpdb1210	3WSO	B	A	SKP1_HUMAN	FBX44_HUMAN	110	0.275434	0	TRUE	0	0	0	0	0	0	0	0	0.331399	0.341747	0.965066	0
allpdb1211	3WWN	A	B	LYSZ_THET2	Q9ZND7_THETH	52	5.20578	0	TRUE	0	0	0	0	0	0	0	0	0.389379	0.640799	0.119179	0.678654
allpdb1215	3WXM	A	B	EF1A_AERPE	PELO_AERPE	92	0.576042	0	TRUE	0	0	0	0	0	0	1	0	0.424354	0.559168	0.623424	0.012605
allpdb1222	3ZS9	A	D	GET3_YEAST	GET2_YEAST	50	0.434648	1	TRUE	0	0	0	0	0	0	0	0	0.406324		0.970779	0
allpdb1226	4A8J	D	E	ELP4_YEAST	ELP5_YEAST	55	0.759618	0	TRUE	0	0	0	0	0	0	0	0	0.592858	0.566694	0.965324	0
allpdb1235	4BD9	B	A	PCPI_SABMA	CBPA4_HUMAN	80	0.20037	0	FALSE	0	0	0	0	0	0	0	0	0.251175	0.276695	0.929348	0.00543478
allpdb1236	4BJJ	A	B	SFC1_SCHPO	SFC7_SCHPO	190	0.930862	8	TRUE	7	5	7	6	4	3	3	3	0.924799	0.955936	0.976378	0	26-F_66-I;14-I_68-V;79-T_17-N;102-M_41-D;80-I_18-I;20-A_68-V;23-K_66-I	26-F_66-I;14-I_68-V;79-T_17-N;20-A_68-V;90-V_17-N;23-K_66-I;13-L_61-P
allpdb1243	4BX9	A	C	VP33A_HUMAN	VPS16_HUMAN	52	0.232684	2	TRUE	1	1	0	0	0	0	0	0	0.483233		0.978355	0	431-E_725-R
allpdb1258	4CLQ	B	A	BMS1_YEAST	RCL1_YEAST	141	0.293843	0	TRUE	1	0	0	0	0	0	2	0	0.578776	0.669941	0.977043	0	61-R_307-D
allpdb1261	4CPA	A	I	CBPA1_BOVIN	MCPI_SOLTU	47	0.240566	0	TRUE	0	0	0	0	0	0	0	0	0.355164	0.409393	0.952055	0.0136986
allpdb1262	4CRY	G	B	PAND_ECOLI	PANZ_ECOLI	34	2.06025	2	TRUE	0	0	0	0	0	0	0	0	0.315606	0.460261	0.000604595	0.797461
allpdb1273	4DGL	C	B	CSK21_HUMAN	CSK2B_HUMAN	40	0.304664	1	TRUE	1	0	1	0	1	0	3	0	0.608723	0.616698	0.970089	0	45-L_171-H	45-L_171-H
allpdb1275	4DHI	D	B	UBE2N_HUMAN	OTUBL_CAEEL	47	0.740852	0	TRUE	1	0	0	0	0	0	0	0	0.538304	0.64431	0.98531	0	53-K_46-T
allpdb1283	4E6K	D	H	Q9HY79_PSEAE	Q9HY80_PSEAE	26	5.0401	1	TRUE	1	1	1	1	1	1	0	0	0.618079	0.670406	0.00424757	0.859426	82-N_12-N	82-N_12-N
allpdb1284	4E6N	A	B	A3DJ38_CLOTH	A3DJ37_CLOTH	144	0.249388	4	FALSE	3	3	1	1	1	1	4	3	0.750076	0.778294	0	0.94717	663-A_26-P;672-F_55-D;690-C_156-F	663-A_26-P
allpdb1285	4EB5	A	C	ISCS2_ARCFU	ISCU2_ARCFU	62	8.86004	1	FALSE	1	1	1	1	1	1	0	0	0.540007	0.536301	0.0706166	0.798649	310-M_11-Q	310-M_11-Q
allpdb1292	4ETW	B	A	ACP_SHIF8	BIOH_SHIFL	30	18.9734	1	TRUE	0	0	0	0	0	0	0	0	0.0546999	0.116359	0.0807287	0.817065
allpdb1295	4F6U	A	B	CDK8_HUMAN	CCNC_HUMAN	91	0.26483	1	TRUE	0	0	0	0	0	0	2	0	0.476053	0.419676	0.976077	0
allpdb1300	4FOU	A	C	Q8PJX9_XANAC	Q8PND9_XANAC	55	0.282494	0	TRUE	0	0	0	0	0	0	1	0	0.473451	0.547893	0	0.871363
allpdb1302	4FXE	B	E	RELB_ECOLI	RELE_ECOLI	83	3.86994	1	TRUE	0	0	0	0	0	0	0	0	0.0600003	0.121154	0	0.823988
allpdb1322	4HNY	B	A	ARD1_YEAST	NAT1_YEAST	265	0.418467	3	TRUE	3	2	1	1	0	0	1	0	0.632524	0.75444	0.977251	0	14-I_568-F;156-Q_450-Q;159-R_416-T	14-I_568-F
allpdb1325	4HX3	H	G	Q9FDS0_STRCS	SNPA_STRCS	64	1.31094	0	TRUE	0	0	0	0	0	0	0	0	0.199941	0.284719	0.00609756	0.935976
allpdb1327	4I98	A	C	SCPA_STRZP	SCPB_STRZP	128	9.6357	10	FALSE	10	10	10	10	10	10	7	7	0.988582	0.99939	0.000153268	0.879531	117-Y_72-A;116-Y_66-V;110-H_154-Y;118-S_66-V;113-R_153-D;119-K_12-F;118-S_153-D;102-L_166-I;109-K_157-I;143-A_96-S	117-Y_72-A;116-Y_66-V;110-H_154-Y;118-S_66-V;113-R_153-D;119-K_12-F;118-S_153-D;102-L_166-I;109-K_157-I;143-A_96-S
allpdb1336	4IW3	K	J	EFTU1_PSEPK	Q88CM1_PSEPK	121	1.81224	1	TRUE	0	0	0	0	0	0	0	0	0.108672	0.171146	0.22565	0.673846
allpdb1342	4JOI	B	C	STN1_HUMAN	TEN1L_HUMAN	82	0.337255	1	TRUE	0	0	0	0	0	0	0	0	0.364729	0.420396	0.971326	0
allpdb1344	4JQU	A	B	UBC7_YEAST	CUE1_YEAST	62	0.83565	2	TRUE	2	1	0	0	0	0	0	0	0.553066		0.967419	0	139-D_184-A;51-D_191-K
allpdb1352	4KMO	A	B	G0SCM5_CHATD	G0S6M7_CHATD	122	0.297028	1	TRUE	2	1	1	1	1	1	1	1	0.657799		0.978957	0	593-L_650-L;465-T_678-K	593-L_650-L
allpdb1356	4KYT	A	B	AT2A1_RABIT	PPLA_CANLF	69	1.7403	0	FALSE	5	0	3	0	0	0	0	0	0.703604	0.872676	0.201603	0.683196	544-K_39-L;134-R_32-F;547-S_26-Q;30-K_45-I;458-E_23-Q	544-K_39-L;547-S_26-Q;30-K_45-I
allpdb1364	4LL1	B	A	THIO_HUMAN	TXNIP_HUMAN	42	0.63386	0	FALSE	0	0	0	0	0	0	0	0	0.454177	0.609178	0.960784	0
allpdb1367	4LRT	A	B	D1A3K8_THECD	D1A3K7_THECD	123	0.503509	4	TRUE	3	3	3	3	1	1	1	1	0.707991	0.804797	0	0.883281	127-C_164-A;63-S_187-K;308-R_245-D	127-C_164-A;63-S_187-K;308-R_245-D
allpdb1377	4MCT	A	B	HIGA_PROVU	HIGB_PROVU	58	11.8843	10	TRUE	10	10	10	10	10	10	6	6	0.985929	0.997968	0.000834492	0.889013	7-S_35-Q;63-T_45-E;69-R_39-T;15-R_32-D;73-N_38-D;73-N_39-T;66-F_36-A;12-M_36-A;11-E_28-D;16-D_32-D	7-S_35-Q;63-T_45-E;69-R_39-T;15-R_32-D;73-N_38-D;73-N_39-T;66-F_36-A;12-M_36-A;11-E_28-D;16-D_32-D
allpdb1378	4ME7	F	C	ENDAI_BACSU	ENDOA_BACSU	51	5.34677	0	TRUE	0	0	0	0	0	0	0	0	0.0986101	0.170817	0.00319872	0.872051
allpdb1386	4N6O	B	A	CYTM_HUMAN	LGMN_HUMAN	59	0.279888	0	FALSE	0	0	0	0	0	0	0	0	0.372714	0.388481	0.979675	0
allpdb1388	4NDN	B	F	METK2_HUMAN	MAT2B_HUMAN	63	5.17485	0	FALSE	0	0	0	0	0	0	0	0	0.140434	0.205022	0.0565006	0.846641
allpdb1390	4NQW	A	B	SIGK_MYCTU	RSKA_MYCTU	130	5.76899	10	TRUE	10	10	10	10	10	10	7	7	0.986906	0.998547	0.000650618	0.900672	31-D_71-R;27-A_71-R;38-Y_67-P;23-Q_79-K;27-A_75-L;60-L_74-I;55-T_70-L;60-L_77-A;56-Q_77-A;42-M_64-A	31-D_71-R;27-A_71-R;38-Y_67-P;23-Q_79-K;27-A_75-L;60-L_74-I;55-T_70-L;60-L_77-A;56-Q_77-A;42-M_64-A
allpdb1391	4NRH	A	D	Q9Z8L4_CHLPN	Q9Z6N8_CHLPN	68	0.395699	0	TRUE	0	0	0	0	0	0	0	0	0.195667	0.283632	0.0019305	0.777992
allpdb1394	4NWO	A	B	Q8EKM7_SHEON	Q5SJY4_THET8	29	2.09299	0	TRUE	2	0	2	0	1	0	0	0	0.641203	0.828715	0.000562114	0.919618	56-T_104-R;66-D_110-E	129-I_85-P;56-T_104-R
allpdb1395	4NWP	C	E	O58404_PYRHO	Q9I2D8_PSEAE	38	3.59382	0	FALSE	0	0	0	0	0	0	0	0	0.143049	0.200019	0.00516707	0.870823
allpdb1402	4P6I	D	A	CAS1_ECOLI	CAS2_ECOLI	78	6.62434	3	FALSE	2	2	2	2	1	1	0	0	0.624249	0.638234	0.000220653	0.825905	47-G_39-I;30-G_21-I	47-G_39-I;30-G_21-I
allpdb1403	4P78	D	A	A0A0H2W2P8_YERPE	Q0WBS6_YERPE	93	2.80353	1	TRUE	0	0	0	0	0	0	0	0	0.260934	0.401454	0.00140845	0.870423
allpdb1407	4PK7	B	A	RAD21_HUMAN	STAG2_HUMAN	299	0.235579	2	TRUE	1	1	0	0	0	0	1	1	0.51572		0.977805	0	346-D_339-K
allpdb1408	4PKF	A	C	O68395_THAAR	O68394_THAAR	84	0.530493	0	TRUE	2	0	1	0	0	0	0	0	0.578025	0.776767	0.0240137	0.862779	151-D_16-P;224-E_21-D	151-D_16-P
allpdb1410	4PW9	A	B	Q92M24_RHIME	Q92M25_RHIME	44	1.14246	0	FALSE	3	0	0	0	0	0	0	0	0.511938	0.707301	0.00515996	0.897833	222-R_62-V;328-Q_70-K;301-A_27-A
allpdb1412	4Q35	A	B	LPTD_SHIFL	LPTE_SHIFL	219	3.28184	10	TRUE	10	10	10	10	10	10	6	6	0.981226	0.998343	0.000134825	0.871242	506-Q_21-W;657-H_97-E;495-R_20-G;493-F_23-L;496-D_22-H;495-R_21-W;491-M_23-L;341-N_93-G;494-E_24-R;542-R_146-E	506-Q_21-W;657-H_97-E;495-R_20-G;493-F_23-L;496-D_22-H;495-R_21-W;491-M_23-L;341-N_93-G;494-E_24-R;542-R_146-E
allpdb1418	4QPJ	C	A	CTRA_BRUA2	CHPT_BRUA2	53	0.810588	0	TRUE	1	0	1	0	2	0	2	0	0.667701	0.661448	0	0.935561	14-Q_28-V	14-Q_28-V
allpdb1421	4QTT	C	D	TR112_YEAST	BUD23_YEAST	78	1.81935	0	FALSE	0	0	0	0	0	0	0	0	0.378922		0.596335	0.334555
allpdb1424	4R3U	A	C	I3VE77_9BURK	I3VE74_9BURK	80	1.70886	0	TRUE	8	0	9	0	6	0	4	0	0.977074	0.980219	0.0390332	0.825902	124-M_42-H;134-D_75-K;374-F_98-D;485-P_99-E;555-T_42-H;131-P_46-E;134-D_71-T;450-D_27-R	124-M_42-H;134-D_75-K;374-F_98-D;485-P_99-E;555-T_42-H;131-P_46-E;134-D_71-T;450-D_27-R;485-P_70-L
allpdb1438	4TXO	D	C	Q89VB6_BRADU	TLPA_BRADU	58	9.50729	2	FALSE	1	0	1	0	0	0	0	0	0.219667	0.287237	0.0169074	0.877873	114-A_188-Q	114-A_188-Q
allpdb1439	4TXV	B	A	H7C6E5_BRADU	TLPA_BRADU	77	4.48245	0	TRUE	1	0	0	0	0	0	0	0	0.348213		0.0154415	0.886037	254-S_149-K
allpdb1442	4U65	A	E	Q5ZXA3_LEGPH	Q3KK32_PSEPF	47	0.290533	1	FALSE	0	0	0	0	0	0	0	0			0	0.855319
allpdb1447	4UE8	A	B	IF4E_DROME	Q9XZ56_DROME	119	0.482222	5	FALSE	0	0	0	0	0	0	0	0	0.30601	0.343017	0.956268	0
allpdb1455	4UZZ	B	A	I7LT74_TETTS	Q23KH7_TETTS	126	0.200438	0	TRUE	0	0	0	0	0	0	0	0			0.964706	0
allpdb1457	4V4O	E	S	CH60_THET2	CH10_THET2	35	2.76117	6	TRUE	9	6	10	6	10	6	3	3	0.981269	0.993991	0.0653321	0.832345	232-L_29-G;268-T_32-V;306-K_36-T;236-E_27-T;240-Q_94-R;265-L_32-V;228-V_32-V;491-E_67-E;336-K_67-E	232-L_29-G;268-T_32-V;306-K_36-T;236-E_27-T;450-A_72-V;240-Q_94-R;265-L_32-V;228-V_32-V;491-E_67-E;336-K_67-E
allpdb1468	4WW7	A	B	BUD32_YEAST	CG121_YEAST	80	1.85707	2	FALSE	2	2	2	2	1	1	0	0	0.76795	0.825345	0.659121	0.00133156	96-A_62-I;84-Y_160-F	96-A_62-I;84-Y_160-F
allpdb1470	4WX8	E	B	GON7_YEAST	PCC1_YEAST	70	1.54746	3	TRUE	1	1	0	0	0	0	0	0	0.610466	0.683567	0.98768	0	67-L_20-E
allpdb1473	4X8K	A	B	SIGA_MYCTU	RBPA_MYCTU	55	1.27568	3	FALSE	5	3	8	3	4	2	2	1	0.931984	0.947025	0.000193087	0.892257	251-K_100-E;341-Y_73-K;284-I_104-L;237-K_95-E;248-E_104-L	251-K_100-E;341-Y_73-K;284-I_104-L;237-K_95-E;248-E_104-L;220-E_40-F;261-Q_92-E;261-Q_95-E
allpdb1475	4XD9	A	B	C8VMF9_EMENI	Q5B6T5_EMENI	199	0.913934	10	FALSE	10	10	10	10	10	10	6	6	0.980405	0.994382	0.970815	0	26-G_98-H;86-G_98-H;173-K_35-H;188-A_64-V;169-V_37-L;190-M_60-A;84-D_99-K;149-S_60-A;166-S_95-L;149-S_63-G	26-G_98-H;86-G_98-H;173-K_35-H;188-A_64-V;169-V_37-L;190-M_60-A;84-D_99-K;149-S_60-A;166-S_95-L;149-S_63-G
allpdb1478	4XGA	B	A	BAMA_ECOLI	BAMB_ECOLI	65	1.1625	2	FALSE	3	2	2	2	0	0	0	0	0.735445	0.847199	0.000197044	0.85399	186-H_146-K;444-V_384-D;181-N_150-E	186-H_146-K;181-N_150-E
allpdb1481	4XIZ	A	N	UPS1_YEAST	MDM35_YEAST	88	1.045	0	FALSE	0	0	2	0	1	0	0	0	0.646769	0.576417	0.972185	0.00794702		79-I_53-V;137-I_15-D
allpdb1488	4XWJ	B	A	PTHP_ECOLI	RSD_ECOLI	46	1.50601	0	TRUE	0	0	1	0	1	0	0	0	0.537637	0.493343	0.00055991	0.796193		33-I_53-A
allpdb1492	4YII	U	A	UBE2C_HUMAN	ANC2_HUMAN	48	0.332684	0	TRUE	0	0	0	0	0	0	0	0	0.415331	0.46744	0.979839	0
allpdb1493	4YK8	A	B	MUG66_SCHPO	ATG13_SCHPO	79	0.242906	0	TRUE	0	0	1	0	0	0	0	0	0.596994	0.525468	0.977833	0		130-V_246-V
allpdb1506	4ZHY	B	A	Q9I4L6_PSEAE	Q9I4L4_PSEAE	85	0.703106	0	TRUE	1	0	0	0	0	0	0	0	0.407927	0.490873	0	0.801253	91-D_173-G
allpdb1507	4ZJB	G	B	Q5EDC8_HELPX	Q5G940_HELPX	16	9.93981	2	TRUE	1	1	1	1	1	1	0	0	0.394342	0.54446	0.00938173	0.883344	53-E_127-K	53-E_127-K
allpdb1521	5B0O	C	G	FLII_SALTY	FLIH_SALTY	97	3.35245	7	TRUE	9	7	9	7	7	5	2	2	0.962179	0.987376	0.000588322	0.874835	26-R_225-E;23-P_160-Q;28-Y_214-D;287-A_130-M;25-V_204-G;44-L_212-E;20-A_133-E;42-T_212-E;44-L_213-G	26-R_225-E;23-P_160-Q;28-Y_214-D;287-A_130-M;25-V_204-G;44-L_212-E;20-A_133-E;42-T_212-E;44-L_213-G
allpdb1531	5C46	F	E	RB11A_HUMAN	PI4KB_HUMAN	36	0.382143	0	TRUE	0	0	0	0	0	0	0	0	0.393147	0.482891	0.974333	0
allpdb1534	5CCB	B	A	TRM6_HUMAN	TRM61_HUMAN	241	0.59296	5	FALSE	5	3	6	3	6	2	3	2	0.894124	0.930887	0.974585	0	95-R_163-D;93-D_136-F;208-T_136-F;187-T_95-I;164-S_100-E	95-R_163-D;93-D_136-F;208-T_136-F;187-T_95-I;216-A_153-V;164-S_100-E
allpdb1536	5CGQ	A	B	TRPA_SALTY	TRPB_SALTY	107	4.2791	10	TRUE	10	10	10	10	10	10	10	10	0.988908	0.99956	0.052066	0.808157	108-N_275-R;58-L_174-L;135-E_8-Y;103-A_278-I;77-T_291-D;107-F_278-I;79-A_291-D;58-L_18-P;78-P_291-D;107-F_283-K	108-N_275-R;58-L_174-L;135-E_8-Y;103-A_278-I;77-T_291-D;107-F_278-I;79-A_291-D;58-L_18-P;78-P_291-D;107-F_283-K
allpdb1539	5CM2	M	Z	Q6C4P5_YARLI	Q6C999_YARLI	77	7.03686	0	TRUE	0	0	0	0	0	0	0	0	0.067819	0.124683	0.264821	0.645272
allpdb1553	5DMB	D	A	CSRA_GEOTN	FLIW_GEOTN	95	6.28786	3	TRUE	6	2	6	2	4	1	0	0	0.920771	0.955137	0	0.917098	58-A_96-T;39-H_75-D;27-G_96-T;60-H_54-A;9-K_27-G;26-Q_43-P	58-A_96-T;39-H_75-D;27-G_96-T;31-K_126-L;60-H_54-A;26-Q_43-P
allpdb1571	5F5S	A	B	PR38A_HUMAN	MFAP1_HUMAN	30	0.702417	7	FALSE	7	5	5	5	5	4	3	3	0.966011	0.967929	0.975869	0	149-D_289-R;153-H_293-D;149-D_290-D;153-H_290-D;80-I_302-A;184-L_283-E;141-L_291-R	149-D_289-R;153-H_293-D;149-D_290-D;153-H_290-D;184-L_283-E
allpdb1572	5F5T	A	C	G0S1D3_CHATD	G0SHD7_CHATD	59	0.783306	7	TRUE	4	4	4	4	4	4	3	3	0.944168	0.950382	0.973148	0	165-D_240-R;169-T_244-A;169-T_241-E;165-D_241-E	165-D_240-R;169-T_244-A;169-T_241-E;165-D_241-E
allpdb1587	5GQQ	B	D	HEBP2_HUMAN	PDCD6_HUMAN	63	0.258997	0	FALSE	0	0	0	0	0	0	0	0	0.313463	0.323893	0.950893	0.00446429
allpdb1601	5IFG	B	A	HIGA_ECOLI	HIGB_ECOLI	92	5.06355	10	FALSE	5	5	5	5	5	5	0	0	0.835049	0.872297	0	0.858866	87-L_29-T;31-T_7-K;54-C_79-K;62-E_6-Q;76-A_24-V	87-L_29-T;31-T_7-K;54-C_79-K;62-E_6-Q;76-A_24-V
allpdb1602	5IFS	B	A	TERA_HUMAN	ASPC1_HUMAN	135	0.269104	0	TRUE	0	0	0	0	0	0	0	0	0.3256		0.97861	0
allpdb1608	5IUK	F	E	DESR_BACSU	DESK_BACSU	42	0.291637	2	FALSE	1	1	0	0	0	0	3	2	0.532989	0.6268	0	0.870968	25-D_211-K
allpdb1613	5JAA	D	A	HIGB2_VIBCH	HIGA2_VIBCH	86	6.39171	5	TRUE	2	2	2	2	2	2	2	2	0.661156	0.529454	0.00160514	0.845907	101-F_11-S;9-T_16-E	101-F_11-S;9-T_16-E
allpdb1618	5JFZ	E	F	FIC_ECOLI	YHFG_ECOLI	96	15.988	0	TRUE	0	0	0	0	0	0	0	0	0.17363	0.27113	0.0455722	0.828586
allpdb1624	5JPO	A	E	EF1G_HUMAN	EF1D_HUMAN	37	0.648205	0	TRUE	2	0	1	0	1	0	0	0			0.971559	0	69-V_142-A;65-D_133-S	69-V_142-A
allpdb1628	5JWO	A	B	KAIC_THEEB	KAIB_THEEB	105	0.360239	0	FALSE	2	0	0	0	0	0	0	0	0.556238	0.680788	0	0.885559	113-P_82-N;69-N_30-N
allpdb1629	5K04	B	A	C4YDZ9_CANAW	C4YFL7_CANAW	154	0.620366	3	TRUE	3	2	5	2	8	3	6	3	0.89383	0.855267	0.978178	0	16-N_436-Q;6-P_181-Q;13-F_493-F	16-N_436-Q;6-P_181-Q;58-M_409-W;13-F_493-F;172-V_319-F
allpdb1633	5KP7	B	A	Q6DNF1_9CYAN	F4Y432_9CYAN	44	0.872451	0	FALSE	1	0	1	0	0	0	0	0	0.486838	0.549865	0.138518	0.738761	66-K_242-E	66-K_242-E
allpdb1639	5L8H	B	A	UBB_HUMAN	UBP46_HUMAN	153	0.293416	0	TRUE	0	0	0	0	0	0	0	0	0.104384	0.154067	0.965957	0
allpdb1646	5LSB	A	B	HSH49_YEAST	CUS1_YEAST	69	0.466897	2	TRUE	1	1	1	1	2	1	2	1	0.719957	0.741595	0.97548	0	21-T_297-E	21-T_297-E
allpdb1652	5M72	A	B	SRP72_HUMAN	SRP68_HUMAN	76	0.312081	1	TRUE	0	0	0	0	1	1	2	1			0.972376	0
allpdb1654	5MU7	B	A	G0S6I4_CHATD	G0S6G7_CHATD	99	0.204814	0	TRUE	0	0	0	0	0	0	2	0	0.462785	0.53397	0.975569	0
allpdb1664	5TDY	C	D	Q9WY64_THEMA	FLIG_THEMA	73	2.71098	10	TRUE	10	10	10	10	10	10	4	4	0.983502	0.994682	0.000386997	0.879644	525-R_35-T;514-S_26-Q;521-A_27-V;505-L_59-E;514-S_23-K;524-V_31-L;518-S_30-H;521-A_30-H;513-F_23-K;528-F_9-R	525-R_35-T;514-S_26-Q;521-A_27-V;505-L_59-E;514-S_23-K;524-V_31-L;518-S_30-H;521-A_30-H;513-F_23-K;528-F_9-R
allpdb1670	5UNI	B	A	Q72GS0_THET2	Q72GR9_THET2	257	1.85506	10	TRUE	10	10	10	10	10	10	10	10	0.988877	0.999276	0.0904534	0.787971	64-L_70-I;35-A_80-Y;68-V_74-A;99-I_45-V;70-W_81-A;81-M_32-T;240-A_38-S;94-G_71-L;214-T_42-H;66-S_77-A	64-L_70-I;35-A_80-Y;68-V_74-A;99-I_45-V;70-W_81-A;81-M_32-T;240-A_38-S;94-G_71-L;214-T_42-H;66-S_77-A
allpdb1675	5WGB	A	B	NFS1_HUMAN	LYRM4_HUMAN	35	0.345808	6	FALSE	4	3	3	2	3	2	2	2	0.91814	0.911663	0.982796	0	317-Y_38-D;313-Q_58-K;119-R_28-Y;372-D_81-L	317-Y_38-D;313-Q_58-K;119-R_28-Y
allpdb1678	5WXM	B	V	IMP3_YEAST	MPP10_YEAST	53	0.797185	6	TRUE	5	4	7	5	5	3	3	2	0.945404	0.918709	0.971564	0	60-K_433-A;68-D_434-H;69-P_318-A;69-P_434-H;60-K_440-L	60-K_433-A;68-D_434-H;69-P_318-A;69-P_434-H;157-Y_301-E;60-K_440-L;70-F_438-S
allpdb1679	5WY5	B	A	NSE3_HUMAN	NSE1_HUMAN	68	0.455666	0	TRUE	0	0	0	0	0	0	0	0	0.52995	0.600437	0.968539	0
allpdb1682	5X3T	C	D	VPB26_MYCTU	VPC26_MYCTU	88	2.52955	2	TRUE	0	0	0	0	0	0	0	0	0.206017	0.353529	0.00176991	0.833628
allpdb1687	5N9J	A	G	MED14_SCHPO	MED4_SCHPO	80	0.457692	0	TRUE	0	0	0	0	0	0	0	0	0.438461	0.401277	0.980311	0
allpdb1690	5N9J	R	A	MED31_SCHPO	MED14_SCHPO	43	0.497841	0	TRUE	1	0	1	0	1	0	1	0	0.806905	0.583226	0.971277	0	86-D_143-M	86-D_143-M
allpdb1691	5N9J	A	D	MED14_SCHPO	MED21_SCHPO	39	0.558652	0	TRUE	0	0	0	0	0	0	0	0	0.364774	0.354655	0.975385	0
allpdb1692	5N9J	S	U	MED6_SCHPO	MED8_SCHPO	104	1.36361	3	TRUE	2	1	5	1	4	1	0	0	0.814917	0.802268	0.969203	0	12-T_97-T;132-A_34-L	12-T_97-T;132-A_34-L;78-F_14-E;110-V_75-S;35-E_168-V
allpdb1695	5N9J	R	G	MED31_SCHPO	MED4_SCHPO	51	1.30548	5	TRUE	3	3	3	3	3	3	2	2	0.882086	0.82388	0.974645	0	26-M_146-M;64-K_106-T;30-P_139-P	26-M_146-M;64-K_106-T;30-P_139-P
allpdb1696	5N9J	S	G	MED6_SCHPO	MED4_SCHPO	30	1.13796	0	TRUE	2	0	5	0	4	0	0	0	0.850138	0.852268	0.969608	0	125-L_84-S;125-L_53-N	125-L_84-S;110-V_61-I;47-S_116-K;127-T_115-S;125-L_53-N
allpdb1697	5N9J	C	B	MED19_SCHPO	MED10_SCHPO	113	2.83103	0	FALSE	0	0	0	0	0	0	0	0	0.256813	0.340772	0.606164	0.273973
allpdb1699	5N9J	B	G	MED10_SCHPO	MED4_SCHPO	24	1.36325	0	FALSE	0	0	0	0	0	0	0	0	0.524062	0.599972	0.972522	0
allpdb1700	5N9J	A	W	MED14_SCHPO	MED17_SCHPO	138	0.36	1	TRUE	0	0	0	0	0	0	0	0	0.509377	0.455501	0.976974	0
allpdb1701	5N9J	Z	U	MED22_SCHPO	MED8_SCHPO	61	2.10833	0	FALSE	0	0	0	0	0	0	0	0	0.245508	0.328049	0.880795	0.0852649
allpdb1703	5N9J	A	B	MED14_SCHPO	MED10_SCHPO	135	0.508647	2	TRUE	0	0	1	1	1	1	1	1	0.618036	0.568845	0.977733	0		67-L_73-V
allpdb1705	5N9J	C	A	MED19_SCHPO	MED14_SCHPO	119	0.521269	0	TRUE	0	0	0	0	0	0	0	0	0.396233	0.345758	0.967968	0
allpdb1706	5N9J	S	A	MED6_SCHPO	MED14_SCHPO	45	0.46898	0	TRUE	0	0	0	0	0	0	0	0	0.43707	0.409645	0.969636	0
allpdb1707	5N9J	G	D	MED4_SCHPO	MED21_SCHPO	24	1.91285	0	TRUE	0	0	0	0	0	0	0	0	0.104227	0.176263	0.969488	0
allpdb1708	4HEA	E	D	NQO4_THET8	NQO3_THET8	66	0.821821	0	TRUE	0	0	0	0	0	0	0	0	0.413381	0.497321	0.0731236	0.809051
allpdb1710	4HEA	E	O	NQO4_THET8	NQO9_THET8	99	2.95335	9	FALSE	7	7	8	7	7	7	3	3	0.959936	0.97413	0.259475	0.62683	206-A_12-I;180-E_36-R;174-R_106-E;171-N_103-L;203-E_19-S;166-Q_38-H;206-A_8-Q	206-A_12-I;180-E_36-R;174-R_106-E;171-N_103-L;203-E_19-S;166-Q_38-H;206-A_8-Q;299-P_130-V
allpdb1711	4HEA	A	6	NQO7_THET8	NQO6_THET8	42	4.73068	8	TRUE	5	5	5	5	5	5	3	3	0.955914	0.961888	0.246971	0.641626	48-N_91-V;37-G_103-K;42-M_94-R;40-K_101-D;49-D_94-R	48-N_91-V;37-G_103-K;42-M_94-R;40-K_101-D;49-D_94-R
allpdb1713	4HEA	4	6	NQO4_THET8	NQO6_THET8	90	3.27829	10	TRUE	7	7	6	6	9	9	4	4	0.952689	0.974316	0.242345	0.635858	158-D_57-R;66-F_118-F;69-T_120-N;146-F_51-M;146-F_55-D;88-L_48-I;73-R_119-N	158-D_57-R;66-F_118-F;69-T_120-N;146-F_51-M;146-F_55-D;73-R_119-N
allpdb1714	4HEA	H	4	NQO8_THET8	NQO4_THET8	73	2.84523	7	TRUE	6	5	6	5	7	6	2	2	0.875984	0.949303	0.236898	0.641098	43-Q_144-T;44-V_151-R;39-L_143-L;91-V_192-K;304-Q_216-E;298-F_142-A	43-Q_144-T;44-V_151-R;39-L_143-L;91-V_192-K;304-Q_216-E;298-F_142-A
allpdb1715	4HEA	3	9	NQO3_THET8	NQO9_THET8	41	1.1207	2	TRUE	0	0	2	1	1	1	1	1	0.538228	0.540643	0.0734122	0.805884		123-D_86-R;577-L_62-A
allpdb1717	4HEA	5	3	NQO5_THET8	NQO3_THET8	72	1.18376	0	TRUE	1	0	1	0	0	0	0	0	0.57704	0.584224	0.0720469	0.807316	106-D_575-E	106-D_575-E
allpdb1718	4HEA	Q	G	NQO8_THET8	NQO6_THET8	79	3.90649	9	TRUE	6	6	6	6	6	6	3	3	0.961374	0.968356	0.223757	0.653037	51-V_34-N;237-S_100-P;50-R_63-F;68-F_28-V;64-I_31-G;61-A_30-W	51-V_34-N;237-S_100-P;50-R_63-F;68-F_28-V;64-I_31-G;61-A_30-W
allpdb1722	4HEA	D	B	NQO3_THET8	NQO1_THET8	99	0.815154	1	TRUE	1	1	1	1	0	0	2	1	0.578446	0.670996	0.0768554	0.800235	156-R_389-A	156-R_389-A
allpdb1723	4HEA	Q	R	NQO8_THET8	NQO10_THET8	57	9.8547	7	TRUE	9	7	10	7	10	7	3	3	0.980623	0.990831	0.54761	0.38855	120-L_53-F;156-S_68-L;159-L_64-V;78-D_27-H;130-E_57-I;130-E_61-G;325-A_40-A;133-V_65-V;150-L_66-L	120-L_53-F;156-S_68-L;159-L_64-V;78-D_27-H;130-E_57-I;130-E_61-G;325-A_40-A;133-V_65-V;175-L_48-A;150-L_66-L
allpdb1724	4HEA	5	4	NQO5_THET8	NQO4_THET8	207	3.56333	10	FALSE	10	10	10	10	10	10	10	10	0.988337	0.999305	0.27134	0.614718	109-G_231-D;114-L_376-V;48-F_235-T;133-R_56-V;110-S_233-G;42-K_231-D;91-R_341-E;122-F_367-R;136-L_409-R;85-G_251-A	109-G_231-D;114-L_376-V;48-F_235-T;133-R_56-V;110-S_233-G;42-K_231-D;91-R_341-E;122-F_367-R;136-L_409-R;85-G_251-A
allpdb1725	4HEA	D	I	NQO3_THET8	NQO15_THET8	71	0.311765	0	FALSE	1	0	1	0	0	0	0	0	0.569945	0.682724	0.0852273	0.814394	323-E_27-K	323-E_27-K
allpdb1726	4HEA	Q	P	NQO8_THET8	NQO7_THET8	192	8.08538	9	FALSE	10	9	10	9	10	9	10	9	0.988768	0.999441	0.555925	0.377425	70-E_40-K;95-L_14-V;322-L_97-L;91-V_18-L;319-L_108-L;146-K_52-G;72-I_41-L;144-G_55-K;167-G_75-V;326-L_93-F	70-E_40-K;95-L_14-V;322-L_97-L;91-V_18-L;319-L_108-L;146-K_52-G;72-I_41-L;144-G_55-K;167-G_75-V;326-L_93-F
allpdb1728	4HEA	Q	O	NQO8_THET8	NQO9_THET8	42	4.10629	10	TRUE	10	10	10	10	10	10	10	10	0.988014	0.999154	0.231747	0.651734	297-W_6-L;50-R_28-D;41-R_21-P;44-V_16-Y;292-W_13-T;49-N_25-P;38-L_17-L;41-R_17-L;297-W_10-L;46-M_25-P	297-W_6-L;50-R_28-D;41-R_21-P;44-V_16-Y;292-W_13-T;49-N_25-P;38-L_17-L;41-R_17-L;297-W_10-L;46-M_25-P
allpdb1729	2PMZ	Q	W	RPOA1_SULSO	RPOK_SULSO	68	1.48	6	TRUE	7	5	3	3	1	1	1	1	0.900596	0.951567	0.082132	0.777468	474-A_62-I;474-A_33-A;414-G_63-S;471-E_41-L;478-E_19-F;829-D_33-A;7-K_30-Y	474-A_62-I;474-A_33-A;478-E_19-F
allpdb1732	2PMZ	E	K	Q980A3_SULSO	RPOK_SULSO	29	2.03506	2	TRUE	2	2	3	2	2	2	1	1	0.901628	0.903054	0.628807	0.00154879	59-L_76-I;64-G_45-M	59-L_76-I;64-G_45-M;163-T_16-N
allpdb1733	2PMZ	B	N	Q980R1_SULSO	RPON_SULSO	123	0.528571	3	FALSE	3	1	3	1	1	1	1	1	0.775308	0.823267	0.572676	0.00770416	222-Y_8-F;417-I_56-I;156-N_19-Q	222-Y_8-F;417-I_56-I;156-N_19-Q
allpdb1734	2PMZ	K	C	RPOK_SULSO	RPOA2_SULSO	58	3.07778	3	TRUE	0	0	1	1	1	1	0	0	0.659415	0.642894	0.259111	0.545507		76-I_385-L
allpdb1735	2PMZ	H	K	RPOH_SULSO	RPOK_SULSO	23	2.59804	1	FALSE	5	1	3	1	2	1	0	0	0.786183	0.920837	0.602193	0.0114656	36-G_84-N;24-N_46-G;46-R_26-R;5-S_91-S;26-D_72-G	36-G_84-N;24-N_46-G;46-R_26-R
allpdb1736	2PMZ	V	G	RPOH_SULSO	RPOA2_SULSO	70	1.30818	2	FALSE	1	1	0	0	0	0	0	0	0.597105	0.707623	0.583333	0.0092081	13-I_267-A
allpdb1737	2PMZ	A	L	RPOA1_SULSO	RPOL_SULSO	49	2.28232	2	FALSE	1	0	1	0	0	0	0	0	0.563354	0.65222	0.268761	0.608677	513-T_62-S	513-T_62-S
allpdb1738	2PMZ	B	P	Q980R1_SULSO	RPOP_SULSO	40	0.326818	3	TRUE	1	1	0	0	0	0	0	0	0.511006	0.548257	0.608406	0.000667111	326-E_43-K
allpdb1739	2PMZ	R	G	Q980R1_SULSO	RPOA2_SULSO	50	1.5588	2	TRUE	2	2	4	2	2	1	2	1	0.854093	0.823841	0.518877	0.345398	567-A_375-P;568-M_375-P	567-A_375-P;223-P_330-G;568-M_375-P;151-V_281-F
allpdb1740	2PMZ	A	H	RPOA1_SULSO	RPOH_SULSO	34	0.517853	2	FALSE	3	2	2	1	0	0	0	0	0.670991	0.794744	0.584379	0.0111576	852-D_69-S;834-Y_41-Q;852-D_72-Y	852-D_69-S;834-Y_41-Q
allpdb1742	2PMZ	T	G	Q980A3_SULSO	RPOA2_SULSO	37	1.10651	0	TRUE	1	0	1	0	0	0	0	0	0.573812	0.612674	0.633673	0.0014556	24-E_42-R	24-E_42-R
allpdb1756	4QIW	J	Q	Q5JE32_THEKO	Q5JIY4_THEKO	17	0.298586	0	TRUE	0	0	0	0	0	0	2	0	0.493125	0.441904	0.634587	0.00097704
allpdb1757	4QIW	B	A	Q5JE32_THEKO	Q5JE33_THEKO	457	0.326612	5	TRUE	4	4	3	3	3	3	10	5	0.84352	0.885773	0.581114	0.07679	1007-A_352-E;1045-A_484-L;628-V_789-T;638-E_792-K	1007-A_352-E;628-V_789-T;638-E_792-K
allpdb1758	4QIW	B	C	Q5JE32_THEKO	RPOA2_THEKO	50	0.384894	1	TRUE	1	0	2	0	0	0	2	0	0.588947	0.61097	0.582184	0.0291683	242-E_257-P	242-E_257-P;436-L_253-V
allpdb1773	4XGC	B	C	ORC2_DROME	Q7K2L1_DROME	108	0.427334	3	TRUE	2	2	1	1	1	1	1	1	0.744513	0.772317	0.977444	0	345-C_323-M;358-L_645-L	345-C_323-M
allpdb1774	4XGC	B	E	ORC2_DROME	ORC5_DROME	41	0.494036	0	TRUE	1	0	1	0	0	0	1	0	0.652233	0.672318	0.97548	0	384-F_247-L	384-F_247-L
allpdb1775	4XGC	D	E	Q9W102_DROME	ORC5_DROME	157	0.519172	2	TRUE	2	1	3	1	4	1	2	1	0.814654	0.810935	0.962923	0	93-H_102-L;65-L_14-C	93-H_102-L;65-L_14-C;60-S_156-I
allpdb1777	4XGC	C	E	Q7K2L1_DROME	ORC5_DROME	103	0.425314	1	TRUE	0	0	0	0	0	0	0	0	0.57952	0.591049	0.971554	0
allpdb1786	5VI5	D	J	RPOC_MYCS2	RBPA_MYCS2	44	0.25348	0	TRUE	0	0	0	0	0	0	0	0	0.436773	0.509933	0.0219887	0.863592
allpdb1800	4H63	V	R	MED22_SCHPO	MED18_SCHPO	22	1.48322	2	TRUE	0	0	0	0	0	0	0	0	0.54694	0.544741	0.973384	0.00095057
allpdb1814	5LSJ	B	D	PMF1_HUMAN	DSN1_HUMAN	53	0.415524	1	TRUE	1	0	2	0	1	0	0	0	0.77689	0.714141	0.9825	0	30-T_202-F	30-T_202-F;58-F_128-L
allpdb1817	5LSJ	A	D	MIS12_HUMAN	DSN1_HUMAN	62	0.356102	2	TRUE	0	0	0	0	0	0	0	0	0.570349	0.652474	0.986631	0
allpdb1819	3GLI	A	B	HOLA_ECOLI	DPO3X_ECOLI	72	5.62904	8	TRUE	9	8	9	8	10	8	3	3	0.974011	0.991596	0.000221795	0.887624	190-L_31-G;191-L_27-A;186-E_36-R;329-L_294-M;190-L_34-L;322-A_287-G;210-A_7-A;207-N_174-H;204-Q_22-E	190-L_31-G;191-L_27-A;186-E_36-R;329-L_294-M;190-L_34-L;322-A_287-G;210-A_7-A;207-N_174-H;204-Q_22-E
allpdb1822	3GLI	F	J	HOLA_ECOLI	HOLB_ECOLI	48	4.87362	10	TRUE	10	10	10	10	9	9	5	5	0.985777	0.997012	0.000115848	0.884847	255-L_313-T;303-Q_318-R;306-T_314-D;310-L_299-Q;303-Q_314-D;314-Q_304-T;247-L_310-L;251-Q_310-L;310-L_304-T;255-L_310-L	255-L_313-T;303-Q_318-R;306-T_314-D;310-L_299-Q;303-Q_314-D;314-Q_304-T;247-L_310-L;251-Q_310-L;310-L_304-T;255-L_310-L
allpdb1824	4P5O	G	D	UBC12_HUMAN	RBX1_HUMAN	43	0.65343	1	TRUE	0	0	0	0	0	0	0	0	0.425932	0.547237	0.981553	0
allpdb1825	4P5O	K	B	NEDD8_HUMAN	RBX1_HUMAN	38	0.287209	0	TRUE	0	0	0	0	0	0	0	0	0.299955	0.373459	0.981297	0
allpdb1826	4P5O	G	C	UBC12_HUMAN	CUL1_HUMAN	22	0.203759	0	FALSE	0	0	0	0	0	0	0	0	0.377179	0.385822	0.981818	0
allpdb1827	4P6V	F	A	NQRF_VIBCH	NQRA_VIBCH	32	0.724646	3	TRUE	8	3	9	3	8	3	8	3	0.985885	0.992649	0.000356252	0.863555	368-E_46-R;100-K_403-D;392-K_84-K;100-K_402-S;101-G_406-V;100-K_406-V;393-N_83-A;398-E_84-K	368-E_46-R;100-K_403-D;392-K_84-K;100-K_402-S;101-G_406-V;100-K_406-V;393-N_83-A;26-K_380-Y;398-E_84-K
allpdb1828	4P6V	F	C	NQRF_VIBCH	NQRC_VIBCH	32	1.06646	1	FALSE	6	1	5	1	2	1	1	0	0.803793	0.907556	0.000335008	0.867672	244-Q_218-V;20-L_12-L;114-A_14-V;26-K_11-T;14-I_246-P;321-E_226-L	244-Q_218-V;20-L_12-L;114-A_14-V;26-K_11-T;14-I_246-P
allpdb1829	4P6V	B	A	NQRB_VIBCH	NQRA_VIBCH	93	0.742857	3	TRUE	6	3	6	3	6	3	5	3	0.957708		0	0.863341	291-G_382-K;56-I_426-P;407-R_225-H;44-S_305-S;407-R_387-D;47-V_10-L	291-G_382-K;56-I_426-P;407-R_225-H;44-S_305-S;407-R_387-D;47-V_10-L
allpdb1830	4P6V	D	C	NQRD_VIBCH	NQRC_VIBCH	50	1.67633	3	TRUE	9	3	8	3	8	3	4	0	0.983594	0.986138	0	0.873053	70-V_15-V;65-H_10-K;93-Y_36-K;99-K_44-D;65-H_14-V;88-Q_37-Q;85-V_29-A;77-A_22-C;73-I_11-T	70-V_15-V;65-H_10-K;93-Y_36-K;99-K_44-D;65-H_14-V;88-Q_37-Q;85-V_29-A;77-A_22-C
allpdb1847	3MK7	G	I	CCON1_PSEST	CCOP1_PSEST	166	0.353361	3	TRUE	1	1	0	0	2	2	2	2	0.564322	0.679369	0	0.902902	274-V_73-L
allpdb1848	3MK7	D	E	CCON1_PSEST	D9IA44_PSEST	256	0.656815	10	TRUE	10	10	10	10	10	10	10	10	0.983193	0.997406	0.000234357	0.896649	173-I_22-V;120-S_99-L;338-Y_70-S;169-L_15-T;263-A_72-M;182-I_163-L;49-P_146-N;120-S_66-V;431-H_136-K;52-S_140-Y	173-I_22-V;120-S_99-L;338-Y_70-S;169-L_15-T;263-A_72-M;182-I_163-L;49-P_146-N;120-S_66-V;431-H_136-K;52-S_140-Y
allpdb1849	3MK7	E	F	D9IA44_PSEST	CCOP1_PSEST	63	0.870306	5	FALSE	6	5	4	4	2	2	1	1	0.799382	0.891243	0	0.907357	80-T_99-W;76-F_99-W;133-P_148-G;115-R_141-N;50-T_118-A;27-L_107-D	80-T_99-W;76-F_99-W;133-P_148-G;50-T_118-A
allpdb1853	3U60	C	G	DPA44_BPT4	DPA5_BPT4	44	0.463265	0	TRUE	1	0	0	0	0	0	0	0	0.577371	0.60848	0.00278164	0.0806676	130-S_144-E
allpdb1854	3U60	F	A	DPA5_BPT4	DPA62_BPT4	44	0.34051	0	FALSE	0	0	0	0	0	0	0	0	0.514659	0.555579	0	0.0972222
allpdb1855	3U60	E	A	DPA44_BPT4	DPA62_BPT4	89	0.308083	2	TRUE	1	0	0	0	0	0	0	0	0.511172	0.700607	0.00765306	0.137755	21-D_147-K
allpdb1862	4OO1	J	H	RRP6_YEAST	RRP4_YEAST	47	0.618054	0	TRUE	1	0	0	0	0	0	0	0	0.566645	0.724483	0.972371	0	384-N_108-T
allpdb1863	4OO1	J	C	RRP6_YEAST	RRP43_YEAST	118	0.473866	0	TRUE	0	0	0	0	0	0	0	0	0.440278	0.431569	0.974106	0
allpdb1874	5O7X	G	H	RRN6_YEAST	RRN7_YEAST	250	0.252538	1	TRUE	0	0	0	0	0	0	0	0	0.493372	0.492851	0.988532	0
allpdb1877	2NN6	F	I	EXOS6_HUMAN	EXOS1_HUMAN	51	0.660047	1	TRUE	3	1	0	0	0	0	0	0	0.61328	0.796023	0.950521	0	259-L_68-G;170-A_38-A;10-G_113-K
allpdb1878	2NN6	I	G	EXOS1_HUMAN	EXOS3_HUMAN	37	1.13985	0	TRUE	2	0	1	0	1	0	0	0	0.724261	0.810429	0.890585	0	35-S_163-I;168-S_148-G	35-S_163-I
allpdb1881	3HD7	F	G	STX1A_RAT	SNP25_RAT	92	0.690022	8	TRUE	2	2	1	1	0	0	0	0	0.622901	0.855792	0.971242	0	216-F_160-L;234-E_59-R	234-E_59-R
allpdb1882	3HD7	F	E	STX1A_RAT	VAMP2_RAT	115	0.355	2	FALSE	0	0	0	0	0	0	0	0	0.39675	0.570274	0.972399	0
allpdb1893	4DGW	B	A	PRP21_YEAST	PRP9_YEAST	138	0.540113	2	TRUE	2	1	3	1	2	1	1	0	0.765031	0.730104	0.969309	0	98-L_123-L;182-D_468-K	95-V_336-R;98-L_123-L;182-D_468-K
allpdb1894	4DGW	B	C	PRP21_YEAST	PRP11_YEAST	84	0.748312	4	TRUE	1	0	1	0	1	0	1	0	0.753966	0.718228	0.967664	0	130-P_246-I	130-P_246-I
allpdb1896	4GD3	T	A	MBHS_ECOLI	CYBH_ECOLI	134	0.737943	5	TRUE	2	2	2	2	1	1	1	1	0.870459	0.822611	0	0.845983	339-V_196-I;346-S_208-M	339-V_196-I;346-S_208-M
allpdb1902	4Z42	C	B	F4MWM7_YEREN	F4MWM8_YEREN	169	0.836173	10	TRUE	10	10	10	10	10	10	10	10	0.985932	0.998219	0.0985979	0.785467	29-F_41-I;109-D_119-G;263-D_81-R;3-Q_46-P;107-V_118-F;50-S_99-S;258-C_74-F;263-D_128-N;20-K_41-I;106-G_121-K	29-F_41-I;109-D_119-G;263-D_81-R;3-Q_46-P;107-V_118-F;50-S_99-S;258-C_74-F;263-D_128-N;20-K_41-I;106-G_121-K
allpdb1903	4Z42	F	A	F4MWM7_YEREN	F4MWM9_YEREN	140	0.689189	10	FALSE	10	10	10	10	10	10	10	10	0.976416	0.996696	0.0931798	0.790308	477-F_9-E;311-V_52-S;474-Q_2-Q;567-Q_70-M;477-F_8-V;381-Q_91-R;315-A_54-E;444-F_32-Y;310-G_91-R;448-K_7-E	477-F_9-E;311-V_52-S;474-Q_2-Q;567-Q_70-M;477-F_8-V;381-Q_91-R;315-A_54-E;444-F_32-Y;310-G_91-R;448-K_7-E
allpdb1912	5JHF	F	E	C5DFJ6_LACTC	C5DEB9_LACTC	99	0.457341	0	TRUE	0	0	0	0	0	0	0	0	0.47087	0.407623	0.962306	0.00886918
allpdb1915	5LOP	A	C	Q6CIU1_KLULA	Q6CX48_KLULA	32	0.241917	0	TRUE	0	0	0	0	0	0	0	0			0.980392	0
allpdb1927	1IXR	B	C	RUVA_THET8	RUVB_THET8	35	6.73713	8	TRUE	10	8	10	8	10	8	5	4	0.986914	0.998373	0.000358809	0.894391	162-Q_76-K;148-E_130-R;158-F_78-G;188-K_89-E;180-Q_135-E;155-A_121-I;183-I_134-L;184-K_135-E;79-G_152-T;152-A_121-I	162-Q_76-K;148-E_130-R;158-F_78-G;188-K_89-E;180-Q_135-E;155-A_121-I;183-I_134-L;184-K_135-E;79-G_152-T;152-A_121-I
allpdb1928	1LB2	A	B	CRP_ECOLI	RPOA_ECOLI	22	5.31191	0	TRUE	0	0	0	0	0	0	0	0	0.0354116	0.0776926	0.00106007	0.890548
allpdb1929	1LDK	A	D	CUL1_HUMAN	SKP1_HUMAN	40	0.224476	0	TRUE	0	0	0	0	0	0	0	0	0.429998	0.478275	0.975048	0
allpdb1932	1OGY	O	P	NAPA_RHOS4	NAPB_RHOS4	206	0.943533	1	TRUE	2	0	1	0	0	0	0	0	0.561925	0.618829	0.00348211	0.841406	353-A_43-P;108-D_132-A	353-A_43-P
allpdb1933	1RH5	A	C	SECY_METJA	SECG_METJA	79	0.596121	3	TRUE	0	0	0	0	0	0	0	0	0.492928	0.660839	0.616876	0.00285063
allpdb1934	1RLB	E	B	RET4_HUMAN	TTHY_HUMAN	22	0.29434	0	FALSE	0	0	0	0	0	0	0	0	0.352164	0.436795	0.704762	0.257143
allpdb1935	1ZT2	A	B	PRIS_SULSO	PRIL_SULSO	64	1.44233	6	TRUE	7	5	7	5	6	5	3	3	0.972489	0.976907	0.615723	0.00164926	187-N_143-I;199-I_163-L;195-E_146-L;187-N_141-H;256-S_83-I;201-E_150-K;109-K_118-N	187-N_143-I;199-I_163-L;195-E_146-L;187-N_141-H;256-S_83-I;201-E_150-K;109-K_118-N
allpdb1938	2B3T	B	A	RF1_ECOLI	PRMC_ECOLI	113	8.4845	8	TRUE	8	7	6	6	9	8	4	4	0.971015	0.981374	0.0463979	0.850966	159-Y_40-L;264-H_79-S;148-I_37-T;151-A_40-L;265-K_76-E;238-N_69-A;239-T_18-E;328-R_94-D	159-Y_40-L;264-H_79-S;148-I_37-T;151-A_40-L;265-K_76-E;238-N_69-A
allpdb1941	2CH4	W	A	CHEW_THEMA	CHEA_THEMA	66	2.15185	4	FALSE	1	1	2	2	2	1	1	1	0.760878	0.687053	0.000463714	0.864827	41-P_554-L	41-P_554-L;42-V_663-L
allpdb1951	2PF4	H	D	ST_SV40	2AAA_MOUSE	57	0.465193	0	TRUE	0	0	0	0	0	0	0	0	0.49105	0.477797	0.887324	0.0642606
allpdb1953	2PJW	H	V	HSE1_YEAST	VPS27_YEAST	126	0.434224	1	TRUE	1	1	0	0	0	0	0	0	0.557491		0.975638	0	353-L_400-L
allpdb1977	3AV0	A	B	MRE11_METJA	RAD50_METJA	76	2.53386	4	TRUE	5	4	6	4	6	4	2	2	0.940094	0.907068	0.000158579	0.845544	321-I_160-E;325-L_863-F;15-Q_155-L;321-I_161-F;345-A_171-I	321-I_160-E;325-L_863-F;15-Q_155-L;321-I_161-F;345-A_171-I;129-K_932-A
allpdb1985	3GYX	E	F	APRA_DESGI	APRB_DESGI	326	0.941134	0	FALSE	0	0	0	0	0	0	0	0	0.335024	0.361262	0.0320651	0.830581
allpdb1991	3ICQ	B	T	GSP1_YEAST	XPOT_SCHPO	76	0.254096	0	TRUE	0	0	0	0	0	0	4	0	0.450573	0.477456	0.979571	0
allpdb2001	3N6R	A	B	Q5LUF3_RUEPO	Q168G2_ROSDO	125	0.817086	1	TRUE	3	1	3	1	3	1	4	1	0.77938	0.76698	0.0914286	0.811005	54-P_111-I;596-Q_41-L;617-C_222-S	54-P_111-I;596-Q_41-L;617-C_222-S
allpdb2022	4AJ5	I	S	SKA1_HUMAN	SKA2_HUMAN	73	0.493294	0	TRUE	0	0	0	0	0	0	0	0	0.337237		0.947154	0.00406504
allpdb2027	4BRU	A	B	DHH1_YEAST	EDC3_YEAST	61	0.218866	1	TRUE	0	0	0	0	0	0	1	0			0.983356	0
allpdb2032	4EBA	H	C	Q6CKN2_KLULA	RNA14_KLULA	113	0.422657	0	TRUE	1	0	1	0	0	0	0	0	0.568151	0.674304	0.973257	0	172-S_381-T	172-S_381-T
allpdb2041	4J7C	B	K	KTRA_BACSU	KTRB_BACSU	31	3.72313	4	TRUE	3	2	2	1	0	0	0	0	0.611613	0.693041	0.00298755	0.850954	38-N_363-F;59-E_434-N;39-E_436-R	38-N_363-F;59-E_434-N
allpdb2042	4JCV	C	E	RECR_DEIRA	Q9RW50_DEIRA	51	11.666	7	TRUE	10	7	10	7	10	7	1	1	0.976527	0.995686	0.000182249	0.897819	152-L_86-P;24-S_18-T;156-R_87-E;184-V_79-A;27-R_20-A;26-Q_73-Q;115-N_14-R;152-L_89-Y;120-D_234-Q;144-T_51-N	152-L_86-P;24-S_18-T;156-R_87-E;184-V_79-A;27-R_20-A;26-Q_73-Q;115-N_14-R;152-L_89-Y;120-D_234-Q;144-T_51-N
allpdb2056	4RG6	A	S	CDC27_HUMAN	APC16_HUMAN	64	0.476037	0	FALSE	0	0	0	0	0	0	0	0	0.258046		0.972184	0
allpdb2059	4TQU	M	Q	Q9KWT8_SPHSX	Q9KWT5_SPHSX	28	1.19132	0	TRUE	0	0	0	0	0	0	0	0	0.276204	0.299279	0.00102512	0.903127
allpdb2080	4ZK7	W	E	CUTA_THET8	Q5SJY4_THET8	23	1.33519	0	TRUE	0	0	0	0	0	0	0	0	0.425902	0.518675	0.00131234	0.925197
allpdb2085	5B58	B	T	B4EKB4_BURCJ	B4EKB3_BURCJ	67	4.14454	1	TRUE	7	1	5	1	2	1	0	0	0.72678	0.870795	0.000159719	0.848906	80-I_234-A;152-A_216-R;58-A_164-R;35-A_100-R;231-L_77-D;35-A_153-D;223-A_157-A	80-I_234-A;58-A_164-R;35-A_100-R;231-L_77-D;35-A_153-D
allpdb2088	5DOQ	A	B	A4IKP6_GEOTN	A4IKP7_GEOTN	148	3.40963	10	TRUE	10	10	10	10	10	10	10	10	0.988484	0.999005	0.00037303	0.863844	70-V_100-G;405-M_90-S;100-M_307-A;408-L_94-V;404-T_87-V;408-L_90-S;412-L_94-V;103-F_311-G;114-I_325-L;412-L_98-I	70-V_100-G;405-M_90-S;100-M_307-A;408-L_94-V;404-T_87-V;408-L_90-S;412-L_94-V;103-F_311-G;114-I_325-L;412-L_98-I
allpdb2089	5EKQ	A	E	BAMA_ECOLI	BAME_ECOLI	47	1.95751	2	TRUE	4	2	2	1	0	0	0	0	0.689591	0.85606	0.000159847	0.861413	329-N_65-S;410-D_61-T;372-M_30-P;55-N_22-T	372-M_30-P;55-N_22-T
allpdb2092	5FL7	O	H	ATP9_YARLI	Q6C877_YARLI	13	16.5053	2	FALSE	0	0	0	0	0	0	0	0	0.227318	0.370067	0.081843	0.821727
allpdb2101	5JTV	B	A	UBB_HUMAN	UBP7_HUMAN	145	0.203607	0	TRUE	0	0	0	0	0	0	6	0	0.119314	0.174066	0.96544	0
allpdb2103	5KS8	A	F	Q1H158_METFK	Q1H157_METFK	48	1.28413	0	TRUE	0	0	0	0	0	0	0	0	0.332778	0.409654	0.152934	0.728793
allpdb2109	5MB9	A	D	G0RZX9_CHATD	G0RYD6_CHATD	117	0.214525	0	TRUE	0	0	0	0	0	0	1	0	0.391365		0.970079	0
