# Supplementary material for: Large-scale discovery of protein interactions at residue resolution using co-evolution calculated from genomic sequences
Source: Nat Commun. 2021 Mar 2;12:1396. doi: 10.1038/s41467-021-21636-z (PMC7925567; doi:10.1038/s41467-021-21636-z)
Supplement: Supplementary file 8 — Supplementary Data 6 [file 41467_2021_21636_MOESM8_ESM.xlsx]

## Sheet: Cong positive benchmark
Computation from our pipeline										Extracted from Cong et al, 2019
prefix	Uniprot AC 1	Uniprot ID 1	Uniprot AC 2	Uniprot ID 2	N_eff / L	percent covered	precision top10	precision of predicted residues, strucaware model	N residues predicted, strucaware model	Cong N predicted	Cong precision	PDB	Notes
cong_tp278	P07395	SYFB_ECOLI	P08312	SYFA_ECOLI	3.3106	0.991979	0.9	0.959596	99	103	0.932039	2rhs,2du7,2znj,3hfz,2odr,2aly,3tup,3dsq,1b7y,4p73,4p75,3vqx,3teh,2amc,4p72,3hfv,2zni,5mgv,4p74,1eiy,3l4g,5mgh,1jjc,1pys,2rhq,4p71,3pco,5mgw,3cmq,2iy5,3teg,5mgu,4tva,1b70,2akw
cong_tp072	P0A7L3	RL20_ECOLI	P0AG48	RL21_ECOLI	10.2647	0.986425	1	0.87931	58	33	0.969697	5jc9,4v83,3jbv,5v93,4v5y,5uyl,5lze,5jte,4xej,5kpw,4u20,4w2f,4v6f,4v8q,1sm1,4v6p,4v9j,4wu1,5hcr,4v52,4lnt,5np6,6enu,5ng8,4v77,4v84,2zjq,5mdz,4v9i,4v4y,4www,5j88,5wis,4wf9,4v9b,5myj,4v7l,4ioc,5mlc,4v6z,5j8b,4v4s,5imq,4v7w,4u26,5u4i,5j91,5j8a,4v50,4wsm,4wqu,1vy5,4v8x,3j8g,6bu8,5hcq,4v5e,5hkv,3pio,5nwy,5j4b,5vp2,4v4i,5aka,5nrg,4v6s,5ngm,4v4x,4v9s,4u27,4v8c,4v64,5mmm,4w29,5fdu,4ypb,5czp,5el7,4tuc,4wfb…
cong_tp245	P05852	TSAD_ECOLI	P76256	TSAB_ECOLI	5.9227	0.977113	0.9	0.963636	55	55	0.872727	3r6m,5br9,4y0w,3zeu,4ydu,4wq4,1okj,4wq5,3zet
cong_tp177	P0AG90	SECD_ECOLI	P0AG93	SECF_ECOLI	4.31057	0.816631	0.8	0.767442	43	54	0.711538	3aqp,5xam,5xan,5xap,5mg3
cong_tp289	P0A9Q5	ACCD_ECOLI	P0ABD5	ACCA_ECOLI	3.13345	0.930979	1	0.97561	41	72	0.758065	5fif,4q0g,4rcn,2f9i,5vj1,5vit,2f9y,4fb8,4g2r,5vip,4l6w,5kdr
cong_tp044	P0AB98	ATP6_ECOLI	P0ABA0	ATPF_ECOLI	9.64733	0.875878	0.6	0.486486	37	41	0.421053	5t4q,5t4p,5t4o
cong_tp129	P31574	FIXB_ECOLI	P60566	FIXA_ECOLI	3.70969	0.961336	1	1	36	35	1	1efp,2a1t,5ol2,6fah,1t9g
cong_tp144	P0A836	SUCC_ECOLI	P0AGE9	SUCD_ECOLI	2.10567	0.98966	0.9	0.875	32	42	0.714286	2nua,5te1,2nu6,2nu7,5teq,3mwe,1scu,2nu8,3ufx,2scu,2csu,1cqi,1cqj,3mwd,1jll,2nu9,1jkj,3pff
cong_tp032	P0A7J3	RL10_ECOLI	P0A7K2	RL7_ECOLI	10.926	0.954545	0.4	0.4	30	12	0.5	4v85,4v89
cong_tp237	P76201	YDIQ_ECOLI	P77378	YDIR_ECOLI	2.73691	0.971731	1	1	29	40	1	1efp,1o96,1o94,4kpu,1o95,4l2i,6fah
cong_tp205	P60595	HIS5_ECOLI	P60664	HIS6_ECOLI	5.55743	0.977974	1	0.785714	28	20	0.9	2wjz,1ox5,1jvn,3zr4,1gpw,1ox6,1ox4
cong_tp244	P0AG99	SECG_ECOLI	P0AGA2	SECY_ECOLI	2.57826	0.9566	1	0.84	25	16	1	5ch4,3din,2akh,3dl8,5nco,2aki,5aww,5mg3,3j45,3j46
cong_tp019	P0A877	TRPA_ECOLI	P0A879	TRPB_ECOLI	3.39274	0.972932	1	0.92	25	23	0.913043	5ocw,5ey5,5e0k,1wdw,5kin,5tcj,4hpj,4hpx,5tcg,4hn4,4ht3,5tci,5kzm,5tch,5tcf
cong_tp096	P77522	SUFB_ECOLI	P77689	SUFD_ECOLI	1.28955	0.937908	1	0.666667	24	61	0.229508	4dn7,1vh4,5awg,2zu0,5awf
cong_tp322	P00968	CARB_ECOLI	P0A6F1	CARA_ECOLI	1.26535	0.978007	1	0.913043	23	47	0.702128	5dou,1cs0,5dot,1ce8,1c30,1m6v,1c3o,1a9x,1kee,1jdb,1t36,1bxr
cong_tp229	P0AAV4	PXPB_ECOLI	P75745	PXPC_ECOLI	4.92759	0.967803	0.9	0.909091	22	38	0.763158	5dud,3va7,3opf,3mml,3ore,5i8i,3oep
cong_tp088	P0ABJ9	CYDA_ECOLI	P0ABK2	CYDB_ECOLI	1.97541	0.875694	1	0.909091	22	38	0.763158	5ir6,5doq
cong_tp274	P0AES4	GYRA_ECOLI	P0AES6	GYRB_ECOLI	1.58916	0.818344	0.3	0.272727	22	28	0.333333	3foe,3rad,3ltn,5btc,5bti,5bta,2xct,2xcr,3fof,4i3h,4z2e,3raf,4z53,5cdn,4bul,5cdr,5cdo,5iwi,5btg,5btn,5btd,5iwm,5eix,4z4q,4z2d,3k9f,4z3o,2xcs,5bs3,5bs8,3ksb,2xkk,3rae,5cdp,5btl,3ksa,5npp,4z2c,4kpf,4plb,2xkj,4tma,5npk,5cdm,5btf,5cdq,4kpe,4koe
cong_tp334	P0AFE4	NUOK_ECOLI	P0AFF0	NUON_ECOLI	5.735	0.957265	1	1	21	36	0.777778	5gup,3rko,5lc5,5gpn,5o31,5lnk,5ldx,4he8,5ldw,4hea
cong_tp301	P0A7M6	RL29_ECOLI	P0ADZ0	RL23_ECOLI	21.6813	0.920245	1	0.705882	20	11	1	5jc9,4v83,3jbv,5v93,4v5y,5jte,5uyl,5lze,4xej,5kpw,4u20,4w2f,4v6f,4v8q,1sm1,4v6p,4v9j,4wu1,5hcr,4v52,4lnt,5np6,6enu,5ng8,4v77,4v84,2zjq,5mdz,4www,4v9i,4v4y,5j88,5wis,4wf9,4v9b,5myj,4v7l,4ioc,4v6z,5j8b,5imq,4v75,4u26,4v7w,5j91,5u4i,5j8a,4wsm,4v50,4wqu,5dm6,1vy5,4v8x,3j46,3j8g,6bu8,4v5e,5hcq,5hkv,3pio,5m1j,5nwy,5j4b,5vp2,4v4i,5aka,5nrg,4v6s,5ngm,4v4x,4v9s,4u27,5ju8,4v8c,4v64,4w29,5fdu,2rdo,4ypb,5czp…
cong_tp063	P0A7V3	RS3_ECOLI	P0AG59	RS14_ECOLI	5.34778	0.946108	1	0.95	20	33	0.84375	5jc9,4v83,5wnp,3jbv,5v93,4v5y,4dr1,5uyl,5jte,5lze,4xej,5kpw,3t1h,5lms,4u20,4w2f,5x8r,4v6f,4v8q,4v6p,4v9j,4wu1,5wnu,5hcr,4ji2,4ji4,4v52,4lnt,5np6,5lmo,6enu,5ng8,5iwa,1i94,4v77,4v84,5mdz,4v9i,4www,4v4y,4x66,5j88,5lmt,5wis,4v9b,5myj,1n36,5br8,4v7l,4v6z,1hnw,5j8b,4v4s,5imq,4v7w,5u4i,4u26,5j91,4v75,5j8a,4v50,4wsm,4wqu,1vy5,4v8x,2uuc,4ji3,6bu8,4v5e,5hcq,1j5e,5nwy,2uub,5vp2,5j4b,4jya,4v4i,4v6s,5ngm,4b3m…
cong_tp284	P02413	RL15_ECOLI	P60723	RL4_ECOLI	10.4135	0.968116	1	0.85	20	24	0.458333	5d8b,5jc9,3jcj,3j5l,5hcp,4csu,4v7j,5h1s,4v51,4v71,4v6r,4v5a,5uyp,3jbv,5dm7,5lzc,3j9w,5ib7,5imr,5mdv,5u9g,4tua,4v5y,5uyl,4lel,5lze,5iqr,4v7p,5jte,5kpw,5j4c,4lsk,5j30,4u20,4v7t,3j9y,4v6l,5lzb,5ndk,5f8k,4v6e,5uyq,4v53,4v66,5uyk,4v6f,5ot7,4v5j,4v7b,3jcd,4v6p,5kpv,4v7k,4v6k,5hcr,4v6n,4v57,5ib8,4u1v,5nd8,3jce,4v52,4lnt,5np6,4v5f,4v73,4v5g,4v5h,6enu,5ng8,6b4v,4v54,4v77,5afi,5gaf,3j9z,5mdz,5kcr,4tue,5nd9…
cong_tp004	P0A7M9	RL31_ECOLI	P62399	RL5_ECOLI	7.71743	0.967871	0.9	0.894737	19	15	0.933333	5d8b,4v9r,5hcp,4v7j,4w2i,4v51,4w4g,4v6r,4v5a,4v83,5uyp,5v93,5lzc,5ib7,5mdv,5u9g,4tua,5uyl,5lze,4lel,4z3s,4v7p,5iqr,4v9n,4xej,5kpw,5j4c,4v97,4lsk,5j30,3j9y,4wro,4w2f,5lzb,5f8k,5uyq,5ndk,1vvj,5uyk,4v6f,5ot7,4v8j,4v5j,4v8b,4v8q,4v6p,4v9j,5kpv,4v7k,4wu1,4v6k,5hcr,4v6n,4wra,4z8c,5ib8,5nd8,4lnt,5np6,4v5f,4v7z,4v8u,4v5g,6enu,4v8o,6b4v,5ng8,4wt1,5afi,3j9z,4v84,5mdz,3iyx,4tue,4v9i,4v8i,5doy,5fdv,4v7y,5dox…
cong_tp040	P0ABA0	ATPF_ECOLI	P0ABA4	ATPD_ECOLI	11.8132	0.954955	0	0.166667	19	24	0.0666667	5t4q,5t4p
cong_tp167	P02358	RS6_ECOLI	P0A7T7	RS18_ECOLI	10.7943	0.838095	1	0.894737	19	21	0.904762	5jc9,4v83,5wnp,3jbv,5v93,4v5y,4dr1,5jte,5lze,5uyl,4xej,4x64,5kpw,3t1h,5lms,4u20,4w2f,4lf9,5x8r,4v6f,4v8q,4v6p,4v9j,1i97,4wu1,5wnu,5hcr,4ji2,4ji4,4v52,4lnt,5np6,5lmo,6enu,5ng8,5iwa,4v77,1i94,4v84,5mdz,4v9i,4www,4v4y,4x66,5j88,5lmt,5wis,4v9b,5myj,1n36,5br8,4v7l,4v6z,1hnw,5j8b,5imq,4v4s,4v75,5u4i,4v7w,5j91,4u26,5j8a,4v50,4wsm,4wqu,4v8x,1vy5,3jd5,2uuc,4ji3,6bu8,1g1x,4v5e,5hcq,1j5e,5mrc,5nwy,2uub,5j4b…
cong_tp139	P16686	PHNH_ECOLI	P16688	PHNJ_ECOLI	0.788578	0.976842	0.9	0.842105	19	36	0.805556	4xb6
cong_tp140	P0A6E6	ATPE_ECOLI	P0ABA6	ATPG_ECOLI	7.81181	0.974178	1	1	18	18	0.944444	5hkk,5dn6,5t4p,5ik2,5t4o,1fs0,4xd7,5t4q,2qe7,3oaa
cong_tp009	P0AFE8	NUOM_ECOLI	P33607	NUOL_ECOLI	3.61966	0.956328	0.9	0.941176	17	161	0.118012	5gup,3rko,5lc5,5gpn,5o31,5lnk,5xti,5xth,5xtd,4he8,4wz7,5xtc,4hea
cong_tp331	P0AFD4	NUOH_ECOLI	P0AFD6	NUOI_ECOLI	2.51879	0.885149	1	1	17	21	0.894737	5lc5,5o31,5ldx,5ldw,4hea
cong_tp285	P0A7S9	RS13_ECOLI	P0A7U3	RS19_ECOLI	9.17415	0.97619	0.777778	0.666667	16	7	0.666667	5jc9,4v83,5wnp,3jbv,5v93,3jag,5lze,4v5y,5uyl,4dr1,5jte,4xej,3j7a,4x64,5no2,5kpw,3t1h,5lms,4uer,4u20,4w2f,4lf9,5x8r,4v6f,4v8q,4v6p,4v9j,1i97,4wu1,5wnu,5hcr,4ji2,4ji4,4v52,4lnt,5np6,5lmo,6enu,5ng8,6az1,5iwa,4v77,1i94,4v84,5xyi,5mdz,4v9i,4www,4v4y,5j88,5lmt,5wis,4v9b,5myj,1n36,5br8,4v7l,1hnw,5j8b,5imq,4v4s,4v7w,5u4i,4u26,5j91,5j8a,4v50,4wsm,4wqu,1vy5,4v8x,2uuc,4ji3,6bu8,5hcq,4v5e,4v4n,5mrc,5nwy,2uub…
cong_tp210	P00903	PABA_ECOLI	P05041	PABB_ECOLI	3.39741	0.965625	0.9	0.875	16	24	0.708333	1i1q,3r75,3r76,3r74
cong_tp327	P76458	ATOD_ECOLI	P76459	ATOA_ECOLI	2.9554	0.956422	1	0.9375	16	17	1	5mzy,1poi,2ahv,3rrl,5n00,4kgb,5mzx,3dlx,1ooz,1o9l,5mzw,2ahu,1m3e,5mzz,1ope,5n02,2ahw,5n03,1ooy,2nrb,5n01,2nrc,5dbn,3oxo,3cdk,3k6m
cong_tp222	P0A6A6	LEUC_ECOLI	P30126	LEUD_ECOLI	2.36101	0.98051	0	0	16	19	0	1nit,7acn,1c97,1aco,5acn,1ami,1c96,6acn,1amj,3snp,1b0k,8acn,1nis,2b3y,1b0m,2b3x,1b0j,1fgh
cong_tp298	P0ABI8	CYOB_ECOLI	P0ABJ1	CYOA_ECOLI	2.58034	0.728016	1	0.9375	16	14	0.928571	4gp4,5wau,5xdq,2eij,2ein,2eil,5gup,3ag3,3ag4,3s3c,3qjs,2y69,2occ,5xti,4g7q,5b3s,4g70,3omn,1qle,3abk,5ndc,1xme,5j4z,3ehb,5j7y,2eik,3s8f,1v55,5weh,4g7r,5xth,3eh5,2qpe,3wg7,3qjr,2zxw,3omi,3s3d,3ag1,4n4y,3s38,3eh4,2ybb,5x19,1fft,1m57,3x2q,3s8g,2yev,3fye,3aso,3om3,3fyi,3s3a,5iy5,5b1b,1oco,3ag2,5b1a,1m56,1ocr,3dtu,1v54,1ehk,5luf,4faa,5gpn,3abl,4g72,2eim,3asn,3eh3,3oma,3s39,4fa7,1ocz,2qpd,2gsm,4g7s,3s33…
cong_tp061	P06974	FLIM_ECOLI	P15070	FLIN_ECOLI	2.80023	0.927813	0	0	15	19	0	1o6a,3uep,4yxc,4yxb,1yab,1o9y
cong_tp090	P0A7K6	RL19_ECOLI	P0ADY3	RL14_ECOLI	6.42198	0.97479	0.8	0.8	15	20	0.8	5jc9,4v83,3jbv,5v93,5lze,5uyl,5jte,4v5y,4xej,5kpw,4u20,4w2f,4v6f,4v8q,1sm1,4v6p,4v9j,4wu1,5hcr,4v52,4lnt,5np6,6enu,5ng8,4v77,4v84,2zjq,5mdz,4www,4v9i,4v4y,5j88,5wis,4wf9,4v9b,5myj,4v7l,4ioc,4v6z,5j8b,5imq,4v7w,4u26,5u4i,5j91,4v75,5j8a,4wsm,4v50,4wqu,5dm6,4v8x,1vy5,3j8g,6bu8,5hcq,4v5e,5hkv,3pio,5nwy,5j4b,5vp2,4v4i,5aka,5nrg,4v6s,5ngm,4v4x,4v9s,4u27,5ju8,4v8c,4v64,4w29,5fdu,2rdo,4ypb,5czp,5el7,4tuc…
cong_tp172	P03959	KDPA_ECOLI	P03960	KDPB_ECOLI	0.608678	0.976594	1	0.8	15	23	0.695652	5mrw
cong_tp307	P09833	MODC_ECOLI	P0AF01	MODB_ECOLI	1.87866	0.975904	1	1	15	20	1	4yms,4ki0,4ymw,2r6g,2onk,4ymv,4ymt,3d31,4ymu
cong_tp170	P09372	GRPE_ECOLI	P0A6Y8	DNAK_ECOLI	3.17293	0.968862	0.8	0.769231	14	4	1	4ani
cong_tp223	P0A7W1	RS5_ECOLI	P0A7W7	RS8_ECOLI	8.18362	0.96633	0.9	0.928571	14	4	1	5jc9,4v83,5wnp,3jbv,5v93,4v5y,5uyl,5jte,4dr1,5lze,4xej,5kpw,4x64,5no2,3t1h,5lms,4u20,4w2f,4lf9,5x8r,4v6f,4v6p,4v9j,1i97,5wnu,4wu1,5hcr,4ji2,4ji4,4v52,4lnt,5np6,5lmo,6enu,5ng8,5iwa,1i94,4v77,4v84,4www,4v4y,4v9i,4x66,5j88,5lmt,5wis,4v9b,5myj,1n36,5br8,4v7l,4v6z,1hnw,5j8b,4v4s,5imq,4v7w,4u26,5u4i,5j91,4v75,5j8a,4wsm,4v50,4wqu,1vy5,4v8x,2uuc,4ji3,4v5e,5hcq,1j5e,5mrc,5nwy,2uub,5vp2,5j4b,4jya,4v4i,5ngm…
cong_tp187	P0A766	RSXA_ECOLI	P76182	RSXD_ECOLI	2.00154	0.952294	0.9	0.857143	14	19	0.789474	4p6v
cong_tp309	P0A809	RUVA_ECOLI	P0A812	RUVB_ECOLI	5.51453	0.970315	0.7	0.75	14	12	0.545455	1ixr
cong_tp023	P0A7L3	RL20_ECOLI	P0A7N4	RL32_ECOLI	9.08421	0.977143	0.6	0.428571	14	8	0.875	5d8b,5o2r,5jc9,3jcj,4v9r,3j5l,5hcp,4csu,4v7j,4w2i,4v71,4v51,4w4g,4v6r,4v5a,4v83,5uyp,5jvg,4u67,3jbv,5dm7,5lzc,3j9w,5ib7,5imr,5mdv,5u9g,4tua,4v5y,5jte,4lel,4z3s,5iqr,4v7p,4v9n,4v9c,4xej,5uyl,5kpw,5j4c,4v97,4lsk,4v7t,4u20,4v6l,5j30,4ioa,4wro,4w2f,5lzb,5f8k,5ndk,4v6e,5uyq,4v53,3bbx,1vvj,5uyk,4v6f,5ot7,4v8j,4v5j,4v8b,4v8q,1sm1,3jcd,4v6p,4v7b,4v9j,5kpv,4wu1,4v7k,4ybb,4v6k,3dll,5hcr,4v6n,4v57,4wra,4z8c…
cong_tp124	P0A7K6	RL19_ECOLI	P60438	RL3_ECOLI	7.52208	0.978395	0.9	0.714286	14	7	0.857143	5d8b,5o2r,5jc9,3jcj,4v9r,3j5l,5hcp,4csu,4v7j,5h1s,4v51,4w2i,4v71,4v6r,4u67,4v83,4v5a,4w4g,5jvg,5uyp,3jbv,5v93,5dm7,5lzc,3j9w,5ib7,5imr,5mdv,5u9g,4tua,5uyl,4v5y,4lel,4z3s,5iqr,4v7p,4v9n,4v9c,4xej,5lze,5jte,5kpw,5j4c,4v97,4v7i,4lsk,4v7t,5j30,4u20,3j9y,4wro,4ioa,4w2f,5lzb,5ndk,5f8k,4v6e,5uyq,4v53,1vvj,5uyk,4v6f,5ot7,4v8j,4v8b,4v5j,4v8q,4v7b,3jcd,4v6p,4v9j,5kpv,4wu1,4v7k,4ybb,4v6k,3dll,5hcr,4v6n,4v57…
cong_tp243	P0A7L3	RL20_ECOLI	P0AA10	RL13_ECOLI	8.57054	0.992308	1	0.857143	14	11	0.909091	5jc9,4v83,3jbv,5v93,4v5y,5lze,5jte,5uyl,4xej,5kpw,4u20,4w2f,4v6f,4v8q,1sm1,4v6p,4v9j,4wu1,5hcr,4v52,4lnt,5np6,6enu,5ng8,4v77,4v84,2zjq,5mdz,4www,4v9i,4v4y,5j88,5wis,4wf9,4v9b,5myj,4v7l,4ioc,4v6z,5j8b,5imq,4v7w,4u26,5u4i,5j91,4v75,5j8a,4wsm,4v50,4wqu,5dm6,4v8x,1vy5,3j8g,6bu8,5hcq,4v5e,5hkv,3pio,5nwy,5vp2,5j4b,4v4i,5aka,5nrg,4v6s,5ngm,4v4x,4v9s,4u27,5ju8,4v8c,4v64,4w29,5fdu,2rdo,4ypb,5czp,5el7,4tuc…
cong_tp130	P0ADC1	LPTE_ECOLI	P31554	LPTD_ECOLI	2.10376	0.898669	1	0.923077	13	18	0.4	5iva,5iv8,4rhb,5ixm,4n4r,5iv9,4q35
cong_tp228	P45767	YHDX_ECOLI	P45768	YHDY_ECOLI	0.808299	0.967105	0.25	0.4	13	20	0.166667	4yms,4ymw,4ymv,4ymt,4ymu
cong_tp329	P0A7H3	RECO_ECOLI	P0A7H6	RECR_ECOLI	9.20456	0.941309	0.625	0.666667	13	6	0.4	4jcv,2v1c
cong_tp178	P0A7Z4	RPOA_ECOLI	P0A8T7	RPOC_ECOLI	0.686291	0.899194	0.9	0.846154	13	14	0.785714	4llg,4mex,5d4c,5byh,4q5s,4yfx,2gho,4mey,3dxj,6byu,5nwt,5e17,5uah,4xlr,5ipm,4kn4,5x21,4xlq,4ylo,1ynj,5vsw,5uhe,4xsy,5tw1,4zh3,5tjg,4xlp,3eql,4ylp,5ezk,5uag,2be5,4gzz,5ual,3wod,4kmu,5uac,4xsz,1zyr,5uhc,4xsx,6awb,4kn7,1l9u,4oin,5e18,5ipl,2o5j,4yg2,4ljz,3aoh,5uaq,6alg,3aoi,5vi8,5uh9,4jk1,5tmc,1hqm,4lk0,5w1t,4s20,4jk2,5uhb,1ynn,5voi,5tmf,5uaj,5d4d,5i2d,5vo8,5x22,5xj0,4zh2,4zh4,2a69,1smy,5tbz,5vi5,4g7h…
cong_tp149	P02413	RL15_ECOLI	P0AG48	RL21_ECOLI	11.8675	0.983806	0.6	0.615385	13	7	0.857143	5jc9,3jcj,3j5l,5hcp,4csu,4v71,4v6r,4u67,5uyp,3jbv,5lzc,3j9w,5ib7,5mdv,5u9g,4tua,5lze,5uyl,5jte,4v5y,5iqr,4lel,5kpw,5j4c,4lsk,5j30,4u20,4v7t,3j9y,5lzb,5ndk,5f8k,4v6e,5uyq,4v53,5uyk,4v6f,5ot7,4v7b,3jcd,4v6p,5kpv,3dll,4v6k,5hcr,4v6n,4v57,5ib8,4u1v,5nd8,3jce,4v52,4lnt,5np6,4v73,4io9,4v5h,6enu,6b4v,5ng8,5jvh,4v54,5afi,4v77,5gaf,3j9z,5mdz,5kcr,4tue,5nd9,5doy,5fdv,5j88,3j3v,4u25,5dox,5h5u,3j7y,4v6o,5myj…
cong_tp108	P0AEJ6	EUTB_ECOLI	P19636	EUTC_ECOLI	0.751988	0.907754	0.9	0.833333	12	49	0.571429	3any,3abo,3ao0,3abr,3abs,3abq
cong_tp007	P0A7V0	RS2_ECOLI	P0A7V3	RS3_ECOLI	4.34379	0.934599	0.375	0.333333	12	11	0.111111	4v6t,5lmo,4k0k,5lmp,6awc,2e5l,4lf6,2zm6,4dr4,5iwa,4lfc,4lf4,4kvb,4lfa,4gkj,4ji8,6awd,4lfb,5lmt,3t1h,5lms,5uz4,5lmr,4lf7,5me1,5br8,4lf8,4yhh,4khp,4dr2,4dr5,5lmq,5me0
cong_tp116	P0AF01	MODB_ECOLI	P37329	MODA_ECOLI	6.34207	0.934156	0.5	0.4	12	14	0.4	2onk
cong_tp184	P0AFE0	NUOJ_ECOLI	P0AFF0	NUON_ECOLI	5.92019	0.932735	1	1	12	30	0.7	4he8,3rko,4hea
cong_tp174	P77499	SUFC_ECOLI	P77689	SUFD_ECOLI	2.37147	0.95082	0.2	0.333333	12	30	0.2	2zu0,5awg,5awf
cong_tp119	P0ABA4	ATPD_ECOLI	P0ABB0	ATPA_ECOLI	2.84738	0.966667	0.5	0.583333	12	19	0.666667	5t4q,5t4p,5dn6,5t4o
cong_tp048	P0A6F5	CH60_ECOLI	P0A6F9	CH10_ECOLI	2.40141	0.990698	0.5	0.5	12	9	0.555556	1pf9,5opx,3zq1,1aon,1pcq,3zpz,1svt,4pj1,1sx4,4pko,3zq0,1gru,3wvl,2c7c,4v4o,2c7d,4pkn
cong_tp114	P0AA10	RL13_ECOLI	P60438	RL3_ECOLI	8.54812	0.982906	0.9	0.75	12	3	1	5jc9,4v83,3jbv,5v93,5uyl,5lze,4v5y,5jte,4xej,5kpw,4u20,4w2f,4v6f,4v8q,1sm1,4v6p,4v9j,4wu1,5hcr,4v52,4lnt,5np6,6enu,5ng8,4v77,4v84,2zjq,5mdz,4www,4v9i,4v4y,5j88,5wis,4wf9,4v9b,5myj,4v7l,4ioc,4v6z,5j8b,5imq,4v7w,4u26,5u4i,5j91,4v75,5j8a,4wsm,4v50,4wqu,5dm6,1vy5,4v8x,3j8g,6bu8,4v5e,5hcq,5hkv,3pio,5nwy,5vp2,5j4b,4v4i,5aka,5nrg,4v6s,5ngm,4v4x,4v9s,4u27,5ju8,4v8c,4v64,5fdu,2rdo,4ypb,5czp,5el7,4tuc,4wfb…
cong_tp128	P0A7Z4	RPOA_ECOLI	P0A8V2	RPOB_ECOLI	0.433696	0.991023	0.7	0.727273	11	34	0.588235	4llg,4mex,5d4c,5byh,4q5s,4yfx,2gho,4oip,4mey,3dxj,6byu,5nwt,5e17,5uah,4xlr,5ipm,4xlq,4kn4,5x21,4ylo,1ynj,5vsw,5uhe,4xsy,5tw1,4zh3,5tjg,4xlp,3eql,4ylp,5ezk,2be5,5uag,4gzz,5ual,3wod,4kmu,5uac,4xsz,4mq9,5ui8,1zyr,5uhc,6awb,4xsx,4kn7,1l9u,4oin,2o5j,5ipl,5e18,1i6v,4yg2,4ljz,3aoh,5uaq,6alg,3aoi,5uh8,5vi8,5uh9,4jk1,1hqm,5tmc,4lk0,5nsr,4s20,5w1t,4jk2,5uhb,1ynn,5voi,5tmf,5uaj,5d4d,5i2d,5vo8,5x22,5xj0,4oio…
cong_tp312	P0A855	TOLB_ECOLI	P0A912	PAL_ECOLI	2.47526	0.971808	0.6	0.7	11	28	0.555556	2w8b,4r40,2hqs
cong_tp239	P0AD65	MRDA_ECOLI	P16926	MREC_ECOLI	4.04549	0.864	0.6	0.636364	11	11	0.5	5lp5
cong_tp199	P0A9R7	FTSE_ECOLI	P0AC30	FTSX_ECOLI	5.32387	0.883275	0.9	0.909091	11	29	0.392857	5lj7,5nik,5lil,5xu1,5nil,5ws4,5gko,5lj6
cong_tp302	P0AFD4	NUOH_ECOLI	P0AFE0	NUOJ_ECOLI	8.39362	0.923379	0.8	0.818182	11	18	0.444444	5lc5,5o31,5lnk,5ldx,4he8,5ldw,4hea
cong_tp109	P02359	RS7_ECOLI	P0A7X3	RS9_ECOLI	7.81667	0.912621	0.6	0.5	11	6	1	5jc9,4v83,5wnp,3jbv,5v93,5lze,4v5y,5uyl,4dr1,5jte,4xej,5kpw,4x64,5no2,3t1h,5lms,4uer,4u20,4w2f,4lf9,5x8r,4v6f,4v8q,4v6p,4v9j,4wu1,5wnu,1i97,5hcr,4ji2,4ji4,4v52,3j7p,4lnt,5np6,5lmo,6enu,5ng8,5iwa,4v77,1i94,4v84,5mdz,4www,4v4y,4x66,4v9i,5j88,5lmt,5wis,4v9b,5myj,1n36,5br8,4v7l,4v6z,1hnw,5j8b,5imq,4v4s,4v75,4v7w,4u26,5j91,5u4i,5j8a,4v50,4wsm,4wqu,4v8x,1vy5,3jd5,5it7,4u4r,2uuc,4ji3,6bu8,4v5e,5hcq,1j5e…
cong_tp188	P76077	PAAA_ECOLI	P76079	PAAC_ECOLI	1.05531	0.980251	0.8	0.818182	11	50	0.56	3pwq,3pw8,1otk,4mud
cong_tp005	P0AAM3	HYPC_ECOLI	P24192	HYPD_ECOLI	1.80911	0.948164	0.5	0.6	10	18	0.647059	3vyu,3vys
cong_tp046	P0AFC3	NUOA_ECOLI	P0AFE0	NUOJ_ECOLI	21.671	0.821752	1	1	10	46	0.6	3rko,5lc5,5o31,5lnk,5ldx,5ldw,4he8,4wz7,4hea
cong_tp134	P16685	PHNG_ECOLI	P16687	PHNI_ECOLI	0.676923	0.980159	0.8	0.7	10	22	0.954545	4xb6
cong_tp103	P0AFL1	POTI_ECOLI	P31135	POTH_ECOLI	1.63641	0.904682	0.4	0.3	10	68	0.455882	4tqv,4ki0,4tqu,3puy,2onk,4xtc,3pux,4xig,3d31,3rlf
cong_tp060	P0A940	BAMA_ECOLI	P0AC02	BAMD_ECOLI	1.92234	0.945972	0.9	1	10	60	0.22807	5efr,5d0o,5ayw,5ljo,5ekq,5d0q
cong_tp163	P0A766	RSXA_ECOLI	P77179	RSXE_ECOLI	2.10351	0.941038	0.8	0.8	10	22	0.619048	4p6v
cong_tp253	P0A9V1	LPTB_ECOLI	P0ADC6	LPTG_ECOLI	3.18727	0.980033	0.7	0.7	10	15	0.466667	5l75,5x5y
cong_tp022	P07648	RECC_ECOLI	P08394	RECB_ECOLI	0.409172	0.975673	0.4	0.8	10	2	1	3k70,1w36,5mbv,5ld2
cong_tp033	P24192	HYPD_ECOLI	P24193	HYPE_ECOLI	1.52702	0.976023	0.3	0.2	10	12	0.333333	3vyt,3vyu
cong_tp029	P0A7N4	RL32_ECOLI	P0AG44	RL17_ECOLI	10.4407	0.934783	1	1	10	11	0.818182	5jc9,4v83,3jbv,5lze,5jte,4v5y,5uyl,4xej,5kpw,4u20,4w2f,4v6f,4v8q,1sm1,4v6p,4v9j,4wu1,5hcr,4v52,4lnt,5np6,6enu,5ng8,4v77,4v84,2zjq,5mdz,4v4y,4www,4v9i,5j88,5wis,4v9b,5myj,4v7l,4ioc,4v6z,5j8b,4v4s,5imq,4v7w,4u26,5u4i,5j91,4v75,5j8a,4v50,4wsm,4wqu,5dm6,4v8x,1vy5,3j8g,6bu8,4v5e,5hcq,3pio,5nwy,5vp2,5j4b,4v4i,5nrg,4v6s,5ngm,4v4x,4v9s,4u27,5ju8,4v8c,4v64,4w29,5fdu,2rdo,4ypb,5czp,5el7,4tuc,4tub,4wpo,5j3c…
cong_tp136	P0AFD6	NUOI_ECOLI	P33599	NUOCD_ECOLI	1.48623	0.68299	1	1	10	4	1	2ybb,3ias,3i9v,5xti,5xth,5xtd,2fug,3iam,5xtb,3m9s,4hea
cong_tp189	P0A7J7	RL11_ECOLI	P0A8T1	PRMA_ECOLI	5.19491	0.993103	0.375	0.285714	9	13	0.181818	3egv,3cjq,3cjr,2nxn,3cjt
cong_tp150	P0ADY7	RL16_ECOLI	P60785	LEPA_ECOLI	2.29586	0.986395	0	0	9	2		5j8b,5imq,3jcd,4w2e,3jce,5imr
cong_tp240	P30750	METN_ECOLI	P31547	METI_ECOLI	2.7589	0.973214	0.8	1	9	21	0.761905	4yms,3dhw,4ymw,2r6g,4ki0,2onk,4ymv,3tui,3tuj,4ymt,3d31,4ymu,3tuz
cong_tp069	P0A698	UVRA_ECOLI	P0A8F8	UVRB_ECOLI	1.30314	0.985741	0.4	0.555556	9	15	0.4	4dfc
cong_tp000	O32583	THIS_ECOLI	P30139	THIG_ECOLI	3.68202	0.984472	0.7	0.555556	9	14	0.928571	1tyg,2htm
cong_tp316	P02413	RL15_ECOLI	P0A7Q1	RL35_ECOLI	13.3966	0.976077	0.9	0.888889	9	10	0.9	5d8b,5jc9,3jcj,3j5l,5hcp,4csu,4v7j,5h1s,4v51,4v71,4v6r,4u67,4v5a,5uyp,5jvg,3jbv,5dm7,5lzc,5mre,5ib7,3j9w,5mdv,5u9g,4v61,4tua,5lze,5jte,4lel,5uyl,4v7p,5iqr,4v5y,5kpw,5j4c,4lsk,4v7t,4u20,5j30,4ioa,3j9y,5lzb,5ndk,5f8k,4v6e,5uyq,3bbx,4v53,4v66,5uyk,4v6f,5ot7,4v5j,4v7b,3jcd,4v6p,1sm1,5kpv,5mrf,4v7k,4v6k,3dll,5hcr,4v6n,4v57,5ib8,3jce,4u1v,4v52,4lnt,5np6,4v5f,4v73,4io9,4v5g,4v5h,6enu,6b4v,5jvh,4v54,5ng8…
cong_tp017	P0A7J3	RL10_ECOLI	P0A7J7	RL11_ECOLI	9.80541	0.964169	0.6	0.75	8	5	0.8	4wqy,4v6q,4v6v,5jc9,4wqu,5an9,5mmm,5aj0,2qa4,5l3p,5uyp,4v6r,5j7l,4v6i,5afi,3j9z,5o61,5kpx,5imr,5gaf,5mdz,5u9g,5kcr,5mdv,4v7d,5u9f,4v85,6bu8,5j8b,5aj4,5aa0,6c4i,5gag,5j88,5ady,5h5u,4wpo,4v6o,5kcs,3j9y,5mmi,3ja1,5nco,5a9z,4v6s,5hau,4v6f,5kps,5mdy,5gah,4v7h,5imq,4wqf,4v6p,5anc,4v9f,5kpv,5j91,5mdw,5j5b,4ybb,5j8a,4v19,5o60,4v6n,5anb,4v7c,5gad,5it8,5gae,5np6
cong_tp076	P23367	MUTL_ECOLI	P23909	MUTS_ECOLI	2.61289	0.98297	0.8	0.75	8	17	0.916667	5akc,5akd,5akb
cong_tp313	P0A7P5	RL34_ECOLI	P60723	RL4_ECOLI	8.77319	0.951417	0.2	0.25	8	6	0.166667	5lza,5lze,5u9f,5dm6,4v6k,5njt,4v5g,4v5h,3j3v,5nd8,3j9w
cong_tp034	P0A7R9	RS11_ECOLI	P68679	RS21_ECOLI	6.82989	0.92	0.555556	0.571429	8	26	0.315789	4a2i,5jc9,4v64,5mmm,4adv,3jd5,4v54,5ng8,5j7l,5mdv,5mdz,4v61,4v5y,4v55,5nd9,5iqr,5aj4,6c4i,5j88,5my1,3j9m,5h5u,5myj,5me1,4v53,4v66,5ngm,5aj3,5mdy,4v4h,4v50,5mmj,4v65,5u4i,5j91,5mdw,5j5b,4ybb,4v56,5j8a,4v57,4v5b,5it8,5nd8,5me0,4v52,4v4q
cong_tp073	P07654	PSTA_ECOLI	P0AAH0	PSTB_ECOLI	3.91013	0.94575	0.625	0.8	8	12	0.583333	4tqv,3dhw,4tqu,4xtc,3tui,3tuj,4xig,3tuz
cong_tp117	P0A7R5	RS10_ECOLI	P0A7V3	RS3_ECOLI	5.29744	0.931548	0.6	0.625	8	35	0.272727	5jc9,4v83,5wnp,3jbv,5v93,5lze,4dr1,4v5y,5uyl,5jte,4xej,4x64,5kpw,3t1h,5lms,4u20,4w2f,4lf9,4v6f,4v8q,4v6p,4v9j,4wu1,5wnu,1i97,5hcr,4ji2,4ji4,4v52,4lnt,5np6,5lmo,6enu,5ng8,5iwa,1i94,4v84,5mdz,4www,4x66,4v9i,4v4y,5j88,5lmt,5wis,4v9b,5myj,1n36,5br8,4v7l,4v6z,1hnw,5j8b,4v4s,5imq,4v7w,5u4i,4v75,5j91,4u26,5j8a,4v50,4wsm,4wqu,1vy5,4v8x,2uuc,4ji3,6bu8,4v5e,5hcq,1j5e,5nwy,2uub,5vp2,5j4b,4jya,4v4i,4v6s,5ngm…
cong_tp338	P0AFC7	NUOB_ECOLI	P33599	NUOCD_ECOLI	1.44494	0.665441	0.9	0.875	8	10	0.9	5xfa,3cus,5xtd,4uew,1yq9,3iam,3cur,5ldw,5lc5,5xth,3i9v,4ue2,4ueq,5xtb,1e3d,4ud2,3h3x,4uql,1frv,4urh,5xf9,4omf,4ucx,2frv,4ucq,5xti,5ldx,4ud6,1yqw,4ucw,4ue6,3m9s,4upv,4hea,4upe,5o31,2ybb,3ias,2fug,4uqp,1yrq
cong_tp051	P0ABA6	ATPG_ECOLI	P0ABB4	ATPB_ECOLI	2.40027	0.994645	0.5	0.75	8	13	0.307692	5hkk,5dn6,5t4p,5ik2,5t4o,4xd7,4b2q,5t4q,6f5d,3oaa
cong_tp031	P76078	PAAB_ECOLI	P76079	PAAC_ECOLI	1.42552	0.982507	0.6	0.75	8	17	0.555556	4iit
cong_tp220	P24193	HYPE_ECOLI	P30131	HYPF_ECOLI	1.30832	0.974217	0.857143	1	8	8	1	3vti
cong_tp158	P0A6P1	EFTS_ECOLI	P0CE48	EFTU2_ECOLI	1.62731	0.98966	0.7	1	7	11	0.636364	4pc6,4pc7,4pc3,1aip,3avx,3avt,3vnu,3avv,3avy,4q7j,4pc1,4pc2,3mmp,3avw,3vnv,1efu,4fwt,3avu,3agp,3agq,4r71
cong_tp282	P0AGA2	SECY_ECOLI	P10408	SECA_ECOLI	1.94961	0.959821	0.6	0.571429	7	5	1	3dl8,3din,5eul
cong_tp146	P0A7N4	RL32_ECOLI	P61175	RL22_ECOLI	12.618	0.964072	0.4	0.428571	7	15	0.866667	5jc9,4v83,3jbv,5v93,4v5y,5lze,5jte,5uyl,4xej,5kpw,4u20,4w2f,4v6f,4v8q,1sm1,4v6p,4v9j,4wu1,5hcr,4v52,4lnt,1ond,5np6,1j5a,6enu,5ng8,4v77,4v84,2zjq,5mdz,4www,4v9i,4v4y,5j88,5wis,4wf9,4v9b,5myj,4v7l,4ioc,4v6z,5j8b,5imq,4v4s,4v75,4u26,5u4i,5j91,4v7w,5j8a,4v50,4wsm,4wqu,5dm6,4v8x,1vy5,3j8g,6bu8,4v5e,5hcq,5hkv,3pio,5nwy,5vp2,5j4b,4v4i,5aka,5nrg,4v6s,5ngm,4v4x,4v9s,4u27,5ju8,1jzx,4v8c,4v64,4w29,5fdu,2rdo…
cong_tp157	P0A6P1	EFTS_ECOLI	P0CE47	EFTU1_ECOLI	1.63925	0.98966	0.7	1	7	9	0.777778	1aip,3avx,3avt,3avu,3avv,3agp,3avy,3agq,3avw,1efu
cong_tp064	P0AG96	SECE_ECOLI	P0AGA2	SECY_ECOLI	0.854797	0.950877	0.9	0.857143	7	27	1	3din,5eul,2akh,3j45,3dl8,5abb,2aki,4v6m,5nco,5mg3,5gae,3j46
cong_tp157	P0A6P1	EFTS_ECOLI	P0CE47	EFTU1_ECOLI	1.63925	0.98966	0.7	1	7	9	0.777778	1aip,3avx,3avt,3avu,3avv,3agp,3avy,3agq,3avw,1efu
cong_tp053	P0A7V3	RS3_ECOLI	P0A7W1	RS5_ECOLI	4.86408	0.9325	0.2	0.333333	7	9	0.222222	5jc9,5wnp,3jbv,5v93,4v5y,4dr1,5jte,5lze,5uyl,4xej,3j7a,4x64,5kpw,3t1h,5lms,4u20,4w2f,4v6f,4v8q,4v6p,4v9j,4wu1,1i97,5wnu,4ji2,4ji4,4v52,4lnt,5np6,5lmo,6enu,5ng8,5iwa,1i94,5mdz,4v4y,4x66,4www,4v9i,5j88,5lmt,5wis,1n36,5br8,4v7l,4v6z,1hnw,5j8b,4v4s,4v75,4u26,5u4i,5j91,5j8a,4v50,4wsm,4wqu,1vy5,4u4r,2uuc,4ji3,6bu8,4v5e,1j5e,5nwy,2uub,5j4b,5vp2,4jya,4v4i,4v6s,5ngm,4v4x,4v9s,4u27,5ju8,4a2i,4v8c,4v64,5aj0…
cong_tp157	P0A6P1	EFTS_ECOLI	P0CE47	EFTU1_ECOLI	1.63925	0.98966	0.7	1	7	9	0.777778	1aip,3avx,3avt,3avu,3avv,3agp,3avy,3agq,3avw,1efu
cong_tp084	P04993	RECD_ECOLI	P07648	RECC_ECOLI	0.557867	0.969942	0.6	1	7	19	0.421053	3k70,1w36,5mbv,5ld2
cong_tp314	P0AFD1	NUOE_ECOLI	P31979	NUOF_ECOLI	2.86995	0.93126	1	1	7	14	0.857143	5lc5,5xf9,5o31,2ybb,3ias,3i9v,5ldx,5xfa,2fug,3iam,3m9s,5ldw,4hea
cong_tp241	P0A6W5	GREA_ECOLI	P0A8T7	RPOC_ECOLI	0.664622	0.895847	0.9	1	7	12	0.583333	3aoi,3aoh
cong_tp157	P0A6P1	EFTS_ECOLI	P0CE47	EFTU1_ECOLI	1.63925	0.98966	0.7	1	7	9	0.777778	1aip,3avx,3avt,3avu,3avv,3agp,3avy,3agq,3avw,1efu
cong_tp024	P06974	FLIM_ECOLI	P0ABZ1	FLIG_ECOLI	1.97838	0.966917	0.428571	0.8	6	8	0.75	4qrm,4fq0,3soh
cong_tp297	P0ABI8	CYOB_ECOLI	P0ABJ3	CYOC_ECOLI	2.26366	0.806228	0.7	1	6	6	1	3x2q,5luf,3abk,3abl,2eim,5wau,5xdq,2eij,2ein,2eil,5j4z,1qle,3asn,5gup,5j7y,2eik,1v55,3aso,3ag3,2yev,1ocz,3ag4,5weh,5xth,5w97,5iy5,2y69,3wg7,2dyr,5b1b,2occ,2zxw,5xti,1oco,3ag2,3ag1,5b1a,5b3s,5x1f,1m56,1ocr,2ybb,5x19,1fft,1v54,3abm,1m57,5x1b,2dys,1occ,5xdx
cong_tp151	P0AFK6	POTC_ECOLI	P69874	POTA_ECOLI	1.52621	0.933022	0.5	0.833333	6	5	1	4khz,3puw,4tqv,4tqu,3puy,3dhw,4xtc,3fh6,3puv,3puz,3tuj,3tui,4xig,3pux,3pv0,4jbw,3tuz,3rlf
cong_tp259	P76182	RSXD_ECOLI	P77179	RSXE_ECOLI	2.13557	0.921098	0.5	0.666667	6	16	0.3125	4p6v
cong_tp082	P69346	YEFM_ECOLI	P69348	YOEB_ECOLI	14.4335	0.946108	1	1	6	37	0.888889	3oei,2a6q
cong_tp131	P0A7U3	RS19_ECOLI	P0A7X6	RIMM_ECOLI	12.0335	0.927007	0.8	1	6	4		3a1p
cong_tp185	P0A698	UVRA_ECOLI	P30958	MFD_ECOLI	1.09403	0.986111	0.75	0.6	6	16	0.5	4dfc
cong_tp300	P0A6H5	HSLU_ECOLI	P0A7B8	HSLV_ECOLI	1.52806	0.990307	0.2	0.5	6	6	0.4	5ji3,1g4a,1kyi,1ofi,1g4b,1yyf,1g3i,1ofh
cong_tp052	P0ABA6	ATPG_ECOLI	P0ABB0	ATPA_ECOLI	2.70741	0.97875	0.4	0.666667	6	6	0.833333	5hkk,5dn6,2qe7,5t4p,2xnd,5ik2,5t4o,4xd7,5t4q,6f5d,3oaa
cong_tp265	P45530	TUSB_ECOLI	P45532	TUSD_ECOLI	3.26712	0.995516	0.7	1	6	26	0.615385	2hy5,2hyb,2d1p
cong_tp058	P0A7L3	RL20_ECOLI	P60723	RL4_ECOLI	8.24757	0.968652	0.1	0.166667	6	10	0.111111	5d8b,5jc9,3jcj,4v9r,3j5l,5hcp,4csu,4v7j,4w2i,4v71,4v51,4w4g,4v6r,4v5a,4v83,5uyp,5jvg,3jbv,5v93,5dm7,5lzc,5ib7,5mdv,4tua,5lze,4v5y,4lel,4z3s,4v7p,5iqr,4v9n,4v9c,4xej,5jte,5kpw,5j4c,4v97,4lsk,4v7t,4u20,5j30,3j9y,4wro,4w2f,5lzb,5f8k,5ndk,4v6e,4v53,1vvj,5uyk,4v6f,5ot7,4v8j,4v8b,4v5j,4v8q,4v7b,3jcd,4v6p,1sm1,4v9j,5kpv,4v7k,4v6k,4ybb,3dll,4wu1,5hcr,4v6n,4v57,4wra,4z8c,5ib8,4u1v,3jce,4v52,4lnt,5np6,4v5f…
cong_tp132	P02358	RS6_ECOLI	P60422	RL2_ECOLI	4.55381	0.933824	0.1	0.166667	6	4	0.25	5d8b,3jcj,4v9r,5hcp,4v7j,4w2i,4v51,4w4g,4v5a,4v83,5uyp,5v93,5lzc,3j9w,5ib7,5mdv,4v61,5u9g,4tua,5uyl,5jte,4lel,4z3s,5iqr,4v7p,4xej,5j4c,4v97,4lsk,5j30,4u20,3j9y,4wro,4w2f,5ndk,5uyq,5f8k,1vvj,4v66,5uyk,4v6f,4v8j,4v5j,4v8b,4v8q,4v7k,4wu1,4v6k,5hcr,4wra,4z8c,5ib8,5nd8,4lnt,4v5f,4v7z,4v9d,4v5h,4v5g,6enu,6b4v,4wt1,5afi,4v77,4v84,5mdz,5kcr,4tue,4v9i,4v8i,5doy,5fdv,4v7y,5dox,5wis,4y4p,4v9b,5myj,5mgp,4p6f…
cong_tp317	P0AB98	ATP6_ECOLI	P68699	ATPL_ECOLI	9.52872	0.825714	0.1	0	6	22	0.0454545	5dn6,1c17,5t4p,5t4o,5t4q
cong_tp272	P0A7L0	RL1_ECOLI	P62399	RL5_ECOLI	5.71667	0.973366	0	0	6	1	0	4v6a
cong_tp155	P07014	SDHB_ECOLI	P0AC41	SDHA_ECOLI	1.0402	0.98184	0.8	1	5	29	0.586207	3p4q,3p4r,5vpn,3p4p,6awf,2wu5,2ws3,2acz,2wdq,1nen,3p4s,1l0v,1nek,2wp9,3cir,1kfy,2wdv,2b76,2wu2,2wdr,4kx6,1kf6
cong_tp332	P76014	DHAL_ECOLI	P76015	DHAK_ECOLI	3.05528	0.936396	0.8	1	5	15	0.533333	1un9,1un8,3pnl
cong_tp110	P0A7R5	RS10_ECOLI	P0A7X3	RS9_ECOLI	8.39554	0.961373	0.6	0.6	5	15	0.6	5jc9,4v83,5wnp,3jbv,5v93,5lze,5uyl,5jte,4dr1,4v5y,4xej,4x64,5kpw,5no2,3t1h,5lms,4u20,4w2f,4lf9,4v6f,4v8q,4v6p,4v9j,5wnu,4wu1,1i97,5hcr,4ji2,4ji4,4v52,4lnt,5np6,5lmo,6enu,5ng8,5iwa,1i94,4v77,4v84,5mdz,4x66,4v9i,4www,4v4y,5j88,5lmt,5wis,4v9b,5myj,1n36,5br8,4v7l,4v6z,1hnw,5j8b,5imq,4v4s,4v7w,4u26,5u4i,5j91,4v75,5j8a,4wsm,4v50,4wqu,1vy5,4v8x,2uuc,4ji3,6bu8,5hcq,4v5e,1j5e,5nwy,2uub,5vp2,5j4b,4jya,4v4i…
cong_tp306	P14175	PROV_ECOLI	P14176	PROW_ECOLI	1.47089	0.87931	0.75	1	5	8	1	4yms,4ki0,4ymw,2r6g,2onk,4ymv,4ymt,3tui,3d31,4ymu,3tuz
cong_tp055	P0AG44	RL17_ECOLI	P61175	RL22_ECOLI	11.7182	0.949367	0.3	0.6	5	3	0.666667	5jc9,4v83,3jbv,5v93,5lze,4v5y,5uyl,5jte,4xej,5kpw,4u20,4w2f,4v6f,4v8q,1sm1,4v6p,4v9j,4wu1,5hcr,4v52,4lnt,5np6,6enu,5ng8,4v77,4v84,2zjq,5mdz,4www,4v9i,4v4y,5j88,5wis,4wf9,4v9b,5myj,4v7l,4ioc,4v6z,5j8b,5imq,4v4s,4v75,4u26,4v7w,5j91,5u4i,5j8a,4wsm,4v50,4wqu,5dm6,1vy5,4v8x,3j8g,6bu8,5hcq,4v5e,5hkv,5nwy,5j4b,5vp2,4v4i,5aka,5nrg,4v6s,5ngm,4v4x,4v9s,4u27,5ju8,4v8c,4v64,4w29,5fdu,2rdo,4ypb,5czp,5el7,4tuc…
cong_tp227	P0AFZ7	TRKH_ECOLI	P0AGI8	TRKA_ECOLI	1.73605	0.990436	0.4	0.8	5	21	0.55	4j9u
cong_tp165	P0A780	NUSB_ECOLI	P0AFF6	NUSA_ECOLI	4.86636	0.853312	0.3	0.4	5	4	0.333333	5ms0,5lm7
cong_tp148	P77499	SUFC_ECOLI	P77522	SUFB_ECOLI	1.30865	0.948856	0.3	0.8	5	4	0.5	2zu0,5awg,5awf
cong_tp075	P0A937	BAME_ECOLI	P0AC02	BAMD_ECOLI	3.78478	0.935754	0.5	0.6	5	32	0.576923	5d0o,5ayw,5ljo,5ekq,5d0q
cong_tp065	P77329	HYFG_ECOLI	P77668	HYFI_ECOLI	0.894362	0.747212	0.555556	0.8	5	9	0.888889	4ci0,5gup,3zfs,5gpn,2ybb,3ias,3i9v,5lnk,1cc1,3iam,2fug,3m9s,4wz7,4hea
cong_tp026	P0AG55	RL6_ECOLI	Q2EEQ2	RL362_ECOLI	2.21468	0.977578	0.2	0.4	5	10	0.2	5jc9,3jcj,3j5l,4csu,4v6r,3jbv,5v93,5lzc,3j9w,5imr,5u9g,4v5y,5jte,5iqr,4v9c,5kpw,4v7t,4u20,5lzb,5uyq,4v6e,4v7b,3jcd,4v6p,1sm1,5kpv,4ybb,4v6n,3jce,5nd8,4u1v,4v52,4v9d,4v5h,5ng8,4v54,3j9z,5gaf,4v7v,2j28,5kcr,5nd9,4www,4v4y,4v9i,5j88,4u25,5h5u,4v6o,4wf1,5myj,5nco,5a9z,4v6z,4v4h,4v7u,5imq,4v75,4u26,1nwy,5j91,5u4i,5j8a,4v5b,4v7c,4v50,5it8,3j7z,4v6t,4u24,5j7l,4v6d,4v7d,5hl7,1nkw,5lzd,5u9f,5t7v,4v85,6bu8…
cong_tp026	P0AG55	RL6_ECOLI	Q2EEQ2	RL362_ECOLI	2.21468	0.977578	0.2	0.4	5	10	0.2	5jc9,3jcj,3j5l,4csu,4v6r,3jbv,5v93,5lzc,3j9w,5imr,5u9g,4v5y,5jte,5iqr,4v9c,5kpw,4v7t,4u20,5lzb,5uyq,4v6e,4v7b,3jcd,4v6p,1sm1,5kpv,4ybb,4v6n,3jce,5nd8,4u1v,4v52,4v9d,4v5h,5ng8,4v54,3j9z,5gaf,4v7v,2j28,5kcr,5nd9,4www,4v4y,4v9i,5j88,4u25,5h5u,4v6o,4wf1,5myj,5nco,5a9z,4v6z,4v4h,4v7u,5imq,4v75,4u26,1nwy,5j91,5u4i,5j8a,4v5b,4v7c,4v50,5it8,3j7z,4v6t,4u24,5j7l,4v6d,4v7d,5hl7,1nkw,5lzd,5u9f,5t7v,4v85,6bu8…
cong_tp142	P0A9P4	TRXB_ECOLI	P0AA25	THIO_ECOLI	7.86175	0.930233	0.6	0.6	5	4	0.5	1f6m
cong_tp006	P0AAM3	HYPC_ECOLI	P24193	HYPE_ECOLI	2.12382	0.946009	0.3	0.5	5	18	0.4375	3vyt,3vyu,3vys
cong_tp026	P0AG55	RL6_ECOLI	Q2EEQ2	RL362_ECOLI	2.21468	0.977578	0.2	0.4	5	10	0.2	5jc9,3jcj,3j5l,4csu,4v6r,3jbv,5v93,5lzc,3j9w,5imr,5u9g,4v5y,5jte,5iqr,4v9c,5kpw,4v7t,4u20,5lzb,5uyq,4v6e,4v7b,3jcd,4v6p,1sm1,5kpv,4ybb,4v6n,3jce,5nd8,4u1v,4v52,4v9d,4v5h,5ng8,4v54,3j9z,5gaf,4v7v,2j28,5kcr,5nd9,4www,4v4y,4v9i,5j88,4u25,5h5u,4v6o,4wf1,5myj,5nco,5a9z,4v6z,4v4h,4v7u,5imq,4v75,4u26,1nwy,5j91,5u4i,5j8a,4v5b,4v7c,4v50,5it8,3j7z,4v6t,4u24,5j7l,4v6d,4v7d,5hl7,1nkw,5lzd,5u9f,5t7v,4v85,6bu8…
cong_tp326	P11349	NARH_ECOLI	P11350	NARI_ECOLI	0.540972	0.976934	0.5	1	5	22	0.409091	1y5l,1y5i,3ir5,1y4z,3egw,3ir7,1siw,1q16,3ir6,1y5n
cong_tp186	P0A7V8	RS4_ECOLI	P0A7W1	RS5_ECOLI	6.37306	0.965147	0.8	1	5	9	0.444444	5jc9,4v83,5wnp,3jbv,5v93,4v5y,5jte,4dr1,5uyl,4xej,5kpw,5no2,4x64,3t1h,5lms,4u20,4w2f,1eg0,4lf9,4v6f,4v8q,4v9j,1i97,5wnu,4wu1,5hcr,4ji2,4ji4,4v52,4lnt,5np6,5lmo,6enu,5ng8,5iwa,1i94,4v84,5mdz,4www,4v4y,4x66,4v9i,5j88,5lmt,5wis,4v9b,5myj,1n36,5br8,4v7l,4v6z,1hnw,5j8b,4v4s,4v7w,4u26,5u4i,5j91,5j8a,4wsm,4v50,4wqu,4v8x,1vy5,2uuc,6bu8,5hcq,4v5e,1j5e,5mrc,5nwy,2uub,5vp2,5j4b,4jya,4v4i,5ngm,4b3m,4v4x,5mmj…
cong_tp026	P0AG55	RL6_ECOLI	Q2EEQ2	RL362_ECOLI	2.21468	0.977578	0.2	0.4	5	10	0.2	5jc9,3jcj,3j5l,4csu,4v6r,3jbv,5v93,5lzc,3j9w,5imr,5u9g,4v5y,5jte,5iqr,4v9c,5kpw,4v7t,4u20,5lzb,5uyq,4v6e,4v7b,3jcd,4v6p,1sm1,5kpv,4ybb,4v6n,3jce,5nd8,4u1v,4v52,4v9d,4v5h,5ng8,4v54,3j9z,5gaf,4v7v,2j28,5kcr,5nd9,4www,4v4y,4v9i,5j88,4u25,5h5u,4v6o,4wf1,5myj,5nco,5a9z,4v6z,4v4h,4v7u,5imq,4v75,4u26,1nwy,5j91,5u4i,5j8a,4v5b,4v7c,4v50,5it8,3j7z,4v6t,4u24,5j7l,4v6d,4v7d,5hl7,1nkw,5lzd,5u9f,5t7v,4v85,6bu8…
cong_tp214	P08400	PHOR_ECOLI	P0AFJ5	PHOB_ECOLI	4.37508	0.948485	1	1	5	4	1	6azr,5uht,4jav,3dge
cong_tp337	P0A7M6	RL29_ECOLI	P0AGD7	SRP54_ECOLI	3.93872	0.97093	0.2	0.4	5	7	0.714286	2j28,3jan,2j37,5gad,3jaj,5gaf
cong_tp281	P0AEF8	DPPB_ECOLI	P0AEG1	DPPC_ECOLI	3.49131	0.954617	0.375	0.25	5	12	0.428571	3tuz,3dhw,3tuj,3tui
cong_tp254	P02359	RS7_ECOLI	P0A7R9	RS11_ECOLI	6.47993	0.905844	0	0	5	7	0	1i94
cong_tp123	P0AAH0	PSTB_ECOLI	P0AGH8	PSTC_ECOLI	3.78247	0.940972	0.6	0.8	5	5	0.8	4yms,4ki0,4ymw,2r6g,2onk,4ymv,4ymt,3d31,4ymu
cong_tp011	P16687	PHNI_ECOLI	P16688	PHNJ_ECOLI	0.300321	0.982677	0.6	1	4	20	0.4	4xb6
cong_tp049	P0AEB0	CYSW_ECOLI	P0AG78	SUBI_ECOLI	1.04408	0.940323	0.4	1	4	4	1	2onk
cong_tp268	P0AE70	MAZF_ECOLI	P0AE72	MAZE_ECOLI	3.42044	0.937824	0.5	0.75	4	28	0.785714	1ub4
cong_tp269	P0ABD8	BCCP_ECOLI	P24182	ACCC_ECOLI	2.97739	0.986777	0.4	0.75	4	4	0.75	4hr7
cong_tp025	P0AC44	DHSD_ECOLI	P69054	DHSC_ECOLI	6.68655	0.913934	0.8	1	4	86	0.47619	3aeb,1yq4,3aed,2wu5,2ws3,2acz,3ae6,2h89,2wdq,3aec,3aeg,3aee,1nen,3ae1,2wqy,1nek,2wp9,1yq3,2h88,3sfd,3ae5,3sfe,2wdv,3ae9,3ae3,2wu2,3ae2,3ae8,2wdr,3aef,3abv,2fbw,1zoy,3ae4,3aea,1zp0,3ae7
cong_tp080	P0AFD4	NUOH_ECOLI	P33599	NUOCD_ECOLI	1.64402	0.762215	0.6	0.75	4	6	0.833333	4wz7,4hea
cong_tp027	P0A7I0	RF1_ECOLI	P0ACC1	PRMC_ECOLI	6.61501	0.962323	0.777778	1	4	2	1	2b3t
cong_tp238	P0AFK4	POTB_ECOLI	P69874	POTA_ECOLI	2.04663	0.932619	0.7	1	4	7	0.857143	4khz,3puw,4tqv,4tqu,3puy,3dhw,4xtc,3fh6,3puv,3puz,3tuj,3tui,4xig,3pux,3pv0,4jbw,3tuz,3rlf
cong_tp324	P0A7V0	RS2_ECOLI	P0A7W7	RS8_ECOLI	6.33866	0.962264	0.2	0.5	4	10	0.2	4v4p,5lmp,2zm6,4v8x,4v5a,4wt1,1i94,5o61,5ib7,5imr,5lza,4v8d,4v4y,5aa0,4v4z,5x8p,5o5j,5lmt,4v6a,5ibb,5lms,5lmr,5ndk,5me1,6c5l,4v4j,4v4i,4v8f,5a9z,5br8,5x8r,4v4b,4v6g,4v6f,4v4x,5lmv,4v8b,4v8e,4v65,4wqf,5imq,4v7x,4wra,5lmq,4v8g,5wnt,4v5k,4wq1
cong_tp261	P77165	PAOA_ECOLI	P77489	PAOC_ECOLI	3.39291	0.894901	1	1	4	24	0.791667	2w3r,1n63,3fc4,4yrw,1rm6,1dgj,4ytz,2w55,4ysw,3sr6,1fo4,3bdj,3nvw,1vlb,3una,3ns1,3nvz,3nrz,3l4p,2w3s,2e3t,3ax9,4us9,3nvy,1wyg,2e1q,1n62,5y6q,4usa,3b9j,1vdv,3nvv,3zyv,3am9,1sb3,1sij,3ax7,1n60,3fah,1ffv,3uni,4us8,1jrp,1t3q,1n61,3etr,2w54,4c7z,1n5w,1ffu,5epg,1n5x,5g5h,3an1,5g5g,4c80,3eub,1v97,3unc,1zxi,4uhx,1jro,4c7y,4uhw,3amz,4yty,2ckj
cong_tp137	Q47149	YAFQ_ECOLI	Q47150	DINJ_ECOLI	6.26964	0.94382	0.9	1	4	21	0.666667	4ml0,4q2u
cong_tp001	O32583	THIS_ECOLI	P30138	THIF_ECOLI	5.31656	0.971609	0.6	0.75	4	4	0.75	1zud
cong_tp311	Q46907	YGCQ_ECOLI	Q46908	YGCR_ECOLI	0.358541	0.955963	0.4	0.5	4	50	0.916667	1efp,2a1t,5ol2,6fah,1t9g
cong_tp263	P30847	BAES_ECOLI	P69228	BAER_ECOLI	0.538473	0.963225	0.625	0.75	4	6	0.833333	6azr,5uht,4jav,3dge
cong_tp190	P0A7Q6	RL36_ECOLI	P0AG55	RL6_ECOLI	6.31934	0.986047	0.3	0.75	4	2	1	5jc9,3jcj,3j5l,4v6r,3jbv,5v93,5lzc,3j9w,5imr,5u9g,4v5y,5jte,5iqr,4v9c,5kpw,4v7t,4u20,5lzb,4v6e,4v7b,1sm1,4v6p,3jcd,4ybb,4v6n,3jce,4u1v,5nd8,4v52,4v9d,4v5h,5ng8,4v54,3j9z,5gaf,4v7v,2j28,5kcr,5nd9,4www,4v9i,5j88,4u25,5h5u,4v6o,4wf1,5myj,5nco,4v6z,4v4h,4v7u,5imq,4v75,5u4i,4u26,1nwy,5j91,5j8a,4v5b,4v7c,5it8,4v50,3j7z,4v6t,4u24,5j7l,4v6d,4v7d,5hl7,1nkw,5lzd,5u9f,5t7v,4v85,4v6m,5gag,4v70,5ady,3jbu,4v9o…
cong_tp235	P0ADY3	RL14_ECOLI	P60438	RL3_ECOLI	7.1561	0.987952	0.1	0.25	4	3	0.333333	5jc9,4v83,3jbv,5v93,5lze,5jte,5uyl,4v5y,4xej,5kpw,4u20,4w2f,4v6f,4v8q,1sm1,4v6p,4v9j,4wu1,5hcr,4v52,4lnt,5np6,6enu,5ng8,4v84,2zjq,5mdz,4v4y,4v9i,4www,5j88,5wis,4wf9,4v9b,5myj,4v7l,4ioc,4v6z,5j8b,5imq,4v75,4v7w,5u4i,5j91,4u26,5j8a,4wsm,4v50,4wqu,5dm6,4v8x,1vy5,3j8g,6bu8,5hcq,4v5e,5hkv,3pio,5nwy,5j4b,5vp2,4v4i,5aka,5nrg,4v6s,5ngm,4v4x,4v9s,4u27,5ju8,4v8c,4v64,4w29,5fdu,4ypb,5czp,5el7,4tuc,4wfb,4tub…
cong_tp296	P0AG90	SECD_ECOLI	P0AGA2	SECY_ECOLI	2.81515	0.854442	0.111111	0.25	4	1	0	5mg3
cong_tp160	P0AFC7	NUOB_ECOLI	P0AFD4	NUOH_ECOLI	2.27797	0.849541	0.6	1	4	7	0.714286	5gup,5lc5,5gpn,5o31,5lnk,5xti,5ldx,5xth,5xtd,5ldw,4hea
cong_tp291	P0AFC7	NUOB_ECOLI	P0AFD6	NUOI_ECOLI	2.03276	0.725	0.8	1	4	15	0.666667	5lc5,5gpn,5o31,2ybb,3ias,3i9v,5lnk,5ldx,2fug,3iam,3m9s,5ldw,4hea
cong_tp013	P0A7S3	RS12_ECOLI	P0A805	RRF_ECOLI	7.70493	0.983819	0	0	3	4	0.25	4v5y,4v55,4v9c,4woi,4v9d,4v54
cong_tp196	P16431	HYCE_ECOLI	P16433	HYCG_ECOLI	0.766021	0.81432	0.5	1	3	6	0.666667	5gup,5gpn,4upe,2ybb,3ias,3i9v,5lnk,3iam,2fug,3m9s,4wz7,4hea
cong_tp325	P02359	RS7_ECOLI	P0A6N4	EFP_ECOLI	6.0826	0.923706	0.5	1	3	3	1	6enu,6enj,4v6a
cong_tp035	P0DP70	PHNE2_ECOLI	P16677	PHNC_ECOLI	2.44325	0.945312	0.375	1	3	9	0.428571	4khz,3puw,4tqv,4tqu,3puy,3dhw,4xtc,3fh6,3puv,3tuj,3tui,4xig,3pux,3pv0,4jbw,3tuz,3rlf
cong_tp162	P0A9V1	LPTB_ECOLI	P0AF98	LPTF_ECOLI	3.22948	0.955519	0.3	0.333333	3	47	0.255319	5l75,5x5y
cong_tp191	P0A6M8	EFG_ECOLI	P0A805	RRF_ECOLI	2.48821	0.973003	0.3	0.666667	3	4	0.5	3j0e,2rdo
cong_tp321	P31068	FLIH_ECOLI	P52612	FLII_ECOLI	3.3599	0.89927	0.375	1	3	3	0.333333	5b0o
cong_tp145	P77165	PAOA_ECOLI	P77324	PAOB_ECOLI	6.99293	0.749543	0.8	1	3	24	0.833333	2w3r,1n63,4yrw,1rm6,4ytz,2w55,4ysw,3sr6,1fo4,3bdj,3nvw,3una,3ns1,3nvz,3nrz,2w3s,1fiq,2e3t,3ax9,3nvy,1wyg,2e1q,5y6q,1n62,1vdv,3nvv,3b9j,3zyv,1sb3,3am9,3ax7,1n60,1ffv,3uni,1jrp,1n61,1t3q,3etr,2w54,1n5w,1ffu,5epg,1n5x,5g5h,3an1,5g5g,3eub,1v97,3unc,1zxi,4uhx,1jro,4uhw,3amz,4yty,2ckj
cong_tp250	P0A7X3	RS9_ECOLI	P0AG59	RS14_ECOLI	8.55374	0.982684	0.1	0.333333	3	4	0.25	5jc9,4v83,5wnp,3jbv,5v93,4v5y,4dr1,5jte,5uyl,5lze,4xej,5kpw,5no2,4x64,3t1h,5lms,4u20,4w2f,4lf9,4v6f,4v8q,4v6p,4v9j,1i97,5wnu,4wu1,5hcr,4ji2,4ji4,4v52,4lnt,5np6,5lmo,6enu,5ng8,5iwa,1i94,4v84,5mdz,4v4y,4www,4x66,4v9i,5j88,5lmt,5wis,4v9b,5myj,1n36,5br8,4v7l,4v6z,1hnw,5j8b,5imq,4v4s,4v75,4u26,4v7w,5j91,5u4i,5j8a,4wsm,4v50,4wqu,4v8x,1vy5,2uuc,4ji3,6bu8,4v5e,5hcq,1j5e,5nwy,2uub,5j4b,5vp2,4jya,4v4i,4v6s…
cong_tp068	P68644	FIXC_ECOLI	P68646	FIXX_ECOLI	1.02217	0.862333	0	0	3	0		2gmh,2gmj
cong_tp086	P0AEB0	CYSW_ECOLI	P16676	CYSA_ECOLI	1.13475	0.929878	0.444444	0.666667	3	3	1	4khz,3puw,4tqv,4tqu,3puy,3dhw,4xtc,3fh6,3puv,3puz,3tuj,3tui,4xig,3pux,3pv0,4jbw,3tuz,3rlf
cong_tp056	P10905	UGPA_ECOLI	P10906	UGPE_ECOLI	3.81465	0.960069	0.2	0.333333	3	8	0.5	4khz,4tqu,4tqv,4ki0,3puy,2onk,4xtc,3fh6,3puz,3pux,4xig,3pv0,3d31,4jbw,3rlf
cong_tp247	P31134	POTG_ECOLI	P31135	POTH_ECOLI	1.22158	0.927954	0.7	1	3	10	1	4yms,4ki0,4ymw,2r6g,2onk,4ymv,4ymt,3d31,4ymu
cong_tp164	P0AAG3	GLTL_ECOLI	P0AER5	GLTK_ECOLI	1.02075	0.972103	0.3	0.666667	3	7	0.571429	4yms,4ki0,4ymw,2r6g,2onk,4ymv,4ymt,3tui,3d31,4ymu,3tuz
cong_tp095	P0AAG3	GLTL_ECOLI	P0AER3	GLTJ_ECOLI	0.680591	0.971311	0.3	1	3	8	0.75	4yms,4ymw,2onk,4ymv,4ymt,3tui,3d31,4ymu,3tuz
cong_tp164	P0AAG3	GLTL_ECOLI	P0AER5	GLTK_ECOLI	1.02075	0.972103	0.3	0.666667	3	7	0.571429	4yms,4ki0,4ymw,2r6g,2onk,4ymv,4ymt,3tui,3d31,4ymu,3tuz
cong_tp094	P09152	NARG_ECOLI	P11349	NARH_ECOLI	0.171935	0.977841	0.4	0.333333	3	89	0.123596	1y5l,5ch7,1y5i,5e7o,4ydd,3ir5,1y4z,3egw,3ir7,1siw,1q16,3ir6,1y5n,5chc,1r27
cong_tp094	P09152	NARG_ECOLI	P11349	NARH_ECOLI	0.171935	0.977841	0.4	0.333333	3	89	0.123596	1y5l,5ch7,1y5i,5e7o,4ydd,3ir5,1y4z,3egw,3ir7,1siw,1q16,3ir6,1y5n,5chc,1r27
cong_tp094	P09152	NARG_ECOLI	P11349	NARH_ECOLI	0.171935	0.977841	0.4	0.333333	3	89	0.123596	1y5l,5ch7,1y5i,5e7o,4ydd,3ir5,1y4z,3egw,3ir7,1siw,1q16,3ir6,1y5n,5chc,1r27
cong_tp094	P09152	NARG_ECOLI	P11349	NARH_ECOLI	0.171935	0.977841	0.4	0.333333	3	89	0.123596	1y5l,5ch7,1y5i,5e7o,4ydd,3ir5,1y4z,3egw,3ir7,1siw,1q16,3ir6,1y5n,5chc,1r27
cong_tp193	P19318	NARY_ECOLI	P19319	NARZ_ECOLI	0.162156	0.969886	0.6	0.666667	3	13	0.230769	1y5l,1y5i,5e7o,4ydd,1r27,3ir5,1y4z,3egw,3ir7,1siw,1q16,3ir6,1y5n,5chc,5ch7
cong_tp020	Q8VPC3	GSPI_ECOLX	Q8VRM4	Q8VRM4_ECOLX	2.58	0.903226	0.2	0.5	3	50	0.37931	3cfi,2ret,3ci0,5bw0
cong_tp095	P0AAG3	GLTL_ECOLI	P0AER3	GLTJ_ECOLI	0.680591	0.971311	0.3	1	3	8	0.75	4yms,4ymw,2onk,4ymv,4ymt,3tui,3d31,4ymu,3tuz
cong_tp095	P0AAG3	GLTL_ECOLI	P0AER3	GLTJ_ECOLI	0.680591	0.971311	0.3	1	3	8	0.75	4yms,4ymw,2onk,4ymv,4ymt,3tui,3d31,4ymu,3tuz
cong_tp164	P0AAG3	GLTL_ECOLI	P0AER5	GLTK_ECOLI	1.02075	0.972103	0.3	0.666667	3	7	0.571429	4yms,4ki0,4ymw,2r6g,2onk,4ymv,4ymt,3tui,3d31,4ymu,3tuz
cong_tp095	P0AAG3	GLTL_ECOLI	P0AER3	GLTJ_ECOLI	0.680591	0.971311	0.3	1	3	8	0.75	4yms,4ymw,2onk,4ymv,4ymt,3tui,3d31,4ymu,3tuz
cong_tp079	P27253	SCPA_ECOLI	P27254	ARGK_ECOLI	0.976139	0.966507	0		3	6	0	5cjv,5cjw,5cjt,4xc7,5cju,4xc6,4xc8
cong_tp164	P0AAG3	GLTL_ECOLI	P0AER5	GLTK_ECOLI	1.02075	0.972103	0.3	0.666667	3	7	0.571429	4yms,4ki0,4ymw,2r6g,2onk,4ymv,4ymt,3tui,3d31,4ymu,3tuz
cong_tp242	P0AFR7	YCJO_ECOLI	P77716	YCJP_ECOLI	4.70626	0.947644	0.2	0.333333	3	8	0.5	3fh6,3d31
cong_tp194	P0ADY7	RL16_ECOLI	P68919	RL25_ECOLI	12.9176	0.965217	0.9	1	3	9	0.555556	5d8b,5jc9,3jcj,3j5l,5hcp,4csu,5jvg,3jbv,5dm7,5ib7,5imr,5jte,4lel,5iqr,5kpw,5j4c,5j30,4ioa,3j9y,5f8k,3bbx,3jcd,5kpv,3dll,5hcr,5ib8,3jce,4io9,6enu,6b4v,5jvh,5afi,3j9z,5gaf,2j28,5kcr,5doy,5fdv,5j88,5dox,5h5u,5el6,4ioc,5hau,5j8b,5imq,5j91,5j8a,5it8,3j7z,5dm6,5j7l,5hl7,3j8g,6bu8,5hcq,5j4d,5gag,3cf5,5ady,5hkv,3jbu,5kcs,5e7k,3ja1,5j4b,5aka,5dfe,4lfz,5j5b,4l71,5gad,5ju8,6enf,5el4,5l3p,5el5,5kpx,5fdu,5czp…
cong_tp021	P0A7I4	RF3_ECOLI	P0AG55	RL6_ECOLI	1.3159	0.988669	0.3	1	3	5	0.4	4v85,4v89,3j9z
cong_tp039	P45762	GSPK_ECOLI	Q8VPC3	GSPI_ECOLX	3.16811	0.926667	0.25	1	3	8	0.666667	3ci0
cong_tp010	P0AFC3	NUOA_ECOLI	P0AFC7	NUOB_ECOLI	4.49588	0.72752	0.6	1	3	22	0.318182	5lc5,4hea
cong_tp089	P0A6A8	ACP_ECOLI	P0AAI5	FABF_ECOLI	5.85933	0.971487	0.4	0.5	2	1	1	5kof
cong_tp050	P0A8Q6	CLPS_ECOLI	P0ABH9	CLPA_ECOLI	0.603118	0.965278	0.4	1	2	6	0.75	1lzw,1mbu,1r6q,1mbx,1r6o,1mbv
cong_tp204	P16678	PHNK_ECOLI	P16679	PHNL_ECOLI	0.437447	0.983264	0	0	2	79	0.0886076	3si7
cong_tp206	Q47538	TAUB_ECOLI	Q47539	TAUC_ECOLI	3.86909	0.933962	0.625	1	2	6	1	4yms,4ymw,2onk,4ymv,4ymt,3d31,4ymu
cong_tp304	Q46898	CAS5_ECOLI	Q46899	CASC_ECOLI	1.26785	0.911414	0.5	1	2	7	0.428571	5cd4,5h9f,4tvx,5u07,5h9e,4u7u,4qyz,5u0a
cong_tp070	P45760	GSPI_ECOLI	Q8VRM4	Q8VRM4_ECOLX	1.20997	0.932692	0.2	1	2	4	0.5	3cfi,2ret,3ci0,5bw0
cong_tp221	P75798	GSIC_ECOLI	P75799	GSID_ECOLI	2.85531	0.958949	0.285714	0.5	2	5	0.75	3tuz,3dhw,3tui
cong_tp276	P0A7M9	RL31_ECOLI	P0A7S9	RS13_ECOLI	9.60718	0.962766	0.2	1	2	5	0.4	5d8b,4v9r,5hcp,4v7j,4w2i,4w4g,5uyp,3j9w,5ib7,5mdv,5u9g,4tua,5uyl,5lze,4lel,4z3s,5iqr,4v9n,4xej,5kpw,5j4c,4v97,4lsk,5j30,3j9y,4wro,4w2f,5f8k,5ndk,5uyq,1vvj,5uyk,4v6f,4v8j,4v5j,4v8b,4v8q,5kpv,4v7k,5hcr,4wra,4z8c,5ib8,5nd8,4lnt,5np6,4v5g,6enu,4wt1,5afi,5mdz,4tue,4v9i,4v8i,5doy,5fdv,5dox,5wis,4y4p,4v9b,5mgp,4p6f,4v8f,5el6,4v6g,4v7l,5hau,5w4k,5wit,4y4o,5j8b,4wsd,4wqf,4v8e,4v95,4p70,4wqy,4yzv,4wqu,4v8n…
cong_tp036	P07014	SDHB_ECOLI	P69054	DHSC_ECOLI	3.05661	0.948229	0.5	1	2	19	0.578947	4ysx,3aeb,3aed,4ytp,2wu5,2ws3,2acz,3ae6,2h89,3aec,4ysz,3vr8,2wdq,3aee,4ysy,3aeg,1nen,3ae1,2wqy,1nek,2wp9,2h88,1yq3,3sfd,3vra,3ae5,5c2t,4ytm,4yt0,5c3j,3vrb,3sfe,2wdv,3ae9,3ae3,2wu2,3ae8,2wdr,3aef,3abv,4ytn,3vr9,2fbw,3ae4,3aea,1zp0,3ae7
cong_tp171	P76224	YNJC_ECOLI	P76909	YNJD_ECOLI	0.386103	0.958791	0.25	1	2	6	0.166667	4khz,3puw,4tqv,4tqu,3puy,3fh6,4xtc,3puv,3puz,3pux,4xig,3pv0,4jbw,3rlf
cong_tp113	P23876	FEPD_ECOLI	P23878	FEPC_ECOLI	3.241	0.955372	0.3	1	2	6	1	4dbl,1l7v,2nq2,4fi3,5b58,2qi9,4r9u,4g1u,5b57
cong_tp279	P0AF32	NARV_ECOLI	P19318	NARY_ECOLI	0.500427	0.95	0.3	1	2	27	0.37037	1y5l,1y5i,3ir5,1y4z,3egw,3ir7,1siw,1q16,3ir6,1y5n
cong_tp318	P15029	FECD_ECOLI	P15031	FECE_ECOLI	3.76065	0.966841	0.333333	1	2	6	1	4dbl,1l7v,2nq2,4fi3,5b58,2qi9,4r9u,4g1u,5b57
cong_tp016	Q46800	XDHB_ECOLI	Q46801	XDHC_ECOLI	3.82678	0.935698	0.6	1	2	5	1	2w3r,4yrw,1rm6,4ytz,2w55,4ysw,1fo4,3bdj,3una,3hrd,2w3s,2e3t,3ax9,1wyg,2e1q,1vdv,3zyv,3am9,1sb3,3ax7,3uni,1jrp,2w54,5epg,5g5g,1n5x,3an1,5g5h,1v97,3unc,4uhx,1jro,4uhw,3amz,4yty,2ckj
cong_tp087	P33360	YEHX_ECOLI	P33361	YEHY_ECOLI	1.89741	0.724387	0.5	1	2	10	0.9	4yms,4ymw,2onk,4ymv,3tui,3tuj,4ymt,3d31,4ymu,3tuz
cong_tp246	P02916	MALF_ECOLI	P68183	MALG_ECOLI	2.67461	0.719753	0.3	0.5	2	4	0.75	4khz,4tqv,4ki0,3fh6,3puy,3puz,3pux,3pv0,4jbw,3rlf
cong_tp255	P76194	SUFE_ECOLI	P77444	SUFS_ECOLI	1.80646	0.966912	0.5	1	2	7	0.4	5ft8,4lw4
cong_tp118	P51020	HOA_ECOLI	P77580	ACDH_ECOLI	0.557895	0.960184	0.4	1	2	18	0.444444	1nvm,4jn6,4lrt
cong_tp106	P07363	CHEA_ECOLI	P0A964	CHEW_ECOLI	2.85401	0.942753	0.4	0.5	2	2	1	4jpb,3ja6,3ur1,2ch4
cong_tp099	P0AFB5	NTRB_ECOLI	P0AFB8	NTRC_ECOLI	1.07491	0.979218	0.666667	1	2	2	1	6azr,5uht,3dge
cong_tp260	P0AAM1	CYBH_ECOLI	P69739	MBHS_ECOLI	0.641901	0.93575	0.142857	1	2	10	0.7	4gd3
cong_tp102	P0AFL1	POTI_ECOLI	P31134	POTG_ECOLI	1.28786	0.951368	0.4	1	2	11	0.818182	4khz,3puw,4tqv,4tqu,3puy,3dhw,4xtc,3fh6,3puv,3puz,3tuj,3tui,4xig,3pux,3pv0,4jbw,3tuz,3rlf
cong_tp169	P0ADC3	LOLC_ECOLI	P75957	LOLD_ECOLI	4.29135	0.969937	0	0	2	9	0	5lj7,5nik,5lil,5nil,5ws4,5gko,5lj6
cong_tp168	P05847	TTDA_ECOLI	P0AC35	TTDB_ECOLI	0.851899	0.940476	0	0	2	25	0.0869565	5l2r
cong_tp217	P0ACZ8	CUSR_ECOLI	P77485	CUSS_ECOLI	0.635346	0.960396	0.333333	1	2	9	0.888889	5uht,3dge
cong_tp215	P77324	PAOB_ECOLI	P77489	PAOC_ECOLI	2.88507	0.924762	0.5	1	2	20	0.7	2w3r,1rm6,2w55,4ysw,1fo4,3bdj,3una,2ckj,2w3s,2e1q,1wyg,1vdv,3zyv,1sb3,3am9,3uni,1jrp,2w54,5epg,1n5x,3an1,1v97,3unc,4uhx,4uhw,3amz,4yty,1jro
cong_tp122	P0AFR9	YDCV_ECOLI	P77795	YDCT_ECOLI	0.895819	0.955075	0.222222	1	1	6	1	4khz,3puw,4tqv,4tqu,3puy,3dhw,4xtc,3fh6,3puv,3puz,3tuj,3tui,4xig,3pux,3pv0,4jbw,3tuz,3rlf
cong_tp315	P0AFT2	YECS_ECOLI	P37774	YECC_ECOLI	4.51002	0.951271	0.8	1	1	9	1	4yms,4tqv,4tqu,3dhw,4ymw,4ymv,4xtc,4ymt,3tui,4xig,3tuj,4ymu,3tuz
cong_tp111	P0AEB0	CYSW_ECOLI	P16700	CYSP_ECOLI	0.264081	0.942766	0.333333	1	1	5	0.666667	2onk
cong_tp198	Q46799	XDHA_ECOLI	Q46801	XDHC_ECOLI	1.65364	0.965971	0		1	3	0	2w3r,4yrw,3fc4,1rm6,1dgj,4ytz,2w55,4ysw,1fo4,3bdj,1vlb,3una,3hrd,3l4p,2w3s,2e3t,3ax9,4us9,1wyg,2e1q,5y6q,4usa,1vdv,3zyv,3am9,1sb3,1sij,3ax7,3fah,3uni,4us8,1jrp,1ffv,2w54,4c7z,1ffu,5epg,1n5x,5g5g,3an1,5g5h,4c80,1v97,4zoh,3unc,4uhx,1jro,4c7y,4uhw,3amz,4yty,2ckj
cong_tp043	P0ACE0	MBHM_ECOLI	P69741	MBHT_ECOLI	0.427613	0.968051	0.555556	1	1	23	0.380952	5a4f,1ubu,4c3o,1h2r,3ze7,1ubo,1h2a,3cus,4uew,1yq9,3ze6,1ubl,3cur,5a4m,5y34,1frf,1wui,3ayx,5aa5,4ci0,1wuh,3zfs,3use,1ubm,5jrd,4gd3,1ubk,1wuk,3myr,4ueq,4ue2,3ze8,5lmm,4ud2,4u9h,1wul,3h3x,3ayz,1frv,4uql,4urh,3uqy,4ue3,5lry,4ucx,2frv,4ucq,4ud6,1yqw,1wuj,4u9i,4ucw,4ue6,4upv,4hea,5adu,4upe,1ubt,1ubh,1ubj,5a4i,1ubr,3ze9,4uqp,3zea,3usc,1yrq
cong_tp323	P0AFR9	YDCV_ECOLI	P77156	YDCU_ECOLI	0.513173	0.934142	0.1	0	1	13	0.461538	3d31,2onk,4jbw
cong_tp176	P64578	HIGB_ECOLI	P67701	HIGA_ECOLI	3.1495	0.834711	0.6	1	1	15	0.571429	5ifg
cong_tp212	P0AFH6	OPPC_ECOLI	P77737	OPPF_ECOLI	2.84598	0.957547	0.714286	1	1	4	1	3tuz,3dhw,3tui,3tuj
cong_tp047	P0AFC3	NUOA_ECOLI	P0AFE4	NUOK_ECOLI	17.2483	0.82996	0.1	1	1	41	0.146341	5gup,3rko,5lc5,5gpn,5o31,5xth,5lnk,5xti,5ldx,5xtd,5ldw,4he8,4wz7,5xtc,4hea
cong_tp012	P0A9T8	YBBA_ECOLI	P77504	YBBP_ECOLI	2.98836	0.973837	0.285714	1	1	1	1	5lj7,5nik,5lil,5xu1,5nil,5ws4,5gko,5lj6
cong_tp226	P23877	FEPG_ECOLI	P23878	FEPC_ECOLI	2.23685	0.96173	0.2	1	1	4	1	5b58,5b57,2nq2,4g1u
cong_tp121	P0AFC3	NUOA_ECOLI	P0AFF0	NUON_ECOLI	5.78943	0.912975	0.2	1	1	9	0.222222	4he8,3rko,4hea
cong_tp042	P0A8V2	RPOB_ECOLI	P0AFF6	NUSA_ECOLI	0.384092	0.992379	0	0	1	15	0.133333	5ms0
cong_tp236	P0A6E6	ATPE_ECOLI	P68699	ATPL_ECOLI	14.1878	0.90367	0.3	0	1	8	0.125	5t4p,5fl7,5t4o,5are,5fij,5lqx,5ari,5lqy,4b2q,5ara,6b8h,5dn6,2wpd,1qo1,5t4q,5fil,5arh,5fik,2xok,2xnd,5lqz
cong_tp115	P08839	PT1_ECOLI	P0AA04	PTHP_ECOLI	2.53941	0.980303	0.5	1	1	3	1	2xdf
cong_tp207	P00895	TRPE_ECOLI	P00904	TRPGD_ECOLI	3.34696	0.751665			1	9	1	1i1q,3r75,3r76,1i7q,3r74,1i7s
cong_tp091	P45762	GSPK_ECOLI	Q8VRM4	Q8VRM4_ECOLX	1.14289	0.94358	0		1	43	0.619048	3ci0
cong_tp295	P60723	RL4_ECOLI	P61175	RL22_ECOLI	11.589	0.961415	0	0	1	8	0	5kpv
cong_tp018	P16430	HYCD_ECOLI	P77668	HYFI_ECOLI	0.939907	0.77102	0.1	0	1	3	0.666667	4wz7,4hea
cong_tp293	P0AFC3	NUOA_ECOLI	P33599	NUOCD_ECOLI	2.46364	0.681023	0.3	1	1	3	1	5lc5,4hea
cong_tp290	P07109	HISP_ECOLI	P0AEU3	HISM_ECOLI	0.946652	0.935354	0.111111	1	1	10	1	4yms,4ymw,2onk,4ymv,4ymt,3tui,3d31,4ymu,3tuz
cong_tp264	P0A6N4	EFP_ECOLI	P0A8N7	EPMA_ECOLI	1.56646	0.959064	0.1	0	1	7	0.285714	3a5z
cong_tp303	P45761	GSPJ_ECOLI	Q8VPC3	GSPI_ECOLX	11.5386	0.839623	0.5		1	4	1	3cfi,2ret,3ci0,5bw0
cong_tp181	P0AFA9	NIKC_ECOLI	P33591	NIKB_ECOLI	0.582692	0.967851	0.125	1	1	5	0.5	3tuz,3dhw,3tui
cong_tp232	P00903	PABA_ECOLI	P0AEJ2	ENTC_ECOLI	1.94101	0.961938	0	0	1	7	0.857143	3r75,3r76,3r74
cong_tp066	P0AE06	ACRA_ECOLI	P31224	ACRB_ECOLI	1.28313	0.967497	0.5	1	1	11	0.727273	5ng5,5o66,5v5s
cong_tp333	P0ABD3	BFR_ECOLI	P0AE56	BFD_ECOLI	2.89519	0.936937	0.2	1	1	11	0.363636	4e6k
cong_tp166	P0A705	IF2_ECOLI	P0ADY7	RL16_ECOLI	4.07341	0.8577	0.2	1	1	3	0.666667	3jcj,3jcn
cong_tp062	P0A7R5	RS10_ECOLI	P0A7Z4	RPOA_ECOLI	5.26179	0.93287	0.166667	1	1	11	0.166667	5my1
cong_tp201	P77329	HYFG_ECOLI	P77858	HYFC_ECOLI	0.783766	0.885057	0.2	1	1	2	1	5gup,5lc5,5gpn,5o31,5xti,5xth,5ldx,5lnk,5xtd,5ldw,4hea
cong_tp081	P0AEG1	DPPC_ECOLI	P37313	DPPF_ECOLI	2.0869	0.951104	0.625	1	1	3	1	3tuz,3dhw,3tui,3tuj
cong_tp213	P77308	DDPB_ECOLI	P77463	DDPC_ECOLI	1.63311	0.937304	0.142857	1	1	11	0.375	3tuz,3dhw,3tui
cong_tp008	P31548	THIQ_ECOLI	P31549	THIP_ECOLI	0.525236	0.964844	0		1	20	0.333333	4yms,4ki0,4ymw,2r6g,2onk,4ymv,4ymt,3d31,4ymu
cong_tp038	P16676	CYSA_ECOLI	P16701	CYST_ECOLI	1.21097	0.951713	0.3	1	1	4	1	4yms,4ki0,4ymw,2r6g,2onk,4ymv,3tui,3tuj,4ymt,3d31,4ymu,3tuz
cong_tp286	P0AAI1	SSUB_ECOLI	P75851	SSUC_ECOLI	3.51172	0.92278	0.375	1	1	6	0.833333	4yms,4ymw,2onk,4ymv,4ymt,3tui,3d31,4ymu,3tuz
cong_tp209	P0AEQ6	GLNP_ECOLI	P10346	GLNQ_ECOLI	1.94517	0.969499	0.3	1	1	9	0.888889	4yms,4tqv,4tqu,3dhw,4ymw,4ymv,4xtc,4ymt,3tui,4xig,3tuj,4ymu,3tuz
cong_tp183	P0AAH8	SAPF_ECOLI	P0AGH5	SAPC_ECOLI	0.175455	0.975177	0		1	5	1	3d31
cong_tp230	P76241	NIMR_ECOLI	P77402	YDIP_ECOLI	2.36639	0.847222	0		0	23	0.227273	3lsg
cong_tp211	P0ACT2	ENVR_ECOLI	P0ACU2	RUTR_ECOLI	7.48799	0.886574	0		0	1	0	1jtx,1qvt,4gcl,2dtz,2zcm,1rpw,3btl,5haw,3rd3,5h9t,5x3r,3btc,5hbu,1jus,2gby,2wv1,1jt6,3ppb,1jty,3bt9,1t33,2uxi,3dpj,3qkx,3bti,1sgm,3geu,2uxo,3br6,5k58,3br1,3eup,2xdn,3him,3bjb,3br5,2g0e,1rkw,3br2,5l0x,1qvu,2pbx,3kz9,2uxp,2zoz,3v6g,5daj,3btj,3vib,2uxu,3lsj,3qbm,2hq5,1jup,2uxh
cong_tp067	P0AFC3	NUOA_ECOLI	P16433	HYCG_ECOLI	1.7642	0.639303	0		0	4	0.5	5lc5,4hea
cong_tp120	P0A7N1	RL31B_ECOLI	P0A7S9	RS13_ECOLI	1.84439	0.956098	0		0	14	0.142857	5d8b,4v9r,5hcp,4v7j,4w2i,4w4g,5uyp,3j9w,5ib7,5mdv,5u9g,4tua,5uyl,5lze,4lel,4z3s,5iqr,5kpw,5j4c,4v97,4lsk,5j30,3j9y,4wro,4w2f,5f8k,5uyq,5ndk,1vvj,5uyk,4v6f,4v8j,4v5j,4v8b,4v8q,5kpv,4v7k,5hcr,4wra,4z8c,5ib8,5nd8,4lnt,5np6,4v5f,4v8u,4v5g,6enu,4wt1,5afi,5mdz,4tue,4v8i,5doy,5fdv,5dox,5wis,4y4p,4v9b,5mgp,4p6f,4v8f,5el6,4v6g,4v7l,5hau,5w4k,5wit,4y4o,5j8b,4wsd,4wqf,4v8e,4v95,4p70,4wqy,4yzv,4wqu,4v8n,4wzo…
cong_tp156	P07014	SDHB_ECOLI	P0AC44	DHSD_ECOLI	6.03994	0.929178	0		0	13	0.25	3aeb,1yq4,3aed,4ytp,2wu5,2ws3,2acz,3ae6,2h89,2wdq,3aec,3aeg,3aee,1nen,3ae1,2wqy,1nek,2wp9,2h88,1yq3,3sfd,4yxd,3sfe,2wdv,3ae9,3ae3,2wu2,3ae2,2wdr,3aef,3abv,2fbw,1zoy,3ae4,3aea,1zp0,3ae7
cong_tp045	P0A786	PYRB_ECOLI	P0A7F3	PYRI_ECOLI	2.36171	0.956897	0.1		0	2	0.5	1f1b,4e2f,2qgf,1raa,4f04,1nbe,2hse,1r0b,2fzk,1tth,8atc,4kh1,1at1,4at1,2ipo,5at1,2a0f,2be7,6at1,1acm,1i5o,7at1,1tu0,3mpu,2h3e,2fzc,2air,4kh0,4fyy,1rac,4kgv,4fyw,2at1,3d7s,1rad,2fzg,1za2,4fyx,1rai,1d09,1raf,1za1,1tug,1rae,1rag,1rah,2qg9,1rab,4kgz,1xjw,4fyv,1ezz,1sku,8at1,4wto,1q95,1r0c,4kgx,3at1
cong_tp231	P0AFH6	OPPC_ECOLI	P0AGH3	SAPB_ECOLI	0.146798	0.977528	0		0	2	0.5	3tuz,3dhw,3tuj,3tui
cong_tp154	P0AAC0	USPE_ECOLI	P39177	USPG_ECOLI	5.8082	0.932314	0		0	9	0.142857	1mjh,3fg9,3s3t,4r2m,3dlo,3hgm,3qtb,4r2l,2dum,3idf,2gm3
cong_tp159	P0AFD6	NUOI_ECOLI	P16433	HYCG_ECOLI	0.506266	0.88046	0		0	5	0.8	5gup,2ybb,3ias,3i9v,5xti,5xth,5xtd,2fug,3iam,5xtb,3m9s,4wz7,4hea
cong_tp310	P00363	FRDA_ECOLI	P0AC47	FRDB_ECOLI	0.627805	0.947991	0.2		0	14	0.428571	3p4q,4ysx,3aeb,2bs3,3p4r,5vpn,3p4p,1yq4,3aed,6awf,1e7p,1qlb,2ws3,2wu5,2acz,3ae6,2h89,3aec,2wdq,4ysz,3vr8,3aee,4ysy,3aeg,1nen,3ae1,3p4s,2wqy,1l0v,1nek,2h88,2wp9,1yq3,3sfd,3cir,3vra,5c2t,1kfy,3ae5,4ytm,4yt0,5c3j,3vrb,4yxd,3sfe,2wdv,2b76,3ae9,3ae3,2wu2,2bs2,3ae2,3ae8,2wdr,3aef,3abv,4ytn,4kx6,3vr9,1kf6,2bs4,2fbw,1zoy,3ae4,3aea,1zp0,3ae7
cong_tp138	P04983	RBSA_ECOLI	P77268	DDPD_ECOLI	0.786015	0.974668	0		0	6	0.2	1g29
cong_tp074	P64557	YGFM_ECOLI	Q46801	XDHC_ECOLI	2.57008	0.935407	0		0	2	0	2w3r,4yrw,1rm6,4ytz,2w55,4ysw,1fo4,3bdj,3una,3hrd,2w3s,2e3t,3ax9,1wyg,2e1q,5y6q,1vdv,3zyv,3am9,1sb3,3ax7,3uni,1jrp,2w54,5epg,5g5g,1n5x,3an1,5g5h,1v97,3unc,4uhx,1jro,4uhw,3amz,4yty,2ckj
cong_tp030	P10905	UGPA_ECOLI	P10907	UGPC_ECOLI	2.09516	0.984639	0.3		0	3	1	4khz,3puw,4tqv,4tqu,3puy,3fh6,4xtc,3puv,3puz,3tuj,3tui,4xig,3pux,3pv0,4jbw,3tuz,3rlf
cong_tp101	P0AGF2	CSDE_ECOLI	Q46925	CSDA_ECOLI	0.434783	0.965328	0		0	3	0.666667	5ft8,4lw4
cong_tp216	P0AE34	ARTQ_ECOLI	P10346	GLNQ_ECOLI	0.458658	0.966527	0		0	2	1	4yms,4tqv,4tqu,4ymw,4ymv,4xtc,4ymt,3tui,4xig,3tuj,4ymu,3tuz
cong_tp252	P38684	TORR_ECOLI	P39901	YBFI_ECOLI	0.0177305	0.955932	0.1		0	23	0.117647	4b09
cong_tp182	P0AFA9	NIKC_ECOLI	P33594	NIKE_ECOLI	0.184512	0.959633	0		0	3	1	3tuz,3dhw,3tui,3tuj
cong_tp288	P64557	YGFM_ECOLI	P77165	PAOA_ECOLI	4.84275	0.805328	0		0	3	0	2w3r,4yrw,1rm6,4ytz,2w55,4ysw,1fo4,3bdj,3una,3hrd,2w3s,2e3t,3ax9,1wyg,2e1q,5y6q,1vdv,3zyv,3am9,1sb3,3ax7,3uni,1jrp,2w54,5epg,5g5g,1n5x,3an1,5g5h,1v97,3unc,4uhx,1jro,4uhw,3amz,4yty,2ckj
cong_tp267	P30130	FIMD_ECOLI	P40876	YCBF_ECOLI	0.0698324	0.964093	0		0	8	0.5	3bwu,1ze3
cong_tp336	P0A8Q0	FRDC_ECOLI	P0A8Q3	FRDD_ECOLI	1.5021	0.952	0.5		0	19	0.526316	4kx6,3p4q,3p4s,3p4r,1l0v,5vpn,3p4p,2b76,1kf6,6awf,3cir,1kfy
cong_tp320	P68183	MALG_ECOLI	P68187	MALK_ECOLI	1.17678	0.949025	0.1		0	2	1	4khz,3puw,4tqv,4tqu,3puy,3fh6,4xtc,4ki0,3puv,2r6g,3puz,3tuj,3tui,4xig,3pux,3pv0,4jbw,3tuz,3rlf
cong_tp135	P0A9Q1	ARCA_ECOLI	P31802	NARP_ECOLI	0.67321	0.95585	0		0	1	0	5hev,3kto,3cg0,4if4,3dzd
cong_tp175	P0AES6	GYRB_ECOLI	P0AFI2	PARC_ECOLI	0.451903	0.979434	0		0	14	0.571429	3foe,3rad,3ltn,5btc,5bti,5bta,2xct,3fof,2xcr,4i3h,4z2e,4gfh,4z53,3raf,3nuh,5cdn,4bul,5cdr,5cdo,5iwi,5btg,5btn,5iwm,5btd,4juo,5eix,4z2d,4z4q,3k9f,4z3o,2xcs,5bs3,5bs8,3ksb,2xkk,3rae,5cdp,5btl,3ksa,5npp,4z2c,4kpf,4plb,2xkj,4tma,5cdq,5btf,5cdm,5npk,4kpe,4koe
cong_tp152	P37009	FBPC_ECOLI	P75681	AFUB_ECOLI	1.44434	0.944444	0.2		0	3	0.333333	4ki0,2r6g,2onk,3d31
cong_tp054	P30130	FIMD_ECOLI	P31697	FIMC_ECOLI	0.183146	0.954424	0		0	10	0.5	3bwu,1ze3
cong_tp330	P0ACD8	MBHL_ECOLI	P69739	MBHS_ECOLI	0.306324	0.962848	0.3		0	61	0.4	5a4f,4c3o,3ze7,3cus,4uew,1yq9,3ze6,3cur,5a4m,5y34,1frf,3ayx,5aa5,4ci0,3zfs,3use,5jrd,4gd3,3ze8,4ueq,4ue2,5lmm,4ud2,3h3x,3ayz,1frv,4uql,4urh,3uqy,4ue3,5lry,4ucx,2frv,4ucq,4ud6,1yqw,4ucw,4ue6,4upv,4hea,5adu,4upe,5a4i,3ze9,4uqp,3zea,3usc,1yrq
cong_tp224	P0AAF6	ARTP_ECOLI	P0AER5	GLTK_ECOLI	0.0501089	0.984979	0		0	3	0.666667	4yms,4ki0,4ymw,2r6g,2onk,4ymv,4ymt,3d31,4ymu
cong_tp071	P17410	CHBR_ECOLI	P76241	NIMR_ECOLI	1.92919	0.873418	0		0	25	0.16	3lsg
cong_tp153	P37664	YIAC_ECOLI	P76539	YPEA_ECOLI	9.58233	0.867596	0		0	1	1	3k9u
cong_tp270	P23873	HIPB_ECOLI	P23874	HIPA_ECOLI	2.31771	0.876894	0		0	13	0.0769231	5k98,2wiu,4yg7
cong_tp203	P06972	FHUB_ECOLI	P07822	FHUD_ECOLI	0.559784	0.967573	0.666667		0	6	0.4	4fi3,4dbl,2qi9
cong_tp305	P0AC41	SDHA_ECOLI	P0AC47	FRDB_ECOLI	0.560875	0.961538	0		0	10	0.3	3p4q,4ysx,3aeb,2bs3,3p4r,5vpn,3p4p,1yq4,3aed,6awf,1e7p,1qlb,2ws3,2wu5,2acz,3ae6,2h89,3aec,2wdq,4ysz,3vr8,3aee,4ysy,3aeg,1nen,3ae1,3p4s,2wqy,1l0v,1nek,2h88,2wp9,1yq3,3sfd,3cir,3vra,5c2t,1kfy,3ae5,4ytm,4yt0,5c3j,3vrb,4yxd,3sfe,2wdv,2b76,3ae9,3ae3,2wu2,2bs2,3ae2,3ae8,2wdr,3aef,3abv,4ytn,4kx6,3vr9,1kf6,2bs4,2fbw,1zoy,3ae4,3aea,1zp0,3ae7
cong_tp234	P37349	DHAM_ECOLI	P76014	DHAL_ECOLI	2.06285	0.678886			0	17	0.285714	3cr3
cong_tp057	P24180	ACRE_ECOLI	P24181	ACRF_ECOLI	1.06096	0.980268	0.142857		0	3	1	5ng5,5o66,5v5s
cong_tp202	P0ABF4	EUTM_ECOLI	P0AEJ8	EUTN_ECOLI	1.79543	0.911458	0		0	11	0.1	5v74
cong_tp283	P0AFK6	POTC_ECOLI	P37009	FBPC_ECOLI	0.724702	0.95915	0		0	4	1	4khz,3puw,4tqv,4tqu,3puy,3dhw,4xtc,3fh6,3puv,3puz,3tuj,3tui,4xig,3pux,3pv0,4jbw,3tuz,3rlf
cong_tp141	P0AEG1	DPPC_ECOLI	P0AFH2	OPPB_ECOLI	1.5247	0.975248	0		0	7	0.5	3tuz,3dhw,3tui
cong_tp225	P77463	DDPC_ECOLI	P77622	DDPF_ECOLI	0.271184	0.962046	0		0	3	1	3tuz,3dhw,3tui,3tuj
cong_tp280	P0AES2	GUDD_ECOLI	P77215	RHMD_ECOLI	0.378672	0.924439	0		0	4	0.25	3p3b,3qpe,3q45,3vcc,3q4d,2dw7
cong_tp335	P10905	UGPA_ECOLI	P77716	YCJP_ECOLI	4.53641	0.96	0		0	7	0.428571	4khz,4tqu,4tqv,4ki0,3puy,2onk,4xtc,3fh6,3puz,3pux,4xig,3pv0,3d31,4jbw,3rlf
cong_tp233	P09372	GRPE_ECOLI	P77319	HSCC_ECOLI	0.386584	0.960159	0		0	5	0.6	4ani
cong_tp161	P07109	HISP_ECOLI	P52094	HISQ_ECOLI	0.797192	0.954639	0.4		0	7	1	4yms,4ymw,2onk,4ymv,4ymt,3tui,3d31,4ymu,3tuz
cong_tp251	P15030	FECC_ECOLI	P15031	FECE_ECOLI	1.28541	0.969336	0		0	3	1	4dbl,1l7v,2nq2,4fi3,5b58,2qi9,4r9u,4g1u,5b57
cong_tp133	P07023	TYRA_ECOLI	P0A9J8	CMPDT_ECOLI	6.11113	0.68643			0	4	0	5vht,3tfc,1ecm,2d8d,3nvt
cong_tp266	P0ABL3	NAPB_ECOLI	P33937	NAPA_ECOLI	1.24084	0.882293	0		0	2	1	3ml1,3o5a,1ogy
cong_tp195	P38054	CUSA_ECOLI	P77239	CUSB_ECOLI	0.880714	0.962861	0.111111		0	16	0.5	4dop,3t51,3t56,3ne5,4dnr,4dnt,3t53
cong_tp125	P0AFX7	RSEA_ECOLI	P0AGB6	RPOE_ECOLI	10.2445	0.810811	0.5		0	4	1	1or7
cong_tp097	P77156	YDCU_ECOLI	P77795	YDCT_ECOLI	0.730343	0.943077	0		0	11	0.818182	4khz,3puw,4tqv,4tqu,3puy,3dhw,4xtc,3fh6,3puv,3puz,3tuj,3tui,4xig,3pux,3pv0,4jbw,3tuz,3rlf
cong_tp014	P75957	LOLD_ECOLI	P75958	LOLE_ECOLI	4.19825	0.970634	0.444444		0	9	0.625	5lj7,5nik,5lil,5xu1,5nil,5ws4,5gko,5lj6
cong_tp112	P0A9N0	PTSO_ECOLI	P36881	YADI_ECOLI	0.487607	0.991525	0.1		0	15	0.0714286	1vrc
cong_tp219	P77249	SFMC_ECOLI	P77468	SFMD_ECOLI	0.0830524	0.973564	0		0	5	1	3bwu,1ze3
cong_tp192	P45956	CAS2_ECOLI	Q46896	CAS1_ECOLI	5.23692	0.862155	0.2		0	6	0.666667	5dqz,5ds5,4p6i,5dqt,5vvk,5dqu,5dlj,5ds6,5vvl,5vvj,5ds4,5wfe,4qdl
cong_tp328	P76339	HPRS_ECOLI	P76340	HPRR_ECOLI	10.4635	0.979259	0.555556		0	6	1	6azr,5uht,4jav,3dge
cong_tp218	P09163	YJAB_ECOLI	P76539	YPEA_ECOLI	11.6543	0.857639	0		0	19	0	1bo4,1qso,1qsm,4r87
cong_tp275	P16432	HYCF_ECOLI	P77668	HYFI_ECOLI	0.245433	0.962963	0		0	5	1	5gup,2ybb,3ias,4wz7,3i9v,5xti,5xth,5xtd,2fug,3iam,5xtb,3m9s,5ldw,4hea
cong_tp093	P37636	MDTE_ECOLI	P37637	MDTF_ECOLI	0.49504	0.9782	0		0	9	0.777778	5ng5,4dop,3t51,3t56,5o66,5v5s,3t53
cong_tp273	P06609	BTUC_ECOLI	P06611	BTUD_ECOLI	0.784436	0.972174	0		0	4	1	4dbl,1l7v,2nq2,4fi3,5b58,2qi9,4r9u,4g1u,5b57
cong_tp092	Q46864	MQSA_ECOLI	Q46865	MQSR_ECOLI	2.68738	0.899563	0		0	4	0.333333	3hi2
cong_tp319	P0AFC3	NUOA_ECOLI	P16430	HYCD_ECOLI	1.03333	0.911894	0.2		0	10	0.5	5gup,5lc5,5o31,5xth,5xti,5ldx,5xtd,4he8,5ldw,5xtc,4hea
cong_tp180	P16432	HYCF_ECOLI	P16433	HYCG_ECOLI	0.249188	0.990805	0.2		0	6	0.833333	5gup,2ybb,3ias,4wz7,3i9v,5xti,5xth,5xtd,2fug,3iam,5xtb,3m9s,5ldw,4hea
cong_tp197	P33591	NIKB_ECOLI	P33593	NIKD_ECOLI	0.166848	0.971831	0		0	2	1	3tuz,3dhw,3tui,3tuj
cong_tp179	P0AAH0	PSTB_ECOLI	P16679	PHNL_ECOLI	0.51519	0.981366	0		0	5	0	3b5x
cong_tp127	P07026	SDIA_ECOLI	Q46791	YGEK_ECOLI	0.0636569	0.984444	0.2		0	18	0	3c3w
cong_tp308	P03007	DPO3E_ECOLI	P10443	DPO3A_ECOLI	2.14912	0.927299	0		0	7	1	5fku,5fkw,5m1s,5fkv
cong_tp083	P77423	HYFH_ECOLI	P77668	HYFI_ECOLI	0.394137	0.709007	0		0	2	1	4ci0,5gup,3zfs,4omf,2ybb,3ias,3i9v,5xti,5xth,5xtd,2fug,3iam,5xtb,3m9s,4wz7,4hea
cong_tp059	P0AFK4	POTB_ECOLI	P37009	FBPC_ECOLI	1.04942	0.961477	0		0	4	0.75	4khz,3puw,4tqv,4tqu,3puy,3dhw,4xtc,3fh6,3puv,3puz,3tuj,3tui,4xig,3pux,3pv0,4jbw,3tuz,3rlf
cong_tp078	P0AFC7	NUOB_ECOLI	P77423	HYFH_ECOLI	0.340727	0.685786	0.1		0	9	0.888889	5lc5,5gpn,5o31,2ybb,3ias,3i9v,5lnk,5ldx,2fug,3iam,3m9s,5ldw,4hea
cong_tp294	P0AFI2	PARC_ECOLI	P20083	PARE_ECOLI	0.511516	0.973951	0.714286		0	25	0.6	3foe,3rad,3ltn,5btc,5bti,5bta,2xct,2xcr,3fof,4i3h,4z2e,3raf,4z53,5cdn,4bul,5cdr,5cdo,5iwi,5btg,5btn,5iwm,5btd,5eix,4z4q,4z2d,3k9f,4z3o,2xcs,5bs3,5bs8,3ksb,2xkk,3rae,5cdp,5btl,3ksa,5npp,4z2c,4kpf,4plb,2xkj,4tma,5npk,5btf,5cdq,5cdm,4kpe,4koe
cong_tp085	P0AES4	GYRA_ECOLI	P20083	PARE_ECOLI	0.251764	0.979402			0	14	1	3foe,3rad,3ltn,5btc,5bti,5bta,2xct,2xcr,3fof,4i3h,4z2e,3raf,4z53,5cdn,4bul,5cdr,5cdo,5iwi,5btg,5btn,5iwm,5btd,5eix,4z4q,4z2d,3k9f,4z3o,2xcs,5bs3,5bs8,3ksb,2xkk,3rae,5cdp,5btl,3ksa,5npp,4z2c,4kpf,4plb,2xkj,4tma,5npk,5btf,5cdq,5cdm,4kpe,4koe
cong_tp015	P77668	HYFI_ECOLI	P77858	HYFC_ECOLI	1.18352	0.770723	0.4		0	3	1	5gup,5lc5,5gpn,5o31,5lnk,5xti,5ldx,5xth,5xtd,5ldw,4hea
cong_tp173	P0AGI8	TRKA_ECOLI	P23849	TRKG_ECOLI	0.57163	0.97561	0.1		0	16	0.6875	4j9u
cong_tp041	P33359	YEHW_ECOLI	P33360	YEHX_ECOLI	0.637736	0.961887	0.2		0	12	0.916667	4khz,3puw,4tqv,4tqu,3puy,3dhw,4xtc,3fh6,3puv,3puz,3tuj,3tui,4xig,3pux,3pv0,4jbw,3tuz,3rlf
cong_tp257	P0AE67	CHEY_ECOLI	Q06065	ATOC_ECOLI	2.09438	0.964407			0	3	0	1vlz,3lte,2rdm,1zgz
cong_tp002	P0ACA7	GSTB_ECOLI	P77544	YFCF_ECOLI	2.03759	0.945498	0		0	5	0.2	1pn9,5ecr,3i69,3tot,4e8e,3q19,1ev4,4i97,3erg,4mpg,5hfk,5f0g,4zb9,2r3x,1a0f,3ljr,1pkw,4exj,4ai6,3lyp,4aki,4kgi,1xwg,1gsd,5lcz,5ecq,1b48,3zfl,2pmt,4zb6,3tou,3vk9,4mzw,4ecj,3g7i,5jcu,4mpf,2r6k,4nhw,3f63,3vwx,1jlv,4id0,4acs,1gsf,3u6v,2hnl,5eci,4hj2,3zfb,2c3n,4gsn,4dej,1guh,4glt,3wyw,1ljr,3lyk,4nax,5ecl,1k3l,2on5,5ecm,1gul,5eck,1u88,4zbb,2wju,1vf2,1ydk,1usb,5ecn,1yy7,1v2a,4ri7,1vf3,5ecp,4gci,1f2e,5ech…
cong_tp104	P0AAF6	ARTP_ECOLI	P0AE34	ARTQ_ECOLI	0.0909287	0.964583	0.111111		0	3	1	4yms,4ymw,2onk,4ymv,4ymt,3d31,4ymu
cong_tp256	P0A9P4	TRXB_ECOLI	P0AGG4	THIO2_ECOLI	4.13625	0.869565	0.1		0	1	1	1f6m
cong_tp003	P03007	DPO3E_ECOLI	P0A988	DPO3B_ECOLI	5.42477	0.875205	0		0	7	0.142857	5m1s,5fkv
cong_tp147	P0AGG4	THIO2_ECOLI	P77395	CNOX_ECOLI	3.73245	0.895981	0		0	58	0.218182	4aj6,2xbq,5g2z,3p2a,4aj7,4oo4,4v2m,4v2n,3zzx,3die,2oe3,4pom,1syr,4aj8,1nsw,4pok,5g30,3wgd,3hz4,5e4w,4v2l,5jy5,3m9k,1nw2,2fch,3gnj,4pob,4pol
cong_tp271	P0AE82	CPXA_ECOLI	P0AE88	CPXR_ECOLI	3.06893	0.981132	0		0	2	1	6azr,5uht,4jav,3dge
cong_tp037	P0AGH3	SAPB_ECOLI	P0AGH5	SAPC_ECOLI	0.171547	0.974068	0.142857		0	6	0.666667	3tuz,3dhw,3tui
cong_tp262	P23837	PHOQ_ECOLI	P30843	BASR_ECOLI	1.00514	0.933616	0		0	2	1	6azr,5uht,4jav,3dge
cong_tp107	P0A8T7	RPOC_ECOLI	P30128	GREB_ECOLI	0.176367	0.98147	0		0	5	0.8	4wqt,3aoi,3aoh
cong_tp248	P0AFH2	OPPB_ECOLI	P76027	OPPD_ECOLI	1.61082	0.962675	0.5		0	3	1	3tuz,3dhw,3tui,3tuj
cong_tp098	P0AE34	ARTQ_ECOLI	P37774	YECC_ECOLI	0.695054	0.952869	0		0	4	1	4yms,4tqv,4tqu,4ymw,4ymv,4xtc,4ymt,3tui,4xig,3tuj,4ymu,3tuz
cong_tp249	P0AFD4	NUOH_ECOLI	P16433	HYCG_ECOLI	0.805022	0.789655	0		0	3	0.666667	4wz7,4hea
cong_tp028	P0AFC3	NUOA_ECOLI	P77858	HYFC_ECOLI	1.28077	0.900433	0.2		0	8	0.714286	5gup,5lc5,5o31,5xth,5xti,5ldx,5xtd,4he8,5ldw,5xtc,4hea
cong_tp077	P0AFC7	NUOB_ECOLI	P16432	HYCF_ECOLI	0.197236	0.995	0.2		0	6	0.666667	5lc5,5gpn,5o31,2ybb,3ias,3i9v,5lnk,5ldx,2fug,3iam,3m9s,5ldw,4hea
cong_tp292	P25539	RIBD_ECOLI	P68398	TADA_ECOLI	7.77379	0.928839	0		0	46	0.0869565	4p9c,5jfy,1p6o,1ysd,3ex8,2hvw,2o3k,1wwr,1wkq,4g3m,4p9d,2a8n,1rb7,1ox7,2b3z,2w4l,2b3j,3dh1,5c2o,2d5n,1z3a,1ysb,1uaq
cong_tp208	P08365	CHPS_ECOLI	P33647	CHPB_ECOLI	2.79785	0.934673	0.111111		0	20	0.666667	1ub4
cong_tp105	P0AAF6	ARTP_ECOLI	P0AE30	ARTM_ECOLI	0.0776053	0.971983	0		0	4	1	4yms,4ymw,2onk,4ymv,4ymt,3d31,4ymu
cong_tp100	P0A812	RUVB_ECOLI	P0AAZ4	RARA_ECOLI								4cr2,5ln3,5wvi,4cr3,5a5b	excluded because this is an example of self concatenation - proteins are homologous to a single homomultimeric protein
cong_tp126	P0AAJ3	FDNH_ECOLI	P24183	FDNG_ECOLI								1kqf,1kqg	excluded due to numbering error in our pipeline
cong_tp143	P0A8T7	RPOC_ECOLI	P0A8V2	RPOB_ECOLI								4llg,4mex,4qiw,5vvs,4a3f,5d4c,4v1n,5byh,2r92,4q5s,5w65,4yfx,1y77,1i50,5m3f,4c3j,6f42,2gho,3qt1,5flm,4oip,3hou,4mey,3dxj,1pqv,4x6a,5w64,5m5w,6byu,5nwt,3s1n,5oik,5e17,5uah,4xlr,5x51,3m4o,5ipm,3s1r,4kn4,4xlq,2pmz,3po2,1twc,5x21,2r93,2vum,1r9s,2y0s,4v1m,4ylo,1nt9,5iy8,3j1n,1ynj,3fki,5uhe,3s17,4zh3,4xsy,5tw1,5vsw,2nvx,5tjg,3hox,5ip9,4c3i,4xlp,3eql,3k1f,4ylp,4a3d,1y1v,4c2m,5ot2,6awc,5ezk,2be5,5uag,3how…	excluded because length of concatenation is too long for PLMC
cong_tp200	P07001	PNTA_ECOLI	P0AB67	PNTB_ECOLI								4o9u,4o9p,4o9t,4o93,5uni	excluded because region of interaction is not covered by our sequence alignment
cong_tp258	P0A8V2	RPOB_ECOLI	P30958	MFD_ECOLI								3mlq	excluded because length of concatenation is too long for PLMC
cong_tp277	P0AAJ5	FDOH_ECOLI	P32176	FDOG_ECOLI								1kqf,1kqg	excluded due to numbering error in our pipeline
cong_tp287	P0AFH2	OPPB_ECOLI	P0AFH6	OPPC_ECOLI								3tuz,3dhw,3tuj,3tui	excluded because this is an example of self concatenation - proteins are homologous to a single homomultimeric protein
cong_tp299	P0DP64	YBEM_ECOLI	Q47679	YAFV_ECOLI								3ki8,2w1v,2dyu,1f89,1erz,5h8j,3klc,5h8k,2e11,2e2l,2dyv,2e2k,5h8i,4hg5,3p8k,3ivz,1j31,5g3o,1fo6,2ggk,5h8l,3iw3,5g3p,4hgd,4hg3	example of 'self concatenation' with strong ECs on diagonal
