# Supplementary material for: Large-scale discovery of protein interactions at residue resolution using co-evolution calculated from genomic sequences
Source: Nat Commun. 2021 Mar 2;12:1396. doi: 10.1038/s41467-021-21636-z (PMC7925567; doi:10.1038/s41467-021-21636-z)
Supplement: Supplementary file 9 — Supplementary Data 7 [file 41467_2021_21636_MOESM9_ESM.xlsx]

## Sheet: Explanation
Uniprot ID 1	First uniprot identifier
Uniprot ID 2	Second uniprot identifier
Known Inter-protein Structure	PDB structure found with chains homologous to both of the uniprot identifiers
Percent covered	percent of columns in the concatenated sequence alignment with enough non-gap sequences to be considered for ECs
Neff / L	N_eff / Num positions in concatenated sequence alignment
Complex_prediction, structure free model	Complex interaction prediction score in structure free model (recommended cutoff: 0.82, gives 0.001% FDR on test set)
Maximum Z score	Maximum Z-score of inter protein EC, calculated on all inter-protein ECs
Maximum CN score	Maximum CN score of inter protein ECs
Maximum EVComplex 1 score (2014)	Maximum EVComplex 1 score
N residues above structure free residue model threshold	Number of predicted interacting residues, structure free model, 80% precision threshold
In Babu, 2018 experiments	protein pair found in same complex in APMS complexes, from Babu 2018 (PMC5922438)
Same or Homologous Inter-protein Structure Found	Protein structure homology search found inter-protein structure (warning: may be distant homolog or paralog)

## Sheet: Membrane complexes predicted
Membrane complexes blindly predicted to interact at FPR threshold of 0.1%
prefix	Uniprot ID 1	Uniprot ID 2	Percent covered	Neff / L	Complex_prediction, structure free model	Complex prediction, structure aware model	Maximum EVComplex 1 score (2014)	Maximum Z score	cn	n_above_nostruc_0p8	In Babu, 2018 experiments	Known Inter-protein Structure
cep_tp00036	ATPF_ECOLI	ATP6_ECOLI	0.875878	9.64733	0.989273	0.999512	3.56958	17.7373	0.429687	20	TRUE	TRUE
cep_tp00804	SECD_ECOLI	SECF_ECOLI	0.816631	4.33277	0.989211	0.999498	3.1696	20.1412	0.267294	20	TRUE	TRUE
cep_exp06449	EX7S_ECOLI	EX7L_ECOLI	0.934701	6.73313	0.989135	0.999466	3.9336	18.3794	0.395179	20	TRUE	FALSE
cep_exp07410	RSXG_ECOLI	RSXE_ECOLI	0.90389	3.57696	0.988986	0.998688	2.36913	14.34	0.244815	15	TRUE	TRUE
cep_tp00724	NUON_ECOLI	NUOK_ECOLI	0.957265	5.735	0.988978	0.999359	3.09906	16.4428	0.291793	20	TRUE	TRUE
cep_tp00181	FLGB_ECOLI	FLGC_ECOLI	0.948529	6.34922	0.988943	0.999377	3.35437	16.5961	0.45662	20	TRUE	TRUE
addtl_membrane011885	RODA_ECOLI	MRDA_ECOLI	0.942173	3.67894	0.988887		2.68393	21.2409	0.211319	19	FALSE	FALSE
cep_tp00659	MODB_ECOLI	MODC_ECOLI	0.975904	1.87866	0.988831	0.998626	3.83574	25.7058	0.291548	17	TRUE	TRUE
cep_tp00027	ATPD_ECOLI	ATPF_ECOLI	0.954955	11.8132	0.988711	0.999254	2.46452	12.7532	0.338144	19	TRUE	TRUE
cep_tp00884	YAJC_ECOLI	YIDC_ECOLI	0.962006	3.43539	0.988641	0.999234	5.06905	28.3763	0.378678	17	TRUE	FALSE
cep_tp00084	CYSW_ECOLI	CYST_ECOLI	0.931338	1.17259	0.988315	0.997373	2.59175	18.3738	0.19686	18	TRUE	TRUE
cep_tp00017	ATPA_ECOLI	ATPD_ECOLI	0.966667	2.84738	0.988146	0.996876	2.3363	16.733	0.214596	17	TRUE	TRUE
cep_exp06716	SUFD_ECOLI	SUFB_ECOLI	0.937908	1.28955	0.988032	0.999214	2.35814	17.994	0.141366	20	TRUE	TRUE
cep_exp00967	CYSN_ECOLI	CYSD_ECOLI	0.930502	1.29474	0.987955	0.998408	3.38236	25.7073	0.22734	19	TRUE	TRUE
cep_tp00500	FLIP_ECOLI	FLIQ_ECOLI	0.92515	4.01909	0.987914	0.998346	2.45508	14.2293	0.32997	17	TRUE	FALSE
cep_tp00826	TATE_ECOLI	TATC_ECOLI	0.916923	5.80638	0.987886	0.982297	2.43415	12.5211	0.299553	11	TRUE	FALSE
cep_tp00034	ATPE_ECOLI	ATPG_ECOLI	0.974178	7.81181	0.987796	0.998818	2.45365	14.7344	0.302024	20	TRUE	TRUE
cep_tp00708	NUOK_ECOLI	NUOJ_ECOLI	0.890845	20.2059	0.987331	0.998191	2.1137	10.0049	0.373844	19	TRUE	TRUE
cep_tp00342	FLGK_ECOLI	FLGL_ECOLI	0.989583	2.62749	0.987329	0.998467	2.35653	16.3831	0.147033	18	TRUE	FALSE
cep_tp00065	CCMD_ECOLI	CCMC_ECOLI	0.949045	1.71342	0.98724	0.348392	2.3685	15.248	0.269961	19	TRUE	FALSE
cep_tp00409	FLHB_ECOLI	FLIR_ECOLI	0.931571	3.40167	0.987192	0.996566	2.927	16.9982	0.228607	15	TRUE	FALSE
cep_tp00193	FLGB_ECOLI	FLIE_ECOLI	0.917355	6.9045	0.987183	0.998514	1.95193	10.7333	0.338467	18	TRUE	TRUE
cep_exp07411	RSXA_ECOLI	RSXE_ECOLI	0.941038	2.10351	0.987005	0.997619	2.63336	15.9974	0.246521	13	TRUE	TRUE
cep_exp07728	RSXA_ECOLI	RSXD_ECOLI	0.952294	2.00154	0.986886	0.998401	2.57859	17.4944	0.212909	16	TRUE	TRUE
cep_tp00723	NUON_ECOLI	NUOJ_ECOLI	0.932735	5.92019	0.986627	0.996806	3.15356	18.915	0.297263	17	TRUE	TRUE
cep_tp00510	FTSQ_ECOLI	FTSB_ECOLI	0.831135	13.9156	0.985885	0.996756	1.86815	9.17195	0.252248	18	TRUE	FALSE
cep_tp00740	OPPD_ECOLI	OPPF_ECOLI	0.95082	3.1268	0.985874	0.996123	3.13344	23.2918	0.299234	11	TRUE	TRUE
cep_tp00726	NUON_ECOLI	NUOM_ECOLI	0.947686	3.34841	0.985669	0.998557	1.92821	13.4792	0.139946	19	TRUE	TRUE
cep_exp04785	SUCC_ECOLI	SUCD_ECOLI	0.98966	2.10567	0.985461	0.998578	1.95473	13.5961	0.148145	20	TRUE	TRUE
cep_exp07003	FTSX_ECOLI	ENVC_ECOLI	0.898833	6.04531	0.984986	0.997207	2.40693	15.2741	0.203199	16	TRUE	FALSE
cep_tp00657	MODA_ECOLI	MODB_ECOLI	0.934156	6.34207	0.98492	0.997794	2.20558	14.0659	0.260047	14	TRUE	TRUE
cep_tp00704	NUOJ_ECOLI	NUOH_ECOLI	0.923379	8.39362	0.983295	0.994666	2.64096	14.3281	0.295517	19	TRUE	TRUE
cep_tp00043	ATPL_ECOLI	ATP6_ECOLI	0.825714	9.52872	0.982545	0.989267	2.32572	12.8979	0.34185	8	TRUE	TRUE
cep_tp00699	NUOF_ECOLI	NUOE_ECOLI	0.93126	2.86995	0.982166	0.993503	2.47297	17.5696	0.216914	10	TRUE	TRUE
cep_tp00656	MLAD_ECOLI	MLAE_ECOLI	0.914221	3.29284	0.982054	0.987201	1.8417	11.9333	0.186149	9	TRUE	FALSE
membrane179776	YIDC_ECOLI	YIBN_ECOLI	0.973951	0.95156	0.981954	0.973644	2.13071	16.6091	0.135434	13	FALSE	FALSE
cep_tp00218	FLGC_ECOLI	FLIE_ECOLI	0.94958	6.13584	0.980797	0.980507	2.20643	12.0461	0.349141	8	TRUE	FALSE
cep_tp00620	LPTC_ECOLI	LPTF_ECOLI	0.924596	5.24136	0.980522	0.970928	2.71674	17.8502	0.26168	7	TRUE	FALSE
cep_tp00815	SECG_ECOLI	SECY_ECOLI	0.9566	2.57826	0.979524	0.993675	1.9937	13.2314	0.190018	19	TRUE	TRUE
membrane080937	YBBJ_ECOLI	QMCA_ECOLI	0.938731	5.4993	0.979434		1.73202	10.7566	0.19346	14	FALSE	FALSE
cep_tp00923	ZNUA_ECOLI	ZNUB_ECOLI	0.949212	7.23967	0.977009	0.983501	2.60689	17.1359	0.292493	10	TRUE	FALSE
addtl_membrane034345	PSTC_ECOLI	PSTB_ECOLI	0.940972	3.78247	0.975445	0.978282	1.99501	14.2028	0.202381	11	FALSE	FALSE
cep_tp00448	FLIF_ECOLI	FLIG_ECOLI	0.95923	1.99174	0.975417	0.988568	1.75362	13.1252	0.109097	10	TRUE	TRUE
cep_tp00067	CCME_ECOLI	CCMB_ECOLI	0.936675	3.12873	0.974548	0.511996	1.80368	12.049	0.200155	7	TRUE	FALSE
cep_exp01148	IHFB_ECOLI	IHFA_ECOLI	0.937824	2.02983	0.973699	0.990832	2.12227	12.6279	0.296387	11	TRUE	TRUE
cep_exp00162	ACRA_ECOLI	YHII_ECOLI	0.918883	2.67988	0.973434	0.99656	1.53495	12.6551	0.123429	20	TRUE	TRUE
cep_tp00761	PSTC_ECOLI	PSTS_ECOLI	0.878195	4.71849	0.973322	0.93409	1.65722	12.7233	0.174683	3	TRUE	FALSE
cep_tp00219	FLGC_ECOLI	FLIF_ECOLI	0.95481	2.86015	0.972663	0.991961	2.76802	16.6234	0.189598	15	TRUE	FALSE
cep_tp00060	CCMB_ECOLI	CCMA_ECOLI	0.969555	2.06836	0.972578	0.986466	2.24313	14.1924	0.196101	11	TRUE	FALSE
cep_tp00194	FLGB_ECOLI	FLIF_ECOLI	0.942029	2.74462	0.971932	0.991925	1.98581	12.7187	0.138544	9	TRUE	FALSE
cep_tp00622	LPTD_ECOLI	LPTE_ECOLI	0.898669	2.10376	0.971672	0.991418	1.42387	10.1702	0.079749	16	TRUE	TRUE
cep_exp07409	RSXD_ECOLI	RSXE_ECOLI	0.921098	2.13557	0.969472	0.972814	1.68544	12.7861	0.151835	8	TRUE	TRUE
addtl_membrane034347	PSTA_ECOLI	PSTB_ECOLI	0.94575	3.91013	0.969456	0.985412	1.58497	10.5429	0.153708	10	FALSE	FALSE
cep_tp00758	POTH_ECOLI	POTI_ECOLI	0.901338	1.69035	0.968539	0.990263	1.58461	11.4654	0.124099	14	TRUE	TRUE
cep_tp00445	FLIE_ECOLI	FLIP_ECOLI	0.916905	3.45969	0.967935	0.987398	2.36469	14.1112	0.295862	11	TRUE	FALSE
cep_tp00806	SECD_ECOLI	SECY_ECOLI	0.854442	2.81515	0.967711	0.978385	1.89361	14.0406	0.139656	8	TRUE	TRUE
cep_tp00076	CYOD_ECOLI	CYOC_ECOLI	0.926518	4.55414	0.967249	0.989739	1.67939	10.6919	0.214089	10	TRUE	FALSE
cep_tp00096	DHSC_ECOLI	DHSD_ECOLI	0.913934	6.68655	0.966093	0.963471	3.33055	17.709	0.449163	7	TRUE	TRUE
cep_exp02473	PPID_ECOLI	YFGM_ECOLI	0.974668	2.92277	0.965557	0.995448	1.461	9.66526	0.092072	18	TRUE	FALSE
cep_tp00511	GCSH_ECOLI	GCST_ECOLI	0.96146	6.23966	0.965109	0.968183	1.37448	8.37872	0.150213	7	TRUE	TRUE
cep_tp00901	YEJE_ECOLI	YEJF_ECOLI	0.986207	0.570862	0.964409	0.965524	1.62991	15.0095	0.085442	7	TRUE	TRUE
cep_tp00488	FLIM_ECOLI	FLIN_ECOLI	0.927813	2.80023	0.963481	0.983213	1.8148	11.4989	0.167586	8	TRUE	TRUE
cep_tp00502	FLIQ_ECOLI	FLIR_ECOLI	0.948571	5.75723	0.963193	0.984012	1.29145	7.07894	0.154983	13	TRUE	FALSE
cep_tp00109	DPPC_ECOLI	DPPB_ECOLI	0.954617	3.49131	0.960039	0.958135	1.69538	13.0605	0.165539	6	TRUE	TRUE
cep_exp05490	RNC_ECOLI	YICC_ECOLI	0.982456	4.58075	0.959429	0.99223	1.58225	8.91031	0.137088	18	TRUE	FALSE
cep_tp00779	RBSA_ECOLI	RBSC_ECOLI	0.96472	2.08222	0.958207	0.916535	2.3996	19.9672	0.185719	3	TRUE	FALSE
cep_tp00024	ATPB_ECOLI	ATPG_ECOLI	0.994645	2.40027	0.957195	0.987956	2.61583	19.3928	0.210224	10	TRUE	TRUE
cep_tp00791	SDHA_ECOLI	SDHB_ECOLI	0.98184	1.0402	0.95622	0.953965	1.36233	11.2218	0.072708	9	TRUE	TRUE
cep_tp00839	TOLB_ECOLI	PAL_ECOLI	0.971808	2.47526	0.955389	0.981641	2.0169	12.964	0.148587	11	TRUE	TRUE
cep_tp00202	FLGB_ECOLI	FLIP_ECOLI	0.916449	3.82621	0.955292	0.973503	2.32387	14.0631	0.266546	5	TRUE	FALSE
membrane065054	RSXA_ECOLI	RSEC_ECOLI	0.948864	2.36437	0.955125	0.974083	1.42974	10.7862	0.178399	5	FALSE	FALSE
membrane172600	YIDD_ECOLI	YIDC_ECOLI	0.946288	3.0773	0.954665	0.942333	1.60433	10.0709	0.118027	11	FALSE	FALSE
cep_tp00824	TATB_ECOLI	TATC_ECOLI	0.897436	2.46494	0.952455	0.95493	1.96521	11.8434	0.190458	16	TRUE	FALSE
cep_exp06318	HYPD_ECOLI	HYPE_ECOLI	0.976023	1.52702	0.952428	0.992349	1.20755	9.17409	0.086223	11	TRUE	TRUE
cep_exp07173	DPO3X_ECOLI	TSAD_ECOLI	0.891837	5.08673	0.952321	0.961592	2.05127	12.7028	0.155959	8	TRUE	FALSE
membrane065055	RSXA_ECOLI	RSXB_ECOLI	0.955844	1.93478	0.95136	0.983477	1.55582	11.5332	0.169179	11	FALSE	FALSE
cep_tp00606	KDPB_ECOLI	KDPF_ECOLI	0.966245	0.43508	0.951157	0.961972	1.55918	13.6984	0.093983	6	TRUE	TRUE
cep_tp00729	OPPA_ECOLI	OPPC_ECOLI	0.96568	1.24375	0.950493	0.976321	1.20318	9.66189	0.068945	9	TRUE	FALSE
cep_tp00062	CCMC_ECOLI	CCMB_ECOLI	0.95914	2.28812	0.94882	0.829156	2.03381	14.0776	0.186174	7	TRUE	FALSE
cep_exp06715	SUFC_ECOLI	SUFB_ECOLI	0.948856	1.30865	0.947205	0.965476	2.59043	20.4828	0.186247	7	TRUE	TRUE
cep_exp07258	RSXD_ECOLI	RSXG_ECOLI	0.922939	2.86699	0.946625	0.968121	2.37423	15.8518	0.206729	10	TRUE	TRUE
membrane194557	YJCH_ECOLI	ACTP_ECOLI	0.954058	0.75008	0.945867		1.61778	11.9305	0.096206	11	FALSE	FALSE
cep_tp00085	CYSW_ECOLI	SUBI_ECOLI	0.940323	1.04408	0.941601	0.947133	1.99828	17.1985	0.155476	4	TRUE	TRUE
cep_tp00256	FLGF_ECOLI	FLGG_ECOLI	0.980431	1.71118	0.940838	0.976224	1.35555	9.42144	0.099985	7	TRUE	TRUE
cep_tp00619	LPTC_ECOLI	LPTA_ECOLI	0.893617	5.94732	0.937682	0.977896	1.25037	7.61971	0.152754	11	TRUE	TRUE
cep_tp00501	FLIP_ECOLI	FLIR_ECOLI	0.93083	3.51274	0.93656	0.967735	1.31874	8.02203	0.126039	8	TRUE	TRUE
cep_tp00447	FLIE_ECOLI	FLIR_ECOLI	0.939726	4.63557	0.935158	0.962651	1.49961	8.25572	0.165262	8	TRUE	FALSE
cep_tp00522	GSIC_ECOLI	GSID_ECOLI	0.958949	2.85531	0.933205	0.870699	1.7895	13.4518	0.164588	5	TRUE	TRUE
cep_tp00408	FLHB_ECOLI	FLIQ_ECOLI	0.927813	4.42563	0.93306	0.980721	1.40562	8.13658	0.144207	11	TRUE	FALSE
cep_exp07392	DNAJ_ECOLI	FTSW_ECOLI	0.920253	4.16217	0.93223	0.949434	1.47416	10.0508	0.121313	5	TRUE	FALSE
cep_tp00896	YEJA_ECOLI	YEJB_ECOLI	0.963843	0.75477	0.931134	0.956474	1.34563	12.1295	0.071289	4	TRUE	FALSE
cep_exp02439	PPID_ECOLI	SECG_ECOLI	0.969986	3.48973	0.929439	0.957938	1.48493	8.84261	0.107122	8	TRUE	FALSE
cep_tp00650	MGLC_ECOLI	MGLA_ECOLI	0.963183	0.691122	0.92861	0.937365	1.62167	16.0841	0.091334	3	TRUE	FALSE
cep_tp00728	OPPA_ECOLI	OPPB_ECOLI	0.978799	1.18014	0.925418	0.943601	1.51516	11.8753	0.08661	5	TRUE	FALSE
cep_tp00834	TOLA_ECOLI	TOLB_ECOLI	0.969448	1.07564	0.922436	0.841957	1.10153	10.674	0.063814	3	TRUE	FALSE
cep_tp00208	FLGC_ECOLI	FLGF_ECOLI	0.974026	2.43013	0.921873	0.96093	1.32941	9.1559	0.136139	6	TRUE	TRUE
cep_tp00904	YIAM_ECOLI	YIAN_ECOLI	0.950172	4.59819	0.921278	0.820583	1.56694	12.0432	0.176218	3	TRUE	FALSE
cep_tp00068	CCME_ECOLI	CCMC_ECOLI	0.925743	2.90775	0.919078	0.976856	1.38374	10.9703	0.193005	5	TRUE	FALSE
cep_tp00876	XYLG_ECOLI	XYLH_ECOLI	0.962472	1.01193	0.917605	0.942921	1.92609	17.4	0.113991	2	TRUE	FALSE
cep_exp04535	SKP_ECOLI	SYS_ECOLI	0.98308	3.12909	0.916662	0.946309	1.22201	7.97915	0.097862	6	TRUE	FALSE
cep_exp02454	YRAP_ECOLI	SECG_ECOLI	0.9701	2.75137	0.915574	0.929384	1.27692	7.90621	0.142594	4	TRUE	FALSE
membrane067176	RSXD_ECOLI	APBE_ECOLI	0.935989	2.47416	0.915383	0.923152	1.4422	10.8992	0.110702	6	FALSE	FALSE
cep_tp00921	YTFR_ECOLI	YTFT_ECOLI	0.950059	0.579099	0.914636	0.856209	1.69057	15.5042	0.089126	2	TRUE	FALSE
cep_tp00462	FLIG_ECOLI	FLIN_ECOLI	0.946581	2.22325	0.914547	0.967891	1.13485	7.21105	0.093717	7	TRUE	FALSE
cep_tp00732	OPPB_ECOLI	MPPA_ECOLI	0.978648	1.03503	0.91437	0.954738	1.40297	12.0572	0.083343	3	TRUE	FALSE
cep_exp01039	ZIPA_ECOLI	FIS_ECOLI	0.93662	2.26466	0.913851	0.956408	1.28089	7.18404	0.108246	8	TRUE	FALSE
cep_tp00162	FEPC_ECOLI	FEPD_ECOLI	0.955372	3.241	0.912666	0.881346	1.28373	9.35882	0.116843	4	TRUE	TRUE
cep_tp00467	FLIH_ECOLI	FLII_ECOLI	0.89927	3.3599	0.912504	0.921787	1.04371	7.61122	0.090971	5	TRUE	TRUE
cep_tp00757	POTG_ECOLI	POTI_ECOLI	0.951368	1.28786	0.909799	0.909139	1.68927	14.2593	0.124113	2	TRUE	TRUE
cep_tp00018	ATPA_ECOLI	ATPF_ECOLI	0.967115	3.24544	0.908917	0.976312	1.1483	7.59093	0.1005	12	TRUE	TRUE
cep_tp00364	FLGL_ECOLI	FLID_ECOLI	0.970701	2.66982	0.908795	0.9567	1.34843	9.43352	0.088686	8	TRUE	FALSE
addtl_membrane019545	FEPG_ECOLI	FEPC_ECOLI	0.96173	2.23685	0.908629	0.85308	1.59735	11.9278	0.132136	3	FALSE	FALSE
membrane032197	CCMD_ECOLI	LOLE_ECOLI	0.964803	1.19464	0.908527	0.95953	1.27885	8.26975	0.088917	8	FALSE	FALSE
cep_tp00063	CCMD_ECOLI	CCMA_ECOLI	0.942029	3.15769	0.908089	0.960471	1.50097	9.13309	0.188538	2	TRUE	FALSE
cep_tp00836	TOLB_ECOLI	CPOB_ECOLI	0.966811	2.49866	0.906603	0.917364	1.45574	10.4808	0.105798	3	TRUE	FALSE
cep_exp03952	IHFA_ECOLI	KDTA_ECOLI	0.969466	3.14567	0.904	0.899419	1.35284	8.92935	0.11815	5	TRUE	FALSE
cep_tp00818	SECY_ECOLI	SECE_ECOLI	0.950877	0.854797	0.902895	0.954241	1.34056	11.0566	0.100721	4	TRUE	TRUE
membrane213573	FXSA_ECOLI	NUOM_ECOLI	0.941529	1.33965	0.90268		1.25531	8.98138	0.080227	5	FALSE	FALSE
cep_tp00688	MOTB_ECOLI	MOTA_ECOLI	0.898839	3.00886	0.902362	0.673066	1.15106	8.9344	0.110944	8	TRUE	FALSE
membrane064748	TATB_ECOLI	YIDC_ECOLI	0.940195	1.48003	0.902208	0.970783	1.21336	7.80033	0.072041	11	FALSE	FALSE
cep_tp00574	GSPI_ECOLI	GSPJ_ECOLI	0.884375	3.36219	0.901952	0.964194	1.30012	8.95416	0.151001	6	TRUE	TRUE
cep_tp00822	SSUB_ECOLI	SSUC_ECOLI	0.92278	3.51172	0.900436	0.865389	1.74727	13.5844	0.20437	1	TRUE	TRUE
cep_tp00475	FLII_ECOLI	FLIJ_ECOLI	0.940397	2.35792	0.899846	0.983127	1.24837	9.07517	0.110711	9	TRUE	FALSE
cep_tp00760	PSTA_ECOLI	PSTS_ECOLI	0.875389	4.99875	0.898471	0.959872	1.07481	7.20761	0.098774	10	TRUE	FALSE
membrane141376	PGPA_ECOLI	YBBP_ECOLI	0.957992	1.1785	0.898295	0.903705	1.09547	8.36081	0.051034	8	FALSE	FALSE
membrane076725	YCAI_ECOLI	SECG_ECOLI	0.951389	4.58589	0.898121		1.13936	6.17688	0.082855	12	FALSE	FALSE
cep_tp00575	GSPI_ECOLI	GSPK_ECOLI	0.935841	1.99764	0.897064	0.9877	1.15893	7.51615	0.087076	8	TRUE	TRUE
cep_exp03560	LPTD_ECOLI	LPTA_ECOLI	0.911249	1.92299	0.897003	0.967452	1.02844	7.03815	0.05455	11	TRUE	FALSE
cep_tp00796	SECA_ECOLI	SECG_ECOLI	0.973294	1.61392	0.89699	0.969238	1.10445	7.65651	0.064761	12	TRUE	TRUE
cep_exp01144	PPID_ECOLI	IHFA_ECOLI	0.972299	2.50256	0.893837	0.985475	1.05984	6.33293	0.062539	13	TRUE	FALSE
membrane112565	FTSI_ECOLI	MLTG_ECOLI	0.939655	4.31835	0.893642	0.826323	0.929798	6.47355	0.067775	8	FALSE	FALSE
cep_tp00437	FLIE_ECOLI	FLIF_ECOLI	0.943598	2.59289	0.893567	0.95011	1.25185	8.11064	0.093077	6	TRUE	FALSE
cep_tp00468	FLIH_ECOLI	FLIJ_ECOLI	0.912	6.09795	0.893495	0.858214	1.05503	6.56223	0.116049	3	TRUE	FALSE
cep_exp05430	RLMH_ECOLI	RSMI_ECOLI	0.965986	6.00258	0.893423	0.933721	1.27274	7.41128	0.131744	5	TRUE	FALSE
addtl_membrane013012	UUP_ECOLI	COBS_ECOLI	0.985261	1.40472	0.892048	0.77369	1.00759	7.97759	0.057946	8	FALSE	FALSE
membrane153421	LNT_ECOLI	MURJ_ECOLI	0.963832	2.86572	0.891883	0.959695	1.03936	7.3963	0.061226	11	FALSE	FALSE
cep_tp00556	GSPF_ECOLI	GSPJ_ECOLI	0.937605	5.11637	0.891406	0.814073	1.66685	11.1341	0.159973	2	TRUE	FALSE
membrane140559	QMCA_ECOLI	YQIJ_ECOLI	0.922179	2.22637	0.891197		0.947031	8.06199	0.085225	3	FALSE	FALSE
cep_tp00738	OPPC_ECOLI	OPPF_ECOLI	0.957547	2.84598	0.89105	0.830297	1.36925	11.2766	0.131798	2	TRUE	TRUE
membrane029364	CYSZ_ECOLI	PPID_ECOLI	0.965753	1.56418	0.890507	0.967626	1.08612	7.62006	0.053746	10	FALSE	FALSE
cep_tp00450	FLIF_ECOLI	FLII_ECOLI	0.939544	1.76709	0.890382	0.90286	1.43989	10.9159	0.083145	4	TRUE	FALSE
cep_exp07980	XDHA_ECOLI	XDHD_ECOLI	0.876464	0.342552	0.890334	0.98248	1.05568	14.0092	0.039048	16	TRUE	TRUE
cep_exp04676	CLPP_ECOLI	LPXK_ECOLI	0.953271	4.18686	0.890282	0.893776	1.56298	10.6598	0.155235	1	TRUE	FALSE
membrane029348	CYSZ_ECOLI	SECF_ECOLI	0.911458	2.5021	0.889475	0.929684	1.00219	7.09741	0.077365	8	FALSE	FALSE
cep_exp05706	RLUD_ECOLI	FMT_ECOLI	0.928237	6.72487	0.888333	0.931968	1.28063	7.67871	0.1195	7	TRUE	FALSE
cep_tp00082	CYST_ECOLI	SUBI_ECOLI	0.963696	1.05993	0.8883	0.919899	1.35803	10.9138	0.099829	6	TRUE	TRUE
membrane172902	YIDD_ECOLI	MURJ_ECOLI	0.95302	5.89613	0.887445	0.67863	1.09004	6.69812	0.095267	7	FALSE	FALSE
membrane104078	FLIO_ECOLI	MURJ_ECOLI	0.950949	2.90433	0.887151		0.995207	6.36732	0.074913	14	FALSE	FALSE
membrane065592	RODA_ECOLI	LNT_ECOLI	0.951247	3.07557	0.886048		1.10584	7.70906	0.071493	8	FALSE	FALSE
membrane159408	LPTC_ECOLI	MURJ_ECOLI	0.95584	3.61088	0.885661	0.87202	1.05339	6.52324	0.080313	10	FALSE	FALSE
membrane130561	TATE_ECOLI	CITT_ECOLI	0.935018	1.40965	0.885435	0.899647	1.0296	6.96239	0.069796	7	FALSE	FALSE
cep_tp00078	CYSA_ECOLI	CYST_ECOLI	0.951713	1.21097	0.885164	0.879021	1.58492	13.5389	0.119428	1	TRUE	TRUE
cep_tp00751	POTD_ECOLI	POTB_ECOLI	0.955056	2.44403	0.884827	0.910084	1.27136	9.89744	0.102877	3	TRUE	TRUE
membrane153326	LNT_ECOLI	GSPH_ECOLI	0.930984	2.49054	0.884789	0.896584	1.18479	8.33681	0.080263	5	FALSE	FALSE
cep_tp00149	FECE_ECOLI	FECD_ECOLI	0.966841	3.76065	0.884175	0.885665	1.41963	10.0268	0.138857	2	TRUE	TRUE
cep_tp00713	NUOL_ECOLI	NUOK_ECOLI	0.969144	5.25051	0.883973	0.95419	1.10721	6.26697	0.085472	7	TRUE	TRUE
membrane103245	FHUC_ECOLI	FECD_ECOLI	0.957118	3.10215	0.883288	0.827266	1.51505	11.3616	0.146096	2	FALSE	FALSE
cep_tp00455	FLIF_ECOLI	FLIP_ECOLI	0.937265	2.32798	0.882773	0.958708	1.05834	6.78552	0.066719	10	TRUE	FALSE
membrane156337	LOLD_ECOLI	ZIPA_ECOLI	0.97148	1.61688	0.882337	0.862112	1.08283	8.2962	0.079434	7	FALSE	FALSE
membrane000654	KDTA_ECOLI	FXSA_ECOLI	0.963979	1.80231	0.88043	0.947761	1.16112	7.79312	0.078301	7	FALSE	FALSE
membrane032219	CCMD_ECOLI	MLAE_ECOLI	0.960486	1.40791	0.879849	0.899122	1.05124	6.55932	0.09395	9	FALSE	FALSE
membrane100018	FTSA_ECOLI	YIBN_ECOLI	0.969805	0.592857	0.879318	0.754804	1.49396	12.2909	0.096169	1	FALSE	FALSE
cep_exp04924	RISA_ECOLI	PYRB_ECOLI	0.925573	4.72371	0.878639	0.84917	1.52068	10.2943	0.154084	1	TRUE	FALSE
membrane045409	DACC_ECOLI	LPTC_ECOLI	0.928934	2.52678	0.87807	0.926102	1.08698	7.10922	0.080833	7	FALSE	FALSE
cep_tp00423	FLIC_ECOLI	FLIQ_ECOLI	0.989779	3.37281	0.877414	0.868193	1.29621	8.34134	0.110098	5	TRUE	FALSE
membrane064526	TATB_ECOLI	HFLC_ECOLI	0.833663	2.08337	0.877387	0.920616	1.04287	6.77809	0.092427	7	FALSE	FALSE
membrane003553	FTSW_ECOLI	PLSY_ECOLI	0.890145	3.86987	0.877348		1.0276	6.86034	0.093806	6	FALSE	FALSE
cep_tp00736	OPPC_ECOLI	MPPA_ECOLI	0.965435	1.10395	0.87618	0.9508	1.02137	9.51158	0.064752	5	TRUE	FALSE
membrane006704	CYDB_ECOLI	TATC_ECOLI	0.916797	3.38613	0.875983	0.785366	1.23923	9.58406	0.110474	2	FALSE	FALSE
cep_exp05089	RIMO_ECOLI	RADA_ECOLI	0.965594	1.79069	0.875792	0.921317	1.19888	8.84834	0.072105	6	TRUE	FALSE
cep_exp01838	RSUA_ECOLI	RF2_ECOLI	0.919463	2.00146	0.875792	0.87335	1.1504	8.44037	0.091262	4	TRUE	FALSE
membrane110587	FRLA_ECOLI	TATE_ECOLI	0.951172	2.54825	0.875319	0.854848	1.15082	7.92125	0.100842	5	FALSE	FALSE
cep_tp00614	LOLC_ECOLI	LOLD_ECOLI	0.969937	4.29135	0.874463	0.922758	1.33357	9.39514	0.120241	7	TRUE	TRUE
membrane206509	YDHJ_ECOLI	AAEX_ECOLI	0.951705	1.07403	0.874382	0.921435	1.22757	8.36598	0.098871	3	FALSE	FALSE
addtl_membrane011170	PPK1_ECOLI	TATC_ECOLI	0.964059	1.68235	0.874085	0.890593	1.03373	8.38672	0.062817	5	FALSE	FALSE
membrane031968	CCMD_ECOLI	TATB_ECOLI	0.845833	4.76601	0.873644	0.686028	0.954377	5.67724	0.14746	3	FALSE	FALSE
membrane189580	YIBN_ECOLI	YFGM_ECOLI	0.982808	2.27843	0.87349	0.962237	1.20075	7.35391	0.110608	7	FALSE	FALSE
cep_tp00405	FLHB_ECOLI	FLIN_ECOLI	0.907514	3.57558	0.873292	0.9432	1.31513	8.40439	0.130904	8	TRUE	FALSE
membrane004584	CVPA_ECOLI	YCAD_ECOLI	0.952206	1.65541	0.873234		1.07195	8.75821	0.081687	3	FALSE	FALSE
membrane065485	RODA_ECOLI	FTSI_ECOLI	0.936326	3.83757	0.873051		0.910277	6.44897	0.062512	7	FALSE	FALSE
membrane064583	TATB_ECOLI	SECG_ECOLI	0.871886	5.18408	0.872763	0.936327	1.12379	5.78164	0.153438	9	FALSE	FALSE
membrane153056	LNT_ECOLI	MRED_ECOLI	0.940653	3.91025	0.871817	0.891308	1.00087	6.53239	0.07144	6	FALSE	FALSE
membrane214455	NUON_ECOLI	LEP4_ECOLI	0.860563	1.86547	0.871675	0.867754	1.12823	8.07211	0.075959	7	FALSE	FALSE
cep_exp03656	EX7L_ECOLI	DNAG_ECOLI	0.960463	3.56195	0.871551	0.910978	0.988928	7.10205	0.064367	5	TRUE	FALSE
membrane122333	TOLQ_ECOLI	FXSA_ECOLI	0.930412	2.5626	0.871476	0.873262	1.06844	7.12853	0.100011	6	FALSE	FALSE
membrane152626	LPTF_ECOLI	MODB_ECOLI	0.944538	2.74359	0.871423	0.790574	1.18803	9.44641	0.098388	3	FALSE	FALSE
membrane116320	FLIP_ECOLI	YIDC_ECOLI	0.954603	1.52114	0.871105		1.13238	8.51777	0.069527	7	FALSE	FALSE
membrane064486	TATB_ECOLI	YAJC_ECOLI	0.882562	4.71169	0.870405	0.887732	1.0337	5.98543	0.150548	6	FALSE	FALSE
membrane064602	TATB_ECOLI	PLSY_ECOLI	0.888298	3.03323	0.869974	0.883673	1.11622	6.6265	0.114809	8	FALSE	FALSE
addtl_pe_vs_inner_mem000949	RCNB_ECOLI	UUP_ECOLI	0.973226	0.931499	0.869872		0.885248	6.91757	0.049202	5	FALSE	FALSE
cep_exp04880	MNMA_ECOLI	GPDA_ECOLI	0.964639	4.41891	0.869728	0.833976	1.0624	7.48456	0.088825	3	TRUE	FALSE
membrane021864	ELAB_ECOLI	ATPG_ECOLI	0.979381	2.15395	0.869413	0.812212	1.13349	8.15893	0.105893	1	FALSE	FALSE
membrane127199	SECE_ECOLI	ATPD_ECOLI	0.970395	2.97458	0.868151	0.893038	1.14996	6.49206	0.115778	5	FALSE	FALSE
cep_exp03210	PAL_ECOLI	LOLE_ECOLI	0.972743	2.61944	0.867339	0.935014	1.08033	7.08477	0.080376	6	TRUE	FALSE
pe_vs_inner_mem000136	CPOB_ECOLI	YCAI_ECOLI	0.965585	2.34532	0.867316	0.933701	1.13646	8.57146	0.066307	8	FALSE	FALSE
cep_tp00079	CYSA_ECOLI	CYSW_ECOLI	0.929878	1.13475	0.86703	0.916553	1.25868	9.82282	0.08425	4	TRUE	TRUE
cep_exp02522	BAME_ECOLI	MLTB_ECOLI	0.845992	3.0187	0.866549	0.916378	1.02268	6.74166	0.092976	8	TRUE	FALSE
pe_vs_inner_mem057504	MLAC_ECOLI	YIDC_ECOLI	0.963109	1.63434	0.866016	0.784129	1.01261	7.47321	0.063812	3	FALSE	FALSE
addtl_membrane011811	TATB_ECOLI	MRDA_ECOLI	0.925373	1.10202	0.865481	0.925312	1.1162	8.01197	0.060812	5	FALSE	FALSE
cep_tp00330	FLGI_ECOLI	FLIG_ECOLI	0.982759	1.31842	0.865338	0.971899	1.14533	8.71737	0.070494	8	TRUE	FALSE
cep_tp00354	FLGK_ECOLI	FLIN_ECOLI	0.964912	3.32667	0.865299	0.947605	1.16866	7.3323	0.088013	7	TRUE	FALSE
addtl_membrane028587	MRDA_ECOLI	AMPE_ECOLI	0.948746	2.02977	0.864856	0.883535	1.11905	8.26473	0.063643	7	FALSE	FALSE
membrane111396	FTSX_ECOLI	YFGM_ECOLI	0.878136	3.36224	0.864251	0.95587	1.05247	7.01609	0.090569	10	FALSE	FALSE
membrane118125	HOFC_ECOLI	QMCA_ECOLI	0.967376	2.05894	0.86422	0.578899	1.11939	9.65318	0.080307	4	FALSE	FALSE
addtl_membrane017631	FLIR_ECOLI	YHES_ECOLI	0.975501	1.54909	0.86322		1.22091	9.59386	0.070191	2	FALSE	FALSE
membrane004252	CVPA_ECOLI	SECY_ECOLI	0.958678	3.83638	0.863204		1.08594	7.16683	0.099055	6	FALSE	FALSE
membrane029275	CYSZ_ECOLI	FTSB_ECOLI	0.904494	3.78851	0.862703	0.905716	1.06495	6.27949	0.105598	8	FALSE	FALSE
membrane141045	PPPA_ECOLI	GSPG_ECOLI	0.937198	4.73634	0.862542	0.801398	1.46965	9.73258	0.167151	3	FALSE	FALSE
membrane070621	TRKG_ECOLI	YDJX_ECOLI	0.843273	1.17582	0.862205	0.909125	0.955279	8.79314	0.063894	4	FALSE	FALSE
membrane127080	SECE_ECOLI	UBIB_ECOLI	0.939079	1.03354	0.862188	0.835626	1.2875	9.02023	0.079047	6	FALSE	FALSE
membrane035221	DJLA_ECOLI	ZIPA_ECOLI	0.984975	0.964576	0.86209	0.763433	1.28516	9.70798	0.07459	5	FALSE	FALSE
membrane041929	CDSA_ECOLI	HFLC_ECOLI	0.878837	3.58971	0.861882	0.868187	0.994957	6.90005	0.088047	9	FALSE	FALSE
membrane133965	PPID_ECOLI	GSPI_ECOLI	0.966578	1.01826	0.861343	0.892981	1.06617	7.6189	0.05164	7	FALSE	FALSE
membrane029696	CYSZ_ECOLI	AMPE_ECOLI	0.947858	2.04381	0.861226	0.919903	1.05146	7.83935	0.078929	7	FALSE	FALSE
membrane000260	KDTA_ECOLI	SECE_ECOLI	0.974638	1.80297	0.861063	0.841052	1.28518	8.17717	0.089625	9	FALSE	FALSE
cep_tp00482	FLIJ_ECOLI	FLIM_ECOLI	0.956341	3.04261	0.860942	0.937005	1.05414	6.58907	0.084428	7	TRUE	FALSE
membrane203520	YEDI_ECOLI	MLTG_ECOLI	0.964341	1.81302	0.860924		1.11294	9.30494	0.0868	4	FALSE	FALSE
membrane084860	YCIB_ECOLI	FLIO_ECOLI	0.926667	3.68237	0.860885	0.644331	1.02682	6.45228	0.114959	5	FALSE	FALSE
cep_tp00883	YAJC_ECOLI	SECY_ECOLI	0.943942	3.33678	0.860803	0.89959	1.03242	6.30429	0.091934	6	TRUE	FALSE
cep_tp00752	POTD_ECOLI	POTC_ECOLI	0.952614	1.86484	0.860686	0.887246	1.15445	8.65332	0.083553	2	TRUE	TRUE
cep_tp00441	FLIE_ECOLI	FLIJ_ECOLI	0.944223	6.40591	0.860526	0.926033	0.989641	5.83721	0.141398	5	TRUE	FALSE
membrane214636	PTFBC_ECOLI	MLTG_ECOLI	0.951274	1.14226	0.860504		0.98263	9.0695	0.059587	7	FALSE	FALSE
cep_tp00390	FLHA_ECOLI	FLIO_ECOLI	0.95572	1.46641	0.860443	0.608404	1.06265	7.52572	0.066106	5	TRUE	FALSE
membrane127918	SECF_ECOLI	ATPG_ECOLI	0.942623	5.4407	0.860317	0.920214	1.02111	6.80668	0.09564	9	FALSE	FALSE
membrane064870	TATB_ECOLI	YDJX_ECOLI	0.867322	2.01275	0.860246	0.771255	1.02896	7.06015	0.09095	3	FALSE	FALSE
cep_exp02692	KPYK2_ECOLI	FTSB_ECOLI	0.951973	2.03604	0.859289	0.949776	1.0654	6.90094	0.075369	7	TRUE	FALSE
membrane072151	UBIA_ECOLI	SECG_ECOLI	0.9475	4.89103	0.859007	0.902063	1.04707	5.70891	0.107547	9	FALSE	FALSE
cep_tp00743	PAL_ECOLI	CPOB_ECOLI	0.951835	4.47783	0.858113	0.925234	0.867406	5.65488	0.089315	6	TRUE	FALSE
cep_tp00809	SECF_ECOLI	SECE_ECOLI	0.913333	1.76959	0.857105	0.935765	0.998274	6.5866	0.087843	6	TRUE	FALSE
cep_exp05134	YBEY_ECOLI	RECJ_ECOLI	0.924863	5.47238	0.857038	0.909906	1.12072	6.47217	0.088024	10	TRUE	FALSE
cep_exp02466	IF2_ECOLI	SECG_ECOLI	0.983	2.62116	0.856586	0.907104	1.13892	6.93582	0.073176	7	TRUE	FALSE
cep_exp00989	FTSB_ECOLI	LPTF_ECOLI	0.923241	4.42587	0.855388	0.939	0.952339	5.95094	0.090902	7	TRUE	FALSE
cep_tp00925	ZNUC_ECOLI	ZNUB_ECOLI	0.933594	5.36757	0.85494	0.90714	1.07495	7.1919	0.116874	5	TRUE	TRUE
cep_exp04888	RSMB_ECOLI	GPDA_ECOLI	0.976562	4.01107	0.854615	0.900282	1.15299	7.18258	0.080839	7	TRUE	FALSE
cep_exp02499	RODZ_ECOLI	BAMD_ECOLI	0.953608	2.94523	0.853046	0.924458	1.04115	7.22571	0.085102	4	TRUE	FALSE
membrane135754	PLSY_ECOLI	LNT_ECOLI	0.947001	3.15449	0.851783	0.964377	0.878772	5.91587	0.064002	13	FALSE	FALSE
cep_exp01946	IOJAP_ECOLI	ENGB_ECOLI	0.92381	7.98969	0.851619	0.922603	1.37895	8.11853	0.188883	4	TRUE	FALSE
cep_tp00654	MLAC_ECOLI	MLAD_ECOLI	0.893401	3.14375	0.851542	0.954021	1.10248	6.75374	0.110207	8	TRUE	FALSE
membrane128614	SECG_ECOLI	ATPA_ECOLI	0.956661	1.46326	0.851429	0.903599	1.03782	7.33458	0.080599	4	FALSE	FALSE
cep_exp00957	BAMD_ECOLI	HEMX_ECOLI	0.934169	1.28909	0.850295	0.91383	1.10656	7.63568	0.065228	8	TRUE	FALSE
cep_exp02702	GLYA_ECOLI	FTSB_ECOLI	0.95	4.61579	0.849208	0.910049	1.1903	7.47932	0.125703	6	TRUE	FALSE
cep_exp06761	MURD_ECOLI	KGUA_ECOLI	0.95814	5.94709	0.848871	0.911212	1.31662	8.09179	0.118208	5	TRUE	FALSE
membrane067867	RSXG_ECOLI	RSXB_ECOLI	0.917085	3.37452	0.848437	0.941622	0.982053	7.75348	0.120668	5	FALSE	FALSE
cep_tp00810	SECF_ECOLI	SECG_ECOLI	0.903002	6.01637	0.847846	0.963053	1.01178	5.75714	0.118532	11	TRUE	TRUE
cep_tp00328	FLGI_ECOLI	FLIE_ECOLI	0.974414	1.81379	0.847477	0.922725	1.1006	7.66384	0.099184	7	TRUE	FALSE
cep_tp00185	FLGB_ECOLI	FLGH_ECOLI	0.935135	3.6789	0.846992	0.968524	0.896637	5.22948	0.087374	8	TRUE	FALSE
membrane129897	TATC_ECOLI	YIDC_ECOLI	0.957816	2.45453	0.846361	0.900653	1.01611	6.95413	0.067894	9	FALSE	FALSE
cep_tp00607	KDPC_ECOLI	KDPB_ECOLI	0.965596	0.973515	0.84636	0.900861	0.980904	8.30179	0.061377	5	TRUE	TRUE
cep_exp02388	BAMB_ECOLI	HFLC_ECOLI	0.900826	1.92844	0.846263	0.926603	0.97625	7.51792	0.067501	3	TRUE	FALSE
cep_exp07558	RECR_ECOLI	RNC_ECOLI	0.955504	7.74877	0.845957	0.928468	1.07096	6.09357	0.123186	8	TRUE	FALSE
cep_tp00777	PTXB_ECOLI	PTXC_ECOLI	0.973535	0.300777	0.845864	0.933873	1.13123	11.8492	0.07238	3	TRUE	FALSE
membrane156647	LOLE_ECOLI	YGGT_ECOLI	0.961794	0.956304	0.845856	0.941113	0.949642	7.13889	0.058788	10	FALSE	FALSE
addtl_membrane011791	TATB_ECOLI	UUP_ECOLI	0.956576	0.987938	0.845626	0.915212	1.0337	7.81995	0.058928	8	FALSE	FALSE
addtl_pe_vs_outer_mem000322	PAOC_ECOLI	YNBE_ECOLI	0.95082	1.64509	0.844878	0.941092	0.916232	5.8953	0.053183	7	FALSE	FALSE
addtl_membrane016170	MDTC_ECOLI	YIDD_ECOLI	0.976577	1.45	0.844578	0.920441	0.955631	7.36306	0.048823	5	FALSE	FALSE
cep_tp00222	FLGC_ECOLI	FLII_ECOLI	0.94247	2.21777	0.844332	0.962233	1.15016	7.26438	0.086579	10	TRUE	FALSE
addtl_membrane011658	PPK1_ECOLI	MLTG_ECOLI	0.968872	2.06396	0.84337	0.94353	0.952964	7.32525	0.054338	10	FALSE	FALSE
cep_tp00487	FLIJ_ECOLI	FLIR_ECOLI	0.953431	4.53419	0.843133	0.955017	1.10378	6.53876	0.10972	10	TRUE	FALSE
cep_exp02924	CLPX_ECOLI	PPID_ECOLI	0.971347	2.12242	0.842762	0.925841	0.981446	8.19392	0.057777	6	TRUE	FALSE
cep_tp00812	SECF_ECOLI	YIDC_ECOLI	0.944891	2.5469	0.842731	0.928208	0.982373	6.91664	0.064932	5	TRUE	TRUE
membrane029657	CYSZ_ECOLI	YFGM_ECOLI	0.943355	2.85335	0.842329	0.916926	1.01674	6.27636	0.079715	8	FALSE	FALSE
membrane092133	URAA_ECOLI	FTSB_ECOLI	0.924812	1.70264	0.842234	0.935912	0.846762	5.77029	0.070338	9	FALSE	FALSE
membrane153390	LNT_ECOLI	LEP4_ECOLI	0.858887	2.05245	0.842157	0.922483	1.0541	7.31272	0.065472	9	FALSE	FALSE
cep_exp02074	ATPE_ECOLI	DSBA_ECOLI	0.951009	2.16545	0.841989	0.905993	1.26144	8.25622	0.11823	3	TRUE	FALSE
membrane088499	YAJC_ECOLI	FTSI_ECOLI	0.91404	4.62649	0.841766	0.910672	1.19508	6.88934	0.093895	8	FALSE	FALSE
membrane127837	SECF_ECOLI	PGPA_ECOLI	0.888889	2.825	0.841691	0.934245	0.943957	6.76848	0.094484	8	FALSE	FALSE
membrane130661	TATE_ECOLI	MLTG_ECOLI	0.943489	5.46146	0.839517	0.90144	1.13072	6.88774	0.126669	6	FALSE	FALSE
pe_vs_inner_mem017211	SURA_ECOLI	ATPZ_ECOLI	0.958484	1.81168	0.839008	0.939702	1.00378	6.86094	0.070872	4	FALSE	FALSE
cep_exp01945	RIMP_ECOLI	ENGB_ECOLI	0.927778	7.52485	0.838291	0.917	1.14906	7.26532	0.151491	4	TRUE	FALSE
cep_exp02666	TRPA_ECOLI	ISPB_ECOLI	0.978003	4.69862	0.837097	0.922556	0.917334	6.92249	0.092805	7	TRUE	FALSE
cep_tp00461	FLIG_ECOLI	FLIM_ECOLI	0.966917	1.97838	0.837011	0.951806	0.997522	6.93663	0.063193	10	TRUE	TRUE
cep_tp00478	FLII_ECOLI	FLIO_ECOLI	0.915225	2.42401	0.836944	0.948657	1.00146	6.38972	0.082749	10	TRUE	FALSE
cep_tp00579	GSPJ_ECOLI	GSPK_ECOLI	0.915709	2.9454	0.835786	0.947977	1.15143	8.99872	0.103383	3	TRUE	TRUE
membrane031817	CCMB_ECOLI	YFGM_ECOLI	0.971831	3.34469	0.834518	0.901113	0.942811	6.09477	0.082721	6	FALSE	FALSE
membrane128141	SECF_ECOLI	AMPE_ECOLI	0.924217	3.89323	0.833862	0.92363	0.929766	6.63112	0.080901	7	FALSE	FALSE
cep_tp00477	FLII_ECOLI	FLIN_ECOLI	0.917508	2.00972	0.833693	0.907484	1.04477	6.94744	0.083368	5	TRUE	FALSE
membrane153188	LNT_ECOLI	YJFL_ECOLI	0.959627	1.00129	0.833571	0.941282	0.997132	8.27136	0.057185	6	FALSE	FALSE
cep_tp00356	FLGK_ECOLI	FLIP_ECOLI	0.965909	2.86013	0.832952	0.913869	1.08284	7.32221	0.074739	5	TRUE	FALSE
cep_tp00220	FLGC_ECOLI	FLIG_ECOLI	0.980645	2.47083	0.832865	0.934575	0.931143	6.07927	0.077975	3	TRUE	FALSE
membrane036292	DHSC_ECOLI	FLHB_ECOLI	0.958904	2.1198	0.832282	0.906715	0.89261	6.51282	0.069912	6	FALSE	FALSE
cep_exp05452	LPXC_ECOLI	TSAE_ECOLI	0.936681	4.23963	0.831532	0.927757	1.1702	6.80148	0.106825	7	TRUE	FALSE
cep_exp03719	KGUA_ECOLI	RSMG_ECOLI	0.961353	4.64322	0.831228	0.924637	1.14845	6.92512	0.119623	6	TRUE	FALSE
cep_exp04250	SSRP_ECOLI	RNR_ECOLI	0.914697	2.57348	0.831097	0.936849	1.02203	6.73869	0.062511	10	TRUE	FALSE
cep_tp00816	SECG_ECOLI	YIDC_ECOLI	0.960486	3.38845	0.82768	0.922039	1.15536	6.4092	0.083019	10	TRUE	TRUE
membrane130601	TATE_ECOLI	NUOM_ECOLI	0.942708	2.19411	0.827658	0.913427	0.985533	6.12174	0.071623	5	FALSE	FALSE
cep_tp00040	ATPG_ECOLI	ATPD_ECOLI	0.982759	7.38377	0.82638	0.929524	0.916035	5.35681	0.097496	9	TRUE	FALSE
membrane034660	DINF_ECOLI	RSEC_ECOLI	0.915858	1.15972	0.826309	0.940506	0.95751	7.01537	0.058064	4	FALSE	FALSE
membrane088473	YAJC_ECOLI	FLIF_ECOLI	0.942598	2.95801	0.825789	0.941373	1.07017	6.66276	0.076568	8	FALSE	FALSE
cep_exp02497	CPOB_ECOLI	BAMD_ECOLI	0.956693	3.59053	0.825683	0.923026	1.05722	7.21882	0.095383	6	TRUE	TRUE
cep_exp05043	THIL_ECOLI	MIAA_ECOLI	0.954758	4.92206	0.824999	0.930356	0.941479	6.13475	0.081314	7	TRUE	FALSE
cep_exp05494	RSMB_ECOLI	YICC_ECOLI	0.99162	3.05225	0.824609	0.954378	1.02074	7.08712	0.076035	9	TRUE	FALSE
membrane150418	LPTG_ECOLI	YPJD_ECOLI	0.977528	1.79179	0.824157	0.926294	0.888716	6.77419	0.059637	4	FALSE	FALSE
membrane085360	YADS_ECOLI	YFGM_ECOLI	0.958838	2.78384	0.823917	0.92127	0.970307	6.74154	0.086859	6	FALSE	FALSE
pe_vs_inner_mem011696	DEGS_ECOLI	MLTG_ECOLI	0.930935	2.02071	0.823681	0.929114	0.917564	6.50986	0.061509	5	FALSE	FALSE
cep_exp06497	RLMH_ECOLI	AROB_ECOLI	0.980658	4.95089	0.823213	0.938873	0.992818	6.51765	0.094211	10	TRUE	FALSE
membrane088588	YAJC_ECOLI	LPTG_ECOLI	0.965957	4.73304	0.822313	0.931856	1.00142	5.79654	0.089275	9	FALSE	FALSE
membrane125980	SECY_ECOLI	ATPE_ECOLI	0.95189	4.26679	0.822063	0.901208	0.94411	6.16963	0.082676	7	FALSE	FALSE
addtl_membrane008166	CDSA_ECOLI	MRDA_ECOLI	0.940087	3.71553	0.821129	0.937025	1.08226	7.75477	0.076609	9	FALSE	FALSE
membrane029418	CYSZ_ECOLI	LNT_ECOLI	0.943791	2.17188	0.820676	0.92934	0.93089	6.97922	0.059633	11	FALSE	FALSE
membrane099318	FLIJ_ECOLI	YIDC_ECOLI	0.965468	1.58882	0.820267	0.915158	0.89809	6.56219	0.05514	7	FALSE	FALSE
cep_tp00204	FLGB_ECOLI	FLIR_ECOLI	0.937343	4.83102	0.820137	0.930195	0.895447	5.54715	0.097776	6	TRUE	FALSE
cep_exp02476	TOLB_ECOLI	YFGM_ECOLI	0.976415	2.7219	0.819471	0.918034	0.941894	6.52272	0.068775	6	TRUE	FALSE
membrane150801	LPXK_ECOLI	YDJX_ECOLI	0.929078	2.08855	0.81882	0.923743	0.918318	7.37528	0.073839	4	FALSE	FALSE
cep_exp05747	RLUD_ECOLI	PUR2_ECOLI	0.945695	4.29048	0.818201	0.903367	1.02707	7.45701	0.087426	6	TRUE	FALSE
membrane088928	YAJC_ECOLI	NUPX_ECOLI	0.961977	1.29289	0.817572	0.912202	0.936427	6.91677	0.072272	6	FALSE	FALSE
membrane126194	SECY_ECOLI	AMPE_ECOLI	0.964237	2.28616	0.817362	0.91331	0.917767	7.22808	0.066066	9	FALSE	FALSE
addtl_membrane011387	PPK1_ECOLI	YHAI_ECOLI	0.968983	0.860948	0.816953	0.932408	0.874579	7.6776	0.049439	8	FALSE	FALSE
addtl_membrane011087	PPK1_ECOLI	FTSB_ECOLI	0.954488	2.11695	0.81665	0.937645	0.820345	5.65428	0.052381	8	FALSE	FALSE
cep_exp02706	RLMN_ECOLI	FTSB_ECOLI	0.893224	5.1469	0.81649	0.916256	0.881052	5.355	0.089304	5	TRUE	FALSE
membrane179817	YIDC_ECOLI	YGGT_ECOLI	0.959239	0.939518	0.815886	0.921675	1.03707	7.67252	0.05785	6	FALSE	FALSE
membrane042022	CDSA_ECOLI	PGPA_ECOLI	0.908096	3.87614	0.815673	0.945785	0.823083	5.26555	0.079807	12	FALSE	FALSE
membrane125517	SECD_ECOLI	ATPD_ECOLI	0.820707	3.98277	0.815587	0.931785	0.92473	6.08768	0.075132	10	FALSE	FALSE
addtl_membrane021878	SECF_ECOLI	MRDA_ECOLI	0.92364	3.7718	0.815435	0.905753	0.943892	6.90609	0.068145	5	FALSE	FALSE
pe_vs_inner_mem000377	CPOB_ECOLI	ATPZ_ECOLI	0.935733	2.81511	0.814112	0.948735	1.03948	6.71049	0.094458	5	FALSE	FALSE
membrane029818	CYSZ_ECOLI	MURJ_ECOLI	0.958115	1.96462	0.81319	0.914109	0.883629	6.80472	0.056091	10	FALSE	FALSE
cep_exp02470	DSBC_ECOLI	SECG_ECOLI	0.956647	2.69003	0.812954	0.900115	0.969648	6.23088	0.101218	6	TRUE	FALSE
membrane128001	SECF_ECOLI	YHAI_ECOLI	0.911565	2.5806	0.812777	0.902711	0.909413	6.90206	0.089337	3	FALSE	FALSE
cep_exp07044	RPE_ECOLI	RSGA_ECOLI	0.878261	6.13426	0.812419	0.91577	0.9056	6.76816	0.098675	5	TRUE	FALSE
membrane150486	LPTG_ECOLI	YFGM_ECOLI	0.975265	3.86594	0.81206	0.925959	0.914786	5.59479	0.06967	8	FALSE	FALSE
membrane110033	FLIL_ECOLI	FLHA_ECOLI	0.971631	1.52944	0.811527	0.931818	0.978712	6.75552	0.05599	12	FALSE	FALSE
cep_tp00907	YIDC_ECOLI	SECE_ECOLI	0.968889	1.19541	0.808873	0.932022	1.0517	7.6842	0.067774	5	TRUE	FALSE
membrane072535	SPPA_ECOLI	SECG_ECOLI	0.971154	1.48048	0.808786	0.901961	1.03115	7.60998	0.066914	3	FALSE	FALSE
membrane039941	CCMA_ECOLI	YAJC_ECOLI	0.968454	3.10847	0.807698	0.903483	1.19199	7.50188	0.137286	4	FALSE	FALSE
addtl_pe_vs_inner_mem010081	PAOC_ECOLI	CYDX_ECOLI	0.96749	1.13884	0.807077	0.912467	1.02602	7.25355	0.052624	5	FALSE	FALSE
cep_exp02458	FTSI_ECOLI	SECG_ECOLI	0.924069	3.60512	0.806421	0.920237	0.972799	5.65881	0.070237	10	TRUE	FALSE
cep_tp00464	FLIG_ECOLI	FLIP_ECOLI	0.951389	1.9708	0.806344	0.900851	0.977688	6.79125	0.074428	3	TRUE	FALSE
membrane127100	SECE_ECOLI	PLSY_ECOLI	0.939759	2.13654	0.805764	0.911677	1.03787	6.54285	0.104704	8	FALSE	FALSE
cep_tp00215	FLGC_ECOLI	FLHB_ECOLI	0.937984	3.74917	0.805474	0.952312	1.05811	6.38176	0.097001	6	TRUE	FALSE
membrane040977	CCME_ECOLI	LEP_ECOLI	0.84472	2.42941	0.804017	0.921867	1.08585	7.20591	0.099769	9	FALSE	FALSE
cep_exp00379	IHFA_ECOLI	AMIC_ECOLI	0.932171	2.27568	0.803993	0.900842	1.12681	7.46279	0.091041	8	TRUE	FALSE
membrane007585	CYDD_ECOLI	FXSA_ECOLI	0.954424	0.97823	0.803624	0.907506	0.964089	7.88334	0.056085	5	FALSE	FALSE
cep_exp00486	BAMB_ECOLI	MLAD_ECOLI	0.914783	2.29924	0.80308	0.922192	0.895078	6.24538	0.067222	4	TRUE	FALSE
membrane072461	SPPA_ECOLI	FTSB_ECOLI	0.958391	1.45543	0.802394	0.902015	0.988985	6.37191	0.053684	6	FALSE	FALSE
membrane067160	RSXD_ECOLI	YFGM_ECOLI	0.964158	1.83736	0.800229	0.909256	0.960163	7.61495	0.075345	3	FALSE	FALSE
membrane088505	YAJC_ECOLI	FLHA_ECOLI	0.966334	1.42503	0.799778	0.919077	0.991903	7.2768	0.061943	3	FALSE	FALSE
pe_vs_inner_mem000112	CPOB_ECOLI	RODA_ECOLI	0.947867	3.0815	0.799371	0.952319	0.903557	6.11399	0.069144	11	FALSE	FALSE
cep_tp00490	FLIM_ECOLI	FLIP_ECOLI	0.937824	2.43407	0.797131	0.925247	0.889662	6.74685	0.076261	3	TRUE	FALSE
membrane007626	CYDD_ECOLI	KDGL_ECOLI	0.970423	1.07881	0.796722	0.902995	0.98386	7.46252	0.055805	7	FALSE	FALSE
membrane139897	PANF_ECOLI	YOHD_ECOLI	0.957037	1.13282	0.796655	0.9047	0.832008	7.3754	0.053979	5	FALSE	FALSE
membrane032587	CCMD_ECOLI	MURJ_ECOLI	0.974138	1.09363	0.796587	0.949343	0.974025	6.55019	0.064611	7	FALSE	FALSE
pe_vs_inner_mem000004	CPOB_ECOLI	FTSW_ECOLI	0.903988	2.57778	0.795941	0.941201	0.864459	5.97358	0.062835	9	FALSE	FALSE
membrane112171	FTSI_ECOLI	LEP_ECOLI	0.860746	2.4265	0.79584	0.912792	0.966955	6.58764	0.056508	7	FALSE	FALSE
addtl_membrane021882	SECF_ECOLI	YGFX_ECOLI	0.91048	1.51391	0.795503	0.923996	0.890929	6.23149	0.06989	7	FALSE	FALSE
membrane128563	SECG_ECOLI	YFGM_ECOLI	0.952532	7.50332	0.79498	0.949278	0.930041	5.33429	0.125064	10	FALSE	FALSE
membrane153083	LNT_ECOLI	COBS_ECOLI	0.961792	2.42712	0.794721	0.94841	0.908863	6.64319	0.060897	10	FALSE	FALSE
cep_exp02456	RLUC_ECOLI	SECG_ECOLI	0.951049	2.58333	0.794541	0.921398	0.916488	6.05163	0.090042	5	TRUE	FALSE
membrane029416	CYSZ_ECOLI	LPTF_ECOLI	0.93538	2.00794	0.794469	0.915315	0.895799	6.50481	0.058344	11	FALSE	FALSE
membrane133896	PPID_ECOLI	YGGT_ECOLI	0.965475	1.10153	0.794059	0.93722	0.919659	6.52844	0.046893	6	FALSE	FALSE
cep_exp01902	FMT_ECOLI	RPE_ECOLI	0.951852	8.40389	0.794	0.903243	1.11567	6.95418	0.118946	5	TRUE	FALSE
cep_exp05302	DNLJ_ECOLI	PRMA_ECOLI	0.989627	2.81457	0.793936	0.927269	1.10111	7.52763	0.06686	9	TRUE	FALSE
addtl_membrane013049	UUP_ECOLI	YIDC_ECOLI	0.978867	1.12107	0.793597	0.922418	0.9933	7.97035	0.046393	9	FALSE	FALSE
cep_exp03720	MURD_ECOLI	RSMG_ECOLI	0.981395	3.29147	0.793507	0.907757	1.09934	6.7552	0.08028	6	TRUE	FALSE
cep_exp02927	TIG_ECOLI	PPID_ECOLI	0.982938	2.2756	0.793351	0.910317	1.02522	7.3547	0.054175	3	TRUE	FALSE
cep_tp00608	KDPC_ECOLI	KDPF_ECOLI	0.977169	3.66776	0.792489	0.900343	0.951692	5.01945	0.123569	6	TRUE	FALSE
cep_exp02748	CPOB_ECOLI	BAMB_ECOLI	0.958779	2.37962	0.791995	0.938527	0.836156	5.71819	0.054013	8	TRUE	FALSE
membrane125241	SDHA_ECOLI	YFGM_ECOLI	0.984887	1.02008	0.791426	0.926411	0.87322	7.06702	0.051333	5	FALSE	FALSE
cep_tp00485	FLIJ_ECOLI	FLIP_ECOLI	0.933673	3.99481	0.790866	0.941066	0.935032	5.97463	0.105378	6	TRUE	FALSE
membrane153260	LNT_ECOLI	YFGM_ECOLI	0.95961	3.12685	0.78961	0.912118	0.859065	5.78192	0.059546	6	FALSE	FALSE
membrane153299	LNT_ECOLI	AMPE_ECOLI	0.958543	2.31625	0.788508	0.928745	0.846158	6.33064	0.053155	10	FALSE	FALSE
cep_exp05669	RSMB_ECOLI	COABC_ECOLI	0.978443	3.57417	0.78821	0.935351	0.967729	6.55095	0.068053	14	TRUE	FALSE
membrane111108	FTSX_ECOLI	PPID_ECOLI	0.924103	2.16004	0.787854	0.91415	0.896564	6.59394	0.050046	7	FALSE	FALSE
cep_tp00484	FLIJ_ECOLI	FLIO_ECOLI	0.910448	7.55656	0.787084	0.940309	0.772368	4.72275	0.114517	5	TRUE	FALSE
cep_exp04557	LIPB_ECOLI	MNMA_ECOLI	0.950086	3.35833	0.786972	0.903391	0.998285	6.58204	0.079341	6	TRUE	FALSE
membrane149374	MDTK_ECOLI	YHAH_ECOLI	0.960208	1.07171	0.786614	0.916799	0.972556	8.09097	0.066993	1	FALSE	FALSE
membrane064663	TATB_ECOLI	LOLC_ECOLI	0.938596	1.75589	0.785516	0.900674	0.909593	6.24028	0.067255	6	FALSE	FALSE
membrane035273	DJLA_ECOLI	AMPE_ECOLI	0.956757	1.49699	0.785119	0.913949	0.9053	7.28136	0.062844	6	FALSE	FALSE
pe_vs_inner_mem057264	MLAC_ECOLI	FTSB_ECOLI	0.914013	4.10383	0.784568	0.917484	0.932752	5.59971	0.10688	7	FALSE	FALSE
membrane070054	TRKA_ECOLI	FTSB_ECOLI	0.969697	2.24743	0.783939	0.917506	0.87468	6.04645	0.064938	6	FALSE	FALSE
membrane112136	FTSI_ECOLI	PPPA_ECOLI	0.911319	3.49603	0.783501	0.932843	0.84866	6.15148	0.062853	8	FALSE	FALSE
pe_vs_inner_mem017010	SURA_ECOLI	FTSB_ECOLI	0.945386	5.13287	0.783339	0.910843	0.79571	4.9564	0.07465	6	FALSE	FALSE
cep_exp01702	PPID_ECOLI	GRPE_ECOLI	0.960976	3.43096	0.782211	0.907117	1.03858	6.79745	0.070407	7	TRUE	FALSE
membrane029560	CYSZ_ECOLI	YIBN_ECOLI	0.949495	1.37872	0.781857	0.905171	1.08184	7.40026	0.08785	7	FALSE	FALSE
membrane130503	TATE_ECOLI	YFGM_ECOLI	0.941392	5.29572	0.78177	0.916876	0.942453	5.33507	0.115079	5	FALSE	FALSE
addtl_membrane011009	PPK1_ECOLI	RODA_ECOLI	0.965028	1.79452	0.781705	0.925883	0.859961	7.57656	0.051307	6	FALSE	FALSE
pe_vs_inner_mem000005	CPOB_ECOLI	CVPA_ECOLI	0.943529	4.53915	0.781693	0.90817	0.872993	5.53218	0.087931	6	FALSE	FALSE
cep_exp06486	MRAZ_ECOLI	PRIA_ECOLI	0.980769	3.14037	0.781299	0.932406	0.912366	6.87609	0.066257	3	TRUE	FALSE
addtl_membrane017239	FTSB_ECOLI	MRDA_ECOLI	0.92663	4.52742	0.781002	0.916217	0.829562	5.10819	0.063346	8	FALSE	FALSE
cep_exp01502	TOLB_ECOLI	YRAP_ECOLI	0.974235	1.09256	0.780651	0.909622	0.944119	6.62477	0.05393	8	TRUE	FALSE
cep_exp02389	BAMD_ECOLI	HFLC_ECOLI	0.887737	2.21226	0.780443	0.900476	0.895464	6.23517	0.068881	5	TRUE	FALSE
addtl_membrane011491	PPK1_ECOLI	YFGM_ECOLI	0.972036	1.46433	0.780143	0.946741	0.882041	6.73143	0.048752	7	FALSE	FALSE
addtl_membrane011308	PPK1_ECOLI	COBS_ECOLI	0.971123	1.49295	0.77993	0.927005	0.890355	7.84464	0.055661	4	FALSE	FALSE
membrane065050	TATB_ECOLI	MURJ_ECOLI	0.951613	1.45963	0.779839	0.900969	0.933861	6.8685	0.065153	4	FALSE	FALSE
membrane088965	YAJC_ECOLI	MRAY_ECOLI	0.946809	4.82607	0.779464	0.902769	1.21982	7.35371	0.127407	6	FALSE	FALSE
membrane045384	DACC_ECOLI	LPTG_ECOLI	0.953947	1.63338	0.778293	0.9194	1.00625	7.5861	0.062555	7	FALSE	FALSE
cep_exp05733	GLO2_ECOLI	PUR2_ECOLI	0.991176	2.04866	0.77776	0.916731	0.899451	6.55832	0.062656	7	TRUE	FALSE
cep_exp02391	CPOB_ECOLI	HFLC_ECOLI	0.881072	2.80266	0.777377	0.916517	0.806114	5.79229	0.06818	7	TRUE	FALSE
membrane030713	DACD_ECOLI	SECG_ECOLI	0.935743	1.86202	0.776318	0.908879	0.985941	6.76921	0.079193	4	FALSE	FALSE
cep_tp00227	FLGC_ECOLI	FLIP_ECOLI	0.939314	3.32921	0.776269	0.905962	0.989067	6.08089	0.110078	8	TRUE	FALSE
cep_tp00183	FLGB_ECOLI	FLGF_ECOLI	0.953728	2.62561	0.775353	0.912695	1.00911	6.12846	0.090747	3	TRUE	TRUE
pe_vs_inner_mem016873	SURA_ECOLI	CCMD_ECOLI	0.959759	1.47296	0.773652	0.917907	1.01413	6.50582	0.069559	5	FALSE	FALSE
membrane130539	TATE_ECOLI	AMTB_ECOLI	0.935354	2.82052	0.773455	0.900613	0.935802	6.11701	0.083343	8	FALSE	FALSE
membrane065047	TATB_ECOLI	MLTG_ECOLI	0.919765	2.61319	0.772152	0.904486	0.996454	6.58566	0.087998	6	FALSE	FALSE
addtl_membrane013088	UUP_ECOLI	YHAI_ECOLI	0.981408	0.854804	0.770032	0.946248	0.850073	7.36029	0.05067	4	FALSE	FALSE
membrane000727	KDTA_ECOLI	MLTG_ECOLI	0.971242	3.09919	0.769867	0.92017	0.836581	5.70173	0.058351	9	FALSE	FALSE
cep_tp00897	YEJA_ECOLI	YEJE_ECOLI	0.959788	0.729548	0.769387	0.937701	0.911934	8.52332	0.046972	6	TRUE	FALSE
membrane099162	FTSB_ECOLI	MURJ_ECOLI	0.949511	6.39537	0.768829	0.920038	0.83412	4.66653	0.07051	14	FALSE	FALSE
membrane127868	SECF_ECOLI	LNT_ECOLI	0.932934	3.66765	0.768706	0.901419	0.88161	6.33653	0.064858	8	FALSE	FALSE
cep_tp00819	SECY_ECOLI	YIDC_ECOLI	0.9667	1.78987	0.767733	0.909424	0.938422	8.37244	0.067321	4	TRUE	TRUE
membrane152695	LPTF_ECOLI	YGGT_ECOLI	0.945848	1.35725	0.767386	0.901643	0.8922	6.35689	0.059316	6	FALSE	FALSE
cep_exp00569	PLSY_ECOLI	SYK2_ECOLI	0.960563	2.41466	0.767041	0.910079	1.15014	8.25755	0.088959	7	TRUE	FALSE
membrane126310	SECY_ECOLI	MLTG_ECOLI	0.960409	4.42673	0.766671	0.90655	0.958447	6.77892	0.081013	7	FALSE	FALSE
cep_exp02477	BAMB_ECOLI	YFGM_ECOLI	0.958194	2.77208	0.765234	0.960583	0.787063	5.32477	0.056645	8	TRUE	FALSE
membrane039955	CCMA_ECOLI	FTSB_ECOLI	0.929032	3.34618	0.765174	0.941337	1.02648	5.90828	0.109934	10	FALSE	FALSE
membrane032234	CCMD_ECOLI	BETA_ECOLI	0.936	1.03949	0.764878	0.903674	0.912008	6.57801	0.055744	3	FALSE	FALSE
cep_tp00214	FLGC_ECOLI	FLHA_ECOLI	0.975787	1.37792	0.76446	0.946496	1.13554	8.47487	0.070174	5	TRUE	FALSE
membrane153130	LNT_ECOLI	YGCG_ECOLI	0.927681	2.33884	0.763666	0.902986	0.90365	6.97242	0.059149	7	FALSE	FALSE
membrane155364	LPXP_ECOLI	YFGM_ECOLI	0.941406	3.43797	0.763089	0.904593	0.812185	5.73113	0.068333	5	FALSE	FALSE
membrane018883	DMSA_ECOLI	FLIO_ECOLI	0.883422	0.8454	0.762602	0.924764	0.99894	8.64451	0.05207	2	FALSE	FALSE
membrane034813	DINF_ECOLI	YHAH_ECOLI	0.932759	0.942329	0.762247	0.922807	0.800616	6.66968	0.053785	4	FALSE	FALSE
membrane179951	YIDC_ECOLI	FXSA_ECOLI	0.96034	1.19263	0.761233	0.929191	0.828567	6.11333	0.050204	3	FALSE	FALSE
cep_tp00274	FLGF_ECOLI	FLIP_ECOLI	0.945565	1.72068	0.76066	0.930009	0.958321	6.92475	0.079393	4	TRUE	FALSE
membrane172832	YIDD_ECOLI	NUOL_ECOLI	0.965616	2.17181	0.758255	0.902046	0.956244	6.64391	0.067219	6	FALSE	FALSE
membrane007325	CYDD_ECOLI	COBS_ECOLI	0.943713	1.14429	0.758218	0.909868	0.825609	6.84283	0.047154	5	FALSE	FALSE
membrane152651	LPTF_ECOLI	YIDC_ECOLI	0.95733	2.5072	0.75806	0.912559	0.849633	6.70429	0.055292	6	FALSE	FALSE
cep_exp00243	LPTD_ECOLI	MLAA_ECOLI	0.91401	1.33879	0.757448	0.901623	1.04685	8.0719	0.050474	4	TRUE	FALSE
cep_exp02385	PAL_ECOLI	HFLC_ECOLI	0.873767	2.66953	0.756864	0.908681	0.751988	5.34047	0.070762	6	TRUE	FALSE
cep_exp05050	AROB_ECOLI	MIAA_ECOLI	0.949853	6.2146	0.756663	0.90993	0.929397	6.05907	0.083451	6	TRUE	FALSE
cep_exp06665	RSMB_ECOLI	HEM3_ECOLI	0.977089	3.60979	0.755285	0.911405	0.892242	6.11862	0.064853	6	TRUE	FALSE
pe_vs_inner_mem011082	DEGS_ECOLI	RODA_ECOLI	0.925517	1.55052	0.755049	0.926215	0.841734	6.74833	0.056283	6	FALSE	FALSE
cep_exp00105	PAL_ECOLI	MLAE_ECOLI	0.967667	3.29952	0.754856	0.901702	0.961206	6.45509	0.092558	4	TRUE	FALSE
cep_tp00189	FLGB_ECOLI	FLHA_ECOLI	0.963855	1.39125	0.754521	0.911721	0.940304	7.24788	0.05797	4	TRUE	FALSE
membrane064541	TATB_ECOLI	FTSI_ECOLI	0.907773	1.26212	0.753342	0.912438	1.04253	7.88492	0.063338	4	FALSE	FALSE
membrane195673	ZIPA_ECOLI	YFGM_ECOLI	0.986891	1.80759	0.752732	0.911582	1.00544	7.32628	0.074193	4	FALSE	FALSE
cep_exp06489	ANMK_ECOLI	AROB_ECOLI	0.976744	2.70546	0.752441	0.90886	0.900962	6.52272	0.062967	7	TRUE	FALSE
membrane153273	LNT_ECOLI	YDJZ_ECOLI	0.935743	1.69156	0.751372	0.902599	0.885235	7.16692	0.055756	4	FALSE	FALSE
membrane092138	URAA_ECOLI	FLIO_ECOLI	0.927273	1.04706	0.751125	0.902181	0.761189	5.76849	0.056332	4	FALSE	FALSE
cep_tp00265	FLGF_ECOLI	FLIE_ECOLI	0.960563	2.61496	0.750544	0.921344	0.919602	5.43573	0.087121	10	TRUE	FALSE
membrane205193	YFGM_ECOLI	FXSA_ECOLI	0.945055	2.64331	0.745572	0.914361	0.791257	5.39774	0.079664	3	FALSE	FALSE
pe_vs_inner_mem057080	MLAC_ECOLI	CVPA_ECOLI	0.938338	3.43686	0.744517	0.901396	0.920851	5.76161	0.090954	8	FALSE	FALSE
pe_vs_inner_mem011207	DEGS_ECOLI	HEMX_ECOLI	0.914439	0.757018	0.744301	0.90816	0.919305	8.0109	0.050658	3	FALSE	FALSE
membrane064596	TATB_ECOLI	PPID_ECOLI	0.949622	1.67427	0.742674	0.941365	0.996496	7.55913	0.062035	4	FALSE	FALSE
membrane032133	CCMD_ECOLI	PPID_ECOLI	0.972543	1.38886	0.742195	0.957713	0.922282	6.37523	0.053666	2	FALSE	FALSE
membrane157529	LOLC_ECOLI	COBS_ECOLI	0.973684	2.75374	0.741839	0.900265	0.745054	6.28834	0.062996	5	FALSE	FALSE
membrane041951	CDSA_ECOLI	FLHA_ECOLI	0.963153	1.51955	0.74165	0.902363	1.00741	7.67946	0.05715	8	FALSE	FALSE
cep_exp07561	RLMH_ECOLI	RNC_ECOLI	0.971129	6.3727	0.741539	0.903796	0.90206	5.44752	0.101657	6	TRUE	FALSE
pe_vs_inner_mem017117	SURA_ECOLI	PPPA_ECOLI	0.959828	2.97384	0.74105	0.950345	0.817512	6.07477	0.064146	8	FALSE	FALSE
membrane032019	CCMD_ECOLI	YEJF_ECOLI	0.978261	0.779487	0.741012	0.906352	0.783704	6.00734	0.049683	6	FALSE	FALSE
cep_exp02988	SECD_ECOLI	RODA_ECOLI	0.843655	3.60794	0.740378	0.909322	0.863216	6.91966	0.07083	4	TRUE	FALSE
membrane032176	CCMD_ECOLI	MDTK_ECOLI	0.95057	1.3204	0.739083	0.9189	0.890148	5.86873	0.059347	8	FALSE	FALSE
membrane149406	MDTK_ECOLI	YHAI_ECOLI	0.949565	1.72912	0.738644	0.920725	0.7851	5.92749	0.058284	5	FALSE	FALSE
cep_tp00273	FLGF_ECOLI	FLIO_ECOLI	0.938172	2.81433	0.738034	0.930626	0.874402	5.60261	0.086064	3	TRUE	FALSE
membrane070103	TRKA_ECOLI	SECE_ECOLI	0.986325	0.627036	0.737811	0.904186	0.988951	8.13522	0.05965	3	FALSE	FALSE
cep_exp00205	TIG_ECOLI	YIDC_ECOLI	0.977551	2.15282	0.736812	0.908029	0.923523	6.49139	0.050814	8	TRUE	FALSE
pe_vs_inner_mem011186	DEGS_ECOLI	FTSX_ECOLI	0.871287	1.72581	0.736137	0.914786	0.88319	6.4826	0.057839	5	FALSE	FALSE
membrane150460	LPTG_ECOLI	YGGT_ECOLI	0.958029	1.31905	0.735943	0.934025	0.935464	7.24815	0.06939	4	FALSE	FALSE
cep_exp05051	AROE_ECOLI	MIAA_ECOLI	0.943878	6.34937	0.73521	0.900191	0.816567	5.55691	0.080907	6	TRUE	FALSE
cep_tp00234	FLGE_ECOLI	FLGH_ECOLI	0.976341	2.47722	0.734485	0.900613	1.0999	7.63025	0.076752	7	TRUE	FALSE
addtl_membrane011042	PPK1_ECOLI	YBBJ_ECOLI	0.960714	2.22169	0.734419	0.909508	0.879734	7.04908	0.0609	6	FALSE	FALSE
membrane139318	PBPA_ECOLI	PGPA_ECOLI	0.899217	1.10675	0.732085	0.937391	0.82323	6.47053	0.042432	5	FALSE	FALSE
membrane128044	SECF_ECOLI	YQAA_ECOLI	0.901075	4.12387	0.731106	0.919218	0.820544	6.09287	0.086014	6	FALSE	FALSE
cep_exp05311	RSMA_ECOLI	RIMM_ECOLI	0.927473	8.40877	0.728717	0.923399	0.846665	5.35214	0.099508	6	TRUE	FALSE
cep_exp05055	ISPA_ECOLI	MIAA_ECOLI	0.941463	7.57876	0.727667	0.923554	0.900698	5.86263	0.091436	10	TRUE	FALSE
membrane064889	TATB_ECOLI	YFGM_ECOLI	0.909814	3.80991	0.726701	0.942387	0.933091	5.69362	0.096784	9	FALSE	FALSE
membrane127967	SECF_ECOLI	YPJD_ECOLI	0.926621	2.63333	0.726655	0.90468	0.807615	5.93356	0.064697	9	FALSE	FALSE
membrane029307	CYSZ_ECOLI	FTSI_ECOLI	0.925089	1.49254	0.725498	0.901283	0.881092	6.79145	0.04858	5	FALSE	FALSE
cep_exp05723	PANC_ECOLI	PUR2_ECOLI	0.978933	4.15552	0.725427	0.941554	0.826519	6.05767	0.071787	6	TRUE	FALSE
cep_tp00187	FLGB_ECOLI	FLGK_ECOLI	0.973723	3.27121	0.725334	0.935931	0.897775	6.02455	0.066582	3	TRUE	TRUE
membrane032334	CCMD_ECOLI	YIAD_ECOLI	0.940972	2.2786	0.724417	0.928747	0.823486	5.08418	0.07974	3	FALSE	FALSE
membrane150684	LPXK_ECOLI	YPJD_ECOLI	0.972927	2.07148	0.723855	0.900081	0.758655	5.92272	0.058001	5	FALSE	FALSE
cep_exp07605	LIPB_ECOLI	TRML_ECOLI	0.937838	4.02219	0.722573	0.916584	0.920979	6.01856	0.099566	8	TRUE	FALSE
membrane153206	LNT_ECOLI	YGGT_ECOLI	0.944286	1.29244	0.7214	0.904762	0.840981	7.15541	0.05941	2	FALSE	FALSE
membrane027811	EMRY_ECOLI	YHAI_ECOLI	0.949206	1.0408	0.719847	0.908292	0.846555	8.15511	0.064806	1	FALSE	FALSE
cep_exp05696	ISPB_ECOLI	FMT_ECOLI	0.96395	5.77041	0.718854	0.906287	0.74593	5.43181	0.073096	5	TRUE	FALSE
membrane029975	DACA_ECOLI	HFLC_ECOLI	0.899593	0.986124	0.718356	0.910819	0.850473	7.05236	0.052059	5	FALSE	FALSE
membrane041842	CDSA_ECOLI	RSEC_ECOLI	0.948198	2.36176	0.717791	0.916346	1.07622	6.967	0.08787	7	FALSE	FALSE
cep_exp01503	BAMD_ECOLI	YRAP_ECOLI	0.963303	1.71905	0.717321	0.925588	0.968924	6.67343	0.078153	7	TRUE	FALSE
cep_tp00046	BAMD_ECOLI	BAME_ECOLI	0.935754	3.78478	0.716923	0.912082	0.882033	7.20087	0.118458	2	TRUE	TRUE
membrane139486	PBPA_ECOLI	YHAI_ECOLI	0.90186	0.727262	0.71594	0.937529	0.736633	6.63691	0.034529	4	FALSE	FALSE
pe_vs_inner_mem016887	SURA_ECOLI	CCMA_ECOLI	0.971654	1.53874	0.715411	0.90489	0.883808	6.8922	0.058924	5	FALSE	FALSE
addtl_membrane011205	PPK1_ECOLI	PPPA_ECOLI	0.965517	1.38117	0.713878	0.905861	0.838939	6.8711	0.046211	4	FALSE	FALSE
addtl_membrane016842	MDLB_ECOLI	YHAH_ECOLI	0.964986	0.539623	0.71171	0.906136	0.754405	6.89364	0.040277	2	FALSE	FALSE
membrane179871	YIDC_ECOLI	YFGM_ECOLI	0.96817	2.95795	0.710445	0.901434	0.902768	5.66339	0.05907	9	FALSE	FALSE
cep_tp00045	BAMB_ECOLI	BAME_ECOLI	0.940594	2.52316	0.710381	0.913627	0.81414	5.40914	0.063938	2	TRUE	FALSE
cep_exp01512	RATA_ECOLI	YRAP_ECOLI	0.934097	2.38804	0.708165	0.914117	0.736259	5.64671	0.078161	2	TRUE	FALSE
membrane036143	DHSC_ECOLI	DACC_ECOLI	0.933837	2.00769	0.705809	0.901481	0.806493	5.67829	0.063299	5	FALSE	FALSE
membrane127386	SECE_ECOLI	YFGM_ECOLI	0.972973	2.75957	0.704068	0.900561	1.01734	6.04747	0.099505	2	FALSE	FALSE
membrane009784	DSBD_ECOLI	RODZ_ECOLI	0.965632	1.7085	0.703811	0.963786	0.86381	6.50615	0.048294	5	FALSE	FALSE
membrane030166	DACA_ECOLI	YIDD_ECOLI	0.913934	2.55022	0.702814	0.90472	0.782652	5.69047	0.071564	2	FALSE	FALSE
membrane134212	PPX_ECOLI	AMPE_ECOLI	0.948557	2.22341	0.702408	0.908755	0.793801	6.19408	0.050077	6	FALSE	FALSE
cep_exp02992	DACA_ECOLI	RODA_ECOLI	0.944373	1.67068	0.70073	0.917784	0.80838	6.62056	0.05254	1	TRUE	FALSE
pe_vs_inner_mem000502	CPOB_ECOLI	YGGT_ECOLI	0.937916	1.93522	0.696524	0.918736	0.869731	6.27682	0.074769	3	FALSE	FALSE
membrane010226	DSBD_ECOLI	YEDI_ECOLI	0.975862	1.10106	0.695727	0.912733	1.04299	9.6441	0.061618	2	FALSE	FALSE
membrane125738	SECD_ECOLI	AMPE_ECOLI	0.863181	2.34265	0.694574	0.901068	0.873033	6.848	0.059527	6	FALSE	FALSE
membrane139452	PBPA_ECOLI	YPJD_ECOLI	0.924528	0.897182	0.69379	0.932901	0.747147	6.46152	0.034826	4	FALSE	FALSE
membrane034916	DINF_ECOLI	AMPE_ECOLI	0.935397	2.39626	0.693144	0.90195	0.758876	6.55201	0.057569	3	FALSE	FALSE
membrane009722	DSBD_ECOLI	DEDD_ECOLI	0.974522	1.89033	0.686874	0.926299	0.754812	5.80698	0.048842	2	FALSE	FALSE
cep_tp00258	FLGF_ECOLI	FLGI_ECOLI	0.977273	1.11661	0.68531	0.93925	0.863485	6.56905	0.056856	3	TRUE	FALSE
membrane045340	DACC_ECOLI	PPID_ECOLI	0.960899	1.6001	0.68387	0.905356	0.893321	6.99428	0.049024	5	FALSE	FALSE
membrane032426	CCMD_ECOLI	YFGM_ECOLI	0.945455	3.44538	0.683215	0.951294	0.767084	4.36811	0.084214	3	FALSE	FALSE
membrane041457	DLDH_ECOLI	FLIO_ECOLI	0.937815	2.10197	0.675824	0.925114	0.783785	5.58392	0.059166	2	FALSE	FALSE
membrane135873	PLSY_ECOLI	YFGM_ECOLI	0.951338	4.33171	0.673172	0.910777	0.716174	4.82103	0.077783	2	FALSE	FALSE
membrane152721	LPTF_ECOLI	YFGM_ECOLI	0.952797	3.86771	0.67245	0.900735	0.771172	5.49749	0.066871	3	FALSE	FALSE
cep_exp02374	TIG_ECOLI	FLIR_ECOLI	0.974026	2.50844	0.671139	0.927024	0.761881	5.81888	0.05709	3	TRUE	FALSE
cep_exp04295	YFGM_ECOLI	YGGT_ECOLI	0.954315	2.05	0.67	0.901144	0.799995	5.3032	0.070676	1	TRUE	FALSE
addtl_membrane016383	MDTC_ECOLI	AMPE_ECOLI	0.985485	0.900078	0.667136	0.90812	0.952351	9.02007	0.041555	1	FALSE	FALSE
cep_exp04294	RODZ_ECOLI	YGGT_ECOLI	0.935238	2.19308	0.666979	0.918592	0.925042	6.32035	0.07496	2	TRUE	FALSE
cep_tp00275	FLGF_ECOLI	FLIQ_ECOLI	0.964706	2.94573	0.664013	0.901067	0.730368	5.01723	0.080759	2	TRUE	FALSE
cep_exp02376	DACC_ECOLI	FLIR_ECOLI	0.939486	2.40998	0.660893	0.904088	0.854456	6.90013	0.06975	2	TRUE	FALSE
addtl_membrane015373	MDTB_ECOLI	FLIO_ECOLI	0.965547	1.06146	0.658971	0.952751	0.705172	6.14087	0.036372	4	FALSE	FALSE
cep_tp00279	FLGG_ECOLI	FLGH_ECOLI	0.96748	2.29517	0.652139	0.921264	0.884168	6.07126	0.073467	2	TRUE	FALSE
membrane161811	LPXL_ECOLI	YGGT_ECOLI	0.959514	1.48207	0.649202	0.907172	0.703631	5.74806	0.054717	2	FALSE	FALSE
membrane003106	RSEP_ECOLI	YHAH_ECOLI	0.989492	0.710973	0.641953	0.92682	0.812492	7.31714	0.050137	1	FALSE	FALSE
addtl_membrane015680	MDTB_ECOLI	YHHN_ECOLI	0.978365	0.493857	0.63143	0.902657	0.690405	7.16402	0.02711	1	FALSE	FALSE
membrane031060	DACD_ECOLI	AMPE_ECOLI	0.953869	1.09438	0.628307	0.92365	0.71292	6.60701	0.048344	1	FALSE	FALSE

## Sheet: APMS Complexes
Complexes from Babu et al. 2018 (PMC5922438) with interface information inferred, based on either complex prediction (structure free or aware model) or presence of at least 1 residue above structure free residue model threshold. Note some overlap with sheet "Membrane complexes predicted"
prefix	Uniprot ID 1	Uniprot ID 2	Percent covered	meffL	Complex prediction, structure aware model	Complex_prediction, structure free model	Maximum EVComplex 1 score (2014)	Maximum Z score	Maximum CN score	N residues with above structure free residue model threshold	N residues with above structure aware residue model threshold
cep_tp00036	ATPF_ECOLI	ATP6_ECOLI	0.875878	9.64733	0.999512	0.989273	3.56958	17.7373	0.429687	20	20
cep_tp00804	SECD_ECOLI	SECF_ECOLI	0.816631	4.33277	0.999498	0.989211	3.1696	20.1412	0.267294	20	20
cep_exp06449	EX7S_ECOLI	EX7L_ECOLI	0.934701	6.73313	0.999466	0.989135	3.9336	18.3794	0.395179	20	20
cep_tp00724	NUON_ECOLI	NUOK_ECOLI	0.957265	5.735	0.999359	0.988978	3.09906	16.4428	0.291793	20	20
cep_tp00181	FLGB_ECOLI	FLGC_ECOLI	0.948529	6.34922	0.999377	0.988943	3.35437	16.5961	0.45662	20	20
cep_exp06716	SUFD_ECOLI	SUFB_ECOLI	0.937908	1.28955	0.999214	0.988032	2.35814	17.994	0.141366	20	20
cep_tp00034	ATPE_ECOLI	ATPG_ECOLI	0.974178	7.81181	0.998818	0.987796	2.45365	14.7344	0.302024	20	20
cep_exp04785	SUCC_ECOLI	SUCD_ECOLI	0.98966	2.10567	0.998578	0.985461	1.95473	13.5961	0.148145	20	20
cep_exp00162	ACRA_ECOLI	YHII_ECOLI	0.918883	2.67988	0.99656	0.973434	1.53495	12.6551	0.123429	20	20
cep_tp00708	NUOK_ECOLI	NUOJ_ECOLI	0.890845	20.2059	0.998191	0.987331	2.1137	10.0049	0.373844	19	20
cep_tp00815	SECG_ECOLI	SECY_ECOLI	0.9566	2.57826	0.993675	0.979524	1.9937	13.2314	0.190018	19	20
cep_tp00908	YNFE_ECOLI	YNFF_ECOLI	0.863158	0.67934	0.999584	0.989313	8.51666	76.64	0.305515	20	19
cep_tp00027	ATPD_ECOLI	ATPF_ECOLI	0.954955	11.8132	0.999254	0.988711	2.46452	12.7532	0.338144	19	19
cep_exp00967	CYSN_ECOLI	CYSD_ECOLI	0.930502	1.29474	0.998408	0.987955	3.38236	25.7073	0.22734	19	19
cep_tp00193	FLGB_ECOLI	FLIE_ECOLI	0.917355	6.9045	0.998514	0.987183	1.95193	10.7333	0.338467	18	19
cep_tp00084	CYSW_ECOLI	CYST_ECOLI	0.931338	1.17259	0.997373	0.988315	2.59175	18.3738	0.19686	18	18
cep_exp05490	RNC_ECOLI	YICC_ECOLI	0.982456	4.58075	0.99223	0.959429	1.58225	8.91031	0.137088	18	18
cep_tp00500	FLIP_ECOLI	FLIQ_ECOLI	0.92515	4.01909	0.998346	0.987914	2.45508	14.2293	0.32997	17	18
cep_tp00657	MODA_ECOLI	MODB_ECOLI	0.934156	6.34207	0.997794	0.98492	2.20558	14.0659	0.260047	14	18
cep_tp00726	NUON_ECOLI	NUOM_ECOLI	0.947686	3.34841	0.998557	0.985669	1.92821	13.4792	0.139946	19	17
cep_exp02473	PPID_ECOLI	YFGM_ECOLI	0.974668	2.92277	0.995448	0.965557	1.461	9.66526	0.092072	18	17
cep_tp00659	MODB_ECOLI	MODC_ECOLI	0.975904	1.87866	0.998626	0.988831	3.83574	25.7058	0.291548	17	17
cep_tp00017	ATPA_ECOLI	ATPD_ECOLI	0.966667	2.84738	0.996876	0.988146	2.3363	16.733	0.214596	17	17
cep_tp00723	NUON_ECOLI	NUOJ_ECOLI	0.932735	5.92019	0.996806	0.986627	3.15356	18.915	0.297263	17	17
cep_tp00409	FLHB_ECOLI	FLIR_ECOLI	0.931571	3.40167	0.996566	0.987192	2.927	16.9982	0.228607	15	17
cep_tp00219	FLGC_ECOLI	FLIF_ECOLI	0.95481	2.86015	0.991961	0.972663	2.76802	16.6234	0.189598	15	17
cep_tp00704	NUOJ_ECOLI	NUOH_ECOLI	0.923379	8.39362	0.994666	0.983295	2.64096	14.3281	0.295517	19	16
cep_tp00342	FLGK_ECOLI	FLGL_ECOLI	0.989583	2.62749	0.998467	0.987329	2.35653	16.3831	0.147033	18	16
cep_tp00510	FTSQ_ECOLI	FTSB_ECOLI	0.831135	13.9156	0.996756	0.985885	1.86815	9.17195	0.252248	18	16
cep_tp00884	YAJC_ECOLI	YIDC_ECOLI	0.962006	3.43539	0.999234	0.988641	5.06905	28.3763	0.378678	17	16
cep_exp07003	FTSX_ECOLI	ENVC_ECOLI	0.898833	6.04531	0.997207	0.984986	2.40693	15.2741	0.203199	16	16
cep_tp00622	LPTD_ECOLI	LPTE_ECOLI	0.898669	2.10376	0.991418	0.971672	1.42387	10.1702	0.079749	16	16
cep_exp07980	XDHA_ECOLI	XDHD_ECOLI	0.876464	0.342552	0.98248	0.890334	1.05568	14.0092	0.039048	16	16
cep_exp07728	RSXA_ECOLI	RSXD_ECOLI	0.952294	2.00154	0.998401	0.986886	2.57859	17.4944	0.212909	16	15
cep_exp07410	RSXG_ECOLI	RSXE_ECOLI	0.90389	3.57696	0.998688	0.988986	2.36913	14.34	0.244815	15	14
cep_tp00060	CCMB_ECOLI	CCMA_ECOLI	0.969555	2.06836	0.986466	0.972578	2.24313	14.1924	0.196101	11	14
cep_exp06318	HYPD_ECOLI	HYPE_ECOLI	0.976023	1.52702	0.992349	0.952428	1.20755	9.17409	0.086223	11	14
cep_tp00487	FLIJ_ECOLI	FLIR_ECOLI	0.953431	4.53419	0.955017	0.843133	1.10378	6.53876	0.10972	10	14
cep_tp00575	GSPI_ECOLI	GSPK_ECOLI	0.935841	1.99764	0.9877	0.897064	1.15893	7.51615	0.087076	8	14
cep_tp00502	FLIQ_ECOLI	FLIR_ECOLI	0.948571	5.75723	0.984012	0.963193	1.29145	7.07894	0.154983	13	13
cep_exp01144	PPID_ECOLI	IHFA_ECOLI	0.972299	2.50256	0.985475	0.893837	1.05984	6.33293	0.062539	13	13
cep_tp00758	POTH_ECOLI	POTI_ECOLI	0.901338	1.69035	0.990263	0.968539	1.58461	11.4654	0.124099	14	12
cep_tp00018	ATPA_ECOLI	ATPF_ECOLI	0.967115	3.24544	0.976312	0.908917	1.1483	7.59093	0.1005	12	12
cep_tp00445	FLIE_ECOLI	FLIP_ECOLI	0.916905	3.45969	0.987398	0.967935	2.36469	14.1112	0.295862	11	12
cep_tp00619	LPTC_ECOLI	LPTA_ECOLI	0.893617	5.94732	0.977896	0.937682	1.25037	7.61971	0.152754	11	12
cep_tp00408	FLHB_ECOLI	FLIQ_ECOLI	0.927813	4.42563	0.980721	0.93306	1.40562	8.13658	0.144207	11	12
cep_exp03560	LPTD_ECOLI	LPTA_ECOLI	0.911249	1.92299	0.967452	0.897003	1.02844	7.03815	0.05455	11	12
cep_tp00699	NUOF_ECOLI	NUOE_ECOLI	0.93126	2.86995	0.993503	0.982166	2.47297	17.5696	0.216914	10	12
cep_tp00760	PSTA_ECOLI	PSTS_ECOLI	0.875389	4.99875	0.959872	0.898471	1.07481	7.20761	0.098774	10	12
cep_tp00194	FLGB_ECOLI	FLIF_ECOLI	0.942029	2.74462	0.991925	0.971932	1.98581	12.7187	0.138544	9	12
cep_tp00475	FLII_ECOLI	FLIJ_ECOLI	0.940397	2.35792	0.983127	0.899846	1.24837	9.07517	0.110711	9	12
cep_tp00796	SECA_ECOLI	SECG_ECOLI	0.973294	1.61392	0.969238	0.89699	1.10445	7.65651	0.064761	12	11
cep_tp00826	TATE_ECOLI	TATC_ECOLI	0.916923	5.80638	0.982297	0.987886	2.43415	12.5211	0.299553	11	11
cep_tp00740	OPPD_ECOLI	OPPF_ECOLI	0.95082	3.1268	0.996123	0.985874	3.13344	23.2918	0.299234	11	11
cep_exp01148	IHFB_ECOLI	IHFA_ECOLI	0.937824	2.02983	0.990832	0.973699	2.12227	12.6279	0.296387	11	11
cep_tp00839	TOLB_ECOLI	PAL_ECOLI	0.971808	2.47526	0.981641	0.955389	2.0169	12.964	0.148587	11	11
cep_tp00810	SECF_ECOLI	SECG_ECOLI	0.903002	6.01637	0.963053	0.847846	1.01178	5.75714	0.118532	11	11
cep_tp00923	ZNUA_ECOLI	ZNUB_ECOLI	0.949212	7.23967	0.983501	0.977009	2.60689	17.1359	0.292493	10	11
cep_tp00076	CYOD_ECOLI	CYOC_ECOLI	0.926518	4.55414	0.989739	0.967249	1.67939	10.6919	0.214089	10	11
cep_tp00024	ATPB_ECOLI	ATPG_ECOLI	0.994645	2.40027	0.987956	0.957195	2.61583	19.3928	0.210224	10	11
cep_tp00455	FLIF_ECOLI	FLIP_ECOLI	0.937265	2.32798	0.958708	0.882773	1.05834	6.78552	0.066719	10	11
cep_tp00218	FLGC_ECOLI	FLIE_ECOLI	0.94958	6.13584	0.980507	0.980797	2.20643	12.0461	0.349141	8	11
cep_tp00897	YEJA_ECOLI	YEJE_ECOLI	0.959788	0.729548	0.937701	0.769387	0.911934	8.52332	0.046972	6	11
cep_exp07411	RSXA_ECOLI	RSXE_ECOLI	0.941038	2.10351	0.997619	0.987005	2.63336	15.9974	0.246521	13	10
cep_tp00222	FLGC_ECOLI	FLII_ECOLI	0.94247	2.21777	0.962233	0.844332	1.15016	7.26438	0.086579	10	10
cep_tp00461	FLIG_ECOLI	FLIM_ECOLI	0.966917	1.97838	0.951806	0.837011	0.997522	6.93663	0.063193	10	10
cep_tp00488	FLIM_ECOLI	FLIN_ECOLI	0.927813	2.80023	0.983213	0.963481	1.8148	11.4989	0.167586	8	10
cep_tp00501	FLIP_ECOLI	FLIR_ECOLI	0.93083	3.51274	0.967735	0.93656	1.31874	8.02203	0.126039	8	10
cep_tp00511	GCSH_ECOLI	GCST_ECOLI	0.96146	6.23966	0.968183	0.965109	1.37448	8.37872	0.150213	7	10
cep_tp00068	CCME_ECOLI	CCMC_ECOLI	0.925743	2.90775	0.976856	0.919078	1.38374	10.9703	0.193005	5	10
cep_tp00258	FLGF_ECOLI	FLGI_ECOLI	0.977273	1.11661	0.93925	0.68531	0.863485	6.56905	0.056856	3	10
cep_tp00448	FLIF_ECOLI	FLIG_ECOLI	0.95923	1.99174	0.988568	0.975417	1.75362	13.1252	0.109097	10	9
cep_exp04250	SSRP_ECOLI	RNR_ECOLI	0.914697	2.57348	0.936849	0.831097	1.02203	6.73869	0.062511	10	9
cep_exp06497	RLMH_ECOLI	AROB_ECOLI	0.980658	4.95089	0.938873	0.823213	0.992818	6.51765	0.094211	10	9
cep_exp05055	ISPA_ECOLI	MIAA_ECOLI	0.941463	7.57876	0.923554	0.727667	0.900698	5.86263	0.091436	10	9
cep_tp00040	ATPG_ECOLI	ATPD_ECOLI	0.982759	7.38377	0.929524	0.82638	0.916035	5.35681	0.097496	9	9
cep_tp00043	ATPL_ECOLI	ATP6_ECOLI	0.825714	9.52872	0.989267	0.982545	2.32572	12.8979	0.34185	8	9
cep_tp00447	FLIE_ECOLI	FLIR_ECOLI	0.939726	4.63557	0.962651	0.935158	1.49961	8.25572	0.165262	8	9
cep_exp01039	ZIPA_ECOLI	FIS_ECOLI	0.93662	2.26466	0.956408	0.913851	1.28089	7.18404	0.108246	8	9
cep_tp00364	FLGL_ECOLI	FLID_ECOLI	0.970701	2.66982	0.9567	0.908795	1.34843	9.43352	0.088686	8	9
cep_tp00185	FLGB_ECOLI	FLGH_ECOLI	0.935135	3.6789	0.968524	0.846992	0.896637	5.22948	0.087374	8	9
cep_tp00462	FLIG_ECOLI	FLIN_ECOLI	0.946581	2.22325	0.967891	0.914547	1.13485	7.21105	0.093717	7	9
cep_exp05706	RLUD_ECOLI	FMT_ECOLI	0.928237	6.72487	0.931968	0.888333	1.28063	7.67871	0.1195	7	9
cep_tp00485	FLIJ_ECOLI	FLIP_ECOLI	0.933673	3.99481	0.941066	0.790866	0.935032	5.97463	0.105378	6	9
cep_exp05723	PANC_ECOLI	PUR2_ECOLI	0.978933	4.15552	0.941554	0.725427	0.826519	6.05767	0.071787	6	9
cep_tp00896	YEJA_ECOLI	YEJB_ECOLI	0.963843	0.75477	0.956474	0.931134	1.34563	12.1295	0.071289	4	9
cep_exp05669	RSMB_ECOLI	COABC_ECOLI	0.978443	3.57417	0.935351	0.78821	0.967729	6.55095	0.068053	14	8
cep_tp00478	FLII_ECOLI	FLIO_ECOLI	0.915225	2.42401	0.948657	0.836944	1.00146	6.38972	0.082749	10	8
cep_exp02458	FTSI_ECOLI	SECG_ECOLI	0.924069	3.60512	0.920237	0.806421	0.972799	5.65881	0.070237	10	8
cep_tp00265	FLGF_ECOLI	FLIE_ECOLI	0.960563	2.61496	0.921344	0.750544	0.919602	5.43573	0.087121	10	8
cep_exp05494	RSMB_ECOLI	YICC_ECOLI	0.99162	3.05225	0.954378	0.824609	1.02074	7.08712	0.076035	9	8
cep_exp05302	DNLJ_ECOLI	PRMA_ECOLI	0.989627	2.81457	0.927269	0.793936	1.10111	7.52763	0.06686	9	8
cep_exp07409	RSXD_ECOLI	RSXE_ECOLI	0.921098	2.13557	0.972814	0.969472	1.68544	12.7861	0.151835	8	8
cep_tp00806	SECD_ECOLI	SECY_ECOLI	0.854442	2.81515	0.978385	0.967711	1.89361	14.0406	0.139656	8	8
cep_exp02439	PPID_ECOLI	SECG_ECOLI	0.969986	3.48973	0.957938	0.929439	1.48493	8.84261	0.107122	8	8
cep_tp00405	FLHB_ECOLI	FLIN_ECOLI	0.907514	3.57558	0.9432	0.873292	1.31513	8.40439	0.130904	8	8
cep_tp00330	FLGI_ECOLI	FLIG_ECOLI	0.982759	1.31842	0.971899	0.865338	1.14533	8.71737	0.070494	8	8
cep_exp02477	BAMB_ECOLI	YFGM_ECOLI	0.958194	2.77208	0.960583	0.765234	0.787063	5.32477	0.056645	8	8
cep_tp00620	LPTC_ECOLI	LPTF_ECOLI	0.924596	5.24136	0.970928	0.980522	2.71674	17.8502	0.26168	7	8
cep_tp00256	FLGF_ECOLI	FLGG_ECOLI	0.980431	1.71118	0.976224	0.940838	1.35555	9.42144	0.099985	7	8
cep_tp00354	FLGK_ECOLI	FLIN_ECOLI	0.964912	3.32667	0.947605	0.865299	1.16866	7.3323	0.088013	7	8
cep_exp00989	FTSB_ECOLI	LPTF_ECOLI	0.923241	4.42587	0.939	0.855388	0.952339	5.95094	0.090902	7	8
cep_tp00328	FLGI_ECOLI	FLIE_ECOLI	0.974414	1.81379	0.922725	0.847477	1.1006	7.66384	0.099184	7	8
cep_exp05043	THIL_ECOLI	MIAA_ECOLI	0.954758	4.92206	0.930356	0.824999	0.941479	6.13475	0.081314	7	8
cep_tp00606	KDPB_ECOLI	KDPF_ECOLI	0.966245	0.43508	0.961972	0.951157	1.55918	13.6984	0.093983	6	8
cep_tp00208	FLGC_ECOLI	FLGF_ECOLI	0.974026	2.43013	0.96093	0.921873	1.32941	9.1559	0.136139	6	8
cep_tp00574	GSPI_ECOLI	GSPJ_ECOLI	0.884375	3.36219	0.964194	0.901952	1.30012	8.95416	0.151001	6	8
cep_exp05311	RSMA_ECOLI	RIMM_ECOLI	0.927473	8.40877	0.923399	0.728717	0.846665	5.35214	0.099508	6	8
cep_tp00484	FLIJ_ECOLI	FLIO_ECOLI	0.910448	7.55656	0.940309	0.787084	0.772368	4.72275	0.114517	5	8
cep_tp00214	FLGC_ECOLI	FLHA_ECOLI	0.975787	1.37792	0.946496	0.76446	1.13554	8.47487	0.070174	5	8
cep_tp00465	FLIG_ECOLI	FLIQ_ECOLI	0.97381	2.78068	0.89772	0.691854	0.784177	5.04438	0.070818	3	8
cep_exp02374	TIG_ECOLI	FLIR_ECOLI	0.974026	2.50844	0.927024	0.671139	0.761881	5.81888	0.05709	3	8
cep_tp00063	CCMD_ECOLI	CCMA_ECOLI	0.942029	3.15769	0.960471	0.908089	1.50097	9.13309	0.188538	2	8
cep_exp04294	RODZ_ECOLI	YGGT_ECOLI	0.935238	2.19308	0.918592	0.666979	0.925042	6.32035	0.07496	2	8
cep_tp00824	TATB_ECOLI	TATC_ECOLI	0.897436	2.46494	0.95493	0.952455	1.96521	11.8434	0.190458	16	7
cep_exp07258	RSXD_ECOLI	RSXG_ECOLI	0.922939	2.86699	0.968121	0.946625	2.37423	15.8518	0.206729	10	7
cep_tp00816	SECG_ECOLI	YIDC_ECOLI	0.960486	3.38845	0.922039	0.82768	1.15536	6.4092	0.083019	10	7
cep_tp00656	MLAD_ECOLI	MLAE_ECOLI	0.914221	3.29284	0.987201	0.982054	1.8417	11.9333	0.186149	9	7
cep_tp00791	SDHA_ECOLI	SDHB_ECOLI	0.98184	1.0402	0.953965	0.95622	1.36233	11.2218	0.072708	9	7
cep_tp00729	OPPA_ECOLI	OPPC_ECOLI	0.96568	1.24375	0.976321	0.950493	1.20318	9.66189	0.068945	9	7
cep_exp07173	DPO3X_ECOLI	TSAD_ECOLI	0.891837	5.08673	0.961592	0.952321	2.05127	12.7028	0.155959	8	7
cep_tp00654	MLAC_ECOLI	MLAD_ECOLI	0.893401	3.14375	0.954021	0.851542	1.10248	6.75374	0.110207	8	7
cep_exp00957	BAMD_ECOLI	HEMX_ECOLI	0.934169	1.28909	0.91383	0.850295	1.10656	7.63568	0.065228	8	7
cep_exp01036	CPOB_ECOLI	FIS_ECOLI	0.903047	3.94202	0.890147	0.752899	1.00725	6.03685	0.101889	8	7
cep_exp07605	LIPB_ECOLI	TRML_ECOLI	0.937838	4.02219	0.916584	0.722573	0.920979	6.01856	0.099566	8	7
cep_tp00901	YEJE_ECOLI	YEJF_ECOLI	0.986207	0.570862	0.965524	0.964409	1.62991	15.0095	0.085442	7	7
cep_exp06715	SUFC_ECOLI	SUFB_ECOLI	0.948856	1.30865	0.965476	0.947205	2.59043	20.4828	0.186247	7	7
cep_tp00713	NUOL_ECOLI	NUOK_ECOLI	0.969144	5.25051	0.95419	0.883973	1.10721	6.26697	0.085472	7	7
cep_tp00482	FLIJ_ECOLI	FLIM_ECOLI	0.956341	3.04261	0.937005	0.860942	1.05414	6.58907	0.084428	7	7
cep_exp02692	KPYK2_ECOLI	FTSB_ECOLI	0.951973	2.03604	0.949776	0.859289	1.0654	6.90094	0.075369	7	7
cep_exp02666	TRPA_ECOLI	ISPB_ECOLI	0.978003	4.69862	0.922556	0.837097	0.917334	6.92249	0.092805	7	7
cep_exp05452	LPXC_ECOLI	TSAE_ECOLI	0.936681	4.23963	0.927757	0.831532	1.1702	6.80148	0.106825	7	7
cep_exp05733	GLO2_ECOLI	PUR2_ECOLI	0.991176	2.04866	0.916731	0.77776	0.899451	6.55832	0.062656	7	7
cep_exp02391	CPOB_ECOLI	HFLC_ECOLI	0.881072	2.80266	0.916517	0.777377	0.806114	5.79229	0.06818	7	7
cep_exp00569	PLSY_ECOLI	SYK2_ECOLI	0.960563	2.41466	0.910079	0.767041	1.15014	8.25755	0.088959	7	7
cep_exp06489	ANMK_ECOLI	AROB_ECOLI	0.976744	2.70546	0.90886	0.752441	0.900962	6.52272	0.062967	7	7
cep_tp00243	FLGE_ECOLI	FLIF_ECOLI	0.968553	1.95444	0.893495	0.713635	0.827321	6.55426	0.046453	7	7
cep_exp04535	SKP_ECOLI	SYS_ECOLI	0.98308	3.12909	0.946309	0.916662	1.22201	7.97915	0.097862	6	7
cep_exp05089	RIMO_ECOLI	RADA_ECOLI	0.965594	1.79069	0.921317	0.875792	1.19888	8.84834	0.072105	6	7
cep_tp00809	SECF_ECOLI	SECE_ECOLI	0.913333	1.76959	0.935765	0.857105	0.998274	6.5866	0.087843	6	7
cep_exp03719	KGUA_ECOLI	RSMG_ECOLI	0.961353	4.64322	0.924637	0.831228	1.14845	6.92512	0.119623	6	7
cep_tp00204	FLGB_ECOLI	FLIR_ECOLI	0.937343	4.83102	0.930195	0.820137	0.895447	5.54715	0.097776	6	7
cep_tp00215	FLGC_ECOLI	FLHB_ECOLI	0.937984	3.74917	0.952312	0.805474	1.05811	6.38176	0.097001	6	7
cep_tp00608	KDPC_ECOLI	KDPF_ECOLI	0.977169	3.66776	0.900343	0.792489	0.951692	5.01945	0.123569	6	7
cep_exp04557	LIPB_ECOLI	MNMA_ECOLI	0.950086	3.35833	0.903391	0.786972	0.998285	6.58204	0.079341	6	7
cep_exp06665	RSMB_ECOLI	HEM3_ECOLI	0.977089	3.60979	0.911405	0.755285	0.892242	6.11862	0.064853	6	7
cep_tp00202	FLGB_ECOLI	FLIP_ECOLI	0.916449	3.82621	0.973503	0.955292	2.32387	14.0631	0.266546	5	7
cep_exp07392	DNAJ_ECOLI	FTSW_ECOLI	0.920253	4.16217	0.949434	0.93223	1.47416	10.0508	0.121313	5	7
cep_tp00728	OPPA_ECOLI	OPPB_ECOLI	0.978799	1.18014	0.943601	0.925418	1.51516	11.8753	0.08661	5	7
cep_exp02456	RLUC_ECOLI	SECG_ECOLI	0.951049	2.58333	0.921398	0.794541	0.916488	6.05163	0.090042	5	7
cep_exp01902	FMT_ECOLI	RPE_ECOLI	0.951852	8.40389	0.903243	0.794	1.11567	6.95418	0.118946	5	7
cep_exp05696	ISPB_ECOLI	FMT_ECOLI	0.96395	5.77041	0.906287	0.718854	0.74593	5.43181	0.073096	5	7
cep_tp00818	SECY_ECOLI	SECE_ECOLI	0.950877	0.854797	0.954241	0.902895	1.34056	11.0566	0.100721	4	7
cep_exp01946	IOJAP_ECOLI	ENGB_ECOLI	0.92381	7.98969	0.922603	0.851619	1.37895	8.11853	0.188883	4	7
cep_exp01945	RIMP_ECOLI	ENGB_ECOLI	0.927778	7.52485	0.917	0.838291	1.14906	7.26532	0.151491	4	7
cep_tp00274	FLGF_ECOLI	FLIP_ECOLI	0.945565	1.72068	0.930009	0.76066	0.958321	6.92475	0.079393	4	7
cep_exp00243	LPTD_ECOLI	MLAA_ECOLI	0.91401	1.33879	0.901623	0.757448	1.04685	8.0719	0.050474	4	7
cep_tp00579	GSPJ_ECOLI	GSPK_ECOLI	0.915709	2.9454	0.947977	0.835786	1.15143	8.99872	0.103383	3	7
cep_tp00220	FLGC_ECOLI	FLIG_ECOLI	0.980645	2.47083	0.934575	0.832865	0.931143	6.07927	0.077975	3	7
cep_tp00187	FLGB_ECOLI	FLGK_ECOLI	0.973723	3.27121	0.935931	0.725334	0.897775	6.02455	0.066582	3	7
cep_tp00275	FLGF_ECOLI	FLIQ_ECOLI	0.964706	2.94573	0.901067	0.664013	0.730368	5.01723	0.080759	2	7
cep_tp00279	FLGG_ECOLI	FLGH_ECOLI	0.96748	2.29517	0.921264	0.652139	0.884168	6.07126	0.073467	2	7
cep_exp05134	YBEY_ECOLI	RECJ_ECOLI	0.924863	5.47238	0.909906	0.857038	1.12072	6.47217	0.088024	10	6
cep_exp02469	PNP_ECOLI	SECG_ECOLI	0.967113	1.64773	0.882087	0.713065	0.913004	5.94939	0.055519	10	6
cep_exp02522	BAME_ECOLI	MLTB_ECOLI	0.845992	3.0187	0.916378	0.866549	1.02268	6.74166	0.092976	8	6
cep_exp07558	RECR_ECOLI	RNC_ECOLI	0.955504	7.74877	0.928468	0.845957	1.07096	6.09357	0.123186	8	6
cep_exp02748	CPOB_ECOLI	BAMB_ECOLI	0.958779	2.37962	0.938527	0.791995	0.836156	5.71819	0.054013	8	6
cep_exp00205	TIG_ECOLI	YIDC_ECOLI	0.977551	2.15282	0.908029	0.736812	0.923523	6.49139	0.050814	8	6
cep_tp00096	DHSC_ECOLI	DHSD_ECOLI	0.913934	6.68655	0.963471	0.966093	3.33055	17.709	0.449163	7	6
cep_tp00614	LOLC_ECOLI	LOLD_ECOLI	0.969937	4.29135	0.922758	0.874463	1.33357	9.39514	0.120241	7	6
cep_exp02466	IF2_ECOLI	SECG_ECOLI	0.983	2.62116	0.907104	0.856586	1.13892	6.93582	0.073176	7	6
cep_tp00555	GSPF_ECOLI	GSPI_ECOLI	0.969407	1.24675	0.896563	0.834346	1.09227	7.91409	0.077267	7	6
cep_exp06496	LIPB_ECOLI	AROB_ECOLI	0.956522	4.32309	0.861037	0.683524	0.841054	5.5184	0.071352	7	6
cep_tp00109	DPPC_ECOLI	DPPB_ECOLI	0.954617	3.49131	0.958135	0.960039	1.69538	13.0605	0.165539	6	6
cep_tp00437	FLIE_ECOLI	FLIF_ECOLI	0.943598	2.59289	0.95011	0.893567	1.25185	8.11064	0.093077	6	6
cep_exp02924	CLPX_ECOLI	PPID_ECOLI	0.971347	2.12242	0.925841	0.842762	0.981446	8.19392	0.057777	6	6
cep_exp02497	CPOB_ECOLI	BAMD_ECOLI	0.956693	3.59053	0.923026	0.825683	1.05722	7.21882	0.095383	6	6
cep_exp02476	TOLB_ECOLI	YFGM_ECOLI	0.976415	2.7219	0.918034	0.819471	0.941894	6.52272	0.068775	6	6
cep_exp02470	DSBC_ECOLI	SECG_ECOLI	0.956647	2.69003	0.900115	0.812954	0.969648	6.23088	0.101218	6	6
cep_tp00616	LOLD_ECOLI	LOLE_ECOLI	0.970634	4.19825	0.863541	0.806683	1.04562	7.6658	0.09358	6	6
cep_tp00471	FLIH_ECOLI	FLIO_ECOLI	0.862464	7.54551	0.892516	0.806528	0.953083	5.6018	0.121938	6	6
cep_exp03720	MURD_ECOLI	RSMG_ECOLI	0.981395	3.29147	0.907757	0.793507	1.09934	6.7552	0.08028	6	6
cep_exp02385	PAL_ECOLI	HFLC_ECOLI	0.873767	2.66953	0.908681	0.756864	0.751988	5.34047	0.070762	6	6
cep_exp05050	AROB_ECOLI	MIAA_ECOLI	0.949853	6.2146	0.90993	0.756663	0.929397	6.05907	0.083451	6	6
cep_exp05051	AROE_ECOLI	MIAA_ECOLI	0.943878	6.34937	0.900191	0.73521	0.816567	5.55691	0.080907	6	6
cep_exp05676	LNT_ECOLI	YEDI_ECOLI	0.960832	1.3651	0.892888	0.728538	0.868804	7.08318	0.050457	6	6
cep_exp03602	RSMA_ECOLI	RUVA_ECOLI	0.947479	8.75654	0.899398	0.711672	1.06847	5.99095	0.114608	6	6
cep_exp06544	QUEA_ECOLI	ISPA_ECOLI	0.958779	4.71608	0.878108	0.704761	0.823459	5.61108	0.072321	6	6
cep_tp00736	OPPC_ECOLI	MPPA_ECOLI	0.965435	1.10395	0.9508	0.87618	1.02137	9.51158	0.064752	5	6
cep_tp00812	SECF_ECOLI	YIDC_ECOLI	0.944891	2.5469	0.928208	0.842731	0.982373	6.91664	0.064932	5	6
cep_exp02706	RLMN_ECOLI	FTSB_ECOLI	0.893224	5.1469	0.916256	0.81649	0.881052	5.355	0.089304	5	6
cep_exp07044	RPE_ECOLI	RSGA_ECOLI	0.878261	6.13426	0.91577	0.812419	0.9056	6.76816	0.098675	5	6
cep_exp07628	QUEA_ECOLI	FOLC_ECOLI	0.956298	4.66438	0.886163	0.794764	1.17583	8.03801	0.094752	5	6
cep_tp00209	FLGC_ECOLI	FLGG_ECOLI	0.989848	3.66846	0.897536	0.782876	0.926276	5.87287	0.093611	5	6
cep_exp02389	BAMD_ECOLI	HFLC_ECOLI	0.887737	2.21226	0.900476	0.780443	0.895464	6.23517	0.068881	5	6
cep_exp02525	LNT_ECOLI	MLTB_ECOLI	0.910653	1.96692	0.875425	0.710462	0.784733	6.10268	0.047325	5	6
cep_exp07045	RUVA_ECOLI	RSGA_ECOLI	0.882459	6.1168	0.840447	0.705973	0.897365	5.88825	0.095373	5	6
cep_exp01908	RISA_ECOLI	RPE_ECOLI	0.93379	6.83276	0.878578	0.62897	0.785271	5.29206	0.093394	5	6
cep_exp02454	YRAP_ECOLI	SECG_ECOLI	0.9701	2.75137	0.929384	0.915574	1.27692	7.90621	0.142594	4	6
cep_exp02499	RODZ_ECOLI	BAMD_ECOLI	0.953608	2.94523	0.924458	0.853046	1.04115	7.22571	0.085102	4	6
cep_exp02446	BAMD_ECOLI	SECG_ECOLI	0.952113	5.38254	0.891303	0.798279	0.996705	5.84267	0.118307	4	6
cep_tp00819	SECY_ECOLI	YIDC_ECOLI	0.9667	1.78987	0.909424	0.767733	0.938422	8.37244	0.067321	4	6
cep_exp00105	PAL_ECOLI	MLAE_ECOLI	0.967667	3.29952	0.901702	0.754856	0.961206	6.45509	0.092558	4	6
cep_tp00189	FLGB_ECOLI	FLHA_ECOLI	0.963855	1.39125	0.911721	0.754521	0.940304	7.24788	0.05797	4	6
cep_exp02988	SECD_ECOLI	RODA_ECOLI	0.843655	3.60794	0.909322	0.740378	0.863216	6.91966	0.07083	4	6
cep_exp05707	TRPA_ECOLI	FMT_ECOLI	0.96741	6.03457	0.863781	0.68702	0.87435	5.7395	0.085401	4	6
cep_exp02388	BAMB_ECOLI	HFLC_ECOLI	0.900826	1.92844	0.926603	0.846263	0.97625	7.51792	0.067501	3	6
cep_tp00464	FLIG_ECOLI	FLIP_ECOLI	0.951389	1.9708	0.900851	0.806344	0.977688	6.79125	0.074428	3	6
cep_tp00490	FLIM_ECOLI	FLIP_ECOLI	0.937824	2.43407	0.925247	0.797131	0.889662	6.74685	0.076261	3	6
cep_tp00273	FLGF_ECOLI	FLIO_ECOLI	0.938172	2.81433	0.930626	0.738034	0.874402	5.60261	0.086064	3	6
cep_exp03721	FPG_ECOLI	RSMG_ECOLI	0.987395	3.40106	0.895633	0.693734	0.84388	5.48848	0.076918	3	6
cep_exp05974	RISA_ECOLI	RIBB_ECOLI	0.925581	6.99322	0.871486	0.68592	0.855153	5.42472	0.100638	3	6
cep_tp00046	BAMD_ECOLI	BAME_ECOLI	0.935754	3.78478	0.912082	0.716923	0.882033	7.20087	0.118458	2	6
cep_exp03155	TOLR_ECOLI	YIBN_ECOLI	0.975439	1.80036	0.89767	0.713531	0.792975	5.71112	0.086895	2	6
cep_exp01512	RATA_ECOLI	YRAP_ECOLI	0.934097	2.38804	0.914117	0.708165	0.736259	5.64671	0.078161	2	6
cep_tp00257	FLGF_ECOLI	FLGH_ECOLI	0.954451	1.88503	0.891298	0.639853	0.718744	5.13312	0.058486	2	6
cep_exp02992	DACA_ECOLI	RODA_ECOLI	0.944373	1.67068	0.917784	0.70073	0.80838	6.62056	0.05254	1	6
cep_tp00407	FLHB_ECOLI	FLIP_ECOLI	0.91866	2.99236	0.880083	0.815255	0.965036	6.19252	0.08143	13	5
cep_exp04383	SECD_ECOLI	TIG_ECOLI	0.86533	3.13565	0.898819	0.820927	1.06774	7.33663	0.06735	10	5
cep_exp00422	YRAP_ECOLI	ATPD_ECOLI	0.972826	2.21564	0.845822	0.819358	0.975824	5.70526	0.077493	10	5
cep_exp02322	LGT_ECOLI	SYGB_ECOLI	0.962245	2.14464	0.872555	0.853363	1.00702	6.99452	0.056278	9	5
cep_exp03698	KCY_ECOLI	HFLX_ECOLI	0.958652	4.23163	0.898366	0.842862	0.966983	6.30747	0.082704	8	5
cep_exp02695	ZIPA_ECOLI	FTSB_ECOLI	0.960557	2.47415	0.878417	0.840363	0.99402	5.60412	0.078027	8	5
cep_exp00379	IHFA_ECOLI	AMIC_ECOLI	0.932171	2.27568	0.900842	0.803993	1.12681	7.46279	0.091041	8	5
cep_exp01502	TOLB_ECOLI	YRAP_ECOLI	0.974235	1.09256	0.909622	0.780651	0.944119	6.62477	0.05393	8	5
cep_exp02251	DACA_ECOLI	PLSY_ECOLI	0.9375	2.1314	0.879386	0.780094	0.912997	6.53387	0.067905	8	5
cep_tp00798	SECA_ECOLI	YAJC_ECOLI	0.95549	1.96242	0.866826	0.77746	0.966454	6.56131	0.058832	8	5
cep_exp04888	RSMB_ECOLI	GPDA_ECOLI	0.976562	4.01107	0.900282	0.854615	1.15299	7.18258	0.080839	7	5
cep_exp05455	PRMA_ECOLI	TSAE_ECOLI	0.975336	6.85655	0.892801	0.788547	0.953794	5.45736	0.098918	7	5
cep_exp01702	PPID_ECOLI	GRPE_ECOLI	0.960976	3.43096	0.907117	0.782211	1.03858	6.79745	0.070407	7	5
cep_exp07950	DHPS_ECOLI	KDSD_ECOLI	0.957377	3.85497	0.866338	0.767552	0.996306	6.45632	0.084348	7	5
cep_tp00234	FLGE_ECOLI	FLGH_ECOLI	0.976341	2.47722	0.900613	0.734485	1.0999	7.63025	0.076752	7	5
cep_exp01503	BAMD_ECOLI	YRAP_ECOLI	0.963303	1.71905	0.925588	0.717321	0.968924	6.67343	0.078153	7	5
cep_exp03210	PAL_ECOLI	LOLE_ECOLI	0.972743	2.61944	0.935014	0.867339	1.08033	7.08477	0.080376	6	5
cep_tp00743	PAL_ECOLI	CPOB_ECOLI	0.951835	4.47783	0.925234	0.858113	0.867406	5.65488	0.089315	6	5
cep_exp02702	GLYA_ECOLI	FTSB_ECOLI	0.95	4.61579	0.910049	0.849208	1.1903	7.47932	0.125703	6	5
cep_exp06125	RISA_ECOLI	SYR_ECOLI	0.962025	4.01066	0.876001	0.789134	0.880538	5.96571	0.066023	6	5
cep_tp00805	SECD_ECOLI	SECG_ECOLI	0.851034	3.08687	0.886967	0.767208	0.908847	5.46668	0.074457	6	5
cep_exp05122	UPPS_ECOLI	RECJ_ECOLI	0.93494	4.62912	0.886873	0.75097	0.941454	6.17595	0.073589	6	5
cep_exp07561	RLMH_ECOLI	RNC_ECOLI	0.971129	6.3727	0.903796	0.741539	0.90206	5.44752	0.101657	6	5
cep_exp01837	RIMM_ECOLI	RF2_ECOLI	0.893967	5.22822	0.856596	0.715013	0.953974	6.11554	0.096581	6	5
cep_exp03603	MRAY_ECOLI	RUVA_ECOLI	0.960924	5.9464	0.89538	0.710809	0.866743	5.58119	0.08413	6	5
cep_exp05430	RLMH_ECOLI	RSMI_ECOLI	0.965986	6.00258	0.933721	0.893423	1.27274	7.41128	0.131744	5	5
cep_tp00441	FLIE_ECOLI	FLIJ_ECOLI	0.944223	6.40591	0.926033	0.860526	0.989641	5.83721	0.141398	5	5
cep_tp00925	ZNUC_ECOLI	ZNUB_ECOLI	0.933594	5.36757	0.90714	0.85494	1.07495	7.1919	0.116874	5	5
cep_exp06761	MURD_ECOLI	KGUA_ECOLI	0.95814	5.94709	0.911212	0.848871	1.31662	8.09179	0.118208	5	5
cep_tp00477	FLII_ECOLI	FLIN_ECOLI	0.917508	2.00972	0.907484	0.833693	1.04477	6.94744	0.083368	5	5
cep_exp05359	LIPB_ECOLI	ANMK_ECOLI	0.960481	3.31449	0.879899	0.819601	1.05108	7.15289	0.085655	5	5
cep_tp00907	YIDC_ECOLI	SECE_ECOLI	0.968889	1.19541	0.932022	0.808873	1.0517	7.6842	0.067774	5	5
cep_exp07742	HISX_ECOLI	HIS6_ECOLI	0.959538	3.4256	0.894682	0.804756	0.993574	7.47204	0.087753	5	5
cep_exp02050	YFGM_ECOLI	DSBA_ECOLI	0.966184	2.1485	0.84811	0.802785	0.887002	6.10747	0.077587	5	5
cep_exp01719	CPOB_ECOLI	IMDH_ECOLI	0.976032	1.97162	0.862039	0.772497	0.826944	6.41141	0.058133	5	5
cep_exp05183	DPO3X_ECOLI	RAPZ_ECOLI	0.938511	3.10793	0.888118	0.771959	0.970853	6.94907	0.068575	5	5
cep_tp00358	FLGK_ECOLI	FLIR_ECOLI	0.975248	2.97957	0.884527	0.752319	0.976009	6.82721	0.067128	5	5
cep_tp00212	FLGC_ECOLI	FLGK_ECOLI	0.988253	3.48172	0.889685	0.744308	0.941132	6.14279	0.072258	5	5
cep_exp04872	FMT_ECOLI	GPDA_ECOLI	0.961774	6.35135	0.877073	0.715736	0.892974	5.80123	0.083457	5	5
cep_exp05045	FOLC_ECOLI	MIAA_ECOLI	0.940379	7.06787	0.86293	0.70397	0.886192	6.06728	0.084089	5	5
cep_exp00073	SSPB_ECOLI	LPTG_ECOLI	0.952381	2.4398	0.883949	0.694179	0.861352	5.49852	0.065236	5	5
cep_exp04563	LOLA_ECOLI	MPL_ECOLI	0.974242	1.57512	0.85342	0.670427	0.933739	6.94925	0.061249	5	5
cep_tp00085	CYSW_ECOLI	SUBI_ECOLI	0.940323	1.04408	0.947133	0.941601	1.99828	17.1985	0.155476	4	5
cep_tp00079	CYSA_ECOLI	CYSW_ECOLI	0.929878	1.13475	0.916553	0.86703	1.25868	9.82282	0.08425	4	5
cep_tp00756	POTG_ECOLI	POTH_ECOLI	0.927954	1.22158	0.891357	0.846806	1.14461	10.367	0.085133	4	5
cep_exp06765	QUEA_ECOLI	KGUA_ECOLI	0.943162	4.88889	0.886988	0.825665	1.3829	9.25573	0.141899	4	5
cep_exp00486	BAMB_ECOLI	MLAD_ECOLI	0.914783	2.29924	0.922192	0.80308	0.895078	6.24538	0.067222	4	5
cep_exp05754	GPDA_ECOLI	PUR2_ECOLI	0.972656	4.19317	0.897485	0.783868	0.891702	6.86178	0.077485	4	5
cep_exp02359	PPID_ECOLI	YBAB_ECOLI	0.974044	3.27658	0.880851	0.773013	0.907158	5.89416	0.064943	4	5
cep_exp01818	SYD_ECOLI	RF2_ECOLI	0.944503	2.04545	0.864309	0.755848	1.04829	7.49425	0.065002	4	5
cep_tp00438	FLIE_ECOLI	FLIG_ECOLI	0.963218	2.44439	0.890826	0.726307	0.830814	5.20813	0.07035	4	5
cep_exp05431	RLUD_ECOLI	RSMI_ECOLI	0.924837	6.19611	0.894121	0.717989	0.980044	6.48625	0.099525	4	5
cep_tp00687	MOTB_ECOLI	FLIR_ECOLI	0.894552	3.67387	0.874088	0.711391	0.946427	6.5496	0.083314	4	5
cep_tp00650	MGLC_ECOLI	MGLA_ECOLI	0.963183	0.691122	0.937365	0.92861	1.62167	16.0841	0.091334	3	5
cep_tp00732	OPPB_ECOLI	MPPA_ECOLI	0.978648	1.03503	0.954738	0.91437	1.40297	12.0572	0.083343	3	5
cep_exp02927	TIG_ECOLI	PPID_ECOLI	0.982938	2.2756	0.910317	0.793351	1.02522	7.3547	0.054175	3	5
cep_exp06486	MRAZ_ECOLI	PRIA_ECOLI	0.980769	3.14037	0.932406	0.781299	0.912366	6.87609	0.066257	3	5
cep_tp00183	FLGB_ECOLI	FLGF_ECOLI	0.953728	2.62561	0.912695	0.775353	1.00911	6.12846	0.090747	3	5
cep_exp05982	PANC_ECOLI	RISA_ECOLI	0.955645	6.71435	0.88577	0.760083	0.999026	7.36336	0.127015	3	5
cep_tp00479	FLII_ECOLI	FLIP_ECOLI	0.924501	1.84823	0.895517	0.739934	0.944409	7.14032	0.07369	3	5
cep_exp04679	LPXD_ECOLI	LPXK_ECOLI	0.971599	3.65369	0.864789	0.729059	0.909002	6.38466	0.07747	3	5
cep_exp04077	PUR5_ECOLI	PUR9_ECOLI	0.966819	2.70071	0.866847	0.722749	0.817251	6.36662	0.059064	3	5
cep_exp05174	RIMO_ECOLI	ERA_ECOLI	0.958221	2.3173	0.871691	0.709837	0.801754	6.22871	0.061771	3	5
cep_exp07701	TSAD_ECOLI	FPG_ECOLI	0.990099	4.91167	0.880407	0.685674	0.875021	6.19367	0.082253	3	5
cep_tp00044	BAMB_ECOLI	BAMD_ECOLI	0.959184	2.2766	0.885294	0.677198	0.804439	6.00835	0.057503	3	5
cep_exp07453	TSAD_ECOLI	ZAPE_ECOLI	0.974719	1.82637	0.872423	0.676116	0.870702	6.96458	0.057939	3	5
cep_exp00937	RLMD_ECOLI	KDGL_ECOLI	0.96036	3.79568	0.842803	0.664045	0.778498	5.53473	0.070737	3	5
cep_exp02665	PUR5_ECOLI	ISPB_ECOLI	0.971557	4.06595	0.876202	0.661946	0.822117	6.20841	0.071544	3	5
cep_exp04424	SECF_ECOLI	YBHG_ECOLI	0.931298	3.74361	0.841808	0.655186	0.760989	6.35117	0.068107	3	5
cep_exp05131	ISPE_ECOLI	RECJ_ECOLI	0.927907	3.90363	0.845416	0.646793	0.799492	6.15112	0.066394	3	5
cep_tp00296	FLGG_ECOLI	FLIP_ECOLI	0.954455	2.67012	0.88244	0.707894	0.904888	6.52524	0.084271	2	5
cep_tp00436	FLID_ECOLI	FLIR_ECOLI	0.956104	3.12826	0.86705	0.697003	0.905432	6.8469	0.070074	2	5
cep_exp01513	RLUB_ECOLI	YRAP_ECOLI	0.941909	1.26498	0.863832	0.683804	0.869556	6.64129	0.06658	2	5
cep_exp05741	PUR5_ECOLI	PUR2_ECOLI	0.971576	4.07806	0.892748	0.665214	0.847474	7.0951	0.082763	2	5
cep_exp02376	DACC_ECOLI	FLIR_ECOLI	0.939486	2.40998	0.904088	0.660893	0.854456	6.90013	0.06975	2	5
cep_exp01026	TIG_ECOLI	SECE_ECOLI	0.980322	1.35712	0.890722	0.726268	0.867796	6.64816	0.064228	1	5
cep_tp00267	FLGF_ECOLI	FLIG_ECOLI	0.975945	1.31532	0.859521	0.695052	0.864092	6.69105	0.057406	1	5
cep_exp00207	CCME_ECOLI	YIDC_ECOLI	0.951909	1.81293	0.860883	0.673819	0.899504	6.08529	0.057183	1	5
cep_exp04295	YFGM_ECOLI	YGGT_ECOLI	0.954315	2.05	0.901144	0.67	0.799995	5.3032	0.070676	1	5
cep_exp04413	TIG_ECOLI	ADEP_ECOLI	0.971494	1.93251	0.869559	0.661166	0.873222	7.277	0.056333	1	5
cep_tp00919	YTFQ_ECOLI	YTFT_ECOLI	0.913505	0.483721	0.874288	0.656311	0.870899	8.34412	0.050693	1	5
cep_tp00283	FLGG_ECOLI	FLHA_ECOLI	0.978992	1.278	0.892398	0.638766	0.898467	7.48082	0.050531	1	5
cep_tp00917	YTFQ_ECOLI	YJFF_ECOLI	0.927581	0.480066	0.892473	0.627031	0.708428	6.91203	0.039324	1	5
cep_tp00393	FLHA_ECOLI	FLIR_ECOLI	0.966422	1.53594	0.887341	0.826371	1.02367	7.67836	0.060959	11	4
cep_exp02700	SYA_ECOLI	FTSB_ECOLI	0.965271	2.37841	0.79774	0.809201	1.14763	6.83035	0.063575	9	4
cep_tp00451	FLIF_ECOLI	FLIJ_ECOLI	0.948498	2.56003	0.815426	0.801535	1.01368	6.37094	0.064469	9	4
cep_tp00227	FLGC_ECOLI	FLIP_ECOLI	0.939314	3.32921	0.905962	0.776269	0.989067	6.08089	0.110078	8	4
cep_exp01147	CPOB_ECOLI	IHFA_ECOLI	0.939227	4.60294	0.886005	0.849711	1.10554	6.70015	0.116731	7	4
cep_tp00802	SECD_ECOLI	SECB_ECOLI	0.968831	1.43901	0.828949	0.828732	0.897688	6.89862	0.05793	7	4
cep_exp07486	LPXC_ECOLI	LPXB_ECOLI	0.96361	2.98656	0.863608	0.788954	1.026	6.72671	0.073699	7	4
cep_exp02478	CPOB_ECOLI	YFGM_ECOLI	0.959488	4.31533	0.885765	0.76858	0.886795	5.36846	0.0764	7	4
cep_exp00436	NUON_ECOLI	ATPD_ECOLI	0.962236	3.84537	0.861542	0.764357	0.863102	5.7872	0.069343	7	4
cep_tp00717	NUOM_ECOLI	NUOJ_ECOLI	0.916306	7.64992	0.872119	0.761918	1.01911	6.00935	0.096445	7	4
cep_tp00883	YAJC_ECOLI	SECY_ECOLI	0.943942	3.33678	0.89959	0.860803	1.03242	6.30429	0.091934	6	4
cep_exp05958	SYL_ECOLI	RIBB_ECOLI	0.967502	2.0761	0.879827	0.842077	0.99767	7.6426	0.057368	6	4
cep_exp01005	IHFA_ECOLI	LPTF_ECOLI	0.935484	3.10184	0.835036	0.834527	1.0117	6.23275	0.078588	6	4
cep_tp00754	POTF_ECOLI	POTH_ECOLI	0.934498	1.10218	0.889177	0.831009	0.99709	8.66474	0.06555	6	4
cep_exp05747	RLUD_ECOLI	PUR2_ECOLI	0.945695	4.29048	0.903367	0.818201	1.02707	7.45701	0.087426	6	4
cep_exp04249	RIMP_ECOLI	RNR_ECOLI	0.917965	2.65249	0.861192	0.794796	1.02251	6.32877	0.05759	6	4
cep_exp05118	LPXB_ECOLI	RECJ_ECOLI	0.967675	2.17177	0.8979	0.789774	0.912133	6.32232	0.052075	6	4
cep_exp02453	KPYK2_ECOLI	SECG_ECOLI	0.969492	1.75979	0.889422	0.747993	0.970955	6.26032	0.066249	6	4
cep_exp02492	PAL_ECOLI	BAMD_ECOLI	0.961722	3.66592	0.895894	0.734129	0.878745	6.00119	0.092494	6	4
cep_exp04549	FTSI_ECOLI	FTSQ_ECOLI	0.900463	5.3144	0.827598	0.721215	0.828256	5.42657	0.064373	6	4
cep_exp00994	BAMD_ECOLI	LPTF_ECOLI	0.9509	3.31859	0.847202	0.71861	0.793363	5.46879	0.060179	6	4
cep_tp00467	FLIH_ECOLI	FLII_ECOLI	0.89927	3.3599	0.921787	0.912504	1.04371	7.61122	0.090971	5	4
cep_exp03952	IHFA_ECOLI	KDTA_ECOLI	0.969466	3.14567	0.899419	0.904	1.35284	8.92935	0.11815	5	4
cep_tp00423	FLIC_ECOLI	FLIQ_ECOLI	0.989779	3.37281	0.868193	0.877414	1.29621	8.34134	0.110098	5	4
cep_exp03656	EX7L_ECOLI	DNAG_ECOLI	0.960463	3.56195	0.910978	0.871551	0.988928	7.10205	0.064367	5	4
cep_exp05647	YRAP_ECOLI	MURA_ECOLI	0.981967	0.913856	0.894604	0.838162	1.24604	9.76058	0.078769	5	4
cep_tp00356	FLGK_ECOLI	FLIP_ECOLI	0.965909	2.86013	0.913869	0.832952	1.08284	7.32221	0.074739	5	4
cep_exp05722	CARA_ECOLI	PUR2_ECOLI	0.960543	3.64172	0.842026	0.807714	1.16365	8.27293	0.08765	5	4
cep_exp03710	LGT_ECOLI	MNMG_ECOLI	0.951087	2.70594	0.866143	0.776941	0.910518	6.70369	0.062217	5	4
cep_exp05164	LPXK_ECOLI	ERA_ECOLI	0.966614	3.27352	0.874116	0.776914	0.992578	7.21214	0.083928	5	4
cep_exp05185	LPXC_ECOLI	RAPZ_ECOLI	0.981324	1.49152	0.86741	0.771468	0.962553	6.97487	0.067663	5	4
cep_exp02237	SYD_ECOLI	PLSY_ECOLI	0.966038	2.39583	0.874934	0.764427	0.967956	6.87981	0.070418	5	4
cep_exp07700	RECJ_ECOLI	FPG_ECOLI	0.970449	3.10012	0.870528	0.764204	1.07723	7.69881	0.075622	5	4
cep_exp02241	SYP_ECOLI	PLSY_ECOLI	0.971686	1.87987	0.879029	0.756888	0.88435	6.52413	0.060885	5	4
cep_tp00807	SECD_ECOLI	YIDC_ECOLI	0.961307	1.73157	0.88809	0.753583	0.985778	7.39596	0.052082	5	4
cep_tp00259	FLGF_ECOLI	FLGK_ECOLI	0.982456	1.60599	0.87603	0.745045	0.891857	6.52496	0.050222	5	4
cep_exp05451	YAAA_ECOLI	TSAE_ECOLI	0.956204	4.83461	0.828842	0.741957	0.832324	5.0646	0.082495	5	4
cep_exp02080	OPDA_ECOLI	DSBA_ECOLI	0.983108	0.662887	0.895943	0.729423	1.07584	8.98101	0.053686	5	4
cep_exp05941	PYRD_ECOLI	PUR5_ECOLI	0.970631	3.32179	0.85123	0.713128	0.91095	6.71956	0.07017	5	4
cep_exp00072	SECD_ECOLI	LPTG_ECOLI	0.941538	2.12092	0.8386	0.712112	0.729896	5.99969	0.045928	5	4
cep_tp00450	FLIF_ECOLI	FLII_ECOLI	0.939544	1.76709	0.90286	0.890382	1.43989	10.9159	0.083145	4	4
cep_exp01838	RSUA_ECOLI	RF2_ECOLI	0.919463	2.00146	0.87335	0.875792	1.1504	8.44037	0.091262	4	4
cep_exp05044	TSAE_ECOLI	MIAA_ECOLI	0.908316	11.4366	0.891329	0.846	1.09399	6.03582	0.133796	4	4
cep_exp06445	MRAZ_ECOLI	EX7L_ECOLI	0.945724	4.9527	0.846888	0.830216	1.03527	6.32157	0.08799	4	4
cep_tp00562	GSPG_ECOLI	GSPI_ECOLI	0.911111	2.53293	0.882681	0.805427	1.24395	8.09094	0.149726	4	4
cep_exp06369	IOJAP_ECOLI	RSUA_ECOLI	0.973214	4.31162	0.883195	0.798279	0.881437	5.44299	0.096012	4	4
cep_exp08027	PROA_ECOLI	PURT_ECOLI	0.974042	0.918147	0.864352	0.792567	0.843884	7.97161	0.05087	4	4
cep_tp00476	FLII_ECOLI	FLIM_ECOLI	0.940582	1.90094	0.828195	0.79106	0.783952	6.6432	0.055184	4	4
cep_exp01705	MDLA_ECOLI	GRPE_ECOLI	0.951715	3.25194	0.820392	0.782488	0.806935	5.80468	0.061609	4	4
cep_exp03606	NADA_ECOLI	RUVA_ECOLI	0.918182	3.96198	0.865597	0.777364	0.87548	6.24827	0.082565	4	4
cep_exp05056	ISPH_ECOLI	MIAA_ECOLI	0.94462	4.8933	0.882076	0.77468	0.984448	6.49284	0.087214	4	4
cep_exp06545	RNH2_ECOLI	ISPA_ECOLI	0.949698	8.94576	0.859554	0.765791	0.876422	5.75006	0.102005	4	4
cep_exp04686	BIOF_ECOLI	LPXK_ECOLI	0.967697	2.55573	0.876286	0.76205	0.87038	6.34988	0.061399	4	4
cep_exp01506	YFGM_ECOLI	YRAP_ECOLI	0.974811	2.21912	0.858012	0.7573	0.913776	5.92248	0.078398	4	4
cep_exp02474	TOLQ_ECOLI	YFGM_ECOLI	0.954128	4.69543	0.884141	0.756804	0.782341	5.91914	0.088658	4	4
cep_exp07880	LIPB_ECOLI	PARE_ECOLI	0.972716	0.782683	0.848105	0.755655	0.909059	7.57651	0.045055	4	4
cep_exp05057	MNMA_ECOLI	MIAA_ECOLI	0.942982	6.12853	0.846888	0.755062	1.03198	6.33522	0.08841	4	4
cep_exp03956	LPXL_ECOLI	KDTA_ECOLI	0.960328	3.29601	0.848747	0.751476	0.936625	6.87542	0.069203	4	4
cep_exp01356	LPXK_ECOLI	RFAF_ECOLI	0.965976	2.86662	0.867116	0.74879	0.843293	6.35071	0.06278	4	4
cep_exp04084	RSMB_ECOLI	PUR9_ECOLI	0.978079	2.56254	0.868925	0.746046	0.885707	6.91942	0.058373	4	4
cep_exp06667	TGT_ECOLI	HEM3_ECOLI	0.968023	3.25105	0.821426	0.735865	0.936965	6.80776	0.072991	4	4
cep_exp01591	PUR7_ECOLI	CSRA_ECOLI	0.956376	2.62105	0.858925	0.73292	0.900846	6.29449	0.111699	4	4
cep_exp04326	IOJAP_ECOLI	YHBY_ECOLI	0.935644	6.38677	0.862393	0.731642	1.02865	5.68287	0.164332	4	4
cep_exp01830	CSRA_ECOLI	RF2_ECOLI	0.884977	1.83183	0.854743	0.729199	0.857261	5.89992	0.08425	4	4
cep_exp05358	THIL_ECOLI	ANMK_ECOLI	0.982709	2.5239	0.826997	0.727912	0.895408	6.87286	0.067693	4	4
cep_tp00266	FLGF_ECOLI	FLIF_ECOLI	0.961395	1.32668	0.879988	0.723375	0.844805	6.98352	0.051093	4	4
cep_exp05746	RISA_ECOLI	PUR2_ECOLI	0.957944	4.8052	0.855424	0.720118	0.894928	5.89182	0.079317	4	4
cep_exp08003	MOAC_ECOLI	MOAE_ECOLI	0.932476	7.40276	0.889612	0.719731	0.787493	4.81338	0.107991	4	4
cep_exp02243	RECA_ECOLI	PLSY_ECOLI	0.9319	3.04231	0.797759	0.718732	0.937962	7.07832	0.096137	4	4
cep_exp04418	DHPS_ECOLI	ADEP_ECOLI	0.950481	2.60289	0.849269	0.717051	0.853533	7.12434	0.071482	4	4
cep_tp00755	POTF_ECOLI	POTI_ECOLI	0.961598	1.12907	0.819135	0.714955	0.763468	6.43304	0.046734	4	4
cep_exp02509	MURG_ECOLI	BAMD_ECOLI	0.966667	3.38879	0.867886	0.688699	0.765186	5.40326	0.063433	4	4
cep_exp01272	LGT_ECOLI	PNP_ECOLI	0.948104	2.36674	0.792618	0.687877	0.855286	7.4139	0.062014	4	4
cep_exp05060	RNH2_ECOLI	MIAA_ECOLI	0.928016	10.2906	0.810228	0.661395	0.824859	5.33977	0.098773	4	4
cep_exp04884	PUR5_ECOLI	GPDA_ECOLI	0.966374	4.16762	0.837906	0.656095	0.851362	5.99829	0.070921	4	4
cep_tp00761	PSTC_ECOLI	PSTS_ECOLI	0.878195	4.71849	0.93409	0.973322	1.65722	12.7233	0.174683	3	4
cep_tp00836	TOLB_ECOLI	CPOB_ECOLI	0.966811	2.49866	0.917364	0.906603	1.45574	10.4808	0.105798	3	4
cep_tp00751	POTD_ECOLI	POTB_ECOLI	0.955056	2.44403	0.910084	0.884827	1.27136	9.89744	0.102877	3	4
cep_tp00777	PTXB_ECOLI	PTXC_ECOLI	0.973535	0.300777	0.933873	0.845864	1.13123	11.8492	0.07238	3	4
cep_exp02074	ATPE_ECOLI	DSBA_ECOLI	0.951009	2.16545	0.905993	0.841989	1.26144	8.25622	0.11823	3	4
cep_tp00217	FLGC_ECOLI	FLID_ECOLI	0.965116	3.7685	0.885008	0.830839	0.986519	6.51554	0.082264	3	4
cep_tp00857	TOLR_ECOLI	TOLB_ECOLI	0.972028	1.23129	0.856151	0.80914	0.855474	6.79345	0.059584	3	4
cep_exp05021	SYL_ECOLI	PDXJ_ECOLI	0.990934	1.20522	0.843506	0.798118	0.957733	8.25518	0.049741	3	4
cep_exp04921	PUR5_ECOLI	PYRB_ECOLI	0.948171	3.7418	0.860003	0.781385	1.07308	8.0133	0.092205	3	4
cep_exp04755	FTSQ_ECOLI	SLT_ECOLI	0.919653	2.42562	0.851045	0.779821	0.897885	6.48952	0.051343	3	4
cep_tp00433	FLID_ECOLI	FLIO_ECOLI	0.938879	4.04051	0.884943	0.771312	1.02276	6.40045	0.08297	3	4
cep_exp05701	NAGA_ECOLI	FMT_ECOLI	0.965567	3.91932	0.855759	0.762591	0.958442	7.14551	0.079715	3	4
cep_tp00718	NUOM_ECOLI	NUOK_ECOLI	0.932677	6.80651	0.841806	0.75958	0.997593	6.06974	0.102736	3	4
cep_exp05083	ERA_ECOLI	RADA_ECOLI	0.973719	2.72821	0.888623	0.755	0.956914	7.30277	0.076123	3	4
cep_tp00199	FLGB_ECOLI	FLIM_ECOLI	0.942797	3.15281	0.866994	0.748899	0.793435	5.2381	0.066643	3	4
cep_exp05778	CYSI_ECOLI	GLRX3_ECOLI	0.88974	1.48244	0.888781	0.74646	0.77366	5.82786	0.050345	3	4
cep_exp03556	MLTB_ECOLI	MLTA_ECOLI	0.895317	1.39538	0.880576	0.743134	0.805289	6.48732	0.050588	3	4
cep_exp00668	EFTS_ECOLI	SECY_ECOLI	0.972452	2.37068	0.831755	0.743125	1.02859	7.53525	0.073651	3	4
cep_exp03715	FOLC_ECOLI	RSMG_ECOLI	0.961844	3.88843	0.865161	0.741423	0.839322	5.84958	0.073307	3	4
cep_exp05416	THIL_ECOLI	RSMI_ECOLI	0.968903	4.56419	0.851117	0.721732	0.939256	6.23374	0.080645	3	4
cep_exp07320	KCY_ECOLI	DHPS_ECOLI	0.94499	6.93368	0.830453	0.718267	0.985014	6.20369	0.107943	3	4
cep_exp02484	CCME_ECOLI	YFGM_ECOLI	0.939726	4.04169	0.868345	0.712179	0.848538	5.64593	0.093493	3	4
cep_exp06360	SYFB_ECOLI	RSUA_ECOLI	0.993177	1.3264	0.86298	0.710224	0.836228	7.18409	0.045857	3	4
cep_tp00195	FLGB_ECOLI	FLIG_ECOLI	0.959488	2.75022	0.840496	0.708163	0.896452	5.95535	0.076357	3	4
cep_exp06687	HISX_ECOLI	RPPH_ECOLI	0.931148	1.22535	0.85206	0.707049	0.822932	6.83024	0.060281	3	4
cep_exp05730	CSRA_ECOLI	PUR2_ECOLI	0.979592	1.93583	0.874125	0.706871	0.95006	6.20275	0.075497	3	4
cep_exp05450	FOLC_ECOLI	TSAE_ECOLI	0.935652	8.09888	0.846534	0.706759	0.962751	5.73559	0.098323	3	4
cep_tp00280	FLGG_ECOLI	FLGI_ECOLI	0.9872	1.42512	0.859484	0.702887	0.911738	7.60886	0.069105	3	4
cep_tp00239	FLGE_ECOLI	FLHB_ECOLI	0.964286	2.45079	0.87938	0.692268	0.817663	6.31152	0.057995	3	4
cep_tp00207	FLGC_ECOLI	FLGE_ECOLI	0.992537	3.39041	0.862222	0.688275	0.989409	6.57119	0.084443	3	4
cep_exp02362	MURG_ECOLI	YBAB_ECOLI	0.959052	7.83978	0.842475	0.681146	0.90071	5.46364	0.094748	3	4
cep_exp04064	FOLD_ECOLI	PUR9_ECOLI	0.970624	3.17465	0.856767	0.675073	0.797254	6.44871	0.06409	3	4
cep_exp04070	ISPB_ECOLI	PUR9_ECOLI	0.973005	2.85875	0.850588	0.663925	0.799261	6.26434	0.056748	3	4
cep_exp05427	MNMA_ECOLI	RSMI_ECOLI	0.957187	5.02364	0.801396	0.662569	0.864883	5.73409	0.075437	3	4
cep_exp05301	PBPB_ECOLI	PRMA_ECOLI	0.906772	1.00175	0.839741	0.662371	0.858999	7.02239	0.037345	3	4
cep_exp01035	TOLB_ECOLI	FIS_ECOLI	0.943182	1.57349	0.848572	0.661189	0.774928	5.35478	0.056403	3	4
cep_exp05075	FOLC_ECOLI	RADA_ECOLI	0.965986	3.7142	0.840537	0.640385	0.848945	6.30118	0.063393	3	4
cep_exp07984	ISPE_ECOLI	MURI_ECOLI	0.875	6.5338	0.820926	0.627979	0.719099	5.03102	0.075767	3	4
cep_exp05734	KGUA_ECOLI	PUR2_ECOLI	0.95283	5.17855	0.833892	0.620517	0.762857	6.06395	0.083595	3	4
cep_tp00876	XYLG_ECOLI	XYLH_ECOLI	0.962472	1.01193	0.942921	0.917605	1.92609	17.4	0.113991	2	4
cep_exp02703	IDH_ECOLI	FTSB_ECOLI	0.947977	2.12256	0.798571	0.787222	1.03073	7.84947	0.098009	2	4
cep_exp05830	RRF_ECOLI	IF1_ECOLI	0.976654	10.449	0.835772	0.7746	0.996943	5.52542	0.152848	2	4
cep_exp01258	PBP7_ECOLI	PGK_ECOLI	0.922525	1.11773	0.821537	0.737756	0.884387	8.47438	0.061493	2	4
cep_exp05049	ARGR_ECOLI	MIAA_ECOLI	0.927966	3.61438	0.838056	0.730143	1.03956	6.94081	0.099738	2	4
cep_exp07623	YAAA_ECOLI	FOLC_ECOLI	0.966176	3.01005	0.847678	0.729498	0.822067	6.26615	0.064095	2	4
cep_exp05327	PDXJ_ECOLI	SSRP_ECOLI	0.962779	3.30387	0.869094	0.728223	0.988435	6.84099	0.10746	2	4
cep_exp00071	LPTD_ECOLI	LPTG_ECOLI	0.924825	2.12637	0.855608	0.719537	0.850436	6.49898	0.044387	2	4
cep_exp05896	PROA_ECOLI	FOLD_ECOLI	0.975887	3.95218	0.849455	0.711955	0.868792	6.48839	0.076459	2	4
cep_tp00045	BAMB_ECOLI	BAME_ECOLI	0.940594	2.52316	0.913627	0.710381	0.81414	5.40914	0.063938	2	4
cep_exp05453	YHGF_ECOLI	TSAE_ECOLI	0.944924	2.20686	0.854726	0.706496	0.996115	7.65667	0.071781	2	4
cep_tp00435	FLID_ECOLI	FLIQ_ECOLI	0.958707	4.22809	0.877647	0.692527	0.830266	5.63175	0.078937	2	4
cep_exp03506	USG_ECOLI	MUTS_ECOLI	0.983193	2.18068	0.798923	0.678574	0.883677	7.53386	0.050465	2	4
cep_tp00233	FLGE_ECOLI	FLGG_ECOLI	0.993958	2.33465	0.868107	0.671615	0.927506	7.5968	0.073326	2	4
cep_tp00236	FLGE_ECOLI	FLGK_ECOLI	0.99157	2.19267	0.859064	0.666873	0.848129	6.76139	0.050284	2	4
cep_exp06644	YQHD_ECOLI	RSMB_ECOLI	0.98652	1.2959	0.814305	0.659153	0.73628	6.85931	0.044973	2	4
cep_tp00069	CCME_ECOLI	CCMD_ECOLI	0.894737	3.36422	0.86558	0.658847	0.948766	5.93534	0.142185	2	4
cep_exp04890	YCEF_ECOLI	GPDA_ECOLI	0.966229	2.79553	0.878337	0.657765	0.812335	6.2942	0.076959	2	4
cep_exp04404	AROG_ECOLI	ADEP_ECOLI	0.974843	0.658839	0.79682	0.656572	0.842718	9.01935	0.049862	2	4
cep_exp04247	DEF_ECOLI	RNR_ECOLI	0.92057	2.73507	0.827883	0.652706	0.981018	6.78534	0.059346	2	4
cep_exp04062	CSRA_ECOLI	PUR9_ECOLI	0.974576	1.24209	0.854712	0.640564	1.10073	7.75038	0.073033	2	4
cep_exp00038	YNAI_ECOLI	UPPP_ECOLI	0.946429	2.42899	0.859695	0.624711	0.73798	6.14222	0.060611	2	4
cep_exp05150	RIMO_ECOLI	YGGW_ECOLI	0.964591	3.03873	0.819727	0.755483	0.894097	6.4108	0.064293	1	4
cep_exp03483	BAMD_ECOLI	MLAC_ECOLI	0.953947	2.62943	0.843754	0.71876	0.796808	5.69819	0.070986	1	4
cep_exp03046	FTSQ_ECOLI	SSPB_ECOLI	0.866213	3.48482	0.845186	0.71158	0.993613	7.14481	0.113301	1	4
cep_tp00252	FLGE_ECOLI	FLIQ_ECOLI	0.98778	3.81155	0.883276	0.689299	0.860436	5.75256	0.081307	1	4
cep_exp00036	LNT_ECOLI	UPPP_ECOLI	0.959236	3.61036	0.882106	0.683115	0.831467	6.57775	0.065538	1	4
cep_exp02316	PPID_ECOLI	SYGB_ECOLI	0.987805	1.25864	0.7649	0.672649	0.762672	7.33332	0.039925	1	4
cep_exp04406	HTPG_ECOLI	ADEP_ECOLI	0.977549	0.993206	0.873374	0.668839	0.750647	7.46507	0.039774	1	4
cep_exp02394	YRAP_ECOLI	HFLC_ECOLI	0.88	1.32056	0.846888	0.663942	0.85797	6.32213	0.065762	1	4
cep_exp05326	RLMI_ECOLI	SSRP_ECOLI	0.97482	2.69539	0.839542	0.65041	0.873573	5.99121	0.069693	1	4
cep_exp05295	RIMM_ECOLI	AMPP_ECOLI	0.958266	2.99749	0.782729	0.639984	0.883824	6.43863	0.068801	1	4
cep_tp00564	GSPG_ECOLI	GSPK_ECOLI	0.936441	2.6552	0.894948	0.6349	0.954198	6.94754	0.086234	1	4
cep_exp02503	SECF_ECOLI	BAMD_ECOLI	0.931338	3.21664	0.844217	0.620413	0.712421	5.16766	0.064628	1	4
cep_tp00298	FLGG_ECOLI	FLIR_ECOLI	0.96929	3.39248	0.866629	0.612642	0.881029	6.10122	0.07837	1	4
cep_tp00486	FLIJ_ECOLI	FLIQ_ECOLI	0.957627	7.76283	0.86525	0.589642	0.679405	4.35555	0.106693	1	4
cep_exp01626	RISA_ECOLI	DAPA_ECOLI	0.954455	6.15768	0.825297	0.581793	0.75974	5.30872	0.083049	1	4
cep_exp00035	FTSI_ECOLI	UPPP_ECOLI	0.938444	4.28218	0.812982	0.556303	0.727122	6.10316	0.06177	1	4
cep_exp02721	TOLB_ECOLI	RODZ_ECOLI	0.963494	2.13884	0.86025	0.802621	0.991581	6.99034	0.060967	11	3
cep_exp05110	PRMA_ECOLI	MUTL_ECOLI	0.982379	3.35157	0.855188	0.763758	1.06416	7.47854	0.075376	9	3
cep_tp00688	MOTB_ECOLI	MOTA_ECOLI	0.898839	3.00886	0.673066	0.902362	1.15106	8.9344	0.110944	8	3
cep_tp00453	FLIF_ECOLI	FLIN_ECOLI	0.931785	2.68536	0.847645	0.833826	1.03729	6.65411	0.072029	8	3
cep_tp00062	CCMC_ECOLI	CCMB_ECOLI	0.95914	2.28812	0.829156	0.94882	2.03381	14.0776	0.186174	7	3
cep_exp04674	LPXB_ECOLI	LPXK_ECOLI	0.970423	3.57692	0.863547	0.788153	0.939225	6.06427	0.070231	7	3
cep_exp05138	FTSI_ECOLI	YGGW_ECOLI	0.947205	3.56459	0.728256	0.757331	0.81563	5.96378	0.054201	7	3
cep_exp05685	SYR_ECOLI	FMT_ECOLI	0.969731	5.18809	0.852162	0.74626	0.952358	6.05981	0.067367	7	3
cep_exp05059	QUEA_ECOLI	MIAA_ECOLI	0.941964	5.27188	0.848419	0.728118	0.997756	6.34927	0.087408	7	3
cep_exp03664	TSAD_ECOLI	DNAG_ECOLI	0.971678	4.58049	0.791781	0.691014	0.982374	6.92088	0.076056	7	3
cep_tp00082	CYST_ECOLI	SUBI_ECOLI	0.963696	1.05993	0.919899	0.8883	1.35803	10.9138	0.099829	6	3
cep_exp00331	RSEP_ECOLI	PBPA_ECOLI	0.928462	1.27954	0.73798	0.811924	0.914508	7.45143	0.042504	6	3
cep_exp04339	FTSI_ECOLI	CLPX_ECOLI	0.9417	2.52382	0.779789	0.804527	0.970114	7.68388	0.06269	6	3
cep_exp00872	RECF_ECOLI	DNAB_ECOLI	0.956522	2.97955	0.852756	0.801057	1.02692	7.27365	0.071217	6	3
cep_exp01815	FTSI_ECOLI	RF2_ECOLI	0.912907	3.62782	0.844773	0.797353	1.20925	8.55609	0.086252	6	3
cep_exp06447	DPO3X_ECOLI	EX7L_ECOLI	0.929026	3.78952	0.833619	0.783699	1.16442	7.38349	0.071735	6	3
cep_exp07611	RP54_ECOLI	TRML_ECOLI	0.984227	2.57853	0.837824	0.783357	0.995575	7.20283	0.075893	6	3
cep_exp02236	MURG_ECOLI	PLSY_ECOLI	0.953571	5.3809	0.868162	0.781816	0.93303	5.72752	0.085475	6	3
cep_exp05129	HOLB_ECOLI	RECJ_ECOLI	0.952799	2.28929	0.830349	0.780862	0.948378	6.65846	0.055878	6	3
cep_exp02518	TOLB_ECOLI	MLTB_ECOLI	0.916561	1.55062	0.846804	0.761494	0.815668	6.65573	0.051545	6	3
cep_exp02228	BAMD_ECOLI	PLSY_ECOLI	0.948889	3.32319	0.821896	0.757101	0.806145	5.58489	0.079256	6	3
cep_exp02502	SURA_ECOLI	BAMD_ECOLI	0.970282	3.16064	0.869822	0.752435	0.795059	5.80268	0.060137	6	3
cep_tp00457	FLIF_ECOLI	FLIR_ECOLI	0.947109	2.54013	0.818782	0.752036	0.926921	6.66508	0.064454	6	3
cep_exp06679	SPOT_ECOLI	RLMB_ECOLI	0.98836	2.44208	0.803872	0.719704	0.925394	7.08642	0.058364	6	3
cep_exp00990	PPID_ECOLI	LPTF_ECOLI	0.965622	2.37215	0.669558	0.704652	0.829909	6.65251	0.049676	6	3
cep_exp01944	DHPS_ECOLI	ENGB_ECOLI	0.924797	6.03934	0.852549	0.694692	0.96943	6.4876	0.104092	6	3
cep_tp00522	GSIC_ECOLI	GSID_ECOLI	0.958949	2.85531	0.870699	0.933205	1.7895	13.4518	0.164588	5	3
cep_tp00607	KDPC_ECOLI	KDPB_ECOLI	0.965596	0.973515	0.900861	0.84636	0.980904	8.30179	0.061377	5	3
cep_exp04869	OPDA_ECOLI	GPDA_ECOLI	0.984298	1.3346	0.85641	0.803857	1.33354	10.8578	0.065916	5	3
cep_exp00024	CPOB_ECOLI	TOLC_ECOLI	0.898148	3.16377	0.827132	0.791052	0.833741	6.05629	0.05814	5	3
cep_tp00655	MLAC_ECOLI	MLAE_ECOLI	0.95966	2.30088	0.846234	0.782585	0.846572	6.14344	0.073577	5	3
cep_tp00557	GSPF_ECOLI	GSPK_ECOLI	0.969655	1.69445	0.844114	0.775936	0.858466	7.04586	0.05723	5	3
cep_exp04368	HIUH_ECOLI	SRP54_ECOLI	0.940678	0.869369	0.799183	0.771639	0.880228	7.67627	0.056485	5	3
cep_exp05141	PYRH_ECOLI	YGGW_ECOLI	0.970921	5.02646	0.771717	0.763444	0.986573	6.48234	0.090479	5	3
cep_exp06650	FTSI_ECOLI	SYFA_ECOLI	0.949727	3.84545	0.850006	0.756429	0.908248	6.969	0.069817	5	3
cep_exp07488	UPPS_ECOLI	RIMO_ECOLI	0.940922	3.25145	0.849433	0.742238	0.850435	5.55759	0.064694	5	3
cep_exp00687	KPRS_ECOLI	SECY_ECOLI	0.968338	2.94292	0.822877	0.73595	0.945735	6.99388	0.069965	5	3
cep_exp02440	TOLQ_ECOLI	SECG_ECOLI	0.938235	6.01724	0.853724	0.724127	0.80978	5.24749	0.108427	5	3
cep_exp06637	MINC_ECOLI	RSMB_ECOLI	0.983333	2.19522	0.841493	0.720785	0.804028	5.88108	0.056083	5	3
cep_exp00238	PPID_ECOLI	MLAA_ECOLI	0.95881	1.53592	0.857428	0.69466	0.792899	6.25689	0.045482	5	3
cep_exp05463	YEGQ_ECOLI	TSAE_ECOLI	0.909241	2.21906	0.597638	0.690056	0.799153	5.88965	0.06532	5	3
cep_exp07390	DAPB_ECOLI	FTSI_ECOLI	0.938444	3.67896	0.811628	0.68718	0.902822	6.68269	0.063554	5	3
cep_tp00206	FLGB_ECOLI	MOTB_ECOLI	0.872197	4.47738	0.777605	0.685667	0.687776	4.9277	0.073502	5	3
cep_exp01006	LPXD_ECOLI	LPTF_ECOLI	0.960396	3.20633	0.832195	0.685201	0.954053	6.7048	0.071958	5	3
cep_tp00162	FEPC_ECOLI	FEPD_ECOLI	0.955372	3.241	0.881346	0.912666	1.28373	9.35882	0.116843	4	3
cep_exp07215	YQJE_ECOLI	YQJK_ECOLI	0.88412	3.20291	0.885825	0.834223	0.958175	5.9433	0.117944	4	3
cep_exp01510	IHFA_ECOLI	YRAP_ECOLI	0.941379	2.2978	0.824242	0.828371	1.08792	6.98042	0.109989	4	3
cep_exp04749	SSPB_ECOLI	SLT_ECOLI	0.948148	1.79128	0.834124	0.8167	0.896124	6.15483	0.048987	4	3
cep_exp02555	CDSA_ECOLI	CPOB_ECOLI	0.941606	4.51492	0.835384	0.813648	1.14006	7.51506	0.101428	4	3
cep_exp00371	LOLC_ECOLI	AMIC_ECOLI	0.960784	1.65816	0.875688	0.810607	0.929708	7.20102	0.057281	4	3
cep_exp05462	YCIO_ECOLI	TSAE_ECOLI	0.933148	7.48328	0.846411	0.804414	1.02114	6.09739	0.128372	4	3
cep_exp02386	MLAA_ECOLI	HFLC_ECOLI	0.863248	1.87228	0.87202	0.784542	0.864614	6.2196	0.067528	4	3
cep_tp00813	SECG_ECOLI	SECB_ECOLI	0.932075	4.98543	0.844274	0.784388	0.987323	5.55961	0.131964	4	3
cep_exp01149	FTSQ_ECOLI	IHFA_ECOLI	0.861333	5.31207	0.835853	0.77779	0.963957	5.36656	0.102906	4	3
cep_exp02341	CPOB_ECOLI	KPYK2_ECOLI	0.97039	1.65229	0.762951	0.776986	0.893896	6.98183	0.055316	4	3
cep_exp03298	LPXK_ECOLI	LOLC_ECOLI	0.973865	2.85	0.837437	0.763624	0.857463	6.35166	0.06368	4	3
cep_exp06378	SYL_ECOLI	MOAB_ECOLI	0.964078	1.1857	0.817141	0.762004	0.927096	7.55717	0.047157	4	3
cep_exp02489	TOLQ_ECOLI	BAMD_ECOLI	0.955789	3.55419	0.831902	0.749888	0.843624	5.81807	0.075548	4	3
cep_exp02302	SECF_ECOLI	TAMA_ECOLI	0.938889	1.93254	0.813398	0.749547	0.77305	6.2274	0.045289	4	3
cep_exp02250	DACC_ECOLI	PLSY_ECOLI	0.930579	3.51545	0.841845	0.74531	0.876294	6.24281	0.07779	4	3
cep_exp03660	ISPE_ECOLI	DNAG_ECOLI	0.943287	4.50012	0.820671	0.744293	0.952454	5.9322	0.063474	4	3
cep_exp02530	LPTE_ECOLI	MLTB_ECOLI	0.837545	2.1972	0.820411	0.738327	0.982794	6.99979	0.080041	4	3
cep_exp03666	CINAL_ECOLI	DNAG_ECOLI	0.955148	2.66553	0.817662	0.73178	0.971782	7.13946	0.058294	4	3
cep_exp03153	FTSQ_ECOLI	YIBN_ECOLI	0.890215	1.92198	0.838289	0.726295	0.968608	6.60414	0.087132	4	3
cep_exp06942	FTSI_ECOLI	RRF_ECOLI	0.941785	4.93489	0.785314	0.725364	0.922985	6.07684	0.076246	4	3
cep_exp01436	YAJC_ECOLI	CYDD_ECOLI	0.938395	1.95481	0.811095	0.723858	0.869541	6.13648	0.059074	4	3
cep_exp02235	FTSI_ECOLI	PLSY_ECOLI	0.929382	3.3156	0.808054	0.721764	0.914393	6.56373	0.070603	4	3
cep_exp05937	GLO2_ECOLI	PROA_ECOLI	0.98503	2.07021	0.84201	0.714126	0.813375	6.34002	0.062832	4	3
cep_exp00680	DNAJ_ECOLI	SECY_ECOLI	0.965812	3.65284	0.738662	0.711326	0.923179	7.05089	0.075606	4	3
cep_tp00184	FLGB_ECOLI	FLGG_ECOLI	0.964824	3.93464	0.782534	0.71116	1.00533	6.6241	0.106245	4	3
cep_tp00352	FLGK_ECOLI	FLIJ_ECOLI	0.982709	3.02918	0.764715	0.710977	0.926294	6.29877	0.064854	4	3
cep_exp06729	SUFD_ECOLI	SUFA_ECOLI	0.924771	0.912897	0.837663	0.710296	0.881615	6.82861	0.053899	4	3
cep_exp07928	RIBD_ECOLI	TRPA_ECOLI	0.96378	5.74265	0.824405	0.704944	0.832361	6.19218	0.083596	4	3
cep_exp02145	PLSX_ECOLI	FTSX_ECOLI	0.881356	3.36106	0.835747	0.703474	0.763626	5.50446	0.060949	4	3
cep_exp07423	FOLC_ECOLI	MNME_ECOLI	0.971461	4.61011	0.843814	0.697404	0.919784	6.44512	0.06999	4	3
cep_exp00429	NUOL_ECOLI	ATPD_ECOLI	0.979747	2.6553	0.825857	0.695292	0.796997	5.67157	0.054712	4	3
cep_exp03590	SUCD_ECOLI	SYE_ECOLI	0.981579	2.40255	0.788026	0.683426	0.883721	7.00363	0.061773	4	3
cep_tp00779	RBSA_ECOLI	RBSC_ECOLI	0.96472	2.08222	0.916535	0.958207	2.3996	19.9672	0.185719	3	3
cep_tp00834	TOLA_ECOLI	TOLB_ECOLI	0.969448	1.07564	0.841957	0.922436	1.10153	10.674	0.063814	3	3
cep_tp00468	FLIH_ECOLI	FLIJ_ECOLI	0.912	6.09795	0.858214	0.893495	1.05503	6.56223	0.116049	3	3
cep_exp04880	MNMA_ECOLI	GPDA_ECOLI	0.964639	4.41891	0.833976	0.869728	1.0624	7.48456	0.088825	3	3
cep_exp05173	ILVI_ECOLI	ERA_ECOLI	0.973714	1.82171	0.869818	0.836458	1.10375	8.90839	0.072466	3	3
cep_exp03662	RIMO_ECOLI	DNAG_ECOLI	0.958904	2.44806	0.771684	0.821718	0.881069	6.64254	0.053302	3	3
cep_exp06643	TGT_ECOLI	RSMB_ECOLI	0.976368	3.03975	0.825288	0.813298	0.933817	7.09847	0.068425	3	3
cep_exp02130	SECY_ECOLI	FTSX_ECOLI	0.901887	3.8629	0.807205	0.81076	0.948181	7.08109	0.080037	3	3
cep_tp00022	ATPB_ECOLI	ATPD_ECOLI	0.984301	2.61802	0.819687	0.799204	1.08938	8.36559	0.10008	3	3
cep_exp08069	KHSE_ECOLI	DAPB_ECOLI	0.941681	3.73552	0.862576	0.799036	0.896291	6.57498	0.075619	3	3
cep_exp07971	HEM4_ECOLI	CYAY_ECOLI	0.982955	3.05347	0.895613	0.79598	1.03301	6.87204	0.105706	3	3
cep_exp00034	SECF_ECOLI	UPPP_ECOLI	0.922819	6.34345	0.866334	0.791296	1.00739	6.71002	0.100172	3	3
cep_exp05492	KDSB_ECOLI	YICC_ECOLI	0.994393	3.63534	0.875557	0.79036	1.07066	7.66223	0.098934	3	3
cep_exp07042	MNME_ECOLI	RSGA_ECOLI	0.921642	3.8081	0.840765	0.789283	1.01922	7.09232	0.075631	3	3
cep_exp06498	RP54_ECOLI	AROB_ECOLI	0.984505	2.8046	0.821034	0.786892	0.837983	6.97073	0.063334	3	3
cep_exp05317	SYR_ECOLI	RIMM_ECOLI	0.960474	4.55336	0.886124	0.782467	0.908013	6.13079	0.07345	3	3
cep_exp06532	PCNB_ECOLI	IOJAP_ECOLI	0.850877	5.30701	0.870541	0.77493	1.09168	6.30385	0.094713	3	3
cep_exp02279	YAJC_ECOLI	TAMA_ECOLI	0.957787	2.58146	0.865464	0.774157	0.940577	6.45371	0.064734	3	3
cep_exp04516	TRMJ_ECOLI	HOLC_ECOLI	0.954198	2.66133	0.867046	0.772982	1.00503	6.46974	0.092848	3	3
cep_tp00733	OPPB_ECOLI	OPPC_ECOLI	0.975329	1.62749	0.868472	0.770996	0.941072	7.77663	0.076858	3	3
cep_exp06661	PYRD_ECOLI	YFGD_ECOLI	0.967033	2.68636	0.818704	0.769829	0.876429	6.355	0.078411	3	3
cep_exp05323	RSMA_ECOLI	SSRP_ECOLI	0.939954	8.25258	0.811697	0.767723	1.15575	6.94194	0.138243	3	3
cep_tp00375	FLGL_ECOLI	FLIQ_ECOLI	0.985222	5.16075	0.881589	0.761875	0.93416	5.69646	0.095142	3	3
cep_exp06143	GABT_ECOLI	GCSH_ECOLI	0.972973	2.71315	0.809121	0.758977	0.970895	7.3281	0.088221	3	3
cep_exp06951	MURG_ECOLI	SYP_ECOLI	0.980583	2.5055	0.80359	0.750582	0.895525	6.95997	0.057633	3	3
cep_exp00878	SECD_ECOLI	CH10_ECOLI	0.80618	4.54512	0.854036	0.744416	1.00193	6.84898	0.09924	3	3
cep_exp01426	YIDC_ECOLI	ATPF_ECOLI	0.96733	3.28443	0.766052	0.74292	0.832113	6.1918	0.065166	3	3
cep_exp03029	GNGF_ECOLI	PERM_ECOLI	0.941985	3.53938	0.807616	0.741683	0.870765	6.37703	0.067174	3	3
cep_exp07427	CYOE_ECOLI	MNME_ECOLI	0.969333	2.95076	0.818946	0.741381	0.832469	6.56274	0.063863	3	3
cep_exp02507	LOLE_ECOLI	BAMD_ECOLI	0.960546	2.64961	0.861282	0.739692	0.852762	6.67088	0.067124	3	3
cep_exp02369	CLPA_ECOLI	FLIR_ECOLI	0.969578	0.578239	0.721118	0.737445	0.84316	8.52145	0.041737	3	3
cep_exp04574	DAPA_ECOLI	FETP_ECOLI	0.984334	1.6931	0.772757	0.736595	0.930483	6.54282	0.079141	3	3
cep_exp07702	YBEY_ECOLI	FPG_ECOLI	0.955189	7.98864	0.794065	0.735232	0.858234	5.1492	0.09861	3	3
cep_exp05010	RECF_ECOLI	NTRB_ECOLI	0.981586	1.63608	0.716462	0.73232	0.803215	6.40177	0.047472	3	3
cep_exp04286	RECJ_ECOLI	UBIB_ECOLI	0.946572	1.89737	0.837465	0.731816	0.807134	6.97072	0.04516	3	3
cep_exp01824	PDXJ_ECOLI	RF2_ECOLI	0.909539	1.83834	0.778015	0.729849	0.984862	8.36888	0.088454	3	3
cep_tp00538	GSPD_ECOLI	GSPI_ECOLI	0.941935	0.854384	0.820176	0.729836	0.940686	7.39537	0.049269	3	3
cep_exp04873	FOLD_ECOLI	GPDA_ECOLI	0.969697	5.58635	0.833573	0.728955	0.857091	6.24298	0.083957	3	3
cep_exp06459	YAEQ_ECOLI	YAII_ECOLI	0.981982	1.08287	0.850488	0.727804	0.920157	6.98534	0.081476	3	3
cep_tp00389	FLHA_ECOLI	FLIN_ECOLI	0.956574	1.27377	0.816135	0.725499	0.868754	6.47591	0.052193	3	3
cep_exp06961	FTSI_ECOLI	PHOL_ECOLI	0.922912	3.20777	0.783451	0.721613	0.941108	6.97529	0.063231	3	3
cep_exp00336	DACB_ECOLI	PBPA_ECOLI	0.90957	0.956669	0.739279	0.719242	0.829096	7.78372	0.03544	3	3
cep_exp06398	LPXB_ECOLI	AROC_ECOLI	0.973082	2.36307	0.813664	0.717617	0.873957	6.54751	0.061434	3	3
cep_tp00460	FLIG_ECOLI	FLIJ_ECOLI	0.972803	2.66452	0.850248	0.711661	0.82975	5.42211	0.06721	3	3
cep_tp00492	FLIM_ECOLI	FLIR_ECOLI	0.951261	2.9371	0.854702	0.708383	0.828151	5.99499	0.067608	3	3
cep_exp01843	SECD_ECOLI	KPRS_ECOLI	0.848387	2.81128	0.776176	0.705214	0.849542	6.65447	0.064232	3	3
cep_exp06966	MRAY_ECOLI	MURG_ECOLI	0.956643	6.0443	0.709353	0.704611	0.797477	5.53318	0.068259	3	3
cep_exp05449	SUFC_ECOLI	TSAE_ECOLI	0.937656	4.94441	0.840605	0.703057	0.862332	5.43617	0.095867	3	3
cep_exp05300	RSMA_ECOLI	PRMA_ECOLI	0.971731	4.87364	0.840989	0.701183	0.86069	5.47686	0.075315	3	3
cep_exp01812	SUCD_ECOLI	RF2_ECOLI	0.929664	1.66036	0.766992	0.700837	0.885939	7.55591	0.070563	3	3
cep_tp00198	FLGB_ECOLI	FLIJ_ECOLI	0.940351	6.22351	0.847875	0.700801	0.713946	4.64929	0.098656	3	3
cep_exp00933	RSEP_ECOLI	KDGL_ECOLI	0.982517	2.3831	0.757066	0.700329	0.902737	6.2248	0.06886	3	3
cep_exp05085	ISPE_ECOLI	RADA_ECOLI	0.94751	3.65767	0.787721	0.699336	0.784908	6.21703	0.070238	3	3
cep_exp02475	MLAA_ECOLI	YFGM_ECOLI	0.934354	2.97026	0.862702	0.699028	0.857034	5.46804	0.072579	3	3
cep_exp05024	DAPA_ECOLI	PDXJ_ECOLI	0.981308	2.78019	0.82722	0.697549	0.909053	6.80316	0.079431	3	3
cep_exp01850	CPOB_ECOLI	PURA_ECOLI	0.972662	2.46376	0.744285	0.696849	0.852179	6.81145	0.064318	3	3
cep_tp00362	FLGL_ECOLI	FLHB_ECOLI	0.95422	3.01049	0.879935	0.695469	0.89993	6.11777	0.064298	3	3
cep_tp00792	SECA_ECOLI	SECB_ECOLI	0.984848	0.904808	0.748834	0.694902	0.824847	6.72451	0.040009	3	3
cep_exp02990	LIPA_ECOLI	RODA_ECOLI	0.926194	2.66063	0.833424	0.689638	0.808482	6.39654	0.065019	3	3
cep_exp06020	PANC_ECOLI	THIL_ECOLI	0.981908	4.49564	0.823788	0.686872	0.806101	5.53722	0.068604	3	3
cep_exp01873	SECD_ECOLI	RECA_ECOLI	0.831612	2.68025	0.821107	0.680632	0.889688	6.41088	0.063906	3	3
cep_exp02387	TOLB_ECOLI	HFLC_ECOLI	0.913613	1.59585	0.819483	0.674134	0.822705	6.77267	0.056538	3	3
cep_exp04215	DHPS_ECOLI	PMBA_ECOLI	0.95765	2.26462	0.745512	0.672455	0.83948	6.2241	0.057845	3	3
cep_exp06357	SYL_ECOLI	RSUA_ECOLI	0.988084	0.89462	0.783353	0.67212	0.75847	7.05217	0.03956	3	3
cep_exp06381	SYL_ECOLI	YCCU_ECOLI	0.962889	1.19479	0.814261	0.667638	0.864032	7.41089	0.048859	3	3
cep_exp06681	YBEY_ECOLI	RLMB_ECOLI	0.934673	9.09973	0.811393	0.662735	0.829394	5.0488	0.101195	3	3
cep_exp07531	DAPB_ECOLI	AROE_ECOLI	0.965138	5.37966	0.820002	0.659883	0.891222	6.17918	0.086256	3	3
cep_exp00488	MLTB_ECOLI	MLAD_ECOLI	0.840074	2.11904	0.781172	0.656561	0.76187	5.22921	0.060089	3	3
cep_exp05061	RSMI_ECOLI	MIAA_ECOLI	0.936877	7.77624	0.796089	0.655181	0.832416	5.50238	0.090233	3	3
cep_exp07626	ISPA_ECOLI	FOLC_ECOLI	0.955617	6.4119	0.837207	0.655147	0.766411	5.45903	0.069905	3	3
cep_exp03588	FABD_ECOLI	SYE_ECOLI	0.974359	4.50974	0.825549	0.640241	0.820118	6.33719	0.066558	3	3
cep_tp00921	YTFR_ECOLI	YTFT_ECOLI	0.950059	0.579099	0.856209	0.914636	1.69057	15.5042	0.089126	2	3
cep_tp00757	POTG_ECOLI	POTI_ECOLI	0.951368	1.28786	0.909139	0.909799	1.68927	14.2593	0.124113	2	3
cep_tp00738	OPPC_ECOLI	OPPF_ECOLI	0.957547	2.84598	0.830297	0.89105	1.36925	11.2766	0.131798	2	3
cep_tp00752	POTD_ECOLI	POTC_ECOLI	0.952614	1.86484	0.887246	0.860686	1.15445	8.65332	0.083553	2	3
cep_exp01008	THIO_ECOLI	LPTF_ECOLI	0.936842	4.89326	0.886776	0.843697	1.1736	7.58004	0.111546	2	3
cep_exp05008	LPXK_ECOLI	NTRB_ECOLI	0.967504	2.02779	0.834868	0.842826	1.03111	8.88148	0.079047	2	3
cep_exp05716	FABH_ECOLI	GPMI_ECOLI	0.98556	2.54249	0.798263	0.796942	1.11966	9.08504	0.080105	2	3
cep_exp07432	KGUA_ECOLI	XERC_ECOLI	0.948515	5.47578	0.805009	0.773576	0.875505	6.23008	0.092715	2	3
cep_exp02045	BAMB_ECOLI	DSBA_ECOLI	0.95	1.36404	0.803222	0.773566	0.979257	7.10075	0.062555	2	3
cep_exp04246	OPDA_ECOLI	RNR_ECOLI	0.963161	0.683658	0.844377	0.759424	0.938106	9.01478	0.03502	2	3
cep_exp05856	UVRB_ECOLI	ASTC_ECOLI	0.966636	1.71534	0.83165	0.756286	1.05449	9.94072	0.071469	2	3
cep_exp08052	YCIO_ECOLI	RSXB_ECOLI	0.947236	2.11114	0.864834	0.750623	0.831389	6.52896	0.084152	2	3
cep_exp05426	LIPB_ECOLI	RSMI_ECOLI	0.93988	4.63561	0.828579	0.750082	1.09464	7.39546	0.113407	2	3
cep_exp00801	PAL_ECOLI	FTSH_ECOLI	0.936353	1.55176	0.86281	0.744021	0.912988	7.84979	0.063828	2	3
cep_exp05058	PRMA_ECOLI	MIAA_ECOLI	0.958949	5.44726	0.818613	0.743872	1.03133	6.67791	0.095214	2	3
cep_exp01586	RLMI_ECOLI	CSPA_ECOLI	0.972103	1.87373	0.816374	0.742224	0.988171	6.7718	0.067329	2	3
cep_exp01034	PPID_ECOLI	FIS_ECOLI	0.955617	1.95646	0.826225	0.740149	1.08979	8.01328	0.071983	2	3
cep_tp00190	FLGB_ECOLI	FLHB_ECOLI	0.923077	3.69458	0.834082	0.737101	0.863001	5.71592	0.083446	2	3
cep_exp02448	CPOB_ECOLI	SECG_ECOLI	0.941019	5.91197	0.863433	0.726793	0.935957	5.79922	0.119072	2	3
cep_exp02500	SECD_ECOLI	BAMD_ECOLI	0.963953	1.8772	0.809329	0.723575	0.753395	6.21863	0.054443	2	3
cep_exp05282	PANC_ECOLI	PANB_ECOLI	0.985375	5.54416	0.793479	0.717096	1.01687	7.09574	0.109921	2	3
cep_exp06147	RISA_ECOLI	GCSH_ECOLI	0.932749	8.70784	0.689733	0.716098	1.04967	6.6306	0.149678	2	3
cep_exp06597	PANC_ECOLI	GAL7_ECOLI	0.96355	2.11365	0.822233	0.715861	1.01495	7.94489	0.07575	2	3
cep_exp02462	CLPA_ECOLI	SECG_ECOLI	0.968894	0.627111	0.836189	0.714973	0.971144	8.07522	0.052421	2	3
cep_tp00344	FLGK_ECOLI	FLHB_ECOLI	0.961249	2.58343	0.845816	0.71394	0.826855	6.29905	0.054722	2	3
cep_exp02921	YAJC_ECOLI	PPID_ECOLI	0.971351	3.64101	0.827807	0.713558	1.24078	7.98813	0.094648	2	3
cep_exp05667	RIMP_ECOLI	COABC_ECOLI	0.965827	5.76015	0.823804	0.709557	0.841522	5.7441	0.08864	2	3
cep_exp03716	DNLJ_ECOLI	RSMG_ECOLI	0.984055	2.19271	0.841464	0.708702	0.818509	6.01335	0.054974	2	3
cep_exp05119	LPXK_ECOLI	RECJ_ECOLI	0.963536	2.45356	0.837143	0.707806	0.811059	6.0243	0.053061	2	3
cep_exp00983	FTSB_ECOLI	RLMD_ECOLI	0.938433	6.14672	0.762416	0.706137	0.889053	5.29522	0.083736	2	3
cep_exp05488	RF2_ECOLI	YICC_ECOLI	0.930982	3.13542	0.839688	0.705703	0.99486	6.79769	0.08475	2	3
cep_exp06676	RECF_ECOLI	RLMB_ECOLI	0.99	4.58838	0.784908	0.701003	0.828641	5.81141	0.074175	2	3
cep_exp05517	CSRA_ECOLI	ATP6_ECOLI	0.936747	2.71222	0.818029	0.699826	0.859796	5.25072	0.086132	2	3
cep_exp01041	FTSQ_ECOLI	FIS_ECOLI	0.831551	3.77974	0.787179	0.699583	0.859761	5.5284	0.094846	2	3
cep_exp01800	SYD_ECOLI	NDK_ECOLI	0.974079	2.75714	0.756533	0.698165	0.911578	7.00488	0.069561	2	3
cep_tp00238	FLGE_ECOLI	FLHA_ECOLI	0.981718	1.28268	0.8371	0.695803	0.799034	6.75266	0.039699	2	3
cep_exp07001	ISPE_ECOLI	YHET_ECOLI	0.94382	1.77398	0.82854	0.691371	0.795681	6.2056	0.054762	2	3
cep_exp06210	GLO2_ECOLI	GSHB_ECOLI	0.987654	1.84821	0.854398	0.690793	0.851379	6.53145	0.067894	2	3
cep_exp06450	AROC_ECOLI	EX7L_ECOLI	0.95716	3.35115	0.802792	0.690738	0.946523	7.30292	0.07347	2	3
cep_tp00372	FLGL_ECOLI	FLIN_ECOLI	0.962555	4.3643	0.823262	0.690009	0.975584	6.54028	0.098812	2	3
cep_tp00211	FLGC_ECOLI	FLGI_ECOLI	0.985972	1.86972	0.788892	0.689847	0.987555	7.05279	0.085725	2	3
cep_exp06620	RF2_ECOLI	DEF_ECOLI	0.910112	5.56502	0.825936	0.688883	0.891052	5.76485	0.089994	2	3
cep_exp04078	PURT_ECOLI	PUR9_ECOLI	0.977199	0.694889	0.79225	0.688688	0.765683	7.78422	0.040037	2	3
cep_exp07991	LIPB_ECOLI	RLMH_ECOLI	0.953804	3.88547	0.801186	0.687184	0.819023	5.60972	0.091013	2	3
cep_exp04973	FMT_ECOLI	YIDA_ECOLI	0.965812	4.80619	0.820882	0.685624	0.883771	6.3704	0.082064	2	3
cep_exp05310	TCDA_ECOLI	PRMA_ECOLI	0.960784	2.57328	0.780025	0.684543	0.805868	6.04968	0.063813	2	3
cep_exp06015	SUFB_ECOLI	RLUD_ECOLI	0.918392	1.59549	0.785105	0.682371	0.895918	7.68713	0.061818	2	3
cep_exp05660	DCP_ECOLI	COABC_ECOLI	0.985281	0.902521	0.760881	0.681838	0.766583	7.17339	0.037602	2	3
cep_exp02392	AMIC_ECOLI	HFLC_ECOLI	0.889481	1.68787	0.828526	0.675701	0.789166	6.22291	0.055762	2	3
cep_exp02570	MURG_ECOLI	PBP7_ECOLI	0.911278	1.46931	0.817723	0.674914	0.995642	8.15632	0.065542	2	3
cep_exp05705	RISA_ECOLI	FMT_ECOLI	0.941288	7.34608	0.822977	0.669409	0.975853	6.31755	0.109414	2	3
cep_exp05853	CARA_ECOLI	ASTC_ECOLI	0.945431	3.37034	0.673969	0.665669	0.785289	6.25227	0.063134	2	3
cep_exp02363	PPID_ECOLI	FLIR_ECOLI	0.969457	1.80198	0.838032	0.663623	0.912206	7.15674	0.052749	2	3
cep_exp06564	QUEA_ECOLI	YEGQ_ECOLI	0.922126	1.46743	0.838849	0.662638	0.864851	7.35233	0.058889	2	3
cep_exp04058	RF2_ECOLI	PUR9_ECOLI	0.936242	2.22151	0.775723	0.658788	0.796676	6.77609	0.058961	2	3
cep_exp03484	FABD_ECOLI	MLAC_ECOLI	0.959615	2.32365	0.816064	0.658533	0.797493	5.5748	0.061807	2	3
cep_exp00017	MLAA_ECOLI	TOLC_ECOLI	0.887097	1.94955	0.869136	0.65606	0.748932	5.86957	0.050333	2	3
cep_tp00192	FLGB_ECOLI	FLID_ECOLI	0.950495	3.6658	0.833415	0.655834	0.830443	5.65528	0.0672	2	3
cep_exp05067	YIDA_ECOLI	MIAA_ECOLI	0.948805	4.93507	0.805447	0.654443	0.79739	5.75215	0.073227	2	3
cep_tp00481	FLII_ECOLI	FLIR_ECOLI	0.935933	2.31071	0.860646	0.651731	0.871745	6.3348	0.066314	2	3
cep_tp00200	FLGB_ECOLI	FLIN_ECOLI	0.898182	5.98785	0.826039	0.651679	0.868798	5.20625	0.130179	2	3
cep_exp05893	YAAA_ECOLI	FOLD_ECOLI	0.979853	2.80692	0.831374	0.649559	0.736621	6.11055	0.068892	2	3
cep_exp03566	DJLA_ECOLI	LPTA_ECOLI	0.921053	1.95095	0.854834	0.648614	0.734413	5.05113	0.057158	2	3
cep_exp06121	GALM_ECOLI	SYR_ECOLI	0.972914	2.31314	0.805534	0.64738	0.783321	6.59282	0.049522	2	3
cep_exp04682	TIG_ECOLI	LPXK_ECOLI	0.978947	2.89315	0.805456	0.646105	0.7491	6.1839	0.058701	2	3
cep_tp00366	FLGL_ECOLI	FLIF_ECOLI	0.965478	2.34803	0.813903	0.645501	0.784236	6.37731	0.051674	2	3
cep_tp00651	MLAB_ECOLI	MLAC_ECOLI	0.905844	4.981	0.746883	0.641438	0.728848	5.34544	0.096135	2	3
cep_exp05487	CARA_ECOLI	YICC_ECOLI	0.980568	2.85366	0.830339	0.63604	0.842585	6.74539	0.072438	2	3
cep_exp06554	YBEY_ECOLI	ISPE_ECOLI	0.883562	10.0067	0.78218	0.633863	0.870572	5.27992	0.108786	2	3
cep_tp00684	MOTB_ECOLI	FLIO_ECOLI	0.848485	4.7706	0.79877	0.632107	0.716427	5.07812	0.08424	2	3
cep_exp07597	AROB_ECOLI	TRML_ECOLI	0.965318	4.68802	0.767029	0.631205	0.777003	5.4236	0.075794	2	3
cep_exp05740	PROA_ECOLI	PUR2_ECOLI	0.977541	3.25018	0.824424	0.62814	0.82863	6.58002	0.066764	2	3
cep_exp06991	HISX_ECOLI	USG_ECOLI	0.957198	2.84702	0.812858	0.627503	0.847314	6.70149	0.06401	2	3
cep_exp05944	FOLD_ECOLI	PUR5_ECOLI	0.969984	4.61059	0.714758	0.613787	0.76067	6.00122	0.07533	2	3
cep_exp04885	RISA_ECOLI	GPDA_ECOLI	0.949275	5.78378	0.819704	0.606811	0.815025	5.51323	0.084355	2	3
cep_exp06213	PROA_ECOLI	GSHB_ECOLI	0.979536	1.54749	0.74955	0.60237	0.770224	6.57006	0.04994	2	3
cep_exp02238	FABF_ECOLI	PLSY_ECOLI	0.966019	3.37136	0.712703	0.594259	0.793406	6.16834	0.07689	2	3
cep_exp05396	LIPB_ECOLI	MOAC_ECOLI	0.941176	5.62358	0.721063	0.563751	0.763596	5.53361	0.095082	2	3
cep_exp05668	RLUD_ECOLI	COABC_ECOLI	0.942623	4.55377	0.832673	0.791946	0.940285	6.77102	0.084802	1	3
cep_exp05418	PANC_ECOLI	RSMI_ECOLI	0.964851	5.43807	0.715696	0.759927	1.21419	8.35719	0.123468	1	3
cep_exp01442	YBHG_ECOLI	EMRA_ECOLI	0.923823	0.615592	0.725909	0.750316	0.895504	9.7419	0.049624	1	3
cep_exp05980	CARA_ECOLI	RISA_ECOLI	0.936134	4.44183	0.790968	0.71347	0.833242	6.34245	0.08583	1	3
cep_exp07590	RSMH_ECOLI	THII_ECOLI	0.867925	1.64899	0.834788	0.688655	0.816206	6.59372	0.057521	1	3
cep_exp00714	CPOB_ECOLI	SLYD_ECOLI	0.893246	1.9361	0.845942	0.68508	0.784075	5.57171	0.063708	1	3
cep_exp02467	LIPA_ECOLI	SECG_ECOLI	0.907193	2.99974	0.821916	0.683415	0.76089	5.8753	0.090731	1	3
cep_exp04408	LON_ECOLI	ADEP_ECOLI	0.971522	0.971189	0.798995	0.672643	0.923159	8.70391	0.046163	1	3
cep_exp02506	LOLD_ECOLI	BAMD_ECOLI	0.960251	3.71068	0.754361	0.664915	0.770198	5.44281	0.074367	1	3
cep_tp00262	FLGF_ECOLI	FLHB_ECOLI	0.969984	1.68225	0.885309	0.658031	0.786691	7.16058	0.068285	1	3
cep_exp03151	YRAP_ECOLI	YIBN_ECOLI	0.964072	1.91615	0.786957	0.657849	0.886057	6.42115	0.095197	1	3
cep_exp06606	DAPA_ECOLI	RSMC_ECOLI	0.872441	2.08502	0.796607	0.645824	0.755446	6.87893	0.067363	1	3
cep_exp06376	SYL_ECOLI	GALM_ECOLI	0.975124	1.4227	0.78097	0.636151	0.810352	7.49538	0.043481	1	3
cep_exp02712	TOLQ_ECOLI	LPTC_ECOLI	0.921615	6.34278	0.754012	0.634153	0.713913	5.17138	0.081511	1	3
cep_exp05666	RIMM_ECOLI	COABC_ECOLI	0.952381	5.88946	0.787477	0.633017	0.861095	5.66008	0.085501	1	3
cep_exp06922	FOLC_ECOLI	YPFJ_ECOLI	0.96756	2.01283	0.861436	0.626016	0.784004	6.93	0.060666	1	3
cep_exp04083	RPE_ECOLI	PUR9_ECOLI	0.961538	3.172	0.761338	0.6177	0.756868	6.24197	0.063611	1	3
cep_exp03454	RPIA_ECOLI	YTFL_ECOLI	0.953453	1.56472	0.735506	0.612342	0.687383	6.29152	0.050228	1	3
cep_exp05683	PANC_ECOLI	FMT_ECOLI	0.966555	6.06522	0.758012	0.611662	0.749042	5.80415	0.085046	1	3
cep_exp05062	TTCA_ECOLI	MIAA_ECOLI	0.880383	3.43587	0.798521	0.599916	0.707575	5.33559	0.060379	1	3
cep_exp01594	PUR5_ECOLI	CSRA_ECOLI	0.960591	2.19333	0.783286	0.594622	0.813001	5.41142	0.079123	1	3
cep_exp04895	TRXB_ECOLI	GPDA_ECOLI	0.95303	4.75882	0.789285	0.592747	0.798304	5.99795	0.072484	1	3
cep_exp02641	HTPG_ECOLI	FLIP_ECOLI	0.972382	0.897751	0.753818	0.574788	0.794325	7.77329	0.048624	1	3
cep_exp02382	PPID_ECOLI	HFLC_ECOLI	0.928945	1.90754	0.848572	0.835573	0.934161	6.7338	0.052695	12	2
cep_exp02488	PPID_ECOLI	BAMD_ECOLI	0.974654	2.60993	0.629853	0.826711	0.961709	6.60378	0.057159	8	2
cep_exp02445	TOLB_ECOLI	SECG_ECOLI	0.966667	3.12759	0.822531	0.783682	0.905986	5.32598	0.068907	8	2
cep_exp00081	CCME_ECOLI	LPTG_ECOLI	0.953757	2.43616	0.8404	0.713338	0.862531	5.75479	0.063748	8	2
cep_tp00038	ATPG_ECOLI	ATP6_ECOLI	0.917563	6.17852	0.866669	0.804233	0.89015	5.81839	0.089146	7	2
cep_exp02459	LGT_ECOLI	SECG_ECOLI	0.887781	7.13034	0.844317	0.701057	0.861244	4.97982	0.10658	7	2
cep_tp00456	FLIF_ECOLI	FLIQ_ECOLI	0.948518	3.13273	0.798798	0.848784	0.977155	6.09217	0.072709	6	2
cep_exp02231	RSEP_ECOLI	PLSY_ECOLI	0.974046	2.25658	0.463529	0.796407	1.04894	6.95612	0.073341	6	2
cep_tp00489	FLIM_ECOLI	FLIO_ECOLI	0.927473	3.39597	0.694813	0.777845	0.870682	5.3247	0.077167	6	2
cep_exp00068	MLAA_ECOLI	LPTG_ECOLI	0.944354	2.10139	0.84398	0.766412	0.983489	6.98565	0.069336	6	2
cep_exp03976	DNAJ_ECOLI	LNT_ECOLI	0.962838	3.21754	0.806385	0.747382	0.977504	7.21683	0.066688	6	2
cep_exp05147	ISPE_ECOLI	YGGW_ECOLI	0.942511	5.87143	0.831957	0.726627	0.879989	5.74313	0.078816	6	2
cep_exp02156	RSEP_ECOLI	LAPA_ECOLI	0.96558	2.88537	0.733818	0.718495	0.945034	6.05428	0.072194	6	2
cep_exp06120	PYRH_ECOLI	SYR_ECOLI	0.973105	3.90339	0.820228	0.712646	0.966308	6.38912	0.065809	6	2
cep_tp00617	LPTA_ECOLI	LPTF_ECOLI	0.91833	3.18557	0.842179	0.710334	0.748651	4.82881	0.059369	6	2
cep_exp02360	FTSI_ECOLI	YBAB_ECOLI	0.926829	4.66378	0.781108	0.701142	0.856291	5.41351	0.068805	6	2
cep_tp00066	CCME_ECOLI	CCMA_ECOLI	0.937158	2.85102	0.787681	0.819686	1.0158	6.67903	0.109847	5	2
cep_exp01723	FTSI_ECOLI	IMDH_ECOLI	0.954461	2.34557	0.822677	0.816416	1.04229	8.14325	0.06195	5	2
cep_exp02535	YAJC_ECOLI	PAL_ECOLI	0.95053	7.3777	0.777657	0.813302	0.906637	5.47795	0.132124	5	2
cep_exp03513	CPOB_ECOLI	YJGA_ECOLI	0.930493	1.9812	0.834951	0.787211	1.12231	7.24689	0.085749	5	2
cep_exp04677	CLPX_ECOLI	LPXK_ECOLI	0.961436	2.30595	0.831827	0.785981	1.13592	8.81443	0.083525	5	2
cep_tp00387	FLHA_ECOLI	FLIJ_ECOLI	0.972586	1.40319	0.616587	0.782773	0.890514	6.37537	0.052149	5	2
cep_exp03647	UPPS_ECOLI	DNAG_ECOLI	0.94964	5.15972	0.84279	0.774944	0.947546	6.22329	0.073636	5	2
cep_exp00996	LPTD_ECOLI	LPTF_ECOLI	0.913043	2.12895	0.866278	0.769955	1.09821	8.30845	0.057849	5	2
cep_exp00065	PPID_ECOLI	LPTG_ECOLI	0.978637	2.36237	0.723635	0.767603	0.895613	6.90025	0.052801	5	2
cep_tp00210	FLGC_ECOLI	FLGH_ECOLI	0.959016	3.49829	0.82551	0.76687	0.97066	5.79647	0.097496	5	2
cep_exp02987	RSEP_ECOLI	RODA_ECOLI	0.973171	2.60313	0.643101	0.76558	0.897874	6.86473	0.063962	5	2
cep_exp03445	ATPD_ECOLI	YTFL_ECOLI	0.948718	3.57753	0.796166	0.757493	0.861101	6.36506	0.074547	5	2
cep_exp00182	TOLQ_ECOLI	YIDC_ECOLI	0.96144	2.70749	0.819438	0.751583	0.916642	6.89791	0.06309	5	2
cep_exp00211	NUOH_ECOLI	YIDC_ECOLI	0.96449	1.73753	0.789812	0.74739	0.82358	6.68253	0.050447	5	2
cep_exp02283	BAMD_ECOLI	TAMA_ECOLI	0.962287	1.989	0.84633	0.747182	0.800625	6.12559	0.046286	5	2
cep_exp00679	CLPP_ECOLI	SECY_ECOLI	0.946154	3.1639	0.816269	0.745732	0.861157	6.08646	0.069794	5	2
cep_tp00442	FLIE_ECOLI	FLIM_ECOLI	0.942922	2.93148	0.806104	0.736789	0.840504	5.51827	0.074905	5	2
cep_exp06437	FPG_ECOLI	RECF_ECOLI	0.995208	3.76453	0.798561	0.736241	1.12066	7.27616	0.085466	5	2
cep_exp01146	TOLB_ECOLI	IHFA_ECOLI	0.965974	2.01526	0.816895	0.732276	0.859455	5.62549	0.062121	5	2
cep_exp00381	LPXD_ECOLI	AMIC_ECOLI	0.957784	2.06983	0.8504	0.731293	0.884979	6.83316	0.06384	5	2
cep_exp07986	KDSB_ECOLI	KDSC_ECOLI	0.938073	4.00416	0.840952	0.709237	0.901594	5.74031	0.089959	5	2
cep_exp05029	SUFS_ECOLI	PDXJ_ECOLI	0.976888	1.9642	0.790013	0.702017	0.872845	7.20748	0.06636	5	2
cep_exp01202	FTSI_ECOLI	METK_ECOLI	0.951646	3.02584	0.795497	0.70042	1.01407	7.56148	0.06369	5	2
cep_exp07047	YEGQ_ECOLI	RSGA_ECOLI	0.872976	1.62796	0.653754	0.691174	0.854616	6.9352	0.05671	5	2
cep_exp00879	FTSI_ECOLI	CH10_ECOLI	0.934307	5.44281	0.822212	0.688045	0.967788	5.94339	0.081237	5	2
cep_exp06123	PANB_ECOLI	SYR_ECOLI	0.980975	3.19358	0.83558	0.679952	0.890587	6.3603	0.060105	5	2
cep_exp00364	YAJC_ECOLI	AMIC_ECOLI	0.939279	3.2196	0.742842	0.674254	0.997533	6.40117	0.088537	5	2
cep_exp04248	HEM3_ECOLI	RNR_ECOLI	0.928064	1.86182	0.839343	0.666928	0.897703	7.41319	0.051416	5	2
cep_tp00825	TATE_ECOLI	TATB_ECOLI	0.869748	4.19758	0.79662	0.854995	1.14201	6.24642	0.169285	4	2
cep_exp05120	FABF_ECOLI	RECJ_ECOLI	0.960606	2.73123	0.815958	0.84608	1.32836	10.1065	0.089311	4	2
cep_exp02049	SECG_ECOLI	DSBA_ECOLI	0.959119	2.6977	0.842465	0.826667	1.11767	6.91583	0.118603	4	2
cep_exp06603	QUEA_ECOLI	LIPB_ECOLI	0.947276	3.10816	0.865266	0.824906	0.955025	6.43611	0.078954	4	2
cep_exp00143	LPTD_ECOLI	TOLQ_ECOLI	0.912229	2.31676	0.732259	0.811329	0.951775	7.28462	0.0512	4	2
cep_exp01159	CPOB_ECOLI	IHFB_ECOLI	0.955182	4.95924	0.802585	0.81061	0.95755	6.42137	0.113943	4	2
cep_exp02747	TOLB_ECOLI	BAMB_ECOLI	0.96837	1.75779	0.825147	0.803364	0.882259	6.81591	0.052444	4	2
cep_tp00098	DHSC_ECOLI	SDHB_ECOLI	0.948229	3.05661	0.833403	0.79725	0.903772	6.60191	0.102662	4	2
cep_exp02460	LOLE_ECOLI	SECG_ECOLI	0.969466	4.4311	0.836222	0.794293	0.85077	5.23789	0.080322	4	2
cep_tp00683	MOTB_ECOLI	FLIN_ECOLI	0.853933	4.12368	0.806966	0.77896	0.925282	6.1899	0.098013	4	2
cep_exp03440	THIO_ECOLI	YTFL_ECOLI	0.93705	4.14395	0.834935	0.773274	0.847947	5.95355	0.077899	4	2
cep_tp00536	GSPD_ECOLI	GSPG_ECOLI	0.925786	1.31739	0.837981	0.765256	0.998069	7.67017	0.058147	4	2
cep_exp05066	YEGQ_ECOLI	MIAA_ECOLI	0.911573	1.97118	0.605254	0.765073	0.882382	6.74958	0.061394	4	2
cep_exp05084	ILVI_ECOLI	RADA_ECOLI	0.977756	1.43966	0.845304	0.764591	0.957596	8.41234	0.056268	4	2
cep_exp01806	RSMA_ECOLI	RF2_ECOLI	0.910658	4.88933	0.792699	0.760323	0.960393	6.22309	0.087501	4	2
cep_exp04681	SYS_ECOLI	LPXK_ECOLI	0.974934	2.85602	0.831374	0.75339	0.860383	6.08863	0.062568	4	2
cep_exp06208	FER_ECOLI	GSHB_ECOLI	0.960187	2.09561	0.735972	0.75035	0.960113	7.63068	0.086453	4	2
cep_exp07936	RF1_ECOLI	SUFD_ECOLI	0.948914	2.05734	0.757146	0.747313	0.909418	7.12808	0.062485	4	2
cep_exp03614	CPOB_ECOLI	YGFZ_ECOLI	0.937182	2.30435	0.805179	0.745595	1.06718	7.52405	0.078478	4	2
cep_exp02929	EFTS_ECOLI	SECD_ECOLI	0.847439	2.32405	0.838453	0.737992	0.996316	7.1776	0.066425	4	2
cep_tp00374	FLGL_ECOLI	FLIP_ECOLI	0.959075	3.44508	0.810142	0.736015	1.098	7.6127	0.097238	4	2
cep_exp02993	YAJC_ECOLI	NUOH_ECOLI	0.937931	2.94853	0.820626	0.731429	0.871451	5.9125	0.090425	4	2
cep_tp00253	FLGE_ECOLI	FLIR_ECOLI	0.977376	2.87701	0.853795	0.727839	0.940063	6.57243	0.068023	4	2
cep_tp00016	ATPA_ECOLI	ATP6_ECOLI	0.915816	2.69011	0.824015	0.72215	1.03279	8.10084	0.08412	4	2
cep_tp00357	FLGK_ECOLI	FLIQ_ECOLI	0.984277	3.82412	0.695229	0.71601	0.857309	5.5189	0.070427	4	2
cep_tp00379	FLHA_ECOLI	FLHB_ECOLI	0.955307	1.42417	0.617019	0.714325	0.794242	6.75218	0.048415	4	2
cep_exp02533	PPID_ECOLI	PAL_ECOLI	0.976131	2.38121	0.738907	0.712408	0.89711	6.30678	0.057208	4	2
cep_exp07446	YGGW_ECOLI	YHGF_ECOLI	0.958297	1.9359	0.776933	0.7104	0.942061	7.5206	0.054267	4	2
cep_exp07239	HPF_ECOLI	HSLO_ECOLI	0.958656	4.39003	0.825743	0.710123	0.865974	5.33297	0.087495	4	2
cep_exp00954	FTSB_ECOLI	HEMX_ECOLI	0.907258	1.89844	0.829326	0.709827	0.823207	5.90001	0.068982	4	2
cep_exp01316	LPXM_ECOLI	RLMN_ECOLI	0.905233	1.13156	0.799752	0.707989	1.01993	8.60389	0.060316	4	2
cep_exp02455	IHFB_ECOLI	SECG_ECOLI	0.95098	5.51237	0.781581	0.703746	0.878182	5.27993	0.14877	4	2
cep_exp04865	SYR_ECOLI	GPDA_ECOLI	0.972707	3.95814	0.809306	0.669651	0.853357	6.27766	0.060765	4	2
cep_exp06551	MOEB_ECOLI	ISPE_ECOLI	0.93797	5.19499	0.800015	0.663262	0.779237	5.77207	0.079567	4	2
cep_tp00904	YIAM_ECOLI	YIAN_ECOLI	0.950172	4.59819	0.820583	0.921278	1.56694	12.0432	0.176218	3	2
cep_exp06138	RF2_ECOLI	GCSH_ECOLI	0.896761	3.80113	0.840732	0.832635	1.07044	7.11424	0.10839	3	2
cep_exp06453	RIMO_ECOLI	EX7L_ECOLI	0.955407	2.49113	0.840448	0.831276	1.14078	8.2962	0.073672	3	2
cep_exp01820	SYE_ECOLI	RF2_ECOLI	0.937799	3.5523	0.8103	0.830412	0.925441	6.70413	0.071167	3	2
cep_exp03296	RLUC_ECOLI	LOLC_ECOLI	0.973538	1.57425	0.824591	0.815209	1.3011	9.95018	0.081153	3	2
cep_tp00293	FLGG_ECOLI	FLIM_ECOLI	0.97138	2.54038	0.706421	0.811913	1.07972	8.23142	0.083166	3	2
cep_exp01602	AAT_ECOLI	DAPA_ECOLI	0.991279	1.20572	0.801707	0.811205	0.880762	7.83676	0.053507	3	2
cep_tp00088	DDPC_ECOLI	DDPB_ECOLI	0.937304	1.63311	0.80527	0.810738	1.08023	9.14376	0.087163	3	2
cep_tp00343	FLGK_ECOLI	FLHA_ECOLI	0.98063	1.49926	0.796458	0.799632	0.941802	8.33127	0.049678	3	2
cep_exp02057	GCH1L_ECOLI	DSBA_ECOLI	0.962637	1.54155	0.843779	0.792467	1.10118	7.56273	0.083921	3	2
cep_exp03678	LNT_ECOLI	RPOA_ECOLI	0.957194	3.11714	0.73122	0.786954	0.988203	7.33961	0.067966	3	2
cep_exp05303	LPXC_ECOLI	PRMA_ECOLI	0.976589	2.77123	0.832318	0.784999	0.856703	5.98371	0.065285	3	2
cep_tp00182	FLGB_ECOLI	FLGE_ECOLI	0.977778	3.32727	0.82128	0.778654	1.14642	7.43049	0.093098	3	2
cep_exp03601	CPOB_ECOLI	RUVA_ECOLI	0.959227	4.69284	0.812782	0.778549	0.98442	6.79738	0.100535	3	2
cep_exp01160	FTSQ_ECOLI	IHFB_ECOLI	0.872973	5.14861	0.799199	0.776094	0.911469	5.99756	0.114655	3	2
cep_exp02082	MLAC_ECOLI	DSBA_ECOLI	0.940334	2.1236	0.677988	0.774112	0.912807	6.31649	0.079073	3	2
cep_exp04351	SECD_ECOLI	SRP54_ECOLI	0.86236	2.05364	0.869162	0.77166	0.895604	7.31121	0.059591	3	2
cep_tp00483	FLIJ_ECOLI	FLIN_ECOLI	0.929577	5.99015	0.791655	0.771072	0.822619	5.53595	0.12635	3	2
cep_exp05936	CARA_ECOLI	PROA_ECOLI	0.961202	3.03138	0.790187	0.76284	0.983092	7.62943	0.076034	3	2
cep_exp02516	PAL_ECOLI	MLTB_ECOLI	0.878277	2.7516	0.81762	0.761542	0.984415	6.74036	0.083081	3	2
cep_exp03722	PRMA_ECOLI	RSMG_ECOLI	0.986	3.65071	0.850465	0.760593	0.929162	6.27156	0.086571	3	2
cep_exp03586	CPOB_ECOLI	SYE_ECOLI	0.96594	2.67038	0.846861	0.757226	0.846003	6.50041	0.063298	3	2
cep_exp05017	RSMA_ECOLI	PDXJ_ECOLI	0.957364	3.15688	0.801271	0.754998	0.884747	6.20961	0.080942	3	2
cep_exp02444	MLAA_ECOLI	SECG_ECOLI	0.911357	3.77599	0.789853	0.750349	0.84351	5.59649	0.102886	3	2
cep_exp03663	KITH_ECOLI	DNAG_ECOLI	0.954198	2.70973	0.740311	0.746579	0.894983	6.68449	0.059774	3	2
cep_tp00237	FLGE_ECOLI	FLGL_ECOLI	0.994437	2.57469	0.84852	0.74559	0.859907	6.6093	0.059276	3	2
cep_exp00076	TAMA_ECOLI	LPTG_ECOLI	0.966916	1.85706	0.848528	0.741998	0.84642	6.83244	0.045702	3	2
cep_tp00429	FLID_ECOLI	FLII_ECOLI	0.945946	2.16983	0.583018	0.740529	0.935019	7.84009	0.060788	3	2
cep_exp04385	FTSI_ECOLI	TIG_ECOLI	0.952941	3.3894	0.806359	0.737308	0.980721	6.77905	0.060207	3	2
cep_exp05691	CSRA_ECOLI	FMT_ECOLI	0.949468	3.58431	0.833548	0.735736	1.08129	6.27122	0.109731	3	2
cep_exp00079	MINC_ECOLI	LPTG_ECOLI	0.978003	1.52872	0.862721	0.734604	0.746053	6.03351	0.052066	3	2
cep_exp02303	YRAP_ECOLI	TAMA_ECOLI	0.964844	0.98529	0.759228	0.734257	0.898194	6.77424	0.044076	3	2
cep_exp07629	RNH2_ECOLI	FOLC_ECOLI	0.946774	8.18484	0.782379	0.733289	0.929372	6.4252	0.09725	3	2
cep_exp06046	CYSI_ECOLI	CYSJ_ECOLI	0.976903	0.768301	0.840945	0.733065	0.791697	8.51751	0.038478	3	2
cep_tp00064	CCMD_ECOLI	CCMB_ECOLI	0.951557	1.94036	0.744405	0.730988	0.853885	5.14309	0.089578	3	2
cep_exp03621	CPOB_ECOLI	RIMP_ECOLI	0.946731	5.53581	0.709529	0.730003	0.923297	6.23471	0.102393	3	2
cep_exp03579	SYD_ECOLI	EFP_ECOLI	0.978149	2.90618	0.81588	0.727789	1.02119	7.48586	0.076202	3	2
cep_tp00411	FLHB_ECOLI	MOTB_ECOLI	0.888406	3.03148	0.707793	0.723988	0.842153	6.01366	0.065934	3	2
cep_exp00377	GYRA_ECOLI	AMIC_ECOLI	0.958204	0.871809	0.786597	0.723048	0.897723	8.50151	0.044256	3	2
cep_exp05971	PUR5_ECOLI	RIBB_ECOLI	0.953737	4.0597	0.812357	0.722684	0.939669	6.70294	0.088839	3	2
cep_tp00026	ATPD_ECOLI	ATP6_ECOLI	0.877232	8.81349	0.705653	0.722095	0.903815	6.09104	0.117758	3	2
cep_exp04608	MANA_ECOLI	ORN_ECOLI	0.975524	1.77939	0.76606	0.720586	0.926052	7.2473	0.067538	3	2
cep_exp02127	SECF_ECOLI	FTSX_ECOLI	0.860741	5.65559	0.833435	0.718808	0.843277	5.84389	0.079977	3	2
cep_exp00819	PLSY_ECOLI	FTSH_ECOLI	0.930506	2.27127	0.852952	0.718479	0.916476	7.67469	0.074731	3	2
cep_tp00231	FLGC_ECOLI	MOTB_ECOLI	0.88914	4.35394	0.806528	0.718016	0.871934	5.46065	0.085122	3	2
cep_exp03043	SURA_ECOLI	SSPB_ECOLI	0.947723	2.14715	0.827359	0.716678	0.809172	5.38353	0.05671	3	2
cep_tp00540	GSPD_ECOLI	GSPK_ECOLI	0.93654	1.15607	0.762031	0.714515	0.859134	7.05615	0.042446	3	2
cep_exp05599	KCY_ECOLI	FLIF_ECOLI	0.952503	2.43019	0.830562	0.714055	0.918217	7.17772	0.066386	3	2
cep_tp00347	FLGK_ECOLI	FLIE_ECOLI	0.976959	3.11667	0.799328	0.71254	0.836497	5.53022	0.065279	3	2
cep_exp02146	RPOA_ECOLI	FTSX_ECOLI	0.87812	4.37475	0.786883	0.712343	0.967318	7.05185	0.08499	3	2
cep_exp04541	DNAJ_ECOLI	MRAY_ECOLI	0.966033	4.27651	0.835785	0.708748	0.921219	6.51503	0.07613	3	2
cep_exp03628	SYY_ECOLI	RIMP_ECOLI	0.966899	4.92505	0.751455	0.706681	0.869359	6.11482	0.0851	3	2
cep_exp06009	RF1_ECOLI	RLUD_ECOLI	0.940233	4.37597	0.766538	0.706584	0.901618	6.20332	0.080973	3	2
cep_exp04439	SECD_ECOLI	RLME_ECOLI	0.984223	1.2053	0.797179	0.691811	0.815642	7.40854	0.055501	3	2
cep_exp03283	LPXD_ECOLI	MSBA_ECOLI	0.978332	2.49767	0.75214	0.691639	0.874839	6.8702	0.060451	3	2
cep_tp00249	FLGE_ECOLI	FLIN_ECOLI	0.96846	3.22107	0.733838	0.689184	0.922078	6.72699	0.086303	3	2
cep_tp00403	FLHB_ECOLI	FLIJ_ECOLI	0.935728	3.51111	0.6019	0.686054	0.862671	6.07188	0.084333	3	2
cep_exp00184	MLTB_ECOLI	YIDC_ECOLI	0.918592	1.51713	0.741498	0.685551	0.735626	6.14745	0.044363	3	2
cep_exp01814	SYY_ECOLI	RF2_ECOLI	0.934094	3.62429	0.782666	0.683475	0.945352	6.73319	0.073678	3	2
cep_exp01615	P5CR_ECOLI	DAPA_ECOLI	0.97861	6.42058	0.765246	0.68305	0.86919	6.42014	0.09316	3	2
cep_exp03659	HIS2_ECOLI	DNAG_ECOLI	0.968112	3.18419	0.719994	0.683042	0.951434	7.28975	0.065739	3	2
cep_exp07534	LIPB_ECOLI	AROE_ECOLI	0.948454	5.54457	0.836271	0.682643	0.824855	5.46011	0.082167	3	2
cep_exp07445	CINAL_ECOLI	YHGF_ECOLI	0.942029	1.49186	0.72088	0.681099	0.771254	6.54964	0.045763	3	2
cep_exp03521	AMIC_ECOLI	YIAD_ECOLI	0.944969	2.04659	0.759202	0.68069	0.904575	7.13664	0.063939	3	2
cep_exp03972	NUON_ECOLI	FADL_ECOLI	0.944146	1.83106	0.71718	0.677899	0.747488	7.34655	0.048127	3	2
cep_exp01507	BAME_ECOLI	YRAP_ECOLI	0.924342	2.77402	0.802627	0.67743	0.886125	5.46982	0.09126	3	2
cep_exp02479	SKP_ECOLI	YFGM_ECOLI	0.972752	6.11064	0.800593	0.677084	0.815851	5.44601	0.096193	3	2
cep_exp02660	SYC_ECOLI	ISPB_ECOLI	0.983418	4.29533	0.746489	0.676804	0.821308	6.09699	0.063702	3	2
cep_exp02402	PPID_ECOLI	LEP_ECOLI	0.938754	2.43926	0.744896	0.675596	1.16946	9.17542	0.07489	3	2
cep_exp07387	DNAJ_ECOLI	FTSI_ECOLI	0.947095	3.56813	0.740931	0.672804	0.994233	6.98782	0.066586	3	2
cep_exp06425	LPXB_ECOLI	LPXH_ECOLI	0.967846	3.26794	0.780887	0.670384	0.828295	5.98374	0.062504	3	2
cep_exp05090	RSMG_ECOLI	RADA_ECOLI	0.977511	2.10184	0.793205	0.670031	0.868862	6.54261	0.06716	3	2
cep_exp05697	MNMA_ECOLI	FMT_ECOLI	0.956076	5.83247	0.731765	0.664939	0.880516	5.80981	0.07895	3	2
cep_exp05946	MNMA_ECOLI	PUR5_ECOLI	0.963534	3.54964	0.817668	0.661836	0.85496	7.10683	0.077652	3	2
cep_exp06187	SYE_ECOLI	CYSI_ECOLI	0.939481	1.60685	0.814445	0.65368	0.729738	6.88675	0.041661	3	2
cep_exp03654	PYRH_ECOLI	DNAG_ECOLI	0.96472	4.52119	0.738841	0.650173	0.947691	6.19187	0.070054	3	2
cep_exp02664	HIS8_ECOLI	ISPB_ECOLI	0.958763	5.03825	0.790704	0.649563	0.766164	5.93156	0.069201	3	2
cep_exp01906	PUR5_ECOLI	RPE_ECOLI	0.957895	4.88333	0.790245	0.630149	0.87461	6.28564	0.085195	3	2
cep_exp07953	MOAC_ECOLI	MOEA_ECOLI	0.965035	6.45145	0.754133	0.622138	0.815318	5.59484	0.08211	3	2
cep_exp01354	LPXB_ECOLI	RFAF_ECOLI	0.971233	2.53695	0.784382	0.615112	0.675973	5.63697	0.050178	3	2
cep_tp00556	GSPF_ECOLI	GSPJ_ECOLI	0.937605	5.11637	0.814073	0.891406	1.66685	11.1341	0.159973	2	2
cep_tp00149	FECE_ECOLI	FECD_ECOLI	0.966841	3.76065	0.885665	0.884175	1.41963	10.0268	0.138857	2	2
cep_tp00638	MBHS_ECOLI	CYBH_ECOLI	0.93575	0.641901	0.84733	0.838984	1.11799	10.388	0.068523	2	2
cep_exp01404	NUOL_ECOLI	ATPF_ECOLI	0.984395	2.7531	0.777105	0.817167	0.985517	7.376	0.070029	2	2
cep_exp02563	IHFA_ECOLI	DSBC_ECOLI	0.931343	2.2891	0.800454	0.813333	1.34326	8.97726	0.131853	2	2
cep_exp07901	RPPH_ECOLI	PTSO_ECOLI	0.909774	2.06281	0.827227	0.809622	1.0545	6.98756	0.123067	2	2
cep_exp05742	PURT_ECOLI	PUR2_ECOLI	0.979294	0.938806	0.865146	0.799097	0.957016	8.93168	0.055312	2	2
cep_exp07556	RNC_ECOLI	PTSN_ECOLI	0.933162	4.40468	0.833369	0.793968	1.16178	7.84834	0.133641	2	2
cep_exp07553	RIMO_ECOLI	FABF_ECOLI	0.969555	2.13225	0.774829	0.784591	1.18056	9.31326	0.082394	2	2
cep_exp06141	DDLA_ECOLI	GCSH_ECOLI	0.959432	3.15433	0.824114	0.783937	1.06779	7.3678	0.097934	2	2
cep_exp03388	QUEA_ECOLI	TCDA_ECOLI	0.935897	2.33938	0.742415	0.778236	1.0862	7.92434	0.083154	2	2
cep_tp00425	FLID_ECOLI	FLIE_ECOLI	0.951049	3.62757	0.830196	0.771597	1.12048	7.21008	0.095334	2	2
cep_exp02463	ENO_ECOLI	SECG_ECOLI	0.961255	2.34088	0.82156	0.767739	1.04149	7.06065	0.090929	2	2
cep_exp03306	LOLD_ECOLI	LPXM_ECOLI	0.919065	1.5456	0.775697	0.765481	0.912977	7.71521	0.068027	2	2
cep_exp07676	ARGK_ECOLI	DUSB_ECOLI	0.967791	1.98447	0.854814	0.76451	0.926691	7.51102	0.066591	2	2
cep_exp07388	TALB_ECOLI	FTSI_ECOLI	0.945856	1.45701	0.748767	0.75491	0.920455	8.46831	0.05389	2	2
cep_exp05956	CARA_ECOLI	RIBB_ECOLI	0.9399	3.70693	0.823223	0.748916	0.905886	6.95937	0.084366	2	2
cep_exp07646	YAAA_ECOLI	QUEA_ECOLI	0.970684	2.02685	0.821041	0.747963	1.1488	9.09271	0.090116	2	2
cep_exp06884	FLIG_ECOLI	LEPA_ECOLI	0.984946	0.832314	0.829227	0.746167	0.892162	9.10882	0.052435	2	2
cep_exp01649	SYI_ECOLI	DUT_ECOLI	0.96786	2.52694	0.812012	0.746071	0.877373	6.9272	0.053316	2	2
cep_exp00753	TOLQ_ECOLI	ATPE_ECOLI	0.940379	5.73112	0.715496	0.743351	0.918345	6.37379	0.107838	2	2
cep_tp00550	GSPE_ECOLI	GSPL_ECOLI	0.965909	1.08694	0.779738	0.742354	0.856066	8.03183	0.049019	2	2
cep_exp03754	PROB_ECOLI	HIS1_ECOLI	0.954955	3.06745	0.739379	0.73741	0.981253	7.59878	0.078864	2	2
cep_exp01014	FIS_ECOLI	SECE_ECOLI	0.871111	2.42143	0.740649	0.732768	0.950079	5.48806	0.114346	2	2
cep_exp02134	DXS_ECOLI	FTSX_ECOLI	0.925926	2.55044	0.894891	0.731826	0.888134	7.27989	0.062428	2	2
cep_exp02299	BAME_ECOLI	TAMA_ECOLI	0.946377	1.94564	0.812088	0.730976	0.865242	6.54041	0.056075	2	2
cep_exp05146	HYPE_ECOLI	YGGW_ECOLI	0.97619	1.9175	0.729542	0.72506	0.823636	7.40053	0.063862	2	2
cep_exp05736	HIS6_ECOLI	PUR2_ECOLI	0.978166	3.51012	0.733048	0.723385	0.973281	7.26862	0.08125	2	2
cep_exp05007	NTRC_ECOLI	NTRB_ECOLI	0.979218	1.07491	0.788991	0.721811	0.808092	7.73828	0.04981	2	2
cep_exp05194	DNAG_ECOLI	TRKA_ECOLI	0.981713	1.56333	0.72886	0.720322	0.889569	7.95565	0.049504	2	2
cep_exp03569	RPPH_ECOLI	LPTA_ECOLI	0.878116	3.23407	0.848762	0.718734	0.849047	5.59093	0.091038	2	2
cep_exp00960	SSPB_ECOLI	HEMX_ECOLI	0.924731	1.71473	0.853609	0.716507	0.918363	6.11164	0.064329	2	2
cep_exp04627	YEAD_ECOLI	OPDA_ECOLI	0.975359	0.856421	0.755565	0.716305	1.09616	10.1334	0.05531	2	2
cep_exp06640	ASTC_ECOLI	RSMB_ECOLI	0.966467	3.10347	0.783776	0.7161	0.862735	6.48482	0.060831	2	2
cep_exp06969	MURG_ECOLI	UPPS_ECOLI	0.947368	8.1158	0.764732	0.71503	0.907468	6.10709	0.09435	2	2
cep_exp06727	TRXB_ECOLI	SUFB_ECOLI	0.932598	1.50946	0.718123	0.713375	0.990216	8.96794	0.067454	2	2
cep_exp05661	MNMA_ECOLI	COABC_ECOLI	0.9677	3.71896	0.8001	0.711364	0.843218	6.10758	0.065848	2	2
cep_exp05087	RECF_ECOLI	RADA_ECOLI	0.982864	2.94857	0.828497	0.710965	0.977383	7.7047	0.077137	2	2
cep_exp01042	PBPB_ECOLI	FIS_ECOLI	0.867304	0.539902	0.786817	0.706781	0.87436	6.84613	0.036202	2	2
cep_tp00680	MOTB_ECOLI	FLII_ECOLI	0.896732	2.12682	0.652399	0.706425	0.90989	7.49559	0.068495	2	2
cep_exp02124	RSEP_ECOLI	FTSX_ECOLI	0.922693	2.48149	0.823176	0.705779	0.817619	6.00992	0.055447	2	2
cep_exp03553	CPOB_ECOLI	BAME_ECOLI	0.925532	4.50402	0.799853	0.704395	0.833363	5.4321	0.088824	2	2
cep_exp05130	ILVI_ECOLI	RECJ_ECOLI	0.962641	1.78439	0.796669	0.70333	0.947863	8.24951	0.054621	2	2
cep_tp00494	FLIN_ECOLI	FLIP_ECOLI	0.895288	3.05906	0.876182	0.703128	0.925887	6.64328	0.120324	2	2
cep_exp03003	FABZ_ECOLI	NUON_ECOLI	0.95283	3.00066	0.801091	0.701477	0.811289	6.35642	0.068687	2	2
cep_exp05019	FABD_ECOLI	PDXJ_ECOLI	0.974638	2.77435	0.793658	0.700998	0.849294	6.25681	0.072189	2	2
cep_exp02230	SDHA_ECOLI	PLSY_ECOLI	0.973518	1.16658	0.744577	0.700353	0.825218	6.84005	0.050233	2	2
cep_exp06270	RISA_ECOLI	ARGR_ECOLI	0.924119	3.35073	0.730305	0.698965	0.947828	6.95509	0.110448	2	2
cep_exp02081	RDGC_ECOLI	DSBA_ECOLI	0.968689	1.05374	0.854283	0.698665	0.926151	7.57265	0.064688	2	2
cep_exp03009	RLUC_ECOLI	PGSA_ECOLI	0.9501	3.02773	0.784168	0.698112	0.910827	6.54601	0.079624	2	2
cep_tp00707	NUOK_ECOLI	NUOH_ECOLI	0.948235	6.38462	0.829187	0.697518	0.913629	5.99213	0.119302	2	2
cep_exp07240	YAII_ECOLI	HSLO_ECOLI	0.957207	2.75741	0.684666	0.692842	0.896974	6.81062	0.08647	2	2
cep_exp06636	PCNB_ECOLI	RSMB_ECOLI	0.909396	2.99828	0.777947	0.691418	0.843772	6.05759	0.054366	2	2
cep_exp02060	YIBN_ECOLI	DSBA_ECOLI	0.951567	2.2512	0.730174	0.690666	1.01069	7.46922	0.111504	2	2
cep_exp00427	MDLA_ECOLI	ATPD_ECOLI	0.966102	2.70553	0.707808	0.689681	0.783543	6.0281	0.060047	2	2
cep_exp05553	ERA_ECOLI	PARC_ECOLI	0.965812	0.670895	0.82082	0.688635	0.864971	7.22586	0.037348	2	2
cep_exp07557	KDSB_ECOLI	PTSN_ECOLI	0.946472	3.26941	0.759798	0.688087	0.849072	5.90661	0.08281	2	2
cep_tp00131	EXBD_ECOLI	EXBB_ECOLI	0.888312	3.08246	0.778903	0.687725	1.06815	7.16908	0.109778	2	2
cep_exp07825	CYBH_ECOLI	HYAD_ECOLI	0.913953	0.940204	0.770742	0.687593	0.889022	7.32234	0.070106	2	2
cep_exp00897	LOLE_ECOLI	THIO_ECOLI	0.967495	5.82905	0.617297	0.686414	0.763921	5.81389	0.079454	2	2
cep_exp02401	YOHK_ECOLI	HFLC_ECOLI	0.884956	1.5478	0.703921	0.686338	0.758941	6.62956	0.060759	2	2
cep_exp06877	FTSI_ECOLI	DPO3B_ECOLI	0.953878	3.75066	0.750768	0.686207	0.85601	6.38199	0.062376	2	2
cep_exp05459	TTCA_ECOLI	TSAE_ECOLI	0.87069	3.49406	0.787019	0.684284	0.897608	5.73196	0.084822	2	2
cep_tp00201	FLGB_ECOLI	FLIO_ECOLI	0.88417	7.8441	0.724428	0.683209	0.685631	4.11444	0.106533	2	2
cep_exp00935	YADS_ECOLI	KDGL_ECOLI	0.945289	3.22765	0.766878	0.682682	0.720105	5.416	0.084861	2	2
cep_exp05106	LPXC_ECOLI	MUTL_ECOLI	0.969565	2.21715	0.757412	0.682197	0.918488	7.33807	0.061401	2	2
cep_exp02696	IHFB_ECOLI	FTSB_ECOLI	0.908629	5.94246	0.806625	0.682078	0.867398	5.18471	0.143999	2	2
cep_exp06612	COABC_ECOLI	RSMC_ECOLI	0.935915	1.71198	0.747184	0.682033	0.7973	6.65018	0.058493	2	2
cep_exp07606	MNMA_ECOLI	TRML_ECOLI	0.95619	3.44243	0.811303	0.678159	0.857564	6.27311	0.081761	2	2
cep_exp06887	MDLA_ECOLI	RLUB_ECOLI	0.913734	1.78559	0.722699	0.676935	0.894619	7.81463	0.061978	2	2
cep_exp06994	RIMO_ECOLI	USG_ECOLI	0.960154	2.16238	0.758076	0.676364	0.946692	7.57306	0.06569	2	2
cep_tp00463	FLIG_ECOLI	FLIO_ECOLI	0.94469	2.84496	0.840507	0.674669	0.758126	4.9505	0.067262	2	2
cep_exp05950	RF1_ECOLI	PUR5_ECOLI	0.970213	3.47266	0.779406	0.674327	1.05742	8.07631	0.09338	2	2
cep_exp00369	LPXB_ECOLI	AMIC_ECOLI	0.957447	1.96209	0.78846	0.674192	0.843149	6.82541	0.059345	2	2
cep_tp00289	FLGG_ECOLI	FLIG_ECOLI	0.984772	2.19021	0.756872	0.673776	0.951987	7.62538	0.075149	2	2
cep_exp05054	PHSG_ECOLI	MIAA_ECOLI	0.964633	2.06004	0.735645	0.673699	0.81164	6.67019	0.044838	2	2
cep_exp00728	EXBB_ECOLI	UVRD_ECOLI	0.959544	0.964541	0.641171	0.673261	0.693759	7.0032	0.036173	2	2
cep_exp00491	YRAP_ECOLI	MLAD_ECOLI	0.903743	1.95828	0.820176	0.672223	0.834914	5.46338	0.077528	2	2
cep_tp00568	GSPH_ECOLI	GSPI_ECOLI	0.880952	3.75251	0.786622	0.671465	0.774238	5.20573	0.087349	2	2
cep_exp00248	CCME_ECOLI	MLAA_ECOLI	0.902439	2.28432	0.691749	0.67039	0.889938	6.54162	0.08903	2	2
cep_exp06436	HYPE_ECOLI	RECF_ECOLI	0.984127	1.42581	0.708131	0.669373	0.891819	8.26881	0.062131	2	2
cep_exp07245	YADH_ECOLI	GLO2_ECOLI	0.974359	3.18765	0.677083	0.66927	0.838916	6.64716	0.081611	2	2
cep_exp07696	TRUA_ECOLI	FXSA_ECOLI	0.908879	3.55321	0.856389	0.668775	0.90148	6.1837	0.096521	2	2
cep_exp02933	LPXD_ECOLI	SECD_ECOLI	0.942469	2.0131	0.802202	0.667814	0.779279	6.36503	0.053154	2	2
cep_exp04592	PROA_ECOLI	GSHR_ECOLI	0.982699	1.91209	0.682611	0.667221	0.820113	7.02659	0.054982	2	2
cep_exp05077	DNAG_ECOLI	RADA_ECOLI	0.970221	3.1496	0.822174	0.665639	0.9314	7.19474	0.063577	2	2
cep_exp07612	RSMI_ECOLI	TRML_ECOLI	0.945824	5.81766	0.800502	0.664861	0.805563	5.34792	0.091656	2	2
cep_exp07056	PYRH_ECOLI	RELA_ECOLI	0.971574	0.870219	0.746134	0.663631	0.77647	7.71231	0.046397	2	2
cep_exp05493	RMLB1_ECOLI	YICC_ECOLI	0.969136	3.82818	0.648929	0.662809	0.819526	6.48705	0.076651	2	2
cep_exp06214	YFFB_ECOLI	GSHB_ECOLI	0.974654	2.08983	0.826271	0.662049	0.810601	5.91946	0.073787	2	2
cep_exp03044	LOLA_ECOLI	SSPB_ECOLI	0.929348	4.06404	0.724527	0.661325	0.763708	5.04088	0.087008	2	2
cep_tp00244	FLGE_ECOLI	FLIG_ECOLI	0.987722	2.17155	0.803692	0.660518	0.864914	7.2033	0.060709	2	2
cep_exp02232	SURA_ECOLI	PLSY_ECOLI	0.951027	3.86395	0.782334	0.660041	0.841527	6.25383	0.074125	2	2
cep_exp02481	BCR_ECOLI	YFGM_ECOLI	0.963455	2.64017	0.779395	0.658958	0.70755	5.91053	0.059475	2	2
cep_tp00288	FLGG_ECOLI	FLIF_ECOLI	0.961823	2.34763	0.754331	0.65887	0.857096	6.80247	0.058066	2	2
cep_exp01025	RPOA_ECOLI	SECE_ECOLI	0.969298	1.00973	0.781046	0.658464	0.825745	6.42273	0.06777	2	2
cep_exp03324	MIAB_ECOLI	PLSC_ECOLI	0.91516	4.48663	0.667257	0.657683	0.931837	7.13167	0.080849	2	2
cep_exp04614	LOLA_ECOLI	OPDA_ECOLI	0.98641	1.29656	0.767754	0.657573	0.762133	6.31789	0.043741	2	2
cep_exp07746	MOAE_ECOLI	HIS6_ECOLI	0.95098	3.40619	0.743017	0.657358	0.763422	5.73879	0.081884	2	2
cep_exp06007	MNMA_ECOLI	RLUD_ECOLI	0.935159	4.6698	0.729944	0.656953	0.927339	6.61879	0.083507	2	2
cep_exp00844	EXBB_ECOLI	OBG_ECOLI	0.884858	1.52175	0.721005	0.65576	0.748567	7.11754	0.060785	2	2
cep_exp07490	DPO3X_ECOLI	RIMO_ECOLI	0.930812	2.56135	0.714166	0.655712	0.853886	6.56082	0.054018	2	2
cep_exp01668	FABA_ECOLI	FABD_ECOLI	0.97921	1.20149	0.710517	0.655375	0.847124	7.47202	0.068189	2	2
cep_exp05457	SUFS_ECOLI	TSAE_ECOLI	0.948122	6.04094	0.841859	0.655298	0.830172	5.31917	0.083872	2	2
cep_exp05664	PANB_ECOLI	COABC_ECOLI	0.979104	3.99421	0.685388	0.6548	0.777961	5.58941	0.067127	2	2
cep_exp04632	GLO2_ECOLI	YFFB_ECOLI	0.97832	3.78421	0.797579	0.654773	0.769978	5.43552	0.086356	2	2
cep_exp06045	ILVI_ECOLI	PYRH_ECOLI	0.973006	1.95574	0.729163	0.654622	0.882074	7.34676	0.060632	2	2
cep_exp02974	SYL_ECOLI	DACB_ECOLI	0.962603	1.16162	0.754356	0.653432	0.8693	7.98527	0.040452	2	2
cep_exp06611	DEF_ECOLI	RSMC_ECOLI	0.833984	2.8363	0.795537	0.650521	0.784655	5.89323	0.075793	2	2
cep_exp02501	YFGM_ECOLI	BAMD_ECOLI	0.966741	4.62936	0.721907	0.649207	0.829959	6.0722	0.094483	2	2
cep_exp01007	KPRS_ECOLI	LPTF_ECOLI	0.958884	2.69648	0.702597	0.648448	0.934892	7.43976	0.075187	2	2
cep_exp06374	SYI_ECOLI	YGGE_ECOLI	0.964527	2.11953	0.686004	0.647876	0.755592	6.16749	0.043433	2	2
cep_exp04570	TRXB_ECOLI	MPL_ECOLI	0.973008	1.04425	0.791911	0.647839	0.911262	7.71937	0.053506	2	2
cep_tp00235	FLGE_ECOLI	FLGI_ECOLI	0.992177	1.76767	0.858762	0.647052	0.772822	6.53937	0.053423	2	2
cep_exp07925	MNMA_ECOLI	TRPA_ECOLI	0.971698	3.89531	0.813479	0.646835	0.825788	6.09882	0.072427	2	2
cep_exp01001	SECF_ECOLI	LPTF_ECOLI	0.920174	3.40852	0.770749	0.646464	0.738677	5.47646	0.05881	2	2
cep_exp06684	RLMI_ECOLI	RLUC_ECOLI	0.976224	0.89341	0.775478	0.645734	0.828509	6.86253	0.043593	2	2
cep_exp02399	TOLC_ECOLI	HFLC_ECOLI	0.858525	2.33113	0.785784	0.645603	0.789743	6.50418	0.054622	2	2
cep_tp00147	FECE_ECOLI	FECB_ECOLI	0.945946	2.85562	0.60797	0.644843	0.717216	6.3634	0.068334	2	2
cep_exp06196	PSPE_ECOLI	CYSI_ECOLI	0.888724	1.5581	0.641456	0.644523	0.845972	6.89891	0.059359	2	2
cep_exp01712	SUCD_ECOLI	GUAA_ECOLI	0.980344	1.46078	0.715685	0.644169	0.854186	7.5989	0.055914	2	2
cep_tp00474	FLIH_ECOLI	FLIR_ECOLI	0.907975	5.23153	0.697529	0.643824	0.703325	4.8873	0.072012	2	2
cep_exp06965	FTSI_ECOLI	MURG_ECOLI	0.943796	4.48303	0.766528	0.643088	0.8753	6.04	0.060538	2	2
cep_exp06914	LPXK_ECOLI	PDXH_ECOLI	0.96337	3.21236	0.706399	0.642872	0.802557	5.83539	0.068931	2	2
cep_exp05105	FOLC_ECOLI	MUTL_ECOLI	0.966249	4.20309	0.735992	0.640615	0.916738	6.43852	0.060366	2	2
cep_exp00685	PGK_ECOLI	SECY_ECOLI	0.96747	3.42428	0.769474	0.640394	0.82865	6.45121	0.064868	2	2
cep_exp00985	YADS_ECOLI	RLMD_ECOLI	0.957812	2.76721	0.786077	0.637164	0.819874	6.1894	0.06144	2	2
cep_exp06460	LPXB_ECOLI	RFAP_ECOLI	0.914992	1.08328	0.771686	0.636519	0.693567	6.30695	0.045248	2	2
cep_tp00801	SECB_ECOLI	YIDC_ECOLI	0.960171	1.85422	0.811408	0.636099	0.966325	6.87473	0.066102	2	2
cep_exp04252	AMIA_ECOLI	RNR_ECOLI	0.871143	1.98594	0.707916	0.635379	0.72181	5.70258	0.040383	2	2
cep_exp06760	MOAE_ECOLI	KGUA_ECOLI	0.904762	6.0774	0.752277	0.63531	0.778119	5.14658	0.100013	2	2
cep_exp05690	ARGR_ECOLI	FMT_ECOLI	0.944798	3.4018	0.799601	0.635265	0.741724	5.70385	0.080873	2	2
cep_exp02229	MLTB_ECOLI	PLSY_ECOLI	0.876325	2.38185	0.809236	0.634431	0.771916	5.87423	0.067377	2	2
cep_exp02803	GLRX4_ECOLI	EXBD_ECOLI	0.886719	3.61542	0.671646	0.633329	0.752283	5.42151	0.10311	2	2
cep_exp06543	ISPH_ECOLI	ISPA_ECOLI	0.962602	4.62618	0.778151	0.633277	0.819334	5.72411	0.073442	2	2
cep_exp04892	YQHD_ECOLI	GPDA_ECOLI	0.976584	1.62595	0.745145	0.631523	0.802537	7.27127	0.0563	2	2
cep_exp05307	ISPA_ECOLI	PRMA_ECOLI	0.97973	5.11862	0.79298	0.628685	0.839442	6.04189	0.08074	2	2
cep_exp06302	RLUD_ECOLI	TYSY_ECOLI	0.949153	3.515	0.766059	0.625399	0.777679	6.46565	0.073818	2	2
cep_exp07868	FOLD_ECOLI	PYRC_ECOLI	0.974843	1.45274	0.69678	0.625362	0.767952	6.30706	0.054397	2	2
cep_exp03568	PROA_ECOLI	LPTA_ECOLI	0.943522	2.24366	0.820517	0.623321	0.805832	5.67861	0.064296	2	2
cep_exp04191	RF2_ECOLI	AROK_ECOLI	0.907063	5.69959	0.797247	0.622965	0.730003	5.03403	0.0766	2	2
cep_exp00112	TIG_ECOLI	MLAE_ECOLI	0.984104	2.85536	0.809536	0.622434	0.800217	5.90058	0.055575	2	2
cep_exp00988	MDTK_ECOLI	RLMD_ECOLI	0.958427	3.48406	0.727574	0.622425	0.714242	6.54686	0.056569	2	2
cep_exp04882	MOEA_ECOLI	GPDA_ECOLI	0.966667	4.40262	0.741027	0.621662	0.786766	5.75418	0.062242	2	2
cep_exp02165	PUR8_ECOLI	LGT_ECOLI	0.921017	3.69099	0.724212	0.619472	0.812573	6.29335	0.064057	2	2
cep_exp05698	MOAC_ECOLI	FMT_ECOLI	0.957983	7.21338	0.660305	0.618239	0.947304	6.23334	0.103402	2	2
cep_exp05954	RISA_ECOLI	PUR5_ECOLI	0.949821	4.79849	0.78802	0.617972	0.825495	5.90067	0.086566	2	2
cep_exp05717	RF2_ECOLI	GPMI_ECOLI	0.940842	2.21149	0.792719	0.616152	0.849376	6.46678	0.058313	2	2
cep_exp06764	PRMA_ECOLI	KGUA_ECOLI	0.972	5.44403	0.745863	0.615711	0.705694	5.16606	0.080326	2	2
cep_exp04108	YDCV_ECOLI	YDJX_ECOLI	0.918	0.778867	0.608964	0.614326	0.729268	7.87029	0.055675	2	2
cep_exp06010	PROA_ECOLI	RLUD_ECOLI	0.944818	3.83333	0.735648	0.612294	0.818487	5.9375	0.067715	2	2
cep_exp00900	SECY_ECOLI	THIO_ECOLI	0.949275	5.17347	0.765846	0.609772	0.765772	5.30014	0.074608	2	2
cep_exp03640	RSUA_ECOLI	RIMP_ECOLI	0.971129	4.00541	0.742753	0.603401	0.772209	5.12	0.079542	2	2
cep_exp06766	RNH2_ECOLI	KGUA_ECOLI	0.916049	10.2078	0.772833	0.601888	0.86455	5.37548	0.110829	2	2
cep_exp06092	BTUE_ECOLI	PFKB_ECOLI	0.918699	2.74867	0.708624	0.598265	0.746228	5.8964	0.066864	2	2
cep_exp01819	DAPA_ECOLI	RF2_ECOLI	0.928463	3.76164	0.699485	0.592841	0.778255	5.91879	0.070756	2	2
cep_exp00032	SECD_ECOLI	UPPP_ECOLI	0.833333	4.02324	0.791788	0.590236	0.722231	5.91969	0.0637	2	2
cep_exp07177	AROC_ECOLI	TSAD_ECOLI	0.969914	3.56027	0.778731	0.583891	0.745419	6.12001	0.066338	2	2
cep_exp06109	FABD_ECOLI	SYR_ECOLI	0.975169	4.26123	0.647262	0.571024	0.820971	6.58491	0.063309	2	2
cep_exp04082	RISA_ECOLI	PUR9_ECOLI	0.955526	3.14993	0.741691	0.565771	0.765031	5.79768	0.062695	2	2
cep_exp03931	YCHF_ECOLI	NAPA_ECOLI	0.910999	0.828295	0.605335	0.562673	0.822254	8.39707	0.039098	2	2
cep_exp05892	SYC_ECOLI	FOLD_ECOLI	0.982644	5.47092	0.686628	0.545904	0.725659	5.766	0.067777	2	2
cep_exp01771	FOLD_ECOLI	KDSB_ECOLI	0.977612	4.21603	0.672661	0.540411	0.789049	6.40113	0.080581	2	2
cep_exp05794	YCCU_ECOLI	NADE_ECOLI	0.895631	4.2542	0.612354	0.532335	0.744157	5.67965	0.084839	2	2
cep_exp04676	CLPP_ECOLI	LPXK_ECOLI	0.953271	4.18686	0.893776	0.890282	1.56298	10.6598	0.155235	1	2
cep_exp05994	PANC_ECOLI	RLUD_ECOLI	0.945813	5.18056	0.830082	0.794824	1.0654	7.24589	0.100546	1	2
cep_exp02132	PTGA_ECOLI	FTSX_ECOLI	0.854127	1.71348	0.750846	0.775762	1.03072	8.42229	0.086701	1	2
cep_exp07600	DAPB_ECOLI	TRML_ECOLI	0.951163	4.88117	0.854913	0.754517	0.923915	6.54584	0.100204	1	2
cep_exp00113	LEP_ECOLI	MLAE_ECOLI	0.910959	2.74023	0.716988	0.750641	0.903932	6.91276	0.07822	1	2
cep_exp00114	NUOH_ECOLI	MLAE_ECOLI	0.964103	1.9922	0.80773	0.73814	0.86462	7.53222	0.073291	1	2
cep_exp03561	KPYK2_ECOLI	LPTA_ECOLI	0.95188	1.43665	0.851328	0.731911	0.87128	6.75515	0.05835	1	2
cep_exp02278	PPID_ECOLI	TAMA_ECOLI	0.971667	1.50489	0.837049	0.73115	0.797278	6.51016	0.035656	1	2
cep_exp00956	MLAA_ECOLI	HEMX_ECOLI	0.919255	1.41689	0.873515	0.726592	1.00051	7.71868	0.063766	1	2
cep_exp00768	MRAY_ECOLI	ATPE_ECOLI	0.953908	5.69475	0.775595	0.721802	0.973454	5.90571	0.090197	1	2
cep_exp05258	FRDA_ECOLI	YJIN_ECOLI	0.940661	0.3606	0.837757	0.712472	0.875827	9.84324	0.036887	1	2
cep_exp05945	HIS8_ECOLI	PUR5_ECOLI	0.954351	4.96801	0.775582	0.706719	0.953012	7.64048	0.091534	1	2
cep_exp03147	LPTD_ECOLI	YIBN_ECOLI	0.940669	0.886583	0.878863	0.702325	0.928076	7.64768	0.04614	1	2
cep_exp01037	SECG_ECOLI	FIS_ECOLI	0.875	4.73462	0.797321	0.699554	0.815447	4.49738	0.122658	1	2
cep_exp02051	LOLA_ECOLI	DSBA_ECOLI	0.948905	2.32538	0.782124	0.698787	1.08556	8.11528	0.105201	1	2
cep_exp01002	TAMA_ECOLI	LPTF_ECOLI	0.95334	1.86552	0.781504	0.693406	0.705594	6.06036	0.039373	1	2
cep_exp01973	PUR5_ECOLI	PHNA_ECOLI	0.969298	1.65317	0.778933	0.693292	0.78025	6.83376	0.071782	1	2
cep_exp04843	RSUA_ECOLI	KDUD_ECOLI	0.977273	1.82854	0.740609	0.693258	0.907874	7.80345	0.083175	1	2
cep_tp00170	FHUC_ECOLI	FHUD_ECOLI	0.941176	1.28144	0.755293	0.688713	0.720946	6.49163	0.052439	1	2
cep_tp00272	FLGF_ECOLI	FLIN_ECOLI	0.953608	2.27027	0.827904	0.687465	0.966801	7.11036	0.102579	1	2
cep_tp00580	GSPJ_ECOLI	GSPL_ECOLI	0.929553	2.0403	0.623207	0.684479	0.942109	7.2021	0.064094	1	2
cep_exp03973	RSEP_ECOLI	LNT_ECOLI	0.974012	2.05934	0.71752	0.683389	0.934394	7.31251	0.056072	1	2
cep_exp02305	DSBC_ECOLI	TAMA_ECOLI	0.95818	1.01528	0.79962	0.678353	0.819779	6.70969	0.042136	1	2
cep_exp05606	KCY_ECOLI	FLIG_ECOLI	0.971326	2.39631	0.792987	0.675766	0.769885	6.23449	0.067533	1	2
cep_exp04553	THIL_ECOLI	MNMA_ECOLI	0.974026	3.34874	0.784674	0.674991	0.779791	5.66168	0.059114	1	2
cep_exp02554	RDGC_ECOLI	CPOB_ECOLI	0.971731	1.23182	0.737718	0.674428	0.940558	7.52693	0.060726	1	2
cep_exp07069	LPXK_ECOLI	NAGZ_ECOLI	0.931241	3.2236	0.683322	0.674351	0.825607	6.16065	0.067212	1	2
cep_exp07034	LPXK_ECOLI	TPX_ECOLI	0.965726	2.65992	0.704829	0.673905	0.814876	6.83421	0.079799	1	2
cep_exp01720	SECD_ECOLI	IMDH_ECOLI	0.87126	1.92164	0.744798	0.672232	0.814811	6.76545	0.051502	1	2
cep_exp04293	DHNA_ECOLI	YGGT_ECOLI	0.966238	0.905324	0.787402	0.669955	0.810191	7.10863	0.047885	1	2
cep_exp05133	YAEQ_ECOLI	RECJ_ECOLI	0.972296	0.634735	0.807166	0.66986	0.807783	7.32534	0.044094	1	2
cep_exp02144	PHOP_ECOLI	FTSX_ECOLI	0.933913	0.668715	0.658308	0.669717	0.967758	10.541	0.069602	1	2
cep_exp04640	MURG_ECOLI	DACD_ECOLI	0.956931	1.69859	0.766811	0.668984	0.691887	6.66386	0.052328	1	2
cep_exp06662	RLMI_ECOLI	HEM3_ECOLI	0.978843	1.87867	0.802124	0.667437	0.958874	7.58915	0.065071	1	2
cep_tp00251	FLGE_ECOLI	FLIP_ECOLI	0.967543	2.66182	0.806733	0.66684	0.824456	6.42716	0.068911	1	2
cep_exp03450	DACC_ECOLI	YTFL_ECOLI	0.939787	1.64975	0.802341	0.662457	0.85193	7.65268	0.054252	1	2
cep_exp01364	LPXB_ECOLI	RFAQ_ECOLI	0.960055	2.17791	0.801996	0.662023	0.841319	6.82668	0.057934	1	2
cep_tp00894	YDCU_ECOLI	YDCV_ECOLI	0.934142	0.531725	0.870513	0.661837	0.919872	8.21337	0.052032	1	2
cep_exp03638	RIMM_ECOLI	RIMP_ECOLI	0.924699	12.0818	0.773158	0.656812	0.903657	5.42745	0.13019	1	2
cep_exp05072	LPXB_ECOLI	RADA_ECOLI	0.977435	1.92224	0.7564	0.65665	0.837249	6.91097	0.058543	1	2
cep_exp07407	CDSA_ECOLI	NUOM_ECOLI	0.940806	3.34806	0.763585	0.653602	0.810401	5.9476	0.060795	1	2
cep_exp05114	YEGQ_ECOLI	MUTL_ECOLI	0.946629	1.40089	0.687197	0.650745	0.793987	6.97208	0.044816	1	2
cep_exp03131	ACRA_ECOLI	MDTF_ECOLI	0.970711	0.84454	0.759984	0.650127	0.772219	7.53157	0.034282	1	2
cep_exp05719	NAGB_ECOLI	GPMI_ECOLI	0.964103	1.63803	0.788721	0.648835	0.809491	7.47024	0.055643	1	2
cep_tp00658	MODA_ECOLI	MODC_ECOLI	0.973727	2.22901	0.780209	0.648595	0.778312	6.16479	0.063783	1	2
cep_exp04751	GUAA_ECOLI	SLT_ECOLI	0.964103	1.44902	0.767281	0.648376	0.7614	7.14257	0.038666	1	2
cep_exp00963	TOLR_ECOLI	HEMX_ECOLI	0.928972	1.27746	0.798556	0.646808	0.892035	7.14853	0.062392	1	2
cep_exp01380	TOLR_ECOLI	YEBC_ECOLI	0.971649	1.74907	0.759558	0.646378	0.807116	6.43239	0.076816	1	2
cep_tp00852	TOLR_ECOLI	CPOB_ECOLI	0.950617	2.00416	0.659831	0.641928	0.769775	5.31378	0.06697	1	2
cep_exp03604	YADS_ECOLI	RUVA_ECOLI	0.953659	4.21765	0.747559	0.640951	0.679687	5.11316	0.076418	1	2
cep_exp04565	BIOB_ECOLI	MPL_ECOLI	0.953923	0.841775	0.7688	0.640272	0.752169	7.08977	0.043445	1	2
cep_tp00229	FLGC_ECOLI	FLIR_ECOLI	0.959494	4.68971	0.829193	0.638759	0.82401	5.65119	0.102898	1	2
cep_tp00677	MOTB_ECOLI	FLIF_ECOLI	0.911628	2.3486	0.811134	0.638347	0.655704	5.38949	0.044385	1	2
cep_tp00278	FLGF_ECOLI	MOTB_ECOLI	0.915921	1.86074	0.761687	0.637655	0.7415	5.94943	0.05819	1	2
cep_exp03618	RIBB_ECOLI	SELA_ECOLI	0.954412	1.60678	0.705196	0.637639	0.839878	7.11733	0.061141	1	2
cep_exp05495	YQHD_ECOLI	YICC_ECOLI	0.991098	1.52904	0.826098	0.637094	0.713457	6.58553	0.05298	1	2
cep_exp04573	LOLA_ECOLI	FETP_ECOLI	0.959184	3.75248	0.78349	0.636054	0.785451	5.13725	0.089892	1	2
cep_exp05486	ACNA_ECOLI	YICC_ECOLI	0.99236	0.755518	0.793925	0.634022	0.782768	7.68769	0.039612	1	2
cep_tp00547	GSPE_ECOLI	GSPI_ECOLI	0.956311	0.876819	0.818271	0.633714	0.810853	6.61612	0.052549	1	2
cep_exp07344	FOLD_ECOLI	RNG_ECOLI	0.979408	1.93469	0.739807	0.632453	0.801882	6.64327	0.055629	1	2
cep_exp00103	PPID_ECOLI	MLAE_ECOLI	0.97735	2.52445	0.774839	0.631992	0.802069	6.26503	0.049387	1	2
cep_exp07447	TRKA_ECOLI	YHGF_ECOLI	0.973193	0.866444	0.724347	0.631537	0.84501	8.46961	0.039717	1	2
cep_exp06364	HEM2_ECOLI	RSUA_ECOLI	0.974775	1.55268	0.772756	0.631302	0.866554	7.43529	0.072056	1	2
cep_exp02754	TOLR_ECOLI	BAMB_ECOLI	0.958801	1.42051	0.775603	0.629779	0.759208	5.81067	0.052852	1	2
cep_exp06444	LPXB_ECOLI	EX7L_ECOLI	0.966587	2.44951	0.755225	0.62662	0.816242	6.23457	0.056961	1	2
cep_exp00932	LPTD_ECOLI	KDGL_ECOLI	0.927152	1.58964	0.764513	0.626581	0.762054	5.84507	0.040192	1	2
cep_tp00232	FLGE_ECOLI	FLGF_ECOLI	0.986217	1.56863	0.869458	0.625735	0.920491	7.99008	0.068883	1	2
cep_exp06367	PANB_ECOLI	RSUA_ECOLI	0.983838	2.00554	0.747554	0.624661	0.878014	6.99862	0.076966	1	2
cep_exp05940	PANC_ECOLI	PUR5_ECOLI	0.97293	4.29051	0.792999	0.623903	0.787456	5.72777	0.072549	1	2
cep_exp07958	PUR5_ECOLI	NIRD_ECOLI	0.96468	1.73867	0.704586	0.621343	0.753197	6.33361	0.066255	1	2
cep_exp02461	ACP_ECOLI	SECG_ECOLI	0.909574	9.61813	0.716822	0.619012	0.759508	4.56894	0.145426	1	2
cep_exp05321	NADE_ECOLI	RIMM_ECOLI	0.897155	8.37561	0.801868	0.618846	0.736876	5.34322	0.090089	1	2
cep_exp05142	TRPB_ECOLI	YGGW_ECOLI	0.971613	3.37729	0.77275	0.617792	0.921489	7.19687	0.07293	1	2
cep_tp00373	FLGL_ECOLI	FLIO_ECOLI	0.952055	4.73933	0.855413	0.617724	0.726886	5.17455	0.080859	1	2
cep_exp02636	PPID_ECOLI	FLIP_ECOLI	0.963134	1.72656	0.724691	0.617352	0.721097	6.22568	0.047246	1	2
cep_exp03641	SSRP_ECOLI	RIMP_ECOLI	0.941935	9.53219	0.788647	0.616754	0.81527	4.95802	0.120978	1	2
cep_exp06948	FTSI_ECOLI	SYP_ECOLI	0.958621	1.80594	0.79028	0.616191	0.82817	6.58324	0.04318	1	2
cep_exp05756	DHPS_ECOLI	TLDD_ECOLI	0.95806	1.98263	0.794623	0.615743	0.692691	5.59247	0.048293	1	2
cep_exp02524	FTSQ_ECOLI	MLTB_ECOLI	0.841444	3.2791	0.737303	0.615575	0.706325	5.4039	0.06062	1	2
cep_exp07308	MAK_ECOLI	NFI_ECOLI	0.954286	1.29341	0.701345	0.615194	0.662847	6.1495	0.047798	1	2
cep_exp00757	SECG_ECOLI	ATPE_ECOLI	0.919679	9.14978	0.778964	0.614575	0.714103	4.70106	0.136314	1	2
cep_exp05735	HIS8_ECOLI	PUR2_ECOLI	0.963057	4.79947	0.791729	0.608788	0.844766	6.62783	0.074345	1	2
cep_exp05322	RSUA_ECOLI	RIMM_ECOLI	0.949153	4.0801	0.730423	0.608718	0.775457	5.65719	0.085722	1	2
cep_exp02740	RISB_ECOLI	TOLR_ECOLI	0.949664	2.77279	0.733294	0.606433	0.714436	4.87221	0.073303	1	2
cep_exp02697	EFTS_ECOLI	FTSB_ECOLI	0.945596	5.26192	0.829735	0.605293	0.770124	5.10144	0.095256	1	2
cep_exp02449	SDHB_ECOLI	SECG_ECOLI	0.948276	3.19788	0.775206	0.603965	0.869773	5.74214	0.092358	1	2
cep_exp03724	RNH2_ECOLI	RSMG_ECOLI	0.958025	5.32036	0.770422	0.602617	0.818048	5.4796	0.096747	1	2
cep_exp03679	MRAY_ECOLI	RPOA_ECOLI	0.934688	4.05326	0.779793	0.602274	0.72962	5.55226	0.065575	1	2
cep_exp06016	TRPA_ECOLI	RLUD_ECOLI	0.941077	5.00805	0.760132	0.602217	0.719109	5.48969	0.074473	1	2
cep_exp05784	RIMP_ECOLI	GLRX3_ECOLI	0.95279	6.33874	0.762645	0.601775	0.803376	5.17601	0.116546	1	2
cep_exp04925	RLUD_ECOLI	PYRB_ECOLI	0.916797	4.40325	0.697719	0.599108	0.887144	6.70069	0.082048	1	2
cep_exp02052	BAME_ECOLI	DSBA_ECOLI	0.915888	2.8068	0.753743	0.598376	0.703238	4.88133	0.077235	1	2
cep_tp00223	FLGC_ECOLI	FLIJ_ECOLI	0.97153	5.97326	0.722219	0.592168	0.79439	5.37495	0.117357	1	2
cep_exp03520	BAMB_ECOLI	YIAD_ECOLI	0.952537	2.12234	0.603964	0.589555	0.656917	5.82321	0.050029	1	2
cep_tp00686	MOTB_ECOLI	FLIQ_ECOLI	0.871537	5.18266	0.725609	0.588579	0.759576	5.09957	0.090879	1	2
cep_exp03609	YCIK_ECOLI	RUVA_ECOLI	0.973626	1.41512	0.725786	0.585723	0.774988	6.21761	0.065332	1	2
cep_exp06628	SSRP_ECOLI	DEF_ECOLI	0.948328	10.2564	0.793019	0.583674	0.87196	5.34408	0.122571	1	2
cep_exp06296	DYR_ECOLI	TYSY_ECOLI	0.995272	7.24964	0.759129	0.583532	0.723794	5.22931	0.093504	1	2
cep_exp01659	CARA_ECOLI	FABD_ECOLI	0.955137	4.45288	0.761244	0.582379	0.763538	6.13528	0.069018	1	2
cep_exp00849	SUHB_ECOLI	OBG_ECOLI	0.907154	4.69312	0.569552	0.577174	0.742513	5.66283	0.066903	1	2
cep_exp05943	SYC_ECOLI	PUR5_ECOLI	0.980149	3.88354	0.763948	0.576734	0.87655	6.53839	0.067579	1	2
cep_exp05409	TRPA_ECOLI	RIBA_ECOLI	0.980603	5.57473	0.709515	0.57367	0.841149	6.06868	0.089949	1	2
cep_exp00022	MLTB_ECOLI	TOLC_ECOLI	0.859485	1.97698	0.712548	0.573585	0.684492	5.86687	0.045051	1	2
cep_exp01328	FABD_ECOLI	TKT2_ECOLI	0.976434	2.42445	0.758251	0.567455	0.737311	6.46818	0.048672	1	2
cep_exp00107	TOLB_ECOLI	MLAE_ECOLI	0.976812	2.26157	0.693981	0.567266	0.753949	5.92798	0.051093	1	2
cep_exp07466	HINT_ECOLI	SPY_ECOLI	0.921429	6.33915	0.579171	0.566801	0.726038	5.68792	0.104231	1	2
cep_exp07723	RSMB_ECOLI	DAPF_ECOLI	0.985775	4.22828	0.727687	0.566393	0.785108	5.79209	0.063506	1	2
cep_exp02014	TIG_ECOLI	CLSA_ECOLI	0.981481	2.1727	0.794102	0.565846	0.75643	6.73511	0.047505	1	2
cep_exp05393	THIL_ECOLI	MOAC_ECOLI	0.975309	5.44051	0.700145	0.564375	0.812598	5.85953	0.084827	1	2
cep_exp03482	OMPW_ECOLI	MLAC_ECOLI	0.971631	2.33236	0.688406	0.554591	0.640859	5.42523	0.057243	1	2
cep_exp02989	GSA_ECOLI	RODA_ECOLI	0.968593	2.69027	0.71598	0.548617	0.715462	6.14974	0.056913	1	2
cep_exp06029	TYSY_ECOLI	CYSQ_ECOLI	0.982353	2.78303	0.600582	0.546181	0.710803	6.5081	0.071519	1	2
cep_exp03536	LPXD_ECOLI	YIAD_ECOLI	0.969643	2.9523	0.670599	0.544653	0.715791	6.34502	0.070315	1	2
cep_tp00065	CCMD_ECOLI	CCMC_ECOLI	0.949045	1.71342	0.348392	0.98724	2.3685	15.248	0.269961	19	1
cep_tp00067	CCME_ECOLI	CCMB_ECOLI	0.936675	3.12873	0.511996	0.974548	1.80368	12.049	0.200155	7	1
cep_exp01156	PPID_ECOLI	IHFB_ECOLI	0.980474	2.63343	0.751432	0.815744	1.10165	7.47529	0.074589	7	1
cep_tp00382	FLHA_ECOLI	FLIE_ECOLI	0.96608	1.2619	0.568321	0.756628	0.886085	6.26187	0.052422	7	1
cep_exp02725	CCME_ECOLI	RODZ_ECOLI	0.931452	3.00974	0.6797	0.786141	0.975699	6.18833	0.080323	6	1
cep_exp05042	MUTL_ECOLI	MIAA_ECOLI	0.957035	4.56554	0.774642	0.776255	0.86867	5.739	0.062242	6	1
cep_tp00618	LPTA_ECOLI	LPTG_ECOLI	0.941284	3.20468	0.677048	0.719559	0.718406	4.92442	0.062302	6	1
cep_tp00390	FLHA_ECOLI	FLIO_ECOLI	0.95572	1.46641	0.608404	0.860443	1.06265	7.52572	0.066106	5	1
cep_exp04336	SECD_ECOLI	CLPX_ECOLI	0.853705	1.91319	0.794712	0.797919	1.03823	8.45759	0.066076	5	1
cep_exp02517	MLAA_ECOLI	MLTB_ECOLI	0.866013	2.08925	0.725488	0.782668	0.795033	5.98175	0.061861	5	1
cep_exp01158	TOLB_ECOLI	IHFB_ECOLI	0.977099	2.2123	0.8111	0.779524	1.02733	6.40781	0.071834	5	1
cep_exp03001	YAJC_ECOLI	NUON_ECOLI	0.947899	3.72837	0.791622	0.756309	0.980463	6.07732	0.083447	5	1
cep_exp02240	LON_ECOLI	PLSY_ECOLI	0.965622	1.60953	0.522858	0.747633	0.965548	7.27184	0.057227	5	1
cep_tp00391	FLHA_ECOLI	FLIP_ECOLI	0.958378	1.23486	0.35735	0.744328	0.90859	6.97933	0.053658	5	1
cep_exp07485	UPPS_ECOLI	LPXB_ECOLI	0.949606	3.6937	0.833125	0.736619	0.890583	6.01483	0.077374	5	1
cep_exp04652	ACP_ECOLI	MPPA_ECOLI	0.962602	1.58767	0.81147	0.722093	0.939628	7.2654	0.063032	5	1
cep_exp00798	PPID_ECOLI	FTSH_ECOLI	0.955012	1.72132	0.63076	0.70909	0.895677	7.87962	0.049297	5	1
cep_exp06753	DNLJ_ECOLI	KGUA_ECOLI	0.968109	3.96612	0.722635	0.707759	1.02787	6.94354	0.077081	5	1
cep_tp00398	FLHB_ECOLI	FLIE_ECOLI	0.958848	3.35923	0.80939	0.839788	1.00784	6.19927	0.096376	4	1
cep_exp01884	MRAY_ECOLI	RECA_ECOLI	0.935484	3.37016	0.834518	0.831741	1.1565	7.69315	0.092827	4	1
cep_exp03669	AMIC_ECOLI	RPOA_ECOLI	0.954424	1.80969	0.76899	0.830196	1.02679	7.82092	0.066848	4	1
cep_exp01022	IHFA_ECOLI	SECE_ECOLI	0.929204	2.1219	0.793219	0.812374	1.08433	7.08853	0.14034	4	1
cep_tp00196	FLGB_ECOLI	FLIH_ECOLI	0.885246	6.65802	0.799547	0.801777	0.913091	5.8431	0.110304	4	1
cep_tp00346	FLGK_ECOLI	FLID_ECOLI	0.974384	2.29333	0.811342	0.789713	0.900371	7.34697	0.053575	4	1
cep_tp00811	SECF_ECOLI	SECY_ECOLI	0.93342	4.1572	0.874809	0.781083	0.961877	7.05805	0.085231	4	1
cep_exp04683	LPXC_ECOLI	LPXK_ECOLI	0.960506	3.53355	0.817935	0.771728	1.02502	7.28126	0.087876	4	1
cep_exp07049	DPO3X_ECOLI	KITH_ECOLI	0.910377	2.99404	0.680269	0.765304	1.04171	7.51867	0.072149	4	1
cep_exp01880	FTSI_ECOLI	RECA_ECOLI	0.929862	3.4032	0.76809	0.762448	0.973223	6.8023	0.066453	4	1
cep_exp06173	FTSI_ECOLI	YAJQ_ECOLI	0.944075	1.93061	0.785936	0.746574	0.967706	7.24724	0.065455	4	1
cep_tp00360	FLGK_ECOLI	MOTB_ECOLI	0.938012	2.78953	0.787165	0.732723	0.896177	6.71949	0.056916	4	1
cep_exp02493	MLAA_ECOLI	BAMD_ECOLI	0.931452	2.37835	0.800543	0.731188	0.747291	5.30553	0.063342	4	1
cep_exp03313	KCY_ECOLI	MOTB_ECOLI	0.897196	3.75125	0.777948	0.724206	0.918095	6.84338	0.090858	4	1
cep_exp03061	AMIC_ECOLI	DNAA_ECOLI	0.951357	1.64792	0.739098	0.723531	0.809538	6.6633	0.051323	4	1
cep_exp07181	RIMO_ECOLI	TSAD_ECOLI	0.966581	2.52806	0.807556	0.715982	1.05835	7.3835	0.073109	4	1
cep_exp05112	RIMO_ECOLI	MUTL_ECOLI	0.966856	2.22008	0.824842	0.714157	1.00584	7.80563	0.060445	4	1
cep_exp01152	LPXK_ECOLI	IHFA_ECOLI	0.953162	3.9027	0.791614	0.707539	0.854531	5.87038	0.094139	4	1
cep_exp02521	YFGM_ECOLI	MLTB_ECOLI	0.888889	2.8752	0.712175	0.69773	0.722051	5.66378	0.066624	4	1
cep_exp07697	DNAG_ECOLI	FPG_ECOLI	0.978824	3.87873	0.69886	0.692755	0.90658	6.09444	0.060834	4	1
cep_exp05547	LPXK_ECOLI	PARC_ECOLI	0.964815	0.785029	0.794386	0.686207	0.9804	8.27309	0.046745	4	1
cep_tp00722	NUON_ECOLI	NUOH_ECOLI	0.955556	3.62984	0.786512	0.681719	0.951213	6.88087	0.076275	4	1
cep_exp04324	HIS1_ECOLI	HISX_ECOLI	0.939973	3.33295	0.79822	0.672023	0.895389	6.30292	0.06862	4	1
cep_exp05088	RECJ_ECOLI	RADA_ECOLI	0.95757	2.63092	0.80435	0.656758	0.871173	6.54043	0.05727	4	1
cep_exp02176	RIR1_ECOLI	LGT_ECOLI	0.936312	0.938883	0.800901	0.82874	0.915223	8.02491	0.045501	3	1
cep_exp01151	LOLE_ECOLI	IHFA_ECOLI	0.966862	2.33206	0.800703	0.824958	1.01295	7.01018	0.07569	3	1
cep_tp00402	FLHB_ECOLI	FLII_ECOLI	0.926103	2.09099	0.723414	0.805693	1.07242	8.04307	0.075653	3	1
cep_tp00570	GSPH_ECOLI	GSPK_ECOLI	0.915323	2.98282	0.780594	0.805176	0.969282	7.30215	0.082329	3	1
cep_exp05681	CARA_ECOLI	FMT_ECOLI	0.94835	4.91982	0.761224	0.788263	1.09895	7.46322	0.093697	3	1
cep_exp02042	GRPE_ECOLI	ASPG2_ECOLI	0.922936	3.59066	0.750486	0.780974	0.915561	6.64398	0.080953	3	1
cep_exp06036	HIS8_ECOLI	CYSQ_ECOLI	0.95515	3.49478	0.772306	0.775986	0.96187	7.09506	0.078993	3	1
cep_exp07760	RDGC_ECOLI	CSPD_ECOLI	0.96817	0.713699	0.754559	0.754963	0.886198	6.70931	0.0602	3	1
cep_tp00544	GSPE_ECOLI	GSPF_ECOLI	0.979798	3.66357	0.698882	0.753389	0.945934	7.257	0.073548	3	1
cep_exp03705	AMIC_ECOLI	MNMG_ECOLI	0.965583	1.35158	0.788381	0.752052	0.929459	7.65019	0.051455	3	1
cep_exp03980	RSEP_ECOLI	PUTP_ECOLI	0.973739	1.30388	0.632943	0.74243	0.793747	7.37079	0.044955	3	1
cep_exp00713	TOLB_ECOLI	SLYD_ECOLI	0.929712	1.08247	0.76711	0.735259	0.96121	7.43559	0.05764	3	1
cep_exp00376	DNAJ_ECOLI	AMIC_ECOLI	0.958386	1.91355	0.826131	0.735111	0.924485	7.1687	0.062452	3	1
cep_exp01781	MTNN_ECOLI	SYM_ECOLI	0.957096	2.04621	0.611842	0.734981	0.903448	7.49044	0.057189	3	1
cep_exp00809	LOLC_ECOLI	FTSH_ECOLI	0.947267	2.45951	0.619433	0.73423	0.86115	8.1341	0.060074	3	1
cep_exp04620	SYR_ECOLI	OPDA_ECOLI	0.989658	1.13151	0.757434	0.723469	0.84081	8.16334	0.039225	3	1
cep_exp01010	LEPA_ECOLI	LPTF_ECOLI	0.969948	1.49316	0.828394	0.722327	0.821549	7.15529	0.050239	3	1
cep_exp05115	YGGW_ECOLI	MUTL_ECOLI	0.974824	3.5312	0.742679	0.722302	0.967031	6.89491	0.065093	3	1
cep_tp00406	FLHB_ECOLI	FLIO_ECOLI	0.904573	4.05033	0.745738	0.721197	0.762288	4.66838	0.074592	3	1
cep_tp00019	ATPA_ECOLI	ATPL_ECOLI	0.952703	2.59592	0.744048	0.720386	1.04338	7.10423	0.086765	3	1
cep_tp00480	FLII_ECOLI	FLIQ_ECOLI	0.934066	2.49294	0.796986	0.720012	0.899995	6.29986	0.084718	3	1
cep_exp02546	PPID_ECOLI	CPOB_ECOLI	0.971783	2.21905	0.662186	0.719926	0.826963	6.37022	0.05188	3	1
cep_exp07458	ARGK_ECOLI	MOBA_ECOLI	0.950476	3.02164	0.803634	0.716196	0.774472	6.10978	0.070364	3	1
cep_exp01589	MSBA_ECOLI	CSRA_ECOLI	0.975117	1.93876	0.767112	0.715627	0.84749	5.79657	0.057196	3	1
cep_exp07259	RSXA_ECOLI	RSXG_ECOLI	0.947368	3.43545	0.845171	0.714842	0.869438	5.89645	0.093624	3	1
cep_exp04883	PROA_ECOLI	GPDA_ECOLI	0.972222	3.75728	0.792358	0.714539	0.849969	6.31029	0.070358	3	1
cep_exp00958	MLTB_ECOLI	HEMX_ECOLI	0.896552	1.19704	0.796156	0.713211	0.90232	7.2455	0.051673	3	1
cep_tp00350	FLGK_ECOLI	FLIH_ECOLI	0.953548	3.37848	0.731601	0.711495	0.816412	5.78655	0.055545	3	1
cep_exp02443	PAL_ECOLI	SECG_ECOLI	0.943463	6.84082	0.773382	0.710273	0.823542	4.61313	0.117878	3	1
cep_exp04911	BCP_ECOLI	PYRB_ECOLI	0.937901	5.45594	0.714448	0.709806	0.918167	7.16084	0.104811	3	1
cep_exp06487	RSXG_ECOLI	PRIA_ECOLI	0.972281	2.1511	0.748733	0.70945	0.855212	7.15091	0.051575	3	1
cep_exp06440	ZAPE_ECOLI	RECF_ECOLI	0.97541	1.23529	0.697532	0.709176	0.77587	6.41223	0.046394	3	1
cep_exp01532	CYDD_ECOLI	SYA_ECOLI	0.972678	0.733287	0.81659	0.707583	0.808663	8.14568	0.033812	3	1
cep_exp02515	YAJC_ECOLI	MLTB_ECOLI	0.868365	3.26333	0.748475	0.704042	0.890569	5.48727	0.081825	3	1
cep_exp02024	MSBA_ECOLI	POTC_ECOLI	0.966903	1.65746	0.558463	0.699696	0.788119	7.70044	0.056727	3	1
cep_tp00835	TOLB_ECOLI	BTUB_ECOLI	0.975096	1.50953	0.583381	0.69913	0.762531	7.53626	0.040495	3	1
cep_exp00010	PPID_ECOLI	TOLC_ECOLI	0.927419	2.45662	0.57678	0.698313	0.8215	6.68397	0.045485	3	1
cep_exp05702	RF1_ECOLI	FMT_ECOLI	0.965926	5.84632	0.800036	0.695687	0.925743	6.14511	0.087041	3	1
cep_exp03713	AMIC_ECOLI	RSMG_ECOLI	0.953526	1.75748	0.778671	0.690152	0.821396	6.4542	0.061709	3	1
cep_exp06429	LPXB_ECOLI	RECF_ECOLI	0.985115	2.21841	0.786835	0.689927	0.817139	5.90272	0.054031	3	1
cep_exp03704	RIBF_ECOLI	HFLX_ECOLI	0.947226	4.23386	0.800366	0.686554	1.12901	7.56875	0.091804	3	1
cep_exp00807	BAME_ECOLI	FTSH_ECOLI	0.924703	1.20929	0.745148	0.685126	0.971469	7.52746	0.060651	3	1
cep_exp02451	BAME_ECOLI	SECG_ECOLI	0.896861	8.2275	0.71724	0.683551	0.722744	4.46344	0.124283	3	1
cep_tp00496	FLIN_ECOLI	FLIR_ECOLI	0.919598	4.48279	0.760354	0.68241	0.930979	5.45968	0.099146	3	1
cep_tp00205	FLGB_ECOLI	MOTA_ECOLI	0.939954	3.61204	0.80712	0.681502	0.685486	5.14043	0.07342	3	1
cep_exp03757	YCEF_ECOLI	HIS1_ECOLI	0.943205	2.07505	0.796099	0.681323	0.804089	6.23902	0.067278	3	1
cep_exp00672	LGT_ECOLI	SECY_ECOLI	0.929155	3.97918	0.700033	0.680851	0.763801	5.94205	0.067911	3	1
cep_exp01066	RSEP_ECOLI	NUOL_ECOLI	0.990593	1.31092	0.682349	0.67524	0.776775	6.6692	0.03996	3	1
cep_exp02619	SYP_ECOLI	TOLB_ECOLI	0.988024	0.951313	0.799971	0.671499	0.794447	7.0388	0.039933	3	1
cep_tp00397	FLHB_ECOLI	FLID_ECOLI	0.964706	2.59561	0.70316	0.669773	0.796677	6.12488	0.054104	3	1
cep_exp00803	BAMD_ECOLI	FTSH_ECOLI	0.941507	1.37348	0.660869	0.667673	0.779947	6.74407	0.049053	3	1
cep_exp06431	UPPS_ECOLI	RECF_ECOLI	0.960656	5.13635	0.70869	0.664461	0.953088	6.68865	0.093342	3	1
cep_exp02184	TIG_ECOLI	LGT_ECOLI	0.943292	5.05	0.730423	0.663283	0.826475	5.83145	0.068894	3	1
cep_exp04556	FOLD_ECOLI	MNMA_ECOLI	0.963415	5.11345	0.714661	0.619219	0.743791	5.46962	0.068954	3	1
cep_exp01817	SYR_ECOLI	RF2_ECOLI	0.942675	3.57117	0.714852	0.615931	0.835299	6.00159	0.057566	3	1
cep_tp00906	YIAN_ECOLI	YIAO_ECOLI	0.965471	3.23741	0.768199	0.822145	1.13652	9.24049	0.094143	2	1
cep_exp01505	RODZ_ECOLI	YRAP_ECOLI	0.950758	2.17709	0.785119	0.812341	1.11063	7.56501	0.085889	2	1
cep_tp00197	FLGB_ECOLI	FLII_ECOLI	0.927731	2.31576	0.826761	0.77071	1.12348	8.1345	0.096575	2	1
cep_exp01857	FTSX_ECOLI	PURA_ECOLI	0.910714	3.143	0.785544	0.767924	0.868335	6.49724	0.064863	2	1
cep_exp00997	BAME_ECOLI	LPTF_ECOLI	0.929019	3.19506	0.632166	0.760456	0.825148	5.5658	0.068885	2	1
cep_exp00480	PPID_ECOLI	MLAD_ECOLI	0.949132	2.02026	0.739923	0.756679	0.91025	6.79319	0.057945	2	1
cep_tp00072	CPOB_ECOLI	BTUB_ECOLI	0.965792	1.78619	0.684431	0.753892	0.82744	6.8943	0.047612	2	1
cep_exp04315	LEPA_ECOLI	SUBI_ECOLI	0.982759	0.325548	0.698097	0.751686	1.08365	13.6896	0.056663	2	1
cep_exp06101	AROK_ECOLI	PCKA_ECOLI	0.941094	2.87079	0.770917	0.748037	1.06107	7.7344	0.079128	2	1
cep_exp02750	SKP_ECOLI	BAMB_ECOLI	0.960217	2.929	0.728307	0.745418	0.87709	6.01309	0.066515	2	1
cep_exp05030	CYDB_ECOLI	CYSZ_ECOLI	0.941456	1.7395	0.685426	0.742223	0.868447	7.84562	0.064512	2	1
cep_exp02169	YBDG_ECOLI	LGT_ECOLI	0.923513	1.59632	0.476203	0.741137	0.95552	8.20402	0.063838	2	1
cep_tp00440	FLIE_ECOLI	FLII_ECOLI	0.926916	2.11288	0.757674	0.740958	0.9509	6.28841	0.078811	2	1
cep_exp05256	FRDB_ECOLI	YJIN_ECOLI	0.949254	0.794654	0.57553	0.736654	0.836372	8.42726	0.04798	2	1
cep_exp06456	LPXB_ECOLI	YAEQ_ECOLI	0.982238	0.943038	0.782026	0.734965	0.932524	7.5764	0.060615	2	1
cep_tp00384	FLHA_ECOLI	FLIG_ECOLI	0.975562	1.07635	0.58272	0.731745	0.927435	7.91247	0.049758	2	1
cep_exp02705	RECA_ECOLI	FTSB_ECOLI	0.907895	4.50749	0.805557	0.731602	0.821228	5.28256	0.09313	2	1
cep_exp06632	PCNB_ECOLI	MALQ_ECOLI	0.912856	1.36522	0.664375	0.72643	0.935105	8.43941	0.047245	2	1
cep_tp00899	YEJB_ECOLI	YEJE_ECOLI	0.975887	0.562355	0.629588	0.723625	0.895672	8.45993	0.057719	2	1
cep_exp00799	TOLQ_ECOLI	FTSH_ECOLI	0.932494	1.99166	0.726106	0.717268	0.953543	8.4723	0.065478	2	1
cep_tp00565	GSPG_ECOLI	GSPL_ECOLI	0.951128	1.80217	0.659055	0.71663	0.832132	6.61136	0.061775	2	1
cep_exp00155	YBAB_ECOLI	TOLQ_ECOLI	0.949853	5.46149	0.770145	0.715573	0.884431	5.82598	0.106356	2	1
cep_exp06455	CINAL_ECOLI	EX7L_ECOLI	0.950935	2.73808	0.788133	0.715351	0.958468	7.2572	0.065686	2	1
cep_exp02296	SKP_ECOLI	TAMA_ECOLI	0.963415	2.23235	0.663569	0.714769	0.889554	6.6892	0.056359	2	1
cep_exp02061	YRAP_ECOLI	DSBA_ECOLI	0.949875	1.82718	0.739441	0.713805	1.01288	6.99964	0.087846	2	1
cep_tp00404	FLHB_ECOLI	FLIM_ECOLI	0.937151	2.52727	0.681689	0.713586	0.926434	6.86954	0.068223	2	1
cep_exp00378	HTPG_ECOLI	AMIC_ECOLI	0.972142	0.844664	0.8072	0.712808	0.86497	7.75225	0.042731	2	1
cep_exp02526	LOLE_ECOLI	MLTB_ECOLI	0.914839	1.5622	0.79576	0.711813	0.802471	6.3884	0.049655	2	1
cep_exp06388	LPXB_ECOLI	DXS_ECOLI	0.981038	1.66562	0.737971	0.711366	0.936685	8.30383	0.061626	2	1
cep_tp00537	GSPD_ECOLI	GSPH_ECOLI	0.915751	1.51413	0.750392	0.709175	0.829197	6.8006	0.051232	2	1
cep_exp04401	OPPB_ECOLI	ADEP_ECOLI	0.9747	1.13484	0.684133	0.708013	1.00056	9.12335	0.067963	2	1
cep_exp07178	ISCA_ECOLI	TSAD_ECOLI	0.981982	3.7078	0.77198	0.707133	0.805348	5.83097	0.079844	2	1
cep_exp01040	YRAP_ECOLI	FIS_ECOLI	0.892734	2.32946	0.727543	0.701835	0.900987	5.64056	0.094242	2	1
cep_tp00880	YAJC_ECOLI	SECE_ECOLI	0.962025	3.39912	0.658103	0.701131	0.841235	5.26902	0.122352	2	1
cep_exp02069	GLMS_ECOLI	DSBA_ECOLI	0.984088	0.638433	0.778025	0.700772	0.959502	9.16962	0.052611	2	1
cep_exp02247	QMCA_ECOLI	PLSY_ECOLI	0.947059	3.64741	0.382092	0.698129	0.916819	7.05006	0.095197	2	1
cep_exp00432	TOLR_ECOLI	ATPD_ECOLI	0.965517	3.20552	0.699599	0.697705	0.850547	5.85092	0.092196	2	1
cep_exp00015	PAL_ECOLI	TOLC_ECOLI	0.894895	3.13456	0.691389	0.695603	0.792943	5.61593	0.059538	2	1
cep_exp03103	FLIP_ECOLI	MDH_ECOLI	0.924596	1.71573	0.444473	0.693723	0.902965	7.70755	0.07636	2	1
cep_exp02329	POTD_ECOLI	SYGB_ECOLI	0.983607	1.18176	0.697738	0.691997	0.903194	8.57209	0.048076	2	1
cep_tp00558	GSPF_ECOLI	GSPL_ECOLI	0.974522	1.2902	0.768351	0.691448	0.838013	6.89648	0.046544	2	1
cep_tp00388	FLHA_ECOLI	FLIM_ECOLI	0.967836	1.23686	0.656567	0.691249	0.738014	6.42943	0.039824	2	1
cep_exp01108	DAUA_ECOLI	FKBB_ECOLI	0.945098	1.33444	0.733217	0.688524	0.807723	7.51446	0.05634	2	1
cep_exp03514	DSBA_ECOLI	YJGA_ECOLI	0.923274	1.92022	0.746326	0.688452	0.868108	6.05383	0.076576	2	1
cep_exp03674	FTSI_ECOLI	RPOA_ECOLI	0.930207	3.62345	0.752754	0.688276	0.91752	6.29682	0.061638	2	1
cep_exp06594	CAN_ECOLI	BIOB_ECOLI	0.890459	2.43869	0.645196	0.687534	0.844894	7.21725	0.074452	2	1
cep_exp03522	RSEP_ECOLI	YIAD_ECOLI	0.980568	2.27241	0.601121	0.686422	0.86027	6.90652	0.062335	2	1
cep_exp01011	RPPH_ECOLI	LPTF_ECOLI	0.924354	2.08383	0.813533	0.685294	0.815829	6.05787	0.059914	2	1
cep_exp01883	LOLD_ECOLI	RECA_ECOLI	0.938567	3.94673	0.659094	0.684995	0.961204	7.28372	0.099423	2	1
cep_tp00630	MACA_ECOLI	TOLC_ECOLI	0.895833	3.11822	0.452218	0.684532	0.827249	7.43306	0.06543	2	1
cep_exp03788	PLSX_ECOLI	OPPB_ECOLI	0.960725	1.56525	0.699515	0.684332	0.801536	7.281	0.062567	2	1
cep_exp05196	RIMO_ECOLI	TRKA_ECOLI	0.972191	1.21934	0.74433	0.684299	0.848959	7.4985	0.046914	2	1
cep_exp01150	LNT_ECOLI	IHFA_ECOLI	0.949264	3.06517	0.792583	0.68382	0.894636	5.61997	0.065175	2	1
cep_exp08011	NFSA_ECOLI	ALR2_ECOLI	0.988255	1.30289	0.825169	0.683618	0.809343	7.03342	0.056495	2	1
cep_exp02370	CLPX_ECOLI	FLIR_ECOLI	0.957664	1.7971	0.805529	0.68071	0.813441	6.86811	0.061952	2	1
cep_exp02313	PPID_ECOLI	FABI_ECOLI	0.972881	1.63148	0.588037	0.679458	0.922236	7.69358	0.054476	2	1
cep_exp02504	CLSA_ECOLI	BAMD_ECOLI	0.97264	1.40633	0.652867	0.677422	0.764426	6.69455	0.044607	2	1
cep_exp03505	RIMO_ECOLI	MUTS_ECOLI	0.977589	1.63043	0.732481	0.677306	0.864369	7.56311	0.047204	2	1
cep_exp06257	TRPA_ECOLI	ASPG1_ECOLI	0.980198	2.00505	0.777	0.677021	0.913398	7.29074	0.066426	2	1
cep_exp00075	SECF_ECOLI	LPTG_ECOLI	0.941435	3.37278	0.803179	0.675244	0.778337	5.7821	0.062739	2	1
cep_tp00472	FLIH_ECOLI	FLIP_ECOLI	0.890063	4.97055	0.765232	0.675105	0.835265	6.28948	0.100211	2	1
cep_exp06451	HIS2_ECOLI	EX7L_ECOLI	0.960546	3.41801	0.760181	0.673788	1.11397	8.23795	0.088289	2	1
cep_exp07796	GCSH_ECOLI	ACSA_ECOLI	0.955186	2.28566	0.78019	0.673275	0.962146	7.55349	0.074913	2	1
cep_exp04568	PROA_ECOLI	MPL_ECOLI	0.980549	0.862194	0.775978	0.672483	0.872021	8.08162	0.049553	2	1
cep_exp04107	DPS_ECOLI	YDJX_ECOLI	0.880893	2.37634	0.526659	0.672043	0.728893	6.55997	0.076603	2	1
cep_exp03211	RLUC_ECOLI	LOLE_ECOLI	0.971351	1.47781	0.720014	0.672018	0.74967	6.16497	0.047064	2	1
cep_tp00817	SECY_ECOLI	SECB_ECOLI	0.951505	1.41968	0.787672	0.671412	0.848624	6.82267	0.060931	2	1
cep_exp01000	SSPB_ECOLI	LPTF_ECOLI	0.928437	2.41886	0.787896	0.671203	0.794579	5.38128	0.060839	2	1
cep_tp00454	FLIF_ECOLI	FLIO_ECOLI	0.931649	2.83907	0.604999	0.670936	0.710654	5.37113	0.060376	2	1
cep_exp03632	YAJQ_ECOLI	RIMP_ECOLI	0.971246	3.80625	0.691035	0.670767	0.984415	6.35278	0.114587	2	1
cep_exp07571	YEGQ_ECOLI	DNLJ_ECOLI	0.950178	1.25019	0.386055	0.670355	0.794532	7.48055	0.045324	2	1
cep_tp00844	TOLQ_ECOLI	CPOB_ECOLI	0.945233	4.06288	0.778441	0.669939	0.779245	5.50461	0.072499	2	1
cep_exp05695	GSHB_ECOLI	FMT_ECOLI	0.969889	2.48595	0.809882	0.667605	0.80609	6.40882	0.065833	2	1
cep_tp00242	FLGE_ECOLI	FLIE_ECOLI	0.982213	3.05272	0.741637	0.666773	0.686789	5.07845	0.066129	2	1
cep_exp06723	RNH2_ECOLI	SUFB_ECOLI	0.929293	1.8677	0.716767	0.666712	0.925716	7.11738	0.06551	2	1
cep_exp01813	TKT2_ECOLI	RF2_ECOLI	0.958333	1.72214	0.755322	0.666543	0.927389	8.10405	0.057477	2	1
cep_exp04405	CLPX_ECOLI	ADEP_ECOLI	0.960875	1.47078	0.718772	0.665946	0.798446	7.70998	0.057068	2	1
cep_exp00517	GRPE_ECOLI	UBID_ECOLI	0.958213	2.20662	0.783433	0.665676	0.758456	5.68064	0.055089	2	1
cep_exp07099	IOJAP_ECOLI	SERC_ECOLI	0.970021	5.46203	0.715754	0.665574	0.862065	5.34267	0.081118	2	1
cep_tp00225	FLGC_ECOLI	FLIN_ECOLI	0.926199	4.7741	0.792182	0.664117	0.935839	5.7248	0.135869	2	1
cep_tp00370	FLGL_ECOLI	FLIJ_ECOLI	0.982759	3.99671	0.746327	0.662764	0.826527	5.52832	0.072219	2	1
cep_tp00041	ATPG_ECOLI	ATPF_ECOLI	0.979684	7.94055	0.779527	0.661877	0.788213	5.33748	0.09821	2	1
cep_exp06400	DPO3X_ECOLI	AROC_ECOLI	0.926295	3.66452	0.66724	0.661797	0.939489	6.99154	0.064791	2	1
cep_exp06918	KCY_ECOLI	YCHF_ECOLI	0.984746	3.99862	0.669015	0.66152	1.02107	6.98969	0.094574	2	1
cep_exp02058	FETP_ECOLI	DSBA_ECOLI	0.949833	2.48204	0.767015	0.660285	0.85168	5.66382	0.09058	2	1
cep_tp00228	FLGC_ECOLI	FLIQ_ECOLI	0.973094	6.54931	0.769155	0.660023	0.874893	4.97258	0.133498	2	1
cep_exp06627	IOJAP_ECOLI	DEF_ECOLI	0.956204	11.3798	0.728968	0.6579	0.901626	5.30878	0.137132	2	1
cep_exp00777	NUON_ECOLI	ATPE_ECOLI	0.956731	3.99229	0.784267	0.657225	0.859074	6.01946	0.072362	2	1
cep_exp07391	ILVI_ECOLI	FTSI_ECOLI	0.952668	1.8645	0.705137	0.656163	0.889026	7.16855	0.046582	2	1
cep_exp00303	CSPE_ECOLI	CYDB_ECOLI	0.899554	3.46824	0.573796	0.654687	0.857651	6.27052	0.08229	2	1
cep_exp03723	QUEA_ECOLI	RSMG_ECOLI	0.960924	3.03198	0.7841	0.654484	0.867037	5.9686	0.078385	2	1
cep_exp03226	LPXK_ECOLI	GGT_ECOLI	0.943833	1.97083	0.702468	0.654143	0.852683	7.06217	0.053875	2	1
cep_exp02749	RSEP_ECOLI	BAMB_ECOLI	0.973872	1.85451	0.740282	0.653824	0.854326	6.74845	0.050697	2	1
cep_exp06949	MRAY_ECOLI	SYP_ECOLI	0.963519	1.92661	0.825346	0.65381	0.942077	7.81591	0.059843	2	1
cep_exp00228	YADS_ECOLI	YNAI_ECOLI	0.94	1.53443	0.699943	0.653801	0.747503	6.78823	0.059785	2	1
cep_exp02172	CLPX_ECOLI	LGT_ECOLI	0.927273	3.15053	0.621207	0.653237	0.883672	7.31538	0.07924	2	1
cep_exp04254	NUOE_ECOLI	KEFB_ECOLI	0.919166	2.49433	0.528491	0.651516	0.869199	7.67951	0.063684	2	1
cep_exp01402	PBPB_ECOLI	ATPF_ECOLI	0.801	1.93695	0.715187	0.650735	0.959998	7.20534	0.056363	2	1
cep_exp02084	LPXH_ECOLI	DSBA_ECOLI	0.955357	2.13154	0.730598	0.650553	0.765769	5.57293	0.06259	2	1
cep_exp00555	CPOB_ECOLI	GLMM_ECOLI	0.971751	2.6766	0.650661	0.650303	0.824217	6.13529	0.061593	2	1
cep_exp07048	LOLC_ECOLI	KITH_ECOLI	0.960265	2.71345	0.555183	0.650207	0.794945	6.82178	0.062106	2	1
cep_tp00247	FLGE_ECOLI	FLIJ_ECOLI	0.983607	3.03204	0.695997	0.649187	0.752449	5.54285	0.061034	2	1
cep_exp02137	SRP54_ECOLI	FTSX_ECOLI	0.909317	2.8597	0.750938	0.649039	0.768268	5.66837	0.054873	2	1
cep_tp00410	FLHB_ECOLI	MOTA_ECOLI	0.935007	2.71706	0.662201	0.648594	0.770492	6.07513	0.063175	2	1
cep_exp00554	TOLB_ECOLI	GLMM_ECOLI	0.981714	1.90931	0.604363	0.648527	0.932919	7.57981	0.058415	2	1
cep_tp00459	FLIG_ECOLI	FLII_ECOLI	0.950508	1.51268	0.805692	0.64805	0.847826	6.9554	0.055507	2	1
cep_exp02281	TOLB_ECOLI	TAMA_ECOLI	0.969215	1.42633	0.675305	0.647804	0.75353	6.50649	0.038397	2	1
cep_exp00212	NUOK_ECOLI	YIDC_ECOLI	0.972222	2.83556	0.6079	0.646793	0.785581	5.95993	0.059977	2	1
cep_exp01835	PEPT_ECOLI	RF2_ECOLI	0.930142	1.66245	0.709972	0.645109	0.85843	7.20618	0.059717	2	1
cep_tp00284	FLGG_ECOLI	FLHB_ECOLI	0.950156	2.90557	0.809055	0.645105	0.778188	5.67795	0.063257	2	1
cep_exp01935	HEM2_ECOLI	SYY_ECOLI	0.971925	2.84732	0.743031	0.643488	0.866216	6.82822	0.066383	2	1
cep_exp02731	DHSD_ECOLI	TOLA_ECOLI	0.945896	2.18225	0.530029	0.643107	1.00065	8.0012	0.075924	2	1
cep_exp06264	FOLD_ECOLI	ARGR_ECOLI	0.957207	2.93365	0.721257	0.642443	0.702333	5.27071	0.068939	2	1
cep_exp04278	ATPE_ECOLI	UBIB_ECOLI	0.924088	3.69036	0.725813	0.640779	0.908788	6.78426	0.073725	2	1
cep_exp00847	FOLC_ECOLI	OBG_ECOLI	0.916256	5.40054	0.764162	0.64002	0.891186	6.53734	0.077676	2	1
cep_exp02528	LEP_ECOLI	MLTB_ECOLI	0.846715	2.01138	0.741485	0.638443	0.797331	6.29503	0.060385	2	1
cep_exp01248	FTSI_ECOLI	PGK_ECOLI	0.947692	3.56353	0.680742	0.637235	0.780251	5.97764	0.05413	2	1
cep_exp06678	SSRP_ECOLI	RLMB_ECOLI	0.965261	7.00823	0.819425	0.637171	0.978101	6.31061	0.119636	2	1
cep_exp03496	HYPD_ECOLI	MUTS_ECOLI	0.985318	0.778394	0.698861	0.637109	0.768265	8.11597	0.037826	2	1
cep_exp04653	FABZ_ECOLI	MPPA_ECOLI	0.959302	1.32894	0.70189	0.636427	0.865062	7.53891	0.057328	2	1
cep_exp00183	BAMB_ECOLI	YIDC_ECOLI	0.962766	1.65348	0.773505	0.635299	0.744593	5.99235	0.042227	2	1
cep_exp02383	TOLQ_ECOLI	HFLC_ECOLI	0.875887	2.47227	0.785075	0.633831	0.675914	5.94948	0.063186	2	1
cep_exp07184	PLAP_ECOLI	RPIA_ECOLI	0.961252	1.16465	0.66644	0.633741	0.722349	6.68682	0.048712	2	1
cep_exp02411	TOLB_ECOLI	LOLD_ECOLI	0.969834	2.50062	0.570658	0.632463	0.769069	6.08319	0.058364	2	1
cep_exp01650	RF2_ECOLI	DUT_ECOLI	0.908915	4.10021	0.748326	0.631627	0.836734	5.95111	0.085742	2	1
cep_exp02926	LPXD_ECOLI	PPID_ECOLI	0.979253	2.27288	0.789741	0.63144	0.829111	6.42095	0.051519	2	1
cep_exp01776	LOLC_ECOLI	SYK1_ECOLI	0.975664	2.56485	0.724637	0.631426	0.751966	6.81403	0.054314	2	1
cep_exp03562	PTHP_ECOLI	LPTA_ECOLI	0.903704	3.08893	0.713864	0.631192	0.708162	4.64296	0.081233	2	1
cep_exp02662	ASPG1_ECOLI	ISPB_ECOLI	0.97882	1.94219	0.710446	0.62889	0.722961	6.32281	0.051688	2	1
cep_exp02621	CPOB_ECOLI	GLMS_ECOLI	0.983945	1.97564	0.659582	0.628788	0.773897	6.31349	0.048818	2	1
cep_exp01822	MAP1_ECOLI	RF2_ECOLI	0.90461	4.63199	0.712739	0.628649	0.77906	5.56939	0.076807	2	1
cep_exp07624	AROL_ECOLI	FOLC_ECOLI	0.946309	3.08972	0.782755	0.626401	0.876454	6.51599	0.072036	2	1
cep_exp06004	DYR_ECOLI	RLUD_ECOLI	0.931959	7.4677	0.724656	0.626202	0.913848	6.17723	0.101642	2	1
cep_exp06366	COBU_ECOLI	RSUA_ECOLI	0.970874	2.49525	0.754294	0.624718	0.879928	6.77345	0.088187	2	1
cep_exp06980	RIMO_ECOLI	K1PF_ECOLI	0.957503	1.52094	0.656623	0.622411	0.791329	7.44485	0.052761	2	1
cep_exp00167	GLPD_ECOLI	YHII_ECOLI	0.956776	1.45055	0.66954	0.622078	0.755762	7.77606	0.048568	2	1
cep_exp03500	NAGZ_ECOLI	MUTS_ECOLI	0.961474	2.05148	0.6853	0.622042	0.948629	7.97376	0.053095	2	1
cep_exp02011	LON_ECOLI	CLSA_ECOLI	0.975591	1.09419	0.607423	0.621977	0.996463	10.193	0.051744	2	1
cep_exp06868	UPPS_ECOLI	TRPB_ECOLI	0.947692	3.80552	0.722902	0.620907	0.787431	6.00529	0.071478	2	1
cep_exp04329	FABD_ECOLI	SYD_ECOLI	0.976641	3.1885	0.760536	0.6208	0.839178	6.86789	0.061828	2	1
cep_exp07038	LGT_ECOLI	REP_ECOLI	0.931535	1.90579	0.704745	0.62051	0.752822	6.38948	0.046227	2	1
cep_exp06049	CYSH_ECOLI	CYSJ_ECOLI	0.96204	1.33107	0.636005	0.618479	0.808053	7.10306	0.043422	2	1
cep_exp03525	SLYD_ECOLI	YIAD_ECOLI	0.889157	1.71165	0.829875	0.618405	0.763841	6.06059	0.06862	2	1
cep_exp06548	LOLE_ECOLI	ISPE_ECOLI	0.946915	4.23288	0.678424	0.618155	0.774291	6.1095	0.066631	2	1
cep_exp00975	FTSB_ECOLI	CYSN_ECOLI	0.891003	2.34699	0.692526	0.617396	0.834544	5.87486	0.06669	2	1
cep_exp05318	DAPA_ECOLI	RIMM_ECOLI	0.951477	7.33991	0.827535	0.617193	0.769929	5.38365	0.089037	2	1
cep_exp03168	YAII_ECOLI	YBIT_ECOLI	0.986804	0.755126	0.486283	0.616006	0.753783	6.84178	0.043922	2	1
cep_exp00565	LOLC_ECOLI	SYK2_ECOLI	0.975664	2.57109	0.691964	0.615462	0.681423	6.40544	0.050893	2	1
cep_exp04758	SYE_ECOLI	SLT_ECOLI	0.962366	1.74274	0.698448	0.61371	0.844912	7.60738	0.046474	2	1
cep_exp04523	NAPA_ECOLI	SYH_ECOLI	0.90655	0.971366	0.716567	0.610194	0.730045	7.61607	0.0354	2	1
cep_exp01294	LPXP_ECOLI	PT1_ECOLI	0.962543	1.48632	0.706954	0.60967	0.634973	6.20694	0.038649	2	1
cep_exp02129	CLSA_ECOLI	FTSX_ECOLI	0.915274	2.32399	0.633263	0.607604	0.770421	6.53208	0.051653	2	1
cep_exp04155	CLPX_ECOLI	APBE_ECOLI	0.943226	3.07237	0.601075	0.606163	0.783181	7.56796	0.071807	2	1
cep_exp05080	TRPB_ECOLI	RADA_ECOLI	0.973162	1.93297	0.654838	0.605638	0.976685	8.75525	0.071177	2	1
cep_exp02312	RRF_ECOLI	KAD_ECOLI	0.964912	8.69299	0.672274	0.599244	0.762742	5.37192	0.104382	2	1
cep_exp07966	YAFV_ECOLI	XDHB_ECOLI	0.956204	2.70878	0.518021	0.597608	0.86105	7.31072	0.076694	2	1
cep_exp05424	GAL7_ECOLI	RSMI_ECOLI	0.949527	2.0897	0.733463	0.594328	0.769188	6.39185	0.058144	2	1
cep_exp07098	YAJQ_ECOLI	SERC_ECOLI	0.982857	1.94186	0.682902	0.590343	0.826104	6.37181	0.064513	2	1
cep_exp06529	PYRH_ECOLI	PEPT_ECOLI	0.970724	1.79286	0.643344	0.588965	0.864997	7.46139	0.066013	2	1
cep_tp00378	FLGL_ECOLI	MOTB_ECOLI	0.9248	3.39567	0.69787	0.580352	0.747435	5.96671	0.062675	2	1
cep_exp05269	TRXB_ECOLI	ASSY_ECOLI	0.907552	2.45811	0.69411	0.578461	1.02273	8.47745	0.077478	2	1
cep_exp05874	CARA_ECOLI	CYSH_ECOLI	0.940895	2.65603	0.675882	0.576142	0.827822	6.67645	0.066106	2	1
cep_exp06106	FMT_ECOLI	PCKA_ECOLI	0.94386	2.7544	0.710707	0.573913	0.739682	5.9339	0.051016	2	1
cep_exp07526	ATOB_ECOLI	WECA_ECOLI	0.939553	2.47692	0.638228	0.573749	0.737015	6.46889	0.05529	2	1
cep_exp07108	RIBF_ECOLI	KTHY_ECOLI	0.937262	7.76268	0.701523	0.572833	0.726263	4.94724	0.083148	2	1
cep_exp03605	HEM2_ECOLI	RUVA_ECOLI	0.967742	4.13745	0.709527	0.557921	0.902283	6.65963	0.092414	2	1
cep_exp01791	RRF_ECOLI	NDK_ECOLI	0.966463	8.26814	0.58514	0.553026	0.792697	5.71025	0.115063	2	1
cep_exp01624	NADE_ECOLI	DAPA_ECOLI	0.936508	6.0646	0.660571	0.540382	0.787638	5.95001	0.07881	2	1
cep_tp00822	SSUB_ECOLI	SSUC_ECOLI	0.92278	3.51172	0.865389	0.900436	1.74727	13.5844	0.20437	1	1
cep_tp00078	CYSA_ECOLI	CYST_ECOLI	0.951713	1.21097	0.879021	0.885164	1.58492	13.5389	0.119428	1	1
cep_exp04924	RISA_ECOLI	PYRB_ECOLI	0.925573	4.72371	0.84917	0.878639	1.52068	10.2943	0.154084	1	1
cep_exp00876	TOLB_ECOLI	CH10_ECOLI	0.979127	3.28857	0.771059	0.83798	1.08417	7.37228	0.091874	1	1
cep_tp00103	DLDH_ECOLI	ODO2_ECOLI	0.971559	2.64824	0.788631	0.822148	1.18838	9.42956	0.082908	1	1
cep_exp06618	SSRP_ECOLI	RSMC_ECOLI	0.82505	2.51422	0.828005	0.793034	1.10595	7.43132	0.098507	1	1
cep_tp00893	YDCT_ECOLI	YDCV_ECOLI	0.955075	0.895819	0.700278	0.786111	1.19918	11.7824	0.090023	1	1
cep_exp07489	QUEC_ECOLI	RIMO_ECOLI	0.962798	2.04807	0.704311	0.782201	1.16032	9.75486	0.089614	1	1
cep_exp06823	FTSI_ECOLI	HTPG_ECOLI	0.958746	1.45809	0.73732	0.77208	1.17504	10.027	0.060062	1	1
cep_exp04419	HIS1_ECOLI	ADEP_ECOLI	0.948925	1.74504	0.71715	0.771608	1.06515	9.48973	0.078454	1	1
cep_exp06390	RFAF_ECOLI	RFAC_ECOLI	0.962519	1.65966	0.784763	0.770363	0.89952	6.94861	0.056797	1	1
cep_exp00877	CPOB_ECOLI	CH10_ECOLI	0.958333	6.45043	0.662589	0.768597	1.20165	7.67861	0.152419	1	1
cep_exp03650	P5CR_ECOLI	DNAG_ECOLI	0.969412	4.40303	0.724234	0.768352	1.14893	7.97222	0.084988	1	1
cep_exp02154	MOCA_ECOLI	FTSX_ECOLI	0.865809	3.43079	0.688853	0.767633	0.9806	7.78232	0.090622	1	1
cep_exp06075	BTUE_ECOLI	GCST_ECOLI	0.928702	4.09941	0.756984	0.766111	1.02321	8.08476	0.103781	1	1
cep_exp01760	MRAY_ECOLI	IDH_ECOLI	0.984536	1.68194	0.71601	0.763759	0.996266	9.36198	0.071847	1	1
cep_exp00206	GSIC_ECOLI	YIDC_ECOLI	0.978923	1.0128	0.65117	0.762312	0.889972	9.4869	0.056744	1	1
cep_exp00380	UPPS_ECOLI	AMIC_ECOLI	0.926866	2.70628	0.799446	0.759339	0.977794	7.35755	0.080701	1	1
cep_exp01376	CPOB_ECOLI	YEBC_ECOLI	0.968566	3.58114	0.755771	0.758554	0.879042	6.36129	0.082978	1	1
cep_tp00458	FLIG_ECOLI	FLIH_ECOLI	0.932021	3.47869	0.665995	0.755848	0.928096	6.71246	0.07736	1	1
cep_exp01681	SYR_ECOLI	GLGC_ECOLI	0.954365	1.64439	0.646116	0.754848	1.05832	9.29691	0.060858	1	1
cep_exp07981	ILVI_ECOLI	YBGA_ECOLI	0.979812	0.713736	0.670525	0.751121	0.833787	8.3925	0.049762	1	1
cep_exp05708	UBIX_ECOLI	FMT_ECOLI	0.956349	4.02905	0.730993	0.750862	1.22756	8.62878	0.117638	1	1
cep_exp04251	EX3_ECOLI	RNR_ECOLI	0.920444	2.23276	0.708126	0.750419	1.03064	8.16655	0.056998	1	1
cep_exp02491	YBBP_ECOLI	BAMD_ECOLI	0.972355	1.53627	0.655769	0.747575	0.888199	7.69314	0.046767	1	1
cep_exp06356	SYI_ECOLI	RSUA_ECOLI	0.982036	0.895557	0.710013	0.746598	1.04695	9.18367	0.048173	1	1
cep_exp05369	GCSH_ECOLI	PHSG_ECOLI	0.976695	1.87072	0.671653	0.745907	1.00306	8.07824	0.061237	1	1
cep_exp01694	RSUA_ECOLI	GLGC_ECOLI	0.92145	1.35803	0.656411	0.745872	1.05203	9.11892	0.076456	1	1
cep_exp05411	THIL_ECOLI	RP54_ECOLI	0.991272	2.31145	0.807814	0.745226	1.07983	8.07077	0.070001	1	1
cep_exp06663	CSRA_ECOLI	HEM3_ECOLI	0.959893	2.62563	0.825927	0.740375	0.826131	5.46197	0.084464	1	1
cep_exp04564	YADH_ECOLI	MPL_ECOLI	0.969144	1.19812	0.739653	0.737434	0.873415	7.91647	0.054538	1	1
cep_exp07043	MOEA_ECOLI	RSGA_ECOLI	0.906702	4.08493	0.786688	0.73575	0.910337	7.26267	0.076915	1	1
cep_exp04622	HEM2_ECOLI	OPDA_ECOLI	0.986056	1.07596	0.68596	0.735169	1.04237	9.60052	0.054822	1	1
cep_exp06263	ASSY_ECOLI	ARGR_ECOLI	0.898839	1.17638	0.75618	0.734175	0.915937	8.22709	0.071878	1	1
cep_exp06734	SUFC_ECOLI	YEEN_ECOLI	0.983539	0.616527	0.715333	0.73269	1.06962	9.99429	0.073819	1	1
cep_exp03703	LPXA_ECOLI	HFLX_ECOLI	0.968023	2.07027	0.763885	0.731437	0.992793	8.3409	0.083377	1	1
cep_exp00993	MLAA_ECOLI	LPTF_ECOLI	0.928687	2.05131	0.745092	0.729682	0.918026	7.18105	0.069536	1	1
cep_exp05472	YCEH_ECOLI	RMLC_ECOLI	0.9475	2.1029	0.554261	0.729302	1.0032	8.29193	0.100118	1	1
cep_exp03904	MAP1_ECOLI	YNFM_ECOLI	0.936858	1.37304	0.648828	0.728823	0.873443	7.7856	0.060702	1	1
cep_exp07434	RNH2_ECOLI	XERC_ECOLI	0.955645	6.55738	0.748407	0.728752	0.914159	6.41405	0.101247	1	1
cep_exp02468	PGK_ECOLI	SECG_ECOLI	0.959759	3.53648	0.811834	0.726025	1.0469	6.41164	0.096453	1	1
cep_exp01322	DMSA_ECOLI	SLYA_ECOLI	0.891441	1.11054	0.693977	0.725621	0.964492	8.36789	0.054888	1	1
cep_exp04540	SURA_ECOLI	MRAY_ECOLI	0.983503	3.30813	0.782614	0.725487	0.966138	7.63931	0.077247	1	1
cep_exp01341	PPID_ECOLI	UPP_ECOLI	0.977136	2.17352	0.692283	0.724562	0.921786	7.795	0.058473	1	1
cep_exp02786	YIDC_ECOLI	ATPL_ECOLI	0.958533	3.52097	0.676197	0.724231	0.921527	6.24505	0.072536	1	1
cep_exp00256	LAPA_ECOLI	CCME_ECOLI	0.873563	5.20482	0.701902	0.722365	0.819471	5.38875	0.10961	1	1
cep_exp00271	FTSX_ECOLI	CORA_ECOLI	0.872754	4.60497	0.606223	0.721229	0.793119	6.51339	0.072394	1	1
cep_exp01610	SUCD_ECOLI	DAPA_ECOLI	0.984509	2.76923	0.693858	0.721208	0.929816	7.67809	0.080192	1	1
cep_exp03070	AMIC_ECOLI	EFG_ECOLI	0.966102	1.01154	0.695914	0.719643	1.04813	9.84553	0.05771	1	1
cep_tp00554	GSPF_ECOLI	GSPH_ECOLI	0.948854	3.65428	0.69917	0.718447	1.11385	7.71798	0.098013	1	1
cep_exp07969	GUAC_ECOLI	PCNB_ECOLI	0.902709	0.535607	0.740694	0.718168	0.926274	10.0399	0.046789	1	1
cep_exp00138	YCIA_ECOLI	YDJN_ECOLI	0.954622	1.03574	0.628164	0.718022	0.897594	8.72083	0.063365	1	1
cep_exp02340	TOLB_ECOLI	KPYK2_ECOLI	0.979121	1.18676	0.758187	0.714906	0.866198	8.01206	0.04769	1	1
cep_exp07063	LPXK_ECOLI	METF_ECOLI	0.945513	3.54288	0.730984	0.713587	0.841131	6.06265	0.065951	1	1
cep_exp03182	CBPA_ECOLI	DAUA_ECOLI	0.936416	1.29765	0.623004	0.713334	0.973193	9.2023	0.062722	1	1
cep_exp05031	PHR_ECOLI	CYSZ_ECOLI	0.957241	2.53055	0.75942	0.712447	0.861414	6.95879	0.058276	1	1
cep_exp03596	KDSA_ECOLI	SYE_ECOLI	0.961589	3.31281	0.681285	0.711162	0.98372	8.4118	0.083352	1	1
cep_exp04538	SKP_ECOLI	YCIO_ECOLI	0.975477	3.7352	0.620109	0.710114	0.927791	6.32369	0.097119	1	1
cep_exp03361	YADS_ECOLI	YAJC_ECOLI	0.905363	5.49024	0.759316	0.709776	0.836431	5.91494	0.122874	1	1
cep_exp00987	NUON_ECOLI	RLMD_ECOLI	0.962963	2.39502	0.718987	0.709602	0.892495	6.79924	0.053467	1	1
cep_exp01693	RISA_ECOLI	GLGC_ECOLI	0.93323	2.18902	0.709188	0.705346	0.956147	7.89066	0.079841	1	1
cep_exp06677	RIMO_ECOLI	RLMB_ECOLI	0.964912	2.93152	0.721902	0.704465	0.828074	6.1176	0.064236	1	1
cep_tp00246	FLGE_ECOLI	FLII_ECOLI	0.960419	1.89903	0.700917	0.703878	1.00983	8.51062	0.066453	1	1
cep_exp02704	IHFA_ECOLI	FTSB_ECOLI	0.876238	5.97458	0.82608	0.702457	0.81747	5.12334	0.141814	1	1
cep_exp06871	ILVI_ECOLI	TRPB_ECOLI	0.973223	1.65111	0.738778	0.701918	0.883496	7.97612	0.054472	1	1
cep_exp04786	YAJQ_ECOLI	SUCD_ECOLI	0.988938	1.03803	0.737813	0.701522	0.880487	7.34258	0.072506	1	1
cep_exp04587	BIOB_ECOLI	GSHR_ECOLI	0.952261	1.47098	0.644806	0.700113	0.908415	8.72833	0.062995	1	1
cep_exp00830	POTB_ECOLI	FTSH_ECOLI	0.94124	1.40786	0.648881	0.699432	0.83724	8.49245	0.058607	1	1
cep_exp03235	IMDH_ECOLI	GGT_ECOLI	0.957865	1.97732	0.603704	0.696794	0.978684	9.01578	0.060506	1	1
cep_tp00767	PTGCB_ECOLI	PTGA_ECOLI	0.975232	0.649365	0.661016	0.696025	0.866676	8.20277	0.055358	1	1
cep_exp07055	NAGZ_ECOLI	RELA_ECOLI	0.956682	0.816956	0.638979	0.695368	0.776063	7.73463	0.037627	1	1
cep_exp02465	IHFA_ECOLI	SECG_ECOLI	0.91866	4.82188	0.753756	0.694022	0.768048	4.49494	0.117838	1	1
cep_exp05557	RELA_ECOLI	YGFB_ECOLI	0.976496	0.360284	0.653744	0.692032	0.895506	9.67203	0.040634	1	1
cep_exp06172	RRF_ECOLI	YAJQ_ECOLI	0.985632	2.69942	0.689036	0.68997	0.98835	6.68555	0.110605	1	1
cep_exp06461	RFAC_ECOLI	RFAP_ECOLI	0.958904	0.869107	0.738502	0.689901	0.695407	6.42493	0.042155	1	1
cep_exp06117	BTUE_ECOLI	SYR_ECOLI	0.95	3.06676	0.780716	0.687808	0.808608	6.61754	0.063069	1	1
cep_exp04049	FABD_ECOLI	PUR9_ECOLI	0.968974	3.40025	0.778877	0.686724	0.879372	7.27928	0.069823	1	1
cep_exp00080	ATPF_ECOLI	LPTG_ECOLI	0.976744	4.55337	0.690991	0.686698	0.84967	6.24648	0.080237	1	1
cep_tp00823	SSUC_ECOLI	SSUA_ECOLI	0.938144	3.97766	0.685933	0.685903	1.00667	8.32545	0.104501	1	1
cep_exp03215	LPXK_ECOLI	LOLE_ECOLI	0.973046	2.81537	0.760801	0.685603	0.958998	7.16135	0.070059	1	1
cep_exp02075	ATPF_ECOLI	DSBA_ECOLI	0.956044	2.05489	0.700685	0.685419	0.937119	6.98646	0.09502	1	1
cep_tp00213	FLGC_ECOLI	FLGL_ECOLI	0.991131	4.53893	0.809819	0.684422	0.895851	5.79554	0.087325	1	1
cep_exp07092	MRAY_ECOLI	GNGF_ECOLI	0.924471	3.04379	0.784959	0.684205	0.920201	6.87816	0.072844	1	1
cep_exp03665	YAII_ECOLI	DNAG_ECOLI	0.969986	2.09114	0.616164	0.684061	0.882275	6.87395	0.057566	1	1
cep_tp00509	FTSH_ECOLI	HFLC_ECOLI	0.896728	1.44367	0.765536	0.683131	0.772844	7.10652	0.04738	1	1
cep_exp06971	ILVI_ECOLI	UPPS_ECOLI	0.958888	2.6773	0.731452	0.682684	0.866517	6.38873	0.061107	1	1
cep_exp00096	RSMH_ECOLI	MACA_ECOLI	0.960526	5.30107	0.710869	0.682063	1.24935	9.94643	0.126134	1	1
cep_exp05278	PCNB_ECOLI	HEM2_ECOLI	0.896071	2.69915	0.688977	0.679448	0.895851	7.06816	0.065501	1	1
cep_exp07976	PIMT_ECOLI	TATC_ECOLI	0.950644	3.82257	0.770089	0.678475	0.882274	6.4619	0.091275	1	1
cep_exp02365	FTSA_ECOLI	FLIR_ECOLI	0.957416	2.01089	0.673213	0.678389	0.790542	6.22815	0.054444	1	1
cep_exp01678	SYFB_ECOLI	GLGC_ECOLI	0.971452	1.4262	0.737133	0.678068	0.916764	7.93242	0.044558	1	1
cep_exp03646	LPXK_ECOLI	DNAG_ECOLI	0.968097	2.62864	0.795138	0.676949	0.820562	6.27387	0.053786	1	1
cep_exp01145	TOLQ_ECOLI	IHFA_ECOLI	0.933131	2.71368	0.692562	0.676294	0.858875	6.34089	0.095621	1	1
cep_exp03295	SECF_ECOLI	LOLC_ECOLI	0.944598	4.04795	0.739694	0.676193	0.785637	6.42154	0.068842	1	1
cep_exp00483	PAL_ECOLI	MLAD_ECOLI	0.896067	3.70313	0.695972	0.67536	0.784063	5.226	0.09123	1	1
cep_exp01959	P5CR_ECOLI	PHNA_ECOLI	0.976316	3.94825	0.653376	0.674822	1.02194	7.19302	0.107978	1	1
cep_exp05960	SYY_ECOLI	RIBB_ECOLI	0.960998	3.70211	0.743916	0.674794	0.926352	6.61727	0.076973	1	1
cep_tp00369	FLGL_ECOLI	FLII_ECOLI	0.958656	2.29191	0.717605	0.674703	0.918643	7.80978	0.069449	1	1
cep_exp02545	RNI_ECOLI	PAL_ECOLI	0.845805	1.63512	0.697728	0.674048	0.835007	6.43219	0.069371	1	1
cep_exp05376	TRXB_ECOLI	PHSG_ECOLI	0.96831	1.741	0.573464	0.674046	1.01152	9.59127	0.060069	1	1
cep_exp05132	USG_ECOLI	RECJ_ECOLI	0.952954	2.89633	0.686446	0.67399	0.960123	7.55267	0.066282	1	1
cep_exp06375	SERC_ECOLI	TALA_ECOLI	0.979351	1.74593	0.724218	0.672973	0.791222	6.92165	0.053655	1	1
cep_exp03567	FTSH_ECOLI	LPTA_ECOLI	0.917973	1.10315	0.723082	0.672207	0.919938	7.5638	0.058213	1	1
cep_exp00279	GLMS_ECOLI	CORA_ECOLI	0.975135	3.01519	0.59175	0.672117	0.906548	8.02857	0.066231	1	1
cep_exp02659	PPID_ECOLI	ISPB_ECOLI	0.977801	2.41319	0.689865	0.671919	0.878168	6.83395	0.054543	1	1
cep_exp06722	RIBA_ECOLI	SUFB_ECOLI	0.952243	1.10836	0.539691	0.671815	0.937505	8.64912	0.065682	1	1
cep_exp04603	LOLA_ECOLI	ORN_ECOLI	0.958333	3.225	0.783493	0.671787	0.863815	6.14863	0.084435	1	1
cep_tp00240	FLGE_ECOLI	FLIC_ECOLI	0.998889	1.86719	0.504338	0.671667	0.924622	8.58284	0.057968	1	1
cep_exp00802	TOLB_ECOLI	FTSH_ECOLI	0.949721	1.31422	0.654214	0.670849	0.947172	9.63441	0.056706	1	1
cep_tp00466	FLIG_ECOLI	FLIR_ECOLI	0.964527	2.58844	0.772018	0.670559	0.872874	6.18276	0.069068	1	1
cep_exp07347	RSMI_ECOLI	RNG_ECOLI	0.970323	2.17793	0.696991	0.66932	1.07326	8.55844	0.076896	1	1
cep_exp05027	RISA_ECOLI	PDXJ_ECOLI	0.949561	3.64965	0.75815	0.668772	0.905	6.57049	0.096425	1	1
cep_exp01779	FABD_ECOLI	SYM_ECOLI	0.977688	3.06349	0.789783	0.668209	0.776545	6.87432	0.056984	1	1
cep_exp07886	RF1_ECOLI	UBIX_ECOLI	0.969035	2.48835	0.658144	0.667651	0.830251	6.65885	0.074122	1	1
cep_exp06875	CYDD_ECOLI	CINAL_ECOLI	0.956478	0.870053	0.655587	0.667554	0.693994	6.74398	0.035122	1	1
cep_exp02981	YDDW_ECOLI	DACB_ECOLI	0.881004	1.06344	0.582468	0.666709	0.892294	8.87302	0.04805	1	1
cep_exp04616	CARA_ECOLI	OPDA_ECOLI	0.984934	1.16147	0.822628	0.666402	0.847311	7.94112	0.044306	1	1
cep_tp00426	FLID_ECOLI	FLIF_ECOLI	0.955882	2.128	0.761534	0.666159	0.767981	6.35898	0.044609	1	1
cep_exp05266	RSMI_ECOLI	ASSY_ECOLI	0.911323	2.80389	0.698621	0.665888	0.938322	7.07759	0.073638	1	1
cep_exp01078	LPTD_ECOLI	SPPA_ECOLI	0.942939	0.760666	0.770599	0.665614	0.944835	8.76838	0.036154	1	1
cep_exp02085	PARC_ECOLI	DSBA_ECOLI	0.959375	0.464712	0.717144	0.664226	0.771208	7.94083	0.040904	1	1
cep_exp00232	PANB_ECOLI	YNAI_ECOLI	0.955519	2.42552	0.737078	0.6642	0.945111	7.3308	0.074446	1	1
cep_exp07086	MRAY_ECOLI	URAA_ECOLI	0.915082	1.26662	0.706286	0.663937	0.750025	7.18234	0.051522	1	1
cep_tp00848	TOLQ_ECOLI	TOLA_ECOLI	0.953917	1.56425	0.592229	0.66393	0.766277	7.52661	0.056773	1	1
cep_exp05272	RSMA_ECOLI	SYC_ECOLI	0.972752	5.97605	0.689163	0.663503	0.825503	5.71965	0.071379	1	1
cep_exp03419	UBIE_ECOLI	YTFL_ECOLI	0.938395	3.11695	0.677081	0.663304	0.878355	7.16666	0.068294	1	1
cep_exp02986	YAJC_ECOLI	RODA_ECOLI	0.922917	6.20113	0.795396	0.663266	0.743308	4.59448	0.080926	1	1
cep_tp00383	FLHA_ECOLI	FLIF_ECOLI	0.962219	1.26199	0.757806	0.663038	0.89544	7.52163	0.044996	1	1
cep_exp04863	SUFC_ECOLI	GPDA_ECOLI	0.972743	3.0627	0.654335	0.661855	0.946046	7.46825	0.086095	1	1
cep_exp04609	AMPP_ECOLI	ORN_ECOLI	0.972669	2.21917	0.718092	0.661847	0.781365	6.28008	0.056623	1	1
cep_exp06212	MNMA_ECOLI	GSHB_ECOLI	0.975146	1.61514	0.757449	0.660822	0.796114	6.62425	0.052634	1	1
cep_exp03610	CYOE_ECOLI	RUVA_ECOLI	0.951904	4.69832	0.724772	0.660515	0.766317	5.3331	0.073616	1	1
cep_exp02343	LPXK_ECOLI	KPYK2_ECOLI	0.972772	1.66578	0.766947	0.66024	0.865717	6.7599	0.052629	1	1
cep_exp04635	KDSB_ECOLI	YFFB_ECOLI	0.969945	4.17915	0.793648	0.659548	0.845482	5.85912	0.094791	1	1
cep_exp08024	RF1_ECOLI	YIDB_ECOLI	0.973577	0.587683	0.734138	0.659278	0.845358	8.35469	0.062481	1	1
cep_exp00632	KPRS_ECOLI	PSTS_ECOLI	0.903177	4.32546	0.644737	0.658801	0.968696	8.22423	0.092229	1	1
cep_exp05919	PAND_ECOLI	MAP1_ECOLI	0.925641	3.71717	0.77141	0.658476	0.849779	6.47604	0.106455	1	1
cep_exp07072	QUEC_ECOLI	NAGZ_ECOLI	0.917832	3.17486	0.64504	0.658182	0.800463	6.63808	0.073825	1	1
cep_exp05965	RF2_ECOLI	RIBB_ECOLI	0.90378	3.0962	0.721669	0.657884	0.843985	6.39741	0.079173	1	1
cep_exp02745	LPTE_ECOLI	TOLR_ECOLI	0.868657	3.06804	0.710457	0.657608	0.826127	5.68263	0.090059	1	1
cep_exp05530	YCCU_ECOLI	ATP6_ECOLI	0.860294	3.72707	0.642854	0.657605	0.882646	6.52314	0.098382	1	1
cep_exp06923	PTRB_ECOLI	YPFJ_ECOLI	0.980473	1.19874	0.806798	0.65759	0.885946	8.49381	0.049301	1	1
cep_exp07060	LPXH_ECOLI	RELA_ECOLI	0.974593	0.888843	0.658554	0.657161	0.748183	7.07438	0.036375	1	1
cep_exp01031	AROB_ECOLI	SECE_ECOLI	0.969325	1.80295	0.842049	0.657109	0.926508	6.61112	0.076969	1	1
cep_exp05663	NFSA_ECOLI	COABC_ECOLI	0.978328	1.43244	0.730739	0.65687	0.887659	7.37111	0.062193	1	1
cep_exp05316	SYY_ECOLI	RIMM_ECOLI	0.957096	5.20534	0.770791	0.65684	0.855136	6.3992	0.08862	1	1
cep_exp02403	TOLB_ECOLI	LEP_ECOLI	0.919098	2.01443	0.790664	0.65641	0.870845	6.63032	0.05958	1	1
cep_exp04266	FIS_ECOLI	UBIB_ECOLI	0.911491	1.21107	0.798992	0.655812	0.908513	6.80579	0.058582	1	1
cep_exp04617	SYL_ECOLI	OPDA_ECOLI	0.994805	0.761292	0.788447	0.655628	0.801875	8.7518	0.034709	1	1
cep_exp01768	MSBA_ECOLI	KDSB_ECOLI	0.978313	3.2867	0.724374	0.655325	0.836044	6.50944	0.060482	1	1
cep_exp05413	NUOJ_ECOLI	RP54_ECOLI	0.960666	3.0422	0.567147	0.654761	0.862944	6.66151	0.068842	1	1
cep_exp07970	PAND_ECOLI	PCNB_ECOLI	0.86802	2.38031	0.718386	0.653721	0.846533	6.32976	0.06682	1	1
cep_exp03218	PAL_ECOLI	GGT_ECOLI	0.938911	1.96577	0.706179	0.653265	0.767604	6.17871	0.051871	1	1
cep_exp00726	LPTA_ECOLI	SLYD_ECOLI	0.847769	1.90372	0.738138	0.651504	0.863228	6.60475	0.091887	1	1
cep_tp00583	GSPK_ECOLI	GSPL_ECOLI	0.962185	1.24949	0.686747	0.650757	0.831871	6.59569	0.044193	1	1
cep_exp06619	PCNB_ECOLI	DEF_ECOLI	0.858044	5.46875	0.722166	0.650727	0.791769	5.36454	0.068908	1	1
cep_exp04139	XYLF_ECOLI	RBSB_ECOLI	0.971246	1.29589	0.590892	0.649052	0.797566	8.3276	0.061992	1	1
cep_exp05370	LIPB_ECOLI	PHSG_ECOLI	0.967899	1.31025	0.626799	0.649024	0.771521	7.05049	0.040861	1	1
cep_tp00348	FLGK_ECOLI	FLIF_ECOLI	0.968153	2.12556	0.623649	0.648974	0.806842	6.46083	0.044509	1	1
cep_exp03368	FABZ_ECOLI	YEEA_ECOLI	0.936382	1.29151	0.546657	0.648763	0.947743	9.12369	0.06921	1	1
cep_exp04325	NADA_ECOLI	HISX_ECOLI	0.925736	2.46141	0.74394	0.648146	0.823061	6.67267	0.061927	1	1
cep_exp05342	KDSA_ECOLI	EX3_ECOLI	0.943841	3.95873	0.538788	0.647646	1.07002	8.57719	0.104477	1	1
cep_exp01657	PPX_ECOLI	DUT_ECOLI	0.936747	3.41608	0.594992	0.647532	0.945307	6.89703	0.073332	1	1
cep_exp00945	MRAY_ECOLI	FEOB_ECOLI	0.900265	1.91618	0.713709	0.64731	0.797792	7.45264	0.050767	1	1
cep_exp02447	MLTB_ECOLI	SECG_ECOLI	0.864119	3.2941	0.726955	0.646942	0.710729	4.75737	0.071835	1	1
cep_exp01987	FABD_ECOLI	YQHD_ECOLI	0.979885	1.72463	0.772584	0.646482	0.811272	7.60899	0.063226	1	1
cep_exp01024	RLME_ECOLI	SECE_ECOLI	0.964286	1.71975	0.794308	0.646046	0.757871	5.42279	0.075413	1	1
cep_exp06967	TALB_ECOLI	MURG_ECOLI	0.974702	2.75573	0.692057	0.645987	0.787833	6.86439	0.060297	1	1
cep_tp00427	FLID_ECOLI	FLIG_ECOLI	0.967459	2.51539	0.668995	0.645218	0.772182	6.65229	0.056825	1	1
cep_exp04548	SURA_ECOLI	FTSQ_ECOLI	0.919034	4.70433	0.74844	0.645191	0.764839	5.34359	0.063146	1	1
cep_exp02464	G3P1_ECOLI	SECG_ECOLI	0.975057	3.03465	0.683395	0.645153	0.86914	6.73795	0.095874	1	1
cep_exp06924	PAAJ_ECOLI	YPFJ_ECOLI	0.994186	1.41842	0.68349	0.644967	0.914031	9.08501	0.073024	1	1
cep_exp02066	SYC_ECOLI	DSBA_ECOLI	0.979073	0.975573	0.695058	0.644701	0.905186	8.63602	0.066435	1	1
cep_tp00775	PTQA_ECOLI	PTQC_ECOLI	0.929577	1.11439	0.619159	0.64455	0.832013	7.24386	0.061589	1	1
cep_exp06843	DXS_ECOLI	ALAC_ECOLI	0.963178	2.55503	0.601886	0.644383	0.888807	8.41094	0.063624	1	1
cep_exp02690	LPTD_ECOLI	FTSB_ECOLI	0.910936	2.49839	0.806671	0.644074	0.77371	5.61866	0.049265	1	1
cep_exp07162	YBEY_ECOLI	DAPE_ECOLI	0.954717	4.7415	0.76889	0.643538	0.767365	6.29268	0.088603	1	1
cep_exp03336	YADS_ECOLI	SECF_ECOLI	0.920755	3.42152	0.707859	0.643371	0.72867	5.82191	0.070981	1	1
cep_exp00938	EXBD_ECOLI	FEOB_ECOLI	0.859956	1.64567	0.670079	0.643309	0.814768	6.6603	0.051467	1	1
cep_exp06385	SYL_ECOLI	SODC_ECOLI	0.96515	1.1993	0.642553	0.643218	0.817173	7.87917	0.045372	1	1
cep_exp02553	SYP_ECOLI	CPOB_ECOLI	0.980838	1.38571	0.698302	0.642991	0.930541	7.87315	0.058436	1	1
cep_tp00774	PTQA_ECOLI	PTQB_ECOLI	0.900901	3.2445	0.772073	0.642894	0.783665	5.9921	0.121092	1	1
cep_tp00297	FLGG_ECOLI	FLIQ_ECOLI	0.982808	4.18571	0.861074	0.642791	0.824365	5.18992	0.091845	1	1
cep_exp04398	SECF_ECOLI	ADEP_ECOLI	0.934896	2.34039	0.724692	0.642723	0.794682	6.88303	0.064059	1	1
cep_exp00489	CPOB_ECOLI	MLAD_ECOLI	0.903587	3.41935	0.720617	0.642716	0.99813	6.18095	0.089414	1	1
cep_exp01016	SSPB_ECOLI	SECE_ECOLI	0.931507	2.62022	0.733251	0.642192	0.889937	5.47122	0.101768	1	1
cep_tp00506	FRDD_ECOLI	FRDA_ECOLI	0.9681	0.452865	0.749183	0.641964	0.816999	7.81529	0.043432	1	1
cep_exp03685	PLSY_ECOLI	RPOA_ECOLI	0.938202	3.37186	0.729497	0.641446	0.837353	6.3208	0.08344	1	1
cep_exp02892	KDPC_ECOLI	GLPF_ECOLI	0.915074	1.4703	0.643805	0.641403	0.750811	6.7943	0.068266	1	1
cep_exp08026	YAFV_ECOLI	NAGA_ECOLI	0.970219	2.89063	0.737023	0.641259	0.814963	6.92032	0.066729	1	1
cep_exp01592	GAL1_ECOLI	CSRA_ECOLI	0.96614	2.10935	0.72819	0.641177	0.842265	5.76169	0.068372	1	1
cep_exp02067	DAPA_ECOLI	DSBA_ECOLI	0.966	1.43023	0.788945	0.64112	0.846919	6.57836	0.066079	1	1
cep_exp06946	FTSI_ECOLI	NFUA_ECOLI	0.942234	1.31662	0.674342	0.640754	0.955368	8.59726	0.057006	1	1
cep_tp00155	FEPA_ECOLI	TONB_ECOLI	0.958376	0.868856	0.578287	0.640336	0.884645	9.32291	0.044086	1	1
cep_exp05673	TRPA_ECOLI	COABC_ECOLI	0.976261	4.42447	0.767632	0.639947	0.742591	5.78196	0.07123	1	1
cep_exp05125	LPXC_ECOLI	RECJ_ECOLI	0.959184	2.04066	0.783559	0.639295	0.935197	7.78531	0.064817	1	1
cep_exp00285	MSCS_ECOLI	CORA_ECOLI	0.925249	3.96445	0.613883	0.639085	0.796849	6.91594	0.076827	1	1
cep_exp06438	TRUD_ECOLI	RECF_ECOLI	0.975921	0.759797	0.774147	0.639077	0.756749	6.93809	0.043447	1	1
cep_tp00365	FLGL_ECOLI	FLIE_ECOLI	0.976247	4.24063	0.830102	0.639049	0.895975	5.88052	0.093168	1	1
cep_exp08009	YAFV_ECOLI	NFSA_ECOLI	0.977823	1.59113	0.720951	0.638563	0.893013	7.37856	0.068246	1	1
cep_exp03166	YBGA_ECOLI	YFCH_ECOLI	0.980687	1.59234	0.673057	0.638223	0.73162	6.27242	0.058949	1	1
cep_exp04073	MOG_ECOLI	PUR9_ECOLI	0.929558	1.62184	0.655729	0.637353	0.834157	6.63484	0.056189	1	1
cep_exp00914	NUSB_ECOLI	EXBB_ECOLI	0.908616	2.93621	0.650586	0.636964	0.897822	6.72813	0.090647	1	1
cep_exp00365	OMPW_ECOLI	AMIC_ECOLI	0.961844	1.71041	0.654489	0.63685	0.756758	6.73883	0.055029	1	1
cep_exp07165	QUEC_ECOLI	DPO3X_ECOLI	0.926773	3.14741	0.603619	0.636383	0.831718	7.07982	0.064717	1	1
cep_exp06389	LPXB_ECOLI	RFAC_ECOLI	0.955777	1.96075	0.697563	0.636337	0.771943	6.25017	0.054726	1	1
cep_exp04369	DACA_ECOLI	SRP54_ECOLI	0.957944	1.32988	0.722068	0.63615	0.882139	7.76339	0.054423	1	1
cep_exp00805	AMIC_ECOLI	FTSH_ECOLI	0.933082	1.16515	0.820477	0.63595	0.770839	7.38471	0.046209	1	1
cep_exp07208	CCME_ECOLI	ZIPA_ECOLI	0.969199	1.42373	0.624914	0.635759	0.782209	5.80232	0.055906	1	1
cep_exp04898	THIL_ECOLI	PYRB_ECOLI	0.959119	3.89033	0.62773	0.635524	0.867557	6.63751	0.073913	1	1
cep_exp04748	HSLV_ECOLI	SLT_ECOLI	0.959805	2.10698	0.579118	0.635417	0.896785	7.07178	0.052755	1	1
cep_exp04267	HYPD_ECOLI	UBIB_ECOLI	0.952122	0.893714	0.603672	0.635102	0.818442	8.45165	0.045958	1	1
cep_exp02053	FIS_ECOLI	DSBA_ECOLI	0.885621	2.36421	0.747974	0.635088	0.807626	5.43442	0.086761	1	1
cep_exp04572	YADH_ECOLI	YCAR_ECOLI	0.936709	5.98919	0.692717	0.63409	0.864342	5.70852	0.106385	1	1
cep_exp06763	RF1_ECOLI	KGUA_ECOLI	0.94709	5.33371	0.735378	0.633882	0.851067	5.90937	0.090817	1	1
cep_exp07929	PNUC_ECOLI	TRPA_ECOLI	0.893491	2.43819	0.640868	0.633653	0.727717	6.03467	0.067142	1	1
cep_exp02192	RIBF_ECOLI	LGT_ECOLI	0.910596	6.82436	0.726156	0.633593	0.760061	5.292	0.080128	1	1
cep_tp00700	NUOH_ECOLI	NUOE_ECOLI	0.942974	3.02635	0.720102	0.633455	0.820441	6.45402	0.080176	1	1
cep_exp06144	LIPB_ECOLI	GCSH_ECOLI	0.935673	7.26625	0.783714	0.633444	0.913472	5.93704	0.126298	1	1
cep_exp07579	KDSB_ECOLI	YQGE_ECOLI	0.974713	3.37807	0.717612	0.633427	0.782946	5.42609	0.072576	1	1
cep_exp02757	APBE_ECOLI	BAMB_ECOLI	0.946164	2.02461	0.615121	0.633035	0.764659	6.89933	0.053775	1	1
cep_exp02715	DJLA_ECOLI	LPTC_ECOLI	0.928571	2.92517	0.70496	0.633012	0.746347	5.45771	0.064513	1	1
cep_exp06604	PCNB_ECOLI	RSMC_ECOLI	0.813119	1.63836	0.788529	0.632864	0.832742	7.51538	0.064467	1	1
cep_exp03293	SYS_ECOLI	DMSA_ECOLI	0.917203	0.94163	0.627303	0.632533	0.797051	8.41029	0.039752	1	1
cep_exp06985	LPXK_ECOLI	USG_ECOLI	0.96391	2.68643	0.658411	0.632473	0.86305	6.56026	0.064735	1	1
cep_exp05184	HPRT_ECOLI	RAPZ_ECOLI	0.965368	3.78565	0.647133	0.63244	0.949295	6.76378	0.099142	1	1
cep_tp00503	FRDB_ECOLI	FRDA_ECOLI	0.947991	0.627805	0.710154	0.632348	0.756207	7.10523	0.037351	1	1
cep_exp07454	YAII_ECOLI	ZAPE_ECOLI	0.965844	1.27033	0.619386	0.631947	0.768065	6.41003	0.059774	1	1
cep_exp07149	USG_ECOLI	ISCR_ECOLI	0.921844	3.98435	0.675557	0.63148	0.87211	6.62516	0.087597	1	1
cep_exp04414	TLDD_ECOLI	ADEP_ECOLI	0.970842	0.767186	0.700641	0.631408	0.734464	8.06255	0.042268	1	1
cep_tp00029	ATPE_ECOLI	ATP6_ECOLI	0.858537	9.2071	0.699747	0.630579	0.851466	5.7249	0.116998	1	1
cep_exp03260	YGGE_ECOLI	GGT_ECOLI	0.928571	2.66284	0.572956	0.630572	0.847744	6.86137	0.061458	1	1
cep_exp04920	PUR9_ECOLI	PYRB_ECOLI	0.953571	2.58002	0.686439	0.630061	0.936884	7.25649	0.063719	1	1
cep_exp01911	YEGQ_ECOLI	RPE_ECOLI	0.915929	1.82576	0.577412	0.629814	0.836402	6.72176	0.062335	1	1
cep_exp01664	SYC_ECOLI	FABD_ECOLI	0.983117	4.81506	0.705874	0.629478	0.866821	6.7375	0.073557	1	1
cep_exp01049	LPTA_ECOLI	FIS_ECOLI	0.844523	4.32427	0.676537	0.629441	0.847394	6.09688	0.126772	1	1
cep_exp07404	FABZ_ECOLI	NUOM_ECOLI	0.943939	2.44928	0.677676	0.629433	0.752042	6.13347	0.062144	1	1
cep_exp00203	G3P1_ECOLI	YIDC_ECOLI	0.977247	2.11246	0.640688	0.62935	0.862002	7.13446	0.054538	1	1
cep_exp06423	AROC_ECOLI	HYPD_ECOLI	0.970027	1.24157	0.689462	0.629299	0.807618	7.63496	0.058494	1	1
cep_exp05167	NAGZ_ECOLI	ERA_ECOLI	0.926791	3.86538	0.755524	0.628642	0.744837	5.97287	0.067066	1	1
cep_exp03789	KPRS_ECOLI	OPPB_ECOLI	0.988728	1.49055	0.720004	0.628547	0.829685	7.95605	0.06664	1	1
cep_exp06435	K1PF_ECOLI	RECF_ECOLI	0.976084	2.40046	0.616391	0.628482	0.808692	7.26773	0.063476	1	1
cep_exp05689	ASSY_ECOLI	FMT_ECOLI	0.914698	3.49455	0.645062	0.628472	0.841644	6.90154	0.072713	1	1
cep_tp00710	NUOL_ECOLI	NUOF_ECOLI	0.964083	1.26657	0.666613	0.628398	0.771268	7.65396	0.04561	1	1
cep_exp04529	SUCD_ECOLI	GLNB_ECOLI	0.990025	1.79924	0.697111	0.628297	0.81323	6.87527	0.078551	1	1
cep_exp05658	MANA_ECOLI	COABC_ECOLI	0.971142	1.07674	0.657568	0.627672	0.749717	6.42824	0.042905	1	1
cep_exp02511	CCME_ECOLI	BAMD_ECOLI	0.940594	2.58632	0.768687	0.627523	0.692768	5.11221	0.072957	1	1
cep_exp07508	MAP1_ECOLI	DDLA_ECOLI	0.942675	3.25	0.592896	0.627274	0.950665	7.42095	0.083235	1	1
cep_exp05025	KDSA_ECOLI	PDXJ_ECOLI	0.954459	2.42704	0.688468	0.626771	0.871019	7.16515	0.082259	1	1
cep_exp04621	DAPA_ECOLI	OPDA_ECOLI	0.990741	1.16417	0.844578	0.626755	0.745572	7.45468	0.044893	1	1
cep_exp03582	RF2_ECOLI	EFP_ECOLI	0.922242	4.29392	0.7638	0.626136	0.8413	5.79844	0.08481	1	1
cep_tp00050	BTUD_ECOLI	BTUB_ECOLI	0.984936	0.426471	0.712305	0.626079	0.720269	8.47048	0.035073	1	1
cep_exp05177	LPXB_ECOLI	RAPZ_ECOLI	0.983483	1.6342	0.714409	0.62564	0.845789	6.82382	0.063162	1	1
cep_exp06858	MRAY_ECOLI	UDP_ECOLI	0.983687	1.44876	0.628034	0.625271	0.718749	6.82664	0.051308	1	1
cep_exp01851	AMIC_ECOLI	PURA_ECOLI	0.962309	1.57601	0.710465	0.624431	0.862699	7.62374	0.058431	1	1
cep_tp00597	HISQ_ECOLI	HISJ_ECOLI	0.959016	0.882479	0.724227	0.624383	0.744245	6.90175	0.056096	1	1
cep_tp00516	GLTK_ECOLI	GLTJ_ECOLI	0.970213	0.641228	0.636122	0.624249	0.833082	8.23848	0.064124	1	1
cep_exp01856	FTSI_ECOLI	PURA_ECOLI	0.95098	2.70309	0.701116	0.624227	0.782116	6.3188	0.050157	1	1
cep_exp00571	PBP7_ECOLI	SYK2_ECOLI	0.931288	0.86469	0.66196	0.624208	0.703082	6.51391	0.039567	1	1
cep_exp04566	ASSY_ECOLI	MPL_ECOLI	0.938053	0.696226	0.66011	0.623067	0.723895	7.40931	0.03837	1	1
cep_exp06280	PROA_ECOLI	GARR_ECOLI	0.971871	2.92171	0.670079	0.622954	0.836595	6.57308	0.066588	1	1
cep_exp07125	HIS1_ECOLI	PIMT_ECOLI	0.948718	2.979	0.592394	0.622755	0.771804	5.98962	0.068939	1	1
cep_exp02966	EX7S_ECOLI	CPDB_ECOLI	0.85282	2.40274	0.718781	0.622473	0.848647	6.3471	0.061254	1	1
cep_exp07752	PYRH_ECOLI	TRUD_ECOLI	0.957627	1.3092	0.675962	0.622351	0.785161	6.58798	0.054832	1	1
cep_exp07353	KDSB_ECOLI	BEPA_ECOLI	0.961905	2.41259	0.561135	0.622117	0.749441	6.83739	0.058081	1	1
cep_exp07615	YQCA_ECOLI	TRML_ECOLI	0.964052	1.18136	0.70851	0.622061	0.74967	6.67034	0.071983	1	1
cep_exp06720	RF1_ECOLI	SUFB_ECOLI	0.948538	1.22836	0.727123	0.621591	0.828872	7.25307	0.052507	1	1
cep_exp05700	MOG_ECOLI	FMT_ECOLI	0.903922	3.96443	0.721621	0.621458	0.825561	5.79839	0.079795	1	1
cep_exp00656	SLYD_ECOLI	PSTC_ECOLI	0.899029	1.06501	0.687866	0.621286	0.816407	7.25911	0.065255	1	1
cep_exp00366	SECD_ECOLI	AMIC_ECOLI	0.952519	1.40997	0.676067	0.621244	0.738296	6.46264	0.044867	1	1
cep_exp05561	UBID_ECOLI	FRE_ECOLI	0.975342	1.125	0.584158	0.620882	0.848824	7.98704	0.052862	1	1
cep_exp00129	KCY_ECOLI	YDJN_ECOLI	0.963768	1.17925	0.727002	0.620869	0.726514	6.34994	0.048661	1	1
cep_exp07975	HIS1_ECOLI	TATC_ECOLI	0.933573	3.45346	0.715846	0.620791	0.753853	6.0087	0.072939	1	1
cep_exp04766	THIO_ECOLI	SLT_ECOLI	0.94695	2.91933	0.71512	0.620719	0.81211	5.97717	0.056739	1	1
cep_exp02482	POTC_ECOLI	YFGM_ECOLI	0.965957	0.847357	0.672447	0.62052	0.782785	7.93966	0.060938	1	1
cep_exp04066	GLGC_ECOLI	PUR9_ECOLI	0.953125	1.26131	0.622133	0.620297	0.820697	7.8351	0.048562	1	1
cep_exp04881	MOAC_ECOLI	GPDA_ECOLI	0.966	5.7559	0.654632	0.619679	0.909578	6.95308	0.105675	1	1
cep_exp01909	RLUD_ECOLI	RPE_ECOLI	0.92196	6.43504	0.812859	0.619661	0.813665	6.2365	0.096447	1	1
cep_exp06811	BCR_ECOLI	ARGK_ECOLI	0.961486	1.44049	0.68735	0.619616	0.696002	7.12902	0.052723	1	1
cep_exp06518	SUFS_ECOLI	RMLD_ECOLI	0.95461	5.074	0.695596	0.619259	0.900152	7.24412	0.082552	1	1
cep_exp02514	PPID_ECOLI	MLTB_ECOLI	0.931911	1.70382	0.654474	0.618732	0.750854	6.5134	0.044107	1	1
cep_exp03523	SKP_ECOLI	YIAD_ECOLI	0.965789	4.42262	0.616546	0.618332	0.921389	6.68336	0.098485	1	1
cep_exp07627	RIR2_ECOLI	FOLC_ECOLI	0.914787	2.49384	0.595514	0.61807	0.781692	7.02463	0.059952	1	1
cep_exp07263	YBAL_ECOLI	MDTK_ECOLI	0.824631	2.21601	0.664862	0.618019	0.716205	7.17961	0.052772	1	1
cep_exp01281	DACD_ECOLI	PNP_ECOLI	0.967243	0.723048	0.738547	0.61774	0.839418	8.22732	0.040386	1	1
cep_exp05979	BEPA_ECOLI	RIBB_ECOLI	0.943182	2.47003	0.559915	0.617482	0.877106	6.95703	0.065904	1	1
cep_exp07188	PLSC_ECOLI	HOLD_ECOLI	0.863874	6.37394	0.545501	0.617361	0.820052	6.18522	0.10593	1	1
cep_exp06721	QUEA_ECOLI	SUFB_ECOLI	0.948296	1.19095	0.731807	0.617323	0.924293	8.42384	0.058198	1	1
cep_exp07708	MIND_ECOLI	YEBE_ECOLI	0.948875	1.14677	0.486117	0.617242	0.872138	7.72307	0.062691	1	1
cep_exp07607	MOAC_ECOLI	TRML_ECOLI	0.949686	5.58344	0.73993	0.617125	0.773083	5.96401	0.115388	1	1
cep_exp05063	UDG_ECOLI	MIAA_ECOLI	0.957386	4.72315	0.672182	0.616687	0.928665	7.92152	0.091089	1	1
cep_exp03372	FTSQ_ECOLI	SKP_ECOLI	0.89016	6.10463	0.724433	0.61664	0.78925	4.88331	0.080933	1	1
cep_exp03626	RLMI_ECOLI	RIMP_ECOLI	0.978022	3.05955	0.755793	0.616358	0.842724	5.97074	0.069027	1	1
cep_exp01297	MRAY_ECOLI	PT1_ECOLI	0.975401	2.42763	0.635988	0.616284	0.802739	6.63412	0.050256	1	1
cep_exp04874	GAL1_ECOLI	GPDA_ECOLI	0.9681	4.13797	0.664788	0.61558	0.80713	6.7048	0.067437	1	1
cep_exp01975	RSMB_ECOLI	PHNA_ECOLI	0.983333	2.44444	0.739465	0.615268	0.722211	5.78626	0.056905	1	1
cep_tp00203	FLGB_ECOLI	FLIQ_ECOLI	0.929515	8.08626	0.79197	0.615198	0.839535	5.2588	0.14673	1	1
cep_exp06664	OBG_ECOLI	HEM3_ECOLI	0.917496	3.76124	0.802815	0.61457	0.882408	6.37356	0.072907	1	1
cep_exp00435	KEFB_ECOLI	ATPD_ECOLI	0.928021	2.99931	0.616739	0.614352	0.742534	6.07635	0.058405	1	1
cep_exp06609	P5CR_ECOLI	RSMC_ECOLI	0.864379	2.6034	0.713323	0.614226	0.702767	5.57231	0.060397	1	1
cep_exp00804	CPOB_ECOLI	FTSH_ECOLI	0.936053	1.72085	0.702907	0.613632	0.87271	7.57935	0.058208	1	1
cep_exp02508	MRAY_ECOLI	BAMD_ECOLI	0.985124	2.22198	0.839864	0.613307	0.791191	6.29866	0.066294	1	1
cep_exp07346	RIBB_ECOLI	RNG_ECOLI	0.968839	1.86974	0.773918	0.613163	0.754436	6.86737	0.058736	1	1
cep_exp04604	RNT_ECOLI	ORN_ECOLI	0.924242	2.36667	0.725826	0.61288	0.780942	6.56511	0.077723	1	1
cep_exp01003	RLUC_ECOLI	LPTF_ECOLI	0.950365	1.70614	0.681172	0.612691	0.851121	6.72118	0.056244	1	1
cep_exp04004	RSEP_ECOLI	FSAB_ECOLI	0.980597	1.60852	0.574148	0.612304	0.816511	6.86524	0.05331	1	1
cep_exp06728	SUFC_ECOLI	SUFA_ECOLI	0.956757	0.677966	0.707297	0.61223	0.912608	8.29944	0.077886	1	1
cep_exp07393	DNAJ_ECOLI	YGIM_ECOLI	0.972509	1.27244	0.732677	0.612075	0.809139	6.77139	0.058904	1	1
cep_exp06301	PROA_ECOLI	TYSY_ECOLI	0.985316	2.57675	0.677016	0.61195	0.893779	7.52109	0.073296	1	1
cep_exp03827	DXS_ECOLI	YOBA_ECOLI	0.973118	1.49309	0.756156	0.611407	0.715755	6.50517	0.051488	1	1
cep_exp00269	SECD_ECOLI	CORA_ECOLI	0.831364	3.34535	0.608381	0.611379	0.767077	6.59461	0.058373	1	1
cep_exp07625	MANC_ECOLI	FOLC_ECOLI	0.961111	3.54428	0.707052	0.610919	0.830624	6.67708	0.059397	1	1
cep_exp00736	PBPB_ECOLI	UVRD_ECOLI	0.870844	1.02651	0.687816	0.610598	0.815001	8.18591	0.03684	1	1
cep_exp02001	PPID_ECOLI	CLSA_ECOLI	0.977457	1.23044	0.56471	0.610346	0.777304	7.49401	0.037371	1	1
cep_exp01369	RFAP_ECOLI	RFAQ_ECOLI	0.876847	0.950187	0.675609	0.609224	0.639965	6.17235	0.040081	1	1
cep_exp00253	YAJC_ECOLI	CCME_ECOLI	0.918216	4.46437	0.752913	0.609204	0.893797	5.42611	0.122469	1	1
cep_exp01240	MDTE_ECOLI	PFKA_ECOLI	0.934752	1.95721	0.594958	0.609133	0.796869	8.0426	0.061849	1	1
cep_exp00023	LPTD_ECOLI	TOLC_ECOLI	0.882537	2.19281	0.682735	0.608772	0.788179	7.19501	0.042637	1	1
cep_exp04185	GCST_ECOLI	AROK_ECOLI	0.960894	5.65891	0.746191	0.608703	0.880398	6.02974	0.086983	1	1
cep_exp05151	5DNU_ECOLI	YGGW_ECOLI	0.948007	2.91207	0.527518	0.608684	0.768853	6.21519	0.061014	1	1
cep_exp01832	GAL1_ECOLI	RF2_ECOLI	0.93842	3.43039	0.606785	0.607939	0.802359	6.76911	0.066502	1	1
cep_exp03932	LPXC_ECOLI	NAPA_ECOLI	0.907326	0.781615	0.672489	0.607139	0.777945	7.99408	0.039325	1	1
cep_tp00552	GSPE_ECOLI	LEP4_ECOLI	0.910864	0.95581	0.720291	0.607106	0.688319	6.35406	0.041902	1	1
cep_exp04202	LPXK_ECOLI	F16PA_ECOLI	0.972727	1.90093	0.738433	0.606137	0.695212	6.17415	0.053469	1	1
cep_exp04288	YGGW_ECOLI	UBIB_ECOLI	0.948052	2.71301	0.707913	0.605679	0.847163	6.80453	0.055636	1	1
cep_exp00370	SYY_ECOLI	AMIC_ECOLI	0.931034	1.93321	0.726407	0.605651	0.852714	7.21554	0.057781	1	1
cep_exp05290	GAL1_ECOLI	AMPP_ECOLI	0.973269	2.37466	0.581512	0.605635	0.817239	7.83187	0.057889	1	1
cep_exp06641	FOLD_ECOLI	RSMB_ECOLI	0.980474	4.20498	0.755624	0.605541	0.798045	6.04439	0.067744	1	1
cep_exp06756	PARE_ECOLI	KGUA_ECOLI	0.978495	0.82967	0.577215	0.605188	0.729672	6.47887	0.041866	1	1
cep_exp07379	DPO4_ECOLI	TRMN6_ECOLI	0.95302	3.58239	0.77985	0.60468	0.810362	5.86047	0.066607	1	1
cep_exp00420	TOLB_ECOLI	ATPD_ECOLI	0.980231	3.06218	0.594976	0.603693	0.745913	5.41987	0.057243	1	1
cep_exp01724	GADC_ECOLI	IMDH_ECOLI	0.934935	1.02976	0.556669	0.603448	0.847934	9.70155	0.051169	1	1
cep_exp01544	ARGT_ECOLI	SYA_ECOLI	0.975352	1.1157	0.641066	0.603433	0.796513	7.84517	0.042063	1	1
cep_exp01934	P5CR_ECOLI	SYY_ECOLI	0.978355	5.04926	0.685733	0.603357	0.87213	6.64759	0.07976	1	1
cep_exp05485	YCEH_ECOLI	YICC_ECOLI	0.978088	0.933401	0.722274	0.6033	0.694262	6.09316	0.046123	1	1
cep_exp07727	YBIT_ECOLI	RSXD_ECOLI	0.969388	0.86807	0.655866	0.603279	0.770931	8.51286	0.048362	1	1
cep_exp01285	MBHT_ECOLI	PNP_ECOLI	0.955679	0.502319	0.615284	0.603252	0.743074	9.89864	0.039132	1	1
cep_exp00341	TOLQ_ECOLI	YJBB_ECOLI	0.963777	1.90094	0.527422	0.602985	0.799273	7.90921	0.052804	1	1
cep_exp02064	SYR_ECOLI	DSBA_ECOLI	0.980892	0.805195	0.745138	0.602483	0.711149	6.16937	0.039757	1	1
cep_exp02625	SPPA_ECOLI	GLMS_ECOLI	0.9837	0.752361	0.66169	0.602338	0.753766	8.06503	0.036626	1	1
cep_exp01879	FLIR_ECOLI	RECA_ECOLI	0.938111	2.1566	0.343316	0.60226	0.843991	7.08684	0.075068	1	1
cep_exp06401	TRPB_ECOLI	AROC_ECOLI	0.96438	2.31505	0.744497	0.602257	0.796704	7.02122	0.06252	1	1
cep_exp06974	FTSI_ECOLI	MOAA_ECOLI	0.946565	3.39147	0.67005	0.602208	0.794956	6.79191	0.056248	1	1
cep_exp01976	RSUA_ECOLI	PHNA_ECOLI	0.982456	2.08274	0.637271	0.60187	0.733129	5.71377	0.072256	1	1
cep_exp00031	RSEP_ECOLI	UPPP_ECOLI	0.976487	2.9915	0.543652	0.601799	0.754014	5.6385	0.056428	1	1
cep_exp08007	NAGA_ECOLI	NFSA_ECOLI	0.9791	1.28325	0.747314	0.601312	0.792526	6.96052	0.052956	1	1
cep_exp02070	SYH_ECOLI	DSBA_ECOLI	0.968354	1.09085	0.728453	0.600845	0.700714	6.61158	0.054652	1	1
cep_tp00188	FLGB_ECOLI	FLGL_ECOLI	0.969231	4.38413	0.703528	0.600425	0.715373	5.10098	0.072137	1	1
cep_exp00027	YEEO_ECOLI	TOLC_ECOLI	0.83502	1.98691	0.605186	0.600247	0.798546	7.79055	0.053565	1	1
cep_tp00571	GSPH_ECOLI	GSPL_ECOLI	0.935252	1.93404	0.701946	0.599746	0.694583	5.8567	0.049175	1	1
cep_exp00723	DSBC_ECOLI	SLYD_ECOLI	0.884259	1.47513	0.694173	0.59973	0.875121	7.28484	0.084118	1	1
cep_exp02569	EFTS_ECOLI	PBP7_ECOLI	0.925801	0.85173	0.646232	0.599646	0.801092	7.00097	0.050666	1	1
cep_exp00367	SECF_ECOLI	AMIC_ECOLI	0.921622	2.27918	0.758814	0.599588	0.790302	6.32853	0.061409	1	1
cep_exp04926	RSUA_ECOLI	PYRB_ECOLI	0.95203	2.19864	0.703105	0.59931	0.772995	6.26711	0.064309	1	1
cep_exp02147	UPP_ECOLI	FTSX_ECOLI	0.882143	4.28623	0.654964	0.598457	0.705153	5.53121	0.066602	1	1
cep_exp05360	NAGA_ECOLI	ANMK_ECOLI	0.978695	1.71156	0.718209	0.598403	0.744466	6.28418	0.046832	1	1
cep_exp06944	UPPS_ECOLI	MIAB_ECOLI	0.918845	4.45419	0.710044	0.598358	0.900706	6.48616	0.081267	1	1
cep_tp00776	PTQC_ECOLI	PTQB_ECOLI	0.94086	1.10648	0.702954	0.598135	0.725652	6.67352	0.055669	1	1
cep_exp02755	YDHJ_ECOLI	BAMB_ECOLI	0.957164	1.53256	0.567677	0.597947	0.746954	7.3142	0.052344	1	1
cep_exp05126	NAGZ_ECOLI	RECJ_ECOLI	0.938998	2.79327	0.711293	0.597879	0.691058	5.54362	0.045781	1	1
cep_exp03233	GLPA_ECOLI	GGT_ECOLI	0.942068	0.591391	0.557612	0.597842	0.79179	9.40555	0.037601	1	1
cep_exp01467	CIRA_ECOLI	MSCS_ECOLI	0.936776	0.997075	0.551842	0.597566	0.897111	9.19941	0.049573	1	1
cep_exp04613	YBJI_ECOLI	ORN_ECOLI	0.962389	1.0131	0.696692	0.597451	0.702839	6.49593	0.048871	1	1
cep_exp06510	SUFS_ECOLI	MSRC_ECOLI	0.945709	5.14981	0.533026	0.596678	0.865496	6.61014	0.083888	1	1
cep_exp04589	AROB_ECOLI	GSHR_ECOLI	0.981527	2.07842	0.703119	0.596554	0.797852	6.39711	0.05107	1	1
cep_exp01199	CYDD_ECOLI	METK_ECOLI	0.972222	1.10899	0.622213	0.596476	0.756585	8.1278	0.047344	1	1
cep_exp00313	ACRB_ECOLI	FTSN_ECOLI	0.960526	0.444521	0.768805	0.596146	0.71656	8.28908	0.030085	1	1
cep_exp05655	SYC_ECOLI	COABC_ECOLI	0.982699	3.9527	0.753975	0.594903	0.864216	5.96879	0.061064	1	1
cep_exp06350	PEPT_ECOLI	SYFB_ECOLI	0.988362	1.26005	0.698945	0.594878	0.813927	8.01225	0.043251	1	1
cep_exp04673	KAD_ECOLI	LPXK_ECOLI	0.9631	4.55556	0.782284	0.594811	0.707345	5.39201	0.071142	1	1
cep_exp03438	PHOU_ECOLI	YTFL_ECOLI	0.921512	3.30347	0.639582	0.594482	0.851615	7.33513	0.073334	1	1
cep_exp02766	TOLB_ECOLI	ATPL_ECOLI	0.962672	3.49612	0.470507	0.594061	0.917903	7.04855	0.084033	1	1
cep_tp00924	ZNUA_ECOLI	ZNUC_ECOLI	0.925134	6.2578	0.706183	0.593721	0.724943	5.1841	0.07435	1	1
cep_tp00148	FECE_ECOLI	FECC_ECOLI	0.969336	1.28541	0.681426	0.593596	0.701424	6.42421	0.055106	1	1
cep_exp04861	PANC_ECOLI	GPDA_ECOLI	0.974277	4.98317	0.758886	0.593017	0.799727	5.87227	0.077705	1	1
cep_exp00936	YADG_ECOLI	KDGL_ECOLI	0.962791	4.87488	0.612099	0.592831	0.756491	5.74874	0.093447	1	1
cep_exp02372	LIPA_ECOLI	FLIR_ECOLI	0.93299	2.16483	0.760079	0.592819	0.748124	6.0162	0.059066	1	1
cep_exp01718	TOLQ_ECOLI	IMDH_ECOLI	0.973538	1.93419	0.662793	0.592687	0.917335	7.42654	0.06379	1	1
cep_exp06563	MOEA_ECOLI	YEGQ_ECOLI	0.956019	1.16102	0.684351	0.592487	0.762736	6.99979	0.04478	1	1
cep_exp02373	LON_ECOLI	FLIR_ECOLI	0.969378	1.12547	0.754175	0.592464	0.801408	7.14169	0.045506	1	1
cep_exp00515	FABZ_ECOLI	UBID_ECOLI	0.966049	1.48914	0.690016	0.592437	0.794026	6.53825	0.054698	1	1
cep_exp07122	ENVC_ECOLI	DINF_ECOLI	0.939636	3.40097	0.585402	0.592091	0.759688	6.51888	0.054947	1	1
cep_exp01888	PGSA_ECOLI	RECA_ECOLI	0.925234	4.60667	0.622545	0.591233	0.769908	5.55851	0.08079	1	1
cep_exp01655	PAND_ECOLI	DUT_ECOLI	0.935018	4.31467	0.736265	0.591169	0.883093	6.12303	0.124549	1	1
cep_exp05780	DAUA_ECOLI	GLRX3_ECOLI	0.931464	3.10719	0.669924	0.591105	0.77238	5.67694	0.06015	1	1
cep_exp03881	SDHB_ECOLI	DPPC_ECOLI	0.953532	2.91774	0.452603	0.591065	0.760404	7.68856	0.082555	1	1
cep_exp04585	RF2_ECOLI	GSHR_ECOLI	0.93865	1.53359	0.633315	0.590654	0.815951	7.34008	0.054886	1	1
cep_exp00978	LPXM_ECOLI	CYSN_ECOLI	0.928571	0.708637	0.653635	0.590348	0.69245	7.92794	0.041236	1	1
cep_tp00035	ATPE_ECOLI	ATPL_ECOLI	0.90367	14.1878	0.612938	0.590303	0.824566	6.14224	0.18459	1	1
cep_exp03581	SYE_ECOLI	EFP_ECOLI	0.975721	5.06516	0.635765	0.590231	0.881061	6.13227	0.076075	1	1
cep_exp04916	COABC_ECOLI	PYRB_ECOLI	0.953975	4.01126	0.612975	0.590169	0.75676	5.75491	0.062863	1	1
cep_exp06990	TRPB_ECOLI	USG_ECOLI	0.967302	2.25648	0.642836	0.589774	0.872727	8.17203	0.071082	1	1
cep_exp03371	EFTS_ECOLI	SKP_ECOLI	0.986486	3.43059	0.809007	0.589516	0.760518	5.75721	0.078032	1	1
cep_exp06190	HEM2_ECOLI	CYSI_ECOLI	0.930649	1.5976	0.627846	0.589376	0.779307	6.79255	0.046816	1	1
cep_exp05844	SYH_ECOLI	PEPB_ECOLI	0.917744	0.904481	0.680282	0.589236	0.629607	6.12895	0.035025	1	1
cep_exp07013	PDXH_ECOLI	YICJ_ECOLI	0.946903	2.331	0.650842	0.588933	0.763382	6.66268	0.057019	1	1
cep_exp05379	THIL_ECOLI	LPLA_ECOLI	0.840121	2.02118	0.703109	0.588464	0.73383	6.33923	0.056395	1	1
cep_exp07027	GALU_ECOLI	ARGT_ECOLI	0.941281	2.32268	0.545912	0.588276	0.719665	6.9482	0.064223	1	1
cep_exp04302	DHNA_ECOLI	YIHO_ECOLI	0.918979	1.7901	0.517704	0.588069	0.750568	8.06419	0.05159	1	1
cep_exp05992	SPEE_ECOLI	RISA_ECOLI	0.944112	4.33256	0.582277	0.587975	0.766262	5.92867	0.079031	1	1
cep_exp06247	CURA_ECOLI	DKGA_ECOLI	0.956452	2.28162	0.65704	0.587577	0.892557	7.81577	0.074882	1	1
cep_tp00877	YADG_ECOLI	YADH_ECOLI	0.95922	6.87671	0.494816	0.586995	0.796596	6.82958	0.094438	1	1
cep_exp05053	DMLA_ECOLI	MIAA_ECOLI	0.946824	2.378	0.744661	0.586673	0.741006	6.82341	0.064294	1	1
cep_exp05437	SYC_ECOLI	SUFS_ECOLI	0.983852	4.11559	0.774445	0.586447	0.767959	5.94756	0.057119	1	1
cep_exp07398	DXS_ECOLI	QUEC_ECOLI	0.971798	1.71669	0.61857	0.586126	0.828783	7.17089	0.05174	1	1
cep_exp00846	MRAY_ECOLI	OBG_ECOLI	0.916	3.94658	0.701892	0.586077	0.771955	5.66273	0.064867	1	1
cep_exp07475	YCEA_ECOLI	YEGD_ECOLI	0.88	0.525284	0.65651	0.585409	0.688726	7.61407	0.038628	1	1
cep_exp00610	LOLD_ECOLI	PSTS_ECOLI	0.884283	5.73926	0.463284	0.585354	0.989438	7.55963	0.114775	1	1
cep_tp00594	HISP_ECOLI	HISM_ECOLI	0.935354	0.946652	0.671504	0.585125	0.856147	9.13523	0.080794	1	1
cep_exp06802	MOBA_ECOLI	LGOD_ECOLI	0.968165	2.34603	0.606208	0.584937	0.702992	6.27684	0.065279	1	1
cep_exp05217	TRPA_ECOLI	ILVE_ECOLI	0.975737	5.1444	0.571602	0.584849	0.78064	6.28491	0.079131	1	1
cep_exp03651	QUEC_ECOLI	DNAG_ECOLI	0.963054	2.7702	0.535567	0.584438	0.840108	6.94965	0.058254	1	1
cep_exp04283	DIAA_ECOLI	UBIB_ECOLI	0.942049	1.15651	0.645727	0.58416	0.733007	6.4184	0.044955	1	1
cep_exp05448	THIL_ECOLI	TSAE_ECOLI	0.949791	6.58238	0.791885	0.58413	0.711318	4.56322	0.078349	1	1
cep_exp01913	YQJG_ECOLI	RPE_ECOLI	0.974684	1.80167	0.689944	0.583948	0.817101	7.13931	0.065351	1	1
cep_exp01769	LOLA_ECOLI	KDSB_ECOLI	0.968958	5.89176	0.654281	0.583663	0.714685	5.25221	0.076218	1	1
cep_exp00045	PT1_ECOLI	UPPP_ECOLI	0.976415	3.04215	0.773503	0.583587	0.821055	6.93229	0.061545	1	1
cep_exp00470	EMRA_ECOLI	MDTE_ECOLI	0.923871	0.399302	0.730699	0.583497	0.729856	9.54768	0.039324	1	1
cep_exp00474	CLSA_ECOLI	MDTE_ECOLI	0.948335	1.15835	0.579349	0.583459	0.652763	6.82402	0.039162	1	1
cep_exp04624	RDGC_ECOLI	OPDA_ECOLI	0.992879	0.402971	0.670429	0.583361	0.712236	7.72247	0.035162	1	1
cep_exp03384	CPOB_ECOLI	TCDA_ECOLI	0.947269	1.95348	0.596398	0.582934	0.716934	5.52612	0.054185	1	1
cep_exp00508	ACP_ECOLI	UBID_ECOLI	0.972174	1.72182	0.59772	0.582465	0.786867	6.48426	0.057541	1	1
cep_exp03265	CINAL_ECOLI	GGT_ECOLI	0.931633	2.28609	0.558245	0.581813	0.773009	7.1034	0.05013	1	1
cep_exp00199	WCAJ_ECOLI	YIDC_ECOLI	0.967391	2.4332	0.394887	0.581634	0.724696	6.59518	0.044013	1	1
cep_exp00934	PBPB_ECOLI	KDGL_ECOLI	0.887164	1.05414	0.715214	0.581554	0.668465	6.19876	0.040424	1	1
cep_exp02026	THIL_ECOLI	POTC_ECOLI	0.966044	1.2877	0.636747	0.581499	0.678071	7.01678	0.053438	1	1
cep_exp00021	BAMD_ECOLI	TOLC_ECOLI	0.887534	3.57954	0.58973	0.581445	0.632705	5.30779	0.050828	1	1
cep_tp00428	FLID_ECOLI	FLIH_ECOLI	0.933908	3.62477	0.655733	0.581438	0.784749	5.65556	0.057345	1	1
cep_exp06528	MTNN_ECOLI	PEPT_ECOLI	0.975	1.91314	0.645316	0.581336	0.694854	6.41129	0.056237	1	1
cep_exp01933	MAP1_ECOLI	SYY_ECOLI	0.959302	5.35303	0.563048	0.580523	0.876232	6.46261	0.081208	1	1
cep_tp00269	FLGF_ECOLI	FLII_ECOLI	0.946328	1.13537	0.684107	0.580489	0.813112	6.89421	0.053194	1	1
cep_exp00880	LPXK_ECOLI	CH10_ECOLI	0.969412	6.00874	0.676742	0.580015	0.91967	5.94734	0.105305	1	1
cep_exp04917	FMT_ECOLI	PYRB_ECOLI	0.942492	5.56186	0.665831	0.579777	0.859084	6.48575	0.085411	1	1
cep_exp05464	THIL_ECOLI	YAJL_ECOLI	0.957774	2.73607	0.548387	0.579623	0.793971	6.74098	0.068853	1	1
cep_exp05474	PANC_ECOLI	RMLC_ECOLI	0.967949	7.42649	0.57684	0.579506	0.847239	6.47971	0.110962	1	1
cep_exp01886	OPPB_ECOLI	RECA_ECOLI	0.968134	1.31379	0.570474	0.579421	0.793125	7.77909	0.064001	1	1
cep_exp06672	HEM3_ECOLI	RLMB_ECOLI	0.97482	5.05332	0.708013	0.579412	0.748638	5.95297	0.080263	1	1
cep_exp04086	YDHF_ECOLI	PUR9_ECOLI	0.960097	0.946851	0.64056	0.579218	0.690437	7.5206	0.044815	1	1
cep_exp06324	ISPE_ECOLI	HYPE_ECOLI	0.940226	2.31065	0.675122	0.577771	0.742867	6.24391	0.061688	1	1
cep_exp01757	FTSI_ECOLI	IDH_ECOLI	0.949203	1.4468	0.589283	0.576427	0.726977	7.06708	0.042629	1	1
cep_tp00032	ATPE_ECOLI	ATPD_ECOLI	0.946203	12.6224	0.715005	0.575587	0.737002	4.62052	0.115805	1	1
cep_tp00548	GSPE_ECOLI	GSPJ_ECOLI	0.934593	4.21135	0.609287	0.575434	0.924734	7.10211	0.083569	1	1
cep_exp01249	MRAY_ECOLI	PGK_ECOLI	0.958501	4.04162	0.721528	0.575379	0.829949	6.25302	0.069203	1	1
cep_exp01991	SYY_ECOLI	YQHD_ECOLI	0.981504	1.42525	0.68235	0.574913	0.705192	7.24434	0.050257	1	1
cep_exp02652	OPPC_ECOLI	TYPH_ECOLI	0.97035	1.84611	0.549598	0.574083	0.770494	7.31633	0.05915	1	1
cep_exp04205	HYPE_ECOLI	F16PA_ECOLI	0.977545	0.81562	0.593476	0.574017	0.706947	7.02752	0.043822	1	1
cep_exp07333	QUEA_ECOLI	UDG_ECOLI	0.971774	3.05546	0.697131	0.573975	0.83987	6.95319	0.065954	1	1
cep_exp05443	MNMA_ECOLI	SUFS_ECOLI	0.966408	3.6111	0.642544	0.573907	0.776433	6.20628	0.063126	1	1
cep_exp06712	HEM2_ECOLI	RLMI_ECOLI	0.979167	1.55461	0.692328	0.573847	0.765789	6.66001	0.052686	1	1
cep_exp04629	MAP1_ECOLI	YFFB_ECOLI	0.937173	4.82737	0.607634	0.573794	0.827692	6.76857	0.108487	1	1
cep_exp07566	RNH2_ECOLI	DNLJ_ECOLI	0.975834	4.45696	0.758818	0.573647	0.762694	5.48836	0.060612	1	1
cep_exp06941	MRAY_ECOLI	CSPC_ECOLI	0.97669	3.71408	0.707076	0.5736	0.76541	5.40795	0.074035	1	1
cep_exp05981	FABD_ECOLI	RISA_ECOLI	0.950192	6.57641	0.666852	0.573184	0.769784	5.43136	0.085647	1	1
cep_exp03143	HIUH_ECOLI	MDTF_ECOLI	0.971891	0.282384	0.576582	0.572686	0.59711	7.3861	0.024841	1	1
cep_exp07128	NUOF_ECOLI	RHTB_ECOLI	0.950845	1.87447	0.557773	0.571631	0.789518	7.75321	0.067074	1	1
cep_exp05917	PANC_ECOLI	MAP1_ECOLI	0.952468	5.56257	0.623827	0.571277	0.830608	5.93665	0.08631	1	1
cep_exp06481	XYLB_ECOLI	NNR_ECOLI	0.958959	2.36555	0.545892	0.571069	0.743687	6.46368	0.047362	1	1
cep_exp03989	KPRS_ECOLI	GSPF_ECOLI	0.985975	3.55491	0.629951	0.570655	0.779649	6.73749	0.067139	1	1
cep_exp01183	FTSI_ECOLI	ISCS_ECOLI	0.926411	3.98096	0.564738	0.570608	0.831823	6.85699	0.060602	1	1
cep_exp07946	FOLD_ECOLI	YBJI_ECOLI	0.966011	2.18259	0.65915	0.570095	0.768445	6.43311	0.06177	1	1
cep_exp00172	YHHS_ECOLI	YHII_ECOLI	0.943421	0.607671	0.572819	0.569625	0.698485	8.55429	0.039654	1	1
cep_exp00261	SECF_ECOLI	DSBE_ECOLI	0.893701	8.21145	0.629678	0.569605	0.802048	6.00347	0.098054	1	1
cep_exp07119	GLMS_ECOLI	DINF_ECOLI	0.965356	2.113	0.581496	0.569602	0.778089	7.39974	0.049422	1	1
cep_exp00407	PLSY_ECOLI	GLPD_ECOLI	0.964589	2.18664	0.734061	0.569106	0.701407	5.85849	0.053917	1	1
cep_exp03539	PLSX_ECOLI	YIAD_ECOLI	0.942609	2.81052	0.600006	0.568926	0.720777	5.73001	0.059316	1	1
cep_exp07926	MOAC_ECOLI	TRPA_ECOLI	0.974359	6.22679	0.649981	0.568439	0.72647	5.29712	0.086498	1	1
cep_exp07885	MOAE_ECOLI	UBIX_ECOLI	0.961652	3.80061	0.731788	0.568419	0.690699	5.21958	0.079829	1	1
cep_exp07370	LTAE_ECOLI	EPTA_ECOLI	0.969318	1.12052	0.481649	0.568187	0.728197	8.1755	0.041093	1	1
cep_exp06405	USG_ECOLI	AROC_ECOLI	0.962751	2.82366	0.741408	0.56817	0.82642	6.74998	0.066233	1	1
cep_exp00587	PLSY_ECOLI	PHOU_ECOLI	0.903587	6.06154	0.721354	0.567927	0.709527	5.15352	0.083426	1	1
cep_exp04655	PLSX_ECOLI	MPPA_ECOLI	0.956327	1.00515	0.593046	0.567717	0.771126	7.47193	0.043887	1	1
cep_exp01903	FRMA_ECOLI	RPE_ECOLI	0.976431	2.29448	0.604472	0.567595	0.789195	7.20946	0.068948	1	1
cep_exp06996	YBGA_ECOLI	USG_ECOLI	0.966403	1.36053	0.588792	0.566142	0.733714	6.23864	0.052279	1	1
cep_exp00144	SDHA_ECOLI	TOLQ_ECOLI	0.976773	1.06108	0.55156	0.565543	0.686632	6.52345	0.040055	1	1
cep_exp01777	LOLE_ECOLI	SYK1_ECOLI	0.976061	2.55095	0.587773	0.564871	0.711595	6.66516	0.051284	1	1
cep_exp05842	NDK_ECOLI	PEPB_ECOLI	0.882456	1.23638	0.701341	0.5631	0.692549	6.17743	0.054553	1	1
cep_exp08076	GCS2_ECOLI	YHJD_ECOLI	0.898449	1.40314	0.709523	0.562953	0.680003	6.46322	0.043871	1	1
cep_exp07174	TRPB_ECOLI	TSAD_ECOLI	0.972752	3.02423	0.695939	0.562173	0.800474	6.9997	0.068615	1	1
cep_exp07711	CDSA_ECOLI	FLIC_ECOLI	0.977011	2.40654	0.507485	0.561408	1.07879	9.00335	0.074731	1	1
cep_exp05975	RLUD_ECOLI	RIBB_ECOLI	0.92081	4.9814	0.705758	0.561284	0.804327	6.77984	0.097629	1	1
cep_exp06987	DPO3X_ECOLI	USG_ECOLI	0.892857	3.72754	0.572731	0.560763	0.808684	6.75474	0.06252	1	1
cep_exp04889	YCCU_ECOLI	GPDA_ECOLI	0.957983	3.29518	0.736762	0.560718	0.760549	5.62623	0.073226	1	1
cep_exp07908	CSPD_ECOLI	RLUE_ECOLI	0.835052	1.007	0.610024	0.560587	0.658245	5.57709	0.076125	1	1
cep_exp07890	AZOR_ECOLI	DMLA_ECOLI	0.97153	1.72088	0.522881	0.560362	0.746633	7.22342	0.063829	1	1
cep_exp05074	LOLE_ECOLI	RADA_ECOLI	0.979405	2.66332	0.625742	0.558926	0.78381	6.75976	0.055964	1	1
cep_exp02822	SECF_ECOLI	DDPC_ECOLI	0.906602	2.21776	0.621437	0.558597	0.702432	6.49837	0.061507	1	1
cep_exp02109	GMHA_ECOLI	DPPB_ECOLI	0.952919	2.20237	0.576727	0.558585	0.772517	6.71062	0.070639	1	1
cep_exp04909	SYE_ECOLI	PYRB_ECOLI	0.957801	3.55154	0.686808	0.558439	0.866593	6.75407	0.065559	1	1
cep_exp03422	ACP_ECOLI	YTFL_ECOLI	0.939048	4.14341	0.61653	0.558164	0.757965	5.64863	0.069746	1	1
cep_exp04048	CYSI_ECOLI	PUR9_ECOLI	0.941765	1.24638	0.672702	0.557671	0.717451	6.86282	0.037208	1	1
cep_exp07687	KEFB_ECOLI	KEFG_ECOLI	0.932484	1.20683	0.503235	0.556294	0.691433	7.16879	0.044026	1	1
cep_exp06080	YAJQ_ECOLI	GCST_ECOLI	0.971537	2.17598	0.596782	0.555966	0.802252	6.44283	0.0718	1	1
cep_exp05811	CARA_ECOLI	PUR7_ECOLI	0.948304	3.9092	0.695085	0.55563	0.804664	6.29552	0.073062	1	1
cep_exp00765	LGT_ECOLI	ATPE_ECOLI	0.895349	8.63506	0.691999	0.554721	0.773169	5.17873	0.096968	1	1
cep_exp00154	PGM_ECOLI	TOLQ_ECOLI	0.938144	2.26827	0.490929	0.553982	0.76726	6.8818	0.052295	1	1
cep_exp03435	DNLJ_ECOLI	YTFL_ECOLI	0.970483	1.94046	0.75249	0.553254	0.717477	6.64695	0.044513	1	1
cep_exp04657	THIL_ECOLI	YEHZ_ECOLI	0.963492	2.3196	0.634743	0.552691	0.69636	6.7001	0.059068	1	1
cep_exp00044	METK_ECOLI	UPPP_ECOLI	0.975647	3.61466	0.713137	0.552375	0.858106	7.09589	0.080869	1	1
cep_exp04065	GAL1_ECOLI	PUR9_ECOLI	0.967069	2.8294	0.56898	0.552059	0.777554	7.10681	0.056311	1	1
cep_exp05914	CARA_ECOLI	MAP1_ECOLI	0.934985	4.25447	0.694886	0.551205	0.768324	6.28504	0.075123	1	1
cep_exp06025	MOEA_ECOLI	YMDB_ECOLI	0.957483	4.41901	0.52187	0.550872	0.812633	7.05682	0.086536	1	1
cep_tp00054	BTUF_ECOLI	BTUB_ECOLI	0.959091	2.09206	0.547961	0.550649	0.729111	6.51077	0.044812	1	1
cep_tp00827	TAUA_ECOLI	TAUC_ECOLI	0.92437	4.43655	0.625211	0.550537	0.69187	6.05463	0.070964	1	1
cep_exp04087	YHBS_ECOLI	PUR9_ECOLI	0.975575	1.26318	0.697296	0.550136	0.706117	6.51679	0.048254	1	1
cep_exp07924	DAPB_ECOLI	TRPA_ECOLI	0.970425	5.26229	0.67119	0.549487	0.663363	5.20599	0.071872	1	1
cep_exp05260	THIL_ECOLI	ASSY_ECOLI	0.928756	2.67936	0.651597	0.549006	0.735703	6.12378	0.054573	1	1
cep_exp04233	HIS8_ECOLI	GHRB_ECOLI	0.957353	5.01613	0.547122	0.549001	0.740051	6.60475	0.07576	1	1
cep_exp00732	DPPB_ECOLI	UVRD_ECOLI	0.972616	2.10883	0.474111	0.548601	0.906473	8.75701	0.061203	1	1
cep_exp04212	RISA_ECOLI	GLTD_ECOLI	0.956204	2.86382	0.676622	0.548095	0.790062	6.34943	0.067116	1	1
cep_exp01711	FABD_ECOLI	GUAA_ECOLI	0.972422	3.07004	0.612468	0.54726	0.793811	6.95452	0.064318	1	1
cep_exp05273	MAP1_ECOLI	SYC_ECOLI	0.966897	5.91641	0.622175	0.547025	0.818708	6.07984	0.074668	1	1
cep_exp03764	SDHA_ECOLI	BCR_ECOLI	0.977642	1.30561	0.560102	0.546732	0.749691	8.40593	0.047807	1	1
cep_exp07070	FABF_ECOLI	NAGZ_ECOLI	0.940318	3.49083	0.621433	0.546136	0.747313	6.57776	0.064082	1	1
cep_exp05985	BIOB_ECOLI	RISA_ECOLI	0.905188	4.37174	0.668503	0.546024	0.705008	5.38751	0.07324	1	1
cep_exp03375	LPXD_ECOLI	ARNT_ECOLI	0.933782	2.26382	0.588202	0.545612	0.707513	6.56243	0.051113	1	1
cep_exp07418	ISPA_ECOLI	HYBD_ECOLI	0.941685	3.5672	0.599458	0.544417	0.746766	6.53336	0.079616	1	1
cep_exp01969	FMT_ECOLI	PHNA_ECOLI	0.960094	3.35232	0.731505	0.543986	0.733731	5.67019	0.07732	1	1
cep_exp02000	MSBA_ECOLI	CLSA_ECOLI	0.977528	2.20489	0.539604	0.543266	0.715736	7.11259	0.050472	1	1
cep_exp04816	ALKH_ECOLI	G6PI_ECOLI	0.967192	1.90896	0.545303	0.543143	0.695056	6.15902	0.049021	1	1
cep_exp05586	LPXK_ECOLI	HIS2_ECOLI	0.962335	3.70176	0.599513	0.542872	0.726804	5.66713	0.06802	1	1
cep_exp02996	CLCA_ECOLI	NUOH_ECOLI	0.922306	1.59592	0.525779	0.54266	0.663375	7.51894	0.052278	1	1
cep_exp05402	GAL7_ECOLI	RIBA_ECOLI	0.961397	2.13308	0.606637	0.542344	0.701365	6.80773	0.062149	1	1
cep_exp06240	MLAC_ECOLI	SSPA_ECOLI	0.926714	2.01173	0.616751	0.541484	0.647559	5.63049	0.058835	1	1
cep_exp03825	OPPB_ECOLI	YOBA_ECOLI	0.976744	1.26476	0.586944	0.541259	0.641087	5.70297	0.053829	1	1
cep_exp05990	PROA_ECOLI	RISA_ECOLI	0.957143	4.24942	0.69901	0.541122	0.747389	6.24437	0.084253	1	1
cep_exp06906	PTSN_ECOLI	RF3_ECOLI	0.963873	0.94033	0.614748	0.541122	0.662398	6.74388	0.047668	1	1
cep_exp04007	TRUA_ECOLI	FSAB_ECOLI	0.934694	4.70873	0.616232	0.54069	0.737365	5.68693	0.076087	1	1
cep_exp05828	YCGM_ECOLI	YHBQ_ECOLI	0.884013	4.48191	0.634925	0.540176	0.699074	5.26886	0.093986	1	1
cep_exp06652	PTHP_ECOLI	PTGA_ECOLI	0.929134	2.86059	0.560771	0.538998	0.70191	5.66941	0.099401	1	1
cep_exp04701	CYDB_ECOLI	YJCE_ECOLI	0.943966	1.44806	0.568005	0.538435	0.692654	7.52115	0.044337	1	1
cep_exp04158	GSA_ECOLI	APBE_ECOLI	0.960103	2.61501	0.627391	0.537899	0.681182	6.34125	0.057328	1	1
cep_exp06380	CAN_ECOLI	MOAB_ECOLI	0.892308	2.74109	0.628386	0.537753	0.647674	5.79675	0.074301	1	1
cep_exp01250	OPPB_ECOLI	PGK_ECOLI	0.988456	1.41314	0.572618	0.537607	0.739897	7.34084	0.057826	1	1
cep_exp06992	HIS6_ECOLI	USG_ECOLI	0.971429	2.72024	0.720565	0.536816	0.721135	6.20517	0.062787	1	1
cep_exp04739	YAAA_ECOLI	MANC_ECOLI	0.980978	1.75416	0.540416	0.536434	0.707474	6.56887	0.050089	1	1
cep_exp07323	SUHB_ECOLI	DHPS_ECOLI	0.938069	6.44893	0.657303	0.536295	0.751565	5.57133	0.080397	1	1
cep_exp05895	DYR_ECOLI	FOLD_ECOLI	0.977629	8.62037	0.730989	0.536293	0.786166	5.83746	0.103127	1	1
cep_exp07751	ILVI_ECOLI	NADC_ECOLI	0.95178	2.63064	0.55314	0.535526	0.781	6.84222	0.056387	1	1
cep_exp00972	ALAC_ECOLI	CYSD_ECOLI	0.956583	1.58184	0.488837	0.534298	0.748292	7.59562	0.054524	1	1
cep_exp05988	KDSB_ECOLI	RISA_ECOLI	0.952278	5.18542	0.678118	0.533953	0.731669	5.51134	0.085148	1	1
cep_exp05248	YBAB_ECOLI	POTD_ECOLI	0.95186	4.38805	0.58106	0.533572	0.759603	5.62746	0.075557	1	1
cep_exp02537	ACRA_ECOLI	PAL_ECOLI	0.931579	3.65687	0.586979	0.533368	0.732025	5.67683	0.065934	1	1
cep_exp07065	TRPB_ECOLI	METF_ECOLI	0.950938	3.11487	0.548293	0.533104	0.664141	6.11759	0.057519	1	1
cep_exp07616	TRXB_ECOLI	TRML_ECOLI	0.937238	4.11674	0.636992	0.532348	0.856181	7.12196	0.101418	1	1
cep_exp05523	MNMA_ECOLI	ATP6_ECOLI	0.909233	4.70482	0.607017	0.532312	0.713493	5.65715	0.07097	1	1
cep_exp04050	GCST_ECOLI	PUR9_ECOLI	0.969765	2.59607	0.579578	0.531325	0.746543	6.03317	0.050527	1	1
cep_exp05745	RIBB_ECOLI	PUR2_ECOLI	0.9613	4.27005	0.710494	0.531114	0.810024	5.65112	0.06877	1	1
cep_exp02676	YAGG_ECOLI	CFA_ECOLI	0.912114	2.05977	0.475567	0.530334	0.756417	8.07133	0.054944	1	1
cep_exp05863	PUR7_ECOLI	BCP_ECOLI	0.946565	6.88199	0.562422	0.530126	0.774613	5.98366	0.096367	1	1
cep_exp02643	BIOD1_ECOLI	FLIP_ECOLI	0.914894	3.13	0.62295	0.528139	0.856707	6.69227	0.086668	1	1
cep_exp07578	RMLD_ECOLI	YQGE_ECOLI	0.95679	4.80366	0.497775	0.527856	0.760922	6.07583	0.080303	1	1
cep_exp04741	RNH2_ECOLI	MANC_ECOLI	0.957101	4.36739	0.626278	0.527374	0.710196	5.86337	0.067057	1	1
cep_tp00173	FHUD_ECOLI	EXBD_ECOLI	0.926773	1.4	0.555515	0.527004	0.709931	7.08098	0.058681	1	1
cep_exp05568	FTSI_ECOLI	HSLV_ECOLI	0.935864	2.68168	0.568456	0.526288	0.769068	5.93094	0.051872	1	1
cep_exp02097	NUOL_ECOLI	DPPB_ECOLI	0.982143	1.61872	0.603368	0.525059	0.718212	7.60087	0.050498	1	1
cep_exp03434	HINT_ECOLI	YTFL_ECOLI	0.931095	4.33416	0.601706	0.524919	0.750695	5.99042	0.073847	1	1
cep_exp05872	EX3_ECOLI	BCP_ECOLI	0.948113	7.62537	0.713739	0.524199	0.704362	5.80387	0.092291	1	1
cep_exp00599	PAL_ECOLI	PSTS_ECOLI	0.8921	3.92333	0.574546	0.523899	0.690903	5.6036	0.073148	1	1
cep_exp03830	YCHF_ECOLI	YOBA_ECOLI	0.98152	2.34644	0.571882	0.522489	0.704492	6.0572	0.06446	1	1
cep_exp02617	PGM_ECOLI	TOLB_ECOLI	0.977459	1.24675	0.49705	0.522222	0.675379	6.84698	0.036565	1	1
cep_exp03970	NUOL_ECOLI	FADL_ECOLI	0.959396	1.42559	0.598931	0.522175	0.647684	7.51391	0.041092	1	1
cep_exp04648	BIOB_ECOLI	LOLA_ECOLI	0.918033	4.64444	0.653443	0.522135	0.747864	5.94338	0.073365	1	1
cep_exp06070	FABD_ECOLI	GCST_ECOLI	0.968796	4.68405	0.65725	0.52202	0.686982	5.81969	0.065027	1	1
cep_exp05246	CLPX_ECOLI	POTD_ECOLI	0.962435	2.3323	0.503357	0.521822	0.880803	8.55434	0.071318	1	1
cep_exp06591	SUCD_ECOLI	BIOB_ECOLI	0.938583	1.90755	0.596275	0.519882	0.698545	6.66955	0.057605	1	1
cep_exp03237	MIAB_ECOLI	GGT_ECOLI	0.928843	2.19816	0.591697	0.519511	0.770918	7.01091	0.048185	1	1
cep_exp07845	NAPA_ECOLI	UBII_ECOLI	0.906352	0.89982	0.548351	0.518787	0.678103	7.82018	0.036352	1	1
cep_exp01997	PEPT_ECOLI	YQHD_ECOLI	0.98239	1.13239	0.5642	0.518232	0.676997	7.05922	0.046458	1	1
cep_tp00112	DPPD_ECOLI	DPPC_ECOLI	0.955343	3.05326	0.537121	0.515824	0.704475	6.39345	0.072206	1	1
cep_exp05336	RSMA_ECOLI	EX3_ECOLI	0.942699	6.63353	0.574711	0.51582	0.772156	5.50733	0.077555	1	1
cep_exp05468	MURG_ECOLI	USHA_ECOLI	0.910497	3.51383	0.553794	0.515646	0.71479	6.61172	0.053831	1	1
cep_exp02945	SECD_ECOLI	CPDB_ECOLI	0.832013	1.2499	0.51959	0.514294	0.690181	7.51784	0.036995	1	1
cep_exp05588	TRPB_ECOLI	HIS2_ECOLI	0.961667	2.3617	0.575952	0.51121	0.714373	7.20755	0.074146	1	1
cep_exp07175	YFEW_ECOLI	TSAD_ECOLI	0.858625	5.24592	0.42574	0.511155	0.734858	6.80892	0.072098	1	1
cep_exp03272	SUCC_ECOLI	MSBA_ECOLI	0.983505	2.79266	0.522502	0.510565	0.759047	7.31123	0.056311	1	1
cep_exp04923	RIBB_ECOLI	PYRB_ECOLI	0.929924	3.94277	0.571484	0.509717	0.713406	5.65733	0.072267	1	1
cep_exp03642	YQHD_ECOLI	RIMP_ECOLI	0.977654	2.28057	0.641758	0.509545	0.809426	6.90075	0.072982	1	1
cep_exp02863	IDH_ECOLI	GLPF_ECOLI	0.935438	1.05445	0.508107	0.508218	0.739636	8.25502	0.054842	1	1
cep_exp05819	SUFS_ECOLI	PUR7_ECOLI	0.970451	4.28798	0.574044	0.505626	0.776959	6.4946	0.070894	1	1
cep_exp04601	PYRC_ECOLI	GSTA_ECOLI	0.972678	2.09457	0.469719	0.50534	0.689825	6.91324	0.0657	1	1
cep_exp05526	RISA_ECOLI	ATP6_ECOLI	0.873967	6.39645	0.570853	0.502696	0.803979	5.77211	0.095536	1	1
cep_exp07006	GADC_ECOLI	YICJ_ECOLI	0.9207	0.803915	0.480593	0.501358	0.62855	8.23452	0.035521	1	1
cep_exp07176	ALAC_ECOLI	TSAD_ECOLI	0.951936	4.50575	0.557719	0.501353	0.82342	6.63804	0.071739	1	1
cep_exp07994	YDIF_ECOLI	YDIO_ECOLI	0.966083	0.987542	0.441646	0.500199	0.764497	8.63316	0.046511	1	1
cep_exp04637	SUFS_ECOLI	YFFB_ECOLI	0.969466	3.58799	0.561692	0.500153	0.794296	6.04112	0.072729	1	1
cep_exp00472	KPYK1_ECOLI	MDTE_ECOLI	0.953216	1.37166	0.555746	0.499851	0.710262	7.07606	0.044181	1	1
cep_exp04504	GSA_ECOLI	MSRP_ECOLI	0.95	2.05734	0.432656	0.495788	0.720773	6.55996	0.052863	1	1
cep_exp00282	PGK_ECOLI	CORA_ECOLI	0.955903	4.4381	0.549448	0.492991	0.728982	6.28623	0.066623	1	1
cep_exp04476	GARR_ECOLI	DPPA_ECOLI	0.949337	2.23799	0.382049	0.491664	0.77577	7.33146	0.055074	1	1
cep_exp01798	SYY_ECOLI	NDK_ECOLI	0.970018	5.17418	0.508421	0.491151	0.785143	6.04909	0.07824	1	1
cep_exp05781	BTUE_ECOLI	GLRX3_ECOLI	0.887218	6.58686	0.623985	0.487239	0.714811	5.13714	0.105712	1	1
cep_exp04117	GLNP_ECOLI	RBSB_ECOLI	0.965049	1.74748	0.507727	0.487184	0.760977	7.57088	0.072999	1	1
cep_exp04961	DAPA_ECOLI	TDH_ECOLI	0.982622	2.49469	0.488164	0.48705	0.732608	6.72234	0.062288	1	1
cep_exp05434	MTNN_ECOLI	SUFS_ECOLI	0.970219	3.45832	0.571777	0.487034	0.722881	6.09	0.061139	1	1
cep_exp02112	PNP_ECOLI	DPPB_ECOLI	0.966667	1.58305	0.574459	0.485868	0.697439	7.1536	0.047742	1	1
cep_exp00277	ENO_ECOLI	CORA_ECOLI	0.957219	3.62891	0.483774	0.485237	0.688105	6.38301	0.059912	1	1
cep_exp05868	KDSA_ECOLI	BCP_ECOLI	0.943182	5.35422	0.507581	0.485018	0.820337	7.06035	0.102772	1	1
[truncated: 792 more rows]

## Sheet: Y2H Complexes
Complexes from Rajagopala et al. 2014 (PMC4123855) with interface information inferred, based on either complex prediction (structure free or aware model) or presence of at least 1 residue above structure free residue model threshold
prefix	Uniprot ID 1	Uniprot ID 2	Percent covered	meffL	Complex prediction, structure aware model	Complex_prediction, structure free model	Maximum EVComplex 1 score (2014)	Maximum Z score	Maximum CN score	N residues with above structure free residue model threshold	N residues with above structure aware residue model threshold
binary0942	TSAB_ECOLI	TSAD_ECOLI	0.977113	5.9227	0.999578	0.989303	6.10792	33.5068	0.599869	20	20
binary1637	FIXB_ECOLI	FIXA_ECOLI	0.961336	3.70969	0.999492	0.989303	5.34837	30.9864	0.445945	20	20
binary2020	YDIQ_ECOLI	YDIR_ECOLI	0.971731	2.73691	0.999326	0.9893	4.31216	28.3015	0.364643	20	20
binary2148	ACCA_ECOLI	ACCD_ECOLI	0.930979	3.13345	0.999572	0.989261	4.10835	24.7429	0.353268	20	20
binary1594	SECD_ECOLI	SECF_ECOLI	0.816631	4.31057	0.999497	0.989211	3.1834	20.2922	0.269365	20	20
binary2549	FLGM_ECOLI	FLIA_ECOLI	0.952381	4.27219	0.99935	0.989133	3.83163	19.9689	0.441353	20	19
binary2831	RL10_ECOLI	RL7_ECOLI	0.954545	10.926	0.999225	0.988661	2.65023	14.1419	0.432699	20	20
binary0056	SYGB_ECOLI	SYGA_ECOLI	0.984879	1.75609	0.230017	0.988115	2.14847	15.9985	0.128458	20	0
binary0806	SUFD_ECOLI	SUFB_ECOLI	0.937908	1.28955	0.999209	0.988032	2.35814	17.994	0.141366	20	20
binary1233	ATPG_ECOLI	ATPE_ECOLI	0.974178	7.81181	0.998635	0.987764	2.44478	14.7243	0.301655	20	20
binary0120	SUCC_ECOLI	SUCD_ECOLI	0.98966	2.10567	0.998426	0.985461	1.95473	13.5961	0.148145	20	20
binary2738	RS18_ECOLI	RS6_ECOLI	0.838095	10.7943	0.999344	0.989171	4.80733	22.3377	0.911605	19	19
binary2505	CYSN_ECOLI	CYSD_ECOLI	0.930502	1.29474	0.998442	0.987955	3.38236	25.7073	0.22734	19	18
binary0961	CCMC_ECOLI	CCMD_ECOLI	0.949045	1.71342	0.23156	0.987248	2.37165	15.2591	0.270052	19	0
binary3030	SECY_ECOLI	SECG_ECOLI	0.9566	2.57826	0.993568	0.979994	2.00656	13.2344	0.189909	19	20
binary2484	SUFD_ECOLI	SUFC_ECOLI	0.95082	2.37147	0.987929	0.965623	1.86586	12.8397	0.144725	19	16
binary1919	PABB_ECOLI	PABA_ECOLI	0.965625	3.39741	0.998987	0.988737	3.67049	25.9983	0.328382	18	19
binary3026	RUVB_ECOLI	RUVA_ECOLI	0.970315	5.51453	0.995126	0.985754	3.873	21.5826	0.389569	17	15
binary2438	RECF_ECOLI	RECR_ECOLI	0.978495	5.02949	0.992721	0.979662	1.90022	10.4011	0.162225	17	11
binary1408	CH10_ECOLI	CH60_ECOLI	0.990698	2.40141	0.991287	0.978942	2.36065	16.2159	0.198973	17	16
binary2165	LEUC_ECOLI	LEUD_ECOLI	0.98051	2.36101	0.994241	0.975338	2.39603	16.9521	0.213484	17	19
binary1653	FTSB_ECOLI	FTSQ_ECOLI	0.831135	13.9156	0.795006	0.985667	1.85916	9.13651	0.250176	16	5
binary0460	ILVH_ECOLI	ILVI_ECOLI	0.972863	1.98926	0.995272	0.968956	1.46737	9.81043	0.097905	16	16
binary0101	LPTE_ECOLI	LPTD_ECOLI	0.898669	2.10376	0.989286	0.962908	1.36685	10.507	0.08264	16	15
binary2205	TATB_ECOLI	TATC_ECOLI	0.897436	2.46494	0.963288	0.952455	1.96521	11.8434	0.190458	16	9
binary0277	RECO_ECOLI	RECR_ECOLI	0.941309	9.20456	0.988382	0.932699	1.51942	8.17449	0.173629	16	13
binary1267	UMUC_ECOLI	UMUD_ECOLI	0.97148	2.40624	0.994572	0.988734	3.72345	24.7557	0.294745	14	9
binary3016	HYPE_ECOLI	HYPF_ECOLI	0.974217	1.30832	0.993151	0.972774	1.54326	12.4676	0.083454	13	12
binary0951	TSAB_ECOLI	TSAE_ECOLI	0.942708	11.8895	0.978108	0.928263	1.34614	6.70097	0.167187	13	13
binary2130	RNE_ECOLI	RS6_ECOLI	0.932274	1.31516	0.877993	0.843445	1.07355	5.74347	0.060501	13	4
binary2557	CCMH_ECOLI	CCMF_ECOLI	0.875627	0.810424	0.500219	0.977706	1.86749	15.1778	0.097078	12	0
binary2272	FTSI_ECOLI	FTSB_ECOLI	0.913169	5.23027	0.92275	0.781847	1.04338	5.99839	0.082582	12	6
binary1870	RS6_ECOLI	RNR_ECOLI	0.900844	2.55726	0.908186	0.781193	1.3026	7.89508	0.074683	12	9
binary0623	HOLA_ECOLI	HOLB_ECOLI	0.935007	3.73397	0.995678	0.984079	2.40724	15.978	0.185313	11	12
binary3107	TOLB_ECOLI	PAL_ECOLI	0.971808	2.47526	0.98074	0.955389	2.0169	12.964	0.148587	11	9
binary0216	HYPE_ECOLI	HYPD_ECOLI	0.976023	1.52702	0.991613	0.953412	1.21225	9.13714	0.085622	11	13
binary1004	MNME_ECOLI	RS6_ECOLI	0.952462	4.82941	0.941284	0.896804	1.21382	6.88247	0.103529	11	8
binary2179	MOAD_ECOLI	MOAE_ECOLI	0.935065	12.4833	0.989656	0.982747	3.06446	16.5548	0.569875	10	13
binary1088	FLIF_ECOLI	FLIG_ECOLI	0.95923	1.99174	0.988568	0.975417	1.75362	13.1252	0.109097	10	9
binary0124	DPO3X_ECOLI	RS6_ECOLI	0.866324	6.54466	0.937772	0.946299	1.28588	6.76117	0.108059	10	6
binary2106	PRMA_ECOLI	RL11_ECOLI	0.993103	5.19491	0.9849	0.973763	1.929	13.68	0.236886	9	7
binary2486	TATA_ECOLI	TATC_ECOLI	0.899135	5.97756	0.969508	0.971848	1.87292	10.7609	0.238721	9	8
binary0636	YHBU_ECOLI	YHBV_ECOLI	0.991974	0.511489	0.910664	0.95605	1.4557	12.2601	0.083249	9	5
binary0492	FLID_ECOLI	FLGL_ECOLI	0.970701	2.66982	0.92991	0.912707	1.34583	9.34354	0.087567	9	4
binary2767	HSLV_ECOLI	HSLU_ECOLI	0.990307	1.52806	0.947006	0.891071	1.13534	8.42092	0.085939	9	6
binary2617	FTSZ_ECOLI	FTSA_ECOLI	0.940224	2.93947	0.627072	0.878425	1.21933	8.9445	0.090397	9	0
binary3243	FTSQ_ECOLI	FTSZ_ECOLI	0.913505	6.39817	0.884853	0.842677	0.979626	5.85887	0.090901	9	4
binary1364	FLIM_ECOLI	FLIG_ECOLI	0.966917	1.97838	0.949142	0.826018	1.00772	7.02042	0.063991	9	9
binary2431	RS7_ECOLI	DNAA_ECOLI	0.928793	4.404	0.886955	0.775363	0.973056	6.13109	0.083704	9	6
binary2529	FLIA_ECOLI	FLGC_ECOLI	0.970509	3.22597	0.904889	0.762441	0.955347	5.74677	0.09389	9	5
binary0141	CLPP_ECOLI	CLPX_ECOLI	0.946117	2.19966	0.968893	0.986493	2.32203	17.0877	0.193085	8	7
binary2941	ACCC_ECOLI	BCCP_ECOLI	0.986777	2.97739	0.967595	0.973943	3.04137	20.0826	0.27004	8	6
binary1072	HOLC_ECOLI	HOLD_ECOLI	0.883803	4.72789	0.984664	0.972326	1.78654	12.1533	0.267385	8	8
binary1815	PRMC_ECOLI	RF1_ECOLI	0.962323	6.61501	0.980165	0.972208	2.15333	14.0672	0.224989	8	9
binary2249	FLIM_ECOLI	FLIN_ECOLI	0.927813	2.80023	0.98112	0.963481	1.8148	11.4989	0.167586	8	9
binary2607	NRDG_ECOLI	NRDD_ECOLI	0.98037	0.771614	0.960086	0.958049	1.66807	12.802	0.0779	8	6
binary3232	HYBG_ECOLI	HYPD_ECOLI	0.958242	1.57408	0.977072	0.956325	1.44282	9.61979	0.125534	8	9
binary3012	MOTA_ECOLI	MOTB_ECOLI	0.898839	3.00886	0.228928	0.900545	1.14244	8.89953	0.11063	8	0
binary2116	RNE_ECOLI	DNAK_ECOLI	0.958211	0.616155	0.886466	0.868817	1.14538	10.6705	0.048546	8	4
binary2102	GNGF_ECOLI	DNLJ_ECOLI	0.980473	1.7848	0.886607	0.807922	0.962217	7.33968	0.053805	8	2
binary0403	YBEY_ECOLI	PHOL_ECOLI	0.896208	5.82004	0.927766	0.800343	1.20618	7.13481	0.123497	8	8
binary1971	FLGE_ECOLI	FLGM_ECOLI	0.983968	2.80611	0.888366	0.796117	1.05729	6.69561	0.086444	8	3
binary2259	GCST_ECOLI	GCSH_ECOLI	0.96146	6.23966	0.964024	0.965062	1.37508	8.37342	0.150008	7	8
binary1456	THIO_ECOLI	TRXB_ECOLI	0.930233	7.86175	0.974702	0.964101	2.00394	12.648	0.255039	7	7
binary0410	RS19_ECOLI	RIMM_ECOLI	0.927007	12.0335	0.975635	0.957666	1.61471	9.17883	0.26736	7	8
binary0620	SUFC_ECOLI	SUFB_ECOLI	0.948856	1.30865	0.961216	0.947205	2.59043	20.4828	0.186247	7	7
binary2545	DPO3X_ECOLI	HOLB_ECOLI	0.926305	2.88707	0.926921	0.905831	1.9604	12.6715	0.116591	7	6
binary2720	LOLD_ECOLI	LOLC_ECOLI	0.969937	4.29135	0.91604	0.894853	1.30816	9.28278	0.119573	7	6
binary2932	CHEA_ECOLI	FLGM_ECOLI	0.969374	1.97527	0.731391	0.877597	0.984051	6.62409	0.065656	7	2
binary0884	RHO_ECOLI	NUSG_ECOLI	0.976667	1.68396	0.896552	0.867251	1.17551	8.35788	0.084104	7	5
binary0551	FLGK_ECOLI	FLGN_ECOLI	0.969343	2.84955	0.888166	0.829277	1.35229	8.7989	0.092761	7	4
binary2991	RL1_ECOLI	DPO3X_ECOLI	0.883694	5.28929	0.842302	0.828257	1.17657	7.34999	0.099051	7	3
binary2951	MNME_ECOLI	RS7_ECOLI	0.954186	4.76755	0.894878	0.806707	0.999342	6.53811	0.089731	7	4
binary2459	RPOA_ECOLI	RPOD_ECOLI	0.9862	0.986222	0.82768	0.801772	0.953771	8.16238	0.049405	7	3
binary0078	TATA_ECOLI	TATB_ECOLI	0.834615	4.18387	0.807464	0.789036	1.04878	5.33125	0.136022	7	2
binary0839	RNE_ECOLI	ENO_ECOLI	0.951105	0.835	0.805811	0.784306	1.01335	8.54901	0.045443	7	2
binary1074	SYP_ECOLI	PROA_ECOLI	0.983822	1.65992	0.856711	0.750854	0.853067	7.28579	0.052709	7	4
binary1550	MOEB_ECOLI	MOAD_ECOLI	0.984848	7.408	0.980854	0.98207	2.59494	15.983	0.368882	6	6
binary3123	YEFM_ECOLI	YOEB_ECOLI	0.946108	14.4335	0.978285	0.974427	1.53452	10.6616	0.403261	6	6
binary3250	ACCC_ECOLI	ACCD_ECOLI	0.944223	3.37159	0.921693	0.949121	1.53038	11.7413	0.127302	6	6
binary2988	GCSP_ECOLI	GCSH_ECOLI	0.986188	1.12792	0.945457	0.90475	1.33355	11.1015	0.076923	6	6
binary3009	SECY_ECOLI	YAJC_ECOLI	0.943942	3.33678	0.891835	0.860161	1.02856	6.29001	0.091705	6	3
binary0175	RPOA_ECOLI	NUSA_ECOLI	0.873786	2.71875	0.911006	0.839289	1.1897	8.04703	0.083834	6	5
binary1590	DPO3B_ECOLI	HPF_ECOLI	0.989154	6.08509	0.916472	0.80706	1.02658	6.01532	0.099346	6	6
binary0256	LOLD_ECOLI	LOLE_ECOLI	0.970634	4.19825	0.863541	0.806683	1.04562	7.6658	0.09358	6	6
binary0663	LPXB_ECOLI	LPXA_ECOLI	0.976708	3.28219	0.85487	0.802377	1.06407	7.14438	0.088124	6	3
binary2995	MOBB_ECOLI	MOBA_ECOLI	0.934959	4.72551	0.913313	0.801801	1.08832	6.87681	0.119875	6	5
binary0799	RF1_ECOLI	RS12_ECOLI	0.979339	4.80295	0.876314	0.801201	0.997165	6.57898	0.102157	6	4
binary2354	HEM1_ECOLI	GSA_ECOLI	0.991706	2.41541	0.847122	0.781474	1.12758	8.08796	0.074506	6	4
binary1065	RS6_ECOLI	DNAJ_ECOLI	0.931507	5.42269	0.854479	0.769822	0.973401	5.82688	0.094741	6	3
binary0545	DPO3B_ECOLI	RRF_ECOLI	0.989111	6.04606	0.862965	0.760367	0.897811	5.74918	0.091221	6	4
binary1455	FTSB_ECOLI	LPXC_ECOLI	0.938725	3.48564	0.484241	0.754583	0.834263	5.08401	0.081507	6	1
binary1405	FTSI_ECOLI	FTSA_ECOLI	0.9375	2.80233	0.737998	0.752454	0.952229	6.93608	0.057169	6	2
binary0370	FTSI_ECOLI	FTSL_ECOLI	0.889986	2.42773	0.872131	0.748004	0.97992	6.45671	0.066707	6	4
binary1164	DNLJ_ECOLI	LPXD_ECOLI	0.986166	2.06052	0.875814	0.743246	0.961303	7.02328	0.057313	6	5
binary1681	DPO3B_ECOLI	HOLA_ECOLI	0.964739	4.75278	0.862496	0.731662	0.807541	5.47	0.06665	6	4
binary0474	FTSI_ECOLI	FTSQ_ECOLI	0.900463	5.3144	0.827598	0.721215	0.828256	5.42657	0.064373	6	4
binary2668	CCME_ECOLI	CCMC_ECOLI	0.925743	2.90775	0.977267	0.919078	1.38374	10.9703	0.193005	5	9
binary1030	FLII_ECOLI	FLIH_ECOLI	0.89927	3.3599	0.887985	0.905975	1.02759	7.56119	0.090208	5	3
binary3129	RSMH_ECOLI	MIAA_ECOLI	0.945946	7.71697	0.92102	0.864113	1.28025	8.60113	0.139818	5	5
binary0475	RL2_ECOLI	RF2_ECOLI	0.932602	3.28908	0.873912	0.847278	1.19769	8.82576	0.113384	5	4
binary1076	FLIN_ECOLI	FLII_ECOLI	0.917508	2.00972	0.830318	0.837423	1.04223	6.98407	0.08322	5	2
binary0792	RL2_ECOLI	RAPZ_ECOLI	0.987433	2.236	0.892147	0.829189	1.13476	8.28967	0.0961	5	4
binary2210	PGAD_ECOLI	LON_ECOLI	0.927253	2.12096	0.892358	0.827776	0.97286	6.29846	0.058164	5	3
binary1973	RNE_ECOLI	RS7_ECOLI	0.925806	1.20784	0.835248	0.81778	1.04305	7.11456	0.06224	5	2
binary3170	GYRA_ECOLI	RL36_ECOLI	0.930997	1.26753	0.911233	0.807723	1.18087	8.75247	0.067414	5	7
binary2120	RNE_ECOLI	RLUB_ECOLI	0.931213	1.04114	0.811244	0.789831	1.03462	7.39495	0.053747	5	2
binary3236	UVRD_ECOLI	REP_ECOLI	0.989232	0.368578	0.90416	0.783486	1.00954	11.1913	0.037999	5	6
binary1803	MAZG_ECOLI	ERA_ECOLI	0.964539	3.45864	0.891425	0.781185	0.913747	6.23756	0.080636	5	7
binary1059	PNP_ECOLI	RLUB_ECOLI	0.927146	1.54618	0.833156	0.775545	0.994933	7.90029	0.061158	5	4
binary1120	KPYK2_ECOLI	LNT_ECOLI	0.965726	1.88445	0.817685	0.773315	0.910188	7.13878	0.049972	5	3
binary1844	TOP1_ECOLI	RLUB_ECOLI	0.83391	1.86151	0.85503	0.772691	1.06251	8.76855	0.067495	5	3
binary2260	DNAJ_ECOLI	LPTD_ECOLI	0.926724	1.93293	0.892784	0.767351	0.920529	7.61447	0.051048	5	4
binary0441	FLIF_ECOLI	FLIM_ECOLI	0.950339	2.10677	0.60175	0.762407	0.874254	6.45335	0.049675	5	0
binary0939	YIDC_ECOLI	SECD_ECOLI	0.961307	1.73157	0.894192	0.755378	0.989246	7.39717	0.052213	5	4
binary2133	CH60_ECOLI	MAZG_ECOLI	0.98397	1.50677	0.8118	0.755293	0.988564	8.18872	0.068382	5	2
binary3197	FTSW_ECOLI	FTSL_ECOLI	0.833645	3.39238	0.222942	0.741881	0.776814	5.25084	0.076668	5	0
binary1040	MPL_ECOLI	FTSZ_ECOLI	0.983333	0.99322	0.849883	0.736086	0.848481	7.32101	0.04755	5	1
binary1249	FLII_ECOLI	FLIS_ECOLI	0.924115	2.04562	0.845116	0.724727	0.957171	6.8425	0.076898	5	2
binary1583	RLUB_ECOLI	RNR_ECOLI	0.893116	1.77434	0.886014	0.716177	0.971476	7.35612	0.053551	5	5
binary3238	FLGK_ECOLI	GRPE_ECOLI	0.969086	3.32816	0.83875	0.695757	1.06021	7.17115	0.076044	5	4
binary1792	ODP2_ECOLI	RECJ_ECOLI	0.81193	1.84276	0.747845	0.672866	0.883375	6.94493	0.050425	5	2
binary0978	RS6_ECOLI	RF2_ECOLI	0.868	4.81705	0.862188	0.670109	0.975859	6.0555	0.104106	5	4
binary1492	SECY_ECOLI	SECE_ECOLI	0.950877	0.854797	0.949279	0.902895	1.34056	11.0566	0.100721	4	7
binary3184	YAFQ_ECOLI	DINJ_ECOLI	0.94382	6.26964	0.877233	0.882037	1.01738	7.68363	0.198504	4	4
binary0343	BAME_ECOLI	RIBD_ECOLI	0.93125	3.90246	0.766311	0.872424	1.32365	8.7366	0.124769	4	1
binary1184	POTH_ECOLI	POTG_ECOLI	0.927954	1.22158	0.870044	0.84862	1.15181	10.426	0.086011	4	5
binary2173	FLHB_ECOLI	FLIE_ECOLI	0.958848	3.35923	0.80939	0.839788	1.00784	6.19927	0.096376	4	1
binary0952	RECA_ECOLI	RECX_ECOLI	0.911368	4.86512	0.899743	0.827958	1.00696	6.81127	0.111414	4	5
binary3069	BIRA_ECOLI	BCCP_ECOLI	0.979036	3.02955	0.929735	0.82735	1.17644	7.28139	0.102892	4	6
binary0024	SDHB_ECOLI	DHSC_ECOLI	0.948229	3.05661	0.833963	0.797262	0.90416	6.60352	0.102608	4	2
binary2399	MAZF_ECOLI	MAZE_ECOLI	0.937824	3.42044	0.866168	0.785915	0.878927	5.6209	0.12498	4	4
binary3087	RIR2_ECOLI	RIR1_ECOLI	0.92876	0.685322	0.825167	0.779072	1.06903	10.6994	0.048586	4	2
binary2201	FTSQ_ECOLI	FTSX_ECOLI	0.829618	7.47505	0.864885	0.772225	0.78786	5.10735	0.080632	4	3
binary3116	LPXD_ECOLI	SYQ_ECOLI	0.984358	1.10602	0.795653	0.767876	1.01354	8.83878	0.063073	4	2
binary0289	FTSW_ECOLI	MTGA_ECOLI	0.885671	1.59053	0.227913	0.765094	0.932771	7.32077	0.066427	4	0
binary2271	DNAK_ECOLI	RL25_ECOLI	0.984973	2.45895	0.693469	0.75874	1.00544	6.63282	0.072906	4	1
binary0776	DPO3X_ECOLI	HOLC_ECOLI	0.982278	1.90644	0.7918	0.75699	1.05452	7.93532	0.07137	4	1
binary2097	TOP1_ECOLI	FLIH_ECOLI	0.825252	2.22494	0.76374	0.742769	0.827293	6.4745	0.051359	4	2
binary0618	HEMX_ECOLI	DAPE_ECOLI	0.946615	0.96066	0.228496	0.742697	0.937219	8.06988	0.054832	4	0
binary0193	SECY_ECOLI	FTSQ_ECOLI	0.910987	5.58489	0.816012	0.737467	0.881558	5.82461	0.081291	4	3
binary3045	COAD_ECOLI	RL4_ECOLI	0.955556	8.65174	0.811729	0.736908	0.887825	5.8527	0.11505	4	3
binary0445	RL15_ECOLI	RLMN_ECOLI	0.92803	4.69612	0.81871	0.735776	0.951713	6.0032	0.088025	4	3
binary1284	CARA_ECOLI	MURE_ECOLI	0.939567	3.67888	0.85163	0.735546	0.905782	6.45423	0.064916	4	4
binary1585	FLID_ECOLI	FLIT_ECOLI	0.940577	2.78141	0.828418	0.73266	0.895922	6.4497	0.069154	4	3
binary2338	MLTB_ECOLI	SLT_ECOLI	0.920477	1.49028	0.765177	0.72784	0.893027	7.41009	0.045494	4	3
binary1642	YIGZ_ECOLI	TOP1_ECOLI	0.850327	1.8165	0.835348	0.725608	0.875204	7.13827	0.056179	4	2
binary1132	SUFE_ECOLI	SUFS_ECOLI	0.966912	1.80646	0.858409	0.708492	0.863809	6.63755	0.073234	4	4
binary2652	HOLA_ECOLI	GRPE_ECOLI	0.922222	8.13835	0.819718	0.70425	0.813204	4.96328	0.083336	4	4
binary1116	CHEA_ECOLI	CHEB_ECOLI	0.968096	2.25015	0.517263	0.663728	0.826959	6.4209	0.050204	4	0
binary1874	DPO3B_ECOLI	YAJQ_ECOLI	0.992439	1.8821	0.766521	0.656484	0.82757	5.76251	0.06139	4	1
binary1544	CHEA_ECOLI	CHEW_ECOLI	0.942753	2.85401	0.884968	0.934757	1.78942	12.6968	0.130003	3	3
binary0288	YGCQ_ECOLI	YGCR_ECOLI	0.955963	0.358541	0.924657	0.9225	1.41276	13.1222	0.077725	3	4
binary0733	TOLA_ECOLI	TOLB_ECOLI	0.969448	1.07564	0.822739	0.922436	1.10153	10.674	0.063814	3	3
binary2890	CCMF_ECOLI	CCME_ECOLI	0.965261	1.47275	0.228553	0.829503	1.05687	7.61126	0.064967	3	0
binary0943	RS8_ECOLI	RS18_ECOLI	0.95122	10.2846	0.878222	0.821646	1.15394	6.37762	0.199204	3	3
binary1952	PYRC_ECOLI	YCED_ECOLI	0.973129	1.72821	0.892332	0.800554	0.986215	7.3573	0.075994	3	4
binary0031	RPOD_ECOLI	RL15_ECOLI	0.990753	1.35373	0.766328	0.794904	1.0323	7.97784	0.0615	3	3
binary2977	HOLA_ECOLI	HOLC_ECOLI	0.95102	2.46974	0.893094	0.784404	0.833399	6.06251	0.072215	3	4
binary1421	RS8_ECOLI	RS4_ECOLI	0.982143	8.61909	0.827054	0.776025	0.989906	6.52639	0.146683	3	3
binary0296	FLIK_ECOLI	CUTA_ECOLI	0.946612	2.50716	0.655432	0.769385	0.969884	5.96765	0.079461	3	2
binary2034	FLII_ECOLI	RS8_ECOLI	0.942078	2.53816	0.661515	0.761086	0.890297	6.46058	0.071362	3	2
binary2369	FLGJ_ECOLI	FLIT_ECOLI	0.919355	1.50276	0.789061	0.757328	0.958237	6.91652	0.073294	3	2
binary1970	RIBD_ECOLI	YNFD_ECOLI	0.903846	7.94988	0.843057	0.754934	0.890418	5.65406	0.10583	3	4
binary1744	YQJG_ECOLI	FIXX_ECOLI	0.962175	0.816953	0.754883	0.746698	0.844899	7.55478	0.065944	3	3
binary1280	RL31_ECOLI	RIMO_ECOLI	0.953033	2.94538	0.856161	0.744812	0.985511	6.28045	0.084883	3	2
binary2702	RS7_ECOLI	RPOD_ECOLI	0.964646	1.17683	0.66239	0.740447	0.996603	7.82722	0.058759	3	1
binary2297	CH60_ECOLI	GRPE_ECOLI	0.969128	3.53809	0.77948	0.738014	0.859756	5.82024	0.069197	3	1
binary1305	RNE_ECOLI	TRMA_ECOLI	0.983882	0.377707	0.704175	0.737483	0.886573	8.74272	0.035396	3	1
binary3294	OPDA_ECOLI	MNMA_ECOLI	0.984733	1.15911	0.779264	0.737418	0.909174	7.69172	0.043771	3	1
binary2672	OPDA_ECOLI	OBG_ECOLI	0.954206	1.22684	0.744624	0.729694	1.03928	9.07683	0.052643	3	1
binary0796	FLGN_ECOLI	FLGL_ECOLI	0.962637	3.86301	0.812641	0.72826	0.945059	5.82671	0.080188	3	3
binary1743	CHEA_ECOLI	FLIT_ECOLI	0.952258	1.39377	0.715648	0.726602	0.733855	5.7282	0.047963	3	1
binary2443	FTSQ_ECOLI	YIDC_ECOLI	0.924757	2.95249	0.74704	0.7099	0.946062	6.28207	0.062729	3	3
binary1545	FLID_ECOLI	FLIS_ECOLI	0.943709	3.9707	0.818417	0.709262	0.904238	5.80852	0.07312	3	2
binary0800	CCA_ECOLI	DNAA_ECOLI	0.951081	3.29785	0.83519	0.709095	0.851733	6.60796	0.060209	3	4
binary2398	DNAA_ECOLI	RL15_ECOLI	0.959083	5.08106	0.918931	0.706732	0.892626	5.97994	0.083392	3	7
binary1323	RLMN_ECOLI	FTSZ_ECOLI	0.936115	2.87284	0.760724	0.70628	0.821362	6.08901	0.062951	3	3
binary2760	MOAE_ECOLI	MOBB_ECOLI	0.950769	3.37508	0.886565	0.699065	0.689134	5.35901	0.09144	3	4
binary3024	RF2_ECOLI	TSAD_ECOLI	0.933048	3.95954	0.795433	0.698485	0.963957	6.43459	0.081585	3	2
binary0000	BTUB_ECOLI	TOLB_ECOLI	0.975096	1.50953	0.583839	0.695678	0.762211	7.51518	0.04046	3	0
binary0869	SECA_ECOLI	SECB_ECOLI	0.984848	0.904808	0.748834	0.694902	0.824847	6.72451	0.040009	3	3
binary1562	DTD_ECOLI	CCA_ECOLI	0.962298	4.82817	0.789497	0.693328	0.923632	6.48945	0.090017	3	2
binary1596	FLIN_ECOLI	FLIR_ECOLI	0.919598	4.48279	0.760354	0.68241	0.930979	5.45968	0.099146	3	1
binary0572	RS8_ECOLI	RL21_ECOLI	0.987124	11.4152	0.857863	0.679013	0.936618	5.41456	0.158312	3	4
binary1317	HOLC_ECOLI	PRIA_ECOLI	0.98066	1.19026	0.864669	0.678279	0.849386	6.61941	0.045714	3	4
binary0685	GLNB_ECOLI	GLND_ECOLI	0.96507	1.26774	0.913546	0.674931	0.92299	7.32047	0.046106	3	6
binary2776	YEBC_ECOLI	MOG_ECOLI	0.911565	2.93159	0.83969	0.674509	0.844376	6.06746	0.082844	3	3
binary1330	MRAZ_ECOLI	FLGF_ECOLI	0.965261	2.11337	0.740653	0.672238	0.809726	6.39485	0.076263	3	0
binary3262	CHEA_ECOLI	RS19_ECOLI	0.966488	2.76865	0.618025	0.670155	0.89467	6.47115	0.065102	3	0
binary2366	FLII_ECOLI	FLIA_ECOLI	0.942529	1.6311	0.838578	0.667561	0.955639	7.21169	0.068444	3	3
binary0498	YFCN_ECOLI	SYGA_ECOLI	0.944444	2.08301	0.784234	0.66298	0.879484	6.57901	0.077827	3	1
binary0814	GLNB_ECOLI	GLNE_ECOLI	0.955577	1.2636	0.749356	0.66255	0.827758	6.5914	0.041315	3	1
binary0604	MURC_ECOLI	MURB_ECOLI	0.901561	4.96378	0.836903	0.660871	0.757009	5.44137	0.063437	3	4
binary1606	DNAJ_ECOLI	LPXD_ECOLI	0.980474	2.55306	0.796682	0.660498	0.947856	6.85709	0.071199	3	2
binary0882	RNG_ECOLI	RS4_ECOLI	0.985612	2.04292	0.741125	0.66	0.86924	6.84454	0.060554	3	0
binary0907	DPO3X_ECOLI	SSB_ECOLI	0.870889	7.08923	0.692065	0.656187	1.03506	6.10382	0.09228	3	1
binary0254	GLMU_ECOLI	RS2_ECOLI	0.962697	3.03592	0.752535	0.652608	0.899827	6.64179	0.074229	3	1
binary2290	CCMD_ECOLI	CCMA_ECOLI	0.942029	3.15769	0.945362	0.908089	1.50097	9.13309	0.188538	2	6
binary2954	NAPD_ECOLI	NAPA_ECOLI	0.991257	0.244432	0.874066	0.876732	1.87475	20.5511	0.094566	2	2
binary1879	HOLC_ECOLI	DPO3E_ECOLI	0.94359	3.26114	0.883475	0.820831	1.18188	8.06968	0.133148	2	5
binary0527	ACDH_ECOLI	HOA_ECOLI	0.960184	0.557895	0.848079	0.820623	1.04998	9.47532	0.062714	2	2
binary3289	CH60_ECOLI	RUVC_ECOLI	0.965326	2.21121	0.781053	0.778653	1.13014	8.09662	0.08565	2	3
binary2533	RS8_ECOLI	RS19_ECOLI	0.981982	11.4289	0.859905	0.773917	0.941342	5.42213	0.166638	2	2
binary1777	RECF_ECOLI	RECO_ECOLI	0.96828	5.68741	0.815597	0.767267	0.85264	5.24494	0.071827	2	3
binary3282	HIGA_ECOLI	HIGB_ECOLI	0.834711	3.1495	0.755591	0.766464	0.854729	5.8892	0.11895	2	1
binary1710	FLIL_ECOLI	FLIO_ECOLI	0.912727	7.65498	0.486398	0.764058	0.95578	5.36743	0.134123	2	0
binary3296	RS7_ECOLI	GRPE_ECOLI	0.885638	11.6135	0.842278	0.762026	1.00272	6.24325	0.149	2	2
binary0311	MUTL_ECOLI	VSR_ECOLI	0.962387	1.29447	0.532409	0.757718	0.85894	7.5671	0.054133	2	1
binary0280	CLPS_ECOLI	CLPA_ECOLI	0.965278	0.603118	0.818297	0.756813	0.993606	9.05599	0.056071	2	2
binary2194	FLIT_ECOLI	FLIS_ECOLI	0.867704	5.80314	0.844349	0.747757	0.859516	5.26466	0.117159	2	2
binary1725	FLIM_ECOLI	FLIL_ECOLI	0.954918	3.46845	0.818291	0.735295	0.868494	5.81708	0.077037	2	2
binary1454	DNAJ_ECOLI	RPOH_ECOLI	0.963636	0.97956	0.811507	0.728594	0.854623	7.14224	0.057203	2	2
binary2798	PPK_ECOLI	RL35_ECOLI	0.97344	2.29714	0.788253	0.727074	0.823269	6.46574	0.059188	2	1
binary0126	FLIG_ECOLI	FLHB_ECOLI	0.948107	2.28373	0.899795	0.727069	0.85732	6.65952	0.065647	2	5
binary1910	LEXA_ECOLI	RECA_ECOLI	0.938739	3.038	0.702031	0.723925	0.950525	7.53419	0.091773	2	1
binary1795	FLII_ECOLI	FLGH_ECOLI	0.934688	1.57593	0.861179	0.719833	0.813019	6.59066	0.058844	2	4
binary0355	RS2_ECOLI	RLMH_ECOLI	0.969697	3.4651	0.770774	0.719361	1.0042	6.71756	0.102572	2	1
binary0580	CCMC_ECOLI	CCMA_ECOLI	0.964602	1.92729	0.226791	0.718889	0.912046	6.23103	0.07929	2	0
binary2044	DNAJ_ECOLI	YICC_ECOLI	0.987934	3.22092	0.930611	0.717799	0.872314	6.43745	0.075426	2	8
binary2670	PANC_ECOLI	PANB_ECOLI	0.985375	5.54416	0.793479	0.717096	1.01687	7.09574	0.109921	2	3
binary2132	RHO_ECOLI	ROF_ECOLI	0.950298	1.21172	0.70786	0.71708	0.834282	7.26476	0.066843	2	1
binary2418	PTHP_ECOLI	PT1_ECOLI	0.980303	2.53941	0.787537	0.716788	0.875932	6.46848	0.067126	2	2
binary2807	CLPA_ECOLI	CLPX_ECOLI	0.971235	0.40453	0.691169	0.716641	0.910228	10.0479	0.04121	2	1
binary3266	NTRB_ECOLI	NTRC_ECOLI	0.979218	1.07491	0.779984	0.711808	0.791929	7.67339	0.048988	2	2
binary1540	RL11_ECOLI	RRF_ECOLI	0.978593	8.09062	0.838667	0.707315	1.17305	6.97578	0.156343	2	4
binary2622	HYPF_ECOLI	RL18_ECOLI	0.974625	1.69077	0.716522	0.70696	0.891319	6.80317	0.053026	2	2
binary1228	MREC_ECOLI	MREB_ECOLI	0.830532	4.32597	0.77917	0.69305	0.826232	5.98179	0.074664	2	1
binary1078	CH60_ECOLI	SPPA_ECOLI	0.980274	0.748994	0.769405	0.692911	0.921057	8.90094	0.043536	2	2
binary0508	BAMB_ECOLI	BAMA_ECOLI	0.954243	1.31927	0.775998	0.690918	1.01938	8.60922	0.047899	2	2
binary1636	RIBD_ECOLI	PBPC_ECOLI	0.961302	1.09286	0.756592	0.687834	0.871062	7.62573	0.039163	2	2
binary1135	GRPE_ECOLI	DNAJ_ECOLI	0.947644	7.86667	0.866557	0.685917	0.972677	6.04083	0.10154	2	5
binary0766	HOLC_ECOLI	RLMJ_ECOLI	0.971897	2.1453	0.78518	0.685451	0.852001	6.18493	0.072201	2	1
binary3270	RS6_ECOLI	RLUB_ECOLI	0.814554	5.41037	0.81461	0.683694	1.04479	6.44952	0.121335	2	2
binary2538	ASR_ECOLI	RSPB_ECOLI	0.918367	2.95605	0.805943	0.677288	0.831766	5.48152	0.080577	2	2
binary0439	SELB_ECOLI	RNR_ECOLI	0.957954	0.558961	0.711362	0.677064	0.759615	7.9562	0.028467	2	1
binary2384	CH60_ECOLI	YGHT_ECOLI	0.957584	0.952886	0.569088	0.676036	0.859466	8.16291	0.052965	2	0
binary2070	RS7_ECOLI	RLMN_ECOLI	0.895204	3.94008	0.78146	0.675359	0.879306	6.33001	0.090758	2	1
binary2755	MIND_ECOLI	MINE_ECOLI	0.977654	1.49143	0.794553	0.671803	0.901817	5.96605	0.085492	2	3
binary1784	YBEY_ECOLI	TYPA_ECOLI	0.963255	2.56199	0.82819	0.668983	0.830159	6.18704	0.064415	2	3
binary0491	RPE_ECOLI	FLII_ECOLI	0.935484	2.5047	0.716327	0.668091	0.844065	6.76964	0.067206	2	2
binary0990	SECE_ECOLI	RPOD_ECOLI	0.985135	0.569273	0.782018	0.666279	0.832035	6.81039	0.044479	2	2
binary2380	RPOA_ECOLI	FIS_ECOLI	0.936768	0.89975	0.691674	0.665636	0.875258	7.12335	0.070269	2	1
binary2708	CH60_ECOLI	RPOH_ECOLI	0.97476	0.419729	0.71196	0.662934	0.824039	8.4611	0.044575	2	1
binary0100	RIBD_ECOLI	CVPA_ECOLI	0.94518	6.3186	0.864915	0.662471	0.855809	5.57762	0.084191	2	3
binary3198	RS8_ECOLI	RL2_ECOLI	0.992556	6.31925	0.837915	0.662198	0.860942	6.15072	0.119321	2	1
binary2404	PROA_ECOLI	SFSA_ECOLI	0.981567	1.6072	0.819213	0.66211	0.926403	7.49011	0.069572	2	3
binary1251	FLGM_ECOLI	TRMB_ECOLI	0.931548	3.86869	0.711117	0.661475	0.813246	4.97561	0.088733	2	0
binary2964	ATPA_ECOLI	YBEQ_ECOLI	0.811456	2.44868	0.615204	0.66046	0.866953	7.93996	0.070715	2	1
binary0358	YFGD_ECOLI	FNR_ECOLI	0.910569	3.78988	0.772019	0.659691	0.860604	6.49654	0.092495	2	2
binary2752	GLPD_ECOLI	YAII_ECOLI	0.97856	1.67997	0.707425	0.65969	0.860919	7.24429	0.061306	2	2
binary1468	CCME_ECOLI	CCMD_ECOLI	0.894737	3.36422	0.86558	0.658847	0.948766	5.93534	0.142185	2	4
binary0566	HOLA_ECOLI	PEPB_ECOLI	0.901299	1.04107	0.706656	0.657222	0.848782	7.06975	0.046255	2	1
binary3004	ODP1_ECOLI	RIBF_ECOLI	0.975833	0.644833	0.723983	0.656926	0.846127	8.5526	0.041131	2	0
binary1015	GNGF_ECOLI	TOP1_ECOLI	0.844045	1.58822	0.743944	0.656533	0.78888	6.73593	0.044906	2	1
binary3263	FRDA_ECOLI	FRDB_ECOLI	0.947991	0.627805	0.698565	0.65576	0.790353	7.39692	0.038705	2	1
binary3094	MURD_ECOLI	LPXC_ECOLI	0.969044	2.60181	0.709639	0.654871	0.866868	6.18522	0.0599	2	0
binary2796	NRDD_ECOLI	THIF_ECOLI	0.974039	0.758529	0.588005	0.654813	0.831819	7.94544	0.042741	2	2
binary2628	FLGH_ECOLI	FLGL_ECOLI	0.972678	2.78146	0.225665	0.654413	0.870929	6.81237	0.075139	2	0
binary0892	PRMC_ECOLI	ATPG_ECOLI	0.971631	7.55712	0.728152	0.654124	0.829059	5.54599	0.087402	2	2
binary1975	MODC_ECOLI	TDCG_ECOLI	0.990074	0.663409	0.776956	0.653161	0.771661	8.17174	0.044235	2	1
binary1470	ODP2_ECOLI	UBIC_ECOLI	0.842767	1.01567	0.6592	0.650774	0.829161	7.17243	0.053064	2	0
binary2448	CH60_ECOLI	LOLD_ECOLI	0.980794	2.39817	0.680847	0.649471	1.0339	7.86684	0.075756	2	0
binary3014	FLIG_ECOLI	FLII_ECOLI	0.950508	1.51268	0.805692	0.64805	0.847826	6.9554	0.055507	2	1
binary0778	LPXB_ECOLI	FLXA_ECOLI	0.894309	3.06023	0.765866	0.647162	0.710538	5.05477	0.07268	2	2
binary2958	COABC_ECOLI	RPOA_ECOLI	0.959184	3.43589	0.670006	0.647138	0.998646	7.3581	0.07927	2	0
binary1093	PEPB_ECOLI	RPOD_ECOLI	0.988462	0.236673	0.745089	0.645918	0.795527	9.86916	0.031228	2	1
binary0207	FLGG_ECOLI	FLHB_ECOLI	0.950156	2.90557	0.809055	0.645105	0.778188	5.67795	0.063257	2	1
binary0192	USG_ECOLI	PGK_ECOLI	0.973757	2.81872	0.734986	0.644778	0.917564	7.54604	0.074304	2	2
binary2729	YEEN_ECOLI	YEEZ_ECOLI	0.970703	1.02777	0.623273	0.644416	0.748315	6.93413	0.050089	2	0
binary3286	FLGD_ECOLI	FLGC_ECOLI	0.939726	3.98017	0.740613	0.644203	0.864909	5.53709	0.09697	2	1
binary0835	FLGK_ECOLI	FLGH_ECOLI	0.97561	2.1775	0.829599	0.643253	0.806452	6.69717	0.058053	2	3
binary0159	MREB_ECOLI	RODZ_ECOLI	0.934211	3.25931	0.698359	0.642646	0.976622	8.07588	0.087531	2	0
binary0813	RS5_ECOLI	RL23_ECOLI	0.928839	9.83548	0.833663	0.642401	0.864702	4.96883	0.139996	2	3
binary2059	HOLA_ECOLI	YFHL_ECOLI	0.955711	2.20732	0.818603	0.642067	0.76945	5.16557	0.056713	2	1
binary0357	FLGH_ECOLI	FLGF_ECOLI	0.954451	1.88503	0.224127	0.640797	0.719876	5.13886	0.058547	2	0
binary0983	TIG_ECOLI	FLGH_ECOLI	0.974398	1.71113	0.903234	0.640445	0.703113	6.03261	0.052374	2	6
binary0819	PROA_ECOLI	CYSA_ECOLI	0.960358	1.31398	0.604411	0.639958	0.779509	7.38144	0.055674	2	1
binary0401	RL31_ECOLI	BIOB_ECOLI	0.899038	4.20882	0.755882	0.638655	0.889416	6.28724	0.097315	2	1
binary0313	PEPB_ECOLI	KDSB_ECOLI	0.986667	0.70991	0.668162	0.636284	0.730282	7.53425	0.045686	2	0
binary0423	HOLA_ECOLI	TRMH_ECOLI	0.816434	3.07901	0.726801	0.635336	0.756843	5.94241	0.067477	2	1
binary2887	MOEA_ECOLI	MOBA_ECOLI	0.955372	6.04152	0.843025	0.633833	0.834322	6.30603	0.089302	2	4
binary1546	RECJ_ECOLI	MTLD_ECOLI	0.973931	0.487473	0.78855	0.632981	0.669681	7.23729	0.03115	2	1
binary1178	RSGA_ECOLI	PABB_ECOLI	0.911582	2.35055	0.732665	0.631119	0.784693	6.66484	0.055667	2	1
binary0714	FTSQ_ECOLI	FTSA_ECOLI	0.903736	4.9868	0.71066	0.627222	0.749312	4.89994	0.061544	2	1
binary1940	GRPE_ECOLI	EMRY_ECOLI	0.93653	3.31657	0.602221	0.620375	0.758633	5.83533	0.059551	2	1
binary2080	3PASE_ECOLI	RLMN_ECOLI	0.94492	1.10052	0.620085	0.618624	0.798362	7.66048	0.045305	2	1
binary1097	ODO2_ECOLI	YBAY_ECOLI	0.907563	3.14926	0.770569	0.616674	0.77341	5.55651	0.071966	2	3
binary0965	HOLA_ECOLI	YEEW_ECOLI	0.87715	6.34846	0.671897	0.614658	0.872939	5.90422	0.101905	2	1
binary1980	HSLU_ECOLI	SULA_ECOLI	0.954248	0.878253	0.59714	0.613849	0.780448	7.89769	0.056873	2	1
binary1002	HOLD_ECOLI	DPO3X_ECOLI	0.884615	3.35638	0.680259	0.613208	0.838704	6.48329	0.073452	2	1
binary2156	PNP_ECOLI	PHSM_ECOLI	0.974801	0.712925	0.52676	0.610399	1.12745	12.3965	0.047723	2	0
binary1836	YBBN_ECOLI	USG_ECOLI	0.974235	2.17174	0.769017	0.608718	0.774421	6.77908	0.05989	2	1
binary1528	YAJQ_ECOLI	NAPD_ECOLI	0.976	0.968852	0.57393	0.60674	0.949564	7.28645	0.09414	2	0
binary2856	YHCC_ECOLI	USG_ECOLI	0.958204	2.02698	0.622968	0.604761	0.86376	7.21483	0.060837	2	1
binary2546	MURC_ECOLI	FLXA_ECOLI	0.860233	4.43017	0.661855	0.604186	0.742901	4.85974	0.070377	2	0
binary2560	ODP2_ECOLI	RECQ_ECOLI	0.820823	2.18869	0.519253	0.598848	0.729242	6.72819	0.047244	2	0
binary3305	CH60_ECOLI	E4PD_ECOLI	0.993236	0.3521	0.521442	0.598108	0.764752	9.65428	0.0421	2	0
binary3168	GPMA_ECOLI	GPMI_ECOLI	0.930628	1.64416	0.584784	0.597982	0.823226	7.3203	0.054277	2	1
binary0017	CH60_ECOLI	LHGO_ECOLI	0.948454	1.90207	0.486919	0.59105	0.945478	9.19962	0.063354	2	0
binary1586	YFGM_ECOLI	TORD_ECOLI	0.97284	0.984518	0.522403	0.5899	0.675968	6.24794	0.047727	2	1
binary1491	CUER_ECOLI	DPO1_ECOLI	0.969897	1.65432	0.647498	0.584177	0.828987	6.76962	0.045169	2	0
binary1767	NADE_ECOLI	GAL7_ECOLI	0.926164	2.49203	0.65596	0.567094	0.693749	6.12628	0.053898	2	1
binary2632	TRXB_ECOLI	NRDH_ECOLI	0.925373	2.10403	0.591649	0.563771	0.932787	7.03769	0.088169	2	0
binary0841	NDK_ECOLI	RRF_ECOLI	0.966463	8.26814	0.586117	0.5542	0.791727	5.70883	0.114568	2	1
binary1539	QUEC_ECOLI	YEGT_ECOLI	0.942073	0.491748	0.440729	0.548455	0.72071	8.54995	0.04211	2	0
binary1809	CHER_ECOLI	RUVB_ECOLI	0.948553	3.19186	0.588546	0.537804	0.717356	6.14178	0.068235	2	1
binary0493	GLPQ_ECOLI	CHEA_ECOLI	0.916996	1.63869	0.506028	0.528608	0.839522	7.96379	0.051516	2	1
binary1365	GNSA_ECOLI	METN_ECOLI	0.9825	2.2626	0.550595	0.526404	0.790948	6.40275	0.080351	2	1
binary3268	RL32_ECOLI	RS8_ECOLI	0.97861	10.7268	0.911385	0.865746	1.25143	7.44214	0.244695	1	3
binary2580	IF3_ECOLI	RS7_ECOLI	0.891365	7.26312	0.910855	0.825017	1.08708	7.35779	0.166173	1	5
binary1617	ACP_ECOLI	FABH_ECOLI	0.972152	8.03177	0.646667	0.763159	1.18354	8.30017	0.152984	1	1
binary2208	RL1_ECOLI	COABC_ECOLI	0.970313	4.62528	0.823397	0.759388	0.998797	6.63242	0.091126	1	1
binary1482	DPO3B_ECOLI	YBBN_ECOLI	0.990769	1.99224	0.771512	0.747463	0.789811	6.41001	0.055392	1	1
binary1742	TRUA_ECOLI	RRF_ECOLI	0.938462	8.72178	0.774972	0.732875	0.987455	6.24936	0.120272	1	1
binary2663	SIXA_ECOLI	YEIR_ECOLI	0.93865	1.11547	0.69831	0.722278	0.880842	7.26153	0.059152	1	1
binary2234	HOLD_ECOLI	RECQ_ECOLI	0.935657	1.75129	0.72977	0.719377	0.932708	8.13348	0.06889	1	1
binary1665	DNAK_ECOLI	CBPA_ECOLI	0.981992	0.709169	0.631174	0.716439	0.838194	8.59039	0.048253	1	0
binary2270	DYR_ECOLI	DICB_ECOLI	0.936652	0.561836	0.812374	0.710763	0.828305	7.07609	0.07213	1	3
binary2732	YFCN_ECOLI	MINC_ECOLI	0.94686	2.74872	0.716833	0.708866	1.04507	7.17948	0.094023	1	1
binary2229	TOLB_ECOLI	LPOB_ECOLI	0.939347	1.0548	0.591547	0.707728	0.999227	9.33194	0.059413	1	1
binary1854	CHEZ_ECOLI	FLIE_ECOLI	0.95283	1.8571	0.644894	0.699457	0.829347	5.93039	0.084405	1	0
binary2989	YIGZ_ECOLI	TYPA_ECOLI	0.980271	1.26579	0.781487	0.691331	0.832234	7.19747	0.05427	1	1
binary1936	GLNK_ECOLI	AMTB_ECOLI	0.955556	1.67035	0.665512	0.691122	0.904948	7.89813	0.075888	1	1
binary1712	CH60_ECOLI	DUSC_ECOLI	0.987254	0.802817	0.544624	0.689667	0.74621	7.61914	0.042037	1	0
binary0346	YFIA_ECOLI	RRF_ECOLI	0.939597	3.05321	0.840586	0.689648	1.00372	6.45779	0.117577	1	3
binary0342	PTGA_ECOLI	PTGCB_ECOLI	0.975232	0.649365	0.653646	0.687877	0.859125	8.14002	0.054995	1	1
binary1218	HOLC_ECOLI	YOAA_ECOLI	0.979566	0.761278	0.7624	0.686947	0.790294	6.95772	0.042695	1	1
binary0993	TOP1_ECOLI	FLGA_ECOLI	0.927122	0.809652	0.695257	0.684482	0.787896	7.48457	0.040585	1	1
binary0108	TALB_ECOLI	LEUD_ECOLI	0.980695	2.12697	0.7015	0.683942	0.804676	7.12104	0.071158	1	2
binary2340	SELB_ECOLI	RLUB_ECOLI	0.940331	1.10505	0.727398	0.683427	1.00605	9.12491	0.056678	1	1
binary2975	FLII_ECOLI	FLGL_ECOLI	0.958656	2.29191	0.764385	0.679012	0.92706	7.78583	0.07027	1	1
binary1490	PURT_ECOLI	ISPA_ECOLI	0.968162	1.32227	0.812348	0.677049	0.741763	6.89352	0.054146	1	1
binary1472	FADJ_ECOLI	FADI_ECOLI	0.975652	0.461408	0.8207	0.673526	0.788649	8.42778	0.033548	1	2
binary0208	MRAZ_ECOLI	FLIA_ECOLI	0.953964	3.29759	0.731749	0.67133	0.75816	5.67969	0.080606	1	1
binary0664	RS10_ECOLI	NUSB_ECOLI	0.942149	12.118	0.676894	0.671248	0.919247	5.92743	0.167812	1	1
binary2069	LPXB_ECOLI	FSAB_ECOLI	0.966777	1.79192	0.680745	0.66999	0.936948	7.59435	0.068821	1	1
binary1966	PTGA_ECOLI	GLPK_ECOLI	0.968703	0.962308	0.689862	0.669888	0.87221	7.5418	0.057446	1	1
binary0755	YHDY_ECOLI	ACCA_ECOLI	0.957726	1.18508	0.570783	0.668073	0.902639	8.63392	0.067232	1	1
binary2212	CLPA_ECOLI	CLPP_ECOLI	0.966839	0.530332	0.75027	0.667424	0.883056	8.34118	0.043799	1	2
binary3140	EPMB_ECOLI	FLGM_ECOLI	0.952164	1.89402	0.732568	0.667393	0.792069	5.81362	0.072684	1	1
binary0534	FLGH_ECOLI	FLIS_ECOLI	0.92663	3.01202	0.222227	0.667095	0.767366	5.10915	0.076513	1	0
binary2058	YDIU_ECOLI	UBIG_ECOLI	0.980501	1.77898	0.218963	0.664427	0.871086	6.95355	0.0573	1	0
binary2967	HOLD_ECOLI	HOLB_ECOLI	0.902335	3.25059	0.64366	0.663229	0.936334	6.88338	0.089106	1	0
binary0585	FTSN_ECOLI	FTSA_ECOLI	0.928281	1.06429	0.497009	0.661634	0.831368	7.98467	0.049402	1	0
binary2119	RPOS_ECOLI	CLPX_ECOLI	0.925729	0.654728	0.684982	0.6613	0.812386	8.13685	0.049204	1	1
binary0432	TOLA_ECOLI	TOLQ_ECOLI	0.953917	1.56425	0.384663	0.660423	0.766711	7.52626	0.056841	1	0
binary3225	RSMH_ECOLI	KPRS_ECOLI	0.974522	4.37386	0.741287	0.659332	0.940268	6.85564	0.088883	1	1
binary1805	GABT_ECOLI	YEED_ECOLI	0.972056	0.568583	0.703106	0.659072	0.767111	7.34747	0.050323	1	1
binary1108	YEIR_ECOLI	RNT_ECOLI	0.959484	0.667946	0.575248	0.658965	0.954641	9.01547	0.058676	1	0
binary1962	CH60_ECOLI	TAMA_ECOLI	0.977778	1.17327	0.774713	0.654072	0.848123	8.49776	0.045854	1	1
binary1541	RNB_ECOLI	RNC_ECOLI	0.983908	0.489369	0.653224	0.654067	0.679516	6.70569	0.029625	1	0
binary1485	SECA_ECOLI	HOLC_ECOLI	0.985687	0.669022	0.821676	0.653909	0.743001	7.15793	0.040558	1	3
binary1763	EPMB_ECOLI	FLIS_ECOLI	0.941423	1.70844	0.763959	0.653546	0.849268	6.79603	0.070812	1	1
binary1595	FLGM_ECOLI	FLIT_ECOLI	0.876147	7.26283	0.728755	0.650506	0.835005	4.70435	0.118702	1	0
binary3095	MPL_ECOLI	RARA_ECOLI	0.96792	0.965943	0.770162	0.650191	0.869	7.43621	0.046221	1	1
binary2654	HOLC_ECOLI	RECQ_ECOLI	0.962963	0.98956	0.789144	0.650148	0.788465	6.80272	0.047894	1	1
binary2278	YIGL_ECOLI	PROQ_ECOLI	0.993976	0.408081	0.645278	0.649865	0.757985	8.03157	0.041057	1	1
binary2196	FLGH_ECOLI	GPH_ECOLI	0.896694	3.36866	0.221808	0.648295	1.0206	7.53298	0.097599	1	0
binary1987	FLIG_ECOLI	FLGH_ECOLI	0.964476	1.90405	0.813859	0.647356	0.84844	6.24145	0.062773	1	2
binary0316	CH60_ECOLI	YBBN_ECOLI	0.991587	1.38206	0.646049	0.645756	0.862962	8.37443	0.058248	1	0
binary3072	RL15_ECOLI	PKA_ECOLI	0.809709	2.17374	0.647077	0.644838	0.873809	7.2246	0.055056	1	1
binary2198	RLUE_ECOLI	BIOD2_ECOLI	0.926339	0.727229	0.708451	0.644555	0.844251	7.62179	0.061121	1	1
binary1678	YNAI_ECOLI	LPOB_ECOLI	0.940647	1.07495	0.611108	0.642113	0.797	7.88566	0.054313	1	0
binary1113	METK_ECOLI	FLGF_ECOLI	0.979528	0.961093	0.720564	0.641873	0.842414	8.1426	0.057528	1	0
binary0935	METK_ECOLI	FLIR_ECOLI	0.970543	2.08514	0.753757	0.640329	0.790185	7.02519	0.066826	1	2
binary1663	HYBG_ECOLI	HYCE_ECOLI	0.97235	0.516114	0.587031	0.639428	0.905493	9.11575	0.05397	1	0
binary2065	HSCB_ECOLI	HSCA_ECOLI	0.993647	0.562276	0.860158	0.639097	0.846931	7.58126	0.046222	1	3
binary0341	YDAY_ECOLI	DUSC_ECOLI	0.891705	1.50155	0.642133	0.639029	0.7776	6.63749	0.061427	1	1
binary2134	MOEA_ECOLI	MOG_ECOLI	0.919142	3.7289	0.626285	0.637989	0.894704	6.55533	0.079874	1	0
binary1609	PEPT_ECOLI	PROA_ECOLI	0.97697	1.51042	0.791128	0.637677	0.863375	7.69604	0.057352	1	1
binary0090	RS7_ECOLI	RLUB_ECOLI	0.831915	4.06675	0.832248	0.637073	1.02033	6.89104	0.114235	1	2
binary2850	DBHA_ECOLI	DNAA_ECOLI	0.955117	2.90357	0.743218	0.636496	0.795364	5.70581	0.06841	1	2
binary2251	HOLA_ECOLI	ARIR_ECOLI	0.893271	1.72675	0.657943	0.636173	0.706848	5.39826	0.057966	1	0
binary1006	RSMJ_ECOLI	PROQ_ECOLI	0.981328	0.546512	0.68717	0.635889	0.757193	6.86589	0.048751	1	0
binary0183	RL2_ECOLI	QUEE_ECOLI	0.951613	3.25085	0.625961	0.635666	0.911853	7.86926	0.094389	1	1
binary1916	RL22_ECOLI	UBIG_ECOLI	0.965714	3.26154	0.530538	0.6355	1.00543	7.55188	0.108988	1	1
binary2456	FLIG_ECOLI	SYP_ECOLI	0.987818	0.906614	0.833005	0.635299	0.927995	8.67542	0.050307	1	3
binary3089	MURI_ECOLI	RNK_ECOLI	0.88361	1.53763	0.705253	0.63505	0.734889	5.60872	0.058989	1	1
binary1608	CUSB_ECOLI	CUSF_ECOLI	0.903288	2.10878	0.493362	0.634757	0.940409	7.43103	0.079832	1	0
binary2919	HPRT_ECOLI	YEIW_ECOLI	0.954198	0.886	0.839684	0.634373	0.657098	5.86386	0.066422	1	3
binary3055	XYLF_ECOLI	RL7_ECOLI	0.966741	2.10344	0.727344	0.63344	0.819307	6.85696	0.075267	1	1
binary2816	FTSZ_ECOLI	MINC_ECOLI	0.977199	1.6695	0.736368	0.632578	0.76324	5.96697	0.05611	1	1
binary0995	UBID_ECOLI	YHIN_ECOLI	0.979933	1.11502	0.562794	0.632549	0.931955	9.11017	0.05608	1	1
binary3233	CH60_ECOLI	HYPD_ECOLI	0.986971	0.823872	0.567314	0.631778	0.854656	8.97311	0.051863	1	0
binary0893	CH60_ECOLI	YECE_ECOLI	0.953659	1.27084	0.627228	0.631633	0.771298	7.96684	0.053706	1	1
binary3071	GLND_ECOLI	HOLC_ECOLI	0.963356	0.880981	0.460981	0.631558	0.848807	7.19173	0.03984	1	1
binary2327	ATP6_ECOLI	ATPE_ECOLI	0.858537	9.2071	0.699744	0.630566	0.853736	5.74361	0.117269	1	1
binary0881	SERC_ECOLI	ASNA_ECOLI	0.982659	0.601029	0.721923	0.630081	0.734384	8.06132	0.045324	1	2
binary0462	HTPG_ECOLI	HEM6_ECOLI	0.989166	0.766156	0.718017	0.630041	0.976088	8.86022	0.047174	1	1
binary0383	KDPD_ECOLI	KDPE_ECOLI	0.974084	1.4045	0.638901	0.628966	0.934185	8.14529	0.050442	1	0
binary2368	LDCA_ECOLI	YJJW_ECOLI	0.874788	0.986654	0.599165	0.628767	0.789471	7.8849	0.054665	1	1
binary2140	ODP2_ECOLI	RECB_ECOLI	0.932044	0.455187	0.492275	0.628556	0.813225	9.57854	0.029982	1	0
binary1506	EXBB_ECOLI	EXBD_ECOLI	0.888312	3.08246	0.739431	0.627264	1.09683	7.2504	0.111679	1	1
binary1139	DNAA_ECOLI	OXYR_ECOLI	0.972798	1.38655	0.58495	0.627156	0.658603	6.19109	0.043342	1	0
binary3121	HOLA_ECOLI	GFCC_ECOLI	0.935702	1.03617	0.605995	0.626891	0.723625	7.43747	0.045768	1	1
binary0916	FLIG_ECOLI	MOTA_ECOLI	0.966454	2.06298	0.811509	0.6267	0.721584	6.3061	0.058348	1	4
binary0650	GLNB_ECOLI	AMTB_ECOLI	0.951852	3.41634	0.67683	0.625956	0.99652	7.33847	0.091068	1	1
binary2687	FLIG_ECOLI	GYRA_ECOLI	0.964345	0.799226	0.755159	0.624687	0.738133	7.49567	0.037115	1	2
binary1499	TPIS_ECOLI	PEPT_ECOLI	0.975867	2.25688	0.763215	0.623946	0.764333	6.35178	0.057952	1	2
binary1664	DAPD_ECOLI	FLXA_ECOLI	0.880208	2.37633	0.719861	0.622565	0.78952	5.6343	0.083822	1	1
binary0570	AMPP_ECOLI	MURE_ECOLI	0.959402	2.07149	0.747466	0.622453	0.737328	6.47668	0.047127	1	1
binary1922	DACB_ECOLI	ASSY_ECOLI	0.901515	1.69916	0.685936	0.622224	0.900056	8.2763	0.054732	1	1
binary2274	ISCA_ECOLI	HSCA_ECOLI	0.998617	0.440305	0.815331	0.622204	0.843081	7.83428	0.046371	1	2
binary3113	BGLG_ECOLI	PTV3B_ECOLI	0.988926	0.863158	0.518738	0.621562	0.861187	9.23725	0.051482	1	1
binary0987	ODP2_ECOLI	HRPB_ECOLI	0.856845	0.771938	0.577367	0.62064	0.738585	7.50317	0.033688	1	0
binary1899	YBDH_ECOLI	YEIW_ECOLI	0.930493	1.32627	0.710597	0.618662	0.75332	6.40016	0.062837	1	1
binary0482	GNGF_ECOLI	ACOCT_ECOLI	0.966325	1.96788	0.488668	0.617433	0.854584	8.1989	0.066274	1	0
binary3196	RIR1_ECOLI	RIR4_ECOLI	0.948148	0.353125	0.645405	0.61715	0.63074	7.36751	0.023477	1	1
binary0128	MIND_ECOLI	YFHL_ECOLI	0.983146	1.08429	0.535442	0.617091	0.796839	6.67668	0.067007	1	0
binary1215	YBBN_ECOLI	HOLB_ECOLI	0.954693	2.41237	0.6875	0.616964	0.783287	5.60697	0.053595	1	0
binary3157	RNE_ECOLI	RRAA_ECOLI	0.956628	1.10659	0.409942	0.616959	0.892773	8.14361	0.045783	1	0
binary0846	FLIM_ECOLI	FLGH_ECOLI	0.95053	2.07528	0.88206	0.616347	0.719912	6.10719	0.059914	1	4
binary2504	PBP7_ECOLI	DER_ECOLI	0.91375	0.599863	0.6597	0.614786	0.720175	7.7129	0.041041	1	1
binary2979	DNAK_ECOLI	RPOH_ECOLI	0.978308	0.389024	0.608881	0.614218	0.963783	10.0543	0.048755	1	0
binary2357	DSBA_ECOLI	DSBB_ECOLI	0.914062	2.349	0.750097	0.613399	0.719897	5.17553	0.068212	1	1
binary0520	ATPD_ECOLI	FLGN_ECOLI	0.946032	5.17013	0.70509	0.613176	0.687265	4.90651	0.088851	1	1
binary2822	CYSJ_ECOLI	HOLB_ECOLI	0.96463	0.815333	0.630508	0.612962	0.672521	6.84444	0.032784	1	1
binary0593	YDCP_ECOLI	RLMN_ECOLI	0.916104	1.06811	0.333721	0.612432	0.78017	7.39436	0.042911	1	0
binary0060	RS6_ECOLI	RLMN_ECOLI	0.884393	4.66318	0.77974	0.612187	0.89227	5.55364	0.085397	1	1
binary0259	ODP1_ECOLI	3MG1_ECOLI	0.984171	0.494702	0.551337	0.610886	0.798508	8.61142	0.037595	1	0
binary1154	TILS_ECOLI	PROQ_ECOLI	0.956325	1.05307	0.706306	0.610683	0.690615	6.16636	0.044013	1	1
binary3281	NADB_ECOLI	NADA_ECOLI	0.925592	2.33094	0.716567	0.610562	1.01215	8.29281	0.070257	1	1
binary0765	MLAA_ECOLI	TDCG_ECOLI	0.95461	0.814116	0.767805	0.610548	0.710051	6.60943	0.043919	1	2
binary2872	FLGI_ECOLI	FLID_ECOLI	0.971188	1.53659	0.223199	0.610493	0.778493	6.67938	0.050124	1	0
binary0659	ACCD_ECOLI	MINC_ECOLI	0.93271	2.32926	0.685184	0.61039	0.744686	5.73129	0.060973	1	1
binary0205	RLMJ_ECOLI	RLUB_ECOLI	0.940455	1.40912	0.701316	0.61036	0.708023	5.87937	0.052565	1	1
binary0873	SYP_ECOLI	FLIA_ECOLI	0.98397	1.25551	0.72853	0.610155	0.745414	7.09547	0.050863	1	0
binary2840	CBPA_ECOLI	AIDB_ECOLI	0.942149	0.766667	0.608864	0.609864	0.782657	8.36181	0.044431	1	0
binary0237	MOEA_ECOLI	MOBB_ECOLI	0.955631	2.88964	0.728083	0.608924	0.756637	5.67197	0.06528	1	1
binary3023	LPXD_ECOLI	PROA_ECOLI	0.978892	2.22615	0.706468	0.608886	0.930691	7.02829	0.068266	1	0
binary1052	EPMB_ECOLI	FLIT_ECOLI	0.926566	1.46713	0.722807	0.607297	0.778457	6.22256	0.065421	1	0
binary2498	YGGC_ECOLI	TALA_ECOLI	0.913201	1.32257	0.5859	0.607267	0.720671	6.27432	0.05245	1	0
binary1597	YGGT_ECOLI	MURI_ECOLI	0.887949	1.46929	0.226474	0.606913	0.794505	6.30399	0.06614	1	0
binary2878	ATPB_ECOLI	ATPE_ECOLI	0.978297	2.30785	0.6858	0.606021	0.904285	6.2794	0.074662	1	0
binary2007	MLAB_ECOLI	PSRP_ECOLI	0.927807	3.65274	0.506778	0.605503	0.997228	7.7158	0.119365	1	0
binary3042	PGAD_ECOLI	MNME_ECOLI	0.908629	5.19162	0.670666	0.604762	0.775692	5.21816	0.07981	1	1
binary0630	RLMJ_ECOLI	RLMN_ECOLI	0.957831	1.1228	0.664746	0.604473	0.828357	7.3527	0.057075	1	0
binary1811	MURD_ECOLI	SLYD_ECOLI	0.930599	1.44051	0.669815	0.604164	0.78003	6.09764	0.053893	1	1
binary0166	NLPA_ECOLI	TRMH_ECOLI	0.828343	0.887229	0.471601	0.603489	0.770627	7.09493	0.06047	1	0
binary1579	TOLB_ECOLI	EXBD_ECOLI	0.952715	2.77757	0.583532	0.603174	0.838471	6.30536	0.066766	1	1
binary1460	ODP2_ECOLI	3PASE_ECOLI	0.876764	0.923605	0.487054	0.602584	0.71981	7.20489	0.038318	1	0
binary0466	CINAL_ECOLI	RS8_ECOLI	0.949057	4.7507	0.695491	0.602569	0.876834	5.42362	0.081846	1	2
binary0665	RECF_ECOLI	SSB_ECOLI	0.979439	6.31202	0.725077	0.602322	0.839434	5.44758	0.082637	1	0
binary1895	RS2_ECOLI	FLGK_ECOLI	0.977157	2.68831	0.626049	0.602037	0.864771	6.66543	0.059483	1	0
binary2610	HYPF_ECOLI	MINC_ECOLI	0.978593	0.583542	0.578337	0.601785	0.728464	7.50727	0.032819	1	0
binary2430	GNGF_ECOLI	NARI_ECOLI	0.965844	1.49941	0.529891	0.601354	0.783568	7.84869	0.060966	1	1
binary0945	ATPD_ECOLI	DPO3X_ECOLI	0.920732	5.44517	0.63805	0.600535	0.817976	5.3014	0.066194	1	0
binary2559	CHER_ECOLI	FLGC_ECOLI	0.940476	4.33241	0.634944	0.599239	0.850963	6.43848	0.097454	1	1
binary1123	CLPP_ECOLI	PAT_ECOLI	0.884384	1.74143	0.60557	0.599121	0.796789	7.08516	0.060784	1	0
binary2825	RS6_ECOLI	RPOD_ECOLI	0.974599	1.23539	0.584869	0.598631	0.852973	6.58815	0.050425	1	0
binary1240	RSGA_ECOLI	YBER_ECOLI	0.846154	0.830303	0.507893	0.598515	0.693778	7.54196	0.04574	1	1
binary0103	3PASE_ECOLI	RLUB_ECOLI	0.937845	1.3947	0.555299	0.597683	0.771182	7.47252	0.052205	1	1
binary2909	ARGK_ECOLI	BIOD2_ECOLI	0.934164	1.37657	0.635561	0.597636	0.673127	6.37602	0.05236	1	1
binary0934	PANC_ECOLI	YFCD_ECOLI	0.941685	1.62156	0.735353	0.596641	0.676101	5.27534	0.053012	1	2
binary1985	SYI_ECOLI	HYAD_ECOLI	0.954104	0.466142	0.638603	0.596053	0.683466	7.46171	0.031295	1	0
binary2053	LPXK_ECOLI	ILVB_ECOLI	0.97191	0.550405	0.667214	0.596015	0.64149	7.64047	0.035223	1	0
binary2218	FLIG_ECOLI	PABA_ECOLI	0.980695	2.18563	0.64858	0.59243	0.828787	6.99911	0.071391	1	0
binary2345	RLMN_ECOLI	NUPX_ECOLI	0.95	0.818684	0.601326	0.592336	0.699112	7.13761	0.043666	1	0
binary1573	PSPA_ECOLI	PSPC_ECOLI	0.914956	2.05641	0.505597	0.59216	0.771895	5.66999	0.074639	1	0
binary1155	HOLA_ECOLI	MINC_ECOLI	0.965157	2.49495	0.665174	0.592028	0.779518	6.24481	0.063631	1	0
binary2444	MLAA_ECOLI	TRPB_ECOLI	0.939815	1.20575	0.518874	0.591803	0.748999	7.03438	0.058226	1	0
binary1324	TOLC_ECOLI	TOLB_ECOLI	0.921993	2.33173	0.624558	0.591797	0.779821	6.78629	0.049402	1	0
binary2185	GYRA_ECOLI	FLIS_ECOLI	0.952522	0.82731	0.655638	0.591648	0.793317	6.70867	0.040332	1	0
binary2716	DNAK_ECOLI	YDHR_ECOLI	0.94452	0.920487	0.537863	0.591365	0.720466	6.45107	0.048162	1	0
binary1761	LPXB_ECOLI	LPOB_ECOLI	0.936134	1.186	0.72671	0.591339	0.652332	6.40206	0.044824	1	2
binary2879	FTSN_ECOLI	FTSB_ECOLI	0.893365	2.20186	0.568062	0.588408	0.689091	5.03684	0.062649	1	0
binary1153	DSBG_ECOLI	CISY_ECOLI	0.96	0.613272	0.558842	0.588325	0.721405	8.64156	0.045482	1	1
binary3304	GLNK_ECOLI	NTRB_ECOLI	0.97397	1.0637	0.55181	0.58793	0.845736	7.63383	0.066667	1	0
binary0430	TUSA_ECOLI	ISCS_ECOLI	0.938144	3.64264	0.650638	0.58771	0.865194	6.36448	0.084145	1	1
binary0592	KDSB_ECOLI	YKGN_ECOLI	0.925	1.10631	0.56429	0.586396	0.775431	7.19342	0.070053	1	1
binary1938	RS7_ECOLI	CBPA_ECOLI	0.919588	1.97018	0.599499	0.584405	0.770267	6.32758	0.072725	1	0
binary1810	SYFA_ECOLI	BRNQ_ECOLI	0.983029	1.16999	0.61056	0.58243	0.71652	6.96658	0.047644	1	0
binary1722	MAZG_ECOLI	ELAB_ECOLI	0.958791	2.00057	0.706063	0.582329	0.738319	6.08121	0.076922	1	1
binary3306	YGGW_ECOLI	MGLA_ECOLI	0.976244	1.34797	0.526733	0.5822	0.757602	7.2738	0.049184	1	0
binary0264	XERC_ECOLI	YJJW_ECOLI	0.88547	1.93745	0.648886	0.580833	0.719474	6.64629	0.059688	1	1
binary1094	HYCE_ECOLI	HYPC_ECOLI	0.91654	0.719702	0.542363	0.580564	0.693154	6.59622	0.043846	1	0
binary1607	YBDN_ECOLI	YBDM_ECOLI	0.897561	0.784601	0.434074	0.580044	0.634487	8.11245	0.055812	1	0
binary2686	FECI_ECOLI	FECR_ECOLI	0.922449	4.05664	0.482457	0.579698	0.876691	7.36065	0.088744	1	1
binary2192	UVRD_ECOLI	PQIB_ECOLI	0.983412	0.309719	0.584287	0.579633	0.788062	11.1514	0.033725	1	1
binary2939	OMPA_ECOLI	PAL_ECOLI	0.938343	2.65667	0.684598	0.578155	0.748246	6.02563	0.060525	1	1
binary3212	GCH1L_ECOLI	YQHD_ECOLI	0.974763	1.97799	0.690684	0.577695	0.688593	6.15874	0.054235	1	2
binary0702	BAER_ECOLI	FLIT_ECOLI	0.903047	2.17086	0.55432	0.577206	0.806701	6.5709	0.086506	1	1
binary0805	RPE_ECOLI	FLIS_ECOLI	0.927978	3.88448	0.728435	0.577199	0.680071	4.94476	0.076868	1	1
binary0583	YCBX_ECOLI	CYSI_ECOLI	0.832801	1.20946	0.413306	0.575758	0.729675	6.89641	0.042263	1	0
binary2902	YMBA_ECOLI	YJJW_ECOLI	0.873418	1.35507	0.469115	0.57425	0.664656	6.31958	0.0561	1	0
binary2352	YDGK_ECOLI	PFLB_ECOLI	0.95585	0.440185	0.650981	0.57398	0.787339	8.90338	0.045261	1	2
binary3070	CHER_ECOLI	NIFJ_ECOLI	0.978767	0.464661	0.541034	0.573004	0.72991	8.60119	0.030628	1	0
binary0018	MURC_ECOLI	CLCB_ECOLI	0.942794	1.84574	0.659744	0.571729	0.757427	7.07187	0.049042	1	1
binary1177	EPTB_ECOLI	CRP_ECOLI	0.915912	0.993785	0.389901	0.571398	0.8868	9.24483	0.049836	1	0
binary0619	CHER_ECOLI	FLIN_ECOLI	0.910165	4.08935	0.613207	0.571017	0.826171	6.26075	0.094556	1	0
binary1760	SLYD_ECOLI	PHNP_ECOLI	0.904018	1.58099	0.593635	0.568759	0.942518	8.42763	0.089423	1	0
binary2566	MURI_ECOLI	YJJW_ECOLI	0.83042	1.90442	0.635262	0.568096	0.678613	5.90896	0.058003	1	1
binary2959	HOLA_ECOLI	HOLD_ECOLI	0.902083	4.52564	0.709489	0.565751	0.716291	5.38446	0.076079	1	1
binary0984	ODP2_ECOLI	FADJ_ECOLI	0.837798	0.977798	0.36068	0.564992	0.70372	7.44938	0.035219	1	0
binary1754	MURC_ECOLI	YTFT_ECOLI	0.907452	0.939205	0.597567	0.564271	0.653711	7.78147	0.04475	1	1
binary2143	SYP_ECOLI	FLIN_ECOLI	0.977433	1.1938	0.686766	0.563476	0.735468	6.63403	0.053376	1	1
binary2076	BGAL_ECOLI	YIBF_ECOLI	0.986134	0.299917	0.405185	0.562347	0.758282	10.5663	0.028642	1	0
binary1498	YIFE_ECOLI	DPO3E_ECOLI	0.983099	0.35788	0.314939	0.562121	0.726405	7.01457	0.055041	1	0
binary2435	MUTH_ECOLI	MUTS_ECOLI	0.98244	0.307902	0.548261	0.562091	0.84233	10.9263	0.036878	1	1
binary1730	YDFR_ECOLI	SYA_ECOLI	0.947906	1.04278	0.585668	0.56087	0.832702	7.22342	0.03945	1	1
binary1486	CINAL_ECOLI	METQ_ECOLI	0.947839	2.86777	0.467753	0.560209	0.732928	6.45591	0.061786	1	1
binary2542	YBFE_ECOLI	PLDB_ECOLI	0.933638	1.12451	0.483352	0.557075	0.68211	6.03422	0.046537	1	0
binary1220	DPO3E_ECOLI	HOLE_ECOLI	0.899687	2.38885	0.480904	0.556149	0.714709	5.27574	0.082486	1	1
binary2022	EMRY_ECOLI	MURB_ECOLI	0.903981	2.33938	0.503251	0.554983	0.82497	7.52538	0.061057	1	1
binary0760	PUTP_ECOLI	UBIG_ECOLI	0.955526	1.21664	0.56549	0.554108	0.747748	7.09098	0.048846	1	0
binary2933	TRUA_ECOLI	FIXX_ECOLI	0.90137	2.1003	0.530177	0.553134	0.737505	6.0282	0.07132	1	2
binary2665	RS7_ECOLI	RIBD_ECOLI	0.924908	6.54218	0.535313	0.552889	0.865894	5.93246	0.092635	1	0
binary2572	MURI_ECOLI	YAFJ_ECOLI	0.909259	1.69063	0.497637	0.551713	0.634763	6.04932	0.051165	1	0
binary2282	RSPA_ECOLI	PURA_ECOLI	0.994019	0.445728	0.584169	0.551488	0.620802	8.04126	0.032781	1	1
binary0706	SECA_ECOLI	NORV_ECOLI	0.897101	1.20767	0.446182	0.551206	0.94319	9.30842	0.047328	1	0
binary2287	CH60_ECOLI	HLDD_ECOLI	0.991841	1.22538	0.510973	0.551135	0.758705	7.70683	0.048432	1	1
binary2516	NNR_ECOLI	RLMB_ECOLI	0.952507	5.27825	0.533106	0.549598	0.779163	5.78045	0.066906	1	1
binary2075	NADE_ECOLI	HEM6_ECOLI	0.937282	1.89944	0.61559	0.546671	0.766969	7.23877	0.066986	1	1
binary1512	CARA_ECOLI	YEJG_ECOLI	0.879032	2.55917	0.560636	0.544709	0.780558	6.62635	0.076666	1	1
binary2501	TOLB_ECOLI	FHUA_ECOLI	0.946474	0.664273	0.428996	0.544017	0.771974	9.23243	0.037486	1	0
binary1914	PTGA_ECOLI	PTHP_ECOLI	0.929134	2.86059	0.562132	0.539153	0.701738	5.66099	0.099284	1	1
binary2500	ENTE_ECOLI	YDIR_ECOLI	0.977594	0.549698	0.494921	0.537966	0.633944	7.78834	0.034613	1	1
binary2886	TOLB_ECOLI	ASCG_ECOLI	0.980418	0.732889	0.428377	0.537565	0.798615	9.46176	0.046627	1	0
binary1679	CH60_ECOLI	GPR_ECOLI	0.96868	1.30462	0.428874	0.534601	0.669516	7.25409	0.04532	1	0
binary3211	ISCU_ECOLI	HSCB_ECOLI	0.953177	6.44281	0.47435	0.534297	0.754535	5.79983	0.116209	1	1
binary2195	HOLC_ECOLI	TOP3_ECOLI	0.9375	0.4864	0.494799	0.53334	0.67429	7.05564	0.034347	1	0
binary2334	CHER_ECOLI	EPMB_ECOLI	0.937898	2.10883	0.579816	0.531567	0.814446	7.02248	0.064618	1	1
binary2779	GLNB_ECOLI	NTRB_ECOLI	0.9718	2.52746	0.530565	0.530697	0.809523	6.66841	0.073557	1	0
binary0672	LOLD_ECOLI	GLPX_ECOLI	0.938489	1.58277	0.472415	0.530559	0.835334	7.92145	0.07476	1	0
binary2741	MCBR_ECOLI	PRMB_ECOLI	0.92467	1.21914	0.551762	0.528483	0.672351	6.91375	0.051095	1	1
binary0006	RLUA_ECOLI	SBCD_ECOLI	0.962843	2.0203	0.486751	0.528073	0.724174	6.13234	0.050516	1	1
binary1302	RSUA_ECOLI	RS10_ECOLI	0.976048	3.78006	0.519628	0.527331	0.814465	6.35695	0.101724	1	0
binary2375	CH60_ECOLI	IDNR_ECOLI	0.989773	0.3969	0.483702	0.526662	0.71712	9.79423	0.04042	1	1
binary2025	DNAK_ECOLI	AMPC_ECOLI	0.924138	2.8807	0.325052	0.525077	0.746075	7.20251	0.060103	1	1
binary1358	LEPA_ECOLI	YJHP_ECOLI	0.892562	1.99206	0.515719	0.521495	0.765735	7.23614	0.060756	1	1
binary1687	YJEO_ECOLI	ZAPC_ECOLI	0.883803	1.10996	0.431447	0.520382	0.719913	7.87701	0.074481	1	0
binary2314	PYRF_ECOLI	RIBA_ECOLI	0.950113	6.02482	0.602095	0.52027	0.725715	5.69928	0.082519	1	1
binary0089	FLIJ_ECOLI	GLCC_ECOLI	0.912718	1.20464	0.494541	0.519607	0.605176	6.00634	0.04954	1	1
binary0740	SECY_ECOLI	SYDP_ECOLI	0.88141	2.04127	0.371092	0.51781	0.809036	7.58082	0.068179	1	0
binary1382	CRP_ECOLI	RPOD_ECOLI	0.980559	1.32974	0.457469	0.517549	0.837441	7.7927	0.050386	1	0
binary3124	LEPA_ECOLI	BETI_ECOLI	0.967254	2.35638	0.433785	0.517473	0.78546	7.3498	0.065952	1	0
binary0393	CBEA_ECOLI	RRF_ECOLI	0.889251	1.01319	0.453664	0.509313	0.629652	5.96907	0.060194	1	0
binary0556	CHEA_ECOLI	CHEY_ECOLI	0.962963	2.3179	0.363895	0.506229	0.814974	6.56993	0.057022	1	0
binary1274	EX7L_ECOLI	PSPE_ECOLI	0.935714	3.25324	0.200439	0.505073	0.70389	5.68296	0.064875	1	0
binary1429	GLPD_ECOLI	PHOU_ECOLI	0.947439	2.5256	0.508282	0.50303	0.73178	6.56816	0.0537	1	1
binary0567	FLIK_ECOLI	FEOA_ECOLI	0.937778	4.53104	0.411295	0.501432	0.711364	4.4351	0.073448	1	0
binary2096	FLIK_ECOLI	FRMA_ECOLI	0.975806	2.54766	0.368037	0.49453	0.843509	8.28713	0.067633	1	0
binary2594	MOAD_ECOLI	RL7_ECOLI	0.970297	10.9061	0.526585	0.494408	0.81832	5.70943	0.155	1	1
binary1205	RBSB_ECOLI	DNLJ_ECOLI	0.983454	1.54921	0.436194	0.492559	0.749446	7.70491	0.049558	1	0
binary3146	YBJM_ECOLI	UBIH_ECOLI	0.941973	2.2961	0.453474	0.488585	0.675381	5.73568	0.058391	1	0
binary0569	SYFB_ECOLI	YEAJ_ECOLI	0.938033	0.897688	0.420907	0.485971	0.683369	8.2957	0.033072	1	0
binary2968	FER_ECOLI	ISCS_ECOLI	0.959223	3.69575	0.521092	0.483859	0.763991	5.89779	0.072771	1	0
binary1259	CH60_ECOLI	RSSA_ECOLI	0.941107	2.79625	0.400318	0.478321	0.673781	6.8863	0.059567	1	1
binary1661	DNAK_ECOLI	YGCP_ECOLI	0.92883	1.34377	0.376964	0.477964	0.749512	8.60254	0.061672	1	0
binary0075	DMSA_ECOLI	YGJR_ECOLI	0.912434	0.614491	0.495991	0.475666	0.645719	7.5283	0.029583	1	0
binary1830	THIO_ECOLI	FIXA_ECOLI	0.945205	6.66667	0.521608	0.470797	0.730128	5.50098	0.097241	1	1
binary0213	ALAC_ECOLI	METN_ECOLI	0.95894	2.23743	0.461091	0.466853	0.766899	6.99235	0.062003	1	1
binary0404	RL2_ECOLI	GSTB_ECOLI	0.97921	1.77473	0.412157	0.46664	0.736944	7.72342	0.066733	1	1
binary2286	CLPS_ECOLI	PAT_ECOLI	0.876106	1.60788	0.53273	0.465867	0.66581	5.95941	0.053322	1	0
binary0898	ARGK_ECOLI	ACRR_ECOLI	0.93956	3.2308	0.379245	0.455152	0.65673	6.15576	0.064614	1	0
binary0329	SYL_ECOLI	RBSB_ECOLI	0.974048	1.10053	0.344866	0.439527	0.767037	8.5447	0.045824	1	0
binary2970	YIBA_ECOLI	USG_ECOLI	0.858995	3.68698	0.420939	0.413303	0.77094	7.2996	0.07375	1	1
binary3199	MALT_ECOLI	PAAG_ECOLI	0.948409	1.65032	0.240275	0.389898	0.786418	8.44727	0.043075	1	0
