# Supplementary material for: Large-scale discovery of protein interactions at residue resolution using co-evolution calculated from genomic sequences
Source: Nat Commun. 2021 Mar 2;12:1396. doi: 10.1038/s41467-021-21636-z (PMC7925567; doi:10.1038/s41467-021-21636-z)
Supplement: Supplementary file 10 — Supplementary Data 8 [file 41467_2021_21636_MOESM10_ESM.xlsx]

## Sheet: Explanation
prefix	internal identifier used to index runs for this study
Uniprot ID 1	first uniprot identifier (obtained from PDB)
Uniprot ID 2	second uniprot identifier (obtained from PDB)
PDB	RCSB PDB identifier
Chain 1	chain corresonding to first protein
Chain 2	chain corresponding to second protein
N residue contacts (5Ang)	number of inter-protein residue contacts between chain 1 and chain 2, 5 angstrom distance cutoff
Neff / L	N_eff / Num positions in concatenated sequence alignment
N true contacts in top 10 ECs	Number of residue pairs with min atom distance < 8 angstrom in the top 10 ECs (based on raw CN score ranking)
N residue pairs, structure-aware residue model	Number of residue pairs above the structure-aware residue model 80% precision threshold
N residue pairs in contact, structure-aware residue model	Number of true (min atom distance < 8 Angstrom) residue pairs above the structure-aware residue model 80% precision threshold
N residue pairs, structure-free residue model	Number of residue pairs above the structure-free residue model 80% precision threshold
N residue pairs in contact, structure-free residue model	Number of true (min atom distance < 8 Angstrom) residue pairs above the structure-free residue model 80% precision threshold
PyMol_all_RMSD	Pymol all atom RMSD
PyMol_min_l-RMSD	Pymol interface RMSD
top5_found	Number of the top 5 ECs found in the structure used for docking
top5<=8A	Number of the top 5 ECs found within 8 angstom
top5_%TP	Percent of top 5 ECs within 8 angstrom
top10_found	Number of the top10 ECs found in the structure used for docking
top10<=8A	Number of the top 10 ECs found within 8 angstom
top10_%TP	Percent of top 10 ECs within 8 angstrom
top15_found	Number of the top 15 ECs found in the structure used for docking
top15<=8A	Number of the top 15 ECs found within 8 angstom
top15_%TP	Percent of top 15 ECs within 8 angstrom
top20_found	Number of the top 20 ECs found in the structure used for docking
top20<=8A	Number of the top 20 ECs found within 8 angstom
top20_%TP	Percent of top 20 ECs within 8 angstrom
n_rescued_lowscore_ECS	Number of ECs below structure-aware residue model score that were rescued by docking
PyMol_Displacement(Ang)	centroid ligand RMSD

## Sheet: Docked Benchmark Complexes
prefix	PDB	Chain 1	Chain 2	Uniprot ID 1	Uniprot ID 2	N residue contacts (5Ang)	Neff / L	N true contacts in top 10 ECs	Structure-aware residue model predicted N residues	Structure-aware residue model predicted N residues in contact	Structure-free residue model predicted N residues	Structure-free residue model predicted N residues in contact	PyMol_all_RMSD	PyMol_l-RMSD	top5_found	top5_8A	top5_TP	top10_found	top10<=8A	top10_%TP	top15_found	top15<=8A	top15_%TP	top20_found	top20_8A	top20_%TP	n_rescued_lowscore_ECs	PyMol_Rotation_Angle(deg)	PyMol_Displacement(Ang)	transformation_matrix	1	2	3	4	5	6	7	8	9	10	11	12	13	14	15
allpdb0007	4IFD	A	G	RRP45_YEAST	RRP40_YEAST	55	1.02256	2	3	2	3	2	13.916	29.155	5	2	0.4	10	2	0.2	15	2	0.133	20	2	0.1	0	105.83	16.74	(0.4039493203163147	-0.055465	-0.913098	-2.3384	0.914503	-0.00015394	0.40458	4.60621	-0.0225806	-0.998461	0.0506607	8.18244	0	0	0	1.0)
allpdb0019	4UB8	o	u	PSBO_THEVL	PSBU_THEVL	31	0.333033	5	1	0	1	0	1.514	32.726	5	1	0.2	10	2	0.2	15	2	0.133	20	2	0.1	1	177.84	27.26	(-0.5154091715812683	0.791039	-0.32956	23.0622	0.763506	0.249268	-0.595755	-7.75524	-0.389117	-0.558679	-0.732438	20.4494	0	0	0	1.0)
allpdb0037	3WTP	H	F	H2B1J_HUMAN	H4_HUMAN	23	0.286607	6	0	0	0	0	1.254	26.789	4	2	0.5	8	2	0.25	13	2	0.154	16	2	0.125	0	115.8	27.41	(-0.3968971073627472	0.856257	-0.330601	15.6779	-0.586014	0.0408275	0.809272	-26.1276	0.706442	0.514934	0.485574	20.4864	0	0	0	1.0)
allpdb0039	2FYU	D	H	CY1_BOVIN	QCR6_BOVIN	70	0.791892	2	1	1	1	1	1.042	45.185	2	0	0	4	0	0	9	0	0	12	0	0	0	106.02	40.69	(0.8603764176368713	0.414615	0.296389	-23.7763	0.380942	-0.136824	-0.914419	18.526	-0.338579	0.899652	-0.275664	8.5461	0	0	0	1.0)
allpdb0041	2FYU	D	J	CY1_BOVIN	QCR9_BOVIN	55	0.6	4	6	4	4	3	0.988	18.269	5	3	0.6	10	3	0.3	15	4	0.267	20	4	0.2	1	78.56	17.05	(0.8637361526489258	0.0218267	-0.503471	3.56289	-0.48868	0.280308	-0.826208	5.02853	0.123094	0.959662	0.252779	1.84683	0	0	0	1.0)
allpdb0042	2FYU	C	D	CYB_BOVIN	CY1_BOVIN	96	1.22767	10	10	10	10	10	2.045	36.078	5	5	1	10	6	0.6	15	6	0.4	20	7	0.35	2	164.57	21.7	(0.37923291325569153	-0.832012	-0.404893	13.6847	-0.917711	-0.394135	-0.0496452	17.9053	-0.118277	0.390402	-0.913015	-12.806	0	0	0	1.0)
allpdb0043	2FYU	C	E	CYB_BOVIN	UCRI_BOVIN	81	1.88481	7	6	6	6	6	14.14	26.729	5	3	0.6	10	3	0.3	15	3	0.2	20	3	0.15	0	82.08	15.69	(0.7146604657173157	-0.0687317	0.696086	-0.572009	0.680287	0.299769	-0.668841	3.75548	-0.162695	0.951533	0.26099	-5.03739	0	0	0	1.0)
allpdb0046	2FYU	C	G	CYB_BOVIN	QCR8_BOVIN	62	0.319728	5	3	3	2	2	0.768	12.023	5	4	0.8	10	6	0.6	15	6	0.4	20	6	0.3	3	46.02	10.31	(0.9800488948822021	0.128989	0.151215	-1.79596	0.0144761	0.712459	-0.701564	4.67781	-0.198229	0.689757	0.696377	-10.8916	0	0	0	1.0)
allpdb0051	2FYU	F	G	QCR7_BOVIN	QCR8_BOVIN	21	2.3006	2	5	2	5	2	9.826	16.124	5	1	0.2	10	1	0.1	15	1	0.067	20	1	0.05	0	67.42	23.31	(0.8770655393600464	0.0565922	0.477026	-3.0322	0.393024	0.486438	-0.780327	13.5495	-0.276204	0.87188	0.404396	-12.1139	0	0	0	1.0)
allpdb0053	3L75	R	T	UCRI_CHICK	D0VX32_CHICK	34	1.1477	3	3	1	1	1	6.247	62.967	5	1	0.2	10	1	0.1	15	2	0.133	20	2	0.1	1	177.21	53.26	(0.3158321678638458	0.586794	0.745602	-46.6394	0.630449	-0.717052	0.29727	10.013	0.709072	0.376177	-0.596412	32.0037	0	0	0	1.0)
allpdb0058	1JB0	J	F	PSAJ_THEEB	PSAF_THEEB	49	0.79802	5	4	2	4	2	0.816	11.056	5	3	0.6	10	6	0.6	14	7	0.5	19	8	0.421	5	106.01	6.2	(0.7575438022613525	0.171903	-0.629744	1.93318	0.650161	-0.112291	0.751453	-7.82295	0.0584618	-0.978693	-0.19683	-6.44644	0	0	0	1.0)
allpdb0086	2Y69	P	S	COX3_BOVIN	COX5B_BOVIN	65	0.372452	3	0	0	0	0	1.241	33.751	5	2	0.4	10	2	0.2	15	2	0.133	20	2	0.1	0	142.31	28.47	(-0.12819714844226837	-0.984875	-0.116561	26.4911	-0.41387	-0.0536798	0.908752	22.8987	-0.901264	0.16474	-0.400729	12.3078	0	0	0	1.0)
allpdb0089	2Y69	N	P	COX1_BOVIN	COX3_BOVIN	170	1.10729	9	10	9	10	9	1.658	3.188	5	5	1	10	10	1	15	12	0.8	20	13	0.65	8	5.41	2.23	(0.996616780757904	-0.0540789	-0.0618903	-2.27594	0.0511554	0.997542	-0.0478854	-0.970006	0.0643278	0.0445574	0.996934	-0.932787	0	0	0	1.0)
allpdb0090	3X1L	C	B	O28416_ARCFU	CMR3_PYRFU	77	0.81797	6	2	2	2	2	0.75	30.191	5	4	0.8	10	4	0.4	15	4	0.267	20	4	0.2	0	84.54	20.63	(0.12170735746622086	-0.598963	-0.791473	-5.94935	0.329793	0.776501	-0.536919	-1.99223	0.936175	-0.195676	0.29204	2.55145	0	0	0	1.0)
allpdb0091	3X1L	D	G	O28416_ARCFU	CMR5_ARCFU	31	1.02347	4	2	2	2	2	4.445	22.789	5	2	0.4	10	3	0.3	15	3	0.2	20	3	0.15	1	73.05	17.86	(0.9034738540649414	0.0180184	-0.428264	9.58971	-0.406461	0.353255	-0.842615	1.28657	0.136104	0.935354	0.32648	-16.0547	0	0	0	1.0)
allpdb0107	4H44	G	F	PETG_NOSS1	PETM_NOSS1	37	0.923881	1	0	0	1	0	0.651	28.91	5	2	0.4	10	2	0.2	15	3	0.2	20	3	0.15	1	141.35	12.98	(-0.612149178981781	-0.766314	-0.195028	1.93994	-0.0944165	0.315708	-0.944147	0.47339	0.785085	-0.559545	-0.265613	0.812829	0	0	0	1.0)
allpdb0108	4H44	A	D	CYB6_NOSS1	UCRIA_NOSS1	37	4.17857	4	5	4	4	3	11.786	42.44	5	0	0	10	1	0.1	14	1	0.071	19	1	0.053	1	152.21	31.79	(0.956353485584259	-0.0123554	0.291951	-5.975	-0.148442	-0.881132	0.448967	-31.3083	0.2517	-0.472709	-0.844507	-2.27077	0	0	0	1.0)
allpdb0110	4H44	C	E	CYF_NOSS1	PETL_NOSS1	30	0.629143	2	3	2	1	1	0.663	9.628	5	3	0.6	10	3	0.3	15	3	0.2	20	3	0.15	0	31.28	7.98	(0.8899667859077454	-0.257209	-0.376567	7.65658	0.145523	0.942768	-0.300019	-7.24483	0.432183	0.212208	0.876462	-15.5537	0	0	0	1.0)
allpdb0120	2WJN	L	H	RCEL_BLAVI	RCEH_BLAVI	125	0.231489	3	1	1	0	0	0.531	37.232	5	1	0.2	10	1	0.1	14	1	0.071	19	1	0.053	0	62.77	28.94	(0.5858293175697327	-0.271862	-0.763476	-10.0125	-0.188376	0.870577	-0.454544	24.8498	0.788238	0.410106	0.458797	-10.4718	0	0	0	1.0)
allpdb0124	3ZIA	R	S	ATPD_YEAST	ATP5E_YEAST	76	1.34444	6	5	4	5	3	1.506	5.857	5	4	0.8	10	5	0.5	15	7	0.467	20	9	0.45	5	19.11	3.51	(0.9491713643074036	0.309005	-0.0599125	0.371018	-0.302025	0.947713	0.103063	0.578172	0.0886267	-0.079729	0.992869	-1.28923	0	0	0	1.0)
allpdb0143	2WDQ	E	F	SDHA_ECOLI	SDHB_ECOLI	174	1.31434	8	9	8	9	8	1.254	3.602	5	5	1	10	8	0.8	15	11	0.733	20	11	0.55	6	9.54	1.98	(0.9883506894111633	0.0244986	-0.150209	1.0342	-0.0343585	0.997397	-0.0634012	-0.229798	0.148265	0.0678236	0.986619	1.38579	0	0	0	1.0)
allpdb0144	2WDQ	C	B	DHSC_ECOLI	SDHB_ECOLI	79	5.08526	9	3	3	4	4	0.816	4.727	5	3	0.6	10	6	0.6	15	7	0.467	20	9	0.45	6	16.92	2.7	(0.9950005412101746	-0.0991289	0.0121415	0.320281	0.0919913	0.957038	0.274983	1.11383	-0.0388786	-0.272491	0.961373	0.669838	0	0	0	1.0)
allpdb0148	3MHS	C	B	SGF11_YEAST	SUS1_YEAST	85	2.39943	2	0	0	0	0	0.908	29.93	5	1	0.2	10	1	0.1	15	2	0.133	20	2	0.1	1	171.99	2.52	(-0.703594982624054	0.462548	-0.539447	25.7518	0.239701	-0.560159	-0.792947	-5.47009	-0.668952	-0.68722	0.283251	7.90766	0	0	0	1.0)
allpdb0153	3RKO	F	E	A0A140N7W8_ECOBD	A0A140N7N4_ECOBD	127	23.5432	9	9	9	9	9	0.622	9.568	5	5	1	10	10	1	14	13	0.929	19	15	0.789	10	28.4	6.48	(0.8829501271247864	0.179957	0.433606	-4.59224	-0.215682	0.975865	0.0341841	1.46392	-0.41699	-0.123704	0.900454	6.52501	0	0	0	1.0)
allpdb0162	4HUQ	A	T	ECFA2_LACBA	ECFT_LACBA	49	3.59534	5	9	5	10	5	3.777	8.184	5	5	1	10	6	0.6	15	6	0.4	20	6	0.3	0	18.52	5.72	(0.9512465000152588	0.239561	0.194269	-4.31345	-0.223571	0.969465	-0.100765	-0.462236	-0.212476	0.0524198	0.975759	-2.54788	0	0	0	1.0)
allpdb0172	4U7U	V	W	CASC_ECOLI	CAS5_ECOLI	142	1.5779	4	5	3	5	2	18.818	53.654	5	1	0.2	10	1	0.1	15	1	0.067	20	1	0.05	0	155.14	44	(-0.9071817994117737	0.0864897	0.411753	9.73294	-0.123043	0.881322	-0.456215	8.94806	-0.402345	-0.464533	-0.788877	-16.0019	0	0	0	1.0)
allpdb0190	2D1P	D	F	TUSD_ECOLI	TUSB_ECOLI	47	3.99099	8	8	7	7	6	2.09	4.146	5	5	1	10	8	0.8	15	10	0.667	20	11	0.55	6	13.73	3.11	(0.9740491509437561	0.221795	0.0451127	-2.343	-0.224498	0.972106	0.0679008	3.16621	-0.0287943	-0.0762664	0.996672	-0.238921	0	0	0	1.0)
allpdb0192	2GAG	A	C	Q3ZDQ8_STEMA	Q3ZDQ7_STEMA	132	0.326519	4	4	4	3	3	1.112	2.494	5	4	0.8	10	7	0.7	15	7	0.467	20	7	0.35	3	3.92	2.05	(0.9977426528930664	-0.0664519	-0.00968333	-0.206346	0.0665705	0.997703	0.0124943	0.380966	0.00883082	-0.0131107	0.999875	0.682405	0	0	0	1.0)
allpdb0193	2GAG	B	D	Q3ZDR0_STEMA	Q3ZDQ9_STEMA	73	0.494274	6	5	5	5	5	0.976	3.745	5	5	1	10	7	0.7	15	7	0.467	20	7	0.35	2	9.75	3	(0.9861668944358826	-0.16275	0.0314214	-0.230135	0.163743	0.98598	-0.0321275	1.5433	-0.0257521	0.0368281	0.99899	-0.43509	0	0	0	1.0)
allpdb0194	2GAG	A	D	Q3ZDQ8_STEMA	Q3ZDQ9_STEMA	60	0.579522	5	2	2	2	1	0.604	35.801	5	0	0	10	0	0	15	0	0	20	0	0	0	174.54	29.1	(-0.8121122121810913	-0.256062	0.524315	44.1098	-0.404578	-0.400392	-0.822194	48.7377	0.420464	-0.87984	0.221566	21.6157	0	0	0	1.0)
allpdb0195	2GAG	B	A	Q3ZDR0_STEMA	Q3ZDQ8_STEMA	244	0.365382	3	3	3	3	3	0.667	38.253	5	2	0.4	10	2	0.2	15	2	0.133	20	2	0.1	0	119.13	21.39	(0.8282502293586731	-0.46368	-0.314647	-10.0928	-0.486116	-0.315241	-0.815055	-16.6671	0.278735	0.828024	-0.4865	32.3236	0	0	0	1.0)
allpdb0196	2GAG	D	C	Q3ZDQ9_STEMA	Q3ZDQ7_STEMA	29	1.59688	3	3	1	2	1	1.101	31.368	5	0	0	10	0	0	15	2	0.133	20	2	0.1	2	160.45	19.01	(-0.559954822063446	0.595491	-0.576057	-12.7958	0.828195	0.382727	-0.409406	-5.58648	-0.023325	-0.706336	-0.707492	20.4758	0	0	0	1.0)
allpdb0203	2ZZD	J	L	SCNA_THITI	SCNC_THITI	125	1.34434	4	2	2	2	2	4.41	30.569	5	1	0.2	10	1	0.1	15	1	0.067	20	2	0.1	1	123.05	8.4	(-0.05530044808983803	-0.99662	0.0607501	-0.895606	0.0231931	-0.062109	-0.9978	-4.97259	0.9982	-0.0537698	0.0265493	-4.36725	0	0	0	1.0)
allpdb0211	3RLF	F	E	MALF_ECOLI	MALE_ECOLI	130	0.37759	4	1	1	0	0	0.916	3.518	3	2	0.667	8	4	0.5	13	4	0.308	18	4	0.222	1	6.27	1.44	(0.9970089793205261	-0.0202799	0.0745774	0.422477	0.0144583	0.996865	0.0777886	-0.242161	-0.0759212	-0.0764777	0.994177	0.0951617	0	0	0	1.0)
allpdb0224	5BNX	D	B	ASF1B_HUMAN	H4_HUMAN	36	0.254608	1	0	0	0	0	0.681	34.232	5	2	0.4	10	2	0.2	15	2	0.133	20	2	0.1	0	169.76	28.82	(0.3511184751987457	0.670307	0.653762	6.77834	0.795606	-0.581722	0.169145	30.885	0.493687	0.460747	-0.737554	-5.4461	0	0	0	1.0)
allpdb0232	1GL2	A	D	VAMP8_RAT	STX8_RAT	58	0.319808	2	0	0	0	0	20.171	44.816	3	1	0.333	5	2	0.4	7	3	0.429	8	3	0.375	1	152.17	11.96	(-0.8840495347976685	0.467393	-0.000661983	1.87016	-0.465199	-0.87976	0.0980399	-3.58048	0.0452407	0.0869801	0.995182	-1.2041	0	0	0	1.0)
allpdb0234	1KF6	M	N	FRDA_ECOLI	FRDB_ECOLI	193	0.809465	5	7	4	7	4	1.407	5.183	5	3	0.6	10	4	0.4	15	4	0.267	20	4	0.2	0	6.52	2.05	(0.9945802092552185	0.102771	0.01576	-1.85869	-0.103385	0.993624	0.0449863	1.40077	-0.0110362	-0.0463719	0.998863	0.767086	0	0	0	1.0)
allpdb0235	1KF6	C	D	FRDC_ECOLI	FRDD_ECOLI	142	6.3726	1	0	0	0	0	6.313	25.224	5	1	0.2	10	1	0.1	15	1	0.067	20	1	0.05	0	171.04	10.88	(0.7640036344528198	0.31276	-0.56434	-3.52103	0.401938	-0.914915	0.037093	-9.32395	-0.504722	-0.255169	-0.824709	11.0846	0	0	0	1.0)
allpdb0244	2HYI	H	G	RBM8A_HUMAN	MGN_HUMAN	79	0.631365	5	4	2	2	2	0.692	11.777	5	2	0.4	10	3	0.3	15	4	0.267	20	5	0.25	3	33.36	8.45	(0.862237274646759	0.415803	-0.289232	4.61591	-0.472899	0.865404	-0.165659	0.923786	0.181421	0.279615	0.942816	2.98861	0	0	0	1.0)
allpdb0247	2NPS	A	D	VAMP4_MOUSE	STX6_HUMAN	58	0.211796	2	0	0	0	0	13.166	25.726	2	0	0	5	0	0	6	0	0	7	0	0	0	104	13.66	(0.8163834810256958	-0.374235	-0.439848	14.4209	0.371925	-0.241954	0.896175	3.71055	-0.441803	-0.895213	-0.0583402	0.708267	0	0	0	1.0)
allpdb0248	2NPS	C	D	VTI1A_RAT	STX6_HUMAN	80	0.539355	2	0	0	0	0	2.754	57.525	4	2	0.5	6	2	0.333	6	2	0.333	7	2	0.286	0	170.8	9.12	(-0.9686623811721802	-0.0603665	0.240934	-11.401	-0.247855	0.29806	-0.921807	0.529207	-0.0161665	-0.952636	-0.303682	2.64083	0	0	0	1.0)
allpdb0249	2P22	A	C	STP22_YEAST	SRN2_YEAST	209	0.432129	3	0	0	0	0	8.485	126.052	3	1	0.333	6	1	0.167	9	2	0.222	12	2	0.167	1	175.89	89.39	(-0.9962085485458374	0.0511964	0.0703385	-24.7559	0.0475138	0.99746	-0.0530668	-3.70639	-0.0728767	-0.0495236	-0.996111	-2.85055	0	0	0	1.0)
allpdb0254	3HRD	D	A	NDSFS_EUBBA	NDLMS_EUBBA	77	3.66546	4	1	1	1	1	0.713	10.729	5	3	0.6	10	6	0.6	15	6	0.4	20	6	0.3	3	24.17	4.84	(0.9132893681526184	-0.379992	-0.146658	0.55664	0.386108	0.922337	0.0146433	2.70952	0.129704	-0.0699994	0.989079	-2.61716	0	0	0	1.0)
allpdb0255	3HRD	H	F	NDSFS_EUBBA	NDMMS_EUBBA	62	4.6548	4	1	1	2	2	0.631	17.852	5	1	0.2	10	1	0.1	15	1	0.067	20	1	0.05	0	71.07	11.78	(0.45003554224967957	-0.704054	0.549342	4.60862	0.891112	0.394145	-0.224874	12.8771	-0.0581973	0.590727	0.80477	-18.6365	0	0	0	1.0)
allpdb0257	3VR4	D	G	NTPB_ENTHA	NTPD_ENTHA	31	1.17508	4	1	0	1	0	1.477	53.594	4	0	0	9	0	0	14	0	0	18	0	0	0	110.21	47.61	(0.833341658115387	-0.208984	-0.51173	-31.694	-0.550119	-0.223204	-0.804704	30.459	0.0539506	0.952106	-0.300972	-45.352	0	0	0	1.0)
allpdb0280	1NH2	D	C	T2AG_YEAST	TOA1_YEAST	114	1.07221	3	0	0	3	1	1.135	32.159	3	1	0.333	6	1	0.167	9	1	0.111	13	1	0.077	0	167.09	23.46	(0.8497658371925354	-0.299617	0.433737	-15.5083	-0.392157	-0.909138	0.140288	-4.59697	0.352294	-0.289305	-0.890051	-0.289487	0	0	0	1.0)
allpdb0290	2CLY	D	E	AT5F1_BOVIN	ATP5H_BOVIN	152	0.770572	9	8	7	8	7	7.269	11.423	5	3	0.6	8	3	0.375	13	6	0.462	17	6	0.353	3	26.39	10.73	(0.9421471357345581	-0.22555	0.247964	-2.88004	0.139055	0.936084	0.323125	6.67599	-0.304996	-0.269951	0.913293	-8.23341	0	0	0	1.0)
allpdb0297	2J56	L	H	DHML_PARDE	DHMH_PARDE	114	0.305773	2	0	0	0	0	0.62	49.938	5	1	0.2	10	1	0.1	15	1	0.067	18	1	0.056	0	77.77	40.54	(0.2756529450416565	0.72597	-0.630065	17.0599	-0.378415	0.684488	0.62312	1.18957	0.883639	0.0666613	0.463399	38.3295	0	0	0	1.0)
allpdb0315	3A1J	C	B	RAD1_HUMAN	HUS1_HUMAN	52	0.573048	2	1	1	1	1	0.804	4.35	5	3	0.6	10	3	0.3	15	3	0.2	18	3	0.167	0	7.21	3.15	(0.9923033118247986	-0.120844	-0.0270353	-2.28282	0.121374	0.992427	0.0189072	-1.07515	0.0245458	-0.0220431	0.999456	0.512263	0	0	0	1.0)
allpdb0330	3LK2	B	A	CAPZB_CHICK	CAZA1_CHICK	237	0.5	1	0	0	0	0	1.037	43.978	4	1	0.25	9	1	0.111	14	2	0.143	19	2	0.105	1	118.09	33.96	(-0.470811665058136	0.765614	-0.438374	-12.2105	-0.760754	-0.100697	0.641181	7.7908	0.446754	0.63537	0.629853	-3.40588	0	0	0	1.0)
allpdb0336	3P5J	C	B	RNH2C_MOUSE	RNH2B_MOUSE	173	1.29373	5	5	4	4	3	2.693	19.849	4	2	0.5	8	4	0.5	12	4	0.333	16	4	0.25	1	53.23	16.49	(0.6685082316398621	-0.164325	0.725323	6.08785	0.441125	0.87281	-0.208833	3.02692	-0.598753	0.459565	0.655968	-11.3633	0	0	0	1.0)
allpdb0340	3S8G	A	B	COX1_THET8	COX2_THET8	193	0.398394	2	1	1	1	1	0.864	44.065	5	0	0	10	0	0	15	0	0	20	0	0	0	178.8	36.64	(0.6665241718292236	0.744738	-0.0333382	-7.12009	0.743777	-0.667357	-0.0378169	-19.1352	-0.0504121	0.000409686	-0.998728	-20.7783	0	0	0	1.0)
allpdb0342	3S8G	A	C	COX1_THET8	COXA_THET8	62	0.264516	5	2	2	1	1	0.519	11.926	5	3	0.6	10	3	0.3	15	4	0.267	20	5	0.25	2	93.73	9.4	(0.9427371621131897	-0.285105	-0.173095	0.384881	0.162296	-0.0612696	0.984838	26.6698	-0.291387	-0.956536	-0.0114897	0.0368907	0	0	0	1.0)
allpdb0367	4DL0	E	G	VATE_YEAST	VATG_YEAST	151	4.43464	8	1	1	4	4	1.322	3.531	5	5	1	9	6	0.667	14	7	0.5	19	10	0.526	5	15.76	1.63	(0.9963598847389221	0.00106523	-0.08524	0.185939	-0.0230685	0.965984	-0.257573	0.705637	0.0820661	0.258601	0.962492	1.44233	0	0	0	1.0)
allpdb0401	4XB6	G	H	PHNI_ECOLI	PHNJ_ECOLI	205	0.411236	5	5	5	5	5	4.013	12.052	5	3	0.6	10	3	0.3	15	3	0.2	20	4	0.2	1	32.53	8.47	(0.9264940619468689	-0.340088	-0.161088	-2.03353	0.2451	0.870185	-0.42744	-4.52399	0.285543	0.356538	0.889576	0.572235	0	0	0	1.0)
allpdb0403	4XB6	G	E	PHNI_ECOLI	PHNG_ECOLI	276	0.932657	10	10	10	10	10	0.733	26.334	5	0	0	10	0	0	15	0	0	20	0	0	0	89.12	16.23	(0.8301640748977661	-0.516319	0.210338	-10.3559	0.265681	0.0346918	-0.963436	-1.59597	0.490144	0.855693	0.165976	-10.731	0	0	0	1.0)
allpdb0414	5FUG	D	F	H2AZ_HUMAN	VPS72_HUMAN	84	0.660754	1	0	0	0	0	10.935	33.717	1	1	1	2	1	0.5	4	1	0.25	7	1	0.143	0	165.74	18.79	(-0.9225638508796692	-0.314622	0.223358	3.62274	-0.282878	0.945203	0.163006	3.95181	-0.262404	0.0872005	-0.96101	1.32484	0	0	0	1.0)
allpdb0425	5T59	B	A	Q6CPD1_KLULA	Q6CLK3_KLULA	180	0.935514	10	9	9	9	9	0.646	59.648	1	1	1	3	1	0.333	8	1	0.125	12	1	0.083	0	177.38	45.19	(-0.9819996356964111	-0.180493	-0.0556674	-7.83726	-0.1856	0.976783	0.10699	0.259063	0.035064	0.115396	-0.9927	-7.48373	0	0	0	1.0)
allpdb0443	1KIL	D	A	SNP25_HUMAN	VAMP2_RAT	70	0.419064	5	0	0	0	0	0.746	17.403	2	2	1	3	2	0.667	6	3	0.5	7	3	0.429	0	117.35	11.67	(0.9298262596130371	-0.359461	0.0788095	-4.2247	-0.0872945	-0.423495	-0.901683	2.26438	0.357495	0.831529	-0.425156	2.9883	0	0	0	1.0)
allpdb0448	1L1O	D	E	RFA3_HUMAN	RFA2_HUMAN	96	1.32981	7	6	6	3	3	1.43	3.012	5	5	1	9	6	0.667	12	6	0.5	15	6	0.4	1	4.52	2.25	(0.9970018267631531	-0.0773778	7.35e-05	-0.973608	0.0773705	0.996894	-0.0147003	-0.698652	0.00106417	0.0146619	0.999892	1.84773	0	0	0	1.0)
allpdb0450	1W85	C	D	ODPA_GEOSE	ODPB_GEOSE	125	0.74881	9	8	8	7	7	7.719	23.817	5	4	0.8	10	6	0.6	15	6	0.4	20	7	0.35	3	58.53	16.81	(0.5893951654434204	0.53965	0.601158	3.07274	-0.251865	0.829812	-0.497972	2.4264	-0.767579	0.142092	0.625006	5.18269	0	0	0	1.0)
allpdb0461	2BS2	C	B	FRDC_WOLSU	FRDB_WOLSU	113	3.55302	5	2	1	3	2	0.692	5.304	5	3	0.6	10	4	0.4	15	5	0.333	20	5	0.25	2	15.67	1.7	(0.9791653752326965	0.0753802	0.188555	0.17109	-0.108239	0.979386	0.170548	1.80065	-0.171812	-0.187404	0.96714	1.99625	0	0	0	1.0)
allpdb0524	4HI0	A	E	UREF_HELPY	UREG_HELPY	57	3.57914	5	8	5	8	5	8.568	17.643	5	2	0.4	10	2	0.2	15	2	0.133	20	2	0.1	0	94.49	2.09	(0.8562918901443481	0.158039	-0.491719	2.06722	-0.490598	-0.0487868	-0.870019	11.9177	-0.161487	0.986227	0.035758	-1.06233	0	0	0	1.0)
allpdb0530	4II2	C	A	UBC4_SCHPO	UBA1_SCHPO	92	0.287086	2	0	0	0	0	0.596	12.15	5	1	0.2	10	1	0.1	15	2	0.133	20	2	0.1	1	43.99	5.31	(0.7294562458992004	-0.531004	-0.431193	-9.50898	0.459378	0.847361	-0.266368	7.33954	0.506819	-0.0037772	0.862044	10.5395	0	0	0	1.0)
allpdb0550	5AWW	Y	G	SECY_THET8	Q5SHE6_THET8	109	5.70586	10	10	10	10	10	0.75	7.687	5	5	1	10	9	0.9	15	14	0.933	20	18	0.9	13	13.22	6.2	(0.989536702632904	0.116722	-0.0848118	-2.11224	-0.130007	0.976254	-0.173284	2.95778	0.0625718	0.182497	0.981213	-4.15707	0	0	0	1.0)
allpdb0570	5X3X	m	q	CBIM_RHOCB	CBIQ_RHOCB	206	1.41273	6	10	6	8	5	1.584	2.736	5	5	1	10	5	0.5	15	7	0.467	20	7	0.35	2	6.06	1.17	(0.99997878074646	0.000781828	0.0064697	0.0613342	-9.57e-05	0.994431	-0.105386	0.0898035	-0.00651606	0.105383	0.99441	1.56096	0	0	0	1.0)
allpdb0600	1EM8	D	C	HOLD_ECOLI	HOLC_ECOLI	43	6.93813	8	9	7	9	7	0.529	9.455	5	2	0.4	10	7	0.7	15	9	0.6	20	9	0.45	7	35.96	6.52	(0.9177877902984619	-0.223859	-0.327952	-1.55882	0.0471423	0.881518	-0.469791	-3.56802	0.394263	0.415708	0.8196	-0.470022	0	0	0	1.0)
allpdb0609	1FM0	E	D	MOAE_ECOLI	MOAD_ECOLI	67	16.0586	9	10	9	10	9	0.991	11.925	5	4	0.8	10	6	0.6	15	7	0.467	20	8	0.4	4	48.44	9.35	(0.6995934844017029	-0.191069	0.688521	2.49866	-0.0157974	0.959214	0.28224	-0.427949	-0.714366	-0.20833	0.668041	4.81013	0	0	0	1.0)
allpdb0613	1FXK	A	C	PFDB_METTH	PFDA_METTH	45	4.09188	6	4	3	4	3	19.241	56.071	5	4	0.8	10	5	0.5	15	5	0.333	20	5	0.25	1	70.49	49.2	(0.39926695823669434	-0.745702	0.533399	-19.6631	0.90109	0.426521	-0.0782106	-40.8853	-0.169184	0.511867	0.84224	-17.1973	0	0	0	1.0)
allpdb0629	1H2T	Z	C	NCBP2_HUMAN	NCBP1_HUMAN	106	0.435287	4	2	2	2	2	0.587	2.738	5	3	0.6	10	3	0.3	15	3	0.2	20	4	0.2	1	8.02	1.27	(0.9907305240631104	0.0880723	0.103423	-1.6232	-0.0913689	0.995435	0.0275723	-1.79999	-0.100523	-0.0367663	0.994255	-1.52953	0	0	0	1.0)
allpdb0656	1JW9	B	D	MOEB_ECOLI	MOAD_ECOLI	80	8.57323	7	8	6	6	5	1.276	3.232	5	5	1	9	6	0.667	14	9	0.643	19	10	0.526	3	10.17	2.38	(0.984668493270874	-0.149565	-0.0897679	-1.43402	0.146988	0.988529	-0.0347012	-1.64866	0.0939283	0.0209744	0.995358	-1.73914	0	0	0	1.0)
allpdb0689	1OR7	F	B	RSEA_ECOLI	RPOE_ECOLI	184	2.21136	6	6	6	4	4	1.393	22.219	4	3	0.75	8	3	0.375	13	3	0.231	15	3	0.2	0	179.68	11.88	(0.5397326946258545	-0.429813	-0.723844	-3.46681	-0.425175	-0.881293	0.206274	-13.7021	-0.726578	0.196427	-0.658408	4.66619	0	0	0	1.0)
allpdb0690	1ORY	B	A	FLAA_AQUAE	O67806_AQUAE	125	3.28238	7	3	3	4	4	0.749		3	3	1	4	3	0.75	5	4	0.8	5	4	0.8	2	80.98	10.13	(0.3731505572795868	-0.0133148	0.927675	-0.970815	0.685174	0.678121	-0.265873	12.8273	-0.625536	0.73483	0.262164	-9.28623	0	0	0	1.0)
allpdb0696	1PG5	A	B	PYRB_SULAC	PYRI_SULAC	43	1.48009	5	8	4	7	3	1.385	31.957	5	1	0.2	10	2	0.2	15	2	0.133	20	2	0.1	1	106.08	21.31	(-0.23217229545116425	-0.769568	-0.594862	29.8776	0.958686	-0.0777023	-0.273649	5.77702	0.164369	-0.633819	0.755815	8.56831	0	0	0	1.0)
allpdb0707	1R6O	B	D	CLPA_ECOLI	CLPS_ECOLI	74	0.807784	3	5	3	5	3	11.659	19.79	3	2	0.667	7	2	0.286	10	2	0.2	11	2	0.182	0	107.3	5.45	(0.6044546365737915	0.452439	-0.655693	-1.23769	0.706831	0.0750604	0.703389	10.441	0.367457	-0.888631	-0.274427	8.62646	0	0	0	1.0)
allpdb0725	1TH8	B	A	SP2AA_GEOSE	SP2AB_GEOSE	57	2.72697	3	3	2	1	1	0.793	6.721	5	2	0.4	10	3	0.3	15	3	0.2	20	4	0.2	2	31.5	3.28	(0.9557930827140808	0.220658	-0.194344	0.335893	-0.110491	0.882031	0.458054	-0.13373	0.272491	-0.416331	0.86742	1.98424	0	0	0	1.0)
allpdb0732	1UB4	A	C	MAZF_ECOLI	MAZE_ECOLI	84	4.78889	7	4	4	3	3	13.152		5	5	1	10	8	0.8	15	9	0.6	20	9	0.45	3	124.44	11.13	(0.07709008455276489	0.381444	0.921172	-0.88683	0.977534	0.152874	-0.14511	2.8609	-0.196174	0.911664	-0.361089	-6.51064	0	0	0	1.0)
allpdb0742	1WUI	L	S	PHNL_DESVM	PHNS_DESVM	288	0.392908	6	4	4	3	3	2.533	7.881	5	5	1	10	7	0.7	14	8	0.571	18	8	0.444	3	16.77	5.8	(0.9576134085655212	-0.232601	-0.169921	-4.378	0.229668	0.972566	-0.0369971	-2.32472	0.173865	-0.00359656	0.984763	-2.8918	0	0	0	1.0)
allpdb0759	1YKH	A	B	MED7_YEAST	MED21_YEAST	126	1.23457	9	9	8	9	8	2.247	10.471	5	4	0.8	10	5	0.5	15	7	0.467	20	10	0.5	6	26.14	3.78	(0.9533929228782654	0.120399	-0.276669	-0.159163	-0.0214466	0.94166	0.335882	-1.08403	0.300968	-0.314294	0.900354	5.1147	0	0	0	1.0)
allpdb0770	1ZQ1	A	C	GATD_PYRAB	GATE_PYRAB	167	0.323934	2	1	1	0	0	2.609	5.39	3	2	0.667	7	2	0.286	12	2	0.167	17	2	0.118	0	9.97	3.27	(0.9870813488960266	0.0689578	0.144621	0.745511	-0.0783695	0.995092	0.0604181	0.191496	-0.139745	-0.0709714	0.987641	-2.13376	0	0	0	1.0)
allpdb0803	2CZV	A	C	RNP3_PYRHO	RNP2_PYRHO	62	2.65627	7	8	6	9	6	1.51	4.186	5	4	0.8	10	6	0.6	15	6	0.4	20	8	0.4	4	13.08	2.79	(0.9741129875183105	0.167282	-0.152054	0.376145	-0.168747	0.985654	0.00331402	1.54791	0.150427	0.0224305	0.988367	-0.618298	0	0	0	1.0)
allpdb0811	2ES4	B	E	LIP_BURGL	LIFO_BURGL	179	0.651303	7	4	4	3	3	18.525	40.418	5	2	0.4	9	2	0.222	14	2	0.143	19	2	0.105	0	116.72	23.6	(-0.33281832933425903	-0.655345	-0.678052	0.508983	-0.0896342	0.737774	-0.669071	-1.02982	0.938721	-0.161902	-0.304286	-4.40881	0	0	0	1.0)
allpdb0819	2F9Z	C	A	CHED_THEMA	CHEC_THEMA	54	3.31183	2	2	1	3	2	0.815	47.924	5	0	0	10	0	0	15	0	0	20	0	0	0	130.49	42.85	(0.20422783493995667	0.537122	0.818407	15.4399	0.967941	0.0140815	-0.250784	8.08413	-0.146226	0.843387	-0.517026	-34.6454	0	0	0	1.0)
allpdb0837	2HQS	C	B	PAL_ECOLI	TOLB_ECOLI	95	3.39983	9	9	8	10	9	0.745	7.146	5	4	0.8	10	7	0.7	15	11	0.733	20	11	0.55	7	29.96	2.7	(0.8683716654777527	-0.427542	0.251274	-3.924	0.410187	0.903994	0.120588	7.97369	-0.278707	-0.00164563	0.960375	-7.41687	0	0	0	1.0)
allpdb0839	2HTM	G	C	THIS_THET2	THIG_THET8	92	6.20096	9	10	10	10	10	0.68	13.842	5	5	1	9	7	0.778	13	10	0.769	18	11	0.611	6	58.54	10.8	(0.6224367618560791	-0.761457	-0.180985	-6.34768	0.579753	0.603912	-0.546971	7.7193	0.525794	0.235528	0.817354	7.32309	0	0	0	1.0)
allpdb0850	2NQ2	C	A	Y1470_HAEIN	Y1471_HAEIN	83	7.80217	3	2	2	2	2	0.581	47.842	5	0	0	9	0	0	14	0	0	19	0	0	0	171.84	33.42	(0.8360761404037476	-0.0848779	0.542008	-0.508734	-0.164208	-0.981383	0.0996159	38.001	0.523462	-0.172288	-0.834448	-7.91267	0	0	0	1.0)
allpdb0854	2NV2	L	K	PDXT_BACSU	PDXS_BACSU	119	2.04046	7	10	7	10	7	0.659	2.277	5	4	0.8	10	8	0.8	15	10	0.667	20	12	0.6	8	5.44	1.2	(0.9962425231933594	-0.0865794	0.00219944	-1.20841	0.0864285	0.995496	0.0389507	-0.92207	-0.00556186	-0.0386142	0.999239	-0.0387323	0	0	0	1.0)
allpdb0882	2Q1Z	A	B	RPOE_RHOS4	CHRR_RHOS4	220	2.59284	7	7	6	5	4			5	5	1	9	6	0.667	14	6	0.429	19	6	0.316	0	0	169.03	(1.0	0	0	0	0	1	0	0	0	0	1	0	0	0	0	1.0)
allpdb0956	3A1P	B	A	RS19_THET8	RIMM_THET8	123	14.9607	6	5	4	4	3	0.829	8.193	5	4	0.8	9	7	0.778	14	9	0.643	19	10	0.526	6	29.5	6.33	(0.9609530568122864	-0.0488079	0.272373	-2.6321	0.158652	0.903647	-0.397808	5.29803	-0.226713	0.425488	0.876106	-4.41567	0	0	0	1.0)
allpdb0959	3A5Z	C	D	EPMA_ECOLI	EFP_ECOLI	64	2.09959	2	4	2	2	2	7.511	17.603	5	3	0.6	9	3	0.333	14	3	0.214	19	3	0.158	0	55.19	9.49	(0.8017666339874268	-0.448731	-0.394729	-4.81047	0.597603	0.594929	0.537522	2.65526	-0.00636659	-0.666858	0.745157	-5.36983	0	0	0	1.0)
allpdb0972	3AYH	A	B	RPC9_SCHPO	RPC8_SCHPO	132	1.62794	3	6	3	4	3	6.324	16.374	5	2	0.4	10	2	0.2	15	3	0.2	19	3	0.158	1	37.16	14.21	(0.8960431218147278	0.145779	-0.419351	12.6236	0.0561069	0.899799	0.432682	1.18089	0.440407	-0.411231	0.798079	1.37531	0	0	0	1.0)
allpdb0991	3CPT	B	A	LTOR2_MOUSE	LTOR3_HUMAN	84	2.40398	2	0	0	0	0	0.707	27.885	5	2	0.4	9	2	0.222	14	2	0.143	19	2	0.105	0	170.73	14.56	(-0.836605429649353	-0.539086	-0.0973553	-17.4177	-0.400118	0.479944	0.780743	6.47922	-0.374162	0.692127	-0.617222	-1.10354	0	0	0	1.0)
allpdb0993	3CR3	B	D	DHAL_LACLA	DHAM_LACLA	36	2.90772	4	7	4	5	3	15.638	35.881	4	2	0.5	9	2	0.222	13	2	0.154	18	2	0.111	0	163.52	27.91	(-0.6673377752304077	-0.73454	-0.12293	-4.96547	-0.472184	0.289652	0.832553	-20.2211	-0.575936	0.613639	-0.540133	13.8689	0	0	0	1.0)
allpdb0996	3D31	A	C	Q8TTZ3_METAC	Q8TTZ4_METAC	56	5.83022	2	1	1	1	1	18.727	59.003	5	1	0.2	10	1	0.1	15	1	0.067	20	1	0.05	1	114.07	48.28	(-0.36870458722114563	0.525912	0.766468	24.6915	-0.830515	0.183962	-0.52574	-10.6414	-0.417494	-0.830406	0.368951	-15.7597	0	0	0	1.0)
allpdb0998	3D6N	B	A	PYRB_AQUAE	PYRC_AQUAE	55	5.79843	4	10	4	10	4	0.548	21.611	5	0	0	10	0	0	15	0	0	20	0	0	0	67.1	9.58	(0.5733415484428406	-0.819293	0.00620821	-8.36569	0.623413	0.441157	0.645552	4.5511	-0.531635	-0.366251	0.763691	-3.19516	0	0	0	1.0)
allpdb1007	3DGP	A	B	TFB2_YEAST	TFB5_YEAST	66	0.573879	3	2	1	1	1	5.408	16.075	1	1	1	4	1	0.25	4	1	0.25	4	1	0.25	2	88.73	5.77	(0.5666144490242004	0.555312	-0.60875	1.08087	-0.749075	0.0393688	-0.661314	4.40247	-0.34327	0.83071	0.438278	5.08224	0	0	0	1.0)
allpdb1029	3G5O	D	C	RELF_MYCTU	RELG_MYCTU	104	2.7645	3	0	0	0	0	0.719	31.156	4	2	0.5	9	2	0.222	14	3	0.214	19	3	0.158	1	74.24	19.45	(0.3176265358924866	0.754144	0.574787	-3.04925	-0.490139	0.649493	-0.581311	16.8741	-0.811713	-0.0970855	0.575931	8.75398	0	0	0	1.0)
allpdb1042	3HPW	B	C	CCDB_ECOLI	CCDA_ECOLI	64	2.93294	7	6	6	6	6	0.762	24.925	4	2	0.5	9	3	0.333	12	3	0.25	13	3	0.231	1	166.01	16.69	(-0.9163293838500977	-0.331855	0.224082	7.06383	-0.310875	0.942295	0.12425	0.910415	-0.252384	0.0441923	-0.966618	-14.6573	0	0	0	1.0)
allpdb1072	3KXE	C	A	PARD1_CAUCR	PARE1_CAUCR	97	5.28876	8	4	4	4	4	1.053	21.031	5	4	0.8	10	7	0.7	15	8	0.533	20	10	0.5	6	88.72	14.71	(0.5584352016448975	-0.428492	0.710313	2.23526	0.808559	0.0897565	-0.581529	-16.9935	0.185426	0.899076	0.396585	2.73753	0	0	0	1.0)
allpdb1080	3LPE	A	B	SPT5_METJA	SPT4_METJA	66	2.64438	3	3	2	5	2	0.78	1.817	4	2	0.5	8	4	0.5	12	4	0.333	16	4	0.25	2	6.58	0.52	(0.9982705116271973	0.0587814	-0.000861869	-0.242487	-0.0584105	0.993416	0.0985559	0.391448	0.00664945	-0.0983351	0.995131	0.200883	0	0	0	1.0)
allpdb1086	3M4W	E	A	RSEA_ECOLI	RSEB_ECOLI	141	1.89938	1	1	0	2	1	0.674	25.242	2	1	0.5	5	1	0.2	8	1	0.125	8	1	0.125	0	163.78	15.84	(-0.9598341584205627	0.268877	-0.0801457	-0.637662	-0.279118	-0.886082	0.370071	18.9772	0.0284881	0.377577	0.92554	-17.3796	0	0	0	1.0)
allpdb1104	3N3A	B	C	RIR4_ECOLI	NRDI_ECOLI	74	0.803175	4	1	0	0	0	1.362	22.456	5	1	0.2	10	1	0.1	15	1	0.067	19	1	0.053	0	96.63	13.93	(0.8967207670211792	-0.371458	-0.240647	-5.35962	0.215071	-0.1095	0.97044	4.76858	-0.386829	-0.92197	-0.0183013	21.5608	0	0	0	1.0)
allpdb1110	3NFG	C	D	Q6FNZ9_CANGA	Q6FQI3_CANGA	122	0.624374	6	3	3	3	3	12.509	47.957	4	4	1	5	4	0.8	7	4	0.571	10	4	0.4	0	170.24	19.93	(-0.8751323223114014	0.276885	0.396835	-18.0843	-0.0414091	-0.85995	0.508696	4.45034	0.482109	0.428744	0.764035	21.8794	0	0	0	1.0)
allpdb1128	3PNL	A	B	DHAK_ECOLI	DHAL_ECOLI	86	3.72792	9	9	8	9	8	5.188	14.919	5	4	0.8	10	8	0.8	15	9	0.6	20	9	0.45	5	40.92	11.28	(0.7559436559677124	-0.65242	-0.0538206	1.17936	0.65079	0.757857	-0.0460949	-4.25938	0.0708615	-0.000180751	0.997486	-3.00879	0	0	0	1.0)
allpdb1146	3R07	A	C	LPLAN_THEAC	LPLAC_THEAC	55	3.48202	3	3	1	1	1	6.031	43.04	5	0	0	10	0	0	15	0	0	20	0	0	0	179.79	33.34	(-0.9960722923278809	0.0834592	0.0295739	12.6253	0.0856466	0.823404	0.560955	-6.59286	0.0224655	0.561284	-0.827318	23.0262	0	0	0	1.0)
allpdb1149	3R84	V	U	MED22_YEAST	MED11_YEAST	118	1.41063	3	0	0	0	0	0.828	17.355	4	3	0.75	5	3	0.6	9	4	0.444	12	4	0.333	1	63.8	4.82	(0.7724509835243225	-0.354788	-0.52673	2.81955	0.632813	0.499932	0.591283	2.11962	0.0535487	-0.790059	0.610688	-2.59335	0	0	0	1.0)
allpdb1168	3TND	A	B	VAPC_SHIFL	VAPB_SHIFL	104	2.178	1	0	0	0	0	15.771	26.278	5	0	0	9	1	0.111	14	1	0.071	18	2	0.111	2	76.03	20.55	(0.24354593455791473	0.256987	0.935224	2.60363	-0.33424	0.92743	-0.167804	-19.5157	-0.910478	-0.271721	0.311767	-16.3213	0	0	0	1.0)
allpdb1170	3TUF	B	A	SP2Q_BACSU	SP3AH_BACSU	52	2.21393	1	0	0	0	0	0.741	31.807	5	2	0.4	9	2	0.222	14	2	0.143	16	2	0.125	0	121.55	22.03	(-0.4776712954044342	0.708245	0.519825	-7.97156	-0.291059	0.430701	-0.854272	15.0888	-0.828924	-0.559361	0.000407397	-10.3097	0	0	0	1.0)
allpdb1205	3WFD	C	B	NORC_PSEAE	NORB_PSEAE	231	0.542034	2	2	2	2	2	0.827	43.152	5	1	0.2	10	1	0.1	15	2	0.133	20	2	0.1	1	102.09	36.32	(0.2019728720188141	0.67665	0.708062	4.72738	0.458581	0.573475	-0.678844	-10.322	-0.865396	0.461812	-0.194473	-31.4243	0	0	0	1.0)
allpdb1236	4BJJ	A	B	SFC1_SCHPO	SFC7_SCHPO	190	0.930862	6	7	5	7	6	10.678	20.534	5	5	1	8	6	0.75	12	6	0.5	12	6	0.5	0	102.19	12.16	(0.525395929813385	-0.275307	-0.805087	1.95988	-0.795155	0.177862	-0.579736	-2.88949	0.302799	0.94476	-0.125463	8.60009	0	0	0	1.0)
allpdb1262	4CRY	G	B	PAND_ECOLI	PANZ_ECOLI	34	2.06025	2	0	0	0	0	0.616	25.492	5	2	0.4	10	2	0.2	15	2	0.133	19	2	0.105	0	158.2	15.7	(-0.7709589600563049	0.461401	-0.439012	18.1976	0.580188	0.793122	-0.185312	-6.38509	0.262687	-0.397577	-0.879163	12.3974	0	0	0	1.0)
allpdb1284	4E6N	A	B	A3DJ38_CLOTH	A3DJ37_CLOTH	144	0.249388	3	3	3	1	1	1.358	3.706	3	3	1	5	4	0.8	6	4	0.667	6	4	0.667	0	8.81	2.7	(0.9932833313941956	0.0834466	0.0801554	-0.76231	-0.0749348	0.991762	-0.103893	3.74165	-0.0881645	0.0971886	0.991353	1.40704	0	0	0	1.0)
allpdb1285	4EB5	A	C	ISCS2_ARCFU	ISCU2_ARCFU	62	8.86004	1	1	1	1	1	0.998	39.579	5	1	0.2	10	1	0.1	15	2	0.133	20	2	0.1	1	76.55	36.58	(0.5132163166999817	-0.663814	-0.544022	8.34465	-0.00526719	0.631419	-0.775424	-30.3695	0.858243	0.400826	0.320558	-43.5499	0	0	0	1.0)
allpdb1295	4F6U	A	B	CDK8_HUMAN	CCNC_HUMAN	91	0.26483	1	0	0	0	0	7.399	36.831	5	0	0	10	0	0	15	0	0	20	0	0	0	135.33	20.07	(0.45906588435173035	-0.201654	0.865213	14.0513	0.567683	-0.68255	-0.460283	-20.7868	0.68337	0.702468	-0.19886	-31.1716	0	0	0	1.0)
allpdb1322	4HNY	B	A	ARD1_YEAST	NAT1_YEAST	265	0.418467	3	3	2	1	1	1.334	35.112	5	2	0.4	10	2	0.2	15	2	0.133	20	2	0.1	0	119.55	14.06	(-0.2009456753730774	0.111631	-0.973221	7.46999	0.907544	0.395202	-0.142054	-16.4696	0.368761	-0.911786	-0.180724	-8.55246	0	0	0	1.0)
allpdb1367	4LRT	A	B	D1A3K8_THECD	D1A3K7_THECD	123	0.503509	4	3	3	3	3	10.804	37.428	5	3	0.6	10	3	0.3	15	3	0.2	20	3	0.15	0	90.83	22.45	(0.002983128186315298	0.473616	-0.880726	10.8045	-0.687121	0.640857	0.342297	1.59461	0.726537	0.604145	0.327343	5.14819	0	0	0	1.0)
allpdb1377	4MCT	A	B	HIGA_PROVU	HIGB_PROVU	58	11.8843	10	10	10	10	10	1.17	2.176	5	5	1	10	9	0.9	14	13	0.929	19	17	0.895	12	7.7	1.07	(0.9913585186004639	0.130825	-0.00965435	0.063068	-0.131042	0.991008	-0.0270506	-0.584572	0.00602865	0.0280819	0.999587	-0.63705	0	0	0	1.0)
allpdb1390	4NQW	A	B	SIGK_MYCTU	RSKA_MYCTU	130	5.76899	10	10	10	10	10	15.592	32.785	5	5	1	10	7	0.7	14	8	0.571	18	8	0.444	3	78.75	26.57	(0.27065250277519226	0.880884	0.388318	18.925	-0.959781	0.215648	0.179765	-10.4945	0.0746119	-0.421355	0.903822	-8.72868	0	0	0	1.0)
allpdb1402	4P6I	D	A	CAS1_ECOLI	CAS2_ECOLI	78	6.62434	3	2	2	2	2	0.603	12.737	5	2	0.4	10	2	0.2	15	2	0.133	20	2	0.1	0	68.51	3.85	(0.8113927245140076	-0.298275	0.502667	2.66154	0.5845	0.412322	-0.69882	-17.6625	0.00117982	0.860827	0.508897	1.73849	0	0	0	1.0)
allpdb1447	4UE8	A	B	IF4E_DROME	Q9XZ56_DROME	119	0.482222	1	0	0	0	0	0.778	34.004	1	1	1	4	1	0.25	6	1	0.167	10	1	0.1	0	166.59	26.36	(0.1347018927335739	0.585162	0.79965	1.89494	0.801935	-0.538398	0.258898	-12.4783	0.582027	0.606393	-0.541785	-20.0975	0	0	0	1.0)
allpdb1470	4WX8	E	B	GON7_YEAST	PCC1_YEAST	70	1.54746	2	1	1	0	0	0.951	4.808	4	3	0.75	9	3	0.333	13	3	0.231	16	4	0.25	1	14.13	3.34	(0.9731226563453674	0.214229	0.0844872	1.72278	-0.206504	0.97415	-0.0915884	-2.63737	-0.101924	0.0716798	0.992206	0.187438	0	0	0	1.0)
allpdb1475	4XD9	A	B	C8VMF9_EMENI	Q5B6T5_EMENI	199	0.913934	10	10	10	10	10	0.933	17.121	5	2	0.4	9	2	0.222	14	2	0.143	16	2	0.125	0	55.58	9.79	(0.9762080907821655	-0.0735237	0.20399	-5.75696	-0.122623	0.588693	0.799002	4.15311	-0.178833	-0.805006	0.565671	8.20335	0	0	0	1.0)
allpdb1521	5B0O	C	G	FLII_SALTY	FLIH_SALTY	97	3.35245	6	9	7	9	7	2.285	7.188	5	2	0.4	8	2	0.25	12	5	0.417	17	5	0.294	3	19.68	3.12	(0.9431082606315613	0.226793	0.243129	0.332423	-0.239966	0.970444	0.0256007	5.70642	-0.230137	-0.082487	0.969656	9.91249	0	0	0	1.0)
allpdb1534	5CCB	B	A	TRM6_HUMAN	TRM61_HUMAN	241	0.59296	5	5	3	6	3	0.522	46.246	5	3	0.6	10	3	0.3	15	3	0.2	20	3	0.15	0	51.98	40.9	(0.8280054330825806	-0.552522	0.0955312	29.3128	0.485541	0.621291	-0.615019	-0.693772	0.280459	0.555623	0.782704	28.2706	0	0	0	1.0)
allpdb1553	5DMB	D	A	CSRA_GEOTN	FLIW_GEOTN	95	6.28786	3	6	2	6	2	1.109	8.531	5	3	0.6	10	3	0.3	15	3	0.2	20	3	0.15	0	24.63	5.98	(0.9705795645713806	0.226253	-0.0823713	3.59916	-0.183457	0.916457	0.355599	5.18299	0.155945	-0.330025	0.931002	-2.20424	0	0	0	1.0)
allpdb1572	5F5T	A	C	G0S1D3_CHATD	G0SHD7_CHATD	59	0.783306	4	4	4	4	4	1.24	9.549	5	4	0.8	9	5	0.556	10	6	0.6	11	6	0.545	2	19.31	5.78	(0.9444195032119751	0.316009	-0.0906102	-5.49121	-0.31911	0.947469	-0.0216909	-3.88957	0.0789959	0.0494	0.99565	2.45824	0	0	0	1.0)
allpdb1601	5IFG	B	A	HIGA_ECOLI	HIGB_ECOLI	92	5.06355	10	5	5	5	5	2.268	6.056	5	5	1	10	8	0.8	14	9	0.643	19	11	0.579	6	11.1	4.85	(0.9945916533470154	0.0998113	0.0287251	-1.34208	-0.103155	0.981513	0.161217	-4.3776	-0.0121027	-0.163308	0.986501	3.6195	0	0	0	1.0)
allpdb1613	5JAA	D	A	HIGB2_VIBCH	HIGA2_VIBCH	86	6.39171	5	2	2	2	2	1.552	7.732	5	4	0.8	10	5	0.5	15	6	0.4	18	6	0.333	2	19.17	5.24	(0.964282751083374	0.234212	0.123707	4.35713	-0.25419	0.949571	0.18358	0.703405	-0.0744717	-0.208468	0.97519	5.39956	0	0	0	1.0)
allpdb1629	5K04	B	A	C4YDZ9_CANAW	C4YFL7_CANAW	154	0.620366	3	3	2	5	2	1.587	8.601	4	3	0.75	9	3	0.333	14	3	0.214	17	3	0.176	0	29.01	5.3	(0.9415178298950195	0.171645	-0.28997	-1.5606	-0.265652	0.907504	-0.325371	-10.1668	0.2073	0.383373	0.900029	5.99067	0	0	0	1.0)
allpdb1670	5UNI	B	A	Q72GS0_THET2	Q72GR9_THET2	257	1.85506	10	10	10	10	10	0.692	40.656	5	2	0.4	10	2	0.2	15	2	0.133	20	2	0.1	0	156.19	28.3	(-0.31289494037628174	-0.199751	0.928545	15.0577	-0.762014	-0.530776	-0.37096	0.317263	0.566949	-0.823636	0.013864	-2.80426	0	0	0	1.0)
allpdb1675	5WGB	A	B	NFS1_HUMAN	LYRM4_HUMAN	35	0.345808	6	4	3	3	2	0.71	27.717	4	3	0.75	8	3	0.375	12	3	0.25	17	3	0.176	0	114.96	6.47	(0.9710739850997925	0.118891	0.207075	-3.47984	-0.139371	-0.421954	0.895841	1.52219	0.193884	-0.898788	-0.393178	-3.38298	0	0	0	1.0)
allpdb1678	5WXM	B	V	IMP3_YEAST	MPP10_YEAST	53	0.797185	5	5	4	7	5	1.165	3.905	3	3	1	6	6	1	9	8	0.889	13	8	0.615	4	12.03	2.84	(0.9854047894477844	-0.150271	0.0799756	-0.864833	0.139437	0.982033	0.127157	-1.34093	-0.0976467	-0.11415	0.988653	1.85865	0	0	0	1.0)
allpdb1682	5X3T	C	D	VPB26_MYCTU	VPC26_MYCTU	88	2.52955	2	0	0	0	0	6.897	48.465	4	2	0.5	8	2	0.25	13	2	0.154	18	2	0.111	0	160.07	25.33	(-0.8820303678512573	0.448353	0.144921	-15.4319	-0.151743	-0.561458	0.813473	-7.62737	0.44609	0.695517	0.563258	22.5961	0	0	0	1.0)
allpdb1692	5N9J	S	U	MED6_SCHPO	MED8_SCHPO	104	1.36361	3	2	1	5	1	34.073	62.636	5	0	0	10	0	0	14	0	0	19	0	0	0	144.14	24.89	(-0.7642788290977478	-0.246972	0.59572	-32.2885	-0.322669	0.946264	-0.0216686	-5.95794	-0.558357	-0.208781	-0.8029	3.30366	0	0	0	1.0)
allpdb1695	5N9J	R	G	MED31_SCHPO	MED4_SCHPO	51	1.30548	5	3	3	3	3	1.86	6.369	4	4	1	9	5	0.556	12	6	0.5	16	6	0.375	2	19.15	4.71	(0.9495223760604858	0.257877	0.178625	-3.98386	-0.238783	0.963432	-0.121576	-6.51756	-0.203445	0.0727867	0.976377	-8.1495	0	0	0	1.0)
allpdb1703	5N9J	A	B	MED14_SCHPO	MED10_SCHPO	135	0.508647	2	0	0	1	1	1.643	29.125	5	1	0.2	10	1	0.1	15	1	0.067	15	1	0.067	0	62.27	18.15	(0.8957045078277588	-0.213183	-0.390214	5.99614	-0.210527	0.569654	-0.794464	17.5341	0.391653	0.793755	0.465361	-18.511	0	0	0	1.0)
allpdb1710	4HEA	E	O	NQO4_THET8	NQO9_THET8	99	2.95335	9	7	7	8	7	1.82	5.618	5	4	0.8	10	6	0.6	15	8	0.533	20	10	0.5	6	16.72	1.73	(0.9983493089675903	-0.0487025	-0.0304429	1.38664	0.0381303	0.958415	-0.28282	-0.785552	0.0429509	0.281192	0.95869	-1.62536	0	0	0	1.0)
allpdb1711	4HEA	A	6	NQO7_THET8	NQO6_THET8	42	4.73068	8	5	5	5	5	1.101	26.306	5	5	1	10	7	0.7	15	7	0.467	20	7	0.35	2	64.83	23.21	(0.42535918951034546	-0.383436	-0.819784	-0.901176	0.378234	0.898231	-0.223874	1.20221	0.822197	-0.214844	0.5271	-1.00367	0	0	0	1.0)
allpdb1713	4HEA	4	6	NQO4_THET8	NQO6_THET8	90	3.27829	10	7	7	6	6	1.216	2.53	5	4	0.8	9	8	0.889	14	10	0.714	19	11	0.579	7	5.78	1	(0.9957858324050903	-0.0735734	-0.0547494	-0.113247	0.0757879	0.99634	0.0395321	-0.269582	0.0516405	-0.0435149	0.997717	0.461305	0	0	0	1.0)
allpdb1714	4HEA	H	4	NQO8_THET8	NQO4_THET8	73	2.84523	7	6	5	6	5	0.791	53.38	5	2	0.4	10	2	0.2	15	2	0.133	20	2	0.1	0	125.05	44.92	(-0.556143045425415	-0.509328	0.656727	15.0206	0.727817	0.0830141	0.680728	19.6961	-0.401231	0.856559	0.32453	-11.2354	0	0	0	1.0)
allpdb1715	4HEA	3	9	NQO3_THET8	NQO9_THET8	41	1.1207	2	0	0	2	1	0.951	50.326	5	1	0.2	10	1	0.1	15	1	0.067	20	1	0.05	0	95.66	42.6	(0.5737265944480896	-0.802561	0.163505	-33.8193	0.278534	0.00345091	-0.96042	-44.2305	0.770231	0.59656	0.225521	25.8327	0	0	0	1.0)
allpdb1718	4HEA	Q	G	NQO8_THET8	NQO6_THET8	79	3.90649	9	6	6	6	6	1.021	4.4	5	4	0.8	10	5	0.5	15	6	0.4	20	8	0.4	4	14.75	2.74	(0.9674863815307617	0.0894958	0.23656	-0.263892	-0.0964927	0.995168	0.0181434	0.753783	-0.233793	-0.0403798	0.971447	5.09121	0	0	0	1.0)
allpdb1723	4HEA	Q	R	NQO8_THET8	NQO10_THET8	57	9.8547	7	9	7	10	7	1.996	5.264	5	4	0.8	10	6	0.6	15	8	0.533	20	9	0.45	5	15.69	2.66	(0.9904724359512329	0.120683	-0.0663317	0.173164	-0.101773	0.965971	0.237788	-0.598566	0.0927716	-0.228772	0.96905	-4.11197	0	0	0	1.0)
allpdb1728	4HEA	Q	O	NQO8_THET8	NQO9_THET8	42	4.10629	10	10	10	10	10	1.069	10.903	5	5	1	10	10	1	15	13	0.867	20	15	0.75	10	25.2	7.5	(0.9048551321029663	-0.152932	0.397302	-5.26839	0.151233	0.987849	0.0358175	0.570015	-0.397952	0.0276754	0.916989	-0.165533	0	0	0	1.0)
allpdb1729	2PMZ	Q	W	RPOA1_SULSO	RPOK_SULSO	68	1.48	6	7	5	3	3	1.574	3.15	5	4	0.8	10	5	0.5	15	5	0.333	19	6	0.316	2	3.48	2.23	(0.9986755847930908	-0.0262999	0.0442201	-3.25772	0.027714	0.999114	-0.031674	-0.49074	-0.0433479	0.0328576	0.99852	0.434803	0	0	0	1.0)
allpdb1732	2PMZ	E	K	Q980A3_SULSO	RPOK_SULSO	29	2.03506	2	2	2	3	2	16.34	49.848	5	0	0	10	0	0	15	0	0	20	0	0	0	101.63	36.25	(-0.1988416314125061	-0.927898	-0.315385	7.9722	0.884677	-0.0314825	-0.46514	-28.9455	0.421673	-0.371503	0.82715	-22.1235	0	0	0	1.0)
allpdb1734	2PMZ	K	C	RPOK_SULSO	RPOA2_SULSO	58	3.07778	3	0	0	1	1	1.787	31.403	3	1	0.333	8	1	0.125	11	1	0.091	13	1	0.077	0	106.74	24.61	(-0.23422183096408844	-0.460538	0.85618	-23.8037	0.833301	0.358512	0.420806	31.5887	-0.500749	0.812018	0.299795	4.88661	0	0	0	1.0)
allpdb1736	2PMZ	V	G	RPOH_SULSO	RPOA2_SULSO	70	1.30818	2	1	1	0	0	1.864	19.959	5	1	0.2	9	1	0.111	14	2	0.143	16	2	0.125	1	136.75	7.31	(0.8133782744407654	0.416746	-0.40588	1.18896	0.00220999	-0.699914	-0.714223	-8.90671	-0.581731	0.580037	-0.570216	-22.803	0	0	0	1.0)
allpdb1737	2PMZ	A	L	RPOA1_SULSO	RPOL_SULSO	49	2.28232	2	1	0	1	0	1.747	47.646	5	1	0.2	10	1	0.1	15	1	0.067	20	1	0.05	1	157.44	40.3	(-0.5326927304267883	-0.570627	-0.624998	-46.5292	0.078864	-0.768755	0.634662	-18.4543	-0.842626	0.28879	0.454512	-14.1656	0	0	0	1.0)
allpdb1740	2PMZ	A	H	RPOA1_SULSO	RPOH_SULSO	34	0.517853	2	3	2	2	1	1.314	39.36	5	1	0.2	10	1	0.1	15	1	0.067	20	1	0.05	0	138.29	34.27	(0.36787426471710205	0.510282	-0.777355	-22.2496	-0.282936	-0.734914	-0.616319	4.38852	-0.885785	0.446669	-0.125979	-30.4976	0	0	0	1.0)
allpdb1800	4H63	V	R	MED22_SCHPO	MED18_SCHPO	22	1.48322	2	0	0	0	0	0.85	40.515	5	2	0.4	10	2	0.2	15	2	0.133	20	2	0.1	0	98.13	16.37	(0.3635207414627075	-0.920589	0.142716	-24.1114	0.100906	0.191206	0.976349	-14.2806	-0.926105	-0.340522	0.162401	-11.2324	0	0	0	1.0)
allpdb1819	3GLI	A	B	HOLA_ECOLI	DPO3X_ECOLI	72	5.62904	8	9	8	9	8	0.966	1.888	5	5	1	10	8	0.8	15	9	0.6	19	9	0.474	1	2.53	0.62	(0.9992448091506958	-0.00282225	-0.0387543	-0.480953	0.00201095	0.999778	-0.0209575	0.319285	0.0388049	0.0208637	0.999029	-0.475025	0	0	0	1.0)
allpdb1822	3GLI	F	J	HOLA_ECOLI	HOLB_ECOLI	48	4.87362	10	10	10	10	10	5.958	14.228	5	5	1	10	10	1	15	11	0.733	20	11	0.55	6	29.58	9.59	(0.9060272574424744	0.406793	0.116767	-3.1314	-0.359352	0.885184	-0.295491	3.49307	-0.223564	0.225763	0.948183	1.52947	0	0	0	1.0)
allpdb1830	4P6V	D	C	NQRD_VIBCH	NQRC_VIBCH	50	1.67633	3	9	3	8	3	0.824	43.502	1	1	1	5	1	0.2	10	2	0.2	13	2	0.154	1	127.95	37.5	(-0.132406547665596	0.93692	-0.323496	6.52677	0.42665	0.348459	0.834593	-6.99341	0.894672	-0.0275137	-0.445875	-47.9848	0	0	0	1.0)
allpdb1847	3MK7	G	I	CCON1_PSEST	CCOP1_PSEST	166	0.353361	3	1	1	0	0	27.686	51.113	5	2	0.4	10	2	0.2	15	2	0.133	20	2	0.1	0	143.36	36.85	(-0.7974355220794678	-0.400141	0.451645	-16.5978	0.520568	-0.077713	0.850276	26.1613	-0.305132	0.913153	0.270272	-21.1509	0	0	0	1.0)
allpdb1849	3MK7	E	F	D9IA44_PSEST	CCOP1_PSEST	63	0.870306	5	6	5	4	4	17.175	36.316	5	2	0.4	10	3	0.3	14	3	0.214	19	3	0.158	1	120.25	16.44	(0.8742595911026001	0.477337	0.0884286	-4.73675	0.302586	-0.393366	-0.868162	1.93627	-0.379621	0.785756	-0.48834	-9.18048	0	0	0	1.0)
allpdb1855	3U60	E	A	DPA44_BPT4	DPA62_BPT4	89	0.308083	2	1	0	0	0	1.686	27.555	5	0	0	10	0	0	13	0	0	17	0	0	0	55.7	20.81	(0.9389881491661072	-0.258063	0.227386	9.97345	0.337823	0.567748	-0.750691	23.4922	0.064628	0.781707	0.620289	2.06883	0	0	0	1.0)
allpdb1881	3HD7	F	G	STX1A_RAT	SNP25_RAT	92	0.690022	7	2	2	1	1	1.205	2.117	3	2	0.667	6	5	0.833	10	7	0.7	10	7	0.7	3	6.15	0.77	(0.9999384880065918	-0.00835592	-0.007297	-0.865034	0.00753031	0.994269	-0.106644	-0.422397	0.00814629	0.106582	0.994271	0.090428	0	0	0	1.0)
allpdb1882	3HD7	F	E	STX1A_RAT	VAMP2_RAT	115	0.355	2	0	0	0	0	0.971	42.35	4	2	0.5	9	2	0.222	10	2	0.2	13	2	0.154	0	150.66	40.78	(0.9964874982833862	0.0298629	0.0782358	40.444	0.0643898	-0.870557	-0.487837	1.24809	0.0535405	0.491161	-0.869422	2.85375	0	0	0	1.0)
allpdb1893	4DGW	B	A	PRP21_YEAST	PRP9_YEAST	138	0.540113	2	2	1	3	1	1.096	19.184	1	1	1	5	2	0.4	8	2	0.25	11	2	0.182	1	63.51	9.18	(0.45223909616470337	-0.47666	0.75384	14.0422	0.571198	0.803922	0.165657	-17.7557	-0.684991	0.355675	0.635832	18.3783	0	0	0	1.0)
allpdb1894	4DGW	B	C	PRP21_YEAST	PRP11_YEAST	84	0.748312	3	1	0	1	0	4.056	23.526	3	2	0.667	4	2	0.5	7	2	0.286	8	3	0.375	1	80.78	15.08	(0.7465539574623108	0.641507	-0.176427	13.1287	-0.37745	0.19	-0.906329	6.40641	-0.547895	0.743216	0.383982	17.9849	0	0	0	1.0)
allpdb1896	4GD3	T	A	MBHS_ECOLI	CYBH_ECOLI	134	0.737943	4	2	2	2	2	0.795	45.601	5	2	0.4	10	3	0.3	14	3	0.214	15	3	0.2	1	168.5	36.27	(-0.1274825781583786	0.744233	0.655641	11.0312	0.513406	-0.51607	0.685629	-16.4728	0.848624	0.424015	-0.316304	0.952728	0	0	0	1.0)
allpdb1902	4Z42	C	B	F4MWM7_YEREN	F4MWM8_YEREN	169	0.836173	10	10	10	10	10	0.646	13.995	5	4	0.8	10	7	0.7	15	7	0.467	20	9	0.45	5	40.22	10.09	(0.7723776698112488	-0.42946	0.467971	4.0703	0.359454	0.902983	0.235402	-11.0838	-0.523665	-0.0136048	0.851815	14.0719	0	0	0	1.0)
allpdb1903	4Z42	F	A	F4MWM7_YEREN	F4MWM9_YEREN	140	0.689189	10	10	10	10	10	0.651	12.31	5	2	0.4	10	3	0.3	15	4	0.267	20	4	0.2	2	47.8	7.89	(0.8968501687049866	0.278349	0.343776	16.5383	-0.434643	0.698849	0.568063	1.32786	-0.0821276	-0.658887	0.747745	-21.1473	0	0	0	1.0)
allpdb1933	1RH5	A	C	SECY_METJA	SECG_METJA	79	0.596121	3	0	0	0	0	0.696	37.726	4	1	0.25	8	2	0.25	11	2	0.182	15	2	0.133	1	133.88	20.03	(0.9960645437240601	0.0443366	-0.076744	-18.6138	-0.02465	-0.693144	-0.720378	3.41422	-0.0851338	0.719435	-0.689323	5.71567	0	0	0	1.0)
allpdb1935	1ZT2	A	B	PRIS_SULSO	PRIL_SULSO	64	1.44233	6	7	5	7	5	8.321	24.012	5	4	0.8	10	6	0.6	14	7	0.5	17	7	0.412	3	80.22	14.17	(0.9648644924163818	-0.232585	-0.122233	-2.15128	0.164376	0.171395	0.971393	-10.6245	-0.204981	-0.957355	0.203604	-5.90795	0	0	0	1.0)
allpdb1938	2B3T	B	A	RF1_ECOLI	PRMC_ECOLI	113	8.4845	8	8	7	6	6	1.449	13.427	5	1	0.2	9	2	0.222	13	3	0.231	18	4	0.222	1	30.63	10.17	(0.8651108145713806	0.260116	-0.428862	1.63787	-0.301383	0.953034	-0.0299159	2.5668	0.400939	0.155132	0.902874	1.53436	0	0	0	1.0)
allpdb1941	2CH4	W	A	CHEW_THEMA	CHEA_THEMA	66	2.15185	4	1	1	2	2	0.768	20.704	5	2	0.4	8	3	0.375	13	3	0.231	18	3	0.167	1	126.71	9.84	(-0.09250351041555405	-0.57358	0.81391	11.0312	-0.873801	0.43868	0.209837	12.1573	-0.477404	-0.691785	-0.541774	8.04504	0	0	0	1.0)
allpdb1977	3AV0	A	B	MRE11_METJA	RAD50_METJA	76	2.53386	4	5	4	6	4	1.318	2.53	5	4	0.8	9	5	0.556	14	5	0.357	19	5	0.263	1	1.58	1.83	(0.9999377131462097	-0.00680064	0.00884834	-0.220578	0.007021	0.99966	-0.0251165	-0.733741	-0.00867452	0.025177	0.999645	-1.41328	0	0	0	1.0)
allpdb2041	4J7C	B	K	KTRA_BACSU	KTRB_BACSU	31	3.72313	4	3	2	2	1	20.686	29.848	5	1	0.2	10	1	0.1	15	1	0.067	20	1	0.05	0	122.94	6.91	(0.11871224641799927	-0.992812	0.0151996	19.7641	-0.19785	-0.00865083	0.980194	3.28086	-0.973017	-0.119368	-0.197455	20.2364	0	0	0	1.0)
allpdb2042	4JCV	C	E	RECR_DEIRA	Q9RW50_DEIRA	51	11.666	7	10	7	10	7	3.1	6.543	4	3	0.75	8	3	0.375	11	5	0.455	15	6	0.4	3	8.94	5.47	(0.9999075531959534	0.0124991	0.00535043	-0.513886	-0.013177	0.987849	0.154856	-4.64799	-0.00334986	-0.154912	0.987923	3.6035	0	0	0	1.0)
allpdb2088	5DOQ	A	B	A4IKP6_GEOTN	A4IKP7_GEOTN	148	3.40963	10	10	10	10	10	0.972	1.685	5	5	1	10	10	1	15	14	0.933	20	18	0.9	13	1.66	0.74	(0.9996070861816406	-0.0253841	-0.0118872	0.316964	0.025472	0.999649	0.00729686	0.220498	0.0116978	-0.00759679	0.999903	0.852824	0	0	0	1.0)
allpdb2092	5FL7	O	H	ATP9_YARLI	Q6C877_YARLI	13	16.5053	2	0	0	0	0	1.331	72.136	2	1	0.5	5	1	0.2	6	1	0.167	8	1	0.125	0	54.34	70.72	(0.717909574508667	-0.277751	-0.638326	49.82	0.577595	0.749495	0.323484	47.2939	0.388574	-0.600926	0.698497	19.9471	0	0	0	1.0)
