# Supplementary material for: Large-scale discovery of protein interactions at residue resolution using co-evolution calculated from genomic sequences
Source: Nat Commun. 2021 Mar 2;12:1396. doi: 10.1038/s41467-021-21636-z (PMC7925567; doi:10.1038/s41467-021-21636-z)
Supplement: Supplementary file 11 — Supplementary Data 9 [file 41467_2021_21636_MOESM11_ESM.xlsx]

## Sheet: Docked Membrane Complexes
prefix	Uniprot ID 1	Uniprot ID 2	Complex prediction, structure free model	n_restraints_withstruc	previously_run	any_inter_structure	uniprot_entry1	seq1_len	protein1_3d	uniprot_entry2	seq2_len	protein2_3d	protein1_pdb	protein1_chain	protein1_.identity	protein1_.aligncoverage	protein1_pdbtaxonomy	protein1_pdbmethod	protein1_pdbresol	protein2_pdb	protein2_chain	protein2_.identity	protein2_.aligncoverage	protein2_pdbtaxonomy	protein2_pdbmethod	protein2_pdbresol
cep_tp00804	SECD_ECOLI	SECF_ECOLI	0.989174	20	FALSE	TRUE	P0AG90	615	Electron microscopy (1)	P0AG93	323	Electron microscopy (1)	5MG3	D	99.837	100	Escherichia coli	ELECTRON MICROSCOPY	14	5MG3	F	100	100	Escherichia coli	ELECTRON MICROSCOPY	14
cep_tp00724	NUON_ECOLI	NUOK_ECOLI	0.988979	20	TRUE	TRUE	P0AFF0	485		P0AFE4	100		3RKO	D	100	100	Escherichia coli	X-RAY DIFFRACTION	3	3RKO	G	100	100	Escherichia coli	X-RAY DIFFRACTION	3
cep_tp00017	ATPA_ECOLI	ATPD_ECOLI	0.988003	20	TRUE	TRUE	P0ABB0	513	X-ray crystallography (2); Electron microscopy (3)	P0ABA4	177	Electron microscopy (3); NMR spectroscopy (2)	3OAA	A	100	100	Escherichia coli	X-RAY DIFFRACTION	3.26	1ABV	A	100	75.7062	Escherichia coli	SOLUTION NMR
cep_exp06716	SUFD_ECOLI	SUFB_ECOLI	0.987975	20	FALSE	TRUE	P77689	423	X-ray crystallography (4)	P77522	495	X-ray crystallography (2)	2ZU0	A	100	100	Escherichia coli	X-RAY DIFFRACTION	2.2	5AWF	A	100	100	Escherichia coli	X-RAY DIFFRACTION	2.96
cep_tp00034	ATPE_ECOLI	ATPG_ECOLI	0.987597	20	TRUE	TRUE	P0A6E6	139	X-ray crystallography (4); Electron microscopy (3); NMR spectroscopy (2)	P0ABA6	287	X-ray crystallography (3); Electron microscopy (3)	1BSH	A	100	99.2806	Escherichia coli	SOLUTION NMR		3OAA	G	100	99.6516	Escherichia coli	X-RAY DIFFRACTION	3.26
cep_tp00708	NUOK_ECOLI	NUOJ_ECOLI	0.987055	20	TRUE	TRUE	P0AFE4	100		P0AFE0	184		3RKO	G	100	100	Escherichia coli	X-RAY DIFFRACTION	3	3RKO	F	100	100	Escherichia coli	X-RAY DIFFRACTION	3
cep_tp00723	NUON_ECOLI	NUOJ_ECOLI	0.986561	20	TRUE	TRUE	P0AFF0	485		P0AFE0	184		3RKO	D	100	100	Escherichia coli	X-RAY DIFFRACTION	3	3RKO	F	100	100	Escherichia coli	X-RAY DIFFRACTION	3
cep_tp00726	NUON_ECOLI	NUOM_ECOLI	0.985485	20	FALSE	TRUE	P0AFF0	485		P0AFE8	509		3RKO	D	100	100	Escherichia coli	X-RAY DIFFRACTION	3	3RKO	C	100	100	Escherichia coli	X-RAY DIFFRACTION	3
cep_tp00510	FTSQ_ECOLI	FTSB_ECOLI	0.985215	5	TRUE	FALSE	P06136	276	X-ray crystallography (4); Electron microscopy (2)	P0A6S5	103	X-ray crystallography (2)	6H9N	A	99.545	79.7101	Escherichia coli	X-RAY DIFFRACTION	2.6	6H9N	B	97.619	81.5534	Escherichia coli	X-RAY DIFFRACTION	2.6
cep_exp04785	SUCC_ECOLI	SUCD_ECOLI	0.985143	20	FALSE	TRUE	P0A836	388	X-ray crystallography (11)	P0AGE9	289	X-ray crystallography (11)	1JKJ	B	100	100	Escherichia coli	X-RAY DIFFRACTION	2.35	1JKJ	A	100	99.654	Escherichia coli	X-RAY DIFFRACTION	2.35
cep_tp00043	ATPL_ECOLI	ATP6_ECOLI	0.981724	20	TRUE	TRUE	P68699	79	X-ray crystallography (1); Electron microscopy (4); NMR spectroscopy (7); Model (1)	P0AB98	271	NMR spectroscopy (1); Electron microscopy (3)	1A91	A	100	100	Escherichia coli	SOLUTION NMR		1C17	M	100	65.3137	Escherichia coli	SOLUTION NMR
cep_tp00815	SECG_ECOLI	SECY_ECOLI	0.979187	20	FALSE	TRUE	P0AG99	110	Electron microscopy (6)	P0AGA2	443	Electron microscopy (10)	5MG3	G	100	100	Escherichia coli	ELECTRON MICROSCOPY	14	5MG3	Y	100	100	Escherichia coli	ELECTRON MICROSCOPY	14
cep_exp01148	IHFB_ECOLI	IHFA_ECOLI	0.973559	20	FALSE	TRUE	P0A6Y1	94	X-ray crystallography (7); Electron microscopy (1)	P0A6X7	99	X-ray crystallography (7); Electron microscopy (1)	1IHF	B	100	100	Escherichia coli	X-RAY DIFFRACTION	2.5	1IHF	A	100	100	Escherichia coli	X-RAY DIFFRACTION	2.5
cep_tp00806	SECD_ECOLI	SECY_ECOLI	0.9656	20	TRUE	TRUE	P0AG90	615	Electron microscopy (1)	P0AGA2	443	Electron microscopy (10)	5MG3	D	99.837	100	Escherichia coli	ELECTRON MICROSCOPY	14	5MG3	Y	100	100	Escherichia coli	ELECTRON MICROSCOPY	14
cep_tp00096	DHSC_ECOLI	DHSD_ECOLI	0.963778	20	FALSE	TRUE	P69054	129	Model (1); X-ray crystallography (10)	P0AC44	115	X-ray crystallography (10); Model (1)	1NEK	C	100	100	Escherichia coli	X-RAY DIFFRACTION	2.6	1NEK	D	100	100	Escherichia coli	X-RAY DIFFRACTION	2.6
cep_tp00511	GCSH_ECOLI	GCST_ECOLI	0.958231	20	FALSE	TRUE	P0A6T9	129	X-ray crystallography (6)	P27248	364	X-ray crystallography (4)	3A8I	E	99.225	100	Escherichia coli	X-RAY DIFFRACTION	1.99	3A8I	A	100	100	Escherichia coli	X-RAY DIFFRACTION	1.99
cep_tp00791	SDHA_ECOLI	SDHB_ECOLI	0.954634	20	TRUE	TRUE	P0AC41	588	X-ray crystallography (10); Model (1)	P07014	238	X-ray crystallography (10); Model (1)	1NEK	A	100	100	Escherichia coli	X-RAY DIFFRACTION	2.6	1NEK	B	100	100	Escherichia coli	X-RAY DIFFRACTION	2.6
cep_tp00024	ATPB_ECOLI	ATPG_ECOLI	0.95453	20	TRUE	TRUE	P0ABB4	460	X-ray crystallography (2); Electron microscopy (3)	P0ABA6	287	X-ray crystallography (3); Electron microscopy (3)	3OAA	D	99.782	99.7826	Escherichia coli	X-RAY DIFFRACTION	3.26	3OAA	G	100	99.6516	Escherichia coli	X-RAY DIFFRACTION	3.26
cep_tp00839	TOLB_ECOLI	PAL_ECOLI	0.952345	18	TRUE	TRUE	P0A855	430	X-ray crystallography (6)	P0A912	173	X-ray crystallography (3)	3IAX	A	100	100	Escherichia coli	X-RAY DIFFRACTION	2.6	2HQS	C	100	63.0058	Escherichia coli	X-RAY DIFFRACTION	1.5
cep_tp00606	KDPB_ECOLI	KDPF_ECOLI	0.950889	20	FALSE	TRUE	P03960	682	NMR spectroscopy (4); X-ray crystallography (1); Electron microscopy (2)	P36937	29	X-ray crystallography (1); Electron microscopy (2)	6HRA	B	99.853	100	Escherichia coli	ELECTRON MICROSCOPY	3.7	6HRA	D	100	100	Escherichia coli	ELECTRON MICROSCOPY	3.7
cep_exp06715	SUFC_ECOLI	SUFB_ECOLI	0.94484	20	FALSE	TRUE	P77499	248	X-ray crystallography (4)	P77522	495	X-ray crystallography (2)	2D3W	A	100	100	Escherichia coli	X-RAY DIFFRACTION	2.5	5AWF	A	100	100	Escherichia coli	X-RAY DIFFRACTION	2.96
cep_exp07173	DPO3X_ECOLI	TSAD_ECOLI	0.943797	19	FALSE	FALSE	P06710	643	Electron microscopy (2); X-ray crystallography (9); NMR spectroscopy (1)	P05852	337	X-ray crystallography (3)	3GLF	B	100	58.0093	Escherichia coli	X-RAY DIFFRACTION	3.39	4YDU	A	100	100	Escherichia coli	X-RAY DIFFRACTION	2.33 replaces=4WOS
cep_exp02439	PPID_ECOLI	SECG_ECOLI	0.916715	10	FALSE	FALSE	P0ADY1	623	NMR spectroscopy (1)	P0AG99	110	Electron microscopy (6)	2KGJ	A	98.958	15.4093	Escherichia coli	SOLUTION NMR		5MG3	G	100	100	Escherichia coli	ELECTRON MICROSCOPY	14
cep_tp00834	TOLA_ECOLI	TOLB_ECOLI	0.914365	16	TRUE	FALSE	P19934	421	NMR spectroscopy (1); X-ray crystallography (3)	P0A855	430	X-ray crystallography (6)	1TOL	A	100	30.1663	Escherichia coli	X-RAY DIFFRACTION	2.47	2HQS	A	100	100	Escherichia coli	X-RAY DIFFRACTION	2.6
cep_exp01039	ZIPA_ECOLI	FIS_ECOLI	0.908297	20	FALSE	FALSE	P77173	328	X-ray crystallography (6); NMR spectroscopy (2)	P0A6R3	98	X-ray crystallography (32)	1F7W	A	100	43.9024	Escherichia coli	SOLUTION NMR		1ETY	A	100	100	Escherichia coli	X-RAY DIFFRACTION	2
cep_tp00818	SECY_ECOLI	SECE_ECOLI	0.902506	20	FALSE	TRUE	P0AGA2	443	Electron microscopy (10)	P0AG96	127	Electron microscopy (9)	5MG3	Y	100	100	Escherichia coli	ELECTRON MICROSCOPY	14	5GAE	h	100	100	Escherichia coli	ELECTRON MICROSCOPY	3.33
membrane064748	TATB_ECOLI	YIDC_ECOLI	0.902208	19	FALSE	FALSE	P69425	171		P25714	548	X-ray crystallography (3); Electron microscopy (3)	2MI2	A	93.578	63.7427	Escherichia coli	SOLUTION NMR		4UTQ	A	100	100	Escherichia coli	ELECTRON MICROSCOPY	8
cep_exp04535	SKP_ECOLI	SYS_ECOLI	0.895694	11	FALSE	FALSE	P0AEU7	161	X-ray crystallography (2)	P0A8L1	430		1SG2	A	100	88.1988	Escherichia coli	X-RAY DIFFRACTION	2.35	6R1M	A	100	100	Escherichia coli	X-RAY DIFFRACTION	1.5
membrane112565	FTSI_ECOLI	MLTG_ECOLI	0.893642	11	FALSE	FALSE	P0AD68	588	X-ray crystallography (1)	P28306	340	X-ray crystallography (1)	4BJP	A	100	86.9048	Escherichia coli	X-RAY DIFFRACTION	2.5	2R1F	A	96.654	79.1176	Escherichia coli	X-RAY DIFFRACTION	2.21
membrane153421	LNT_ECOLI	MURJ_ECOLI	0.891883	20	TRUE	FALSE	P23930	512	X-ray crystallography (5)	P0AF16	511	X-ray crystallography (1)	5N6H	A	100	100	Escherichia coli	X-RAY DIFFRACTION	2.9	6CC4	A	100	99.4129	Escherichia coli	X-RAY DIFFRACTION	3.5
cep_tp00018	ATPA_ECOLI	ATPF_ECOLI	0.887305	20	FALSE	TRUE	P0ABB0	513	X-ray crystallography (2); Electron microscopy (3)	P0ABA0	156	NMR spectroscopy (2); X-ray crystallography (1); Electron microscopy (3)	3OAA	A	100	100	Escherichia coli	X-RAY DIFFRACTION	3.26	1L2P	A	100	39.1026	Escherichia coli	X-RAY DIFFRACTION	1.55
membrane153326	LNT_ECOLI	GSPH_ECOLI	0.884789	19	FALSE	FALSE	P23930	512	X-ray crystallography (5)	P41443	169	NMR spectroscopy (1)	5N6H	A	100	100	Escherichia coli	X-RAY DIFFRACTION	2.9	2KNQ	A	97.887	84.0237	Escherichia coli	SOLUTION NMR
cep_tp00796	SECA_ECOLI	SECG_ECOLI	0.882772	19	FALSE	TRUE	P10408	901	X-ray crystallography (6); NMR spectroscopy (2)	P0AG99	110	Electron microscopy (6)	2FSF	A	100	94.6726	Escherichia coli	X-RAY DIFFRACTION	2	5MG3	G	100	100	Escherichia coli	ELECTRON MICROSCOPY	14
membrane064583	TATB_ECOLI	SECG_ECOLI	0.872763	18	FALSE	FALSE	P69425	171		P0AG99	110	Electron microscopy (6)	2MI2	A	93.578	63.7427	Escherichia coli	SOLUTION NMR		5MG3	G	100	100	Escherichia coli	ELECTRON MICROSCOPY	14
cep_exp01144	PPID_ECOLI	IHFA_ECOLI	0.871299	8	FALSE	FALSE	P0ADY1	623	NMR spectroscopy (1)	P0A6X7	99	X-ray crystallography (7); Electron microscopy (1)	2KGJ	A	98.958	15.4093	Escherichia coli	SOLUTION NMR		1IHF	A	100	100	Escherichia coli	X-RAY DIFFRACTION	2.5
membrane064486	TATB_ECOLI	YAJC_ECOLI	0.870405	14	FALSE	FALSE	P69425	171		P0ADZ7	110	X-ray crystallography (1)	2MI2	A	93.578	63.7427	Escherichia coli	SOLUTION NMR		2RDD	B	100	33.6364	Escherichia coli	X-RAY DIFFRACTION	3.5
membrane127199	SECE_ECOLI	ATPD_ECOLI	0.868151	20	FALSE	FALSE	P0AG96	127	Electron microscopy (9)	P0ABA4	177	Electron microscopy (3); NMR spectroscopy (2)	5GAE	h	100	100	Escherichia coli	ELECTRON MICROSCOPY	3.33	1ABV	A	100	75.7062	Escherichia coli	SOLUTION NMR
pe_vs_inner_mem057504	MLAC_ECOLI	YIDC_ECOLI	0.866016	15	FALSE	FALSE	P0ADV7	211	X-ray crystallography (2)	P25714	548	X-ray crystallography (3); Electron microscopy (3)	6GKI	A	100	90.0474	Escherichia coli	X-RAY DIFFRACTION	2.23	4UTQ	A	100	100	Escherichia coli	ELECTRON MICROSCOPY	8
addtl_membrane011811	TATB_ECOLI	MRDA_ECOLI	0.865481	15	FALSE	FALSE	P69425	171		P0AD65	633	X-ray crystallography (3)	2MI2	A	93.578	63.7427	Escherichia coli	SOLUTION NMR		6G9P	A	100	91.9431	Escherichia coli	X-RAY DIFFRACTION	2.1
membrane127918	SECF_ECOLI	ATPG_ECOLI	0.860317	20	FALSE	FALSE	P0AG93	323	Electron microscopy (1)	P0ABA6	287	X-ray crystallography (3); Electron microscopy (3)	5MG3	F	100	100	Escherichia coli	ELECTRON MICROSCOPY	14	3OAA	G	100	99.6516	Escherichia coli	X-RAY DIFFRACTION	3.26
cep_exp05430	RLMH_ECOLI	RSMI_ECOLI	0.859816	16	FALSE	FALSE	P0A8I8	155	X-ray crystallography (4)	P67087	286	X-ray crystallography (1)	5TWJ	A	99.355	100	Escherichia coli	X-RAY DIFFRACTION	2.3	5HW4	A	100	86.3636	Escherichia coli	X-RAY DIFFRACTION	2.21
cep_exp04924	RISA_ECOLI	PYRB_ECOLI	0.859366	20	FALSE	FALSE	P0AFU8	213	NMR spectroscopy (2); X-ray crystallography (2)	P0A786	311	X-ray crystallography (63)	1I8D	A	100	100	Escherichia coli	X-RAY DIFFRACTION	2	1EKX	A	100	100	Escherichia coli	X-RAY DIFFRACTION	1.95
cep_tp00713	NUOL_ECOLI	NUOK_ECOLI	0.854536	20	FALSE	TRUE	P33607	613		P0AFE4	100		3RKO	B	99.837	100	Escherichia coli	X-RAY DIFFRACTION	3	3RKO	G	100	100	Escherichia coli	X-RAY DIFFRACTION	3
cep_exp05706	RLUD_ECOLI	FMT_ECOLI	0.850583	20	FALSE	FALSE	P33643	326	X-ray crystallography (4)	P23882	315	X-ray crystallography (2)	1V9F	A	100	99.6933	Escherichia coli	X-RAY DIFFRACTION	1.7	1FMT	A	100	99.6825	Escherichia coli	X-RAY DIFFRACTION	2
cep_tp00809	SECF_ECOLI	SECE_ECOLI	0.847011	20	FALSE	TRUE	P0AG93	323	Electron microscopy (1)	P0AG96	127	Electron microscopy (9)	5MG3	F	100	100	Escherichia coli	ELECTRON MICROSCOPY	14	5GAE	h	100	100	Escherichia coli	ELECTRON MICROSCOPY	3.33
addtl_membrane011791	TATB_ECOLI	UUP_ECOLI	0.845626	16	FALSE	FALSE	P69425	171		P43672	635	NMR spectroscopy (1)	2MI2	A	93.578	63.7427	Escherichia coli	SOLUTION NMR		2LW1	A	100	17.0079	Escherichia coli	SOLUTION NMR
cep_exp02692	KPYK2_ECOLI	FTSB_ECOLI	0.84349	10	FALSE	FALSE	P21599	480		P0A6S5	103	X-ray crystallography (2)	6K0K	A	100	100	Escherichia coli	X-RAY DIFFRACTION	2.68	6H9N	B	97.619	81.5534	Escherichia coli	X-RAY DIFFRACTION	2.6
addtl_membrane011658	PPK1_ECOLI	MLTG_ECOLI	0.84337	14	TRUE	FALSE	P0A7B1	688	X-ray crystallography (2)	P28306	340	X-ray crystallography (1)	1XDO	A	100	99.8547	Escherichia coli	X-RAY DIFFRACTION	3	2R1F	A	96.654	79.1176	Escherichia coli	X-RAY DIFFRACTION	2.21
membrane092133	URAA_ECOLI	FTSB_ECOLI	0.842234	10	FALSE	FALSE	P0AGM7	429	X-ray crystallography (1)	P0A6S5	103	X-ray crystallography (2)	3QE7	A	100	100	Escherichia coli	X-RAY DIFFRACTION	2.78	6H9N	B	97.619	81.5534	Escherichia coli	X-RAY DIFFRACTION	2.6
membrane088499	YAJC_ECOLI	FTSI_ECOLI	0.841766	14	FALSE	FALSE	P0ADZ7	110	X-ray crystallography (1)	P0AD68	588	X-ray crystallography (1)	2RDD	B	100	33.6364	Escherichia coli	X-RAY DIFFRACTION	3.5	4BJP	A	100	86.9048	Escherichia coli	X-RAY DIFFRACTION	2.5
cep_tp00654	MLAC_ECOLI	MLAD_ECOLI	0.839185	13	FALSE	FALSE	P0ADV7	211	X-ray crystallography (2)	P64604	183	X-ray crystallography (2)	6GKI	A	100	90.0474	Escherichia coli	X-RAY DIFFRACTION	2.23	5UW2	A	100	83.0601	Escherichia coli	X-RAY DIFFRACTION	2.85
cep_exp02522	BAME_ECOLI	MLTB_ECOLI	0.837131	11	FALSE	FALSE	P0A937	113	Electron microscopy (1); X-ray crystallography (5); NMR spectroscopy (2)	P41052	361	X-ray crystallography (8)	5D0O	E	100	100	Escherichia coli	X-RAY DIFFRACTION	2.9	1D0K	A	99.379	89.1967	Escherichia coli	X-RAY DIFFRACTION	2.02
cep_tp00883	YAJC_ECOLI	SECY_ECOLI	0.834932	19	FALSE	FALSE	P0ADZ7	110	X-ray crystallography (1)	P0AGA2	443	Electron microscopy (10)	2RDD	B	100	33.6364	Escherichia coli	X-RAY DIFFRACTION	3.5	5MG3	Y	100	100	Escherichia coli	ELECTRON MICROSCOPY	14
cep_tp00607	KDPC_ECOLI	KDPB_ECOLI	0.834803	20	FALSE	TRUE	P03961	190	X-ray crystallography (1); Electron microscopy (2)	P03960	682	NMR spectroscopy (4); X-ray crystallography (1); Electron microscopy (2)	6HRA	C	100	100	Escherichia coli	ELECTRON MICROSCOPY	3.7	6HRA	B	99.853	100	Escherichia coli	ELECTRON MICROSCOPY	3.7
cep_exp02499	RODZ_ECOLI	BAMD_ECOLI	0.832665	12	FALSE	FALSE	P27434	337		P0AC02	245	X-ray crystallography (7); Electron microscopy (1)	6S0K	k	100	7.12166	Escherichia coli	ELECTRON MICROSCOPY	3.1	5D0O	D	100	100	Escherichia coli	X-RAY DIFFRACTION	2.9
cep_exp02074	ATPE_ECOLI	DSBA_ECOLI	0.831564	20	FALSE	FALSE	P0A6E6	139	Electron microscopy (3); X-ray crystallography (4); NMR spectroscopy (2)	P0AEG4	208	X-ray crystallography (28); NMR spectroscopy (4)	1BSH	A	100	99.2806	Escherichia coli	SOLUTION NMR		1A23	A	100	90.8654	Escherichia coli	SOLUTION NMR
pe_vs_inner_mem011696	DEGS_ECOLI	MLTG_ECOLI	0.823681	18	TRUE	FALSE	P0AEE3	355	X-ray crystallography (29)	P28306	340	X-ray crystallography (1)	3GCN	A	99.088	92.6761	Escherichia coli	X-RAY DIFFRACTION	3	2R1F	A	96.654	79.1176	Escherichia coli	X-RAY DIFFRACTION	2.21
membrane088588	YAJC_ECOLI	LPTG_ECOLI	0.822313	14	FALSE	FALSE	P0ADZ7	110	X-ray crystallography (1)	P0ADC6	360	Electron microscopy (4)	2RDD	B	100	33.6364	Escherichia coli	X-RAY DIFFRACTION	3.5	6MHU	G	100	100	Escherichia coli	ELECTRON MICROSCOPY	4
membrane125980	SECY_ECOLI	ATPE_ECOLI	0.822063	20	FALSE	FALSE	P0AGA2	443	Electron microscopy (10)	P0A6E6	139	NMR spectroscopy (2); X-ray crystallography (4); Electron microscopy (3)	5MG3	Y	100	100	Escherichia coli	ELECTRON MICROSCOPY	14	1BSH	A	100	99.2806	Escherichia coli	SOLUTION NMR
