# Supplementary material for: Large-scale discovery of protein interactions at residue resolution using co-evolution calculated from genomic sequences
Source: Nat Commun. 2021 Mar 2;12:1396. doi: 10.1038/s41467-021-21636-z (PMC7925567; doi:10.1038/s41467-021-21636-z)
Supplement: Supplementary file 12 — Supplementary Data 10 [file 41467_2021_21636_MOESM12_ESM.zip]

Archive with 4,335 entries (3,988 files):
- supplementary/
- supplementary/allpdb0162_ECFA2_ECFT/
- supplementary/allpdb0162_ECFA2_ECFT/allpdb0162_ECFA2_ECFT.pdf
- supplementary/allpdb0162_ECFA2_ECFT/allpdb0162_ECFA2_ECFT.png
- supplementary/allpdb0162_ECFA2_ECFT/ECFA2_LACBA_4HUQ_A.pdb
- supplementary/allpdb0162_ECFA2_ECFT/ECFT_LACBA_4HUQ_T.pdb
- supplementary/allpdb0162_ECFA2_ECFT/unambig.tbl
- supplementary/allpdb0162_ECFA2_ECFT/allpdb0162_ECFA2_LACBA_ECFT_LACBA_inter_ecs.csv
- supplementary/allpdb0162_ECFA2_ECFT/allpdb0162_ECFA2_LACBA_ECFT_LACBA_inter_ecs_evaluated.csv
- supplementary/allpdb0162_ECFA2_ECFT/4HUQ_A_T.pdb
- supplementary/allpdb0162_ECFA2_ECFT/models/
- supplementary/allpdb0162_ECFA2_ECFT/models/rmsdclust1_top1_haddock_74w.pdb
- supplementary/allpdb0162_ECFA2_ECFT/models/rmsdclust2_top1_haddock_87w.pdb
- supplementary/allpdb0162_ECFA2_ECFT/models/structures_haddock-sorted.stat
- supplementary/allpdb0162_ECFA2_ECFT/models/haddock_top2_haddock_3w.pdb
- supplementary/allpdb0162_ECFA2_ECFT/models/haddock_top3_haddock_22w.pdb
- supplementary/allpdb0162_ECFA2_ECFT/models/haddock_top4_haddock_47w.pdb
- supplementary/allpdb0162_ECFA2_ECFT/models/haddock_top5_haddock_77w.pdb
- supplementary/allpdb0162_ECFA2_ECFT/models/haddock_top6_haddock_31w.pdb
- supplementary/allpdb0162_ECFA2_ECFT/models/haddock_top7_haddock_50w.pdb
- supplementary/allpdb0162_ECFA2_ECFT/models/haddock_top8_haddock_59w.pdb
- supplementary/allpdb0162_ECFA2_ECFT/models/haddock_top9_haddock_2w.pdb
- supplementary/allpdb0162_ECFA2_ECFT/models/haddock_top10_haddock_12w.pdb
- supplementary/allpdb0162_ECFA2_ECFT/models/cluster.out
- supplementary/allpdb0162_ECFA2_ECFT/models/haddock_rmsd.disp
- supplementary/allpdb0162_ECFA2_ECFT/models/haddock_top1_haddock_74w.pdb
- supplementary/allpdb1601_HIGA_HIGB/
- supplementary/allpdb1601_HIGA_HIGB/allpdb1601_HIGA_HIGB.pdf
- supplementary/allpdb1601_HIGA_HIGB/allpdb1601_HIGA_HIGB.png
- supplementary/allpdb1601_HIGA_HIGB/HIGA_ECOLI_5IFG_B.pdb
- supplementary/allpdb1601_HIGA_HIGB/HIGB_ECOLI_5IFG_A.pdb
- supplementary/allpdb1601_HIGA_HIGB/unambig.tbl
- supplementary/allpdb1601_HIGA_HIGB/allpdb1601_HIGA_ECOLI_HIGB_ECOLI_inter_ecs.csv
- supplementary/allpdb1601_HIGA_HIGB/allpdb1601_HIGA_ECOLI_HIGB_ECOLI_inter_ecs_evaluated.csv
- supplementary/allpdb1601_HIGA_HIGB/5IFG_B_A.pdb
- supplementary/allpdb1601_HIGA_HIGB/models/
- supplementary/allpdb1601_HIGA_HIGB/models/haddock_top1_haddock_40w.pdb
- supplementary/allpdb1601_HIGA_HIGB/models/haddock_top2_haddock_87w.pdb
- supplementary/allpdb1601_HIGA_HIGB/models/haddock_top3_haddock_41w.pdb
- supplementary/allpdb1601_HIGA_HIGB/models/haddock_top4_haddock_6w.pdb
- supplementary/allpdb1601_HIGA_HIGB/models/haddock_top5_haddock_9w.pdb
- supplementary/allpdb1601_HIGA_HIGB/models/haddock_top6_haddock_34w.pdb
- supplementary/allpdb1601_HIGA_HIGB/models/haddock_top7_haddock_95w.pdb
- supplementary/allpdb1601_HIGA_HIGB/models/haddock_top8_haddock_57w.pdb
- supplementary/allpdb1601_HIGA_HIGB/models/haddock_top9_haddock_77w.pdb
- supplementary/allpdb1601_HIGA_HIGB/models/structures_haddock-sorted.stat
- supplementary/allpdb1601_HIGA_HIGB/models/haddock_top10_haddock_94w.pdb
- supplementary/allpdb1601_HIGA_HIGB/models/cluster.out
- supplementary/allpdb1601_HIGA_HIGB/models/haddock_rmsd.disp
- supplementary/allpdb1601_HIGA_HIGB/models/rmsdclust1_top1_haddock_40w.pdb
- supplementary/allpdb0172_CASC_CAS5/
- supplementary/allpdb0172_CASC_CAS5/allpdb0172_CASC_CAS5.pdf
- supplementary/allpdb0172_CASC_CAS5/allpdb0172_CASC_CAS5.png
- supplementary/allpdb0172_CASC_CAS5/CASC_ECOLI_4U7U_V.pdb
- supplementary/allpdb0172_CASC_CAS5/CAS5_ECOLI_4U7U_W.pdb
- supplementary/allpdb0172_CASC_CAS5/unambig.tbl
- supplementary/allpdb0172_CASC_CAS5/allpdb0172_CASC_ECOLI_CAS5_ECOLI_inter_ecs.csv
- supplementary/allpdb0172_CASC_CAS5/allpdb0172_CASC_ECOLI_CAS5_ECOLI_inter_ecs_evaluated.csv
- supplementary/allpdb0172_CASC_CAS5/4U7U_V_W.pdb
- supplementary/allpdb0172_CASC_CAS5/models/
- supplementary/allpdb0172_CASC_CAS5/models/haddock_top1_haddock_46w.pdb
- supplementary/allpdb0172_CASC_CAS5/models/rmsdclust2_top1_haddock_25w.pdb
- supplementary/allpdb0172_CASC_CAS5/models/rmsdclust4_top1_haddock_2w.pdb
- supplementary/allpdb0172_CASC_CAS5/models/rmsdclust1_top1_haddock_46w.pdb
- supplementary/allpdb0172_CASC_CAS5/models/rmsdclust3_top1_haddock_68w.pdb
- supplementary/allpdb0172_CASC_CAS5/models/structures_haddock-sorted.stat
- supplementary/allpdb0172_CASC_CAS5/models/haddock_top2_haddock_51w.pdb
- supplementary/allpdb0172_CASC_CAS5/models/haddock_top3_haddock_68w.pdb
- supplementary/allpdb0172_CASC_CAS5/models/haddock_top4_haddock_67w.pdb
- supplementary/allpdb0172_CASC_CAS5/models/haddock_top5_haddock_13w.pdb
- supplementary/allpdb0172_CASC_CAS5/models/haddock_top6_haddock_63w.pdb
- supplementary/allpdb0172_CASC_CAS5/models/haddock_top7_haddock_40w.pdb
- supplementary/allpdb0172_CASC_CAS5/models/haddock_top8_haddock_47w.pdb
- supplementary/allpdb0172_CASC_CAS5/models/haddock_top9_haddock_60w.pdb
- supplementary/allpdb0172_CASC_CAS5/models/haddock_top10_haddock_29w.pdb
- supplementary/allpdb0172_CASC_CAS5/models/cluster.out
- supplementary/allpdb0172_CASC_CAS5/models/haddock_rmsd.disp
- supplementary/allpdb1629_C4YDZ9_C4YFL7/
- supplementary/allpdb1629_C4YDZ9_C4YFL7/allpdb1629_C4YDZ9_C4YFL7.pdf
- supplementary/allpdb1629_C4YDZ9_C4YFL7/allpdb1629_C4YDZ9_C4YFL7.png
- supplementary/allpdb1629_C4YDZ9_C4YFL7/C4YDZ9_CANAW_5K04_B.pdb
- supplementary/allpdb1629_C4YDZ9_C4YFL7/C4YFL7_CANAW_5K04_A.pdb
- supplementary/allpdb1629_C4YDZ9_C4YFL7/unambig.tbl
- supplementary/allpdb1629_C4YDZ9_C4YFL7/allpdb1629_C4YDZ9_CANAW_C4YFL7_CANAW_inter_ecs.csv
- supplementary/allpdb1629_C4YDZ9_C4YFL7/allpdb1629_C4YDZ9_CANAW_C4YFL7_CANAW_inter_ecs_evaluated.csv
- supplementary/allpdb1629_C4YDZ9_C4YFL7/5K04_B_A.pdb
- supplementary/allpdb1629_C4YDZ9_C4YFL7/models/
- supplementary/allpdb1629_C4YDZ9_C4YFL7/models/haddock_top1_haddock_37w.pdb
- supplementary/allpdb1629_C4YDZ9_C4YFL7/models/haddock_top2_haddock_23w.pdb
- supplementary/allpdb1629_C4YDZ9_C4YFL7/models/haddock_top3_haddock_8w.pdb
- supplementary/allpdb1629_C4YDZ9_C4YFL7/models/haddock_top4_haddock_28w.pdb
- supplementary/allpdb1629_C4YDZ9_C4YFL7/models/haddock_top5_haddock_10w.pdb
- supplementary/allpdb1629_C4YDZ9_C4YFL7/models/haddock_top6_haddock_27w.pdb
- supplementary/allpdb1629_C4YDZ9_C4YFL7/models/haddock_top7_haddock_7w.pdb
- supplementary/allpdb1629_C4YDZ9_C4YFL7/models/haddock_top8_haddock_6w.pdb
- supplementary/allpdb1629_C4YDZ9_C4YFL7/models/haddock_top9_haddock_20w.pdb
- supplementary/allpdb1629_C4YDZ9_C4YFL7/models/structures_haddock-sorted.stat
- supplementary/allpdb1629_C4YDZ9_C4YFL7/models/haddock_top10_haddock_31w.pdb
- supplementary/allpdb1629_C4YDZ9_C4YFL7/models/cluster.out
- supplementary/allpdb1629_C4YDZ9_C4YFL7/models/haddock_rmsd.disp
- supplementary/allpdb1629_C4YDZ9_C4YFL7/models/rmsdclust1_top1_haddock_37w.pdb
- supplementary/allpdb1629_C4YDZ9_C4YFL7/models/rmsdclust2_top1_haddock_89w.pdb
- supplementary/allpdb1629_C4YDZ9_C4YFL7/models/rmsdclust3_top1_haddock_66w.pdb
- supplementary/allpdb1629_C4YDZ9_C4YFL7/models/rmsdclust4_top1_haddock_87w.pdb
- supplementary/allpdb1629_C4YDZ9_C4YFL7/models/rmsdclust5_top1_haddock_60w.pdb
- supplementary/allpdb0203_SCNA_SCNC/
- supplementary/allpdb0203_SCNA_SCNC/allpdb0203_SCNA_SCNC.pdf
- supplementary/allpdb0203_SCNA_SCNC/allpdb0203_SCNA_SCNC.png
- supplementary/allpdb0203_SCNA_SCNC/SCNA_THITI_2ZZD_J.pdb
- supplementary/allpdb0203_SCNA_SCNC/SCNC_THITI_2ZZD_L.pdb
- supplementary/allpdb0203_SCNA_SCNC/unambig.tbl
- supplementary/allpdb0203_SCNA_SCNC/allpdb0203_SCNA_THITI_SCNC_THITI_inter_ecs.csv
- supplementary/allpdb0203_SCNA_SCNC/allpdb0203_SCNA_THITI_SCNC_THITI_inter_ecs_evaluated.csv
- supplementary/allpdb0203_SCNA_SCNC/2ZZD_J_L.pdb
- supplementary/allpdb0203_SCNA_SCNC/models/
- supplementary/allpdb0203_SCNA_SCNC/models/rmsdclust1_top1_haddock_39w.pdb
- supplementary/allpdb0203_SCNA_SCNC/models/structures_haddock-sorted.stat
- supplementary/allpdb0203_SCNA_SCNC/models/haddock_top2_haddock_65w.pdb
- supplementary/allpdb0203_SCNA_SCNC/models/haddock_top3_haddock_61w.pdb
- supplementary/allpdb0203_SCNA_SCNC/models/haddock_top4_haddock_66w.pdb
- supplementary/allpdb0203_SCNA_SCNC/models/haddock_top5_haddock_40w.pdb
- supplementary/allpdb0203_SCNA_SCNC/models/haddock_top6_haddock_82w.pdb
- supplementary/allpdb0203_SCNA_SCNC/models/haddock_top7_haddock_16w.pdb
- supplementary/allpdb0203_SCNA_SCNC/models/haddock_top8_haddock_76w.pdb
- supplementary/allpdb0203_SCNA_SCNC/models/haddock_top9_haddock_23w.pdb
- supplementary/allpdb0203_SCNA_SCNC/models/haddock_top10_haddock_11w.pdb
- supplementary/allpdb0203_SCNA_SCNC/models/cluster.out
- supplementary/allpdb0203_SCNA_SCNC/models/haddock_rmsd.disp
- supplementary/allpdb0203_SCNA_SCNC/models/haddock_top1_haddock_39w.pdb
- supplementary/allpdb1670_Q72GS0_Q72GR9/
- supplementary/allpdb1670_Q72GS0_Q72GR9/allpdb1670_Q72GS0_Q72GR9.pdf
- supplementary/allpdb1670_Q72GS0_Q72GR9/allpdb1670_Q72GS0_Q72GR9.png
- supplementary/allpdb1670_Q72GS0_Q72GR9/Q72GS0_THET2_5UNI_B.pdb
- supplementary/allpdb1670_Q72GS0_Q72GR9/Q72GR9_THET2_5UNI_A.pdb
- supplementary/allpdb1670_Q72GS0_Q72GR9/unambig.tbl
- supplementary/allpdb1670_Q72GS0_Q72GR9/allpdb1670_Q72GS0_THET2_Q72GR9_THET2_inter_ecs.csv
- supplementary/allpdb1670_Q72GS0_Q72GR9/allpdb1670_Q72GS0_THET2_Q72GR9_THET2_inter_ecs_evaluated.csv
- supplementary/allpdb1670_Q72GS0_Q72GR9/5UNI_B_A.pdb
- supplementary/allpdb1670_Q72GS0_Q72GR9/models/
- supplementary/allpdb1670_Q72GS0_Q72GR9/models/haddock_top1_haddock_61w.pdb
- supplementary/allpdb1670_Q72GS0_Q72GR9/models/haddock_top2_haddock_94w.pdb
- supplementary/allpdb1670_Q72GS0_Q72GR9/models/haddock_top3_haddock_25w.pdb
- supplementary/allpdb1670_Q72GS0_Q72GR9/models/haddock_top4_haddock_83w.pdb
- supplementary/allpdb1670_Q72GS0_Q72GR9/models/haddock_top5_haddock_98w.pdb
- supplementary/allpdb1670_Q72GS0_Q72GR9/models/haddock_top6_haddock_28w.pdb
- supplementary/allpdb1670_Q72GS0_Q72GR9/models/haddock_top7_haddock_2w.pdb
- supplementary/allpdb1670_Q72GS0_Q72GR9/models/haddock_top8_haddock_21w.pdb
- supplementary/allpdb1670_Q72GS0_Q72GR9/models/haddock_top9_haddock_35w.pdb
- supplementary/allpdb1670_Q72GS0_Q72GR9/models/structures_haddock-sorted.stat
- supplementary/allpdb1670_Q72GS0_Q72GR9/models/haddock_top10_haddock_96w.pdb
- supplementary/allpdb1670_Q72GS0_Q72GR9/models/cluster.out
- supplementary/allpdb1670_Q72GS0_Q72GR9/models/haddock_rmsd.disp
- supplementary/allpdb1670_Q72GS0_Q72GR9/models/rmsdclust1_top1_haddock_61w.pdb
- supplementary/allpdb0007_RRP45_RRP40/
- supplementary/allpdb0007_RRP45_RRP40/allpdb0007_RRP45_RRP40.pdf
- supplementary/allpdb0007_RRP45_RRP40/allpdb0007_RRP45_RRP40.png
- supplementary/allpdb0007_RRP45_RRP40/RRP45_YEAST_4IFD_A.pdb
- supplementary/allpdb0007_RRP45_RRP40/RRP40_YEAST_4IFD_G.pdb
- supplementary/allpdb0007_RRP45_RRP40/unambig.tbl
- supplementary/allpdb0007_RRP45_RRP40/allpdb0007_RRP45_YEAST_RRP40_YEAST_inter_ecs.csv
- supplementary/allpdb0007_RRP45_RRP40/allpdb0007_RRP45_YEAST_RRP40_YEAST_inter_ecs_evaluated.csv
- supplementary/allpdb0007_RRP45_RRP40/4IFD_A_G.pdb
- supplementary/allpdb0007_RRP45_RRP40/models/
- supplementary/allpdb0007_RRP45_RRP40/models/rmsdclust1_top1_haddock_56w.pdb
- supplementary/allpdb0007_RRP45_RRP40/models/rmsdclust2_top1_haddock_76w.pdb
- supplementary/allpdb0007_RRP45_RRP40/models/rmsdclust3_top1_haddock_9w.pdb
- supplementary/allpdb0007_RRP45_RRP40/models/cluster.out
- supplementary/allpdb0007_RRP45_RRP40/models/structures_haddock-sorted.stat
- supplementary/allpdb0007_RRP45_RRP40/models/haddock_top1_haddock_56w.pdb
- supplementary/allpdb0007_RRP45_RRP40/models/haddock_top2_haddock_99w.pdb
- supplementary/allpdb0007_RRP45_RRP40/models/haddock_top3_haddock_12w.pdb
- supplementary/allpdb0007_RRP45_RRP40/models/haddock_top4_haddock_76w.pdb
- supplementary/allpdb0007_RRP45_RRP40/models/haddock_top5_haddock_83w.pdb
- supplementary/allpdb0007_RRP45_RRP40/models/haddock_top6_haddock_97w.pdb
- supplementary/allpdb0007_RRP45_RRP40/models/haddock_top7_haddock_82w.pdb
- supplementary/allpdb0007_RRP45_RRP40/models/haddock_top8_haddock_37w.pdb
- supplementary/allpdb0007_RRP45_RRP40/models/haddock_top9_haddock_25w.pdb
- supplementary/allpdb0007_RRP45_RRP40/models/haddock_top10_haddock_92w.pdb
- supplementary/allpdb0007_RRP45_RRP40/models/haddock_rmsd.disp
- supplementary/allpdb0037_H2B1J_H4/
- supplementary/allpdb0037_H2B1J_H4/allpdb0037_H2B1J_H4.pdf
- supplementary/allpdb0037_H2B1J_H4/allpdb0037_H2B1J_H4.png
- supplementary/allpdb0037_H2B1J_H4/H2B1J_HUMAN_3WTP_H.pdb
- supplementary/allpdb0037_H2B1J_H4/H4_HUMAN_3WTP_F.pdb
- supplementary/allpdb0037_H2B1J_H4/unambig.tbl
- supplementary/allpdb0037_H2B1J_H4/allpdb0037_H2B1J_HUMAN_H4_HUMAN_inter_ecs.csv
- supplementary/allpdb0037_H2B1J_H4/allpdb0037_H2B1J_HUMAN_H4_HUMAN_inter_ecs_evaluated.csv
- supplementary/allpdb0037_H2B1J_H4/3WTP_H_F.pdb
- supplementary/allpdb0037_H2B1J_H4/models/
- supplementary/allpdb0037_H2B1J_H4/models/rmsdclust3_top1_haddock_15w.pdb
- supplementary/allpdb0037_H2B1J_H4/models/rmsdclust2_top1_haddock_20w.pdb
- supplementary/allpdb0037_H2B1J_H4/models/rmsdclust4_top1_haddock_4w.pdb
- supplementary/allpdb0037_H2B1J_H4/models/rmsdclust1_top1_haddock_62w.pdb
- supplementary/allpdb0037_H2B1J_H4/models/structures_haddock-sorted.stat
- supplementary/allpdb0037_H2B1J_H4/models/haddock_top2_haddock_29w.pdb
- supplementary/allpdb0037_H2B1J_H4/models/haddock_top3_haddock_4w.pdb
- supplementary/allpdb0037_H2B1J_H4/models/haddock_top4_haddock_17w.pdb
- supplementary/allpdb0037_H2B1J_H4/models/haddock_top5_haddock_31w.pdb
- supplementary/allpdb0037_H2B1J_H4/models/haddock_top6_haddock_6w.pdb
- supplementary/allpdb0037_H2B1J_H4/models/haddock_top7_haddock_45w.pdb
- supplementary/allpdb0037_H2B1J_H4/models/haddock_top8_haddock_22w.pdb
- supplementary/allpdb0037_H2B1J_H4/models/haddock_top9_haddock_3w.pdb
- supplementary/allpdb0037_H2B1J_H4/models/haddock_top10_haddock_62w.pdb
- supplementary/allpdb0037_H2B1J_H4/models/cluster.out
- supplementary/allpdb0037_H2B1J_H4/models/haddock_rmsd.disp
- supplementary/allpdb0037_H2B1J_H4/models/haddock_top1_haddock_20w.pdb
- supplementary/allpdb0039_CY1_QCR6/
- supplementary/allpdb0039_CY1_QCR6/allpdb0039_CY1_QCR6.pdf
- supplementary/allpdb0039_CY1_QCR6/allpdb0039_CY1_QCR6.png
- supplementary/allpdb0039_CY1_QCR6/CY1_BOVIN_2FYU_D.pdb
- supplementary/allpdb0039_CY1_QCR6/QCR6_BOVIN_2FYU_H.pdb
- supplementary/allpdb0039_CY1_QCR6/unambig.tbl
- supplementary/allpdb0039_CY1_QCR6/allpdb0039_CY1_BOVIN_QCR6_BOVIN_inter_ecs.csv
- supplementary/allpdb0039_CY1_QCR6/allpdb0039_CY1_BOVIN_QCR6_BOVIN_inter_ecs_evaluated.csv
- supplementary/allpdb0039_CY1_QCR6/2FYU_D_H.pdb
- supplementary/allpdb0039_CY1_QCR6/models/
- supplementary/allpdb0039_CY1_QCR6/models/haddock_top1_haddock_43w.pdb
- supplementary/allpdb0039_CY1_QCR6/models/rmsdclust2_top1_haddock_100w.pdb
- supplementary/allpdb0039_CY1_QCR6/models/rmsdclust1_top1_haddock_43w.pdb
- supplementary/allpdb0039_CY1_QCR6/models/structures_haddock-sorted.stat
- supplementary/allpdb0039_CY1_QCR6/models/haddock_top2_haddock_45w.pdb
- supplementary/allpdb0039_CY1_QCR6/models/haddock_top3_haddock_4w.pdb
- supplementary/allpdb0039_CY1_QCR6/models/haddock_top4_haddock_65w.pdb
- supplementary/allpdb0039_CY1_QCR6/models/haddock_top5_haddock_74w.pdb
- supplementary/allpdb0039_CY1_QCR6/models/haddock_top6_haddock_80w.pdb
- supplementary/allpdb0039_CY1_QCR6/models/haddock_top7_haddock_71w.pdb
- supplementary/allpdb0039_CY1_QCR6/models/haddock_top8_haddock_81w.pdb
- supplementary/allpdb0039_CY1_QCR6/models/haddock_top9_haddock_98w.pdb
- supplementary/allpdb0039_CY1_QCR6/models/haddock_top10_haddock_79w.pdb
- supplementary/allpdb0039_CY1_QCR6/models/cluster.out
- supplementary/allpdb0039_CY1_QCR6/models/haddock_rmsd.disp
- supplementary/allpdb0107_PETG_PETM/
- supplementary/allpdb0107_PETG_PETM/allpdb0107_PETG_PETM.pdf
- supplementary/allpdb0107_PETG_PETM/allpdb0107_PETG_PETM.png
- supplementary/allpdb0107_PETG_PETM/PETG_NOSS1_4H44_G.pdb
- supplementary/allpdb0107_PETG_PETM/PETM_NOSS1_4H44_F.pdb
- supplementary/allpdb0107_PETG_PETM/unambig.tbl
- supplementary/allpdb0107_PETG_PETM/allpdb0107_PETG_NOSS1_PETM_NOSS1_inter_ecs.csv
- supplementary/allpdb0107_PETG_PETM/allpdb0107_PETG_NOSS1_PETM_NOSS1_inter_ecs_evaluated.csv
- supplementary/allpdb0107_PETG_PETM/4H44_G_F.pdb
- supplementary/allpdb0107_PETG_PETM/models/
- supplementary/allpdb0107_PETG_PETM/models/rmsdclust1_top1_haddock_78w.pdb
- supplementary/allpdb0107_PETG_PETM/models/structures_haddock-sorted.stat
- supplementary/allpdb0107_PETG_PETM/models/haddock_top2_haddock_84w.pdb
- supplementary/allpdb0107_PETG_PETM/models/haddock_top3_haddock_81w.pdb
- supplementary/allpdb0107_PETG_PETM/models/haddock_top4_haddock_7w.pdb
- supplementary/allpdb0107_PETG_PETM/models/haddock_top5_haddock_64w.pdb
- supplementary/allpdb0107_PETG_PETM/models/haddock_top6_haddock_30w.pdb
- supplementary/allpdb0107_PETG_PETM/models/haddock_top7_haddock_34w.pdb
- supplementary/allpdb0107_PETG_PETM/models/haddock_top8_haddock_74w.pdb
- supplementary/allpdb0107_PETG_PETM/models/haddock_top9_haddock_6w.pdb
- supplementary/allpdb0107_PETG_PETM/models/haddock_top10_haddock_73w.pdb
- supplementary/allpdb0107_PETG_PETM/models/cluster.out
- supplementary/allpdb0107_PETG_PETM/models/haddock_rmsd.disp
- supplementary/allpdb0107_PETG_PETM/models/haddock_top1_haddock_78w.pdb
- supplementary/allpdb0110_CYF_PETL/
- supplementary/allpdb0110_CYF_PETL/allpdb0110_CYF_PETL.pdf
- supplementary/allpdb0110_CYF_PETL/allpdb0110_CYF_PETL.png
- supplementary/allpdb0110_CYF_PETL/CYF_NOSS1_4H44_C.pdb
- supplementary/allpdb0110_CYF_PETL/PETL_NOSS1_4H44_E.pdb
- supplementary/allpdb0110_CYF_PETL/unambig.tbl
- supplementary/allpdb0110_CYF_PETL/allpdb0110_CYF_NOSS1_PETL_NOSS1_inter_ecs.csv
- supplementary/allpdb0110_CYF_PETL/allpdb0110_CYF_NOSS1_PETL_NOSS1_inter_ecs_evaluated.csv
- supplementary/allpdb0110_CYF_PETL/4H44_C_E.pdb
- supplementary/allpdb0110_CYF_PETL/models/
- supplementary/allpdb0110_CYF_PETL/models/rmsdclust1_top1_haddock_23w.pdb
- supplementary/allpdb0110_CYF_PETL/models/structures_haddock-sorted.stat
- supplementary/allpdb0110_CYF_PETL/models/haddock_top2_haddock_43w.pdb
- supplementary/allpdb0110_CYF_PETL/models/haddock_top3_haddock_4w.pdb
- supplementary/allpdb0110_CYF_PETL/models/haddock_top4_haddock_56w.pdb
- supplementary/allpdb0110_CYF_PETL/models/haddock_top5_haddock_49w.pdb
- supplementary/allpdb0110_CYF_PETL/models/haddock_top6_haddock_80w.pdb
- supplementary/allpdb0110_CYF_PETL/models/haddock_top7_haddock_52w.pdb
- supplementary/allpdb0110_CYF_PETL/models/haddock_top8_haddock_30w.pdb
- supplementary/allpdb0110_CYF_PETL/models/haddock_top9_haddock_21w.pdb
- supplementary/allpdb0110_CYF_PETL/models/haddock_top10_haddock_45w.pdb
- supplementary/allpdb0110_CYF_PETL/models/cluster.out
- supplementary/allpdb0110_CYF_PETL/models/haddock_rmsd.disp
- supplementary/allpdb0110_CYF_PETL/models/haddock_top1_haddock_23w.pdb
- supplementary/allpdb0144_DHSC_SDHB/
- supplementary/allpdb0144_DHSC_SDHB/allpdb0144_DHSC_SDHB.pdf
- supplementary/allpdb0144_DHSC_SDHB/allpdb0144_DHSC_SDHB.png
- supplementary/allpdb0144_DHSC_SDHB/DHSC_ECOLI_2WDQ_C.pdb
- supplementary/allpdb0144_DHSC_SDHB/SDHB_ECOLI_2WDQ_B.pdb
- supplementary/allpdb0144_DHSC_SDHB/unambig.tbl
- supplementary/allpdb0144_DHSC_SDHB/allpdb0144_DHSC_ECOLI_SDHB_ECOLI_inter_ecs.csv
- supplementary/allpdb0144_DHSC_SDHB/allpdb0144_DHSC_ECOLI_SDHB_ECOLI_inter_ecs_evaluated.csv
- supplementary/allpdb0144_DHSC_SDHB/2WDQ_C_B.pdb
- supplementary/allpdb0144_DHSC_SDHB/models/
- supplementary/allpdb0144_DHSC_SDHB/models/rmsdclust1_top1_haddock_11w.pdb
- supplementary/allpdb0144_DHSC_SDHB/models/structures_haddock-sorted.stat
- supplementary/allpdb0144_DHSC_SDHB/models/haddock_top2_haddock_3w.pdb
- supplementary/allpdb0144_DHSC_SDHB/models/haddock_top3_haddock_60w.pdb
- supplementary/allpdb0144_DHSC_SDHB/models/haddock_top4_haddock_10w.pdb
- supplementary/allpdb0144_DHSC_SDHB/models/haddock_top5_haddock_51w.pdb
- supplementary/allpdb0144_DHSC_SDHB/models/haddock_top6_haddock_17w.pdb
- supplementary/allpdb0144_DHSC_SDHB/models/haddock_top7_haddock_94w.pdb
- supplementary/allpdb0144_DHSC_SDHB/models/haddock_top8_haddock_12w.pdb
- supplementary/allpdb0144_DHSC_SDHB/models/haddock_top9_haddock_70w.pdb
- supplementary/allpdb0144_DHSC_SDHB/models/haddock_top10_haddock_4w.pdb
[truncated: 4,035 more entries]
