# Supplementary material for: Large-scale discovery of protein interactions at residue resolution using co-evolution calculated from genomic sequences
Source: Nat Commun. 2021 Mar 2;12:1396. doi: 10.1038/s41467-021-21636-z (PMC7925567; doi:10.1038/s41467-021-21636-z)
Supplement: Supplementary file 12 — Supplementary Data 10 [file 41467_2021_21636_MOESM12_ESM.zip › supplementary/allpdb0162_ECFA2_ECFT/ECFA2_LACBA_4HUQ_A.pdb]

ATOM      1  N   ALA A   2       3.736 -35.483   1.990  1.00                 N  
ATOM      2  CA  ALA A   2       3.448 -36.602   2.872  1.00                 C  
ATOM      3  C   ALA A   2       3.743 -36.261   4.330  1.00                 C  
ATOM      4  O   ALA A   2       4.395 -35.245   4.614  1.00                 O  
ATOM      5  CB  ALA A   2       4.250 -37.825   2.456  1.00                 C  
ATOM      6  N   ILE A   3       3.228 -37.106   5.233  1.00                 N  
ATOM      7  CA  ILE A   3       3.560 -37.074   6.657  1.00                 C  
ATOM      8  C   ILE A   3       4.229 -38.378   7.092  1.00                 C  
ATOM      9  O   ILE A   3       3.797 -39.492   6.764  1.00                 O  
ATOM     10  CB  ILE A   3       2.313 -36.810   7.521  1.00                 C  
ATOM     11  CD1 ILE A   3       0.344 -35.216   7.803  1.00                 C  
ATOM     12  CG1 ILE A   3       1.696 -35.456   7.167  1.00                 C  
ATOM     13  CG2 ILE A   3       2.660 -36.906   8.999  1.00                 C  
ATOM     14  N   ALA A   4       5.310 -38.210   7.831  1.00                 N  
ATOM     15  CA  ALA A   4       6.090 -39.322   8.330  1.00                 C  
ATOM     16  C   ALA A   4       6.394 -39.028   9.790  1.00                 C  
ATOM     17  O   ALA A   4       7.008 -38.003  10.103  1.00                 O  
ATOM     18  CB  ALA A   4       7.352 -39.499   7.500  1.00                 C  
ATOM     19  N   PHE A   5       5.899 -39.872  10.694  1.00                 N  
ATOM     20  CA  PHE A   5       6.304 -39.787  12.091  1.00                 C  
ATOM     21  C   PHE A   5       7.508 -40.683  12.268  1.00                 C  
ATOM     22  O   PHE A   5       7.468 -41.867  11.898  1.00                 O  
ATOM     23  CB  PHE A   5       5.148 -40.190  13.009  1.00                 C  
ATOM     24  CG  PHE A   5       4.010 -39.210  13.016  1.00                 C  
ATOM     25  CZ  PHE A   5       1.906 -37.394  13.032  1.00                 C  
ATOM     26  CD1 PHE A   5       2.924 -39.383  12.175  1.00                 C  
ATOM     27  CE1 PHE A   5       1.876 -38.482  12.181  1.00                 C  
ATOM     28  CD2 PHE A   5       4.024 -38.116  13.862  1.00                 C  
ATOM     29  CE2 PHE A   5       2.976 -37.214  13.868  1.00                 C  
ATOM     30  N   GLU A   6       8.588 -40.106  12.797  1.00                 N  
ATOM     31  CA  GLU A   6       9.812 -40.857  13.103  1.00                 C  
ATOM     32  C   GLU A   6      10.142 -40.924  14.590  1.00                 C  
ATOM     33  O   GLU A   6      10.707 -39.967  15.139  1.00                 O  
ATOM     34  CB  GLU A   6      11.009 -40.253  12.366  1.00                 C  
ATOM     35  CD  GLU A   6      12.121 -39.741  10.157  1.00                 C  
ATOM     36  CG  GLU A   6      10.922 -40.355  10.852  1.00                 C  
ATOM     37  OE1 GLU A   6      12.933 -39.084  10.842  1.00                 O  
ATOM     38  OE2 GLU A   6      12.249 -39.917   8.927  1.00                 O  
ATOM     39  N   HIS A   7       9.827 -42.061  15.219  1.00                 N  
ATOM     40  CA  HIS A   7      10.097 -42.311  16.663  1.00                 C  
ATOM     41  C   HIS A   7       9.659 -41.178  17.602  1.00                 C  
ATOM     42  O   HIS A   7      10.325 -40.864  18.596  1.00                 O  
ATOM     43  CB  HIS A   7      11.587 -42.570  16.892  1.00                 C  
ATOM     44  CG  HIS A   7      12.107 -43.778  16.177  1.00                 C  
ATOM     45  ND1 HIS A   7      11.724 -45.060  16.504  1.00                 N  
ATOM     46  CE1 HIS A   7      12.354 -45.927  15.692  1.00                 C  
ATOM     47  CD2 HIS A   7      13.034 -44.016  15.079  1.00                 C  
ATOM     48  NE2 HIS A   7      13.142 -45.307  14.834  1.00                 N  
ATOM     49  N   VAL A   8       8.530 -40.565  17.265  1.00                 N  
ATOM     50  CA  VAL A   8       8.022 -39.430  18.010  1.00                 C  
ATOM     51  C   VAL A   8       7.469 -39.834  19.368  1.00                 C  
ATOM     52  O   VAL A   8       6.698 -40.783  19.483  1.00                 O  
ATOM     53  CB  VAL A   8       6.931 -38.681  17.223  1.00                 C  
ATOM     54  CG1 VAL A   8       6.328 -37.572  18.072  1.00                 C  
ATOM     55  CG2 VAL A   8       7.499 -38.118  15.929  1.00                 C  
ATOM     56  N   THR A   9       7.900 -39.119  20.400  1.00                 N  
ATOM     57  CA  THR A   9       7.298 -39.252  21.716  1.00                 C  
ATOM     58  C   THR A   9       7.144 -37.874  22.378  1.00                 C  
ATOM     59  O   THR A   9       8.008 -37.007  22.262  1.00                 O  
ATOM     60  CB  THR A   9       8.129 -40.176  22.626  1.00                 C  
ATOM     61  OG1 THR A   9       7.465 -40.332  23.886  1.00                 O  
ATOM     62  CG2 THR A   9       9.507 -39.582  22.872  1.00                 C  
ATOM     63  N   TYR A  10       6.030 -37.680  23.070  1.00                 N  
ATOM     64  CA  TYR A  10       5.778 -36.429  23.764  1.00                 C  
ATOM     65  C   TYR A  10       5.481 -36.667  25.222  1.00                 C  
ATOM     66  O   TYR A  10       4.620 -37.471  25.564  1.00                 O  
ATOM     67  CB  TYR A  10       4.619 -35.676  23.108  1.00                 C  
ATOM     68  CG  TYR A  10       4.289 -34.359  23.773  1.00                 C  
ATOM     69  OH  TYR A  10       3.394 -30.731  25.596  1.00                 O  
ATOM     70  CZ  TYR A  10       3.688 -31.932  24.994  1.00                 C  
ATOM     71  CD1 TYR A  10       5.075 -33.236  23.556  1.00                 C  
ATOM     72  CE1 TYR A  10       4.781 -32.028  24.159  1.00                 C  
ATOM     73  CD2 TYR A  10       3.191 -34.244  24.617  1.00                 C  
ATOM     74  CE2 TYR A  10       2.882 -33.045  25.230  1.00                 C  
ATOM     75  N   THR A  11       6.186 -35.952  26.084  1.00                 N  
ATOM     76  CA  THR A  11       5.808 -35.901  27.480  1.00                 C  
ATOM     77  C   THR A  11       5.511 -34.461  27.906  1.00                 C  
ATOM     78  O   THR A  11       6.247 -33.529  27.570  1.00                 O  
ATOM     79  CB  THR A  11       6.906 -36.492  28.384  1.00                 C  
ATOM     80  OG1 THR A  11       6.463 -36.482  29.747  1.00                 O  
ATOM     81  CG2 THR A  11       8.181 -35.671  28.280  1.00                 C  
ATOM     82  N   TYR A  12       4.416 -34.294  28.643  1.00                 N  
ATOM     83  CA  TYR A  12       4.007 -32.991  29.155  1.00                 C  
ATOM     84  C   TYR A  12       4.870 -32.598  30.356  1.00                 C  
ATOM     85  O   TYR A  12       5.016 -33.372  31.300  1.00                 O  
ATOM     86  CB  TYR A  12       2.527 -33.008  29.541  1.00                 C  
ATOM     87  CG  TYR A  12       1.587 -33.113  28.361  1.00                 C  
ATOM     88  OH  TYR A  12      -0.997 -33.420  25.117  1.00                 O  
ATOM     89  CZ  TYR A  12      -0.142 -33.317  26.190  1.00                 C  
ATOM     90  CD1 TYR A  12       1.109 -34.348  27.941  1.00                 C  
ATOM     91  CE1 TYR A  12       0.250 -34.454  26.863  1.00                 C  
ATOM     92  CD2 TYR A  12       1.181 -31.978  27.671  1.00                 C  
ATOM     93  CE2 TYR A  12       0.323 -32.065  26.591  1.00                 C  
ATOM     94  N   GLN A  13       5.156 -31.365  30.295  1.00                 N  
ATOM     95  CA  GLN A  13       5.990 -30.847  31.386  1.00                 C  
ATOM     96  C   GLN A  13       7.370 -31.495  31.524  1.00                 C  
ATOM     97  O   GLN A  13       7.595 -32.308  32.418  1.00                 O  
ATOM     98  CB  GLN A  13       5.270 -30.996  32.728  1.00                 C  
ATOM     99  CD  GLN A  13       4.276 -28.684  32.946  1.00                 C  
ATOM    100  CG  GLN A  13       3.999 -30.171  32.845  1.00                 C  
ATOM    101  OE1 GLN A  13       4.818 -28.211  33.945  1.00                 O  
ATOM    102  NE2 GLN A  13       3.905 -27.942  31.909  1.00                 N  
ATOM    103  N   ALA A  14       8.265 -31.122  30.611  1.00                 N  
ATOM    104  CA  ALA A  14       9.718 -31.294  30.740  1.00                 C  
ATOM    105  C   ALA A  14      10.215 -32.562  31.429  1.00                 C  
ATOM    106  O   ALA A  14       9.654 -33.646  31.274  1.00                 O  
ATOM    107  CB  ALA A  14      10.326 -30.120  31.493  1.00                 C  
ATOM    108  N   GLY A  15      11.304 -32.397  32.170  1.00                 N  
ATOM    109  CA  GLY A  15      11.821 -33.431  33.041  1.00                 C  
ATOM    110  C   GLY A  15      11.587 -32.974  34.465  1.00                 C  
ATOM    111  O   GLY A  15      12.440 -33.140  35.337  1.00                 O  
ATOM    112  N   THR A  16      10.442 -32.404  34.923  1.00                 N  
ATOM    113  CA  THR A  16       9.926 -32.011  36.231  1.00                 C  
ATOM    114  C   THR A  16       8.789 -32.936  36.658  1.00                 C  
ATOM    115  O   THR A  16       7.627 -32.673  36.348  1.00                 O  
ATOM    116  CB  THR A  16       9.435 -30.551  36.229  1.00                 C  
ATOM    117  OG1 THR A  16      10.519 -29.680  35.884  1.00                 O  
ATOM    118  CG2 THR A  16       8.916 -30.162  37.604  1.00                 C  
ATOM    119  N   PRO A  17       9.121 -34.000  37.410  1.00                 N  
ATOM    120  CA  PRO A  17       8.276 -35.171  37.683  1.00                 C  
ATOM    121  C   PRO A  17       6.882 -34.876  38.229  1.00                 C  
ATOM    122  O   PRO A  17       6.446 -35.508  39.186  1.00                 O  
ATOM    123  CB  PRO A  17       9.070 -35.966  38.721  1.00                 C  
ATOM    124  CD  PRO A  17      10.453 -34.104  38.130  1.00                 C  
ATOM    125  CG  PRO A  17      10.488 -35.561  38.498  1.00                 C  
ATOM    126  N   MET A  18       6.209 -33.901  37.636  1.00                 N  
ATOM    127  CA  MET A  18       4.762 -33.875  37.619  1.00                 C  
ATOM    128  C   MET A  18       4.465 -34.219  36.159  1.00                 C  
ATOM    129  O   MET A  18       3.457 -33.801  35.581  1.00                 O  
ATOM    130  CB  MET A  18       4.245 -32.511  38.080  1.00                 C  
ATOM    131  SD  MET A  18       3.841 -33.310  40.701  1.00                 S  
ATOM    132  CE  MET A  18       2.114 -32.854  40.564  1.00                 C  
ATOM    133  CG  MET A  18       4.589 -32.171  39.521  1.00                 C  
ATOM    134  N   ALA A  19       5.376 -35.012  35.589  1.00                 N  
ATOM    135  CA  ALA A  19       5.480 -35.252  34.148  1.00                 C  
ATOM    136  C   ALA A  19       4.851 -36.560  33.681  1.00                 C  
ATOM    137  O   ALA A  19       5.034 -37.613  34.307  1.00                 O  
ATOM    138  CB  ALA A  19       6.937 -35.239  33.712  1.00                 C  
ATOM    139  N   HIS A  20       4.149 -36.475  32.549  1.00                 N  
ATOM    140  CA  HIS A  20       3.370 -37.577  31.987  1.00                 C  
ATOM    141  C   HIS A  20       3.619 -37.661  30.478  1.00                 C  
ATOM    142  O   HIS A  20       3.530 -36.642  29.793  1.00                 O  
ATOM    143  CB  HIS A  20       1.881 -37.388  32.286  1.00                 C  
ATOM    144  CG  HIS A  20       1.557 -37.365  33.748  1.00                 C  
ATOM    145  ND1 HIS A  20       1.340 -38.512  34.480  1.00                 N  
ATOM    146  CE1 HIS A  20       1.072 -38.174  35.754  1.00                 C  
ATOM    147  CD2 HIS A  20       1.382 -36.330  34.756  1.00                 C  
ATOM    148  NE2 HIS A  20       1.096 -36.866  35.927  1.00                 N  
ATOM    149  N   THR A  21       3.938 -38.851  29.956  1.00                 N  
ATOM    150  CA  THR A  21       4.085 -39.010  28.503  1.00                 C  
ATOM    151  C   THR A  21       2.806 -39.516  27.818  1.00                 C  
ATOM    152  O   THR A  21       2.278 -40.581  28.148  1.00                 O  
ATOM    153  CB  THR A  21       5.233 -39.976  28.154  1.00                 C  
ATOM    154  OG1 THR A  21       6.470 -39.452  28.654  1.00                 O  
ATOM    155  CG2 THR A  21       5.349 -40.143  26.647  1.00                 C  
ATOM    156  N   ALA A  22       2.333 -38.737  26.849  1.00                 N  
ATOM    157  CA  ALA A  22       1.060 -38.978  26.201  1.00                 C  
ATOM    158  C   ALA A  22       1.273 -39.722  24.897  1.00                 C  
ATOM    159  O   ALA A  22       0.326 -40.177  24.258  1.00                 O  
ATOM    160  CB  ALA A  22       0.332 -37.665  25.958  1.00                 C  
ATOM    161  N   LEU A  23       2.537 -39.852  24.524  1.00                 N  
ATOM    162  CA  LEU A  23       2.915 -40.375  23.223  1.00                 C  
ATOM    163  C   LEU A  23       4.256 -41.016  23.379  1.00                 C  
ATOM    164  O   LEU A  23       5.172 -40.387  23.887  1.00                 O  
ATOM    165  CB  LEU A  23       2.927 -39.257  22.179  1.00                 C  
ATOM    166  CG  LEU A  23       3.334 -39.659  20.760  1.00                 C  
ATOM    167  CD1 LEU A  23       2.310 -40.606  20.154  1.00                 C  
ATOM    168  CD2 LEU A  23       3.503 -38.429  19.880  1.00                 C  
ATOM    169  N   THR A  24       4.392 -42.264  22.965  1.00                 N  
ATOM    170  CA  THR A  24       5.680 -42.909  23.123  1.00                 C  
ATOM    171  C   THR A  24       6.059 -43.661  21.861  1.00                 C  
ATOM    172  O   THR A  24       5.284 -44.482  21.353  1.00                 O  
ATOM    173  CB  THR A  24       5.684 -43.875  24.323  1.00                 C  
ATOM    174  OG1 THR A  24       5.361 -43.156  25.519  1.00                 O  
ATOM    175  CG2 THR A  24       7.056 -44.509  24.491  1.00                 C  
ATOM    176  N   ASP A  25       7.246 -43.336  21.353  1.00                 N  
ATOM    177  CA  ASP A  25       7.798 -43.934  20.140  1.00                 C  
ATOM    178  C   ASP A  25       6.787 -44.148  19.024  1.00                 C  
ATOM    179  O   ASP A  25       6.505 -45.280  18.649  1.00                 O  
ATOM    180  CB  ASP A  25       8.452 -45.280  20.456  1.00                 C  
ATOM    181  CG  ASP A  25       9.308 -45.795  19.315  1.00                 C  
ATOM    182  OD1 ASP A  25       9.803 -44.966  18.523  1.00                 O  
ATOM    183  OD2 ASP A  25       9.483 -47.027  19.213  1.00                 O  
ATOM    184  N   VAL A  26       6.226 -43.073  18.497  1.00                 N  
ATOM    185  CA  VAL A  26       5.215 -43.230  17.463  1.00                 C  
ATOM    186  C   VAL A  26       5.871 -43.041  16.119  1.00                 C  
ATOM    187  O   VAL A  26       6.599 -42.077  15.915  1.00                 O  
ATOM    188  CB  VAL A  26       4.050 -42.242  17.658  1.00                 C  
ATOM    189  CG1 VAL A  26       4.557 -40.808  17.627  1.00                 C  
ATOM    190  CG2 VAL A  26       2.985 -42.457  16.593  1.00                 C  
ATOM    191  N   SER A  27       5.628 -43.976  15.211  1.00                 N  
ATOM    192  CA  SER A  27       6.251 -43.944  13.895  1.00                 C  
ATOM    193  C   SER A  27       5.225 -44.349  12.869  1.00                 C  
ATOM    194  O   SER A  27       4.832 -45.506  12.806  1.00                 O  
ATOM    195  CB  SER A  27       7.473 -44.864  13.858  1.00                 C  
ATOM    196  OG  SER A  27       8.072 -44.866  12.574  1.00                 O  
ATOM    197  N   LEU A  28       4.779 -43.409  12.058  1.00                 N  
ATOM    198  CA  LEU A  28       3.800 -43.775  11.047  1.00                 C  
ATOM    199  C   LEU A  28       4.031 -42.978   9.761  1.00                 C  
ATOM    200  O   LEU A  28       4.729 -41.976   9.784  1.00                 O  
ATOM    201  CB  LEU A  28       2.380 -43.545  11.568  1.00                 C  
ATOM    202  CG  LEU A  28       2.026 -42.109  11.960  1.00                 C  
ATOM    203  CD1 LEU A  28       1.673 -41.288  10.729  1.00                 C  
ATOM    204  CD2 LEU A  28       0.876 -42.091  12.955  1.00                 C  
ATOM    205  N   THR A  29       3.457 -43.422   8.645  1.00                 N  
ATOM    206  CA  THR A  29       3.590 -42.683   7.382  1.00                 C  
ATOM    207  C   THR A  29       2.308 -42.647   6.546  1.00                 C  
ATOM    208  O   THR A  29       1.791 -43.683   6.106  1.00                 O  
ATOM    209  CB  THR A  29       4.710 -43.267   6.502  1.00                 C  
ATOM    210  OG1 THR A  29       5.953 -43.222   7.213  1.00                 O  
ATOM    211  CG2 THR A  29       4.854 -42.462   5.219  1.00                 C  
ATOM    212  N   VAL A  30       1.812 -41.434   6.327  1.00                 N  
ATOM    213  CA  VAL A  30       0.663 -41.202   5.468  1.00                 C  
ATOM    214  C   VAL A  30       1.153 -40.643   4.146  1.00                 C  
ATOM    215  O   VAL A  30       1.926 -39.678   4.111  1.00                 O  
ATOM    216  CB  VAL A  30      -0.354 -40.254   6.130  1.00                 C  
ATOM    217  CG1 VAL A  30      -1.514 -39.974   5.186  1.00                 C  
ATOM    218  CG2 VAL A  30      -0.858 -40.842   7.439  1.00                 C  
ATOM    219  N   PRO A  31       0.707 -41.250   3.048  1.00                 N  
ATOM    220  CA  PRO A  31       1.111 -40.882   1.691  1.00                 C  
ATOM    221  C   PRO A  31       0.431 -39.637   1.200  1.00                 C  
ATOM    222  O   PRO A  31      -0.509 -39.197   1.843  1.00                 O  
ATOM    223  CB  PRO A  31       0.708 -42.091   0.844  1.00                 C  
ATOM    224  CD  PRO A  31      -0.263 -42.462   3.000  1.00                 C  
ATOM    225  CG  PRO A  31      -0.500 -42.639   1.527  1.00                 C  
ATOM    226  N   ASP A  32       0.916 -39.079   0.093  1.00                 N  
ATOM    227  CA  ASP A  32       0.263 -37.951  -0.559  1.00                 C  
ATOM    228  C   ASP A  32      -1.149 -38.343  -0.869  1.00                 C  
ATOM    229  O   ASP A  32      -1.398 -39.496  -1.237  1.00                 O  
ATOM    230  CB  ASP A  32       1.026 -37.547  -1.822  1.00                 C  
ATOM    231  CG  ASP A  32       2.357 -36.889  -1.513  1.00                 C  
ATOM    232  OD1 ASP A  32       2.592 -36.548  -0.334  1.00                 O  
ATOM    233  OD2 ASP A  32       3.164 -36.713  -2.449  1.00                 O  
ATOM    234  N   ARG A  33      -2.069 -37.391  -0.709  1.00                 N  
ATOM    235  CA  ARG A  33      -3.500 -37.622  -0.952  1.00                 C  
ATOM    236  C   ARG A  33      -4.074 -38.710  -0.056  1.00                 C  
ATOM    237  O   ARG A  33      -4.873 -39.543  -0.497  1.00                 O  
ATOM    238  CB  ARG A  33      -3.742 -37.992  -2.417  1.00                 C  
ATOM    239  CD  ARG A  33      -3.611 -37.340  -4.837  1.00                 C  
ATOM    240  NE  ARG A  33      -5.041 -37.429  -5.120  1.00                 N  
ATOM    241  CG  ARG A  33      -3.339 -36.909  -3.405  1.00                 C  
ATOM    242  CZ  ARG A  33      -5.553 -37.983  -6.214  1.00                 C  
ATOM    243  NH1 ARG A  33      -6.868 -38.018  -6.387  1.00                 N  
ATOM    244  NH2 ARG A  33      -4.750 -38.502  -7.133  1.00                 N  
ATOM    245  N   GLY A  34      -3.684 -38.698   1.205  1.00                 N  
ATOM    246  CA  GLY A  34      -4.053 -39.774   2.098  1.00                 C  
ATOM    247  C   GLY A  34      -5.230 -39.438   2.980  1.00                 C  
ATOM    248  O   GLY A  34      -5.662 -38.281   3.067  1.00                 O  
ATOM    249  N   TYR A  35      -5.739 -40.462   3.649  1.00                 N  
ATOM    250  CA  TYR A  35      -6.894 -40.285   4.499  1.00                 C  
ATOM    251  C   TYR A  35      -6.667 -41.115   5.732  1.00                 C  
ATOM    252  O   TYR A  35      -7.049 -42.281   5.794  1.00                 O  
ATOM    253  CB  TYR A  35      -8.171 -40.687   3.758  1.00                 C  
ATOM    254  CG  TYR A  35      -9.440 -40.424   4.538  1.00                 C  
ATOM    255  OH  TYR A  35     -12.932 -39.687   6.671  1.00                 O  
ATOM    256  CZ  TYR A  35     -11.776 -39.933   5.966  1.00                 C  
ATOM    257  CD1 TYR A  35     -10.255 -39.344   4.225  1.00                 C  
ATOM    258  CE1 TYR A  35     -11.417 -39.096   4.932  1.00                 C  
ATOM    259  CD2 TYR A  35      -9.818 -41.257   5.583  1.00                 C  
ATOM    260  CE2 TYR A  35     -10.975 -41.024   6.301  1.00                 C  
ATOM    261  N   LEU A  36      -6.032 -40.504   6.717  1.00                 N  
ATOM    262  CA  LEU A  36      -5.732 -41.203   7.941  1.00                 C  
ATOM    263  C   LEU A  36      -6.870 -41.005   8.930  1.00                 C  
ATOM    264  O   LEU A  36      -7.160 -39.884   9.349  1.00                 O  
ATOM    265  CB  LEU A  36      -4.406 -40.713   8.527  1.00                 C  
ATOM    266  CG  LEU A  36      -3.968 -41.357   9.844  1.00                 C  
ATOM    267  CD1 LEU A  36      -3.696 -42.841   9.652  1.00                 C  
ATOM    268  CD2 LEU A  36      -2.735 -40.660  10.398  1.00                 C  
ATOM    269  N   ALA A  37      -7.529 -42.099   9.280  1.00                 N  
ATOM    270  CA  ALA A  37      -8.399 -42.108  10.445  1.00                 C  
ATOM    271  C   ALA A  37      -7.619 -42.536  11.712  1.00                 C  
ATOM    272  O   ALA A  37      -7.057 -43.632  11.767  1.00                 O  
ATOM    273  CB  ALA A  37      -9.582 -43.036  10.216  1.00                 C  
ATOM    274  N   ILE A  38      -7.575 -41.664  12.718  1.00                 N  
ATOM    275  CA  ILE A  38      -6.985 -42.014  14.014  1.00                 C  
ATOM    276  C   ILE A  38      -8.078 -42.299  15.034  1.00                 C  
ATOM    277  O   ILE A  38      -9.071 -41.589  15.121  1.00                 O  
ATOM    278  CB  ILE A  38      -6.053 -40.902  14.529  1.00                 C  
ATOM    279  CD1 ILE A  38      -4.059 -39.464  13.853  1.00                 C  
ATOM    280  CG1 ILE A  38      -4.878 -40.704  13.569  1.00                 C  
ATOM    281  CG2 ILE A  38      -5.584 -41.211  15.942  1.00                 C  
ATOM    282  N   ILE A  39      -7.854 -43.328  15.830  1.00                 N  
ATOM    283  CA  ILE A  39      -8.934 -44.101  16.416  1.00                 C  
ATOM    284  C   ILE A  39      -8.412 -44.763  17.686  1.00                 C  
ATOM    285  O   ILE A  39      -7.363 -45.413  17.677  1.00                 O  
ATOM    286  CB  ILE A  39      -9.485 -45.142  15.424  1.00                 C  
ATOM    287  CD1 ILE A  39     -11.940 -44.902  16.070  1.00                 C  
ATOM    288  CG1 ILE A  39     -10.735 -45.814  15.997  1.00                 C  
ATOM    289  CG2 ILE A  39      -8.411 -46.157  15.065  1.00                 C  
ATOM    290  N   GLY A  40      -9.127 -44.572  18.787  1.00                 N  
ATOM    291  CA  GLY A  40      -8.773 -45.237  20.030  1.00                 C  
ATOM    292  C   GLY A  40      -9.403 -44.536  21.213  1.00                 C  
ATOM    293  O   GLY A  40      -9.965 -43.457  21.039  1.00                 O  
ATOM    294  N   HIS A  41      -9.300 -45.118  22.406  1.00                 N  
ATOM    295  CA  HIS A  41      -9.934 -44.522  23.582  1.00                 C  
ATOM    296  C   HIS A  41      -9.525 -43.077  23.828  1.00                 C  
ATOM    297  O   HIS A  41      -8.517 -42.596  23.323  1.00                 O  
ATOM    298  CB  HIS A  41      -9.618 -45.342  24.834  1.00                 C  
ATOM    299  CG  HIS A  41     -10.377 -44.907  26.049  1.00                 C  
ATOM    300  ND1 HIS A  41     -10.013 -43.812  26.802  1.00                 N  
ATOM    301  CE1 HIS A  41     -10.880 -43.674  27.821  1.00                 C  
ATOM    302  CD2 HIS A  41     -11.557 -45.378  26.760  1.00                 C  
ATOM    303  NE2 HIS A  41     -11.809 -44.610  27.802  1.00                 N  
ATOM    304  N   THR A  42     -10.330 -42.378  24.602  1.00                 N  
ATOM    305  CA  THR A  42     -10.041 -40.988  24.858  1.00                 C  
ATOM    306  C   THR A  42      -8.822 -40.928  25.800  1.00                 C  
ATOM    307  O   THR A  42      -8.661 -41.779  26.675  1.00                 O  
ATOM    308  CB  THR A  42     -11.254 -40.263  25.469  1.00                 C  
ATOM    309  OG1 THR A  42     -12.360 -40.326  24.560  1.00                 O  
ATOM    310  CG2 THR A  42     -10.924 -38.801  25.732  1.00                 C  
ATOM    311  N   GLY A  43      -7.923 -39.974  25.567  1.00                 N  
ATOM    312  CA  GLY A  43      -6.664 -39.972  26.284  1.00                 C  
ATOM    313  C   GLY A  43      -5.784 -41.151  25.875  1.00                 C  
ATOM    314  O   GLY A  43      -5.134 -41.776  26.704  1.00                 O  
ATOM    315  N   SER A  44      -5.759 -41.470  24.588  1.00                 N  
ATOM    316  CA  SER A  44      -4.842 -42.496  24.113  1.00                 C  
ATOM    317  C   SER A  44      -3.722 -41.839  23.323  1.00                 C  
ATOM    318  O   SER A  44      -2.862 -42.517  22.759  1.00                 O  
ATOM    319  CB  SER A  44      -5.586 -43.527  23.261  1.00                 C  
ATOM    320  OG  SER A  44      -6.122 -42.931  22.092  1.00                 O  
ATOM    321  N   GLY A  45      -3.759 -40.510  23.276  1.00                 N  
ATOM    322  CA  GLY A  45      -2.759 -39.742  22.566  1.00                 C  
ATOM    323  C   GLY A  45      -3.180 -39.308  21.178  1.00                 C  
ATOM    324  O   GLY A  45      -2.360 -38.826  20.398  1.00                 O  
ATOM    325  N   LYS A  46      -4.457 -39.483  20.863  1.00                 N  
ATOM    326  CA  LYS A  46      -5.009 -38.999  19.608  1.00                 C  
ATOM    327  C   LYS A  46      -4.816 -37.493  19.503  1.00                 C  
ATOM    328  O   LYS A  46      -4.219 -36.996  18.552  1.00                 O  
ATOM    329  CB  LYS A  46      -6.491 -39.364  19.498  1.00                 C  
ATOM    330  CD  LYS A  46      -8.215 -41.111  18.975  1.00                 C  
ATOM    331  CE  LYS A  46      -9.084 -40.912  20.207  1.00                 C  
ATOM    332  CG  LYS A  46      -6.751 -40.846  19.284  1.00                 C  
ATOM    333  NZ  LYS A  46     -10.498 -41.307  19.958  1.00                 N  
ATOM    334  N   SER A  47      -5.316 -36.764  20.493  1.00                 N  
ATOM    335  CA  SER A  47      -5.202 -35.316  20.465  1.00                 C  
ATOM    336  C   SER A  47      -3.764 -34.829  20.503  1.00                 C  
ATOM    337  O   SER A  47      -3.467 -33.735  20.037  1.00                 O  
ATOM    338  CB  SER A  47      -5.968 -34.695  21.635  1.00                 C  
ATOM    339  OG  SER A  47      -5.359 -35.020  22.873  1.00                 O  
ATOM    340  N   THR A  48      -2.874 -35.647  21.048  1.00                 N  
ATOM    341  CA  THR A  48      -1.482 -35.258  21.190  1.00                 C  
ATOM    342  C   THR A  48      -0.781 -35.402  19.840  1.00                 C  
ATOM    343  O   THR A  48      -0.022 -34.521  19.425  1.00                 O  
ATOM    344  CB  THR A  48      -0.766 -36.102  22.261  1.00                 C  
ATOM    345  OG1 THR A  48      -1.403 -35.910  23.530  1.00                 O  
ATOM    346  CG2 THR A  48       0.692 -35.687  22.380  1.00                 C  
ATOM    347  N   LEU A  49      -1.076 -36.498  19.145  1.00                 N  
ATOM    348  CA  LEU A  49      -0.561 -36.771  17.795  1.00                 C  
ATOM    349  C   LEU A  49      -0.985 -35.692  16.800  1.00                 C  
ATOM    350  O   LEU A  49      -0.313 -35.410  15.836  1.00                 O  
ATOM    351  CB  LEU A  49      -1.037 -38.141  17.307  1.00                 C  
ATOM    352  CG  LEU A  49      -0.537 -38.581  15.929  1.00                 C  
ATOM    353  CD1 LEU A  49       0.982 -38.661  15.909  1.00                 C  
ATOM    354  CD2 LEU A  49      -1.143 -39.920  15.540  1.00                 C  
ATOM    355  N   ILE A  50      -2.123 -35.090  17.060  1.00                 N  
ATOM    356  CA  ILE A  50      -2.802 -34.274  16.082  1.00                 C  
ATOM    357  C   ILE A  50      -2.310 -32.859  16.253  1.00                 C  
ATOM    358  O   ILE A  50      -2.211 -32.108  15.283  1.00                 O  
ATOM    359  CB  ILE A  50      -4.332 -34.371  16.231  1.00                 C  
ATOM    360  CD1 ILE A  50      -4.425 -36.402  14.693  1.00                 C  
ATOM    361  CG1 ILE A  50      -4.796 -35.816  16.037  1.00                 C  
ATOM    362  CG2 ILE A  50      -5.022 -33.420  15.265  1.00                 C  
ATOM    363  N   GLN A  51      -1.959 -32.517  17.487  1.00                 N  
ATOM    364  CA  GLN A  51      -1.423 -31.202  17.786  1.00                 C  
ATOM    365  C   GLN A  51       0.044 -31.112  17.390  1.00                 C  
ATOM    366  O   GLN A  51       0.607 -30.025  17.295  1.00                 O  
ATOM    367  CB  GLN A  51      -1.590 -30.881  19.272  1.00                 C  
ATOM    368  CD  GLN A  51      -3.163 -30.425  21.196  1.00                 C  
ATOM    369  CG  GLN A  51      -3.036 -30.719  19.714  1.00                 C  
ATOM    370  OE1 GLN A  51      -2.299 -29.779  21.787  1.00                 O  
ATOM    371  NE2 GLN A  51      -4.245 -30.901  21.801  1.00                 N  
ATOM    372  N   GLN A  52       0.651 -32.268  17.157  1.00                 N  
ATOM    373  CA  GLN A  52       1.964 -32.341  16.536  1.00                 C  
ATOM    374  C   GLN A  52       1.937 -31.701  15.148  1.00                 C  
ATOM    375  O   GLN A  52       2.844 -30.972  14.775  1.00                 O  
ATOM    376  CB  GLN A  52       2.433 -33.794  16.444  1.00                 C  
ATOM    377  CD  GLN A  52       3.900 -33.776  18.500  1.00                 C  
ATOM    378  CG  GLN A  52       2.735 -34.436  17.789  1.00                 C  
ATOM    379  OE1 GLN A  52       4.992 -33.655  17.944  1.00                 O  
ATOM    380  NE2 GLN A  52       3.671 -33.346  19.736  1.00                 N  
ATOM    381  N   LEU A  53       0.880 -31.981  14.395  1.00                 N  
ATOM    382  CA  LEU A  53       0.863 -31.768  12.956  1.00                 C  
ATOM    383  C   LEU A  53       1.002 -30.320  12.495  1.00                 C  
ATOM    384  O   LEU A  53       1.398 -30.069  11.347  1.00                 O  
ATOM    385  CB  LEU A  53      -0.427 -32.321  12.348  1.00                 C  
ATOM    386  CG  LEU A  53      -0.592 -33.842  12.375  1.00                 C  
ATOM    387  CD1 LEU A  53      -1.975 -34.242  11.884  1.00                 C  
ATOM    388  CD2 LEU A  53       0.483 -34.515  11.535  1.00                 C  
ATOM    389  N   ASN A  54       0.680 -29.377  13.376  1.00                 N  
ATOM    390  CA  ASN A  54       0.847 -27.965  13.046  1.00                 C  
ATOM    391  C   ASN A  54       1.630 -27.283  14.134  1.00                 C  
ATOM    392  O   ASN A  54       1.629 -26.056  14.251  1.00                 O  
ATOM    393  CB  ASN A  54      -0.514 -27.300  12.834  1.00                 C  
ATOM    394  CG  ASN A  54      -1.359 -27.289  14.093  1.00                 C  
ATOM    395  OD1 ASN A  54      -0.896 -27.674  15.166  1.00                 O  
ATOM    396  ND2 ASN A  54      -2.605 -26.846  13.964  1.00                 N  
ATOM    397  N   ALA A  55       2.271 -28.118  14.942  1.00                 N  
ATOM    398  CA  ALA A  55       3.272 -27.696  15.915  1.00                 C  
ATOM    399  C   ALA A  55       2.761 -26.766  17.018  1.00                 C  
ATOM    400  O   ALA A  55       3.520 -25.943  17.539  1.00                 O  
ATOM    401  CB  ALA A  55       4.429 -26.998  15.217  1.00                 C  
ATOM    402  N   LEU A  56       1.480 -26.910  17.362  1.00                 N  
ATOM    403  CA  LEU A  56       0.956 -26.476  18.657  1.00                 C  
ATOM    404  C   LEU A  56       1.683 -27.242  19.783  1.00                 C  
ATOM    405  O   LEU A  56       1.645 -26.843  20.941  1.00                 O  
ATOM    406  CB  LEU A  56      -0.556 -26.701  18.726  1.00                 C  
ATOM    407  CG  LEU A  56      -1.413 -25.829  17.806  1.00                 C  
ATOM    408  CD1 LEU A  56      -2.871 -26.260  17.862  1.00                 C  
ATOM    409  CD2 LEU A  56      -1.282 -24.361  18.181  1.00                 C  
ATOM    410  N   LEU A  57       2.307 -28.361  19.422  1.00                 N  
ATOM    411  CA  LEU A  57       3.239 -29.093  20.267  1.00                 C  
ATOM    412  C   LEU A  57       4.431 -29.483  19.403  1.00                 C  
ATOM    413  O   LEU A  57       4.257 -29.833  18.226  1.00                 O  
ATOM    414  CB  LEU A  57       2.556 -30.314  20.886  1.00                 C  
ATOM    415  CG  LEU A  57       1.392 -30.030  21.837  1.00                 C  
ATOM    416  CD1 LEU A  57       0.684 -31.320  22.222  1.00                 C  
ATOM    417  CD2 LEU A  57       1.879 -29.303  23.081  1.00                 C  
ATOM    418  N   LYS A  58       5.637 -29.420  19.978  1.00                 N  
ATOM    419  CA  LYS A  58       6.824 -29.954  19.312  1.00                 C  
ATOM    420  C   LYS A  58       7.183 -31.289  19.967  1.00                 C  
ATOM    421  O   LYS A  58       6.979 -31.453  21.164  1.00                 O  
ATOM    422  CB  LYS A  58       7.981 -28.956  19.397  1.00                 C  
ATOM    423  CD  LYS A  58       8.929 -26.723  18.754  1.00                 C  
ATOM    424  CE  LYS A  58       9.051 -26.061  20.117  1.00                 C  
ATOM    425  CG  LYS A  58       7.716 -27.637  18.690  1.00                 C  
ATOM    426  NZ  LYS A  58       7.988 -25.041  20.336  1.00                 N  
ATOM    427  N   PRO A  59       7.676 -32.264  19.187  1.00                 N  
ATOM    428  CA  PRO A  59       7.972 -33.533  19.855  1.00                 C  
ATOM    429  C   PRO A  59       9.083 -33.409  20.890  1.00                 C  
ATOM    430  O   PRO A  59      10.021 -32.611  20.789  1.00                 O  
ATOM    431  CB  PRO A  59       8.393 -34.462  18.715  1.00                 C  
ATOM    432  CD  PRO A  59       8.003 -32.304  17.755  1.00                 C  
ATOM    433  CG  PRO A  59       8.847 -33.542  17.631  1.00                 C  
ATOM    434  N   THR A  60       8.938 -34.212  21.924  1.00                 N  
ATOM    435  CA  THR A  60       9.897 -34.234  22.995  1.00                 C  
ATOM    436  C   THR A  60      11.113 -35.024  22.521  1.00                 C  
ATOM    437  O   THR A  60      12.214 -34.837  23.012  1.00                 O  
ATOM    438  CB  THR A  60       9.300 -34.849  24.274  1.00                 C  
ATOM    439  OG1 THR A  60       8.185 -34.063  24.711  1.00                 O  
ATOM    440  CG2 THR A  60      10.339 -34.879  25.385  1.00                 C  
ATOM    441  N   SER A  61      10.892 -35.867  21.520  1.00                 N  
ATOM    442  CA  SER A  61      11.944 -36.627  20.875  1.00                 C  
ATOM    443  C   SER A  61      11.356 -37.275  19.617  1.00                 C  
ATOM    444  O   SER A  61      10.150 -37.531  19.540  1.00                 O  
ATOM    445  CB  SER A  61      12.517 -37.671  21.836  1.00                 C  
ATOM    446  OG  SER A  61      13.536 -38.433  21.212  1.00                 O  
ATOM    447  N   GLY A  62      12.209 -37.535  18.635  1.00                 N  
ATOM    448  CA  GLY A  62      11.751 -38.000  17.343  1.00                 C  
ATOM    449  C   GLY A  62      11.691 -36.803  16.414  1.00                 C  
ATOM    450  O   GLY A  62      11.918 -35.654  16.836  1.00                 O  
ATOM    451  N   THR A  63      11.400 -37.061  15.145  1.00                 N  
ATOM    452  CA  THR A  63      11.277 -35.972  14.194  1.00                 C  
ATOM    453  C   THR A  63       9.961 -36.083  13.471  1.00                 C  
ATOM    454  O   THR A  63       9.531 -37.183  13.132  1.00                 O  
ATOM    455  CB  THR A  63      12.441 -35.969  13.186  1.00                 C  
ATOM    456  OG1 THR A  63      13.683 -35.829  13.886  1.00                 O  
ATOM    457  CG2 THR A  63      12.299 -34.810  12.212  1.00                 C  
ATOM    458  N   ILE A  64       9.330 -34.943  13.221  1.00                 N  
ATOM    459  CA  ILE A  64       8.204 -34.903  12.302  1.00                 C  
ATOM    460  C   ILE A  64       8.556 -34.323  10.939  1.00                 C  
ATOM    461  O   ILE A  64       9.125 -33.235  10.834  1.00                 O  
ATOM    462  CB  ILE A  64       7.027 -34.101  12.887  1.00                 C  
ATOM    463  CD1 ILE A  64       5.543 -33.904  14.950  1.00                 C  
ATOM    464  CG1 ILE A  64       6.519 -34.758  14.171  1.00                 C  
ATOM    465  CG2 ILE A  64       5.921 -33.948  11.853  1.00                 C  
ATOM    466  N   LYS A  65       8.188 -35.053   9.896  1.00                 N  
ATOM    467  CA  LYS A  65       8.394 -34.563   8.527  1.00                 C  
ATOM    468  C   LYS A  65       7.077 -34.456   7.737  1.00                 C  
ATOM    469  O   LYS A  65       6.474 -35.469   7.394  1.00                 O  
ATOM    470  CB  LYS A  65       9.366 -35.473   7.773  1.00                 C  
ATOM    471  CD  LYS A  65      11.688 -36.395   7.539  1.00                 C  
ATOM    472  CE  LYS A  65      13.084 -36.445   8.137  1.00                 C  
ATOM    473  CG  LYS A  65      10.771 -35.494   8.350  1.00                 C  
ATOM    474  NZ  LYS A  65      13.988 -37.341   7.364  1.00                 N  
ATOM    475  N   ILE A  66       6.650 -33.225   7.448  1.00                 N  
ATOM    476  CA  ILE A  66       5.452 -32.955   6.652  1.00                 C  
ATOM    477  C   ILE A  66       5.803 -32.114   5.416  1.00                 C  
ATOM    478  O   ILE A  66       6.011 -30.892   5.524  1.00                 O  
ATOM    479  CB  ILE A  66       4.369 -32.246   7.485  1.00                 C  
ATOM    480  CD1 ILE A  66       3.073 -32.390   9.676  1.00                 C  
ATOM    481  CG1 ILE A  66       3.988 -33.096   8.700  1.00                 C  
ATOM    482  CG2 ILE A  66       3.160 -31.919   6.621  1.00                 C  
ATOM    483  N   ASP A  67       5.861 -32.772   4.254  1.00                 N  
ATOM    484  CA  ASP A  67       6.296 -32.122   3.019  1.00                 C  
ATOM    485  C   ASP A  67       7.647 -31.382   3.225  1.00                 C  
ATOM    486  O   ASP A  67       8.593 -31.993   3.686  1.00                 O  
ATOM    487  CB  ASP A  67       5.229 -31.143   2.524  1.00                 C  
ATOM    488  CG  ASP A  67       3.925 -31.831   2.173  1.00                 C  
ATOM    489  OD1 ASP A  67       3.973 -32.976   1.675  1.00                 O  
ATOM    490  OD2 ASP A  67       2.855 -31.226   2.395  1.00                 O  
ATOM    491  N   GLU A  68       7.743 -30.095   2.903  1.00                 N  
ATOM    492  CA  GLU A  68       8.994 -29.363   3.095  1.00                 C  
ATOM    493  C   GLU A  68       9.365 -29.217   4.546  1.00                 C  
ATOM    494  O   GLU A  68      10.543 -28.999   4.851  1.00                 O  
ATOM    495  CB  GLU A  68       8.907 -27.976   2.456  1.00                 C  
ATOM    496  CD  GLU A  68       8.741 -26.605   0.341  1.00                 C  
ATOM    497  CG  GLU A  68       8.829 -27.996   0.938  1.00                 C  
ATOM    498  OE1 GLU A  68       8.685 -25.628   1.117  1.00                 O  
ATOM    499  OE2 GLU A  68       8.728 -26.492  -0.903  1.00                 O  
ATOM    500  N   PHE A  69       8.371 -29.298   5.435  1.00                 N  
ATOM    501  CA  PHE A  69       8.604 -29.016   6.859  1.00                 C  
ATOM    502  C   PHE A  69       9.233 -30.171   7.612  1.00                 C  
ATOM    503  O   PHE A  69       9.004 -31.362   7.310  1.00                 O  
ATOM    504  CB  PHE A  69       7.294 -28.635   7.551  1.00                 C  
ATOM    505  CG  PHE A  69       6.767 -27.286   7.150  1.00                 C  
ATOM    506  CZ  PHE A  69       5.796 -24.788   6.413  1.00                 C  
ATOM    507  CD1 PHE A  69       5.733 -27.175   6.237  1.00                 C  
ATOM    508  CE1 PHE A  69       5.248 -25.934   5.868  1.00                 C  
ATOM    509  CD2 PHE A  69       7.305 -26.130   7.686  1.00                 C  
ATOM    510  CE2 PHE A  69       6.820 -24.889   7.317  1.00                 C  
ATOM    511  N   THR A  70      10.062 -29.791   8.582  1.00                 N  
ATOM    512  CA  THR A  70      10.686 -30.762   9.446  1.00                 C  
ATOM    513  C   THR A  70      10.578 -30.266  10.868  1.00                 C  
ATOM    514  O   THR A  70      10.843 -29.104  11.134  1.00                 O  
ATOM    515  CB  THR A  70      12.156 -31.002   9.056  1.00                 C  
ATOM    516  OG1 THR A  70      12.224 -31.475   7.705  1.00                 O  
ATOM    517  CG2 THR A  70      12.786 -32.043   9.969  1.00                 C  
ATOM    518  N   ILE A  71      10.133 -31.133  11.773  1.00                 N  
ATOM    519  CA  ILE A  71       9.984 -30.749  13.164  1.00                 C  
ATOM    520  C   ILE A  71      10.750 -31.670  14.094  1.00                 C  
ATOM    521  O   ILE A  71      10.628 -32.908  14.035  1.00                 O  
ATOM    522  CB  ILE A  71       8.503 -30.717  13.585  1.00                 C  
ATOM    523  CD1 ILE A  71       6.232 -29.759  12.934  1.00                 C  
ATOM    524  CG1 ILE A  71       7.732 -29.696  12.746  1.00                 C  
ATOM    525  CG2 ILE A  71       8.379 -30.435  15.075  1.00                 C  
ATOM    526  N   THR A  72      11.545 -31.043  14.954  1.00                 N  
ATOM    527  CA  THR A  72      12.376 -31.756  15.907  1.00                 C  
ATOM    528  C   THR A  72      12.156 -31.150  17.280  1.00                 C  
ATOM    529  O   THR A  72      11.423 -30.162  17.427  1.00                 O  
ATOM    530  CB  THR A  72      13.864 -31.698  15.513  1.00                 C  
ATOM    531  OG1 THR A  72      14.326 -30.343  15.583  1.00                 O  
ATOM    532  CG2 THR A  72      14.059 -32.206  14.093  1.00                 C  
ATOM    533  N   PRO A  73      12.760 -31.755  18.304  1.00                 N  
ATOM    534  CA  PRO A  73      12.585 -31.122  19.604  1.00                 C  
ATOM    535  C   PRO A  73      13.108 -29.702  19.608  1.00                 C  
ATOM    536  O   PRO A  73      12.534 -28.849  20.287  1.00                 O  
ATOM    537  CB  PRO A  73      13.384 -32.011  20.559  1.00                 C  
ATOM    538  CD  PRO A  73      13.496 -33.078  18.419  1.00                 C  
ATOM    539  CG  PRO A  73      13.406 -33.347  19.895  1.00                 C  
ATOM    540  N   GLU A  74      14.144 -29.439  18.820  1.00                 N  
ATOM    541  CA  GLU A  74      14.814 -28.148  18.876  1.00                 C  
ATOM    542  C   GLU A  74      14.320 -27.155  17.833  1.00                 C  
ATOM    543  O   GLU A  74      14.924 -26.107  17.636  1.00                 O  
ATOM    544  CB  GLU A  74      16.325 -28.321  18.710  1.00                 C  
ATOM    545  CD  GLU A  74      18.485 -29.244  19.639  1.00                 C  
ATOM    546  CG  GLU A  74      16.986 -29.110  19.828  1.00                 C  
ATOM    547  OE1 GLU A  74      18.996 -28.782  18.597  1.00                 O  
ATOM    548  OE2 GLU A  74      19.148 -29.811  20.533  1.00                 O  
ATOM    549  N   THR A  75      13.211 -27.472  17.178  1.00                 N  
ATOM    550  CA  THR A  75      12.690 -26.596  16.134  1.00                 C  
ATOM    551  C   THR A  75      12.039 -25.355  16.734  1.00                 C  
ATOM    552  O   THR A  75      11.403 -25.415  17.787  1.00                 O  
ATOM    553  CB  THR A  75      11.671 -27.327  15.241  1.00                 C  
ATOM    554  OG1 THR A  75      12.303 -28.446  14.607  1.00                 O  
ATOM    555  CG2 THR A  75      11.141 -26.393  14.163  1.00                 C  
ATOM    556  N   THR A  76      12.197 -24.232  16.046  1.00                 N  
ATOM    557  CA  THR A  76      11.813 -22.932  16.576  1.00                 C  
ATOM    558  C   THR A  76      10.402 -22.549  16.225  1.00                 C  
ATOM    559  O   THR A  76       9.986 -22.704  15.084  1.00                 O  
ATOM    560  CB  THR A  76      12.755 -21.819  16.080  1.00                 C  
ATOM    561  OG1 THR A  76      14.090 -22.083  16.531  1.00                 O  
ATOM    562  CG2 THR A  76      12.316 -20.468  16.623  1.00                 C  
ATOM    563  N   ASN A  77       9.681 -22.008  17.201  1.00                 N  
ATOM    564  CA  ASN A  77       8.336 -21.497  16.960  1.00                 C  
ATOM    565  C   ASN A  77       8.261 -20.505  15.803  1.00                 C  
ATOM    566  O   ASN A  77       7.437 -20.661  14.913  1.00                 O  
ATOM    567  CB  ASN A  77       7.777 -20.843  18.225  1.00                 C  
ATOM    568  CG  ASN A  77       7.398 -21.857  19.287  1.00                 C  
ATOM    569  OD1 ASN A  77       7.229 -23.041  18.996  1.00                 O  
ATOM    570  ND2 ASN A  77       7.264 -21.394  20.524  1.00                 N  
ATOM    571  N   ALA A  78       9.125 -19.497  15.804  1.00                 N  
ATOM    572  CA  ALA A  78       9.084 -18.465  14.767  1.00                 C  
ATOM    573  C   ALA A  78       9.209 -19.049  13.359  1.00                 C  
ATOM    574  O   ALA A  78       8.666 -18.502  12.388  1.00                 O  
ATOM    575  CB  ALA A  78      10.188 -17.444  14.992  1.00                 C  
ATOM    576  N   ALA A  79       9.914 -20.171  13.260  1.00                 N  
ATOM    577  CA  ALA A  79      10.241 -20.757  11.966  1.00                 C  
ATOM    578  C   ALA A  79       9.134 -21.670  11.474  1.00                 C  
ATOM    579  O   ALA A  79       9.208 -22.235  10.379  1.00                 O  
ATOM    580  CB  ALA A  79      11.550 -21.527  12.048  1.00                 C  
ATOM    581  N   LEU A  80       8.101 -21.810  12.286  1.00                 N  
ATOM    582  CA  LEU A  80       7.074 -22.783  11.994  1.00                 C  
ATOM    583  C   LEU A  80       5.726 -22.183  11.581  1.00                 C  
ATOM    584  O   LEU A  80       4.816 -22.939  11.205  1.00                 O  
ATOM    585  CB  LEU A  80       6.841 -23.695  13.200  1.00                 C  
ATOM    586  CG  LEU A  80       8.037 -24.531  13.659  1.00                 C  
ATOM    587  CD1 LEU A  80       7.693 -25.319  14.914  1.00                 C  
ATOM    588  CD2 LEU A  80       8.492 -25.470  12.553  1.00                 C  
ATOM    589  N   LYS A  81       5.592 -20.853  11.640  1.00                 N  
ATOM    590  CA  LYS A  81       4.333 -20.216  11.251  1.00                 C  
ATOM    591  C   LYS A  81       3.686 -20.811   9.980  1.00                 C  
ATOM    592  O   LYS A  81       2.498 -21.147  10.009  1.00                 O  
ATOM    593  CB  LYS A  81       4.537 -18.716  11.030  1.00                 C  
ATOM    594  CD  LYS A  81       3.533 -16.475  10.511  1.00                 C  
ATOM    595  CE  LYS A  81       2.273 -15.729  10.104  1.00                 C  
ATOM    596  CG  LYS A  81       3.269 -17.965  10.657  1.00                 C  
ATOM    597  NZ  LYS A  81       2.516 -14.268   9.957  1.00                 N  
ATOM    598  N   PRO A  82       4.467 -20.974   8.881  1.00                 N  
ATOM    599  CA  PRO A  82       3.909 -21.488   7.626  1.00                 C  
ATOM    600  C   PRO A  82       3.331 -22.862   7.740  1.00                 C  
ATOM    601  O   PRO A  82       2.512 -23.234   6.914  1.00                 O  
ATOM    602  CB  PRO A  82       5.100 -21.490   6.665  1.00                 C  
ATOM    603  CD  PRO A  82       5.903 -20.553   8.716  1.00                 C  
ATOM    604  CG  PRO A  82       6.030 -20.465   7.221  1.00                 C  
ATOM    605  N   LEU A  83       3.778 -23.620   8.722  1.00                 N  
ATOM    606  CA  LEU A  83       3.246 -24.949   8.904  1.00                 C  
ATOM    607  C   LEU A  83       1.742 -24.858   9.188  1.00                 C  
ATOM    608  O   LEU A  83       0.969 -25.701   8.733  1.00                 O  
ATOM    609  CB  LEU A  83       3.977 -25.668  10.039  1.00                 C  
ATOM    610  CG  LEU A  83       3.528 -27.100  10.336  1.00                 C  
ATOM    611  CD1 LEU A  83       3.728 -27.989   9.118  1.00                 C  
ATOM    612  CD2 LEU A  83       4.280 -27.663  11.531  1.00                 C  
ATOM    613  N   ARG A  84       1.335 -23.816   9.913  1.00                 N  
ATOM    614  CA  ARG A  84      -0.080 -23.595  10.243  1.00                 C  
ATOM    615  C   ARG A  84      -0.999 -23.203   9.058  1.00                 C  
ATOM    616  O   ARG A  84      -2.223 -23.238   9.192  1.00                 O  
ATOM    617  CB  ARG A  84      -0.218 -22.507  11.309  1.00                 C  
ATOM    618  CD  ARG A  84       0.286 -21.728  13.642  1.00                 C  
ATOM    619  NE  ARG A  84       1.157 -20.630  13.231  1.00                 N  
ATOM    620  CG  ARG A  84       0.342 -22.894  12.668  1.00                 C  
ATOM    621  CZ  ARG A  84       1.192 -19.441  13.825  1.00                 C  
ATOM    622  NH1 ARG A  84       2.017 -18.502  13.381  1.00                 N  
ATOM    623  NH2 ARG A  84       0.401 -19.195  14.860  1.00                 N  
ATOM    624  N   GLN A  85      -0.437 -22.838   7.906  1.00                 N  
ATOM    625  CA  GLN A  85      -1.287 -22.671   6.731  1.00                 C  
ATOM    626  C   GLN A  85      -1.201 -23.881   5.797  1.00                 C  
ATOM    627  O   GLN A  85      -2.090 -24.128   4.977  1.00                 O  
ATOM    628  CB  GLN A  85      -0.905 -21.400   5.970  1.00                 C  
ATOM    629  CD  GLN A  85      -1.463 -19.770   4.122  1.00                 C  
ATOM    630  CG  GLN A  85      -1.820 -21.079   4.799  1.00                 C  
ATOM    631  OE1 GLN A  85      -0.549 -19.067   4.553  1.00                 O  
ATOM    632  NE2 GLN A  85      -2.185 -19.440   3.058  1.00                 N  
ATOM    633  N   HIS A  86      -0.136 -24.652   5.951  1.00                 N  
ATOM    634  CA  HIS A  86       0.040 -25.864   5.174  1.00                 C  
ATOM    635  C   HIS A  86      -0.862 -26.932   5.776  1.00                 C  
ATOM    636  O   HIS A  86      -1.330 -27.842   5.086  1.00                 O  
ATOM    637  CB  HIS A  86       1.509 -26.291   5.172  1.00                 C  
ATOM    638  CG  HIS A  86       2.408 -25.362   4.417  1.00                 C  
ATOM    639  ND1 HIS A  86       2.913 -24.204   4.967  1.00                 N  
ATOM    640  CE1 HIS A  86       3.681 -23.584   4.053  1.00                 C  
ATOM    641  CD2 HIS A  86       2.979 -25.329   3.078  1.00                 C  
ATOM    642  NE2 HIS A  86       3.725 -24.253   2.918  1.00                 N  
ATOM    643  N   VAL A  87      -1.106 -26.810   7.078  1.00                 N  
ATOM    644  CA  VAL A  87      -1.952 -27.762   7.784  1.00                 C  
ATOM    645  C   VAL A  87      -3.068 -27.045   8.519  1.00                 C  
ATOM    646  O   VAL A  87      -2.826 -26.285   9.465  1.00                 O  
ATOM    647  CB  VAL A  87      -1.137 -28.618   8.771  1.00                 C  
ATOM    648  CG1 VAL A  87      -2.043 -29.597   9.502  1.00                 C  
ATOM    649  CG2 VAL A  87      -0.026 -29.358   8.042  1.00                 C  
ATOM    650  N   GLY A  88      -4.289 -27.287   8.045  1.00                 N  
ATOM    651  CA  GLY A  88      -5.499 -26.713   8.606  1.00                 C  
ATOM    652  C   GLY A  88      -6.070 -27.635   9.655  1.00                 C  
ATOM    653  O   GLY A  88      -6.357 -28.804   9.396  1.00                 O  
ATOM    654  N   MET A  89      -6.225 -27.095  10.856  1.00                 N  
ATOM    655  CA  MET A  89      -6.767 -27.842  11.978  1.00                 C  
ATOM    656  C   MET A  89      -8.153 -27.311  12.267  1.00                 C  
ATOM    657  O   MET A  89      -8.339 -26.099  12.464  1.00                 O  
ATOM    658  CB  MET A  89      -5.849 -27.721  13.196  1.00                 C  
ATOM    659  SD  MET A  89      -5.218 -28.328  15.825  1.00                 S  
ATOM    660  CE  MET A  89      -3.797 -29.268  15.274  1.00                 C  
ATOM    661  CG  MET A  89      -6.318 -28.510  14.407  1.00                 C  
ATOM    662  N   VAL A  90      -9.124 -28.220  12.250  1.00                 N  
ATOM    663  CA  VAL A  90     -10.504 -27.929  12.620  1.00                 C  
ATOM    664  C   VAL A  90     -10.802 -28.605  13.953  1.00                 C  
ATOM    665  O   VAL A  90     -10.986 -29.833  14.013  1.00                 O  
ATOM    666  CB  VAL A  90     -11.490 -28.390  11.530  1.00                 C  
ATOM    667  CG1 VAL A  90     -12.921 -28.080  11.941  1.00                 C  
ATOM    668  CG2 VAL A  90     -11.159 -27.731  10.200  1.00                 C  
ATOM    669  N   PHE A  91     -10.843 -27.804  15.019  1.00                 N  
ATOM    670  CA  PHE A  91     -11.093 -28.320  16.372  1.00                 C  
ATOM    671  C   PHE A  91     -12.507 -28.873  16.614  1.00                 C  
ATOM    672  O   PHE A  91     -13.469 -28.446  15.977  1.00                 O  
ATOM    673  CB  PHE A  91     -10.832 -27.233  17.417  1.00                 C  
ATOM    674  CG  PHE A  91      -9.377 -26.911  17.605  1.00                 C  
ATOM    675  CZ  PHE A  91      -6.684 -26.319  17.957  1.00                 C  
ATOM    676  CD1 PHE A  91      -8.827 -25.773  17.041  1.00                 C  
ATOM    677  CE1 PHE A  91      -7.488 -25.476  17.214  1.00                 C  
ATOM    678  CD2 PHE A  91      -8.558 -27.745  18.346  1.00                 C  
ATOM    679  CE2 PHE A  91      -7.220 -27.448  18.519  1.00                 C  
ATOM    680  N   GLN A  92     -12.624 -29.818  17.546  1.00                 N  
ATOM    681  CA  GLN A  92     -13.941 -30.283  17.978  1.00                 C  
ATOM    682  C   GLN A  92     -14.845 -29.089  18.376  1.00                 C  
ATOM    683  O   GLN A  92     -14.428 -28.186  19.108  1.00                 O  
ATOM    684  CB  GLN A  92     -13.807 -31.258  19.149  1.00                 C  
ATOM    685  CD  GLN A  92     -14.945 -32.873  20.723  1.00                 C  
ATOM    686  CG  GLN A  92     -15.125 -31.862  19.607  1.00                 C  
ATOM    687  OE1 GLN A  92     -13.854 -33.018  21.273  1.00                 O  
ATOM    688  NE2 GLN A  92     -16.020 -33.576  21.061  1.00                 N  
ATOM    689  N   PHE A  93     -16.071 -29.071  17.863  1.00                 N  
ATOM    690  CA  PHE A  93     -16.944 -27.905  18.044  1.00                 C  
ATOM    691  C   PHE A  93     -16.250 -26.618  17.628  1.00                 C  
ATOM    692  O   PHE A  93     -16.109 -25.712  18.412  1.00                 O  
ATOM    693  CB  PHE A  93     -17.403 -27.800  19.500  1.00                 C  
ATOM    694  CG  PHE A  93     -18.202 -28.982  19.970  1.00                 C  
ATOM    695  CZ  PHE A  93     -19.686 -31.167  20.837  1.00                 C  
ATOM    696  CD1 PHE A  93     -17.604 -29.994  20.700  1.00                 C  
ATOM    697  CE1 PHE A  93     -18.339 -31.082  21.133  1.00                 C  
ATOM    698  CD2 PHE A  93     -19.552 -29.083  19.682  1.00                 C  
ATOM    699  CE2 PHE A  93     -20.287 -30.170  20.114  1.00                 C  
ATOM    700  N   PRO A  94     -15.852 -26.518  16.369  1.00                 N  
ATOM    701  CA  PRO A  94     -15.036 -25.374  15.990  1.00                 C  
ATOM    702  C   PRO A  94     -15.858 -24.116  15.894  1.00                 C  
ATOM    703  O   PRO A  94     -15.437 -23.182  15.230  1.00                 O  
ATOM    704  CB  PRO A  94     -14.458 -25.766  14.629  1.00                 C  
ATOM    705  CD  PRO A  94     -16.096 -27.434  15.145  1.00                 C  
ATOM    706  CG  PRO A  94     -15.503 -26.637  14.016  1.00                 C  
ATOM    707  N   GLU A  95     -17.021 -24.084  16.516  1.00                 N  
ATOM    708  CA  GLU A  95     -17.925 -22.956  16.309  1.00                 C  
ATOM    709  C   GLU A  95     -17.567 -21.867  17.306  1.00                 C  
ATOM    710  O   GLU A  95     -17.999 -20.715  17.184  1.00                 O  
ATOM    711  CB  GLU A  95     -19.381 -23.401  16.461  1.00                 C  
ATOM    712  CD  GLU A  95     -19.384 -25.111  18.320  1.00                 C  
ATOM    713  CG  GLU A  95     -19.788 -23.714  17.892  1.00                 C  
ATOM    714  OE1 GLU A  95     -18.973 -25.905  17.447  1.00                 O  
ATOM    715  OE2 GLU A  95     -19.477 -25.413  19.528  1.00                 O  
ATOM    716  N   ASN A  96     -16.717 -22.249  18.259  1.00                 N  
ATOM    717  CA  ASN A  96     -16.419 -21.443  19.429  1.00                 C  
ATOM    718  C   ASN A  96     -15.351 -20.421  19.158  1.00                 C  
ATOM    719  O   ASN A  96     -14.993 -19.637  20.038  1.00                 O  
ATOM    720  CB  ASN A  96     -16.006 -22.334  20.602  1.00                 C  
ATOM    721  CG  ASN A  96     -17.165 -23.136  21.161  1.00                 C  
ATOM    722  OD1 ASN A  96     -17.980 -22.619  21.924  1.00                 O  
ATOM    723  ND2 ASN A  96     -17.241 -24.406  20.780  1.00                 N  
ATOM    724  N   GLN A  97     -14.848 -20.424  17.932  1.00                 N  
ATOM    725  CA  GLN A  97     -13.808 -19.492  17.542  1.00                 C  
ATOM    726  C   GLN A  97     -14.292 -18.378  16.614  1.00                 C  
ATOM    727  O   GLN A  97     -13.481 -17.634  16.071  1.00                 O  
ATOM    728  CB  GLN A  97     -12.656 -20.230  16.858  1.00                 C  
ATOM    729  CD  GLN A  97     -11.317 -20.632  18.961  1.00                 C  
ATOM    730  CG  GLN A  97     -11.964 -21.256  17.741  1.00                 C  
ATOM    731  OE1 GLN A  97     -10.570 -19.660  18.851  1.00                 O  
ATOM    732  NE2 GLN A  97     -11.603 -21.191  20.132  1.00                 N  
ATOM    733  N   LEU A  98     -15.600 -18.246  16.417  1.00                 N  
ATOM    734  CA  LEU A  98     -16.075 -17.144  15.585  1.00                 C  
ATOM    735  C   LEU A  98     -16.113 -15.888  16.428  1.00                 C  
ATOM    736  O   LEU A  98     -16.365 -15.974  17.627  1.00                 O  
ATOM    737  CB  LEU A  98     -17.451 -17.468  15.001  1.00                 C  
ATOM    738  CG  LEU A  98     -17.523 -18.677  14.065  1.00                 C  
ATOM    739  CD1 LEU A  98     -18.960 -18.950  13.648  1.00                 C  
ATOM    740  CD2 LEU A  98     -16.648 -18.461  12.840  1.00                 C  
ATOM    741  N   PHE A  99     -15.865 -14.731  15.814  1.00                 N  
ATOM    742  CA  PHE A  99     -15.763 -13.495  16.579  1.00                 C  
ATOM    743  C   PHE A  99     -15.880 -12.208  15.773  1.00                 C  
ATOM    744  O   PHE A  99     -16.135 -11.140  16.331  1.00                 O  
ATOM    745  CB  PHE A  99     -14.437 -13.444  17.340  1.00                 C  
ATOM    746  CG  PHE A  99     -14.270 -12.213  18.184  1.00                 C  
ATOM    747  CZ  PHE A  99     -13.956  -9.932  19.742  1.00                 C  
ATOM    748  CD1 PHE A  99     -14.905 -12.104  19.409  1.00                 C  
ATOM    749  CE1 PHE A  99     -14.751 -10.972  20.186  1.00                 C  
ATOM    750  CD2 PHE A  99     -13.477 -11.164  17.754  1.00                 C  
ATOM    751  CE2 PHE A  99     -13.323 -10.031  18.531  1.00                 C  
ATOM    752  N   GLU A 100     -15.659 -12.272  14.477  1.00                 N  
ATOM    753  CA  GLU A 100     -15.664 -11.032  13.727  1.00                 C  
ATOM    754  C   GLU A 100     -17.117 -10.635  13.485  1.00                 C  
ATOM    755  O   GLU A 100     -18.012 -11.468  13.604  1.00                 O  
ATOM    756  CB  GLU A 100     -14.895 -11.196  12.415  1.00                 C  
ATOM    757  CD  GLU A 100     -12.650 -10.357  13.214  1.00                 C  
ATOM    758  CG  GLU A 100     -13.418 -11.509  12.596  1.00                 C  
ATOM    759  OE1 GLU A 100     -13.090  -9.199  13.058  1.00                 O  
ATOM    760  OE2 GLU A 100     -11.609 -10.613  13.854  1.00                 O  
ATOM    761  N   GLU A 101     -17.370  -9.370  13.169  1.00                 N  
ATOM    762  CA  GLU A 101     -18.745  -8.909  13.194  1.00                 C  
ATOM    763  C   GLU A 101     -19.591  -9.394  12.004  1.00                 C  
ATOM    764  O   GLU A 101     -20.817  -9.414  12.073  1.00                 O  
ATOM    765  CB  GLU A 101     -18.797  -7.380  13.235  1.00                 C  
ATOM    766  CD  GLU A 101     -18.314  -5.260  14.519  1.00                 C  
ATOM    767  CG  GLU A 101     -18.260  -6.775  14.521  1.00                 C  
ATOM    768  OE1 GLU A 101     -18.706  -4.681  13.484  1.00                 O  
ATOM    769  OE2 GLU A 101     -17.964  -4.652  15.552  1.00                 O  
ATOM    770  N   THR A 102     -18.940  -9.800  10.920  1.00                 N  
ATOM    771  CA  THR A 102     -19.645 -10.454   9.818  1.00                 C  
ATOM    772  C   THR A 102     -18.981 -11.794   9.473  1.00                 C  
ATOM    773  O   THR A 102     -17.798 -12.003   9.764  1.00                 O  
ATOM    774  CB  THR A 102     -19.688  -9.559   8.566  1.00                 C  
ATOM    775  OG1 THR A 102     -18.355  -9.326   8.095  1.00                 O  
ATOM    776  CG2 THR A 102     -20.330  -8.219   8.890  1.00                 C  
ATOM    777  N   VAL A 103     -19.728 -12.705   8.856  1.00                 N  
ATOM    778  CA  VAL A 103     -19.156 -14.018   8.595  1.00                 C  
ATOM    779  C   VAL A 103     -18.108 -13.933   7.502  1.00                 C  
ATOM    780  O   VAL A 103     -17.157 -14.712   7.499  1.00                 O  
ATOM    781  CB  VAL A 103     -20.242 -15.040   8.209  1.00                 C  
ATOM    782  CG1 VAL A 103     -19.607 -16.349   7.766  1.00                 C  
ATOM    783  CG2 VAL A 103     -21.193 -15.272   9.373  1.00                 C  
ATOM    784  N   ARG A 104     -18.276 -12.986   6.584  1.00                 N  
ATOM    785  CA  ARG A 104     -17.302 -12.801   5.517  1.00                 C  
ATOM    786  C   ARG A 104     -15.980 -12.475   6.172  1.00                 C  
ATOM    787  O   ARG A 104     -14.983 -13.168   5.980  1.00                 O  
ATOM    788  CB  ARG A 104     -17.759 -11.699   4.559  1.00                 C  
ATOM    789  CD  ARG A 104     -17.325 -10.352   2.487  1.00                 C  
ATOM    790  NE  ARG A 104     -18.617 -10.655   1.874  1.00                 N  
ATOM    791  CG  ARG A 104     -16.834 -11.485   3.372  1.00                 C  
ATOM    792  CZ  ARG A 104     -19.446  -9.739   1.387  1.00                 C  
ATOM    793  NH1 ARG A 104     -20.600 -10.108   0.848  1.00                 N  
ATOM    794  NH2 ARG A 104     -19.120  -8.455   1.439  1.00                 N  
ATOM    795  N   GLN A 105     -15.988 -11.435   6.987  1.00                 N  
ATOM    796  CA  GLN A 105     -14.791 -11.023   7.701  1.00                 C  
ATOM    797  C   GLN A 105     -14.172 -12.121   8.575  1.00                 C  
ATOM    798  O   GLN A 105     -12.971 -12.116   8.824  1.00                 O  
ATOM    799  CB  GLN A 105     -15.086  -9.810   8.586  1.00                 C  
ATOM    800  CD  GLN A 105     -15.708  -7.366   8.718  1.00                 C  
ATOM    801  CG  GLN A 105     -15.354  -8.529   7.813  1.00                 C  
ATOM    802  OE1 GLN A 105     -16.633  -7.454   9.526  1.00                 O  
ATOM    803  NE2 GLN A 105     -14.972  -6.269   8.586  1.00                 N  
ATOM    804  N   ASP A 106     -14.983 -13.063   9.037  1.00                 N  
ATOM    805  CA  ASP A 106     -14.484 -14.044   9.988  1.00                 C  
ATOM    806  C   ASP A 106     -13.731 -15.126   9.257  1.00                 C  
ATOM    807  O   ASP A 106     -12.741 -15.652   9.755  1.00                 O  
ATOM    808  CB  ASP A 106     -15.637 -14.638  10.800  1.00                 C  
ATOM    809  CG  ASP A 106     -15.156 -15.505  11.947  1.00                 C  
ATOM    810  OD1 ASP A 106     -14.883 -14.954  13.034  1.00                 O  
ATOM    811  OD2 ASP A 106     -15.052 -16.735  11.758  1.00                 O  
ATOM    812  N   ILE A 107     -14.219 -15.448   8.069  1.00                 N  
ATOM    813  CA  ILE A 107     -13.605 -16.442   7.201  1.00                 C  
ATOM    814  C   ILE A 107     -12.272 -15.917   6.663  1.00                 C  
ATOM    815  O   ILE A 107     -11.231 -16.578   6.761  1.00                 O  
ATOM    816  CB  ILE A 107     -14.538 -16.830   6.039  1.00                 C  
ATOM    817  CD1 ILE A 107     -16.866 -17.743   5.540  1.00                 C  
ATOM    818  CG1 ILE A 107     -15.769 -17.569   6.568  1.00                 C  
ATOM    819  CG2 ILE A 107     -13.786 -17.652   5.003  1.00                 C  
ATOM    820  N   ALA A 108     -12.324 -14.699   6.141  1.00                 N  
ATOM    821  CA  ALA A 108     -11.156 -13.943   5.685  1.00                 C  
ATOM    822  C   ALA A 108     -10.004 -13.785   6.693  1.00                 C  
ATOM    823  O   ALA A 108      -8.875 -13.481   6.299  1.00                 O  
ATOM    824  CB  ALA A 108     -11.566 -12.545   5.250  1.00                 C  
ATOM    825  N   PHE A 109     -10.290 -13.980   7.978  1.00                 N  
ATOM    826  CA  PHE A 109      -9.309 -13.753   9.047  1.00                 C  
ATOM    827  C   PHE A 109      -7.988 -14.509   8.879  1.00                 C  
ATOM    828  O   PHE A 109      -6.941 -13.890   8.797  1.00                 O  
ATOM    829  CB  PHE A 109      -9.901 -14.130  10.406  1.00                 C  
ATOM    830  CG  PHE A 109      -8.942 -13.969  11.551  1.00                 C  
ATOM    831  CZ  PHE A 109      -7.168 -13.677  13.671  1.00                 C  
ATOM    832  CD1 PHE A 109      -8.310 -12.759  11.778  1.00                 C  
ATOM    833  CE1 PHE A 109      -7.427 -12.610  12.831  1.00                 C  
ATOM    834  CD2 PHE A 109      -8.671 -15.027  12.400  1.00                 C  
ATOM    835  CE2 PHE A 109      -7.789 -14.879  13.454  1.00                 C  
ATOM    836  N   GLY A 110      -8.044 -15.837   8.832  1.00                 N  
ATOM    837  CA  GLY A 110      -6.866 -16.660   8.611  1.00                 C  
ATOM    838  C   GLY A 110      -5.949 -16.206   7.482  1.00                 C  
ATOM    839  O   GLY A 110      -4.781 -15.922   7.725  1.00                 O  
ATOM    840  N   PRO A 111      -6.464 -16.130   6.244  1.00                 N  
ATOM    841  CA  PRO A 111      -5.609 -15.586   5.187  1.00                 C  
ATOM    842  C   PRO A 111      -4.954 -14.275   5.594  1.00                 C  
ATOM    843  O   PRO A 111      -3.745 -14.124   5.472  1.00                 O  
ATOM    844  CB  PRO A 111      -6.563 -15.381   4.008  1.00                 C  
ATOM    845  CD  PRO A 111      -7.878 -16.512   5.657  1.00                 C  
ATOM    846  CG  PRO A 111      -7.603 -16.436   4.182  1.00                 C  
ATOM    847  N   LYS A 112      -5.746 -13.351   6.101  1.00                 N  
ATOM    848  CA  LYS A 112      -5.206 -12.092   6.564  1.00                 C  
ATOM    849  C   LYS A 112      -4.028 -12.308   7.540  1.00                 C  
ATOM    850  O   LYS A 112      -3.090 -11.517   7.579  1.00                 O  
ATOM    851  CB  LYS A 112      -6.296 -11.257   7.239  1.00                 C  
ATOM    852  CD  LYS A 112      -6.977  -9.083   8.291  1.00                 C  
ATOM    853  CE  LYS A 112      -6.486  -7.780   8.900  1.00                 C  
ATOM    854  CG  LYS A 112      -5.826  -9.893   7.718  1.00                 C  
ATOM    855  NZ  LYS A 112      -5.892  -6.877   7.876  1.00                 N  
ATOM    856  N   ASN A 113      -4.061 -13.393   8.304  1.00                 N  
ATOM    857  CA  ASN A 113      -3.066 -13.588   9.356  1.00                 C  
ATOM    858  C   ASN A 113      -1.736 -14.006   8.809  1.00                 C  
ATOM    859  O   ASN A 113      -0.719 -13.830   9.465  1.00                 O  
ATOM    860  CB  ASN A 113      -3.559 -14.617  10.376  1.00                 C  
ATOM    861  CG  ASN A 113      -4.691 -14.089  11.235  1.00                 C  
ATOM    862  OD1 ASN A 113      -4.842 -12.879  11.406  1.00                 O  
ATOM    863  ND2 ASN A 113      -5.492 -14.998  11.779  1.00                 N  
ATOM    864  N   PHE A 114      -1.763 -14.581   7.614  1.00                 N  
ATOM    865  CA  PHE A 114      -0.566 -15.012   6.918  1.00                 C  
ATOM    866  C   PHE A 114      -0.250 -14.031   5.805  1.00                 C  
ATOM    867  O   PHE A 114       0.086 -14.443   4.705  1.00                 O  
ATOM    868  CB  PHE A 114      -0.747 -16.428   6.366  1.00                 C  
ATOM    869  CG  PHE A 114      -0.918 -17.475   7.429  1.00                 C  
ATOM    870  CZ  PHE A 114      -1.228 -19.413   9.398  1.00                 C  
ATOM    871  CD1 PHE A 114      -2.160 -18.032   7.679  1.00                 C  
ATOM    872  CE1 PHE A 114      -2.317 -18.996   8.657  1.00                 C  
ATOM    873  CD2 PHE A 114       0.163 -17.903   8.179  1.00                 C  
ATOM    874  CE2 PHE A 114       0.006 -18.867   9.157  1.00                 C  
ATOM    875  N   GLY A 115      -0.363 -12.737   6.083  1.00                 N  
ATOM    876  CA  GLY A 115      -0.214 -11.726   5.051  1.00                 C  
ATOM    877  C   GLY A 115      -1.535 -11.524   4.343  1.00                 C  
ATOM    878  O   GLY A 115      -2.549 -11.283   4.989  1.00                 O  
ATOM    879  N   MET A 116      -1.524 -11.616   3.019  1.00                 N  
ATOM    880  CA  MET A 116      -2.748 -11.571   2.200  1.00                 C  
ATOM    881  C   MET A 116      -3.496 -10.249   2.247  1.00                 C  
ATOM    882  O   MET A 116      -3.957  -9.798   3.311  1.00                 O  
ATOM    883  CB  MET A 116      -3.715 -12.680   2.620  1.00                 C  
ATOM    884  SD  MET A 116      -4.518 -13.267   0.035  1.00                 S  
ATOM    885  CE  MET A 116      -4.008 -14.968   0.262  1.00                 C  
ATOM    886  CG  MET A 116      -4.938 -12.808   1.727  1.00                 C  
ATOM    887  N   ALA A 117      -3.614  -9.643   1.072  1.00                 N  
ATOM    888  CA  ALA A 117      -4.283  -8.364   0.921  1.00                 C  
ATOM    889  C   ALA A 117      -5.704  -8.454   1.437  1.00                 C  
ATOM    890  O   ALA A 117      -6.386  -9.467   1.231  1.00                 O  
ATOM    891  CB  ALA A 117      -4.268  -7.927  -0.536  1.00                 C  
ATOM    892  N   ASP A 118      -6.135  -7.385   2.102  1.00                 N  
ATOM    893  CA  ASP A 118      -7.459  -7.306   2.707  1.00                 C  
ATOM    894  C   ASP A 118      -8.584  -7.621   1.709  1.00                 C  
ATOM    895  O   ASP A 118      -9.435  -8.475   1.966  1.00                 O  
ATOM    896  CB  ASP A 118      -7.691  -5.918   3.308  1.00                 C  
ATOM    897  CG  ASP A 118      -6.870  -5.681   4.560  1.00                 C  
ATOM    898  OD1 ASP A 118      -6.331  -6.663   5.112  1.00                 O  
ATOM    899  OD2 ASP A 118      -6.764  -4.512   4.989  1.00                 O  
ATOM    900  N   ALA A 119      -8.576  -6.938   0.568  1.00                 N  
ATOM    901  CA  ALA A 119      -9.620  -7.117  -0.439  1.00                 C  
ATOM    902  C   ALA A 119      -9.649  -8.535  -0.986  1.00                 C  
ATOM    903  O   ALA A 119     -10.705  -9.082  -1.301  1.00                 O  
ATOM    904  CB  ALA A 119      -9.428  -6.132  -1.582  1.00                 C  
ATOM    905  N   ASP A 120      -8.478  -9.133  -1.094  1.00                 N  
ATOM    906  CA  ASP A 120      -8.374 -10.452  -1.689  1.00                 C  
ATOM    907  C   ASP A 120      -8.832 -11.527  -0.708  1.00                 C  
ATOM    908  O   ASP A 120      -9.460 -12.515  -1.111  1.00                 O  
ATOM    909  CB  ASP A 120      -6.938 -10.725  -2.140  1.00                 C  
ATOM    910  CG  ASP A 120      -6.531  -9.879  -3.331  1.00                 C  
ATOM    911  OD1 ASP A 120      -7.425  -9.295  -3.978  1.00                 O  
ATOM    912  OD2 ASP A 120      -5.318  -9.801  -3.617  1.00                 O  
ATOM    913  N   ALA A 121      -8.522 -11.318   0.573  1.00                 N  
ATOM    914  CA  ALA A 121      -8.941 -12.224   1.645  1.00                 C  
ATOM    915  C   ALA A 121     -10.439 -12.377   1.584  1.00                 C  
ATOM    916  O   ALA A 121     -10.976 -13.487   1.689  1.00                 O  
ATOM    917  CB  ALA A 121      -8.489 -11.691   2.996  1.00                 C  
ATOM    918  N   LEU A 122     -11.097 -11.235   1.396  1.00                 N  
ATOM    919  CA  LEU A 122     -12.547 -11.169   1.328  1.00                 C  
ATOM    920  C   LEU A 122     -13.101 -11.993   0.169  1.00                 C  
ATOM    921  O   LEU A 122     -13.823 -12.968   0.390  1.00                 O  
ATOM    922  CB  LEU A 122     -13.012  -9.717   1.195  1.00                 C  
ATOM    923  CG  LEU A 122     -12.801  -8.823   2.419  1.00                 C  
ATOM    924  CD1 LEU A 122     -13.133  -7.376   2.091  1.00                 C  
ATOM    925  CD2 LEU A 122     -13.643  -9.307   3.590  1.00                 C  
ATOM    926  N   ALA A 123     -12.739 -11.611  -1.051  1.00                 N  
ATOM    927  CA  ALA A 123     -13.117 -12.350  -2.250  1.00                 C  
ATOM    928  C   ALA A 123     -13.012 -13.868  -2.064  1.00                 C  
ATOM    929  O   ALA A 123     -13.861 -14.627  -2.540  1.00                 O  
ATOM    930  CB  ALA A 123     -12.253 -11.926  -3.428  1.00                 C  
ATOM    931  N   LEU A 124     -11.969 -14.295  -1.357  1.00                 N  
ATOM    932  CA  LEU A 124     -11.717 -15.703  -1.108  1.00                 C  
ATOM    933  C   LEU A 124     -12.764 -16.303  -0.156  1.00                 C  
ATOM    934  O   LEU A 124     -13.189 -17.462  -0.291  1.00                 O  
ATOM    935  CB  LEU A 124     -10.314 -15.902  -0.530  1.00                 C  
ATOM    936  CG  LEU A 124      -9.145 -15.613  -1.474  1.00                 C  
ATOM    937  CD1 LEU A 124      -7.822 -15.681  -0.727  1.00                 C  
ATOM    938  CD2 LEU A 124      -9.144 -16.586  -2.643  1.00                 C  
ATOM    939  N   ALA A 125     -13.163 -15.498   0.821  1.00                 N  
ATOM    940  CA  ALA A 125     -14.156 -15.916   1.799  1.00                 C  
ATOM    941  C   ALA A 125     -15.488 -16.153   1.103  1.00                 C  
ATOM    942  O   ALA A 125     -16.197 -17.125   1.389  1.00                 O  
ATOM    943  CB  ALA A 125     -14.293 -14.871   2.895  1.00                 C  
ATOM    944  N   ASP A 126     -15.819 -15.248   0.187  1.00                 N  
ATOM    945  CA  ASP A 126     -16.964 -15.438  -0.683  1.00                 C  
ATOM    946  C   ASP A 126     -16.843 -16.776  -1.405  1.00                 C  
ATOM    947  O   ASP A 126     -17.793 -17.557  -1.435  1.00                 O  
ATOM    948  CB  ASP A 126     -17.073 -14.286  -1.684  1.00                 C  
ATOM    949  CG  ASP A 126     -17.511 -12.989  -1.034  1.00                 C  
ATOM    950  OD1 ASP A 126     -17.985 -13.033   0.121  1.00                 O  
ATOM    951  OD2 ASP A 126     -17.381 -11.927  -1.680  1.00                 O  
ATOM    952  N   GLU A 127     -15.672 -17.054  -1.970  1.00                 N  
ATOM    953  CA  GLU A 127     -15.501 -18.301  -2.700  1.00                 C  
ATOM    954  C   GLU A 127     -15.689 -19.439  -1.712  1.00                 C  
ATOM    955  O   GLU A 127     -16.259 -20.478  -2.026  1.00                 O  
ATOM    956  CB  GLU A 127     -14.126 -18.345  -3.370  1.00                 C  
ATOM    957  CD  GLU A 127     -12.579 -17.410  -5.134  1.00                 C  
ATOM    958  CG  GLU A 127     -13.967 -17.370  -4.525  1.00                 C  
ATOM    959  OE1 GLU A 127     -11.645 -17.883  -4.453  1.00                 O  
ATOM    960  OE2 GLU A 127     -12.426 -16.968  -6.292  1.00                 O  
ATOM    961  N   MET A 128     -15.254 -19.198  -0.485  1.00                 N  
ATOM    962  CA  MET A 128     -15.215 -20.233   0.532  1.00                 C  
ATOM    963  C   MET A 128     -16.570 -20.506   1.153  1.00                 C  
ATOM    964  O   MET A 128     -16.848 -21.612   1.645  1.00                 O  
ATOM    965  CB  MET A 128     -14.225 -19.861   1.638  1.00                 C  
ATOM    966  SD  MET A 128     -12.165 -21.355   0.544  1.00                 S  
ATOM    967  CE  MET A 128     -12.394 -21.125  -1.217  1.00                 C  
ATOM    968  CG  MET A 128     -12.779 -19.783   1.176  1.00                 C  
ATOM    969  N   LEU A 129     -17.414 -19.485   1.124  1.00                 N  
ATOM    970  CA  LEU A 129     -18.745 -19.581   1.692  1.00                 C  
ATOM    971  C   LEU A 129     -19.583 -20.594   0.943  1.00                 C  
ATOM    972  O   LEU A 129     -20.446 -21.256   1.526  1.00                 O  
ATOM    973  CB  LEU A 129     -19.433 -18.215   1.678  1.00                 C  
ATOM    974  CG  LEU A 129     -20.833 -18.154   2.293  1.00                 C  
ATOM    975  CD1 LEU A 129     -20.794 -18.561   3.758  1.00                 C  
ATOM    976  CD2 LEU A 129     -21.425 -16.761   2.146  1.00                 C  
ATOM    977  N   THR A 130     -19.326 -20.702  -0.358  1.00                 N  
ATOM    978  CA  THR A 130     -20.106 -21.591  -1.201  1.00                 C  
ATOM    979  C   THR A 130     -19.653 -23.031  -1.004  1.00                 C  
ATOM    980  O   THR A 130     -20.479 -23.904  -0.729  1.00                 O  
ATOM    981  CB  THR A 130     -19.992 -21.204  -2.687  1.00                 C  
ATOM    982  OG1 THR A 130     -20.497 -19.876  -2.878  1.00                 O  
ATOM    983  CG2 THR A 130     -20.801 -22.160  -3.550  1.00                 C  
ATOM    984  N   THR A 131     -18.347 -23.277  -1.108  1.00                 N  
ATOM    985  CA  THR A 131     -17.844 -24.652  -1.052  1.00                 C  
ATOM    986  C   THR A 131     -18.338 -25.341   0.210  1.00                 C  
ATOM    987  O   THR A 131     -18.613 -26.545   0.234  1.00                 O  
ATOM    988  CB  THR A 131     -16.305 -24.693  -1.103  1.00                 C  
ATOM    989  OG1 THR A 131     -15.850 -24.123  -2.336  1.00                 O  
ATOM    990  CG2 THR A 131     -15.807 -26.127  -1.016  1.00                 C  
ATOM    991  N   VAL A 132     -18.505 -24.541   1.245  1.00                 N  
ATOM    992  CA  VAL A 132     -18.964 -25.055   2.517  1.00                 C  
ATOM    993  C   VAL A 132     -20.524 -25.113   2.647  1.00                 C  
ATOM    994  O   VAL A 132     -21.080 -25.688   3.595  1.00                 O  
ATOM    995  CB  VAL A 132     -18.411 -24.228   3.693  1.00                 C  
ATOM    996  CG1 VAL A 132     -16.890 -24.237   3.681  1.00                 C  
ATOM    997  CG2 VAL A 132     -18.940 -22.803   3.637  1.00                 C  
ATOM    998  N   GLY A 133     -21.229 -24.540   1.678  1.00                 N  
ATOM    999  CA  GLY A 133     -22.654 -24.777   1.582  1.00                 C  
ATOM   1000  C   GLY A 133     -23.574 -23.616   1.901  1.00                 C  
ATOM   1001  O   GLY A 133     -24.694 -23.830   2.387  1.00                 O  
ATOM   1002  N   LEU A 134     -23.143 -22.388   1.619  1.00                 N  
ATOM   1003  CA  LEU A 134     -23.982 -21.243   1.985  1.00                 C  
ATOM   1004  C   LEU A 134     -24.253 -20.206   0.869  1.00                 C  
ATOM   1005  O   LEU A 134     -23.410 -19.939   0.008  1.00                 O  
ATOM   1006  CB  LEU A 134     -23.371 -20.487   3.166  1.00                 C  
ATOM   1007  CG  LEU A 134     -23.233 -21.269   4.474  1.00                 C  
ATOM   1008  CD1 LEU A 134     -22.458 -20.463   5.504  1.00                 C  
ATOM   1009  CD2 LEU A 134     -24.601 -21.650   5.020  1.00                 C  
ATOM   1010  N   ASP A 135     -25.467 -19.656   0.889  1.00                 N  
ATOM   1011  CA  ASP A 135     -25.858 -18.572   0.000  1.00                 C  
ATOM   1012  C   ASP A 135     -25.043 -17.339   0.371  1.00                 C  
ATOM   1013  O   ASP A 135     -24.694 -17.150   1.532  1.00                 O  
ATOM   1014  CB  ASP A 135     -27.362 -18.309   0.105  1.00                 C  
ATOM   1015  CG  ASP A 135     -28.192 -19.421  -0.507  1.00                 C  
ATOM   1016  OD1 ASP A 135     -27.615 -20.268  -1.220  1.00                 O  
ATOM   1017  OD2 ASP A 135     -29.418 -19.444  -0.272  1.00                 O  
ATOM   1018  N   GLN A 136     -24.757 -16.482  -0.603  1.00                 N  
ATOM   1019  CA  GLN A 136     -24.031 -15.244  -0.321  1.00                 C  
ATOM   1020  C   GLN A 136     -24.841 -14.316   0.589  1.00                 C  
ATOM   1021  O   GLN A 136     -24.381 -13.245   0.994  1.00                 O  
ATOM   1022  CB  GLN A 136     -23.679 -14.521  -1.623  1.00                 C  
ATOM   1023  CD  GLN A 136     -21.354 -15.481  -1.850  1.00                 C  
ATOM   1024  CG  GLN A 136     -22.704 -15.278  -2.509  1.00                 C  
ATOM   1025  OE1 GLN A 136     -20.714 -14.523  -1.417  1.00                 O  
ATOM   1026  NE2 GLN A 136     -20.917 -16.732  -1.772  1.00                 N  
ATOM   1027  N   SER A 137     -26.058 -14.742   0.899  1.00                 N  
ATOM   1028  CA  SER A 137     -26.923 -14.035   1.820  1.00                 C  
ATOM   1029  C   SER A 137     -26.291 -14.043   3.209  1.00                 C  
ATOM   1030  O   SER A 137     -26.438 -13.093   3.976  1.00                 O  
ATOM   1031  CB  SER A 137     -28.314 -14.671   1.844  1.00                 C  
ATOM   1032  OG  SER A 137     -28.268 -15.977   2.391  1.00                 O  
ATOM   1033  N   TYR A 138     -25.569 -15.120   3.511  1.00                 N  
ATOM   1034  CA  TYR A 138     -24.916 -15.283   4.806  1.00                 C  
ATOM   1035  C   TYR A 138     -23.656 -14.429   4.967  1.00                 C  
ATOM   1036  O   TYR A 138     -23.180 -14.246   6.075  1.00                 O  
ATOM   1037  CB  TYR A 138     -24.549 -16.750   5.040  1.00                 C  
ATOM   1038  CG  TYR A 138     -25.743 -17.653   5.252  1.00                 C  
ATOM   1039  OH  TYR A 138     -29.025 -20.143   5.819  1.00                 O  
ATOM   1040  CZ  TYR A 138     -27.939 -19.318   5.633  1.00                 C  
ATOM   1041  CD1 TYR A 138     -26.246 -18.424   4.211  1.00                 C  
ATOM   1042  CE1 TYR A 138     -27.336 -19.252   4.396  1.00                 C  
ATOM   1043  CD2 TYR A 138     -26.364 -17.733   6.492  1.00                 C  
ATOM   1044  CE2 TYR A 138     -27.455 -18.556   6.695  1.00                 C  
ATOM   1045  N   ALA A 139     -23.112 -13.907   3.876  1.00                 N  
ATOM   1046  CA  ALA A 139     -21.831 -13.197   3.949  1.00                 C  
ATOM   1047  C   ALA A 139     -21.822 -12.045   4.931  1.00                 C  
ATOM   1048  O   ALA A 139     -20.921 -11.953   5.762  1.00                 O  
ATOM   1049  CB  ALA A 139     -21.439 -12.668   2.578  1.00                 C  
ATOM   1050  N   GLU A 140     -22.822 -11.172   4.844  1.00                 N  
ATOM   1051  CA  GLU A 140     -22.784  -9.949   5.637  1.00                 C  
ATOM   1052  C   GLU A 140     -23.521 -10.026   6.988  1.00                 C  
ATOM   1053  O   GLU A 140     -23.552  -9.051   7.744  1.00                 O  
ATOM   1054  CB  GLU A 140     -23.371  -8.779   4.846  1.00                 C  
ATOM   1055  CD  GLU A 140     -23.197  -7.258   2.836  1.00                 C  
ATOM   1056  CG  GLU A 140     -22.572  -8.402   3.609  1.00                 C  
ATOM   1057  OE1 GLU A 140     -24.302  -6.818   3.218  1.00                 O  
ATOM   1058  OE2 GLU A 140     -22.583  -6.801   1.850  1.00                 O  
ATOM   1059  N   ARG A 141     -24.072 -11.202   7.292  1.00                 N  
ATOM   1060  CA  ARG A 141     -24.666 -11.496   8.599  1.00                 C  
ATOM   1061  C   ARG A 141     -23.594 -11.587   9.666  1.00                 C  
ATOM   1062  O   ARG A 141     -22.438 -11.833   9.347  1.00                 O  
ATOM   1063  CB  ARG A 141     -25.470 -12.796   8.542  1.00                 C  
ATOM   1064  CD  ARG A 141     -27.424 -14.063   7.606  1.00                 C  
ATOM   1065  NE  ARG A 141     -28.612 -14.012   6.758  1.00                 N  
ATOM   1066  CG  ARG A 141     -26.670 -12.744   7.611  1.00                 C  
ATOM   1067  CZ  ARG A 141     -28.607 -14.253   5.451  1.00                 C  
ATOM   1068  NH1 ARG A 141     -29.737 -14.183   4.759  1.00                 N  
ATOM   1069  NH2 ARG A 141     -27.473 -14.563   4.838  1.00                 N  
ATOM   1070  N   SER A 142     -23.973 -11.380  10.929  1.00                 N  
ATOM   1071  CA  SER A 142     -23.089 -11.691  12.056  1.00                 C  
ATOM   1072  C   SER A 142     -23.085 -13.183  12.300  1.00                 C  
ATOM   1073  O   SER A 142     -24.113 -13.840  12.158  1.00                 O  
ATOM   1074  CB  SER A 142     -23.532 -10.934  13.310  1.00                 C  
ATOM   1075  OG  SER A 142     -22.746 -11.298  14.430  1.00                 O  
ATOM   1076  N   PRO A 143     -21.924 -13.731  12.666  1.00                 N  
ATOM   1077  CA  PRO A 143     -21.838 -15.169  12.932  1.00                 C  
ATOM   1078  C   PRO A 143     -22.778 -15.582  14.049  1.00                 C  
ATOM   1079  O   PRO A 143     -23.241 -16.714  14.102  1.00                 O  
ATOM   1080  CB  PRO A 143     -20.375 -15.386  13.324  1.00                 C  
ATOM   1081  CD  PRO A 143     -20.559 -13.077  12.722  1.00                 C  
ATOM   1082  CG  PRO A 143     -19.642 -14.266  12.665  1.00                 C  
ATOM   1083  N   PHE A 144     -23.073 -14.661  14.945  1.00                 N  
ATOM   1084  CA  PHE A 144     -23.907 -15.026  16.065  1.00                 C  
ATOM   1085  C   PHE A 144     -25.396 -15.073  15.693  1.00                 C  
ATOM   1086  O   PHE A 144     -26.219 -15.422  16.526  1.00                 O  
ATOM   1087  CB  PHE A 144     -23.703 -14.050  17.225  1.00                 C  
ATOM   1088  CG  PHE A 144     -22.355 -14.158  17.879  1.00                 C  
ATOM   1089  CZ  PHE A 144     -19.862 -14.363  19.090  1.00                 C  
ATOM   1090  CD1 PHE A 144     -21.398 -13.176  17.690  1.00                 C  
ATOM   1091  CE1 PHE A 144     -20.157 -13.275  18.291  1.00                 C  
ATOM   1092  CD2 PHE A 144     -22.044 -15.241  18.682  1.00                 C  
ATOM   1093  CE2 PHE A 144     -20.803 -15.340  19.283  1.00                 C  
ATOM   1094  N   GLU A 145     -25.742 -14.731  14.451  1.00                 N  
ATOM   1095  CA  GLU A 145     -27.140 -14.777  14.007  1.00                 C  
ATOM   1096  C   GLU A 145     -27.550 -16.161  13.499  1.00                 C  
ATOM   1097  O   GLU A 145     -28.579 -16.288  12.837  1.00                 O  
ATOM   1098  CB  GLU A 145     -27.387 -13.742  12.908  1.00                 C  
ATOM   1099  CD  GLU A 145     -27.478 -11.305  12.250  1.00                 C  
ATOM   1100  CG  GLU A 145     -27.220 -12.301  13.363  1.00                 C  
ATOM   1101  OE1 GLU A 145     -27.668 -11.740  11.095  1.00                 O  
ATOM   1102  OE2 GLU A 145     -27.490 -10.088  12.533  1.00                 O  
ATOM   1103  N   LEU A 146     -26.757 -17.188  13.793  1.00                 N  
ATOM   1104  CA  LEU A 146     -26.822 -18.434  13.025  1.00                 C  
ATOM   1105  C   LEU A 146     -27.098 -19.703  13.822  1.00                 C  
ATOM   1106  O   LEU A 146     -26.884 -19.765  15.042  1.00                 O  
ATOM   1107  CB  LEU A 146     -25.519 -18.657  12.254  1.00                 C  
ATOM   1108  CG  LEU A 146     -25.125 -17.563  11.259  1.00                 C  
ATOM   1109  CD1 LEU A 146     -23.754 -17.846  10.665  1.00                 C  
ATOM   1110  CD2 LEU A 146     -26.164 -17.440  10.156  1.00                 C  
ATOM   1111  N   SER A 147     -27.547 -20.726  13.099  1.00                 N  
ATOM   1112  CA  SER A 147     -27.649 -22.075  13.636  1.00                 C  
ATOM   1113  C   SER A 147     -26.283 -22.527  14.137  1.00                 C  
ATOM   1114  O   SER A 147     -25.255 -22.068  13.650  1.00                 O  
ATOM   1115  CB  SER A 147     -28.188 -23.035  12.574  1.00                 C  
ATOM   1116  OG  SER A 147     -28.217 -24.367  13.057  1.00                 O  
ATOM   1117  N   GLY A 148     -26.276 -23.432  15.107  1.00                 N  
ATOM   1118  CA  GLY A 148     -25.037 -24.020  15.575  1.00                 C  
ATOM   1119  C   GLY A 148     -24.369 -24.783  14.454  1.00                 C  
ATOM   1120  O   GLY A 148     -23.149 -24.912  14.415  1.00                 O  
ATOM   1121  N   GLY A 149     -25.178 -25.287  13.533  1.00                 N  
ATOM   1122  CA  GLY A 149     -24.653 -26.011  12.396  1.00                 C  
ATOM   1123  C   GLY A 149     -24.225 -25.081  11.279  1.00                 C  
ATOM   1124  O   GLY A 149     -23.298 -25.383  10.541  1.00                 O  
ATOM   1125  N   GLN A 150     -24.911 -23.955  11.144  1.00                 N  
ATOM   1126  CA  GLN A 150     -24.511 -22.943  10.181  1.00                 C  
ATOM   1127  C   GLN A 150     -23.183 -22.311  10.587  1.00                 C  
ATOM   1128  O   GLN A 150     -22.375 -21.932   9.738  1.00                 O  
ATOM   1129  CB  GLN A 150     -25.594 -21.870  10.051  1.00                 C  
ATOM   1130  CD  GLN A 150     -27.938 -21.279   9.319  1.00                 C  
ATOM   1131  CG  GLN A 150     -26.874 -22.356   9.392  1.00                 C  
ATOM   1132  OE1 GLN A 150     -27.953 -20.353  10.130  1.00                 O  
ATOM   1133  NE2 GLN A 150     -28.833 -21.397   8.345  1.00                 N  
ATOM   1134  N   MET A 151     -22.969 -22.176  11.888  1.00                 N  
ATOM   1135  CA  MET A 151     -21.726 -21.609  12.371  1.00                 C  
ATOM   1136  C   MET A 151     -20.616 -22.584  12.048  1.00                 C  
ATOM   1137  O   MET A 151     -19.592 -22.227  11.451  1.00                 O  
ATOM   1138  CB  MET A 151     -21.814 -21.324  13.872  1.00                 C  
ATOM   1139  SD  MET A 151     -22.961 -19.994  16.014  1.00                 S  
ATOM   1140  CE  MET A 151     -21.346 -19.369  16.471  1.00                 C  
ATOM   1141  CG  MET A 151     -22.759 -20.190  14.234  1.00                 C  
ATOM   1142  N   ARG A 152     -20.869 -23.829  12.416  1.00                 N  
ATOM   1143  CA  ARG A 152     -19.991 -24.948  12.123  1.00                 C  
ATOM   1144  C   ARG A 152     -19.427 -24.910  10.675  1.00                 C  
ATOM   1145  O   ARG A 152     -18.244 -25.113  10.455  1.00                 O  
ATOM   1146  CB  ARG A 152     -20.722 -26.274  12.342  1.00                 C  
ATOM   1147  CD  ARG A 152     -18.705 -27.602  13.026  1.00                 C  
ATOM   1148  NE  ARG A 152     -19.150 -27.784  14.406  1.00                 N  
ATOM   1149  CG  ARG A 152     -19.874 -27.504  12.060  1.00                 C  
ATOM   1150  CZ  ARG A 152     -19.485 -28.957  14.934  1.00                 C  
ATOM   1151  NH1 ARG A 152     -19.878 -29.027  16.199  1.00                 N  
ATOM   1152  NH2 ARG A 152     -19.427 -30.057  14.197  1.00                 N  
ATOM   1153  N   ARG A 153     -20.265 -24.628   9.693  1.00                 N  
ATOM   1154  CA  ARG A 153     -19.782 -24.461   8.333  1.00                 C  
ATOM   1155  C   ARG A 153     -18.958 -23.195   8.213  1.00                 C  
ATOM   1156  O   ARG A 153     -17.920 -23.203   7.559  1.00                 O  
ATOM   1157  CB  ARG A 153     -20.953 -24.430   7.349  1.00                 C  
ATOM   1158  CD  ARG A 153     -22.841 -25.651   6.233  1.00                 C  
ATOM   1159  NE  ARG A 153     -23.517 -26.933   6.043  1.00                 N  
ATOM   1160  CG  ARG A 153     -21.657 -25.767   7.179  1.00                 C  
ATOM   1161  CZ  ARG A 153     -24.652 -27.086   5.370  1.00                 C  
ATOM   1162  NH1 ARG A 153     -25.194 -28.290   5.249  1.00                 N  
ATOM   1163  NH2 ARG A 153     -25.244 -26.034   4.820  1.00                 N  
ATOM   1164  N   VAL A 154     -19.413 -22.101   8.824  1.00                 N  
ATOM   1165  CA  VAL A 154     -18.649 -20.857   8.721  1.00                 C  
ATOM   1166  C   VAL A 154     -17.245 -21.004   9.302  1.00                 C  
ATOM   1167  O   VAL A 154     -16.274 -20.544   8.705  1.00                 O  
ATOM   1168  CB  VAL A 154     -19.372 -19.691   9.421  1.00                 C  
ATOM   1169  CG1 VAL A 154     -18.471 -18.468   9.486  1.00                 C  
ATOM   1170  CG2 VAL A 154     -20.671 -19.362   8.702  1.00                 C  
ATOM   1171  N   ALA A 155     -17.145 -21.669  10.445  1.00                 N  
ATOM   1172  CA  ALA A 155     -15.851 -21.959  11.045  1.00                 C  
ATOM   1173  C   ALA A 155     -14.956 -22.785  10.117  1.00                 C  
ATOM   1174  O   ALA A 155     -13.786 -22.438   9.881  1.00                 O  
ATOM   1175  CB  ALA A 155     -16.031 -22.693  12.365  1.00                 C  
ATOM   1176  N   ILE A 156     -15.522 -23.889   9.630  1.00                 N  
ATOM   1177  CA  ILE A 156     -14.864 -24.802   8.704  1.00                 C  
ATOM   1178  C   ILE A 156     -14.377 -24.052   7.462  1.00                 C  
ATOM   1179  O   ILE A 156     -13.196 -24.081   7.139  1.00                 O  
ATOM   1180  CB  ILE A 156     -15.795 -25.958   8.293  1.00                 C  
ATOM   1181  CD1 ILE A 156     -17.196 -27.857   9.258  1.00                 C  
ATOM   1182  CG1 ILE A 156     -16.074 -26.869   9.490  1.00                 C  
ATOM   1183  CG2 ILE A 156     -15.206 -26.726   7.121  1.00                 C  
ATOM   1184  N   ALA A 157     -15.294 -23.368   6.792  1.00                 N  
ATOM   1185  CA  ALA A 157     -14.960 -22.401   5.755  1.00                 C  
ATOM   1186  C   ALA A 157     -13.678 -21.582   6.038  1.00                 C  
ATOM   1187  O   ALA A 157     -12.861 -21.352   5.158  1.00                 O  
ATOM   1188  CB  ALA A 157     -16.112 -21.431   5.543  1.00                 C  
ATOM   1189  N   GLY A 158     -13.509 -21.144   7.276  1.00                 N  
ATOM   1190  CA  GLY A 158     -12.446 -20.216   7.604  1.00                 C  
ATOM   1191  C   GLY A 158     -11.081 -20.861   7.670  1.00                 C  
ATOM   1192  O   GLY A 158     -10.083 -20.193   7.429  1.00                 O  
ATOM   1193  N   VAL A 159     -11.060 -22.142   8.040  1.00                 N  
ATOM   1194  CA  VAL A 159      -9.900 -23.032   7.953  1.00                 C  
ATOM   1195  C   VAL A 159      -9.575 -23.383   6.490  1.00                 C  
ATOM   1196  O   VAL A 159      -8.420 -23.302   6.055  1.00                 O  
ATOM   1197  CB  VAL A 159     -10.119 -24.325   8.761  1.00                 C  
ATOM   1198  CG1 VAL A 159      -8.987 -25.309   8.508  1.00                 C  
ATOM   1199  CG2 VAL A 159     -10.236 -24.012  10.245  1.00                 C  
ATOM   1200  N   LEU A 160     -10.602 -23.798   5.745  1.00                 N  
ATOM   1201  CA  LEU A 160     -10.467 -24.097   4.326  1.00                 C  
ATOM   1202  C   LEU A 160      -9.992 -22.883   3.548  1.00                 C  
ATOM   1203  O   LEU A 160      -9.363 -23.006   2.502  1.00                 O  
ATOM   1204  CB  LEU A 160     -11.796 -24.596   3.755  1.00                 C  
ATOM   1205  CG  LEU A 160     -12.269 -25.968   4.239  1.00                 C  
ATOM   1206  CD1 LEU A 160     -13.670 -26.265   3.727  1.00                 C  
ATOM   1207  CD2 LEU A 160     -11.303 -27.057   3.796  1.00                 C  
ATOM   1208  N   ALA A 161     -10.291 -21.700   4.056  1.00                 N  
ATOM   1209  CA  ALA A 161      -9.909 -20.503   3.339  1.00                 C  
ATOM   1210  C   ALA A 161      -8.414 -20.316   3.370  1.00                 C  
ATOM   1211  O   ALA A 161      -7.872 -19.557   2.572  1.00                 O  
ATOM   1212  CB  ALA A 161     -10.606 -19.287   3.929  1.00                 C  
ATOM   1213  N   MET A 162      -7.741 -20.990   4.294  1.00                 N  
ATOM   1214  CA  MET A 162      -6.294 -20.845   4.372  1.00                 C  
ATOM   1215  C   MET A 162      -5.585 -21.706   3.344  1.00                 C  
ATOM   1216  O   MET A 162      -4.368 -21.665   3.236  1.00                 O  
ATOM   1217  CB  MET A 162      -5.795 -21.199   5.774  1.00                 C  
ATOM   1218  SD  MET A 162      -5.494 -20.583   8.458  1.00                 S  
ATOM   1219  CE  MET A 162      -6.381 -22.068   8.920  1.00                 C  
ATOM   1220  CG  MET A 162      -6.237 -20.226   6.855  1.00                 C  
ATOM   1221  N   GLN A 163      -6.364 -22.464   2.580  1.00                 N  
ATOM   1222  CA  GLN A 163      -5.835 -23.277   1.488  1.00                 C  
ATOM   1223  C   GLN A 163      -4.808 -24.274   2.025  1.00                 C  
ATOM   1224  O   GLN A 163      -3.633 -24.198   1.687  1.00                 O  
ATOM   1225  CB  GLN A 163      -5.210 -22.387   0.411  1.00                 C  
ATOM   1226  CD  GLN A 163      -7.150 -22.236  -1.200  1.00                 C  
ATOM   1227  CG  GLN A 163      -6.202 -21.476  -0.293  1.00                 C  
ATOM   1228  OE1 GLN A 163      -6.743 -22.768  -2.233  1.00                 O  
ATOM   1229  NE2 GLN A 163      -8.420 -22.289  -0.815  1.00                 N  
ATOM   1230  N   PRO A 164      -5.228 -25.166   2.932  1.00                 N  
ATOM   1231  CA  PRO A 164      -4.201 -26.069   3.471  1.00                 C  
ATOM   1232  C   PRO A 164      -3.983 -27.230   2.554  1.00                 C  
ATOM   1233  O   PRO A 164      -4.863 -27.465   1.727  1.00                 O  
ATOM   1234  CB  PRO A 164      -4.770 -26.513   4.820  1.00                 C  
ATOM   1235  CD  PRO A 164      -6.537 -25.327   3.725  1.00                 C  
ATOM   1236  CG  PRO A 164      -6.249 -26.495   4.626  1.00                 C  
ATOM   1237  N   LYS A 165      -2.858 -27.937   2.707  1.00                 N  
ATOM   1238  CA  LYS A 165      -2.602 -29.196   1.989  1.00                 C  
ATOM   1239  C   LYS A 165      -2.939 -30.375   2.875  1.00                 C  
ATOM   1240  O   LYS A 165      -3.364 -31.427   2.403  1.00                 O  
ATOM   1241  CB  LYS A 165      -1.144 -29.264   1.530  1.00                 C  
ATOM   1242  CD  LYS A 165       0.676 -28.375   0.048  1.00                 C  
ATOM   1243  CE  LYS A 165       1.035 -27.364  -1.028  1.00                 C  
ATOM   1244  CG  LYS A 165      -0.778 -28.238   0.470  1.00                 C  
ATOM   1245  NZ  LYS A 165       2.461 -27.477  -1.442  1.00                 N  
ATOM   1246  N   VAL A 166      -2.742 -30.195   4.176  1.00                 N  
ATOM   1247  CA  VAL A 166      -3.254 -31.158   5.140  1.00                 C  
ATOM   1248  C   VAL A 166      -4.440 -30.589   5.923  1.00                 C  
ATOM   1249  O   VAL A 166      -4.358 -29.493   6.471  1.00                 O  
ATOM   1250  CB  VAL A 166      -2.157 -31.612   6.121  1.00                 C  
ATOM   1251  CG1 VAL A 166      -2.729 -32.573   7.152  1.00                 C  
ATOM   1252  CG2 VAL A 166      -1.003 -32.256   5.369  1.00                 C  
ATOM   1253  N   LEU A 167      -5.546 -31.335   5.916  1.00                 N  
ATOM   1254  CA  LEU A 167      -6.761 -30.998   6.653  1.00                 C  
ATOM   1255  C   LEU A 167      -6.926 -31.966   7.831  1.00                 C  
ATOM   1256  O   LEU A 167      -7.208 -33.158   7.648  1.00                 O  
ATOM   1257  CB  LEU A 167      -7.979 -31.046   5.728  1.00                 C  
ATOM   1258  CG  LEU A 167      -9.334 -30.753   6.376  1.00                 C  
ATOM   1259  CD1 LEU A 167      -9.376 -29.331   6.915  1.00                 C  
ATOM   1260  CD2 LEU A 167     -10.464 -30.975   5.383  1.00                 C  
ATOM   1261  N   VAL A 168      -6.731 -31.450   9.039  1.00                 N  
ATOM   1262  CA  VAL A 168      -6.931 -32.251  10.239  1.00                 C  
ATOM   1263  C   VAL A 168      -8.272 -31.959  10.873  1.00                 C  
ATOM   1264  O   VAL A 168      -8.564 -30.822  11.244  1.00                 O  
ATOM   1265  CB  VAL A 168      -5.808 -32.018  11.267  1.00                 C  
ATOM   1266  CG1 VAL A 168      -6.060 -32.834  12.525  1.00                 C  
ATOM   1267  CG2 VAL A 168      -4.455 -32.364  10.665  1.00                 C  
ATOM   1268  N   LEU A 169      -9.072 -33.006  11.011  1.00                 N  
ATOM   1269  CA  LEU A 169     -10.419 -32.872  11.519  1.00                 C  
ATOM   1270  C   LEU A 169     -10.571 -33.703  12.781  1.00                 C  
ATOM   1271  O   LEU A 169     -10.469 -34.939  12.754  1.00                 O  
ATOM   1272  CB  LEU A 169     -11.436 -33.298  10.459  1.00                 C  
ATOM   1273  CG  LEU A 169     -11.412 -32.517   9.143  1.00                 C  
ATOM   1274  CD1 LEU A 169     -12.382 -33.122   8.140  1.00                 C  
ATOM   1275  CD2 LEU A 169     -11.743 -31.051   9.382  1.00                 C  
ATOM   1276  N   ASP A 170     -10.784 -33.013  13.895  1.00                 N  
ATOM   1277  CA  ASP A 170     -11.061 -33.683  15.155  1.00                 C  
ATOM   1278  C   ASP A 170     -12.569 -33.749  15.416  1.00                 C  
ATOM   1279  O   ASP A 170     -13.192 -32.747  15.782  1.00                 O  
ATOM   1280  CB  ASP A 170     -10.355 -32.968  16.309  1.00                 C  
ATOM   1281  CG  ASP A 170     -10.572 -33.657  17.641  1.00                 C  
ATOM   1282  OD1 ASP A 170     -11.382 -34.607  17.694  1.00                 O  
ATOM   1283  OD2 ASP A 170      -9.934 -33.247  18.633  1.00                 O  
ATOM   1284  N   GLU A 171     -13.128 -34.945  15.216  1.00                 N  
ATOM   1285  CA  GLU A 171     -14.566 -35.226  15.326  1.00                 C  
ATOM   1286  C   GLU A 171     -15.462 -34.143  14.719  1.00                 C  
ATOM   1287  O   GLU A 171     -16.163 -33.440  15.442  1.00                 O  
ATOM   1288  CB  GLU A 171     -14.964 -35.419  16.791  1.00                 C  
ATOM   1289  CD  GLU A 171     -14.739 -36.791  18.900  1.00                 C  
ATOM   1290  CG  GLU A 171     -14.259 -36.578  17.478  1.00                 C  
ATOM   1291  OE1 GLU A 171     -15.221 -35.818  19.516  1.00                 O  
ATOM   1292  OE2 GLU A 171     -14.634 -37.932  19.397  1.00                 O  
ATOM   1293  N   PRO A 172     -15.461 -34.035  13.383  1.00                 N  
ATOM   1294  CA  PRO A 172     -15.986 -32.876  12.656  1.00                 C  
ATOM   1295  C   PRO A 172     -17.499 -32.809  12.690  1.00                 C  
ATOM   1296  O   PRO A 172     -18.062 -31.774  12.341  1.00                 O  
ATOM   1297  CB  PRO A 172     -15.479 -33.075  11.226  1.00                 C  
ATOM   1298  CD  PRO A 172     -14.854 -35.043  12.438  1.00                 C  
ATOM   1299  CG  PRO A 172     -15.310 -34.552  11.092  1.00                 C  
ATOM   1300  N   THR A 173     -18.139 -33.900  13.100  1.00                 N  
ATOM   1301  CA  THR A 173     -19.594 -34.007  13.051  1.00                 C  
ATOM   1302  C   THR A 173     -20.166 -34.308  14.417  1.00                 C  
ATOM   1303  O   THR A 173     -21.233 -34.902  14.544  1.00                 O  
ATOM   1304  CB  THR A 173     -20.047 -35.093  12.058  1.00                 C  
ATOM   1305  OG1 THR A 173     -19.463 -36.350  12.421  1.00                 O  
ATOM   1306  CG2 THR A 173     -19.605 -34.742  10.646  1.00                 C  
ATOM   1307  N   ALA A 174     -19.436 -33.920  15.445  1.00                 N  
ATOM   1308  CA  ALA A 174     -19.844 -34.221  16.796  1.00                 C  
ATOM   1309  C   ALA A 174     -21.046 -33.382  17.037  1.00                 C  
ATOM   1310  O   ALA A 174     -21.094 -32.234  16.588  1.00                 O  
ATOM   1311  CB  ALA A 174     -18.709 -33.937  17.768  1.00                 C  
ATOM   1312  N   GLY A 175     -22.022 -33.978  17.713  1.00                 N  
ATOM   1313  CA  GLY A 175     -23.258 -33.303  18.068  1.00                 C  
ATOM   1314  C   GLY A 175     -24.059 -32.744  16.912  1.00                 C  
ATOM   1315  O   GLY A 175     -24.598 -31.643  17.018  1.00                 O  
ATOM   1316  N   LEU A 176     -24.123 -33.492  15.811  1.00                 N  
ATOM   1317  CA  LEU A 176     -24.893 -33.088  14.632  1.00                 C  
ATOM   1318  C   LEU A 176     -25.952 -34.145  14.321  1.00                 C  
ATOM   1319  O   LEU A 176     -25.729 -35.337  14.572  1.00                 O  
ATOM   1320  CB  LEU A 176     -23.966 -32.877  13.433  1.00                 C  
ATOM   1321  CG  LEU A 176     -22.873 -31.820  13.599  1.00                 C  
ATOM   1322  CD1 LEU A 176     -21.950 -31.806  12.390  1.00                 C  
ATOM   1323  CD2 LEU A 176     -23.484 -30.444  13.814  1.00                 C  
ATOM   1324  N   ASP A 177     -27.088 -33.702  13.776  1.00                 N  
ATOM   1325  CA  ASP A 177     -28.139 -34.587  13.235  1.00                 C  
ATOM   1326  C   ASP A 177     -27.616 -35.574  12.177  1.00                 C  
ATOM   1327  O   ASP A 177     -26.651 -35.281  11.467  1.00                 O  
ATOM   1328  CB  ASP A 177     -29.273 -33.761  12.625  1.00                 C  
ATOM   1329  CG  ASP A 177     -30.101 -33.044  13.674  1.00                 C  
ATOM   1330  OD1 ASP A 177     -29.940 -33.355  14.873  1.00                 O  
ATOM   1331  OD2 ASP A 177     -30.911 -32.171  13.297  1.00                 O  
ATOM   1332  N   PRO A 178     -28.268 -36.737  12.046  1.00                 N  
ATOM   1333  CA  PRO A 178     -27.835 -37.751  11.077  1.00                 C  
ATOM   1334  C   PRO A 178     -27.536 -37.179   9.685  1.00                 C  
ATOM   1335  O   PRO A 178     -26.506 -37.549   9.091  1.00                 O  
ATOM   1336  CB  PRO A 178     -29.011 -38.728  11.013  1.00                 C  
ATOM   1337  CD  PRO A 178     -29.573 -37.209  12.775  1.00                 C  
ATOM   1338  CG  PRO A 178     -29.632 -38.654  12.367  1.00                 C  
ATOM   1339  N   GLN A 179     -28.416 -36.296   9.198  1.00                 N  
ATOM   1340  CA  GLN A 179     -28.226 -35.613   7.916  1.00                 C  
ATOM   1341  C   GLN A 179     -26.994 -34.718   7.957  1.00                 C  
ATOM   1342  O   GLN A 179     -26.163 -34.741   7.046  1.00                 O  
ATOM   1343  CB  GLN A 179     -29.466 -34.791   7.558  1.00                 C  
ATOM   1344  CD  GLN A 179     -29.377 -35.113   5.054  1.00                 C  
ATOM   1345  CG  GLN A 179     -29.392 -34.117   6.197  1.00                 C  
ATOM   1346  OE1 GLN A 179     -29.910 -36.216   5.172  1.00                 O  
ATOM   1347  NE2 GLN A 179     -28.764 -34.725   3.942  1.00                 N  
ATOM   1348  N   GLY A 180     -26.898 -33.925   9.021  1.00                 N  
ATOM   1349  CA  GLY A 180     -25.815 -32.979   9.168  1.00                 C  
ATOM   1350  C   GLY A 180     -24.489 -33.691   9.130  1.00                 C  
ATOM   1351  O   GLY A 180     -23.539 -33.272   8.445  1.00                 O  
ATOM   1352  N   ARG A 181     -24.444 -34.777   9.888  1.00                 N  
ATOM   1353  CA  ARG A 181     -23.348 -35.723   9.832  1.00                 C  
ATOM   1354  C   ARG A 181     -23.043 -36.079   8.372  1.00                 C  
ATOM   1355  O   ARG A 181     -22.009 -35.721   7.827  1.00                 O  
ATOM   1356  CB  ARG A 181     -23.683 -36.979  10.639  1.00                 C  
ATOM   1357  CD  ARG A 181     -22.935 -39.194  11.553  1.00                 C  
ATOM   1358  NE  ARG A 181     -21.895 -40.220  11.554  1.00                 N  
ATOM   1359  CG  ARG A 181     -22.569 -38.013  10.669  1.00                 C  
ATOM   1360  CZ  ARG A 181     -21.965 -41.355  12.242  1.00                 C  
ATOM   1361  NH1 ARG A 181     -20.971 -42.229  12.182  1.00                 N  
ATOM   1362  NH2 ARG A 181     -23.031 -41.612  12.988  1.00                 N  
ATOM   1363  N   GLN A 182     -23.981 -36.752   7.732  1.00                 N  
ATOM   1364  CA  GLN A 182     -23.784 -37.261   6.377  1.00                 C  
ATOM   1365  C   GLN A 182     -23.320 -36.208   5.360  1.00                 C  
ATOM   1366  O   GLN A 182     -22.425 -36.450   4.559  1.00                 O  
ATOM   1367  CB  GLN A 182     -25.072 -37.897   5.851  1.00                 C  
ATOM   1368  CD  GLN A 182     -26.773 -39.754   6.057  1.00                 C  
ATOM   1369  CG  GLN A 182     -25.444 -39.203   6.535  1.00                 C  
ATOM   1370  OE1 GLN A 182     -27.160 -39.554   4.905  1.00                 O  
ATOM   1371  NE2 GLN A 182     -27.476 -40.450   6.942  1.00                 N  
ATOM   1372  N   GLU A 183     -23.913 -35.028   5.422  1.00                 N  
ATOM   1373  CA  GLU A 183     -23.561 -33.977   4.497  1.00                 C  
ATOM   1374  C   GLU A 183     -22.111 -33.558   4.719  1.00                 C  
ATOM   1375  O   GLU A 183     -21.326 -33.469   3.776  1.00                 O  
ATOM   1376  CB  GLU A 183     -24.503 -32.782   4.660  1.00                 C  
ATOM   1377  CD  GLU A 183     -26.847 -31.868   4.437  1.00                 C  
ATOM   1378  CG  GLU A 183     -25.919 -33.038   4.172  1.00                 C  
ATOM   1379  OE1 GLU A 183     -26.435 -30.935   5.158  1.00                 O  
ATOM   1380  OE2 GLU A 183     -27.985 -31.884   3.924  1.00                 O  
ATOM   1381  N   MET A 184     -21.775 -33.314   5.979  1.00                 N  
ATOM   1382  CA  MET A 184     -20.454 -32.865   6.366  1.00                 C  
ATOM   1383  C   MET A 184     -19.419 -33.850   5.860  1.00                 C  
ATOM   1384  O   MET A 184     -18.459 -33.463   5.201  1.00                 O  
ATOM   1385  CB  MET A 184     -20.365 -32.708   7.885  1.00                 C  
ATOM   1386  SD  MET A 184     -18.756 -30.454   7.833  1.00                 S  
ATOM   1387  CE  MET A 184     -19.883 -29.564   8.904  1.00                 C  
ATOM   1388  CG  MET A 184     -19.039 -32.150   8.375  1.00                 C  
ATOM   1389  N   MET A 185     -19.641 -35.131   6.136  1.00                 N  
ATOM   1390  CA  MET A 185     -18.682 -36.162   5.777  1.00                 C  
ATOM   1391  C   MET A 185     -18.430 -36.282   4.277  1.00                 C  
ATOM   1392  O   MET A 185     -17.289 -36.404   3.808  1.00                 O  
ATOM   1393  CB  MET A 185     -19.138 -37.525   6.302  1.00                 C  
ATOM   1394  SD  MET A 185     -17.401 -37.551   8.460  1.00                 S  
ATOM   1395  CE  MET A 185     -16.698 -39.072   7.827  1.00                 C  
ATOM   1396  CG  MET A 185     -19.081 -37.657   7.815  1.00                 C  
ATOM   1397  N   ARG A 186     -19.519 -36.261   3.539  1.00                 N  
ATOM   1398  CA  ARG A 186     -19.480 -36.217   2.109  1.00                 C  
ATOM   1399  C   ARG A 186     -18.762 -34.986   1.584  1.00                 C  
ATOM   1400  O   ARG A 186     -18.006 -35.077   0.615  1.00                 O  
ATOM   1401  CB  ARG A 186     -20.897 -36.261   1.533  1.00                 C  
ATOM   1402  CD  ARG A 186     -22.844 -37.679   0.828  1.00                 C  
ATOM   1403  NE  ARG A 186     -23.845 -36.705   1.256  1.00                 N  
ATOM   1404  CG  ARG A 186     -21.583 -37.609   1.674  1.00                 C  
ATOM   1405  CZ  ARG A 186     -24.756 -36.935   2.197  1.00                 C  
ATOM   1406  NH1 ARG A 186     -25.627 -35.989   2.521  1.00                 N  
ATOM   1407  NH2 ARG A 186     -24.794 -38.109   2.810  1.00                 N  
ATOM   1408  N   LEU A 187     -19.004 -33.844   2.219  1.00                 N  
ATOM   1409  CA  LEU A 187     -18.318 -32.602   1.869  1.00                 C  
ATOM   1410  C   LEU A 187     -16.818 -32.745   1.917  1.00                 C  
ATOM   1411  O   LEU A 187     -16.137 -32.274   1.012  1.00                 O  
ATOM   1412  CB  LEU A 187     -18.752 -31.469   2.801  1.00                 C  
ATOM   1413  CG  LEU A 187     -18.078 -30.113   2.580  1.00                 C  
ATOM   1414  CD1 LEU A 187     -18.381 -29.583   1.187  1.00                 C  
ATOM   1415  CD2 LEU A 187     -18.524 -29.113   3.635  1.00                 C  
ATOM   1416  N   PHE A 188     -16.301 -33.360   2.984  1.00                 N  
ATOM   1417  CA  PHE A 188     -14.871 -33.594   3.056  1.00                 C  
ATOM   1418  C   PHE A 188     -14.419 -34.531   1.947  1.00                 C  
ATOM   1419  O   PHE A 188     -13.456 -34.233   1.223  1.00                 O  
ATOM   1420  CB  PHE A 188     -14.490 -34.169   4.422  1.00                 C  
ATOM   1421  CG  PHE A 188     -14.514 -33.159   5.533  1.00                 C  
ATOM   1422  CZ  PHE A 188     -14.556 -31.284   7.585  1.00                 C  
ATOM   1423  CD1 PHE A 188     -15.036 -33.484   6.773  1.00                 C  
ATOM   1424  CE1 PHE A 188     -15.058 -32.554   7.795  1.00                 C  
ATOM   1425  CD2 PHE A 188     -14.016 -31.883   5.338  1.00                 C  
ATOM   1426  CE2 PHE A 188     -14.038 -30.953   6.361  1.00                 C  
ATOM   1427  N   ALA A 189     -15.129 -35.643   1.798  1.00                 N  
ATOM   1428  CA  ALA A 189     -14.788 -36.614   0.764  1.00                 C  
ATOM   1429  C   ALA A 189     -14.644 -35.955  -0.603  1.00                 C  
ATOM   1430  O   ALA A 189     -13.722 -36.270  -1.371  1.00                 O  
ATOM   1431  CB  ALA A 189     -15.840 -37.711   0.699  1.00                 C  
ATOM   1432  N   ARG A 190     -15.555 -35.030  -0.884  1.00                 N  
ATOM   1433  CA  ARG A 190     -15.559 -34.287  -2.128  1.00                 C  
ATOM   1434  C   ARG A 190     -14.257 -33.503  -2.179  1.00                 C  
ATOM   1435  O   ARG A 190     -13.517 -33.598  -3.149  1.00                 O  
ATOM   1436  CB  ARG A 190     -16.788 -33.378  -2.206  1.00                 C  
ATOM   1437  CD  ARG A 190     -18.068 -31.622  -3.461  1.00                 C  
ATOM   1438  NE  ARG A 190     -17.916 -30.607  -2.421  1.00                 N  
ATOM   1439  CG  ARG A 190     -16.890 -32.582  -3.496  1.00                 C  
ATOM   1440  CZ  ARG A 190     -17.132 -29.540  -2.528  1.00                 C  
ATOM   1441  NH1 ARG A 190     -17.057 -28.669  -1.531  1.00                 N  
ATOM   1442  NH2 ARG A 190     -16.424 -29.346  -3.633  1.00                 N  
ATOM   1443  N   LEU A 191     -13.954 -32.771  -1.109  1.00                 N  
ATOM   1444  CA  LEU A 191     -12.726 -31.974  -1.018  1.00                 C  
ATOM   1445  C   LEU A 191     -11.470 -32.809  -1.169  1.00                 C  
ATOM   1446  O   LEU A 191     -10.481 -32.368  -1.743  1.00                 O  
ATOM   1447  CB  LEU A 191     -12.672 -31.223   0.314  1.00                 C  
ATOM   1448  CG  LEU A 191     -13.684 -30.090   0.495  1.00                 C  
ATOM   1449  CD1 LEU A 191     -13.643 -29.555   1.918  1.00                 C  
ATOM   1450  CD2 LEU A 191     -13.422 -28.970  -0.500  1.00                 C  
ATOM   1451  N   HIS A 192     -11.510 -34.014  -0.632  1.00                 N  
ATOM   1452  CA  HIS A 192     -10.420 -34.950  -0.801  1.00                 C  
ATOM   1453  C   HIS A 192     -10.249 -35.410  -2.253  1.00                 C  
ATOM   1454  O   HIS A 192      -9.131 -35.327  -2.773  1.00                 O  
ATOM   1455  CB  HIS A 192     -10.623 -36.176   0.092  1.00                 C  
ATOM   1456  CG  HIS A 192      -9.514 -37.178   0.003  1.00                 C  
ATOM   1457  ND1 HIS A 192      -8.263 -36.953   0.534  1.00                 N  
ATOM   1458  CE1 HIS A 192      -7.488 -38.026   0.299  1.00                 C  
ATOM   1459  CD2 HIS A 192      -9.362 -38.510  -0.564  1.00                 C  
ATOM   1460  NE2 HIS A 192      -8.141 -38.964  -0.360  1.00                 N  
ATOM   1461  N   GLN A 193     -11.325 -35.910  -2.893  1.00                 N  
ATOM   1462  CA  GLN A 193     -11.245 -36.413  -4.286  1.00                 C  
ATOM   1463  C   GLN A 193     -10.826 -35.301  -5.255  1.00                 C  
ATOM   1464  O   GLN A 193      -9.883 -35.471  -6.034  1.00                 O  
ATOM   1465  CB  GLN A 193     -12.587 -37.007  -4.719  1.00                 C  
ATOM   1466  CD  GLN A 193     -14.324 -38.811  -4.394  1.00                 C  
ATOM   1467  CG  GLN A 193     -12.941 -38.313  -4.026  1.00                 C  
ATOM   1468  OE1 GLN A 193     -15.147 -38.059  -4.915  1.00                 O  
ATOM   1469  NE2 GLN A 193     -14.584 -40.085  -4.124  1.00                 N  
ATOM   1470  N   GLU A 194     -11.507 -34.160  -5.192  1.00                 N  
ATOM   1471  CA  GLU A 194     -11.056 -32.960  -5.892  1.00                 C  
ATOM   1472  C   GLU A 194      -9.885 -32.465  -5.115  1.00                 C  
ATOM   1473  O   GLU A 194      -9.527 -33.085  -4.124  1.00                 O  
ATOM   1474  CB  GLU A 194     -12.190 -31.937  -5.986  1.00                 C  
ATOM   1475  CD  GLU A 194     -14.457 -31.341  -6.926  1.00                 C  
ATOM   1476  CG  GLU A 194     -13.364 -32.389  -6.838  1.00                 C  
ATOM   1477  OE1 GLU A 194     -14.338 -30.300  -6.246  1.00                 O  
ATOM   1478  OE2 GLU A 194     -15.432 -31.562  -7.674  1.00                 O  
ATOM   1479  N   GLN A 195      -9.261 -31.373  -5.538  1.00                 N  
ATOM   1480  CA  GLN A 195      -8.360 -30.657  -4.609  1.00                 C  
ATOM   1481  C   GLN A 195      -7.098 -31.443  -4.067  1.00                 C  
ATOM   1482  O   GLN A 195      -6.063 -30.835  -3.775  1.00                 O  
ATOM   1483  CB  GLN A 195      -9.133 -30.171  -3.381  1.00                 C  
ATOM   1484  CD  GLN A 195     -11.476 -29.689  -4.190  1.00                 C  
ATOM   1485  CG  GLN A 195     -10.172 -29.105  -3.684  1.00                 C  
ATOM   1486  OE1 GLN A 195     -11.997 -30.651  -3.625  1.00                 O  
ATOM   1487  NE2 GLN A 195     -12.008 -29.108  -5.259  1.00                 N  
ATOM   1488  N   GLY A 196      -7.187 -32.773  -3.943  1.00                 N  
ATOM   1489  CA  GLY A 196      -6.033 -33.625  -3.689  1.00                 C  
ATOM   1490  C   GLY A 196      -5.463 -33.539  -2.283  1.00                 C  
ATOM   1491  O   GLY A 196      -4.333 -33.949  -2.008  1.00                 O  
ATOM   1492  N   LEU A 197      -6.270 -32.985  -1.394  1.00                 N  
ATOM   1493  CA  LEU A 197      -5.966 -32.870   0.020  1.00                 C  
ATOM   1494  C   LEU A 197      -5.542 -34.189   0.624  1.00                 C  
ATOM   1495  O   LEU A 197      -5.848 -35.257   0.100  1.00                 O  
ATOM   1496  CB  LEU A 197      -7.173 -32.324   0.785  1.00                 C  
ATOM   1497  CG  LEU A 197      -7.613 -30.902   0.432  1.00                 C  
ATOM   1498  CD1 LEU A 197      -8.894 -30.537   1.167  1.00                 C  
ATOM   1499  CD2 LEU A 197      -6.514 -29.903   0.757  1.00                 C  
ATOM   1500  N   THR A 198      -4.848 -34.120   1.751  1.00                 N  
ATOM   1501  CA  THR A 198      -4.796 -35.291   2.596  1.00                 C  
ATOM   1502  C   THR A 198      -5.471 -34.931   3.921  1.00                 C  
ATOM   1503  O   THR A 198      -5.359 -33.806   4.413  1.00                 O  
ATOM   1504  CB  THR A 198      -3.347 -35.765   2.815  1.00                 C  
ATOM   1505  OG1 THR A 198      -2.755 -36.099   1.553  1.00                 O  
ATOM   1506  CG2 THR A 198      -3.319 -36.997   3.706  1.00                 C  
ATOM   1507  N   ILE A 199      -6.218 -35.897   4.443  1.00                 N  
ATOM   1508  CA  ILE A 199      -7.102 -35.701   5.564  1.00                 C  
ATOM   1509  C   ILE A 199      -6.689 -36.634   6.693  1.00                 C  
ATOM   1510  O   ILE A 199      -6.634 -37.859   6.514  1.00                 O  
ATOM   1511  CB  ILE A 199      -8.573 -35.931   5.170  1.00                 C  
ATOM   1512  CD1 ILE A 199     -10.347 -35.253   3.469  1.00                 C  
ATOM   1513  CG1 ILE A 199      -8.986 -34.959   4.062  1.00                 C  
ATOM   1514  CG2 ILE A 199      -9.475 -35.818   6.389  1.00                 C  
ATOM   1515  N   VAL A 200      -6.374 -36.043   7.844  1.00                 N  
ATOM   1516  CA  VAL A 200      -6.295 -36.789   9.094  1.00                 C  
ATOM   1517  C   VAL A 200      -7.598 -36.595   9.887  1.00                 C  
ATOM   1518  O   VAL A 200      -7.961 -35.473  10.237  1.00                 O  
ATOM   1519  CB  VAL A 200      -5.077 -36.358   9.933  1.00                 C  
ATOM   1520  CG1 VAL A 200      -5.039 -37.121  11.247  1.00                 C  
ATOM   1521  CG2 VAL A 200      -3.790 -36.571   9.151  1.00                 C  
ATOM   1522  N   LEU A 201      -8.303 -37.698  10.133  1.00                 N  
ATOM   1523  CA  LEU A 201      -9.585 -37.695  10.841  1.00                 C  
ATOM   1524  C   LEU A 201      -9.512 -38.454  12.151  1.00                 C  
ATOM   1525  O   LEU A 201      -9.210 -39.646  12.157  1.00                 O  
ATOM   1526  CB  LEU A 201     -10.684 -38.294   9.961  1.00                 C  
ATOM   1527  CG  LEU A 201     -12.071 -38.412  10.596  1.00                 C  
ATOM   1528  CD1 LEU A 201     -12.636 -37.036  10.916  1.00                 C  
ATOM   1529  CD2 LEU A 201     -13.018 -39.173   9.681  1.00                 C  
ATOM   1530  N   VAL A 202      -9.806 -37.775  13.254  1.00                 N  
ATOM   1531  CA  VAL A 202      -9.966 -38.460  14.540  1.00                 C  
ATOM   1532  C   VAL A 202     -11.448 -38.728  14.764  1.00                 C  
ATOM   1533  O   VAL A 202     -12.255 -37.797  14.644  1.00                 O  
ATOM   1534  CB  VAL A 202      -9.368 -37.637  15.696  1.00                 C  
ATOM   1535  CG1 VAL A 202      -9.605 -38.336  17.026  1.00                 C  
ATOM   1536  CG2 VAL A 202      -7.882 -37.403  15.471  1.00                 C  
ATOM   1537  N   THR A 203     -11.814 -39.987  15.036  1.00                 N  
ATOM   1538  CA  THR A 203     -13.226 -40.349  15.278  1.00                 C  
ATOM   1539  C   THR A 203     -13.403 -41.410  16.321  1.00                 C  
ATOM   1540  O   THR A 203     -12.454 -42.085  16.708  1.00                 O  
ATOM   1541  CB  THR A 203     -13.914 -40.831  13.987  1.00                 C  
ATOM   1542  OG1 THR A 203     -13.291 -42.039  13.533  1.00                 O  
ATOM   1543  CG2 THR A 203     -13.794 -39.780  12.895  1.00                 C  
ATOM   1544  N   HIS A 204     -14.644 -41.526  16.784  1.00                 N  
ATOM   1545  CA  HIS A 204     -15.100 -42.697  17.530  1.00                 C  
ATOM   1546  C   HIS A 204     -16.147 -43.391  16.672  1.00                 C  
ATOM   1547  O   HIS A 204     -16.836 -44.307  17.112  1.00                 O  
ATOM   1548  CB  HIS A 204     -15.652 -42.281  18.895  1.00                 C  
ATOM   1549  CG  HIS A 204     -14.635 -41.642  19.789  1.00                 C  
ATOM   1550  ND1 HIS A 204     -14.302 -40.308  19.703  1.00                 N  
ATOM   1551  CE1 HIS A 204     -13.367 -40.030  20.629  1.00                 C  
ATOM   1552  CD2 HIS A 204     -13.778 -42.094  20.876  1.00                 C  
ATOM   1553  NE2 HIS A 204     -13.048 -41.097  21.336  1.00                 N  
ATOM   1554  N   GLN A 205     -16.223 -42.951  15.421  1.00                 N  
ATOM   1555  CA  GLN A 205     -17.265 -43.381  14.523  1.00                 C  
ATOM   1556  C   GLN A 205     -16.821 -44.426  13.489  1.00                 C  
ATOM   1557  O   GLN A 205     -16.558 -44.092  12.335  1.00                 O  
ATOM   1558  CB  GLN A 205     -17.854 -42.184  13.773  1.00                 C  
ATOM   1559  CD  GLN A 205     -19.713 -41.685  15.408  1.00                 C  
ATOM   1560  CG  GLN A 205     -18.501 -41.145  14.673  1.00                 C  
ATOM   1561  OE1 GLN A 205     -20.711 -42.057  14.791  1.00                 O  
ATOM   1562  NE2 GLN A 205     -19.629 -41.729  16.733  1.00                 N  
ATOM   1563  N   MET A 206     -16.797 -45.693  13.899  1.00                 N  
ATOM   1564  CA  MET A 206     -16.344 -46.795  13.042  1.00                 C  
ATOM   1565  C   MET A 206     -16.969 -46.908  11.646  1.00                 C  
ATOM   1566  O   MET A 206     -16.344 -47.428  10.720  1.00                 O  
ATOM   1567  CB  MET A 206     -16.574 -48.141  13.733  1.00                 C  
ATOM   1568  SD  MET A 206     -13.948 -48.415  14.575  1.00                 S  
ATOM   1569  CE  MET A 206     -13.236 -48.275  16.212  1.00                 C  
ATOM   1570  CG  MET A 206     -15.708 -48.363  14.963  1.00                 C  
ATOM   1571  N   GLU A 207     -18.201 -46.447  11.495  1.00                 N  
ATOM   1572  CA  GLU A 207     -18.869 -46.576  10.207  1.00                 C  
ATOM   1573  C   GLU A 207     -18.188 -45.658   9.224  1.00                 C  
ATOM   1574  O   GLU A 207     -18.108 -45.938   8.029  1.00                 O  
ATOM   1575  CB  GLU A 207     -20.358 -46.251  10.341  1.00                 C  
ATOM   1576  CD  GLU A 207     -21.186 -47.869   8.587  1.00                 C  
ATOM   1577  CG  GLU A 207     -21.150 -46.427   9.055  1.00                 C  
ATOM   1578  OE1 GLU A 207     -20.967 -48.771   9.423  1.00                 O  
ATOM   1579  OE2 GLU A 207     -21.434 -48.096   7.384  1.00                 O  
ATOM   1580  N   ASP A 208     -17.686 -44.555   9.760  1.00                 N  
ATOM   1581  CA  ASP A 208     -17.065 -43.522   8.961  1.00                 C  
ATOM   1582  C   ASP A 208     -15.704 -43.974   8.497  1.00                 C  
ATOM   1583  O   ASP A 208     -15.284 -43.699   7.379  1.00                 O  
ATOM   1584  CB  ASP A 208     -16.958 -42.220   9.758  1.00                 C  
ATOM   1585  CG  ASP A 208     -18.303 -41.554   9.969  1.00                 C  
ATOM   1586  OD1 ASP A 208     -19.272 -41.939   9.280  1.00                 O  
ATOM   1587  OD2 ASP A 208     -18.389 -40.646  10.822  1.00                 O  
ATOM   1588  N   VAL A 209     -15.022 -44.686   9.375  1.00                 N  
ATOM   1589  CA  VAL A 209     -13.693 -45.179   9.090  1.00                 C  
ATOM   1590  C   VAL A 209     -13.760 -46.200   7.973  1.00                 C  
ATOM   1591  O   VAL A 209     -12.863 -46.257   7.138  1.00                 O  
ATOM   1592  CB  VAL A 209     -13.036 -45.788  10.343  1.00                 C  
ATOM   1593  CG1 VAL A 209     -11.718 -46.456   9.982  1.00                 C  
ATOM   1594  CG2 VAL A 209     -12.823 -44.720  11.405  1.00                 C  
ATOM   1595  N   ALA A 210     -14.766 -47.063   7.995  1.00                 N  
ATOM   1596  CA  ALA A 210     -14.907 -48.039   6.927  1.00                 C  
ATOM   1597  C   ALA A 210     -15.197 -47.379   5.583  1.00                 C  
ATOM   1598  O   ALA A 210     -14.621 -47.749   4.565  1.00                 O  
ATOM   1599  CB  ALA A 210     -16.011 -49.031   7.258  1.00                 C  
ATOM   1600  N   GLN A 211     -16.104 -46.409   5.589  1.00                 N  
ATOM   1601  CA  GLN A 211     -16.520 -45.732   4.362  1.00                 C  
ATOM   1602  C   GLN A 211     -15.489 -44.853   3.647  1.00                 C  
ATOM   1603  O   GLN A 211     -15.372 -44.905   2.425  1.00                 O  
ATOM   1604  CB  GLN A 211     -17.736 -44.842   4.627  1.00                 C  
ATOM   1605  CD  GLN A 211     -20.175 -44.697   5.267  1.00                 C  
ATOM   1606  CG  GLN A 211     -19.012 -45.610   4.932  1.00                 C  
ATOM   1607  OE1 GLN A 211     -20.277 -43.588   4.743  1.00                 O  
ATOM   1608  NE2 GLN A 211     -21.058 -45.163   6.143  1.00                 N  
ATOM   1609  N   TYR A 212     -14.755 -44.038   4.398  1.00                 N  
ATOM   1610  CA  TYR A 212     -13.887 -43.043   3.772  1.00                 C  
ATOM   1611  C   TYR A 212     -12.391 -43.268   3.932  1.00                 C  
ATOM   1612  O   TYR A 212     -11.595 -42.777   3.134  1.00                 O  
ATOM   1613  CB  TYR A 212     -14.199 -41.645   4.310  1.00                 C  
ATOM   1614  CG  TYR A 212     -15.610 -41.181   4.028  1.00                 C  
ATOM   1615  OH  TYR A 212     -19.495 -39.908   3.267  1.00                 O  
ATOM   1616  CZ  TYR A 212     -18.209 -40.329   3.517  1.00                 C  
ATOM   1617  CD1 TYR A 212     -16.566 -41.156   5.036  1.00                 C  
ATOM   1618  CE1 TYR A 212     -17.858 -40.734   4.787  1.00                 C  
ATOM   1619  CD2 TYR A 212     -15.982 -40.770   2.754  1.00                 C  
ATOM   1620  CE2 TYR A 212     -17.270 -40.344   2.487  1.00                 C  
ATOM   1621  N   ALA A 213     -12.009 -44.003   4.967  1.00                 N  
ATOM   1622  CA  ALA A 213     -10.604 -44.133   5.316  1.00                 C  
ATOM   1623  C   ALA A 213      -9.785 -44.942   4.322  1.00                 C  
ATOM   1624  O   ALA A 213     -10.208 -45.998   3.860  1.00                 O  
ATOM   1625  CB  ALA A 213     -10.456 -44.768   6.690  1.00                 C  
ATOM   1626  N   GLU A 214      -8.597 -44.434   4.017  1.00                 N  
ATOM   1627  CA  GLU A 214      -7.551 -45.198   3.351  1.00                 C  
ATOM   1628  C   GLU A 214      -6.650 -45.956   4.326  1.00                 C  
ATOM   1629  O   GLU A 214      -6.270 -47.094   4.065  1.00                 O  
ATOM   1630  CB  GLU A 214      -6.687 -44.280   2.484  1.00                 C  
ATOM   1631  CD  GLU A 214      -6.538 -42.760   0.473  1.00                 C  
ATOM   1632  CG  GLU A 214      -7.413 -43.695   1.284  1.00                 C  
ATOM   1633  OE1 GLU A 214      -5.301 -42.812   0.636  1.00                 O  
ATOM   1634  OE2 GLU A 214      -7.090 -41.975  -0.327  1.00                 O  
ATOM   1635  N   GLN A 215      -6.303 -45.324   5.444  1.00                 N  
ATOM   1636  CA  GLN A 215      -5.505 -45.989   6.454  1.00                 C  
ATOM   1637  C   GLN A 215      -5.939 -45.571   7.849  1.00                 C  
ATOM   1638  O   GLN A 215      -6.357 -44.432   8.083  1.00                 O  
ATOM   1639  CB  GLN A 215      -4.020 -45.685   6.249  1.00                 C  
ATOM   1640  CD  GLN A 215      -3.711 -45.106   3.810  1.00                 C  
ATOM   1641  CG  GLN A 215      -3.475 -46.130   4.902  1.00                 C  
ATOM   1642  OE1 GLN A 215      -3.529 -43.907   4.021  1.00                 O  
ATOM   1643  NE2 GLN A 215      -4.119 -45.577   2.637  1.00                 N  
ATOM   1644  N   VAL A 216      -5.841 -46.534   8.759  1.00                 N  
ATOM   1645  CA  VAL A 216      -6.284 -46.398  10.133  1.00                 C  
ATOM   1646  C   VAL A 216      -5.098 -46.497  11.097  1.00                 C  
ATOM   1647  O   VAL A 216      -4.216 -47.347  10.953  1.00                 O  
ATOM   1648  CB  VAL A 216      -7.344 -47.456  10.492  1.00                 C  
ATOM   1649  CG1 VAL A 216      -7.738 -47.340  11.956  1.00                 C  
ATOM   1650  CG2 VAL A 216      -8.564 -47.314   9.595  1.00                 C  
ATOM   1651  N   ALA A 217      -5.078 -45.622  12.089  1.00                 N  
ATOM   1652  CA  ALA A 217      -4.065 -45.684  13.129  1.00                 C  
ATOM   1653  C   ALA A 217      -4.756 -45.997  14.435  1.00                 C  
ATOM   1654  O   ALA A 217      -5.615 -45.239  14.878  1.00                 O  
ATOM   1655  CB  ALA A 217      -3.294 -44.374  13.197  1.00                 C  
ATOM   1656  N   VAL A 218      -4.395 -47.108  15.059  1.00                 N  
ATOM   1657  CA  VAL A 218      -4.989 -47.441  16.355  1.00                 C  
ATOM   1658  C   VAL A 218      -4.106 -47.079  17.562  1.00                 C  
ATOM   1659  O   VAL A 218      -3.017 -47.632  17.773  1.00                 O  
ATOM   1660  CB  VAL A 218      -5.337 -48.938  16.449  1.00                 C  
ATOM   1661  CG1 VAL A 218      -5.915 -49.266  17.816  1.00                 C  
ATOM   1662  CG2 VAL A 218      -6.310 -49.329  15.347  1.00                 C  
ATOM   1663  N   MET A 219      -4.609 -46.144  18.356  1.00                 N  
ATOM   1664  CA  MET A 219      -3.923 -45.664  19.540  1.00                 C  
ATOM   1665  C   MET A 219      -4.477 -46.278  20.831  1.00                 C  
ATOM   1666  O   MET A 219      -5.623 -46.038  21.214  1.00                 O  
ATOM   1667  CB  MET A 219      -4.010 -44.139  19.628  1.00                 C  
ATOM   1668  SD  MET A 219      -1.717 -43.780  18.115  1.00                 S  
ATOM   1669  CE  MET A 219      -0.954 -42.948  19.506  1.00                 C  
ATOM   1670  CG  MET A 219      -3.457 -43.415  18.411  1.00                 C  
ATOM   1671  N   HIS A 220      -3.650 -47.070  21.504  1.00                 N  
ATOM   1672  CA  HIS A 220      -3.987 -47.517  22.841  1.00                 C  
ATOM   1673  C   HIS A 220      -3.040 -46.949  23.876  1.00                 C  
ATOM   1674  O   HIS A 220      -1.849 -47.259  23.873  1.00                 O  
ATOM   1675  CB  HIS A 220      -3.977 -49.045  22.914  1.00                 C  
ATOM   1676  CG  HIS A 220      -4.364 -49.589  24.253  1.00                 C  
ATOM   1677  ND1 HIS A 220      -5.662 -49.570  24.718  1.00                 N  
ATOM   1678  CE1 HIS A 220      -5.697 -50.124  25.943  1.00                 C  
ATOM   1679  CD2 HIS A 220      -3.661 -50.221  25.360  1.00                 C  
ATOM   1680  NE2 HIS A 220      -4.500 -50.517  26.334  1.00                 N  
ATOM   1681  N   GLU A 221      -3.556 -46.120  24.774  1.00                 N  
ATOM   1682  CA  GLU A 221      -2.731 -45.554  25.836  1.00                 C  
ATOM   1683  C   GLU A 221      -1.407 -45.013  25.309  1.00                 C  
ATOM   1684  O   GLU A 221      -0.390 -45.697  25.352  1.00                 O  
ATOM   1685  CB  GLU A 221      -2.461 -46.600  26.920  1.00                 C  
ATOM   1686  CD  GLU A 221      -3.403 -48.095  28.724  1.00                 C  
ATOM   1687  CG  GLU A 221      -3.714 -47.126  27.601  1.00                 C  
ATOM   1688  OE1 GLU A 221      -2.206 -48.305  29.014  1.00                 O  
ATOM   1689  OE2 GLU A 221      -4.356 -48.645  29.315  1.00                 O  
ATOM   1690  N   GLY A 222      -1.428 -43.780  24.818  1.00                 N  
ATOM   1691  CA  GLY A 222      -0.227 -43.122  24.338  1.00                 C  
ATOM   1692  C   GLY A 222       0.590 -43.932  23.353  1.00                 C  
ATOM   1693  O   GLY A 222       1.565 -43.436  22.796  1.00                 O  
ATOM   1694  N   ARG A 223       0.199 -45.181  23.133  1.00                 N  
ATOM   1695  CA  ARG A 223       0.924 -46.045  22.211  1.00                 C  
ATOM   1696  C   ARG A 223       0.096 -46.370  20.973  1.00                 C  
ATOM   1697  O   ARG A 223      -1.115 -46.553  21.056  1.00                 O  
ATOM   1698  CB  ARG A 223       1.342 -47.341  22.908  1.00                 C  
ATOM   1699  CD  ARG A 223       2.733 -48.472  24.665  1.00                 C  
ATOM   1700  NE  ARG A 223       1.616 -49.091  25.376  1.00                 N  
ATOM   1701  CG  ARG A 223       2.341 -47.144  24.037  1.00                 C  
ATOM   1702  CZ  ARG A 223       1.630 -50.331  25.853  1.00                 C  
ATOM   1703  NH1 ARG A 223       0.568 -50.810  26.486  1.00                 N  
ATOM   1704  NH2 ARG A 223       2.706 -51.090  25.696  1.00                 N  
ATOM   1705  N   LEU A 224       0.747 -46.447  19.821  1.00                 N  
ATOM   1706  CA  LEU A 224       0.030 -46.787  18.607  1.00                 C  
ATOM   1707  C   LEU A 224       0.348 -48.215  18.215  1.00                 C  
ATOM   1708  O   LEU A 224       1.494 -48.548  17.930  1.00                 O  
ATOM   1709  CB  LEU A 224       0.393 -45.817  17.481  1.00                 C  
ATOM   1710  CG  LEU A 224      -0.453 -45.907  16.209  1.00                 C  
ATOM   1711  CD1 LEU A 224      -0.276 -44.661  15.356  1.00                 C  
ATOM   1712  CD2 LEU A 224      -0.093 -47.151  15.411  1.00                 C  
ATOM   1713  N   MET A 225      -0.677 -49.058  18.190  1.00                 N  
ATOM   1714  CA  MET A 225      -0.498 -50.439  17.785  1.00                 C  
ATOM   1715  C   MET A 225      -1.362 -50.724  16.573  1.00                 C  
ATOM   1716  O   MET A 225      -2.575 -50.557  16.616  1.00                 O  
ATOM   1717  CB  MET A 225      -0.842 -51.384  18.938  1.00                 C  
ATOM   1718  SD  MET A 225       1.026 -53.321  18.278  1.00                 S  
ATOM   1719  CE  MET A 225       1.698 -53.308  19.938  1.00                 C  
ATOM   1720  CG  MET A 225      -0.686 -52.858  18.600  1.00                 C  
ATOM   1721  N   LYS A 226      -0.739 -51.161  15.489  1.00                 N  
ATOM   1722  CA  LYS A 226      -1.489 -51.509  14.297  1.00                 C  
ATOM   1723  C   LYS A 226      -1.632 -50.314  13.366  1.00                 C  
ATOM   1724  O   LYS A 226      -2.414 -49.408  13.633  1.00                 O  
ATOM   1725  CB  LYS A 226      -2.871 -52.048  14.672  1.00                 C  
ATOM   1726  CD  LYS A 226      -4.243 -53.859  15.739  1.00                 C  
ATOM   1727  CE  LYS A 226      -4.989 -54.308  14.494  1.00                 C  
ATOM   1728  CG  LYS A 226      -2.840 -53.382  15.400  1.00                 C  
ATOM   1729  NZ  LYS A 226      -4.403 -55.546  13.911  1.00                 N  
ATOM   1730  N   PHE A 227      -0.868 -50.308  12.281  1.00                 N  
ATOM   1731  CA  PHE A 227      -1.090 -49.361  11.204  1.00                 C  
ATOM   1732  C   PHE A 227      -1.432 -50.190   9.978  1.00                 C  
ATOM   1733  O   PHE A 227      -0.630 -51.005   9.532  1.00                 O  
ATOM   1734  CB  PHE A 227       0.147 -48.484  10.998  1.00                 C  
ATOM   1735  CG  PHE A 227      -0.015 -47.451   9.920  1.00                 C  
ATOM   1736  CZ  PHE A 227      -0.310 -45.544   7.919  1.00                 C  
ATOM   1737  CD1 PHE A 227      -0.845 -46.359  10.105  1.00                 C  
ATOM   1738  CE1 PHE A 227      -0.994 -45.409   9.113  1.00                 C  
ATOM   1739  CD2 PHE A 227       0.662 -47.572   8.719  1.00                 C  
ATOM   1740  CE2 PHE A 227       0.513 -46.622   7.726  1.00                 C  
ATOM   1741  N   GLY A 228      -2.635 -49.990   9.466  1.00                 N  
ATOM   1742  CA  GLY A 228      -3.129 -50.795   8.377  1.00                 C  
ATOM   1743  C   GLY A 228      -4.251 -50.132   7.621  1.00                 C  
ATOM   1744  O   GLY A 228      -4.792 -49.113   8.037  1.00                 O  
ATOM   1745  N   THR A 229      -4.600 -50.737   6.498  1.00                 N  
ATOM   1746  CA  THR A 229      -5.798 -50.384   5.779  1.00                 C  
ATOM   1747  C   THR A 229      -6.918 -50.853   6.688  1.00                 C  
ATOM   1748  O   THR A 229      -6.688 -51.656   7.587  1.00                 O  
ATOM   1749  CB  THR A 229      -5.832 -51.037   4.385  1.00                 C  
ATOM   1750  OG1 THR A 229      -5.819 -52.463   4.521  1.00                 O  
ATOM   1751  CG2 THR A 229      -4.620 -50.614   3.569  1.00                 C  
ATOM   1752  N   PRO A 230      -8.124 -50.346   6.479  1.00                 N  
ATOM   1753  CA  PRO A 230      -9.219 -50.588   7.416  1.00                 C  
ATOM   1754  C   PRO A 230      -9.459 -52.083   7.565  1.00                 C  
ATOM   1755  O   PRO A 230      -9.801 -52.542   8.652  1.00                 O  
ATOM   1756  CB  PRO A 230     -10.415 -49.877   6.779  1.00                 C  
ATOM   1757  CD  PRO A 230      -8.545 -49.353   5.380  1.00                 C  
ATOM   1758  CG  PRO A 230      -9.809 -48.786   5.962  1.00                 C  
ATOM   1759  N   ALA A 231      -9.282 -52.832   6.487  1.00                 N  
ATOM   1760  CA  ALA A 231      -9.381 -54.280   6.553  1.00                 C  
ATOM   1761  C   ALA A 231      -8.330 -54.848   7.507  1.00                 C  
ATOM   1762  O   ALA A 231      -8.606 -55.784   8.253  1.00                 O  
ATOM   1763  CB  ALA A 231      -9.222 -54.886   5.167  1.00                 C  
ATOM   1764  N   ASP A 232      -7.124 -54.289   7.474  1.00                 N  
ATOM   1765  CA  ASP A 232      -6.042 -54.740   8.348  1.00                 C  
ATOM   1766  C   ASP A 232      -6.344 -54.532   9.833  1.00                 C  
ATOM   1767  O   ASP A 232      -6.072 -55.401  10.656  1.00                 O  
ATOM   1768  CB  ASP A 232      -4.737 -54.021   8.000  1.00                 C  
ATOM   1769  CG  ASP A 232      -4.148 -54.488   6.683  1.00                 C  
ATOM   1770  OD1 ASP A 232      -4.586 -55.543   6.177  1.00                 O  
ATOM   1771  OD2 ASP A 232      -3.249 -53.799   6.157  1.00                 O  
ATOM   1772  N   VAL A 233      -6.911 -53.378  10.163  1.00                 N  
ATOM   1773  CA  VAL A 233      -7.262 -53.041  11.530  1.00                 C  
ATOM   1774  C   VAL A 233      -8.479 -53.811  12.018  1.00                 C  
ATOM   1775  O   VAL A 233      -8.507 -54.341  13.137  1.00                 O  
ATOM   1776  CB  VAL A 233      -7.522 -51.532  11.690  1.00                 C  
ATOM   1777  CG1 VAL A 233      -8.058 -51.228  13.081  1.00                 C  
ATOM   1778  CG2 VAL A 233      -6.251 -50.741  11.421  1.00                 C  
ATOM   1779  N   PHE A 234      -9.479 -53.886  11.153  1.00                 N  
ATOM   1780  CA  PHE A 234     -10.725 -54.549  11.482  1.00                 C  
ATOM   1781  C   PHE A 234     -10.676 -56.059  11.260  1.00                 C  
ATOM   1782  O   PHE A 234     -11.717 -56.704  11.190  1.00                 O  
ATOM   1783  CB  PHE A 234     -11.877 -53.962  10.664  1.00                 C  
ATOM   1784  CG  PHE A 234     -12.207 -52.540  11.016  1.00                 C  
ATOM   1785  CZ  PHE A 234     -12.819 -49.909  11.674  1.00                 C  
ATOM   1786  CD1 PHE A 234     -12.370 -51.586  10.026  1.00                 C  
ATOM   1787  CE1 PHE A 234     -12.674 -50.278  10.350  1.00                 C  
ATOM   1788  CD2 PHE A 234     -12.355 -52.155  12.337  1.00                 C  
ATOM   1789  CE2 PHE A 234     -12.659 -50.847  12.661  1.00                 C  
ATOM   1790  N   SER A 235      -9.475 -56.622  11.168  1.00                 N  
ATOM   1791  CA  SER A 235      -9.302 -58.050  10.883  1.00                 C  
ATOM   1792  C   SER A 235      -9.612 -58.938  12.085  1.00                 C  
ATOM   1793  O   SER A 235     -10.146 -60.033  11.927  1.00                 O  
ATOM   1794  CB  SER A 235      -7.876 -58.332  10.407  1.00                 C  
ATOM   1795  OG  SER A 235      -6.934 -58.073  11.434  1.00                 O  
ATOM   1796  N   ASN A 236      -9.251 -58.474  13.279  1.00                 N  
ATOM   1797  CA  ASN A 236      -9.507 -59.231  14.500  1.00                 C  
ATOM   1798  C   ASN A 236     -10.433 -58.452  15.428  1.00                 C  
ATOM   1799  O   ASN A 236     -10.059 -57.392  15.981  1.00                 O  
ATOM   1800  CB  ASN A 236      -8.192 -59.576  15.202  1.00                 C  
ATOM   1801  CG  ASN A 236      -8.397 -60.436  16.434  1.00                 C  
ATOM   1802  OD1 ASN A 236      -9.460 -60.404  17.055  1.00                 O  
ATOM   1803  ND2 ASN A 236      -7.378 -61.208  16.791  1.00                 N  
ATOM   1804  N   ARG A 237     -11.652 -58.966  15.579  1.00                 N  
ATOM   1805  CA  ARG A 237     -12.630 -58.265  16.382  1.00                 C  
ATOM   1806  C   ARG A 237     -12.255 -58.323  17.854  1.00                 C  
ATOM   1807  O   ARG A 237     -12.269 -57.302  18.540  1.00                 O  
ATOM   1808  CB  ARG A 237     -14.024 -58.856  16.165  1.00                 C  
ATOM   1809  CD  ARG A 237     -16.494 -58.707  16.587  1.00                 C  
ATOM   1810  NE  ARG A 237     -17.559 -58.077  17.364  1.00                 N  
ATOM   1811  CG  ARG A 237     -15.124 -58.154  16.945  1.00                 C  
ATOM   1812  CZ  ARG A 237     -18.847 -58.382  17.250  1.00                 C  
ATOM   1813  NH1 ARG A 237     -19.745 -57.757  17.999  1.00                 N  
ATOM   1814  NH2 ARG A 237     -19.235 -59.311  16.387  1.00                 N  
ATOM   1815  N   GLU A 238     -11.912 -59.508  18.343  1.00                 N  
ATOM   1816  CA  GLU A 238     -11.654 -59.618  19.765  1.00                 C  
ATOM   1817  C   GLU A 238     -10.400 -58.846  20.141  1.00                 C  
ATOM   1818  O   GLU A 238     -10.296 -58.331  21.254  1.00                 O  
ATOM   1819  CB  GLU A 238     -11.518 -61.086  20.173  1.00                 C  
ATOM   1820  CD  GLU A 238     -12.635 -63.332  20.473  1.00                 C  
ATOM   1821  CG  GLU A 238     -12.813 -61.878  20.083  1.00                 C  
ATOM   1822  OE1 GLU A 238     -11.476 -63.762  20.651  1.00                 O  
ATOM   1823  OE2 GLU A 238     -13.655 -64.041  20.602  1.00                 O  
ATOM   1824  N   TRP A 239      -9.459 -58.738  19.209  1.00                 N  
ATOM   1825  CA  TRP A 239      -8.302 -57.906  19.474  1.00                 C  
ATOM   1826  C   TRP A 239      -8.765 -56.474  19.650  1.00                 C  
ATOM   1827  O   TRP A 239      -8.406 -55.816  20.619  1.00                 O  
ATOM   1828  CB  TRP A 239      -7.283 -58.028  18.339  1.00                 C  
ATOM   1829  CG  TRP A 239      -6.055 -57.195  18.544  1.00                 C  
ATOM   1830  CD1 TRP A 239      -5.826 -55.939  18.062  1.00                 C  
ATOM   1831  NE1 TRP A 239      -4.587 -55.497  18.457  1.00                 N  
ATOM   1832  CD2 TRP A 239      -4.885 -57.560  19.286  1.00                 C  
ATOM   1833  CE2 TRP A 239      -3.990 -56.477  19.211  1.00                 C  
ATOM   1834  CH2 TRP A 239      -2.397 -57.620  20.527  1.00                 C  
ATOM   1835  CZ2 TRP A 239      -2.740 -56.497  19.828  1.00                 C  
ATOM   1836  CE3 TRP A 239      -4.507 -58.697  20.007  1.00                 C  
ATOM   1837  CZ3 TRP A 239      -3.268 -58.711  20.618  1.00                 C  
ATOM   1838  N   LEU A 240      -9.584 -56.006  18.713  1.00                 N  
ATOM   1839  CA  LEU A 240     -10.092 -54.643  18.752  1.00                 C  
ATOM   1840  C   LEU A 240     -10.965 -54.375  19.978  1.00                 C  
ATOM   1841  O   LEU A 240     -10.904 -53.300  20.578  1.00                 O  
ATOM   1842  CB  LEU A 240     -10.892 -54.333  17.485  1.00                 C  
ATOM   1843  CG  LEU A 240     -10.092 -54.233  16.185  1.00                 C  
ATOM   1844  CD1 LEU A 240     -11.023 -54.104  14.989  1.00                 C  
ATOM   1845  CD2 LEU A 240      -9.129 -53.057  16.235  1.00                 C  
ATOM   1846  N   GLN A 241     -11.783 -55.358  20.336  1.00                 N  
ATOM   1847  CA  GLN A 241     -12.593 -55.280  21.539  1.00                 C  
ATOM   1848  C   GLN A 241     -11.735 -54.996  22.774  1.00                 C  
ATOM   1849  O   GLN A 241     -12.100 -54.166  23.614  1.00                 O  
ATOM   1850  CB  GLN A 241     -13.381 -56.576  21.739  1.00                 C  
ATOM   1851  CD  GLN A 241     -15.461 -55.545  22.734  1.00                 C  
ATOM   1852  CG  GLN A 241     -14.337 -56.545  22.921  1.00                 C  
ATOM   1853  OE1 GLN A 241     -16.177 -55.581  21.733  1.00                 O  
ATOM   1854  NE2 GLN A 241     -15.620 -54.648  23.701  1.00                 N  
ATOM   1855  N   ASP A 242     -10.596 -55.685  22.870  1.00                 N  
ATOM   1856  CA  ASP A 242      -9.667 -55.529  23.988  1.00                 C  
ATOM   1857  C   ASP A 242      -9.197 -54.103  24.126  1.00                 C  
ATOM   1858  O   ASP A 242      -8.944 -53.626  25.230  1.00                 O  
ATOM   1859  CB  ASP A 242      -8.463 -56.457  23.817  1.00                 C  
ATOM   1860  CG  ASP A 242      -8.813 -57.914  24.046  1.00                 C  
ATOM   1861  OD1 ASP A 242      -9.902 -58.184  24.595  1.00                 O  
ATOM   1862  OD2 ASP A 242      -7.999 -58.786  23.677  1.00                 O  
ATOM   1863  N   HIS A 243      -9.078 -53.415  23.004  1.00                 N  
ATOM   1864  CA  HIS A 243      -8.575 -52.062  23.049  1.00                 C  
ATOM   1865  C   HIS A 243      -9.695 -51.055  22.948  1.00                 C  
ATOM   1866  O   HIS A 243      -9.490 -49.941  22.468  1.00                 O  
ATOM   1867  CB  HIS A 243      -7.562 -51.830  21.927  1.00                 C  
ATOM   1868  CG  HIS A 243      -6.324 -52.664  22.047  1.00                 C  
ATOM   1869  ND1 HIS A 243      -5.386 -52.465  23.037  1.00                 N  
ATOM   1870  CE1 HIS A 243      -4.395 -53.362  22.887  1.00                 C  
ATOM   1871  CD2 HIS A 243      -5.750 -53.782  21.313  1.00                 C  
ATOM   1872  NE2 HIS A 243      -4.607 -54.155  21.855  1.00                 N  
ATOM   1873  N   GLN A 244     -10.872 -51.465  23.421  1.00                 N  
ATOM   1874  CA  GLN A 244     -12.022 -50.579  23.587  1.00                 C  
ATOM   1875  C   GLN A 244     -12.519 -50.041  22.255  1.00                 C  
ATOM   1876  O   GLN A 244     -12.855 -48.858  22.123  1.00                 O  
ATOM   1877  CB  GLN A 244     -11.671 -49.414  24.515  1.00                 C  
ATOM   1878  CD  GLN A 244     -12.517 -50.389  26.686  1.00                 C  
ATOM   1879  CG  GLN A 244     -11.324 -49.833  25.934  1.00                 C  
ATOM   1880  OE1 GLN A 244     -13.490 -49.678  26.938  1.00                 O  
ATOM   1881  NE2 GLN A 244     -12.446 -51.665  27.046  1.00                 N  
ATOM   1882  N   LEU A 245     -12.553 -50.923  21.272  1.00                 N  
ATOM   1883  CA  LEU A 245     -13.024 -50.564  19.958  1.00                 C  
ATOM   1884  C   LEU A 245     -13.787 -51.746  19.410  1.00                 C  
ATOM   1885  O   LEU A 245     -13.850 -52.810  20.051  1.00                 O  
ATOM   1886  CB  LEU A 245     -11.851 -50.171  19.057  1.00                 C  
ATOM   1887  CG  LEU A 245     -11.017 -48.974  19.514  1.00                 C  
ATOM   1888  CD1 LEU A 245      -9.799 -48.794  18.621  1.00                 C  
ATOM   1889  CD2 LEU A 245     -11.857 -47.706  19.525  1.00                 C  
ATOM   1890  N   ASP A 246     -14.369 -51.555  18.231  1.00                 N  
ATOM   1891  CA  ASP A 246     -15.118 -52.618  17.593  1.00                 C  
ATOM   1892  C   ASP A 246     -15.083 -52.451  16.083  1.00                 C  
ATOM   1893  O   ASP A 246     -14.631 -51.426  15.564  1.00                 O  
ATOM   1894  CB  ASP A 246     -16.562 -52.634  18.099  1.00                 C  
ATOM   1895  CG  ASP A 246     -17.220 -53.991  17.939  1.00                 C  
ATOM   1896  OD1 ASP A 246     -16.576 -54.901  17.375  1.00                 O  
ATOM   1897  OD2 ASP A 246     -18.380 -54.144  18.376  1.00                 O  
ATOM   1898  N   VAL A 247     -15.555 -53.475  15.386  1.00                 N  
ATOM   1899  CA  VAL A 247     -15.597 -53.467  13.937  1.00                 C  
ATOM   1900  C   VAL A 247     -16.868 -52.765  13.487  1.00                 C  
ATOM   1901  O   VAL A 247     -17.805 -52.614  14.263  1.00                 O  
ATOM   1902  CB  VAL A 247     -15.521 -54.894  13.362  1.00                 C  
ATOM   1903  CG1 VAL A 247     -14.221 -55.566  13.777  1.00                 C  
ATOM   1904  CG2 VAL A 247     -16.718 -55.715  13.816  1.00                 C  
ATOM   1905  N   PRO A 248     -16.897 -52.304  12.239  1.00                 N  
ATOM   1906  CA  PRO A 248     -18.110 -51.725  11.659  1.00                 C  
ATOM   1907  C   PRO A 248     -19.338 -52.650  11.702  1.00                 C  
ATOM   1908  O   PRO A 248     -19.216 -53.875  11.786  1.00                 O  
ATOM   1909  CB  PRO A 248     -17.723 -51.432  10.208  1.00                 C  
ATOM   1910  CD  PRO A 248     -15.774 -52.334  11.264  1.00                 C  
ATOM   1911  CG  PRO A 248     -16.234 -51.346  10.228  1.00                 C  
ATOM   1912  N   GLN A 249     -20.517 -52.037  11.630  1.00                 N  
ATOM   1913  CA  GLN A 249     -21.804 -52.745  11.701  1.00                 C  
ATOM   1914  C   GLN A 249     -21.916 -53.912  10.732  1.00                 C  
ATOM   1915  O   GLN A 249     -22.359 -55.009  11.103  1.00                 O  
ATOM   1916  CB  GLN A 249     -22.962 -51.780  11.439  1.00                 C  
ATOM   1917  CD  GLN A 249     -24.642 -52.821  13.012  1.00                 C  
ATOM   1918  CG  GLN A 249     -24.338 -52.407  11.585  1.00                 C  
ATOM   1919  OE1 GLN A 249     -24.551 -52.012  13.936  1.00                 O  
ATOM   1920  NE2 GLN A 249     -25.004 -54.085  13.196  1.00                 N  
ATOM   1921  N   ALA A 250     -21.519 -53.659   9.490  1.00                 N  
ATOM   1922  CA  ALA A 250     -21.576 -54.669   8.455  1.00                 C  
ATOM   1923  C   ALA A 250     -20.800 -55.931   8.843  1.00                 C  
ATOM   1924  O   ALA A 250     -21.241 -57.061   8.567  1.00                 O  
ATOM   1925  CB  ALA A 250     -21.034 -54.117   7.145  1.00                 C  
ATOM   1926  N   ALA A 251     -19.665 -55.716   9.510  1.00                 N  
ATOM   1927  CA  ALA A 251     -18.724 -56.775   9.839  1.00                 C  
ATOM   1928  C   ALA A 251     -19.358 -57.733  10.813  1.00                 C  
ATOM   1929  O   ALA A 251     -19.186 -58.964  10.706  1.00                 O  
ATOM   1930  CB  ALA A 251     -17.443 -56.187  10.412  1.00                 C  
ATOM   1931  N   GLN A 252     -20.090 -57.160  11.768  1.00                 N  
ATOM   1932  CA  GLN A 252     -20.805 -57.958  12.751  1.00                 C  
ATOM   1933  C   GLN A 252     -21.914 -58.774  12.088  1.00                 C  
ATOM   1934  O   GLN A 252     -22.031 -59.984  12.310  1.00                 O  
ATOM   1935  CB  GLN A 252     -21.390 -57.063  13.845  1.00                 C  
ATOM   1936  CD  GLN A 252     -20.955 -55.477  15.763  1.00                 C  
ATOM   1937  CG  GLN A 252     -20.348 -56.434  14.756  1.00                 C  
ATOM   1938  OE1 GLN A 252     -22.023 -54.911  15.530  1.00                 O  
ATOM   1939  NE2 GLN A 252     -20.275 -55.294  16.888  1.00                 N  
ATOM   1940  N   PHE A 253     -22.733 -58.109  11.282  1.00                 N  
ATOM   1941  CA  PHE A 253     -23.776 -58.810  10.561  1.00                 C  
ATOM   1942  C   PHE A 253     -23.202 -59.955   9.739  1.00                 C  
ATOM   1943  O   PHE A 253     -23.656 -61.096   9.847  1.00                 O  
ATOM   1944  CB  PHE A 253     -24.541 -57.845   9.653  1.00                 C  
ATOM   1945  CG  PHE A 253     -25.605 -58.507   8.824  1.00                 C  
ATOM   1946  CZ  PHE A 253     -27.568 -59.732   7.285  1.00                 C  
ATOM   1947  CD1 PHE A 253     -26.837 -58.817   9.372  1.00                 C  
ATOM   1948  CE1 PHE A 253     -27.815 -59.426   8.609  1.00                 C  
ATOM   1949  CD2 PHE A 253     -25.372 -58.820   7.497  1.00                 C  
ATOM   1950  CE2 PHE A 253     -26.351 -59.429   6.734  1.00                 C  
ATOM   1951  N   ALA A 254     -22.194 -59.649   8.930  1.00                 N  
ATOM   1952  CA  ALA A 254     -21.563 -60.660   8.087  1.00                 C  
ATOM   1953  C   ALA A 254     -21.148 -61.926   8.852  1.00                 C  
ATOM   1954  O   ALA A 254     -21.124 -63.027   8.287  1.00                 O  
ATOM   1955  CB  ALA A 254     -20.338 -60.083   7.394  1.00                 C  
ATOM   1956  N   ARG A 255     -20.828 -61.775  10.134  1.00                 N  
ATOM   1957  CA  ARG A 255     -20.508 -62.932  10.957  1.00                 C  
ATOM   1958  C   ARG A 255     -21.670 -63.913  10.996  1.00                 C  
ATOM   1959  O   ARG A 255     -21.473 -65.116  10.828  1.00                 O  
ATOM   1960  CB  ARG A 255     -20.141 -62.495  12.376  1.00                 C  
ATOM   1961  CD  ARG A 255     -19.515 -63.149  14.717  1.00                 C  
ATOM   1962  NE  ARG A 255     -20.722 -62.587  15.318  1.00                 N  
ATOM   1963  CG  ARG A 255     -19.760 -63.641  13.300  1.00                 C  
ATOM   1964  CZ  ARG A 255     -21.720 -63.315  15.810  1.00                 C  
ATOM   1965  NH1 ARG A 255     -22.779 -62.717  16.338  1.00                 N  
ATOM   1966  NH2 ARG A 255     -21.656 -64.639  15.774  1.00                 N  
ATOM   1967  N   ARG A 256     -22.880 -63.403  11.211  1.00                 N  
ATOM   1968  CA  ARG A 256     -24.047 -64.271  11.365  1.00                 C  
ATOM   1969  C   ARG A 256     -24.300 -65.038  10.073  1.00                 C  
ATOM   1970  O   ARG A 256     -24.723 -66.196  10.088  1.00                 O  
ATOM   1971  CB  ARG A 256     -25.278 -63.450  11.756  1.00                 C  
ATOM   1972  CD  ARG A 256     -26.452 -62.043  13.471  1.00                 C  
ATOM   1973  NE  ARG A 256     -26.430 -61.517  14.834  1.00                 N  
ATOM   1974  CG  ARG A 256     -25.234 -62.903  13.173  1.00                 C  
ATOM   1975  CZ  ARG A 256     -27.279 -60.604  15.295  1.00                 C  
ATOM   1976  NH1 ARG A 256     -27.183 -60.185  16.550  1.00                 N  
ATOM   1977  NH2 ARG A 256     -28.221 -60.113  14.502  1.00                 N  
ATOM   1978  N   LEU A 257     -24.038 -64.376   8.953  1.00                 N  
ATOM   1979  CA  LEU A 257     -24.130 -65.020   7.661  1.00                 C  
ATOM   1980  C   LEU A 257     -23.126 -66.149   7.575  1.00                 C  
ATOM   1981  O   LEU A 257     -23.406 -67.200   6.985  1.00                 O  
ATOM   1982  CB  LEU A 257     -23.901 -64.005   6.539  1.00                 C  
ATOM   1983  CG  LEU A 257     -24.996 -62.955   6.341  1.00                 C  
ATOM   1984  CD1 LEU A 257     -24.561 -61.910   5.325  1.00                 C  
ATOM   1985  CD2 LEU A 257     -26.296 -63.611   5.901  1.00                 C  
ATOM   1986  N   ARG A 258     -21.949 -65.921   8.156  1.00                 N  
ATOM   1987  CA  ARG A 258     -20.905 -66.939   8.171  1.00                 C  
ATOM   1988  C   ARG A 258     -21.348 -68.158   8.981  1.00                 C  
ATOM   1989  O   ARG A 258     -21.089 -69.299   8.587  1.00                 O  
ATOM   1990  CB  ARG A 258     -19.606 -66.366   8.742  1.00                 C  
ATOM   1991  CD  ARG A 258     -17.620 -64.862   8.446  1.00                 C  
ATOM   1992  NE  ARG A 258     -16.979 -63.845   7.615  1.00                 N  
ATOM   1993  CG  ARG A 258     -18.916 -65.365   7.831  1.00                 C  
ATOM   1994  CZ  ARG A 258     -16.178 -64.115   6.589  1.00                 C  
ATOM   1995  NH1 ARG A 258     -15.640 -63.126   5.890  1.00                 N  
ATOM   1996  NH2 ARG A 258     -15.918 -65.374   6.264  1.00                 N  
ATOM   1997  N   ASP A 259     -22.046 -67.908  10.087  1.00                 N  
ATOM   1998  CA  ASP A 259     -22.662 -68.972  10.874  1.00                 C  
ATOM   1999  C   ASP A 259     -23.630 -69.815  10.052  1.00                 C  
ATOM   2000  O   ASP A 259     -23.800 -70.999  10.324  1.00                 O  
ATOM   2001  CB  ASP A 259     -23.396 -68.388  12.083  1.00                 C  
ATOM   2002  CG  ASP A 259     -22.448 -67.871  13.147  1.00                 C  
ATOM   2003  OD1 ASP A 259     -21.246 -68.202  13.082  1.00                 O  
ATOM   2004  OD2 ASP A 259     -22.908 -67.135  14.045  1.00                 O  
ATOM   2005  N   ARG A 260     -24.263 -69.207   9.052  1.00                 N  
ATOM   2006  CA  ARG A 260     -25.250 -69.918   8.242  1.00                 C  
ATOM   2007  C   ARG A 260     -24.619 -70.615   7.041  1.00                 C  
ATOM   2008  O   ARG A 260     -25.306 -71.317   6.290  1.00                 O  
ATOM   2009  CB  ARG A 260     -26.339 -68.958   7.759  1.00                 C  
ATOM   2010  CD  ARG A 260     -28.239 -67.419   8.327  1.00                 C  
ATOM   2011  NE  ARG A 260     -29.215 -68.103   7.482  1.00                 N  
ATOM   2012  CG  ARG A 260     -27.192 -68.375   8.875  1.00                 C  
ATOM   2013  CZ  ARG A 260     -30.073 -67.482   6.679  1.00                 C  
ATOM   2014  NH1 ARG A 260     -30.925 -68.187   5.946  1.00                 N  
ATOM   2015  NH2 ARG A 260     -30.077 -66.158   6.610  1.00                 N  
ATOM   2016  N   GLY A 261     -23.317 -70.417   6.856  1.00                 N  
ATOM   2017  CA  GLY A 261     -22.602 -71.097   5.789  1.00                 C  
ATOM   2018  C   GLY A 261     -22.161 -70.238   4.615  1.00                 C  
ATOM   2019  O   GLY A 261     -21.441 -70.704   3.725  1.00                 O  
ATOM   2020  N   LEU A 262     -22.599 -68.986   4.596  1.00                 N  
ATOM   2021  CA  LEU A 262     -22.169 -68.071   3.555  1.00                 C  
ATOM   2022  C   LEU A 262     -20.711 -67.760   3.811  1.00                 C  
ATOM   2023  O   LEU A 262     -20.313 -67.565   4.955  1.00                 O  
ATOM   2024  CB  LEU A 262     -23.038 -66.812   3.556  1.00                 C  
ATOM   2025  CG  LEU A 262     -24.515 -67.007   3.208  1.00                 C  
ATOM   2026  CD1 LEU A 262     -25.283 -65.704   3.371  1.00                 C  
ATOM   2027  CD2 LEU A 262     -24.668 -67.538   1.791  1.00                 C  
ATOM   2028  N   THR A 263     -19.904 -67.743   2.759  1.00                 N  
ATOM   2029  CA  THR A 263     -18.504 -67.364   2.905  1.00                 C  
ATOM   2030  C   THR A 263     -18.219 -66.216   1.957  1.00                 C  
ATOM   2031  O   THR A 263     -18.767 -66.164   0.865  1.00                 O  
ATOM   2032  CB  THR A 263     -17.565 -68.553   2.626  1.00                 C  
ATOM   2033  OG1 THR A 263     -17.840 -69.610   3.553  1.00                 O  
ATOM   2034  CG2 THR A 263     -16.112 -68.132   2.784  1.00                 C  
ATOM   2035  N   PHE A 264     -17.358 -65.296   2.367  1.00                 N  
ATOM   2036  CA  PHE A 264     -17.013 -64.162   1.518  1.00                 C  
ATOM   2037  C   PHE A 264     -15.514 -64.123   1.290  1.00                 C  
ATOM   2038  O   PHE A 264     -14.752 -64.712   2.056  1.00                 O  
ATOM   2039  CB  PHE A 264     -17.499 -62.854   2.147  1.00                 C  
ATOM   2040  CG  PHE A 264     -18.991 -62.768   2.288  1.00                 C  
ATOM   2041  CZ  PHE A 264     -21.754 -62.605   2.544  1.00                 C  
ATOM   2042  CD1 PHE A 264     -19.613 -63.152   3.463  1.00                 C  
ATOM   2043  CE1 PHE A 264     -20.987 -63.073   3.594  1.00                 C  
ATOM   2044  CD2 PHE A 264     -19.774 -62.301   1.247  1.00                 C  
ATOM   2045  CE2 PHE A 264     -21.147 -62.222   1.377  1.00                 C  
ATOM   2046  N   PRO A 265     -15.086 -63.439   0.225  1.00                 N  
ATOM   2047  CA  PRO A 265     -13.667 -63.147  -0.023  1.00                 C  
ATOM   2048  C   PRO A 265     -13.032 -62.271   1.064  1.00                 C  
ATOM   2049  O   PRO A 265     -12.540 -62.786   2.062  1.00                 O  
ATOM   2050  CB  PRO A 265     -13.669 -62.419  -1.369  1.00                 C  
ATOM   2051  CD  PRO A 265     -15.942 -63.058  -0.975  1.00                 C  
ATOM   2052  CG  PRO A 265     -14.905 -62.900  -2.052  1.00                 C  
ATOM   2053  N   LYS A 266     -13.033 -60.959   0.869  1.00                 N  
ATOM   2054  CA  LYS A 266     -12.590 -60.058   1.923  1.00                 C  
ATOM   2055  C   LYS A 266     -13.726 -59.901   2.943  1.00                 C  
ATOM   2056  O   LYS A 266     -14.889 -60.133   2.620  1.00                 O  
ATOM   2057  CB  LYS A 266     -12.177 -58.707   1.335  1.00                 C  
ATOM   2058  CD  LYS A 266     -10.580 -57.393  -0.087  1.00                 C  
ATOM   2059  CE  LYS A 266      -9.351 -57.454  -0.978  1.00                 C  
ATOM   2060  CG  LYS A 266     -10.953 -58.770   0.436  1.00                 C  
ATOM   2061  NZ  LYS A 266      -8.985 -56.114  -1.514  1.00                 N  
ATOM   2062  N   GLN A 267     -13.390 -59.524   4.173  1.00                 N  
ATOM   2063  CA  GLN A 267     -14.402 -59.288   5.200  1.00                 C  
ATOM   2064  C   GLN A 267     -15.111 -57.965   4.982  1.00                 C  
ATOM   2065  O   GLN A 267     -14.472 -56.903   5.000  1.00                 O  
ATOM   2066  CB  GLN A 267     -13.769 -59.318   6.593  1.00                 C  
ATOM   2067  CD  GLN A 267     -15.765 -60.187   7.875  1.00                 C  
ATOM   2068  CG  GLN A 267     -14.751 -59.069   7.726  1.00                 C  
ATOM   2069  OE1 GLN A 267     -15.400 -61.352   8.031  1.00                 O  
ATOM   2070  NE2 GLN A 267     -17.044 -59.834   7.828  1.00                 N  
ATOM   2071  N   PRO A 268     -16.445 -58.027   4.802  1.00                 N  
ATOM   2072  CA  PRO A 268     -17.256 -56.851   4.485  1.00                 C  
ATOM   2073  C   PRO A 268     -17.221 -55.841   5.628  1.00                 C  
ATOM   2074  O   PRO A 268     -17.381 -56.205   6.796  1.00                 O  
ATOM   2075  CB  PRO A 268     -18.662 -57.417   4.276  1.00                 C  
ATOM   2076  CD  PRO A 268     -17.258 -59.314   4.669  1.00                 C  
ATOM   2077  CG  PRO A 268     -18.438 -58.835   3.872  1.00                 C  
ATOM   2078  N   LEU A 269     -17.001 -54.581   5.280  1.00                 N  
ATOM   2079  CA  LEU A 269     -16.869 -53.528   6.269  1.00                 C  
ATOM   2080  C   LEU A 269     -17.950 -52.488   6.060  1.00                 C  
ATOM   2081  O   LEU A 269     -18.227 -51.669   6.933  1.00                 O  
ATOM   2082  CB  LEU A 269     -15.480 -52.890   6.191  1.00                 C  
ATOM   2083  CG  LEU A 269     -14.293 -53.814   6.471  1.00                 C  
ATOM   2084  CD1 LEU A 269     -12.979 -53.078   6.266  1.00                 C  
ATOM   2085  CD2 LEU A 269     -14.371 -54.376   7.882  1.00                 C  
ATOM   2086  N   THR A 270     -18.556 -52.511   4.884  1.00                 N  
ATOM   2087  CA  THR A 270     -19.640 -51.599   4.583  1.00                 C  
ATOM   2088  C   THR A 270     -20.811 -52.374   4.011  1.00                 C  
ATOM   2089  O   THR A 270     -20.650 -53.515   3.567  1.00                 O  
ATOM   2090  CB  THR A 270     -19.197 -50.501   3.599  1.00                 C  
ATOM   2091  OG1 THR A 270     -18.826 -51.096   2.349  1.00                 O  
ATOM   2092  CG2 THR A 270     -17.999 -49.743   4.151  1.00                 C  
ATOM   2093  N   ALA A 271     -21.995 -51.773   4.036  1.00                 N  
ATOM   2094  CA  ALA A 271     -23.169 -52.464   3.517  1.00                 C  
ATOM   2095  C   ALA A 271     -23.057 -52.602   2.024  1.00                 C  
ATOM   2096  O   ALA A 271     -23.522 -53.592   1.491  1.00                 O  
ATOM   2097  CB  ALA A 271     -24.437 -51.715   3.899  1.00                 C  
ATOM   2098  N   ASP A 272     -22.425 -51.635   1.356  1.00                 N  
ATOM   2099  CA  ASP A 272     -22.217 -51.756  -0.094  1.00                 C  
ATOM   2100  C   ASP A 272     -21.321 -52.912  -0.450  1.00                 C  
ATOM   2101  O   ASP A 272     -21.538 -53.587  -1.459  1.00                 O  
ATOM   2102  CB  ASP A 272     -21.627 -50.463  -0.660  1.00                 C  
ATOM   2103  CG  ASP A 272     -22.632 -49.328  -0.689  1.00                 C  
ATOM   2104  OD1 ASP A 272     -23.841 -49.600  -0.535  1.00                 O  
ATOM   2105  OD2 ASP A 272     -22.210 -48.166  -0.865  1.00                 O  
ATOM   2106  N   GLN A 273     -20.301 -53.125   0.368  1.00                 N  
ATOM   2107  CA  GLN A 273     -19.380 -54.206   0.107  1.00                 C  
ATOM   2108  C   GLN A 273     -20.107 -55.514   0.306  1.00                 C  
ATOM   2109  O   GLN A 273     -20.040 -56.396  -0.552  1.00                 O  
ATOM   2110  CB  GLN A 273     -18.157 -54.100   1.021  1.00                 C  
ATOM   2111  CD  GLN A 273     -16.101 -52.795   1.690  1.00                 C  
ATOM   2112  CG  GLN A 273     -17.246 -52.925   0.705  1.00                 C  
ATOM   2113  OE1 GLN A 273     -16.313 -52.768   2.902  1.00                 O  
ATOM   2114  NE2 GLN A 273     -14.882 -52.713   1.171  1.00                 N  
ATOM   2115  N   LEU A 274     -20.822 -55.620   1.426  1.00                 N  
ATOM   2116  CA  LEU A 274     -21.596 -56.818   1.726  1.00                 C  
ATOM   2117  C   LEU A 274     -22.589 -57.078   0.613  1.00                 C  
ATOM   2118  O   LEU A 274     -22.705 -58.197   0.132  1.00                 O  
ATOM   2119  CB  LEU A 274     -22.312 -56.671   3.070  1.00                 C  
ATOM   2120  CG  LEU A 274     -23.203 -57.840   3.495  1.00                 C  
ATOM   2121  CD1 LEU A 274     -22.383 -59.111   3.650  1.00                 C  
ATOM   2122  CD2 LEU A 274     -23.930 -57.518   4.792  1.00                 C  
ATOM   2123  N   ALA A 275     -23.285 -56.026   0.195  1.00                 N  
ATOM   2124  CA  ALA A 275     -24.271 -56.127  -0.871  1.00                 C  
ATOM   2125  C   ALA A 275     -23.612 -56.708  -2.090  1.00                 C  
ATOM   2126  O   ALA A 275     -24.138 -57.640  -2.700  1.00                 O  
ATOM   2127  CB  ALA A 275     -24.874 -54.762  -1.166  1.00                 C  
ATOM   2128  N   ASP A 276     -22.448 -56.163  -2.427  1.00                 N  
ATOM   2129  CA  ASP A 276     -21.701 -56.672  -3.561  1.00                 C  
ATOM   2130  C   ASP A 276     -21.558 -58.187  -3.515  1.00                 C  
ATOM   2131  O   ASP A 276     -21.974 -58.869  -4.459  1.00                 O  
ATOM   2132  CB  ASP A 276     -20.315 -56.027  -3.623  1.00                 C  
ATOM   2133  CG  ASP A 276     -20.369 -54.570  -4.038  1.00                 C  
ATOM   2134  OD1 ASP A 276     -21.429 -54.132  -4.533  1.00                 O  
ATOM   2135  OD2 ASP A 276     -19.351 -53.866  -3.869  1.00                 O  
ATOM   2136  N   TYR A 277     -21.044 -58.723  -2.411  1.00                 N  
ATOM   2137  CA  TYR A 277     -20.880 -60.183  -2.319  1.00                 C  
ATOM   2138  C   TYR A 277     -22.209 -60.965  -2.304  1.00                 C  
ATOM   2139  O   TYR A 277     -22.303 -62.058  -2.860  1.00                 O  
ATOM   2140  CB  TYR A 277     -20.084 -60.555  -1.066  1.00                 C  
ATOM   2141  CG  TYR A 277     -18.622 -60.175  -1.134  1.00                 C  
ATOM   2142  OH  TYR A 277     -14.602 -59.127  -1.304  1.00                 O  
ATOM   2143  CZ  TYR A 277     -15.932 -59.474  -1.249  1.00                 C  
ATOM   2144  CD1 TYR A 277     -17.976 -59.637  -0.029  1.00                 C  
ATOM   2145  CE1 TYR A 277     -16.640 -59.287  -0.081  1.00                 C  
ATOM   2146  CD2 TYR A 277     -17.894 -60.357  -2.302  1.00                 C  
ATOM   2147  CE2 TYR A 277     -16.557 -60.013  -2.373  1.00                 C  
ATOM   2148  N   LEU A 278     -23.228 -60.410  -1.660  1.00                 N  
ATOM   2149  CA  LEU A 278     -24.528 -61.068  -1.585  1.00                 C  
ATOM   2150  C   LEU A 278     -25.122 -61.159  -2.983  1.00                 C  
ATOM   2151  O   LEU A 278     -25.657 -62.187  -3.404  1.00                 O  
ATOM   2152  CB  LEU A 278     -25.459 -60.308  -0.638  1.00                 C  
ATOM   2153  CG  LEU A 278     -25.101 -60.357   0.849  1.00                 C  
ATOM   2154  CD1 LEU A 278     -25.993 -59.420   1.648  1.00                 C  
ATOM   2155  CD2 LEU A 278     -25.212 -61.777   1.382  1.00                 C  
ATOM   2156  N   ALA A 279     -24.999 -60.054  -3.699  1.00                 N  
ATOM   2157  CA  ALA A 279     -25.481 -59.955  -5.052  1.00                 C  
ATOM   2158  C   ALA A 279     -24.786 -60.979  -5.938  1.00                 C  
ATOM   2159  O   ALA A 279     -25.426 -61.621  -6.776  1.00                 O  
ATOM   2160  CB  ALA A 279     -25.265 -58.549  -5.590  1.00                 C  
ATOM   2161  N   GLN A 280     -23.478 -61.139  -5.749  1.00                 N  
ATOM   2162  CA  GLN A 280     -22.722 -62.071  -6.579  1.00                 C  
ATOM   2163  C   GLN A 280     -23.125 -63.515  -6.322  1.00                 C  
ATOM   2164  O   GLN A 280     -23.193 -64.326  -7.247  1.00                 O  
ATOM   2165  CB  GLN A 280     -21.220 -61.905  -6.339  1.00                 C  
ATOM   2166  CD  GLN A 280     -19.178 -60.431  -6.529  1.00                 C  
ATOM   2167  CG  GLN A 280     -20.650 -60.594  -6.855  1.00                 C  
ATOM   2168  OE1 GLN A 280     -18.679 -61.005  -5.561  1.00                 O  
ATOM   2169  NE2 GLN A 280     -18.478 -59.645  -7.339  1.00                 N  
ATOM   2170  N   GLN A 281     -23.426 -63.824  -5.069  1.00                 N  
ATOM   2171  CA  GLN A 281     -23.933 -65.143  -4.734  1.00                 C  
ATOM   2172  C   GLN A 281     -25.355 -65.334  -5.247  1.00                 C  
ATOM   2173  O   GLN A 281     -25.714 -66.408  -5.741  1.00                 O  
ATOM   2174  CB  GLN A 281     -23.888 -65.366  -3.221  1.00                 C  
ATOM   2175  CD  GLN A 281     -22.474 -65.629  -1.144  1.00                 C  
ATOM   2176  CG  GLN A 281     -22.483 -65.489  -2.654  1.00                 C  
ATOM   2177  OE1 GLN A 281     -23.399 -65.183  -0.465  1.00                 O  
ATOM   2178  NE2 GLN A 281     -21.427 -66.250  -0.615  1.00                 N  
ATOM   2179  N   TRP A 282     -26.162 -64.287  -5.133  1.00                 N  
ATOM   2180  CA  TRP A 282     -27.516 -64.319  -5.670  1.00                 C  
ATOM   2181  C   TRP A 282     -27.463 -64.723  -7.131  1.00                 C  
ATOM   2182  O   TRP A 282     -28.301 -65.478  -7.602  1.00                 O  
ATOM   2183  CB  TRP A 282     -28.193 -62.958  -5.499  1.00                 C  
ATOM   2184  CG  TRP A 282     -29.598 -62.917  -6.016  1.00                 C  
ATOM   2185  CD1 TRP A 282     -30.734 -63.234  -5.329  1.00                 C  
ATOM   2186  NE1 TRP A 282     -31.835 -63.076  -6.135  1.00                 N  
ATOM   2187  CD2 TRP A 282     -30.017 -62.536  -7.333  1.00                 C  
ATOM   2188  CE2 TRP A 282     -31.419 -62.647  -7.371  1.00                 C  
ATOM   2189  CH2 TRP A 282     -31.476 -61.938  -9.622  1.00                 C  
ATOM   2190  CZ2 TRP A 282     -32.161 -62.350  -8.513  1.00                 C  
ATOM   2191  CE3 TRP A 282     -29.343 -62.113  -8.482  1.00                 C  
ATOM   2192  CZ3 TRP A 282     -30.083 -61.819  -9.612  1.00                 C  
ATOM   2193  N   ALA A 283     -26.448 -64.228  -7.834  1.00                 N  
ATOM   2194  CA  ALA A 283     -26.314 -64.455  -9.268  1.00                 C  
ATOM   2195  C   ALA A 283     -26.121 -65.926  -9.637  1.00                 C  
ATOM   2196  O   ALA A 283     -26.326 -66.301 -10.791  1.00                 O  
ATOM   2197  CB  ALA A 283     -25.149 -63.652  -9.825  1.00                 C  
ATOM   2198  N   GLN A 284     -25.725 -66.749  -8.669  1.00                 N  
ATOM   2199  CA  GLN A 284     -25.595 -68.184  -8.899  1.00                 C  
ATOM   2200  C   GLN A 284     -26.835 -68.914  -8.393  1.00                 C  
ATOM   2201  O   GLN A 284     -27.734 -69.220  -9.187  1.00                 O  
ATOM   2202  CB  GLN A 284     -24.337 -68.724  -8.216  1.00                 C  
ATOM   2203  CD  GLN A 284     -21.815 -68.740  -8.092  1.00                 C  
ATOM   2204  CG  GLN A 284     -23.037 -68.243  -8.839  1.00                 C  
ATOM   2205  OE1 GLN A 284     -21.872 -68.998  -6.890  1.00                 O  
ATOM   2206  NE2 GLN A 284     -20.702 -68.875  -8.805  1.00                 N  
ATOM   2207  N   ARG A 285     -26.887 -69.198  -7.093  1.00                 N  
ATOM   2208  CA  ARG A 285     -28.172 -69.459  -6.428  1.00                 C  
ATOM   2209  C   ARG A 285     -28.939 -70.709  -6.886  1.00                 C  
ATOM   2210  O   ARG A 285     -28.525 -71.427  -7.795  1.00                 O  
ATOM   2211  CB  ARG A 285     -29.115 -68.266  -6.596  1.00                 C  
ATOM   2212  CD  ARG A 285     -30.834 -66.805  -5.497  1.00                 C  
ATOM   2213  NE  ARG A 285     -31.973 -66.749  -4.583  1.00                 N  
ATOM   2214  CG  ARG A 285     -30.216 -68.193  -5.551  1.00                 C  
ATOM   2215  CZ  ARG A 285     -31.888 -66.398  -3.304  1.00                 C  
ATOM   2216  NH1 ARG A 285     -32.978 -66.376  -2.549  1.00                 N  
ATOM   2217  NH2 ARG A 285     -30.714 -66.071  -2.783  1.00                 N  
TER
