# Supplementary material for: Large-scale discovery of protein interactions at residue resolution using co-evolution calculated from genomic sequences
Source: Nat Commun. 2021 Mar 2;12:1396. doi: 10.1038/s41467-021-21636-z (PMC7925567; doi:10.1038/s41467-021-21636-z)
Supplement: Supplementary file 12 — Supplementary Data 10 [file 41467_2021_21636_MOESM12_ESM.zip › supplementary/allpdb0162_ECFA2_ECFT/ECFT_LACBA_4HUQ_T.pdb]

ATOM      1  N   PHE T   6      -7.625 -23.318  39.758  1.00                 N  
ATOM      2  CA  PHE T   6      -7.921 -22.195  40.638  1.00                 C  
ATOM      3  C   PHE T   6      -6.639 -21.527  41.125  1.00                 C  
ATOM      4  O   PHE T   6      -6.668 -20.417  41.656  1.00                 O  
ATOM      5  CB  PHE T   6      -8.760 -22.656  41.832  1.00                 C  
ATOM      6  CG  PHE T   6      -8.028 -23.574  42.768  1.00                 C  
ATOM      7  CZ  PHE T   6      -6.676 -25.279  44.498  1.00                 C  
ATOM      8  CD1 PHE T   6      -7.169 -23.067  43.727  1.00                 C  
ATOM      9  CE1 PHE T   6      -6.495 -23.912  44.589  1.00                 C  
ATOM     10  CD2 PHE T   6      -8.198 -24.945  42.690  1.00                 C  
ATOM     11  CE2 PHE T   6      -7.525 -25.790  43.552  1.00                 C  
ATOM     12  N   GLY T   7      -5.515 -22.210  40.939  1.00                 N  
ATOM     13  CA  GLY T   7      -4.228 -21.678  41.340  1.00                 C  
ATOM     14  C   GLY T   7      -3.413 -22.668  42.146  1.00                 C  
ATOM     15  O   GLY T   7      -2.853 -22.320  43.185  1.00                 O  
ATOM     16  N   ARG T   8      -3.343 -23.905  41.667  1.00                 N  
ATOM     17  CA  ARG T   8      -2.578 -24.942  42.347  1.00                 C  
ATOM     18  C   ARG T   8      -1.994 -24.403  43.645  1.00                 C  
ATOM     19  O   ARG T   8      -0.833 -23.999  43.693  1.00                 O  
ATOM     20  CB  ARG T   8      -1.467 -25.471  41.438  1.00                 C  
ATOM     21  CD  ARG T   8       0.356 -27.152  41.049  1.00                 C  
ATOM     22  NE  ARG T   8       1.146 -28.242  41.617  1.00                 N  
ATOM     23  CG  ARG T   8      -0.667 -26.616  42.038  1.00                 C  
ATOM     24  CZ  ARG T   8       2.115 -28.879  40.967  1.00                 C  
ATOM     25  NH1 ARG T   8       2.781 -29.858  41.564  1.00                 N  
ATOM     26  NH2 ARG T   8       2.416 -28.535  39.723  1.00                 N  
ATOM     27  N   TYR T   9      -2.807 -24.394  44.696  1.00                 N  
ATOM     28  CA  TYR T   9      -2.378 -23.881  45.990  1.00                 C  
ATOM     29  C   TYR T   9      -2.641 -24.886  47.107  1.00                 C  
ATOM     30  O   TYR T   9      -1.779 -25.695  47.440  1.00                 O  
ATOM     31  CB  TYR T   9      -3.084 -22.560  46.303  1.00                 C  
ATOM     32  CG  TYR T   9      -2.714 -21.431  45.368  1.00                 C  
ATOM     33  OH  TYR T   9      -1.683 -18.333  42.793  1.00                 O  
ATOM     34  CZ  TYR T   9      -2.026 -19.358  43.645  1.00                 C  
ATOM     35  CD1 TYR T   9      -1.475 -21.404  44.740  1.00                 C  
ATOM     36  CE1 TYR T   9      -1.129 -20.376  43.884  1.00                 C  
ATOM     37  CD2 TYR T   9      -3.605 -20.396  45.116  1.00                 C  
ATOM     38  CE2 TYR T   9      -3.276 -19.360  44.262  1.00                 C  
ATOM     39  N   LEU T  10      -3.838 -24.824  47.678  1.00                 N  
ATOM     40  CA  LEU T  10      -4.214 -25.688  48.792  1.00                 C  
ATOM     41  C   LEU T  10      -3.646 -27.096  48.665  1.00                 C  
ATOM     42  O   LEU T  10      -4.352 -28.022  48.268  1.00                 O  
ATOM     43  CB  LEU T  10      -5.737 -25.770  48.916  1.00                 C  
ATOM     44  CG  LEU T  10      -6.278 -26.498  50.148  1.00                 C  
ATOM     45  CD1 LEU T  10      -6.030 -27.994  50.041  1.00                 C  
ATOM     46  CD2 LEU T  10      -5.648 -25.947  51.418  1.00                 C  
ATOM     47  N   PRO T  11      -2.375 -27.256  49.018  1.00                 N  
ATOM     48  CA  PRO T  11      -1.723 -28.566  48.966  1.00                 C  
ATOM     49  C   PRO T  11      -2.175 -29.443  50.124  1.00                 C  
ATOM     50  O   PRO T  11      -2.209 -28.981  51.263  1.00                 O  
ATOM     51  CB  PRO T  11      -0.231 -28.240  49.054  1.00                 C  
ATOM     52  CD  PRO T  11      -1.418 -26.198  49.439  1.00                 C  
ATOM     53  CG  PRO T  11      -0.173 -26.954  49.809  1.00                 C  
ATOM     54  N   LEU T  12      -2.521 -30.692  49.835  1.00                 N  
ATOM     55  CA  LEU T  12      -2.976 -31.610  50.871  1.00                 C  
ATOM     56  C   LEU T  12      -1.824 -32.040  51.773  1.00                 C  
ATOM     57  O   LEU T  12      -1.044 -32.923  51.420  1.00                 O  
ATOM     58  CB  LEU T  12      -3.638 -32.839  50.245  1.00                 C  
ATOM     59  CG  LEU T  12      -4.190 -33.882  51.219  1.00                 C  
ATOM     60  CD1 LEU T  12      -5.325 -33.298  52.046  1.00                 C  
ATOM     61  CD2 LEU T  12      -4.662 -35.119  50.471  1.00                 C  
ATOM     62  N   ASP T  13      -1.737 -31.453  52.962  1.00                 N  
ATOM     63  CA  ASP T  13      -0.846 -31.994  53.977  1.00                 C  
ATOM     64  C   ASP T  13      -1.676 -32.569  55.122  1.00                 C  
ATOM     65  O   ASP T  13      -2.316 -31.832  55.870  1.00                 O  
ATOM     66  CB  ASP T  13       0.111 -30.912  54.481  1.00                 C  
ATOM     67  CG  ASP T  13       1.112 -31.444  55.488  1.00                 C  
ATOM     68  OD1 ASP T  13       0.750 -32.353  56.263  1.00                 O  
ATOM     69  OD2 ASP T  13       2.260 -30.950  55.502  1.00                 O  
ATOM     70  N   SER T  14      -1.659 -33.892  55.249  1.00                 N  
ATOM     71  CA  SER T  14      -2.416 -34.581  56.291  1.00                 C  
ATOM     72  C   SER T  14      -1.929 -34.280  57.704  1.00                 C  
ATOM     73  O   SER T  14      -2.727 -34.087  58.621  1.00                 O  
ATOM     74  CB  SER T  14      -2.375 -36.095  56.071  1.00                 C  
ATOM     75  OG  SER T  14      -3.055 -36.456  54.882  1.00                 O  
ATOM     76  N   VAL T  15      -0.611 -34.252  57.869  1.00                 N  
ATOM     77  CA  VAL T  15       0.001 -34.113  59.185  1.00                 C  
ATOM     78  C   VAL T  15      -0.327 -32.788  59.859  1.00                 C  
ATOM     79  O   VAL T  15      -0.582 -32.740  61.062  1.00                 O  
ATOM     80  CB  VAL T  15       1.532 -34.264  59.114  1.00                 C  
ATOM     81  CG1 VAL T  15       2.165 -33.908  60.451  1.00                 C  
ATOM     82  CG2 VAL T  15       1.909 -35.679  58.703  1.00                 C  
ATOM     83  N   VAL T  16      -0.311 -31.713  59.081  1.00                 N  
ATOM     84  CA  VAL T  16      -0.550 -30.384  59.621  1.00                 C  
ATOM     85  C   VAL T  16      -1.965 -30.238  60.158  1.00                 C  
ATOM     86  O   VAL T  16      -2.920 -30.701  59.537  1.00                 O  
ATOM     87  CB  VAL T  16      -0.288 -29.291  58.568  1.00                 C  
ATOM     88  CG1 VAL T  16      -1.319 -29.369  57.452  1.00                 C  
ATOM     89  CG2 VAL T  16      -0.301 -27.915  59.214  1.00                 C  
ATOM     90  N   HIS T  17      -2.104 -29.576  61.304  1.00                 N  
ATOM     91  CA  HIS T  17      -3.413 -29.198  61.774  1.00                 C  
ATOM     92  C   HIS T  17      -3.856 -28.260  60.710  1.00                 C  
ATOM     93  O   HIS T  17      -3.054 -27.425  60.242  1.00                 O  
ATOM     94  CB  HIS T  17      -3.324 -28.589  63.175  1.00                 C  
ATOM     95  CG  HIS T  17      -2.960 -29.576  64.240  1.00                 C  
ATOM     96  ND1 HIS T  17      -3.763 -30.647  64.569  1.00                 N  
ATOM     97  CE1 HIS T  17      -3.175 -31.348  65.554  1.00                 C  
ATOM     98  CD2 HIS T  17      -1.842 -29.750  65.156  1.00                 C  
ATOM     99  NE2 HIS T  17      -2.022 -30.816  65.911  1.00                 N  
ATOM    100  N   ARG T  18      -5.102 -28.372  60.271  1.00                 N  
ATOM    101  CA  ARG T  18      -5.451 -27.754  58.994  1.00                 C  
ATOM    102  C   ARG T  18      -6.945 -27.660  58.813  1.00                 C  
ATOM    103  O   ARG T  18      -7.462 -27.943  57.735  1.00                 O  
ATOM    104  CB  ARG T  18      -4.836 -28.539  57.833  1.00                 C  
ATOM    105  CD  ARG T  18      -4.401 -30.787  56.807  1.00                 C  
ATOM    106  NE  ARG T  18      -4.639 -30.409  55.416  1.00                 N  
ATOM    107  CG  ARG T  18      -5.270 -29.994  57.769  1.00                 C  
ATOM    108  CZ  ARG T  18      -3.824 -30.710  54.410  1.00                 C  
ATOM    109  NH1 ARG T  18      -4.123 -30.324  53.177  1.00                 N  
ATOM    110  NH2 ARG T  18      -2.712 -31.395  54.639  1.00                 N  
ATOM    111  N   LEU T  19      -7.648 -27.280  59.868  1.00                 N  
ATOM    112  CA  LEU T  19      -9.081 -27.498  59.890  1.00                 C  
ATOM    113  C   LEU T  19      -9.912 -26.256  60.231  1.00                 C  
ATOM    114  O   LEU T  19      -9.393 -25.145  60.353  1.00                 O  
ATOM    115  CB  LEU T  19      -9.440 -28.600  60.889  1.00                 C  
ATOM    116  CG  LEU T  19      -8.827 -29.977  60.628  1.00                 C  
ATOM    117  CD1 LEU T  19      -9.153 -30.935  61.764  1.00                 C  
ATOM    118  CD2 LEU T  19      -9.317 -30.542  59.304  1.00                 C  
ATOM    119  N   ASP T  20     -11.217 -26.477  60.355  1.00                 N  
ATOM    120  CA  ASP T  20     -12.195 -25.481  60.808  1.00                 C  
ATOM    121  C   ASP T  20     -12.251 -24.123  60.069  1.00                 C  
ATOM    122  O   ASP T  20     -12.546 -23.123  60.697  1.00                 O  
ATOM    123  CB  ASP T  20     -11.979 -25.152  62.287  1.00                 C  
ATOM    124  CG  ASP T  20     -12.244 -26.339  63.192  1.00                 C  
ATOM    125  OD1 ASP T  20     -13.339 -26.931  63.091  1.00                 O  
ATOM    126  OD2 ASP T  20     -11.356 -26.677  64.003  1.00                 O  
ATOM    127  N   PRO T  21     -12.031 -24.093  58.741  1.00                 N  
ATOM    128  CA  PRO T  21     -11.854 -22.869  57.932  1.00                 C  
ATOM    129  C   PRO T  21     -12.232 -21.527  58.565  1.00                 C  
ATOM    130  O   PRO T  21     -11.376 -20.669  58.783  1.00                 O  
ATOM    131  CB  PRO T  21     -12.750 -23.098  56.713  1.00                 C  
ATOM    132  CD  PRO T  21     -12.850 -25.136  57.964  1.00                 C  
ATOM    133  CG  PRO T  21     -12.811 -24.582  56.568  1.00                 C  
ATOM    134  N   ARG T  22     -13.516 -21.352  58.863  1.00                 N  
ATOM    135  CA  ARG T  22     -14.027 -20.045  59.267  1.00                 C  
ATOM    136  C   ARG T  22     -13.335 -19.478  60.501  1.00                 C  
ATOM    137  O   ARG T  22     -13.499 -18.307  60.836  1.00                 O  
ATOM    138  CB  ARG T  22     -15.532 -20.117  59.535  1.00                 C  
ATOM    139  CD  ARG T  22     -17.412 -21.032  60.924  1.00                 C  
ATOM    140  NE  ARG T  22     -18.037 -19.736  61.180  1.00                 N  
ATOM    141  CG  ARG T  22     -15.904 -20.916  60.774  1.00                 C  
ATOM    142  CZ  ARG T  22     -19.350 -19.535  61.218  1.00                 C  
ATOM    143  NH1 ARG T  22     -19.828 -18.322  61.459  1.00                 N  
ATOM    144  NH2 ARG T  22     -20.182 -20.548  61.016  1.00                 N  
ATOM    145  N   ALA T  23     -12.563 -20.323  61.174  1.00                 N  
ATOM    146  CA  ALA T  23     -11.667 -19.882  62.231  1.00                 C  
ATOM    147  C   ALA T  23     -10.557 -19.077  61.582  1.00                 C  
ATOM    148  O   ALA T  23     -10.310 -17.933  61.957  1.00                 O  
ATOM    149  CB  ALA T  23     -11.129 -21.077  63.003  1.00                 C  
ATOM    150  N   LYS T  24      -9.920 -19.674  60.579  1.00                 N  
ATOM    151  CA  LYS T  24      -8.762 -19.083  59.917  1.00                 C  
ATOM    152  C   LYS T  24      -9.055 -17.779  59.182  1.00                 C  
ATOM    153  O   LYS T  24      -8.215 -16.872  59.176  1.00                 O  
ATOM    154  CB  LYS T  24      -8.153 -20.070  58.919  1.00                 C  
ATOM    155  CD  LYS T  24      -6.887 -22.201  58.520  1.00                 C  
ATOM    156  CE  LYS T  24      -6.197 -23.390  59.167  1.00                 C  
ATOM    157  CG  LYS T  24      -7.450 -21.252  59.567  1.00                 C  
ATOM    158  NZ  LYS T  24      -5.678 -24.350  58.154  1.00                 N  
ATOM    159  N   LEU T  25     -10.234 -17.682  58.570  1.00                 N  
ATOM    160  CA  LEU T  25     -10.647 -16.434  57.928  1.00                 C  
ATOM    161  C   LEU T  25     -10.681 -15.291  58.937  1.00                 C  
ATOM    162  O   LEU T  25     -10.104 -14.230  58.707  1.00                 O  
ATOM    163  CB  LEU T  25     -12.018 -16.599  57.268  1.00                 C  
ATOM    164  CG  LEU T  25     -12.071 -17.499  56.032  1.00                 C  
ATOM    165  CD1 LEU T  25     -13.511 -17.737  55.603  1.00                 C  
ATOM    166  CD2 LEU T  25     -11.272 -16.892  54.890  1.00                 C  
ATOM    167  N   MET T  26     -11.375 -15.508  60.048  1.00                 N  
ATOM    168  CA  MET T  26     -11.379 -14.535  61.134  1.00                 C  
ATOM    169  C   MET T  26      -9.960 -14.374  61.671  1.00                 C  
ATOM    170  O   MET T  26      -9.520 -13.269  61.982  1.00                 O  
ATOM    171  CB  MET T  26     -12.340 -14.972  62.241  1.00                 C  
ATOM    172  SD  MET T  26     -13.263 -12.413  62.765  1.00                 S  
ATOM    173  CE  MET T  26     -14.968 -12.920  62.561  1.00                 C  
ATOM    174  CG  MET T  26     -12.517 -13.947  63.349  1.00                 C  
ATOM    175  N   LEU T  27      -9.242 -15.487  61.755  1.00                 N  
ATOM    176  CA  LEU T  27      -7.884 -15.467  62.270  1.00                 C  
ATOM    177  C   LEU T  27      -6.966 -14.672  61.353  1.00                 C  
ATOM    178  O   LEU T  27      -6.162 -13.870  61.821  1.00                 O  
ATOM    179  CB  LEU T  27      -7.354 -16.892  62.440  1.00                 C  
ATOM    180  CG  LEU T  27      -8.013 -17.734  63.534  1.00                 C  
ATOM    181  CD1 LEU T  27      -7.518 -19.171  63.479  1.00                 C  
ATOM    182  CD2 LEU T  27      -7.747 -17.136  64.907  1.00                 C  
ATOM    183  N   SER T  28      -7.090 -14.874  60.048  1.00                 N  
ATOM    184  CA  SER T  28      -6.267 -14.110  59.119  1.00                 C  
ATOM    185  C   SER T  28      -6.732 -12.658  59.035  1.00                 C  
ATOM    186  O   SER T  28      -5.989 -11.787  58.591  1.00                 O  
ATOM    187  CB  SER T  28      -6.293 -14.750  57.729  1.00                 C  
ATOM    188  OG  SER T  28      -7.575 -14.633  57.138  1.00                 O  
ATOM    189  N   PHE T  29      -7.957 -12.399  59.475  1.00                 N  
ATOM    190  CA  PHE T  29      -8.513 -11.057  59.387  1.00                 C  
ATOM    191  C   PHE T  29      -8.268 -10.270  60.668  1.00                 C  
ATOM    192  O   PHE T  29      -8.316  -9.042  60.677  1.00                 O  
ATOM    193  CB  PHE T  29     -10.013 -11.117  59.090  1.00                 C  
ATOM    194  CG  PHE T  29     -10.652  -9.768  58.922  1.00                 C  
ATOM    195  CZ  PHE T  29     -11.837  -7.272  58.618  1.00                 C  
ATOM    196  CD1 PHE T  29     -10.452  -9.030  57.768  1.00                 C  
ATOM    197  CE1 PHE T  29     -11.040  -7.789  57.614  1.00                 C  
ATOM    198  CD2 PHE T  29     -11.452  -9.237  59.918  1.00                 C  
ATOM    199  CE2 PHE T  29     -12.040  -7.995  59.763  1.00                 C  
ATOM    200  N   CYS T  30      -8.002 -10.987  61.752  1.00                 N  
ATOM    201  CA  CYS T  30      -7.703 -10.354  63.030  1.00                 C  
ATOM    202  C   CYS T  30      -6.207 -10.146  63.192  1.00                 C  
ATOM    203  O   CYS T  30      -5.767  -9.297  63.970  1.00                 O  
ATOM    204  CB  CYS T  30      -8.249 -11.195  64.185  1.00                 C  
ATOM    205  SG  CYS T  30     -10.051 -11.341  64.217  1.00                 S  
ATOM    206  N   TYR T  31      -5.429 -10.931  62.455  1.00                 N  
ATOM    207  CA  TYR T  31      -3.985 -10.963  62.634  1.00                 C  
ATOM    208  C   TYR T  31      -3.333  -9.627  62.318  1.00                 C  
ATOM    209  O   TYR T  31      -2.294  -9.287  62.882  1.00                 O  
ATOM    210  CB  TYR T  31      -3.361 -12.052  61.760  1.00                 C  
ATOM    211  CG  TYR T  31      -1.862 -12.179  61.915  1.00                 C  
ATOM    212  OH  TYR T  31       2.257 -12.534  62.356  1.00                 O  
ATOM    213  CZ  TYR T  31       0.894 -12.415  62.209  1.00                 C  
ATOM    214  CD1 TYR T  31      -1.313 -12.834  63.010  1.00                 C  
ATOM    215  CE1 TYR T  31       0.055 -12.954  63.160  1.00                 C  
ATOM    216  CD2 TYR T  31      -1.001 -11.642  60.966  1.00                 C  
ATOM    217  CE2 TYR T  31       0.370 -11.752  61.100  1.00                 C  
ATOM    218  N   ILE T  32      -3.946  -8.868  61.418  1.00                 N  
ATOM    219  CA  ILE T  32      -3.409  -7.569  61.044  1.00                 C  
ATOM    220  C   ILE T  32      -3.567  -6.556  62.174  1.00                 C  
ATOM    221  O   ILE T  32      -2.666  -5.757  62.415  1.00                 O  
ATOM    222  CB  ILE T  32      -4.077  -7.029  59.766  1.00                 C  
ATOM    223  CD1 ILE T  32      -4.514  -7.601  57.320  1.00                 C  
ATOM    224  CG1 ILE T  32      -3.700  -7.894  58.561  1.00                 C  
ATOM    225  CG2 ILE T  32      -3.712  -5.568  59.550  1.00                 C  
ATOM    226  N   ILE T  33      -4.699  -6.595  62.876  1.00                 N  
ATOM    227  CA  ILE T  33      -4.958  -5.619  63.937  1.00                 C  
ATOM    228  C   ILE T  33      -4.002  -5.788  65.116  1.00                 C  
ATOM    229  O   ILE T  33      -3.786  -4.855  65.884  1.00                 O  
ATOM    230  CB  ILE T  33      -6.410  -5.706  64.442  1.00                 C  
ATOM    231  CD1 ILE T  33      -8.269  -4.305  65.482  1.00                 C  
ATOM    232  CG1 ILE T  33      -6.788  -4.433  65.202  1.00                 C  
ATOM    233  CG2 ILE T  33      -6.606  -6.953  65.291  1.00                 C  
ATOM    234  N   VAL T  34      -3.429  -6.979  65.250  1.00                 N  
ATOM    235  CA  VAL T  34      -2.456  -7.236  66.302  1.00                 C  
ATOM    236  C   VAL T  34      -1.143  -6.529  65.974  1.00                 C  
ATOM    237  O   VAL T  34      -0.465  -6.019  66.862  1.00                 O  
ATOM    238  CB  VAL T  34      -2.222  -8.745  66.498  1.00                 C  
ATOM    239  CG1 VAL T  34      -1.079  -8.985  67.472  1.00                 C  
ATOM    240  CG2 VAL T  34      -3.494  -9.423  66.986  1.00                 C  
ATOM    241  N   VAL T  35      -0.813  -6.481  64.685  1.00                 N  
ATOM    242  CA  VAL T  35       0.443  -5.905  64.208  1.00                 C  
ATOM    243  C   VAL T  35       0.692  -4.477  64.682  1.00                 C  
ATOM    244  O   VAL T  35       1.737  -4.188  65.265  1.00                 O  
ATOM    245  CB  VAL T  35       0.522  -5.919  62.670  1.00                 C  
ATOM    246  CG1 VAL T  35       1.727  -5.124  62.192  1.00                 C  
ATOM    247  CG2 VAL T  35       0.584  -7.349  62.153  1.00                 C  
ATOM    248  N   PHE T  36      -0.252  -3.577  64.427  1.00                 N  
ATOM    249  CA  PHE T  36      -0.062  -2.191  64.837  1.00                 C  
ATOM    250  C   PHE T  36      -0.597  -1.939  66.229  1.00                 C  
ATOM    251  O   PHE T  36      -0.437  -0.840  66.765  1.00                 O  
ATOM    252  CB  PHE T  36      -0.737  -1.241  63.845  1.00                 C  
ATOM    253  CG  PHE T  36      -0.095  -1.227  62.487  1.00                 C  
ATOM    254  CZ  PHE T  36       1.098  -1.196  59.977  1.00                 C  
ATOM    255  CD1 PHE T  36      -0.652  -1.932  61.435  1.00                 C  
ATOM    256  CE1 PHE T  36      -0.061  -1.918  60.185  1.00                 C  
ATOM    257  CD2 PHE T  36       1.066  -0.509  62.263  1.00                 C  
ATOM    258  CE2 PHE T  36       1.657  -0.496  61.013  1.00                 C  
ATOM    259  N   LEU T  37      -1.234  -2.950  66.815  1.00                 N  
ATOM    260  CA  LEU T  37      -1.497  -2.919  68.252  1.00                 C  
ATOM    261  C   LEU T  37      -0.174  -3.110  68.974  1.00                 C  
ATOM    262  O   LEU T  37       0.030  -2.579  70.068  1.00                 O  
ATOM    263  CB  LEU T  37      -2.513  -3.997  68.634  1.00                 C  
ATOM    264  CG  LEU T  37      -2.929  -4.046  70.106  1.00                 C  
ATOM    265  CD1 LEU T  37      -3.560  -2.728  70.529  1.00                 C  
ATOM    266  CD2 LEU T  37      -3.891  -5.197  70.355  1.00                 C  
ATOM    267  N   ALA T  38       0.720  -3.865  68.338  1.00                 N  
ATOM    268  CA  ALA T  38       2.083  -4.053  68.819  1.00                 C  
ATOM    269  C   ALA T  38       2.924  -2.811  68.532  1.00                 C  
ATOM    270  O   ALA T  38       3.131  -2.442  67.371  1.00                 O  
ATOM    271  CB  ALA T  38       2.708  -5.281  68.175  1.00                 C  
ATOM    272  N   ASN T  39       3.406  -2.185  69.607  1.00                 N  
ATOM    273  CA  ASN T  39       4.174  -0.944  69.545  1.00                 C  
ATOM    274  C   ASN T  39       5.592  -1.176  70.034  1.00                 C  
ATOM    275  O   ASN T  39       6.561  -0.874  69.334  1.00                 O  
ATOM    276  CB  ASN T  39       3.485   0.154  70.358  1.00                 C  
ATOM    277  CG  ASN T  39       2.181   0.609  69.734  1.00                 C  
ATOM    278  OD1 ASN T  39       2.083   0.758  68.516  1.00                 O  
ATOM    279  ND2 ASN T  39       1.173   0.833  70.570  1.00                 N  
ATOM    280  N   ASN T  40       5.686  -1.731  71.241  1.00                 N  
ATOM    281  CA  ASN T  40       6.950  -2.011  71.930  1.00                 C  
ATOM    282  C   ASN T  40       7.940  -2.940  71.206  1.00                 C  
ATOM    283  O   ASN T  40       7.980  -3.008  69.973  1.00                 O  
ATOM    284  CB  ASN T  40       6.685  -2.608  73.314  1.00                 C  
ATOM    285  CG  ASN T  40       7.948  -2.744  74.141  1.00                 C  
ATOM    286  OD1 ASN T  40       9.047  -2.865  73.599  1.00                 O  
ATOM    287  ND2 ASN T  40       7.795  -2.724  75.460  1.00                 N  
ATOM    288  N   ILE T  41       8.739  -3.656  71.995  1.00                 N  
ATOM    289  CA  ILE T  41       9.763  -4.548  71.452  1.00                 C  
ATOM    290  C   ILE T  41       9.608  -5.981  71.945  1.00                 C  
ATOM    291  O   ILE T  41       9.675  -6.926  71.157  1.00                 O  
ATOM    292  CB  ILE T  41      11.181  -4.050  71.789  1.00                 C  
ATOM    293  CD1 ILE T  41      12.715  -2.023  71.598  1.00                 C  
ATOM    294  CG1 ILE T  41      11.438  -2.691  71.135  1.00                 C  
ATOM    295  CG2 ILE T  41      12.219  -5.083  71.377  1.00                 C  
ATOM    296  N   TRP T  42       9.403  -6.140  73.248  1.00                 N  
ATOM    297  CA  TRP T  42       9.142  -7.458  73.808  1.00                 C  
ATOM    298  C   TRP T  42       7.853  -7.984  73.183  1.00                 C  
ATOM    299  O   TRP T  42       7.696  -9.187  72.969  1.00                 O  
ATOM    300  CB  TRP T  42       9.046  -7.383  75.333  1.00                 C  
ATOM    301  CG  TRP T  42      10.360  -7.129  76.005  1.00                 C  
ATOM    302  CD1 TRP T  42      10.756  -5.978  76.623  1.00                 C  
ATOM    303  NE1 TRP T  42      12.028  -6.122  77.123  1.00                 N  
ATOM    304  CD2 TRP T  42      11.453  -8.048  76.128  1.00                 C  
ATOM    305  CE2 TRP T  42      12.476  -7.387  76.831  1.00                 C  
ATOM    306  CH2 TRP T  42      13.874  -9.285  76.709  1.00                 C  
ATOM    307  CZ2 TRP T  42      13.694  -7.997  77.127  1.00                 C  
ATOM    308  CE3 TRP T  42      11.665  -9.366  75.712  1.00                 C  
ATOM    309  CZ3 TRP T  42      12.873  -9.967  76.008  1.00                 C  
ATOM    310  N   SER T  43       6.950  -7.059  72.863  1.00                 N  
ATOM    311  CA  SER T  43       5.688  -7.385  72.203  1.00                 C  
ATOM    312  C   SER T  43       5.922  -8.098  70.881  1.00                 C  
ATOM    313  O   SER T  43       5.216  -9.045  70.543  1.00                 O  
ATOM    314  CB  SER T  43       4.861  -6.119  71.973  1.00                 C  
ATOM    315  OG  SER T  43       4.447  -5.550  73.203  1.00                 O  
ATOM    316  N   TYR T  44       6.920  -7.631  70.138  1.00                 N  
ATOM    317  CA  TYR T  44       7.274  -8.222  68.853  1.00                 C  
ATOM    318  C   TYR T  44       7.674  -9.697  68.957  1.00                 C  
ATOM    319  O   TYR T  44       7.433 -10.473  68.028  1.00                 O  
ATOM    320  CB  TYR T  44       8.418  -7.442  68.201  1.00                 C  
ATOM    321  CG  TYR T  44       8.008  -6.089  67.665  1.00                 C  
ATOM    322  OH  TYR T  44       6.887  -2.361  66.203  1.00                 O  
ATOM    323  CZ  TYR T  44       7.258  -3.595  66.685  1.00                 C  
ATOM    324  CD1 TYR T  44       8.083  -4.955  68.463  1.00                 C  
ATOM    325  CE1 TYR T  44       7.711  -3.714  67.981  1.00                 C  
ATOM    326  CD2 TYR T  44       7.549  -5.950  66.361  1.00                 C  
ATOM    327  CE2 TYR T  44       7.173  -4.717  65.862  1.00                 C  
ATOM    328  N   ALA T  45       8.280 -10.073  70.084  1.00                 N  
ATOM    329  CA  ALA T  45       8.695 -11.456  70.317  1.00                 C  
ATOM    330  C   ALA T  45       7.497 -12.384  70.207  1.00                 C  
ATOM    331  O   ALA T  45       7.535 -13.398  69.509  1.00                 O  
ATOM    332  CB  ALA T  45       9.355 -11.589  71.681  1.00                 C  
ATOM    333  N   ILE T  46       6.431 -12.012  70.900  1.00                 N  
ATOM    334  CA  ILE T  46       5.159 -12.713  70.821  1.00                 C  
ATOM    335  C   ILE T  46       4.646 -12.839  69.384  1.00                 C  
ATOM    336  O   ILE T  46       4.328 -13.934  68.921  1.00                 O  
ATOM    337  CB  ILE T  46       4.082 -12.026  71.680  1.00                 C  
ATOM    338  CD1 ILE T  46       4.545 -13.506  73.704  1.00                 C  
ATOM    339  CG1 ILE T  46       4.457 -12.096  73.162  1.00                 C  
ATOM    340  CG2 ILE T  46       2.715 -12.638  71.412  1.00                 C  
ATOM    341  N   LEU T  47       4.573 -11.714  68.678  1.00                 N  
ATOM    342  CA  LEU T  47       4.022 -11.703  67.329  1.00                 C  
ATOM    343  C   LEU T  47       4.856 -12.544  66.372  1.00                 C  
ATOM    344  O   LEU T  47       4.435 -12.827  65.255  1.00                 O  
ATOM    345  CB  LEU T  47       3.921 -10.270  66.803  1.00                 C  
ATOM    346  CG  LEU T  47       3.323 -10.101  65.405  1.00                 C  
ATOM    347  CD1 LEU T  47       1.900 -10.636  65.360  1.00                 C  
ATOM    348  CD2 LEU T  47       3.353  -8.641  64.980  1.00                 C  
ATOM    349  N   ILE T  48       6.045 -12.938  66.811  1.00                 N  
ATOM    350  CA  ILE T  48       6.835 -13.895  66.057  1.00                 C  
ATOM    351  C   ILE T  48       6.609 -15.287  66.631  1.00                 C  
ATOM    352  O   ILE T  48       6.525 -16.269  65.895  1.00                 O  
ATOM    353  CB  ILE T  48       8.331 -13.528  66.072  1.00                 C  
ATOM    354  CD1 ILE T  48       9.957 -11.642  65.527  1.00                 C  
ATOM    355  CG1 ILE T  48       8.561 -12.199  65.351  1.00                 C  
ATOM    356  CG2 ILE T  48       9.160 -14.651  65.468  1.00                 C  
ATOM    357  N   ALA T  49       6.495 -15.347  67.955  1.00                 N  
ATOM    358  CA  ALA T  49       6.284 -16.597  68.676  1.00                 C  
ATOM    359  C   ALA T  49       5.133 -17.409  68.094  1.00                 C  
ATOM    360  O   ALA T  49       5.362 -18.484  67.543  1.00                 O  
ATOM    361  CB  ALA T  49       6.020 -16.322  70.148  1.00                 C  
ATOM    362  N   PHE T  50       3.908 -16.896  68.199  1.00                 N  
ATOM    363  CA  PHE T  50       2.757 -17.606  67.646  1.00                 C  
ATOM    364  C   PHE T  50       2.834 -17.738  66.120  1.00                 C  
ATOM    365  O   PHE T  50       2.420 -18.759  65.563  1.00                 O  
ATOM    366  CB  PHE T  50       1.456 -16.899  68.031  1.00                 C  
ATOM    367  CG  PHE T  50       0.221 -17.578  67.511  1.00                 C  
ATOM    368  CZ  PHE T  50      -2.065 -18.828  66.544  1.00                 C  
ATOM    369  CD1 PHE T  50      -0.286 -18.702  68.140  1.00                 C  
ATOM    370  CE1 PHE T  50      -1.422 -19.326  67.661  1.00                 C  
ATOM    371  CD2 PHE T  50      -0.435 -17.092  66.394  1.00                 C  
ATOM    372  CE2 PHE T  50      -1.571 -17.716  65.915  1.00                 C  
ATOM    373  N   THR T  51       3.368 -16.721  65.447  1.00                 N  
ATOM    374  CA  THR T  51       3.442 -16.747  63.985  1.00                 C  
ATOM    375  C   THR T  51       4.424 -17.807  63.499  1.00                 C  
ATOM    376  O   THR T  51       4.244 -18.400  62.426  1.00                 O  
ATOM    377  CB  THR T  51       3.851 -15.376  63.416  1.00                 C  
ATOM    378  OG1 THR T  51       2.874 -14.393  63.781  1.00                 O  
ATOM    379  CG2 THR T  51       3.940 -15.434  61.899  1.00                 C  
ATOM    380  N   VAL T  52       5.469 -18.036  64.288  1.00                 N  
ATOM    381  CA  VAL T  52       6.387 -19.127  64.004  1.00                 C  
ATOM    382  C   VAL T  52       5.687 -20.444  64.304  1.00                 C  
ATOM    383  O   VAL T  52       5.626 -21.329  63.441  1.00                 O  
ATOM    384  CB  VAL T  52       7.689 -18.994  64.815  1.00                 C  
ATOM    385  CG1 VAL T  52       8.552 -20.235  64.644  1.00                 C  
ATOM    386  CG2 VAL T  52       8.453 -17.748  64.396  1.00                 C  
ATOM    387  N   GLY T  53       5.147 -20.548  65.522  1.00                 N  
ATOM    388  CA  GLY T  53       4.349 -21.691  65.928  1.00                 C  
ATOM    389  C   GLY T  53       3.375 -22.101  64.835  1.00                 C  
ATOM    390  O   GLY T  53       3.320 -23.268  64.447  1.00                 O  
ATOM    391  N   ALA T  54       2.631 -21.130  64.313  1.00                 N  
ATOM    392  CA  ALA T  54       1.662 -21.391  63.257  1.00                 C  
ATOM    393  C   ALA T  54       2.338 -21.938  62.004  1.00                 C  
ATOM    394  O   ALA T  54       1.980 -23.015  61.510  1.00                 O  
ATOM    395  CB  ALA T  54       0.891 -20.124  62.920  1.00                 C  
ATOM    396  N   ILE T  55       3.315 -21.191  61.500  1.00                 N  
ATOM    397  CA  ILE T  55       4.035 -21.579  60.295  1.00                 C  
ATOM    398  C   ILE T  55       4.658 -22.962  60.446  1.00                 C  
ATOM    399  O   ILE T  55       4.537 -23.806  59.562  1.00                 O  
ATOM    400  CB  ILE T  55       5.125 -20.553  59.934  1.00                 C  
ATOM    401  CD1 ILE T  55       5.470 -18.081  59.414  1.00                 C  
ATOM    402  CG1 ILE T  55       4.490 -19.230  59.501  1.00                 C  
ATOM    403  CG2 ILE T  55       6.051 -21.113  58.865  1.00                 C  
ATOM    404  N   LEU T  56       5.313 -23.198  61.575  1.00                 N  
ATOM    405  CA  LEU T  56       5.950 -24.489  61.803  1.00                 C  
ATOM    406  C   LEU T  56       4.917 -25.612  61.813  1.00                 C  
ATOM    407  O   LEU T  56       4.990 -26.544  61.009  1.00                 O  
ATOM    408  CB  LEU T  56       6.729 -24.477  63.120  1.00                 C  
ATOM    409  CG  LEU T  56       7.434 -25.780  63.502  1.00                 C  
ATOM    410  CD1 LEU T  56       8.470 -26.159  62.455  1.00                 C  
ATOM    411  CD2 LEU T  56       8.086 -25.657  64.871  1.00                 C  
ATOM    412  N   SER T  57       3.943 -25.496  62.708  1.00                 N  
ATOM    413  CA  SER T  57       2.932 -26.529  62.898  1.00                 C  
ATOM    414  C   SER T  57       2.207 -26.871  61.604  1.00                 C  
ATOM    415  O   SER T  57       1.725 -27.988  61.429  1.00                 O  
ATOM    416  CB  SER T  57       1.913 -26.094  63.953  1.00                 C  
ATOM    417  OG  SER T  57       1.154 -24.986  63.503  1.00                 O  
ATOM    418  N   SER T  58       2.151 -25.912  60.690  1.00                 N  
ATOM    419  CA  SER T  58       1.444 -26.105  59.430  1.00                 C  
ATOM    420  C   SER T  58       2.206 -26.895  58.358  1.00                 C  
ATOM    421  O   SER T  58       1.782 -26.919  57.201  1.00                 O  
ATOM    422  CB  SER T  58       1.054 -24.756  58.822  1.00                 C  
ATOM    423  OG  SER T  58       2.202 -24.010  58.458  1.00                 O  
ATOM    424  N   LYS T  59       3.329 -27.513  58.737  1.00                 N  
ATOM    425  CA  LYS T  59       4.088 -28.440  57.873  1.00                 C  
ATOM    426  C   LYS T  59       4.313 -27.968  56.426  1.00                 C  
ATOM    427  O   LYS T  59       4.748 -28.738  55.571  1.00                 O  
ATOM    428  CB  LYS T  59       3.396 -29.803  57.812  1.00                 C  
ATOM    429  CD  LYS T  59       4.387 -30.727  59.925  1.00                 C  
ATOM    430  CE  LYS T  59       4.104 -31.509  61.198  1.00                 C  
ATOM    431  CG  LYS T  59       3.104 -30.412  59.174  1.00                 C  
ATOM    432  NZ  LYS T  59       3.313 -30.712  62.175  1.00                 N  
ATOM    433  N   ILE T  60       4.009 -26.702  56.165  1.00                 N  
ATOM    434  CA  ILE T  60       4.199 -26.102  54.853  1.00                 C  
ATOM    435  C   ILE T  60       5.633 -25.576  54.780  1.00                 C  
ATOM    436  O   ILE T  60       6.060 -24.815  55.641  1.00                 O  
ATOM    437  CB  ILE T  60       3.171 -24.986  54.589  1.00                 C  
ATOM    438  CD1 ILE T  60       0.669 -24.499  54.597  1.00                 C  
ATOM    439  CG1 ILE T  60       1.752 -25.556  54.593  1.00                 C  
ATOM    440  CG2 ILE T  60       3.489 -24.267  53.286  1.00                 C  
ATOM    441  N   SER T  61       6.367 -25.977  53.746  1.00                 N  
ATOM    442  CA  SER T  61       7.828 -25.886  53.759  1.00                 C  
ATOM    443  C   SER T  61       8.502 -24.640  53.157  1.00                 C  
ATOM    444  O   SER T  61       8.088 -23.505  53.389  1.00                 O  
ATOM    445  CB  SER T  61       8.446 -27.083  53.033  1.00                 C  
ATOM    446  OG  SER T  61       9.859 -27.072  53.142  1.00                 O  
ATOM    447  N   LEU T  62       9.544 -24.910  52.373  1.00                 N  
ATOM    448  CA  LEU T  62      10.579 -23.956  51.949  1.00                 C  
ATOM    449  C   LEU T  62      10.166 -22.575  51.426  1.00                 C  
ATOM    450  O   LEU T  62       9.620 -21.743  52.153  1.00                 O  
ATOM    451  CB  LEU T  62      11.449 -24.564  50.847  1.00                 C  
ATOM    452  CG  LEU T  62      12.296 -25.775  51.242  1.00                 C  
ATOM    453  CD1 LEU T  62      12.994 -26.363  50.025  1.00                 C  
ATOM    454  CD2 LEU T  62      13.316 -25.394  52.304  1.00                 C  
ATOM    455  N   GLY T  63      10.474 -22.340  50.155  1.00                 N  
ATOM    456  CA  GLY T  63      10.329 -21.035  49.545  1.00                 C  
ATOM    457  C   GLY T  63       8.911 -20.713  49.143  1.00                 C  
ATOM    458  O   GLY T  63       8.675 -19.766  48.394  1.00                 O  
ATOM    459  N   PHE T  64       7.966 -21.508  49.629  1.00                 N  
ATOM    460  CA  PHE T  64       6.560 -21.209  49.423  1.00                 C  
ATOM    461  C   PHE T  64       6.280 -19.832  49.984  1.00                 C  
ATOM    462  O   PHE T  64       5.678 -18.984  49.316  1.00                 O  
ATOM    463  CB  PHE T  64       5.683 -22.275  50.083  1.00                 C  
ATOM    464  CG  PHE T  64       5.651 -23.579  49.340  1.00                 C  
ATOM    465  CZ  PHE T  64       5.587 -25.990  47.958  1.00                 C  
ATOM    466  CD1 PHE T  64       6.284 -24.699  49.850  1.00                 C  
ATOM    467  CE1 PHE T  64       6.254 -25.900  49.165  1.00                 C  
ATOM    468  CD2 PHE T  64       4.988 -23.686  48.130  1.00                 C  
ATOM    469  CE2 PHE T  64       4.958 -24.887  47.446  1.00                 C  
ATOM    470  N   PHE T  65       6.740 -19.614  51.213  1.00                 N  
ATOM    471  CA  PHE T  65       6.586 -18.324  51.852  1.00                 C  
ATOM    472  C   PHE T  65       7.457 -17.295  51.161  1.00                 C  
ATOM    473  O   PHE T  65       7.086 -16.130  51.062  1.00                 O  
ATOM    474  CB  PHE T  65       6.936 -18.417  53.338  1.00                 C  
ATOM    475  CG  PHE T  65       5.908 -19.140  54.160  1.00                 C  
ATOM    476  CZ  PHE T  65       3.999 -20.474  55.678  1.00                 C  
ATOM    477  CD1 PHE T  65       6.196 -20.366  54.734  1.00                 C  
ATOM    478  CE1 PHE T  65       5.250 -21.032  55.489  1.00                 C  
ATOM    479  CD2 PHE T  65       4.652 -18.595  54.358  1.00                 C  
ATOM    480  CE2 PHE T  65       3.705 -19.261  55.114  1.00                 C  
ATOM    481  N   LEU T  66       8.615 -17.724  50.673  1.00                 N  
ATOM    482  CA  LEU T  66       9.477 -16.820  49.919  1.00                 C  
ATOM    483  C   LEU T  66       8.815 -16.431  48.599  1.00                 C  
ATOM    484  O   LEU T  66       8.872 -15.275  48.187  1.00                 O  
ATOM    485  CB  LEU T  66      10.840 -17.467  49.664  1.00                 C  
ATOM    486  CG  LEU T  66      11.729 -17.680  50.890  1.00                 C  
ATOM    487  CD1 LEU T  66      12.968 -18.483  50.523  1.00                 C  
ATOM    488  CD2 LEU T  66      12.127 -16.346  51.504  1.00                 C  
ATOM    489  N   LYS T  67       8.160 -17.387  47.949  1.00                 N  
ATOM    490  CA  LYS T  67       7.466 -17.091  46.700  1.00                 C  
ATOM    491  C   LYS T  67       6.261 -16.184  46.928  1.00                 C  
ATOM    492  O   LYS T  67       5.719 -15.613  45.986  1.00                 O  
ATOM    493  CB  LYS T  67       7.019 -18.384  46.016  1.00                 C  
ATOM    494  CD  LYS T  67       7.650 -20.505  44.831  1.00                 C  
ATOM    495  CE  LYS T  67       8.794 -21.357  44.305  1.00                 C  
ATOM    496  CG  LYS T  67       8.164 -19.239  45.497  1.00                 C  
ATOM    497  NZ  LYS T  67       8.306 -22.611  43.669  1.00                 N  
ATOM    498  N   GLY T  68       5.850 -16.047  48.185  1.00                 N  
ATOM    499  CA  GLY T  68       4.805 -15.106  48.534  1.00                 C  
ATOM    500  C   GLY T  68       5.361 -13.696  48.569  1.00                 C  
ATOM    501  O   GLY T  68       4.673 -12.725  48.245  1.00                 O  
ATOM    502  N   ILE T  69       6.627 -13.589  48.956  1.00                 N  
ATOM    503  CA  ILE T  69       7.264 -12.292  49.132  1.00                 C  
ATOM    504  C   ILE T  69       7.516 -11.597  47.793  1.00                 C  
ATOM    505  O   ILE T  69       7.412 -10.378  47.700  1.00                 O  
ATOM    506  CB  ILE T  69       8.591 -12.415  49.904  1.00                 C  
ATOM    507  CD1 ILE T  69       9.577 -13.244  52.104  1.00                 C  
ATOM    508  CG1 ILE T  69       8.329 -12.839  51.351  1.00                 C  
ATOM    509  CG2 ILE T  69       9.374 -11.113  49.828  1.00                 C  
ATOM    510  N   ARG T  70       7.811 -12.383  46.759  1.00                 N  
ATOM    511  CA  ARG T  70       8.222 -11.860  45.447  1.00                 C  
ATOM    512  C   ARG T  70       7.450 -10.635  44.912  1.00                 C  
ATOM    513  O   ARG T  70       8.054  -9.593  44.652  1.00                 O  
ATOM    514  CB  ARG T  70       8.120 -12.951  44.379  1.00                 C  
ATOM    515  CD  ARG T  70       8.368 -13.615  41.971  1.00                 C  
ATOM    516  NE  ARG T  70       6.957 -13.954  41.802  1.00                 N  
ATOM    517  CG  ARG T  70       8.568 -12.510  42.996  1.00                 C  
ATOM    518  CZ  ARG T  70       6.100 -13.245  41.075  1.00                 C  
ATOM    519  NH1 ARG T  70       4.835 -13.631  40.978  1.00                 N  
ATOM    520  NH2 ARG T  70       6.510 -12.152  40.447  1.00                 N  
ATOM    521  N   PRO T  71       6.118 -10.740  44.768  1.00                 N  
ATOM    522  CA  PRO T  71       5.402  -9.620  44.140  1.00                 C  
ATOM    523  C   PRO T  71       5.384  -8.324  44.946  1.00                 C  
ATOM    524  O   PRO T  71       4.913  -7.312  44.431  1.00                 O  
ATOM    525  CB  PRO T  71       3.974 -10.142  43.972  1.00                 C  
ATOM    526  CD  PRO T  71       5.160 -11.824  45.193  1.00                 C  
ATOM    527  CG  PRO T  71       3.819 -11.161  45.050  1.00                 C  
ATOM    528  N   LEU T  72       5.866  -8.345  46.183  1.00                 N  
ATOM    529  CA  LEU T  72       5.853  -7.138  47.000  1.00                 C  
ATOM    530  C   LEU T  72       7.245  -6.560  47.240  1.00                 C  
ATOM    531  O   LEU T  72       7.398  -5.606  48.010  1.00                 O  
ATOM    532  CB  LEU T  72       5.189  -7.413  48.351  1.00                 C  
ATOM    533  CG  LEU T  72       3.721  -7.842  48.310  1.00                 C  
ATOM    534  CD1 LEU T  72       3.221  -8.180  49.706  1.00                 C  
ATOM    535  CD2 LEU T  72       2.860  -6.754  47.688  1.00                 C  
ATOM    536  N   LEU T  73       8.253  -7.142  46.592  1.00                 N  
ATOM    537  CA  LEU T  73       9.615  -6.637  46.709  1.00                 C  
ATOM    538  C   LEU T  73       9.654  -5.171  46.297  1.00                 C  
ATOM    539  O   LEU T  73      10.375  -4.367  46.905  1.00                 O  
ATOM    540  CB  LEU T  73      10.571  -7.470  45.852  1.00                 C  
ATOM    541  CG  LEU T  73      10.826  -8.904  46.321  1.00                 C  
ATOM    542  CD1 LEU T  73      11.641  -9.669  45.290  1.00                 C  
ATOM    543  CD2 LEU T  73      11.534  -8.912  47.667  1.00                 C  
ATOM    544  N   TRP T  74       8.896  -4.877  45.235  1.00                 N  
ATOM    545  CA  TRP T  74       8.326  -3.561  44.937  1.00                 C  
ATOM    546  C   TRP T  74       8.520  -2.631  46.117  1.00                 C  
ATOM    547  O   TRP T  74       9.437  -1.808  46.147  1.00                 O  
ATOM    548  CB  TRP T  74       6.842  -3.687  44.588  1.00                 C  
ATOM    549  CG  TRP T  74       6.199  -2.384  44.221  1.00                 C  
ATOM    550  CD1 TRP T  74       5.194  -1.748  44.892  1.00                 C  
ATOM    551  NE1 TRP T  74       4.867  -0.576  44.255  1.00                 N  
ATOM    552  CD2 TRP T  74       6.519  -1.556  43.096  1.00                 C  
ATOM    553  CE2 TRP T  74       5.668  -0.437  43.149  1.00                 C  
ATOM    554  CH2 TRP T  74       6.622   0.460  41.184  1.00                 C  
ATOM    555  CZ2 TRP T  74       5.711   0.579  42.195  1.00                 C  
ATOM    556  CE3 TRP T  74       7.441  -1.652  42.050  1.00                 C  
ATOM    557  CZ3 TRP T  74       7.480  -0.643  41.107  1.00                 C  
ATOM    558  N   LEU T  75       7.645  -2.803  47.102  1.00                 N  
ATOM    559  CA  LEU T  75       7.596  -1.943  48.262  1.00                 C  
ATOM    560  C   LEU T  75       8.752  -2.212  49.192  1.00                 C  
ATOM    561  O   LEU T  75       9.448  -1.280  49.598  1.00                 O  
ATOM    562  CB  LEU T  75       6.272  -2.124  49.007  1.00                 C  
ATOM    563  CG  LEU T  75       5.017  -1.617  48.293  1.00                 C  
ATOM    564  CD1 LEU T  75       3.765  -2.024  49.054  1.00                 C  
ATOM    565  CD2 LEU T  75       5.067  -0.106  48.126  1.00                 C  
ATOM    566  N   ILE T  76       8.945  -3.486  49.533  1.00                 N  
ATOM    567  CA  ILE T  76       9.844  -3.852  50.624  1.00                 C  
ATOM    568  C   ILE T  76      11.201  -3.168  50.493  1.00                 C  
ATOM    569  O   ILE T  76      11.737  -2.664  51.480  1.00                 O  
ATOM    570  CB  ILE T  76      10.043  -5.377  50.704  1.00                 C  
ATOM    571  CD1 ILE T  76       8.763  -7.566  50.964  1.00                 C  
ATOM    572  CG1 ILE T  76       8.746  -6.063  51.135  1.00                 C  
ATOM    573  CG2 ILE T  76      11.200  -5.715  51.632  1.00                 C  
ATOM    574  N   VAL T  77      11.733  -3.099  49.275  1.00                 N  
ATOM    575  CA  VAL T  77      12.969  -2.348  49.058  1.00                 C  
ATOM    576  C   VAL T  77      12.693  -0.847  49.089  1.00                 C  
ATOM    577  O   VAL T  77      13.342  -0.096  49.820  1.00                 O  
ATOM    578  CB  VAL T  77      13.639  -2.737  47.727  1.00                 C  
ATOM    579  CG1 VAL T  77      14.816  -1.818  47.435  1.00                 C  
ATOM    580  CG2 VAL T  77      14.089  -4.189  47.761  1.00                 C  
ATOM    581  N   PHE T  78      11.714  -0.425  48.302  1.00                 N  
ATOM    582  CA  PHE T  78      11.348   0.980  48.217  1.00                 C  
ATOM    583  C   PHE T  78      11.084   1.588  49.595  1.00                 C  
ATOM    584  O   PHE T  78      11.507   2.708  49.880  1.00                 O  
ATOM    585  CB  PHE T  78      10.113   1.159  47.332  1.00                 C  
ATOM    586  CG  PHE T  78       9.658   2.585  47.208  1.00                 C  
ATOM    587  CZ  PHE T  78       8.811   5.223  46.984  1.00                 C  
ATOM    588  CD1 PHE T  78      10.297   3.459  46.346  1.00                 C  
ATOM    589  CE1 PHE T  78       9.879   4.771  46.232  1.00                 C  
ATOM    590  CD2 PHE T  78       8.590   3.054  47.954  1.00                 C  
ATOM    591  CE2 PHE T  78       8.172   4.366  47.840  1.00                 C  
ATOM    592  N   THR T  79      10.392   0.843  50.450  1.00                 N  
ATOM    593  CA  THR T  79      10.138   1.293  51.812  1.00                 C  
ATOM    594  C   THR T  79      11.440   1.422  52.585  1.00                 C  
ATOM    595  O   THR T  79      11.901   2.529  52.852  1.00                 O  
ATOM    596  CB  THR T  79       9.188   0.335  52.555  1.00                 C  
ATOM    597  OG1 THR T  79       7.924   0.293  51.880  1.00                 O  
ATOM    598  CG2 THR T  79       8.962   0.810  53.982  1.00                 C  
ATOM    599  N   VAL T  80      12.029   0.277  52.925  1.00                 N  
ATOM    600  CA  VAL T  80      13.194   0.211  53.805  1.00                 C  
ATOM    601  C   VAL T  80      14.328   1.156  53.401  1.00                 C  
ATOM    602  O   VAL T  80      14.966   1.786  54.261  1.00                 O  
ATOM    603  CB  VAL T  80      13.762  -1.218  53.883  1.00                 C  
ATOM    604  CG1 VAL T  80      15.091  -1.224  54.624  1.00                 C  
ATOM    605  CG2 VAL T  80      12.768  -2.151  54.558  1.00                 C  
ATOM    606  N   VAL T  81      14.571   1.266  52.097  1.00                 N  
ATOM    607  CA  VAL T  81      15.584   2.195  51.618  1.00                 C  
ATOM    608  C   VAL T  81      15.199   3.627  51.975  1.00                 C  
ATOM    609  O   VAL T  81      15.974   4.345  52.606  1.00                 O  
ATOM    610  CB  VAL T  81      15.797   2.064  50.098  1.00                 C  
ATOM    611  CG1 VAL T  81      16.693   3.182  49.588  1.00                 C  
ATOM    612  CG2 VAL T  81      16.389   0.705  49.759  1.00                 C  
ATOM    613  N   LEU T  82      13.981   4.014  51.604  1.00                 N  
ATOM    614  CA  LEU T  82      13.479   5.367  51.842  1.00                 C  
ATOM    615  C   LEU T  82      13.331   5.720  53.325  1.00                 C  
ATOM    616  O   LEU T  82      13.169   6.890  53.681  1.00                 O  
ATOM    617  CB  LEU T  82      12.126   5.565  51.156  1.00                 C  
ATOM    618  CG  LEU T  82      11.494   6.952  51.290  1.00                 C  
ATOM    619  CD1 LEU T  82      12.398   8.015  50.687  1.00                 C  
ATOM    620  CD2 LEU T  82      10.124   6.985  50.629  1.00                 C  
ATOM    621  N   GLN T  83      13.375   4.707  54.183  1.00                 N  
ATOM    622  CA  GLN T  83      13.267   4.922  55.617  1.00                 C  
ATOM    623  C   GLN T  83      14.649   4.920  56.242  1.00                 C  
ATOM    624  O   GLN T  83      14.834   5.410  57.355  1.00                 O  
ATOM    625  CB  GLN T  83      12.381   3.850  56.254  1.00                 C  
ATOM    626  CD  GLN T  83      10.219   5.129  55.994  1.00                 C  
ATOM    627  CG  GLN T  83      10.955   3.830  55.729  1.00                 C  
ATOM    628  OE1 GLN T  83      10.046   5.532  57.144  1.00                 O  
ATOM    629  NE2 GLN T  83       9.783   5.789  54.927  1.00                 N  
ATOM    630  N   LEU T  84      15.615   4.355  55.522  1.00                 N  
ATOM    631  CA  LEU T  84      17.011   4.401  55.942  1.00                 C  
ATOM    632  C   LEU T  84      17.565   5.802  55.715  1.00                 C  
ATOM    633  O   LEU T  84      18.000   6.472  56.654  1.00                 O  
ATOM    634  CB  LEU T  84      17.834   3.358  55.183  1.00                 C  
ATOM    635  CG  LEU T  84      17.539   1.893  55.510  1.00                 C  
ATOM    636  CD1 LEU T  84      18.291   0.969  54.565  1.00                 C  
ATOM    637  CD2 LEU T  84      17.903   1.581  56.954  1.00                 C  
ATOM    638  N   LEU T  85      17.544   6.239  54.460  1.00                 N  
ATOM    639  CA  LEU T  85      17.744   7.644  54.139  1.00                 C  
ATOM    640  C   LEU T  85      16.477   8.353  54.604  1.00                 C  
ATOM    641  O   LEU T  85      15.440   7.710  54.771  1.00                 O  
ATOM    642  CB  LEU T  85      18.013   7.819  52.643  1.00                 C  
ATOM    643  CG  LEU T  85      19.283   7.160  52.101  1.00                 C  
ATOM    644  CD1 LEU T  85      19.362   7.307  50.589  1.00                 C  
ATOM    645  CD2 LEU T  85      20.520   7.757  52.756  1.00                 C  
ATOM    646  N   PHE T  86      16.561   9.660  54.830  1.00                 N  
ATOM    647  CA  PHE T  86      15.406  10.455  55.263  1.00                 C  
ATOM    648  C   PHE T  86      14.883  10.076  56.655  1.00                 C  
ATOM    649  O   PHE T  86      13.692   9.800  56.812  1.00                 O  
ATOM    650  CB  PHE T  86      14.260  10.326  54.258  1.00                 C  
ATOM    651  CG  PHE T  86      14.620  10.768  52.868  1.00                 C  
ATOM    652  CZ  PHE T  86      15.286  11.591  50.298  1.00                 C  
ATOM    653  CD1 PHE T  86      14.948   9.840  51.894  1.00                 C  
ATOM    654  CE1 PHE T  86      15.279  10.246  50.616  1.00                 C  
ATOM    655  CD2 PHE T  86      14.632  12.110  52.534  1.00                 C  
ATOM    656  CE2 PHE T  86      14.963  12.517  51.255  1.00                 C  
ATOM    657  N   SER T  87      15.761  10.079  57.661  1.00                 N  
ATOM    658  CA  SER T  87      15.351   9.765  59.033  1.00                 C  
ATOM    659  C   SER T  87      16.234  10.394  60.109  1.00                 C  
ATOM    660  O   SER T  87      15.824  10.526  61.267  1.00                 O  
ATOM    661  CB  SER T  87      15.327   8.251  59.252  1.00                 C  
ATOM    662  OG  SER T  87      14.768   7.927  60.513  1.00                 O  
ATOM    663  N   ILE T 100      20.605  13.250  53.096  1.00                 N  
ATOM    664  CA  ILE T 100      20.480  11.800  53.158  1.00                 C  
ATOM    665  C   ILE T 100      21.373  11.217  54.245  1.00                 C  
ATOM    666  O   ILE T 100      22.422  10.646  53.956  1.00                 O  
ATOM    667  CB  ILE T 100      20.812  11.146  51.804  1.00                 C  
ATOM    668  CD1 ILE T 100      22.739  10.658  50.208  1.00                 C  
ATOM    669  CG1 ILE T 100      22.260  11.444  51.409  1.00                 C  
ATOM    670  CG2 ILE T 100      19.828  11.602  50.737  1.00                 C  
ATOM    671  N   ASN T 101      20.950  11.360  55.495  1.00                 N  
ATOM    672  CA  ASN T 101      21.706  10.826  56.620  1.00                 C  
ATOM    673  C   ASN T 101      20.908   9.766  57.364  1.00                 C  
ATOM    674  O   ASN T 101      19.736   9.971  57.674  1.00                 O  
ATOM    675  CB  ASN T 101      22.122  11.952  57.569  1.00                 C  
ATOM    676  CG  ASN T 101      23.099  12.920  56.932  1.00                 C  
ATOM    677  OD1 ASN T 101      24.106  12.510  56.354  1.00                 O  
ATOM    678  ND2 ASN T 101      22.805  14.211  57.036  1.00                 N  
ATOM    679  N   VAL T 102      21.539   8.631  57.644  1.00                 N  
ATOM    680  CA  VAL T 102      20.842   7.539  58.308  1.00                 C  
ATOM    681  C   VAL T 102      21.207   7.453  59.784  1.00                 C  
ATOM    682  O   VAL T 102      22.365   7.247  60.142  1.00                 O  
ATOM    683  CB  VAL T 102      21.133   6.188  57.629  1.00                 C  
ATOM    684  CG1 VAL T 102      20.426   5.059  58.363  1.00                 C  
ATOM    685  CG2 VAL T 102      20.710   6.224  56.168  1.00                 C  
ATOM    686  N   THR T 103      20.197   7.602  60.633  1.00                 N  
ATOM    687  CA  THR T 103      20.365   7.518  62.077  1.00                 C  
ATOM    688  C   THR T 103      20.558   6.082  62.541  1.00                 C  
ATOM    689  O   THR T 103      20.186   5.138  61.847  1.00                 O  
ATOM    690  CB  THR T 103      19.163   8.128  62.822  1.00                 C  
ATOM    691  OG1 THR T 103      17.972   7.405  62.485  1.00                 O  
ATOM    692  CG2 THR T 103      18.975   9.585  62.427  1.00                 C  
ATOM    693  N   GLN T 104      21.140   5.924  63.722  1.00                 N  
ATOM    694  CA  GLN T 104      21.300   4.609  64.321  1.00                 C  
ATOM    695  C   GLN T 104      19.913   4.024  64.550  1.00                 C  
ATOM    696  O   GLN T 104      19.687   2.831  64.360  1.00                 O  
ATOM    697  CB  GLN T 104      22.096   4.707  65.624  1.00                 C  
ATOM    698  CD  GLN T 104      24.294   5.249  66.744  1.00                 C  
ATOM    699  CG  GLN T 104      23.565   5.046  65.430  1.00                 C  
ATOM    700  OE1 GLN T 104      23.698   5.660  67.739  1.00                 O  
ATOM    701  NE2 GLN T 104      25.590   4.960  66.750  1.00                 N  
ATOM    702  N   ASP T 105      18.988   4.883  64.962  1.00                 N  
ATOM    703  CA  ASP T 105      17.602   4.496  65.188  1.00                 C  
ATOM    704  C   ASP T 105      16.929   4.013  63.906  1.00                 C  
ATOM    705  O   ASP T 105      16.137   3.072  63.930  1.00                 O  
ATOM    706  CB  ASP T 105      16.809   5.664  65.777  1.00                 C  
ATOM    707  CG  ASP T 105      17.181   5.954  67.217  1.00                 C  
ATOM    708  OD1 ASP T 105      17.839   5.097  67.845  1.00                 O  
ATOM    709  OD2 ASP T 105      16.815   7.038  67.719  1.00                 O  
ATOM    710  N   GLY T 106      17.240   4.666  62.791  1.00                 N  
ATOM    711  CA  GLY T 106      16.580   4.373  61.532  1.00                 C  
ATOM    712  C   GLY T 106      16.792   2.947  61.061  1.00                 C  
ATOM    713  O   GLY T 106      15.859   2.307  60.579  1.00                 O  
ATOM    714  N   LEU T 107      18.009   2.437  61.208  1.00                 N  
ATOM    715  CA  LEU T 107      18.275   1.044  60.882  1.00                 C  
ATOM    716  C   LEU T 107      17.386   0.177  61.761  1.00                 C  
ATOM    717  O   LEU T 107      16.891  -0.865  61.336  1.00                 O  
ATOM    718  CB  LEU T 107      19.757   0.721  61.081  1.00                 C  
ATOM    719  CG  LEU T 107      20.188  -0.712  60.759  1.00                 C  
ATOM    720  CD1 LEU T 107      19.910  -1.041  59.300  1.00                 C  
ATOM    721  CD2 LEU T 107      21.662  -0.914  61.075  1.00                 C  
ATOM    722  N   ILE T 108      17.186   0.630  62.992  1.00                 N  
ATOM    723  CA  ILE T 108      16.291  -0.027  63.936  1.00                 C  
ATOM    724  C   ILE T 108      14.878  -0.125  63.377  1.00                 C  
ATOM    725  O   ILE T 108      14.226  -1.161  63.495  1.00                 O  
ATOM    726  CB  ILE T 108      16.266   0.703  65.292  1.00                 C  
ATOM    727  CD1 ILE T 108      17.777   1.467  67.198  1.00                 C  
ATOM    728  CG1 ILE T 108      17.614   0.556  66.001  1.00                 C  
ATOM    729  CG2 ILE T 108      15.117   0.196  66.149  1.00                 C  
ATOM    730  N   ASN T 109      14.406   0.959  62.770  1.00                 N  
ATOM    731  CA  ASN T 109      13.085   0.963  62.143  1.00                 C  
ATOM    732  C   ASN T 109      12.882  -0.119  61.083  1.00                 C  
ATOM    733  O   ASN T 109      11.826  -0.746  61.022  1.00                 O  
ATOM    734  CB  ASN T 109      12.794   2.327  61.514  1.00                 C  
ATOM    735  CG  ASN T 109      12.500   3.395  62.549  1.00                 C  
ATOM    736  OD1 ASN T 109      12.159   3.088  63.692  1.00                 O  
ATOM    737  ND2 ASN T 109      12.632   4.655  62.152  1.00                 N  
ATOM    738  N   ALA T 110      13.894  -0.336  60.252  1.00                 N  
ATOM    739  CA  ALA T 110      13.843  -1.374  59.232  1.00                 C  
ATOM    740  C   ALA T 110      13.570  -2.712  59.902  1.00                 C  
ATOM    741  O   ALA T 110      12.784  -3.522  59.407  1.00                 O  
ATOM    742  CB  ALA T 110      15.143  -1.406  58.443  1.00                 C  
ATOM    743  N   GLY T 111      14.221  -2.927  61.041  1.00                 N  
ATOM    744  CA  GLY T 111      13.991  -4.110  61.846  1.00                 C  
ATOM    745  C   GLY T 111      12.525  -4.265  62.192  1.00                 C  
ATOM    746  O   GLY T 111      12.053  -5.365  62.428  1.00                 O  
ATOM    747  N   TYR T 112      11.803  -3.152  62.233  1.00                 N  
ATOM    748  CA  TYR T 112      10.359  -3.190  62.392  1.00                 C  
ATOM    749  C   TYR T 112       9.751  -3.573  61.042  1.00                 C  
ATOM    750  O   TYR T 112       9.335  -4.712  60.822  1.00                 O  
ATOM    751  CB  TYR T 112       9.839  -1.840  62.889  1.00                 C  
ATOM    752  CG  TYR T 112      10.212  -1.529  64.321  1.00                 C  
ATOM    753  OH  TYR T 112      11.238  -0.657  68.255  1.00                 O  
ATOM    754  CZ  TYR T 112      10.898  -0.947  66.953  1.00                 C  
ATOM    755  CD1 TYR T 112      10.448  -0.221  64.726  1.00                 C  
ATOM    756  CE1 TYR T 112      10.790   0.072  66.033  1.00                 C  
ATOM    757  CD2 TYR T 112      10.326  -2.543  65.262  1.00                 C  
ATOM    758  CE2 TYR T 112      10.666  -2.269  66.573  1.00                 C  
ATOM    759  N   ILE T 113       9.738  -2.595  60.143  1.00                 N  
ATOM    760  CA  ILE T 113       9.101  -2.673  58.838  1.00                 C  
ATOM    761  C   ILE T 113       9.466  -3.912  58.031  1.00                 C  
ATOM    762  O   ILE T 113       8.583  -4.564  57.463  1.00                 O  
ATOM    763  CB  ILE T 113       9.421  -1.436  57.979  1.00                 C  
ATOM    764  CD1 ILE T 113       9.247   1.108  57.966  1.00                 C  
ATOM    765  CG1 ILE T 113       8.756  -0.190  58.568  1.00                 C  
ATOM    766  CG2 ILE T 113       9.007  -1.669  56.534  1.00                 C  
ATOM    767  N   PHE T 114      10.751  -4.247  57.963  1.00                 N  
ATOM    768  CA  PHE T 114      11.123  -5.460  57.247  1.00                 C  
ATOM    769  C   PHE T 114      10.475  -6.678  57.902  1.00                 C  
ATOM    770  O   PHE T 114       9.820  -7.483  57.236  1.00                 O  
ATOM    771  CB  PHE T 114      12.645  -5.615  57.210  1.00                 C  
ATOM    772  CG  PHE T 114      13.109  -6.875  56.537  1.00                 C  
ATOM    773  CZ  PHE T 114      13.971  -9.208  55.296  1.00                 C  
ATOM    774  CD1 PHE T 114      13.148  -6.965  55.156  1.00                 C  
ATOM    775  CE1 PHE T 114      13.576  -8.124  54.536  1.00                 C  
ATOM    776  CD2 PHE T 114      13.508  -7.969  57.283  1.00                 C  
ATOM    777  CE2 PHE T 114      13.935  -9.128  56.664  1.00                 C  
ATOM    778  N   VAL T 115      10.649  -6.794  59.214  1.00                 N  
ATOM    779  CA  VAL T 115       9.967  -7.828  59.982  1.00                 C  
ATOM    780  C   VAL T 115       8.447  -7.730  59.812  1.00                 C  
ATOM    781  O   VAL T 115       7.773  -8.735  59.561  1.00                 O  
ATOM    782  CB  VAL T 115      10.330  -7.753  61.477  1.00                 C  
ATOM    783  CG1 VAL T 115       9.449  -8.692  62.287  1.00                 C  
ATOM    784  CG2 VAL T 115      11.800  -8.082  61.685  1.00                 C  
ATOM    785  N   ARG T 116       7.926  -6.512  59.931  1.00                 N  
ATOM    786  CA  ARG T 116       6.494  -6.263  59.804  1.00                 C  
ATOM    787  C   ARG T 116       5.974  -6.703  58.445  1.00                 C  
ATOM    788  O   ARG T 116       4.910  -7.302  58.345  1.00                 O  
ATOM    789  CB  ARG T 116       6.186  -4.781  60.026  1.00                 C  
ATOM    790  CD  ARG T 116       6.100  -2.828  61.600  1.00                 C  
ATOM    791  NE  ARG T 116       4.722  -2.474  61.272  1.00                 N  
ATOM    792  CG  ARG T 116       6.352  -4.321  61.465  1.00                 C  
ATOM    793  CZ  ARG T 116       3.711  -2.528  62.134  1.00                 C  
ATOM    794  NH1 ARG T 116       2.490  -2.187  61.746  1.00                 N  
ATOM    795  NH2 ARG T 116       3.924  -2.924  63.381  1.00                 N  
ATOM    796  N   PHE T 117       6.731  -6.398  57.400  1.00                 N  
ATOM    797  CA  PHE T 117       6.349  -6.781  56.051  1.00                 C  
ATOM    798  C   PHE T 117       6.231  -8.296  55.906  1.00                 C  
ATOM    799  O   PHE T 117       5.281  -8.795  55.301  1.00                 O  
ATOM    800  CB  PHE T 117       7.358  -6.241  55.035  1.00                 C  
ATOM    801  CG  PHE T 117       7.240  -4.764  54.791  1.00                 C  
ATOM    802  CZ  PHE T 117       7.029  -2.030  54.335  1.00                 C  
ATOM    803  CD1 PHE T 117       6.178  -4.044  55.309  1.00                 C  
ATOM    804  CE1 PHE T 117       6.070  -2.685  55.084  1.00                 C  
ATOM    805  CD2 PHE T 117       8.192  -4.094  54.043  1.00                 C  
ATOM    806  CE2 PHE T 117       8.084  -2.735  53.818  1.00                 C  
ATOM    807  N   LEU T 118       7.203  -9.019  56.458  1.00                 N  
ATOM    808  CA  LEU T 118       7.214 -10.475  56.404  1.00                 C  
ATOM    809  C   LEU T 118       5.991 -11.029  57.110  1.00                 C  
ATOM    810  O   LEU T 118       5.306 -11.919  56.597  1.00                 O  
ATOM    811  CB  LEU T 118       8.496 -11.025  57.032  1.00                 C  
ATOM    812  CG  LEU T 118       9.792 -10.776  56.257  1.00                 C  
ATOM    813  CD1 LEU T 118      11.000 -11.189  57.083  1.00                 C  
ATOM    814  CD2 LEU T 118       9.777 -11.521  54.931  1.00                 C  
ATOM    815  N   LEU T 119       5.730 -10.490  58.298  1.00                 N  
ATOM    816  CA  LEU T 119       4.619 -10.937  59.129  1.00                 C  
ATOM    817  C   LEU T 119       3.274 -10.873  58.406  1.00                 C  
ATOM    818  O   LEU T 119       2.483 -11.811  58.469  1.00                 O  
ATOM    819  CB  LEU T 119       4.540 -10.105  60.410  1.00                 C  
ATOM    820  CG  LEU T 119       5.669 -10.309  61.423  1.00                 C  
ATOM    821  CD1 LEU T 119       5.566  -9.299  62.554  1.00                 C  
ATOM    822  CD2 LEU T 119       5.646 -11.726  61.975  1.00                 C  
ATOM    823  N   ILE T 120       3.021  -9.773  57.710  1.00                 N  
ATOM    824  CA  ILE T 120       1.810  -9.663  56.909  1.00                 C  
ATOM    825  C   ILE T 120       1.825 -10.712  55.790  1.00                 C  
ATOM    826  O   ILE T 120       0.933 -11.554  55.713  1.00                 O  
ATOM    827  CB  ILE T 120       1.649  -8.249  56.320  1.00                 C  
ATOM    828  CD1 ILE T 120       1.498  -5.793  56.987  1.00                 C  
ATOM    829  CG1 ILE T 120       1.384  -7.234  57.434  1.00                 C  
ATOM    830  CG2 ILE T 120       0.554  -8.233  55.265  1.00                 C  
ATOM    831  N   ILE T 121       2.855 -10.667  54.947  1.00                 N  
ATOM    832  CA  ILE T 121       2.952 -11.535  53.772  1.00                 C  
ATOM    833  C   ILE T 121       2.887 -13.027  54.104  1.00                 C  
ATOM    834  O   ILE T 121       2.141 -13.777  53.479  1.00                 O  
ATOM    835  CB  ILE T 121       4.245 -11.269  52.979  1.00                 C  
ATOM    836  CD1 ILE T 121       5.533  -9.418  51.790  1.00                 C  
ATOM    837  CG1 ILE T 121       4.200  -9.882  52.335  1.00                 C  
ATOM    838  CG2 ILE T 121       4.473 -12.365  51.949  1.00                 C  
ATOM    839  N   MET T 122       3.660 -13.456  55.090  1.00                 N  
ATOM    840  CA  MET T 122       3.768 -14.879  55.382  1.00                 C  
ATOM    841  C   MET T 122       2.525 -15.440  56.060  1.00                 C  
ATOM    842  O   MET T 122       2.266 -16.640  56.009  1.00                 O  
ATOM    843  CB  MET T 122       4.987 -15.154  56.264  1.00                 C  
ATOM    844  SD  MET T 122       7.728 -15.178  56.668  1.00                 S  
ATOM    845  CE  MET T 122       7.695 -16.961  56.836  1.00                 C  
ATOM    846  CG  MET T 122       6.320 -14.912  55.574  1.00                 C  
ATOM    847  N   MET T 123       1.749 -14.569  56.685  1.00                 N  
ATOM    848  CA  MET T 123       0.533 -15.012  57.347  1.00                 C  
ATOM    849  C   MET T 123      -0.556 -15.282  56.324  1.00                 C  
ATOM    850  O   MET T 123      -1.173 -16.342  56.326  1.00                 O  
ATOM    851  CB  MET T 123       0.066 -13.969  58.364  1.00                 C  
ATOM    852  SD  MET T 123      -0.710 -15.753  60.336  1.00                 S  
ATOM    853  CE  MET T 123      -2.332 -16.166  60.974  1.00                 C  
ATOM    854  CG  MET T 123      -1.120 -14.410  59.206  1.00                 C  
ATOM    855  N   SER T 124      -0.783 -14.303  55.454  1.00                 N  
ATOM    856  CA  SER T 124      -1.827 -14.371  54.436  1.00                 C  
ATOM    857  C   SER T 124      -1.530 -15.456  53.406  1.00                 C  
ATOM    858  O   SER T 124      -2.447 -16.081  52.871  1.00                 O  
ATOM    859  CB  SER T 124      -1.984 -13.018  53.738  1.00                 C  
ATOM    860  OG  SER T 124      -0.822 -12.689  52.997  1.00                 O  
ATOM    861  N   THR T 125      -0.243 -15.657  53.128  1.00                 N  
ATOM    862  CA  THR T 125       0.223 -16.748  52.277  1.00                 C  
ATOM    863  C   THR T 125      -0.191 -18.089  52.870  1.00                 C  
ATOM    864  O   THR T 125      -0.669 -18.980  52.157  1.00                 O  
ATOM    865  CB  THR T 125       1.751 -16.706  52.091  1.00                 C  
ATOM    866  OG1 THR T 125       2.123 -15.483  51.443  1.00                 O  
ATOM    867  CG2 THR T 125       2.216 -17.872  51.233  1.00                 C  
ATOM    868  N   LEU T 126      -0.001 -18.212  54.183  1.00                 N  
ATOM    869  CA  LEU T 126      -0.337 -19.422  54.924  1.00                 C  
ATOM    870  C   LEU T 126      -1.795 -19.806  54.750  1.00                 C  
ATOM    871  O   LEU T 126      -2.108 -20.964  54.490  1.00                 O  
ATOM    872  CB  LEU T 126      -0.026 -19.243  56.411  1.00                 C  
ATOM    873  CG  LEU T 126      -0.372 -20.423  57.323  1.00                 C  
ATOM    874  CD1 LEU T 126       0.419 -21.659  56.925  1.00                 C  
ATOM    875  CD2 LEU T 126      -0.108 -20.072  58.779  1.00                 C  
ATOM    876  N   LEU T 127      -2.677 -18.821  54.896  1.00                 N  
ATOM    877  CA  LEU T 127      -4.118 -19.034  54.785  1.00                 C  
ATOM    878  C   LEU T 127      -4.477 -19.601  53.424  1.00                 C  
ATOM    879  O   LEU T 127      -5.243 -20.556  53.323  1.00                 O  
ATOM    880  CB  LEU T 127      -4.873 -17.726  55.029  1.00                 C  
ATOM    881  CG  LEU T 127      -6.397 -17.789  54.900  1.00                 C  
ATOM    882  CD1 LEU T 127      -6.984 -18.751  55.920  1.00                 C  
ATOM    883  CD2 LEU T 127      -7.007 -16.405  55.065  1.00                 C  
ATOM    884  N   THR T 128      -3.911 -19.009  52.379  1.00                 N  
ATOM    885  CA  THR T 128      -4.207 -19.435  51.022  1.00                 C  
ATOM    886  C   THR T 128      -3.666 -20.840  50.775  1.00                 C  
ATOM    887  O   THR T 128      -4.266 -21.624  50.045  1.00                 O  
ATOM    888  CB  THR T 128      -3.619 -18.461  49.984  1.00                 C  
ATOM    889  OG1 THR T 128      -2.197 -18.391  50.141  1.00                 O  
ATOM    890  CG2 THR T 128      -4.199 -17.067  50.173  1.00                 C  
ATOM    891  N   LEU T 129      -2.543 -21.161  51.406  1.00                 N  
ATOM    892  CA  LEU T 129      -1.866 -22.426  51.149  1.00                 C  
ATOM    893  C   LEU T 129      -2.467 -23.555  51.953  1.00                 C  
ATOM    894  O   LEU T 129      -2.260 -24.727  51.642  1.00                 O  
ATOM    895  CB  LEU T 129      -0.373 -22.307  51.460  1.00                 C  
ATOM    896  CG  LEU T 129       0.431 -21.354  50.573  1.00                 C  
ATOM    897  CD1 LEU T 129       1.864 -21.236  51.070  1.00                 C  
ATOM    898  CD2 LEU T 129       0.410 -21.821  49.126  1.00                 C  
ATOM    899  N   SER T 130      -3.221 -23.194  52.981  1.00                 N  
ATOM    900  CA  SER T 130      -3.716 -24.168  53.947  1.00                 C  
ATOM    901  C   SER T 130      -5.232 -24.271  53.916  1.00                 C  
ATOM    902  O   SER T 130      -5.849 -24.704  54.894  1.00                 O  
ATOM    903  CB  SER T 130      -3.251 -23.806  55.359  1.00                 C  
ATOM    904  OG  SER T 130      -3.723 -22.525  55.739  1.00                 O  
ATOM    905  N   THR T 131      -5.839 -23.865  52.805  1.00                 N  
ATOM    906  CA  THR T 131      -7.289 -23.895  52.714  1.00                 C  
ATOM    907  C   THR T 131      -7.745 -24.049  51.274  1.00                 C  
ATOM    908  O   THR T 131      -7.253 -23.366  50.378  1.00                 O  
ATOM    909  CB  THR T 131      -7.919 -22.625  53.315  1.00                 C  
ATOM    910  OG1 THR T 131      -7.526 -22.497  54.688  1.00                 O  
ATOM    911  CG2 THR T 131      -9.436 -22.700  53.249  1.00                 C  
ATOM    912  N   GLN T 132      -8.686 -24.957  51.055  1.00                 N  
ATOM    913  CA  GLN T 132      -9.287 -25.114  49.740  1.00                 C  
ATOM    914  C   GLN T 132     -10.266 -23.965  49.517  1.00                 C  
ATOM    915  O   GLN T 132     -11.022 -23.607  50.425  1.00                 O  
ATOM    916  CB  GLN T 132      -9.981 -26.473  49.627  1.00                 C  
ATOM    917  CD  GLN T 132     -11.116 -28.170  48.140  1.00                 C  
ATOM    918  CG  GLN T 132     -10.533 -26.774  48.243  1.00                 C  
ATOM    919  OE1 GLN T 132     -11.082 -28.940  49.100  1.00                 O  
ATOM    920  NE2 GLN T 132     -11.654 -28.500  46.972  1.00                 N  
ATOM    921  N   PRO T 133     -10.256 -23.379  48.305  1.00                 N  
ATOM    922  CA  PRO T 133     -11.107 -22.223  47.988  1.00                 C  
ATOM    923  C   PRO T 133     -12.576 -22.559  48.205  1.00                 C  
ATOM    924  O   PRO T 133     -13.336 -21.746  48.729  1.00                 O  
ATOM    925  CB  PRO T 133     -10.805 -21.934  46.516  1.00                 C  
ATOM    926  CD  PRO T 133      -9.304 -23.690  47.140  1.00                 C  
ATOM    927  CG  PRO T 133      -9.416 -22.440  46.313  1.00                 C  
ATOM    928  N   LEU T 134     -12.963 -23.761  47.798  1.00                 N  
ATOM    929  CA  LEU T 134     -14.304 -24.253  48.058  1.00                 C  
ATOM    930  C   LEU T 134     -14.596 -24.201  49.560  1.00                 C  
ATOM    931  O   LEU T 134     -15.667 -23.770  49.979  1.00                 O  
ATOM    932  CB  LEU T 134     -14.465 -25.678  47.524  1.00                 C  
ATOM    933  CG  LEU T 134     -14.463 -25.835  46.002  1.00                 C  
ATOM    934  CD1 LEU T 134     -14.447 -27.306  45.614  1.00                 C  
ATOM    935  CD2 LEU T 134     -15.668 -25.139  45.388  1.00                 C  
ATOM    936  N   ASP T 135     -13.632 -24.612  50.375  1.00                 N  
ATOM    937  CA  ASP T 135     -13.816 -24.546  51.819  1.00                 C  
ATOM    938  C   ASP T 135     -13.783 -23.100  52.290  1.00                 C  
ATOM    939  O   ASP T 135     -14.534 -22.717  53.185  1.00                 O  
ATOM    940  CB  ASP T 135     -12.741 -25.367  52.534  1.00                 C  
ATOM    941  CG  ASP T 135     -12.936 -26.861  52.357  1.00                 C  
ATOM    942  OD1 ASP T 135     -14.033 -27.270  51.922  1.00                 O  
ATOM    943  OD2 ASP T 135     -11.991 -27.622  52.653  1.00                 O  
ATOM    944  N   ILE T 136     -12.918 -22.297  51.678  1.00                 N  
ATOM    945  CA  ILE T 136     -12.898 -20.861  51.946  1.00                 C  
ATOM    946  C   ILE T 136     -14.273 -20.254  51.672  1.00                 C  
ATOM    947  O   ILE T 136     -14.800 -19.483  52.479  1.00                 O  
ATOM    948  CB  ILE T 136     -11.821 -20.146  51.110  1.00                 C  
ATOM    949  CD1 ILE T 136      -9.318 -20.149  50.624  1.00                 C  
ATOM    950  CG1 ILE T 136     -10.423 -20.565  51.570  1.00                 C  
ATOM    951  CG2 ILE T 136     -12.010 -18.638  51.175  1.00                 C  
ATOM    952  N   ALA T 137     -14.849 -20.620  50.530  1.00                 N  
ATOM    953  CA  ALA T 137     -16.156 -20.121  50.142  1.00                 C  
ATOM    954  C   ALA T 137     -17.230 -20.588  51.127  1.00                 C  
ATOM    955  O   ALA T 137     -18.068 -19.792  51.560  1.00                 O  
ATOM    956  CB  ALA T 137     -16.500 -20.575  48.732  1.00                 C  
ATOM    957  N   THR T 138     -17.192 -21.869  51.492  1.00                 N  
ATOM    958  CA  THR T 138     -18.155 -22.413  52.442  1.00                 C  
ATOM    959  C   THR T 138     -18.059 -21.623  53.742  1.00                 C  
ATOM    960  O   THR T 138     -19.062 -21.430  54.443  1.00                 O  
ATOM    961  CB  THR T 138     -17.911 -23.912  52.697  1.00                 C  
ATOM    962  OG1 THR T 138     -16.587 -24.103  53.210  1.00                 O  
ATOM    963  CG2 THR T 138     -18.051 -24.702  51.404  1.00                 C  
ATOM    964  N   GLY T 139     -16.838 -21.160  54.033  1.00                 N  
ATOM    965  CA  GLY T 139     -16.508 -20.465  55.265  1.00                 C  
ATOM    966  C   GLY T 139     -16.949 -19.014  55.324  1.00                 C  
ATOM    967  O   GLY T 139     -17.479 -18.570  56.345  1.00                 O  
ATOM    968  N   LEU T 140     -16.727 -18.270  54.243  1.00                 N  
ATOM    969  CA  LEU T 140     -17.151 -16.871  54.184  1.00                 C  
ATOM    970  C   LEU T 140     -18.657 -16.736  54.335  1.00                 C  
ATOM    971  O   LEU T 140     -19.134 -15.870  55.069  1.00                 O  
ATOM    972  CB  LEU T 140     -16.702 -16.230  52.869  1.00                 C  
ATOM    973  CG  LEU T 140     -15.197 -16.012  52.701  1.00                 C  
ATOM    974  CD1 LEU T 140     -14.877 -15.542  51.290  1.00                 C  
ATOM    975  CD2 LEU T 140     -14.681 -15.010  53.722  1.00                 C  
ATOM    976  N   ALA T 141     -19.392 -17.591  53.627  1.00                 N  
ATOM    977  CA  ALA T 141     -20.850 -17.620  53.695  1.00                 C  
ATOM    978  C   ALA T 141     -21.348 -17.655  55.136  1.00                 C  
ATOM    979  O   ALA T 141     -22.344 -17.013  55.465  1.00                 O  
ATOM    980  CB  ALA T 141     -21.393 -18.820  52.933  1.00                 C  
ATOM    981  N   SER T 142     -20.656 -18.396  55.996  1.00                 N  
ATOM    982  CA  SER T 142     -20.969 -18.361  57.423  1.00                 C  
ATOM    983  C   SER T 142     -20.767 -16.953  57.967  1.00                 C  
ATOM    984  O   SER T 142     -21.709 -16.313  58.423  1.00                 O  
ATOM    985  CB  SER T 142     -20.102 -19.364  58.186  1.00                 C  
ATOM    986  OG  SER T 142     -20.414 -20.695  57.814  1.00                 O  
ATOM    987  N   LEU T 143     -19.537 -16.461  57.873  1.00                 N  
ATOM    988  CA  LEU T 143     -19.155 -15.198  58.497  1.00                 C  
ATOM    989  C   LEU T 143     -19.665 -13.967  57.749  1.00                 C  
ATOM    990  O   LEU T 143     -19.070 -12.896  57.842  1.00                 O  
ATOM    991  CB  LEU T 143     -17.633 -15.101  58.622  1.00                 C  
ATOM    992  CG  LEU T 143     -16.961 -16.131  59.533  1.00                 C  
ATOM    993  CD1 LEU T 143     -15.447 -15.991  59.476  1.00                 C  
ATOM    994  CD2 LEU T 143     -17.453 -15.985  60.964  1.00                 C  
ATOM    995  N   MET T 144     -20.744 -14.129  56.987  1.00                 N  
ATOM    996  CA  MET T 144     -21.468 -12.999  56.412  1.00                 C  
ATOM    997  C   MET T 144     -22.952 -13.156  56.743  1.00                 C  
ATOM    998  O   MET T 144     -23.716 -12.199  56.665  1.00                 O  
ATOM    999  CB  MET T 144     -21.235 -12.926  54.902  1.00                 C  
ATOM   1000  SD  MET T 144     -19.559 -12.582  52.722  1.00                 S  
ATOM   1001  CE  MET T 144     -20.400 -11.058  52.305  1.00                 C  
ATOM   1002  CG  MET T 144     -19.798 -12.626  54.509  1.00                 C  
ATOM   1003  N   LYS T 145     -23.340 -14.372  57.123  1.00                 N  
ATOM   1004  CA  LYS T 145     -24.745 -14.741  57.332  1.00                 C  
ATOM   1005  C   LYS T 145     -25.529 -13.761  58.217  1.00                 C  
ATOM   1006  O   LYS T 145     -26.686 -13.447  57.932  1.00                 O  
ATOM   1007  CB  LYS T 145     -24.846 -16.137  57.951  1.00                 C  
ATOM   1008  CD  LYS T 145     -26.299 -18.033  58.722  1.00                 C  
ATOM   1009  CE  LYS T 145     -27.723 -18.499  58.976  1.00                 C  
ATOM   1010  CG  LYS T 145     -26.272 -16.618  58.168  1.00                 C  
ATOM   1011  NZ  LYS T 145     -27.765 -19.885  59.519  1.00                 N  
ATOM   1012  N   PRO T 146     -24.910 -13.275  59.299  1.00                 N  
ATOM   1013  CA  PRO T 146     -25.578 -12.138  59.929  1.00                 C  
ATOM   1014  C   PRO T 146     -25.270 -10.815  59.230  1.00                 C  
ATOM   1015  O   PRO T 146     -24.698  -9.918  59.839  1.00                 O  
ATOM   1016  CB  PRO T 146     -25.037 -12.137  61.360  1.00                 C  
ATOM   1017  CD  PRO T 146     -23.687 -13.711  60.164  1.00                 C  
ATOM   1018  CG  PRO T 146     -23.643 -12.655  61.233  1.00                 C  
ATOM   1019  N   LEU T 147     -25.615 -10.709  57.956  1.00                 N  
ATOM   1020  CA  LEU T 147     -25.640  -9.417  57.289  1.00                 C  
ATOM   1021  C   LEU T 147     -27.018  -9.370  56.677  1.00                 C  
ATOM   1022  O   LEU T 147     -27.436  -8.371  56.091  1.00                 O  
ATOM   1023  CB  LEU T 147     -24.500  -9.316  56.274  1.00                 C  
ATOM   1024  CG  LEU T 147     -23.080  -9.402  56.838  1.00                 C  
ATOM   1025  CD1 LEU T 147     -22.055  -9.412  55.714  1.00                 C  
ATOM   1026  CD2 LEU T 147     -22.810  -8.249  57.791  1.00                 C  
ATOM   1027  N   ARG T 148     -27.709 -10.495  56.827  1.00                 N  
ATOM   1028  CA  ARG T 148     -29.112 -10.615  56.498  1.00                 C  
ATOM   1029  C   ARG T 148     -29.903  -9.568  57.272  1.00                 C  
ATOM   1030  O   ARG T 148     -30.803  -8.934  56.721  1.00                 O  
ATOM   1031  CB  ARG T 148     -29.617 -12.025  56.809  1.00                 C  
ATOM   1032  CD  ARG T 148     -31.461 -13.720  56.648  1.00                 C  
ATOM   1033  NE  ARG T 148     -30.638 -14.684  55.921  1.00                 N  
ATOM   1034  CG  ARG T 148     -31.045 -12.286  56.361  1.00                 C  
ATOM   1035  CZ  ARG T 148     -29.708 -15.448  56.485  1.00                 C  
ATOM   1036  NH1 ARG T 148     -29.008 -16.296  55.744  1.00                 N  
ATOM   1037  NH2 ARG T 148     -29.480 -15.361  57.788  1.00                 N  
ATOM   1038  N   TRP T 149     -29.546  -9.371  58.541  1.00                 N  
ATOM   1039  CA  TRP T 149     -30.223  -8.390  59.391  1.00                 C  
ATOM   1040  C   TRP T 149     -29.918  -6.939  58.996  1.00                 C  
ATOM   1041  O   TRP T 149     -30.439  -6.000  59.593  1.00                 O  
ATOM   1042  CB  TRP T 149     -29.841  -8.598  60.858  1.00                 C  
ATOM   1043  CG  TRP T 149     -30.387  -9.862  61.447  1.00                 C  
ATOM   1044  CD1 TRP T 149     -29.693 -11.004  61.723  1.00                 C  
ATOM   1045  NE1 TRP T 149     -30.532 -11.952  62.257  1.00                 N  
ATOM   1046  CD2 TRP T 149     -31.744 -10.113  61.832  1.00                 C  
ATOM   1047  CE2 TRP T 149     -31.798 -11.427  62.333  1.00                 C  
ATOM   1048  CH2 TRP T 149     -34.113 -11.237  62.759  1.00                 C  
ATOM   1049  CZ2 TRP T 149     -32.980 -12.000  62.800  1.00                 C  
ATOM   1050  CE3 TRP T 149     -32.919  -9.355  61.801  1.00                 C  
ATOM   1051  CZ3 TRP T 149     -34.088  -9.928  62.266  1.00                 C  
ATOM   1052  N   VAL T 150     -29.075  -6.765  57.984  1.00                 N  
ATOM   1053  CA  VAL T 150     -28.866  -5.458  57.367  1.00                 C  
ATOM   1054  C   VAL T 150     -29.401  -5.499  55.939  1.00                 C  
ATOM   1055  O   VAL T 150     -29.103  -4.623  55.122  1.00                 O  
ATOM   1056  CB  VAL T 150     -27.380  -5.054  57.390  1.00                 C  
ATOM   1057  CG1 VAL T 150     -26.883  -4.934  58.823  1.00                 C  
ATOM   1058  CG2 VAL T 150     -26.543  -6.059  56.614  1.00                 C  
ATOM   1059  N   LYS T 151     -30.176  -6.546  55.657  1.00                 N  
ATOM   1060  CA  LYS T 151     -30.834  -6.752  54.364  1.00                 C  
ATOM   1061  C   LYS T 151     -29.872  -7.096  53.190  1.00                 C  
ATOM   1062  O   LYS T 151     -30.151  -6.802  52.019  1.00                 O  
ATOM   1063  CB  LYS T 151     -31.640  -5.513  53.969  1.00                 C  
ATOM   1064  CD  LYS T 151     -33.535  -3.947  54.474  1.00                 C  
ATOM   1065  CE  LYS T 151     -34.587  -3.537  55.493  1.00                 C  
ATOM   1066  CG  LYS T 151     -32.723  -5.134  54.966  1.00                 C  
ATOM   1067  NZ  LYS T 151     -35.341  -2.329  55.057  1.00                 N  
ATOM   1068  N   VAL T 152     -28.757  -7.750  53.509  1.00                 N  
ATOM   1069  CA  VAL T 152     -27.815  -8.208  52.484  1.00                 C  
ATOM   1070  C   VAL T 152     -28.130  -9.636  52.030  1.00                 C  
ATOM   1071  O   VAL T 152     -28.173 -10.556  52.848  1.00                 O  
ATOM   1072  CB  VAL T 152     -26.360  -8.135  52.982  1.00                 C  
ATOM   1073  CG1 VAL T 152     -25.407  -8.668  51.923  1.00                 C  
ATOM   1074  CG2 VAL T 152     -25.997  -6.707  53.360  1.00                 C  
ATOM   1075  N   PRO T 153     -28.337  -9.829  50.717  1.00                 N  
ATOM   1076  CA  PRO T 153     -28.719 -11.141  50.183  1.00                 C  
ATOM   1077  C   PRO T 153     -27.541 -12.097  50.222  1.00                 C  
ATOM   1078  O   PRO T 153     -26.865 -12.272  49.213  1.00                 O  
ATOM   1079  CB  PRO T 153     -29.160 -10.843  48.748  1.00                 C  
ATOM   1080  CD  PRO T 153     -28.161  -8.827  49.567  1.00                 C  
ATOM   1081  CG  PRO T 153     -28.326  -9.675  48.337  1.00                 C  
ATOM   1082  N   VAL T 154     -27.298 -12.708  51.373  1.00                 N  
ATOM   1083  CA  VAL T 154     -26.131 -13.566  51.538  1.00                 C  
ATOM   1084  C   VAL T 154     -26.245 -14.869  50.749  1.00                 C  
ATOM   1085  O   VAL T 154     -25.340 -15.227  49.993  1.00                 O  
ATOM   1086  CB  VAL T 154     -25.881 -13.899  53.020  1.00                 C  
ATOM   1087  CG1 VAL T 154     -24.778 -14.938  53.154  1.00                 C  
ATOM   1088  CG2 VAL T 154     -25.528 -12.640  53.797  1.00                 C  
ATOM   1089  N   ASP T 155     -27.363 -15.562  50.928  1.00                 N  
ATOM   1090  CA  ASP T 155     -27.594 -16.864  50.310  1.00                 C  
ATOM   1091  C   ASP T 155     -27.506 -16.836  48.778  1.00                 C  
ATOM   1092  O   ASP T 155     -26.919 -17.735  48.160  1.00                 O  
ATOM   1093  CB  ASP T 155     -28.963 -17.415  50.716  1.00                 C  
ATOM   1094  CG  ASP T 155     -29.004 -17.862  52.164  1.00                 C  
ATOM   1095  OD1 ASP T 155     -27.923 -18.005  52.773  1.00                 O  
ATOM   1096  OD2 ASP T 155     -30.118 -18.069  52.690  1.00                 O  
ATOM   1097  N   THR T 156     -28.080 -15.805  48.166  1.00                 N  
ATOM   1098  CA  THR T 156     -27.940 -15.645  46.731  1.00                 C  
ATOM   1099  C   THR T 156     -26.495 -15.329  46.389  1.00                 C  
ATOM   1100  O   THR T 156     -25.973 -15.829  45.396  1.00                 O  
ATOM   1101  CB  THR T 156     -28.866 -14.538  46.193  1.00                 C  
ATOM   1102  OG1 THR T 156     -30.232 -14.884  46.457  1.00                 O  
ATOM   1103  CG2 THR T 156     -28.687 -14.376  44.692  1.00                 C  
ATOM   1104  N   LEU T 157     -25.850 -14.505  47.209  1.00                 N  
ATOM   1105  CA  LEU T 157     -24.445 -14.188  46.987  1.00                 C  
ATOM   1106  C   LEU T 157     -23.593 -15.439  47.151  1.00                 C  
ATOM   1107  O   LEU T 157     -22.678 -15.693  46.362  1.00                 O  
ATOM   1108  CB  LEU T 157     -23.984 -13.093  47.951  1.00                 C  
ATOM   1109  CG  LEU T 157     -22.527 -12.644  47.820  1.00                 C  
ATOM   1110  CD1 LEU T 157     -22.260 -12.081  46.433  1.00                 C  
ATOM   1111  CD2 LEU T 157     -22.185 -11.613  48.885  1.00                 C  
ATOM   1112  N   ALA T 158     -23.923 -16.233  48.163  1.00                 N  
ATOM   1113  CA  ALA T 158     -23.299 -17.539  48.350  1.00                 C  
ATOM   1114  C   ALA T 158     -23.487 -18.433  47.123  1.00                 C  
ATOM   1115  O   ALA T 158     -22.615 -19.230  46.790  1.00                 O  
ATOM   1116  CB  ALA T 158     -23.866 -18.226  49.583  1.00                 C  
ATOM   1117  N   MET T 159     -24.633 -18.294  46.462  1.00                 N  
ATOM   1118  CA  MET T 159     -24.901 -19.007  45.217  1.00                 C  
ATOM   1119  C   MET T 159     -24.092 -18.449  44.037  1.00                 C  
ATOM   1120  O   MET T 159     -23.458 -19.205  43.301  1.00                 O  
ATOM   1121  CB  MET T 159     -26.392 -18.955  44.880  1.00                 C  
ATOM   1122  SD  MET T 159     -26.900 -21.518  45.801  1.00                 S  
ATOM   1123  CE  MET T 159     -27.461 -21.957  44.158  1.00                 C  
ATOM   1124  CG  MET T 159     -27.272 -19.754  45.828  1.00                 C  
ATOM   1125  N   MET T 160     -24.130 -17.131  43.856  1.00                 N  
ATOM   1126  CA  MET T 160     -23.341 -16.467  42.822  1.00                 C  
ATOM   1127  C   MET T 160     -21.875 -16.883  42.838  1.00                 C  
ATOM   1128  O   MET T 160     -21.298 -17.227  41.805  1.00                 O  
ATOM   1129  CB  MET T 160     -23.433 -14.947  42.971  1.00                 C  
ATOM   1130  SD  MET T 160     -22.857 -12.386  42.084  1.00                 S  
ATOM   1131  CE  MET T 160     -24.611 -12.117  41.841  1.00                 C  
ATOM   1132  CG  MET T 160     -22.751 -14.172  41.856  1.00                 C  
ATOM   1133  N   LEU T 161     -21.280 -16.838  44.022  1.00                 N  
ATOM   1134  CA  LEU T 161     -19.898 -17.242  44.200  1.00                 C  
ATOM   1135  C   LEU T 161     -19.713 -18.719  43.862  1.00                 C  
ATOM   1136  O   LEU T 161     -18.757 -19.083  43.178  1.00                 O  
ATOM   1137  CB  LEU T 161     -19.440 -16.968  45.634  1.00                 C  
ATOM   1138  CG  LEU T 161     -19.293 -15.497  46.029  1.00                 C  
ATOM   1139  CD1 LEU T 161     -19.012 -15.366  47.518  1.00                 C  
ATOM   1140  CD2 LEU T 161     -18.189 -14.831  45.221  1.00                 C  
ATOM   1141  N   SER T 162     -20.626 -19.562  44.343  1.00                 N  
ATOM   1142  CA  SER T 162     -20.572 -20.996  44.074  1.00                 C  
ATOM   1143  C   SER T 162     -20.553 -21.277  42.572  1.00                 C  
ATOM   1144  O   SER T 162     -19.715 -22.044  42.079  1.00                 O  
ATOM   1145  CB  SER T 162     -21.759 -21.708  44.725  1.00                 C  
ATOM   1146  OG  SER T 162     -21.684 -21.638  46.138  1.00                 O  
ATOM   1147  N   ILE T 163     -21.488 -20.654  41.859  1.00                 N  
ATOM   1148  CA  ILE T 163     -21.474 -20.668  40.412  1.00                 C  
ATOM   1149  C   ILE T 163     -20.118 -20.166  39.922  1.00                 C  
ATOM   1150  O   ILE T 163     -19.443 -20.843  39.147  1.00                 O  
ATOM   1151  CB  ILE T 163     -22.620 -19.820  39.828  1.00                 C  
ATOM   1152  CD1 ILE T 163     -25.157 -19.575  39.850  1.00                 C  
ATOM   1153  CG1 ILE T 163     -23.971 -20.473  40.126  1.00                 C  
ATOM   1154  CG2 ILE T 163     -22.413 -19.600  38.338  1.00                 C  
ATOM   1155  N   ALA T 164     -19.712 -18.996  40.399  1.00                 N  
ATOM   1156  CA  ALA T 164     -18.438 -18.418  40.007  1.00                 C  
ATOM   1157  C   ALA T 164     -17.282 -19.406  40.179  1.00                 C  
ATOM   1158  O   ALA T 164     -16.391 -19.485  39.342  1.00                 O  
ATOM   1159  CB  ALA T 164     -18.157 -17.158  40.812  1.00                 C  
ATOM   1160  N   LEU T 165     -17.300 -20.185  41.248  1.00                 N  
ATOM   1161  CA  LEU T 165     -16.166 -21.059  41.503  1.00                 C  
ATOM   1162  C   LEU T 165     -16.171 -22.336  40.692  1.00                 C  
ATOM   1163  O   LEU T 165     -15.114 -22.936  40.503  1.00                 O  
ATOM   1164  CB  LEU T 165     -16.098 -21.430  42.986  1.00                 C  
ATOM   1165  CG  LEU T 165     -15.815 -20.284  43.959  1.00                 C  
ATOM   1166  CD1 LEU T 165     -15.902 -20.767  45.399  1.00                 C  
ATOM   1167  CD2 LEU T 165     -14.449 -19.673  43.688  1.00                 C  
ATOM   1168  N   ARG T 166     -17.342 -22.767  40.224  1.00                 N  
ATOM   1169  CA  ARG T 166     -17.377 -23.990  39.429  1.00                 C  
ATOM   1170  C   ARG T 166     -17.118 -23.714  37.935  1.00                 C  
ATOM   1171  O   ARG T 166     -16.665 -24.595  37.189  1.00                 O  
ATOM   1172  CB  ARG T 166     -18.723 -24.698  39.595  1.00                 C  
ATOM   1173  CD  ARG T 166     -20.379 -25.803  41.124  1.00                 C  
ATOM   1174  NE  ARG T 166     -21.410 -24.781  40.963  1.00                 N  
ATOM   1175  CG  ARG T 166     -18.979 -25.224  40.998  1.00                 C  
ATOM   1176  CZ  ARG T 166     -22.706 -25.042  40.828  1.00                 C  
ATOM   1177  NH1 ARG T 166     -23.572 -24.048  40.686  1.00                 N  
ATOM   1178  NH2 ARG T 166     -23.134 -26.297  40.834  1.00                 N  
ATOM   1179  N   PHE T 167     -17.368 -22.476  37.516  1.00                 N  
ATOM   1180  CA  PHE T 167     -17.043 -22.051  36.158  1.00                 C  
ATOM   1181  C   PHE T 167     -15.576 -21.689  35.910  1.00                 C  
ATOM   1182  O   PHE T 167     -15.093 -21.792  34.781  1.00                 O  
ATOM   1183  CB  PHE T 167     -17.891 -20.842  35.757  1.00                 C  
ATOM   1184  CG  PHE T 167     -19.338 -21.169  35.522  1.00                 C  
ATOM   1185  CZ  PHE T 167     -22.015 -21.776  35.080  1.00                 C  
ATOM   1186  CD1 PHE T 167     -20.302 -20.818  36.451  1.00                 C  
ATOM   1187  CE1 PHE T 167     -21.634 -21.118  36.234  1.00                 C  
ATOM   1188  CD2 PHE T 167     -19.736 -21.828  34.372  1.00                 C  
ATOM   1189  CE2 PHE T 167     -21.067 -22.128  34.155  1.00                 C  
ATOM   1190  N   VAL T 168     -14.876 -21.251  36.949  1.00                 N  
ATOM   1191  CA  VAL T 168     -13.482 -20.861  36.785  1.00                 C  
ATOM   1192  C   VAL T 168     -12.633 -21.885  36.025  1.00                 C  
ATOM   1193  O   VAL T 168     -11.997 -21.524  35.036  1.00                 O  
ATOM   1194  CB  VAL T 168     -12.807 -20.593  38.143  1.00                 C  
ATOM   1195  CG1 VAL T 168     -11.309 -20.403  37.965  1.00                 C  
ATOM   1196  CG2 VAL T 168     -13.426 -19.376  38.814  1.00                 C  
ATOM   1197  N   PRO T 169     -12.637 -23.160  36.460  1.00                 N  
ATOM   1198  CA  PRO T 169     -11.881 -24.141  35.673  1.00                 C  
ATOM   1199  C   PRO T 169     -12.416 -24.364  34.240  1.00                 C  
ATOM   1200  O   PRO T 169     -11.611 -24.490  33.309  1.00                 O  
ATOM   1201  CB  PRO T 169     -11.998 -25.434  36.483  1.00                 C  
ATOM   1202  CD  PRO T 169     -13.054 -23.751  37.817  1.00                 C  
ATOM   1203  CG  PRO T 169     -12.189 -24.978  37.890  1.00                 C  
ATOM   1204  N   THR T 170     -13.731 -24.401  34.043  1.00                 N  
ATOM   1205  CA  THR T 170     -14.217 -24.602  32.682  1.00                 C  
ATOM   1206  C   THR T 170     -13.867 -23.426  31.775  1.00                 C  
ATOM   1207  O   THR T 170     -13.433 -23.645  30.663  1.00                 O  
ATOM   1208  CB  THR T 170     -15.741 -24.820  32.653  1.00                 C  
ATOM   1209  OG1 THR T 170     -16.073 -25.993  33.407  1.00                 O  
ATOM   1210  CG2 THR T 170     -16.226 -25.007  31.224  1.00                 C  
ATOM   1211  N   LEU T 171     -14.044 -22.190  32.243  1.00                 N  
ATOM   1212  CA  LEU T 171     -13.669 -21.008  31.452  1.00                 C  
ATOM   1213  C   LEU T 171     -12.201 -21.017  31.117  1.00                 C  
ATOM   1214  O   LEU T 171     -11.808 -20.526  30.061  1.00                 O  
ATOM   1215  CB  LEU T 171     -14.025 -19.724  32.205  1.00                 C  
ATOM   1216  CG  LEU T 171     -15.517 -19.429  32.373  1.00                 C  
ATOM   1217  CD1 LEU T 171     -15.728 -18.224  33.275  1.00                 C  
ATOM   1218  CD2 LEU T 171     -16.176 -19.200  31.021  1.00                 C  
ATOM   1219  N   MET T 172     -11.398 -21.569  32.031  1.00                 N  
ATOM   1220  CA  MET T 172      -9.959 -21.740  31.837  1.00                 C  
ATOM   1221  C   MET T 172      -9.662 -22.758  30.745  1.00                 C  
ATOM   1222  O   MET T 172      -8.897 -22.470  29.830  1.00                 O  
ATOM   1223  CB  MET T 172      -9.289 -22.168  33.144  1.00                 C  
ATOM   1224  SD  MET T 172      -7.042 -22.910  34.585  1.00                 S  
ATOM   1225  CE  MET T 172      -7.635 -24.598  34.670  1.00                 C  
ATOM   1226  CG  MET T 172      -7.786 -22.365  33.036  1.00                 C  
ATOM   1227  N   ASP T 173     -10.257 -23.944  30.855  1.00                 N  
ATOM   1228  CA  ASP T 173     -10.132 -24.973  29.820  1.00                 C  
ATOM   1229  C   ASP T 173     -10.560 -24.430  28.465  1.00                 C  
ATOM   1230  O   ASP T 173      -9.942 -24.734  27.433  1.00                 O  
ATOM   1231  CB  ASP T 173     -10.965 -26.204  30.185  1.00                 C  
ATOM   1232  CG  ASP T 173     -10.367 -26.992  31.334  1.00                 C  
ATOM   1233  OD1 ASP T 173      -9.187 -26.754  31.667  1.00                 O  
ATOM   1234  OD2 ASP T 173     -11.079 -27.846  31.902  1.00                 O  
ATOM   1235  N   GLU T 174     -11.596 -23.596  28.484  1.00                 N  
ATOM   1236  CA  GLU T 174     -12.180 -23.030  27.270  1.00                 C  
ATOM   1237  C   GLU T 174     -11.262 -21.970  26.685  1.00                 C  
ATOM   1238  O   GLU T 174     -11.051 -21.900  25.471  1.00                 O  
ATOM   1239  CB  GLU T 174     -13.560 -22.439  27.565  1.00                 C  
ATOM   1240  CD  GLU T 174     -14.597 -22.941  25.317  1.00                 C  
ATOM   1241  CG  GLU T 174     -14.267 -21.875  26.343  1.00                 C  
ATOM   1242  OE1 GLU T 174     -14.630 -24.133  25.688  1.00                 O  
ATOM   1243  OE2 GLU T 174     -14.823 -22.585  24.141  1.00                 O  
ATOM   1244  N   ALA T 175     -10.715 -21.145  27.566  1.00                 N  
ATOM   1245  CA  ALA T 175      -9.819 -20.089  27.144  1.00                 C  
ATOM   1246  C   ALA T 175      -8.623 -20.668  26.377  1.00                 C  
ATOM   1247  O   ALA T 175      -8.201 -20.114  25.365  1.00                 O  
ATOM   1248  CB  ALA T 175      -9.340 -19.288  28.345  1.00                 C  
ATOM   1249  N   THR T 176      -8.101 -21.798  26.839  1.00                 N  
ATOM   1250  CA  THR T 176      -6.963 -22.422  26.172  1.00                 C  
ATOM   1251  C   THR T 176      -7.368 -22.973  24.805  1.00                 C  
ATOM   1252  O   THR T 176      -6.603 -22.843  23.848  1.00                 O  
ATOM   1253  CB  THR T 176      -6.360 -23.554  27.025  1.00                 C  
ATOM   1254  OG1 THR T 176      -5.891 -23.020  28.269  1.00                 O  
ATOM   1255  CG2 THR T 176      -5.190 -24.201  26.300  1.00                 C  
ATOM   1256  N   LYS T 177      -8.557 -23.584  24.706  1.00                 N  
ATOM   1257  CA  LYS T 177      -9.006 -24.144  23.419  1.00                 C  
ATOM   1258  C   LYS T 177      -9.239 -23.053  22.384  1.00                 C  
ATOM   1259  O   LYS T 177      -8.927 -23.218  21.202  1.00                 O  
ATOM   1260  CB  LYS T 177     -10.285 -24.962  23.608  1.00                 C  
ATOM   1261  CD  LYS T 177     -11.394 -27.018  24.526  1.00                 C  
ATOM   1262  CE  LYS T 177     -11.191 -28.322  25.280  1.00                 C  
ATOM   1263  CG  LYS T 177     -10.083 -26.265  24.364  1.00                 C  
ATOM   1264  NZ  LYS T 177     -12.474 -29.051  25.483  1.00                 N  
ATOM   1265  N   ILE T 178      -9.783 -21.929  22.826  1.00                 N  
ATOM   1266  CA  ILE T 178      -9.969 -20.830  21.907  1.00                 C  
ATOM   1267  C   ILE T 178      -8.609 -20.354  21.425  1.00                 C  
ATOM   1268  O   ILE T 178      -8.376 -20.248  20.220  1.00                 O  
ATOM   1269  CB  ILE T 178     -10.759 -19.679  22.556  1.00                 C  
ATOM   1270  CD1 ILE T 178     -12.967 -19.157  23.719  1.00                 C  
ATOM   1271  CG1 ILE T 178     -12.204 -20.107  22.822  1.00                 C  
ATOM   1272  CG2 ILE T 178     -10.688 -18.430  21.692  1.00                 C  
ATOM   1273  N   MET T 179      -7.696 -20.120  22.362  1.00                 N  
ATOM   1274  CA  MET T 179      -6.352 -19.680  22.008  1.00                 C  
ATOM   1275  C   MET T 179      -5.695 -20.584  20.979  1.00                 C  
ATOM   1276  O   MET T 179      -5.196 -20.100  19.971  1.00                 O  
ATOM   1277  CB  MET T 179      -5.467 -19.605  23.254  1.00                 C  
ATOM   1278  SD  MET T 179      -3.004 -19.186  24.452  1.00                 S  
ATOM   1279  CE  MET T 179      -2.819 -20.948  24.713  1.00                 C  
ATOM   1280  CG  MET T 179      -4.039 -19.167  22.975  1.00                 C  
ATOM   1281  N   ASN T 180      -5.727 -21.889  21.224  1.00                 N  
ATOM   1282  CA  ASN T 180      -5.158 -22.865  20.301  1.00                 C  
ATOM   1283  C   ASN T 180      -5.740 -22.791  18.934  1.00                 C  
ATOM   1284  O   ASN T 180      -5.037 -22.962  17.945  1.00                 O  
ATOM   1285  CB  ASN T 180      -5.327 -24.283  20.850  1.00                 C  
ATOM   1286  CG  ASN T 180      -4.394 -24.574  22.009  1.00                 C  
ATOM   1287  OD1 ASN T 180      -3.387 -23.891  22.195  1.00                 O  
ATOM   1288  ND2 ASN T 180      -4.727 -25.593  22.793  1.00                 N  
ATOM   1289  N   ALA T 181      -7.049 -22.589  18.885  1.00                 N  
ATOM   1290  CA  ALA T 181      -7.763 -22.628  17.624  1.00                 C  
ATOM   1291  C   ALA T 181      -7.380 -21.410  16.796  1.00                 C  
ATOM   1292  O   ALA T 181      -7.185 -21.493  15.578  1.00                 O  
ATOM   1293  CB  ALA T 181      -9.264 -22.679  17.866  1.00                 C  
ATOM   1294  N   GLN T 182      -7.238 -20.277  17.468  1.00                 N  
ATOM   1295  CA  GLN T 182      -6.876 -19.059  16.771  1.00                 C  
ATOM   1296  C   GLN T 182      -5.436 -19.130  16.301  1.00                 C  
ATOM   1297  O   GLN T 182      -5.105 -18.633  15.220  1.00                 O  
ATOM   1298  CB  GLN T 182      -7.086 -17.842  17.674  1.00                 C  
ATOM   1299  CD  GLN T 182      -9.377 -17.248  16.793  1.00                 C  
ATOM   1300  CG  GLN T 182      -8.541 -17.567  18.017  1.00                 C  
ATOM   1301  OE1 GLN T 182      -9.158 -17.805  15.717  1.00                 O  
ATOM   1302  NE2 GLN T 182     -10.340 -16.347  16.954  1.00                 N  
ATOM   1303  N   ARG T 183      -4.598 -19.758  17.128  1.00                 N  
ATOM   1304  CA  ARG T 183      -3.185 -19.974  16.845  1.00                 C  
ATOM   1305  C   ARG T 183      -3.130 -20.836  15.597  1.00                 C  
ATOM   1306  O   ARG T 183      -2.371 -20.591  14.662  1.00                 O  
ATOM   1307  CB  ARG T 183      -2.492 -20.626  18.043  1.00                 C  
ATOM   1308  CD  ARG T 183      -0.239 -19.580  17.684  1.00                 C  
ATOM   1309  NE  ARG T 183       1.195 -19.808  17.516  1.00                 N  
ATOM   1310  CG  ARG T 183      -1.008 -20.882  17.838  1.00                 C  
ATOM   1311  CZ  ARG T 183       2.068 -18.861  17.192  1.00                 C  
ATOM   1312  NH1 ARG T 183       3.353 -19.161  17.061  1.00                 N  
ATOM   1313  NH2 ARG T 183       1.655 -17.616  16.999  1.00                 N  
ATOM   1314  N   ALA T 184      -3.999 -21.823  15.560  1.00                 N  
ATOM   1315  CA  ALA T 184      -4.052 -22.708  14.424  1.00                 C  
ATOM   1316  C   ALA T 184      -4.529 -22.020  13.124  1.00                 C  
ATOM   1317  O   ALA T 184      -4.649 -22.678  12.088  1.00                 O  
ATOM   1318  CB  ALA T 184      -4.964 -23.890  14.715  1.00                 C  
ATOM   1319  N   ARG T 185      -4.784 -20.712  13.171  1.00                 N  
ATOM   1320  CA  ARG T 185      -5.145 -19.973  11.963  1.00                 C  
ATOM   1321  C   ARG T 185      -4.587 -18.562  11.962  1.00                 C  
ATOM   1322  O   ARG T 185      -5.301 -17.596  11.668  1.00                 O  
ATOM   1323  CB  ARG T 185      -6.666 -19.919  11.802  1.00                 C  
ATOM   1324  CD  ARG T 185      -8.839 -21.159  11.609  1.00                 C  
ATOM   1325  NE  ARG T 185      -9.276 -20.497  10.382  1.00                 N  
ATOM   1326  CG  ARG T 185      -7.326 -21.283  11.681  1.00                 C  
ATOM   1327  CZ  ARG T 185     -10.523 -20.103  10.149  1.00                 C  
ATOM   1328  NH1 ARG T 185     -10.828 -19.509   9.003  1.00                 N  
ATOM   1329  NH2 ARG T 185     -11.463 -20.303  11.062  1.00                 N  
ATOM   1330  N   GLY T 186      -3.294 -18.460  12.248  1.00                 N  
ATOM   1331  CA  GLY T 186      -2.626 -17.173  12.372  1.00                 C  
ATOM   1332  C   GLY T 186      -2.652 -16.727  13.819  1.00                 C  
ATOM   1333  O   GLY T 186      -2.769 -17.550  14.707  1.00                 O  
ATOM   1334  N   VAL T 187      -2.598 -15.427  14.065  1.00                 N  
ATOM   1335  CA  VAL T 187      -2.617 -14.879  15.440  1.00                 C  
ATOM   1336  C   VAL T 187      -1.451 -15.376  16.295  1.00                 C  
ATOM   1337  O   VAL T 187      -1.269 -16.587  16.521  1.00                 O  
ATOM   1338  CB  VAL T 187      -3.937 -15.210  16.161  1.00                 C  
ATOM   1339  CG1 VAL T 187      -3.906 -14.693  17.591  1.00                 C  
ATOM   1340  CG2 VAL T 187      -5.119 -14.625  15.404  1.00                 C  
ATOM   1341  N   ASP T 188      -0.647 -14.415  16.746  1.00                 N  
ATOM   1342  CA  ASP T 188       0.528 -14.715  17.544  1.00                 C  
ATOM   1343  C   ASP T 188       0.312 -14.108  18.900  1.00                 C  
ATOM   1344  O   ASP T 188       0.409 -12.891  19.065  1.00                 O  
ATOM   1345  CB  ASP T 188       1.789 -14.176  16.865  1.00                 C  
ATOM   1346  CG  ASP T 188       2.121 -14.914  15.583  1.00                 C  
ATOM   1347  OD1 ASP T 188       1.586 -16.024  15.381  1.00                 O  
ATOM   1348  OD2 ASP T 188       2.918 -14.382  14.781  1.00                 O  
ATOM   1349  N   PHE T 189      -0.011 -14.948  19.873  1.00                 N  
ATOM   1350  CA  PHE T 189      -0.267 -14.450  21.212  1.00                 C  
ATOM   1351  C   PHE T 189       1.048 -14.097  21.890  1.00                 C  
ATOM   1352  O   PHE T 189       1.872 -14.975  22.163  1.00                 O  
ATOM   1353  CB  PHE T 189      -1.039 -15.487  22.031  1.00                 C  
ATOM   1354  CG  PHE T 189      -2.455 -15.689  21.572  1.00                 C  
ATOM   1355  CZ  PHE T 189      -5.078 -16.058  20.728  1.00                 C  
ATOM   1356  CD1 PHE T 189      -2.753 -16.610  20.583  1.00                 C  
ATOM   1357  CE1 PHE T 189      -4.056 -16.796  20.161  1.00                 C  
ATOM   1358  CD2 PHE T 189      -3.489 -14.958  22.129  1.00                 C  
ATOM   1359  CE2 PHE T 189      -4.792 -15.144  21.707  1.00                 C  
ATOM   1360  N   GLY T 190       1.245 -12.810  22.154  1.00                 N  
ATOM   1361  CA  GLY T 190       2.479 -12.343  22.762  1.00                 C  
ATOM   1362  C   GLY T 190       3.604 -12.273  21.751  1.00                 C  
ATOM   1363  O   GLY T 190       4.576 -13.023  21.838  1.00                 O  
ATOM   1364  N   GLU T 191       3.467 -11.367  20.788  1.00                 N  
ATOM   1365  CA  GLU T 191       4.432 -11.245  19.705  1.00                 C  
ATOM   1366  C   GLU T 191       4.304  -9.914  18.963  1.00                 C  
ATOM   1367  O   GLU T 191       3.200  -9.491  18.604  1.00                 O  
ATOM   1368  CB  GLU T 191       4.273 -12.399  18.713  1.00                 C  
ATOM   1369  CD  GLU T 191       5.155 -13.595  16.671  1.00                 C  
ATOM   1370  CG  GLU T 191       5.297 -12.397  17.590  1.00                 C  
ATOM   1371  OE1 GLU T 191       4.658 -14.643  17.133  1.00                 O  
ATOM   1372  OE2 GLU T 191       5.541 -13.485  15.488  1.00                 O  
ATOM   1373  N   GLY T 192       5.441  -9.256  18.754  1.00                 N  
ATOM   1374  CA  GLY T 192       5.541  -8.153  17.812  1.00                 C  
ATOM   1375  C   GLY T 192       4.906  -6.822  18.181  1.00                 C  
ATOM   1376  O   GLY T 192       4.641  -5.998  17.298  1.00                 O  
ATOM   1377  N   GLY T 193       4.655  -6.588  19.466  1.00                 N  
ATOM   1378  CA  GLY T 193       4.146  -5.287  19.866  1.00                 C  
ATOM   1379  C   GLY T 193       3.429  -5.185  21.200  1.00                 C  
ATOM   1380  O   GLY T 193       3.543  -6.055  22.067  1.00                 O  
ATOM   1381  N   LEU T 194       2.695  -4.091  21.368  1.00                 N  
ATOM   1382  CA  LEU T 194       1.886  -3.898  22.562  1.00                 C  
ATOM   1383  C   LEU T 194       0.455  -3.587  22.160  1.00                 C  
ATOM   1384  O   LEU T 194      -0.485  -4.045  22.801  1.00                 O  
ATOM   1385  CB  LEU T 194       2.467  -2.778  23.427  1.00                 C  
ATOM   1386  CG  LEU T 194       3.860  -3.024  24.009  1.00                 C  
ATOM   1387  CD1 LEU T 194       4.360  -1.791  24.747  1.00                 C  
ATOM   1388  CD2 LEU T 194       3.850  -4.229  24.938  1.00                 C  
ATOM   1389  N   PHE T 195       0.295  -2.802  21.100  1.00                 N  
ATOM   1390  CA  PHE T 195      -1.023  -2.600  20.530  1.00                 C  
ATOM   1391  C   PHE T 195      -1.376  -3.906  19.848  1.00                 C  
ATOM   1392  O   PHE T 195      -2.401  -4.517  20.156  1.00                 O  
ATOM   1393  CB  PHE T 195      -1.015  -1.408  19.571  1.00                 C  
ATOM   1394  CG  PHE T 195      -2.343  -1.145  18.920  1.00                 C  
ATOM   1395  CZ  PHE T 195      -4.798  -0.661  17.710  1.00                 C  
ATOM   1396  CD1 PHE T 195      -3.350  -0.492  19.609  1.00                 C  
ATOM   1397  CE1 PHE T 195      -4.572  -0.250  19.010  1.00                 C  
ATOM   1398  CD2 PHE T 195      -2.585  -1.550  17.619  1.00                 C  
ATOM   1399  CE2 PHE T 195      -3.806  -1.308  17.021  1.00                 C  
ATOM   1400  N   LYS T 196      -0.505  -4.336  18.935  1.00                 N  
ATOM   1401  CA  LYS T 196      -0.680  -5.609  18.236  1.00                 C  
ATOM   1402  C   LYS T 196      -0.892  -6.732  19.231  1.00                 C  
ATOM   1403  O   LYS T 196      -1.699  -7.637  19.007  1.00                 O  
ATOM   1404  CB  LYS T 196       0.530  -5.903  17.347  1.00                 C  
ATOM   1405  CD  LYS T 196       1.619  -7.388  15.642  1.00                 C  
ATOM   1406  CE  LYS T 196       1.525  -8.697  14.875  1.00                 C  
ATOM   1407  CG  LYS T 196       0.416  -7.192  16.550  1.00                 C  
ATOM   1408  NZ  LYS T 196       2.697  -8.902  13.980  1.00                 N  
ATOM   1409  N   GLN T 197      -0.176  -6.662  20.342  1.00                 N  
ATOM   1410  CA  GLN T 197      -0.327  -7.667  21.373  1.00                 C  
ATOM   1411  C   GLN T 197      -1.732  -7.610  21.997  1.00                 C  
ATOM   1412  O   GLN T 197      -2.318  -8.637  22.330  1.00                 O  
ATOM   1413  CB  GLN T 197       0.738  -7.487  22.456  1.00                 C  
ATOM   1414  CD  GLN T 197       1.822  -8.387  24.553  1.00                 C  
ATOM   1415  CG  GLN T 197       0.705  -8.551  23.542  1.00                 C  
ATOM   1416  OE1 GLN T 197       2.634  -7.466  24.452  1.00                 O  
ATOM   1417  NE2 GLN T 197       1.868  -9.281  25.534  1.00                 N  
ATOM   1418  N   ALA T 198      -2.287  -6.414  22.140  1.00                 N  
ATOM   1419  CA  ALA T 198      -3.615  -6.300  22.723  1.00                 C  
ATOM   1420  C   ALA T 198      -4.660  -6.645  21.679  1.00                 C  
ATOM   1421  O   ALA T 198      -5.604  -7.389  21.952  1.00                 O  
ATOM   1422  CB  ALA T 198      -3.835  -4.898  23.270  1.00                 C  
ATOM   1423  N   LYS T 199      -4.471  -6.105  20.478  1.00                 N  
ATOM   1424  CA  LYS T 199      -5.416  -6.277  19.382  1.00                 C  
ATOM   1425  C   LYS T 199      -5.729  -7.762  19.189  1.00                 C  
ATOM   1426  O   LYS T 199      -6.820  -8.143  18.771  1.00                 O  
ATOM   1427  CB  LYS T 199      -4.858  -5.671  18.093  1.00                 C  
ATOM   1428  CD  LYS T 199      -5.224  -5.059  15.687  1.00                 C  
ATOM   1429  CE  LYS T 199      -6.157  -5.170  14.492  1.00                 C  
ATOM   1430  CG  LYS T 199      -5.804  -5.756  16.906  1.00                 C  
ATOM   1431  NZ  LYS T 199      -5.600  -4.493  13.288  1.00                 N  
ATOM   1432  N   SER T 200      -4.774  -8.608  19.541  1.00                 N  
ATOM   1433  CA  SER T 200      -4.937 -10.030  19.321  1.00                 C  
ATOM   1434  C   SER T 200      -5.746 -10.692  20.427  1.00                 C  
ATOM   1435  O   SER T 200      -6.113 -11.860  20.329  1.00                 O  
ATOM   1436  CB  SER T 200      -3.573 -10.714  19.205  1.00                 C  
ATOM   1437  OG  SER T 200      -2.880 -10.682  20.441  1.00                 O  
ATOM   1438  N   LEU T 201      -6.036  -9.953  21.486  1.00                 N  
ATOM   1439  CA  LEU T 201      -6.811 -10.541  22.569  1.00                 C  
ATOM   1440  C   LEU T 201      -8.270 -10.708  22.177  1.00                 C  
ATOM   1441  O   LEU T 201      -8.959 -11.592  22.685  1.00                 O  
ATOM   1442  CB  LEU T 201      -6.704  -9.683  23.831  1.00                 C  
ATOM   1443  CG  LEU T 201      -5.331  -9.637  24.505  1.00                 C  
ATOM   1444  CD1 LEU T 201      -5.328  -8.636  25.650  1.00                 C  
ATOM   1445  CD2 LEU T 201      -4.932 -11.017  25.008  1.00                 C  
ATOM   1446  N   ILE T 202      -8.720  -9.860  21.258  1.00                 N  
ATOM   1447  CA  ILE T 202     -10.080  -9.922  20.732  1.00                 C  
ATOM   1448  C   ILE T 202     -10.562 -11.325  20.281  1.00                 C  
ATOM   1449  O   ILE T 202     -11.602 -11.798  20.760  1.00                 O  
ATOM   1450  CB  ILE T 202     -10.267  -8.968  19.537  1.00                 C  
ATOM   1451  CD1 ILE T 202     -10.066  -6.517  18.866  1.00                 C  
ATOM   1452  CG1 ILE T 202     -10.186  -7.512  19.999  1.00                 C  
ATOM   1453  CG2 ILE T 202     -11.576  -9.263  18.820  1.00                 C  
ATOM   1454  N   PRO T 203      -9.807 -12.002  19.387  1.00                 N  
ATOM   1455  CA  PRO T 203     -10.120 -13.395  19.037  1.00                 C  
ATOM   1456  C   PRO T 203     -10.180 -14.354  20.214  1.00                 C  
ATOM   1457  O   PRO T 203     -10.670 -15.464  20.066  1.00                 O  
ATOM   1458  CB  PRO T 203      -8.987 -13.803  18.093  1.00                 C  
ATOM   1459  CD  PRO T 203      -8.613 -11.499  18.623  1.00                 C  
ATOM   1460  CG  PRO T 203      -8.495 -12.515  17.522  1.00                 C  
ATOM   1461  N   LEU T 204      -9.657 -13.960  21.361  1.00                 N  
ATOM   1462  CA  LEU T 204      -9.821 -14.783  22.538  1.00                 C  
ATOM   1463  C   LEU T 204     -11.057 -14.287  23.281  1.00                 C  
ATOM   1464  O   LEU T 204     -11.961 -15.065  23.618  1.00                 O  
ATOM   1465  CB  LEU T 204      -8.567 -14.724  23.412  1.00                 C  
ATOM   1466  CG  LEU T 204      -8.594 -15.558  24.694  1.00                 C  
ATOM   1467  CD1 LEU T 204      -8.777 -17.033  24.372  1.00                 C  
ATOM   1468  CD2 LEU T 204      -7.322 -15.347  25.500  1.00                 C  
ATOM   1469  N   MET T 205     -11.110 -12.977  23.502  1.00                 N  
ATOM   1470  CA  MET T 205     -12.067 -12.431  24.442  1.00                 C  
ATOM   1471  C   MET T 205     -13.501 -12.455  23.937  1.00                 C  
ATOM   1472  O   MET T 205     -14.387 -12.980  24.600  1.00                 O  
ATOM   1473  CB  MET T 205     -11.700 -10.991  24.805  1.00                 C  
ATOM   1474  SD  MET T 205      -9.947  -9.150  25.907  1.00                 S  
ATOM   1475  CE  MET T 205     -11.246  -8.596  27.009  1.00                 C  
ATOM   1476  CG  MET T 205     -10.435 -10.865  25.639  1.00                 C  
ATOM   1477  N   VAL T 206     -13.730 -11.883  22.769  1.00                 N  
ATOM   1478  CA  VAL T 206     -15.060 -11.918  22.178  1.00                 C  
ATOM   1479  C   VAL T 206     -15.686 -13.328  22.175  1.00                 C  
ATOM   1480  O   VAL T 206     -16.828 -13.490  22.587  1.00                 O  
ATOM   1481  CB  VAL T 206     -15.051 -11.381  20.735  1.00                 C  
ATOM   1482  CG1 VAL T 206     -16.394 -11.629  20.065  1.00                 C  
ATOM   1483  CG2 VAL T 206     -14.709  -9.899  20.719  1.00                 C  
ATOM   1484  N   PRO T 207     -14.935 -14.361  21.742  1.00                 N  
ATOM   1485  CA  PRO T 207     -15.542 -15.698  21.838  1.00                 C  
ATOM   1486  C   PRO T 207     -15.812 -16.149  23.263  1.00                 C  
ATOM   1487  O   PRO T 207     -16.916 -16.630  23.520  1.00                 O  
ATOM   1488  CB  PRO T 207     -14.516 -16.619  21.175  1.00                 C  
ATOM   1489  CD  PRO T 207     -13.668 -14.405  20.845  1.00                 C  
ATOM   1490  CG  PRO T 207     -13.816 -15.748  20.186  1.00                 C  
ATOM   1491  N   LEU T 208     -14.827 -15.998  24.151  1.00                 N  
ATOM   1492  CA  LEU T 208     -14.955 -16.407  25.553  1.00                 C  
ATOM   1493  C   LEU T 208     -16.217 -15.872  26.241  1.00                 C  
ATOM   1494  O   LEU T 208     -16.934 -16.629  26.890  1.00                 O  
ATOM   1495  CB  LEU T 208     -13.733 -15.957  26.356  1.00                 C  
ATOM   1496  CG  LEU T 208     -13.743 -16.290  27.849  1.00                 C  
ATOM   1497  CD1 LEU T 208     -13.784 -17.795  28.064  1.00                 C  
ATOM   1498  CD2 LEU T 208     -12.529 -15.690  28.542  1.00                 C  
ATOM   1499  N   PHE T 209     -16.460 -14.569  26.110  1.00                 N  
ATOM   1500  CA  PHE T 209     -17.661 -13.941  26.636  1.00                 C  
ATOM   1501  C   PHE T 209     -18.905 -14.696  26.201  1.00                 C  
ATOM   1502  O   PHE T 209     -19.719 -15.103  27.036  1.00                 O  
ATOM   1503  CB  PHE T 209     -17.745 -12.482  26.183  1.00                 C  
ATOM   1504  CG  PHE T 209     -18.984 -11.773  26.649  1.00                 C  
ATOM   1505  CZ  PHE T 209     -21.281 -10.462  27.505  1.00                 C  
ATOM   1506  CD1 PHE T 209     -19.078 -11.290  27.943  1.00                 C  
ATOM   1507  CE1 PHE T 209     -20.219 -10.638  28.372  1.00                 C  
ATOM   1508  CD2 PHE T 209     -20.057 -11.589  25.794  1.00                 C  
ATOM   1509  CE2 PHE T 209     -21.197 -10.937  26.223  1.00                 C  
ATOM   1510  N   MET T 210     -19.054 -14.870  24.889  1.00                 N  
ATOM   1511  CA  MET T 210     -20.222 -15.552  24.352  1.00                 C  
ATOM   1512  C   MET T 210     -20.371 -16.935  24.939  1.00                 C  
ATOM   1513  O   MET T 210     -21.459 -17.304  25.356  1.00                 O  
ATOM   1514  CB  MET T 210     -20.137 -15.639  22.827  1.00                 C  
ATOM   1515  SD  MET T 210     -21.127 -16.522  20.395  1.00                 S  
ATOM   1516  CE  MET T 210     -19.838 -17.762  20.305  1.00                 C  
ATOM   1517  CG  MET T 210     -21.314 -16.352  22.180  1.00                 C  
ATOM   1518  N   SER T 211     -19.271 -17.678  25.002  1.00                 N  
ATOM   1519  CA  SER T 211     -19.275 -19.022  25.574  1.00                 C  
ATOM   1520  C   SER T 211     -19.804 -18.988  26.980  1.00                 C  
ATOM   1521  O   SER T 211     -20.548 -19.867  27.406  1.00                 O  
ATOM   1522  CB  SER T 211     -17.867 -19.621  25.545  1.00                 C  
ATOM   1523  OG  SER T 211     -17.432 -19.836  24.213  1.00                 O  
ATOM   1524  N   ALA T 212     -19.389 -17.960  27.701  1.00                 N  
ATOM   1525  CA  ALA T 212     -19.767 -17.798  29.079  1.00                 C  
ATOM   1526  C   ALA T 212     -21.250 -17.476  29.143  1.00                 C  
ATOM   1527  O   ALA T 212     -22.021 -18.200  29.776  1.00                 O  
ATOM   1528  CB  ALA T 212     -18.933 -16.707  29.733  1.00                 C  
ATOM   1529  N   PHE T 213     -21.668 -16.407  28.481  1.00                 N  
ATOM   1530  CA  PHE T 213     -23.084 -16.087  28.515  1.00                 C  
ATOM   1531  C   PHE T 213     -23.971 -17.221  27.987  1.00                 C  
ATOM   1532  O   PHE T 213     -25.060 -17.426  28.503  1.00                 O  
ATOM   1533  CB  PHE T 213     -23.366 -14.818  27.708  1.00                 C  
ATOM   1534  CG  PHE T 213     -24.812 -14.410  27.706  1.00                 C  
ATOM   1535  CZ  PHE T 213     -27.488 -13.658  27.695  1.00                 C  
ATOM   1536  CD1 PHE T 213     -25.363 -13.757  28.794  1.00                 C  
ATOM   1537  CE1 PHE T 213     -26.693 -13.381  28.791  1.00                 C  
ATOM   1538  CD2 PHE T 213     -25.620 -14.680  26.615  1.00                 C  
ATOM   1539  CE2 PHE T 213     -26.950 -14.305  26.613  1.00                 C  
ATOM   1540  N   ASN T 214     -23.519 -17.964  26.980  1.00                 N  
ATOM   1541  CA  ASN T 214     -24.291 -19.124  26.536  1.00                 C  
ATOM   1542  C   ASN T 214     -24.374 -20.146  27.655  1.00                 C  
ATOM   1543  O   ASN T 214     -25.458 -20.624  27.986  1.00                 O  
ATOM   1544  CB  ASN T 214     -23.672 -19.729  25.275  1.00                 C  
ATOM   1545  CG  ASN T 214     -23.906 -18.876  24.044  1.00                 C  
ATOM   1546  OD1 ASN T 214     -24.791 -18.020  24.029  1.00                 O  
ATOM   1547  ND2 ASN T 214     -23.112 -19.107  23.005  1.00                 N  
ATOM   1548  N   ARG T 215     -23.225 -20.470  28.243  1.00                 N  
ATOM   1549  CA  ARG T 215     -23.179 -21.387  29.380  1.00                 C  
ATOM   1550  C   ARG T 215     -24.081 -20.925  30.509  1.00                 C  
ATOM   1551  O   ARG T 215     -24.767 -21.736  31.126  1.00                 O  
ATOM   1552  CB  ARG T 215     -21.745 -21.535  29.891  1.00                 C  
ATOM   1553  CD  ARG T 215     -19.409 -22.362  29.493  1.00                 C  
ATOM   1554  NE  ARG T 215     -18.518 -23.114  28.611  1.00                 N  
ATOM   1555  CG  ARG T 215     -20.830 -22.312  28.958  1.00                 C  
ATOM   1556  CZ  ARG T 215     -17.198 -23.167  28.752  1.00                 C  
ATOM   1557  NH1 ARG T 215     -16.468 -23.877  27.902  1.00                 N  
ATOM   1558  NH2 ARG T 215     -16.610 -22.510  29.742  1.00                 N  
ATOM   1559  N   ALA T 216     -24.083 -19.620  30.765  1.00                 N  
ATOM   1560  CA  ALA T 216     -24.957 -19.043  31.784  1.00                 C  
ATOM   1561  C   ALA T 216     -26.393 -19.440  31.535  1.00                 C  
ATOM   1562  O   ALA T 216     -27.037 -20.018  32.408  1.00                 O  
ATOM   1563  CB  ALA T 216     -24.820 -17.528  31.804  1.00                 C  
ATOM   1564  N   GLU T 217     -26.879 -19.132  30.335  1.00                 N  
ATOM   1565  CA  GLU T 217     -28.282 -19.343  30.002  1.00                 C  
ATOM   1566  C   GLU T 217     -28.643 -20.802  30.183  1.00                 C  
ATOM   1567  O   GLU T 217     -29.580 -21.119  30.909  1.00                 O  
ATOM   1568  CB  GLU T 217     -28.567 -18.890  28.569  1.00                 C  
ATOM   1569  CD  GLU T 217     -30.269 -18.553  26.733  1.00                 C  
ATOM   1570  CG  GLU T 217     -30.019 -19.040  28.147  1.00                 C  
ATOM   1571  OE1 GLU T 217     -29.301 -18.117  26.075  1.00                 O  
ATOM   1572  OE2 GLU T 217     -31.433 -18.605  26.284  1.00                 O  
ATOM   1573  N   ASP T 218     -27.865 -21.678  29.552  1.00                 N  
ATOM   1574  CA  ASP T 218     -28.078 -23.117  29.654  1.00                 C  
ATOM   1575  C   ASP T 218     -28.133 -23.574  31.113  1.00                 C  
ATOM   1576  O   ASP T 218     -28.959 -24.402  31.478  1.00                 O  
ATOM   1577  CB  ASP T 218     -26.975 -23.876  28.913  1.00                 C  
ATOM   1578  CG  ASP T 218     -27.093 -23.750  27.407  1.00                 C  
ATOM   1579  OD1 ASP T 218     -28.161 -23.312  26.929  1.00                 O  
ATOM   1580  OD2 ASP T 218     -26.118 -24.090  26.704  1.00                 O  
ATOM   1581  N   LEU T 219     -27.273 -23.021  31.957  1.00                 N  
ATOM   1582  CA  LEU T 219     -27.253 -23.451  33.352  1.00                 C  
ATOM   1583  C   LEU T 219     -28.477 -22.982  34.130  1.00                 C  
ATOM   1584  O   LEU T 219     -29.038 -23.726  34.929  1.00                 O  
ATOM   1585  CB  LEU T 219     -25.989 -22.946  34.050  1.00                 C  
ATOM   1586  CG  LEU T 219     -25.814 -23.355  35.514  1.00                 C  
ATOM   1587  CD1 LEU T 219     -25.781 -24.869  35.649  1.00                 C  
ATOM   1588  CD2 LEU T 219     -24.548 -22.744  36.095  1.00                 C  
ATOM   1589  N   SER T 220     -28.880 -21.741  33.896  1.00                 N  
ATOM   1590  CA  SER T 220     -30.003 -21.157  34.604  1.00                 C  
ATOM   1591  C   SER T 220     -31.278 -21.953  34.343  1.00                 C  
ATOM   1592  O   SER T 220     -31.984 -22.327  35.283  1.00                 O  
ATOM   1593  CB  SER T 220     -30.195 -19.696  34.192  1.00                 C  
ATOM   1594  OG  SER T 220     -31.304 -19.119  34.859  1.00                 O  
ATOM   1595  N   THR T 221     -31.564 -22.219  33.066  1.00                 N  
ATOM   1596  CA  THR T 221     -32.768 -22.964  32.706  1.00                 C  
ATOM   1597  C   THR T 221     -32.752 -24.328  33.376  1.00                 C  
ATOM   1598  O   THR T 221     -33.743 -24.744  33.978  1.00                 O  
ATOM   1599  CB  THR T 221     -32.896 -23.127  31.180  1.00                 C  
ATOM   1600  OG1 THR T 221     -33.011 -21.837  30.567  1.00                 O  
ATOM   1601  CG2 THR T 221     -34.132 -23.943  30.833  1.00                 C  
ATOM   1602  N   ALA T 222     -31.607 -24.994  33.312  1.00                 N  
ATOM   1603  CA  ALA T 222     -31.452 -26.313  33.902  1.00                 C  
ATOM   1604  C   ALA T 222     -31.678 -26.231  35.401  1.00                 C  
ATOM   1605  O   ALA T 222     -32.267 -27.129  35.999  1.00                 O  
ATOM   1606  CB  ALA T 222     -30.073 -26.875  33.590  1.00                 C  
ATOM   1607  N   MET T 223     -31.197 -25.153  36.010  1.00                 N  
ATOM   1608  CA  MET T 223     -31.395 -24.943  37.436  1.00                 C  
ATOM   1609  C   MET T 223     -32.881 -24.822  37.734  1.00                 C  
ATOM   1610  O   MET T 223     -33.367 -25.364  38.721  1.00                 O  
ATOM   1611  CB  MET T 223     -30.642 -23.696  37.903  1.00                 C  
ATOM   1612  SD  MET T 223     -28.278 -22.304  38.290  1.00                 S  
ATOM   1613  CE  MET T 223     -28.686 -22.134  40.026  1.00                 C  
ATOM   1614  CG  MET T 223     -29.129 -23.841  37.888  1.00                 C  
ATOM   1615  N   GLU T 224     -33.595 -24.104  36.875  1.00                 N  
ATOM   1616  CA  GLU T 224     -35.045 -23.987  36.979  1.00                 C  
ATOM   1617  C   GLU T 224     -35.742 -25.330  36.775  1.00                 C  
ATOM   1618  O   GLU T 224     -36.707 -25.646  37.466  1.00                 O  
ATOM   1619  CB  GLU T 224     -35.575 -22.973  35.963  1.00                 C  
ATOM   1620  CD  GLU T 224     -35.687 -20.565  35.210  1.00                 C  
ATOM   1621  CG  GLU T 224     -35.212 -21.531  36.278  1.00                 C  
ATOM   1622  OE1 GLU T 224     -36.129 -21.032  34.140  1.00                 O  
ATOM   1623  OE2 GLU T 224     -35.617 -19.340  35.445  1.00                 O  
ATOM   1624  N   ALA T 225     -35.250 -26.120  35.825  1.00                 N  
ATOM   1625  CA  ALA T 225     -35.867 -27.405  35.525  1.00                 C  
ATOM   1626  C   ALA T 225     -35.794 -28.278  36.763  1.00                 C  
ATOM   1627  O   ALA T 225     -36.761 -28.944  37.124  1.00                 O  
ATOM   1628  CB  ALA T 225     -35.176 -28.061  34.340  1.00                 C  
ATOM   1629  N   ARG T 226     -34.644 -28.253  37.425  1.00                 N  
ATOM   1630  CA  ARG T 226     -34.541 -28.727  38.787  1.00                 C  
ATOM   1631  C   ARG T 226     -35.289 -27.651  39.540  1.00                 C  
ATOM   1632  O   ARG T 226     -35.325 -26.509  39.089  1.00                 O  
ATOM   1633  CB  ARG T 226     -33.074 -28.895  39.186  1.00                 C  
ATOM   1634  CD  ARG T 226     -30.887 -30.076  38.839  1.00                 C  
ATOM   1635  NE  ARG T 226     -30.156 -28.900  38.373  1.00                 N  
ATOM   1636  CG  ARG T 226     -32.357 -30.021  38.459  1.00                 C  
ATOM   1637  CZ  ARG T 226     -28.893 -28.632  38.688  1.00                 C  
ATOM   1638  NH1 ARG T 226     -28.311 -27.537  38.218  1.00                 N  
ATOM   1639  NH2 ARG T 226     -28.216 -29.458  39.473  1.00                 N  
ATOM   1640  N   GLY T 227     -35.925 -27.979  40.654  1.00                 N  
ATOM   1641  CA  GLY T 227     -36.712 -26.951  41.300  1.00                 C  
ATOM   1642  C   GLY T 227     -35.840 -25.832  41.828  1.00                 C  
ATOM   1643  O   GLY T 227     -34.868 -26.063  42.546  1.00                 O  
ATOM   1644  N   TYR T 228     -36.205 -24.606  41.473  1.00                 N  
ATOM   1645  CA  TYR T 228     -35.532 -23.419  41.972  1.00                 C  
ATOM   1646  C   TYR T 228     -36.465 -22.226  41.832  1.00                 C  
ATOM   1647  O   TYR T 228     -37.364 -22.233  40.992  1.00                 O  
ATOM   1648  CB  TYR T 228     -34.221 -23.189  41.217  1.00                 C  
ATOM   1649  CG  TYR T 228     -33.412 -22.022  41.737  1.00                 C  
ATOM   1650  OH  TYR T 228     -31.180 -18.824  43.178  1.00                 O  
ATOM   1651  CZ  TYR T 228     -31.919 -19.881  42.700  1.00                 C  
ATOM   1652  CD1 TYR T 228     -32.640 -22.148  42.884  1.00                 C  
ATOM   1653  CE1 TYR T 228     -31.896 -21.087  43.367  1.00                 C  
ATOM   1654  CD2 TYR T 228     -33.422 -20.800  41.078  1.00                 C  
ATOM   1655  CE2 TYR T 228     -32.685 -19.728  41.545  1.00                 C  
ATOM   1656  N   GLN T 229     -36.245 -21.195  42.640  1.00                 N  
ATOM   1657  CA  GLN T 229     -37.020 -19.968  42.522  1.00                 C  
ATOM   1658  C   GLN T 229     -36.400 -18.848  43.344  1.00                 C  
ATOM   1659  O   GLN T 229     -36.398 -17.689  42.931  1.00                 O  
ATOM   1660  CB  GLN T 229     -38.467 -20.204  42.961  1.00                 C  
ATOM   1661  CD  GLN T 229     -39.559 -18.624  41.320  1.00                 C  
ATOM   1662  CG  GLN T 229     -39.375 -18.999  42.778  1.00                 C  
ATOM   1663  OE1 GLN T 229     -39.950 -19.455  40.501  1.00                 O  
ATOM   1664  NE2 GLN T 229     -39.277 -17.368  40.994  1.00                 N  
ATOM   1665  N   ASP T 230     -35.876 -19.206  44.510  1.00                 N  
ATOM   1666  CA  ASP T 230     -35.263 -18.234  45.403  1.00                 C  
ATOM   1667  C   ASP T 230     -33.993 -18.789  46.036  1.00                 C  
ATOM   1668  O   ASP T 230     -33.877 -19.992  46.264  1.00                 O  
ATOM   1669  CB  ASP T 230     -36.250 -17.811  46.493  1.00                 C  
ATOM   1670  CG  ASP T 230     -35.793 -16.576  47.245  1.00                 C  
ATOM   1671  OD1 ASP T 230     -36.086 -15.455  46.779  1.00                 O  
ATOM   1672  OD2 ASP T 230     -35.143 -16.730  48.300  1.00                 O  
ATOM   1673  N   SER T 231     -33.050 -17.902  46.327  1.00                 N  
ATOM   1674  CA  SER T 231     -31.818 -18.281  47.005  1.00                 C  
ATOM   1675  C   SER T 231     -32.150 -18.809  48.391  1.00                 C  
ATOM   1676  O   SER T 231     -31.547 -19.765  48.874  1.00                 O  
ATOM   1677  CB  SER T 231     -30.862 -17.089  47.085  1.00                 C  
ATOM   1678  OG  SER T 231     -31.395 -16.061  47.901  1.00                 O  
ATOM   1679  N   GLU T 232     -33.118 -18.157  49.023  1.00                 N  
ATOM   1680  CA  GLU T 232     -33.528 -18.462  50.387  1.00                 C  
ATOM   1681  C   GLU T 232     -34.454 -19.661  50.327  1.00                 C  
ATOM   1682  O   GLU T 232     -34.618 -20.272  49.272  1.00                 O  
ATOM   1683  CB  GLU T 232     -34.203 -17.248  51.028  1.00                 C  
ATOM   1684  CD  GLU T 232     -32.188 -16.279  52.202  1.00                 C  
ATOM   1685  CG  GLU T 232     -33.290 -16.043  51.189  1.00                 C  
ATOM   1686  OE1 GLU T 232     -32.362 -17.153  53.078  1.00                 O  
ATOM   1687  OE2 GLU T 232     -31.149 -15.590  52.122  1.00                 O  
ATOM   1688  N   HIS T 233     -35.065 -19.988  51.458  1.00                 N  
ATOM   1689  CA  HIS T 233     -36.082 -21.032  51.515  1.00                 C  
ATOM   1690  C   HIS T 233     -35.591 -22.382  50.987  1.00                 C  
ATOM   1691  O   HIS T 233     -36.363 -23.143  50.404  1.00                 O  
ATOM   1692  CB  HIS T 233     -37.325 -20.613  50.727  1.00                 C  
ATOM   1693  CG  HIS T 233     -37.971 -19.363  51.238  1.00                 C  
ATOM   1694  ND1 HIS T 233     -38.620 -19.303  52.452  1.00                 N  
ATOM   1695  CE1 HIS T 233     -39.094 -18.058  52.634  1.00                 C  
ATOM   1696  CD2 HIS T 233     -38.131 -18.002  50.748  1.00                 C  
ATOM   1697  NE2 HIS T 233     -38.804 -17.272  51.616  1.00                 N  
ATOM   1698  N   ARG T 234     -34.303 -22.660  51.180  1.00                 N  
ATOM   1699  CA  ARG T 234     -33.742 -23.977  50.877  1.00                 C  
ATOM   1700  C   ARG T 234     -32.619 -24.390  51.829  1.00                 C  
ATOM   1701  O   ARG T 234     -32.195 -23.615  52.688  1.00                 O  
ATOM   1702  CB  ARG T 234     -33.214 -24.017  49.442  1.00                 C  
ATOM   1703  CD  ARG T 234     -31.586 -23.154  47.738  1.00                 C  
ATOM   1704  NE  ARG T 234     -30.900 -24.425  47.515  1.00                 N  
ATOM   1705  CG  ARG T 234     -32.096 -23.025  49.163  1.00                 C  
ATOM   1706  CZ  ARG T 234     -30.497 -24.858  46.325  1.00                 C  
ATOM   1707  NH1 ARG T 234     -29.881 -26.027  46.218  1.00                 N  
ATOM   1708  NH2 ARG T 234     -30.712 -24.120  45.244  1.00                 N  
ATOM   1709  N   SER T 235     -32.134 -25.614  51.642  1.00                 N  
ATOM   1710  CA  SER T 235     -31.231 -26.230  52.608  1.00                 C  
ATOM   1711  C   SER T 235     -29.749 -26.079  52.289  1.00                 C  
ATOM   1712  O   SER T 235     -29.349 -25.480  51.285  1.00                 O  
ATOM   1713  CB  SER T 235     -31.534 -27.723  52.748  1.00                 C  
ATOM   1714  OG  SER T 235     -31.191 -28.426  51.567  1.00                 O  
ATOM   1715  N   GLN T 236     -28.944 -26.643  53.191  1.00                 N  
ATOM   1716  CA  GLN T 236     -27.513 -26.703  52.995  1.00                 C  
ATOM   1717  C   GLN T 236     -27.044 -28.138  53.126  1.00                 C  
ATOM   1718  O   GLN T 236     -27.055 -28.703  54.220  1.00                 O  
ATOM   1719  CB  GLN T 236     -26.796 -25.799  54.000  1.00                 C  
ATOM   1720  CD  GLN T 236     -26.517 -23.721  52.593  1.00                 C  
ATOM   1721  CG  GLN T 236     -27.119 -24.322  53.847  1.00                 C  
ATOM   1722  OE1 GLN T 236     -25.508 -24.208  52.082  1.00                 O  
ATOM   1723  NE2 GLN T 236     -27.134 -22.657  52.093  1.00                 N  
ATOM   1724  N   TYR T 237     -26.665 -28.733  52.000  1.00                 N  
ATOM   1725  CA  TYR T 237     -26.058 -30.054  52.007  1.00                 C  
ATOM   1726  C   TYR T 237     -24.597 -29.944  52.465  1.00                 C  
ATOM   1727  O   TYR T 237     -24.053 -30.862  53.090  1.00                 O  
ATOM   1728  CB  TYR T 237     -26.150 -30.693  50.620  1.00                 C  
ATOM   1729  CG  TYR T 237     -27.555 -31.076  50.214  1.00                 C  
ATOM   1730  OH  TYR T 237     -31.421 -32.114  49.087  1.00                 O  
ATOM   1731  CZ  TYR T 237     -30.142 -31.772  49.461  1.00                 C  
ATOM   1732  CD1 TYR T 237     -28.305 -30.251  49.385  1.00                 C  
ATOM   1733  CE1 TYR T 237     -29.591 -30.593  49.009  1.00                 C  
ATOM   1734  CD2 TYR T 237     -28.127 -32.261  50.660  1.00                 C  
ATOM   1735  CE2 TYR T 237     -29.410 -32.618  50.293  1.00                 C  
ATOM   1736  N   ARG T 238     -23.967 -28.813  52.141  1.00                 N  
ATOM   1737  CA  ARG T 238     -22.593 -28.549  52.554  1.00                 C  
ATOM   1738  C   ARG T 238     -22.584 -28.001  53.965  1.00                 C  
ATOM   1739  O   ARG T 238     -23.125 -26.928  54.244  1.00                 O  
ATOM   1740  CB  ARG T 238     -21.920 -27.574  51.585  1.00                 C  
ATOM   1741  CD  ARG T 238     -21.239 -27.048  49.228  1.00                 C  
ATOM   1742  NE  ARG T 238     -22.223 -25.984  49.039  1.00                 N  
ATOM   1743  CG  ARG T 238     -21.738 -28.123  50.180  1.00                 C  
ATOM   1744  CZ  ARG T 238     -21.985 -24.856  48.379  1.00                 C  
ATOM   1745  NH1 ARG T 238     -22.941 -23.945  48.257  1.00                 N  
ATOM   1746  NH2 ARG T 238     -20.792 -24.640  47.842  1.00                 N  
ATOM   1747  N   ILE T 239     -21.965 -28.758  54.857  1.00                 N  
ATOM   1748  CA  ILE T 239     -22.091 -28.512  56.279  1.00                 C  
ATOM   1749  C   ILE T 239     -20.693 -28.253  56.857  1.00                 C  
ATOM   1750  O   ILE T 239     -19.724 -28.904  56.460  1.00                 O  
ATOM   1751  CB  ILE T 239     -22.782 -29.687  56.996  1.00                 C  
ATOM   1752  CD1 ILE T 239     -24.866 -31.154  56.932  1.00                 C  
ATOM   1753  CG1 ILE T 239     -24.200 -29.881  56.457  1.00                 C  
ATOM   1754  CG2 ILE T 239     -22.773 -29.472  58.502  1.00                 C  
ATOM   1755  N   LEU T 240     -20.583 -27.274  57.755  1.00                 N  
ATOM   1756  CA  LEU T 240     -19.317 -26.984  58.428  1.00                 C  
ATOM   1757  C   LEU T 240     -19.369 -27.436  59.878  1.00                 C  
ATOM   1758  O   LEU T 240     -20.273 -27.053  60.619  1.00                 O  
ATOM   1759  CB  LEU T 240     -18.997 -25.490  58.346  1.00                 C  
ATOM   1760  CG  LEU T 240     -18.858 -24.903  56.940  1.00                 C  
ATOM   1761  CD1 LEU T 240     -18.631 -23.400  57.005  1.00                 C  
ATOM   1762  CD2 LEU T 240     -17.723 -25.577  56.185  1.00                 C  
ATOM   1763  N   THR T 241     -18.401 -28.249  60.286  1.00                 N  
ATOM   1764  CA  THR T 241     -18.367 -28.754  61.655  1.00                 C  
ATOM   1765  C   THR T 241     -17.250 -28.094  62.457  1.00                 C  
ATOM   1766  O   THR T 241     -16.075 -28.322  62.186  1.00                 O  
ATOM   1767  CB  THR T 241     -18.185 -30.283  61.688  1.00                 C  
ATOM   1768  OG1 THR T 241     -19.278 -30.912  61.008  1.00                 O  
ATOM   1769  CG2 THR T 241     -18.153 -30.784  63.124  1.00                 C  
ATOM   1770  N   TRP T 242     -17.603 -27.273  63.439  1.00                 N  
ATOM   1771  CA  TRP T 242     -16.590 -26.809  64.382  1.00                 C  
ATOM   1772  C   TRP T 242     -16.091 -28.005  65.196  1.00                 C  
ATOM   1773  O   TRP T 242     -16.874 -28.873  65.573  1.00                 O  
ATOM   1774  CB  TRP T 242     -17.162 -25.718  65.289  1.00                 C  
ATOM   1775  CG  TRP T 242     -17.449 -24.433  64.574  1.00                 C  
ATOM   1776  CD1 TRP T 242     -17.437 -24.226  63.225  1.00                 C  
ATOM   1777  NE1 TRP T 242     -17.751 -22.918  62.943  1.00                 N  
ATOM   1778  CD2 TRP T 242     -17.792 -23.176  65.171  1.00                 C  
ATOM   1779  CE2 TRP T 242     -17.973 -22.254  64.125  1.00                 C  
ATOM   1780  CH2 TRP T 242     -18.478 -20.525  65.651  1.00                 C  
ATOM   1781  CZ2 TRP T 242     -18.316 -20.923  64.353  1.00                 C  
ATOM   1782  CE3 TRP T 242     -17.963 -22.742  66.489  1.00                 C  
ATOM   1783  CZ3 TRP T 242     -18.304 -21.421  66.711  1.00                 C  
ATOM   1784  N   GLN T 243     -14.788 -28.071  65.436  1.00                 N  
ATOM   1785  CA  GLN T 243     -14.220 -29.197  66.171  1.00                 C  
ATOM   1786  C   GLN T 243     -13.324 -28.713  67.306  1.00                 C  
ATOM   1787  O   GLN T 243     -13.370 -27.536  67.680  1.00                 O  
ATOM   1788  CB  GLN T 243     -13.431 -30.108  65.229  1.00                 C  
ATOM   1789  CD  GLN T 243     -13.461 -31.663  63.238  1.00                 C  
ATOM   1790  CG  GLN T 243     -14.273 -30.759  64.144  1.00                 C  
ATOM   1791  OE1 GLN T 243     -12.354 -31.313  62.827  1.00                 O  
ATOM   1792  NE2 GLN T 243     -14.008 -32.831  62.925  1.00                 N  
ATOM   1793  N   ARG T 244     -12.536 -29.642  67.852  1.00                 N  
ATOM   1794  CA  ARG T 244     -11.671 -29.418  69.014  1.00                 C  
ATOM   1795  C   ARG T 244     -10.711 -28.243  68.825  1.00                 C  
ATOM   1796  O   ARG T 244     -10.566 -27.387  69.702  1.00                 O  
ATOM   1797  CB  ARG T 244     -10.863 -30.678  69.331  1.00                 C  
ATOM   1798  CD  ARG T 244      -9.197 -31.834  70.810  1.00                 C  
ATOM   1799  NE  ARG T 244      -8.284 -31.708  71.943  1.00                 N  
ATOM   1800  CG  ARG T 244      -9.955 -30.544  70.543  1.00                 C  
ATOM   1801  CZ  ARG T 244      -7.495 -32.685  72.379  1.00                 C  
ATOM   1802  NH1 ARG T 244      -6.697 -32.478  73.418  1.00                 N  
ATOM   1803  NH2 ARG T 244      -7.506 -33.865  71.776  1.00                 N  
ATOM   1804  N   ARG T 245     -10.079 -28.202  67.658  1.00                 N  
ATOM   1805  CA  ARG T 245      -9.094 -27.179  67.325  1.00                 C  
ATOM   1806  C   ARG T 245      -9.704 -25.785  67.123  1.00                 C  
ATOM   1807  O   ARG T 245      -9.086 -24.786  67.475  1.00                 O  
ATOM   1808  CB  ARG T 245      -8.324 -27.568  66.061  1.00                 C  
ATOM   1809  CD  ARG T 245      -6.294 -28.501  67.205  1.00                 C  
ATOM   1810  NE  ARG T 245      -5.360 -29.620  67.297  1.00                 N  
ATOM   1811  CG  ARG T 245      -7.426 -28.782  66.230  1.00                 C  
ATOM   1812  CZ  ARG T 245      -4.439 -29.749  68.247  1.00                 C  
ATOM   1813  NH1 ARG T 245      -3.633 -30.802  68.251  1.00                 N  
ATOM   1814  NH2 ARG T 245      -4.326 -28.824  69.190  1.00                 N  
ATOM   1815  N   ASP T 246     -10.909 -25.734  66.546  1.00                 N  
ATOM   1816  CA  ASP T 246     -11.681 -24.489  66.365  1.00                 C  
ATOM   1817  C   ASP T 246     -11.671 -23.654  67.637  1.00                 C  
ATOM   1818  O   ASP T 246     -11.611 -22.427  67.586  1.00                 O  
ATOM   1819  CB  ASP T 246     -13.120 -24.806  65.953  1.00                 C  
ATOM   1820  CG  ASP T 246     -13.918 -23.561  65.618  1.00                 C  
ATOM   1821  OD1 ASP T 246     -13.548 -22.861  64.651  1.00                 O  
ATOM   1822  OD2 ASP T 246     -14.912 -23.286  66.321  1.00                 O  
ATOM   1823  N   THR T 247     -11.708 -24.343  68.772  1.00                 N  
ATOM   1824  CA  THR T 247     -11.724 -23.705  70.081  1.00                 C  
ATOM   1825  C   THR T 247     -10.325 -23.311  70.573  1.00                 C  
ATOM   1826  O   THR T 247     -10.093 -22.159  70.941  1.00                 O  
ATOM   1827  CB  THR T 247     -12.373 -24.612  71.143  1.00                 C  
ATOM   1828  OG1 THR T 247     -13.733 -24.882  70.779  1.00                 O  
ATOM   1829  CG2 THR T 247     -12.360 -23.932  72.504  1.00                 C  
ATOM   1830  N   VAL T 248      -9.395 -24.262  70.576  1.00                 N  
ATOM   1831  CA  VAL T 248      -8.084 -24.033  71.185  1.00                 C  
ATOM   1832  C   VAL T 248      -7.149 -23.190  70.319  1.00                 C  
ATOM   1833  O   VAL T 248      -6.442 -22.323  70.829  1.00                 O  
ATOM   1834  CB  VAL T 248      -7.376 -25.360  71.517  1.00                 C  
ATOM   1835  CG1 VAL T 248      -5.956 -25.101  71.996  1.00                 C  
ATOM   1836  CG2 VAL T 248      -8.162 -26.136  72.563  1.00                 C  
ATOM   1837  N   THR T 249      -7.149 -23.445  69.015  1.00                 N  
ATOM   1838  CA  THR T 249      -6.372 -22.644  68.076  1.00                 C  
ATOM   1839  C   THR T 249      -7.128 -21.336  67.851  1.00                 C  
ATOM   1840  O   THR T 249      -7.592 -21.039  66.738  1.00                 O  
ATOM   1841  CB  THR T 249      -6.142 -23.393  66.750  1.00                 C  
ATOM   1842  OG1 THR T 249      -7.402 -23.818  66.214  1.00                 O  
ATOM   1843  CG2 THR T 249      -5.271 -24.620  66.975  1.00                 C  
ATOM   1844  N   TRP T 250      -7.238 -20.577  68.940  1.00                 N  
ATOM   1845  CA  TRP T 250      -8.029 -19.359  69.030  1.00                 C  
ATOM   1846  C   TRP T 250      -7.870 -18.806  70.435  1.00                 C  
ATOM   1847  O   TRP T 250      -7.902 -17.590  70.661  1.00                 O  
ATOM   1848  CB  TRP T 250      -9.494 -19.645  68.693  1.00                 C  
ATOM   1849  CG  TRP T 250     -10.362 -18.425  68.709  1.00                 C  
ATOM   1850  CD1 TRP T 250     -10.574 -17.556  67.678  1.00                 C  
ATOM   1851  NE1 TRP T 250     -11.432 -16.556  68.068  1.00                 N  
ATOM   1852  CD2 TRP T 250     -11.137 -17.937  69.811  1.00                 C  
ATOM   1853  CE2 TRP T 250     -11.792 -16.771  69.375  1.00                 C  
ATOM   1854  CH2 TRP T 250     -12.818 -16.484  71.482  1.00                 C  
ATOM   1855  CZ2 TRP T 250     -12.636 -16.034  70.205  1.00                 C  
ATOM   1856  CE3 TRP T 250     -11.341 -18.374  71.123  1.00                 C  
ATOM   1857  CZ3 TRP T 250     -12.179 -17.641  71.942  1.00                 C  
ATOM   1858  N   LEU T 251      -7.730 -19.725  71.386  1.00                 N  
ATOM   1859  CA  LEU T 251      -7.237 -19.401  72.708  1.00                 C  
ATOM   1860  C   LEU T 251      -5.754 -19.125  72.545  1.00                 C  
ATOM   1861  O   LEU T 251      -5.255 -18.087  72.968  1.00                 O  
ATOM   1862  CB  LEU T 251      -7.523 -20.546  73.682  1.00                 C  
ATOM   1863  CG  LEU T 251      -7.043 -20.347  75.121  1.00                 C  
ATOM   1864  CD1 LEU T 251      -7.703 -19.128  75.745  1.00                 C  
ATOM   1865  CD2 LEU T 251      -7.323 -21.587  75.957  1.00                 C  
ATOM   1866  N   LEU T 252      -5.064 -20.068  71.908  1.00                 N  
ATOM   1867  CA  LEU T 252      -3.634 -19.954  71.625  1.00                 C  
ATOM   1868  C   LEU T 252      -3.296 -18.644  70.924  1.00                 C  
ATOM   1869  O   LEU T 252      -2.218 -18.080  71.120  1.00                 O  
ATOM   1870  CB  LEU T 252      -3.161 -21.132  70.770  1.00                 C  
ATOM   1871  CG  LEU T 252      -3.154 -22.503  71.450  1.00                 C  
ATOM   1872  CD1 LEU T 252      -2.831 -23.599  70.446  1.00                 C  
ATOM   1873  CD2 LEU T 252      -2.158 -22.528  72.599  1.00                 C  
ATOM   1874  N   PHE T 253      -4.228 -18.168  70.108  1.00                 N  
ATOM   1875  CA  PHE T 253      -4.129 -16.842  69.522  1.00                 C  
ATOM   1876  C   PHE T 253      -4.369 -15.789  70.608  1.00                 C  
ATOM   1877  O   PHE T 253      -3.638 -14.802  70.712  1.00                 O  
ATOM   1878  CB  PHE T 253      -5.130 -16.687  68.375  1.00                 C  
ATOM   1879  CG  PHE T 253      -5.053 -15.358  67.679  1.00                 C  
ATOM   1880  CZ  PHE T 253      -4.916 -12.897  66.394  1.00                 C  
ATOM   1881  CD1 PHE T 253      -4.007 -15.070  66.820  1.00                 C  
ATOM   1882  CE1 PHE T 253      -3.936 -13.848  66.179  1.00                 C  
ATOM   1883  CD2 PHE T 253      -6.026 -14.396  67.883  1.00                 C  
ATOM   1884  CE2 PHE T 253      -5.955 -13.174  67.243  1.00                 C  
ATOM   1885  N   LEU T 254      -5.383 -16.022  71.433  1.00                 N  
ATOM   1886  CA  LEU T 254      -5.802 -15.037  72.426  1.00                 C  
ATOM   1887  C   LEU T 254      -4.843 -14.901  73.621  1.00                 C  
ATOM   1888  O   LEU T 254      -4.707 -13.813  74.185  1.00                 O  
ATOM   1889  CB  LEU T 254      -7.195 -15.374  72.960  1.00                 C  
ATOM   1890  CG  LEU T 254      -8.353 -15.236  71.970  1.00                 C  
ATOM   1891  CD1 LEU T 254      -9.649 -15.744  72.583  1.00                 C  
ATOM   1892  CD2 LEU T 254      -8.510 -13.790  71.525  1.00                 C  
ATOM   1893  N   LEU T 255      -4.175 -15.987  74.008  1.00                 N  
ATOM   1894  CA  LEU T 255      -3.129 -15.879  75.024  1.00                 C  
ATOM   1895  C   LEU T 255      -1.982 -15.051  74.468  1.00                 C  
ATOM   1896  O   LEU T 255      -1.283 -14.362  75.215  1.00                 O  
ATOM   1897  CB  LEU T 255      -2.652 -17.268  75.452  1.00                 C  
ATOM   1898  CG  LEU T 255      -3.660 -18.123  76.223  1.00                 C  
ATOM   1899  CD1 LEU T 255      -3.113 -19.524  76.450  1.00                 C  
ATOM   1900  CD2 LEU T 255      -4.013 -17.471  77.551  1.00                 C  
ATOM   1901  N   GLY T 256      -1.802 -15.127  73.147  1.00                 N  
ATOM   1902  CA  GLY T 256      -0.854 -14.287  72.438  1.00                 C  
ATOM   1903  C   GLY T 256      -1.310 -12.838  72.436  1.00                 C  
ATOM   1904  O   GLY T 256      -0.504 -11.927  72.603  1.00                 O  
ATOM   1905  N   PHE T 257      -2.614 -12.637  72.269  1.00                 N  
ATOM   1906  CA  PHE T 257      -3.216 -11.305  72.183  1.00                 C  
ATOM   1907  C   PHE T 257      -3.292 -10.577  73.539  1.00                 C  
ATOM   1908  O   PHE T 257      -3.092  -9.362  73.614  1.00                 O  
ATOM   1909  CB  PHE T 257      -4.624 -11.391  71.590  1.00                 C  
ATOM   1910  CG  PHE T 257      -5.291 -10.056  71.417  1.00                 C  
ATOM   1911  CZ  PHE T 257      -6.529  -7.587  71.103  1.00                 C  
ATOM   1912  CD1 PHE T 257      -4.903  -9.198  70.403  1.00                 C  
ATOM   1913  CE1 PHE T 257      -5.517  -7.970  70.244  1.00                 C  
ATOM   1914  CD2 PHE T 257      -6.306  -9.658  72.269  1.00                 C  
ATOM   1915  CE2 PHE T 257      -6.920  -8.430  72.110  1.00                 C  
ATOM   1916  N   VAL T 258      -3.577 -11.308  74.612  1.00                 N  
ATOM   1917  CA  VAL T 258      -3.599 -10.680  75.929  1.00                 C  
ATOM   1918  C   VAL T 258      -2.201 -10.221  76.296  1.00                 C  
ATOM   1919  O   VAL T 258      -2.024  -9.277  77.056  1.00                 O  
ATOM   1920  CB  VAL T 258      -4.155 -11.636  77.001  1.00                 C  
ATOM   1921  CG1 VAL T 258      -4.000 -11.030  78.387  1.00                 C  
ATOM   1922  CG2 VAL T 258      -5.613 -11.962  76.719  1.00                 C  
ATOM   1923  N   ALA T 259      -1.205 -10.902  75.746  1.00                 N  
ATOM   1924  CA  ALA T 259       0.174 -10.536  75.989  1.00                 C  
ATOM   1925  C   ALA T 259       0.486  -9.203  75.314  1.00                 C  
ATOM   1926  O   ALA T 259       1.161  -8.357  75.902  1.00                 O  
ATOM   1927  CB  ALA T 259       1.108 -11.626  75.487  1.00                 C  
ATOM   1928  N   ILE T 260      -0.022  -9.014  74.094  1.00                 N  
ATOM   1929  CA  ILE T 260       0.242  -7.795  73.322  1.00                 C  
ATOM   1930  C   ILE T 260      -0.261  -6.562  74.072  1.00                 C  
ATOM   1931  O   ILE T 260       0.320  -5.477  73.984  1.00                 O  
ATOM   1932  CB  ILE T 260      -0.400  -7.862  71.924  1.00                 C  
ATOM   1933  CD1 ILE T 260       1.714  -8.831  70.879  1.00                 C  
ATOM   1934  CG1 ILE T 260       0.226  -8.991  71.103  1.00                 C  
ATOM   1935  CG2 ILE T 260      -0.285  -6.519  71.220  1.00                 C  
ATOM   1936  N   LEU T 261      -1.339  -6.736  74.820  1.00                 N  
ATOM   1937  CA  LEU T 261      -1.777  -5.696  75.731  1.00                 C  
ATOM   1938  C   LEU T 261      -0.724  -5.443  76.817  1.00                 C  
ATOM   1939  O   LEU T 261      -0.553  -4.315  77.277  1.00                 O  
ATOM   1940  CB  LEU T 261      -3.116  -6.072  76.369  1.00                 C  
ATOM   1941  CG  LEU T 261      -4.329  -6.092  75.438  1.00                 C  
ATOM   1942  CD1 LEU T 261      -5.551  -6.640  76.159  1.00                 C  
ATOM   1943  CD2 LEU T 261      -4.614  -4.700  74.895  1.00                 C  
ATOM   1944  N   ILE T 262      -0.013  -6.501  77.202  1.00                 N  
ATOM   1945  CA  ILE T 262       0.851  -6.484  78.386  1.00                 C  
ATOM   1946  C   ILE T 262       2.355  -6.414  78.059  1.00                 C  
ATOM   1947  O   ILE T 262       2.787  -5.718  77.134  1.00                 O  
ATOM   1948  CB  ILE T 262       0.607  -7.714  79.280  1.00                 C  
ATOM   1949  CD1 ILE T 262      -1.229  -9.041  80.448  1.00                 C  
ATOM   1950  CG1 ILE T 262      -0.851  -7.758  79.741  1.00                 C  
ATOM   1951  CG2 ILE T 262       1.574  -7.718  80.455  1.00                 C  
TER
