# Supplementary material for: Large-scale discovery of protein interactions at residue resolution using co-evolution calculated from genomic sequences
Source: Nat Commun. 2021 Mar 2;12:1396. doi: 10.1038/s41467-021-21636-z (PMC7925567; doi:10.1038/s41467-021-21636-z)
Supplement: Supplementary file 12 — Supplementary Data 10 [file 41467_2021_21636_MOESM12_ESM.zip › supplementary/allpdb0162_ECFA2_ECFT/allpdb0162_ECFA2_LACBA_ECFT_LACBA_inter_ecs.csv]

X	Unnamed..0.1	A_i	A_j	cn	dist	dist_intra	dist_multimer	fn	i	j	segmentwise_precision	probability	segment_i	segment_j	precision	evcomplex_raw	X_e_i	X_e_j	intra_enrich_max	intra_enrich_min	Z_score	inter_relative_rank_longrange	asa_i	asa_j	asa_max	asa_min	conservation_i	conservation_j	conservation_max	conservation_min	f_hydrophilicity	enrichment_5	enrichment_10	evcomplex_normed	residue_prediction_strucaware	residue_prediction_strucfree	A_i_state	A_j_state
0	341	K	D	0.116485	3.17577030025787	NA	NA	0	81	188	1	2.03236500043619	A_1	B_1	0.865497076023392	2.03236500043619	0	1.5550728712185	1.5550728712185	0	8.30223639883751	0.31657355679702	0.518946433239731	0.444394929689047	0.518946433239731	0.444394929689047	0.344	0.518	0.518	0.344	-5.5438	1.54562477985277	1.54562477985277	1.33061527729452	0.822873436387611	0.824998019432135	found	found
3	674	M	P	0.086057	10.2368917645934	NA	NA	0	18	11	0.75	1.50147430864521	A_1	B_1	0.727272727272727	1.50147430864521	0	0	0	0	6.26512861328098	0.633147113594041	0.963557640816709	0.267532467532468	0.963557640816709	0.267532467532468	0.443	0.535	0.535	0.443	-0.2313	2.20890158263279	2.20890158263279	0.983034372821687	0.59526377825921	0.643736813251826	found	found
5	893	P	P	0.07612	14.0273953034767	NA	NA	0	17	11	0.428571428571429	1.32809910145686	A_1	B_1	0.630801687763713	1.32809910145686	0	0	0	0	5.59986175167078	0.880819366852886	0.773654916512059	0.267532467532468	0.773654916512059	0.267532467532468	0.566	0.535	0.566	0.535	-2.4105	2.20890158263279	2.20890158263279	0.869523414239246	0.481054572331619	0.532999148566417	found	found
2	577	Q	N	0.092149	3.20860888859954	NA	NA	0	51	180	1	1.60776411061677	A_1	B_1	0.792517006802721	1.60776411061677	4.39970780271224	0.838936476544947	4.39970780271224	0.838936476544947	6.67297864054568	0.545623836126629	0.266430132569836	0.465169062098297	0.465169062098297	0.266430132569836	0.596	0.388	0.596	0.388	-5.4295	2.55738871326652	2.55738871326652	1.05262366130757	0.470839706393043	0.47554993753326	found	found
1	503	N	A	0.097988	3.17695420174733	NA	NA	0	54	184	1	1.7096397103725	A_1	B_1	0.811538461538462	1.7096397103725	3.90618959657909	0.95098993602879	3.90618959657909	0.95098993602879	7.06389070705892	0.482309124767225	0.0746682511388394	0.669826041726868	0.669826041726868	0.0746682511388394	0.817	0.663	0.817	0.663	-2.2105	2.55738871326652	2.55738871326652	1.11932291532416	0.442555635824538	0.509646954320878	found	found
6	907	F	D	0.075375	5.90572247908755	NA	NA	0	109	188	0.375	1.31510075896362	A_1	B_1	0.625	1.31510075896362	0	1.5550728712185	1.5550728712185	0	5.54998514787691	0.891992551210428	0.370804889523653	0.444394929689047	0.444394929689047	0.370804889523653	0.893	0.518	0.893	0.518	-0.4992	2.05022527147048	2.05022527147048	0.861013233687378	0.413607263854321	0.373816689425612	found	found
8	1267	F	Y	0.066074	19.9068781580639	NA	NA	0	93	237	0.4	1.1528221233534	A_1	B_1	0.520491803278688	1.1528221233534	1.56560628702771	0.744381274956669	1.56560628702771	0.744381274956669	4.92729750776053	1.36499068901304	0.432466008622159	0.876622595496648	0.876622595496648	0.432466008622159	0.524	0.367	0.524	0.367	0.8193	0.917313451441567	0.917313451441567	0.75476734199217	0.364361146085658	0.3513656951217	found	found
4	746	T	F	0.081935	34.0322071720304	NA	NA	0	198	6	0.6	1.42955596266248	A_1	B_1	0.684895833333333	1.42955596266248	1.90574592838447	0	1.90574592838447	0	5.98916705510877	0.713221601489758	0.06476500096132	0.76612685560054	0.76612685560054	0.06476500096132	0.805	0.523	0.805	0.523	2.3748	1.11500137629785	1.11500137629785	0.935948514788395	0.361684195299074	0.445551369541298	found	found
17	1534	E	L	0.061158	32.2875558845819	NA	NA	0	140	255	0.210526315789474	1.06705051033761	A_1	B_1	0.461704422869471	1.06705051033761	1.62137787301345	0	1.62137787301345	0	4.59817887118251	1.72811918063315	0.644350302218545	0.533606586395302	0.644350302218545	0.533606586395302	0.289	0.326	0.326	0.289	0.1526	0.856041536770772	0.856041536770772	0.69861157341098	0.358547224738248	0.334566515351575	found	found
7	944	F	V	0.074071	3.27093442306629	NA	NA	0	109	187	0.444444444444444	1.29234929774056	A_1	B_1	0.614624505928854	1.29234929774056	0	1.09978435301397	1.09978435301397	0	5.46268435412229	0.940409683426443	0.370804889523653	0.212027233225154	0.370804889523653	0.212027233225154	0.893	0.359	0.893	0.359	4.9067	2.05022527147048	2.05022527147048	0.846117561956322	0.357953447821229	0.381608164908642	found	found
12	1401	F	R	0.063702	21.9819786870973	NA	NA	0	93	8	0.285714285714286	1.11143679665009	A_1	B_1	0.492140266021765	1.11143679665009	1.56560628702771	0.744381274956669	1.56560628702771	0.744381274956669	4.76849575715779	1.54189944134078	0.432466008622159	0.68377358490566	0.68377358490566	0.432466008622159	0.524	0.45	0.524	0.45	-2.9125	0.887749378699678	0.887749378699678	0.727671840959912	0.335264842140274	0.324684234533411	found	found
19	1548	A	F	0.060966	33.3638489536204	NA	NA	0	14	29	0.19047619047619	1.06370060193667	A_1	B_1	0.458422174840085	1.06370060193667	1.21557925512661	0.771150917497206	1.21557925512661	0.771150917497206	4.5853247665806	1.74860335195531	0.765483742567132	0.45008851257129	0.765483742567132	0.45008851257129	0.17	0.43	0.43	0.17	1.7075	0.853648492096892	0.853648492096892	0.696418345671438	0.330790139307668	0.329033964117282	found	found
10	1385	L	A	0.06404	5.76048765296828	NA	NA	0	56	222	0.333333333333333	1.11733403123092	A_1	B_1	0.497542997542998	1.11733403123092	0.802494133157256	0	0.802494133157256	0	4.79112433713407	1.51769087523277	0.401977894124491	0.39901786889944	0.401977894124491	0.39901786889944	0.776	0.899	0.899	0.776	5.4224	0.891962134427654	0.891962134427654	0.731532835626397	0.320138004653618	0.287237964908461	found	found
18	1546	H	A	0.060994	21.4000954437124	NA	NA	0	20	184	0.2	1.06418913024514	A_1	B_1	0.459401709401709	1.06418913024514	0.639000265105321	0.95098993602879	0.95098993602879	0.639000265105321	4.58719932350172	1.74487895716946	0.388112424101526	0.669826041726868	0.669826041726868	0.388112424101526	0.157	0.663	0.663	0.157	-0.7219	0.8539974777785	0.8539974777785	0.696738191383455	0.297592193604204	0.294554852404364	found	found
9	1356	T	I	0.064484	37.812876179947	NA	NA	0	130	55	0.363636363636364	1.1250806944081	A_1	B_1	0.503152585119798	1.1250806944081	1.27841613577929	0.764356209354375	1.27841613577929	0.764356209354375	4.82084945402598	1.47858472998138	0.497682728043335	0.183938947814546	0.497682728043335	0.183938947814546	0.225	0.338	0.338	0.225	1.0253	0.897496050236001	0.897496050236001	0.736604674774088	0.287454238445046	0.386504921243105	found	found
16	1499	H	R	0.061648	50.0715814010303	NA	NA	0	204	116	0.222222222222222	1.07559975573585	A_1	B_1	0.471760797342193	1.07559975573585	0	0	0	0	4.63098361730196	1.68342644320298	0.415294924554184	0.29811320754717	0.415294924554184	0.29811320754717	0.983	0.842	0.983	0.842	-7.36	0.862148786198903	0.862148786198903	0.70420887337127	0.281016644406061	0.280255207231356	found	found
13	1431	L	I	0.063162	30.8778422821285	NA	NA	0	80	136	0.266666666666667	1.10201517927244	A_1	B_1	0.48936170212766	1.10201517927244	0.560772571781578	1.65089871553396	1.65089871553396	0.560772571781578	4.73234358796493	1.57728119180633	0.215153277980503	0.22529198550141	0.22529198550141	0.215153277980503	0.469	0.65	0.65	0.469	6.7088	0.881018940554392	0.881018940554392	0.72150338794245	0.244740491885327	0.290544764447104	found	found
11	1396	F	K	0.063835	65.912615894076	NA	NA	0	264	145	0.307692307692308	1.11375730611533	A_1	B_1	0.494518879415347	1.11375730611533	2.6143869395001	0	2.6143869395001	0	4.77739990253307	1.53072625698324	0.058712696247141	0.362283275540144	0.362283275540144	0.058712696247141	0.335	0.257	0.335	0.257	0.7189	0.889407060687314	0.889407060687314	0.72919110809199	0.202441355995211	0.318198177284447	found	found
14	1471	I	I	0.062148	36.6386638675594	NA	NA	0	199	136	0.25	1.08432347552997	A_1	B_1	0.478458049886621	1.08432347552997	2.31805346574152	1.65089871553396	2.31805346574152	1.65089871553396	4.6644578480361	1.64432029795158	0.00378003902533853	0.22529198550141	0.22529198550141	0.00378003902533853	0.529	0.65	0.65	0.529	7.2717	0.868380673370464	0.868380673370464	0.709920403942994	0.163619405507509	0.254037731619651	found	found
15	1493	L	K	0.061772	32.6744854894457	NA	NA	0	53	145	0.235294117647059	1.07776323824479	A_1	B_1	0.472747497219132	1.07776323824479	3.8657753066863	0	3.8657753066863	0	4.63928522652403	1.67597765363128	0.0234282922443113	0.362283275540144	0.362283275540144	0.0234282922443113	0.628	0.257	0.628	0.257	1.6544	0.86369429421745	0.86369429421745	0.705625332953057	0.132869389656927	0.199627828764971	found	found
