# Supplementary material for: Large-scale discovery of protein interactions at residue resolution using co-evolution calculated from genomic sequences
Source: Nat Commun. 2021 Mar 2;12:1396. doi: 10.1038/s41467-021-21636-z (PMC7925567; doi:10.1038/s41467-021-21636-z)
Supplement: Supplementary file 12 — Supplementary Data 10 [file 41467_2021_21636_MOESM12_ESM.zip › supplementary/allpdb0162_ECFA2_ECFT/4HUQ_A_T.pdb]

ATOM      1  N   ALA A   2       3.736 -35.483   1.990  1.00 71.30           N  
ATOM      2  CA  ALA A   2       3.448 -36.602   2.872  1.00 77.47           C  
ATOM      3  C   ALA A   2       3.743 -36.261   4.330  1.00 75.83           C  
ATOM      4  O   ALA A   2       4.395 -35.245   4.614  1.00 78.54           O  
ATOM      5  CB  ALA A   2       4.246 -37.806   2.452  1.00 49.87           C  
ATOM      6  N   ILE A   3       3.228 -37.106   5.233  1.00 64.85           N  
ATOM      7  CA  ILE A   3       3.560 -37.074   6.657  1.00 79.09           C  
ATOM      8  C   ILE A   3       4.229 -38.378   7.092  1.00 73.80           C  
ATOM      9  O   ILE A   3       3.797 -39.492   6.764  1.00 68.56           O  
ATOM     10  CB  ILE A   3       2.325 -36.859   7.516  1.00 83.86           C  
ATOM     11  CG1 ILE A   3       1.544 -35.652   7.006  1.00 79.28           C  
ATOM     12  CG2 ILE A   3       2.713 -36.701   8.976  1.00 72.47           C  
ATOM     13  CD1 ILE A   3       0.068 -35.743   7.315  1.00 63.82           C  
ATOM     14  N   ALA A   4       5.310 -38.210   7.831  1.00 67.94           N  
ATOM     15  CA  ALA A   4       6.090 -39.322   8.330  1.00 68.47           C  
ATOM     16  C   ALA A   4       6.394 -39.028   9.790  1.00 67.54           C  
ATOM     17  O   ALA A   4       7.008 -38.003  10.103  1.00 64.12           O  
ATOM     18  CB  ALA A   4       7.374 -39.471   7.516  1.00 70.32           C  
ATOM     19  N   PHE A   5       5.899 -39.872  10.694  1.00 80.99           N  
ATOM     20  CA  PHE A   5       6.304 -39.787  12.091  1.00 65.97           C  
ATOM     21  C   PHE A   5       7.508 -40.683  12.268  1.00 68.25           C  
ATOM     22  O   PHE A   5       7.468 -41.867  11.898  1.00 82.46           O  
ATOM     23  CB  PHE A   5       5.177 -40.187  13.042  1.00 77.57           C  
ATOM     24  CG  PHE A   5       4.304 -39.030  13.462  1.00 78.82           C  
ATOM     25  CD1 PHE A   5       3.438 -38.445  12.557  1.00 78.63           C  
ATOM     26  CD2 PHE A   5       4.338 -38.536  14.755  1.00 67.87           C  
ATOM     27  CE1 PHE A   5       2.640 -37.381  12.924  1.00 60.98           C  
ATOM     28  CE2 PHE A   5       3.531 -37.465  15.132  1.00 65.64           C  
ATOM     29  CZ  PHE A   5       2.690 -36.889  14.215  1.00 63.51           C  
ATOM     30  N   GLU A   6       8.588 -40.106  12.797  1.00 73.47           N  
ATOM     31  CA  GLU A   6       9.812 -40.857  13.103  1.00 86.46           C  
ATOM     32  C   GLU A   6      10.142 -40.924  14.590  1.00 81.75           C  
ATOM     33  O   GLU A   6      10.707 -39.967  15.139  1.00 72.17           O  
ATOM     34  CB  GLU A   6      10.997 -40.224  12.387  1.00108.19           C  
ATOM     35  CG  GLU A   6      11.634 -41.083  11.317  1.00124.03           C  
ATOM     36  CD  GLU A   6      12.121 -40.243  10.153  1.00129.44           C  
ATOM     37  OE1 GLU A   6      12.990 -39.369  10.385  1.00129.88           O  
ATOM     38  OE2 GLU A   6      11.612 -40.436   9.021  1.00115.90           O  
ATOM     39  N   HIS A   7       9.827 -42.061  15.219  1.00 58.02           N  
ATOM     40  CA  HIS A   7      10.097 -42.311  16.663  1.00 76.10           C  
ATOM     41  C   HIS A   7       9.659 -41.178  17.602  1.00 74.82           C  
ATOM     42  O   HIS A   7      10.325 -40.864  18.596  1.00 77.50           O  
ATOM     43  CB  HIS A   7      11.562 -42.686  16.901  1.00 61.30           C  
ATOM     44  CG  HIS A   7      11.995 -43.899  16.146  1.00 72.63           C  
ATOM     45  ND1 HIS A   7      11.527 -45.160  16.437  1.00 72.53           N  
ATOM     46  CD2 HIS A   7      12.842 -44.049  15.100  1.00 89.84           C  
ATOM     47  CE1 HIS A   7      12.068 -46.037  15.609  1.00 80.07           C  
ATOM     48  NE2 HIS A   7      12.874 -45.389  14.789  1.00 92.94           N  
ATOM     49  N   VAL A   8       8.530 -40.565  17.265  1.00 71.30           N  
ATOM     50  CA  VAL A   8       8.022 -39.430  18.010  1.00 76.19           C  
ATOM     51  C   VAL A   8       7.469 -39.834  19.368  1.00 81.86           C  
ATOM     52  O   VAL A   8       6.698 -40.783  19.483  1.00 76.39           O  
ATOM     53  CB  VAL A   8       6.943 -38.697  17.209  1.00 75.30           C  
ATOM     54  CG1 VAL A   8       6.012 -37.894  18.117  1.00 55.15           C  
ATOM     55  CG2 VAL A   8       7.596 -37.807  16.201  1.00 93.15           C  
ATOM     56  N   THR A   9       7.900 -39.119  20.400  1.00 79.86           N  
ATOM     57  CA  THR A   9       7.298 -39.252  21.716  1.00 77.65           C  
ATOM     58  C   THR A   9       7.144 -37.874  22.378  1.00 78.70           C  
ATOM     59  O   THR A   9       8.008 -37.007  22.262  1.00 76.40           O  
ATOM     60  CB  THR A   9       8.092 -40.211  22.662  1.00 73.48           C  
ATOM     61  OG1 THR A   9       8.535 -39.472  23.804  1.00 61.75           O  
ATOM     62  CG2 THR A   9       9.293 -40.873  21.969  1.00 67.40           C  
ATOM     63  N   TYR A  10       6.030 -37.680  23.070  1.00 85.38           N  
ATOM     64  CA  TYR A  10       5.778 -36.429  23.764  1.00 81.77           C  
ATOM     65  C   TYR A  10       5.481 -36.667  25.222  1.00 89.89           C  
ATOM     66  O   TYR A  10       4.620 -37.471  25.564  1.00 99.04           O  
ATOM     67  CB  TYR A  10       4.569 -35.730  23.173  1.00 74.08           C  
ATOM     68  CG  TYR A  10       4.423 -34.329  23.673  1.00 69.32           C  
ATOM     69  CD1 TYR A  10       5.213 -33.322  23.161  1.00 87.95           C  
ATOM     70  CD2 TYR A  10       3.496 -34.005  24.645  1.00 66.29           C  
ATOM     71  CE1 TYR A  10       5.089 -32.022  23.594  1.00101.54           C  
ATOM     72  CE2 TYR A  10       3.360 -32.699  25.092  1.00 66.08           C  
ATOM     73  CZ  TYR A  10       4.166 -31.708  24.562  1.00 88.04           C  
ATOM     74  OH  TYR A  10       4.076 -30.392  24.983  1.00 82.32           O  
ATOM     75  N   THR A  11       6.186 -35.952  26.084  1.00 84.71           N  
ATOM     76  CA  THR A  11       5.808 -35.901  27.480  1.00 79.24           C  
ATOM     77  C   THR A  11       5.511 -34.461  27.906  1.00 87.49           C  
ATOM     78  O   THR A  11       6.247 -33.529  27.570  1.00 77.26           O  
ATOM     79  CB  THR A  11       6.867 -36.515  28.417  1.00 65.06           C  
ATOM     80  OG1 THR A  11       7.386 -35.487  29.261  1.00 88.78           O  
ATOM     81  CG2 THR A  11       7.994 -37.145  27.642  1.00 69.56           C  
ATOM     82  N   TYR A  12       4.416 -34.294  28.643  1.00103.51           N  
ATOM     83  CA  TYR A  12       4.007 -32.991  29.155  1.00106.70           C  
ATOM     84  C   TYR A  12       4.870 -32.598  30.356  1.00117.23           C  
ATOM     85  O   TYR A  12       5.016 -33.372  31.300  1.00113.60           O  
ATOM     86  CB  TYR A  12       2.520 -33.013  29.532  1.00 95.19           C  
ATOM     87  CG  TYR A  12       1.551 -33.041  28.352  1.00100.52           C  
ATOM     88  CD1 TYR A  12       1.159 -34.242  27.755  1.00 99.90           C  
ATOM     89  CD2 TYR A  12       1.018 -31.862  27.843  1.00102.06           C  
ATOM     90  CE1 TYR A  12       0.266 -34.259  26.667  1.00 90.87           C  
ATOM     91  CE2 TYR A  12       0.122 -31.866  26.769  1.00 98.09           C  
ATOM     92  CZ  TYR A  12      -0.253 -33.061  26.181  1.00100.60           C  
ATOM     93  OH  TYR A  12      -1.150 -33.033  25.115  1.00 96.02           O  
ATOM     94  N   GLN A  13       5.156 -31.365  30.295  1.00135.60           N  
ATOM     95  CA  GLN A  13       5.990 -30.847  31.386  1.00138.72           C  
ATOM     96  C   GLN A  13       7.370 -31.495  31.524  1.00135.32           C  
ATOM     97  O   GLN A  13       7.595 -32.308  32.418  1.00123.15           O  
ATOM     98  CB  GLN A  13       5.238 -30.880  32.723  1.00141.50           C  
ATOM     99  CG  GLN A  13       4.054 -29.929  32.771  1.00146.67           C  
ATOM    100  CD  GLN A  13       3.019 -30.333  33.800  1.00155.00           C  
ATOM    101  OE1 GLN A  13       3.355 -30.702  34.927  1.00157.17           O  
ATOM    102  NE2 GLN A  13       1.747 -30.273  33.414  1.00157.28           N  
ATOM    103  N   ALA A  14       8.265 -31.122  30.611  1.00139.96           N  
ATOM    104  CA  ALA A  14       9.718 -31.294  30.740  1.00139.34           C  
ATOM    105  C   ALA A  14      10.215 -32.562  31.429  1.00137.07           C  
ATOM    106  O   ALA A  14       9.654 -33.646  31.274  1.00132.41           O  
ATOM    107  CB  ALA A  14      10.331 -30.057  31.426  1.00133.87           C  
ATOM    108  N   GLY A  15      11.304 -32.397  32.170  1.00135.30           N  
ATOM    109  CA  GLY A  15      11.821 -33.431  33.041  1.00142.48           C  
ATOM    110  C   GLY A  15      11.587 -32.974  34.465  1.00149.22           C  
ATOM    111  O   GLY A  15      12.440 -33.140  35.337  1.00152.86           O  
ATOM    112  N   THR A  16      10.442 -32.404  34.923  1.00147.58           N  
ATOM    113  CA  THR A  16       9.926 -32.011  36.231  1.00146.32           C  
ATOM    114  C   THR A  16       8.789 -32.936  36.658  1.00149.82           C  
ATOM    115  O   THR A  16       7.627 -32.673  36.348  1.00143.80           O  
ATOM    116  CB  THR A  16       9.404 -30.557  36.201  1.00137.88           C  
ATOM    117  OG1 THR A  16       8.208 -30.479  35.407  1.00114.38           O  
ATOM    118  CG2 THR A  16      10.470 -29.619  35.626  1.00143.75           C  
ATOM    119  N   PRO A  17       9.121 -34.000  37.410  1.00185.96           N  
ATOM    120  CA  PRO A  17       8.276 -35.171  37.683  1.00184.01           C  
ATOM    121  C   PRO A  17       6.882 -34.876  38.229  1.00172.70           C  
ATOM    122  O   PRO A  17       6.446 -35.508  39.186  1.00176.20           O  
ATOM    123  CB  PRO A  17       9.089 -35.959  38.716  1.00199.61           C  
ATOM    124  CG  PRO A  17      10.489 -35.498  38.534  1.00204.37           C  
ATOM    125  CD  PRO A  17      10.367 -34.047  38.193  1.00200.52           C  
ATOM    126  N   MET A  18       6.209 -33.901  37.636  1.00149.89           N  
ATOM    127  CA  MET A  18       4.762 -33.875  37.619  1.00144.14           C  
ATOM    128  C   MET A  18       4.465 -34.219  36.159  1.00153.25           C  
ATOM    129  O   MET A  18       3.457 -33.801  35.581  1.00159.48           O  
ATOM    130  CB  MET A  18       4.223 -32.495  38.010  1.00134.44           C  
ATOM    131  CG  MET A  18       3.294 -32.519  39.232  1.00137.44           C  
ATOM    132  SD  MET A  18       2.509 -30.936  39.649  1.00214.50           S  
ATOM    133  CE  MET A  18       1.484 -30.643  38.196  1.00115.59           C  
ATOM    134  N   ALA A  19       5.376 -35.012  35.589  1.00141.56           N  
ATOM    135  CA  ALA A  19       5.480 -35.252  34.148  1.00117.47           C  
ATOM    136  C   ALA A  19       4.851 -36.560  33.681  1.00122.54           C  
ATOM    137  O   ALA A  19       5.034 -37.613  34.307  1.00117.75           O  
ATOM    138  CB  ALA A  19       6.948 -35.201  33.712  1.00 94.00           C  
ATOM    139  N   HIS A  20       4.149 -36.475  32.549  1.00125.49           N  
ATOM    140  CA  HIS A  20       3.370 -37.577  31.987  1.00122.61           C  
ATOM    141  C   HIS A  20       3.619 -37.661  30.478  1.00112.97           C  
ATOM    142  O   HIS A  20       3.530 -36.642  29.793  1.00116.08           O  
ATOM    143  CB  HIS A  20       1.881 -37.323  32.267  1.00119.17           C  
ATOM    144  CG  HIS A  20       0.955 -38.314  31.634  1.00121.23           C  
ATOM    145  ND1 HIS A  20       1.050 -39.672  31.855  1.00132.23           N  
ATOM    146  CD2 HIS A  20      -0.095 -38.141  30.798  1.00116.49           C  
ATOM    147  CE1 HIS A  20       0.103 -40.294  31.172  1.00132.03           C  
ATOM    148  NE2 HIS A  20      -0.605 -39.387  30.521  1.00124.19           N  
ATOM    149  N   THR A  21       3.938 -38.851  29.956  1.00 96.57           N  
ATOM    150  CA  THR A  21       4.085 -39.010  28.503  1.00103.33           C  
ATOM    151  C   THR A  21       2.806 -39.516  27.818  1.00 99.52           C  
ATOM    152  O   THR A  21       2.278 -40.581  28.148  1.00100.28           O  
ATOM    153  CB  THR A  21       5.294 -39.890  28.071  1.00 98.30           C  
ATOM    154  OG1 THR A  21       4.844 -41.211  27.735  1.00110.24           O  
ATOM    155  CG2 THR A  21       6.370 -39.938  29.149  1.00 86.08           C  
ATOM    156  N   ALA A  22       2.333 -38.737  26.849  1.00 81.18           N  
ATOM    157  CA  ALA A  22       1.060 -38.978  26.201  1.00 80.85           C  
ATOM    158  C   ALA A  22       1.273 -39.722  24.897  1.00 84.54           C  
ATOM    159  O   ALA A  22       0.326 -40.177  24.258  1.00 83.86           O  
ATOM    160  CB  ALA A  22       0.344 -37.648  25.958  1.00 68.24           C  
ATOM    161  N   LEU A  23       2.537 -39.852  24.524  1.00 86.94           N  
ATOM    162  CA  LEU A  23       2.915 -40.375  23.223  1.00 93.28           C  
ATOM    163  C   LEU A  23       4.256 -41.016  23.379  1.00 85.21           C  
ATOM    164  O   LEU A  23       5.172 -40.387  23.887  1.00 92.76           O  
ATOM    165  CB  LEU A  23       3.081 -39.231  22.237  1.00 90.49           C  
ATOM    166  CG  LEU A  23       1.900 -38.905  21.357  1.00 77.39           C  
ATOM    167  CD1 LEU A  23       2.385 -38.016  20.237  1.00 77.46           C  
ATOM    168  CD2 LEU A  23       1.323 -40.191  20.826  1.00 73.90           C  
ATOM    169  N   THR A  24       4.392 -42.264  22.965  1.00 69.92           N  
ATOM    170  CA  THR A  24       5.680 -42.909  23.123  1.00 91.15           C  
ATOM    171  C   THR A  24       6.059 -43.661  21.861  1.00 91.95           C  
ATOM    172  O   THR A  24       5.284 -44.482  21.353  1.00 91.44           O  
ATOM    173  CB  THR A  24       5.761 -43.814  24.402  1.00 97.28           C  
ATOM    174  OG1 THR A  24       5.886 -45.199  24.033  1.00 93.14           O  
ATOM    175  CG2 THR A  24       4.536 -43.603  25.332  1.00 66.54           C  
ATOM    176  N   ASP A  25       7.246 -43.336  21.353  1.00 79.59           N  
ATOM    177  CA  ASP A  25       7.798 -43.934  20.140  1.00 82.33           C  
ATOM    178  C   ASP A  25       6.787 -44.148  19.024  1.00 85.04           C  
ATOM    179  O   ASP A  25       6.505 -45.280  18.649  1.00 97.41           O  
ATOM    180  CB  ASP A  25       8.454 -45.268  20.462  1.00 91.60           C  
ATOM    181  CG  ASP A  25       9.294 -45.782  19.318  1.00122.10           C  
ATOM    182  OD1 ASP A  25       9.999 -44.955  18.696  1.00130.85           O  
ATOM    183  OD2 ASP A  25       9.228 -46.999  19.030  1.00134.42           O  
ATOM    184  N   VAL A  26       6.226 -43.073  18.497  1.00 80.55           N  
ATOM    185  CA  VAL A  26       5.215 -43.230  17.463  1.00 83.35           C  
ATOM    186  C   VAL A  26       5.871 -43.041  16.119  1.00 79.42           C  
ATOM    187  O   VAL A  26       6.599 -42.077  15.915  1.00 91.94           O  
ATOM    188  CB  VAL A  26       4.046 -42.233  17.623  1.00 84.51           C  
ATOM    189  CG1 VAL A  26       2.892 -42.623  16.702  1.00 81.31           C  
ATOM    190  CG2 VAL A  26       3.575 -42.199  19.064  1.00 66.44           C  
ATOM    191  N   SER A  27       5.628 -43.976  15.211  1.00 82.81           N  
ATOM    192  CA  SER A  27       6.251 -43.944  13.895  1.00 80.45           C  
ATOM    193  C   SER A  27       5.225 -44.349  12.869  1.00 77.42           C  
ATOM    194  O   SER A  27       4.832 -45.506  12.806  1.00 80.71           O  
ATOM    195  CB  SER A  27       7.445 -44.910  13.825  1.00 70.29           C  
ATOM    196  OG  SER A  27       8.532 -44.519  14.653  1.00 80.44           O  
ATOM    197  N   LEU A  28       4.779 -43.409  12.058  1.00 71.42           N  
ATOM    198  CA  LEU A  28       3.800 -43.775  11.047  1.00 78.74           C  
ATOM    199  C   LEU A  28       4.031 -42.978   9.761  1.00 72.46           C  
ATOM    200  O   LEU A  28       4.729 -41.976   9.784  1.00 67.96           O  
ATOM    201  CB  LEU A  28       2.390 -43.580  11.608  1.00 73.84           C  
ATOM    202  CG  LEU A  28       2.085 -42.149  12.042  1.00 69.06           C  
ATOM    203  CD1 LEU A  28       1.417 -41.407  10.923  1.00 65.66           C  
ATOM    204  CD2 LEU A  28       1.215 -42.117  13.268  1.00 71.76           C  
ATOM    205  N   THR A  29       3.457 -43.422   8.645  1.00 70.30           N  
ATOM    206  CA  THR A  29       3.590 -42.683   7.382  1.00 67.45           C  
ATOM    207  C   THR A  29       2.308 -42.647   6.546  1.00 70.15           C  
ATOM    208  O   THR A  29       1.791 -43.683   6.106  1.00 67.66           O  
ATOM    209  CB  THR A  29       4.712 -43.253   6.509  1.00 77.73           C  
ATOM    210  OG1 THR A  29       4.862 -44.649   6.787  1.00103.83           O  
ATOM    211  CG2 THR A  29       5.992 -42.587   6.831  1.00 76.14           C  
ATOM    212  N   VAL A  30       1.812 -41.434   6.327  1.00 74.45           N  
ATOM    213  CA  VAL A  30       0.663 -41.202   5.468  1.00 64.81           C  
ATOM    214  C   VAL A  30       1.153 -40.643   4.146  1.00 71.06           C  
ATOM    215  O   VAL A  30       1.926 -39.678   4.111  1.00 72.86           O  
ATOM    216  CB  VAL A  30      -0.295 -40.160   6.045  1.00 60.40           C  
ATOM    217  CG1 VAL A  30      -1.618 -40.322   5.393  1.00 55.28           C  
ATOM    218  CG2 VAL A  30      -0.429 -40.300   7.533  1.00 61.11           C  
ATOM    219  N   PRO A  31       0.707 -41.250   3.048  1.00 57.82           N  
ATOM    220  CA  PRO A  31       1.111 -40.882   1.691  1.00 63.94           C  
ATOM    221  C   PRO A  31       0.431 -39.637   1.200  1.00 68.53           C  
ATOM    222  O   PRO A  31      -0.509 -39.197   1.843  1.00 72.69           O  
ATOM    223  CB  PRO A  31       0.646 -42.063   0.857  1.00 46.89           C  
ATOM    224  CG  PRO A  31      -0.259 -42.806   1.697  1.00 60.44           C  
ATOM    225  CD  PRO A  31       0.091 -42.574   3.096  1.00 56.79           C  
ATOM    226  N   ASP A  32       0.916 -39.079   0.093  1.00 80.16           N  
ATOM    227  CA  ASP A  32       0.263 -37.951  -0.559  1.00 69.03           C  
ATOM    228  C   ASP A  32      -1.149 -38.343  -0.869  1.00 69.05           C  
ATOM    229  O   ASP A  32      -1.398 -39.496  -1.237  1.00 76.21           O  
ATOM    230  CB  ASP A  32       0.967 -37.599  -1.862  1.00 87.30           C  
ATOM    231  CG  ASP A  32       2.189 -36.706  -1.653  1.00 91.96           C  
ATOM    232  OD1 ASP A  32       2.348 -36.170  -0.534  1.00 84.83           O  
ATOM    233  OD2 ASP A  32       2.965 -36.510  -2.622  1.00 80.37           O  
ATOM    234  N   ARG A  33      -2.069 -37.391  -0.709  1.00 71.26           N  
ATOM    235  CA  ARG A  33      -3.500 -37.622  -0.952  1.00 55.22           C  
ATOM    236  C   ARG A  33      -4.074 -38.710  -0.056  1.00 68.17           C  
ATOM    237  O   ARG A  33      -4.873 -39.543  -0.497  1.00 75.10           O  
ATOM    238  CB  ARG A  33      -3.775 -38.030  -2.403  1.00 48.34           C  
ATOM    239  CG  ARG A  33      -3.266 -37.132  -3.530  1.00 71.09           C  
ATOM    240  CD  ARG A  33      -3.442 -37.868  -4.881  1.00 83.18           C  
ATOM    241  NE  ARG A  33      -3.806 -36.941  -5.948  1.00112.91           N  
ATOM    242  CZ  ARG A  33      -5.058 -36.616  -6.262  1.00114.26           C  
ATOM    243  NH1 ARG A  33      -6.074 -37.158  -5.601  1.00 76.94           N  
ATOM    244  NH2 ARG A  33      -5.295 -35.751  -7.241  1.00132.49           N  
ATOM    245  N   GLY A  34      -3.684 -38.698   1.205  1.00 72.02           N  
ATOM    246  CA  GLY A  34      -4.053 -39.774   2.098  1.00 81.03           C  
ATOM    247  C   GLY A  34      -5.230 -39.438   2.980  1.00 74.83           C  
ATOM    248  O   GLY A  34      -5.662 -38.281   3.067  1.00 71.49           O  
ATOM    249  N   TYR A  35      -5.739 -40.462   3.649  1.00 66.10           N  
ATOM    250  CA  TYR A  35      -6.894 -40.285   4.499  1.00 74.81           C  
ATOM    251  C   TYR A  35      -6.667 -41.115   5.732  1.00 71.31           C  
ATOM    252  O   TYR A  35      -7.049 -42.281   5.794  1.00 76.19           O  
ATOM    253  CB  TYR A  35      -8.170 -40.737   3.792  1.00 60.59           C  
ATOM    254  CG  TYR A  35      -9.434 -40.115   4.347  1.00 70.77           C  
ATOM    255  CD1 TYR A  35      -9.932 -40.484   5.596  1.00 76.01           C  
ATOM    256  CD2 TYR A  35     -10.143 -39.174   3.618  1.00 62.41           C  
ATOM    257  CE1 TYR A  35     -11.104 -39.927   6.109  1.00 65.26           C  
ATOM    258  CE2 TYR A  35     -11.315 -38.622   4.117  1.00 65.19           C  
ATOM    259  CZ  TYR A  35     -11.787 -39.005   5.364  1.00 66.20           C  
ATOM    260  OH  TYR A  35     -12.944 -38.455   5.855  1.00 81.03           O  
ATOM    261  N   LEU A  36      -6.032 -40.504   6.717  1.00 59.48           N  
ATOM    262  CA  LEU A  36      -5.732 -41.203   7.941  1.00 63.53           C  
ATOM    263  C   LEU A  36      -6.870 -41.005   8.930  1.00 64.71           C  
ATOM    264  O   LEU A  36      -7.160 -39.884   9.349  1.00 64.97           O  
ATOM    265  CB  LEU A  36      -4.402 -40.706   8.526  1.00 56.39           C  
ATOM    266  CG  LEU A  36      -4.099 -41.228   9.931  1.00 65.75           C  
ATOM    267  CD1 LEU A  36      -4.054 -42.772   9.973  1.00 57.22           C  
ATOM    268  CD2 LEU A  36      -2.821 -40.584  10.483  1.00 56.25           C  
ATOM    269  N   ALA A  37      -7.529 -42.099   9.280  1.00 49.18           N  
ATOM    270  CA  ALA A  37      -8.399 -42.108  10.445  1.00 55.93           C  
ATOM    271  C   ALA A  37      -7.619 -42.536  11.712  1.00 66.33           C  
ATOM    272  O   ALA A  37      -7.057 -43.632  11.767  1.00 58.10           O  
ATOM    273  CB  ALA A  37      -9.554 -43.029  10.209  1.00 47.01           C  
ATOM    274  N   ILE A  38      -7.575 -41.664  12.718  1.00 67.40           N  
ATOM    275  CA  ILE A  38      -6.985 -42.014  14.014  1.00 74.76           C  
ATOM    276  C   ILE A  38      -8.078 -42.299  15.034  1.00 75.67           C  
ATOM    277  O   ILE A  38      -9.071 -41.589  15.121  1.00 89.22           O  
ATOM    278  CB  ILE A  38      -6.058 -40.923  14.558  1.00 80.26           C  
ATOM    279  CG1 ILE A  38      -5.381 -40.191  13.406  1.00 85.04           C  
ATOM    280  CG2 ILE A  38      -5.013 -41.527  15.493  1.00 64.04           C  
ATOM    281  CD1 ILE A  38      -4.226 -39.392  13.842  1.00 67.84           C  
ATOM    282  N   ILE A  39      -7.854 -43.328  15.830  1.00 72.54           N  
ATOM    283  CA  ILE A  39      -8.934 -44.101  16.416  1.00 78.45           C  
ATOM    284  C   ILE A  39      -8.412 -44.763  17.686  1.00 85.38           C  
ATOM    285  O   ILE A  39      -7.363 -45.413  17.677  1.00 78.96           O  
ATOM    286  CB  ILE A  39      -9.415 -45.151  15.357  1.00 51.91           C  
ATOM    287  CG1 ILE A  39     -10.549 -44.582  14.530  1.00 85.08           C  
ATOM    288  CG2 ILE A  39      -9.787 -46.516  15.943  1.00 47.69           C  
ATOM    289  CD1 ILE A  39     -11.865 -44.603  15.253  1.00120.52           C  
ATOM    290  N   GLY A  40      -9.127 -44.572  18.787  1.00 87.66           N  
ATOM    291  CA  GLY A  40      -8.773 -45.237  20.030  1.00 84.40           C  
ATOM    292  C   GLY A  40      -9.403 -44.536  21.213  1.00 71.34           C  
ATOM    293  O   GLY A  40      -9.965 -43.457  21.039  1.00 62.49           O  
ATOM    294  N   HIS A  41      -9.300 -45.118  22.406  1.00 76.11           N  
ATOM    295  CA  HIS A  41      -9.934 -44.522  23.582  1.00 84.25           C  
ATOM    296  C   HIS A  41      -9.525 -43.077  23.828  1.00 83.32           C  
ATOM    297  O   HIS A  41      -8.517 -42.596  23.323  1.00 94.84           O  
ATOM    298  CB  HIS A  41      -9.689 -45.351  24.838  1.00 88.52           C  
ATOM    299  CG  HIS A  41      -8.288 -45.278  25.358  1.00 95.01           C  
ATOM    300  ND1 HIS A  41      -7.776 -44.152  25.971  1.00 80.19           N  
ATOM    301  CD2 HIS A  41      -7.300 -46.205  25.384  1.00 97.25           C  
ATOM    302  CE1 HIS A  41      -6.530 -44.388  26.341  1.00 83.38           C  
ATOM    303  NE2 HIS A  41      -6.217 -45.626  25.997  1.00 83.51           N  
ATOM    304  N   THR A  42     -10.330 -42.378  24.602  1.00 82.51           N  
ATOM    305  CA  THR A  42     -10.041 -40.988  24.858  1.00 88.28           C  
ATOM    306  C   THR A  42      -8.822 -40.928  25.800  1.00 88.41           C  
ATOM    307  O   THR A  42      -8.661 -41.779  26.675  1.00 62.40           O  
ATOM    308  CB  THR A  42     -11.313 -40.252  25.342  1.00 83.74           C  
ATOM    309  OG1 THR A  42     -10.972 -39.221  26.274  1.00 78.55           O  
ATOM    310  CG2 THR A  42     -12.279 -41.242  25.988  1.00101.15           C  
ATOM    311  N   GLY A  43      -7.923 -39.974  25.567  1.00 88.23           N  
ATOM    312  CA  GLY A  43      -6.664 -39.972  26.284  1.00 81.25           C  
ATOM    313  C   GLY A  43      -5.784 -41.151  25.875  1.00 83.76           C  
ATOM    314  O   GLY A  43      -5.134 -41.776  26.704  1.00 73.71           O  
ATOM    315  N   SER A  44      -5.759 -41.470  24.588  1.00 79.31           N  
ATOM    316  CA  SER A  44      -4.842 -42.496  24.113  1.00 78.56           C  
ATOM    317  C   SER A  44      -3.722 -41.839  23.323  1.00 95.81           C  
ATOM    318  O   SER A  44      -2.862 -42.517  22.759  1.00 88.79           O  
ATOM    319  CB  SER A  44      -5.572 -43.519  23.245  1.00 85.23           C  
ATOM    320  OG  SER A  44      -6.459 -42.888  22.331  1.00 81.33           O  
ATOM    321  N   GLY A  45      -3.759 -40.510  23.276  1.00109.54           N  
ATOM    322  CA  GLY A  45      -2.759 -39.742  22.566  1.00110.13           C  
ATOM    323  C   GLY A  45      -3.180 -39.308  21.178  1.00107.40           C  
ATOM    324  O   GLY A  45      -2.360 -38.826  20.398  1.00119.86           O  
ATOM    325  N   LYS A  46      -4.457 -39.483  20.863  1.00 91.33           N  
ATOM    326  CA  LYS A  46      -5.009 -38.999  19.608  1.00 79.98           C  
ATOM    327  C   LYS A  46      -4.816 -37.493  19.503  1.00 81.09           C  
ATOM    328  O   LYS A  46      -4.219 -36.996  18.552  1.00 75.03           O  
ATOM    329  CB  LYS A  46      -6.499 -39.311  19.532  1.00 82.51           C  
ATOM    330  CG  LYS A  46      -6.845 -40.766  19.772  1.00 75.48           C  
ATOM    331  CD  LYS A  46      -8.282 -41.031  19.320  1.00 75.09           C  
ATOM    332  CE  LYS A  46      -9.272 -40.228  20.134  1.00 57.85           C  
ATOM    333  NZ  LYS A  46     -10.277 -41.130  20.744  1.00 74.03           N  
ATOM    334  N   SER A  47      -5.316 -36.764  20.493  1.00 81.95           N  
ATOM    335  CA  SER A  47      -5.202 -35.316  20.465  1.00 86.80           C  
ATOM    336  C   SER A  47      -3.764 -34.829  20.503  1.00 83.12           C  
ATOM    337  O   SER A  47      -3.467 -33.735  20.037  1.00 87.38           O  
ATOM    338  CB  SER A  47      -6.005 -34.683  21.594  1.00 87.73           C  
ATOM    339  OG  SER A  47      -7.113 -33.985  21.049  1.00103.56           O  
ATOM    340  N   THR A  48      -2.874 -35.647  21.048  1.00 77.20           N  
ATOM    341  CA  THR A  48      -1.482 -35.258  21.190  1.00 74.42           C  
ATOM    342  C   THR A  48      -0.781 -35.402  19.840  1.00 82.69           C  
ATOM    343  O   THR A  48      -0.022 -34.521  19.425  1.00 94.75           O  
ATOM    344  CB  THR A  48      -0.791 -36.065  22.325  1.00 85.28           C  
ATOM    345  OG1 THR A  48      -1.533 -35.904  23.540  1.00 85.37           O  
ATOM    346  CG2 THR A  48       0.622 -35.582  22.565  1.00 94.46           C  
ATOM    347  N   LEU A  49      -1.076 -36.498  19.145  1.00 81.20           N  
ATOM    348  CA  LEU A  49      -0.561 -36.771  17.795  1.00 77.03           C  
ATOM    349  C   LEU A  49      -0.985 -35.692  16.800  1.00 59.84           C  
ATOM    350  O   LEU A  49      -0.313 -35.410  15.836  1.00 78.92           O  
ATOM    351  CB  LEU A  49      -1.134 -38.104  17.331  1.00 71.96           C  
ATOM    352  CG  LEU A  49      -0.372 -39.033  16.411  1.00 78.64           C  
ATOM    353  CD1 LEU A  49      -1.050 -40.395  16.430  1.00 69.86           C  
ATOM    354  CD2 LEU A  49      -0.378 -38.469  15.020  1.00 92.48           C  
ATOM    355  N   ILE A  50      -2.123 -35.090  17.060  1.00 60.69           N  
ATOM    356  CA  ILE A  50      -2.802 -34.274  16.082  1.00 75.03           C  
ATOM    357  C   ILE A  50      -2.310 -32.859  16.253  1.00 76.76           C  
ATOM    358  O   ILE A  50      -2.211 -32.108  15.283  1.00 91.18           O  
ATOM    359  CB  ILE A  50      -4.381 -34.478  16.187  1.00 79.23           C  
ATOM    360  CG1 ILE A  50      -4.880 -35.241  14.972  1.00 76.54           C  
ATOM    361  CG2 ILE A  50      -5.174 -33.186  16.327  1.00 60.18           C  
ATOM    362  CD1 ILE A  50      -3.803 -36.065  14.346  1.00 77.14           C  
ATOM    363  N   GLN A  51      -1.959 -32.517  17.487  1.00 67.27           N  
ATOM    364  CA  GLN A  51      -1.423 -31.202  17.786  1.00 86.08           C  
ATOM    365  C   GLN A  51       0.044 -31.112  17.390  1.00 86.10           C  
ATOM    366  O   GLN A  51       0.607 -30.025  17.295  1.00 84.70           O  
ATOM    367  CB  GLN A  51      -1.608 -30.881  19.256  1.00 96.51           C  
ATOM    368  CG  GLN A  51      -3.039 -30.575  19.592  1.00100.89           C  
ATOM    369  CD  GLN A  51      -3.206 -30.158  21.025  1.00107.53           C  
ATOM    370  OE1 GLN A  51      -2.843 -29.047  21.409  1.00107.41           O  
ATOM    371  NE2 GLN A  51      -3.748 -31.053  21.834  1.00115.96           N  
ATOM    372  N   GLN A  52       0.651 -32.268  17.157  1.00 68.16           N  
ATOM    373  CA  GLN A  52       1.964 -32.341  16.536  1.00 66.00           C  
ATOM    374  C   GLN A  52       1.937 -31.701  15.148  1.00 78.01           C  
ATOM    375  O   GLN A  52       2.844 -30.972  14.775  1.00 91.27           O  
ATOM    376  CB  GLN A  52       2.360 -33.809  16.375  1.00 73.11           C  
ATOM    377  CG  GLN A  52       3.589 -34.253  17.124  1.00 83.09           C  
ATOM    378  CD  GLN A  52       3.567 -33.918  18.599  1.00 96.17           C  
ATOM    379  OE1 GLN A  52       4.096 -32.882  19.032  1.00 87.58           O  
ATOM    380  NE2 GLN A  52       2.970 -34.805  19.391  1.00100.22           N  
ATOM    381  N   LEU A  53       0.880 -31.981  14.395  1.00 69.95           N  
ATOM    382  CA  LEU A  53       0.863 -31.768  12.956  1.00 69.93           C  
ATOM    383  C   LEU A  53       1.002 -30.320  12.495  1.00 77.31           C  
ATOM    384  O   LEU A  53       1.398 -30.069  11.347  1.00 70.68           O  
ATOM    385  CB  LEU A  53      -0.383 -32.411  12.340  1.00 60.23           C  
ATOM    386  CG  LEU A  53      -0.376 -33.944  12.342  1.00 63.09           C  
ATOM    387  CD1 LEU A  53      -1.579 -34.465  11.594  1.00 60.92           C  
ATOM    388  CD2 LEU A  53       0.906 -34.538  11.750  1.00 59.33           C  
ATOM    389  N   ASN A  54       0.680 -29.377  13.376  1.00 63.77           N  
ATOM    390  CA  ASN A  54       0.847 -27.965  13.046  1.00 65.69           C  
ATOM    391  C   ASN A  54       1.630 -27.283  14.134  1.00 69.76           C  
ATOM    392  O   ASN A  54       1.629 -26.056  14.251  1.00 75.96           O  
ATOM    393  CB  ASN A  54      -0.488 -27.273  12.856  1.00 76.27           C  
ATOM    394  CG  ASN A  54      -1.377 -27.397  14.065  1.00 85.56           C  
ATOM    395  OD1 ASN A  54      -1.158 -28.260  14.920  1.00 87.19           O  
ATOM    396  ND2 ASN A  54      -2.398 -26.544  14.141  1.00 88.73           N  
ATOM    397  N   ALA A  55       2.271 -28.118  14.942  1.00 69.14           N  
ATOM    398  CA  ALA A  55       3.272 -27.696  15.915  1.00 68.92           C  
ATOM    399  C   ALA A  55       2.761 -26.766  17.018  1.00 82.85           C  
ATOM    400  O   ALA A  55       3.520 -25.943  17.539  1.00 96.36           O  
ATOM    401  CB  ALA A  55       4.469 -27.102  15.216  1.00 77.33           C  
ATOM    402  N   LEU A  56       1.480 -26.910  17.362  1.00 77.78           N  
ATOM    403  CA  LEU A  56       0.956 -26.476  18.657  1.00 80.74           C  
ATOM    404  C   LEU A  56       1.683 -27.242  19.783  1.00 72.78           C  
ATOM    405  O   LEU A  56       1.645 -26.843  20.941  1.00 90.16           O  
ATOM    406  CB  LEU A  56      -0.557 -26.736  18.740  1.00 93.47           C  
ATOM    407  CG  LEU A  56      -1.658 -25.728  18.331  1.00 99.04           C  
ATOM    408  CD1 LEU A  56      -1.239 -24.630  17.332  1.00 85.03           C  
ATOM    409  CD2 LEU A  56      -2.862 -26.494  17.782  1.00 91.50           C  
ATOM    410  N   LEU A  57       2.307 -28.361  19.422  1.00 49.81           N  
ATOM    411  CA  LEU A  57       3.239 -29.093  20.267  1.00 68.38           C  
ATOM    412  C   LEU A  57       4.431 -29.483  19.403  1.00 96.16           C  
ATOM    413  O   LEU A  57       4.257 -29.833  18.226  1.00 99.52           O  
ATOM    414  CB  LEU A  57       2.624 -30.383  20.819  1.00 64.79           C  
ATOM    415  CG  LEU A  57       1.389 -30.355  21.721  1.00 74.00           C  
ATOM    416  CD1 LEU A  57       1.093 -31.749  22.223  1.00 84.68           C  
ATOM    417  CD2 LEU A  57       1.568 -29.413  22.882  1.00 49.09           C  
ATOM    418  N   LYS A  58       5.637 -29.420  19.978  1.00 92.79           N  
ATOM    419  CA  LYS A  58       6.824 -29.954  19.312  1.00 78.79           C  
ATOM    420  C   LYS A  58       7.183 -31.289  19.967  1.00 74.44           C  
ATOM    421  O   LYS A  58       6.979 -31.453  21.164  1.00 89.40           O  
ATOM    422  CB  LYS A  58       7.987 -28.969  19.388  1.00 88.80           C  
ATOM    423  CG  LYS A  58       7.686 -27.571  18.850  1.00 99.61           C  
ATOM    424  CD  LYS A  58       8.863 -26.622  19.104  1.00117.51           C  
ATOM    425  CE  LYS A  58       8.443 -25.172  18.971  1.00122.64           C  
ATOM    426  NZ  LYS A  58       7.314 -24.867  19.901  1.00133.23           N  
ATOM    427  N   PRO A  59       7.676 -32.264  19.187  1.00 74.49           N  
ATOM    428  CA  PRO A  59       7.972 -33.533  19.855  1.00 86.19           C  
ATOM    429  C   PRO A  59       9.083 -33.409  20.890  1.00101.71           C  
ATOM    430  O   PRO A  59      10.021 -32.611  20.789  1.00 98.55           O  
ATOM    431  CB  PRO A  59       8.384 -34.471  18.708  1.00 79.37           C  
ATOM    432  CG  PRO A  59       8.720 -33.591  17.593  1.00 79.11           C  
ATOM    433  CD  PRO A  59       7.872 -32.351  17.734  1.00 74.48           C  
ATOM    434  N   THR A  60       8.938 -34.212  21.924  1.00109.61           N  
ATOM    435  CA  THR A  60       9.897 -34.234  22.995  1.00104.85           C  
ATOM    436  C   THR A  60      11.113 -35.024  22.521  1.00 90.70           C  
ATOM    437  O   THR A  60      12.214 -34.837  23.012  1.00 86.19           O  
ATOM    438  CB  THR A  60       9.220 -34.794  24.255  1.00 91.29           C  
ATOM    439  OG1 THR A  60       8.439 -33.747  24.853  1.00 88.66           O  
ATOM    440  CG2 THR A  60      10.232 -35.321  25.255  1.00 66.54           C  
ATOM    441  N   SER A  61      10.892 -35.867  21.520  1.00 84.20           N  
ATOM    442  CA  SER A  61      11.944 -36.627  20.875  1.00 82.58           C  
ATOM    443  C   SER A  61      11.356 -37.275  19.617  1.00 86.72           C  
ATOM    444  O   SER A  61      10.150 -37.531  19.540  1.00 81.28           O  
ATOM    445  CB  SER A  61      12.522 -37.675  21.830  1.00 78.16           C  
ATOM    446  OG  SER A  61      12.189 -38.991  21.427  1.00105.97           O  
ATOM    447  N   GLY A  62      12.209 -37.535  18.635  1.00 84.05           N  
ATOM    448  CA  GLY A  62      11.751 -38.000  17.343  1.00 85.22           C  
ATOM    449  C   GLY A  62      11.691 -36.803  16.414  1.00 90.78           C  
ATOM    450  O   GLY A  62      11.918 -35.654  16.836  1.00 97.28           O  
ATOM    451  N   THR A  63      11.400 -37.061  15.145  1.00 70.49           N  
ATOM    452  CA  THR A  63      11.277 -35.972  14.194  1.00 75.39           C  
ATOM    453  C   THR A  63       9.961 -36.083  13.471  1.00 74.65           C  
ATOM    454  O   THR A  63       9.531 -37.183  13.132  1.00 66.35           O  
ATOM    455  CB  THR A  63      12.403 -35.970  13.115  1.00 83.71           C  
ATOM    456  OG1 THR A  63      12.353 -37.167  12.326  1.00 98.34           O  
ATOM    457  CG2 THR A  63      13.770 -35.839  13.735  1.00 81.05           C  
ATOM    458  N   ILE A  64       9.330 -34.943  13.221  1.00 72.37           N  
ATOM    459  CA  ILE A  64       8.204 -34.903  12.302  1.00 69.71           C  
ATOM    460  C   ILE A  64       8.556 -34.323  10.939  1.00 74.70           C  
ATOM    461  O   ILE A  64       9.125 -33.235  10.834  1.00 80.52           O  
ATOM    462  CB  ILE A  64       7.009 -34.183  12.925  1.00 71.33           C  
ATOM    463  CG1 ILE A  64       6.256 -35.137  13.819  1.00 67.97           C  
ATOM    464  CG2 ILE A  64       5.997 -33.694  11.880  1.00 71.01           C  
ATOM    465  CD1 ILE A  64       6.110 -34.569  15.141  1.00 67.36           C  
ATOM    466  N   LYS A  65       8.188 -35.053   9.896  1.00 51.85           N  
ATOM    467  CA  LYS A  65       8.394 -34.563   8.527  1.00 78.07           C  
ATOM    468  C   LYS A  65       7.077 -34.456   7.737  1.00 72.74           C  
ATOM    469  O   LYS A  65       6.474 -35.469   7.394  1.00 79.95           O  
ATOM    470  CB  LYS A  65       9.429 -35.415   7.754  1.00 66.40           C  
ATOM    471  CG  LYS A  65      10.877 -35.240   8.228  1.00 91.41           C  
ATOM    472  CD  LYS A  65      11.895 -36.028   7.405  1.00112.03           C  
ATOM    473  CE  LYS A  65      11.623 -37.537   7.411  1.00130.70           C  
ATOM    474  NZ  LYS A  65      12.700 -38.346   6.735  1.00124.77           N  
ATOM    475  N   ILE A  66       6.650 -33.225   7.448  1.00 61.35           N  
ATOM    476  CA  ILE A  66       5.452 -32.955   6.652  1.00 74.47           C  
ATOM    477  C   ILE A  66       5.803 -32.114   5.416  1.00 72.74           C  
ATOM    478  O   ILE A  66       6.011 -30.892   5.524  1.00 64.04           O  
ATOM    479  CB  ILE A  66       4.357 -32.219   7.465  1.00 67.55           C  
ATOM    480  CG1 ILE A  66       3.934 -33.060   8.671  1.00 69.22           C  
ATOM    481  CG2 ILE A  66       3.142 -31.944   6.582  1.00 48.64           C  
ATOM    482  CD1 ILE A  66       3.133 -32.281   9.710  1.00 64.14           C  
ATOM    483  N   ASP A  67       5.861 -32.772   4.254  1.00 53.36           N  
ATOM    484  CA  ASP A  67       6.296 -32.122   3.019  1.00 69.95           C  
ATOM    485  C   ASP A  67       7.647 -31.382   3.225  1.00 57.26           C  
ATOM    486  O   ASP A  67       8.593 -31.993   3.686  1.00 63.67           O  
ATOM    487  CB  ASP A  67       5.171 -31.243   2.430  1.00 72.01           C  
ATOM    488  CG  ASP A  67       3.988 -32.075   1.891  1.00 93.88           C  
ATOM    489  OD1 ASP A  67       4.239 -32.921   1.008  1.00107.81           O  
ATOM    490  OD2 ASP A  67       2.823 -31.899   2.349  1.00 91.43           O  
ATOM    491  N   GLU A  68       7.743 -30.095   2.903  1.00 65.16           N  
ATOM    492  CA  GLU A  68       8.994 -29.363   3.095  1.00 72.35           C  
ATOM    493  C   GLU A  68       9.365 -29.217   4.546  1.00 78.82           C  
ATOM    494  O   GLU A  68      10.543 -28.999   4.851  1.00 94.88           O  
ATOM    495  CB  GLU A  68       8.910 -27.947   2.545  1.00 87.90           C  
ATOM    496  CG  GLU A  68       8.117 -27.831   1.303  1.00105.43           C  
ATOM    497  CD  GLU A  68       6.738 -27.313   1.560  1.00114.08           C  
ATOM    498  OE1 GLU A  68       5.784 -28.125   1.549  1.00121.27           O  
ATOM    499  OE2 GLU A  68       6.617 -26.090   1.764  1.00114.20           O  
ATOM    500  N   PHE A  69       8.371 -29.298   5.435  1.00 57.11           N  
ATOM    501  CA  PHE A  69       8.604 -29.016   6.859  1.00 61.00           C  
ATOM    502  C   PHE A  69       9.233 -30.171   7.612  1.00 68.45           C  
ATOM    503  O   PHE A  69       9.004 -31.362   7.310  1.00 60.14           O  
ATOM    504  CB  PHE A  69       7.342 -28.582   7.593  1.00 51.81           C  
ATOM    505  CG  PHE A  69       6.653 -27.441   6.955  1.00 51.49           C  
ATOM    506  CD1 PHE A  69       6.981 -26.150   7.288  1.00 57.83           C  
ATOM    507  CD2 PHE A  69       5.693 -27.660   5.984  1.00 66.07           C  
ATOM    508  CE1 PHE A  69       6.342 -25.081   6.684  1.00 58.67           C  
ATOM    509  CE2 PHE A  69       5.064 -26.601   5.373  1.00 63.77           C  
ATOM    510  CZ  PHE A  69       5.390 -25.307   5.730  1.00 57.35           C  
ATOM    511  N   THR A  70      10.062 -29.791   8.582  1.00 61.32           N  
ATOM    512  CA  THR A  70      10.686 -30.762   9.446  1.00 63.11           C  
ATOM    513  C   THR A  70      10.578 -30.266  10.868  1.00 73.78           C  
ATOM    514  O   THR A  70      10.843 -29.104  11.134  1.00 87.53           O  
ATOM    515  CB  THR A  70      12.132 -30.969   9.096  1.00 60.30           C  
ATOM    516  OG1 THR A  70      12.246 -31.593   7.801  1.00 69.75           O  
ATOM    517  CG2 THR A  70      12.749 -31.857  10.131  1.00 65.72           C  
ATOM    518  N   ILE A  71      10.133 -31.133  11.773  1.00 76.49           N  
ATOM    519  CA  ILE A  71       9.984 -30.749  13.164  1.00 64.86           C  
ATOM    520  C   ILE A  71      10.750 -31.670  14.094  1.00 73.43           C  
ATOM    521  O   ILE A  71      10.628 -32.908  14.035  1.00 73.75           O  
ATOM    522  CB  ILE A  71       8.559 -30.774  13.592  1.00 66.70           C  
ATOM    523  CG1 ILE A  71       7.678 -30.256  12.456  1.00 68.60           C  
ATOM    524  CG2 ILE A  71       8.424 -29.966  14.891  1.00 69.21           C  
ATOM    525  CD1 ILE A  71       6.220 -30.170  12.806  1.00 60.86           C  
ATOM    526  N   THR A  72      11.545 -31.043  14.954  1.00 68.43           N  
ATOM    527  CA  THR A  72      12.376 -31.756  15.907  1.00 71.11           C  
ATOM    528  C   THR A  72      12.156 -31.150  17.280  1.00 74.93           C  
ATOM    529  O   THR A  72      11.423 -30.162  17.427  1.00 71.49           O  
ATOM    530  CB  THR A  72      13.872 -31.678  15.523  1.00 73.97           C  
ATOM    531  OG1 THR A  72      14.348 -30.320  15.628  1.00 78.77           O  
ATOM    532  CG2 THR A  72      14.089 -32.240  14.122  1.00 63.73           C  
ATOM    533  N   PRO A  73      12.760 -31.755  18.304  1.00 75.10           N  
ATOM    534  CA  PRO A  73      12.585 -31.122  19.604  1.00 76.87           C  
ATOM    535  C   PRO A  73      13.108 -29.702  19.608  1.00 85.76           C  
ATOM    536  O   PRO A  73      12.534 -28.849  20.287  1.00100.65           O  
ATOM    537  CB  PRO A  73      13.426 -32.000  20.507  1.00 76.24           C  
ATOM    538  CG  PRO A  73      13.302 -33.353  19.891  1.00 71.54           C  
ATOM    539  CD  PRO A  73      13.325 -33.112  18.425  1.00 71.22           C  
ATOM    540  N   GLU A  74      14.144 -29.439  18.820  1.00 90.89           N  
ATOM    541  CA  GLU A  74      14.814 -28.148  18.876  1.00112.64           C  
ATOM    542  C   GLU A  74      14.320 -27.155  17.833  1.00112.51           C  
ATOM    543  O   GLU A  74      14.924 -26.107  17.636  1.00119.30           O  
ATOM    544  CB  GLU A  74      16.331 -28.328  18.778  1.00130.94           C  
ATOM    545  CG  GLU A  74      16.769 -29.400  17.796  1.00158.14           C  
ATOM    546  CD  GLU A  74      16.889 -30.769  18.441  1.00173.43           C  
ATOM    547  OE1 GLU A  74      16.706 -30.859  19.675  1.00171.26           O  
ATOM    548  OE2 GLU A  74      17.166 -31.752  17.717  1.00181.17           O  
ATOM    549  N   THR A  75      13.211 -27.472  17.178  1.00111.06           N  
ATOM    550  CA  THR A  75      12.690 -26.596  16.134  1.00102.11           C  
ATOM    551  C   THR A  75      12.039 -25.355  16.734  1.00101.95           C  
ATOM    552  O   THR A  75      11.403 -25.415  17.787  1.00115.16           O  
ATOM    553  CB  THR A  75      11.697 -27.329  15.214  1.00 99.17           C  
ATOM    554  OG1 THR A  75      12.152 -28.666  14.980  1.00105.81           O  
ATOM    555  CG2 THR A  75      11.566 -26.603  13.884  1.00 84.89           C  
ATOM    556  N   THR A  76      12.197 -24.232  16.046  1.00 97.03           N  
ATOM    557  CA  THR A  76      11.813 -22.932  16.576  1.00 94.77           C  
ATOM    558  C   THR A  76      10.402 -22.549  16.225  1.00 97.95           C  
ATOM    559  O   THR A  76       9.986 -22.704  15.084  1.00106.23           O  
ATOM    560  CB  THR A  76      12.690 -21.846  15.983  1.00108.56           C  
ATOM    561  OG1 THR A  76      13.950 -22.415  15.595  1.00128.53           O  
ATOM    562  CG2 THR A  76      12.894 -20.739  16.989  1.00115.36           C  
ATOM    563  N   ASN A  77       9.681 -22.008  17.201  1.00106.35           N  
ATOM    564  CA  ASN A  77       8.336 -21.497  16.960  1.00101.48           C  
ATOM    565  C   ASN A  77       8.261 -20.505  15.803  1.00 99.93           C  
ATOM    566  O   ASN A  77       7.437 -20.661  14.913  1.00109.01           O  
ATOM    567  CB  ASN A  77       7.729 -20.887  18.229  1.00112.98           C  
ATOM    568  CG  ASN A  77       7.096 -21.934  19.138  1.00121.68           C  
ATOM    569  OD1 ASN A  77       7.679 -22.318  20.158  1.00134.81           O  
ATOM    570  ND2 ASN A  77       5.901 -22.409  18.767  1.00105.73           N  
ATOM    571  N   ALA A  78       9.125 -19.497  15.804  1.00114.72           N  
ATOM    572  CA  ALA A  78       9.084 -18.465  14.767  1.00107.21           C  
ATOM    573  C   ALA A  78       9.209 -19.049  13.359  1.00 99.94           C  
ATOM    574  O   ALA A  78       8.666 -18.502  12.388  1.00 96.90           O  
ATOM    575  CB  ALA A  78      10.167 -17.426  15.009  1.00104.03           C  
ATOM    576  N   ALA A  79       9.914 -20.171  13.260  1.00 94.77           N  
ATOM    577  CA  ALA A  79      10.241 -20.757  11.966  1.00 92.49           C  
ATOM    578  C   ALA A  79       9.134 -21.670  11.474  1.00 94.07           C  
ATOM    579  O   ALA A  79       9.208 -22.235  10.379  1.00 95.95           O  
ATOM    580  CB  ALA A  79      11.528 -21.522  12.061  1.00 84.64           C  
ATOM    581  N   LEU A  80       8.101 -21.810  12.286  1.00 80.05           N  
ATOM    582  CA  LEU A  80       7.074 -22.783  11.994  1.00 73.99           C  
ATOM    583  C   LEU A  80       5.726 -22.183  11.581  1.00 81.83           C  
ATOM    584  O   LEU A  80       4.816 -22.939  11.205  1.00 79.81           O  
ATOM    585  CB  LEU A  80       6.897 -23.714  13.188  1.00 62.12           C  
ATOM    586  CG  LEU A  80       7.937 -24.817  13.320  1.00 80.77           C  
ATOM    587  CD1 LEU A  80       7.653 -25.557  14.617  1.00 97.47           C  
ATOM    588  CD2 LEU A  80       7.923 -25.782  12.125  1.00 67.89           C  
ATOM    589  N   LYS A  81       5.592 -20.853  11.640  1.00 71.48           N  
ATOM    590  CA  LYS A  81       4.333 -20.216  11.251  1.00 86.72           C  
ATOM    591  C   LYS A  81       3.686 -20.811   9.980  1.00 82.07           C  
ATOM    592  O   LYS A  81       2.498 -21.147  10.009  1.00 57.85           O  
ATOM    593  CB  LYS A  81       4.463 -18.694  11.137  1.00106.62           C  
ATOM    594  CG  LYS A  81       4.658 -17.966  12.455  1.00138.36           C  
ATOM    595  CD  LYS A  81       4.763 -16.452  12.234  1.00162.20           C  
ATOM    596  CE  LYS A  81       6.150 -15.896  12.608  1.00174.02           C  
ATOM    597  NZ  LYS A  81       7.263 -16.265  11.660  1.00168.47           N  
ATOM    598  N   PRO A  82       4.467 -20.974   8.881  1.00 74.09           N  
ATOM    599  CA  PRO A  82       3.909 -21.488   7.626  1.00 74.14           C  
ATOM    600  C   PRO A  82       3.331 -22.862   7.740  1.00 65.31           C  
ATOM    601  O   PRO A  82       2.512 -23.234   6.914  1.00 79.72           O  
ATOM    602  CB  PRO A  82       5.132 -21.563   6.719  1.00 78.34           C  
ATOM    603  CG  PRO A  82       5.941 -20.484   7.150  1.00 70.57           C  
ATOM    604  CD  PRO A  82       5.843 -20.507   8.657  1.00 56.83           C  
ATOM    605  N   LEU A  83       3.778 -23.620   8.722  1.00 64.27           N  
ATOM    606  CA  LEU A  83       3.246 -24.949   8.904  1.00 74.39           C  
ATOM    607  C   LEU A  83       1.742 -24.858   9.188  1.00 73.56           C  
ATOM    608  O   LEU A  83       0.969 -25.701   8.733  1.00 76.44           O  
ATOM    609  CB  LEU A  83       3.978 -25.666  10.033  1.00 70.90           C  
ATOM    610  CG  LEU A  83       3.447 -27.080  10.223  1.00 67.54           C  
ATOM    611  CD1 LEU A  83       3.734 -27.888   8.986  1.00 53.04           C  
ATOM    612  CD2 LEU A  83       4.043 -27.714  11.459  1.00 72.64           C  
ATOM    613  N   ARG A  84       1.335 -23.816   9.913  1.00 63.24           N  
ATOM    614  CA  ARG A  84      -0.080 -23.595  10.243  1.00 63.56           C  
ATOM    615  C   ARG A  84      -0.999 -23.203   9.058  1.00 80.46           C  
ATOM    616  O   ARG A  84      -2.223 -23.238   9.192  1.00 90.01           O  
ATOM    617  CB  ARG A  84      -0.243 -22.589  11.401  1.00 53.98           C  
ATOM    618  CG  ARG A  84       0.194 -23.079  12.826  1.00 49.75           C  
ATOM    619  CD  ARG A  84       1.097 -22.001  13.471  1.00 76.95           C  
ATOM    620  NE  ARG A  84       1.072 -21.964  14.934  1.00105.40           N  
ATOM    621  CZ  ARG A  84       1.596 -22.896  15.734  1.00113.82           C  
ATOM    622  NH1 ARG A  84       2.177 -23.976  15.223  1.00107.97           N  
ATOM    623  NH2 ARG A  84       1.523 -22.756  17.057  1.00110.17           N  
ATOM    624  N   GLN A  85      -0.437 -22.838   7.906  1.00 57.39           N  
ATOM    625  CA  GLN A  85      -1.287 -22.671   6.731  1.00 62.24           C  
ATOM    626  C   GLN A  85      -1.201 -23.881   5.797  1.00 66.08           C  
ATOM    627  O   GLN A  85      -2.090 -24.128   4.977  1.00 78.82           O  
ATOM    628  CB  GLN A  85      -1.077 -21.309   6.021  1.00 47.48           C  
ATOM    629  CG  GLN A  85       0.038 -21.180   5.016  1.00 81.54           C  
ATOM    630  CD  GLN A  85      -0.280 -21.781   3.657  1.00 84.45           C  
ATOM    631  OE1 GLN A  85      -1.439 -21.885   3.271  1.00 75.66           O  
ATOM    632  NE2 GLN A  85       0.766 -22.201   2.931  1.00101.03           N  
ATOM    633  N   HIS A  86      -0.136 -24.652   5.951  1.00 58.58           N  
ATOM    634  CA  HIS A  86       0.040 -25.864   5.174  1.00 63.71           C  
ATOM    635  C   HIS A  86      -0.862 -26.932   5.776  1.00 72.22           C  
ATOM    636  O   HIS A  86      -1.330 -27.842   5.086  1.00 61.11           O  
ATOM    637  CB  HIS A  86       1.509 -26.314   5.222  1.00 71.75           C  
ATOM    638  CG  HIS A  86       1.806 -27.508   4.370  1.00 64.98           C  
ATOM    639  ND1 HIS A  86       2.194 -27.403   3.049  1.00 66.27           N  
ATOM    640  CD2 HIS A  86       1.754 -28.834   4.647  1.00 49.81           C  
ATOM    641  CE1 HIS A  86       2.347 -28.617   2.547  1.00 73.65           C  
ATOM    642  NE2 HIS A  86       2.083 -29.503   3.493  1.00 52.00           N  
ATOM    643  N   VAL A  87      -1.106 -26.810   7.078  1.00 76.39           N  
ATOM    644  CA  VAL A  87      -1.952 -27.762   7.784  1.00 68.27           C  
ATOM    645  C   VAL A  87      -3.068 -27.045   8.519  1.00 74.87           C  
ATOM    646  O   VAL A  87      -2.826 -26.285   9.465  1.00 74.22           O  
ATOM    647  CB  VAL A  87      -1.152 -28.614   8.759  1.00 70.78           C  
ATOM    648  CG1 VAL A  87      -2.078 -29.489   9.564  1.00 63.26           C  
ATOM    649  CG2 VAL A  87      -0.117 -29.452   7.989  1.00 69.51           C  
ATOM    650  N   GLY A  88      -4.289 -27.287   8.045  1.00 79.64           N  
ATOM    651  CA  GLY A  88      -5.499 -26.713   8.606  1.00 57.63           C  
ATOM    652  C   GLY A  88      -6.070 -27.635   9.655  1.00 67.14           C  
ATOM    653  O   GLY A  88      -6.357 -28.804   9.396  1.00 75.01           O  
ATOM    654  N   MET A  89      -6.225 -27.095  10.856  1.00 80.70           N  
ATOM    655  CA  MET A  89      -6.767 -27.842  11.978  1.00 59.21           C  
ATOM    656  C   MET A  89      -8.153 -27.311  12.267  1.00 66.71           C  
ATOM    657  O   MET A  89      -8.339 -26.099  12.464  1.00 80.95           O  
ATOM    658  CB  MET A  89      -5.876 -27.639  13.189  1.00 73.06           C  
ATOM    659  CG  MET A  89      -6.294 -28.390  14.410  1.00 77.67           C  
ATOM    660  SD  MET A  89      -5.066 -29.637  14.753  1.00 97.01           S  
ATOM    661  CE  MET A  89      -4.870 -29.419  16.520  1.00155.74           C  
ATOM    662  N   VAL A  90      -9.124 -28.220  12.250  1.00 68.75           N  
ATOM    663  CA  VAL A  90     -10.504 -27.929  12.620  1.00 65.64           C  
ATOM    664  C   VAL A  90     -10.802 -28.605  13.953  1.00 73.37           C  
ATOM    665  O   VAL A  90     -10.986 -29.833  14.013  1.00 70.50           O  
ATOM    666  CB  VAL A  90     -11.494 -28.477  11.573  1.00 70.18           C  
ATOM    667  CG1 VAL A  90     -12.939 -28.290  12.037  1.00 64.50           C  
ATOM    668  CG2 VAL A  90     -11.265 -27.808  10.221  1.00 77.10           C  
ATOM    669  N   PHE A  91     -10.843 -27.804  15.019  1.00 68.73           N  
ATOM    670  CA  PHE A  91     -11.093 -28.320  16.372  1.00 68.08           C  
ATOM    671  C   PHE A  91     -12.507 -28.873  16.614  1.00 67.74           C  
ATOM    672  O   PHE A  91     -13.469 -28.446  15.977  1.00 57.83           O  
ATOM    673  CB  PHE A  91     -10.801 -27.234  17.401  1.00 83.17           C  
ATOM    674  CG  PHE A  91      -9.362 -27.119  17.754  1.00 95.08           C  
ATOM    675  CD1 PHE A  91      -8.798 -28.002  18.653  1.00106.22           C  
ATOM    676  CD2 PHE A  91      -8.569 -26.137  17.185  1.00 90.57           C  
ATOM    677  CE1 PHE A  91      -7.472 -27.908  18.978  1.00118.78           C  
ATOM    678  CE2 PHE A  91      -7.246 -26.038  17.506  1.00 98.81           C  
ATOM    679  CZ  PHE A  91      -6.695 -26.919  18.405  1.00119.25           C  
ATOM    680  N   GLN A  92     -12.624 -29.818  17.546  1.00 67.57           N  
ATOM    681  CA  GLN A  92     -13.941 -30.283  17.978  1.00 62.83           C  
ATOM    682  C   GLN A  92     -14.845 -29.089  18.376  1.00 53.37           C  
ATOM    683  O   GLN A  92     -14.428 -28.186  19.108  1.00 62.21           O  
ATOM    684  CB  GLN A  92     -13.812 -31.316  19.098  1.00 57.55           C  
ATOM    685  CG  GLN A  92     -15.064 -32.131  19.335  1.00 83.67           C  
ATOM    686  CD  GLN A  92     -14.774 -33.499  19.946  1.00115.13           C  
ATOM    687  OE1 GLN A  92     -13.615 -33.932  20.035  1.00 99.24           O  
ATOM    688  NE2 GLN A  92     -15.837 -34.195  20.365  1.00135.70           N  
ATOM    689  N   PHE A  93     -16.071 -29.071  17.863  1.00 70.22           N  
ATOM    690  CA  PHE A  93     -16.944 -27.905  18.044  1.00 82.44           C  
ATOM    691  C   PHE A  93     -16.250 -26.618  17.628  1.00 62.86           C  
ATOM    692  O   PHE A  93     -16.109 -25.712  18.412  1.00 73.38           O  
ATOM    693  CB  PHE A  93     -17.457 -27.799  19.494  1.00 55.38           C  
ATOM    694  CG  PHE A  93     -18.187 -29.030  19.959  1.00 63.64           C  
ATOM    695  CD1 PHE A  93     -19.498 -29.265  19.561  1.00 75.01           C  
ATOM    696  CD2 PHE A  93     -17.553 -29.969  20.776  1.00 69.54           C  
ATOM    697  CE1 PHE A  93     -20.176 -30.413  19.987  1.00 92.79           C  
ATOM    698  CE2 PHE A  93     -18.213 -31.110  21.205  1.00 83.86           C  
ATOM    699  CZ  PHE A  93     -19.532 -31.337  20.810  1.00 95.11           C  
ATOM    700  N   PRO A  94     -15.852 -26.518  16.369  1.00 63.74           N  
ATOM    701  CA  PRO A  94     -15.036 -25.374  15.990  1.00 78.78           C  
ATOM    702  C   PRO A  94     -15.858 -24.116  15.894  1.00 68.95           C  
ATOM    703  O   PRO A  94     -15.437 -23.182  15.230  1.00 85.46           O  
ATOM    704  CB  PRO A  94     -14.588 -25.747  14.578  1.00 82.13           C  
ATOM    705  CG  PRO A  94     -15.741 -26.451  14.038  1.00 70.54           C  
ATOM    706  CD  PRO A  94     -16.290 -27.276  15.190  1.00 69.73           C  
ATOM    707  N   GLU A  95     -17.021 -24.084  16.516  1.00 69.11           N  
ATOM    708  CA  GLU A  95     -17.925 -22.956  16.309  1.00 86.68           C  
ATOM    709  C   GLU A  95     -17.567 -21.867  17.306  1.00 89.07           C  
ATOM    710  O   GLU A  95     -17.999 -20.715  17.184  1.00 84.80           O  
ATOM    711  CB  GLU A  95     -19.380 -23.405  16.463  1.00 73.43           C  
ATOM    712  CG  GLU A  95     -19.661 -24.738  15.783  1.00 79.98           C  
ATOM    713  CD  GLU A  95     -19.930 -25.863  16.771  1.00101.31           C  
ATOM    714  OE1 GLU A  95     -19.770 -27.047  16.409  1.00100.89           O  
ATOM    715  OE2 GLU A  95     -20.319 -25.565  17.914  1.00117.78           O  
ATOM    716  N   ASN A  96     -16.717 -22.249  18.259  1.00 76.70           N  
ATOM    717  CA  ASN A  96     -16.419 -21.443  19.429  1.00 81.28           C  
ATOM    718  C   ASN A  96     -15.351 -20.421  19.158  1.00 84.18           C  
ATOM    719  O   ASN A  96     -14.993 -19.637  20.038  1.00101.36           O  
ATOM    720  CB  ASN A  96     -15.995 -22.342  20.592  1.00101.40           C  
ATOM    721  CG  ASN A  96     -16.955 -23.508  20.807  1.00113.65           C  
ATOM    722  OD1 ASN A  96     -16.534 -24.602  21.194  1.00118.70           O  
ATOM    723  ND2 ASN A  96     -18.254 -23.284  20.536  1.00 91.27           N  
ATOM    724  N   GLN A  97     -14.848 -20.424  17.932  1.00 82.03           N  
ATOM    725  CA  GLN A  97     -13.808 -19.492  17.542  1.00 79.00           C  
ATOM    726  C   GLN A  97     -14.292 -18.378  16.614  1.00 83.65           C  
ATOM    727  O   GLN A  97     -13.481 -17.634  16.071  1.00 97.34           O  
ATOM    728  CB  GLN A  97     -12.631 -20.241  16.904  1.00100.36           C  
ATOM    729  CG  GLN A  97     -13.002 -21.544  16.210  1.00104.68           C  
ATOM    730  CD  GLN A  97     -12.155 -21.818  14.977  1.00 98.20           C  
ATOM    731  OE1 GLN A  97     -12.001 -20.944  14.120  1.00 89.29           O  
ATOM    732  NE2 GLN A  97     -11.601 -23.038  14.882  1.00 97.40           N  
ATOM    733  N   LEU A  98     -15.600 -18.246  16.417  1.00 89.06           N  
ATOM    734  CA  LEU A  98     -16.075 -17.144  15.585  1.00 78.35           C  
ATOM    735  C   LEU A  98     -16.113 -15.888  16.428  1.00 79.98           C  
ATOM    736  O   LEU A  98     -16.365 -15.974  17.627  1.00 80.33           O  
ATOM    737  CB  LEU A  98     -17.447 -17.434  15.015  1.00 58.83           C  
ATOM    738  CG  LEU A  98     -17.605 -18.775  14.313  1.00 76.56           C  
ATOM    739  CD1 LEU A  98     -19.051 -18.945  13.854  1.00 94.90           C  
ATOM    740  CD2 LEU A  98     -16.665 -18.850  13.136  1.00 74.84           C  
ATOM    741  N   PHE A  99     -15.865 -14.731  15.814  1.00 65.29           N  
ATOM    742  CA  PHE A  99     -15.763 -13.495  16.579  1.00 63.92           C  
ATOM    743  C   PHE A  99     -15.880 -12.208  15.773  1.00 64.16           C  
ATOM    744  O   PHE A  99     -16.135 -11.140  16.331  1.00 89.89           O  
ATOM    745  CB  PHE A  99     -14.440 -13.454  17.330  1.00 68.76           C  
ATOM    746  CG  PHE A  99     -13.272 -13.105  16.456  1.00 84.18           C  
ATOM    747  CD1 PHE A  99     -12.776 -14.028  15.531  1.00 82.09           C  
ATOM    748  CD2 PHE A  99     -12.676 -11.857  16.545  1.00 80.45           C  
ATOM    749  CE1 PHE A  99     -11.711 -13.714  14.716  1.00 65.91           C  
ATOM    750  CE2 PHE A  99     -11.608 -11.540  15.734  1.00 90.34           C  
ATOM    751  CZ  PHE A  99     -11.124 -12.474  14.817  1.00 81.03           C  
ATOM    752  N   GLU A 100     -15.659 -12.272  14.477  1.00 64.55           N  
ATOM    753  CA  GLU A 100     -15.664 -11.032  13.727  1.00 93.26           C  
ATOM    754  C   GLU A 100     -17.117 -10.635  13.485  1.00 92.80           C  
ATOM    755  O   GLU A 100     -18.012 -11.468  13.604  1.00 84.07           O  
ATOM    756  CB  GLU A 100     -14.862 -11.157  12.434  1.00107.74           C  
ATOM    757  CG  GLU A 100     -14.318  -9.824  11.940  1.00130.76           C  
ATOM    758  CD  GLU A 100     -12.845  -9.642  12.235  1.00142.01           C  
ATOM    759  OE1 GLU A 100     -12.363  -8.488  12.185  1.00151.64           O  
ATOM    760  OE2 GLU A 100     -12.169 -10.655  12.506  1.00141.73           O  
ATOM    761  N   GLU A 101     -17.370  -9.370  13.169  1.00 86.99           N  
ATOM    762  CA  GLU A 101     -18.745  -8.909  13.194  1.00 79.91           C  
ATOM    763  C   GLU A 101     -19.591  -9.394  12.004  1.00 84.26           C  
ATOM    764  O   GLU A 101     -20.817  -9.414  12.073  1.00 97.58           O  
ATOM    765  CB  GLU A 101     -18.805  -7.398  13.397  1.00 97.24           C  
ATOM    766  CG  GLU A 101     -18.103  -6.587  12.337  1.00133.31           C  
ATOM    767  CD  GLU A 101     -18.418  -5.107  12.473  1.00157.50           C  
ATOM    768  OE1 GLU A 101     -18.416  -4.394  11.441  1.00166.30           O  
ATOM    769  OE2 GLU A 101     -18.675  -4.664  13.618  1.00152.54           O  
ATOM    770  N   THR A 102     -18.940  -9.800  10.920  1.00 92.65           N  
ATOM    771  CA  THR A 102     -19.645 -10.454   9.818  1.00 90.20           C  
ATOM    772  C   THR A 102     -18.981 -11.794   9.473  1.00 94.99           C  
ATOM    773  O   THR A 102     -17.798 -12.003   9.764  1.00 85.91           O  
ATOM    774  CB  THR A 102     -19.671  -9.580   8.576  1.00 89.72           C  
ATOM    775  OG1 THR A 102     -18.383  -9.595   7.961  1.00104.52           O  
ATOM    776  CG2 THR A 102     -20.003  -8.166   8.949  1.00109.58           C  
ATOM    777  N   VAL A 103     -19.728 -12.705   8.856  1.00 85.78           N  
ATOM    778  CA  VAL A 103     -19.156 -14.018   8.595  1.00 83.40           C  
ATOM    779  C   VAL A 103     -18.108 -13.933   7.502  1.00 71.60           C  
ATOM    780  O   VAL A 103     -17.157 -14.712   7.499  1.00 71.51           O  
ATOM    781  CB  VAL A 103     -20.211 -15.152   8.283  1.00 72.34           C  
ATOM    782  CG1 VAL A 103     -21.605 -14.792   8.798  1.00 70.37           C  
ATOM    783  CG2 VAL A 103     -20.220 -15.516   6.800  1.00 57.35           C  
ATOM    784  N   ARG A 104     -18.276 -12.986   6.584  1.00 73.13           N  
ATOM    785  CA  ARG A 104     -17.302 -12.801   5.517  1.00 81.63           C  
ATOM    786  C   ARG A 104     -15.980 -12.475   6.172  1.00 90.37           C  
ATOM    787  O   ARG A 104     -14.983 -13.168   5.980  1.00109.67           O  
ATOM    788  CB  ARG A 104     -17.717 -11.666   4.586  1.00104.34           C  
ATOM    789  CG  ARG A 104     -16.918 -11.569   3.288  1.00111.49           C  
ATOM    790  CD  ARG A 104     -17.123 -10.208   2.631  1.00124.40           C  
ATOM    791  NE  ARG A 104     -18.316 -10.151   1.796  1.00129.04           N  
ATOM    792  CZ  ARG A 104     -18.281 -10.045   0.474  1.00147.95           C  
ATOM    793  NH1 ARG A 104     -17.111  -9.981  -0.152  1.00147.28           N  
ATOM    794  NH2 ARG A 104     -19.409 -10.002  -0.223  1.00159.57           N  
ATOM    795  N   GLN A 105     -15.988 -11.435   6.987  1.00 84.85           N  
ATOM    796  CA  GLN A 105     -14.791 -11.023   7.701  1.00 77.29           C  
ATOM    797  C   GLN A 105     -14.172 -12.121   8.575  1.00 76.20           C  
ATOM    798  O   GLN A 105     -12.971 -12.116   8.824  1.00 81.60           O  
ATOM    799  CB  GLN A 105     -15.090  -9.786   8.539  1.00 69.18           C  
ATOM    800  CG  GLN A 105     -14.688  -8.481   7.885  1.00 95.96           C  
ATOM    801  CD  GLN A 105     -15.062  -7.291   8.739  1.00129.84           C  
ATOM    802  OE1 GLN A 105     -16.169  -7.226   9.282  1.00135.11           O  
ATOM    803  NE2 GLN A 105     -14.133  -6.348   8.884  1.00141.19           N  
ATOM    804  N   ASP A 106     -14.983 -13.063   9.037  1.00 82.53           N  
ATOM    805  CA  ASP A 106     -14.484 -14.044   9.988  1.00 80.69           C  
ATOM    806  C   ASP A 106     -13.731 -15.126   9.257  1.00 78.27           C  
ATOM    807  O   ASP A 106     -12.741 -15.652   9.755  1.00 98.28           O  
ATOM    808  CB  ASP A 106     -15.619 -14.647  10.826  1.00 87.72           C  
ATOM    809  CG  ASP A 106     -15.117 -15.262  12.132  1.00103.41           C  
ATOM    810  OD1 ASP A 106     -14.772 -16.462  12.137  1.00108.85           O  
ATOM    811  OD2 ASP A 106     -15.051 -14.540  13.151  1.00111.47           O  
ATOM    812  N   ILE A 107     -14.219 -15.448   8.069  1.00 81.08           N  
ATOM    813  CA  ILE A 107     -13.605 -16.442   7.201  1.00 84.63           C  
ATOM    814  C   ILE A 107     -12.272 -15.917   6.663  1.00 80.54           C  
ATOM    815  O   ILE A 107     -11.231 -16.578   6.761  1.00 93.43           O  
ATOM    816  CB  ILE A 107     -14.559 -16.776   6.050  1.00 80.70           C  
ATOM    817  CG1 ILE A 107     -15.832 -17.418   6.621  1.00 73.97           C  
ATOM    818  CG2 ILE A 107     -13.883 -17.677   5.051  1.00 74.95           C  
ATOM    819  CD1 ILE A 107     -16.863 -17.772   5.600  1.00 61.57           C  
ATOM    820  N   ALA A 108     -12.324 -14.699   6.141  1.00 60.66           N  
ATOM    821  CA  ALA A 108     -11.156 -13.943   5.685  1.00 71.56           C  
ATOM    822  C   ALA A 108     -10.004 -13.785   6.693  1.00 81.50           C  
ATOM    823  O   ALA A 108      -8.875 -13.481   6.299  1.00 83.14           O  
ATOM    824  CB  ALA A 108     -11.604 -12.557   5.192  1.00 68.37           C  
ATOM    825  N   PHE A 109     -10.290 -13.980   7.978  1.00 86.21           N  
ATOM    826  CA  PHE A 109      -9.309 -13.753   9.047  1.00 85.73           C  
ATOM    827  C   PHE A 109      -7.988 -14.509   8.879  1.00 77.47           C  
ATOM    828  O   PHE A 109      -6.941 -13.890   8.797  1.00 79.27           O  
ATOM    829  CB  PHE A 109      -9.931 -14.083  10.402  1.00 85.49           C  
ATOM    830  CG  PHE A 109      -9.096 -13.669  11.583  1.00 72.83           C  
ATOM    831  CD1 PHE A 109      -8.661 -12.365  11.722  1.00 83.89           C  
ATOM    832  CD2 PHE A 109      -8.790 -14.573  12.577  1.00 66.62           C  
ATOM    833  CE1 PHE A 109      -7.915 -11.981  12.820  1.00 75.45           C  
ATOM    834  CE2 PHE A 109      -8.059 -14.189  13.679  1.00 71.79           C  
ATOM    835  CZ  PHE A 109      -7.619 -12.894  13.799  1.00 64.04           C  
ATOM    836  N   GLY A 110      -8.044 -15.837   8.832  1.00 83.16           N  
ATOM    837  CA  GLY A 110      -6.866 -16.660   8.611  1.00 76.79           C  
ATOM    838  C   GLY A 110      -5.949 -16.206   7.482  1.00 76.03           C  
ATOM    839  O   GLY A 110      -4.781 -15.922   7.725  1.00 87.51           O  
ATOM    840  N   PRO A 111      -6.464 -16.130   6.244  1.00 56.01           N  
ATOM    841  CA  PRO A 111      -5.609 -15.586   5.187  1.00 68.65           C  
ATOM    842  C   PRO A 111      -4.954 -14.275   5.594  1.00 66.43           C  
ATOM    843  O   PRO A 111      -3.745 -14.124   5.472  1.00 81.78           O  
ATOM    844  CB  PRO A 111      -6.584 -15.361   4.028  1.00 63.15           C  
ATOM    845  CG  PRO A 111      -7.622 -16.368   4.235  1.00 66.93           C  
ATOM    846  CD  PRO A 111      -7.792 -16.496   5.727  1.00 56.59           C  
ATOM    847  N   LYS A 112      -5.746 -13.351   6.101  1.00 68.42           N  
ATOM    848  CA  LYS A 112      -5.206 -12.092   6.564  1.00 91.37           C  
ATOM    849  C   LYS A 112      -4.028 -12.308   7.540  1.00 82.02           C  
ATOM    850  O   LYS A 112      -3.090 -11.517   7.579  1.00 77.05           O  
ATOM    851  CB  LYS A 112      -6.320 -11.238   7.196  1.00 99.12           C  
ATOM    852  CG  LYS A 112      -7.330 -10.668   6.193  1.00100.06           C  
ATOM    853  CD  LYS A 112      -8.357  -9.758   6.876  1.00110.24           C  
ATOM    854  CE  LYS A 112      -7.687  -8.766   7.833  1.00120.65           C  
ATOM    855  NZ  LYS A 112      -8.616  -7.782   8.479  1.00115.21           N  
ATOM    856  N   ASN A 113      -4.061 -13.393   8.304  1.00 72.96           N  
ATOM    857  CA  ASN A 113      -3.066 -13.588   9.356  1.00 76.74           C  
ATOM    858  C   ASN A 113      -1.736 -14.006   8.809  1.00 76.55           C  
ATOM    859  O   ASN A 113      -0.719 -13.830   9.465  1.00 90.51           O  
ATOM    860  CB  ASN A 113      -3.516 -14.637  10.365  1.00 87.04           C  
ATOM    861  CG  ASN A 113      -4.532 -14.105  11.351  1.00 87.96           C  
ATOM    862  OD1 ASN A 113      -4.764 -12.893  11.443  1.00 83.83           O  
ATOM    863  ND2 ASN A 113      -5.153 -15.015  12.095  1.00 77.80           N  
ATOM    864  N   PHE A 114      -1.763 -14.581   7.614  1.00 82.32           N  
ATOM    865  CA  PHE A 114      -0.566 -15.012   6.918  1.00 81.81           C  
ATOM    866  C   PHE A 114      -0.250 -14.031   5.805  1.00 93.66           C  
ATOM    867  O   PHE A 114       0.086 -14.443   4.705  1.00109.63           O  
ATOM    868  CB  PHE A 114      -0.799 -16.387   6.299  1.00 68.97           C  
ATOM    869  CG  PHE A 114      -0.923 -17.485   7.299  1.00 76.56           C  
ATOM    870  CD1 PHE A 114      -2.155 -17.825   7.829  1.00 85.17           C  
ATOM    871  CD2 PHE A 114       0.194 -18.197   7.702  1.00 78.29           C  
ATOM    872  CE1 PHE A 114      -2.268 -18.846   8.765  1.00 89.72           C  
ATOM    873  CE2 PHE A 114       0.087 -19.218   8.633  1.00 88.23           C  
ATOM    874  CZ  PHE A 114      -1.150 -19.544   9.163  1.00 90.41           C  
ATOM    875  N   GLY A 115      -0.363 -12.737   6.083  1.00 92.04           N  
ATOM    876  CA  GLY A 115      -0.214 -11.726   5.051  1.00 85.64           C  
ATOM    877  C   GLY A 115      -1.535 -11.524   4.343  1.00101.33           C  
ATOM    878  O   GLY A 115      -2.549 -11.283   4.989  1.00137.38           O  
ATOM    879  N   MET A 116      -1.524 -11.616   3.019  1.00 85.15           N  
ATOM    880  CA  MET A 116      -2.748 -11.571   2.200  1.00 76.26           C  
ATOM    881  C   MET A 116      -3.496 -10.249   2.247  1.00 93.88           C  
ATOM    882  O   MET A 116      -3.957  -9.798   3.311  1.00 90.37           O  
ATOM    883  CB  MET A 116      -3.692 -12.712   2.551  1.00 63.58           C  
ATOM    884  CG  MET A 116      -5.007 -12.668   1.802  1.00 70.65           C  
ATOM    885  SD  MET A 116      -4.947 -13.545   0.234  1.00 83.74           S  
ATOM    886  CE  MET A 116      -6.116 -14.881   0.438  1.00 53.64           C  
ATOM    887  N   ALA A 117      -3.614  -9.643   1.072  1.00107.58           N  
ATOM    888  CA  ALA A 117      -4.283  -8.364   0.921  1.00116.09           C  
ATOM    889  C   ALA A 117      -5.704  -8.454   1.437  1.00112.43           C  
ATOM    890  O   ALA A 117      -6.386  -9.467   1.231  1.00108.17           O  
ATOM    891  CB  ALA A 117      -4.282  -7.955  -0.532  1.00135.73           C  
ATOM    892  N   ASP A 118      -6.135  -7.385   2.102  1.00103.93           N  
ATOM    893  CA  ASP A 118      -7.459  -7.306   2.707  1.00110.30           C  
ATOM    894  C   ASP A 118      -8.584  -7.621   1.709  1.00102.14           C  
ATOM    895  O   ASP A 118      -9.435  -8.475   1.966  1.00 85.43           O  
ATOM    896  CB  ASP A 118      -7.653  -5.912   3.299  1.00133.53           C  
ATOM    897  CG  ASP A 118      -8.754  -5.862   4.335  1.00158.82           C  
ATOM    898  OD1 ASP A 118      -9.500  -6.856   4.470  1.00165.43           O  
ATOM    899  OD2 ASP A 118      -8.878  -4.819   5.011  1.00172.74           O  
ATOM    900  N   ALA A 119      -8.576  -6.938   0.568  1.00107.07           N  
ATOM    901  CA  ALA A 119      -9.620  -7.117  -0.439  1.00116.35           C  
ATOM    902  C   ALA A 119      -9.649  -8.535  -0.986  1.00112.20           C  
ATOM    903  O   ALA A 119     -10.705  -9.082  -1.301  1.00115.09           O  
ATOM    904  CB  ALA A 119      -9.439  -6.124  -1.572  1.00121.05           C  
ATOM    905  N   ASP A 120      -8.478  -9.133  -1.094  1.00123.20           N  
ATOM    906  CA  ASP A 120      -8.374 -10.452  -1.689  1.00131.31           C  
ATOM    907  C   ASP A 120      -8.832 -11.527  -0.708  1.00117.25           C  
ATOM    908  O   ASP A 120      -9.460 -12.515  -1.111  1.00101.41           O  
ATOM    909  CB  ASP A 120      -6.945 -10.699  -2.188  1.00138.55           C  
ATOM    910  CG  ASP A 120      -6.649  -9.985  -3.507  1.00140.41           C  
ATOM    911  OD1 ASP A 120      -6.474  -8.741  -3.506  1.00128.29           O  
ATOM    912  OD2 ASP A 120      -6.591 -10.680  -4.547  1.00148.95           O  
ATOM    913  N   ALA A 121      -8.522 -11.318   0.573  1.00111.12           N  
ATOM    914  CA  ALA A 121      -8.941 -12.224   1.645  1.00103.90           C  
ATOM    915  C   ALA A 121     -10.439 -12.377   1.584  1.00106.39           C  
ATOM    916  O   ALA A 121     -10.976 -13.487   1.689  1.00107.55           O  
ATOM    917  CB  ALA A 121      -8.546 -11.666   2.999  1.00 94.83           C  
ATOM    918  N   LEU A 122     -11.097 -11.235   1.396  1.00 86.21           N  
ATOM    919  CA  LEU A 122     -12.547 -11.169   1.328  1.00 81.48           C  
ATOM    920  C   LEU A 122     -13.101 -11.993   0.169  1.00 84.48           C  
ATOM    921  O   LEU A 122     -13.823 -12.968   0.390  1.00 81.34           O  
ATOM    922  CB  LEU A 122     -12.990  -9.712   1.251  1.00 68.96           C  
ATOM    923  CG  LEU A 122     -12.564  -9.060   2.565  1.00 79.69           C  
ATOM    924  CD1 LEU A 122     -12.579  -7.544   2.477  1.00 78.13           C  
ATOM    925  CD2 LEU A 122     -13.418  -9.570   3.743  1.00 57.36           C  
ATOM    926  N   ALA A 123     -12.739 -11.611  -1.051  1.00 78.78           N  
ATOM    927  CA  ALA A 123     -13.117 -12.350  -2.250  1.00 82.22           C  
ATOM    928  C   ALA A 123     -13.012 -13.868  -2.064  1.00 92.96           C  
ATOM    929  O   ALA A 123     -13.861 -14.627  -2.540  1.00 98.27           O  
ATOM    930  CB  ALA A 123     -12.252 -11.902  -3.411  1.00 83.50           C  
ATOM    931  N   LEU A 124     -11.969 -14.295  -1.357  1.00 82.03           N  
ATOM    932  CA  LEU A 124     -11.717 -15.703  -1.108  1.00 84.46           C  
ATOM    933  C   LEU A 124     -12.764 -16.303  -0.156  1.00 96.29           C  
ATOM    934  O   LEU A 124     -13.189 -17.462  -0.291  1.00 80.23           O  
ATOM    935  CB  LEU A 124     -10.316 -15.859  -0.519  1.00 87.05           C  
ATOM    936  CG  LEU A 124      -9.957 -17.282  -0.085  1.00 96.45           C  
ATOM    937  CD1 LEU A 124      -9.891 -18.203  -1.285  1.00 80.52           C  
ATOM    938  CD2 LEU A 124      -8.649 -17.284   0.667  1.00 98.38           C  
ATOM    939  N   ALA A 125     -13.163 -15.498   0.821  1.00102.51           N  
ATOM    940  CA  ALA A 125     -14.156 -15.916   1.799  1.00 91.34           C  
ATOM    941  C   ALA A 125     -15.488 -16.153   1.103  1.00 85.00           C  
ATOM    942  O   ALA A 125     -16.197 -17.125   1.389  1.00 82.91           O  
ATOM    943  CB  ALA A 125     -14.293 -14.858   2.869  1.00 87.18           C  
ATOM    944  N   ASP A 126     -15.819 -15.248   0.187  1.00 74.27           N  
ATOM    945  CA  ASP A 126     -16.964 -15.438  -0.683  1.00 84.02           C  
ATOM    946  C   ASP A 126     -16.843 -16.776  -1.405  1.00 88.30           C  
ATOM    947  O   ASP A 126     -17.793 -17.557  -1.435  1.00 88.49           O  
ATOM    948  CB  ASP A 126     -17.088 -14.302  -1.701  1.00101.14           C  
ATOM    949  CG  ASP A 126     -17.439 -12.970  -1.060  1.00120.81           C  
ATOM    950  OD1 ASP A 126     -17.620 -12.925   0.179  1.00117.75           O  
ATOM    951  OD2 ASP A 126     -17.547 -11.968  -1.807  1.00130.54           O  
ATOM    952  N   GLU A 127     -15.672 -17.054  -1.970  1.00 87.45           N  
ATOM    953  CA  GLU A 127     -15.501 -18.301  -2.700  1.00 97.48           C  
ATOM    954  C   GLU A 127     -15.689 -19.439  -1.712  1.00 86.83           C  
ATOM    955  O   GLU A 127     -16.259 -20.478  -2.026  1.00 87.60           O  
ATOM    956  CB  GLU A 127     -14.126 -18.361  -3.380  1.00130.99           C  
ATOM    957  CG  GLU A 127     -13.931 -17.330  -4.509  1.00154.69           C  
ATOM    958  CD  GLU A 127     -12.468 -17.133  -4.905  1.00163.73           C  
ATOM    959  OE1 GLU A 127     -12.139 -16.060  -5.466  1.00163.80           O  
ATOM    960  OE2 GLU A 127     -11.651 -18.050  -4.656  1.00162.32           O  
ATOM    961  N   MET A 128     -15.254 -19.198  -0.485  1.00 81.32           N  
ATOM    962  CA  MET A 128     -15.215 -20.233   0.532  1.00 75.12           C  
ATOM    963  C   MET A 128     -16.570 -20.506   1.153  1.00 79.25           C  
ATOM    964  O   MET A 128     -16.848 -21.612   1.645  1.00 64.69           O  
ATOM    965  CB  MET A 128     -14.200 -19.840   1.599  1.00 88.43           C  
ATOM    966  CG  MET A 128     -13.366 -21.012   2.085  1.00100.17           C  
ATOM    967  SD  MET A 128     -12.702 -21.969   0.721  1.00105.26           S  
ATOM    968  CE  MET A 128     -11.921 -20.641  -0.217  1.00 68.94           C  
ATOM    969  N   LEU A 129     -17.414 -19.485   1.124  1.00 97.50           N  
ATOM    970  CA  LEU A 129     -18.745 -19.581   1.692  1.00 97.79           C  
ATOM    971  C   LEU A 129     -19.583 -20.594   0.943  1.00 97.10           C  
ATOM    972  O   LEU A 129     -20.446 -21.256   1.526  1.00 79.77           O  
ATOM    973  CB  LEU A 129     -19.423 -18.226   1.627  1.00 86.55           C  
ATOM    974  CG  LEU A 129     -19.650 -17.593   2.980  1.00 86.50           C  
ATOM    975  CD1 LEU A 129     -20.051 -16.156   2.768  1.00104.51           C  
ATOM    976  CD2 LEU A 129     -20.718 -18.374   3.710  1.00 72.84           C  
ATOM    977  N   THR A 130     -19.326 -20.702  -0.358  1.00102.59           N  
ATOM    978  CA  THR A 130     -20.106 -21.591  -1.201  1.00101.58           C  
ATOM    979  C   THR A 130     -19.653 -23.031  -1.004  1.00101.59           C  
ATOM    980  O   THR A 130     -20.479 -23.904  -0.729  1.00 92.57           O  
ATOM    981  CB  THR A 130     -20.034 -21.199  -2.690  1.00 87.61           C  
ATOM    982  OG1 THR A 130     -18.695 -21.365  -3.160  1.00122.36           O  
ATOM    983  CG2 THR A 130     -20.466 -19.742  -2.888  1.00 66.67           C  
ATOM    984  N   THR A 131     -18.347 -23.277  -1.108  1.00102.94           N  
ATOM    985  CA  THR A 131     -17.844 -24.652  -1.052  1.00102.36           C  
ATOM    986  C   THR A 131     -18.338 -25.341   0.210  1.00 83.76           C  
ATOM    987  O   THR A 131     -18.613 -26.545   0.234  1.00 84.03           O  
ATOM    988  CB  THR A 131     -16.304 -24.730  -1.142  1.00 89.23           C  
ATOM    989  OG1 THR A 131     -15.793 -25.466  -0.023  1.00 77.95           O  
ATOM    990  CG2 THR A 131     -15.706 -23.351  -1.158  1.00 75.18           C  
ATOM    991  N   VAL A 132     -18.505 -24.541   1.245  1.00 73.95           N  
ATOM    992  CA  VAL A 132     -18.964 -25.055   2.517  1.00 88.86           C  
ATOM    993  C   VAL A 132     -20.524 -25.113   2.647  1.00107.34           C  
ATOM    994  O   VAL A 132     -21.080 -25.688   3.595  1.00 87.38           O  
ATOM    995  CB  VAL A 132     -18.322 -24.244   3.610  1.00 81.59           C  
ATOM    996  CG1 VAL A 132     -19.248 -23.101   4.017  1.00 81.95           C  
ATOM    997  CG2 VAL A 132     -17.940 -25.156   4.754  1.00 84.64           C  
ATOM    998  N   GLY A 133     -21.229 -24.540   1.678  1.00 94.83           N  
ATOM    999  CA  GLY A 133     -22.654 -24.777   1.582  1.00 78.24           C  
ATOM   1000  C   GLY A 133     -23.574 -23.616   1.901  1.00 85.32           C  
ATOM   1001  O   GLY A 133     -24.694 -23.830   2.387  1.00 86.13           O  
ATOM   1002  N   LEU A 134     -23.143 -22.388   1.619  1.00 77.59           N  
ATOM   1003  CA  LEU A 134     -23.982 -21.243   1.985  1.00 81.49           C  
ATOM   1004  C   LEU A 134     -24.253 -20.206   0.869  1.00104.70           C  
ATOM   1005  O   LEU A 134     -23.410 -19.939   0.008  1.00103.00           O  
ATOM   1006  CB  LEU A 134     -23.473 -20.573   3.270  1.00 80.83           C  
ATOM   1007  CG  LEU A 134     -23.486 -21.368   4.587  1.00 86.15           C  
ATOM   1008  CD1 LEU A 134     -22.902 -20.552   5.724  1.00 80.43           C  
ATOM   1009  CD2 LEU A 134     -24.877 -21.821   4.953  1.00 91.19           C  
ATOM   1010  N   ASP A 135     -25.467 -19.656   0.889  1.00125.60           N  
ATOM   1011  CA  ASP A 135     -25.858 -18.572   0.000  1.00115.63           C  
ATOM   1012  C   ASP A 135     -25.043 -17.339   0.371  1.00107.85           C  
ATOM   1013  O   ASP A 135     -24.694 -17.150   1.532  1.00103.31           O  
ATOM   1014  CB  ASP A 135     -27.353 -18.286   0.166  1.00107.41           C  
ATOM   1015  CG  ASP A 135     -27.910 -17.387  -0.933  1.00149.19           C  
ATOM   1016  OD1 ASP A 135     -27.385 -16.271  -1.136  1.00162.58           O  
ATOM   1017  OD2 ASP A 135     -28.891 -17.795  -1.595  1.00165.29           O  
ATOM   1018  N   GLN A 136     -24.757 -16.482  -0.603  1.00 96.85           N  
ATOM   1019  CA  GLN A 136     -24.031 -15.244  -0.321  1.00 90.83           C  
ATOM   1020  C   GLN A 136     -24.841 -14.316   0.589  1.00102.53           C  
ATOM   1021  O   GLN A 136     -24.381 -13.245   0.994  1.00104.72           O  
ATOM   1022  CB  GLN A 136     -23.639 -14.535  -1.618  1.00 95.48           C  
ATOM   1023  CG  GLN A 136     -22.447 -13.594  -1.452  1.00128.62           C  
ATOM   1024  CD  GLN A 136     -21.779 -13.248  -2.769  1.00159.68           C  
ATOM   1025  OE1 GLN A 136     -21.151 -14.101  -3.408  1.00166.50           O  
ATOM   1026  NE2 GLN A 136     -21.907 -11.990  -3.182  1.00170.02           N  
ATOM   1027  N   SER A 137     -26.058 -14.742   0.899  1.00115.55           N  
ATOM   1028  CA  SER A 137     -26.923 -14.035   1.820  1.00110.09           C  
ATOM   1029  C   SER A 137     -26.291 -14.043   3.209  1.00113.61           C  
ATOM   1030  O   SER A 137     -26.438 -13.093   3.976  1.00107.45           O  
ATOM   1031  CB  SER A 137     -28.289 -14.717   1.847  1.00 97.44           C  
ATOM   1032  OG  SER A 137     -28.182 -16.066   2.265  1.00109.68           O  
ATOM   1033  N   TYR A 138     -25.569 -15.120   3.511  1.00112.59           N  
ATOM   1034  CA  TYR A 138     -24.916 -15.283   4.806  1.00100.13           C  
ATOM   1035  C   TYR A 138     -23.656 -14.429   4.967  1.00 85.68           C  
ATOM   1036  O   TYR A 138     -23.180 -14.246   6.075  1.00 75.49           O  
ATOM   1037  CB  TYR A 138     -24.542 -16.743   5.044  1.00 89.74           C  
ATOM   1038  CG  TYR A 138     -25.686 -17.683   5.352  1.00101.30           C  
ATOM   1039  CD1 TYR A 138     -26.208 -17.781   6.635  1.00112.21           C  
ATOM   1040  CD2 TYR A 138     -26.210 -18.510   4.370  1.00103.10           C  
ATOM   1041  CE1 TYR A 138     -27.237 -18.664   6.922  1.00123.16           C  
ATOM   1042  CE2 TYR A 138     -27.237 -19.391   4.644  1.00116.13           C  
ATOM   1043  CZ  TYR A 138     -27.745 -19.468   5.918  1.00134.84           C  
ATOM   1044  OH  TYR A 138     -28.768 -20.350   6.180  1.00154.08           O  
ATOM   1045  N   ALA A 139     -23.112 -13.907   3.876  1.00 89.58           N  
ATOM   1046  CA  ALA A 139     -21.831 -13.197   3.949  1.00 82.49           C  
ATOM   1047  C   ALA A 139     -21.822 -12.045   4.931  1.00 80.84           C  
ATOM   1048  O   ALA A 139     -20.921 -11.953   5.762  1.00 85.08           O  
ATOM   1049  CB  ALA A 139     -21.387 -12.709   2.581  1.00 76.59           C  
ATOM   1050  N   GLU A 140     -22.822 -11.172   4.844  1.00 80.69           N  
ATOM   1051  CA  GLU A 140     -22.784  -9.949   5.637  1.00 82.58           C  
ATOM   1052  C   GLU A 140     -23.521 -10.026   6.988  1.00 86.54           C  
ATOM   1053  O   GLU A 140     -23.552  -9.051   7.744  1.00 92.40           O  
ATOM   1054  CB  GLU A 140     -23.203  -8.740   4.805  1.00 95.87           C  
ATOM   1055  CG  GLU A 140     -22.420  -7.482   5.171  1.00123.77           C  
ATOM   1056  CD  GLU A 140     -21.853  -6.750   3.961  1.00141.19           C  
ATOM   1057  OE1 GLU A 140     -21.895  -7.311   2.839  1.00143.57           O  
ATOM   1058  OE2 GLU A 140     -21.366  -5.608   4.138  1.00142.27           O  
ATOM   1059  N   ARG A 141     -24.072 -11.202   7.292  1.00 86.40           N  
ATOM   1060  CA  ARG A 141     -24.666 -11.496   8.599  1.00 75.72           C  
ATOM   1061  C   ARG A 141     -23.594 -11.587   9.666  1.00 82.09           C  
ATOM   1062  O   ARG A 141     -22.438 -11.833   9.347  1.00 97.05           O  
ATOM   1063  CB  ARG A 141     -25.421 -12.829   8.558  1.00 72.31           C  
ATOM   1064  CG  ARG A 141     -26.223 -13.066   7.267  1.00 94.15           C  
ATOM   1065  CD  ARG A 141     -27.742 -13.105   7.475  1.00113.92           C  
ATOM   1066  NE  ARG A 141     -28.186 -14.120   8.439  1.00128.71           N  
ATOM   1067  CZ  ARG A 141     -28.779 -15.273   8.118  1.00123.25           C  
ATOM   1068  NH1 ARG A 141     -29.007 -15.584   6.834  1.00109.25           N  
ATOM   1069  NH2 ARG A 141     -29.147 -16.115   9.089  1.00108.43           N  
ATOM   1070  N   SER A 142     -23.973 -11.380  10.929  1.00 92.30           N  
ATOM   1071  CA  SER A 142     -23.089 -11.691  12.056  1.00 85.30           C  
ATOM   1072  C   SER A 142     -23.085 -13.183  12.300  1.00 83.59           C  
ATOM   1073  O   SER A 142     -24.113 -13.840  12.158  1.00 79.66           O  
ATOM   1074  CB  SER A 142     -23.534 -11.010  13.344  1.00 80.16           C  
ATOM   1075  OG  SER A 142     -23.087 -11.761  14.472  1.00 86.52           O  
ATOM   1076  N   PRO A 143     -21.924 -13.731  12.666  1.00 81.74           N  
ATOM   1077  CA  PRO A 143     -21.838 -15.169  12.932  1.00 84.32           C  
ATOM   1078  C   PRO A 143     -22.778 -15.582  14.049  1.00 80.38           C  
ATOM   1079  O   PRO A 143     -23.241 -16.714  14.102  1.00 82.15           O  
ATOM   1080  CB  PRO A 143     -20.378 -15.361  13.359  1.00 80.54           C  
ATOM   1081  CG  PRO A 143     -19.874 -13.986  13.648  1.00 92.79           C  
ATOM   1082  CD  PRO A 143     -20.610 -13.082  12.730  1.00 78.34           C  
ATOM   1083  N   PHE A 144     -23.073 -14.661  14.945  1.00 79.80           N  
ATOM   1084  CA  PHE A 144     -23.907 -15.026  16.065  1.00 89.90           C  
ATOM   1085  C   PHE A 144     -25.396 -15.073  15.693  1.00105.80           C  
ATOM   1086  O   PHE A 144     -26.219 -15.422  16.526  1.00114.42           O  
ATOM   1087  CB  PHE A 144     -23.667 -14.076  17.232  1.00 89.09           C  
ATOM   1088  CG  PHE A 144     -22.220 -13.900  17.589  1.00 92.24           C  
ATOM   1089  CD1 PHE A 144     -21.533 -14.887  18.287  1.00 83.82           C  
ATOM   1090  CD2 PHE A 144     -21.545 -12.731  17.249  1.00111.78           C  
ATOM   1091  CE1 PHE A 144     -20.187 -14.716  18.629  1.00 82.97           C  
ATOM   1092  CE2 PHE A 144     -20.195 -12.549  17.596  1.00109.87           C  
ATOM   1093  CZ  PHE A 144     -19.520 -13.543  18.283  1.00 88.67           C  
ATOM   1094  N   GLU A 145     -25.742 -14.731  14.451  1.00109.32           N  
ATOM   1095  CA  GLU A 145     -27.140 -14.777  14.007  1.00106.18           C  
ATOM   1096  C   GLU A 145     -27.550 -16.161  13.499  1.00104.85           C  
ATOM   1097  O   GLU A 145     -28.579 -16.288  12.837  1.00125.69           O  
ATOM   1098  CB  GLU A 145     -27.400 -13.784  12.863  1.00111.31           C  
ATOM   1099  CG  GLU A 145     -27.118 -12.305  13.131  1.00133.96           C  
ATOM   1100  CD  GLU A 145     -27.423 -11.415  11.906  1.00151.44           C  
ATOM   1101  OE1 GLU A 145     -28.002 -11.930  10.920  1.00153.75           O  
ATOM   1102  OE2 GLU A 145     -27.086 -10.204  11.926  1.00152.89           O  
ATOM   1103  N   LEU A 146     -26.757 -17.188  13.793  1.00 79.74           N  
ATOM   1104  CA  LEU A 146     -26.822 -18.434  13.025  1.00 69.54           C  
ATOM   1105  C   LEU A 146     -27.098 -19.703  13.822  1.00 77.95           C  
ATOM   1106  O   LEU A 146     -26.884 -19.765  15.042  1.00 78.67           O  
ATOM   1107  CB  LEU A 146     -25.506 -18.650  12.271  1.00 83.02           C  
ATOM   1108  CG  LEU A 146     -25.156 -17.953  10.957  1.00 93.23           C  
ATOM   1109  CD1 LEU A 146     -25.175 -16.455  11.102  1.00 84.87           C  
ATOM   1110  CD2 LEU A 146     -23.773 -18.425  10.493  1.00 97.52           C  
ATOM   1111  N   SER A 147     -27.547 -20.726  13.099  1.00 79.47           N  
ATOM   1112  CA  SER A 147     -27.649 -22.075  13.636  1.00 92.56           C  
ATOM   1113  C   SER A 147     -26.283 -22.527  14.137  1.00 92.44           C  
ATOM   1114  O   SER A 147     -25.255 -22.068  13.650  1.00 84.27           O  
ATOM   1115  CB  SER A 147     -28.150 -23.045  12.553  1.00 90.58           C  
ATOM   1116  OG  SER A 147     -28.082 -24.401  12.988  1.00 98.40           O  
ATOM   1117  N   GLY A 148     -26.276 -23.432  15.107  1.00100.74           N  
ATOM   1118  CA  GLY A 148     -25.037 -24.020  15.575  1.00101.23           C  
ATOM   1119  C   GLY A 148     -24.369 -24.783  14.454  1.00103.15           C  
ATOM   1120  O   GLY A 148     -23.149 -24.912  14.415  1.00127.13           O  
ATOM   1121  N   GLY A 149     -25.178 -25.287  13.533  1.00 67.15           N  
ATOM   1122  CA  GLY A 149     -24.653 -26.011  12.396  1.00 78.87           C  
ATOM   1123  C   GLY A 149     -24.225 -25.081  11.279  1.00 74.51           C  
ATOM   1124  O   GLY A 149     -23.298 -25.383  10.541  1.00 72.70           O  
ATOM   1125  N   GLN A 150     -24.911 -23.955  11.144  1.00 68.01           N  
ATOM   1126  CA  GLN A 150     -24.511 -22.943  10.181  1.00 80.09           C  
ATOM   1127  C   GLN A 150     -23.183 -22.311  10.587  1.00 85.59           C  
ATOM   1128  O   GLN A 150     -22.375 -21.932   9.738  1.00 82.43           O  
ATOM   1129  CB  GLN A 150     -25.569 -21.850  10.076  1.00 77.78           C  
ATOM   1130  CG  GLN A 150     -26.849 -22.276   9.436  1.00 86.88           C  
ATOM   1131  CD  GLN A 150     -27.882 -21.187   9.477  1.00 98.83           C  
ATOM   1132  OE1 GLN A 150     -27.925 -20.399  10.416  1.00103.78           O  
ATOM   1133  NE2 GLN A 150     -28.717 -21.124   8.453  1.00117.14           N  
ATOM   1134  N   MET A 151     -22.969 -22.176  11.888  1.00 88.30           N  
ATOM   1135  CA  MET A 151     -21.726 -21.609  12.371  1.00 95.60           C  
ATOM   1136  C   MET A 151     -20.616 -22.584  12.048  1.00 94.37           C  
ATOM   1137  O   MET A 151     -19.592 -22.227  11.451  1.00 99.64           O  
ATOM   1138  CB  MET A 151     -21.817 -21.314  13.867  1.00 86.87           C  
ATOM   1139  CG  MET A 151     -22.734 -20.124  14.134  1.00106.78           C  
ATOM   1140  SD  MET A 151     -22.875 -19.577  15.841  1.00 98.80           S  
ATOM   1141  CE  MET A 151     -22.956 -21.167  16.661  1.00 77.84           C  
ATOM   1142  N   ARG A 152     -20.869 -23.829  12.416  1.00 66.49           N  
ATOM   1143  CA  ARG A 152     -19.991 -24.948  12.123  1.00 60.31           C  
ATOM   1144  C   ARG A 152     -19.427 -24.910  10.675  1.00 59.21           C  
ATOM   1145  O   ARG A 152     -18.244 -25.113  10.455  1.00 79.26           O  
ATOM   1146  CB  ARG A 152     -20.772 -26.234  12.442  1.00 66.58           C  
ATOM   1147  CG  ARG A 152     -20.095 -27.543  12.137  1.00 65.21           C  
ATOM   1148  CD  ARG A 152     -19.117 -27.855  13.171  1.00 57.37           C  
ATOM   1149  NE  ARG A 152     -19.706 -28.261  14.436  1.00 59.24           N  
ATOM   1150  CZ  ARG A 152     -19.915 -29.529  14.775  1.00 67.75           C  
ATOM   1151  NH1 ARG A 152     -19.616 -30.494  13.914  1.00 69.36           N  
ATOM   1152  NH2 ARG A 152     -20.424 -29.838  15.967  1.00 51.93           N  
ATOM   1153  N   ARG A 153     -20.265 -24.628   9.693  1.00 70.28           N  
ATOM   1154  CA  ARG A 153     -19.782 -24.461   8.333  1.00 74.69           C  
ATOM   1155  C   ARG A 153     -18.958 -23.195   8.213  1.00 77.06           C  
ATOM   1156  O   ARG A 153     -17.920 -23.203   7.559  1.00 82.71           O  
ATOM   1157  CB  ARG A 153     -20.943 -24.388   7.345  1.00 99.85           C  
ATOM   1158  CG  ARG A 153     -21.866 -25.575   7.431  1.00123.93           C  
ATOM   1159  CD  ARG A 153     -22.856 -25.630   6.271  1.00134.73           C  
ATOM   1160  NE  ARG A 153     -23.656 -26.843   6.379  1.00141.89           N  
ATOM   1161  CZ  ARG A 153     -23.193 -28.070   6.140  1.00146.92           C  
ATOM   1162  NH1 ARG A 153     -21.934 -28.263   5.751  1.00135.35           N  
ATOM   1163  NH2 ARG A 153     -23.997 -29.112   6.286  1.00149.40           N  
ATOM   1164  N   VAL A 154     -19.413 -22.101   8.824  1.00 72.70           N  
ATOM   1165  CA  VAL A 154     -18.649 -20.857   8.721  1.00 81.87           C  
ATOM   1166  C   VAL A 154     -17.245 -21.004   9.302  1.00 80.96           C  
ATOM   1167  O   VAL A 154     -16.274 -20.544   8.705  1.00 80.00           O  
ATOM   1168  CB  VAL A 154     -19.364 -19.634   9.318  1.00 73.72           C  
ATOM   1169  CG1 VAL A 154     -18.372 -18.491   9.522  1.00 60.08           C  
ATOM   1170  CG2 VAL A 154     -20.456 -19.172   8.371  1.00 77.38           C  
ATOM   1171  N   ALA A 155     -17.145 -21.669  10.445  1.00 63.83           N  
ATOM   1172  CA  ALA A 155     -15.851 -21.959  11.045  1.00 78.94           C  
ATOM   1173  C   ALA A 155     -14.956 -22.785  10.117  1.00 83.87           C  
ATOM   1174  O   ALA A 155     -13.786 -22.438   9.881  1.00 74.37           O  
ATOM   1175  CB  ALA A 155     -16.048 -22.689  12.352  1.00 71.99           C  
ATOM   1176  N   ILE A 156     -15.522 -23.889   9.630  1.00 67.73           N  
ATOM   1177  CA  ILE A 156     -14.864 -24.802   8.704  1.00 73.17           C  
ATOM   1178  C   ILE A 156     -14.377 -24.052   7.462  1.00 70.50           C  
ATOM   1179  O   ILE A 156     -13.196 -24.081   7.139  1.00 57.01           O  
ATOM   1180  CB  ILE A 156     -15.809 -25.991   8.371  1.00 61.53           C  
ATOM   1181  CG1 ILE A 156     -15.855 -26.932   9.568  1.00 69.35           C  
ATOM   1182  CG2 ILE A 156     -15.363 -26.769   7.125  1.00 50.28           C  
ATOM   1183  CD1 ILE A 156     -16.898 -27.977   9.469  1.00 74.63           C  
ATOM   1184  N   ALA A 157     -15.294 -23.368   6.792  1.00 66.48           N  
ATOM   1185  CA  ALA A 157     -14.960 -22.401   5.755  1.00 60.88           C  
ATOM   1186  C   ALA A 157     -13.678 -21.582   6.038  1.00 67.24           C  
ATOM   1187  O   ALA A 157     -12.861 -21.352   5.158  1.00 64.87           O  
ATOM   1188  CB  ALA A 157     -16.150 -21.451   5.552  1.00 50.05           C  
ATOM   1189  N   GLY A 158     -13.509 -21.144   7.276  1.00 74.01           N  
ATOM   1190  CA  GLY A 158     -12.446 -20.216   7.604  1.00 79.39           C  
ATOM   1191  C   GLY A 158     -11.081 -20.861   7.670  1.00 71.05           C  
ATOM   1192  O   GLY A 158     -10.083 -20.193   7.429  1.00 88.80           O  
ATOM   1193  N   VAL A 159     -11.060 -22.142   8.040  1.00 57.79           N  
ATOM   1194  CA  VAL A 159      -9.900 -23.032   7.953  1.00 56.21           C  
ATOM   1195  C   VAL A 159      -9.575 -23.383   6.490  1.00 70.54           C  
ATOM   1196  O   VAL A 159      -8.420 -23.302   6.055  1.00 80.10           O  
ATOM   1197  CB  VAL A 159     -10.212 -24.385   8.624  1.00 65.15           C  
ATOM   1198  CG1 VAL A 159      -9.109 -25.393   8.332  1.00 60.87           C  
ATOM   1199  CG2 VAL A 159     -10.467 -24.232  10.105  1.00 42.60           C  
ATOM   1200  N   LEU A 160     -10.602 -23.798   5.745  1.00 58.05           N  
ATOM   1201  CA  LEU A 160     -10.467 -24.097   4.326  1.00 59.31           C  
ATOM   1202  C   LEU A 160      -9.992 -22.883   3.548  1.00 69.66           C  
ATOM   1203  O   LEU A 160      -9.363 -23.006   2.502  1.00 76.71           O  
ATOM   1204  CB  LEU A 160     -11.790 -24.565   3.747  1.00 57.06           C  
ATOM   1205  CG  LEU A 160     -12.257 -25.917   4.260  1.00 69.32           C  
ATOM   1206  CD1 LEU A 160     -13.615 -26.314   3.659  1.00 66.44           C  
ATOM   1207  CD2 LEU A 160     -11.199 -26.962   3.979  1.00 72.22           C  
ATOM   1208  N   ALA A 161     -10.291 -21.700   4.056  1.00 62.14           N  
ATOM   1209  CA  ALA A 161      -9.909 -20.503   3.339  1.00 64.09           C  
ATOM   1210  C   ALA A 161      -8.414 -20.316   3.370  1.00 69.60           C  
ATOM   1211  O   ALA A 161      -7.872 -19.557   2.572  1.00 72.25           O  
ATOM   1212  CB  ALA A 161     -10.593 -19.296   3.900  1.00 54.34           C  
ATOM   1213  N   MET A 162      -7.741 -20.990   4.294  1.00 78.98           N  
ATOM   1214  CA  MET A 162      -6.294 -20.845   4.372  1.00 89.30           C  
ATOM   1215  C   MET A 162      -5.585 -21.706   3.344  1.00 75.06           C  
ATOM   1216  O   MET A 162      -4.368 -21.665   3.236  1.00 72.71           O  
ATOM   1217  CB  MET A 162      -5.777 -21.164   5.762  1.00 94.73           C  
ATOM   1218  CG  MET A 162      -6.067 -20.115   6.810  1.00 73.87           C  
ATOM   1219  SD  MET A 162      -5.127 -20.656   8.242  1.00140.89           S  
ATOM   1220  CE  MET A 162      -5.517 -22.404   8.265  1.00 69.77           C  
ATOM   1221  N   GLN A 163      -6.364 -22.464   2.580  1.00 72.25           N  
ATOM   1222  CA  GLN A 163      -5.835 -23.277   1.488  1.00 56.37           C  
ATOM   1223  C   GLN A 163      -4.808 -24.274   2.025  1.00 64.86           C  
ATOM   1224  O   GLN A 163      -3.633 -24.198   1.687  1.00 65.23           O  
ATOM   1225  CB  GLN A 163      -5.195 -22.367   0.431  1.00 67.55           C  
ATOM   1226  CG  GLN A 163      -6.005 -21.126   0.002  1.00 80.73           C  
ATOM   1227  CD  GLN A 163      -6.963 -21.389  -1.171  1.00106.61           C  
ATOM   1228  OE1 GLN A 163      -7.770 -22.327  -1.146  1.00110.12           O  
ATOM   1229  NE2 GLN A 163      -6.880 -20.544  -2.203  1.00111.62           N  
ATOM   1230  N   PRO A 164      -5.228 -25.166   2.932  1.00 68.15           N  
ATOM   1231  CA  PRO A 164      -4.201 -26.069   3.471  1.00 57.50           C  
ATOM   1232  C   PRO A 164      -3.983 -27.230   2.554  1.00 63.35           C  
ATOM   1233  O   PRO A 164      -4.863 -27.465   1.727  1.00 71.86           O  
ATOM   1234  CB  PRO A 164      -4.839 -26.598   4.763  1.00 50.07           C  
ATOM   1235  CG  PRO A 164      -6.305 -26.438   4.558  1.00 57.54           C  
ATOM   1236  CD  PRO A 164      -6.459 -25.177   3.750  1.00 51.99           C  
ATOM   1237  N   LYS A 165      -2.858 -27.937   2.707  1.00 66.04           N  
ATOM   1238  CA  LYS A 165      -2.602 -29.196   1.989  1.00 55.16           C  
ATOM   1239  C   LYS A 165      -2.939 -30.375   2.875  1.00 59.24           C  
ATOM   1240  O   LYS A 165      -3.364 -31.427   2.403  1.00 69.93           O  
ATOM   1241  CB  LYS A 165      -1.156 -29.286   1.516  1.00 45.73           C  
ATOM   1242  CG  LYS A 165      -0.679 -28.045   0.814  1.00 65.77           C  
ATOM   1243  CD  LYS A 165      -0.060 -28.388  -0.527  1.00 91.46           C  
ATOM   1244  CE  LYS A 165       0.077 -27.143  -1.408  1.00122.80           C  
ATOM   1245  NZ  LYS A 165       1.107 -26.167  -0.925  1.00138.69           N  
ATOM   1246  N   VAL A 166      -2.742 -30.195   4.176  1.00 72.28           N  
ATOM   1247  CA  VAL A 166      -3.254 -31.158   5.140  1.00 69.30           C  
ATOM   1248  C   VAL A 166      -4.440 -30.589   5.923  1.00 62.99           C  
ATOM   1249  O   VAL A 166      -4.358 -29.493   6.471  1.00 64.44           O  
ATOM   1250  CB  VAL A 166      -2.169 -31.640   6.078  1.00 57.82           C  
ATOM   1251  CG1 VAL A 166      -2.687 -32.792   6.906  1.00 55.26           C  
ATOM   1252  CG2 VAL A 166      -1.005 -32.096   5.271  1.00 58.70           C  
ATOM   1253  N   LEU A 167      -5.546 -31.335   5.916  1.00 62.61           N  
ATOM   1254  CA  LEU A 167      -6.761 -30.998   6.653  1.00 62.57           C  
ATOM   1255  C   LEU A 167      -6.926 -31.966   7.831  1.00 66.31           C  
ATOM   1256  O   LEU A 167      -7.208 -33.158   7.648  1.00 69.91           O  
ATOM   1257  CB  LEU A 167      -7.998 -31.050   5.734  1.00 68.82           C  
ATOM   1258  CG  LEU A 167      -9.318 -30.507   6.306  1.00 76.29           C  
ATOM   1259  CD1 LEU A 167      -9.249 -29.014   6.487  1.00 78.29           C  
ATOM   1260  CD2 LEU A 167     -10.507 -30.859   5.442  1.00 70.65           C  
ATOM   1261  N   VAL A 168      -6.731 -31.450   9.039  1.00 58.54           N  
ATOM   1262  CA  VAL A 168      -6.931 -32.251  10.239  1.00 71.65           C  
ATOM   1263  C   VAL A 168      -8.272 -31.959  10.873  1.00 64.13           C  
ATOM   1264  O   VAL A 168      -8.564 -30.822  11.244  1.00 69.09           O  
ATOM   1265  CB  VAL A 168      -5.866 -32.006  11.314  1.00 68.95           C  
ATOM   1266  CG1 VAL A 168      -6.232 -32.787  12.560  1.00 54.88           C  
ATOM   1267  CG2 VAL A 168      -4.510 -32.422  10.824  1.00 63.80           C  
ATOM   1268  N   LEU A 169      -9.072 -33.006  11.011  1.00 53.91           N  
ATOM   1269  CA  LEU A 169     -10.419 -32.872  11.519  1.00 52.19           C  
ATOM   1270  C   LEU A 169     -10.571 -33.703  12.781  1.00 60.99           C  
ATOM   1271  O   LEU A 169     -10.469 -34.939  12.754  1.00 61.44           O  
ATOM   1272  CB  LEU A 169     -11.417 -33.328  10.459  1.00 51.55           C  
ATOM   1273  CG  LEU A 169     -11.290 -32.713   9.062  1.00 55.86           C  
ATOM   1274  CD1 LEU A 169     -12.000 -33.605   8.103  1.00 42.24           C  
ATOM   1275  CD2 LEU A 169     -11.811 -31.277   8.983  1.00 48.68           C  
ATOM   1276  N   ASP A 170     -10.784 -33.013  13.895  1.00 61.73           N  
ATOM   1277  CA  ASP A 170     -11.061 -33.683  15.155  1.00 74.32           C  
ATOM   1278  C   ASP A 170     -12.569 -33.749  15.416  1.00 92.58           C  
ATOM   1279  O   ASP A 170     -13.192 -32.747  15.782  1.00 84.48           O  
ATOM   1280  CB  ASP A 170     -10.364 -32.967  16.295  1.00 84.71           C  
ATOM   1281  CG  ASP A 170     -10.656 -33.601  17.633  1.00108.17           C  
ATOM   1282  OD1 ASP A 170     -10.982 -34.812  17.658  1.00 97.22           O  
ATOM   1283  OD2 ASP A 170     -10.562 -32.881  18.653  1.00129.14           O  
ATOM   1284  N   GLU A 171     -13.128 -34.945  15.216  1.00 95.71           N  
ATOM   1285  CA  GLU A 171     -14.566 -35.226  15.326  1.00 81.35           C  
ATOM   1286  C   GLU A 171     -15.462 -34.143  14.719  1.00 91.49           C  
ATOM   1287  O   GLU A 171     -16.163 -33.440  15.442  1.00105.60           O  
ATOM   1288  CB  GLU A 171     -14.954 -35.468  16.775  1.00 68.61           C  
ATOM   1289  CG  GLU A 171     -16.054 -36.472  16.923  1.00 80.01           C  
ATOM   1290  CD  GLU A 171     -15.528 -37.887  16.962  1.00100.10           C  
ATOM   1291  OE1 GLU A 171     -14.666 -38.168  17.837  1.00119.24           O  
ATOM   1292  OE2 GLU A 171     -15.975 -38.709  16.123  1.00 85.65           O  
ATOM   1293  N   PRO A 172     -15.461 -34.035  13.383  1.00 84.01           N  
ATOM   1294  CA  PRO A 172     -15.986 -32.876  12.656  1.00 79.90           C  
ATOM   1295  C   PRO A 172     -17.499 -32.809  12.690  1.00 82.19           C  
ATOM   1296  O   PRO A 172     -18.062 -31.774  12.341  1.00 92.78           O  
ATOM   1297  CB  PRO A 172     -15.517 -33.128  11.212  1.00 76.06           C  
ATOM   1298  CG  PRO A 172     -14.590 -34.335  11.283  1.00 71.61           C  
ATOM   1299  CD  PRO A 172     -15.040 -35.099  12.463  1.00 84.95           C  
ATOM   1300  N   THR A 173     -18.139 -33.900  13.100  1.00 81.79           N  
ATOM   1301  CA  THR A 173     -19.594 -34.007  13.051  1.00 79.14           C  
ATOM   1302  C   THR A 173     -20.166 -34.308  14.417  1.00 87.17           C  
ATOM   1303  O   THR A 173     -21.233 -34.902  14.544  1.00 87.82           O  
ATOM   1304  CB  THR A 173     -20.027 -35.156  12.157  1.00 71.58           C  
ATOM   1305  OG1 THR A 173     -19.496 -36.376  12.686  1.00 68.57           O  
ATOM   1306  CG2 THR A 173     -19.545 -34.941  10.728  1.00 71.82           C  
ATOM   1307  N   ALA A 174     -19.436 -33.920  15.445  1.00 95.63           N  
ATOM   1308  CA  ALA A 174     -19.844 -34.221  16.796  1.00 70.57           C  
ATOM   1309  C   ALA A 174     -21.046 -33.382  17.037  1.00 78.14           C  
ATOM   1310  O   ALA A 174     -21.094 -32.234  16.588  1.00 79.40           O  
ATOM   1311  CB  ALA A 174     -18.745 -33.862  17.763  1.00 62.45           C  
ATOM   1312  N   GLY A 175     -22.022 -33.978  17.713  1.00 83.62           N  
ATOM   1313  CA  GLY A 175     -23.258 -33.303  18.068  1.00 88.83           C  
ATOM   1314  C   GLY A 175     -24.059 -32.744  16.912  1.00 85.35           C  
ATOM   1315  O   GLY A 175     -24.598 -31.643  17.018  1.00 98.60           O  
ATOM   1316  N   LEU A 176     -24.123 -33.492  15.811  1.00 79.59           N  
ATOM   1317  CA  LEU A 176     -24.893 -33.088  14.632  1.00 78.49           C  
ATOM   1318  C   LEU A 176     -25.952 -34.145  14.321  1.00 79.02           C  
ATOM   1319  O   LEU A 176     -25.729 -35.337  14.572  1.00 85.34           O  
ATOM   1320  CB  LEU A 176     -23.990 -32.939  13.401  1.00 67.43           C  
ATOM   1321  CG  LEU A 176     -22.868 -31.921  13.231  1.00 58.67           C  
ATOM   1322  CD1 LEU A 176     -22.410 -31.889  11.764  1.00 43.86           C  
ATOM   1323  CD2 LEU A 176     -23.310 -30.565  13.672  1.00 56.05           C  
ATOM   1324  N   ASP A 177     -27.088 -33.702  13.776  1.00 68.35           N  
ATOM   1325  CA  ASP A 177     -28.139 -34.587  13.235  1.00 69.91           C  
ATOM   1326  C   ASP A 177     -27.616 -35.574  12.177  1.00 74.19           C  
ATOM   1327  O   ASP A 177     -26.651 -35.281  11.467  1.00 68.50           O  
ATOM   1328  CB  ASP A 177     -29.243 -33.732  12.604  1.00 69.78           C  
ATOM   1329  CG  ASP A 177     -28.685 -32.552  11.836  1.00112.71           C  
ATOM   1330  OD1 ASP A 177     -27.808 -31.839  12.392  1.00133.79           O  
ATOM   1331  OD2 ASP A 177     -29.101 -32.344  10.676  1.00116.90           O  
ATOM   1332  N   PRO A 178     -28.268 -36.737  12.046  1.00 83.08           N  
ATOM   1333  CA  PRO A 178     -27.835 -37.751  11.077  1.00 83.55           C  
ATOM   1334  C   PRO A 178     -27.536 -37.179   9.685  1.00 75.77           C  
ATOM   1335  O   PRO A 178     -26.506 -37.549   9.091  1.00 61.10           O  
ATOM   1336  CB  PRO A 178     -29.033 -38.696  11.010  1.00 78.76           C  
ATOM   1337  CG  PRO A 178     -29.649 -38.573  12.335  1.00 94.31           C  
ATOM   1338  CD  PRO A 178     -29.494 -37.145  12.745  1.00 86.07           C  
ATOM   1339  N   GLN A 179     -28.416 -36.296   9.198  1.00 59.93           N  
ATOM   1340  CA  GLN A 179     -28.226 -35.613   7.916  1.00 67.61           C  
ATOM   1341  C   GLN A 179     -26.994 -34.718   7.957  1.00 84.10           C  
ATOM   1342  O   GLN A 179     -26.163 -34.741   7.046  1.00 77.99           O  
ATOM   1343  CB  GLN A 179     -29.441 -34.754   7.574  1.00 64.18           C  
ATOM   1344  CG  GLN A 179     -29.854 -34.791   6.113  1.00 91.21           C  
ATOM   1345  CD  GLN A 179     -30.195 -33.418   5.569  1.00119.52           C  
ATOM   1346  OE1 GLN A 179     -31.054 -32.717   6.107  1.00128.61           O  
ATOM   1347  NE2 GLN A 179     -29.514 -33.022   4.496  1.00131.08           N  
ATOM   1348  N   GLY A 180     -26.898 -33.925   9.021  1.00 77.25           N  
ATOM   1349  CA  GLY A 180     -25.815 -32.979   9.168  1.00 65.36           C  
ATOM   1350  C   GLY A 180     -24.489 -33.691   9.130  1.00 68.39           C  
ATOM   1351  O   GLY A 180     -23.539 -33.272   8.445  1.00 71.12           O  
ATOM   1352  N   ARG A 181     -24.444 -34.777   9.888  1.00 64.37           N  
ATOM   1353  CA  ARG A 181     -23.348 -35.723   9.832  1.00 65.74           C  
ATOM   1354  C   ARG A 181     -23.043 -36.079   8.372  1.00 61.07           C  
ATOM   1355  O   ARG A 181     -22.009 -35.721   7.827  1.00 75.14           O  
ATOM   1356  CB  ARG A 181     -23.746 -36.975  10.611  1.00 67.15           C  
ATOM   1357  CG  ARG A 181     -22.761 -37.420  11.674  1.00 80.56           C  
ATOM   1358  CD  ARG A 181     -23.204 -38.719  12.332  1.00 91.76           C  
ATOM   1359  NE  ARG A 181     -24.344 -38.496  13.214  1.00108.60           N  
ATOM   1360  CZ  ARG A 181     -25.292 -39.398  13.438  1.00115.60           C  
ATOM   1361  NH1 ARG A 181     -25.225 -40.585  12.847  1.00108.45           N  
ATOM   1362  NH2 ARG A 181     -26.306 -39.112  14.245  1.00119.20           N  
ATOM   1363  N   GLN A 182     -23.981 -36.752   7.732  1.00 57.96           N  
ATOM   1364  CA  GLN A 182     -23.784 -37.261   6.377  1.00 66.88           C  
ATOM   1365  C   GLN A 182     -23.320 -36.208   5.360  1.00 71.65           C  
ATOM   1366  O   GLN A 182     -22.425 -36.450   4.559  1.00 56.84           O  
ATOM   1367  CB  GLN A 182     -25.065 -37.983   5.946  1.00 51.82           C  
ATOM   1368  CG  GLN A 182     -25.552 -37.827   4.523  1.00 69.98           C  
ATOM   1369  CD  GLN A 182     -26.612 -38.879   4.217  1.00 80.53           C  
ATOM   1370  OE1 GLN A 182     -26.443 -40.061   4.550  1.00 90.26           O  
ATOM   1371  NE2 GLN A 182     -27.713 -38.454   3.614  1.00 54.11           N  
ATOM   1372  N   GLU A 183     -23.913 -35.028   5.422  1.00 75.39           N  
ATOM   1373  CA  GLU A 183     -23.561 -33.977   4.497  1.00 62.60           C  
ATOM   1374  C   GLU A 183     -22.111 -33.558   4.719  1.00 68.42           C  
ATOM   1375  O   GLU A 183     -21.326 -33.469   3.776  1.00 69.74           O  
ATOM   1376  CB  GLU A 183     -24.515 -32.794   4.655  1.00 50.60           C  
ATOM   1377  CG  GLU A 183     -24.529 -31.877   3.457  1.00 99.73           C  
ATOM   1378  CD  GLU A 183     -25.355 -30.638   3.694  1.00128.06           C  
ATOM   1379  OE1 GLU A 183     -26.313 -30.714   4.503  1.00116.83           O  
ATOM   1380  OE2 GLU A 183     -25.036 -29.595   3.073  1.00144.13           O  
ATOM   1381  N   MET A 184     -21.775 -33.314   5.979  1.00 73.07           N  
ATOM   1382  CA  MET A 184     -20.454 -32.865   6.366  1.00 62.69           C  
ATOM   1383  C   MET A 184     -19.419 -33.850   5.860  1.00 66.90           C  
ATOM   1384  O   MET A 184     -18.459 -33.463   5.201  1.00 68.14           O  
ATOM   1385  CB  MET A 184     -20.401 -32.763   7.894  1.00 67.17           C  
ATOM   1386  CG  MET A 184     -19.083 -32.347   8.509  1.00 56.44           C  
ATOM   1387  SD  MET A 184     -19.150 -30.646   9.040  1.00134.94           S  
ATOM   1388  CE  MET A 184     -19.683 -29.812   7.539  1.00 97.96           C  
ATOM   1389  N   MET A 185     -19.641 -35.131   6.136  1.00 50.72           N  
ATOM   1390  CA  MET A 185     -18.682 -36.162   5.777  1.00 51.50           C  
ATOM   1391  C   MET A 185     -18.430 -36.282   4.277  1.00 61.89           C  
ATOM   1392  O   MET A 185     -17.289 -36.404   3.808  1.00 75.44           O  
ATOM   1393  CB  MET A 185     -19.117 -37.498   6.343  1.00 56.69           C  
ATOM   1394  CG  MET A 185     -18.680 -37.676   7.794  1.00 68.56           C  
ATOM   1395  SD  MET A 185     -17.159 -36.774   8.171  1.00 68.02           S  
ATOM   1396  CE  MET A 185     -16.063 -38.170   8.365  1.00 70.99           C  
ATOM   1397  N   ARG A 186     -19.519 -36.261   3.539  1.00 50.19           N  
ATOM   1398  CA  ARG A 186     -19.480 -36.217   2.109  1.00 49.28           C  
ATOM   1399  C   ARG A 186     -18.762 -34.986   1.584  1.00 63.45           C  
ATOM   1400  O   ARG A 186     -18.006 -35.077   0.615  1.00 70.86           O  
ATOM   1401  CB  ARG A 186     -20.905 -36.271   1.583  1.00 45.71           C  
ATOM   1402  CG  ARG A 186     -21.507 -37.682   1.687  1.00 64.53           C  
ATOM   1403  CD  ARG A 186     -22.935 -37.689   1.201  1.00 76.76           C  
ATOM   1404  NE  ARG A 186     -23.562 -39.000   1.279  1.00 93.49           N  
ATOM   1405  CZ  ARG A 186     -24.866 -39.183   1.104  1.00104.81           C  
ATOM   1406  NH1 ARG A 186     -25.645 -38.125   0.864  1.00 91.63           N  
ATOM   1407  NH2 ARG A 186     -25.389 -40.407   1.175  1.00102.80           N  
ATOM   1408  N   LEU A 187     -19.004 -33.844   2.219  1.00 72.40           N  
ATOM   1409  CA  LEU A 187     -18.318 -32.602   1.869  1.00 70.19           C  
ATOM   1410  C   LEU A 187     -16.818 -32.745   1.917  1.00 77.02           C  
ATOM   1411  O   LEU A 187     -16.137 -32.274   1.012  1.00 65.15           O  
ATOM   1412  CB  LEU A 187     -18.674 -31.499   2.838  1.00 74.02           C  
ATOM   1413  CG  LEU A 187     -17.685 -30.342   2.834  1.00 65.42           C  
ATOM   1414  CD1 LEU A 187     -17.940 -29.526   1.594  1.00 71.97           C  
ATOM   1415  CD2 LEU A 187     -17.827 -29.500   4.099  1.00 67.20           C  
ATOM   1416  N   PHE A 188     -16.301 -33.360   2.984  1.00 41.42           N  
ATOM   1417  CA  PHE A 188     -14.871 -33.594   3.056  1.00 61.38           C  
ATOM   1418  C   PHE A 188     -14.419 -34.531   1.947  1.00 69.20           C  
ATOM   1419  O   PHE A 188     -13.456 -34.233   1.223  1.00 65.83           O  
ATOM   1420  CB  PHE A 188     -14.430 -34.095   4.439  1.00 74.82           C  
ATOM   1421  CG  PHE A 188     -14.584 -33.061   5.517  1.00 78.05           C  
ATOM   1422  CD1 PHE A 188     -14.212 -31.743   5.281  1.00 70.97           C  
ATOM   1423  CD2 PHE A 188     -15.152 -33.386   6.738  1.00 70.06           C  
ATOM   1424  CE1 PHE A 188     -14.384 -30.772   6.254  1.00 71.96           C  
ATOM   1425  CE2 PHE A 188     -15.323 -32.418   7.709  1.00 76.04           C  
ATOM   1426  CZ  PHE A 188     -14.943 -31.103   7.464  1.00 61.81           C  
ATOM   1427  N   ALA A 189     -15.129 -35.643   1.798  1.00 63.35           N  
ATOM   1428  CA  ALA A 189     -14.788 -36.614   0.764  1.00 60.53           C  
ATOM   1429  C   ALA A 189     -14.644 -35.955  -0.603  1.00 57.08           C  
ATOM   1430  O   ALA A 189     -13.722 -36.270  -1.371  1.00 46.28           O  
ATOM   1431  CB  ALA A 189     -15.808 -37.725   0.722  1.00 40.40           C  
ATOM   1432  N   ARG A 190     -15.555 -35.030  -0.884  1.00 61.22           N  
ATOM   1433  CA  ARG A 190     -15.559 -34.287  -2.128  1.00 56.99           C  
ATOM   1434  C   ARG A 190     -14.257 -33.503  -2.179  1.00 65.22           C  
ATOM   1435  O   ARG A 190     -13.517 -33.598  -3.149  1.00 66.19           O  
ATOM   1436  CB  ARG A 190     -16.757 -33.349  -2.137  1.00 64.00           C  
ATOM   1437  CG  ARG A 190     -17.211 -32.789  -3.487  1.00 77.72           C  
ATOM   1438  CD  ARG A 190     -18.403 -31.833  -3.274  1.00 87.29           C  
ATOM   1439  NE  ARG A 190     -19.373 -32.443  -2.350  1.00110.40           N  
ATOM   1440  CZ  ARG A 190     -20.013 -31.800  -1.371  1.00115.42           C  
ATOM   1441  NH1 ARG A 190     -19.810 -30.498  -1.173  1.00121.14           N  
ATOM   1442  NH2 ARG A 190     -20.858 -32.466  -0.584  1.00 99.98           N  
ATOM   1443  N   LEU A 191     -13.954 -32.771  -1.109  1.00 79.48           N  
ATOM   1444  CA  LEU A 191     -12.726 -31.974  -1.018  1.00 72.41           C  
ATOM   1445  C   LEU A 191     -11.470 -32.809  -1.169  1.00 87.44           C  
ATOM   1446  O   LEU A 191     -10.481 -32.368  -1.743  1.00 92.48           O  
ATOM   1447  CB  LEU A 191     -12.665 -31.241   0.314  1.00 65.84           C  
ATOM   1448  CG  LEU A 191     -13.506 -29.967   0.370  1.00 84.06           C  
ATOM   1449  CD1 LEU A 191     -13.397 -29.317   1.741  1.00 91.55           C  
ATOM   1450  CD2 LEU A 191     -13.054 -29.027  -0.728  1.00 84.21           C  
ATOM   1451  N   HIS A 192     -11.510 -34.014  -0.632  1.00 77.31           N  
ATOM   1452  CA  HIS A 192     -10.420 -34.950  -0.801  1.00 60.51           C  
ATOM   1453  C   HIS A 192     -10.249 -35.410  -2.253  1.00 88.99           C  
ATOM   1454  O   HIS A 192      -9.131 -35.327  -2.773  1.00103.29           O  
ATOM   1455  CB  HIS A 192     -10.677 -36.150   0.077  1.00 57.32           C  
ATOM   1456  CG  HIS A 192      -9.518 -37.079   0.186  1.00 65.30           C  
ATOM   1457  ND1 HIS A 192      -8.301 -36.686   0.698  1.00 90.12           N  
ATOM   1458  CD2 HIS A 192      -9.397 -38.393  -0.122  1.00 62.29           C  
ATOM   1459  CE1 HIS A 192      -7.471 -37.715   0.681  1.00102.20           C  
ATOM   1460  NE2 HIS A 192      -8.112 -38.764   0.192  1.00 90.01           N  
ATOM   1461  N   GLN A 193     -11.325 -35.910  -2.893  1.00 83.94           N  
ATOM   1462  CA  GLN A 193     -11.245 -36.413  -4.286  1.00 74.78           C  
ATOM   1463  C   GLN A 193     -10.826 -35.301  -5.255  1.00 76.17           C  
ATOM   1464  O   GLN A 193      -9.883 -35.471  -6.034  1.00 79.21           O  
ATOM   1465  CB  GLN A 193     -12.535 -37.116  -4.773  1.00 57.89           C  
ATOM   1466  CG  GLN A 193     -13.145 -38.186  -3.800  1.00229.75           C  
ATOM   1467  CD  GLN A 193     -14.713 -38.289  -3.784  1.00141.40           C  
ATOM   1468  OE1 GLN A 193     -15.443 -37.474  -4.384  1.00118.78           O  
ATOM   1469  NE2 GLN A 193     -15.217 -39.302  -3.069  1.00134.17           N  
ATOM   1470  N   GLU A 194     -11.507 -34.160  -5.192  1.00 81.12           N  
ATOM   1471  CA  GLU A 194     -11.056 -32.960  -5.892  1.00 88.03           C  
ATOM   1472  C   GLU A 194      -9.885 -32.465  -5.115  1.00 86.91           C  
ATOM   1473  O   GLU A 194      -9.527 -33.085  -4.124  1.00101.31           O  
ATOM   1474  CB  GLU A 194     -12.148 -31.897  -5.894  1.00 94.07           C  
ATOM   1475  CG  GLU A 194     -13.299 -32.278  -6.806  1.00124.66           C  
ATOM   1476  CD  GLU A 194     -14.647 -31.839  -6.279  1.00128.50           C  
ATOM   1477  OE1 GLU A 194     -14.716 -30.732  -5.695  1.00131.06           O  
ATOM   1478  OE2 GLU A 194     -15.628 -32.605  -6.450  1.00116.74           O  
ATOM   1479  N   GLN A 195      -9.261 -31.373  -5.538  1.00 74.86           N  
ATOM   1480  CA  GLN A 195      -8.360 -30.657  -4.609  1.00 72.83           C  
ATOM   1481  C   GLN A 195      -7.098 -31.443  -4.067  1.00 66.43           C  
ATOM   1482  O   GLN A 195      -6.063 -30.835  -3.775  1.00 74.96           O  
ATOM   1483  CB  GLN A 195      -9.217 -30.090  -3.467  1.00 62.99           C  
ATOM   1484  CG  GLN A 195      -8.479 -29.381  -2.400  1.00 88.92           C  
ATOM   1485  CD  GLN A 195      -8.751 -27.903  -2.408  1.00109.65           C  
ATOM   1486  OE1 GLN A 195      -9.761 -27.439  -1.847  1.00109.52           O  
ATOM   1487  NE2 GLN A 195      -7.846 -27.136  -3.040  1.00104.65           N  
ATOM   1488  N   GLY A 196      -7.187 -32.773  -3.943  1.00 62.90           N  
ATOM   1489  CA  GLY A 196      -6.033 -33.625  -3.689  1.00 79.59           C  
ATOM   1490  C   GLY A 196      -5.463 -33.539  -2.283  1.00 94.99           C  
ATOM   1491  O   GLY A 196      -4.333 -33.949  -2.008  1.00102.76           O  
ATOM   1492  N   LEU A 197      -6.270 -32.985  -1.394  1.00 90.53           N  
ATOM   1493  CA  LEU A 197      -5.966 -32.870   0.020  1.00 59.98           C  
ATOM   1494  C   LEU A 197      -5.542 -34.189   0.624  1.00 63.72           C  
ATOM   1495  O   LEU A 197      -5.848 -35.257   0.100  1.00 68.35           O  
ATOM   1496  CB  LEU A 197      -7.241 -32.437   0.737  1.00 52.40           C  
ATOM   1497  CG  LEU A 197      -7.292 -31.072   1.372  1.00 67.39           C  
ATOM   1498  CD1 LEU A 197      -6.628 -30.072   0.465  1.00 91.70           C  
ATOM   1499  CD2 LEU A 197      -8.748 -30.751   1.565  1.00 77.12           C  
ATOM   1500  N   THR A 198      -4.848 -34.120   1.751  1.00 59.53           N  
ATOM   1501  CA  THR A 198      -4.796 -35.291   2.596  1.00 53.92           C  
ATOM   1502  C   THR A 198      -5.471 -34.931   3.921  1.00 63.64           C  
ATOM   1503  O   THR A 198      -5.359 -33.806   4.413  1.00 61.42           O  
ATOM   1504  CB  THR A 198      -3.373 -35.940   2.704  1.00 75.12           C  
ATOM   1505  OG1 THR A 198      -2.907 -35.956   4.065  1.00 43.01           O  
ATOM   1506  CG2 THR A 198      -2.363 -35.266   1.729  1.00 62.49           C  
ATOM   1507  N   ILE A 199      -6.218 -35.897   4.443  1.00 53.13           N  
ATOM   1508  CA  ILE A 199      -7.102 -35.701   5.564  1.00 49.18           C  
ATOM   1509  C   ILE A 199      -6.689 -36.634   6.693  1.00 66.63           C  
ATOM   1510  O   ILE A 199      -6.634 -37.859   6.514  1.00 66.07           O  
ATOM   1511  CB  ILE A 199      -8.578 -36.004   5.117  1.00 71.53           C  
ATOM   1512  CG1 ILE A 199      -9.108 -34.850   4.279  1.00 67.97           C  
ATOM   1513  CG2 ILE A 199      -9.521 -36.309   6.279  1.00 40.36           C  
ATOM   1514  CD1 ILE A 199     -10.525 -34.503   4.579  1.00 73.89           C  
ATOM   1515  N   VAL A 200      -6.374 -36.043   7.844  1.00 59.61           N  
ATOM   1516  CA  VAL A 200      -6.295 -36.789   9.094  1.00 63.42           C  
ATOM   1517  C   VAL A 200      -7.598 -36.595   9.887  1.00 67.94           C  
ATOM   1518  O   VAL A 200      -7.961 -35.473  10.237  1.00 61.83           O  
ATOM   1519  CB  VAL A 200      -5.070 -36.363   9.927  1.00 58.10           C  
ATOM   1520  CG1 VAL A 200      -5.051 -37.084  11.232  1.00 49.97           C  
ATOM   1521  CG2 VAL A 200      -3.809 -36.683   9.173  1.00 56.18           C  
ATOM   1522  N   LEU A 201      -8.303 -37.698  10.133  1.00 72.42           N  
ATOM   1523  CA  LEU A 201      -9.585 -37.695  10.841  1.00 70.01           C  
ATOM   1524  C   LEU A 201      -9.512 -38.454  12.151  1.00 65.72           C  
ATOM   1525  O   LEU A 201      -9.210 -39.646  12.157  1.00 61.54           O  
ATOM   1526  CB  LEU A 201     -10.664 -38.376   9.988  1.00 66.97           C  
ATOM   1527  CG  LEU A 201     -12.018 -38.707  10.641  1.00 52.90           C  
ATOM   1528  CD1 LEU A 201     -12.741 -37.407  10.989  1.00 50.13           C  
ATOM   1529  CD2 LEU A 201     -12.868 -39.557   9.695  1.00 47.81           C  
ATOM   1530  N   VAL A 202      -9.806 -37.775  13.254  1.00 66.66           N  
ATOM   1531  CA  VAL A 202      -9.966 -38.460  14.540  1.00 69.75           C  
ATOM   1532  C   VAL A 202     -11.448 -38.728  14.764  1.00 71.58           C  
ATOM   1533  O   VAL A 202     -12.255 -37.797  14.644  1.00 68.20           O  
ATOM   1534  CB  VAL A 202      -9.415 -37.625  15.705  1.00 67.68           C  
ATOM   1535  CG1 VAL A 202      -9.337 -38.471  16.945  1.00 79.34           C  
ATOM   1536  CG2 VAL A 202      -8.028 -37.080  15.361  1.00 64.40           C  
ATOM   1537  N   THR A 203     -11.814 -39.987  15.036  1.00 60.60           N  
ATOM   1538  CA  THR A 203     -13.226 -40.349  15.278  1.00 63.93           C  
ATOM   1539  C   THR A 203     -13.403 -41.410  16.321  1.00 72.77           C  
ATOM   1540  O   THR A 203     -12.454 -42.085  16.708  1.00102.25           O  
ATOM   1541  CB  THR A 203     -13.981 -40.916  14.051  1.00 76.42           C  
ATOM   1542  OG1 THR A 203     -13.062 -41.290  13.021  1.00 86.89           O  
ATOM   1543  CG2 THR A 203     -15.018 -39.922  13.520  1.00 79.17           C  
ATOM   1544  N   HIS A 204     -14.644 -41.526  16.784  1.00 78.14           N  
ATOM   1545  CA  HIS A 204     -15.100 -42.697  17.530  1.00 82.55           C  
ATOM   1546  C   HIS A 204     -16.147 -43.391  16.672  1.00 81.52           C  
ATOM   1547  O   HIS A 204     -16.836 -44.307  17.112  1.00 84.16           O  
ATOM   1548  CB  HIS A 204     -15.649 -42.331  18.921  1.00 74.57           C  
ATOM   1549  CG  HIS A 204     -16.572 -41.150  18.929  1.00 92.90           C  
ATOM   1550  ND1 HIS A 204     -17.756 -41.120  18.219  1.00103.22           N  
ATOM   1551  CD2 HIS A 204     -16.499 -39.967  19.584  1.00100.97           C  
ATOM   1552  CE1 HIS A 204     -18.363 -39.966  18.426  1.00 98.97           C  
ATOM   1553  NE2 HIS A 204     -17.620 -39.246  19.248  1.00 99.27           N  
ATOM   1554  N   GLN A 205     -16.223 -42.951  15.421  1.00 77.99           N  
ATOM   1555  CA  GLN A 205     -17.265 -43.381  14.523  1.00 72.40           C  
ATOM   1556  C   GLN A 205     -16.821 -44.426  13.489  1.00 76.80           C  
ATOM   1557  O   GLN A 205     -16.558 -44.092  12.335  1.00 73.62           O  
ATOM   1558  CB  GLN A 205     -17.866 -42.159  13.833  1.00 84.41           C  
ATOM   1559  CG  GLN A 205     -19.400 -42.135  13.847  1.00108.48           C  
ATOM   1560  CD  GLN A 205     -19.970 -41.429  15.061  1.00126.36           C  
ATOM   1561  OE1 GLN A 205     -19.826 -41.896  16.194  1.00146.10           O  
ATOM   1562  NE2 GLN A 205     -20.617 -40.290  14.831  1.00126.56           N  
ATOM   1563  N   MET A 206     -16.797 -45.693  13.899  1.00 76.59           N  
ATOM   1564  CA  MET A 206     -16.344 -46.795  13.042  1.00 78.04           C  
ATOM   1565  C   MET A 206     -16.969 -46.908  11.646  1.00 81.80           C  
ATOM   1566  O   MET A 206     -16.344 -47.428  10.720  1.00 84.99           O  
ATOM   1567  CB  MET A 206     -16.497 -48.130  13.776  1.00 66.12           C  
ATOM   1568  CG  MET A 206     -15.194 -48.652  14.395  1.00 78.21           C  
ATOM   1569  SD  MET A 206     -14.118 -47.339  14.997  1.00 79.60           S  
ATOM   1570  CE  MET A 206     -14.721 -47.195  16.686  1.00226.86           C  
ATOM   1571  N   GLU A 207     -18.201 -46.447  11.495  1.00 86.08           N  
ATOM   1572  CA  GLU A 207     -18.869 -46.576  10.207  1.00 89.42           C  
ATOM   1573  C   GLU A 207     -18.188 -45.658   9.224  1.00 88.25           C  
ATOM   1574  O   GLU A 207     -18.108 -45.938   8.029  1.00 81.98           O  
ATOM   1575  CB  GLU A 207     -20.349 -46.215  10.333  1.00 87.13           C  
ATOM   1576  CG  GLU A 207     -21.296 -47.417  10.283  1.00 91.11           C  
ATOM   1577  CD  GLU A 207     -20.682 -48.702  10.850  1.00111.25           C  
ATOM   1578  OE1 GLU A 207     -20.588 -48.860  12.101  1.00106.59           O  
ATOM   1579  OE2 GLU A 207     -20.299 -49.562  10.024  1.00107.35           O  
ATOM   1580  N   ASP A 208     -17.686 -44.555   9.760  1.00 96.02           N  
ATOM   1581  CA  ASP A 208     -17.065 -43.522   8.961  1.00 87.65           C  
ATOM   1582  C   ASP A 208     -15.704 -43.974   8.497  1.00 80.88           C  
ATOM   1583  O   ASP A 208     -15.284 -43.699   7.379  1.00 75.99           O  
ATOM   1584  CB  ASP A 208     -16.951 -42.247   9.784  1.00 78.28           C  
ATOM   1585  CG  ASP A 208     -18.147 -41.354   9.612  1.00 93.77           C  
ATOM   1586  OD1 ASP A 208     -19.140 -41.820   9.004  1.00 98.88           O  
ATOM   1587  OD2 ASP A 208     -18.088 -40.193  10.066  1.00 96.30           O  
ATOM   1588  N   VAL A 209     -15.022 -44.686   9.375  1.00 82.86           N  
ATOM   1589  CA  VAL A 209     -13.693 -45.179   9.090  1.00 75.32           C  
ATOM   1590  C   VAL A 209     -13.760 -46.200   7.973  1.00 76.62           C  
ATOM   1591  O   VAL A 209     -12.863 -46.257   7.138  1.00 81.74           O  
ATOM   1592  CB  VAL A 209     -13.068 -45.790  10.357  1.00 74.19           C  
ATOM   1593  CG1 VAL A 209     -11.603 -46.179  10.114  1.00 55.88           C  
ATOM   1594  CG2 VAL A 209     -13.207 -44.788  11.533  1.00 60.18           C  
ATOM   1595  N   ALA A 210     -14.766 -47.063   7.995  1.00 74.08           N  
ATOM   1596  CA  ALA A 210     -14.907 -48.039   6.927  1.00 65.46           C  
ATOM   1597  C   ALA A 210     -15.197 -47.379   5.583  1.00 66.38           C  
ATOM   1598  O   ALA A 210     -14.621 -47.749   4.565  1.00 76.36           O  
ATOM   1599  CB  ALA A 210     -15.991 -49.044   7.271  1.00 64.62           C  
ATOM   1600  N   GLN A 211     -16.104 -46.409   5.589  1.00 73.58           N  
ATOM   1601  CA  GLN A 211     -16.520 -45.732   4.362  1.00 75.08           C  
ATOM   1602  C   GLN A 211     -15.489 -44.853   3.647  1.00 91.85           C  
ATOM   1603  O   GLN A 211     -15.372 -44.905   2.425  1.00101.68           O  
ATOM   1604  CB  GLN A 211     -17.798 -44.925   4.610  1.00 79.47           C  
ATOM   1605  CG  GLN A 211     -18.705 -44.811   3.396  1.00 86.15           C  
ATOM   1606  CD  GLN A 211     -19.521 -46.065   3.156  1.00100.03           C  
ATOM   1607  OE1 GLN A 211     -20.077 -46.645   4.087  1.00104.44           O  
ATOM   1608  NE2 GLN A 211     -19.599 -46.490   1.901  1.00 90.96           N  
ATOM   1609  N   TYR A 212     -14.755 -44.038   4.398  1.00 72.13           N  
ATOM   1610  CA  TYR A 212     -13.887 -43.043   3.772  1.00 80.73           C  
ATOM   1611  C   TYR A 212     -12.391 -43.268   3.932  1.00 69.15           C  
ATOM   1612  O   TYR A 212     -11.595 -42.777   3.134  1.00 65.91           O  
ATOM   1613  CB  TYR A 212     -14.231 -41.647   4.295  1.00 67.51           C  
ATOM   1614  CG  TYR A 212     -15.662 -41.232   4.061  1.00 73.72           C  
ATOM   1615  CD1 TYR A 212     -16.101 -40.873   2.797  1.00 63.73           C  
ATOM   1616  CD2 TYR A 212     -16.572 -41.194   5.105  1.00 74.33           C  
ATOM   1617  CE1 TYR A 212     -17.409 -40.491   2.579  1.00 77.38           C  
ATOM   1618  CE2 TYR A 212     -17.881 -40.815   4.897  1.00 77.26           C  
ATOM   1619  CZ  TYR A 212     -18.293 -40.464   3.632  1.00 77.27           C  
ATOM   1620  OH  TYR A 212     -19.594 -40.083   3.419  1.00 80.98           O  
ATOM   1621  N   ALA A 213     -12.009 -44.003   4.967  1.00 67.83           N  
ATOM   1622  CA  ALA A 213     -10.604 -44.133   5.316  1.00 66.39           C  
ATOM   1623  C   ALA A 213      -9.785 -44.942   4.322  1.00 66.89           C  
ATOM   1624  O   ALA A 213     -10.208 -45.998   3.860  1.00 76.63           O  
ATOM   1625  CB  ALA A 213     -10.464 -44.715   6.714  1.00 62.25           C  
ATOM   1626  N   GLU A 214      -8.597 -44.434   4.017  1.00 70.49           N  
ATOM   1627  CA  GLU A 214      -7.551 -45.198   3.351  1.00 68.02           C  
ATOM   1628  C   GLU A 214      -6.650 -45.956   4.326  1.00 76.89           C  
ATOM   1629  O   GLU A 214      -6.270 -47.094   4.065  1.00 78.52           O  
ATOM   1630  CB  GLU A 214      -6.729 -44.294   2.434  1.00 64.62           C  
ATOM   1631  CG  GLU A 214      -7.545 -43.666   1.318  1.00 56.72           C  
ATOM   1632  CD  GLU A 214      -6.699 -43.280   0.125  1.00 99.86           C  
ATOM   1633  OE1 GLU A 214      -7.118 -42.391  -0.640  1.00101.38           O  
ATOM   1634  OE2 GLU A 214      -5.612 -43.866  -0.047  1.00129.05           O  
ATOM   1635  N   GLN A 215      -6.303 -45.324   5.444  1.00 80.30           N  
ATOM   1636  CA  GLN A 215      -5.505 -45.989   6.454  1.00 69.05           C  
ATOM   1637  C   GLN A 215      -5.939 -45.571   7.849  1.00 72.53           C  
ATOM   1638  O   GLN A 215      -6.357 -44.432   8.083  1.00 74.87           O  
ATOM   1639  CB  GLN A 215      -4.008 -45.774   6.231  1.00 58.89           C  
ATOM   1640  CG  GLN A 215      -3.536 -44.362   6.448  1.00 81.17           C  
ATOM   1641  CD  GLN A 215      -2.574 -43.922   5.373  1.00 87.73           C  
ATOM   1642  OE1 GLN A 215      -2.927 -43.106   4.497  1.00 96.02           O  
ATOM   1643  NE2 GLN A 215      -1.350 -44.479   5.409  1.00 57.64           N  
ATOM   1644  N   VAL A 216      -5.841 -46.534   8.759  1.00 69.48           N  
ATOM   1645  CA  VAL A 216      -6.284 -46.398  10.133  1.00 66.91           C  
ATOM   1646  C   VAL A 216      -5.098 -46.497  11.097  1.00 79.60           C  
ATOM   1647  O   VAL A 216      -4.216 -47.347  10.953  1.00 90.08           O  
ATOM   1648  CB  VAL A 216      -7.265 -47.522  10.448  1.00 65.66           C  
ATOM   1649  CG1 VAL A 216      -7.844 -47.356  11.826  1.00 61.56           C  
ATOM   1650  CG2 VAL A 216      -8.352 -47.576   9.384  1.00 64.89           C  
ATOM   1651  N   ALA A 217      -5.078 -45.622  12.089  1.00 85.49           N  
ATOM   1652  CA  ALA A 217      -4.065 -45.684  13.129  1.00 80.88           C  
ATOM   1653  C   ALA A 217      -4.756 -45.997  14.435  1.00 87.97           C  
ATOM   1654  O   ALA A 217      -5.615 -45.239  14.878  1.00 90.22           O  
ATOM   1655  CB  ALA A 217      -3.360 -44.361  13.231  1.00 80.20           C  
ATOM   1656  N   VAL A 218      -4.395 -47.108  15.059  1.00 86.93           N  
ATOM   1657  CA  VAL A 218      -4.989 -47.441  16.355  1.00 79.12           C  
ATOM   1658  C   VAL A 218      -4.106 -47.079  17.562  1.00 78.38           C  
ATOM   1659  O   VAL A 218      -3.017 -47.632  17.773  1.00 89.10           O  
ATOM   1660  CB  VAL A 218      -5.408 -48.911  16.447  1.00 66.32           C  
ATOM   1661  CG1 VAL A 218      -6.188 -49.135  17.731  1.00 59.03           C  
ATOM   1662  CG2 VAL A 218      -6.228 -49.300  15.234  1.00 70.14           C  
ATOM   1663  N   MET A 219      -4.609 -46.144  18.356  1.00 64.33           N  
ATOM   1664  CA  MET A 219      -3.923 -45.664  19.540  1.00 77.52           C  
ATOM   1665  C   MET A 219      -4.477 -46.278  20.831  1.00 91.71           C  
ATOM   1666  O   MET A 219      -5.623 -46.038  21.214  1.00 82.53           O  
ATOM   1667  CB  MET A 219      -4.012 -44.138  19.611  1.00 71.64           C  
ATOM   1668  CG  MET A 219      -3.471 -43.433  18.385  1.00 59.27           C  
ATOM   1669  SD  MET A 219      -1.697 -43.651  18.236  1.00 92.31           S  
ATOM   1670  CE  MET A 219      -1.110 -42.820  19.706  1.00 66.90           C  
ATOM   1671  N   HIS A 220      -3.650 -47.070  21.504  1.00102.45           N  
ATOM   1672  CA  HIS A 220      -3.987 -47.517  22.841  1.00 91.04           C  
ATOM   1673  C   HIS A 220      -3.040 -46.949  23.876  1.00 85.69           C  
ATOM   1674  O   HIS A 220      -1.849 -47.259  23.873  1.00100.02           O  
ATOM   1675  CB  HIS A 220      -3.980 -49.035  22.937  1.00107.90           C  
ATOM   1676  CG  HIS A 220      -4.607 -49.550  24.195  1.00117.81           C  
ATOM   1677  ND1 HIS A 220      -5.341 -48.746  25.035  1.00121.15           N  
ATOM   1678  CD2 HIS A 220      -4.614 -50.786  24.746  1.00122.24           C  
ATOM   1679  CE1 HIS A 220      -5.780 -49.465  26.054  1.00127.89           C  
ATOM   1680  NE2 HIS A 220      -5.352 -50.703  25.901  1.00132.85           N  
ATOM   1681  N   GLU A 221      -3.556 -46.120  24.774  1.00 88.27           N  
ATOM   1682  CA  GLU A 221      -2.731 -45.554  25.836  1.00 98.31           C  
ATOM   1683  C   GLU A 221      -1.407 -45.013  25.309  1.00 91.42           C  
ATOM   1684  O   GLU A 221      -0.390 -45.697  25.352  1.00 67.56           O  
ATOM   1685  CB  GLU A 221      -2.455 -46.607  26.909  1.00 94.02           C  
ATOM   1686  CG  GLU A 221      -3.440 -46.596  28.064  1.00118.73           C  
ATOM   1687  CD  GLU A 221      -3.817 -47.992  28.515  1.00148.62           C  
ATOM   1688  OE1 GLU A 221      -2.919 -48.856  28.585  1.00162.77           O  
ATOM   1689  OE2 GLU A 221      -5.010 -48.225  28.798  1.00155.23           O  
ATOM   1690  N   GLY A 222      -1.428 -43.780  24.818  1.00108.66           N  
ATOM   1691  CA  GLY A 222      -0.227 -43.122  24.338  1.00101.71           C  
ATOM   1692  C   GLY A 222       0.590 -43.932  23.353  1.00 99.14           C  
ATOM   1693  O   GLY A 222       1.565 -43.436  22.796  1.00108.49           O  
ATOM   1694  N   ARG A 223       0.199 -45.181  23.133  1.00 81.32           N  
ATOM   1695  CA  ARG A 223       0.924 -46.045  22.211  1.00 92.10           C  
ATOM   1696  C   ARG A 223       0.096 -46.370  20.973  1.00 93.65           C  
ATOM   1697  O   ARG A 223      -1.115 -46.553  21.056  1.00103.07           O  
ATOM   1698  CB  ARG A 223       1.350 -47.336  22.911  1.00108.64           C  
ATOM   1699  CG  ARG A 223       2.826 -47.665  22.766  1.00139.70           C  
ATOM   1700  CD  ARG A 223       3.065 -48.638  21.623  1.00166.76           C  
ATOM   1701  NE  ARG A 223       4.427 -48.552  21.104  1.00174.00           N  
ATOM   1702  CZ  ARG A 223       4.934 -49.383  20.199  1.00159.96           C  
ATOM   1703  NH1 ARG A 223       4.191 -50.366  19.711  1.00150.04           N  
ATOM   1704  NH2 ARG A 223       6.184 -49.233  19.783  1.00145.76           N  
ATOM   1705  N   LEU A 224       0.747 -46.447  19.821  1.00 83.60           N  
ATOM   1706  CA  LEU A 224       0.030 -46.787  18.607  1.00 79.22           C  
ATOM   1707  C   LEU A 224       0.348 -48.215  18.215  1.00 80.69           C  
ATOM   1708  O   LEU A 224       1.494 -48.548  17.930  1.00 82.24           O  
ATOM   1709  CB  LEU A 224       0.424 -45.839  17.475  1.00 77.02           C  
ATOM   1710  CG  LEU A 224       0.528 -46.442  16.075  1.00 71.85           C  
ATOM   1711  CD1 LEU A 224      -0.833 -46.459  15.400  1.00 77.08           C  
ATOM   1712  CD2 LEU A 224       1.528 -45.666  15.235  1.00 79.82           C  
ATOM   1713  N   MET A 225      -0.677 -49.058  18.190  1.00 71.53           N  
ATOM   1714  CA  MET A 225      -0.498 -50.439  17.785  1.00 66.30           C  
ATOM   1715  C   MET A 225      -1.362 -50.724  16.573  1.00 82.93           C  
ATOM   1716  O   MET A 225      -2.575 -50.557  16.616  1.00 89.79           O  
ATOM   1717  CB  MET A 225      -0.887 -51.371  18.927  1.00 75.20           C  
ATOM   1718  CG  MET A 225      -1.762 -50.715  19.980  1.00 75.95           C  
ATOM   1719  SD  MET A 225      -0.983 -50.690  21.603  1.00 97.73           S  
ATOM   1720  CE  MET A 225      -0.842 -52.442  21.933  1.00 70.51           C  
ATOM   1721  N   LYS A 226      -0.739 -51.161  15.489  1.00 78.94           N  
ATOM   1722  CA  LYS A 226      -1.489 -51.509  14.297  1.00 80.85           C  
ATOM   1723  C   LYS A 226      -1.632 -50.314  13.366  1.00 74.04           C  
ATOM   1724  O   LYS A 226      -2.414 -49.408  13.633  1.00 73.96           O  
ATOM   1725  CB  LYS A 226      -2.869 -52.047  14.676  1.00 73.00           C  
ATOM   1726  CG  LYS A 226      -3.658 -52.615  13.507  1.00 78.21           C  
ATOM   1727  CD  LYS A 226      -3.431 -54.108  13.353  1.00 83.73           C  
ATOM   1728  CE  LYS A 226      -4.058 -54.881  14.499  1.00 93.13           C  
ATOM   1729  NZ  LYS A 226      -4.910 -56.001  14.015  1.00 92.20           N  
ATOM   1730  N   PHE A 227      -0.868 -50.308  12.281  1.00 72.17           N  
ATOM   1731  CA  PHE A 227      -1.090 -49.361  11.204  1.00 68.07           C  
ATOM   1732  C   PHE A 227      -1.432 -50.190   9.978  1.00 68.65           C  
ATOM   1733  O   PHE A 227      -0.630 -51.005   9.532  1.00 68.88           O  
ATOM   1734  CB  PHE A 227       0.165 -48.530  10.955  1.00 66.95           C  
ATOM   1735  CG  PHE A 227      -0.110 -47.165  10.398  1.00 73.31           C  
ATOM   1736  CD1 PHE A 227      -0.722 -46.199  11.173  1.00 84.79           C  
ATOM   1737  CD2 PHE A 227       0.245 -46.849   9.100  1.00 75.35           C  
ATOM   1738  CE1 PHE A 227      -0.978 -44.942  10.663  1.00 85.06           C  
ATOM   1739  CE2 PHE A 227      -0.007 -45.595   8.584  1.00 80.39           C  
ATOM   1740  CZ  PHE A 227      -0.620 -44.639   9.367  1.00 83.71           C  
ATOM   1741  N   GLY A 228      -2.635 -49.990   9.466  1.00 69.45           N  
ATOM   1742  CA  GLY A 228      -3.129 -50.795   8.377  1.00 71.79           C  
ATOM   1743  C   GLY A 228      -4.251 -50.132   7.621  1.00 72.30           C  
ATOM   1744  O   GLY A 228      -4.792 -49.113   8.037  1.00 80.58           O  
ATOM   1745  N   THR A 229      -4.600 -50.737   6.498  1.00 69.74           N  
ATOM   1746  CA  THR A 229      -5.798 -50.384   5.779  1.00 60.64           C  
ATOM   1747  C   THR A 229      -6.918 -50.853   6.688  1.00 66.43           C  
ATOM   1748  O   THR A 229      -6.688 -51.656   7.587  1.00 67.87           O  
ATOM   1749  CB  THR A 229      -5.875 -51.128   4.442  1.00 65.25           C  
ATOM   1750  OG1 THR A 229      -5.734 -52.533   4.672  1.00 61.12           O  
ATOM   1751  CG2 THR A 229      -4.766 -50.666   3.521  1.00 75.68           C  
ATOM   1752  N   PRO A 230      -8.124 -50.346   6.479  1.00 71.89           N  
ATOM   1753  CA  PRO A 230      -9.219 -50.588   7.416  1.00 84.25           C  
ATOM   1754  C   PRO A 230      -9.459 -52.083   7.565  1.00 82.15           C  
ATOM   1755  O   PRO A 230      -9.801 -52.542   8.652  1.00 77.17           O  
ATOM   1756  CB  PRO A 230     -10.402 -49.910   6.732  1.00 74.37           C  
ATOM   1757  CG  PRO A 230      -9.781 -48.765   6.012  1.00 63.18           C  
ATOM   1758  CD  PRO A 230      -8.426 -49.235   5.559  1.00 68.29           C  
ATOM   1759  N   ALA A 231      -9.282 -52.832   6.487  1.00 64.98           N  
ATOM   1760  CA  ALA A 231      -9.381 -54.280   6.553  1.00 69.26           C  
ATOM   1761  C   ALA A 231      -8.330 -54.848   7.507  1.00 83.08           C  
ATOM   1762  O   ALA A 231      -8.606 -55.784   8.253  1.00102.90           O  
ATOM   1763  CB  ALA A 231      -9.215 -54.881   5.169  1.00 67.20           C  
ATOM   1764  N   ASP A 232      -7.124 -54.289   7.474  1.00 76.45           N  
ATOM   1765  CA  ASP A 232      -6.042 -54.740   8.348  1.00 93.94           C  
ATOM   1766  C   ASP A 232      -6.344 -54.532   9.833  1.00 85.14           C  
ATOM   1767  O   ASP A 232      -6.072 -55.401  10.656  1.00100.98           O  
ATOM   1768  CB  ASP A 232      -4.742 -54.016   7.993  1.00121.12           C  
ATOM   1769  CG  ASP A 232      -3.930 -54.750   6.946  1.00131.11           C  
ATOM   1770  OD1 ASP A 232      -4.259 -55.915   6.642  1.00136.54           O  
ATOM   1771  OD2 ASP A 232      -2.960 -54.160   6.427  1.00119.27           O  
ATOM   1772  N   VAL A 233      -6.911 -53.378  10.163  1.00 68.86           N  
ATOM   1773  CA  VAL A 233      -7.262 -53.041  11.530  1.00 74.87           C  
ATOM   1774  C   VAL A 233      -8.479 -53.811  12.018  1.00 84.24           C  
ATOM   1775  O   VAL A 233      -8.507 -54.341  13.137  1.00 85.61           O  
ATOM   1776  CB  VAL A 233      -7.548 -51.563  11.610  1.00 83.82           C  
ATOM   1777  CG1 VAL A 233      -8.318 -51.227  12.881  1.00 89.62           C  
ATOM   1778  CG2 VAL A 233      -6.236 -50.804  11.508  1.00 73.94           C  
ATOM   1779  N   PHE A 234      -9.479 -53.886  11.153  1.00 78.89           N  
ATOM   1780  CA  PHE A 234     -10.725 -54.549  11.482  1.00 77.20           C  
ATOM   1781  C   PHE A 234     -10.676 -56.059  11.260  1.00 84.52           C  
ATOM   1782  O   PHE A 234     -11.717 -56.704  11.190  1.00 96.28           O  
ATOM   1783  CB  PHE A 234     -11.850 -53.923  10.669  1.00 69.39           C  
ATOM   1784  CG  PHE A 234     -12.124 -52.501  11.031  1.00 64.17           C  
ATOM   1785  CD1 PHE A 234     -12.134 -52.106  12.354  1.00 67.29           C  
ATOM   1786  CD2 PHE A 234     -12.368 -51.557  10.053  1.00 61.10           C  
ATOM   1787  CE1 PHE A 234     -12.385 -50.792  12.697  1.00 69.26           C  
ATOM   1788  CE2 PHE A 234     -12.623 -50.236  10.379  1.00 61.47           C  
ATOM   1789  CZ  PHE A 234     -12.633 -49.853  11.710  1.00 74.84           C  
ATOM   1790  N   SER A 235      -9.475 -56.622  11.168  1.00 93.70           N  
ATOM   1791  CA  SER A 235      -9.302 -58.050  10.883  1.00 99.13           C  
ATOM   1792  C   SER A 235      -9.612 -58.938  12.085  1.00105.51           C  
ATOM   1793  O   SER A 235     -10.146 -60.033  11.927  1.00113.95           O  
ATOM   1794  CB  SER A 235      -7.876 -58.330  10.405  1.00107.64           C  
ATOM   1795  OG  SER A 235      -6.921 -58.106  11.438  1.00130.96           O  
ATOM   1796  N   ASN A 236      -9.251 -58.474  13.279  1.00 93.67           N  
ATOM   1797  CA  ASN A 236      -9.507 -59.231  14.500  1.00 95.19           C  
ATOM   1798  C   ASN A 236     -10.433 -58.452  15.428  1.00 98.06           C  
ATOM   1799  O   ASN A 236     -10.059 -57.392  15.981  1.00 86.01           O  
ATOM   1800  CB  ASN A 236      -8.201 -59.580  15.219  1.00112.26           C  
ATOM   1801  CG  ASN A 236      -8.380 -60.662  16.265  1.00121.06           C  
ATOM   1802  OD1 ASN A 236      -8.825 -60.400  17.382  1.00119.86           O  
ATOM   1803  ND2 ASN A 236      -8.023 -61.889  15.908  1.00133.74           N  
ATOM   1804  N   ARG A 237     -11.652 -58.966  15.579  1.00 91.52           N  
ATOM   1805  CA  ARG A 237     -12.630 -58.265  16.382  1.00 89.31           C  
ATOM   1806  C   ARG A 237     -12.255 -58.323  17.854  1.00 84.74           C  
ATOM   1807  O   ARG A 237     -12.269 -57.302  18.540  1.00 83.77           O  
ATOM   1808  CB  ARG A 237     -14.045 -58.796  16.165  1.00 86.99           C  
ATOM   1809  CG  ARG A 237     -15.029 -58.208  17.173  1.00 93.49           C  
ATOM   1810  CD  ARG A 237     -16.472 -58.292  16.723  1.00103.47           C  
ATOM   1811  NE  ARG A 237     -17.311 -57.320  17.427  1.00119.90           N  
ATOM   1812  CZ  ARG A 237     -18.597 -57.506  17.721  1.00116.95           C  
ATOM   1813  NH1 ARG A 237     -19.277 -56.558  18.361  1.00117.33           N  
ATOM   1814  NH2 ARG A 237     -19.202 -58.642  17.381  1.00 98.01           N  
ATOM   1815  N   GLU A 238     -11.912 -59.508  18.343  1.00 82.15           N  
ATOM   1816  CA  GLU A 238     -11.654 -59.618  19.765  1.00103.98           C  
ATOM   1817  C   GLU A 238     -10.400 -58.846  20.141  1.00102.97           C  
ATOM   1818  O   GLU A 238     -10.296 -58.331  21.254  1.00 89.48           O  
ATOM   1819  CB  GLU A 238     -11.599 -61.069  20.236  1.00114.95           C  
ATOM   1820  CG  GLU A 238     -10.828 -62.001  19.345  1.00132.18           C  
ATOM   1821  CD  GLU A 238     -10.513 -63.301  20.054  1.00148.74           C  
ATOM   1822  OE1 GLU A 238     -10.394 -63.273  21.304  1.00141.97           O  
ATOM   1823  OE2 GLU A 238     -10.398 -64.345  19.370  1.00152.36           O  
ATOM   1824  N   TRP A 239      -9.459 -58.738  19.209  1.00100.61           N  
ATOM   1825  CA  TRP A 239      -8.302 -57.906  19.474  1.00 92.95           C  
ATOM   1826  C   TRP A 239      -8.765 -56.474  19.650  1.00 92.04           C  
ATOM   1827  O   TRP A 239      -8.406 -55.816  20.619  1.00 84.11           O  
ATOM   1828  CB  TRP A 239      -7.274 -57.974  18.354  1.00 84.76           C  
ATOM   1829  CG  TRP A 239      -6.097 -57.113  18.659  1.00 94.58           C  
ATOM   1830  CD1 TRP A 239      -4.997 -57.465  19.378  1.00 91.16           C  
ATOM   1831  CD2 TRP A 239      -5.911 -55.737  18.289  1.00110.46           C  
ATOM   1832  NE1 TRP A 239      -4.133 -56.404  19.474  1.00 89.06           N  
ATOM   1833  CE2 TRP A 239      -4.666 -55.332  18.809  1.00104.44           C  
ATOM   1834  CE3 TRP A 239      -6.670 -54.814  17.560  1.00115.80           C  
ATOM   1835  CZ2 TRP A 239      -4.167 -54.039  18.638  1.00104.95           C  
ATOM   1836  CZ3 TRP A 239      -6.167 -53.532  17.382  1.00112.34           C  
ATOM   1837  CH2 TRP A 239      -4.926 -53.159  17.918  1.00105.34           C  
ATOM   1838  N   LEU A 240      -9.584 -56.006  18.713  1.00 83.04           N  
ATOM   1839  CA  LEU A 240     -10.092 -54.643  18.752  1.00 79.71           C  
ATOM   1840  C   LEU A 240     -10.965 -54.375  19.978  1.00 93.85           C  
ATOM   1841  O   LEU A 240     -10.904 -53.300  20.578  1.00 89.69           O  
ATOM   1842  CB  LEU A 240     -10.868 -54.354  17.475  1.00 77.10           C  
ATOM   1843  CG  LEU A 240     -10.086 -53.595  16.415  1.00 72.46           C  
ATOM   1844  CD1 LEU A 240     -10.799 -53.679  15.123  1.00 66.71           C  
ATOM   1845  CD2 LEU A 240      -9.968 -52.148  16.824  1.00 70.72           C  
ATOM   1846  N   GLN A 241     -11.783 -55.358  20.336  1.00103.11           N  
ATOM   1847  CA  GLN A 241     -12.593 -55.280  21.539  1.00101.25           C  
ATOM   1848  C   GLN A 241     -11.735 -54.996  22.774  1.00102.33           C  
ATOM   1849  O   GLN A 241     -12.100 -54.166  23.614  1.00 97.21           O  
ATOM   1850  CB  GLN A 241     -13.354 -56.582  21.724  1.00107.20           C  
ATOM   1851  CG  GLN A 241     -14.456 -56.805  20.718  1.00121.82           C  
ATOM   1852  CD  GLN A 241     -15.824 -56.599  21.321  1.00126.22           C  
ATOM   1853  OE1 GLN A 241     -16.096 -55.564  21.928  1.00134.95           O  
ATOM   1854  NE2 GLN A 241     -16.692 -57.589  21.167  1.00115.31           N  
ATOM   1855  N   ASP A 242     -10.596 -55.685  22.870  1.00104.89           N  
ATOM   1856  CA  ASP A 242      -9.667 -55.529  23.988  1.00103.17           C  
ATOM   1857  C   ASP A 242      -9.197 -54.103  24.126  1.00111.93           C  
ATOM   1858  O   ASP A 242      -8.944 -53.626  25.230  1.00123.50           O  
ATOM   1859  CB  ASP A 242      -8.443 -56.413  23.803  1.00 98.17           C  
ATOM   1860  CG  ASP A 242      -8.713 -57.848  24.160  1.00126.09           C  
ATOM   1861  OD1 ASP A 242      -9.755 -58.105  24.796  1.00139.50           O  
ATOM   1862  OD2 ASP A 242      -7.884 -58.719  23.814  1.00136.33           O  
ATOM   1863  N   HIS A 243      -9.078 -53.415  23.004  1.00 96.27           N  
ATOM   1864  CA  HIS A 243      -8.575 -52.062  23.049  1.00 87.47           C  
ATOM   1865  C   HIS A 243      -9.695 -51.055  22.948  1.00 91.34           C  
ATOM   1866  O   HIS A 243      -9.490 -49.941  22.468  1.00 98.06           O  
ATOM   1867  CB  HIS A 243      -7.549 -51.870  21.958  1.00 87.17           C  
ATOM   1868  CG  HIS A 243      -6.517 -52.946  21.942  1.00 94.60           C  
ATOM   1869  ND1 HIS A 243      -5.459 -52.972  22.823  1.00 93.19           N  
ATOM   1870  CD2 HIS A 243      -6.400 -54.056  21.180  1.00 98.25           C  
ATOM   1871  CE1 HIS A 243      -4.726 -54.044  22.591  1.00103.00           C  
ATOM   1872  NE2 HIS A 243      -5.282 -54.725  21.604  1.00100.76           N  
ATOM   1873  N   GLN A 244     -10.872 -51.465  23.421  1.00 82.73           N  
ATOM   1874  CA  GLN A 244     -12.022 -50.579  23.587  1.00 88.28           C  
ATOM   1875  C   GLN A 244     -12.519 -50.041  22.255  1.00 80.39           C  
ATOM   1876  O   GLN A 244     -12.855 -48.858  22.123  1.00 77.32           O  
ATOM   1877  CB  GLN A 244     -11.696 -49.426  24.539  1.00 88.38           C  
ATOM   1878  CG  GLN A 244     -11.329 -49.870  25.934  1.00108.99           C  
ATOM   1879  CD  GLN A 244     -10.962 -48.704  26.810  1.00141.83           C  
ATOM   1880  OE1 GLN A 244     -11.531 -47.619  26.679  1.00156.92           O  
ATOM   1881  NE2 GLN A 244      -9.994 -48.907  27.700  1.00152.85           N  
ATOM   1882  N   LEU A 245     -12.553 -50.923  21.272  1.00 61.02           N  
ATOM   1883  CA  LEU A 245     -13.024 -50.564  19.958  1.00 77.37           C  
ATOM   1884  C   LEU A 245     -13.787 -51.746  19.410  1.00 88.72           C  
ATOM   1885  O   LEU A 245     -13.850 -52.810  20.051  1.00 76.70           O  
ATOM   1886  CB  LEU A 245     -11.858 -50.221  19.040  1.00 67.82           C  
ATOM   1887  CG  LEU A 245     -11.017 -49.011  19.421  1.00 69.74           C  
ATOM   1888  CD1 LEU A 245      -9.730 -49.036  18.632  1.00 90.15           C  
ATOM   1889  CD2 LEU A 245     -11.763 -47.723  19.170  1.00 65.22           C  
ATOM   1890  N   ASP A 246     -14.369 -51.555  18.231  1.00 80.51           N  
ATOM   1891  CA  ASP A 246     -15.118 -52.618  17.593  1.00 86.41           C  
ATOM   1892  C   ASP A 246     -15.083 -52.451  16.083  1.00 93.43           C  
ATOM   1893  O   ASP A 246     -14.631 -51.426  15.564  1.00 94.61           O  
ATOM   1894  CB  ASP A 246     -16.563 -52.640  18.095  1.00 91.95           C  
ATOM   1895  CG  ASP A 246     -17.156 -54.038  18.099  1.00107.92           C  
ATOM   1896  OD1 ASP A 246     -16.587 -54.912  17.406  1.00109.60           O  
ATOM   1897  OD2 ASP A 246     -18.183 -54.262  18.786  1.00111.98           O  
ATOM   1898  N   VAL A 247     -15.555 -53.475  15.386  1.00 87.04           N  
ATOM   1899  CA  VAL A 247     -15.597 -53.467  13.937  1.00 81.26           C  
ATOM   1900  C   VAL A 247     -16.868 -52.765  13.487  1.00 74.84           C  
ATOM   1901  O   VAL A 247     -17.805 -52.614  14.263  1.00 80.16           O  
ATOM   1902  CB  VAL A 247     -15.566 -54.901  13.414  1.00 82.07           C  
ATOM   1903  CG1 VAL A 247     -14.225 -55.557  13.775  1.00 84.72           C  
ATOM   1904  CG2 VAL A 247     -16.695 -55.680  14.021  1.00 81.01           C  
ATOM   1905  N   PRO A 248     -16.897 -52.304  12.239  1.00 69.69           N  
ATOM   1906  CA  PRO A 248     -18.110 -51.725  11.659  1.00 76.24           C  
ATOM   1907  C   PRO A 248     -19.338 -52.650  11.702  1.00 73.82           C  
ATOM   1908  O   PRO A 248     -19.216 -53.875  11.786  1.00 71.72           O  
ATOM   1909  CB  PRO A 248     -17.696 -51.481  10.209  1.00 85.61           C  
ATOM   1910  CG  PRO A 248     -16.229 -51.253  10.285  1.00 70.29           C  
ATOM   1911  CD  PRO A 248     -15.752 -52.202  11.321  1.00 73.55           C  
ATOM   1912  N   GLN A 249     -20.517 -52.037  11.630  1.00 85.87           N  
ATOM   1913  CA  GLN A 249     -21.804 -52.745  11.701  1.00 85.36           C  
ATOM   1914  C   GLN A 249     -21.916 -53.912  10.732  1.00 79.89           C  
ATOM   1915  O   GLN A 249     -22.359 -55.009  11.103  1.00 83.67           O  
ATOM   1916  CB  GLN A 249     -22.951 -51.773  11.435  1.00 79.96           C  
ATOM   1917  CG  GLN A 249     -23.587 -51.194  12.678  1.00102.42           C  
ATOM   1918  CD  GLN A 249     -24.533 -50.050  12.364  1.00119.71           C  
ATOM   1919  OE1 GLN A 249     -24.605 -49.578  11.226  1.00105.82           O  
ATOM   1920  NE2 GLN A 249     -25.269 -49.601  13.374  1.00142.71           N  
ATOM   1921  N   ALA A 250     -21.519 -53.659   9.490  1.00 52.96           N  
ATOM   1922  CA  ALA A 250     -21.576 -54.669   8.455  1.00 62.37           C  
ATOM   1923  C   ALA A 250     -20.800 -55.931   8.843  1.00 76.45           C  
ATOM   1924  O   ALA A 250     -21.241 -57.061   8.567  1.00 71.90           O  
ATOM   1925  CB  ALA A 250     -21.059 -54.101   7.168  1.00 51.19           C  
ATOM   1926  N   ALA A 251     -19.665 -55.716   9.510  1.00 67.00           N  
ATOM   1927  CA  ALA A 251     -18.724 -56.775   9.839  1.00 71.26           C  
ATOM   1928  C   ALA A 251     -19.358 -57.733  10.813  1.00 79.81           C  
ATOM   1929  O   ALA A 251     -19.186 -58.964  10.706  1.00 80.69           O  
ATOM   1930  CB  ALA A 251     -17.467 -56.182  10.434  1.00 78.67           C  
ATOM   1931  N   GLN A 252     -20.090 -57.160  11.768  1.00 71.97           N  
ATOM   1932  CA  GLN A 252     -20.805 -57.958  12.751  1.00 81.12           C  
ATOM   1933  C   GLN A 252     -21.914 -58.774  12.088  1.00 88.88           C  
ATOM   1934  O   GLN A 252     -22.031 -59.984  12.310  1.00 82.17           O  
ATOM   1935  CB  GLN A 252     -21.405 -57.062  13.819  1.00 78.63           C  
ATOM   1936  CG  GLN A 252     -20.408 -56.269  14.598  1.00 80.80           C  
ATOM   1937  CD  GLN A 252     -21.066 -55.151  15.360  1.00 85.58           C  
ATOM   1938  OE1 GLN A 252     -22.278 -55.168  15.586  1.00 89.88           O  
ATOM   1939  NE2 GLN A 252     -20.278 -54.158  15.750  1.00 78.24           N  
ATOM   1940  N   PHE A 253     -22.733 -58.109  11.282  1.00 82.39           N  
ATOM   1941  CA  PHE A 253     -23.776 -58.810  10.561  1.00 82.36           C  
ATOM   1942  C   PHE A 253     -23.202 -59.955   9.739  1.00 87.64           C  
ATOM   1943  O   PHE A 253     -23.656 -61.096   9.847  1.00 90.04           O  
ATOM   1944  CB  PHE A 253     -24.527 -57.864   9.640  1.00 77.39           C  
ATOM   1945  CG  PHE A 253     -25.730 -58.494   8.986  1.00 74.05           C  
ATOM   1946  CD1 PHE A 253     -26.912 -58.647   9.686  1.00 64.30           C  
ATOM   1947  CD2 PHE A 253     -25.676 -58.940   7.677  1.00 81.35           C  
ATOM   1948  CE1 PHE A 253     -28.024 -59.227   9.097  1.00 77.07           C  
ATOM   1949  CE2 PHE A 253     -26.792 -59.520   7.077  1.00 80.25           C  
ATOM   1950  CZ  PHE A 253     -27.965 -59.664   7.784  1.00 69.77           C  
ATOM   1951  N   ALA A 254     -22.194 -59.649   8.930  1.00 81.05           N  
ATOM   1952  CA  ALA A 254     -21.563 -60.660   8.087  1.00 87.05           C  
ATOM   1953  C   ALA A 254     -21.148 -61.926   8.852  1.00 90.57           C  
ATOM   1954  O   ALA A 254     -21.124 -63.027   8.287  1.00 86.33           O  
ATOM   1955  CB  ALA A 254     -20.384 -60.070   7.350  1.00 94.57           C  
ATOM   1956  N   ARG A 255     -20.828 -61.775  10.134  1.00 80.05           N  
ATOM   1957  CA  ARG A 255     -20.508 -62.932  10.957  1.00 67.71           C  
ATOM   1958  C   ARG A 255     -21.670 -63.913  10.996  1.00 81.49           C  
ATOM   1959  O   ARG A 255     -21.473 -65.116  10.828  1.00 88.84           O  
ATOM   1960  CB  ARG A 255     -20.118 -62.497  12.370  1.00 74.82           C  
ATOM   1961  CG  ARG A 255     -20.250 -63.563  13.456  1.00 83.41           C  
ATOM   1962  CD  ARG A 255     -19.388 -64.796  13.195  1.00103.31           C  
ATOM   1963  NE  ARG A 255     -19.467 -65.760  14.290  1.00117.19           N  
ATOM   1964  CZ  ARG A 255     -18.575 -65.833  15.273  1.00134.76           C  
ATOM   1965  NH1 ARG A 255     -17.538 -65.001  15.279  1.00151.10           N  
ATOM   1966  NH2 ARG A 255     -18.710 -66.732  16.244  1.00129.17           N  
ATOM   1967  N   ARG A 256     -22.880 -63.403  11.211  1.00 82.67           N  
ATOM   1968  CA  ARG A 256     -24.047 -64.271  11.365  1.00 88.80           C  
ATOM   1969  C   ARG A 256     -24.300 -65.038  10.073  1.00 88.20           C  
ATOM   1970  O   ARG A 256     -24.723 -66.196  10.088  1.00 88.47           O  
ATOM   1971  CB  ARG A 256     -25.282 -63.454  11.723  1.00101.42           C  
ATOM   1972  CG  ARG A 256     -24.995 -62.171  12.478  1.00110.65           C  
ATOM   1973  CD  ARG A 256     -26.259 -61.350  12.579  1.00107.94           C  
ATOM   1974  NE  ARG A 256     -27.314 -62.155  13.171  1.00101.87           N  
ATOM   1975  CZ  ARG A 256     -28.010 -61.785  14.235  1.00101.36           C  
ATOM   1976  NH1 ARG A 256     -27.764 -60.603  14.801  1.00 87.80           N  
ATOM   1977  NH2 ARG A 256     -28.951 -62.594  14.719  1.00105.34           N  
ATOM   1978  N   LEU A 257     -24.038 -64.376   8.953  1.00 79.24           N  
ATOM   1979  CA  LEU A 257     -24.130 -65.020   7.661  1.00 96.29           C  
ATOM   1980  C   LEU A 257     -23.126 -66.149   7.575  1.00 99.95           C  
ATOM   1981  O   LEU A 257     -23.406 -67.200   6.985  1.00 93.53           O  
ATOM   1982  CB  LEU A 257     -23.856 -64.019   6.546  1.00 97.86           C  
ATOM   1983  CG  LEU A 257     -24.933 -62.966   6.358  1.00 99.25           C  
ATOM   1984  CD1 LEU A 257     -24.725 -62.282   5.025  1.00112.32           C  
ATOM   1985  CD2 LEU A 257     -26.316 -63.602   6.444  1.00 93.13           C  
ATOM   1986  N   ARG A 258     -21.949 -65.921   8.156  1.00103.14           N  
ATOM   1987  CA  ARG A 258     -20.905 -66.939   8.171  1.00109.48           C  
ATOM   1988  C   ARG A 258     -21.348 -68.158   8.981  1.00109.25           C  
ATOM   1989  O   ARG A 258     -21.089 -69.299   8.587  1.00100.38           O  
ATOM   1990  CB  ARG A 258     -19.580 -66.366   8.677  1.00105.79           C  
ATOM   1991  CG  ARG A 258     -18.590 -66.046   7.563  1.00102.51           C  
ATOM   1992  CD  ARG A 258     -17.263 -65.525   8.100  1.00107.20           C  
ATOM   1993  NE  ARG A 258     -17.320 -64.107   8.446  1.00113.64           N  
ATOM   1994  CZ  ARG A 258     -17.255 -63.629   9.688  1.00109.63           C  
ATOM   1995  NH1 ARG A 258     -17.122 -64.467  10.712  1.00 96.18           N  
ATOM   1996  NH2 ARG A 258     -17.314 -62.311   9.901  1.00107.54           N  
ATOM   1997  N   ASP A 259     -22.046 -67.908  10.087  1.00111.48           N  
ATOM   1998  CA  ASP A 259     -22.662 -68.972  10.874  1.00114.70           C  
ATOM   1999  C   ASP A 259     -23.630 -69.815  10.052  1.00104.30           C  
ATOM   2000  O   ASP A 259     -23.800 -70.999  10.324  1.00111.17           O  
ATOM   2001  CB  ASP A 259     -23.401 -68.389  12.077  1.00137.99           C  
ATOM   2002  CG  ASP A 259     -22.526 -67.467  12.901  1.00155.99           C  
ATOM   2003  OD1 ASP A 259     -21.304 -67.413  12.635  1.00145.02           O  
ATOM   2004  OD2 ASP A 259     -23.062 -66.804  13.817  1.00170.55           O  
ATOM   2005  N   ARG A 260     -24.263 -69.207   9.052  1.00104.19           N  
ATOM   2006  CA  ARG A 260     -25.250 -69.918   8.242  1.00117.60           C  
ATOM   2007  C   ARG A 260     -24.619 -70.615   7.041  1.00116.13           C  
ATOM   2008  O   ARG A 260     -25.306 -71.317   6.290  1.00123.59           O  
ATOM   2009  CB  ARG A 260     -26.359 -68.973   7.780  1.00110.88           C  
ATOM   2010  CG  ARG A 260     -26.923 -68.127   8.890  1.00111.08           C  
ATOM   2011  CD  ARG A 260     -27.647 -68.969   9.916  1.00115.55           C  
ATOM   2012  NE  ARG A 260     -29.077 -68.697   9.875  1.00121.71           N  
ATOM   2013  CZ  ARG A 260     -29.972 -69.491   9.296  1.00130.63           C  
ATOM   2014  NH1 ARG A 260     -29.595 -70.630   8.722  1.00132.32           N  
ATOM   2015  NH2 ARG A 260     -31.249 -69.150   9.302  1.00127.32           N  
ATOM   2016  N   GLY A 261     -23.317 -70.417   6.856  1.00 93.43           N  
ATOM   2017  CA  GLY A 261     -22.602 -71.097   5.789  1.00115.86           C  
ATOM   2018  C   GLY A 261     -22.161 -70.238   4.615  1.00123.06           C  
ATOM   2019  O   GLY A 261     -21.441 -70.704   3.725  1.00122.56           O  
ATOM   2020  N   LEU A 262     -22.599 -68.986   4.596  1.00125.25           N  
ATOM   2021  CA  LEU A 262     -22.169 -68.071   3.555  1.00122.61           C  
ATOM   2022  C   LEU A 262     -20.711 -67.760   3.811  1.00116.04           C  
ATOM   2023  O   LEU A 262     -20.313 -67.565   4.955  1.00111.15           O  
ATOM   2024  CB  LEU A 262     -22.998 -66.793   3.609  1.00122.07           C  
ATOM   2025  CG  LEU A 262     -24.498 -67.062   3.573  1.00119.12           C  
ATOM   2026  CD1 LEU A 262     -25.272 -65.772   3.697  1.00122.88           C  
ATOM   2027  CD2 LEU A 262     -24.846 -67.774   2.282  1.00122.32           C  
ATOM   2028  N   THR A 263     -19.904 -67.743   2.759  1.00114.24           N  
ATOM   2029  CA  THR A 263     -18.504 -67.364   2.905  1.00111.92           C  
ATOM   2030  C   THR A 263     -18.219 -66.216   1.957  1.00102.24           C  
ATOM   2031  O   THR A 263     -18.767 -66.164   0.865  1.00 97.43           O  
ATOM   2032  CB  THR A 263     -17.538 -68.537   2.593  1.00130.93           C  
ATOM   2033  OG1 THR A 263     -17.144 -68.490   1.215  1.00138.43           O  
ATOM   2034  CG2 THR A 263     -18.189 -69.891   2.895  1.00119.07           C  
ATOM   2035  N   PHE A 264     -17.358 -65.296   2.367  1.00107.51           N  
ATOM   2036  CA  PHE A 264     -17.013 -64.162   1.518  1.00 96.32           C  
ATOM   2037  C   PHE A 264     -15.514 -64.123   1.290  1.00100.67           C  
ATOM   2038  O   PHE A 264     -14.752 -64.712   2.056  1.00113.74           O  
ATOM   2039  CB  PHE A 264     -17.454 -62.855   2.176  1.00 82.76           C  
ATOM   2040  CG  PHE A 264     -18.830 -62.908   2.763  1.00 86.25           C  
ATOM   2041  CD1 PHE A 264     -19.024 -63.319   4.071  1.00 83.51           C  
ATOM   2042  CD2 PHE A 264     -19.930 -62.546   2.010  1.00 90.21           C  
ATOM   2043  CE1 PHE A 264     -20.282 -63.379   4.619  1.00 86.67           C  
ATOM   2044  CE2 PHE A 264     -21.195 -62.597   2.555  1.00 96.45           C  
ATOM   2045  CZ  PHE A 264     -21.371 -63.018   3.864  1.00 97.28           C  
ATOM   2046  N   PRO A 265     -15.086 -63.439   0.225  1.00 87.49           N  
ATOM   2047  CA  PRO A 265     -13.667 -63.147  -0.023  1.00 92.36           C  
ATOM   2048  C   PRO A 265     -13.032 -62.271   1.064  1.00 86.34           C  
ATOM   2049  O   PRO A 265     -12.540 -62.786   2.062  1.00101.17           O  
ATOM   2050  CB  PRO A 265     -13.693 -62.396  -1.366  1.00 94.85           C  
ATOM   2051  CG  PRO A 265     -15.120 -61.995  -1.592  1.00 72.00           C  
ATOM   2052  CD  PRO A 265     -15.927 -63.070  -0.922  1.00 77.19           C  
ATOM   2053  N   LYS A 266     -13.033 -60.959   0.869  1.00 82.26           N  
ATOM   2054  CA  LYS A 266     -12.590 -60.058   1.923  1.00 91.29           C  
ATOM   2055  C   LYS A 266     -13.726 -59.901   2.943  1.00100.11           C  
ATOM   2056  O   LYS A 266     -14.889 -60.133   2.620  1.00 99.50           O  
ATOM   2057  CB  LYS A 266     -12.175 -58.697   1.345  1.00 82.50           C  
ATOM   2058  CG  LYS A 266     -11.098 -58.765   0.259  1.00 85.41           C  
ATOM   2059  CD  LYS A 266     -10.861 -57.405  -0.422  1.00100.85           C  
ATOM   2060  CE  LYS A 266     -10.191 -56.387   0.520  1.00125.23           C  
ATOM   2061  NZ  LYS A 266      -8.751 -56.710   0.832  1.00122.30           N  
ATOM   2062  N   GLN A 267     -13.390 -59.524   4.173  1.00 92.72           N  
ATOM   2063  CA  GLN A 267     -14.402 -59.288   5.200  1.00 77.71           C  
ATOM   2064  C   GLN A 267     -15.111 -57.965   4.982  1.00 91.83           C  
ATOM   2065  O   GLN A 267     -14.472 -56.903   5.000  1.00 88.40           O  
ATOM   2066  CB  GLN A 267     -13.801 -59.293   6.600  1.00 67.88           C  
ATOM   2067  CG  GLN A 267     -14.804 -58.932   7.672  1.00 78.44           C  
ATOM   2068  CD  GLN A 267     -14.174 -58.776   9.032  1.00 87.73           C  
ATOM   2069  OE1 GLN A 267     -13.171 -58.079   9.180  1.00 93.74           O  
ATOM   2070  NE2 GLN A 267     -14.761 -59.424  10.039  1.00 92.67           N  
ATOM   2071  N   PRO A 268     -16.445 -58.027   4.802  1.00 94.43           N  
ATOM   2072  CA  PRO A 268     -17.256 -56.851   4.485  1.00 94.70           C  
ATOM   2073  C   PRO A 268     -17.221 -55.841   5.628  1.00 81.83           C  
ATOM   2074  O   PRO A 268     -17.381 -56.205   6.796  1.00 78.10           O  
ATOM   2075  CB  PRO A 268     -18.664 -57.435   4.312  1.00106.68           C  
ATOM   2076  CG  PRO A 268     -18.466 -58.923   4.151  1.00 91.59           C  
ATOM   2077  CD  PRO A 268     -17.282 -59.228   4.982  1.00 78.43           C  
ATOM   2078  N   LEU A 269     -17.001 -54.581   5.280  1.00 61.37           N  
ATOM   2079  CA  LEU A 269     -16.869 -53.528   6.269  1.00 70.71           C  
ATOM   2080  C   LEU A 269     -17.950 -52.488   6.060  1.00 73.43           C  
ATOM   2081  O   LEU A 269     -18.227 -51.669   6.933  1.00 81.41           O  
ATOM   2082  CB  LEU A 269     -15.500 -52.865   6.141  1.00 79.89           C  
ATOM   2083  CG  LEU A 269     -14.308 -53.804   6.308  1.00 78.80           C  
ATOM   2084  CD1 LEU A 269     -13.028 -53.019   6.188  1.00 89.88           C  
ATOM   2085  CD2 LEU A 269     -14.381 -54.527   7.643  1.00 77.44           C  
ATOM   2086  N   THR A 270     -18.556 -52.511   4.884  1.00 75.93           N  
ATOM   2087  CA  THR A 270     -19.640 -51.599   4.583  1.00 74.43           C  
ATOM   2088  C   THR A 270     -20.811 -52.374   4.011  1.00 74.16           C  
ATOM   2089  O   THR A 270     -20.650 -53.515   3.567  1.00 77.95           O  
ATOM   2090  CB  THR A 270     -19.181 -50.481   3.622  1.00 78.74           C  
ATOM   2091  OG1 THR A 270     -18.730 -51.040   2.376  1.00 65.31           O  
ATOM   2092  CG2 THR A 270     -18.062 -49.684   4.268  1.00 63.77           C  
ATOM   2093  N   ALA A 271     -21.995 -51.773   4.036  1.00 83.29           N  
ATOM   2094  CA  ALA A 271     -23.169 -52.464   3.517  1.00 78.75           C  
ATOM   2095  C   ALA A 271     -23.057 -52.602   2.024  1.00 68.09           C  
ATOM   2096  O   ALA A 271     -23.522 -53.592   1.491  1.00 78.70           O  
ATOM   2097  CB  ALA A 271     -24.445 -51.759   3.888  1.00 79.65           C  
ATOM   2098  N   ASP A 272     -22.425 -51.635   1.356  1.00 58.99           N  
ATOM   2099  CA  ASP A 272     -22.217 -51.756  -0.094  1.00 77.64           C  
ATOM   2100  C   ASP A 272     -21.321 -52.912  -0.450  1.00 78.42           C  
ATOM   2101  O   ASP A 272     -21.538 -53.587  -1.459  1.00 77.19           O  
ATOM   2102  CB  ASP A 272     -21.605 -50.511  -0.701  1.00 76.55           C  
ATOM   2103  CG  ASP A 272     -22.409 -49.302  -0.431  1.00 93.12           C  
ATOM   2104  OD1 ASP A 272     -22.286 -48.774   0.711  1.00106.27           O  
ATOM   2105  OD2 ASP A 272     -23.164 -48.906  -1.353  1.00 77.13           O  
ATOM   2106  N   GLN A 273     -20.301 -53.125   0.368  1.00 73.46           N  
ATOM   2107  CA  GLN A 273     -19.380 -54.206   0.107  1.00 76.22           C  
ATOM   2108  C   GLN A 273     -20.107 -55.514   0.306  1.00 81.76           C  
ATOM   2109  O   GLN A 273     -20.040 -56.396  -0.552  1.00 81.19           O  
ATOM   2110  CB  GLN A 273     -18.199 -54.125   1.040  1.00 86.02           C  
ATOM   2111  CG  GLN A 273     -17.101 -55.090   0.680  1.00 95.97           C  
ATOM   2112  CD  GLN A 273     -16.050 -55.181   1.758  1.00 89.81           C  
ATOM   2113  OE1 GLN A 273     -15.831 -54.227   2.532  1.00 73.42           O  
ATOM   2114  NE2 GLN A 273     -15.397 -56.338   1.832  1.00 80.01           N  
ATOM   2115  N   LEU A 274     -20.822 -55.620   1.426  1.00 75.10           N  
ATOM   2116  CA  LEU A 274     -21.596 -56.818   1.726  1.00 66.41           C  
ATOM   2117  C   LEU A 274     -22.589 -57.078   0.613  1.00 66.21           C  
ATOM   2118  O   LEU A 274     -22.705 -58.197   0.132  1.00 58.77           O  
ATOM   2119  CB  LEU A 274     -22.323 -56.690   3.063  1.00 69.54           C  
ATOM   2120  CG  LEU A 274     -23.232 -57.869   3.442  1.00 74.62           C  
ATOM   2121  CD1 LEU A 274     -22.522 -59.230   3.318  1.00 57.98           C  
ATOM   2122  CD2 LEU A 274     -23.818 -57.685   4.846  1.00 73.04           C  
ATOM   2123  N   ALA A 275     -23.285 -56.026   0.195  1.00 71.32           N  
ATOM   2124  CA  ALA A 275     -24.271 -56.127  -0.871  1.00 70.78           C  
ATOM   2125  C   ALA A 275     -23.612 -56.708  -2.090  1.00 74.00           C  
ATOM   2126  O   ALA A 275     -24.138 -57.640  -2.700  1.00 67.69           O  
ATOM   2127  CB  ALA A 275     -24.835 -54.782  -1.193  1.00 63.74           C  
ATOM   2128  N   ASP A 276     -22.448 -56.163  -2.427  1.00 68.24           N  
ATOM   2129  CA  ASP A 276     -21.701 -56.672  -3.561  1.00 73.15           C  
ATOM   2130  C   ASP A 276     -21.558 -58.187  -3.515  1.00 78.11           C  
ATOM   2131  O   ASP A 276     -21.974 -58.869  -4.459  1.00 75.47           O  
ATOM   2132  CB  ASP A 276     -20.353 -55.974  -3.703  1.00 61.14           C  
ATOM   2133  CG  ASP A 276     -20.455 -54.661  -4.498  1.00 95.87           C  
ATOM   2134  OD1 ASP A 276     -21.368 -54.559  -5.351  1.00124.55           O  
ATOM   2135  OD2 ASP A 276     -19.632 -53.735  -4.281  1.00 92.79           O  
ATOM   2136  N   TYR A 277     -21.044 -58.723  -2.411  1.00 52.48           N  
ATOM   2137  CA  TYR A 277     -20.880 -60.183  -2.319  1.00 77.08           C  
ATOM   2138  C   TYR A 277     -22.209 -60.965  -2.304  1.00 85.64           C  
ATOM   2139  O   TYR A 277     -22.303 -62.058  -2.860  1.00 97.99           O  
ATOM   2140  CB  TYR A 277     -20.014 -60.615  -1.120  1.00 64.62           C  
ATOM   2141  CG  TYR A 277     -18.668 -59.937  -0.981  1.00 66.50           C  
ATOM   2142  CD1 TYR A 277     -18.074 -59.263  -2.041  1.00 65.59           C  
ATOM   2143  CD2 TYR A 277     -17.991 -59.962   0.229  1.00 82.58           C  
ATOM   2144  CE1 TYR A 277     -16.834 -58.626  -1.888  1.00 73.42           C  
ATOM   2145  CE2 TYR A 277     -16.755 -59.335   0.387  1.00 86.37           C  
ATOM   2146  CZ  TYR A 277     -16.183 -58.678  -0.668  1.00 75.71           C  
ATOM   2147  OH  TYR A 277     -14.972 -58.068  -0.491  1.00 77.05           O  
ATOM   2148  N   LEU A 278     -23.228 -60.410  -1.660  1.00 81.82           N  
ATOM   2149  CA  LEU A 278     -24.528 -61.068  -1.585  1.00 75.37           C  
ATOM   2150  C   LEU A 278     -25.122 -61.159  -2.983  1.00 80.28           C  
ATOM   2151  O   LEU A 278     -25.657 -62.187  -3.404  1.00 77.35           O  
ATOM   2152  CB  LEU A 278     -25.459 -60.276  -0.666  1.00 60.29           C  
ATOM   2153  CG  LEU A 278     -25.208 -60.558   0.810  1.00 73.29           C  
ATOM   2154  CD1 LEU A 278     -26.140 -59.756   1.718  1.00 77.70           C  
ATOM   2155  CD2 LEU A 278     -25.356 -62.046   1.047  1.00 83.64           C  
ATOM   2156  N   ALA A 279     -24.999 -60.054  -3.699  1.00 74.87           N  
ATOM   2157  CA  ALA A 279     -25.481 -59.955  -5.052  1.00 68.79           C  
ATOM   2158  C   ALA A 279     -24.786 -60.979  -5.938  1.00 81.55           C  
ATOM   2159  O   ALA A 279     -25.426 -61.621  -6.776  1.00 75.44           O  
ATOM   2160  CB  ALA A 279     -25.254 -58.555  -5.564  1.00 67.75           C  
ATOM   2161  N   GLN A 280     -23.478 -61.139  -5.749  1.00 97.96           N  
ATOM   2162  CA  GLN A 280     -22.722 -62.071  -6.579  1.00104.84           C  
ATOM   2163  C   GLN A 280     -23.125 -63.515  -6.322  1.00102.17           C  
ATOM   2164  O   GLN A 280     -23.193 -64.326  -7.247  1.00106.03           O  
ATOM   2165  CB  GLN A 280     -21.217 -61.860  -6.430  1.00114.66           C  
ATOM   2166  CG  GLN A 280     -20.700 -60.693  -7.279  1.00161.45           C  
ATOM   2167  CD  GLN A 280     -21.130 -60.769  -8.754  1.00184.97           C  
ATOM   2168  OE1 GLN A 280     -21.160 -61.847  -9.359  1.00188.49           O  
ATOM   2169  NE2 GLN A 280     -21.460 -59.616  -9.333  1.00182.76           N  
ATOM   2170  N   GLN A 281     -23.426 -63.824  -5.069  1.00 82.03           N  
ATOM   2171  CA  GLN A 281     -23.933 -65.143  -4.734  1.00 81.02           C  
ATOM   2172  C   GLN A 281     -25.355 -65.334  -5.247  1.00 79.49           C  
ATOM   2173  O   GLN A 281     -25.714 -66.408  -5.741  1.00 84.30           O  
ATOM   2174  CB  GLN A 281     -23.849 -65.382  -3.226  1.00 82.64           C  
ATOM   2175  CG  GLN A 281     -22.451 -65.176  -2.700  1.00 80.42           C  
ATOM   2176  CD  GLN A 281     -22.244 -65.729  -1.326  1.00 95.13           C  
ATOM   2177  OE1 GLN A 281     -23.011 -66.568  -0.847  1.00106.32           O  
ATOM   2178  NE2 GLN A 281     -21.194 -65.262  -0.670  1.00109.20           N  
ATOM   2179  N   TRP A 282     -26.162 -64.287  -5.133  1.00 83.45           N  
ATOM   2180  CA  TRP A 282     -27.516 -64.319  -5.670  1.00 93.60           C  
ATOM   2181  C   TRP A 282     -27.463 -64.723  -7.131  1.00 99.94           C  
ATOM   2182  O   TRP A 282     -28.301 -65.478  -7.602  1.00100.60           O  
ATOM   2183  CB  TRP A 282     -28.188 -62.947  -5.542  1.00 95.25           C  
ATOM   2184  CG  TRP A 282     -29.686 -63.019  -5.540  1.00 95.79           C  
ATOM   2185  CD1 TRP A 282     -30.488 -63.239  -6.607  1.00 90.18           C  
ATOM   2186  CD2 TRP A 282     -30.556 -62.878  -4.405  1.00107.28           C  
ATOM   2187  NE1 TRP A 282     -31.804 -63.253  -6.218  1.00 96.19           N  
ATOM   2188  CE2 TRP A 282     -31.874 -63.030  -4.872  1.00 94.54           C  
ATOM   2189  CE3 TRP A 282     -30.344 -62.643  -3.041  1.00106.79           C  
ATOM   2190  CZ2 TRP A 282     -32.978 -62.948  -4.032  1.00100.61           C  
ATOM   2191  CZ3 TRP A 282     -31.439 -62.563  -2.207  1.00108.31           C  
ATOM   2192  CH2 TRP A 282     -32.741 -62.714  -2.705  1.00115.82           C  
ATOM   2193  N   ALA A 283     -26.448 -64.228  -7.834  1.00109.07           N  
ATOM   2194  CA  ALA A 283     -26.314 -64.455  -9.268  1.00108.04           C  
ATOM   2195  C   ALA A 283     -26.121 -65.926  -9.637  1.00106.99           C  
ATOM   2196  O   ALA A 283     -26.326 -66.301 -10.791  1.00 95.36           O  
ATOM   2197  CB  ALA A 283     -25.184 -63.613  -9.832  1.00111.09           C  
ATOM   2198  N   GLN A 284     -25.725 -66.749  -8.669  1.00114.94           N  
ATOM   2199  CA  GLN A 284     -25.595 -68.184  -8.899  1.00124.55           C  
ATOM   2200  C   GLN A 284     -26.835 -68.914  -8.393  1.00148.40           C  
ATOM   2201  O   GLN A 284     -27.734 -69.220  -9.187  1.00161.28           O  
ATOM   2202  CB  GLN A 284     -24.309 -68.713  -8.285  1.00125.68           C  
ATOM   2203  CG  GLN A 284     -23.078 -68.229  -9.047  1.00148.83           C  
ATOM   2204  CD  GLN A 284     -21.896 -67.919  -8.142  1.00174.11           C  
ATOM   2205  OE1 GLN A 284     -21.711 -68.546  -7.094  1.00177.88           O  
ATOM   2206  NE2 GLN A 284     -21.089 -66.941  -8.543  1.00179.87           N  
ATOM   2207  N   ARG A 285     -26.887 -69.198  -7.093  1.00137.85           N  
ATOM   2208  CA  ARG A 285     -28.172 -69.459  -6.428  1.00142.42           C  
ATOM   2209  C   ARG A 285     -28.939 -70.709  -6.886  1.00138.93           C  
ATOM   2210  O   ARG A 285     -28.525 -71.427  -7.795  1.00139.40           O  
ATOM   2211  CB  ARG A 285     -29.065 -68.222  -6.590  1.00140.59           C  
ATOM   2212  CG  ARG A 285     -30.390 -68.246  -5.862  1.00132.15           C  
ATOM   2213  CD  ARG A 285     -30.762 -66.829  -5.411  1.00122.24           C  
ATOM   2214  NE  ARG A 285     -31.962 -66.320  -6.072  1.00118.89           N  
ATOM   2215  CZ  ARG A 285     -33.155 -66.217  -5.495  1.00106.48           C  
ATOM   2216  NH1 ARG A 285     -33.320 -66.579  -4.234  1.00102.53           N  
ATOM   2217  NH2 ARG A 285     -34.185 -65.744  -6.179  1.00107.66           N  
ATOM   5628  N   PHE T   6      -7.625 -23.318  39.758  1.00125.14           N  
ATOM   5629  CA  PHE T   6      -7.921 -22.195  40.638  1.00129.22           C  
ATOM   5630  C   PHE T   6      -6.639 -21.527  41.125  1.00128.53           C  
ATOM   5631  O   PHE T   6      -6.668 -20.417  41.656  1.00130.76           O  
ATOM   5632  CB  PHE T   6      -8.764 -22.657  41.827  1.00 20.00           C  
ATOM   5633  CG  PHE T   6      -8.377 -24.008  42.354  1.00 20.00           C  
ATOM   5634  CD1 PHE T   6      -9.216 -25.096  42.188  1.00 20.00           C  
ATOM   5635  CD2 PHE T   6      -7.176 -24.190  43.017  1.00 20.00           C  
ATOM   5636  CE1 PHE T   6      -8.864 -26.340  42.674  1.00 20.00           C  
ATOM   5637  CE2 PHE T   6      -6.818 -25.431  43.505  1.00 20.00           C  
ATOM   5638  CZ  PHE T   6      -7.663 -26.509  43.333  1.00 20.00           C  
ATOM   5639  N   GLY T   7      -5.515 -22.210  40.939  1.00167.13           N  
ATOM   5640  CA  GLY T   7      -4.228 -21.678  41.340  1.00149.08           C  
ATOM   5641  C   GLY T   7      -3.413 -22.668  42.146  1.00145.01           C  
ATOM   5642  O   GLY T   7      -2.853 -22.320  43.185  1.00161.53           O  
ATOM   5643  N   ARG T   8      -3.343 -23.905  41.667  1.00107.75           N  
ATOM   5644  CA  ARG T   8      -2.578 -24.942  42.347  1.00128.05           C  
ATOM   5645  C   ARG T   8      -1.994 -24.403  43.645  1.00125.17           C  
ATOM   5646  O   ARG T   8      -0.833 -23.999  43.693  1.00112.15           O  
ATOM   5647  CB  ARG T   8      -1.455 -25.461  41.446  1.00 20.00           C  
ATOM   5648  CG  ARG T   8      -1.925 -25.998  40.103  1.00 20.00           C  
ATOM   5649  CD  ARG T   8      -1.034 -25.512  38.972  1.00 20.00           C  
ATOM   5650  NE  ARG T   8      -1.649 -25.718  37.664  1.00 20.00           N  
ATOM   5651  CZ  ARG T   8      -0.975 -25.757  36.518  1.00 20.00           C  
ATOM   5652  NH1 ARG T   8       0.342 -25.604  36.515  1.00 20.00           N  
ATOM   5653  NH2 ARG T   8      -1.618 -25.950  35.375  1.00 20.00           N  
ATOM   5654  N   TYR T   9      -2.807 -24.394  44.696  1.00174.79           N  
ATOM   5655  CA  TYR T   9      -2.378 -23.881  45.990  1.00168.90           C  
ATOM   5656  C   TYR T   9      -2.641 -24.886  47.107  1.00154.84           C  
ATOM   5657  O   TYR T   9      -1.779 -25.695  47.440  1.00139.83           O  
ATOM   5658  CB  TYR T   9      -3.084 -22.562  46.297  1.00186.22           C  
ATOM   5659  CG  TYR T   9      -2.541 -21.384  45.523  1.00214.08           C  
ATOM   5660  CD1 TYR T   9      -3.300 -20.236  45.347  1.00217.70           C  
ATOM   5661  CD2 TYR T   9      -1.269 -21.418  44.971  1.00227.08           C  
ATOM   5662  CE1 TYR T   9      -2.808 -19.156  44.642  1.00216.19           C  
ATOM   5663  CE2 TYR T   9      -0.768 -20.340  44.265  1.00224.75           C  
ATOM   5664  CZ  TYR T   9      -1.543 -19.213  44.103  1.00211.15           C  
ATOM   5665  OH  TYR T   9      -1.051 -18.138  43.401  1.00193.77           O  
ATOM   5666  N   LEU T  10      -3.838 -24.824  47.678  1.00 96.50           N  
ATOM   5667  CA  LEU T  10      -4.214 -25.688  48.792  1.00113.47           C  
ATOM   5668  C   LEU T  10      -3.646 -27.096  48.665  1.00130.85           C  
ATOM   5669  O   LEU T  10      -4.352 -28.022  48.268  1.00119.82           O  
ATOM   5670  CB  LEU T  10      -5.736 -25.754  48.920  1.00110.18           C  
ATOM   5671  CG  LEU T  10      -6.286 -26.651  50.030  1.00128.52           C  
ATOM   5672  CD1 LEU T  10      -5.923 -28.106  49.781  1.00139.64           C  
ATOM   5673  CD2 LEU T  10      -5.784 -26.188  51.389  1.00138.95           C  
ATOM   5674  N   PRO T  11      -2.375 -27.256  49.018  1.00154.03           N  
ATOM   5675  CA  PRO T  11      -1.723 -28.566  48.966  1.00159.58           C  
ATOM   5676  C   PRO T  11      -2.175 -29.443  50.124  1.00169.40           C  
ATOM   5677  O   PRO T  11      -2.209 -28.981  51.263  1.00176.44           O  
ATOM   5678  CB  PRO T  11      -0.247 -28.215  49.125  1.00153.73           C  
ATOM   5679  CG  PRO T  11      -0.255 -26.994  49.979  1.00150.35           C  
ATOM   5680  CD  PRO T  11      -1.520 -26.241  49.659  1.00138.58           C  
ATOM   5681  N   LEU T  12      -2.521 -30.692  49.835  1.00181.27           N  
ATOM   5682  CA  LEU T  12      -2.976 -31.610  50.871  1.00193.13           C  
ATOM   5683  C   LEU T  12      -1.824 -32.040  51.773  1.00192.58           C  
ATOM   5684  O   LEU T  12      -1.044 -32.923  51.420  1.00192.37           O  
ATOM   5685  CB  LEU T  12      -3.647 -32.835  50.249  1.00195.35           C  
ATOM   5686  CG  LEU T  12      -4.763 -33.474  51.077  1.00192.42           C  
ATOM   5687  CD1 LEU T  12      -4.797 -32.880  52.477  1.00187.18           C  
ATOM   5688  CD2 LEU T  12      -6.108 -33.307  50.387  1.00185.90           C  
ATOM   5689  N   ASP T  13      -1.737 -31.453  52.962  1.00173.30           N  
ATOM   5690  CA  ASP T  13      -0.846 -31.994  53.977  1.00161.62           C  
ATOM   5691  C   ASP T  13      -1.676 -32.569  55.122  1.00158.10           C  
ATOM   5692  O   ASP T  13      -2.316 -31.832  55.870  1.00147.00           O  
ATOM   5693  CB  ASP T  13       0.106 -30.913  54.486  1.00154.94           C  
ATOM   5694  CG  ASP T  13       0.983 -30.350  53.388  1.00152.01           C  
ATOM   5695  OD1 ASP T  13       0.691 -30.613  52.204  1.00162.55           O  
ATOM   5696  OD2 ASP T  13       1.962 -29.646  53.705  1.00132.01           O  
ATOM   5697  N   SER T  14      -1.659 -33.892  55.249  1.00175.63           N  
ATOM   5698  CA  SER T  14      -2.416 -34.581  56.291  1.00185.16           C  
ATOM   5699  C   SER T  14      -1.929 -34.280  57.704  1.00193.60           C  
ATOM   5700  O   SER T  14      -2.727 -34.087  58.621  1.00194.79           O  
ATOM   5701  CB  SER T  14      -2.399 -36.092  56.049  1.00184.02           C  
ATOM   5702  OG  SER T  14      -1.828 -36.775  57.151  1.00189.54           O  
ATOM   5703  N   VAL T  15      -0.611 -34.252  57.869  1.00225.99           N  
ATOM   5704  CA  VAL T  15       0.001 -34.113  59.185  1.00249.90           C  
ATOM   5705  C   VAL T  15      -0.327 -32.788  59.859  1.00253.18           C  
ATOM   5706  O   VAL T  15      -0.582 -32.740  61.062  1.00261.83           O  
ATOM   5707  CB  VAL T  15       1.531 -34.268  59.105  1.00260.04           C  
ATOM   5708  CG1 VAL T  15       1.905 -35.732  58.931  1.00267.59           C  
ATOM   5709  CG2 VAL T  15       2.089 -33.429  57.965  1.00258.42           C  
ATOM   5710  N   VAL T  16      -0.311 -31.713  59.081  1.00210.57           N  
ATOM   5711  CA  VAL T  16      -0.550 -30.384  59.621  1.00191.41           C  
ATOM   5712  C   VAL T  16      -1.965 -30.238  60.158  1.00197.00           C  
ATOM   5713  O   VAL T  16      -2.920 -30.701  59.537  1.00200.88           O  
ATOM   5714  CB  VAL T  16      -0.331 -29.305  58.545  1.00164.54           C  
ATOM   5715  CG1 VAL T  16      -0.802 -27.950  59.049  1.00158.82           C  
ATOM   5716  CG2 VAL T  16       1.131 -29.254  58.130  1.00159.97           C  
ATOM   5717  N   HIS T  17      -2.104 -29.576  61.304  1.00188.76           N  
ATOM   5718  CA  HIS T  17      -3.413 -29.198  61.774  1.00175.84           C  
ATOM   5719  C   HIS T  17      -3.856 -28.260  60.710  1.00157.22           C  
ATOM   5720  O   HIS T  17      -3.054 -27.425  60.242  1.00122.51           O  
ATOM   5721  CB  HIS T  17      -3.317 -28.493  63.115  1.00196.15           C  
ATOM   5722  CG  HIS T  17      -1.975 -28.650  63.788  1.00238.48           C  
ATOM   5723  ND1 HIS T  17      -1.849 -28.861  65.110  1.00257.52           N  
ATOM   5724  CD2 HIS T  17      -0.682 -28.620  63.268  1.00258.22           C  
ATOM   5725  CE1 HIS T  17      -0.544 -28.961  65.425  1.00267.26           C  
ATOM   5726  NE2 HIS T  17       0.169 -28.813  64.297  1.00266.99           N  
ATOM   5727  N   ARG T  18      -5.102 -28.372  60.271  1.00175.87           N  
ATOM   5728  CA  ARG T  18      -5.451 -27.754  58.994  1.00164.61           C  
ATOM   5729  C   ARG T  18      -6.945 -27.660  58.813  1.00159.07           C  
ATOM   5730  O   ARG T  18      -7.462 -27.943  57.735  1.00149.62           O  
ATOM   5731  CB  ARG T  18      -4.940 -28.652  57.887  1.00145.36           C  
ATOM   5732  CG  ARG T  18      -4.553 -27.940  56.646  1.00128.25           C  
ATOM   5733  CD  ARG T  18      -3.680 -28.856  55.851  1.00115.73           C  
ATOM   5734  NE  ARG T  18      -3.283 -28.263  54.592  1.00118.28           N  
ATOM   5735  CZ  ARG T  18      -2.179 -27.554  54.411  1.00122.52           C  
ATOM   5736  NH1 ARG T  18      -1.344 -27.336  55.417  1.00 92.63           N  
ATOM   5737  NH2 ARG T  18      -1.912 -27.066  53.209  1.00132.45           N  
ATOM   5738  N   LEU T  19      -7.648 -27.280  59.868  1.00169.03           N  
ATOM   5739  CA  LEU T  19      -9.081 -27.498  59.890  1.00164.15           C  
ATOM   5740  C   LEU T  19      -9.912 -26.256  60.231  1.00155.74           C  
ATOM   5741  O   LEU T  19      -9.393 -25.145  60.353  1.00151.57           O  
ATOM   5742  CB  LEU T  19      -9.404 -28.641  60.860  1.00165.46           C  
ATOM   5743  CG  LEU T  19      -9.168 -30.102  60.438  1.00154.96           C  
ATOM   5744  CD1 LEU T  19      -9.985 -30.467  59.190  1.00160.45           C  
ATOM   5745  CD2 LEU T  19      -7.686 -30.456  60.259  1.00124.24           C  
ATOM   5746  N   ASP T  20     -11.217 -26.477  60.355  1.00152.08           N  
ATOM   5747  CA  ASP T  20     -12.195 -25.481  60.808  1.00149.09           C  
ATOM   5748  C   ASP T  20     -12.251 -24.123  60.069  1.00128.39           C  
ATOM   5749  O   ASP T  20     -12.546 -23.123  60.697  1.00129.97           O  
ATOM   5750  CB  ASP T  20     -12.023 -25.213  62.324  1.00178.03           C  
ATOM   5751  CG  ASP T  20     -11.755 -26.487  63.144  1.00176.96           C  
ATOM   5752  OD1 ASP T  20     -12.355 -27.544  62.852  1.00195.63           O  
ATOM   5753  OD2 ASP T  20     -10.957 -26.423  64.103  1.00146.51           O  
ATOM   5754  N   PRO T  21     -12.031 -24.093  58.741  1.00138.72           N  
ATOM   5755  CA  PRO T  21     -11.854 -22.869  57.932  1.00132.33           C  
ATOM   5756  C   PRO T  21     -12.232 -21.527  58.565  1.00137.60           C  
ATOM   5757  O   PRO T  21     -11.376 -20.669  58.783  1.00132.49           O  
ATOM   5758  CB  PRO T  21     -12.796 -23.110  56.757  1.00117.65           C  
ATOM   5759  CG  PRO T  21     -12.775 -24.590  56.572  1.00135.86           C  
ATOM   5760  CD  PRO T  21     -12.333 -25.243  57.870  1.00146.50           C  
ATOM   5761  N   ARG T  22     -13.516 -21.352  58.863  1.00137.61           N  
ATOM   5762  CA  ARG T  22     -14.027 -20.045  59.267  1.00128.97           C  
ATOM   5763  C   ARG T  22     -13.335 -19.478  60.501  1.00136.42           C  
ATOM   5764  O   ARG T  22     -13.499 -18.307  60.836  1.00141.86           O  
ATOM   5765  CB  ARG T  22     -15.549 -20.060  59.436  1.00116.88           C  
ATOM   5766  CG  ARG T  22     -16.102 -20.861  60.577  1.00105.78           C  
ATOM   5767  CD  ARG T  22     -17.152 -21.782  60.029  1.00112.65           C  
ATOM   5768  NE  ARG T  22     -18.523 -21.552  60.504  1.00133.81           N  
ATOM   5769  CZ  ARG T  22     -19.260 -22.467  61.138  1.00152.72           C  
ATOM   5770  NH1 ARG T  22     -18.709 -23.631  61.429  1.00109.09           N  
ATOM   5771  NH2 ARG T  22     -20.534 -22.235  61.488  1.00156.29           N  
ATOM   5772  N   ALA T  23     -12.563 -20.323  61.174  1.00146.41           N  
ATOM   5773  CA  ALA T  23     -11.667 -19.882  62.231  1.00139.53           C  
ATOM   5774  C   ALA T  23     -10.557 -19.077  61.582  1.00136.88           C  
ATOM   5775  O   ALA T  23     -10.310 -17.933  61.957  1.00154.47           O  
ATOM   5776  CB  ALA T  23     -11.095 -21.072  62.961  1.00131.36           C  
ATOM   5777  N   LYS T  24      -9.920 -19.674  60.579  1.00118.63           N  
ATOM   5778  CA  LYS T  24      -8.762 -19.083  59.917  1.00120.41           C  
ATOM   5779  C   LYS T  24      -9.055 -17.779  59.182  1.00124.63           C  
ATOM   5780  O   LYS T  24      -8.215 -16.872  59.176  1.00124.79           O  
ATOM   5781  CB  LYS T  24      -8.138 -20.104  58.979  1.00117.70           C  
ATOM   5782  CG  LYS T  24      -7.548 -21.282  59.728  1.00132.90           C  
ATOM   5783  CD  LYS T  24      -7.471 -22.529  58.861  1.00146.72           C  
ATOM   5784  CE  LYS T  24      -6.530 -22.360  57.681  1.00137.21           C  
ATOM   5785  NZ  LYS T  24      -6.563 -23.565  56.809  1.00131.09           N  
ATOM   5786  N   LEU T  25     -10.234 -17.682  58.570  1.00119.80           N  
ATOM   5787  CA  LEU T  25     -10.647 -16.434  57.928  1.00124.44           C  
ATOM   5788  C   LEU T  25     -10.681 -15.291  58.937  1.00127.23           C  
ATOM   5789  O   LEU T  25     -10.104 -14.230  58.707  1.00142.97           O  
ATOM   5790  CB  LEU T  25     -12.022 -16.564  57.279  1.00125.75           C  
ATOM   5791  CG  LEU T  25     -12.186 -17.466  56.064  1.00136.09           C  
ATOM   5792  CD1 LEU T  25     -10.988 -17.344  55.136  1.00142.39           C  
ATOM   5793  CD2 LEU T  25     -12.404 -18.892  56.488  1.00137.73           C  
ATOM   5794  N   MET T  26     -11.375 -15.508  60.048  1.00112.07           N  
ATOM   5795  CA  MET T  26     -11.379 -14.535  61.134  1.00144.92           C  
ATOM   5796  C   MET T  26      -9.960 -14.374  61.671  1.00148.74           C  
ATOM   5797  O   MET T  26      -9.520 -13.269  61.982  1.00134.58           O  
ATOM   5798  CB  MET T  26     -12.330 -14.962  62.261  1.00146.94           C  
ATOM   5799  CG  MET T  26     -13.803 -14.962  61.872  1.00144.29           C  
ATOM   5800  SD  MET T  26     -14.401 -13.331  61.387  1.00180.88           S  
ATOM   5801  CE  MET T  26     -15.639 -13.010  62.652  1.00140.41           C  
ATOM   5802  N   LEU T  27      -9.242 -15.487  61.755  1.00161.01           N  
ATOM   5803  CA  LEU T  27      -7.884 -15.467  62.270  1.00153.79           C  
ATOM   5804  C   LEU T  27      -6.966 -14.672  61.353  1.00142.70           C  
ATOM   5805  O   LEU T  27      -6.162 -13.870  61.821  1.00153.07           O  
ATOM   5806  CB  LEU T  27      -7.357 -16.887  62.477  1.00156.86           C  
ATOM   5807  CG  LEU T  27      -6.775 -17.161  63.868  1.00162.99           C  
ATOM   5808  CD1 LEU T  27      -7.437 -18.365  64.533  1.00160.34           C  
ATOM   5809  CD2 LEU T  27      -5.266 -17.349  63.785  1.00165.12           C  
ATOM   5810  N   SER T  28      -7.090 -14.874  60.048  1.00122.21           N  
ATOM   5811  CA  SER T  28      -6.267 -14.110  59.119  1.00130.37           C  
ATOM   5812  C   SER T  28      -6.732 -12.658  59.035  1.00135.17           C  
ATOM   5813  O   SER T  28      -5.989 -11.787  58.591  1.00138.37           O  
ATOM   5814  CB  SER T  28      -6.252 -14.756  57.733  1.00124.66           C  
ATOM   5815  OG  SER T  28      -7.552 -15.153  57.353  1.00124.17           O  
ATOM   5816  N   PHE T  29      -7.957 -12.399  59.475  1.00133.03           N  
ATOM   5817  CA  PHE T  29      -8.513 -11.057  59.387  1.00141.18           C  
ATOM   5818  C   PHE T  29      -8.268 -10.270  60.668  1.00147.76           C  
ATOM   5819  O   PHE T  29      -8.316  -9.042  60.677  1.00145.98           O  
ATOM   5820  CB  PHE T  29     -10.005 -11.114  59.066  1.00157.62           C  
ATOM   5821  CG  PHE T  29     -10.637  -9.766  58.904  1.00185.54           C  
ATOM   5822  CD1 PHE T  29     -10.046  -8.805  58.100  1.00197.52           C  
ATOM   5823  CD2 PHE T  29     -11.822  -9.457  59.552  1.00199.90           C  
ATOM   5824  CE1 PHE T  29     -10.623  -7.559  57.947  1.00206.35           C  
ATOM   5825  CE2 PHE T  29     -12.406  -8.211  59.402  1.00207.48           C  
ATOM   5826  CZ  PHE T  29     -11.807  -7.261  58.598  1.00209.26           C  
ATOM   5827  N   CYS T  30      -8.002 -10.987  61.752  1.00156.43           N  
ATOM   5828  CA  CYS T  30      -7.703 -10.354  63.030  1.00159.16           C  
ATOM   5829  C   CYS T  30      -6.207 -10.146  63.192  1.00158.03           C  
ATOM   5830  O   CYS T  30      -5.767  -9.297  63.970  1.00166.44           O  
ATOM   5831  CB  CYS T  30      -8.218 -11.208  64.191  1.00165.94           C  
ATOM   5832  SG  CYS T  30      -9.947 -10.937  64.636  1.00144.61           S  
ATOM   5833  N   TYR T  31      -5.429 -10.931  62.455  1.00140.16           N  
ATOM   5834  CA  TYR T  31      -3.985 -10.963  62.634  1.00133.54           C  
ATOM   5835  C   TYR T  31      -3.333  -9.627  62.318  1.00145.05           C  
ATOM   5836  O   TYR T  31      -2.294  -9.287  62.882  1.00157.95           O  
ATOM   5837  CB  TYR T  31      -3.375 -12.059  61.772  1.00124.12           C  
ATOM   5838  CG  TYR T  31      -1.889 -12.209  61.936  1.00127.26           C  
ATOM   5839  CD1 TYR T  31      -1.360 -13.012  62.938  1.00128.98           C  
ATOM   5840  CD2 TYR T  31      -1.009 -11.556  61.079  1.00135.04           C  
ATOM   5841  CE1 TYR T  31       0.007 -13.155  63.087  1.00141.02           C  
ATOM   5842  CE2 TYR T  31       0.358 -11.691  61.218  1.00142.23           C  
ATOM   5843  CZ  TYR T  31       0.863 -12.491  62.223  1.00142.26           C  
ATOM   5844  OH  TYR T  31       2.225 -12.620  62.355  1.00131.56           O  
ATOM   5845  N   ILE T  32      -3.946  -8.868  61.418  1.00144.47           N  
ATOM   5846  CA  ILE T  32      -3.409  -7.569  61.044  1.00141.94           C  
ATOM   5847  C   ILE T  32      -3.567  -6.556  62.174  1.00154.50           C  
ATOM   5848  O   ILE T  32      -2.666  -5.757  62.415  1.00168.60           O  
ATOM   5849  CB  ILE T  32      -4.069  -7.022  59.770  1.00134.20           C  
ATOM   5850  CG1 ILE T  32      -4.041  -8.071  58.653  1.00137.78           C  
ATOM   5851  CG2 ILE T  32      -3.376  -5.757  59.314  1.00128.76           C  
ATOM   5852  CD1 ILE T  32      -5.373  -8.751  58.411  1.00135.34           C  
ATOM   5853  N   ILE T  33      -4.699  -6.595  62.876  1.00144.34           N  
ATOM   5854  CA  ILE T  33      -4.958  -5.619  63.937  1.00147.31           C  
ATOM   5855  C   ILE T  33      -4.002  -5.788  65.116  1.00149.71           C  
ATOM   5856  O   ILE T  33      -3.786  -4.855  65.884  1.00142.08           O  
ATOM   5857  CB  ILE T  33      -6.423  -5.653  64.450  1.00150.87           C  
ATOM   5858  CG1 ILE T  33      -6.550  -6.533  65.703  1.00162.72           C  
ATOM   5859  CG2 ILE T  33      -7.374  -6.084  63.337  1.00136.19           C  
ATOM   5860  CD1 ILE T  33      -7.506  -5.989  66.760  1.00163.59           C  
ATOM   5861  N   VAL T  34      -3.429  -6.979  65.250  1.00159.76           N  
ATOM   5862  CA  VAL T  34      -2.456  -7.236  66.302  1.00154.86           C  
ATOM   5863  C   VAL T  34      -1.143  -6.529  65.974  1.00146.04           C  
ATOM   5864  O   VAL T  34      -0.465  -6.019  66.862  1.00150.86           O  
ATOM   5865  CB  VAL T  34      -2.214  -8.751  66.483  1.00150.17           C  
ATOM   5866  CG1 VAL T  34      -1.192  -9.004  67.569  1.00150.47           C  
ATOM   5867  CG2 VAL T  34      -3.524  -9.461  66.809  1.00148.92           C  
ATOM   5868  N   VAL T  35      -0.813  -6.481  64.685  1.00131.62           N  
ATOM   5869  CA  VAL T  35       0.443  -5.905  64.208  1.00136.51           C  
ATOM   5870  C   VAL T  35       0.692  -4.477  64.682  1.00161.45           C  
ATOM   5871  O   VAL T  35       1.737  -4.188  65.265  1.00180.88           O  
ATOM   5872  CB  VAL T  35       0.523  -5.908  62.675  1.00142.32           C  
ATOM   5873  CG1 VAL T  35       1.801  -5.231  62.220  1.00143.50           C  
ATOM   5874  CG2 VAL T  35       0.429  -7.330  62.131  1.00146.38           C  
ATOM   5875  N   PHE T  36      -0.252  -3.577  64.427  1.00170.56           N  
ATOM   5876  CA  PHE T  36      -0.062  -2.191  64.837  1.00179.33           C  
ATOM   5877  C   PHE T  36      -0.597  -1.939  66.229  1.00176.66           C  
ATOM   5878  O   PHE T  36      -0.437  -0.840  66.765  1.00182.43           O  
ATOM   5879  CB  PHE T  36      -0.651  -1.201  63.832  1.00185.86           C  
ATOM   5880  CG  PHE T  36      -1.791  -1.747  63.046  1.00185.64           C  
ATOM   5881  CD1 PHE T  36      -1.559  -2.473  61.892  1.00187.65           C  
ATOM   5882  CD2 PHE T  36      -3.094  -1.537  63.455  1.00186.53           C  
ATOM   5883  CE1 PHE T  36      -2.604  -2.975  61.159  1.00187.46           C  
ATOM   5884  CE2 PHE T  36      -4.148  -2.041  62.728  1.00186.15           C  
ATOM   5885  CZ  PHE T  36      -3.903  -2.765  61.578  1.00187.51           C  
ATOM   5886  N   LEU T  37      -1.234  -2.950  66.815  1.00163.80           N  
ATOM   5887  CA  LEU T  37      -1.497  -2.919  68.252  1.00161.90           C  
ATOM   5888  C   LEU T  37      -0.174  -3.110  68.974  1.00158.86           C  
ATOM   5889  O   LEU T  37       0.030  -2.579  70.068  1.00162.42           O  
ATOM   5890  CB  LEU T  37      -2.496  -3.997  68.683  1.00150.66           C  
ATOM   5891  CG  LEU T  37      -3.981  -3.588  68.685  1.00151.54           C  
ATOM   5892  CD1 LEU T  37      -4.857  -4.713  69.246  1.00163.39           C  
ATOM   5893  CD2 LEU T  37      -4.250  -2.256  69.405  1.00142.47           C  
ATOM   5894  N   ALA T  38       0.720  -3.865  68.338  1.00150.64           N  
ATOM   5895  CA  ALA T  38       2.083  -4.053  68.819  1.00157.35           C  
ATOM   5896  C   ALA T  38       2.924  -2.811  68.532  1.00163.83           C  
ATOM   5897  O   ALA T  38       3.131  -2.442  67.371  1.00150.27           O  
ATOM   5898  CB  ALA T  38       2.707  -5.275  68.172  1.00161.05           C  
ATOM   5899  N   ASN T  39       3.406  -2.185  69.607  1.00184.56           N  
ATOM   5900  CA  ASN T  39       4.174  -0.944  69.545  1.00177.06           C  
ATOM   5901  C   ASN T  39       5.592  -1.176  70.034  1.00179.02           C  
ATOM   5902  O   ASN T  39       6.561  -0.874  69.334  1.00172.29           O  
ATOM   5903  CB  ASN T  39       3.507   0.129  70.414  1.00167.51           C  
ATOM   5904  CG  ASN T  39       3.771   1.539  69.914  1.00165.62           C  
ATOM   5905  OD1 ASN T  39       4.518   2.299  70.535  1.00161.92           O  
ATOM   5906  ND2 ASN T  39       3.151   1.899  68.787  1.00160.07           N  
ATOM   5907  N   ASN T  40       5.686  -1.731  71.241  1.00193.30           N  
ATOM   5908  CA  ASN T  40       6.950  -2.011  71.930  1.00199.50           C  
ATOM   5909  C   ASN T  40       7.940  -2.940  71.206  1.00204.99           C  
ATOM   5910  O   ASN T  40       7.980  -3.008  69.973  1.00195.44           O  
ATOM   5911  CB  ASN T  40       6.671  -2.594  73.329  1.00197.84           C  
ATOM   5912  CG  ASN T  40       6.152  -1.540  74.342  1.00232.68           C  
ATOM   5913  OD1 ASN T  40       6.915  -0.704  74.837  1.00239.34           O  
ATOM   5914  ND2 ASN T  40       4.859  -1.609  74.671  1.00224.44           N  
ATOM   5915  N   ILE T  41       8.739  -3.656  71.995  1.00208.42           N  
ATOM   5916  CA  ILE T  41       9.763  -4.548  71.452  1.00215.37           C  
ATOM   5917  C   ILE T  41       9.608  -5.981  71.945  1.00206.77           C  
ATOM   5918  O   ILE T  41       9.675  -6.926  71.157  1.00191.42           O  
ATOM   5919  CB  ILE T  41      11.185  -4.037  71.767  1.00226.05           C  
ATOM   5920  CG1 ILE T  41      11.590  -2.976  70.741  1.00232.87           C  
ATOM   5921  CG2 ILE T  41      12.194  -5.180  71.759  1.00220.90           C  
ATOM   5922  CD1 ILE T  41      11.414  -3.428  69.291  1.00226.85           C  
ATOM   5923  N   TRP T  42       9.403  -6.140  73.248  1.00210.60           N  
ATOM   5924  CA  TRP T  42       9.142  -7.458  73.808  1.00213.52           C  
ATOM   5925  C   TRP T  42       7.853  -7.984  73.183  1.00206.80           C  
ATOM   5926  O   TRP T  42       7.696  -9.187  72.969  1.00204.82           O  
ATOM   5927  CB  TRP T  42       9.038  -7.393  75.336  1.00219.47           C  
ATOM   5928  CG  TRP T  42       9.887  -8.414  76.054  1.00230.08           C  
ATOM   5929  CD1 TRP T  42      11.250  -8.424  76.157  1.00232.23           C  
ATOM   5930  CD2 TRP T  42       9.424  -9.564  76.775  1.00239.34           C  
ATOM   5931  NE1 TRP T  42      11.662  -9.512  76.890  1.00239.00           N  
ATOM   5932  CE2 TRP T  42      10.560 -10.227  77.282  1.00245.27           C  
ATOM   5933  CE3 TRP T  42       8.158 -10.099  77.040  1.00238.54           C  
ATOM   5934  CZ2 TRP T  42      10.469 -11.396  78.037  1.00251.21           C  
ATOM   5935  CZ3 TRP T  42       8.069 -11.260  77.790  1.00242.46           C  
ATOM   5936  CH2 TRP T  42       9.217 -11.895  78.278  1.00249.72           C  
ATOM   5937  N   SER T  43       6.950  -7.059  72.863  1.00197.68           N  
ATOM   5938  CA  SER T  43       5.688  -7.385  72.203  1.00189.88           C  
ATOM   5939  C   SER T  43       5.922  -8.098  70.881  1.00180.99           C  
ATOM   5940  O   SER T  43       5.216  -9.045  70.543  1.00182.83           O  
ATOM   5941  CB  SER T  43       4.870  -6.117  71.953  1.00191.68           C  
ATOM   5942  OG  SER T  43       5.457  -5.326  70.934  1.00194.93           O  
ATOM   5943  N   TYR T  44       6.920  -7.631  70.138  1.00169.72           N  
ATOM   5944  CA  TYR T  44       7.274  -8.222  68.853  1.00159.44           C  
ATOM   5945  C   TYR T  44       7.674  -9.697  68.957  1.00161.33           C  
ATOM   5946  O   TYR T  44       7.433 -10.473  68.028  1.00157.60           O  
ATOM   5947  CB  TYR T  44       8.384  -7.410  68.173  1.00154.89           C  
ATOM   5948  CG  TYR T  44       7.887  -6.613  66.997  1.00148.98           C  
ATOM   5949  CD1 TYR T  44       7.301  -5.367  67.175  1.00153.33           C  
ATOM   5950  CD2 TYR T  44       7.979  -7.119  65.710  1.00149.93           C  
ATOM   5951  CE1 TYR T  44       6.828  -4.643  66.099  1.00151.86           C  
ATOM   5952  CE2 TYR T  44       7.510  -6.406  64.633  1.00151.83           C  
ATOM   5953  CZ  TYR T  44       6.936  -5.168  64.832  1.00157.71           C  
ATOM   5954  OH  TYR T  44       6.464  -4.459  63.753  1.00171.49           O  
ATOM   5955  N   ALA T  45       8.280 -10.073  70.084  1.00165.86           N  
ATOM   5956  CA  ALA T  45       8.695 -11.456  70.317  1.00157.40           C  
ATOM   5957  C   ALA T  45       7.497 -12.384  70.207  1.00161.01           C  
ATOM   5958  O   ALA T  45       7.535 -13.398  69.509  1.00161.70           O  
ATOM   5959  CB  ALA T  45       9.342 -11.594  71.676  1.00142.27           C  
ATOM   5960  N   ILE T  46       6.431 -12.012  70.900  1.00160.87           N  
ATOM   5961  CA  ILE T  46       5.159 -12.713  70.821  1.00167.34           C  
ATOM   5962  C   ILE T  46       4.646 -12.839  69.384  1.00170.54           C  
ATOM   5963  O   ILE T  46       4.328 -13.934  68.921  1.00176.42           O  
ATOM   5964  CB  ILE T  46       4.109 -11.959  71.630  1.00162.64           C  
ATOM   5965  CG1 ILE T  46       4.753 -11.356  72.874  1.00148.84           C  
ATOM   5966  CG2 ILE T  46       2.938 -12.863  71.979  1.00169.76           C  
ATOM   5967  CD1 ILE T  46       3.905 -10.306  73.516  1.00148.99           C  
ATOM   5968  N   LEU T  47       4.573 -11.714  68.678  1.00159.64           N  
ATOM   5969  CA  LEU T  47       4.022 -11.703  67.329  1.00152.16           C  
ATOM   5970  C   LEU T  47       4.856 -12.544  66.372  1.00160.17           C  
ATOM   5971  O   LEU T  47       4.435 -12.827  65.255  1.00172.84           O  
ATOM   5972  CB  LEU T  47       3.884 -10.276  66.797  1.00147.31           C  
ATOM   5973  CG  LEU T  47       2.481  -9.858  66.347  1.00141.45           C  
ATOM   5974  CD1 LEU T  47       2.557  -8.731  65.333  1.00140.12           C  
ATOM   5975  CD2 LEU T  47       1.697 -11.036  65.784  1.00135.95           C  
ATOM   5976  N   ILE T  48       6.045 -12.938  66.811  1.00154.29           N  
ATOM   5977  CA  ILE T  48       6.835 -13.895  66.057  1.00155.82           C  
ATOM   5978  C   ILE T  48       6.609 -15.287  66.631  1.00153.30           C  
ATOM   5979  O   ILE T  48       6.525 -16.269  65.895  1.00149.66           O  
ATOM   5980  CB  ILE T  48       8.330 -13.554  66.103  1.00155.13           C  
ATOM   5981  CG1 ILE T  48       8.558 -12.114  65.639  1.00147.98           C  
ATOM   5982  CG2 ILE T  48       9.115 -14.522  65.235  1.00154.14           C  
ATOM   5983  CD1 ILE T  48      10.012 -11.699  65.611  1.00139.65           C  
ATOM   5984  N   ALA T  49       6.495 -15.347  67.955  1.00155.49           N  
ATOM   5985  CA  ALA T  49       6.284 -16.597  68.676  1.00158.30           C  
ATOM   5986  C   ALA T  49       5.133 -17.409  68.094  1.00163.24           C  
ATOM   5987  O   ALA T  49       5.362 -18.484  67.543  1.00168.74           O  
ATOM   5988  CB  ALA T  49       6.062 -16.329  70.173  1.00152.10           C  
ATOM   5989  N   PHE T  50       3.908 -16.896  68.199  1.00163.49           N  
ATOM   5990  CA  PHE T  50       2.757 -17.606  67.646  1.00165.26           C  
ATOM   5991  C   PHE T  50       2.834 -17.738  66.120  1.00158.97           C  
ATOM   5992  O   PHE T  50       2.420 -18.759  65.563  1.00160.75           O  
ATOM   5993  CB  PHE T  50       1.419 -16.979  68.073  1.00168.08           C  
ATOM   5994  CG  PHE T  50       0.210 -17.625  67.419  1.00182.51           C  
ATOM   5995  CD1 PHE T  50      -0.215 -18.893  67.804  1.00184.70           C  
ATOM   5996  CD2 PHE T  50      -0.489 -16.971  66.407  1.00180.48           C  
ATOM   5997  CE1 PHE T  50      -1.315 -19.489  67.196  1.00178.63           C  
ATOM   5998  CE2 PHE T  50      -1.588 -17.564  65.795  1.00164.48           C  
ATOM   5999  CZ  PHE T  50      -2.000 -18.822  66.191  1.00164.09           C  
ATOM   6000  N   THR T  51       3.368 -16.721  65.447  1.00139.88           N  
ATOM   6001  CA  THR T  51       3.442 -16.747  63.985  1.00142.14           C  
ATOM   6002  C   THR T  51       4.424 -17.807  63.499  1.00143.25           C  
ATOM   6003  O   THR T  51       4.244 -18.400  62.426  1.00136.24           O  
ATOM   6004  CB  THR T  51       3.834 -15.381  63.395  1.00140.86           C  
ATOM   6005  OG1 THR T  51       3.069 -14.350  64.029  1.00136.44           O  
ATOM   6006  CG2 THR T  51       3.592 -15.353  61.879  1.00104.68           C  
ATOM   6007  N   VAL T  52       5.469 -18.036  64.288  1.00142.13           N  
ATOM   6008  CA  VAL T  52       6.387 -19.127  64.004  1.00140.61           C  
ATOM   6009  C   VAL T  52       5.687 -20.444  64.304  1.00136.58           C  
ATOM   6010  O   VAL T  52       5.626 -21.329  63.441  1.00125.33           O  
ATOM   6011  CB  VAL T  52       7.690 -19.011  64.810  1.00142.49           C  
ATOM   6012  CG1 VAL T  52       8.394 -20.354  64.882  1.00139.92           C  
ATOM   6013  CG2 VAL T  52       8.592 -17.968  64.180  1.00137.56           C  
ATOM   6014  N   GLY T  53       5.147 -20.548  65.522  1.00126.82           N  
ATOM   6015  CA  GLY T  53       4.349 -21.691  65.928  1.00128.43           C  
ATOM   6016  C   GLY T  53       3.375 -22.101  64.835  1.00135.86           C  
ATOM   6017  O   GLY T  53       3.320 -23.268  64.447  1.00133.48           O  
ATOM   6018  N   ALA T  54       2.631 -21.130  64.313  1.00136.44           N  
ATOM   6019  CA  ALA T  54       1.662 -21.391  63.257  1.00130.64           C  
ATOM   6020  C   ALA T  54       2.338 -21.938  62.004  1.00134.51           C  
ATOM   6021  O   ALA T  54       1.980 -23.015  61.510  1.00125.24           O  
ATOM   6022  CB  ALA T  54       0.883 -20.129  62.932  1.00124.49           C  
ATOM   6023  N   ILE T  55       3.315 -21.191  61.500  1.00133.42           N  
ATOM   6024  CA  ILE T  55       4.035 -21.579  60.295  1.00129.90           C  
ATOM   6025  C   ILE T  55       4.658 -22.962  60.446  1.00133.15           C  
ATOM   6026  O   ILE T  55       4.537 -23.806  59.562  1.00145.52           O  
ATOM   6027  CB  ILE T  55       5.128 -20.554  59.934  1.00130.70           C  
ATOM   6028  CG1 ILE T  55       4.495 -19.266  59.409  1.00136.40           C  
ATOM   6029  CG2 ILE T  55       6.071 -21.111  58.883  1.00119.35           C  
ATOM   6030  CD1 ILE T  55       5.503 -18.233  58.970  1.00134.69           C  
ATOM   6031  N   LEU T  56       5.313 -23.198  61.575  1.00135.38           N  
ATOM   6032  CA  LEU T  56       5.950 -24.489  61.803  1.00139.36           C  
ATOM   6033  C   LEU T  56       4.917 -25.612  61.813  1.00134.29           C  
ATOM   6034  O   LEU T  56       4.990 -26.544  61.009  1.00119.09           O  
ATOM   6035  CB  LEU T  56       6.761 -24.488  63.108  1.00135.81           C  
ATOM   6036  CG  LEU T  56       7.963 -23.541  63.175  1.00138.71           C  
ATOM   6037  CD1 LEU T  56       9.002 -24.072  64.136  1.00113.67           C  
ATOM   6038  CD2 LEU T  56       8.566 -23.302  61.791  1.00107.26           C  
ATOM   6039  N   SER T  57       3.943 -25.496  62.708  1.00146.18           N  
ATOM   6040  CA  SER T  57       2.932 -26.529  62.898  1.00141.57           C  
ATOM   6041  C   SER T  57       2.207 -26.871  61.604  1.00133.77           C  
ATOM   6042  O   SER T  57       1.725 -27.988  61.429  1.00140.11           O  
ATOM   6043  CB  SER T  57       1.930 -26.105  63.976  1.00136.35           C  
ATOM   6044  OG  SER T  57       1.387 -24.828  63.692  1.00131.63           O  
ATOM   6045  N   SER T  58       2.151 -25.912  60.690  1.00128.65           N  
ATOM   6046  CA  SER T  58       1.444 -26.105  59.430  1.00139.39           C  
ATOM   6047  C   SER T  58       2.206 -26.895  58.358  1.00136.86           C  
ATOM   6048  O   SER T  58       1.782 -26.919  57.201  1.00126.52           O  
ATOM   6049  CB  SER T  58       0.990 -24.762  58.861  1.00149.81           C  
ATOM   6050  OG  SER T  58       2.063 -23.840  58.839  1.00156.96           O  
ATOM   6051  N   LYS T  59       3.329 -27.513  58.737  1.00145.09           N  
ATOM   6052  CA  LYS T  59       4.088 -28.440  57.873  1.00143.66           C  
ATOM   6053  C   LYS T  59       4.313 -27.968  56.426  1.00132.03           C  
ATOM   6054  O   LYS T  59       4.748 -28.738  55.571  1.00128.25           O  
ATOM   6055  CB  LYS T  59       3.425 -29.822  57.872  1.00154.62           C  
ATOM   6056  CG  LYS T  59       4.326 -30.994  58.212  1.00167.80           C  
ATOM   6057  CD  LYS T  59       3.579 -32.036  59.054  1.00183.23           C  
ATOM   6058  CE  LYS T  59       3.335 -31.528  60.485  1.00194.83           C  
ATOM   6059  NZ  LYS T  59       2.751 -32.546  61.421  1.00195.02           N  
ATOM   6060  N   ILE T  60       4.009 -26.702  56.165  1.00130.21           N  
ATOM   6061  CA  ILE T  60       4.199 -26.102  54.853  1.00131.14           C  
ATOM   6062  C   ILE T  60       5.633 -25.576  54.780  1.00134.08           C  
ATOM   6063  O   ILE T  60       6.060 -24.815  55.641  1.00129.03           O  
ATOM   6064  CB  ILE T  60       3.155 -24.980  54.600  1.00108.13           C  
ATOM   6065  CG1 ILE T  60       3.622 -24.046  53.497  1.00109.72           C  
ATOM   6066  CG2 ILE T  60       2.909 -24.182  55.862  1.00124.20           C  
ATOM   6067  CD1 ILE T  60       3.683 -24.715  52.151  1.00137.10           C  
ATOM   6068  N   SER T  61       6.367 -25.977  53.746  1.00152.09           N  
ATOM   6069  CA  SER T  61       7.828 -25.886  53.759  1.00165.80           C  
ATOM   6070  C   SER T  61       8.502 -24.640  53.157  1.00173.03           C  
ATOM   6071  O   SER T  61       8.088 -23.505  53.389  1.00169.98           O  
ATOM   6072  CB  SER T  61       8.420 -27.147  53.120  1.00172.49           C  
ATOM   6073  OG  SER T  61       7.877 -27.363  51.828  1.00176.22           O  
ATOM   6074  N   LEU T  62       9.544 -24.910  52.373  1.00191.82           N  
ATOM   6075  CA  LEU T  62      10.579 -23.956  51.949  1.00199.92           C  
ATOM   6076  C   LEU T  62      10.166 -22.575  51.426  1.00187.04           C  
ATOM   6077  O   LEU T  62       9.620 -21.743  52.153  1.00170.82           O  
ATOM   6078  CB  LEU T  62      11.510 -24.634  50.921  1.00212.20           C  
ATOM   6079  CG  LEU T  62      10.907 -25.621  49.904  1.00212.18           C  
ATOM   6080  CD1 LEU T  62      11.136 -25.184  48.454  1.00207.77           C  
ATOM   6081  CD2 LEU T  62      11.446 -27.033  50.125  1.00209.47           C  
ATOM   6082  N   GLY T  63      10.474 -22.340  50.155  1.00194.37           N  
ATOM   6083  CA  GLY T  63      10.329 -21.035  49.545  1.00189.43           C  
ATOM   6084  C   GLY T  63       8.911 -20.713  49.143  1.00181.38           C  
ATOM   6085  O   GLY T  63       8.675 -19.766  48.394  1.00181.72           O  
ATOM   6086  N   PHE T  64       7.966 -21.508  49.629  1.00162.39           N  
ATOM   6087  CA  PHE T  64       6.560 -21.209  49.423  1.00151.17           C  
ATOM   6088  C   PHE T  64       6.280 -19.832  49.984  1.00142.06           C  
ATOM   6089  O   PHE T  64       5.678 -18.984  49.316  1.00134.41           O  
ATOM   6090  CB  PHE T  64       5.689 -22.236  50.132  1.00148.96           C  
ATOM   6091  CG  PHE T  64       5.671 -23.567  49.460  1.00140.13           C  
ATOM   6092  CD1 PHE T  64       4.941 -23.749  48.297  1.00105.93           C  
ATOM   6093  CD2 PHE T  64       6.385 -24.637  49.983  1.00154.06           C  
ATOM   6094  CE1 PHE T  64       4.919 -24.974  47.659  1.00 99.50           C  
ATOM   6095  CE2 PHE T  64       6.365 -25.871  49.355  1.00151.66           C  
ATOM   6096  CZ  PHE T  64       5.630 -26.039  48.189  1.00129.81           C  
ATOM   6097  N   PHE T  65       6.740 -19.614  51.213  1.00125.60           N  
ATOM   6098  CA  PHE T  65       6.586 -18.324  51.852  1.00122.32           C  
ATOM   6099  C   PHE T  65       7.457 -17.295  51.161  1.00128.62           C  
ATOM   6100  O   PHE T  65       7.086 -16.130  51.062  1.00146.77           O  
ATOM   6101  CB  PHE T  65       6.926 -18.416  53.330  1.00129.74           C  
ATOM   6102  CG  PHE T  65       5.981 -19.274  54.109  1.00141.42           C  
ATOM   6103  CD1 PHE T  65       4.817 -18.741  54.637  1.00149.53           C  
ATOM   6104  CD2 PHE T  65       6.249 -20.616  54.308  1.00145.29           C  
ATOM   6105  CE1 PHE T  65       3.942 -19.530  55.357  1.00152.60           C  
ATOM   6106  CE2 PHE T  65       5.378 -21.410  55.026  1.00150.17           C  
ATOM   6107  CZ  PHE T  65       4.223 -20.866  55.551  1.00152.76           C  
ATOM   6108  N   LEU T  66       8.615 -17.724  50.673  1.00123.95           N  
ATOM   6109  CA  LEU T  66       9.477 -16.820  49.919  1.00128.17           C  
ATOM   6110  C   LEU T  66       8.815 -16.431  48.599  1.00132.98           C  
ATOM   6111  O   LEU T  66       8.872 -15.275  48.187  1.00141.44           O  
ATOM   6112  CB  LEU T  66      10.876 -17.415  49.697  1.00133.02           C  
ATOM   6113  CG  LEU T  66      11.831 -17.364  50.904  1.00156.05           C  
ATOM   6114  CD1 LEU T  66      11.718 -18.592  51.818  1.00162.17           C  
ATOM   6115  CD2 LEU T  66      13.275 -17.152  50.469  1.00160.35           C  
ATOM   6116  N   LYS T  67       8.160 -17.387  47.949  1.00133.74           N  
ATOM   6117  CA  LYS T  67       7.466 -17.091  46.700  1.00138.37           C  
ATOM   6118  C   LYS T  67       6.261 -16.184  46.928  1.00139.71           C  
ATOM   6119  O   LYS T  67       5.719 -15.613  45.986  1.00139.57           O  
ATOM   6120  CB  LYS T  67       7.066 -18.374  45.958  1.00154.37           C  
ATOM   6121  CG  LYS T  67       8.227 -19.026  45.182  1.00175.89           C  
ATOM   6122  CD  LYS T  67       7.739 -20.033  44.129  1.00181.33           C  
ATOM   6123  CE  LYS T  67       8.878 -20.540  43.227  1.00172.41           C  
ATOM   6124  NZ  LYS T  67       9.550 -21.778  43.732  1.00163.09           N  
ATOM   6125  N   GLY T  68       5.850 -16.047  48.185  1.00140.32           N  
ATOM   6126  CA  GLY T  68       4.805 -15.106  48.534  1.00139.30           C  
ATOM   6127  C   GLY T  68       5.361 -13.696  48.569  1.00141.86           C  
ATOM   6128  O   GLY T  68       4.673 -12.725  48.245  1.00147.56           O  
ATOM   6129  N   ILE T  69       6.627 -13.589  48.956  1.00129.26           N  
ATOM   6130  CA  ILE T  69       7.264 -12.292  49.132  1.00124.18           C  
ATOM   6131  C   ILE T  69       7.516 -11.597  47.793  1.00123.77           C  
ATOM   6132  O   ILE T  69       7.412 -10.378  47.700  1.00121.90           O  
ATOM   6133  CB  ILE T  69       8.578 -12.412  49.957  1.00120.55           C  
ATOM   6134  CG1 ILE T  69       8.339 -13.251  51.220  1.00118.38           C  
ATOM   6135  CG2 ILE T  69       9.115 -11.033  50.336  1.00119.81           C  
ATOM   6136  CD1 ILE T  69       9.598 -13.730  51.905  1.00108.62           C  
ATOM   6137  N   ARG T  70       7.811 -12.383  46.759  1.00137.82           N  
ATOM   6138  CA  ARG T  70       8.222 -11.860  45.447  1.00143.69           C  
ATOM   6139  C   ARG T  70       7.450 -10.635  44.912  1.00126.23           C  
ATOM   6140  O   ARG T  70       8.054  -9.593  44.652  1.00124.61           O  
ATOM   6141  CB  ARG T  70       8.261 -12.986  44.399  1.00155.38           C  
ATOM   6142  CG  ARG T  70       8.755 -12.565  43.020  1.00162.26           C  
ATOM   6143  CD  ARG T  70       8.109 -13.423  41.941  1.00176.35           C  
ATOM   6144  NE  ARG T  70       8.088 -14.841  42.303  1.00185.99           N  
ATOM   6145  CZ  ARG T  70       7.588 -15.807  41.536  1.00179.04           C  
ATOM   6146  NH1 ARG T  70       7.064 -15.512  40.353  1.00174.61           N  
ATOM   6147  NH2 ARG T  70       7.612 -17.069  41.948  1.00173.36           N  
ATOM   6148  N   PRO T  71       6.118 -10.740  44.768  1.00107.09           N  
ATOM   6149  CA  PRO T  71       5.402  -9.620  44.140  1.00108.67           C  
ATOM   6150  C   PRO T  71       5.384  -8.324  44.946  1.00124.73           C  
ATOM   6151  O   PRO T  71       4.913  -7.312  44.431  1.00136.22           O  
ATOM   6152  CB  PRO T  71       3.969 -10.150  44.006  1.00106.95           C  
ATOM   6153  CG  PRO T  71       3.844 -11.171  45.078  1.00113.99           C  
ATOM   6154  CD  PRO T  71       5.199 -11.819  45.177  1.00112.08           C  
ATOM   6155  N   LEU T  72       5.866  -8.345  46.183  1.00124.97           N  
ATOM   6156  CA  LEU T  72       5.853  -7.138  47.000  1.00126.79           C  
ATOM   6157  C   LEU T  72       7.245  -6.560  47.240  1.00128.85           C  
ATOM   6158  O   LEU T  72       7.398  -5.606  48.010  1.00122.41           O  
ATOM   6159  CB  LEU T  72       5.175  -7.398  48.345  1.00139.96           C  
ATOM   6160  CG  LEU T  72       3.686  -7.735  48.385  1.00141.21           C  
ATOM   6161  CD1 LEU T  72       3.125  -7.367  49.761  1.00134.66           C  
ATOM   6162  CD2 LEU T  72       2.915  -7.043  47.262  1.00143.03           C  
ATOM   6163  N   LEU T  73       8.253  -7.142  46.592  1.00135.19           N  
ATOM   6164  CA  LEU T  73       9.615  -6.637  46.709  1.00134.17           C  
ATOM   6165  C   LEU T  73       9.654  -5.171  46.297  1.00134.38           C  
ATOM   6166  O   LEU T  73      10.375  -4.367  46.905  1.00114.08           O  
ATOM   6167  CB  LEU T  73      10.579  -7.472  45.876  1.00127.26           C  
ATOM   6168  CG  LEU T  73      11.566  -8.231  46.760  1.00136.59           C  
ATOM   6169  CD1 LEU T  73      12.145  -7.295  47.829  1.00138.13           C  
ATOM   6170  CD2 LEU T  73      10.892  -9.431  47.397  1.00138.76           C  
ATOM   6171  N   TRP T  74       8.896  -4.877  45.235  1.00148.68           N  
ATOM   6172  CA  TRP T  74       8.326  -3.561  44.937  1.00154.89           C  
ATOM   6173  C   TRP T  74       8.520  -2.631  46.117  1.00142.67           C  
ATOM   6174  O   TRP T  74       9.437  -1.808  46.147  1.00129.98           O  
ATOM   6175  CB  TRP T  74       6.810  -3.741  44.731  1.00171.31           C  
ATOM   6176  CG  TRP T  74       6.026  -2.688  43.928  1.00179.04           C  
ATOM   6177  CD1 TRP T  74       4.972  -2.941  43.089  1.00175.37           C  
ATOM   6178  CD2 TRP T  74       6.207  -1.255  43.912  1.00182.27           C  
ATOM   6179  NE1 TRP T  74       4.500  -1.772  42.549  1.00178.75           N  
ATOM   6180  CE2 TRP T  74       5.237  -0.724  43.035  1.00185.26           C  
ATOM   6181  CE3 TRP T  74       7.096  -0.373  44.542  1.00174.72           C  
ATOM   6182  CZ2 TRP T  74       5.133   0.643  42.774  1.00188.32           C  
ATOM   6183  CZ3 TRP T  74       6.991   0.981  44.282  1.00172.85           C  
ATOM   6184  CH2 TRP T  74       6.018   1.476  43.407  1.00184.12           C  
ATOM   6185  N   LEU T  75       7.645  -2.803  47.102  1.00134.94           N  
ATOM   6186  CA  LEU T  75       7.596  -1.943  48.262  1.00134.95           C  
ATOM   6187  C   LEU T  75       8.752  -2.212  49.192  1.00143.38           C  
ATOM   6188  O   LEU T  75       9.448  -1.280  49.598  1.00151.05           O  
ATOM   6189  CB  LEU T  75       6.300  -2.178  49.029  1.00134.70           C  
ATOM   6190  CG  LEU T  75       4.989  -2.053  48.262  1.00121.72           C  
ATOM   6191  CD1 LEU T  75       3.823  -2.171  49.231  1.00114.99           C  
ATOM   6192  CD2 LEU T  75       4.953  -0.737  47.517  1.00115.75           C  
ATOM   6193  N   ILE T  76       8.945  -3.486  49.533  1.00134.14           N  
ATOM   6194  CA  ILE T  76       9.844  -3.852  50.624  1.00128.51           C  
ATOM   6195  C   ILE T  76      11.201  -3.168  50.493  1.00132.58           C  
ATOM   6196  O   ILE T  76      11.737  -2.664  51.480  1.00138.70           O  
ATOM   6197  CB  ILE T  76       9.993  -5.383  50.793  1.00122.09           C  
ATOM   6198  CG1 ILE T  76       8.625  -6.056  50.797  1.00119.84           C  
ATOM   6199  CG2 ILE T  76      10.678  -5.706  52.102  1.00124.53           C  
ATOM   6200  CD1 ILE T  76       8.654  -7.507  51.226  1.00115.31           C  
ATOM   6201  N   VAL T  77      11.733  -3.099  49.275  1.00131.26           N  
ATOM   6202  CA  VAL T  77      12.969  -2.348  49.058  1.00125.79           C  
ATOM   6203  C   VAL T  77      12.693  -0.847  49.089  1.00119.72           C  
ATOM   6204  O   VAL T  77      13.342  -0.096  49.820  1.00125.54           O  
ATOM   6205  CB  VAL T  77      13.675  -2.731  47.742  1.00112.08           C  
ATOM   6206  CG1 VAL T  77      14.919  -1.876  47.541  1.00106.10           C  
ATOM   6207  CG2 VAL T  77      14.046  -4.209  47.749  1.00111.37           C  
ATOM   6208  N   PHE T  78      11.714  -0.425  48.302  1.00113.92           N  
ATOM   6209  CA  PHE T  78      11.348   0.980  48.217  1.00128.40           C  
ATOM   6210  C   PHE T  78      11.084   1.588  49.595  1.00136.63           C  
ATOM   6211  O   PHE T  78      11.507   2.708  49.880  1.00127.63           O  
ATOM   6212  CB  PHE T  78      10.130   1.165  47.302  1.00132.42           C  
ATOM   6213  CG  PHE T  78       9.785   2.602  47.050  1.00149.04           C  
ATOM   6214  CD1 PHE T  78      10.690   3.439  46.413  1.00156.02           C  
ATOM   6215  CD2 PHE T  78       8.566   3.125  47.459  1.00156.76           C  
ATOM   6216  CE1 PHE T  78      10.384   4.773  46.185  1.00158.06           C  
ATOM   6217  CE2 PHE T  78       8.251   4.462  47.233  1.00156.97           C  
ATOM   6218  CZ  PHE T  78       9.162   5.284  46.595  1.00155.83           C  
ATOM   6219  N   THR T  79      10.392   0.843  50.450  1.00164.93           N  
ATOM   6220  CA  THR T  79      10.138   1.293  51.812  1.00170.62           C  
ATOM   6221  C   THR T  79      11.440   1.422  52.585  1.00171.96           C  
ATOM   6222  O   THR T  79      11.901   2.529  52.852  1.00186.73           O  
ATOM   6223  CB  THR T  79       9.229   0.318  52.576  1.00182.62           C  
ATOM   6224  OG1 THR T  79       9.777  -1.005  52.503  1.00200.90           O  
ATOM   6225  CG2 THR T  79       7.844   0.308  51.982  1.00173.96           C  
ATOM   6226  N   VAL T  80      12.029   0.277  52.925  1.00146.69           N  
ATOM   6227  CA  VAL T  80      13.194   0.211  53.805  1.00145.58           C  
ATOM   6228  C   VAL T  80      14.328   1.156  53.401  1.00150.50           C  
ATOM   6229  O   VAL T  80      14.966   1.786  54.261  1.00145.15           O  
ATOM   6230  CB  VAL T  80      13.721  -1.233  53.918  1.00137.39           C  
ATOM   6231  CG1 VAL T  80      14.969  -1.287  54.808  1.00143.25           C  
ATOM   6232  CG2 VAL T  80      12.627  -2.147  54.458  1.00118.90           C  
ATOM   6233  N   VAL T  81      14.571   1.266  52.097  1.00150.47           N  
ATOM   6234  CA  VAL T  81      15.584   2.195  51.618  1.00150.72           C  
ATOM   6235  C   VAL T  81      15.199   3.627  51.975  1.00151.33           C  
ATOM   6236  O   VAL T  81      15.974   4.345  52.606  1.00148.42           O  
ATOM   6237  CB  VAL T  81      15.829   2.055  50.108  1.00141.50           C  
ATOM   6238  CG1 VAL T  81      16.674   3.219  49.591  1.00140.01           C  
ATOM   6239  CG2 VAL T  81      16.510   0.733  49.827  1.00133.15           C  
ATOM   6240  N   LEU T  82      13.981   4.014  51.604  1.00147.47           N  
ATOM   6241  CA  LEU T  82      13.479   5.367  51.842  1.00147.46           C  
ATOM   6242  C   LEU T  82      13.331   5.720  53.325  1.00143.97           C  
ATOM   6243  O   LEU T  82      13.169   6.890  53.681  1.00137.40           O  
ATOM   6244  CB  LEU T  82      12.143   5.565  51.124  1.00148.22           C  
ATOM   6245  CG  LEU T  82      12.189   6.273  49.772  1.00151.48           C  
ATOM   6246  CD1 LEU T  82      12.299   7.770  49.984  1.00158.34           C  
ATOM   6247  CD2 LEU T  82      13.348   5.769  48.921  1.00147.78           C  
ATOM   6248  N   GLN T  83      13.375   4.707  54.183  1.00146.60           N  
ATOM   6249  CA  GLN T  83      13.267   4.922  55.617  1.00149.71           C  
ATOM   6250  C   GLN T  83      14.649   4.920  56.242  1.00143.80           C  
ATOM   6251  O   GLN T  83      14.834   5.410  57.355  1.00142.54           O  
ATOM   6252  CB  GLN T  83      12.385   3.853  56.269  1.00157.89           C  
ATOM   6253  CG  GLN T  83      11.129   4.391  56.963  1.00169.78           C  
ATOM   6254  CD  GLN T  83      11.413   5.073  58.301  1.00183.41           C  
ATOM   6255  OE1 GLN T  83      12.271   5.954  58.404  1.00180.22           O  
ATOM   6256  NE2 GLN T  83      10.682   4.664  59.333  1.00189.35           N  
ATOM   6257  N   LEU T  84      15.615   4.355  55.522  1.00141.14           N  
ATOM   6258  CA  LEU T  84      17.011   4.401  55.942  1.00144.87           C  
ATOM   6259  C   LEU T  84      17.565   5.802  55.715  1.00154.57           C  
ATOM   6260  O   LEU T  84      18.000   6.472  56.654  1.00169.80           O  
ATOM   6261  CB  LEU T  84      17.830   3.369  55.178  1.00142.53           C  
ATOM   6262  CG  LEU T  84      17.921   2.000  55.840  1.00130.25           C  
ATOM   6263  CD1 LEU T  84      18.666   1.048  54.924  1.00121.89           C  
ATOM   6264  CD2 LEU T  84      18.612   2.126  57.201  1.00116.54           C  
ATOM   6265  N   LEU T  85      17.544   6.239  54.460  1.00153.26           N  
ATOM   6266  CA  LEU T  85      17.744   7.644  54.139  1.00154.38           C  
ATOM   6267  C   LEU T  85      16.477   8.353  54.604  1.00165.55           C  
ATOM   6268  O   LEU T  85      15.440   7.710  54.771  1.00170.89           O  
ATOM   6269  CB  LEU T  85      17.939   7.830  52.629  1.00143.41           C  
ATOM   6270  CG  LEU T  85      18.033   6.549  51.781  1.00136.38           C  
ATOM   6271  CD1 LEU T  85      17.442   6.708  50.368  1.00117.09           C  
ATOM   6272  CD2 LEU T  85      19.470   6.051  51.706  1.00131.19           C  
ATOM   6273  N   PHE T  86      16.561   9.660  54.830  1.00161.00           N  
ATOM   6274  CA  PHE T  86      15.406  10.455  55.263  1.00157.13           C  
ATOM   6275  C   PHE T  86      14.883  10.076  56.655  1.00166.38           C  
ATOM   6276  O   PHE T  86      13.692   9.800  56.812  1.00163.79           O  
ATOM   6277  CB  PHE T  86      14.255  10.378  54.246  1.00139.80           C  
ATOM   6278  CG  PHE T  86      14.673  10.630  52.827  1.00149.96           C  
ATOM   6279  CD1 PHE T  86      15.030  11.903  52.411  1.00158.00           C  
ATOM   6280  CD2 PHE T  86      14.694   9.595  51.901  1.00154.12           C  
ATOM   6281  CE1 PHE T  86      15.413  12.139  51.100  1.00165.00           C  
ATOM   6282  CE2 PHE T  86      15.074   9.822  50.584  1.00155.12           C  
ATOM   6283  CZ  PHE T  86      15.432  11.095  50.184  1.00163.02           C  
ATOM   6284  N   SER T  87      15.761  10.079  57.661  1.00176.55           N  
ATOM   6285  CA  SER T  87      15.351   9.765  59.033  1.00175.35           C  
ATOM   6286  C   SER T  87      16.234  10.394  60.109  1.00153.41           C  
ATOM   6287  O   SER T  87      15.824  10.526  61.267  1.00143.35           O  
ATOM   6288  CB  SER T  87      15.270   8.250  59.233  1.00198.59           C  
ATOM   6289  OG  SER T  87      14.217   7.698  58.456  1.00213.41           O  
ATOM   6290  N   ILE T 100      20.605  13.250  53.096  1.00161.36           N  
ATOM   6291  CA  ILE T 100      20.480  11.800  53.158  1.00159.69           C  
ATOM   6292  C   ILE T 100      21.373  11.217  54.245  1.00164.89           C  
ATOM   6293  O   ILE T 100      22.422  10.646  53.956  1.00167.30           O  
ATOM   6294  CB  ILE T 100      20.854  11.141  51.819  1.00 20.00           C  
ATOM   6295  CG1 ILE T 100      19.626  11.027  50.916  1.00 20.00           C  
ATOM   6296  CG2 ILE T 100      21.466   9.771  52.056  1.00 20.00           C  
ATOM   6297  CD1 ILE T 100      19.914  10.373  49.583  1.00 20.00           C  
ATOM   6298  N   ASN T 101      20.950  11.360  55.495  1.00173.91           N  
ATOM   6299  CA  ASN T 101      21.706  10.826  56.620  1.00180.56           C  
ATOM   6300  C   ASN T 101      20.908   9.766  57.364  1.00174.41           C  
ATOM   6301  O   ASN T 101      19.736   9.971  57.674  1.00162.98           O  
ATOM   6302  CB  ASN T 101      22.126  11.947  57.575  1.00 20.00           C  
ATOM   6303  CG  ASN T 101      20.945  12.625  58.240  1.00 20.00           C  
ATOM   6304  OD1 ASN T 101      20.091  11.968  58.833  1.00 20.00           O  
ATOM   6305  ND2 ASN T 101      20.895  13.947  58.149  1.00 20.00           N  
ATOM   6306  N   VAL T 102      21.539   8.631  57.644  1.00152.83           N  
ATOM   6307  CA  VAL T 102      20.842   7.539  58.308  1.00150.32           C  
ATOM   6308  C   VAL T 102      21.207   7.453  59.784  1.00141.47           C  
ATOM   6309  O   VAL T 102      22.365   7.247  60.142  1.00127.72           O  
ATOM   6310  CB  VAL T 102      21.162   6.188  57.642  1.00 20.00           C  
ATOM   6311  CG1 VAL T 102      21.838   6.407  56.298  1.00 20.00           C  
ATOM   6312  CG2 VAL T 102      22.039   5.344  58.555  1.00 20.00           C  
ATOM   6313  N   THR T 103      20.197   7.602  60.633  1.00132.11           N  
ATOM   6314  CA  THR T 103      20.365   7.518  62.077  1.00130.99           C  
ATOM   6315  C   THR T 103      20.558   6.082  62.541  1.00133.59           C  
ATOM   6316  O   THR T 103      20.186   5.138  61.847  1.00135.36           O  
ATOM   6317  CB  THR T 103      19.167   8.130  62.824  1.00 20.00           C  
ATOM   6318  OG1 THR T 103      18.024   7.280  62.673  1.00 20.00           O  
ATOM   6319  CG2 THR T 103      18.845   9.511  62.275  1.00 20.00           C  
ATOM   6320  N   GLN T 104      21.140   5.924  63.722  1.00152.37           N  
ATOM   6321  CA  GLN T 104      21.300   4.609  64.321  1.00161.24           C  
ATOM   6322  C   GLN T 104      19.913   4.024  64.550  1.00154.70           C  
ATOM   6323  O   GLN T 104      19.687   2.831  64.360  1.00156.07           O  
ATOM   6324  CB  GLN T 104      22.058   4.718  65.644  1.00148.86           C  
ATOM   6325  CG  GLN T 104      22.189   6.141  66.166  1.00160.44           C  
ATOM   6326  CD  GLN T 104      23.632   6.563  66.370  1.00167.46           C  
ATOM   6327  OE1 GLN T 104      24.322   6.052  67.251  1.00156.06           O  
ATOM   6328  NE2 GLN T 104      24.095   7.503  65.553  1.00153.85           N  
ATOM   6329  N   ASP T 105      18.988   4.883  64.962  1.00153.04           N  
ATOM   6330  CA  ASP T 105      17.602   4.496  65.188  1.00152.02           C  
ATOM   6331  C   ASP T 105      16.929   4.013  63.906  1.00161.94           C  
ATOM   6332  O   ASP T 105      16.137   3.072  63.930  1.00164.55           O  
ATOM   6333  CB  ASP T 105      16.811   5.666  65.775  1.00158.50           C  
ATOM   6334  CG  ASP T 105      17.478   6.266  66.994  1.00170.26           C  
ATOM   6335  OD1 ASP T 105      17.395   5.655  68.080  1.00168.18           O  
ATOM   6336  OD2 ASP T 105      18.084   7.350  66.866  1.00177.97           O  
ATOM   6337  N   GLY T 106      17.240   4.666  62.791  1.00168.71           N  
ATOM   6338  CA  GLY T 106      16.580   4.373  61.532  1.00165.18           C  
ATOM   6339  C   GLY T 106      16.792   2.947  61.061  1.00167.16           C  
ATOM   6340  O   GLY T 106      15.859   2.307  60.579  1.00168.09           O  
ATOM   6341  N   LEU T 107      18.009   2.437  61.208  1.00179.49           N  
ATOM   6342  CA  LEU T 107      18.275   1.044  60.882  1.00181.27           C  
ATOM   6343  C   LEU T 107      17.386   0.177  61.761  1.00179.17           C  
ATOM   6344  O   LEU T 107      16.891  -0.865  61.336  1.00181.40           O  
ATOM   6345  CB  LEU T 107      19.746   0.702  61.113  1.00181.61           C  
ATOM   6346  CG  LEU T 107      20.169  -0.730  60.780  1.00178.83           C  
ATOM   6347  CD1 LEU T 107      21.349  -1.158  61.640  1.00175.60           C  
ATOM   6348  CD2 LEU T 107      19.002  -1.692  60.949  1.00172.71           C  
ATOM   6349  N   ILE T 108      17.186   0.630  62.992  1.00152.63           N  
ATOM   6350  CA  ILE T 108      16.291  -0.027  63.936  1.00146.17           C  
ATOM   6351  C   ILE T 108      14.878  -0.125  63.377  1.00151.49           C  
ATOM   6352  O   ILE T 108      14.226  -1.161  63.495  1.00154.06           O  
ATOM   6353  CB  ILE T 108      16.248   0.708  65.286  1.00150.95           C  
ATOM   6354  CG1 ILE T 108      17.346   0.182  66.210  1.00159.22           C  
ATOM   6355  CG2 ILE T 108      14.883   0.546  65.934  1.00153.94           C  
ATOM   6356  CD1 ILE T 108      17.864  -1.186  65.822  1.00156.80           C  
ATOM   6357  N   ASN T 109      14.406   0.959  62.770  1.00147.16           N  
ATOM   6358  CA  ASN T 109      13.085   0.963  62.143  1.00135.56           C  
ATOM   6359  C   ASN T 109      12.882  -0.119  61.083  1.00135.89           C  
ATOM   6360  O   ASN T 109      11.826  -0.746  61.022  1.00146.75           O  
ATOM   6361  CB  ASN T 109      12.797   2.335  61.533  1.00142.36           C  
ATOM   6362  CG  ASN T 109      11.536   2.964  62.086  1.00152.42           C  
ATOM   6363  OD1 ASN T 109      10.966   3.871  61.481  1.00156.33           O  
ATOM   6364  ND2 ASN T 109      11.093   2.485  63.241  1.00153.15           N  
ATOM   6365  N   ALA T 110      13.894  -0.336  60.252  1.00129.77           N  
ATOM   6366  CA  ALA T 110      13.843  -1.374  59.232  1.00130.66           C  
ATOM   6367  C   ALA T 110      13.570  -2.712  59.902  1.00130.53           C  
ATOM   6368  O   ALA T 110      12.784  -3.522  59.407  1.00119.50           O  
ATOM   6369  CB  ALA T 110      15.140  -1.422  58.462  1.00137.74           C  
ATOM   6370  N   GLY T 111      14.221  -2.927  61.041  1.00142.97           N  
ATOM   6371  CA  GLY T 111      13.991  -4.110  61.846  1.00158.67           C  
ATOM   6372  C   GLY T 111      12.525  -4.265  62.192  1.00168.29           C  
ATOM   6373  O   GLY T 111      12.053  -5.365  62.428  1.00173.25           O  
ATOM   6374  N   TYR T 112      11.803  -3.152  62.233  1.00169.51           N  
ATOM   6375  CA  TYR T 112      10.359  -3.190  62.392  1.00172.61           C  
ATOM   6376  C   TYR T 112       9.751  -3.573  61.042  1.00160.69           C  
ATOM   6377  O   TYR T 112       9.335  -4.712  60.822  1.00155.68           O  
ATOM   6378  CB  TYR T 112       9.842  -1.815  62.859  1.00189.96           C  
ATOM   6379  CG  TYR T 112       8.340  -1.721  63.107  1.00213.44           C  
ATOM   6380  CD1 TYR T 112       7.433  -1.699  62.044  1.00224.83           C  
ATOM   6381  CD2 TYR T 112       7.830  -1.627  64.399  1.00217.10           C  
ATOM   6382  CE1 TYR T 112       6.064  -1.614  62.257  1.00223.06           C  
ATOM   6383  CE2 TYR T 112       6.455  -1.535  64.622  1.00222.84           C  
ATOM   6384  CZ  TYR T 112       5.580  -1.531  63.543  1.00221.92           C  
ATOM   6385  OH  TYR T 112       4.218  -1.444  63.739  1.00216.12           O  
ATOM   6386  N   ILE T 113       9.738  -2.595  60.143  1.00146.63           N  
ATOM   6387  CA  ILE T 113       9.101  -2.673  58.838  1.00136.07           C  
ATOM   6388  C   ILE T 113       9.466  -3.912  58.031  1.00128.43           C  
ATOM   6389  O   ILE T 113       8.583  -4.564  57.463  1.00124.21           O  
ATOM   6390  CB  ILE T 113       9.432  -1.415  58.032  1.00 99.54           C  
ATOM   6391  CG1 ILE T 113       8.837  -0.197  58.721  1.00101.38           C  
ATOM   6392  CG2 ILE T 113       8.882  -1.494  56.644  1.00 96.71           C  
ATOM   6393  CD1 ILE T 113       9.557   1.079  58.391  1.00103.99           C  
ATOM   6394  N   PHE T 114      10.751  -4.247  57.963  1.00132.54           N  
ATOM   6395  CA  PHE T 114      11.123  -5.460  57.247  1.00133.64           C  
ATOM   6396  C   PHE T 114      10.475  -6.678  57.902  1.00135.49           C  
ATOM   6397  O   PHE T 114       9.820  -7.483  57.236  1.00116.41           O  
ATOM   6398  CB  PHE T 114      12.633  -5.641  57.161  1.00125.16           C  
ATOM   6399  CG  PHE T 114      13.036  -6.856  56.389  1.00125.34           C  
ATOM   6400  CD1 PHE T 114      12.654  -7.000  55.059  1.00118.89           C  
ATOM   6401  CD2 PHE T 114      13.779  -7.863  56.989  1.00127.20           C  
ATOM   6402  CE1 PHE T 114      13.009  -8.122  54.340  1.00121.18           C  
ATOM   6403  CE2 PHE T 114      14.144  -8.988  56.274  1.00132.80           C  
ATOM   6404  CZ  PHE T 114      13.758  -9.119  54.948  1.00131.72           C  
ATOM   6405  N   VAL T 115      10.649  -6.794  59.214  1.00144.17           N  
ATOM   6406  CA  VAL T 115       9.967  -7.828  59.982  1.00142.22           C  
ATOM   6407  C   VAL T 115       8.447  -7.730  59.812  1.00142.55           C  
ATOM   6408  O   VAL T 115       7.773  -8.735  59.561  1.00142.56           O  
ATOM   6409  CB  VAL T 115      10.348  -7.748  61.474  1.00130.53           C  
ATOM   6410  CG1 VAL T 115       9.336  -8.482  62.346  1.00125.87           C  
ATOM   6411  CG2 VAL T 115      11.734  -8.312  61.677  1.00127.86           C  
ATOM   6412  N   ARG T 116       7.926  -6.512  59.931  1.00141.78           N  
ATOM   6413  CA  ARG T 116       6.494  -6.263  59.804  1.00146.17           C  
ATOM   6414  C   ARG T 116       5.974  -6.703  58.445  1.00144.62           C  
ATOM   6415  O   ARG T 116       4.910  -7.302  58.345  1.00149.89           O  
ATOM   6416  CB  ARG T 116       6.190  -4.779  59.999  1.00154.32           C  
ATOM   6417  CG  ARG T 116       4.740  -4.492  60.319  1.00160.25           C  
ATOM   6418  CD  ARG T 116       4.052  -3.638  59.265  1.00163.27           C  
ATOM   6419  NE  ARG T 116       2.940  -2.910  59.870  1.00183.15           N  
ATOM   6420  CZ  ARG T 116       2.872  -1.585  59.973  1.00192.54           C  
ATOM   6421  NH1 ARG T 116       3.838  -0.822  59.478  1.00198.26           N  
ATOM   6422  NH2 ARG T 116       1.821  -1.021  60.555  1.00186.20           N  
ATOM   6423  N   PHE T 117       6.731  -6.398  57.400  1.00134.90           N  
ATOM   6424  CA  PHE T 117       6.349  -6.781  56.051  1.00131.86           C  
ATOM   6425  C   PHE T 117       6.231  -8.296  55.906  1.00125.56           C  
ATOM   6426  O   PHE T 117       5.281  -8.795  55.301  1.00118.06           O  
ATOM   6427  CB  PHE T 117       7.365  -6.244  55.044  1.00141.90           C  
ATOM   6428  CG  PHE T 117       6.798  -5.243  54.089  1.00139.27           C  
ATOM   6429  CD1 PHE T 117       5.944  -5.648  53.075  1.00135.06           C  
ATOM   6430  CD2 PHE T 117       7.123  -3.899  54.199  1.00138.13           C  
ATOM   6431  CE1 PHE T 117       5.420  -4.735  52.185  1.00135.27           C  
ATOM   6432  CE2 PHE T 117       6.603  -2.977  53.315  1.00141.24           C  
ATOM   6433  CZ  PHE T 117       5.748  -3.398  52.303  1.00139.49           C  
ATOM   6434  N   LEU T 118       7.203  -9.019  56.458  1.00128.63           N  
ATOM   6435  CA  LEU T 118       7.214 -10.475  56.404  1.00126.91           C  
ATOM   6436  C   LEU T 118       5.991 -11.029  57.110  1.00130.32           C  
ATOM   6437  O   LEU T 118       5.306 -11.919  56.597  1.00120.99           O  
ATOM   6438  CB  LEU T 118       8.467 -11.029  57.081  1.00133.14           C  
ATOM   6439  CG  LEU T 118       9.827 -10.780  56.434  1.00136.40           C  
ATOM   6440  CD1 LEU T 118      10.858 -11.754  56.993  1.00137.31           C  
ATOM   6441  CD2 LEU T 118       9.737 -10.888  54.920  1.00128.88           C  
ATOM   6442  N   LEU T 119       5.730 -10.490  58.298  1.00133.36           N  
ATOM   6443  CA  LEU T 119       4.619 -10.937  59.129  1.00132.73           C  
ATOM   6444  C   LEU T 119       3.274 -10.873  58.406  1.00128.69           C  
ATOM   6445  O   LEU T 119       2.483 -11.811  58.469  1.00128.59           O  
ATOM   6446  CB  LEU T 119       4.580 -10.147  60.441  1.00129.16           C  
ATOM   6447  CG  LEU T 119       5.597 -10.609  61.493  1.00137.20           C  
ATOM   6448  CD1 LEU T 119       5.505  -9.796  62.791  1.00105.76           C  
ATOM   6449  CD2 LEU T 119       5.401 -12.097  61.763  1.00103.05           C  
ATOM   6450  N   ILE T 120       3.021  -9.773  57.710  1.00129.38           N  
ATOM   6451  CA  ILE T 120       1.810  -9.663  56.909  1.00128.19           C  
ATOM   6452  C   ILE T 120       1.825 -10.712  55.790  1.00127.01           C  
ATOM   6453  O   ILE T 120       0.933 -11.554  55.713  1.00124.70           O  
ATOM   6454  CB  ILE T 120       1.644  -8.246  56.303  1.00130.31           C  
ATOM   6455  CG1 ILE T 120       1.868  -7.165  57.359  1.00121.04           C  
ATOM   6456  CG2 ILE T 120       0.262  -8.075  55.708  1.00136.35           C  
ATOM   6457  CD1 ILE T 120       0.743  -7.031  58.341  1.00126.26           C  
ATOM   6458  N   ILE T 121       2.855 -10.667  54.947  1.00122.30           N  
ATOM   6459  CA  ILE T 121       2.952 -11.535  53.772  1.00121.57           C  
ATOM   6460  C   ILE T 121       2.887 -13.027  54.104  1.00131.20           C  
ATOM   6461  O   ILE T 121       2.141 -13.777  53.479  1.00136.82           O  
ATOM   6462  CB  ILE T 121       4.243 -11.243  52.966  1.00114.23           C  
ATOM   6463  CG1 ILE T 121       4.136  -9.898  52.248  1.00115.57           C  
ATOM   6464  CG2 ILE T 121       4.514 -12.340  51.957  1.00 97.27           C  
ATOM   6465  CD1 ILE T 121       5.485  -9.308  51.863  1.00116.84           C  
ATOM   6466  N   MET T 122       3.660 -13.456  55.090  1.00148.09           N  
ATOM   6467  CA  MET T 122       3.768 -14.879  55.382  1.00150.63           C  
ATOM   6468  C   MET T 122       2.525 -15.440  56.060  1.00142.59           C  
ATOM   6469  O   MET T 122       2.266 -16.640  56.009  1.00152.10           O  
ATOM   6470  CB  MET T 122       5.014 -15.150  56.218  1.00150.77           C  
ATOM   6471  CG  MET T 122       6.283 -14.728  55.510  1.00154.84           C  
ATOM   6472  SD  MET T 122       7.736 -14.947  56.533  1.00189.01           S  
ATOM   6473  CE  MET T 122       7.769 -16.726  56.700  1.00125.58           C  
ATOM   6474  N   MET T 123       1.749 -14.569  56.685  1.00118.82           N  
ATOM   6475  CA  MET T 123       0.533 -15.012  57.347  1.00123.66           C  
ATOM   6476  C   MET T 123      -0.556 -15.282  56.324  1.00130.52           C  
ATOM   6477  O   MET T 123      -1.173 -16.342  56.326  1.00131.49           O  
ATOM   6478  CB  MET T 123       0.040 -13.965  58.342  1.00134.18           C  
ATOM   6479  CG  MET T 123      -1.029 -14.499  59.270  1.00145.24           C  
ATOM   6480  SD  MET T 123      -0.311 -15.631  60.474  1.00133.12           S  
ATOM   6481  CE  MET T 123      -1.735 -16.638  60.876  1.00230.76           C  
ATOM   6482  N   SER T 124      -0.783 -14.303  55.454  1.00140.14           N  
ATOM   6483  CA  SER T 124      -1.827 -14.371  54.436  1.00128.03           C  
ATOM   6484  C   SER T 124      -1.530 -15.456  53.406  1.00131.73           C  
ATOM   6485  O   SER T 124      -2.447 -16.081  52.871  1.00129.58           O  
ATOM   6486  CB  SER T 124      -1.982 -13.012  53.749  1.00117.84           C  
ATOM   6487  OG  SER T 124      -0.809 -12.662  53.026  1.00127.17           O  
ATOM   6488  N   THR T 125      -0.243 -15.657  53.128  1.00137.37           N  
ATOM   6489  CA  THR T 125       0.223 -16.748  52.277  1.00142.28           C  
ATOM   6490  C   THR T 125      -0.191 -18.089  52.870  1.00141.15           C  
ATOM   6491  O   THR T 125      -0.669 -18.980  52.157  1.00122.35           O  
ATOM   6492  CB  THR T 125       1.759 -16.726  52.146  1.00138.89           C  
ATOM   6493  OG1 THR T 125       2.142 -15.751  51.169  1.00145.98           O  
ATOM   6494  CG2 THR T 125       2.286 -18.089  51.731  1.00122.71           C  
ATOM   6495  N   LEU T 126      -0.001 -18.212  54.183  1.00138.35           N  
ATOM   6496  CA  LEU T 126      -0.337 -19.422  54.924  1.00125.05           C  
ATOM   6497  C   LEU T 126      -1.795 -19.806  54.750  1.00119.29           C  
ATOM   6498  O   LEU T 126      -2.108 -20.964  54.490  1.00125.04           O  
ATOM   6499  CB  LEU T 126      -0.042 -19.222  56.406  1.00122.54           C  
ATOM   6500  CG  LEU T 126      -0.840 -20.097  57.372  1.00120.61           C  
ATOM   6501  CD1 LEU T 126      -0.274 -21.509  57.412  1.00120.23           C  
ATOM   6502  CD2 LEU T 126      -0.884 -19.471  58.765  1.00125.96           C  
ATOM   6503  N   LEU T 127      -2.677 -18.821  54.896  1.00107.83           N  
ATOM   6504  CA  LEU T 127      -4.118 -19.034  54.785  1.00104.82           C  
ATOM   6505  C   LEU T 127      -4.477 -19.601  53.424  1.00105.70           C  
ATOM   6506  O   LEU T 127      -5.243 -20.556  53.323  1.00109.30           O  
ATOM   6507  CB  LEU T 127      -4.880 -17.723  55.026  1.00109.05           C  
ATOM   6508  CG  LEU T 127      -6.409 -17.761  55.191  1.00117.08           C  
ATOM   6509  CD1 LEU T 127      -7.145 -17.566  53.869  1.00111.36           C  
ATOM   6510  CD2 LEU T 127      -6.860 -19.058  55.847  1.00127.62           C  
ATOM   6511  N   THR T 128      -3.911 -19.009  52.379  1.00116.93           N  
ATOM   6512  CA  THR T 128      -4.207 -19.435  51.022  1.00124.31           C  
ATOM   6513  C   THR T 128      -3.666 -20.840  50.775  1.00120.23           C  
ATOM   6514  O   THR T 128      -4.266 -21.624  50.045  1.00125.23           O  
ATOM   6515  CB  THR T 128      -3.639 -18.454  49.963  1.00124.06           C  
ATOM   6516  OG1 THR T 128      -4.018 -17.108  50.282  1.00130.63           O  
ATOM   6517  CG2 THR T 128      -4.170 -18.799  48.591  1.00111.28           C  
ATOM   6518  N   LEU T 129      -2.543 -21.161  51.406  1.00112.97           N  
ATOM   6519  CA  LEU T 129      -1.866 -22.426  51.149  1.00113.15           C  
ATOM   6520  C   LEU T 129      -2.467 -23.555  51.953  1.00110.76           C  
ATOM   6521  O   LEU T 129      -2.260 -24.727  51.642  1.00117.49           O  
ATOM   6522  CB  LEU T 129      -0.375 -22.312  51.462  1.00113.38           C  
ATOM   6523  CG  LEU T 129       0.579 -22.283  50.264  1.00112.69           C  
ATOM   6524  CD1 LEU T 129       0.019 -21.461  49.092  1.00107.46           C  
ATOM   6525  CD2 LEU T 129       1.918 -21.727  50.700  1.00101.73           C  
ATOM   6526  N   SER T 130      -3.221 -23.194  52.981  1.00103.39           N  
ATOM   6527  CA  SER T 130      -3.716 -24.168  53.947  1.00102.23           C  
ATOM   6528  C   SER T 130      -5.232 -24.271  53.916  1.00111.94           C  
ATOM   6529  O   SER T 130      -5.849 -24.704  54.894  1.00104.65           O  
ATOM   6530  CB  SER T 130      -3.276 -23.780  55.358  1.00 99.12           C  
ATOM   6531  OG  SER T 130      -3.748 -22.482  55.692  1.00 96.77           O  
ATOM   6532  N   THR T 131      -5.839 -23.865  52.805  1.00117.51           N  
ATOM   6533  CA  THR T 131      -7.289 -23.895  52.714  1.00120.19           C  
ATOM   6534  C   THR T 131      -7.745 -24.049  51.274  1.00130.37           C  
ATOM   6535  O   THR T 131      -7.253 -23.366  50.378  1.00141.29           O  
ATOM   6536  CB  THR T 131      -7.931 -22.621  53.314  1.00117.71           C  
ATOM   6537  OG1 THR T 131      -7.096 -22.080  54.347  1.00104.12           O  
ATOM   6538  CG2 THR T 131      -9.287 -22.947  53.904  1.00133.98           C  
ATOM   6539  N   GLN T 132      -8.686 -24.957  51.055  1.00133.41           N  
ATOM   6540  CA  GLN T 132      -9.287 -25.114  49.740  1.00124.01           C  
ATOM   6541  C   GLN T 132     -10.266 -23.965  49.517  1.00118.36           C  
ATOM   6542  O   GLN T 132     -11.022 -23.607  50.425  1.00106.80           O  
ATOM   6543  CB  GLN T 132      -9.994 -26.467  49.643  1.00123.04           C  
ATOM   6544  CG  GLN T 132      -9.141 -27.628  50.132  1.00137.04           C  
ATOM   6545  CD  GLN T 132      -9.663 -28.979  49.681  1.00145.29           C  
ATOM   6546  OE1 GLN T 132     -10.623 -29.061  48.916  1.00144.74           O  
ATOM   6547  NE2 GLN T 132      -9.026 -30.048  50.149  1.00153.80           N  
ATOM   6548  N   PRO T 133     -10.256 -23.379  48.305  1.00115.37           N  
ATOM   6549  CA  PRO T 133     -11.107 -22.223  47.988  1.00120.74           C  
ATOM   6550  C   PRO T 133     -12.576 -22.559  48.205  1.00122.53           C  
ATOM   6551  O   PRO T 133     -13.336 -21.746  48.729  1.00116.01           O  
ATOM   6552  CB  PRO T 133     -10.852 -21.977  46.494  1.00 98.63           C  
ATOM   6553  CG  PRO T 133      -9.643 -22.743  46.161  1.00 91.28           C  
ATOM   6554  CD  PRO T 133      -9.575 -23.900  47.114  1.00 89.81           C  
ATOM   6555  N   LEU T 134     -12.963 -23.761  47.798  1.00124.90           N  
ATOM   6556  CA  LEU T 134     -14.304 -24.253  48.058  1.00135.84           C  
ATOM   6557  C   LEU T 134     -14.596 -24.201  49.560  1.00133.50           C  
ATOM   6558  O   LEU T 134     -15.667 -23.770  49.979  1.00140.64           O  
ATOM   6559  CB  LEU T 134     -14.469 -25.668  47.500  1.00144.49           C  
ATOM   6560  CG  LEU T 134     -13.284 -26.604  47.764  1.00157.74           C  
ATOM   6561  CD1 LEU T 134     -13.775 -28.035  47.979  1.00167.92           C  
ATOM   6562  CD2 LEU T 134     -12.214 -26.542  46.654  1.00137.20           C  
ATOM   6563  N   ASP T 135     -13.632 -24.612  50.375  1.00129.15           N  
ATOM   6564  CA  ASP T 135     -13.816 -24.546  51.819  1.00134.90           C  
ATOM   6565  C   ASP T 135     -13.783 -23.100  52.290  1.00128.09           C  
ATOM   6566  O   ASP T 135     -14.534 -22.717  53.185  1.00133.67           O  
ATOM   6567  CB  ASP T 135     -12.771 -25.389  52.555  1.00139.74           C  
ATOM   6568  CG  ASP T 135     -13.035 -26.879  52.432  1.00149.08           C  
ATOM   6569  OD1 ASP T 135     -14.135 -27.256  51.953  1.00154.71           O  
ATOM   6570  OD2 ASP T 135     -12.147 -27.669  52.823  1.00142.17           O  
ATOM   6571  N   ILE T 136     -12.918 -22.297  51.678  1.00118.54           N  
ATOM   6572  CA  ILE T 136     -12.898 -20.861  51.946  1.00112.60           C  
ATOM   6573  C   ILE T 136     -14.273 -20.254  51.672  1.00103.46           C  
ATOM   6574  O   ILE T 136     -14.800 -19.483  52.479  1.00 91.48           O  
ATOM   6575  CB  ILE T 136     -11.844 -20.126  51.091  1.00106.68           C  
ATOM   6576  CG1 ILE T 136     -10.438 -20.458  51.575  1.00111.71           C  
ATOM   6577  CG2 ILE T 136     -12.065 -18.622  51.141  1.00100.48           C  
ATOM   6578  CD1 ILE T 136      -9.375 -19.561  50.995  1.00110.07           C  
ATOM   6579  N   ALA T 137     -14.849 -20.620  50.530  1.00100.74           N  
ATOM   6580  CA  ALA T 137     -16.156 -20.121  50.142  1.00 99.52           C  
ATOM   6581  C   ALA T 137     -17.230 -20.588  51.127  1.00111.27           C  
ATOM   6582  O   ALA T 137     -18.068 -19.792  51.560  1.00112.13           O  
ATOM   6583  CB  ALA T 137     -16.490 -20.550  48.719  1.00 92.82           C  
ATOM   6584  N   THR T 138     -17.192 -21.869  51.492  1.00108.85           N  
ATOM   6585  CA  THR T 138     -18.155 -22.413  52.442  1.00113.64           C  
ATOM   6586  C   THR T 138     -18.059 -21.623  53.742  1.00126.30           C  
ATOM   6587  O   THR T 138     -19.062 -21.430  54.443  1.00130.93           O  
ATOM   6588  CB  THR T 138     -17.887 -23.901  52.772  1.00115.30           C  
ATOM   6589  OG1 THR T 138     -17.642 -24.653  51.577  1.00111.75           O  
ATOM   6590  CG2 THR T 138     -19.072 -24.502  53.528  1.00115.44           C  
ATOM   6591  N   GLY T 139     -16.838 -21.160  54.033  1.00120.97           N  
ATOM   6592  CA  GLY T 139     -16.508 -20.465  55.265  1.00118.18           C  
ATOM   6593  C   GLY T 139     -16.949 -19.014  55.324  1.00123.20           C  
ATOM   6594  O   GLY T 139     -17.479 -18.570  56.345  1.00130.59           O  
ATOM   6595  N   LEU T 140     -16.727 -18.270  54.243  1.00125.49           N  
ATOM   6596  CA  LEU T 140     -17.151 -16.871  54.184  1.00129.96           C  
ATOM   6597  C   LEU T 140     -18.657 -16.736  54.335  1.00135.01           C  
ATOM   6598  O   LEU T 140     -19.134 -15.870  55.069  1.00144.21           O  
ATOM   6599  CB  LEU T 140     -16.722 -16.211  52.875  1.00122.58           C  
ATOM   6600  CG  LEU T 140     -15.346 -15.548  52.801  1.00120.33           C  
ATOM   6601  CD1 LEU T 140     -15.274 -14.676  51.555  1.00123.50           C  
ATOM   6602  CD2 LEU T 140     -15.048 -14.735  54.047  1.00 92.03           C  
ATOM   6603  N   ALA T 141     -19.392 -17.591  53.627  1.00132.06           N  
ATOM   6604  CA  ALA T 141     -20.850 -17.620  53.695  1.00125.62           C  
ATOM   6605  C   ALA T 141     -21.348 -17.655  55.136  1.00128.62           C  
ATOM   6606  O   ALA T 141     -22.344 -17.013  55.465  1.00137.53           O  
ATOM   6607  CB  ALA T 141     -21.394 -18.798  52.921  1.00113.40           C  
ATOM   6608  N   SER T 142     -20.656 -18.396  55.996  1.00123.38           N  
ATOM   6609  CA  SER T 142     -20.969 -18.361  57.423  1.00133.48           C  
ATOM   6610  C   SER T 142     -20.767 -16.953  57.967  1.00133.34           C  
ATOM   6611  O   SER T 142     -21.709 -16.313  58.423  1.00133.77           O  
ATOM   6612  CB  SER T 142     -20.110 -19.357  58.210  1.00138.98           C  
ATOM   6613  OG  SER T 142     -20.620 -20.677  58.113  1.00133.97           O  
ATOM   6614  N   LEU T 143     -19.537 -16.461  57.873  1.00142.38           N  
ATOM   6615  CA  LEU T 143     -19.155 -15.198  58.497  1.00150.86           C  
ATOM   6616  C   LEU T 143     -19.665 -13.967  57.749  1.00168.47           C  
ATOM   6617  O   LEU T 143     -19.070 -12.896  57.842  1.00181.45           O  
ATOM   6618  CB  LEU T 143     -17.636 -15.121  58.621  1.00141.48           C  
ATOM   6619  CG  LEU T 143     -16.959 -16.470  58.834  1.00129.19           C  
ATOM   6620  CD1 LEU T 143     -15.460 -16.299  58.813  1.00116.73           C  
ATOM   6621  CD2 LEU T 143     -17.416 -17.088  60.141  1.00126.39           C  
ATOM   6622  N   MET T 144     -20.744 -14.129  56.987  1.00164.66           N  
ATOM   6623  CA  MET T 144     -21.468 -12.999  56.412  1.00159.91           C  
ATOM   6624  C   MET T 144     -22.952 -13.156  56.743  1.00155.61           C  
ATOM   6625  O   MET T 144     -23.716 -12.199  56.665  1.00155.63           O  
ATOM   6626  CB  MET T 144     -21.281 -12.905  54.887  1.00159.57           C  
ATOM   6627  CG  MET T 144     -19.870 -12.547  54.392  1.00162.00           C  
ATOM   6628  SD  MET T 144     -19.765 -11.833  52.704  1.00262.67           S  
ATOM   6629  CE  MET T 144     -20.622 -13.022  51.656  1.00 93.65           C  
ATOM   6630  N   LYS T 145     -23.340 -14.372  57.123  1.00147.77           N  
ATOM   6631  CA  LYS T 145     -24.745 -14.741  57.332  1.00141.07           C  
ATOM   6632  C   LYS T 145     -25.529 -13.761  58.217  1.00145.06           C  
ATOM   6633  O   LYS T 145     -26.686 -13.447  57.932  1.00147.32           O  
ATOM   6634  CB  LYS T 145     -24.848 -16.183  57.857  1.00145.24           C  
ATOM   6635  CG  LYS T 145     -26.263 -16.742  57.966  1.00165.48           C  
ATOM   6636  CD  LYS T 145     -26.252 -18.282  57.992  1.00179.77           C  
ATOM   6637  CE  LYS T 145     -25.553 -18.873  56.746  1.00177.61           C  
ATOM   6638  NZ  LYS T 145     -25.633 -20.371  56.612  1.00164.10           N  
ATOM   6639  N   PRO T 146     -24.910 -13.275  59.299  1.00152.08           N  
ATOM   6640  CA  PRO T 146     -25.578 -12.138  59.929  1.00145.75           C  
ATOM   6641  C   PRO T 146     -25.270 -10.815  59.230  1.00143.59           C  
ATOM   6642  O   PRO T 146     -24.698  -9.918  59.839  1.00148.69           O  
ATOM   6643  CB  PRO T 146     -24.993 -12.131  61.344  1.00146.99           C  
ATOM   6644  CG  PRO T 146     -23.701 -12.848  61.242  1.00146.77           C  
ATOM   6645  CD  PRO T 146     -23.906 -13.888  60.188  1.00155.84           C  
ATOM   6646  N   LEU T 147     -25.615 -10.709  57.956  1.00139.72           N  
ATOM   6647  CA  LEU T 147     -25.640  -9.417  57.289  1.00142.62           C  
ATOM   6648  C   LEU T 147     -27.018  -9.370  56.677  1.00144.46           C  
ATOM   6649  O   LEU T 147     -27.436  -8.371  56.091  1.00152.17           O  
ATOM   6650  CB  LEU T 147     -24.554  -9.306  56.217  1.00143.38           C  
ATOM   6651  CG  LEU T 147     -23.515  -8.190  56.388  1.00133.09           C  
ATOM   6652  CD1 LEU T 147     -22.721  -8.372  57.682  1.00120.47           C  
ATOM   6653  CD2 LEU T 147     -22.582  -8.102  55.171  1.00108.83           C  
ATOM   6654  N   ARG T 148     -27.709 -10.495  56.827  1.00131.83           N  
ATOM   6655  CA  ARG T 148     -29.112 -10.615  56.498  1.00138.43           C  
ATOM   6656  C   ARG T 148     -29.903  -9.568  57.272  1.00149.25           C  
ATOM   6657  O   ARG T 148     -30.803  -8.934  56.721  1.00144.66           O  
ATOM   6658  CB  ARG T 148     -29.593 -12.020  56.856  1.00160.87           C  
ATOM   6659  CG  ARG T 148     -31.105 -12.184  56.964  1.00183.95           C  
ATOM   6660  CD  ARG T 148     -31.576 -13.463  56.272  1.00194.40           C  
ATOM   6661  NE  ARG T 148     -30.701 -14.605  56.543  1.00196.56           N  
ATOM   6662  CZ  ARG T 148     -29.850 -15.134  55.664  1.00179.86           C  
ATOM   6663  NH1 ARG T 148     -29.754 -14.631  54.440  1.00170.95           N  
ATOM   6664  NH2 ARG T 148     -29.096 -16.170  56.010  1.00166.58           N  
ATOM   6665  N   TRP T 149     -29.546  -9.371  58.541  1.00159.63           N  
ATOM   6666  CA  TRP T 149     -30.223  -8.390  59.391  1.00159.70           C  
ATOM   6667  C   TRP T 149     -29.918  -6.939  58.996  1.00155.94           C  
ATOM   6668  O   TRP T 149     -30.439  -6.000  59.593  1.00160.93           O  
ATOM   6669  CB  TRP T 149     -29.915  -8.648  60.872  1.00165.85           C  
ATOM   6670  CG  TRP T 149     -30.733  -9.772  61.462  1.00178.31           C  
ATOM   6671  CD1 TRP T 149     -30.829 -11.047  60.984  1.00176.09           C  
ATOM   6672  CD2 TRP T 149     -31.572  -9.719  62.639  1.00195.81           C  
ATOM   6673  NE1 TRP T 149     -31.674 -11.790  61.781  1.00187.62           N  
ATOM   6674  CE2 TRP T 149     -32.143 -11.001  62.802  1.00193.61           C  
ATOM   6675  CE3 TRP T 149     -31.893  -8.714  63.571  1.00184.95           C  
ATOM   6676  CZ2 TRP T 149     -33.013 -11.307  63.860  1.00179.14           C  
ATOM   6677  CZ3 TRP T 149     -32.755  -9.023  64.621  1.00165.16           C  
ATOM   6678  CH2 TRP T 149     -33.303 -10.307  64.754  1.00166.54           C  
ATOM   6679  N   VAL T 150     -29.075  -6.765  57.984  1.00150.43           N  
ATOM   6680  CA  VAL T 150     -28.866  -5.458  57.367  1.00151.12           C  
ATOM   6681  C   VAL T 150     -29.401  -5.499  55.939  1.00142.35           C  
ATOM   6682  O   VAL T 150     -29.103  -4.623  55.122  1.00138.07           O  
ATOM   6683  CB  VAL T 150     -27.383  -5.081  57.331  1.00153.57           C  
ATOM   6684  CG1 VAL T 150     -27.224  -3.570  57.402  1.00150.26           C  
ATOM   6685  CG2 VAL T 150     -26.660  -5.744  58.480  1.00160.46           C  
ATOM   6686  N   LYS T 151     -30.176  -6.546  55.657  1.00132.19           N  
ATOM   6687  CA  LYS T 151     -30.834  -6.752  54.364  1.00140.61           C  
ATOM   6688  C   LYS T 151     -29.872  -7.096  53.190  1.00155.96           C  
ATOM   6689  O   LYS T 151     -30.151  -6.802  52.019  1.00139.17           O  
ATOM   6690  CB  LYS T 151     -31.784  -5.580  54.038  1.00142.38           C  
ATOM   6691  CG  LYS T 151     -32.950  -5.409  55.023  1.00143.21           C  
ATOM   6692  CD  LYS T 151     -33.231  -3.933  55.315  1.00158.64           C  
ATOM   6693  CE  LYS T 151     -34.008  -3.748  56.628  1.00175.17           C  
ATOM   6694  NZ  LYS T 151     -33.667  -2.485  57.384  1.00175.86           N  
ATOM   6695  N   VAL T 152     -28.757  -7.750  53.509  1.00161.99           N  
ATOM   6696  CA  VAL T 152     -27.815  -8.208  52.484  1.00155.78           C  
ATOM   6697  C   VAL T 152     -28.130  -9.636  52.030  1.00150.79           C  
ATOM   6698  O   VAL T 152     -28.173 -10.556  52.848  1.00154.33           O  
ATOM   6699  CB  VAL T 152     -26.358  -8.157  52.989  1.00142.40           C  
ATOM   6700  CG1 VAL T 152     -25.410  -8.660  51.922  1.00123.86           C  
ATOM   6701  CG2 VAL T 152     -25.991  -6.746  53.420  1.00139.35           C  
ATOM   6702  N   PRO T 153     -28.337  -9.829  50.717  1.00138.80           N  
ATOM   6703  CA  PRO T 153     -28.719 -11.141  50.183  1.00132.24           C  
ATOM   6704  C   PRO T 153     -27.541 -12.097  50.222  1.00129.42           C  
ATOM   6705  O   PRO T 153     -26.865 -12.272  49.213  1.00128.14           O  
ATOM   6706  CB  PRO T 153     -29.085 -10.843  48.721  1.00130.58           C  
ATOM   6707  CG  PRO T 153     -29.013  -9.347  48.560  1.00132.60           C  
ATOM   6708  CD  PRO T 153     -28.122  -8.845  49.646  1.00138.27           C  
ATOM   6709  N   VAL T 154     -27.298 -12.708  51.373  1.00132.93           N  
ATOM   6710  CA  VAL T 154     -26.131 -13.566  51.538  1.00143.25           C  
ATOM   6711  C   VAL T 154     -26.245 -14.869  50.749  1.00142.66           C  
ATOM   6712  O   VAL T 154     -25.340 -15.227  49.993  1.00143.34           O  
ATOM   6713  CB  VAL T 154     -25.865 -13.876  53.028  1.00151.81           C  
ATOM   6714  CG1 VAL T 154     -24.852 -15.009  53.168  1.00157.35           C  
ATOM   6715  CG2 VAL T 154     -25.394 -12.618  53.762  1.00142.85           C  
ATOM   6716  N   ASP T 155     -27.363 -15.562  50.928  1.00138.37           N  
ATOM   6717  CA  ASP T 155     -27.594 -16.864  50.310  1.00136.19           C  
ATOM   6718  C   ASP T 155     -27.506 -16.836  48.778  1.00130.01           C  
ATOM   6719  O   ASP T 155     -26.919 -17.735  48.160  1.00124.15           O  
ATOM   6720  CB  ASP T 155     -28.947 -17.386  50.765  1.00146.18           C  
ATOM   6721  CG  ASP T 155     -29.760 -16.319  51.466  1.00167.41           C  
ATOM   6722  OD1 ASP T 155     -29.820 -15.186  50.935  1.00168.20           O  
ATOM   6723  OD2 ASP T 155     -30.315 -16.602  52.553  1.00176.14           O  
ATOM   6724  N   THR T 156     -28.080 -15.805  48.166  1.00117.34           N  
ATOM   6725  CA  THR T 156     -27.940 -15.645  46.731  1.00115.99           C  
ATOM   6726  C   THR T 156     -26.495 -15.329  46.389  1.00119.11           C  
ATOM   6727  O   THR T 156     -25.973 -15.829  45.396  1.00126.68           O  
ATOM   6728  CB  THR T 156     -28.859 -14.555  46.143  1.00115.99           C  
ATOM   6729  OG1 THR T 156     -28.058 -13.486  45.624  1.00132.01           O  
ATOM   6730  CG2 THR T 156     -29.818 -14.021  47.178  1.00106.01           C  
ATOM   6731  N   LEU T 157     -25.850 -14.505  47.209  1.00114.16           N  
ATOM   6732  CA  LEU T 157     -24.445 -14.188  46.987  1.00111.21           C  
ATOM   6733  C   LEU T 157     -23.593 -15.439  47.151  1.00109.98           C  
ATOM   6734  O   LEU T 157     -22.678 -15.693  46.362  1.00109.24           O  
ATOM   6735  CB  LEU T 157     -23.975 -13.067  47.914  1.00108.18           C  
ATOM   6736  CG  LEU T 157     -24.412 -11.670  47.456  1.00109.76           C  
ATOM   6737  CD1 LEU T 157     -23.715 -10.577  48.246  1.00 98.71           C  
ATOM   6738  CD2 LEU T 157     -24.190 -11.479  45.957  1.00106.99           C  
ATOM   6739  N   ALA T 158     -23.923 -16.233  48.163  1.00102.06           N  
ATOM   6740  CA  ALA T 158     -23.299 -17.539  48.350  1.00108.34           C  
ATOM   6741  C   ALA T 158     -23.487 -18.433  47.123  1.00118.91           C  
ATOM   6742  O   ALA T 158     -22.615 -19.230  46.790  1.00115.33           O  
ATOM   6743  CB  ALA T 158     -23.860 -18.211  49.583  1.00105.35           C  
ATOM   6744  N   MET T 159     -24.633 -18.294  46.462  1.00121.41           N  
ATOM   6745  CA  MET T 159     -24.901 -19.007  45.217  1.00116.65           C  
ATOM   6746  C   MET T 159     -24.092 -18.449  44.037  1.00109.78           C  
ATOM   6747  O   MET T 159     -23.458 -19.205  43.301  1.00106.84           O  
ATOM   6748  CB  MET T 159     -26.396 -18.963  44.893  1.00117.49           C  
ATOM   6749  CG  MET T 159     -26.820 -19.840  43.715  1.00121.35           C  
ATOM   6750  SD  MET T 159     -27.165 -21.564  44.151  1.00132.86           S  
ATOM   6751  CE  MET T 159     -25.551 -22.340  44.041  1.00133.83           C  
ATOM   6752  N   MET T 160     -24.130 -17.131  43.856  1.00100.36           N  
ATOM   6753  CA  MET T 160     -23.341 -16.467  42.822  1.00100.10           C  
ATOM   6754  C   MET T 160     -21.875 -16.883  42.838  1.00105.12           C  
ATOM   6755  O   MET T 160     -21.298 -17.227  41.805  1.00 92.33           O  
ATOM   6756  CB  MET T 160     -23.414 -14.959  42.999  1.00 96.01           C  
ATOM   6757  CG  MET T 160     -24.811 -14.450  42.975  1.00102.71           C  
ATOM   6758  SD  MET T 160     -24.898 -12.747  42.442  1.00112.98           S  
ATOM   6759  CE  MET T 160     -26.677 -12.552  42.419  1.00165.81           C  
ATOM   6760  N   LEU T 161     -21.280 -16.838  44.022  1.00109.11           N  
ATOM   6761  CA  LEU T 161     -19.898 -17.242  44.200  1.00112.47           C  
ATOM   6762  C   LEU T 161     -19.713 -18.719  43.862  1.00108.81           C  
ATOM   6763  O   LEU T 161     -18.757 -19.083  43.178  1.00103.07           O  
ATOM   6764  CB  LEU T 161     -19.470 -16.971  45.641  1.00119.22           C  
ATOM   6765  CG  LEU T 161     -18.050 -17.315  46.089  1.00110.10           C  
ATOM   6766  CD1 LEU T 161     -17.040 -16.432  45.389  1.00106.54           C  
ATOM   6767  CD2 LEU T 161     -17.962 -17.154  47.595  1.00100.99           C  
ATOM   6768  N   SER T 162     -20.626 -19.562  44.343  1.00101.85           N  
ATOM   6769  CA  SER T 162     -20.572 -20.996  44.074  1.00106.62           C  
ATOM   6770  C   SER T 162     -20.553 -21.277  42.572  1.00111.28           C  
ATOM   6771  O   SER T 162     -19.715 -22.044  42.079  1.00106.44           O  
ATOM   6772  CB  SER T 162     -21.757 -21.705  44.721  1.00111.63           C  
ATOM   6773  OG  SER T 162     -21.307 -22.577  45.739  1.00124.49           O  
ATOM   6774  N   ILE T 163     -21.488 -20.654  41.859  1.00 94.53           N  
ATOM   6775  CA  ILE T 163     -21.474 -20.668  40.412  1.00 81.31           C  
ATOM   6776  C   ILE T 163     -20.118 -20.166  39.922  1.00 88.11           C  
ATOM   6777  O   ILE T 163     -19.443 -20.843  39.147  1.00 94.30           O  
ATOM   6778  CB  ILE T 163     -22.614 -19.808  39.824  1.00 95.87           C  
ATOM   6779  CG1 ILE T 163     -23.853 -20.670  39.566  1.00 96.29           C  
ATOM   6780  CG2 ILE T 163     -22.190 -19.136  38.513  1.00110.43           C  
ATOM   6781  CD1 ILE T 163     -24.814 -20.732  40.716  1.00104.89           C  
ATOM   6782  N   ALA T 164     -19.712 -18.996  40.399  1.00 84.14           N  
ATOM   6783  CA  ALA T 164     -18.438 -18.418  40.007  1.00 86.58           C  
ATOM   6784  C   ALA T 164     -17.282 -19.406  40.179  1.00 90.46           C  
ATOM   6785  O   ALA T 164     -16.391 -19.485  39.342  1.00 95.20           O  
ATOM   6786  CB  ALA T 164     -18.172 -17.142  40.785  1.00 91.52           C  
ATOM   6787  N   LEU T 165     -17.300 -20.185  41.248  1.00 98.11           N  
ATOM   6788  CA  LEU T 165     -16.166 -21.059  41.503  1.00 97.30           C  
ATOM   6789  C   LEU T 165     -16.171 -22.336  40.692  1.00104.00           C  
ATOM   6790  O   LEU T 165     -15.114 -22.936  40.503  1.00103.81           O  
ATOM   6791  CB  LEU T 165     -16.035 -21.385  42.989  1.00 95.75           C  
ATOM   6792  CG  LEU T 165     -15.367 -20.261  43.771  1.00 93.95           C  
ATOM   6793  CD1 LEU T 165     -14.959 -20.767  45.130  1.00 92.26           C  
ATOM   6794  CD2 LEU T 165     -14.163 -19.698  42.983  1.00 80.79           C  
ATOM   6795  N   ARG T 166     -17.342 -22.767  40.224  1.00102.49           N  
ATOM   6796  CA  ARG T 166     -17.377 -23.990  39.429  1.00106.73           C  
ATOM   6797  C   ARG T 166     -17.118 -23.714  37.935  1.00109.25           C  
ATOM   6798  O   ARG T 166     -16.665 -24.595  37.189  1.00105.24           O  
ATOM   6799  CB  ARG T 166     -18.660 -24.783  39.663  1.00101.08           C  
ATOM   6800  CG  ARG T 166     -19.870 -24.173  39.035  1.00127.32           C  
ATOM   6801  CD  ARG T 166     -20.612 -25.196  38.193  1.00137.44           C  
ATOM   6802  NE  ARG T 166     -19.856 -25.618  37.017  1.00130.89           N  
ATOM   6803  CZ  ARG T 166     -20.415 -25.914  35.851  1.00130.10           C  
ATOM   6804  NH1 ARG T 166     -21.729 -25.822  35.706  1.00134.05           N  
ATOM   6805  NH2 ARG T 166     -19.662 -26.294  34.834  1.00122.58           N  
ATOM   6806  N   PHE T 167     -17.368 -22.476  37.516  1.00 99.87           N  
ATOM   6807  CA  PHE T 167     -17.043 -22.051  36.158  1.00 94.14           C  
ATOM   6808  C   PHE T 167     -15.576 -21.689  35.910  1.00 98.68           C  
ATOM   6809  O   PHE T 167     -15.093 -21.792  34.781  1.00 99.37           O  
ATOM   6810  CB  PHE T 167     -17.927 -20.888  35.748  1.00 93.25           C  
ATOM   6811  CG  PHE T 167     -19.220 -21.319  35.174  1.00106.56           C  
ATOM   6812  CD1 PHE T 167     -19.319 -22.543  34.546  1.00 96.64           C  
ATOM   6813  CD2 PHE T 167     -20.344 -20.523  35.281  1.00116.06           C  
ATOM   6814  CE1 PHE T 167     -20.504 -22.959  34.025  1.00109.33           C  
ATOM   6815  CE2 PHE T 167     -21.537 -20.934  34.760  1.00110.22           C  
ATOM   6816  CZ  PHE T 167     -21.621 -22.154  34.131  1.00114.53           C  
ATOM   6817  N   VAL T 168     -14.876 -21.251  36.949  1.00 90.56           N  
ATOM   6818  CA  VAL T 168     -13.482 -20.861  36.785  1.00 92.08           C  
ATOM   6819  C   VAL T 168     -12.633 -21.885  36.025  1.00 93.63           C  
ATOM   6820  O   VAL T 168     -11.997 -21.524  35.036  1.00100.37           O  
ATOM   6821  CB  VAL T 168     -12.814 -20.449  38.112  1.00 85.38           C  
ATOM   6822  CG1 VAL T 168     -11.328 -20.685  38.041  1.00 68.42           C  
ATOM   6823  CG2 VAL T 168     -13.092 -18.996  38.391  1.00 95.53           C  
ATOM   6824  N   PRO T 169     -12.637 -23.160  36.460  1.00 90.50           N  
ATOM   6825  CA  PRO T 169     -11.881 -24.141  35.673  1.00 94.33           C  
ATOM   6826  C   PRO T 169     -12.416 -24.364  34.240  1.00 89.15           C  
ATOM   6827  O   PRO T 169     -11.611 -24.490  33.309  1.00 80.10           O  
ATOM   6828  CB  PRO T 169     -11.985 -25.416  36.513  1.00 83.41           C  
ATOM   6829  CG  PRO T 169     -13.205 -25.221  37.333  1.00 95.02           C  
ATOM   6830  CD  PRO T 169     -13.224 -23.771  37.664  1.00 84.18           C  
ATOM   6831  N   THR T 170     -13.731 -24.401  34.043  1.00 69.10           N  
ATOM   6832  CA  THR T 170     -14.217 -24.602  32.682  1.00 77.17           C  
ATOM   6833  C   THR T 170     -13.867 -23.426  31.775  1.00 51.22           C  
ATOM   6834  O   THR T 170     -13.433 -23.645  30.663  1.00 70.53           O  
ATOM   6835  CB  THR T 170     -15.738 -24.910  32.572  1.00 81.93           C  
ATOM   6836  OG1 THR T 170     -16.455 -23.697  32.331  1.00 82.49           O  
ATOM   6837  CG2 THR T 170     -16.269 -25.626  33.805  1.00 74.91           C  
ATOM   6838  N   LEU T 171     -14.044 -22.190  32.243  1.00 92.67           N  
ATOM   6839  CA  LEU T 171     -13.669 -21.008  31.452  1.00 74.67           C  
ATOM   6840  C   LEU T 171     -12.201 -21.017  31.117  1.00 75.87           C  
ATOM   6841  O   LEU T 171     -11.808 -20.526  30.061  1.00 83.97           O  
ATOM   6842  CB  LEU T 171     -13.982 -19.709  32.188  1.00 77.39           C  
ATOM   6843  CG  LEU T 171     -15.457 -19.372  32.328  1.00 92.19           C  
ATOM   6844  CD1 LEU T 171     -15.615 -17.943  32.793  1.00 95.82           C  
ATOM   6845  CD2 LEU T 171     -16.148 -19.603  30.988  1.00 98.38           C  
ATOM   6846  N   MET T 172     -11.398 -21.569  32.031  1.00 85.56           N  
ATOM   6847  CA  MET T 172      -9.959 -21.740  31.837  1.00 83.94           C  
ATOM   6848  C   MET T 172      -9.662 -22.758  30.745  1.00 78.79           C  
ATOM   6849  O   MET T 172      -8.897 -22.470  29.830  1.00 73.44           O  
ATOM   6850  CB  MET T 172      -9.284 -22.177  33.138  1.00 99.30           C  
ATOM   6851  CG  MET T 172      -8.569 -21.061  33.918  1.00108.81           C  
ATOM   6852  SD  MET T 172      -7.259 -20.226  32.987  1.00122.65           S  
ATOM   6853  CE  MET T 172      -6.330 -19.503  34.340  1.00158.99           C  
ATOM   6854  N   ASP T 173     -10.257 -23.944  30.855  1.00 79.31           N  
ATOM   6855  CA  ASP T 173     -10.132 -24.973  29.820  1.00 90.04           C  
ATOM   6856  C   ASP T 173     -10.560 -24.430  28.465  1.00 86.62           C  
ATOM   6857  O   ASP T 173      -9.942 -24.734  27.433  1.00 88.70           O  
ATOM   6858  CB  ASP T 173     -10.940 -26.235  30.172  1.00112.50           C  
ATOM   6859  CG  ASP T 173     -10.294 -27.064  31.300  1.00149.18           C  
ATOM   6860  OD1 ASP T 173      -9.043 -27.076  31.406  1.00156.63           O  
ATOM   6861  OD2 ASP T 173     -11.038 -27.709  32.080  1.00158.23           O  
ATOM   6862  N   GLU T 174     -11.596 -23.596  28.484  1.00 86.97           N  
ATOM   6863  CA  GLU T 174     -12.180 -23.030  27.270  1.00 94.50           C  
ATOM   6864  C   GLU T 174     -11.262 -21.970  26.685  1.00 90.83           C  
ATOM   6865  O   GLU T 174     -11.051 -21.900  25.471  1.00 79.05           O  
ATOM   6866  CB  GLU T 174     -13.556 -22.426  27.576  1.00 89.13           C  
ATOM   6867  CG  GLU T 174     -14.300 -21.863  26.376  1.00 91.23           C  
ATOM   6868  CD  GLU T 174     -15.071 -22.928  25.618  1.00117.79           C  
ATOM   6869  OE1 GLU T 174     -14.812 -24.132  25.856  1.00127.90           O  
ATOM   6870  OE2 GLU T 174     -15.942 -22.561  24.794  1.00122.04           O  
ATOM   6871  N   ALA T 175     -10.715 -21.145  27.566  1.00 84.80           N  
ATOM   6872  CA  ALA T 175      -9.819 -20.089  27.144  1.00 81.39           C  
ATOM   6873  C   ALA T 175      -8.623 -20.668  26.377  1.00 89.13           C  
ATOM   6874  O   ALA T 175      -8.201 -20.114  25.365  1.00100.00           O  
ATOM   6875  CB  ALA T 175      -9.370 -19.287  28.343  1.00 63.92           C  
ATOM   6876  N   THR T 176      -8.101 -21.798  26.839  1.00 79.04           N  
ATOM   6877  CA  THR T 176      -6.963 -22.422  26.172  1.00 76.03           C  
ATOM   6878  C   THR T 176      -7.368 -22.973  24.805  1.00 82.73           C  
ATOM   6879  O   THR T 176      -6.603 -22.843  23.848  1.00 74.09           O  
ATOM   6880  CB  THR T 176      -6.295 -23.555  27.021  1.00 68.31           C  
ATOM   6881  OG1 THR T 176      -7.143 -24.710  27.041  1.00113.60           O  
ATOM   6882  CG2 THR T 176      -6.072 -23.109  28.449  1.00 57.02           C  
ATOM   6883  N   LYS T 177      -8.557 -23.584  24.706  1.00 77.73           N  
ATOM   6884  CA  LYS T 177      -9.006 -24.144  23.419  1.00 76.13           C  
ATOM   6885  C   LYS T 177      -9.239 -23.053  22.384  1.00 70.51           C  
ATOM   6886  O   LYS T 177      -8.927 -23.218  21.202  1.00 67.05           O  
ATOM   6887  CB  LYS T 177     -10.268 -25.001  23.546  1.00 77.23           C  
ATOM   6888  CG  LYS T 177     -10.099 -26.280  24.364  1.00114.06           C  
ATOM   6889  CD  LYS T 177     -11.321 -27.196  24.190  1.00128.20           C  
ATOM   6890  CE  LYS T 177     -11.919 -27.667  25.526  1.00119.22           C  
ATOM   6891  NZ  LYS T 177     -11.086 -28.706  26.220  1.00121.32           N  
ATOM   6892  N   ILE T 178      -9.783 -21.929  22.826  1.00 61.48           N  
ATOM   6893  CA  ILE T 178      -9.969 -20.830  21.907  1.00 63.12           C  
ATOM   6894  C   ILE T 178      -8.609 -20.354  21.425  1.00 72.68           C  
ATOM   6895  O   ILE T 178      -8.376 -20.248  20.220  1.00 65.05           O  
ATOM   6896  CB  ILE T 178     -10.776 -19.700  22.529  1.00 67.76           C  
ATOM   6897  CG1 ILE T 178     -12.175 -20.224  22.878  1.00 68.31           C  
ATOM   6898  CG2 ILE T 178     -10.832 -18.494  21.577  1.00 63.92           C  
ATOM   6899  CD1 ILE T 178     -13.098 -19.222  23.530  1.00 68.25           C  
ATOM   6900  N   MET T 179      -7.696 -20.120  22.362  1.00 80.38           N  
ATOM   6901  CA  MET T 179      -6.352 -19.680  22.008  1.00 75.80           C  
ATOM   6902  C   MET T 179      -5.695 -20.584  20.979  1.00 71.78           C  
ATOM   6903  O   MET T 179      -5.196 -20.100  19.971  1.00 72.73           O  
ATOM   6904  CB  MET T 179      -5.486 -19.566  23.244  1.00 86.00           C  
ATOM   6905  CG  MET T 179      -5.221 -18.134  23.654  1.00 98.74           C  
ATOM   6906  SD  MET T 179      -4.492 -18.038  25.292  1.00115.92           S  
ATOM   6907  CE  MET T 179      -3.335 -19.405  25.221  1.00171.40           C  
ATOM   6908  N   ASN T 180      -5.727 -21.889  21.224  1.00 75.06           N  
ATOM   6909  CA  ASN T 180      -5.158 -22.865  20.301  1.00 76.96           C  
ATOM   6910  C   ASN T 180      -5.740 -22.791  18.934  1.00 70.45           C  
ATOM   6911  O   ASN T 180      -5.037 -22.962  17.945  1.00 79.37           O  
ATOM   6912  CB  ASN T 180      -5.428 -24.277  20.776  1.00 95.17           C  
ATOM   6913  CG  ASN T 180      -4.593 -24.653  21.943  1.00102.27           C  
ATOM   6914  OD1 ASN T 180      -3.559 -24.016  22.214  1.00 88.49           O  
ATOM   6915  ND2 ASN T 180      -5.023 -25.699  22.661  1.00102.79           N  
ATOM   6916  N   ALA T 181      -7.049 -22.589  18.885  1.00 72.08           N  
ATOM   6917  CA  ALA T 181      -7.763 -22.628  17.624  1.00 63.46           C  
ATOM   6918  C   ALA T 181      -7.380 -21.410  16.796  1.00 66.86           C  
ATOM   6919  O   ALA T 181      -7.185 -21.493  15.578  1.00 77.51           O  
ATOM   6920  CB  ALA T 181      -9.244 -22.684  17.874  1.00 55.94           C  
ATOM   6921  N   GLN T 182      -7.238 -20.277  17.468  1.00 60.53           N  
ATOM   6922  CA  GLN T 182      -6.876 -19.059  16.771  1.00 66.17           C  
ATOM   6923  C   GLN T 182      -5.436 -19.130  16.301  1.00 72.04           C  
ATOM   6924  O   GLN T 182      -5.105 -18.633  15.220  1.00 66.05           O  
ATOM   6925  CB  GLN T 182      -7.103 -17.852  17.673  1.00 69.38           C  
ATOM   6926  CG  GLN T 182      -8.434 -17.883  18.397  1.00 77.42           C  
ATOM   6927  CD  GLN T 182      -9.645 -17.744  17.466  1.00 84.56           C  
ATOM   6928  OE1 GLN T 182      -9.723 -18.359  16.380  1.00 75.67           O  
ATOM   6929  NE2 GLN T 182     -10.606 -16.924  17.897  1.00 72.71           N  
ATOM   6930  N   ARG T 183      -4.598 -19.758  17.128  1.00 76.08           N  
ATOM   6931  CA  ARG T 183      -3.185 -19.974  16.845  1.00 75.84           C  
ATOM   6932  C   ARG T 183      -3.130 -20.836  15.597  1.00 76.68           C  
ATOM   6933  O   ARG T 183      -2.371 -20.591  14.662  1.00 89.93           O  
ATOM   6934  CB  ARG T 183      -2.542 -20.686  18.034  1.00 77.15           C  
ATOM   6935  CG  ARG T 183      -1.031 -20.722  18.056  1.00102.26           C  
ATOM   6936  CD  ARG T 183      -0.492 -21.301  19.373  1.00111.41           C  
ATOM   6937  NE  ARG T 183      -0.810 -20.447  20.519  1.00127.02           N  
ATOM   6938  CZ  ARG T 183      -1.631 -20.784  21.518  1.00143.36           C  
ATOM   6939  NH1 ARG T 183      -2.223 -21.974  21.534  1.00149.50           N  
ATOM   6940  NH2 ARG T 183      -1.856 -19.934  22.516  1.00134.61           N  
ATOM   6941  N   ALA T 184      -3.999 -21.823  15.560  1.00 68.56           N  
ATOM   6942  CA  ALA T 184      -4.052 -22.708  14.424  1.00 77.49           C  
ATOM   6943  C   ALA T 184      -4.529 -22.020  13.124  1.00 70.76           C  
ATOM   6944  O   ALA T 184      -4.649 -22.678  12.088  1.00 80.72           O  
ATOM   6945  CB  ALA T 184      -4.896 -23.939  14.773  1.00 43.99           C  
ATOM   6946  N   ARG T 185      -4.784 -20.712  13.171  1.00 50.81           N  
ATOM   6947  CA  ARG T 185      -5.145 -19.973  11.963  1.00 62.34           C  
ATOM   6948  C   ARG T 185      -4.587 -18.562  11.962  1.00 70.90           C  
ATOM   6949  O   ARG T 185      -5.301 -17.596  11.668  1.00 74.31           O  
ATOM   6950  CB  ARG T 185      -6.667 -19.967  11.674  1.00 61.57           C  
ATOM   6951  CG  ARG T 185      -7.580 -19.387  12.757  1.00 64.50           C  
ATOM   6952  CD  ARG T 185      -9.063 -19.299  12.301  1.00 79.77           C  
ATOM   6953  NE  ARG T 185      -9.810 -18.187  12.921  1.00 87.44           N  
ATOM   6954  CZ  ARG T 185     -11.090 -17.894  12.668  1.00 94.11           C  
ATOM   6955  NH1 ARG T 185     -11.789 -18.639  11.817  1.00113.29           N  
ATOM   6956  NH2 ARG T 185     -11.682 -16.861  13.267  1.00 67.25           N  
ATOM   6957  N   GLY T 186      -3.294 -18.460  12.248  1.00 61.46           N  
ATOM   6958  CA  GLY T 186      -2.626 -17.173  12.372  1.00 68.60           C  
ATOM   6959  C   GLY T 186      -2.652 -16.727  13.819  1.00 72.54           C  
ATOM   6960  O   GLY T 186      -2.769 -17.550  14.707  1.00 83.47           O  
ATOM   6961  N   VAL T 187      -2.598 -15.427  14.065  1.00 90.47           N  
ATOM   6962  CA  VAL T 187      -2.617 -14.879  15.440  1.00101.37           C  
ATOM   6963  C   VAL T 187      -1.451 -15.376  16.295  1.00 90.88           C  
ATOM   6964  O   VAL T 187      -1.269 -16.587  16.521  1.00 70.90           O  
ATOM   6965  CB  VAL T 187      -4.011 -14.992  16.232  1.00 77.14           C  
ATOM   6966  CG1 VAL T 187      -5.203 -15.217  15.329  1.00 79.28           C  
ATOM   6967  CG2 VAL T 187      -3.976 -16.049  17.275  1.00 89.65           C  
ATOM   6968  N   ASP T 188      -0.647 -14.415  16.746  1.00 89.27           N  
ATOM   6969  CA  ASP T 188       0.528 -14.715  17.544  1.00 85.76           C  
ATOM   6970  C   ASP T 188       0.312 -14.108  18.900  1.00 96.93           C  
ATOM   6971  O   ASP T 188       0.409 -12.891  19.065  1.00120.24           O  
ATOM   6972  CB  ASP T 188       1.784 -14.119  16.907  1.00117.31           C  
ATOM   6973  CG  ASP T 188       2.065 -14.679  15.521  1.00135.32           C  
ATOM   6974  OD1 ASP T 188       2.006 -15.916  15.361  1.00133.31           O  
ATOM   6975  OD2 ASP T 188       2.343 -13.880  14.595  1.00144.69           O  
ATOM   6976  N   PHE T 189      -0.011 -14.948  19.873  1.00 94.65           N  
ATOM   6977  CA  PHE T 189      -0.267 -14.450  21.212  1.00104.07           C  
ATOM   6978  C   PHE T 189       1.048 -14.097  21.890  1.00121.24           C  
ATOM   6979  O   PHE T 189       1.872 -14.975  22.163  1.00129.47           O  
ATOM   6980  CB  PHE T 189      -1.033 -15.484  22.029  1.00 96.18           C  
ATOM   6981  CG  PHE T 189      -2.445 -15.661  21.594  1.00 80.91           C  
ATOM   6982  CD1 PHE T 189      -3.344 -14.625  21.712  1.00 78.54           C  
ATOM   6983  CD2 PHE T 189      -2.876 -16.868  21.062  1.00 89.69           C  
ATOM   6984  CE1 PHE T 189      -4.660 -14.784  21.306  1.00 90.22           C  
ATOM   6985  CE2 PHE T 189      -4.193 -17.042  20.647  1.00 76.64           C  
ATOM   6986  CZ  PHE T 189      -5.087 -15.998  20.773  1.00 83.12           C  
ATOM   6987  N   GLY T 190       1.245 -12.810  22.154  1.00126.51           N  
ATOM   6988  CA  GLY T 190       2.479 -12.343  22.762  1.00129.54           C  
ATOM   6989  C   GLY T 190       3.604 -12.273  21.751  1.00128.39           C  
ATOM   6990  O   GLY T 190       4.576 -13.023  21.838  1.00142.41           O  
ATOM   6991  N   GLU T 191       3.467 -11.367  20.788  1.00114.24           N  
ATOM   6992  CA  GLU T 191       4.432 -11.245  19.705  1.00125.62           C  
ATOM   6993  C   GLU T 191       4.304  -9.914  18.963  1.00142.72           C  
ATOM   6994  O   GLU T 191       3.200  -9.491  18.604  1.00143.01           O  
ATOM   6995  CB  GLU T 191       4.276 -12.411  18.721  1.00126.52           C  
ATOM   6996  CG  GLU T 191       5.522 -13.277  18.559  1.00141.66           C  
ATOM   6997  CD  GLU T 191       5.199 -14.759  18.367  1.00153.16           C  
ATOM   6998  OE1 GLU T 191       5.797 -15.391  17.465  1.00165.65           O  
ATOM   6999  OE2 GLU T 191       4.362 -15.297  19.127  1.00145.70           O  
ATOM   7000  N   GLY T 192       5.441  -9.256  18.754  1.00185.71           N  
ATOM   7001  CA  GLY T 192       5.541  -8.153  17.812  1.00184.05           C  
ATOM   7002  C   GLY T 192       4.906  -6.822  18.181  1.00172.17           C  
ATOM   7003  O   GLY T 192       4.641  -5.998  17.298  1.00168.10           O  
ATOM   7004  N   GLY T 193       4.655  -6.588  19.466  1.00120.78           N  
ATOM   7005  CA  GLY T 193       4.146  -5.287  19.866  1.00120.92           C  
ATOM   7006  C   GLY T 193       3.429  -5.185  21.200  1.00129.64           C  
ATOM   7007  O   GLY T 193       3.543  -6.055  22.067  1.00134.42           O  
ATOM   7008  N   LEU T 194       2.695  -4.091  21.368  1.00134.76           N  
ATOM   7009  CA  LEU T 194       1.886  -3.898  22.562  1.00130.62           C  
ATOM   7010  C   LEU T 194       0.455  -3.587  22.160  1.00117.90           C  
ATOM   7011  O   LEU T 194      -0.485  -4.045  22.801  1.00107.26           O  
ATOM   7012  CB  LEU T 194       2.461  -2.795  23.466  1.00126.80           C  
ATOM   7013  CG  LEU T 194       2.785  -3.241  24.900  1.00121.09           C  
ATOM   7014  CD1 LEU T 194       2.724  -2.091  25.905  1.00122.03           C  
ATOM   7015  CD2 LEU T 194       1.883  -4.386  25.335  1.00110.17           C  
ATOM   7016  N   PHE T 195       0.295  -2.802  21.100  1.00113.47           N  
ATOM   7017  CA  PHE T 195      -1.023  -2.600  20.530  1.00120.89           C  
ATOM   7018  C   PHE T 195      -1.376  -3.906  19.848  1.00125.96           C  
ATOM   7019  O   PHE T 195      -2.401  -4.517  20.156  1.00122.83           O  
ATOM   7020  CB  PHE T 195      -1.037  -1.446  19.522  1.00131.42           C  
ATOM   7021  CG  PHE T 195      -2.420  -0.913  19.219  1.00150.15           C  
ATOM   7022  CD1 PHE T 195      -3.254  -1.568  18.320  1.00149.72           C  
ATOM   7023  CD2 PHE T 195      -2.884   0.249  19.834  1.00163.01           C  
ATOM   7024  CE1 PHE T 195      -4.524  -1.077  18.044  1.00153.85           C  
ATOM   7025  CE2 PHE T 195      -4.154   0.748  19.560  1.00163.54           C  
ATOM   7026  CZ  PHE T 195      -4.973   0.084  18.666  1.00159.21           C  
ATOM   7027  N   LYS T 196      -0.505  -4.336  18.935  1.00141.72           N  
ATOM   7028  CA  LYS T 196      -0.680  -5.609  18.236  1.00139.04           C  
ATOM   7029  C   LYS T 196      -0.892  -6.732  19.231  1.00127.72           C  
ATOM   7030  O   LYS T 196      -1.699  -7.637  19.007  1.00133.83           O  
ATOM   7031  CB  LYS T 196       0.514  -5.938  17.331  1.00135.97           C  
ATOM   7032  CG  LYS T 196       0.459  -5.289  15.952  1.00146.61           C  
ATOM   7033  CD  LYS T 196       1.109  -6.177  14.895  1.00157.30           C  
ATOM   7034  CE  LYS T 196       1.495  -5.376  13.654  1.00160.09           C  
ATOM   7035  NZ  LYS T 196       2.409  -6.136  12.749  1.00153.88           N  
ATOM   7036  N   GLN T 197      -0.176  -6.662  20.342  1.00100.93           N  
ATOM   7037  CA  GLN T 197      -0.327  -7.667  21.373  1.00 98.17           C  
ATOM   7038  C   GLN T 197      -1.732  -7.610  21.997  1.00 99.61           C  
ATOM   7039  O   GLN T 197      -2.318  -8.637  22.330  1.00103.79           O  
ATOM   7040  CB  GLN T 197       0.768  -7.509  22.427  1.00104.84           C  
ATOM   7041  CG  GLN T 197       0.707  -8.530  23.545  1.00116.49           C  
ATOM   7042  CD  GLN T 197       2.079  -8.971  23.996  1.00118.63           C  
ATOM   7043  OE1 GLN T 197       3.078  -8.692  23.330  1.00112.68           O  
ATOM   7044  NE2 GLN T 197       2.137  -9.675  25.126  1.00120.28           N  
ATOM   7045  N   ALA T 198      -2.287  -6.414  22.140  1.00101.09           N  
ATOM   7046  CA  ALA T 198      -3.615  -6.300  22.723  1.00100.39           C  
ATOM   7047  C   ALA T 198      -4.660  -6.645  21.679  1.00 97.54           C  
ATOM   7048  O   ALA T 198      -5.604  -7.389  21.952  1.00103.10           O  
ATOM   7049  CB  ALA T 198      -3.847  -4.906  23.264  1.00105.68           C  
ATOM   7050  N   LYS T 199      -4.471  -6.105  20.478  1.00 86.96           N  
ATOM   7051  CA  LYS T 199      -5.416  -6.277  19.382  1.00 91.63           C  
ATOM   7052  C   LYS T 199      -5.729  -7.762  19.189  1.00100.64           C  
ATOM   7053  O   LYS T 199      -6.820  -8.143  18.771  1.00 97.91           O  
ATOM   7054  CB  LYS T 199      -4.857  -5.646  18.094  1.00 89.48           C  
ATOM   7055  CG  LYS T 199      -5.904  -5.376  17.014  1.00114.58           C  
ATOM   7056  CD  LYS T 199      -5.316  -4.642  15.794  1.00134.16           C  
ATOM   7057  CE  LYS T 199      -6.276  -4.634  14.576  1.00138.61           C  
ATOM   7058  NZ  LYS T 199      -7.171  -3.430  14.464  1.00128.26           N  
ATOM   7059  N   SER T 200      -4.774  -8.608  19.541  1.00108.49           N  
ATOM   7060  CA  SER T 200      -4.937 -10.030  19.321  1.00106.72           C  
ATOM   7061  C   SER T 200      -5.746 -10.692  20.427  1.00101.18           C  
ATOM   7062  O   SER T 200      -6.113 -11.860  20.329  1.00 95.99           O  
ATOM   7063  CB  SER T 200      -3.573 -10.691  19.198  1.00106.75           C  
ATOM   7064  OG  SER T 200      -2.923 -10.652  20.446  1.00122.54           O  
ATOM   7065  N   LEU T 201      -6.036  -9.953  21.486  1.00114.60           N  
ATOM   7066  CA  LEU T 201      -6.811 -10.541  22.569  1.00106.62           C  
ATOM   7067  C   LEU T 201      -8.270 -10.708  22.177  1.00 94.48           C  
ATOM   7068  O   LEU T 201      -8.959 -11.592  22.685  1.00 98.20           O  
ATOM   7069  CB  LEU T 201      -6.662  -9.731  23.853  1.00101.16           C  
ATOM   7070  CG  LEU T 201      -5.292  -9.911  24.505  1.00 96.77           C  
ATOM   7071  CD1 LEU T 201      -5.270  -9.304  25.898  1.00111.07           C  
ATOM   7072  CD2 LEU T 201      -4.910 -11.383  24.556  1.00 78.91           C  
ATOM   7073  N   ILE T 202      -8.720  -9.860  21.258  1.00 77.28           N  
ATOM   7074  CA  ILE T 202     -10.080  -9.922  20.732  1.00 86.78           C  
ATOM   7075  C   ILE T 202     -10.562 -11.325  20.281  1.00 88.68           C  
ATOM   7076  O   ILE T 202     -11.602 -11.798  20.760  1.00 81.56           O  
ATOM   7077  CB  ILE T 202     -10.272  -8.866  19.636  1.00 89.02           C  
ATOM   7078  CG1 ILE T 202      -9.627  -7.556  20.091  1.00 95.30           C  
ATOM   7079  CG2 ILE T 202     -11.729  -8.712  19.300  1.00 93.95           C  
ATOM   7080  CD1 ILE T 202      -9.747  -6.443  19.088  1.00101.95           C  
ATOM   7081  N   PRO T 203      -9.807 -12.002  19.387  1.00 79.39           N  
ATOM   7082  CA  PRO T 203     -10.120 -13.395  19.037  1.00 72.10           C  
ATOM   7083  C   PRO T 203     -10.180 -14.354  20.214  1.00 72.01           C  
ATOM   7084  O   PRO T 203     -10.670 -15.464  20.066  1.00 70.25           O  
ATOM   7085  CB  PRO T 203      -8.945 -13.789  18.150  1.00 63.44           C  
ATOM   7086  CG  PRO T 203      -8.612 -12.556  17.472  1.00 74.72           C  
ATOM   7087  CD  PRO T 203      -8.728 -11.494  18.524  1.00 79.02           C  
ATOM   7088  N   LEU T 204      -9.657 -13.960  21.361  1.00 71.38           N  
ATOM   7089  CA  LEU T 204      -9.821 -14.783  22.538  1.00 67.31           C  
ATOM   7090  C   LEU T 204     -11.057 -14.287  23.281  1.00 87.75           C  
ATOM   7091  O   LEU T 204     -11.961 -15.065  23.618  1.00 85.52           O  
ATOM   7092  CB  LEU T 204      -8.581 -14.681  23.422  1.00 64.53           C  
ATOM   7093  CG  LEU T 204      -8.630 -15.326  24.806  1.00 74.04           C  
ATOM   7094  CD1 LEU T 204      -9.054 -16.783  24.723  1.00 70.28           C  
ATOM   7095  CD2 LEU T 204      -7.268 -15.205  25.442  1.00 79.42           C  
ATOM   7096  N   MET T 205     -11.110 -12.977  23.502  1.00 85.89           N  
ATOM   7097  CA  MET T 205     -12.067 -12.431  24.442  1.00 90.03           C  
ATOM   7098  C   MET T 205     -13.501 -12.455  23.937  1.00 85.97           C  
ATOM   7099  O   MET T 205     -14.387 -12.980  24.600  1.00 88.68           O  
ATOM   7100  CB  MET T 205     -11.646 -11.034  24.901  1.00 94.82           C  
ATOM   7101  CG  MET T 205     -11.312 -10.956  26.398  1.00 90.65           C  
ATOM   7102  SD  MET T 205      -9.996 -12.103  26.874  1.00131.33           S  
ATOM   7103  CE  MET T 205     -10.909 -13.409  27.685  1.00 80.11           C  
ATOM   7104  N   VAL T 206     -13.730 -11.883  22.769  1.00 81.91           N  
ATOM   7105  CA  VAL T 206     -15.060 -11.918  22.178  1.00 80.87           C  
ATOM   7106  C   VAL T 206     -15.686 -13.328  22.175  1.00 77.70           C  
ATOM   7107  O   VAL T 206     -16.828 -13.490  22.587  1.00 77.95           O  
ATOM   7108  CB  VAL T 206     -15.039 -11.326  20.765  1.00 80.95           C  
ATOM   7109  CG1 VAL T 206     -16.258 -11.753  20.004  1.00 73.12           C  
ATOM   7110  CG2 VAL T 206     -14.883  -9.810  20.822  1.00 79.57           C  
ATOM   7111  N   PRO T 207     -14.935 -14.361  21.742  1.00 70.93           N  
ATOM   7112  CA  PRO T 207     -15.542 -15.698  21.838  1.00 66.62           C  
ATOM   7113  C   PRO T 207     -15.812 -16.149  23.263  1.00 75.07           C  
ATOM   7114  O   PRO T 207     -16.916 -16.630  23.520  1.00 82.86           O  
ATOM   7115  CB  PRO T 207     -14.491 -16.609  21.203  1.00 52.63           C  
ATOM   7116  CG  PRO T 207     -13.792 -15.719  20.276  1.00 71.59           C  
ATOM   7117  CD  PRO T 207     -13.683 -14.403  20.970  1.00 59.23           C  
ATOM   7118  N   LEU T 208     -14.827 -15.998  24.151  1.00 80.41           N  
ATOM   7119  CA  LEU T 208     -14.955 -16.407  25.553  1.00 86.30           C  
ATOM   7120  C   LEU T 208     -16.217 -15.872  26.241  1.00 92.33           C  
ATOM   7121  O   LEU T 208     -16.934 -16.629  26.890  1.00 91.75           O  
ATOM   7122  CB  LEU T 208     -13.731 -15.967  26.348  1.00 77.87           C  
ATOM   7123  CG  LEU T 208     -13.147 -16.988  27.326  1.00 77.52           C  
ATOM   7124  CD1 LEU T 208     -12.659 -16.287  28.573  1.00 60.65           C  
ATOM   7125  CD2 LEU T 208     -14.139 -18.095  27.659  1.00 88.01           C  
ATOM   7126  N   PHE T 209     -16.460 -14.569  26.110  1.00 87.09           N  
ATOM   7127  CA  PHE T 209     -17.661 -13.941  26.636  1.00 80.73           C  
ATOM   7128  C   PHE T 209     -18.905 -14.696  26.201  1.00 87.23           C  
ATOM   7129  O   PHE T 209     -19.719 -15.103  27.036  1.00 90.40           O  
ATOM   7130  CB  PHE T 209     -17.786 -12.516  26.120  1.00 85.51           C  
ATOM   7131  CG  PHE T 209     -17.059 -11.506  26.937  1.00 93.33           C  
ATOM   7132  CD1 PHE T 209     -17.397 -11.291  28.247  1.00 87.45           C  
ATOM   7133  CD2 PHE T 209     -16.054 -10.737  26.374  1.00117.01           C  
ATOM   7134  CE1 PHE T 209     -16.735 -10.347  28.994  1.00102.60           C  
ATOM   7135  CE2 PHE T 209     -15.385  -9.790  27.119  1.00112.77           C  
ATOM   7136  CZ  PHE T 209     -15.727  -9.597  28.432  1.00100.37           C  
ATOM   7137  N   MET T 210     -19.054 -14.870  24.889  1.00 79.05           N  
ATOM   7138  CA  MET T 210     -20.222 -15.552  24.352  1.00 78.17           C  
ATOM   7139  C   MET T 210     -20.371 -16.935  24.939  1.00 76.25           C  
ATOM   7140  O   MET T 210     -21.459 -17.304  25.356  1.00 75.96           O  
ATOM   7141  CB  MET T 210     -20.189 -15.617  22.832  1.00 75.58           C  
ATOM   7142  CG  MET T 210     -21.243 -14.713  22.188  1.00 94.41           C  
ATOM   7143  SD  MET T 210     -22.963 -15.112  22.631  1.00 98.96           S  
ATOM   7144  CE  MET T 210     -23.394 -16.287  21.339  1.00126.97           C  
ATOM   7145  N   SER T 211     -19.271 -17.678  25.002  1.00 79.41           N  
ATOM   7146  CA  SER T 211     -19.275 -19.022  25.574  1.00 84.44           C  
ATOM   7147  C   SER T 211     -19.804 -18.988  26.980  1.00 89.86           C  
ATOM   7148  O   SER T 211     -20.548 -19.867  27.406  1.00 94.00           O  
ATOM   7149  CB  SER T 211     -17.864 -19.596  25.627  1.00 89.64           C  
ATOM   7150  OG  SER T 211     -17.873 -20.867  26.261  1.00 93.77           O  
ATOM   7151  N   ALA T 212     -19.389 -17.960  27.701  1.00 89.10           N  
ATOM   7152  CA  ALA T 212     -19.767 -17.798  29.079  1.00 81.12           C  
ATOM   7153  C   ALA T 212     -21.250 -17.476  29.143  1.00 87.20           C  
ATOM   7154  O   ALA T 212     -22.021 -18.200  29.776  1.00 92.66           O  
ATOM   7155  CB  ALA T 212     -18.951 -16.703  29.705  1.00 80.81           C  
ATOM   7156  N   PHE T 213     -21.668 -16.407  28.481  1.00 80.05           N  
ATOM   7157  CA  PHE T 213     -23.084 -16.087  28.515  1.00 82.89           C  
ATOM   7158  C   PHE T 213     -23.971 -17.221  27.987  1.00 83.69           C  
ATOM   7159  O   PHE T 213     -25.060 -17.426  28.503  1.00 90.66           O  
ATOM   7160  CB  PHE T 213     -23.413 -14.776  27.812  1.00 87.74           C  
ATOM   7161  CG  PHE T 213     -24.883 -14.490  27.770  1.00101.59           C  
ATOM   7162  CD1 PHE T 213     -25.561 -14.123  28.924  1.00102.39           C  
ATOM   7163  CD2 PHE T 213     -25.604 -14.632  26.586  1.00106.09           C  
ATOM   7164  CE1 PHE T 213     -26.929 -13.880  28.891  1.00110.13           C  
ATOM   7165  CE2 PHE T 213     -26.976 -14.391  26.545  1.00 94.61           C  
ATOM   7166  CZ  PHE T 213     -27.636 -14.013  27.695  1.00105.94           C  
ATOM   7167  N   ASN T 214     -23.519 -17.964  26.980  1.00 84.90           N  
ATOM   7168  CA  ASN T 214     -24.291 -19.124  26.536  1.00 83.83           C  
ATOM   7169  C   ASN T 214     -24.374 -20.146  27.655  1.00 99.77           C  
ATOM   7170  O   ASN T 214     -25.458 -20.624  27.986  1.00115.32           O  
ATOM   7171  CB  ASN T 214     -23.695 -19.779  25.291  1.00 82.47           C  
ATOM   7172  CG  ASN T 214     -23.956 -18.984  24.016  1.00 93.51           C  
ATOM   7173  OD1 ASN T 214     -24.979 -18.307  23.887  1.00 87.45           O  
ATOM   7174  ND2 ASN T 214     -23.024 -19.076  23.057  1.00 98.15           N  
ATOM   7175  N   ARG T 215     -23.225 -20.470  28.243  1.00 93.66           N  
ATOM   7176  CA  ARG T 215     -23.179 -21.387  29.380  1.00 83.54           C  
ATOM   7177  C   ARG T 215     -24.081 -20.925  30.509  1.00 79.56           C  
ATOM   7178  O   ARG T 215     -24.767 -21.736  31.126  1.00 86.66           O  
ATOM   7179  CB  ARG T 215     -21.742 -21.589  29.874  1.00 72.09           C  
ATOM   7180  CG  ARG T 215     -20.937 -22.464  28.947  1.00 73.87           C  
ATOM   7181  CD  ARG T 215     -19.444 -22.455  29.225  1.00 69.87           C  
ATOM   7182  NE  ARG T 215     -18.757 -22.927  28.035  1.00 86.19           N  
ATOM   7183  CZ  ARG T 215     -18.656 -24.204  27.682  1.00112.79           C  
ATOM   7184  NH1 ARG T 215     -19.168 -25.151  28.454  1.00111.48           N  
ATOM   7185  NH2 ARG T 215     -18.031 -24.531  26.554  1.00126.26           N  
ATOM   7186  N   ALA T 216     -24.083 -19.620  30.765  1.00 84.51           N  
ATOM   7187  CA  ALA T 216     -24.957 -19.043  31.784  1.00 92.25           C  
ATOM   7188  C   ALA T 216     -26.393 -19.440  31.535  1.00 96.64           C  
ATOM   7189  O   ALA T 216     -27.037 -20.018  32.408  1.00 95.96           O  
ATOM   7190  CB  ALA T 216     -24.837 -17.528  31.815  1.00 82.93           C  
ATOM   7191  N   GLU T 217     -26.879 -19.132  30.335  1.00105.41           N  
ATOM   7192  CA  GLU T 217     -28.282 -19.343  30.002  1.00116.53           C  
ATOM   7193  C   GLU T 217     -28.643 -20.802  30.183  1.00110.33           C  
ATOM   7194  O   GLU T 217     -29.580 -21.119  30.909  1.00105.43           O  
ATOM   7195  CB  GLU T 217     -28.599 -18.879  28.578  1.00120.84           C  
ATOM   7196  CG  GLU T 217     -30.084 -18.927  28.241  1.00132.16           C  
ATOM   7197  CD  GLU T 217     -30.496 -17.816  27.295  1.00150.06           C  
ATOM   7198  OE1 GLU T 217     -29.597 -17.120  26.777  1.00162.76           O  
ATOM   7199  OE2 GLU T 217     -31.714 -17.632  27.075  1.00148.38           O  
ATOM   7200  N   ASP T 218     -27.865 -21.678  29.552  1.00107.34           N  
ATOM   7201  CA  ASP T 218     -28.078 -23.117  29.654  1.00114.43           C  
ATOM   7202  C   ASP T 218     -28.133 -23.574  31.113  1.00108.23           C  
ATOM   7203  O   ASP T 218     -28.959 -24.402  31.478  1.00111.56           O  
ATOM   7204  CB  ASP T 218     -27.006 -23.903  28.875  1.00122.48           C  
ATOM   7205  CG  ASP T 218     -27.265 -23.930  27.365  1.00126.61           C  
ATOM   7206  OD1 ASP T 218     -27.760 -22.921  26.820  1.00126.35           O  
ATOM   7207  OD2 ASP T 218     -26.966 -24.964  26.720  1.00127.49           O  
ATOM   7208  N   LEU T 219     -27.273 -23.021  31.957  1.00103.53           N  
ATOM   7209  CA  LEU T 219     -27.253 -23.451  33.352  1.00 98.90           C  
ATOM   7210  C   LEU T 219     -28.477 -22.982  34.130  1.00 97.47           C  
ATOM   7211  O   LEU T 219     -29.038 -23.726  34.929  1.00 98.46           O  
ATOM   7212  CB  LEU T 219     -25.988 -22.983  34.058  1.00 91.69           C  
ATOM   7213  CG  LEU T 219     -25.981 -23.282  35.562  1.00 88.72           C  
ATOM   7214  CD1 LEU T 219     -26.026 -24.781  35.853  1.00 81.32           C  
ATOM   7215  CD2 LEU T 219     -24.792 -22.629  36.241  1.00 80.87           C  
ATOM   7216  N   SER T 220     -28.880 -21.741  33.896  1.00 94.31           N  
ATOM   7217  CA  SER T 220     -30.003 -21.157  34.604  1.00 87.94           C  
ATOM   7218  C   SER T 220     -31.278 -21.953  34.343  1.00108.20           C  
ATOM   7219  O   SER T 220     -31.984 -22.327  35.283  1.00103.42           O  
ATOM   7220  CB  SER T 220     -30.189 -19.710  34.161  1.00 82.80           C  
ATOM   7221  OG  SER T 220     -31.543 -19.330  34.270  1.00108.67           O  
ATOM   7222  N   THR T 221     -31.564 -22.219  33.066  1.00113.87           N  
ATOM   7223  CA  THR T 221     -32.768 -22.964  32.706  1.00115.48           C  
ATOM   7224  C   THR T 221     -32.752 -24.328  33.376  1.00109.47           C  
ATOM   7225  O   THR T 221     -33.743 -24.744  33.978  1.00119.44           O  
ATOM   7226  CB  THR T 221     -32.974 -23.092  31.168  1.00 99.22           C  
ATOM   7227  OG1 THR T 221     -33.700 -24.295  30.862  1.00 91.50           O  
ATOM   7228  CG2 THR T 221     -31.672 -23.157  30.477  1.00115.54           C  
ATOM   7229  N   ALA T 222     -31.607 -24.994  33.312  1.00 86.69           N  
ATOM   7230  CA  ALA T 222     -31.452 -26.313  33.902  1.00 92.42           C  
ATOM   7231  C   ALA T 222     -31.678 -26.231  35.401  1.00102.90           C  
ATOM   7232  O   ALA T 222     -32.267 -27.129  35.999  1.00116.56           O  
ATOM   7233  CB  ALA T 222     -30.071 -26.871  33.602  1.00 77.39           C  
ATOM   7234  N   MET T 223     -31.197 -25.153  36.010  1.00 91.33           N  
ATOM   7235  CA  MET T 223     -31.395 -24.943  37.436  1.00104.70           C  
ATOM   7236  C   MET T 223     -32.881 -24.822  37.734  1.00104.40           C  
ATOM   7237  O   MET T 223     -33.367 -25.364  38.721  1.00 97.34           O  
ATOM   7238  CB  MET T 223     -30.673 -23.677  37.891  1.00107.55           C  
ATOM   7239  CG  MET T 223     -29.271 -23.916  38.420  1.00111.47           C  
ATOM   7240  SD  MET T 223     -28.517 -22.396  39.017  1.00116.78           S  
ATOM   7241  CE  MET T 223     -29.814 -21.216  38.660  1.00189.83           C  
ATOM   7242  N   GLU T 224     -33.595 -24.104  36.875  1.00110.16           N  
ATOM   7243  CA  GLU T 224     -35.045 -23.987  36.979  1.00115.80           C  
ATOM   7244  C   GLU T 224     -35.742 -25.330  36.775  1.00116.49           C  
ATOM   7245  O   GLU T 224     -36.707 -25.646  37.466  1.00110.13           O  
ATOM   7246  CB  GLU T 224     -35.574 -22.959  35.981  1.00125.31           C  
ATOM   7247  CG  GLU T 224     -34.713 -21.715  35.865  1.00133.98           C  
ATOM   7248  CD  GLU T 224     -35.534 -20.447  35.762  1.00147.19           C  
ATOM   7249  OE1 GLU T 224     -36.191 -20.083  36.758  1.00156.70           O  
ATOM   7250  OE2 GLU T 224     -35.522 -19.814  34.686  1.00146.40           O  
ATOM   7251  N   ALA T 225     -35.250 -26.120  35.825  1.00104.53           N  
ATOM   7252  CA  ALA T 225     -35.867 -27.405  35.525  1.00 97.46           C  
ATOM   7253  C   ALA T 225     -35.794 -28.278  36.763  1.00102.30           C  
ATOM   7254  O   ALA T 225     -36.761 -28.944  37.124  1.00108.49           O  
ATOM   7255  CB  ALA T 225     -35.162 -28.073  34.358  1.00 95.81           C  
ATOM   7256  N   ARG T 226     -34.644 -28.253  37.425  1.00112.05           N  
ATOM   7257  CA  ARG T 226     -34.541 -28.727  38.787  1.00121.43           C  
ATOM   7258  C   ARG T 226     -35.289 -27.651  39.540  1.00121.88           C  
ATOM   7259  O   ARG T 226     -35.325 -26.509  39.089  1.00128.22           O  
ATOM   7260  CB  ARG T 226     -33.085 -28.781  39.235  1.00124.56           C  
ATOM   7261  CG  ARG T 226     -32.550 -30.188  39.436  1.00124.18           C  
ATOM   7262  CD  ARG T 226     -31.414 -30.486  38.474  1.00118.36           C  
ATOM   7263  NE  ARG T 226     -30.602 -31.613  38.922  1.00127.79           N  
ATOM   7264  CZ  ARG T 226     -29.824 -31.591  39.998  1.00137.11           C  
ATOM   7265  NH1 ARG T 226     -29.751 -30.497  40.741  1.00126.78           N  
ATOM   7266  NH2 ARG T 226     -29.118 -32.662  40.332  1.00146.14           N  
ATOM   7267  N   GLY T 227     -35.925 -27.979  40.654  1.00121.98           N  
ATOM   7268  CA  GLY T 227     -36.712 -26.951  41.300  1.00130.43           C  
ATOM   7269  C   GLY T 227     -35.840 -25.832  41.828  1.00138.21           C  
ATOM   7270  O   GLY T 227     -34.868 -26.063  42.546  1.00142.24           O  
ATOM   7271  N   TYR T 228     -36.205 -24.606  41.473  1.00125.43           N  
ATOM   7272  CA  TYR T 228     -35.532 -23.419  41.972  1.00125.08           C  
ATOM   7273  C   TYR T 228     -36.465 -22.226  41.832  1.00127.43           C  
ATOM   7274  O   TYR T 228     -37.364 -22.233  40.992  1.00117.58           O  
ATOM   7275  CB  TYR T 228     -34.235 -23.177  41.202  1.00116.28           C  
ATOM   7276  CG  TYR T 228     -33.382 -22.064  41.764  1.00114.80           C  
ATOM   7277  CD1 TYR T 228     -32.508 -22.296  42.816  1.00107.85           C  
ATOM   7278  CD2 TYR T 228     -33.448 -20.782  41.241  1.00119.57           C  
ATOM   7279  CE1 TYR T 228     -31.727 -21.281  43.333  1.00107.47           C  
ATOM   7280  CE2 TYR T 228     -32.671 -19.761  41.751  1.00119.68           C  
ATOM   7281  CZ  TYR T 228     -31.813 -20.017  42.797  1.00111.85           C  
ATOM   7282  OH  TYR T 228     -31.040 -19.002  43.306  1.00110.64           O  
ATOM   7283  N   GLN T 229     -36.245 -21.195  42.640  1.00145.40           N  
ATOM   7284  CA  GLN T 229     -37.020 -19.968  42.522  1.00144.70           C  
ATOM   7285  C   GLN T 229     -36.400 -18.848  43.344  1.00136.79           C  
ATOM   7286  O   GLN T 229     -36.398 -17.689  42.931  1.00138.04           O  
ATOM   7287  CB  GLN T 229     -38.467 -20.205  42.956  1.00143.64           C  
ATOM   7288  CG  GLN T 229     -38.675 -21.495  43.732  1.00146.66           C  
ATOM   7289  CD  GLN T 229     -40.119 -21.952  43.728  1.00143.92           C  
ATOM   7290  OE1 GLN T 229     -41.027 -21.178  43.430  1.00144.27           O  
ATOM   7291  NE2 GLN T 229     -40.339 -23.218  44.061  1.00134.83           N  
ATOM   7292  N   ASP T 230     -35.876 -19.206  44.510  1.00139.24           N  
ATOM   7293  CA  ASP T 230     -35.263 -18.234  45.403  1.00152.70           C  
ATOM   7294  C   ASP T 230     -33.993 -18.789  46.036  1.00149.44           C  
ATOM   7295  O   ASP T 230     -33.877 -19.992  46.264  1.00151.83           O  
ATOM   7296  CB  ASP T 230     -36.253 -17.818  46.493  1.00165.08           C  
ATOM   7297  CG  ASP T 230     -36.146 -16.348  46.850  1.00175.14           C  
ATOM   7298  OD1 ASP T 230     -36.746 -15.515  46.139  1.00177.78           O  
ATOM   7299  OD2 ASP T 230     -35.463 -16.026  47.843  1.00180.64           O  
ATOM   7300  N   SER T 231     -33.050 -17.902  46.327  1.00144.66           N  
ATOM   7301  CA  SER T 231     -31.818 -18.281  47.005  1.00150.18           C  
ATOM   7302  C   SER T 231     -32.150 -18.809  48.391  1.00156.43           C  
ATOM   7303  O   SER T 231     -31.547 -19.765  48.874  1.00154.23           O  
ATOM   7304  CB  SER T 231     -30.880 -17.078  47.114  1.00149.53           C  
ATOM   7305  OG  SER T 231     -29.619 -17.454  47.638  1.00153.83           O  
ATOM   7306  N   GLU T 232     -33.118 -18.157  49.023  1.00165.47           N  
ATOM   7307  CA  GLU T 232     -33.528 -18.462  50.387  1.00169.81           C  
ATOM   7308  C   GLU T 232     -34.454 -19.661  50.327  1.00174.76           C  
ATOM   7309  O   GLU T 232     -34.618 -20.272  49.272  1.00185.91           O  
ATOM   7310  CB  GLU T 232     -34.280 -17.284  51.004  1.00182.91           C  
ATOM   7311  CG  GLU T 232     -33.407 -16.208  51.619  1.00196.98           C  
ATOM   7312  CD  GLU T 232     -34.154 -14.900  51.806  1.00210.44           C  
ATOM   7313  OE1 GLU T 232     -34.783 -14.430  50.831  1.00209.94           O  
ATOM   7314  OE2 GLU T 232     -34.115 -14.346  52.926  1.00220.07           O  
ATOM   7315  N   HIS T 233     -35.065 -19.988  51.458  1.00169.32           N  
ATOM   7316  CA  HIS T 233     -36.082 -21.032  51.515  1.00168.70           C  
ATOM   7317  C   HIS T 233     -35.591 -22.382  50.987  1.00153.10           C  
ATOM   7318  O   HIS T 233     -36.363 -23.143  50.404  1.00160.30           O  
ATOM   7319  CB  HIS T 233     -37.360 -20.579  50.786  1.00179.43           C  
ATOM   7320  CG  HIS T 233     -37.988 -19.350  51.372  1.00204.09           C  
ATOM   7321  ND1 HIS T 233     -38.710 -19.370  52.548  1.00219.11           N  
ATOM   7322  CD2 HIS T 233     -38.001 -18.064  50.947  1.00210.77           C  
ATOM   7323  CE1 HIS T 233     -39.140 -18.151  52.821  1.00222.90           C  
ATOM   7324  NE2 HIS T 233     -38.722 -17.339  51.866  1.00222.06           N  
ATOM   7325  N   ARG T 234     -34.303 -22.660  51.180  1.00131.58           N  
ATOM   7326  CA  ARG T 234     -33.742 -23.977  50.877  1.00128.23           C  
ATOM   7327  C   ARG T 234     -32.619 -24.390  51.829  1.00129.08           C  
ATOM   7328  O   ARG T 234     -32.195 -23.615  52.688  1.00119.08           O  
ATOM   7329  CB  ARG T 234     -33.306 -24.126  49.402  1.00125.62           C  
ATOM   7330  CG  ARG T 234     -32.638 -22.935  48.731  1.00131.02           C  
ATOM   7331  CD  ARG T 234     -31.648 -23.390  47.644  1.00148.80           C  
ATOM   7332  NE  ARG T 234     -30.307 -23.540  48.200  1.00176.46           N  
ATOM   7333  CZ  ARG T 234     -29.184 -23.241  47.563  1.00191.80           C  
ATOM   7334  NH1 ARG T 234     -29.245 -22.796  46.324  1.00191.16           N  
ATOM   7335  NH2 ARG T 234     -28.009 -23.391  48.174  1.00203.22           N  
ATOM   7336  N   SER T 235     -32.134 -25.614  51.642  1.00138.58           N  
ATOM   7337  CA  SER T 235     -31.231 -26.230  52.608  1.00132.52           C  
ATOM   7338  C   SER T 235     -29.749 -26.079  52.289  1.00132.64           C  
ATOM   7339  O   SER T 235     -29.349 -25.480  51.285  1.00110.49           O  
ATOM   7340  CB  SER T 235     -31.537 -27.720  52.729  1.00117.76           C  
ATOM   7341  OG  SER T 235     -31.925 -28.055  54.047  1.00120.32           O  
ATOM   7342  N   GLN T 236     -28.944 -26.643  53.191  1.00133.90           N  
ATOM   7343  CA  GLN T 236     -27.513 -26.703  52.995  1.00136.03           C  
ATOM   7344  C   GLN T 236     -27.044 -28.138  53.126  1.00136.17           C  
ATOM   7345  O   GLN T 236     -27.055 -28.703  54.220  1.00141.15           O  
ATOM   7346  CB  GLN T 236     -26.786 -25.808  53.999  1.00140.78           C  
ATOM   7347  CG  GLN T 236     -26.593 -24.377  53.520  1.00149.23           C  
ATOM   7348  CD  GLN T 236     -25.696 -23.558  54.444  1.00167.95           C  
ATOM   7349  OE1 GLN T 236     -25.310 -24.010  55.528  1.00177.10           O  
ATOM   7350  NE2 GLN T 236     -25.360 -22.344  54.014  1.00170.71           N  
ATOM   7351  N   TYR T 237     -26.665 -28.733  52.000  1.00131.29           N  
ATOM   7352  CA  TYR T 237     -26.058 -30.054  52.007  1.00122.95           C  
ATOM   7353  C   TYR T 237     -24.597 -29.944  52.465  1.00125.96           C  
ATOM   7354  O   TYR T 237     -24.053 -30.862  53.090  1.00108.17           O  
ATOM   7355  CB  TYR T 237     -26.152 -30.685  50.611  1.00120.80           C  
ATOM   7356  CG  TYR T 237     -25.476 -32.037  50.508  1.00120.88           C  
ATOM   7357  CD1 TYR T 237     -26.010 -33.150  51.149  1.00115.33           C  
ATOM   7358  CD2 TYR T 237     -24.300 -32.200  49.783  1.00117.02           C  
ATOM   7359  CE1 TYR T 237     -25.396 -34.393  51.065  1.00118.20           C  
ATOM   7360  CE2 TYR T 237     -23.676 -33.437  49.699  1.00121.50           C  
ATOM   7361  CZ  TYR T 237     -24.231 -34.533  50.337  1.00122.26           C  
ATOM   7362  OH  TYR T 237     -23.630 -35.773  50.259  1.00122.41           O  
ATOM   7363  N   ARG T 238     -23.967 -28.813  52.141  1.00130.91           N  
ATOM   7364  CA  ARG T 238     -22.593 -28.549  52.554  1.00124.36           C  
ATOM   7365  C   ARG T 238     -22.584 -28.001  53.965  1.00140.32           C  
ATOM   7366  O   ARG T 238     -23.125 -26.928  54.244  1.00148.81           O  
ATOM   7367  CB  ARG T 238     -21.896 -27.580  51.602  1.00111.25           C  
ATOM   7368  CG  ARG T 238     -20.620 -28.158  51.016  1.00112.72           C  
ATOM   7369  CD  ARG T 238     -19.929 -27.219  50.046  1.00110.51           C  
ATOM   7370  NE  ARG T 238     -19.106 -27.992  49.121  1.00114.59           N  
ATOM   7371  CZ  ARG T 238     -17.852 -28.362  49.362  1.00133.51           C  
ATOM   7372  NH1 ARG T 238     -17.254 -28.013  50.499  1.00154.98           N  
ATOM   7373  NH2 ARG T 238     -17.192 -29.081  48.465  1.00121.02           N  
ATOM   7374  N   ILE T 239     -21.965 -28.758  54.857  1.00131.15           N  
ATOM   7375  CA  ILE T 239     -22.091 -28.512  56.279  1.00133.81           C  
ATOM   7376  C   ILE T 239     -20.693 -28.253  56.857  1.00138.71           C  
ATOM   7377  O   ILE T 239     -19.724 -28.904  56.460  1.00136.38           O  
ATOM   7378  CB  ILE T 239     -22.809 -29.719  56.972  1.00101.01           C  
ATOM   7379  CG1 ILE T 239     -24.017 -30.207  56.127  1.00222.14           C  
ATOM   7380  CG2 ILE T 239     -23.272 -29.335  58.345  1.00104.91           C  
ATOM   7381  CD1 ILE T 239     -24.336 -31.766  56.133  1.00101.72           C  
ATOM   7382  N   LEU T 240     -20.583 -27.274  57.755  1.00148.95           N  
ATOM   7383  CA  LEU T 240     -19.317 -26.984  58.428  1.00147.01           C  
ATOM   7384  C   LEU T 240     -19.369 -27.436  59.878  1.00164.38           C  
ATOM   7385  O   LEU T 240     -20.273 -27.053  60.619  1.00172.00           O  
ATOM   7386  CB  LEU T 240     -18.989 -25.493  58.364  1.00137.27           C  
ATOM   7387  CG  LEU T 240     -18.378 -24.954  57.065  1.00144.21           C  
ATOM   7388  CD1 LEU T 240     -18.344 -23.431  57.093  1.00151.43           C  
ATOM   7389  CD2 LEU T 240     -16.976 -25.520  56.792  1.00132.96           C  
ATOM   7390  N   THR T 241     -18.401 -28.249  60.286  1.00181.00           N  
ATOM   7391  CA  THR T 241     -18.367 -28.754  61.655  1.00181.90           C  
ATOM   7392  C   THR T 241     -17.250 -28.094  62.457  1.00176.16           C  
ATOM   7393  O   THR T 241     -16.075 -28.322  62.186  1.00177.39           O  
ATOM   7394  CB  THR T 241     -18.156 -30.290  61.692  1.00175.98           C  
ATOM   7395  OG1 THR T 241     -16.784 -30.603  61.415  1.00176.03           O  
ATOM   7396  CG2 THR T 241     -19.042 -30.982  60.670  1.00171.77           C  
ATOM   7397  N   TRP T 242     -17.603 -27.273  63.439  1.00176.81           N  
ATOM   7398  CA  TRP T 242     -16.590 -26.809  64.382  1.00184.03           C  
ATOM   7399  C   TRP T 242     -16.091 -28.005  65.196  1.00176.17           C  
ATOM   7400  O   TRP T 242     -16.874 -28.873  65.573  1.00177.30           O  
ATOM   7401  CB  TRP T 242     -17.109 -25.681  65.283  1.00204.82           C  
ATOM   7402  CG  TRP T 242     -18.603 -25.699  65.574  1.00238.35           C  
ATOM   7403  CD1 TRP T 242     -19.317 -26.695  66.195  1.00253.53           C  
ATOM   7404  CD2 TRP T 242     -19.550 -24.648  65.292  1.00246.53           C  
ATOM   7405  NE1 TRP T 242     -20.645 -26.336  66.295  1.00256.82           N  
ATOM   7406  CE2 TRP T 242     -20.815 -25.092  65.752  1.00253.97           C  
ATOM   7407  CE3 TRP T 242     -19.452 -23.386  64.691  1.00240.54           C  
ATOM   7408  CZ2 TRP T 242     -21.973 -24.315  65.626  1.00252.35           C  
ATOM   7409  CZ3 TRP T 242     -20.610 -22.617  64.567  1.00241.29           C  
ATOM   7410  CH2 TRP T 242     -21.853 -23.090  65.033  1.00248.25           C  
ATOM   7411  N   GLN T 243     -14.788 -28.071  65.436  1.00159.39           N  
ATOM   7412  CA  GLN T 243     -14.220 -29.197  66.171  1.00161.60           C  
ATOM   7413  C   GLN T 243     -13.324 -28.713  67.306  1.00176.36           C  
ATOM   7414  O   GLN T 243     -13.370 -27.536  67.680  1.00180.14           O  
ATOM   7415  CB  GLN T 243     -13.470 -30.146  65.232  1.00153.42           C  
ATOM   7416  CG  GLN T 243     -14.327 -31.273  64.647  1.00155.20           C  
ATOM   7417  CD  GLN T 243     -13.579 -32.109  63.603  1.00174.53           C  
ATOM   7418  OE1 GLN T 243     -13.393 -31.684  62.457  1.00191.01           O  
ATOM   7419  NE2 GLN T 243     -13.143 -33.298  64.002  1.00173.85           N  
ATOM   7420  N   ARG T 244     -12.536 -29.642  67.852  1.00207.19           N  
ATOM   7421  CA  ARG T 244     -11.671 -29.418  69.014  1.00209.91           C  
ATOM   7422  C   ARG T 244     -10.711 -28.243  68.825  1.00190.45           C  
ATOM   7423  O   ARG T 244     -10.566 -27.387  69.702  1.00184.32           O  
ATOM   7424  CB  ARG T 244     -10.871 -30.695  69.325  1.00223.70           C  
ATOM   7425  CG  ARG T 244     -11.368 -31.492  70.541  1.00242.10           C  
ATOM   7426  CD  ARG T 244     -10.963 -32.968  70.490  1.00254.87           C  
ATOM   7427  NE  ARG T 244     -12.099 -33.867  70.677  1.00259.69           N  
ATOM   7428  CZ  ARG T 244     -12.382 -34.519  71.798  1.00255.42           C  
ATOM   7429  NH1 ARG T 244     -11.590 -34.393  72.847  1.00251.77           N  
ATOM   7430  NH2 ARG T 244     -13.457 -35.301  71.862  1.00251.57           N  
ATOM   7431  N   ARG T 245     -10.079 -28.202  67.658  1.00160.39           N  
ATOM   7432  CA  ARG T 245      -9.094 -27.179  67.325  1.00154.47           C  
ATOM   7433  C   ARG T 245      -9.704 -25.785  67.123  1.00164.12           C  
ATOM   7434  O   ARG T 245      -9.086 -24.786  67.475  1.00160.68           O  
ATOM   7435  CB  ARG T 245      -8.346 -27.591  66.058  1.00154.20           C  
ATOM   7436  CG  ARG T 245      -8.412 -29.086  65.734  1.00160.39           C  
ATOM   7437  CD  ARG T 245      -8.389 -29.303  64.229  1.00163.91           C  
ATOM   7438  NE  ARG T 245      -8.309 -30.708  63.825  1.00167.79           N  
ATOM   7439  CZ  ARG T 245      -9.347 -31.482  63.520  1.00167.68           C  
ATOM   7440  NH1 ARG T 245     -10.574 -31.001  63.568  1.00175.41           N  
ATOM   7441  NH2 ARG T 245      -9.149 -32.742  63.159  1.00161.33           N  
ATOM   7442  N   ASP T 246     -10.909 -25.734  66.546  1.00186.43           N  
ATOM   7443  CA  ASP T 246     -11.681 -24.489  66.365  1.00189.70           C  
ATOM   7444  C   ASP T 246     -11.671 -23.654  67.637  1.00173.71           C  
ATOM   7445  O   ASP T 246     -11.611 -22.427  67.586  1.00158.47           O  
ATOM   7446  CB  ASP T 246     -13.136 -24.806  65.945  1.00192.10           C  
ATOM   7447  CG  ASP T 246     -14.036 -23.565  65.898  1.00178.98           C  
ATOM   7448  OD1 ASP T 246     -13.585 -22.505  65.415  1.00174.97           O  
ATOM   7449  OD2 ASP T 246     -15.202 -23.650  66.345  1.00160.69           O  
ATOM   7450  N   THR T 247     -11.708 -24.343  68.772  1.00166.35           N  
ATOM   7451  CA  THR T 247     -11.724 -23.705  70.081  1.00170.94           C  
ATOM   7452  C   THR T 247     -10.325 -23.311  70.573  1.00172.08           C  
ATOM   7453  O   THR T 247     -10.093 -22.159  70.941  1.00172.34           O  
ATOM   7454  CB  THR T 247     -12.414 -24.615  71.127  1.00170.62           C  
ATOM   7455  OG1 THR T 247     -11.969 -25.965  70.949  1.00175.85           O  
ATOM   7456  CG2 THR T 247     -13.928 -24.579  70.957  1.00165.10           C  
ATOM   7457  N   VAL T 248      -9.395 -24.262  70.576  1.00175.24           N  
ATOM   7458  CA  VAL T 248      -8.084 -24.033  71.185  1.00170.82           C  
ATOM   7459  C   VAL T 248      -7.149 -23.190  70.319  1.00173.09           C  
ATOM   7460  O   VAL T 248      -6.442 -22.323  70.829  1.00171.92           O  
ATOM   7461  CB  VAL T 248      -7.392 -25.353  71.593  1.00160.68           C  
ATOM   7462  CG1 VAL T 248      -8.090 -25.961  72.786  1.00162.47           C  
ATOM   7463  CG2 VAL T 248      -7.380 -26.333  70.440  1.00159.51           C  
ATOM   7464  N   THR T 249      -7.149 -23.445  69.015  1.00172.05           N  
ATOM   7465  CA  THR T 249      -6.372 -22.644  68.076  1.00172.91           C  
ATOM   7466  C   THR T 249      -7.128 -21.336  67.851  1.00167.70           C  
ATOM   7467  O   THR T 249      -7.592 -21.039  66.738  1.00153.63           O  
ATOM   7468  CB  THR T 249      -6.117 -23.406  66.746  1.00159.07           C  
ATOM   7469  OG1 THR T 249      -5.630 -24.722  67.044  1.00170.44           O  
ATOM   7470  CG2 THR T 249      -5.093 -22.672  65.860  1.00132.00           C  
ATOM   7471  N   TRP T 250      -7.238 -20.577  68.940  1.00115.87           N  
ATOM   7472  CA  TRP T 250      -8.029 -19.359  69.030  1.00144.79           C  
ATOM   7473  C   TRP T 250      -7.870 -18.806  70.435  1.00147.58           C  
ATOM   7474  O   TRP T 250      -7.902 -17.590  70.661  1.00140.98           O  
ATOM   7475  CB  TRP T 250      -9.501 -19.641  68.774  1.00142.29           C  
ATOM   7476  CG  TRP T 250      -9.976 -18.915  67.585  1.00149.21           C  
ATOM   7477  CD1 TRP T 250     -10.216 -19.434  66.342  1.00158.57           C  
ATOM   7478  CD2 TRP T 250     -10.222 -17.511  67.490  1.00151.04           C  
ATOM   7479  NE1 TRP T 250     -10.616 -18.436  65.483  1.00159.43           N  
ATOM   7480  CE2 TRP T 250     -10.626 -17.246  66.164  1.00158.98           C  
ATOM   7481  CE3 TRP T 250     -10.148 -16.452  68.398  1.00148.85           C  
ATOM   7482  CZ2 TRP T 250     -10.959 -15.962  65.727  1.00153.99           C  
ATOM   7483  CZ3 TRP T 250     -10.480 -15.181  67.961  1.00148.50           C  
ATOM   7484  CH2 TRP T 250     -10.882 -14.946  66.640  1.00139.42           C  
ATOM   7485  N   LEU T 251      -7.730 -19.725  71.386  1.00160.39           N  
ATOM   7486  CA  LEU T 251      -7.237 -19.401  72.708  1.00171.81           C  
ATOM   7487  C   LEU T 251      -5.754 -19.125  72.545  1.00177.06           C  
ATOM   7488  O   LEU T 251      -5.255 -18.087  72.968  1.00180.07           O  
ATOM   7489  CB  LEU T 251      -7.443 -20.585  73.649  1.00176.68           C  
ATOM   7490  CG  LEU T 251      -8.675 -20.610  74.556  1.00167.50           C  
ATOM   7491  CD1 LEU T 251      -9.934 -20.220  73.797  1.00155.62           C  
ATOM   7492  CD2 LEU T 251      -8.827 -21.991  75.184  1.00165.54           C  
ATOM   7493  N   LEU T 252      -5.064 -20.068  71.908  1.00175.72           N  
ATOM   7494  CA  LEU T 252      -3.634 -19.954  71.625  1.00179.94           C  
ATOM   7495  C   LEU T 252      -3.296 -18.644  70.924  1.00183.90           C  
ATOM   7496  O   LEU T 252      -2.218 -18.080  71.120  1.00190.89           O  
ATOM   7497  CB  LEU T 252      -3.151 -21.146  70.792  1.00172.73           C  
ATOM   7498  CG  LEU T 252      -2.620 -22.324  71.611  1.00180.50           C  
ATOM   7499  CD1 LEU T 252      -1.412 -21.892  72.427  1.00185.93           C  
ATOM   7500  CD2 LEU T 252      -3.692 -22.899  72.527  1.00186.49           C  
ATOM   7501  N   PHE T 253      -4.228 -18.168  70.108  1.00180.27           N  
ATOM   7502  CA  PHE T 253      -4.129 -16.842  69.522  1.00170.33           C  
ATOM   7503  C   PHE T 253      -4.369 -15.789  70.608  1.00165.28           C  
ATOM   7504  O   PHE T 253      -3.638 -14.802  70.712  1.00158.00           O  
ATOM   7505  CB  PHE T 253      -5.148 -16.704  68.387  1.00160.92           C  
ATOM   7506  CG  PHE T 253      -5.285 -15.307  67.849  1.00161.60           C  
ATOM   7507  CD1 PHE T 253      -4.434 -14.838  66.863  1.00160.25           C  
ATOM   7508  CD2 PHE T 253      -6.284 -14.471  68.314  1.00165.47           C  
ATOM   7509  CE1 PHE T 253      -4.570 -13.551  66.364  1.00159.38           C  
ATOM   7510  CE2 PHE T 253      -6.423 -13.187  67.826  1.00166.20           C  
ATOM   7511  CZ  PHE T 253      -5.567 -12.726  66.846  1.00161.09           C  
ATOM   7512  N   LEU T 254      -5.383 -16.022  71.433  1.00164.10           N  
ATOM   7513  CA  LEU T 254      -5.802 -15.037  72.426  1.00168.57           C  
ATOM   7514  C   LEU T 254      -4.843 -14.901  73.621  1.00164.99           C  
ATOM   7515  O   LEU T 254      -4.707 -13.813  74.185  1.00158.73           O  
ATOM   7516  CB  LEU T 254      -7.235 -15.327  72.883  1.00172.97           C  
ATOM   7517  CG  LEU T 254      -8.337 -14.364  72.424  1.00169.60           C  
ATOM   7518  CD1 LEU T 254      -8.003 -13.699  71.103  1.00166.96           C  
ATOM   7519  CD2 LEU T 254      -9.671 -15.090  72.321  1.00160.52           C  
ATOM   7520  N   LEU T 255      -4.175 -15.987  74.008  1.00164.80           N  
ATOM   7521  CA  LEU T 255      -3.129 -15.879  75.024  1.00169.18           C  
ATOM   7522  C   LEU T 255      -1.982 -15.051  74.468  1.00166.75           C  
ATOM   7523  O   LEU T 255      -1.283 -14.362  75.215  1.00162.28           O  
ATOM   7524  CB  LEU T 255      -2.633 -17.249  75.496  1.00171.84           C  
ATOM   7525  CG  LEU T 255      -3.178 -17.678  76.865  1.00173.50           C  
ATOM   7526  CD1 LEU T 255      -4.629 -18.138  76.748  1.00177.49           C  
ATOM   7527  CD2 LEU T 255      -2.308 -18.751  77.516  1.00161.37           C  
ATOM   7528  N   GLY T 256      -1.802 -15.127  73.147  1.00165.28           N  
ATOM   7529  CA  GLY T 256      -0.854 -14.287  72.438  1.00154.47           C  
ATOM   7530  C   GLY T 256      -1.310 -12.838  72.436  1.00161.36           C  
ATOM   7531  O   GLY T 256      -0.504 -11.927  72.603  1.00163.60           O  
ATOM   7532  N   PHE T 257      -2.614 -12.637  72.269  1.00173.98           N  
ATOM   7533  CA  PHE T 257      -3.216 -11.305  72.183  1.00176.22           C  
ATOM   7534  C   PHE T 257      -3.292 -10.577  73.539  1.00180.57           C  
ATOM   7535  O   PHE T 257      -3.092  -9.362  73.614  1.00187.14           O  
ATOM   7536  CB  PHE T 257      -4.602 -11.416  71.531  1.00177.74           C  
ATOM   7537  CG  PHE T 257      -5.327 -10.104  71.387  1.00182.27           C  
ATOM   7538  CD1 PHE T 257      -4.884  -9.144  70.493  1.00177.22           C  
ATOM   7539  CD2 PHE T 257      -6.471  -9.843  72.131  1.00180.26           C  
ATOM   7540  CE1 PHE T 257      -5.558  -7.938  70.356  1.00170.00           C  
ATOM   7541  CE2 PHE T 257      -7.150  -8.639  71.996  1.00168.64           C  
ATOM   7542  CZ  PHE T 257      -6.691  -7.686  71.108  1.00161.72           C  
ATOM   7543  N   VAL T 258      -3.577 -11.308  74.612  1.00166.45           N  
ATOM   7544  CA  VAL T 258      -3.599 -10.680  75.929  1.00170.47           C  
ATOM   7545  C   VAL T 258      -2.201 -10.221  76.296  1.00171.50           C  
ATOM   7546  O   VAL T 258      -2.024  -9.277  77.056  1.00175.83           O  
ATOM   7547  CB  VAL T 258      -4.130 -11.615  77.043  1.00173.96           C  
ATOM   7548  CG1 VAL T 258      -5.561 -12.023  76.760  1.00172.77           C  
ATOM   7549  CG2 VAL T 258      -3.237 -12.839  77.209  1.00174.09           C  
ATOM   7550  N   ALA T 259      -1.205 -10.902  75.746  1.00170.15           N  
ATOM   7551  CA  ALA T 259       0.174 -10.536  75.989  1.00169.12           C  
ATOM   7552  C   ALA T 259       0.486  -9.203  75.314  1.00181.55           C  
ATOM   7553  O   ALA T 259       1.161  -8.357  75.902  1.00183.34           O  
ATOM   7554  CB  ALA T 259       1.105 -11.629  75.499  1.00156.23           C  
ATOM   7555  N   ILE T 260      -0.022  -9.014  74.094  1.00182.47           N  
ATOM   7556  CA  ILE T 260       0.242  -7.795  73.322  1.00182.11           C  
ATOM   7557  C   ILE T 260      -0.261  -6.562  74.072  1.00185.17           C  
ATOM   7558  O   ILE T 260       0.320  -5.477  73.984  1.00184.37           O  
ATOM   7559  CB  ILE T 260      -0.395  -7.842  71.909  1.00194.18           C  
ATOM   7560  CG1 ILE T 260      -0.197  -9.212  71.264  1.00189.84           C  
ATOM   7561  CG2 ILE T 260       0.191  -6.756  71.011  1.00187.15           C  
ATOM   7562  CD1 ILE T 260       1.251  -9.592  71.066  1.00185.56           C  
ATOM   7563  N   LEU T 261      -1.339  -6.736  74.820  1.00198.89           N  
ATOM   7564  CA  LEU T 261      -1.777  -5.696  75.731  1.00216.63           C  
ATOM   7565  C   LEU T 261      -0.724  -5.443  76.817  1.00203.15           C  
ATOM   7566  O   LEU T 261      -0.553  -4.315  77.277  1.00205.22           O  
ATOM   7567  CB  LEU T 261      -3.095  -6.098  76.384  1.00242.17           C  
ATOM   7568  CG  LEU T 261      -4.259  -5.117  76.267  1.00248.61           C  
ATOM   7569  CD1 LEU T 261      -5.155  -5.519  75.096  1.00236.19           C  
ATOM   7570  CD2 LEU T 261      -5.036  -5.031  77.589  1.00248.23           C  
ATOM   7571  N   ILE T 262      -0.013  -6.501  77.202  1.00179.13           N  
ATOM   7572  CA  ILE T 262       0.851  -6.484  78.386  1.00186.62           C  
ATOM   7573  C   ILE T 262       2.355  -6.414  78.059  1.00172.42           C  
ATOM   7574  O   ILE T 262       2.787  -5.718  77.134  1.00157.72           O  
ATOM   7575  CB  ILE T 262       0.564  -7.727  79.284  1.00173.81           C  
ATOM   7576  CG1 ILE T 262      -0.563  -7.442  80.288  1.00173.54           C  
ATOM   7577  CG2 ILE T 262       1.824  -8.182  80.012  1.00161.45           C  
ATOM   7578  CD1 ILE T 262      -1.952  -7.277  79.666  1.00151.45           C  
END   
