# Supplementary material for: Large-scale discovery of protein interactions at residue resolution using co-evolution calculated from genomic sequences
Source: Nat Commun. 2021 Mar 2;12:1396. doi: 10.1038/s41467-021-21636-z (PMC7925567; doi:10.1038/s41467-021-21636-z)
Supplement: Supplementary file 12 — Supplementary Data 10 [file 41467_2021_21636_MOESM12_ESM.zip › supplementary/allpdb0162_ECFA2_ECFT/models/rmsdclust2_top1_haddock_87w.pdb]

REMARK FILENAME="haddock_87w.pdb0"
REMARK ===============================================================
REMARK HADDOCK run for haddock
REMARK initial structure: haddock_87.pdb
REMARK final NOE weights: unambig 50 amb: 50
REMARK ===============================================================
REMARK            total,bonds,angles,improper,dihe,vdw,elec,air,cdih,coup,rdcs,vean,dani,xpcs,rg
REMARK energies: -134.701, 0, 0, 0, 0, -17.692, -240.603, 123.594, 0, 0, 0, 0, 0, 0, 0
REMARK ===============================================================
REMARK            bonds,angles,impropers,dihe,air,cdih,coup,rdcs,vean,dani,xpcs
REMARK rms-dev.: 0,0,0,0,3.93153,0,0, 0, 0, 0, 0
REMARK ===============================================================
REMARK               air,cdih,coup,rdcs,vean,dani,xpcs
REMARK               >0.3,>5,>1,>0,>5,>0.2,>0.2
REMARK violations.: 2, 0, 0, 0, 0, 0, 0
REMARK ===============================================================
REMARK                        CVpartition#,violations,rms
REMARK AIRs cross-validation: 2, 0, NaN
REMARK ===============================================================
REMARK NCS energy: 0
REMARK ===============================================================
REMARK Symmetry energy: 0
REMARK ===============================================================
REMARK Desolvation energy: -14.9062
REMARK Internal energy free molecules: 143079
REMARK Internal energy complex: -19285.5
REMARK Binding energy: -162637
REMARK ===============================================================
REMARK buried surface area: 1082.28
REMARK ===============================================================
REMARK water - chain1: 0 0 0
REMARK water - chain2: 0 0 0
REMARK water - chain3: 0 0 0
REMARK water - chain4: 0 0 0
REMARK water - chain5: 0 0 0
REMARK water - chain6: 0 0 0
REMARK ===============================================================
REMARK water - water: 0 0 0
REMARK ===============================================================
REMARK DATE:27-Jul-2020  08:45:54       created by user: he47
REMARK VERSION:1.3
ATOM      1  CB  ALA     2     -20.824 -10.540 -14.293  1.00 10.00      A   
ATOM      2  C   ALA     2     -19.013  -8.964 -13.635  1.00 10.00      A   
ATOM      3  O   ALA     2     -18.123  -8.577 -14.397  1.00 10.00      A   
ATOM      4  N   ALA     2     -20.629  -8.357 -15.398  1.00 10.00      A   
ATOM      5  HT1 ALA     2     -20.113  -8.846 -16.152  1.00 10.00      A   
ATOM      6  HT2 ALA     2     -20.265  -7.381 -15.321  1.00 10.00      A   
ATOM      7  HT3 ALA     2     -21.640  -8.319 -15.651  1.00 10.00      A   
ATOM      8  CA  ALA     2     -20.452  -9.076 -14.117  1.00 10.00      A   
ATOM      9  N   ILE     3     -18.788  -9.302 -12.373  1.00 10.00      A   
ATOM     10  HN  ILE     3     -19.538  -9.610 -11.817  1.00 10.00      A   
ATOM     11  CA  ILE     3     -17.452  -9.252 -11.792  1.00 10.00      A   
ATOM     12  CB  ILE     3     -17.324  -8.151 -10.716  1.00 10.00      A   
ATOM     13  CG1 ILE     3     -17.541  -6.769 -11.339  1.00 10.00      A   
ATOM     14  CG2 ILE     3     -15.964  -8.222 -10.031  1.00 10.00      A   
ATOM     15  CD1 ILE     3     -17.395  -5.619 -10.367  1.00 10.00      A   
ATOM     16  C   ILE     3     -17.091 -10.607 -11.195  1.00 10.00      A   
ATOM     17  O   ILE     3     -17.764 -11.093 -10.286  1.00 10.00      A   
ATOM     18  N   ALA     4     -16.029 -11.211 -11.707  1.00 10.00      A   
ATOM     19  HN  ALA     4     -15.512 -10.761 -12.414  1.00 10.00      A   
ATOM     20  CA  ALA     4     -15.597 -12.517 -11.231  1.00 10.00      A   
ATOM     21  CB  ALA     4     -15.722 -13.549 -12.339  1.00 10.00      A   
ATOM     22  C   ALA     4     -14.170 -12.481 -10.698  1.00 10.00      A   
ATOM     23  O   ALA     4     -13.304 -11.799 -11.251  1.00 10.00      A   
ATOM     24  N   PHE     5     -13.942 -13.210  -9.615  1.00 10.00      A   
ATOM     25  HN  PHE     5     -14.687 -13.713  -9.216  1.00 10.00      A   
ATOM     26  CA  PHE     5     -12.626 -13.301  -8.995  1.00 10.00      A   
ATOM     27  CB  PHE     5     -12.691 -12.847  -7.532  1.00 10.00      A   
ATOM     28  CG  PHE     5     -12.790 -11.359  -7.343  1.00 10.00      A   
ATOM     29  CD1 PHE     5     -14.019 -10.725  -7.358  1.00 10.00      A   
ATOM     30  CD2 PHE     5     -11.651 -10.597  -7.140  1.00 10.00      A   
ATOM     31  CE1 PHE     5     -14.114  -9.359  -7.177  1.00 10.00      A   
ATOM     32  CE2 PHE     5     -11.737  -9.231  -6.959  1.00 10.00      A   
ATOM     33  CZ  PHE     5     -12.971  -8.610  -6.976  1.00 10.00      A   
ATOM     34  C   PHE     5     -12.158 -14.748  -9.058  1.00 10.00      A   
ATOM     35  O   PHE     5     -12.667 -15.601  -8.327  1.00 10.00      A   
ATOM     36  N   GLU     6     -11.206 -15.026  -9.938  1.00 10.00      A   
ATOM     37  HN  GLU     6     -10.833 -14.302 -10.489  1.00 10.00      A   
ATOM     38  CA  GLU     6     -10.698 -16.380 -10.103  1.00 10.00      A   
ATOM     39  CB  GLU     6     -10.515 -16.710 -11.588  1.00 10.00      A   
ATOM     40  CG  GLU     6     -11.816 -16.751 -12.374  1.00 10.00      A   
ATOM     41  CD  GLU     6     -11.624 -17.143 -13.823  1.00 10.00      A   
ATOM     42  OE1 GLU     6     -10.817 -18.057 -14.097  1.00 10.00      A   
ATOM     43  OE2 GLU     6     -12.288 -16.548 -14.697  1.00 10.00      A   
ATOM     44  C   GLU     6      -9.400 -16.604  -9.333  1.00 10.00      A   
ATOM     45  O   GLU     6      -8.318 -16.263  -9.817  1.00 10.00      A   
ATOM     46  N   HIS     7      -9.531 -17.165  -8.126  1.00 10.00      A   
ATOM     47  HN  HIS     7     -10.434 -17.382  -7.808  1.00 10.00      A   
ATOM     48  CA  HIS     7      -8.392 -17.464  -7.253  1.00 10.00      A   
ATOM     49  CB  HIS     7      -7.592 -18.667  -7.771  1.00 10.00      A   
ATOM     50  CG  HIS     7      -8.321 -19.967  -7.642  1.00 10.00      A   
ATOM     51  ND1 HIS     7      -8.351 -20.698  -6.475  1.00 10.00      A   
ATOM     52  HD1 HIS     7      -7.891 -20.454  -5.629  1.00 10.00      A   
ATOM     53  CD2 HIS     7      -9.075 -20.655  -8.531  1.00 10.00      A   
ATOM     54  CE1 HIS     7      -9.089 -21.777  -6.650  1.00 10.00      A   
ATOM     55  NE2 HIS     7      -9.541 -21.773  -7.889  1.00 10.00      A   
ATOM     56  HE2 HIS     7     -10.126 -22.456  -8.282  1.00 10.00      A   
ATOM     57  C   HIS     7      -7.491 -16.253  -7.060  1.00 10.00      A   
ATOM     58  O   HIS     7      -6.284 -16.312  -7.296  1.00 10.00      A   
ATOM     59  N   VAL     8      -8.085 -15.160  -6.614  1.00 10.00      A   
ATOM     60  HN  VAL     8      -9.043 -15.189  -6.405  1.00 10.00      A   
ATOM     61  CA  VAL     8      -7.345 -13.926  -6.404  1.00 10.00      A   
ATOM     62  CB  VAL     8      -8.248 -12.685  -6.565  1.00 10.00      A   
ATOM     63  CG1 VAL     8      -7.454 -11.406  -6.354  1.00 10.00      A   
ATOM     64  CG2 VAL     8      -8.898 -12.686  -7.940  1.00 10.00      A   
ATOM     65  C   VAL     8      -6.658 -13.906  -5.040  1.00 10.00      A   
ATOM     66  O   VAL     8      -7.286 -14.146  -4.007  1.00 10.00      A   
ATOM     67  N   THR     9      -5.363 -13.622  -5.058  1.00 10.00      A   
ATOM     68  HN  THR     9      -4.930 -13.445  -5.925  1.00 10.00      A   
ATOM     69  CA  THR     9      -4.558 -13.556  -3.849  1.00 10.00      A   
ATOM     70  CB  THR     9      -3.650 -14.801  -3.741  1.00 10.00      A   
ATOM     71  OG1 THR     9      -4.438 -15.986  -3.931  1.00 10.00      A   
ATOM     72  HG1 THR     9      -4.293 -16.330  -4.821  1.00 10.00      A   
ATOM     73  CG2 THR     9      -2.973 -14.866  -2.382  1.00 10.00      A   
ATOM     74  C   THR     9      -3.689 -12.299  -3.881  1.00 10.00      A   
ATOM     75  O   THR     9      -3.166 -11.931  -4.934  1.00 10.00      A   
ATOM     76  N   TYR    10      -3.547 -11.633  -2.741  1.00 10.00      A   
ATOM     77  HN  TYR    10      -3.982 -11.972  -1.926  1.00 10.00      A   
ATOM     78  CA  TYR    10      -2.743 -10.422  -2.664  1.00 10.00      A   
ATOM     79  CB  TYR    10      -3.586  -9.174  -2.956  1.00 10.00      A   
ATOM     80  CG  TYR    10      -2.845  -7.871  -2.723  1.00 10.00      A   
ATOM     81  CD1 TYR    10      -1.945  -7.383  -3.659  1.00 10.00      A   
ATOM     82  CD2 TYR    10      -3.037  -7.139  -1.557  1.00 10.00      A   
ATOM     83  CE1 TYR    10      -1.257  -6.205  -3.442  1.00 10.00      A   
ATOM     84  CE2 TYR    10      -2.356  -5.959  -1.333  1.00 10.00      A   
ATOM     85  CZ  TYR    10      -1.467  -5.497  -2.278  1.00 10.00      A   
ATOM     86  OH  TYR    10      -0.779  -4.326  -2.058  1.00 10.00      A   
ATOM     87  HH  TYR    10      -0.106  -4.470  -1.387  1.00 10.00      A   
ATOM     88  C   TYR    10      -2.065 -10.288  -1.308  1.00 10.00      A   
ATOM     89  O   TYR    10      -2.706 -10.422  -0.261  1.00 10.00      A   
ATOM     90  N   THR    11      -0.771 -10.020  -1.340  1.00 10.00      A   
ATOM     91  HN  THR    11      -0.319  -9.946  -2.211  1.00 10.00      A   
ATOM     92  CA  THR    11       0.005  -9.832  -0.130  1.00 10.00      A   
ATOM     93  CB  THR    11       1.011 -10.989   0.105  1.00 10.00      A   
ATOM     94  OG1 THR    11       1.506 -10.945   1.450  1.00 10.00      A   
ATOM     95  HG1 THR    11       1.159 -11.703   1.942  1.00 10.00      A   
ATOM     96  CG2 THR    11       2.176 -10.943  -0.878  1.00 10.00      A   
ATOM     97  C   THR    11       0.720  -8.480  -0.181  1.00 10.00      A   
ATOM     98  O   THR    11       1.167  -8.043  -1.245  1.00 10.00      A   
ATOM     99  N   TYR    12       0.788  -7.802   0.954  1.00 10.00      A   
ATOM    100  HN  TYR    12       0.395  -8.189   1.769  1.00 10.00      A   
ATOM    101  CA  TYR    12       1.438  -6.503   1.024  1.00 10.00      A   
ATOM    102  CB  TYR    12       0.990  -5.736   2.269  1.00 10.00      A   
ATOM    103  CG  TYR    12      -0.427  -5.209   2.204  1.00 10.00      A   
ATOM    104  CD1 TYR    12      -1.499  -5.990   2.615  1.00 10.00      A   
ATOM    105  CD2 TYR    12      -0.692  -3.926   1.745  1.00 10.00      A   
ATOM    106  CE1 TYR    12      -2.792  -5.509   2.575  1.00 10.00      A   
ATOM    107  CE2 TYR    12      -1.983  -3.436   1.700  1.00 10.00      A   
ATOM    108  CZ  TYR    12      -3.028  -4.234   2.115  1.00 10.00      A   
ATOM    109  OH  TYR    12      -4.315  -3.749   2.085  1.00 10.00      A   
ATOM    110  HH  TYR    12      -4.353  -2.977   1.503  1.00 10.00      A   
ATOM    111  C   TYR    12       2.954  -6.648   1.016  1.00 10.00      A   
ATOM    112  O   TYR    12       3.502  -7.524   1.681  1.00 10.00      A   
ATOM    113  N   GLN    13       3.609  -5.786   0.240  1.00 10.00      A   
ATOM    114  HN  GLN    13       3.086  -5.135  -0.275  1.00 10.00      A   
ATOM    115  CA  GLN    13       5.069  -5.766   0.112  1.00 10.00      A   
ATOM    116  CB  GLN    13       5.782  -5.671   1.469  1.00 10.00      A   
ATOM    117  CG  GLN    13       5.571  -4.343   2.187  1.00 10.00      A   
ATOM    118  CD  GLN    13       6.112  -3.157   1.409  1.00 10.00      A   
ATOM    119  OE1 GLN    13       7.280  -2.786   1.548  1.00 10.00      A   
ATOM    120  NE2 GLN    13       5.270  -2.551   0.586  1.00 10.00      A   
ATOM    121 HE21 GLN    13       4.353  -2.897   0.521  1.00 10.00      A   
ATOM    122 HE22 GLN    13       5.593  -1.774   0.078  1.00 10.00      A   
ATOM    123  C   GLN    13       5.616  -6.907  -0.748  1.00 10.00      A   
ATOM    124  O   GLN    13       6.831  -7.070  -0.871  1.00 10.00      A   
ATOM    125  N   ALA    14       4.712  -7.679  -1.345  1.00 10.00      A   
ATOM    126  HN  ALA    14       3.760  -7.499  -1.186  1.00 10.00      A   
ATOM    127  CA  ALA    14       5.080  -8.796  -2.217  1.00 10.00      A   
ATOM    128  CB  ALA    14       5.627  -8.287  -3.547  1.00 10.00      A   
ATOM    129  C   ALA    14       6.045  -9.781  -1.548  1.00 10.00      A   
ATOM    130  O   ALA    14       5.851 -10.166  -0.394  1.00 10.00      A   
ATOM    131  N   GLY    15       7.087 -10.174  -2.277  1.00 10.00      A   
ATOM    132  HN  GLY    15       7.200  -9.810  -3.182  1.00 10.00      A   
ATOM    133  CA  GLY    15       8.057 -11.121  -1.755  1.00 10.00      A   
ATOM    134  C   GLY    15       9.026 -10.499  -0.770  1.00 10.00      A   
ATOM    135  O   GLY    15      10.172 -10.200  -1.112  1.00 10.00      A   
ATOM    136  N   THR    16       8.562 -10.304   0.451  1.00 10.00      A   
ATOM    137  HN  THR    16       7.633 -10.562   0.654  1.00 10.00      A   
ATOM    138  CA  THR    16       9.374  -9.720   1.505  1.00 10.00      A   
ATOM    139  CB  THR    16       9.118  -8.196   1.595  1.00 10.00      A   
ATOM    140  OG1 THR    16       9.178  -7.621   0.280  1.00 10.00      A   
ATOM    141  HG1 THR    16       8.281  -7.563  -0.085  1.00 10.00      A   
ATOM    142  CG2 THR    16      10.148  -7.511   2.480  1.00 10.00      A   
ATOM    143  C   THR    16       9.019 -10.384   2.837  1.00 10.00      A   
ATOM    144  O   THR    16       7.850 -10.655   3.093  1.00 10.00      A   
ATOM    145  N   PRO    17      10.020 -10.687   3.689  1.00 10.00      A   
ATOM    146  CA  PRO    17       9.788 -11.324   4.999  1.00 10.00      A   
ATOM    147  CB  PRO    17      11.172 -11.301   5.657  1.00 10.00      A   
ATOM    148  CG  PRO    17      12.126 -11.269   4.514  1.00 10.00      A   
ATOM    149  CD  PRO    17      11.457 -10.469   3.432  1.00 10.00      A   
ATOM    150  C   PRO    17       8.781 -10.557   5.858  1.00 10.00      A   
ATOM    151  O   PRO    17       8.122 -11.130   6.725  1.00 10.00      A   
ATOM    152  N   MET    18       8.656  -9.262   5.603  1.00 10.00      A   
ATOM    153  HN  MET    18       9.191  -8.867   4.886  1.00 10.00      A   
ATOM    154  CA  MET    18       7.734  -8.417   6.348  1.00 10.00      A   
ATOM    155  CB  MET    18       8.390  -7.067   6.664  1.00 10.00      A   
ATOM    156  CG  MET    18       9.619  -7.157   7.556  1.00 10.00      A   
ATOM    157  SD  MET    18       9.275  -7.944   9.141  1.00 10.00      A   
ATOM    158  CE  MET    18       8.042  -6.830   9.817  1.00 10.00      A   
ATOM    159  C   MET    18       6.446  -8.201   5.556  1.00 10.00      A   
ATOM    160  O   MET    18       5.865  -7.115   5.574  1.00 10.00      A   
ATOM    161  N   ALA    19       6.008  -9.243   4.856  1.00 10.00      A   
ATOM    162  HN  ALA    19       6.513 -10.083   4.885  1.00 10.00      A   
ATOM    163  CA  ALA    19       4.794  -9.172   4.051  1.00 10.00      A   
ATOM    164  CB  ALA    19       4.834 -10.203   2.933  1.00 10.00      A   
ATOM    165  C   ALA    19       3.553  -9.380   4.906  1.00 10.00      A   
ATOM    166  O   ALA    19       3.640  -9.809   6.058  1.00 10.00      A   
ATOM    167  N   HIS    20       2.401  -9.079   4.329  1.00 10.00      A   
ATOM    168  HN  HIS    20       2.405  -8.752   3.403  1.00 10.00      A   
ATOM    169  CA  HIS    20       1.131  -9.232   5.019  1.00 10.00      A   
ATOM    170  CB  HIS    20       0.770  -7.955   5.778  1.00 10.00      A   
ATOM    171  CG  HIS    20       0.931  -8.074   7.260  1.00 10.00      A   
ATOM    172  ND1 HIS    20      -0.078  -8.493   8.101  1.00 10.00      A   
ATOM    173  HD1 HIS    20      -0.984  -8.760   7.825  1.00 10.00      A   
ATOM    174  CD2 HIS    20       1.998  -7.825   8.056  1.00 10.00      A   
ATOM    175  CE1 HIS    20       0.363  -8.501   9.346  1.00 10.00      A   
ATOM    176  NE2 HIS    20       1.619  -8.100   9.343  1.00 10.00      A   
ATOM    177  HE2 HIS    20       2.191  -8.024  10.141  1.00 10.00      A   
ATOM    178  C   HIS    20       0.033  -9.577   4.025  1.00 10.00      A   
ATOM    179  O   HIS    20      -0.405  -8.727   3.254  1.00 10.00      A   
ATOM    180  N   THR    21      -0.403 -10.823   4.041  1.00 10.00      A   
ATOM    181  HN  THR    21      -0.027 -11.453   4.693  1.00 10.00      A   
ATOM    182  CA  THR    21      -1.436 -11.285   3.129  1.00 10.00      A   
ATOM    183  CB  THR    21      -1.265 -12.788   2.836  1.00 10.00      A   
ATOM    184  OG1 THR    21       0.135 -13.079   2.708  1.00 10.00      A   
ATOM    185  HG1 THR    21       0.376 -13.775   3.332  1.00 10.00      A   
ATOM    186  CG2 THR    21      -1.971 -13.164   1.543  1.00 10.00      A   
ATOM    187  C   THR    21      -2.828 -11.012   3.697  1.00 10.00      A   
ATOM    188  O   THR    21      -3.247 -11.634   4.671  1.00 10.00      A   
ATOM    189  N   ALA    22      -3.533 -10.066   3.088  1.00 10.00      A   
ATOM    190  HN  ALA    22      -3.143  -9.601   2.318  1.00 10.00      A   
ATOM    191  CA  ALA    22      -4.874  -9.705   3.537  1.00 10.00      A   
ATOM    192  CB  ALA    22      -5.056  -8.195   3.510  1.00 10.00      A   
ATOM    193  C   ALA    22      -5.945 -10.390   2.694  1.00 10.00      A   
ATOM    194  O   ALA    22      -7.116 -10.412   3.059  1.00 10.00      A   
ATOM    195  N   LEU    23      -5.533 -10.947   1.567  1.00 10.00      A   
ATOM    196  HN  LEU    23      -4.582 -10.902   1.332  1.00 10.00      A   
ATOM    197  CA  LEU    23      -6.446 -11.638   0.671  1.00 10.00      A   
ATOM    198  CB  LEU    23      -6.799 -10.743  -0.518  1.00 10.00      A   
ATOM    199  CG  LEU    23      -7.915 -11.253  -1.430  1.00 10.00      A   
ATOM    200  CD1 LEU    23      -9.253 -11.229  -0.707  1.00 10.00      A   
ATOM    201  CD2 LEU    23      -7.977 -10.430  -2.707  1.00 10.00      A   
ATOM    202  C   LEU    23      -5.784 -12.914   0.184  1.00 10.00      A   
ATOM    203  O   LEU    23      -4.774 -12.862  -0.514  1.00 10.00      A   
ATOM    204  N   THR    24      -6.334 -14.056   0.562  1.00 10.00      A   
ATOM    205  HN  THR    24      -7.152 -14.045   1.111  1.00 10.00      A   
ATOM    206  CA  THR    24      -5.751 -15.329   0.172  1.00 10.00      A   
ATOM    207  CB  THR    24      -5.122 -16.032   1.386  1.00 10.00      A   
ATOM    208  OG1 THR    24      -4.684 -15.042   2.329  1.00 10.00      A   
ATOM    209  HG1 THR    24      -5.141 -14.213   2.148  1.00 10.00      A   
ATOM    210  CG2 THR    24      -3.931 -16.875   0.953  1.00 10.00      A   
ATOM    211  C   THR    24      -6.758 -16.267  -0.492  1.00 10.00      A   
ATOM    212  O   THR    24      -7.678 -16.769   0.161  1.00 10.00      A   
ATOM    213  N   ASP    25      -6.565 -16.491  -1.791  1.00 10.00      A   
ATOM    214  HN  ASP    25      -5.823 -16.031  -2.243  1.00 10.00      A   
ATOM    215  CA  ASP    25      -7.407 -17.393  -2.579  1.00 10.00      A   
ATOM    216  CB  ASP    25      -7.155 -18.852  -2.185  1.00 10.00      A   
ATOM    217  CG  ASP    25      -7.621 -19.832  -3.237  1.00 10.00      A   
ATOM    218  OD1 ASP    25      -7.151 -19.740  -4.387  1.00 10.00      A   
ATOM    219  OD2 ASP    25      -8.443 -20.718  -2.917  1.00 10.00      A   
ATOM    220  C   ASP    25      -8.895 -17.064  -2.499  1.00 10.00      A   
ATOM    221  O   ASP    25      -9.698 -17.876  -2.039  1.00 10.00      A   
ATOM    222  N   VAL    26      -9.266 -15.873  -2.942  1.00 10.00      A   
ATOM    223  HN  VAL    26      -8.585 -15.252  -3.288  1.00 10.00      A   
ATOM    224  CA  VAL    26     -10.665 -15.469  -2.927  1.00 10.00      A   
ATOM    225  CB  VAL    26     -10.830 -13.946  -2.706  1.00 10.00      A   
ATOM    226  CG1 VAL    26     -10.540 -13.153  -3.972  1.00 10.00      A   
ATOM    227  CG2 VAL    26     -12.211 -13.620  -2.161  1.00 10.00      A   
ATOM    228  C   VAL    26     -11.358 -15.913  -4.217  1.00 10.00      A   
ATOM    229  O   VAL    26     -10.753 -15.902  -5.293  1.00 10.00      A   
ATOM    230  N   SER    27     -12.611 -16.331  -4.102  1.00 10.00      A   
ATOM    231  HN  SER    27     -13.037 -16.336  -3.219  1.00 10.00      A   
ATOM    232  CA  SER    27     -13.366 -16.789  -5.258  1.00 10.00      A   
ATOM    233  CB  SER    27     -13.233 -18.309  -5.399  1.00 10.00      A   
ATOM    234  OG  SER    27     -13.842 -18.776  -6.590  1.00 10.00      A   
ATOM    235  HG  SER    27     -14.771 -18.974  -6.416  1.00 10.00      A   
ATOM    236  C   SER    27     -14.836 -16.395  -5.152  1.00 10.00      A   
ATOM    237  O   SER    27     -15.553 -16.860  -4.265  1.00 10.00      A   
ATOM    238  N   LEU    28     -15.277 -15.535  -6.059  1.00 10.00      A   
ATOM    239  HN  LEU    28     -14.657 -15.204  -6.746  1.00 10.00      A   
ATOM    240  CA  LEU    28     -16.661 -15.082  -6.078  1.00 10.00      A   
ATOM    241  CB  LEU    28     -16.903 -13.983  -5.036  1.00 10.00      A   
ATOM    242  CG  LEU    28     -16.180 -12.655  -5.266  1.00 10.00      A   
ATOM    243  CD1 LEU    28     -17.151 -11.493  -5.127  1.00 10.00      A   
ATOM    244  CD2 LEU    28     -15.020 -12.500  -4.294  1.00 10.00      A   
ATOM    245  C   LEU    28     -17.032 -14.584  -7.467  1.00 10.00      A   
ATOM    246  O   LEU    28     -16.156 -14.321  -8.292  1.00 10.00      A   
ATOM    247  N   THR    29     -18.324 -14.488  -7.734  1.00 10.00      A   
ATOM    248  HN  THR    29     -18.975 -14.751  -7.050  1.00 10.00      A   
ATOM    249  CA  THR    29     -18.809 -14.016  -9.021  1.00 10.00      A   
ATOM    250  CB  THR    29     -19.005 -15.184 -10.012  1.00 10.00      A   
ATOM    251  OG1 THR    29     -17.826 -16.004 -10.016  1.00 10.00      A   
ATOM    252  HG1 THR    29     -17.085 -15.491  -9.672  1.00 10.00      A   
ATOM    253  CG2 THR    29     -19.245 -14.653 -11.416  1.00 10.00      A   
ATOM    254  C   THR    29     -20.123 -13.263  -8.845  1.00 10.00      A   
ATOM    255  O   THR    29     -21.154 -13.855  -8.516  1.00 10.00      A   
ATOM    256  N   VAL    30     -20.067 -11.953  -9.037  1.00 10.00      A   
ATOM    257  HN  VAL    30     -19.208 -11.542  -9.287  1.00 10.00      A   
ATOM    258  CA  VAL    30     -21.242 -11.103  -8.903  1.00 10.00      A   
ATOM    259  CB  VAL    30     -20.866  -9.704  -8.372  1.00 10.00      A   
ATOM    260  CG1 VAL    30     -22.106  -8.925  -7.960  1.00 10.00      A   
ATOM    261  CG2 VAL    30     -19.892  -9.817  -7.212  1.00 10.00      A   
ATOM    262  C   VAL    30     -21.932 -10.952 -10.255  1.00 10.00      A   
ATOM    263  O   VAL    30     -21.288 -10.596 -11.243  1.00 10.00      A   
ATOM    264  N   PRO    31     -23.247 -11.225 -10.311  1.00 10.00      A   
ATOM    265  CA  PRO    31     -24.033 -11.126 -11.546  1.00 10.00      A   
ATOM    266  CB  PRO    31     -25.401 -11.686 -11.146  1.00 10.00      A   
ATOM    267  CG  PRO    31     -25.472 -11.489  -9.672  1.00 10.00      A   
ATOM    268  CD  PRO    31     -24.070 -11.659  -9.168  1.00 10.00      A   
ATOM    269  C   PRO    31     -24.177  -9.688 -12.045  1.00 10.00      A   
ATOM    270  O   PRO    31     -23.686  -8.738 -11.424  1.00 10.00      A   
ATOM    271  N   ASP    32     -24.852  -9.537 -13.171  1.00 10.00      A   
ATOM    272  HN  ASP    32     -25.226 -10.331 -13.613  1.00 10.00      A   
ATOM    273  CA  ASP    32     -25.065  -8.227 -13.766  1.00 10.00      A   
ATOM    274  CB  ASP    32     -25.369  -8.356 -15.257  1.00 10.00      A   
ATOM    275  CG  ASP    32     -24.282  -7.756 -16.122  1.00 10.00      A   
ATOM    276  OD1 ASP    32     -23.177  -8.338 -16.189  1.00 10.00      A   
ATOM    277  OD2 ASP    32     -24.524  -6.695 -16.738  1.00 10.00      A   
ATOM    278  C   ASP    32     -26.187  -7.482 -13.061  1.00 10.00      A   
ATOM    279  O   ASP    32     -27.278  -8.026 -12.869  1.00 10.00      A   
ATOM    280  N   ARG    33     -25.908  -6.236 -12.681  1.00 10.00      A   
ATOM    281  HN  ARG    33     -25.020  -5.868 -12.885  1.00 10.00      A   
ATOM    282  CA  ARG    33     -26.872  -5.388 -11.981  1.00 10.00      A   
ATOM    283  CB  ARG    33     -28.075  -5.049 -12.873  1.00 10.00      A   
ATOM    284  CG  ARG    33     -28.736  -3.719 -12.543  1.00 10.00      A   
ATOM    285  CD  ARG    33     -30.053  -3.903 -11.801  1.00 10.00      A   
ATOM    286  NE  ARG    33     -31.135  -4.320 -12.693  1.00 10.00      A   
ATOM    287  HE  ARG    33     -30.948  -5.073 -13.305  1.00 10.00      A   
ATOM    288  CZ  ARG    33     -32.345  -3.756 -12.728  1.00 10.00      A   
ATOM    289  NH1 ARG    33     -32.648  -2.742 -11.919  1.00 10.00      A   
ATOM    290 HH11 ARG    33     -31.940  -2.375 -11.244  1.00 10.00      A   
ATOM    291 HH12 ARG    33     -33.600  -2.309 -11.953  1.00 10.00      A   
ATOM    292  NH2 ARG    33     -33.253  -4.205 -13.586  1.00 10.00      A   
ATOM    293 HH21 ARG    33     -33.023  -4.994 -14.230  1.00 10.00      A   
ATOM    294 HH22 ARG    33     -34.202  -3.772 -13.624  1.00 10.00      A   
ATOM    295  C   ARG    33     -27.319  -6.027 -10.668  1.00 10.00      A   
ATOM    296  O   ARG    33     -28.506  -6.071 -10.353  1.00 10.00      A   
ATOM    297  N   GLY    34     -26.358  -6.516  -9.905  1.00 10.00      A   
ATOM    298  HN  GLY    34     -25.427  -6.447 -10.198  1.00 10.00      A   
ATOM    299  CA  GLY    34     -26.672  -7.144  -8.640  1.00 10.00      A   
ATOM    300  C   GLY    34     -26.331  -6.256  -7.460  1.00 10.00      A   
ATOM    301  O   GLY    34     -25.752  -5.178  -7.627  1.00 10.00      A   
ATOM    302  N   TYR    35     -26.720  -6.688  -6.273  1.00 10.00      A   
ATOM    303  HN  TYR    35     -27.218  -7.536  -6.217  1.00 10.00      A   
ATOM    304  CA  TYR    35     -26.437  -5.948  -5.051  1.00 10.00      A   
ATOM    305  CB  TYR    35     -27.737  -5.520  -4.360  1.00 10.00      A   
ATOM    306  CG  TYR    35     -27.617  -4.249  -3.544  1.00 10.00      A   
ATOM    307  CD1 TYR    35     -28.106  -3.048  -4.035  1.00 10.00      A   
ATOM    308  CD2 TYR    35     -27.012  -4.249  -2.292  1.00 10.00      A   
ATOM    309  CE1 TYR    35     -27.998  -1.882  -3.307  1.00 10.00      A   
ATOM    310  CE2 TYR    35     -26.901  -3.085  -1.555  1.00 10.00      A   
ATOM    311  CZ  TYR    35     -27.396  -1.903  -2.069  1.00 10.00      A   
ATOM    312  OH  TYR    35     -27.283  -0.739  -1.347  1.00 10.00      A   
ATOM    313  HH  TYR    35     -26.459  -0.750  -0.852  1.00 10.00      A   
ATOM    314  C   TYR    35     -25.609  -6.823  -4.121  1.00 10.00      A   
ATOM    315  O   TYR    35     -26.149  -7.656  -3.386  1.00 10.00      A   
ATOM    316  N   LEU    36     -24.299  -6.634  -4.166  1.00 10.00      A   
ATOM    317  HN  LEU    36     -23.940  -5.930  -4.748  1.00 10.00      A   
ATOM    318  CA  LEU    36     -23.379  -7.417  -3.356  1.00 10.00      A   
ATOM    319  CB  LEU    36     -22.041  -7.590  -4.082  1.00 10.00      A   
ATOM    320  CG  LEU    36     -20.955  -8.369  -3.332  1.00 10.00      A   
ATOM    321  CD1 LEU    36     -21.306  -9.845  -3.255  1.00 10.00      A   
ATOM    322  CD2 LEU    36     -19.594  -8.172  -3.983  1.00 10.00      A   
ATOM    323  C   LEU    36     -23.150  -6.770  -2.000  1.00 10.00      A   
ATOM    324  O   LEU    36     -22.867  -5.575  -1.908  1.00 10.00      A   
ATOM    325  N   ALA    37     -23.284  -7.565  -0.955  1.00 10.00      A   
ATOM    326  HN  ALA    37     -23.542  -8.505  -1.103  1.00 10.00      A   
ATOM    327  CA  ALA    37     -23.076  -7.096   0.402  1.00 10.00      A   
ATOM    328  CB  ALA    37     -24.329  -7.321   1.232  1.00 10.00      A   
ATOM    329  C   ALA    37     -21.897  -7.826   1.027  1.00 10.00      A   
ATOM    330  O   ALA    37     -21.966  -9.031   1.274  1.00 10.00      A   
ATOM    331  N   ILE    38     -20.811  -7.106   1.261  1.00 10.00      A   
ATOM    332  HN  ILE    38     -20.815  -6.148   1.050  1.00 10.00      A   
ATOM    333  CA  ILE    38     -19.627  -7.703   1.858  1.00 10.00      A   
ATOM    334  CB  ILE    38     -18.317  -7.144   1.258  1.00 10.00      A   
ATOM    335  CG1 ILE    38     -18.284  -7.383  -0.257  1.00 10.00      A   
ATOM    336  CG2 ILE    38     -17.105  -7.788   1.924  1.00 10.00      A   
ATOM    337  CD1 ILE    38     -17.049  -6.841  -0.944  1.00 10.00      A   
ATOM    338  C   ILE    38     -19.644  -7.483   3.362  1.00 10.00      A   
ATOM    339  O   ILE    38     -19.500  -6.357   3.840  1.00 10.00      A   
ATOM    340  N   ILE    39     -19.838  -8.559   4.103  1.00 10.00      A   
ATOM    341  HN  ILE    39     -19.939  -9.434   3.662  1.00 10.00      A   
ATOM    342  CA  ILE    39     -19.887  -8.485   5.551  1.00 10.00      A   
ATOM    343  CB  ILE    39     -21.176  -9.139   6.109  1.00 10.00      A   
ATOM    344  CG1 ILE    39     -21.427  -8.724   7.562  1.00 10.00      A   
ATOM    345  CG2 ILE    39     -21.141 -10.654   5.973  1.00 10.00      A   
ATOM    346  CD1 ILE    39     -21.796  -7.264   7.727  1.00 10.00      A   
ATOM    347  C   ILE    39     -18.641  -9.130   6.157  1.00 10.00      A   
ATOM    348  O   ILE    39     -18.041 -10.032   5.565  1.00 10.00      A   
ATOM    349  N   GLY    40     -18.239  -8.649   7.320  1.00 10.00      A   
ATOM    350  HN  GLY    40     -18.736  -7.916   7.738  1.00 10.00      A   
ATOM    351  CA  GLY    40     -17.074  -9.189   7.975  1.00 10.00      A   
ATOM    352  C   GLY    40     -16.512  -8.237   9.002  1.00 10.00      A   
ATOM    353  O   GLY    40     -16.753  -7.028   8.937  1.00 10.00      A   
ATOM    354  N   HIS    41     -15.757  -8.788   9.939  1.00 10.00      A   
ATOM    355  HN  HIS    41     -15.598  -9.755   9.905  1.00 10.00      A   
ATOM    356  CA  HIS    41     -15.143  -8.014  11.005  1.00 10.00      A   
ATOM    357  CB  HIS    41     -14.532  -8.977  12.033  1.00 10.00      A   
ATOM    358  CG  HIS    41     -14.067  -8.336  13.306  1.00 10.00      A   
ATOM    359  ND1 HIS    41     -12.770  -8.433  13.760  1.00 10.00      A   
ATOM    360  HD1 HIS    41     -12.040  -8.925  13.320  1.00 10.00      A   
ATOM    361  CD2 HIS    41     -14.732  -7.593  14.224  1.00 10.00      A   
ATOM    362  CE1 HIS    41     -12.656  -7.777  14.899  1.00 10.00      A   
ATOM    363  NE2 HIS    41     -13.828  -7.259  15.202  1.00 10.00      A   
ATOM    364  HE2 HIS    41     -14.022  -6.718  16.003  1.00 10.00      A   
ATOM    365  C   HIS    41     -14.072  -7.088  10.434  1.00 10.00      A   
ATOM    366  O   HIS    41     -13.527  -7.348   9.362  1.00 10.00      A   
ATOM    367  N   THR    42     -13.796  -6.001  11.137  1.00 10.00      A   
ATOM    368  HN  THR    42     -14.284  -5.831  11.967  1.00 10.00      A   
ATOM    369  CA  THR    42     -12.796  -5.036  10.709  1.00 10.00      A   
ATOM    370  CB  THR    42     -12.681  -3.905  11.744  1.00 10.00      A   
ATOM    371  OG1 THR    42     -13.909  -3.837  12.489  1.00 10.00      A   
ATOM    372  HG1 THR    42     -13.791  -3.250  13.246  1.00 10.00      A   
ATOM    373  CG2 THR    42     -12.439  -2.571  11.051  1.00 10.00      A   
ATOM    374  C   THR    42     -11.429  -5.700  10.522  1.00 10.00      A   
ATOM    375  O   THR    42     -10.891  -6.316  11.446  1.00 10.00      A   
ATOM    376  N   GLY    43     -10.886  -5.585   9.317  1.00 10.00      A   
ATOM    377  HN  GLY    43     -11.366  -5.092   8.618  1.00 10.00      A   
ATOM    378  CA  GLY    43      -9.595  -6.174   9.023  1.00 10.00      A   
ATOM    379  C   GLY    43      -9.695  -7.637   8.639  1.00 10.00      A   
ATOM    380  O   GLY    43      -8.932  -8.470   9.135  1.00 10.00      A   
ATOM    381  N   SER    44     -10.633  -7.956   7.758  1.00 10.00      A   
ATOM    382  HN  SER    44     -11.212  -7.250   7.400  1.00 10.00      A   
ATOM    383  CA  SER    44     -10.829  -9.332   7.313  1.00 10.00      A   
ATOM    384  CB  SER    44     -12.269  -9.769   7.570  1.00 10.00      A   
ATOM    385  OG  SER    44     -13.176  -8.743   7.212  1.00 10.00      A   
ATOM    386  HG  SER    44     -13.360  -8.197   7.990  1.00 10.00      A   
ATOM    387  C   SER    44     -10.488  -9.496   5.836  1.00 10.00      A   
ATOM    388  O   SER    44     -10.606 -10.591   5.278  1.00 10.00      A   
ATOM    389  N   GLY    45     -10.063  -8.404   5.211  1.00 10.00      A   
ATOM    390  HN  GLY    45      -9.979  -7.567   5.715  1.00 10.00      A   
ATOM    391  CA  GLY    45      -9.712  -8.437   3.804  1.00 10.00      A   
ATOM    392  C   GLY    45     -10.714  -7.693   2.944  1.00 10.00      A   
ATOM    393  O   GLY    45     -10.562  -7.616   1.724  1.00 10.00      A   
ATOM    394  N   LYS    46     -11.735  -7.133   3.585  1.00 10.00      A   
ATOM    395  HN  LYS    46     -11.782  -7.217   4.560  1.00 10.00      A   
ATOM    396  CA  LYS    46     -12.782  -6.393   2.884  1.00 10.00      A   
ATOM    397  CB  LYS    46     -13.858  -5.924   3.866  1.00 10.00      A   
ATOM    398  CG  LYS    46     -14.550  -7.035   4.638  1.00 10.00      A   
ATOM    399  CD  LYS    46     -15.683  -6.478   5.489  1.00 10.00      A   
ATOM    400  CE  LYS    46     -15.169  -5.486   6.521  1.00 10.00      A   
ATOM    401  NZ  LYS    46     -16.271  -4.704   7.138  1.00 10.00      A   
ATOM    402  HZ1 LYS    46     -17.051  -5.334   7.410  1.00 10.00      A   
ATOM    403  HZ2 LYS    46     -16.628  -3.994   6.466  1.00 10.00      A   
ATOM    404  HZ3 LYS    46     -15.928  -4.214   7.988  1.00 10.00      A   
ATOM    405  C   LYS    46     -12.211  -5.187   2.145  1.00 10.00      A   
ATOM    406  O   LYS    46     -12.356  -5.068   0.929  1.00 10.00      A   
ATOM    407  N   SER    47     -11.543  -4.311   2.888  1.00 10.00      A   
ATOM    408  HN  SER    47     -11.438  -4.485   3.846  1.00 10.00      A   
ATOM    409  CA  SER    47     -10.954  -3.100   2.331  1.00 10.00      A   
ATOM    410  CB  SER    47     -10.239  -2.337   3.446  1.00 10.00      A   
ATOM    411  OG  SER    47     -10.782  -2.691   4.712  1.00 10.00      A   
ATOM    412  HG  SER    47     -11.446  -2.037   4.965  1.00 10.00      A   
ATOM    413  C   SER    47      -9.983  -3.421   1.197  1.00 10.00      A   
ATOM    414  O   SER    47      -9.925  -2.708   0.192  1.00 10.00      A   
ATOM    415  N   THR    48      -9.237  -4.506   1.362  1.00 10.00      A   
ATOM    416  HN  THR    48      -9.337  -5.036   2.181  1.00 10.00      A   
ATOM    417  CA  THR    48      -8.272  -4.933   0.365  1.00 10.00      A   
ATOM    418  CB  THR    48      -7.451  -6.123   0.889  1.00 10.00      A   
ATOM    419  OG1 THR    48      -7.067  -5.857   2.247  1.00 10.00      A   
ATOM    420  HG1 THR    48      -6.274  -5.306   2.250  1.00 10.00      A   
ATOM    421  CG2 THR    48      -6.202  -6.323   0.046  1.00 10.00      A   
ATOM    422  C   THR    48      -8.973  -5.316  -0.938  1.00 10.00      A   
ATOM    423  O   THR    48      -8.548  -4.916  -2.021  1.00 10.00      A   
ATOM    424  N   LEU    49     -10.067  -6.064  -0.820  1.00 10.00      A   
ATOM    425  HN  LEU    49     -10.369  -6.335   0.076  1.00 10.00      A   
ATOM    426  CA  LEU    49     -10.833  -6.495  -1.984  1.00 10.00      A   
ATOM    427  CB  LEU    49     -11.887  -7.525  -1.565  1.00 10.00      A   
ATOM    428  CG  LEU    49     -12.567  -8.299  -2.694  1.00 10.00      A   
ATOM    429  CD1 LEU    49     -11.588  -9.258  -3.350  1.00 10.00      A   
ATOM    430  CD2 LEU    49     -13.788  -9.045  -2.177  1.00 10.00      A   
ATOM    431  C   LEU    49     -11.506  -5.297  -2.654  1.00 10.00      A   
ATOM    432  O   LEU    49     -11.592  -5.221  -3.881  1.00 10.00      A   
ATOM    433  N   ILE    50     -11.971  -4.360  -1.836  1.00 10.00      A   
ATOM    434  HN  ILE    50     -11.868  -4.485  -0.865  1.00 10.00      A   
ATOM    435  CA  ILE    50     -12.641  -3.160  -2.328  1.00 10.00      A   
ATOM    436  CB  ILE    50     -13.196  -2.307  -1.159  1.00 10.00      A   
ATOM    437  CG1 ILE    50     -14.303  -3.062  -0.417  1.00 10.00      A   
ATOM    438  CG2 ILE    50     -13.706  -0.958  -1.647  1.00 10.00      A   
ATOM    439  CD1 ILE    50     -15.421  -3.552  -1.313  1.00 10.00      A   
ATOM    440  C   ILE    50     -11.708  -2.316  -3.200  1.00 10.00      A   
ATOM    441  O   ILE    50     -12.107  -1.823  -4.257  1.00 10.00      A   
ATOM    442  N   GLN    51     -10.459  -2.184  -2.772  1.00 10.00      A   
ATOM    443  HN  GLN    51     -10.188  -2.634  -1.941  1.00 10.00      A   
ATOM    444  CA  GLN    51      -9.475  -1.393  -3.506  1.00 10.00      A   
ATOM    445  CB  GLN    51      -8.230  -1.134  -2.653  1.00 10.00      A   
ATOM    446  CG  GLN    51      -8.456  -0.156  -1.510  1.00 10.00      A   
ATOM    447  CD  GLN    51      -7.202   0.091  -0.693  1.00 10.00      A   
ATOM    448  OE1 GLN    51      -6.083   0.002  -1.200  1.00 10.00      A   
ATOM    449  NE2 GLN    51      -7.381   0.407   0.579  1.00 10.00      A   
ATOM    450 HE21 GLN    51      -8.300   0.463   0.918  1.00 10.00      A   
ATOM    451 HE22 GLN    51      -6.587   0.576   1.129  1.00 10.00      A   
ATOM    452  C   GLN    51      -9.096  -2.035  -4.840  1.00 10.00      A   
ATOM    453  O   GLN    51      -8.522  -1.388  -5.711  1.00 10.00      A   
ATOM    454  N   GLN    52      -9.421  -3.306  -5.006  1.00 10.00      A   
ATOM    455  HN  GLN    52      -9.874  -3.789  -4.283  1.00 10.00      A   
ATOM    456  CA  GLN    52      -9.112  -4.003  -6.248  1.00 10.00      A   
ATOM    457  CB  GLN    52      -8.948  -5.505  -6.006  1.00 10.00      A   
ATOM    458  CG  GLN    52      -7.763  -5.866  -5.126  1.00 10.00      A   
ATOM    459  CD  GLN    52      -7.549  -7.362  -5.017  1.00 10.00      A   
ATOM    460  OE1 GLN    52      -8.494  -8.144  -5.094  1.00 10.00      A   
ATOM    461  NE2 GLN    52      -6.300  -7.773  -4.843  1.00 10.00      A   
ATOM    462 HE21 GLN    52      -5.591  -7.097  -4.800  1.00 10.00      A   
ATOM    463 HE22 GLN    52      -6.141  -8.736  -4.759  1.00 10.00      A   
ATOM    464  C   GLN    52     -10.194  -3.748  -7.292  1.00 10.00      A   
ATOM    465  O   GLN    52      -9.950  -3.848  -8.493  1.00 10.00      A   
ATOM    466  N   LEU    53     -11.383  -3.392  -6.823  1.00 10.00      A   
ATOM    467  HN  LEU    53     -11.507  -3.309  -5.853  1.00 10.00      A   
ATOM    468  CA  LEU    53     -12.515  -3.132  -7.707  1.00 10.00      A   
ATOM    469  CB  LEU    53     -13.816  -3.064  -6.906  1.00 10.00      A   
ATOM    470  CG  LEU    53     -14.269  -4.364  -6.241  1.00 10.00      A   
ATOM    471  CD1 LEU    53     -15.410  -4.097  -5.273  1.00 10.00      A   
ATOM    472  CD2 LEU    53     -14.682  -5.385  -7.290  1.00 10.00      A   
ATOM    473  C   LEU    53     -12.328  -1.857  -8.529  1.00 10.00      A   
ATOM    474  O   LEU    53     -12.795  -1.769  -9.662  1.00 10.00      A   
ATOM    475  N   ASN    54     -11.643  -0.872  -7.961  1.00 10.00      A   
ATOM    476  HN  ASN    54     -11.277  -0.994  -7.059  1.00 10.00      A   
ATOM    477  CA  ASN    54     -11.414   0.386  -8.664  1.00 10.00      A   
ATOM    478  CB  ASN    54     -11.851   1.596  -7.829  1.00 10.00      A   
ATOM    479  CG  ASN    54     -10.938   1.888  -6.658  1.00 10.00      A   
ATOM    480  OD1 ASN    54     -10.379   0.980  -6.047  1.00 10.00      A   
ATOM    481  ND2 ASN    54     -10.784   3.161  -6.339  1.00 10.00      A   
ATOM    482 HD21 ASN    54     -11.262   3.833  -6.869  1.00 10.00      A   
ATOM    483 HD22 ASN    54     -10.202   3.383  -5.585  1.00 10.00      A   
ATOM    484  C   ASN    54      -9.961   0.513  -9.116  1.00 10.00      A   
ATOM    485  O   ASN    54      -9.469   1.613  -9.374  1.00 10.00      A   
ATOM    486  N   ALA    55      -9.286  -0.628  -9.201  1.00 10.00      A   
ATOM    487  HN  ALA    55      -9.744  -1.464  -8.959  1.00 10.00      A   
ATOM    488  CA  ALA    55      -7.897  -0.693  -9.650  1.00 10.00      A   
ATOM    489  CB  ALA    55      -7.794  -0.345 -11.130  1.00 10.00      A   
ATOM    490  C   ALA    55      -6.938   0.156  -8.810  1.00 10.00      A   
ATOM    491  O   ALA    55      -6.058   0.836  -9.350  1.00 10.00      A   
ATOM    492  N   LEU    56      -7.107   0.126  -7.495  1.00 10.00      A   
ATOM    493  HN  LEU    56      -7.842  -0.404  -7.112  1.00 10.00      A   
ATOM    494  CA  LEU    56      -6.224   0.870  -6.605  1.00 10.00      A   
ATOM    495  CB  LEU    56      -6.966   1.387  -5.367  1.00 10.00      A   
ATOM    496  CG  LEU    56      -7.592   2.780  -5.484  1.00 10.00      A   
ATOM    497  CD1 LEU    56      -8.153   3.227  -4.143  1.00 10.00      A   
ATOM    498  CD2 LEU    56      -6.582   3.790  -6.008  1.00 10.00      A   
ATOM    499  C   LEU    56      -5.047  -0.001  -6.189  1.00 10.00      A   
ATOM    500  O   LEU    56      -3.993   0.498  -5.797  1.00 10.00      A   
ATOM    501  N   LEU    57      -5.247  -1.309  -6.283  1.00 10.00      A   
ATOM    502  HN  LEU    57      -6.117  -1.633  -6.601  1.00 10.00      A   
ATOM    503  CA  LEU    57      -4.225  -2.281  -5.937  1.00 10.00      A   
ATOM    504  CB  LEU    57      -4.353  -2.701  -4.470  1.00 10.00      A   
ATOM    505  CG  LEU    57      -3.633  -1.828  -3.442  1.00 10.00      A   
ATOM    506  CD1 LEU    57      -3.840  -2.379  -2.040  1.00 10.00      A   
ATOM    507  CD2 LEU    57      -2.150  -1.727  -3.768  1.00 10.00      A   
ATOM    508  C   LEU    57      -4.357  -3.507  -6.827  1.00 10.00      A   
ATOM    509  O   LEU    57      -5.454  -4.043  -6.993  1.00 10.00      A   
ATOM    510  N   LYS    58      -3.249  -3.935  -7.411  1.00 10.00      A   
ATOM    511  HN  LYS    58      -2.406  -3.453  -7.256  1.00 10.00      A   
ATOM    512  CA  LYS    58      -3.249  -5.105  -8.273  1.00 10.00      A   
ATOM    513  CB  LYS    58      -2.265  -4.940  -9.432  1.00 10.00      A   
ATOM    514  CG  LYS    58      -2.513  -3.721 -10.305  1.00 10.00      A   
ATOM    515  CD  LYS    58      -1.914  -3.899 -11.694  1.00 10.00      A   
ATOM    516  CE  LYS    58      -0.424  -4.218 -11.640  1.00 10.00      A   
ATOM    517  NZ  LYS    58       0.359  -3.127 -11.001  1.00 10.00      A   
ATOM    518  HZ1 LYS    58       0.260  -3.174  -9.967  1.00 10.00      A   
ATOM    519  HZ2 LYS    58       0.017  -2.199 -11.330  1.00 10.00      A   
ATOM    520  HZ3 LYS    58       1.366  -3.215 -11.244  1.00 10.00      A   
ATOM    521  C   LYS    58      -2.899  -6.352  -7.472  1.00 10.00      A   
ATOM    522  O   LYS    58      -1.991  -6.325  -6.639  1.00 10.00      A   
ATOM    523  N   PRO    59      -3.617  -7.459  -7.712  1.00 10.00      A   
ATOM    524  CA  PRO    59      -3.383  -8.720  -7.006  1.00 10.00      A   
ATOM    525  CB  PRO    59      -4.513  -9.628  -7.503  1.00 10.00      A   
ATOM    526  CG  PRO    59      -4.903  -9.055  -8.822  1.00 10.00      A   
ATOM    527  CD  PRO    59      -4.713  -7.571  -8.695  1.00 10.00      A   
ATOM    528  C   PRO    59      -2.033  -9.332  -7.354  1.00 10.00      A   
ATOM    529  O   PRO    59      -1.471  -9.067  -8.418  1.00 10.00      A   
ATOM    530  N   THR    60      -1.516 -10.143  -6.448  1.00 10.00      A   
ATOM    531  HN  THR    60      -2.005 -10.300  -5.612  1.00 10.00      A   
ATOM    532  CA  THR    60      -0.245 -10.808  -6.652  1.00 10.00      A   
ATOM    533  CB  THR    60       0.419 -11.106  -5.294  1.00 10.00      A   
ATOM    534  OG1 THR    60       0.060 -10.069  -4.364  1.00 10.00      A   
ATOM    535  HG1 THR    60       0.431  -9.229  -4.669  1.00 10.00      A   
ATOM    536  CG2 THR    60       1.933 -11.133  -5.437  1.00 10.00      A   
ATOM    537  C   THR    60      -0.472 -12.109  -7.426  1.00 10.00      A   
ATOM    538  O   THR    60       0.430 -12.633  -8.082  1.00 10.00      A   
ATOM    539  N   SER    61      -1.691 -12.625  -7.331  1.00 10.00      A   
ATOM    540  HN  SER    61      -2.356 -12.169  -6.770  1.00 10.00      A   
ATOM    541  CA  SER    61      -2.084 -13.846  -8.018  1.00 10.00      A   
ATOM    542  CB  SER    61      -1.731 -15.074  -7.171  1.00 10.00      A   
ATOM    543  OG  SER    61      -0.409 -14.995  -6.671  1.00 10.00      A   
ATOM    544  HG  SER    61       0.130 -14.468  -7.276  1.00 10.00      A   
ATOM    545  C   SER    61      -3.588 -13.814  -8.274  1.00 10.00      A   
ATOM    546  O   SER    61      -4.326 -13.136  -7.557  1.00 10.00      A   
ATOM    547  N   GLY    62      -4.038 -14.521  -9.298  1.00 10.00      A   
ATOM    548  HN  GLY    62      -3.408 -15.024  -9.857  1.00 10.00      A   
ATOM    549  CA  GLY    62      -5.454 -14.557  -9.598  1.00 10.00      A   
ATOM    550  C   GLY    62      -5.841 -13.661 -10.756  1.00 10.00      A   
ATOM    551  O   GLY    62      -5.042 -12.849 -11.224  1.00 10.00      A   
ATOM    552  N   THR    63      -7.071 -13.811 -11.220  1.00 10.00      A   
ATOM    553  HN  THR    63      -7.661 -14.475 -10.802  1.00 10.00      A   
ATOM    554  CA  THR    63      -7.577 -13.020 -12.330  1.00 10.00      A   
ATOM    555  CB  THR    63      -7.812 -13.904 -13.571  1.00 10.00      A   
ATOM    556  OG1 THR    63      -6.775 -14.893 -13.657  1.00 10.00      A   
ATOM    557  HG1 THR    63      -5.948 -14.521 -13.336  1.00 10.00      A   
ATOM    558  CG2 THR    63      -7.808 -13.057 -14.837  1.00 10.00      A   
ATOM    559  C   THR    63      -8.892 -12.341 -11.949  1.00 10.00      A   
ATOM    560  O   THR    63      -9.840 -12.999 -11.515  1.00 10.00      A   
ATOM    561  N   ILE    64      -8.937 -11.026 -12.093  1.00 10.00      A   
ATOM    562  HN  ILE    64      -8.140 -10.551 -12.423  1.00 10.00      A   
ATOM    563  CA  ILE    64     -10.140 -10.266 -11.778  1.00 10.00      A   
ATOM    564  CB  ILE    64      -9.828  -9.021 -10.923  1.00 10.00      A   
ATOM    565  CG1 ILE    64      -8.998  -9.404  -9.693  1.00 10.00      A   
ATOM    566  CG2 ILE    64     -11.119  -8.329 -10.506  1.00 10.00      A   
ATOM    567  CD1 ILE    64      -8.528  -8.222  -8.874  1.00 10.00      A   
ATOM    568  C   ILE    64     -10.824  -9.824 -13.066  1.00 10.00      A   
ATOM    569  O   ILE    64     -10.242  -9.096 -13.869  1.00 10.00      A   
ATOM    570  N   LYS    65     -12.051 -10.271 -13.271  1.00 10.00      A   
ATOM    571  HN  LYS    65     -12.476 -10.850 -12.594  1.00 10.00      A   
ATOM    572  CA  LYS    65     -12.790  -9.914 -14.471  1.00 10.00      A   
ATOM    573  CB  LYS    65     -13.285 -11.168 -15.193  1.00 10.00      A   
ATOM    574  CG  LYS    65     -12.161 -12.023 -15.756  1.00 10.00      A   
ATOM    575  CD  LYS    65     -12.652 -13.400 -16.166  1.00 10.00      A   
ATOM    576  CE  LYS    65     -11.536 -14.201 -16.817  1.00 10.00      A   
ATOM    577  NZ  LYS    65     -11.951 -15.594 -17.118  1.00 10.00      A   
ATOM    578  HZ1 LYS    65     -12.789 -15.595 -17.732  1.00 10.00      A   
ATOM    579  HZ2 LYS    65     -12.181 -16.101 -16.233  1.00 10.00      A   
ATOM    580  HZ3 LYS    65     -11.182 -16.101 -17.601  1.00 10.00      A   
ATOM    581  C   LYS    65     -13.944  -8.976 -14.147  1.00 10.00      A   
ATOM    582  O   LYS    65     -14.994  -9.405 -13.664  1.00 10.00      A   
ATOM    583  N   ILE    66     -13.741  -7.693 -14.409  1.00 10.00      A   
ATOM    584  HN  ILE    66     -12.885  -7.415 -14.810  1.00 10.00      A   
ATOM    585  CA  ILE    66     -14.756  -6.686 -14.142  1.00 10.00      A   
ATOM    586  CB  ILE    66     -14.183  -5.484 -13.355  1.00 10.00      A   
ATOM    587  CG1 ILE    66     -13.594  -5.948 -12.020  1.00 10.00      A   
ATOM    588  CG2 ILE    66     -15.254  -4.422 -13.130  1.00 10.00      A   
ATOM    589  CD1 ILE    66     -12.982  -4.836 -11.194  1.00 10.00      A   
ATOM    590  C   ILE    66     -15.383  -6.190 -15.442  1.00 10.00      A   
ATOM    591  O   ILE    66     -14.818  -5.333 -16.126  1.00 10.00      A   
ATOM    592  N   ASP    67     -16.540  -6.748 -15.778  1.00 10.00      A   
ATOM    593  HN  ASP    67     -16.917  -7.446 -15.196  1.00 10.00      A   
ATOM    594  CA  ASP    67     -17.279  -6.373 -16.984  1.00 10.00      A   
ATOM    595  CB  ASP    67     -17.818  -4.941 -16.893  1.00 10.00      A   
ATOM    596  CG  ASP    67     -19.276  -4.881 -16.486  1.00 10.00      A   
ATOM    597  OD1 ASP    67     -19.784  -5.869 -15.916  1.00 10.00      A   
ATOM    598  OD2 ASP    67     -19.923  -3.840 -16.734  1.00 10.00      A   
ATOM    599  C   ASP    67     -16.471  -6.572 -18.261  1.00 10.00      A   
ATOM    600  O   ASP    67     -16.379  -7.688 -18.784  1.00 10.00      A   
ATOM    601  N   GLU    68     -15.875  -5.497 -18.753  1.00 10.00      A   
ATOM    602  HN  GLU    68     -15.954  -4.645 -18.275  1.00 10.00      A   
ATOM    603  CA  GLU    68     -15.095  -5.555 -19.978  1.00 10.00      A   
ATOM    604  CB  GLU    68     -15.616  -4.524 -20.983  1.00 10.00      A   
ATOM    605  CG  GLU    68     -17.067  -4.736 -21.382  1.00 10.00      A   
ATOM    606  CD  GLU    68     -17.714  -3.481 -21.930  1.00 10.00      A   
ATOM    607  OE1 GLU    68     -18.431  -2.795 -21.168  1.00 10.00      A   
ATOM    608  OE2 GLU    68     -17.508  -3.170 -23.122  1.00 10.00      A   
ATOM    609  C   GLU    68     -13.608  -5.342 -19.711  1.00 10.00      A   
ATOM    610  O   GLU    68     -12.810  -5.247 -20.643  1.00 10.00      A   
ATOM    611  N   PHE    69     -13.238  -5.274 -18.441  1.00 10.00      A   
ATOM    612  HN  PHE    69     -13.919  -5.364 -17.734  1.00 10.00      A   
ATOM    613  CA  PHE    69     -11.844  -5.073 -18.066  1.00 10.00      A   
ATOM    614  CB  PHE    69     -11.687  -3.811 -17.212  1.00 10.00      A   
ATOM    615  CG  PHE    69     -11.913  -2.529 -17.965  1.00 10.00      A   
ATOM    616  CD1 PHE    69     -13.161  -1.928 -17.980  1.00 10.00      A   
ATOM    617  CD2 PHE    69     -10.876  -1.924 -18.658  1.00 10.00      A   
ATOM    618  CE1 PHE    69     -13.371  -0.750 -18.671  1.00 10.00      A   
ATOM    619  CE2 PHE    69     -11.079  -0.746 -19.352  1.00 10.00      A   
ATOM    620  CZ  PHE    69     -12.329  -0.159 -19.358  1.00 10.00      A   
ATOM    621  C   PHE    69     -11.297  -6.288 -17.323  1.00 10.00      A   
ATOM    622  O   PHE    69     -11.999  -6.905 -16.522  1.00 10.00      A   
ATOM    623  N   THR    70     -10.047  -6.630 -17.592  1.00 10.00      A   
ATOM    624  HN  THR    70      -9.530  -6.094 -18.232  1.00 10.00      A   
ATOM    625  CA  THR    70      -9.414  -7.771 -16.950  1.00 10.00      A   
ATOM    626  CB  THR    70      -8.974  -8.817 -17.989  1.00 10.00      A   
ATOM    627  OG1 THR    70      -9.923  -8.839 -19.066  1.00 10.00      A   
ATOM    628  HG1 THR    70     -10.362  -7.983 -19.118  1.00 10.00      A   
ATOM    629  CG2 THR    70      -8.906 -10.198 -17.352  1.00 10.00      A   
ATOM    630  C   THR    70      -8.203  -7.327 -16.139  1.00 10.00      A   
ATOM    631  O   THR    70      -7.254  -6.761 -16.686  1.00 10.00      A   
ATOM    632  N   ILE    71      -8.248  -7.579 -14.838  1.00 10.00      A   
ATOM    633  HN  ILE    71      -9.037  -8.038 -14.468  1.00 10.00      A   
ATOM    634  CA  ILE    71      -7.161  -7.209 -13.943  1.00 10.00      A   
ATOM    635  CB  ILE    71      -7.677  -6.586 -12.627  1.00 10.00      A   
ATOM    636  CG1 ILE    71      -8.666  -5.454 -12.922  1.00 10.00      A   
ATOM    637  CG2 ILE    71      -6.512  -6.071 -11.786  1.00 10.00      A   
ATOM    638  CD1 ILE    71      -9.325  -4.871 -11.689  1.00 10.00      A   
ATOM    639  C   ILE    71      -6.299  -8.424 -13.619  1.00 10.00      A   
ATOM    640  O   ILE    71      -6.776  -9.412 -13.055  1.00 10.00      A   
ATOM    641  N   THR    72      -5.041  -8.345 -13.999  1.00 10.00      A   
ATOM    642  HN  THR    72      -4.735  -7.535 -14.467  1.00 10.00      A   
ATOM    643  CA  THR    72      -4.083  -9.407 -13.753  1.00 10.00      A   
ATOM    644  CB  THR    72      -3.589 -10.008 -15.087  1.00 10.00      A   
ATOM    645  OG1 THR    72      -3.268  -8.953 -16.007  1.00 10.00      A   
ATOM    646  HG1 THR    72      -2.504  -9.209 -16.537  1.00 10.00      A   
ATOM    647  CG2 THR    72      -4.652 -10.904 -15.703  1.00 10.00      A   
ATOM    648  C   THR    72      -2.890  -8.834 -12.977  1.00 10.00      A   
ATOM    649  O   THR    72      -2.734  -7.613 -12.887  1.00 10.00      A   
ATOM    650  N   PRO    73      -2.045  -9.695 -12.387  1.00 10.00      A   
ATOM    651  CA  PRO    73      -0.868  -9.253 -11.627  1.00 10.00      A   
ATOM    652  CB  PRO    73      -0.170 -10.564 -11.259  1.00 10.00      A   
ATOM    653  CG  PRO    73      -1.257 -11.582 -11.277  1.00 10.00      A   
ATOM    654  CD  PRO    73      -2.184 -11.162 -12.378  1.00 10.00      A   
ATOM    655  C   PRO    73       0.079  -8.371 -12.445  1.00 10.00      A   
ATOM    656  O   PRO    73       0.816  -7.559 -11.885  1.00 10.00      A   
ATOM    657  N   GLU    74       0.054  -8.521 -13.768  1.00 10.00      A   
ATOM    658  HN  GLU    74      -0.565  -9.172 -14.166  1.00 10.00      A   
ATOM    659  CA  GLU    74       0.929  -7.742 -14.637  1.00 10.00      A   
ATOM    660  CB  GLU    74       1.799  -8.661 -15.500  1.00 10.00      A   
ATOM    661  CG  GLU    74       2.732  -9.561 -14.704  1.00 10.00      A   
ATOM    662  CD  GLU    74       3.694 -10.334 -15.578  1.00 10.00      A   
ATOM    663  OE1 GLU    74       3.230 -11.159 -16.393  1.00 10.00      A   
ATOM    664  OE2 GLU    74       4.924 -10.137 -15.434  1.00 10.00      A   
ATOM    665  C   GLU    74       0.161  -6.753 -15.516  1.00 10.00      A   
ATOM    666  O   GLU    74       0.550  -6.492 -16.653  1.00 10.00      A   
ATOM    667  N   THR    75      -0.930  -6.204 -15.001  1.00 10.00      A   
ATOM    668  HN  THR    75      -1.224  -6.466 -14.102  1.00 10.00      A   
ATOM    669  CA  THR    75      -1.713  -5.229 -15.757  1.00 10.00      A   
ATOM    670  CB  THR    75      -3.148  -5.106 -15.204  1.00 10.00      A   
ATOM    671  OG1 THR    75      -3.785  -6.384 -15.248  1.00 10.00      A   
ATOM    672  HG1 THR    75      -3.219  -7.016 -15.714  1.00 10.00      A   
ATOM    673  CG2 THR    75      -3.969  -4.123 -16.027  1.00 10.00      A   
ATOM    674  C   THR    75      -1.037  -3.855 -15.731  1.00 10.00      A   
ATOM    675  O   THR    75      -0.436  -3.467 -14.728  1.00 10.00      A   
ATOM    676  N   THR    76      -1.121  -3.135 -16.841  1.00 10.00      A   
ATOM    677  HN  THR    76      -1.597  -3.506 -17.617  1.00 10.00      A   
ATOM    678  CA  THR    76      -0.530  -1.811 -16.941  1.00 10.00      A   
ATOM    679  CB  THR    76      -0.422  -1.385 -18.415  1.00 10.00      A   
ATOM    680  OG1 THR    76       0.089  -2.484 -19.181  1.00 10.00      A   
ATOM    681  HG1 THR    76      -0.634  -2.886 -19.683  1.00 10.00      A   
ATOM    682  CG2 THR    76       0.511  -0.197 -18.570  1.00 10.00      A   
ATOM    683  C   THR    76      -1.376  -0.795 -16.172  1.00 10.00      A   
ATOM    684  O   THR    76      -2.546  -0.579 -16.490  1.00 10.00      A   
ATOM    685  N   ASN    77      -0.775  -0.186 -15.154  1.00 10.00      A   
ATOM    686  HN  ASN    77       0.162  -0.408 -14.957  1.00 10.00      A   
ATOM    687  CA  ASN    77      -1.461   0.799 -14.316  1.00 10.00      A   
ATOM    688  CB  ASN    77      -0.534   1.303 -13.206  1.00 10.00      A   
ATOM    689  CG  ASN    77      -0.493   0.402 -11.986  1.00 10.00      A   
ATOM    690  OD1 ASN    77      -0.638  -0.816 -12.085  1.00 10.00      A   
ATOM    691  ND2 ASN    77      -0.301   1.000 -10.821  1.00 10.00      A   
ATOM    692 HD21 ASN    77      -0.202   1.977 -10.813  1.00 10.00      A   
ATOM    693 HD22 ASN    77      -0.252   0.444 -10.016  1.00 10.00      A   
ATOM    694  C   ASN    77      -1.952   1.986 -15.133  1.00 10.00      A   
ATOM    695  O   ASN    77      -3.000   2.564 -14.841  1.00 10.00      A   
ATOM    696  N   ALA    78      -1.195   2.333 -16.165  1.00 10.00      A   
ATOM    697  HN  ALA    78      -0.367   1.831 -16.334  1.00 10.00      A   
ATOM    698  CA  ALA    78      -1.535   3.453 -17.038  1.00 10.00      A   
ATOM    699  CB  ALA    78      -0.344   3.817 -17.911  1.00 10.00      A   
ATOM    700  C   ALA    78      -2.766   3.167 -17.900  1.00 10.00      A   
ATOM    701  O   ALA    78      -3.192   4.015 -18.682  1.00 10.00      A   
ATOM    702  N   ALA    79      -3.336   1.976 -17.761  1.00 10.00      A   
ATOM    703  HN  ALA    79      -2.952   1.327 -17.131  1.00 10.00      A   
ATOM    704  CA  ALA    79      -4.514   1.605 -18.529  1.00 10.00      A   
ATOM    705  CB  ALA    79      -4.195   0.430 -19.436  1.00 10.00      A   
ATOM    706  C   ALA    79      -5.687   1.270 -17.612  1.00 10.00      A   
ATOM    707  O   ALA    79      -6.741   0.823 -18.072  1.00 10.00      A   
ATOM    708  N   LEU    80      -5.515   1.517 -16.319  1.00 10.00      A   
ATOM    709  HN  LEU    80      -4.666   1.909 -16.012  1.00 10.00      A   
ATOM    710  CA  LEU    80      -6.554   1.220 -15.341  1.00 10.00      A   
ATOM    711  CB  LEU    80      -5.932   0.651 -14.064  1.00 10.00      A   
ATOM    712  CG  LEU    80      -5.324  -0.751 -14.178  1.00 10.00      A   
ATOM    713  CD1 LEU    80      -4.547  -1.105 -12.919  1.00 10.00      A   
ATOM    714  CD2 LEU    80      -6.412  -1.781 -14.444  1.00 10.00      A   
ATOM    715  C   LEU    80      -7.409   2.443 -15.017  1.00 10.00      A   
ATOM    716  O   LEU    80      -8.324   2.371 -14.199  1.00 10.00      A   
ATOM    717  N   LYS    81      -7.116   3.558 -15.669  1.00 10.00      A   
ATOM    718  HN  LYS    81      -6.383   3.551 -16.316  1.00 10.00      A   
ATOM    719  CA  LYS    81      -7.856   4.799 -15.446  1.00 10.00      A   
ATOM    720  CB  LYS    81      -7.168   5.992 -16.120  1.00 10.00      A   
ATOM    721  CG  LYS    81      -7.947   7.293 -16.023  1.00 10.00      A   
ATOM    722  CD  LYS    81      -7.119   8.465 -16.512  1.00 10.00      A   
ATOM    723  CE  LYS    81      -7.995   9.634 -16.929  1.00 10.00      A   
ATOM    724  NZ  LYS    81      -7.195  10.715 -17.562  1.00 10.00      A   
ATOM    725  HZ1 LYS    81      -6.663  11.240 -16.829  1.00 10.00      A   
ATOM    726  HZ2 LYS    81      -7.816  11.376 -18.068  1.00 10.00      A   
ATOM    727  HZ3 LYS    81      -6.511  10.304 -18.242  1.00 10.00      A   
ATOM    728  C   LYS    81      -9.345   4.702 -15.836  1.00 10.00      A   
ATOM    729  O   LYS    81     -10.213   5.008 -15.016  1.00 10.00      A   
ATOM    730  N   PRO    82      -9.676   4.275 -17.078  1.00 10.00      A   
ATOM    731  CA  PRO    82     -11.078   4.159 -17.526  1.00 10.00      A   
ATOM    732  CB  PRO    82     -10.958   3.527 -18.915  1.00 10.00      A   
ATOM    733  CG  PRO    82      -9.597   3.906 -19.379  1.00 10.00      A   
ATOM    734  CD  PRO    82      -8.734   3.900 -18.153  1.00 10.00      A   
ATOM    735  C   PRO    82     -11.922   3.269 -16.610  1.00 10.00      A   
ATOM    736  O   PRO    82     -13.134   3.465 -16.472  1.00 10.00      A   
ATOM    737  N   LEU    83     -11.278   2.301 -15.971  1.00 10.00      A   
ATOM    738  HN  LEU    83     -10.312   2.200 -16.103  1.00 10.00      A   
ATOM    739  CA  LEU    83     -11.971   1.392 -15.072  1.00 10.00      A   
ATOM    740  CB  LEU    83     -11.069   0.213 -14.701  1.00 10.00      A   
ATOM    741  CG  LEU    83     -11.654  -0.802 -13.716  1.00 10.00      A   
ATOM    742  CD1 LEU    83     -12.892  -1.473 -14.297  1.00 10.00      A   
ATOM    743  CD2 LEU    83     -10.609  -1.837 -13.335  1.00 10.00      A   
ATOM    744  C   LEU    83     -12.431   2.126 -13.818  1.00 10.00      A   
ATOM    745  O   LEU    83     -13.492   1.834 -13.269  1.00 10.00      A   
ATOM    746  N   ARG    84     -11.650   3.112 -13.399  1.00 10.00      A   
ATOM    747  HN  ARG    84     -10.839   3.330 -13.908  1.00 10.00      A   
ATOM    748  CA  ARG    84     -11.968   3.888 -12.208  1.00 10.00      A   
ATOM    749  CB  ARG    84     -10.759   4.706 -11.761  1.00 10.00      A   
ATOM    750  CG  ARG    84      -9.548   3.836 -11.475  1.00 10.00      A   
ATOM    751  CD  ARG    84      -8.344   4.640 -11.027  1.00 10.00      A   
ATOM    752  NE  ARG    84      -7.225   3.760 -10.695  1.00 10.00      A   
ATOM    753  HE  ARG    84      -7.414   3.011 -10.084  1.00 10.00      A   
ATOM    754  CZ  ARG    84      -5.986   3.913 -11.166  1.00 10.00      A   
ATOM    755  NH1 ARG    84      -5.699   4.918 -11.984  1.00 10.00      A   
ATOM    756 HH11 ARG    84      -6.442   5.597 -12.266  1.00 10.00      A   
ATOM    757 HH12 ARG    84      -4.727   5.036 -12.350  1.00 10.00      A   
ATOM    758  NH2 ARG    84      -5.037   3.049 -10.834  1.00 10.00      A   
ATOM    759 HH21 ARG    84      -5.254   2.241 -10.205  1.00 10.00      A   
ATOM    760 HH22 ARG    84      -4.068   3.172 -11.204  1.00 10.00      A   
ATOM    761  C   ARG    84     -13.198   4.761 -12.421  1.00 10.00      A   
ATOM    762  O   ARG    84     -13.832   5.202 -11.468  1.00 10.00      A   
ATOM    763  N   GLN    85     -13.533   5.006 -13.679  1.00 10.00      A   
ATOM    764  HN  GLN    85     -12.973   4.654 -14.402  1.00 10.00      A   
ATOM    765  CA  GLN    85     -14.710   5.795 -14.006  1.00 10.00      A   
ATOM    766  CB  GLN    85     -14.531   6.507 -15.354  1.00 10.00      A   
ATOM    767  CG  GLN    85     -15.726   7.346 -15.790  1.00 10.00      A   
ATOM    768  CD  GLN    85     -16.669   6.588 -16.703  1.00 10.00      A   
ATOM    769  OE1 GLN    85     -16.245   5.761 -17.509  1.00 10.00      A   
ATOM    770  NE2 GLN    85     -17.955   6.851 -16.571  1.00 10.00      A   
ATOM    771 HE21 GLN    85     -18.228   7.515 -15.898  1.00 10.00      A   
ATOM    772 HE22 GLN    85     -18.587   6.369 -17.140  1.00 10.00      A   
ATOM    773  C   GLN    85     -15.928   4.877 -14.036  1.00 10.00      A   
ATOM    774  O   GLN    85     -17.043   5.280 -13.702  1.00 10.00      A   
ATOM    775  N   HIS    86     -15.692   3.628 -14.420  1.00 10.00      A   
ATOM    776  HN  HIS    86     -14.777   3.371 -14.655  1.00 10.00      A   
ATOM    777  CA  HIS    86     -16.750   2.631 -14.495  1.00 10.00      A   
ATOM    778  CB  HIS    86     -16.302   1.443 -15.352  1.00 10.00      A   
ATOM    779  CG  HIS    86     -16.752   1.513 -16.781  1.00 10.00      A   
ATOM    780  ND1 HIS    86     -16.088   2.237 -17.751  1.00 10.00      A   
ATOM    781  HD1 HIS    86     -15.275   2.774 -17.619  1.00 10.00      A   
ATOM    782  CD2 HIS    86     -17.807   0.936 -17.403  1.00 10.00      A   
ATOM    783  CE1 HIS    86     -16.717   2.094 -18.904  1.00 10.00      A   
ATOM    784  NE2 HIS    86     -17.758   1.314 -18.718  1.00 10.00      A   
ATOM    785  HE2 HIS    86     -18.397   1.044 -19.414  1.00 10.00      A   
ATOM    786  C   HIS    86     -17.143   2.151 -13.101  1.00 10.00      A   
ATOM    787  O   HIS    86     -18.308   1.849 -12.842  1.00 10.00      A   
ATOM    788  N   VAL    87     -16.163   2.076 -12.214  1.00 10.00      A   
ATOM    789  HN  VAL    87     -15.254   2.329 -12.484  1.00 10.00      A   
ATOM    790  CA  VAL    87     -16.393   1.639 -10.844  1.00 10.00      A   
ATOM    791  CB  VAL    87     -15.526   0.411 -10.482  1.00 10.00      A   
ATOM    792  CG1 VAL    87     -15.829  -0.067  -9.068  1.00 10.00      A   
ATOM    793  CG2 VAL    87     -15.746  -0.715 -11.484  1.00 10.00      A   
ATOM    794  C   VAL    87     -16.083   2.779  -9.879  1.00 10.00      A   
ATOM    795  O   VAL    87     -14.935   3.200  -9.752  1.00 10.00      A   
ATOM    796  N   GLY    88     -17.111   3.281  -9.214  1.00 10.00      A   
ATOM    797  HN  GLY    88     -18.006   2.895  -9.349  1.00 10.00      A   
ATOM    798  CA  GLY    88     -16.931   4.368  -8.274  1.00 10.00      A   
ATOM    799  C   GLY    88     -16.982   3.884  -6.842  1.00 10.00      A   
ATOM    800  O   GLY    88     -17.954   3.253  -6.431  1.00 10.00      A   
ATOM    801  N   MET    89     -15.938   4.169  -6.085  1.00 10.00      A   
ATOM    802  HN  MET    89     -15.196   4.681  -6.467  1.00 10.00      A   
ATOM    803  CA  MET    89     -15.870   3.751  -4.695  1.00 10.00      A   
ATOM    804  CB  MET    89     -14.599   2.944  -4.423  1.00 10.00      A   
ATOM    805  CG  MET    89     -14.522   2.377  -3.012  1.00 10.00      A   
ATOM    806  SD  MET    89     -13.004   2.833  -2.150  1.00 10.00      A   
ATOM    807  CE  MET    89     -11.791   1.909  -3.089  1.00 10.00      A   
ATOM    808  C   MET    89     -15.935   4.944  -3.750  1.00 10.00      A   
ATOM    809  O   MET    89     -15.139   5.881  -3.851  1.00 10.00      A   
ATOM    810  N   VAL    90     -16.894   4.906  -2.844  1.00 10.00      A   
ATOM    811  HN  VAL    90     -17.513   4.138  -2.833  1.00 10.00      A   
ATOM    812  CA  VAL    90     -17.063   5.963  -1.862  1.00 10.00      A   
ATOM    813  CB  VAL    90     -18.554   6.272  -1.616  1.00 10.00      A   
ATOM    814  CG1 VAL    90     -18.716   7.376  -0.582  1.00 10.00      A   
ATOM    815  CG2 VAL    90     -19.240   6.652  -2.920  1.00 10.00      A   
ATOM    816  C   VAL    90     -16.393   5.552  -0.553  1.00 10.00      A   
ATOM    817  O   VAL    90     -16.791   4.568   0.081  1.00 10.00      A   
ATOM    818  N   PHE    91     -15.372   6.304  -0.164  1.00 10.00      A   
ATOM    819  HN  PHE    91     -15.123   7.085  -0.706  1.00 10.00      A   
ATOM    820  CA  PHE    91     -14.622   6.021   1.054  1.00 10.00      A   
ATOM    821  CB  PHE    91     -13.342   6.863   1.095  1.00 10.00      A   
ATOM    822  CG  PHE    91     -12.382   6.602  -0.031  1.00 10.00      A   
ATOM    823  CD1 PHE    91     -12.345   7.438  -1.136  1.00 10.00      A   
ATOM    824  CD2 PHE    91     -11.511   5.526   0.022  1.00 10.00      A   
ATOM    825  CE1 PHE    91     -11.455   7.206  -2.168  1.00 10.00      A   
ATOM    826  CE2 PHE    91     -10.619   5.286  -1.006  1.00 10.00      A   
ATOM    827  CZ  PHE    91     -10.591   6.128  -2.102  1.00 10.00      A   
ATOM    828  C   PHE    91     -15.448   6.313   2.298  1.00 10.00      A   
ATOM    829  O   PHE    91     -16.500   6.949   2.224  1.00 10.00      A   
ATOM    830  N   GLN    92     -14.965   5.845   3.442  1.00 10.00      A   
ATOM    831  HN  GLN    92     -14.127   5.336   3.437  1.00 10.00      A   
ATOM    832  CA  GLN    92     -15.645   6.075   4.705  1.00 10.00      A   
ATOM    833  CB  GLN    92     -15.063   5.177   5.796  1.00 10.00      A   
ATOM    834  CG  GLN    92     -16.098   4.649   6.775  1.00 10.00      A   
ATOM    835  CD  GLN    92     -15.572   3.513   7.630  1.00 10.00      A   
ATOM    836  OE1 GLN    92     -14.391   3.471   7.978  1.00 10.00      A   
ATOM    837  NE2 GLN    92     -16.444   2.576   7.967  1.00 10.00      A   
ATOM    838 HE21 GLN    92     -17.367   2.670   7.648  1.00 10.00      A   
ATOM    839 HE22 GLN    92     -16.131   1.823   8.511  1.00 10.00      A   
ATOM    840  C   GLN    92     -15.509   7.542   5.086  1.00 10.00      A   
ATOM    841  O   GLN    92     -14.393   8.060   5.187  1.00 10.00      A   
ATOM    842  N   PHE    93     -16.648   8.202   5.283  1.00 10.00      A   
ATOM    843  HN  PHE    93     -17.496   7.716   5.190  1.00 10.00      A   
ATOM    844  CA  PHE    93     -16.685   9.625   5.621  1.00 10.00      A   
ATOM    845  CB  PHE    93     -15.950   9.922   6.934  1.00 10.00      A   
ATOM    846  CG  PHE    93     -16.503   9.189   8.125  1.00 10.00      A   
ATOM    847  CD1 PHE    93     -15.892   8.037   8.590  1.00 10.00      A   
ATOM    848  CD2 PHE    93     -17.629   9.653   8.779  1.00 10.00      A   
ATOM    849  CE1 PHE    93     -16.396   7.361   9.685  1.00 10.00      A   
ATOM    850  CE2 PHE    93     -18.138   8.982   9.875  1.00 10.00      A   
ATOM    851  CZ  PHE    93     -17.521   7.834  10.329  1.00 10.00      A   
ATOM    852  C   PHE    93     -16.114  10.455   4.467  1.00 10.00      A   
ATOM    853  O   PHE    93     -15.057  11.080   4.592  1.00 10.00      A   
ATOM    854  N   PRO    94     -16.824  10.474   3.324  1.00 10.00      A   
ATOM    855  CA  PRO    94     -16.390  11.192   2.123  1.00 10.00      A   
ATOM    856  CB  PRO    94     -17.338  10.671   1.042  1.00 10.00      A   
ATOM    857  CG  PRO    94     -18.576  10.315   1.784  1.00 10.00      A   
ATOM    858  CD  PRO    94     -18.118   9.798   3.117  1.00 10.00      A   
ATOM    859  C   PRO    94     -16.501  12.709   2.245  1.00 10.00      A   
ATOM    860  O   PRO    94     -16.080  13.437   1.348  1.00 10.00      A   
ATOM    861  N   GLU    95     -17.062  13.192   3.350  1.00 10.00      A   
ATOM    862  HN  GLU    95     -17.411  12.567   4.030  1.00 10.00      A   
ATOM    863  CA  GLU    95     -17.195  14.633   3.567  1.00 10.00      A   
ATOM    864  CB  GLU    95     -18.028  14.931   4.818  1.00 10.00      A   
ATOM    865  CG  GLU    95     -17.560  14.208   6.072  1.00 10.00      A   
ATOM    866  CD  GLU    95     -18.409  12.997   6.396  1.00 10.00      A   
ATOM    867  OE1 GLU    95     -18.652  12.175   5.487  1.00 10.00      A   
ATOM    868  OE2 GLU    95     -18.835  12.862   7.562  1.00 10.00      A   
ATOM    869  C   GLU    95     -15.821  15.305   3.666  1.00 10.00      A   
ATOM    870  O   GLU    95     -15.703  16.523   3.566  1.00 10.00      A   
ATOM    871  N   ASN    96     -14.785  14.492   3.840  1.00 10.00      A   
ATOM    872  HN  ASN    96     -14.945  13.526   3.894  1.00 10.00      A   
ATOM    873  CA  ASN    96     -13.419  14.993   3.952  1.00 10.00      A   
ATOM    874  CB  ASN    96     -12.609  14.124   4.924  1.00 10.00      A   
ATOM    875  CG  ASN    96     -13.165  14.140   6.335  1.00 10.00      A   
ATOM    876  OD1 ASN    96     -12.838  15.016   7.133  1.00 10.00      A   
ATOM    877  ND2 ASN    96     -14.001  13.164   6.660  1.00 10.00      A   
ATOM    878 HD21 ASN    96     -14.210  12.483   5.981  1.00 10.00      A   
ATOM    879 HD22 ASN    96     -14.386  13.166   7.564  1.00 10.00      A   
ATOM    880  C   ASN    96     -12.731  15.012   2.589  1.00 10.00      A   
ATOM    881  O   ASN    96     -11.548  15.335   2.482  1.00 10.00      A   
ATOM    882  N   GLN    97     -13.478  14.665   1.546  1.00 10.00      A   
ATOM    883  HN  GLN    97     -14.421  14.424   1.688  1.00 10.00      A   
ATOM    884  CA  GLN    97     -12.931  14.634   0.192  1.00 10.00      A   
ATOM    885  CB  GLN    97     -13.449  13.414  -0.574  1.00 10.00      A   
ATOM    886  CG  GLN    97     -13.029  12.083   0.029  1.00 10.00      A   
ATOM    887  CD  GLN    97     -11.527  11.866  -0.013  1.00 10.00      A   
ATOM    888  OE1 GLN    97     -10.846  12.316  -0.934  1.00 10.00      A   
ATOM    889  NE2 GLN    97     -11.003  11.179   0.987  1.00 10.00      A   
ATOM    890 HE21 GLN    97     -11.602  10.852   1.693  1.00 10.00      A   
ATOM    891 HE22 GLN    97     -10.034  11.018   0.981  1.00 10.00      A   
ATOM    892  C   GLN    97     -13.246  15.917  -0.572  1.00 10.00      A   
ATOM    893  O   GLN    97     -12.713  16.146  -1.658  1.00 10.00      A   
ATOM    894  N   LEU    98     -14.105  16.748   0.004  1.00 10.00      A   
ATOM    895  HN  LEU    98     -14.481  16.512   0.874  1.00 10.00      A   
ATOM    896  CA  LEU    98     -14.494  18.011  -0.618  1.00 10.00      A   
ATOM    897  CB  LEU    98     -15.701  18.611   0.114  1.00 10.00      A   
ATOM    898  CG  LEU    98     -16.858  17.654   0.406  1.00 10.00      A   
ATOM    899  CD1 LEU    98     -17.899  18.324   1.286  1.00 10.00      A   
ATOM    900  CD2 LEU    98     -17.491  17.162  -0.886  1.00 10.00      A   
ATOM    901  C   LEU    98     -13.328  18.993  -0.582  1.00 10.00      A   
ATOM    902  O   LEU    98     -12.629  19.091   0.429  1.00 10.00      A   
ATOM    903  N   PHE    99     -13.118  19.718  -1.675  1.00 10.00      A   
ATOM    904  HN  PHE    99     -13.719  19.607  -2.453  1.00 10.00      A   
ATOM    905  CA  PHE    99     -12.016  20.674  -1.741  1.00 10.00      A   
ATOM    906  CB  PHE    99     -10.747  19.989  -2.261  1.00 10.00      A   
ATOM    907  CG  PHE    99      -9.495  20.810  -2.117  1.00 10.00      A   
ATOM    908  CD1 PHE    99      -8.987  21.107  -0.863  1.00 10.00      A   
ATOM    909  CD2 PHE    99      -8.824  21.279  -3.234  1.00 10.00      A   
ATOM    910  CE1 PHE    99      -7.835  21.857  -0.726  1.00 10.00      A   
ATOM    911  CE2 PHE    99      -7.671  22.031  -3.105  1.00 10.00      A   
ATOM    912  CZ  PHE    99      -7.176  22.321  -1.848  1.00 10.00      A   
ATOM    913  C   PHE    99     -12.346  21.897  -2.597  1.00 10.00      A   
ATOM    914  O   PHE    99     -11.701  22.943  -2.466  1.00 10.00      A   
ATOM    915  N   GLU   100     -13.340  21.776  -3.471  1.00 10.00      A   
ATOM    916  HN  GLU   100     -13.838  20.928  -3.527  1.00 10.00      A   
ATOM    917  CA  GLU   100     -13.716  22.886  -4.340  1.00 10.00      A   
ATOM    918  CB  GLU   100     -14.593  22.433  -5.507  1.00 10.00      A   
ATOM    919  CG  GLU   100     -13.824  21.850  -6.683  1.00 10.00      A   
ATOM    920  CD  GLU   100     -12.638  22.694  -7.108  1.00 10.00      A   
ATOM    921  OE1 GLU   100     -12.698  23.939  -6.984  1.00 10.00      A   
ATOM    922  OE2 GLU   100     -11.635  22.113  -7.574  1.00 10.00      A   
ATOM    923  C   GLU   100     -14.384  24.024  -3.578  1.00 10.00      A   
ATOM    924  O   GLU   100     -14.802  23.865  -2.428  1.00 10.00      A   
ATOM    925  N   GLU   101     -14.486  25.172  -4.236  1.00 10.00      A   
ATOM    926  HN  GLU   101     -14.140  25.224  -5.153  1.00 10.00      A   
ATOM    927  CA  GLU   101     -15.083  26.356  -3.634  1.00 10.00      A   
ATOM    928  CB  GLU   101     -14.725  27.593  -4.449  1.00 10.00      A   
ATOM    929  CG  GLU   101     -13.272  27.627  -4.885  1.00 10.00      A   
ATOM    930  CD  GLU   101     -12.725  29.030  -4.972  1.00 10.00      A   
ATOM    931  OE1 GLU   101     -12.873  29.666  -6.038  1.00 10.00      A   
ATOM    932  OE2 GLU   101     -12.139  29.503  -3.974  1.00 10.00      A   
ATOM    933  C   GLU   101     -16.596  26.229  -3.506  1.00 10.00      A   
ATOM    934  O   GLU   101     -17.168  26.556  -2.465  1.00 10.00      A   
ATOM    935  N   THR   102     -17.245  25.756  -4.559  1.00 10.00      A   
ATOM    936  HN  THR   102     -16.745  25.505  -5.363  1.00 10.00      A   
ATOM    937  CA  THR   102     -18.689  25.596  -4.545  1.00 10.00      A   
ATOM    938  CB  THR   102     -19.365  26.399  -5.677  1.00 10.00      A   
ATOM    939  OG1 THR   102     -18.741  26.091  -6.926  1.00 10.00      A   
ATOM    940  HG1 THR   102     -18.128  26.799  -7.165  1.00 10.00      A   
ATOM    941  CG2 THR   102     -19.258  27.892  -5.417  1.00 10.00      A   
ATOM    942  C   THR   102     -19.083  24.125  -4.657  1.00 10.00      A   
ATOM    943  O   THR   102     -18.317  23.305  -5.170  1.00 10.00      A   
ATOM    944  N   VAL   103     -20.275  23.801  -4.177  1.00 10.00      A   
ATOM    945  HN  VAL   103     -20.833  24.508  -3.772  1.00 10.00      A   
ATOM    946  CA  VAL   103     -20.784  22.436  -4.219  1.00 10.00      A   
ATOM    947  CB  VAL   103     -22.193  22.350  -3.589  1.00 10.00      A   
ATOM    948  CG1 VAL   103     -22.845  21.003  -3.860  1.00 10.00      A   
ATOM    949  CG2 VAL   103     -22.117  22.608  -2.092  1.00 10.00      A   
ATOM    950  C   VAL   103     -20.822  21.904  -5.653  1.00 10.00      A   
ATOM    951  O   VAL   103     -20.369  20.794  -5.925  1.00 10.00      A   
ATOM    952  N   ARG   104     -21.332  22.718  -6.571  1.00 10.00      A   
ATOM    953  HN  ARG   104     -21.638  23.610  -6.301  1.00 10.00      A   
ATOM    954  CA  ARG   104     -21.435  22.318  -7.971  1.00 10.00      A   
ATOM    955  CB  ARG   104     -22.158  23.386  -8.793  1.00 10.00      A   
ATOM    956  CG  ARG   104     -22.318  23.029 -10.262  1.00 10.00      A   
ATOM    957  CD  ARG   104     -23.409  23.850 -10.926  1.00 10.00      A   
ATOM    958  NE  ARG   104     -23.135  25.285 -10.880  1.00 10.00      A   
ATOM    959  HE  ARG   104     -22.206  25.564 -10.702  1.00 10.00      A   
ATOM    960  CZ  ARG   104     -24.066  26.221 -11.059  1.00 10.00      A   
ATOM    961  NH1 ARG   104     -25.324  25.874 -11.302  1.00 10.00      A   
ATOM    962 HH11 ARG   104     -26.055  26.606 -11.441  1.00 10.00      A   
ATOM    963 HH12 ARG   104     -25.591  24.858 -11.352  1.00 10.00      A   
ATOM    964  NH2 ARG   104     -23.737  27.504 -10.997  1.00 10.00      A   
ATOM    965 HH21 ARG   104     -24.463  28.242 -11.143  1.00 10.00      A   
ATOM    966 HH22 ARG   104     -22.751  27.783 -10.798  1.00 10.00      A   
ATOM    967  C   ARG   104     -20.067  22.009  -8.573  1.00 10.00      A   
ATOM    968  O   ARG   104     -19.924  21.070  -9.356  1.00 10.00      A   
ATOM    969  N   GLN   105     -19.061  22.790  -8.195  1.00 10.00      A   
ATOM    970  HN  GLN   105     -19.228  23.514  -7.557  1.00 10.00      A   
ATOM    971  CA  GLN   105     -17.712  22.589  -8.703  1.00 10.00      A   
ATOM    972  CB  GLN   105     -16.801  23.751  -8.313  1.00 10.00      A   
ATOM    973  CG  GLN   105     -16.932  24.975  -9.197  1.00 10.00      A   
ATOM    974  CD  GLN   105     -15.901  26.029  -8.863  1.00 10.00      A   
ATOM    975  OE1 GLN   105     -16.139  26.914  -8.040  1.00 10.00      A   
ATOM    976  NE2 GLN   105     -14.742  25.934  -9.487  1.00 10.00      A   
ATOM    977 HE21 GLN   105     -14.615  25.195 -10.121  1.00 10.00      A   
ATOM    978 HE22 GLN   105     -14.056  26.606  -9.296  1.00 10.00      A   
ATOM    979  C   GLN   105     -17.120  21.280  -8.200  1.00 10.00      A   
ATOM    980  O   GLN   105     -16.470  20.557  -8.956  1.00 10.00      A   
ATOM    981  N   ASP   106     -17.351  20.976  -6.927  1.00 10.00      A   
ATOM    982  HN  ASP   106     -17.887  21.589  -6.377  1.00 10.00      A   
ATOM    983  CA  ASP   106     -16.822  19.754  -6.326  1.00 10.00      A   
ATOM    984  CB  ASP   106     -16.989  19.763  -4.803  1.00 10.00      A   
ATOM    985  CG  ASP   106     -15.929  18.934  -4.105  1.00 10.00      A   
ATOM    986  OD1 ASP   106     -14.858  19.492  -3.765  1.00 10.00      A   
ATOM    987  OD2 ASP   106     -16.153  17.721  -3.900  1.00 10.00      A   
ATOM    988  C   ASP   106     -17.466  18.515  -6.933  1.00 10.00      A   
ATOM    989  O   ASP   106     -16.807  17.505  -7.145  1.00 10.00      A   
ATOM    990  N   ILE   107     -18.756  18.599  -7.223  1.00 10.00      A   
ATOM    991  HN  ILE   107     -19.240  19.430  -7.019  1.00 10.00      A   
ATOM    992  CA  ILE   107     -19.478  17.480  -7.822  1.00 10.00      A   
ATOM    993  CB  ILE   107     -21.002  17.759  -7.887  1.00 10.00      A   
ATOM    994  CG1 ILE   107     -21.572  17.937  -6.478  1.00 10.00      A   
ATOM    995  CG2 ILE   107     -21.732  16.640  -8.618  1.00 10.00      A   
ATOM    996  CD1 ILE   107     -23.023  18.365  -6.451  1.00 10.00      A   
ATOM    997  C   ILE   107     -18.945  17.195  -9.229  1.00 10.00      A   
ATOM    998  O   ILE   107     -18.872  16.044  -9.661  1.00 10.00      A   
ATOM    999  N   ALA   108     -18.533  18.252  -9.921  1.00 10.00      A   
ATOM   1000  HN  ALA   108     -18.574  19.139  -9.507  1.00 10.00      A   
ATOM   1001  CA  ALA   108     -18.021  18.128 -11.278  1.00 10.00      A   
ATOM   1002  CB  ALA   108     -18.172  19.450 -12.018  1.00 10.00      A   
ATOM   1003  C   ALA   108     -16.569  17.658 -11.316  1.00 10.00      A   
ATOM   1004  O   ALA   108     -15.971  17.579 -12.389  1.00 10.00      A   
ATOM   1005  N   PHE   109     -16.006  17.336 -10.151  1.00 10.00      A   
ATOM   1006  HN  PHE   109     -16.536  17.408  -9.327  1.00 10.00      A   
ATOM   1007  CA  PHE   109     -14.616  16.883 -10.071  1.00 10.00      A   
ATOM   1008  CB  PHE   109     -14.162  16.719  -8.608  1.00 10.00      A   
ATOM   1009  CG  PHE   109     -14.314  15.329  -8.041  1.00 10.00      A   
ATOM   1010  CD1 PHE   109     -13.215  14.493  -7.914  1.00 10.00      A   
ATOM   1011  CD2 PHE   109     -15.551  14.858  -7.636  1.00 10.00      A   
ATOM   1012  CE1 PHE   109     -13.350  13.219  -7.395  1.00 10.00      A   
ATOM   1013  CE2 PHE   109     -15.694  13.586  -7.116  1.00 10.00      A   
ATOM   1014  CZ  PHE   109     -14.591  12.765  -6.996  1.00 10.00      A   
ATOM   1015  C   PHE   109     -14.404  15.590 -10.854  1.00 10.00      A   
ATOM   1016  O   PHE   109     -13.342  15.371 -11.433  1.00 10.00      A   
ATOM   1017  N   GLY   110     -15.433  14.750 -10.874  1.00 10.00      A   
ATOM   1018  HN  GLY   110     -16.258  15.000 -10.406  1.00 10.00      A   
ATOM   1019  CA  GLY   110     -15.358  13.483 -11.576  1.00 10.00      A   
ATOM   1020  C   GLY   110     -15.201  13.648 -13.077  1.00 10.00      A   
ATOM   1021  O   GLY   110     -14.157  13.302 -13.632  1.00 10.00      A   
ATOM   1022  N   PRO   111     -16.229  14.174 -13.764  1.00 10.00      A   
ATOM   1023  CA  PRO   111     -16.191  14.381 -15.217  1.00 10.00      A   
ATOM   1024  CB  PRO   111     -17.477  15.157 -15.501  1.00 10.00      A   
ATOM   1025  CG  PRO   111     -18.394  14.777 -14.392  1.00 10.00      A   
ATOM   1026  CD  PRO   111     -17.522  14.587 -13.185  1.00 10.00      A   
ATOM   1027  C   PRO   111     -14.977  15.195 -15.669  1.00 10.00      A   
ATOM   1028  O   PRO   111     -14.340  14.862 -16.666  1.00 10.00      A   
ATOM   1029  N   LYS   112     -14.651  16.247 -14.921  1.00 10.00      A   
ATOM   1030  HN  LYS   112     -15.180  16.447 -14.117  1.00 10.00      A   
ATOM   1031  CA  LYS   112     -13.520  17.106 -15.262  1.00 10.00      A   
ATOM   1032  CB  LYS   112     -13.501  18.359 -14.382  1.00 10.00      A   
ATOM   1033  CG  LYS   112     -12.495  19.412 -14.819  1.00 10.00      A   
ATOM   1034  CD  LYS   112     -12.785  20.757 -14.175  1.00 10.00      A   
ATOM   1035  CE  LYS   112     -11.731  21.788 -14.550  1.00 10.00      A   
ATOM   1036  NZ  LYS   112     -11.726  22.081 -16.009  1.00 10.00      A   
ATOM   1037  HZ1 LYS   112     -11.712  21.196 -16.555  1.00 10.00      A   
ATOM   1038  HZ2 LYS   112     -10.886  22.640 -16.257  1.00 10.00      A   
ATOM   1039  HZ3 LYS   112     -12.579  22.628 -16.270  1.00 10.00      A   
ATOM   1040  C   LYS   112     -12.192  16.353 -15.179  1.00 10.00      A   
ATOM   1041  O   LYS   112     -11.298  16.562 -16.002  1.00 10.00      A   
ATOM   1042  N   ASN   113     -12.078  15.466 -14.195  1.00 10.00      A   
ATOM   1043  HN  ASN   113     -12.828  15.341 -13.572  1.00 10.00      A   
ATOM   1044  CA  ASN   113     -10.864  14.674 -14.008  1.00 10.00      A   
ATOM   1045  CB  ASN   113     -10.957  13.856 -12.713  1.00 10.00      A   
ATOM   1046  CG  ASN   113      -9.604  13.433 -12.161  1.00 10.00      A   
ATOM   1047  OD1 ASN   113      -8.669  13.150 -12.908  1.00 10.00      A   
ATOM   1048  ND2 ASN   113      -9.492  13.393 -10.840  1.00 10.00      A   
ATOM   1049 HD21 ASN   113     -10.274  13.637 -10.301  1.00 10.00      A   
ATOM   1050 HD22 ASN   113      -8.629  13.121 -10.453  1.00 10.00      A   
ATOM   1051  C   ASN   113     -10.647  13.746 -15.202  1.00 10.00      A   
ATOM   1052  O   ASN   113      -9.516  13.516 -15.636  1.00 10.00      A   
ATOM   1053  N   PHE   114     -11.744  13.245 -15.759  1.00 10.00      A   
ATOM   1054  HN  PHE   114     -12.621  13.496 -15.396  1.00 10.00      A   
ATOM   1055  CA  PHE   114     -11.680  12.339 -16.896  1.00 10.00      A   
ATOM   1056  CB  PHE   114     -12.709  11.217 -16.749  1.00 10.00      A   
ATOM   1057  CG  PHE   114     -12.325  10.185 -15.727  1.00 10.00      A   
ATOM   1058  CD1 PHE   114     -12.624  10.368 -14.387  1.00 10.00      A   
ATOM   1059  CD2 PHE   114     -11.659   9.033 -16.108  1.00 10.00      A   
ATOM   1060  CE1 PHE   114     -12.264   9.423 -13.445  1.00 10.00      A   
ATOM   1061  CE2 PHE   114     -11.297   8.084 -15.171  1.00 10.00      A   
ATOM   1062  CZ  PHE   114     -11.599   8.279 -13.838  1.00 10.00      A   
ATOM   1063  C   PHE   114     -11.859  13.076 -18.222  1.00 10.00      A   
ATOM   1064  O   PHE   114     -12.149  12.461 -19.252  1.00 10.00      A   
ATOM   1065  N   GLY   115     -11.679  14.389 -18.193  1.00 10.00      A   
ATOM   1066  HN  GLY   115     -11.472  14.827 -17.339  1.00 10.00      A   
ATOM   1067  CA  GLY   115     -11.808  15.184 -19.397  1.00 10.00      A   
ATOM   1068  C   GLY   115     -13.097  15.976 -19.427  1.00 10.00      A   
ATOM   1069  O   GLY   115     -13.267  16.918 -18.648  1.00 10.00      A   
ATOM   1070  N   MET   116     -13.994  15.595 -20.337  1.00 10.00      A   
ATOM   1071  HN  MET   116     -13.769  14.848 -20.930  1.00 10.00      A   
ATOM   1072  CA  MET   116     -15.296  16.247 -20.493  1.00 10.00      A   
ATOM   1073  CB  MET   116     -16.162  16.038 -19.242  1.00 10.00      A   
ATOM   1074  CG  MET   116     -17.553  15.487 -19.519  1.00 10.00      A   
ATOM   1075  SD  MET   116     -17.522  13.895 -20.370  1.00 10.00      A   
ATOM   1076  CE  MET   116     -16.649  12.885 -19.174  1.00 10.00      A   
ATOM   1077  C   MET   116     -15.149  17.737 -20.801  1.00 10.00      A   
ATOM   1078  O   MET   116     -14.069  18.209 -21.163  1.00 10.00      A   
ATOM   1079  N   ALA   117     -16.249  18.468 -20.697  1.00 10.00      A   
ATOM   1080  HN  ALA   117     -17.092  18.031 -20.459  1.00 10.00      A   
ATOM   1081  CA  ALA   117     -16.242  19.900 -20.935  1.00 10.00      A   
ATOM   1082  CB  ALA   117     -17.273  20.265 -21.989  1.00 10.00      A   
ATOM   1083  C   ALA   117     -16.525  20.628 -19.628  1.00 10.00      A   
ATOM   1084  O   ALA   117     -17.199  20.085 -18.748  1.00 10.00      A   
ATOM   1085  N   ASP   118     -16.016  21.848 -19.505  1.00 10.00      A   
ATOM   1086  HN  ASP   118     -15.509  22.232 -20.253  1.00 10.00      A   
ATOM   1087  CA  ASP   118     -16.192  22.638 -18.288  1.00 10.00      A   
ATOM   1088  CB  ASP   118     -15.400  23.945 -18.349  1.00 10.00      A   
ATOM   1089  CG  ASP   118     -13.993  23.784 -17.816  1.00 10.00      A   
ATOM   1090  OD1 ASP   118     -13.833  23.576 -16.596  1.00 10.00      A   
ATOM   1091  OD2 ASP   118     -13.038  23.856 -18.619  1.00 10.00      A   
ATOM   1092  C   ASP   118     -17.654  22.897 -17.953  1.00 10.00      A   
ATOM   1093  O   ASP   118     -18.110  22.579 -16.853  1.00 10.00      A   
ATOM   1094  N   ALA   119     -18.389  23.464 -18.899  1.00 10.00      A   
ATOM   1095  HN  ALA   119     -17.973  23.690 -19.759  1.00 10.00      A   
ATOM   1096  CA  ALA   119     -19.800  23.758 -18.689  1.00 10.00      A   
ATOM   1097  CB  ALA   119     -20.312  24.729 -19.741  1.00 10.00      A   
ATOM   1098  C   ALA   119     -20.631  22.478 -18.674  1.00 10.00      A   
ATOM   1099  O   ALA   119     -21.614  22.375 -17.936  1.00 10.00      A   
ATOM   1100  N   ASP   120     -20.220  21.503 -19.481  1.00 10.00      A   
ATOM   1101  HN  ASP   120     -19.431  21.657 -20.044  1.00 10.00      A   
ATOM   1102  CA  ASP   120     -20.915  20.217 -19.570  1.00 10.00      A   
ATOM   1103  CB  ASP   120     -20.278  19.341 -20.654  1.00 10.00      A   
ATOM   1104  CG  ASP   120     -21.041  18.058 -20.918  1.00 10.00      A   
ATOM   1105  OD1 ASP   120     -21.859  18.033 -21.864  1.00 10.00      A   
ATOM   1106  OD2 ASP   120     -20.815  17.063 -20.197  1.00 10.00      A   
ATOM   1107  C   ASP   120     -20.882  19.491 -18.229  1.00 10.00      A   
ATOM   1108  O   ASP   120     -21.884  18.918 -17.795  1.00 10.00      A   
ATOM   1109  N   ALA   121     -19.724  19.523 -17.576  1.00 10.00      A   
ATOM   1110  HN  ALA   121     -18.955  19.979 -17.987  1.00 10.00      A   
ATOM   1111  CA  ALA   121     -19.558  18.885 -16.278  1.00 10.00      A   
ATOM   1112  CB  ALA   121     -18.104  18.957 -15.832  1.00 10.00      A   
ATOM   1113  C   ALA   121     -20.465  19.542 -15.247  1.00 10.00      A   
ATOM   1114  O   ALA   121     -21.073  18.864 -14.417  1.00 10.00      A   
ATOM   1115  N   LEU   122     -20.564  20.865 -15.315  1.00 10.00      A   
ATOM   1116  HN  LEU   122     -20.049  21.350 -15.996  1.00 10.00      A   
ATOM   1117  CA  LEU   122     -21.412  21.613 -14.399  1.00 10.00      A   
ATOM   1118  CB  LEU   122     -21.184  23.120 -14.550  1.00 10.00      A   
ATOM   1119  CG  LEU   122     -19.819  23.650 -14.109  1.00 10.00      A   
ATOM   1120  CD1 LEU   122     -19.771  25.161 -14.242  1.00 10.00      A   
ATOM   1121  CD2 LEU   122     -19.510  23.229 -12.680  1.00 10.00      A   
ATOM   1122  C   LEU   122     -22.880  21.282 -14.641  1.00 10.00      A   
ATOM   1123  O   LEU   122     -23.688  21.293 -13.717  1.00 10.00      A   
ATOM   1124  N   ALA   123     -23.216  20.986 -15.892  1.00 10.00      A   
ATOM   1125  HN  ALA   123     -22.526  21.008 -16.590  1.00 10.00      A   
ATOM   1126  CA  ALA   123     -24.583  20.640 -16.256  1.00 10.00      A   
ATOM   1127  CB  ALA   123     -24.714  20.482 -17.762  1.00 10.00      A   
ATOM   1128  C   ALA   123     -25.013  19.363 -15.544  1.00 10.00      A   
ATOM   1129  O   ALA   123     -26.096  19.298 -14.964  1.00 10.00      A   
ATOM   1130  N   LEU   124     -24.143  18.360 -15.570  1.00 10.00      A   
ATOM   1131  HN  LEU   124     -23.295  18.478 -16.045  1.00 10.00      A   
ATOM   1132  CA  LEU   124     -24.428  17.087 -14.917  1.00 10.00      A   
ATOM   1133  CB  LEU   124     -23.406  16.015 -15.309  1.00 10.00      A   
ATOM   1134  CG  LEU   124     -23.871  14.981 -16.341  1.00 10.00      A   
ATOM   1135  CD1 LEU   124     -22.873  13.838 -16.440  1.00 10.00      A   
ATOM   1136  CD2 LEU   124     -25.254  14.451 -15.992  1.00 10.00      A   
ATOM   1137  C   LEU   124     -24.468  17.254 -13.404  1.00 10.00      A   
ATOM   1138  O   LEU   124     -25.276  16.624 -12.724  1.00 10.00      A   
ATOM   1139  N   ALA   125     -23.598  18.114 -12.884  1.00 10.00      A   
ATOM   1140  HN  ALA   125     -22.975  18.582 -13.480  1.00 10.00      A   
ATOM   1141  CA  ALA   125     -23.545  18.378 -11.450  1.00 10.00      A   
ATOM   1142  CB  ALA   125     -22.376  19.294 -11.128  1.00 10.00      A   
ATOM   1143  C   ALA   125     -24.853  19.012 -10.992  1.00 10.00      A   
ATOM   1144  O   ALA   125     -25.358  18.718  -9.908  1.00 10.00      A   
ATOM   1145  N   ASP   126     -25.395  19.877 -11.843  1.00 10.00      A   
ATOM   1146  HN  ASP   126     -24.922  20.075 -12.680  1.00 10.00      A   
ATOM   1147  CA  ASP   126     -26.652  20.563 -11.572  1.00 10.00      A   
ATOM   1148  CB  ASP   126     -26.964  21.518 -12.730  1.00 10.00      A   
ATOM   1149  CG  ASP   126     -27.122  22.962 -12.304  1.00 10.00      A   
ATOM   1150  OD1 ASP   126     -26.425  23.399 -11.367  1.00 10.00      A   
ATOM   1151  OD2 ASP   126     -27.936  23.679 -12.923  1.00 10.00      A   
ATOM   1152  C   ASP   126     -27.785  19.551 -11.436  1.00 10.00      A   
ATOM   1153  O   ASP   126     -28.662  19.687 -10.580  1.00 10.00      A   
ATOM   1154  N   GLU   127     -27.742  18.525 -12.282  1.00 10.00      A   
ATOM   1155  HN  GLU   127     -27.007  18.479 -12.927  1.00 10.00      A   
ATOM   1156  CA  GLU   127     -28.750  17.472 -12.287  1.00 10.00      A   
ATOM   1157  CB  GLU   127     -28.686  16.695 -13.601  1.00 10.00      A   
ATOM   1158  CG  GLU   127     -28.948  17.534 -14.838  1.00 10.00      A   
ATOM   1159  CD  GLU   127     -28.595  16.802 -16.114  1.00 10.00      A   
ATOM   1160  OE1 GLU   127     -29.144  15.702 -16.341  1.00 10.00      A   
ATOM   1161  OE2 GLU   127     -27.773  17.321 -16.895  1.00 10.00      A   
ATOM   1162  C   GLU   127     -28.545  16.507 -11.126  1.00 10.00      A   
ATOM   1163  O   GLU   127     -29.505  16.088 -10.474  1.00 10.00      A   
ATOM   1164  N   MET   128     -27.287  16.161 -10.876  1.00 10.00      A   
ATOM   1165  HN  MET   128     -26.573  16.540 -11.435  1.00 10.00      A   
ATOM   1166  CA  MET   128     -26.931  15.236  -9.802  1.00 10.00      A   
ATOM   1167  CB  MET   128     -25.436  14.908  -9.827  1.00 10.00      A   
ATOM   1168  CG  MET   128     -25.028  13.942 -10.927  1.00 10.00      A   
ATOM   1169  SD  MET   128     -25.988  12.413 -10.913  1.00 10.00      A   
ATOM   1170  CE  MET   128     -26.811  12.526 -12.503  1.00 10.00      A   
ATOM   1171  C   MET   128     -27.323  15.785  -8.438  1.00 10.00      A   
ATOM   1172  O   MET   128     -27.573  15.026  -7.500  1.00 10.00      A   
ATOM   1173  N   LEU   129     -27.369  17.105  -8.334  1.00 10.00      A   
ATOM   1174  HN  LEU   129     -27.131  17.653  -9.115  1.00 10.00      A   
ATOM   1175  CA  LEU   129     -27.743  17.765  -7.093  1.00 10.00      A   
ATOM   1176  CB  LEU   129     -27.623  19.280  -7.258  1.00 10.00      A   
ATOM   1177  CG  LEU   129     -27.696  20.115  -5.982  1.00 10.00      A   
ATOM   1178  CD1 LEU   129     -26.470  19.879  -5.114  1.00 10.00      A   
ATOM   1179  CD2 LEU   129     -27.834  21.587  -6.324  1.00 10.00      A   
ATOM   1180  C   LEU   129     -29.171  17.390  -6.705  1.00 10.00      A   
ATOM   1181  O   LEU   129     -29.476  17.178  -5.531  1.00 10.00      A   
ATOM   1182  N   THR   130     -30.036  17.290  -7.702  1.00 10.00      A   
ATOM   1183  HN  THR   130     -29.734  17.467  -8.619  1.00 10.00      A   
ATOM   1184  CA  THR   130     -31.426  16.933  -7.475  1.00 10.00      A   
ATOM   1185  CB  THR   130     -32.279  17.283  -8.708  1.00 10.00      A   
ATOM   1186  OG1 THR   130     -31.716  18.431  -9.357  1.00 10.00      A   
ATOM   1187  HG1 THR   130     -32.109  18.528 -10.233  1.00 10.00      A   
ATOM   1188  CG2 THR   130     -33.708  17.596  -8.299  1.00 10.00      A   
ATOM   1189  C   THR   130     -31.555  15.441  -7.168  1.00 10.00      A   
ATOM   1190  O   THR   130     -32.466  15.020  -6.453  1.00 10.00      A   
ATOM   1191  N   THR   131     -30.622  14.653  -7.694  1.00 10.00      A   
ATOM   1192  HN  THR   131     -29.916  15.054  -8.246  1.00 10.00      A   
ATOM   1193  CA  THR   131     -30.620  13.209  -7.491  1.00 10.00      A   
ATOM   1194  CB  THR   131     -29.519  12.531  -8.328  1.00 10.00      A   
ATOM   1195  OG1 THR   131     -29.476  13.133  -9.630  1.00 10.00      A   
ATOM   1196  HG1 THR   131     -29.256  12.461 -10.285  1.00 10.00      A   
ATOM   1197  CG2 THR   131     -29.798  11.043  -8.474  1.00 10.00      A   
ATOM   1198  C   THR   131     -30.432  12.841  -6.020  1.00 10.00      A   
ATOM   1199  O   THR   131     -31.124  11.968  -5.499  1.00 10.00      A   
ATOM   1200  N   VAL   132     -29.510  13.519  -5.348  1.00 10.00      A   
ATOM   1201  HN  VAL   132     -28.995  14.214  -5.810  1.00 10.00      A   
ATOM   1202  CA  VAL   132     -29.240  13.245  -3.939  1.00 10.00      A   
ATOM   1203  CB  VAL   132     -27.799  13.620  -3.534  1.00 10.00      A   
ATOM   1204  CG1 VAL   132     -26.814  12.575  -4.037  1.00 10.00      A   
ATOM   1205  CG2 VAL   132     -27.430  14.999  -4.057  1.00 10.00      A   
ATOM   1206  C   VAL   132     -30.241  13.939  -3.016  1.00 10.00      A   
ATOM   1207  O   VAL   132     -30.138  13.843  -1.789  1.00 10.00      A   
ATOM   1208  N   GLY   133     -31.205  14.633  -3.607  1.00 10.00      A   
ATOM   1209  HN  GLY   133     -31.240  14.668  -4.589  1.00 10.00      A   
ATOM   1210  CA  GLY   133     -32.211  15.322  -2.824  1.00 10.00      A   
ATOM   1211  C   GLY   133     -31.690  16.592  -2.184  1.00 10.00      A   
ATOM   1212  O   GLY   133     -32.028  16.908  -1.040  1.00 10.00      A   
ATOM   1213  N   LEU   134     -30.862  17.321  -2.912  1.00 10.00      A   
ATOM   1214  HN  LEU   134     -30.620  17.022  -3.817  1.00 10.00      A   
ATOM   1215  CA  LEU   134     -30.308  18.563  -2.405  1.00 10.00      A   
ATOM   1216  CB  LEU   134     -28.786  18.586  -2.550  1.00 10.00      A   
ATOM   1217  CG  LEU   134     -28.007  17.636  -1.639  1.00 10.00      A   
ATOM   1218  CD1 LEU   134     -26.509  17.794  -1.857  1.00 10.00      A   
ATOM   1219  CD2 LEU   134     -28.370  17.868  -0.180  1.00 10.00      A   
ATOM   1220  C   LEU   134     -30.931  19.755  -3.114  1.00 10.00      A   
ATOM   1221  O   LEU   134     -31.370  19.649  -4.259  1.00 10.00      A   
ATOM   1222  N   ASP   135     -30.976  20.881  -2.425  1.00 10.00      A   
ATOM   1223  HN  ASP   135     -30.608  20.901  -1.515  1.00 10.00      A   
ATOM   1224  CA  ASP   135     -31.552  22.096  -2.983  1.00 10.00      A   
ATOM   1225  CB  ASP   135     -31.995  23.044  -1.870  1.00 10.00      A   
ATOM   1226  CG  ASP   135     -33.233  22.546  -1.156  1.00 10.00      A   
ATOM   1227  OD1 ASP   135     -33.099  21.716  -0.229  1.00 10.00      A   
ATOM   1228  OD2 ASP   135     -34.350  22.976  -1.523  1.00 10.00      A   
ATOM   1229  C   ASP   135     -30.573  22.784  -3.921  1.00 10.00      A   
ATOM   1230  O   ASP   135     -29.369  22.833  -3.652  1.00 10.00      A   
ATOM   1231  N   GLN   136     -31.102  23.327  -5.012  1.00 10.00      A   
ATOM   1232  HN  GLN   136     -32.074  23.284  -5.132  1.00 10.00      A   
ATOM   1233  CA  GLN   136     -30.294  23.999  -6.030  1.00 10.00      A   
ATOM   1234  CB  GLN   136     -31.168  24.426  -7.212  1.00 10.00      A   
ATOM   1235  CG  GLN   136     -31.754  23.263  -8.003  1.00 10.00      A   
ATOM   1236  CD  GLN   136     -30.731  22.583  -8.895  1.00 10.00      A   
ATOM   1237  OE1 GLN   136     -29.809  23.223  -9.395  1.00 10.00      A   
ATOM   1238  NE2 GLN   136     -30.888  21.284  -9.105  1.00 10.00      A   
ATOM   1239 HE21 GLN   136     -31.650  20.831  -8.685  1.00 10.00      A   
ATOM   1240 HE22 GLN   136     -30.232  20.822  -9.673  1.00 10.00      A   
ATOM   1241  C   GLN   136     -29.525  25.194  -5.468  1.00 10.00      A   
ATOM   1242  O   GLN   136     -28.491  25.585  -6.009  1.00 10.00      A   
ATOM   1243  N   SER   137     -30.018  25.750  -4.372  1.00 10.00      A   
ATOM   1244  HN  SER   137     -30.837  25.381  -3.976  1.00 10.00      A   
ATOM   1245  CA  SER   137     -29.385  26.895  -3.734  1.00 10.00      A   
ATOM   1246  CB  SER   137     -30.319  27.447  -2.659  1.00 10.00      A   
ATOM   1247  OG  SER   137     -31.188  26.428  -2.190  1.00 10.00      A   
ATOM   1248  HG  SER   137     -31.365  26.562  -1.252  1.00 10.00      A   
ATOM   1249  C   SER   137     -28.029  26.526  -3.125  1.00 10.00      A   
ATOM   1250  O   SER   137     -27.213  27.399  -2.830  1.00 10.00      A   
ATOM   1251  N   TYR   138     -27.789  25.230  -2.938  1.00 10.00      A   
ATOM   1252  HN  TYR   138     -28.474  24.572  -3.194  1.00 10.00      A   
ATOM   1253  CA  TYR   138     -26.535  24.763  -2.359  1.00 10.00      A   
ATOM   1254  CB  TYR   138     -26.704  23.367  -1.747  1.00 10.00      A   
ATOM   1255  CG  TYR   138     -27.651  23.285  -0.569  1.00 10.00      A   
ATOM   1256  CD1 TYR   138     -28.482  22.185  -0.409  1.00 10.00      A   
ATOM   1257  CD2 TYR   138     -27.709  24.294   0.385  1.00 10.00      A   
ATOM   1258  CE1 TYR   138     -29.347  22.092   0.665  1.00 10.00      A   
ATOM   1259  CE2 TYR   138     -28.569  24.208   1.463  1.00 10.00      A   
ATOM   1260  CZ  TYR   138     -29.387  23.105   1.598  1.00 10.00      A   
ATOM   1261  OH  TYR   138     -30.248  23.019   2.669  1.00 10.00      A   
ATOM   1262  HH  TYR   138     -30.287  22.107   2.980  1.00 10.00      A   
ATOM   1263  C   TYR   138     -25.427  24.708  -3.405  1.00 10.00      A   
ATOM   1264  O   TYR   138     -24.246  24.809  -3.071  1.00 10.00      A   
ATOM   1265  N   ALA   139     -25.816  24.558  -4.666  1.00 10.00      A   
ATOM   1266  HN  ALA   139     -26.777  24.527  -4.863  1.00 10.00      A   
ATOM   1267  CA  ALA   139     -24.866  24.445  -5.773  1.00 10.00      A   
ATOM   1268  CB  ALA   139     -25.603  24.281  -7.092  1.00 10.00      A   
ATOM   1269  C   ALA   139     -23.882  25.610  -5.856  1.00 10.00      A   
ATOM   1270  O   ALA   139     -22.677  25.399  -6.004  1.00 10.00      A   
ATOM   1271  N   GLU   140     -24.391  26.831  -5.742  1.00 10.00      A   
ATOM   1272  HN  GLU   140     -25.354  26.936  -5.585  1.00 10.00      A   
ATOM   1273  CA  GLU   140     -23.551  28.021  -5.844  1.00 10.00      A   
ATOM   1274  CB  GLU   140     -24.296  29.153  -6.547  1.00 10.00      A   
ATOM   1275  CG  GLU   140     -24.590  28.867  -8.007  1.00 10.00      A   
ATOM   1276  CD  GLU   140     -25.386  29.967  -8.665  1.00 10.00      A   
ATOM   1277  OE1 GLU   140     -26.632  29.920  -8.600  1.00 10.00      A   
ATOM   1278  OE2 GLU   140     -24.770  30.875  -9.260  1.00 10.00      A   
ATOM   1279  C   GLU   140     -22.998  28.478  -4.497  1.00 10.00      A   
ATOM   1280  O   GLU   140     -22.560  29.620  -4.352  1.00 10.00      A   
ATOM   1281  N   ARG   141     -23.017  27.586  -3.521  1.00 10.00      A   
ATOM   1282  HN  ARG   141     -23.378  26.693  -3.698  1.00 10.00      A   
ATOM   1283  CA  ARG   141     -22.495  27.889  -2.197  1.00 10.00      A   
ATOM   1284  CB  ARG   141     -23.590  27.772  -1.139  1.00 10.00      A   
ATOM   1285  CG  ARG   141     -23.926  29.078  -0.440  1.00 10.00      A   
ATOM   1286  CD  ARG   141     -24.696  28.834   0.848  1.00 10.00      A   
ATOM   1287  NE  ARG   141     -25.908  28.042   0.631  1.00 10.00      A   
ATOM   1288  HE  ARG   141     -25.797  27.070   0.523  1.00 10.00      A   
ATOM   1289  CZ  ARG   141     -27.135  28.563   0.572  1.00 10.00      A   
ATOM   1290  NH1 ARG   141     -27.311  29.871   0.703  1.00 10.00      A   
ATOM   1291 HH11 ARG   141     -26.489  30.499   0.856  1.00 10.00      A   
ATOM   1292 HH12 ARG   141     -28.267  30.285   0.654  1.00 10.00      A   
ATOM   1293  NH2 ARG   141     -28.186  27.769   0.385  1.00 10.00      A   
ATOM   1294 HH21 ARG   141     -28.058  26.742   0.287  1.00 10.00      A   
ATOM   1295 HH22 ARG   141     -29.150  28.176   0.335  1.00 10.00      A   
ATOM   1296  C   ARG   141     -21.359  26.933  -1.873  1.00 10.00      A   
ATOM   1297  O   ARG   141     -21.165  25.938  -2.576  1.00 10.00      A   
ATOM   1298  N   SER   142     -20.617  27.222  -0.815  1.00 10.00      A   
ATOM   1299  HN  SER   142     -20.829  28.023  -0.279  1.00 10.00      A   
ATOM   1300  CA  SER   142     -19.502  26.379  -0.419  1.00 10.00      A   
ATOM   1301  CB  SER   142     -18.534  27.160   0.473  1.00 10.00      A   
ATOM   1302  OG  SER   142     -17.329  26.445   0.677  1.00 10.00      A   
ATOM   1303  HG  SER   142     -16.768  26.542  -0.101  1.00 10.00      A   
ATOM   1304  C   SER   142     -19.996  25.132   0.305  1.00 10.00      A   
ATOM   1305  O   SER   142     -20.938  25.195   1.102  1.00 10.00      A   
ATOM   1306  N   PRO   143     -19.372  23.975   0.031  1.00 10.00      A   
ATOM   1307  CA  PRO   143     -19.740  22.709   0.670  1.00 10.00      A   
ATOM   1308  CB  PRO   143     -18.901  21.669  -0.080  1.00 10.00      A   
ATOM   1309  CG  PRO   143     -17.745  22.434  -0.623  1.00 10.00      A   
ATOM   1310  CD  PRO   143     -18.264  23.810  -0.929  1.00 10.00      A   
ATOM   1311  C   PRO   143     -19.375  22.719   2.150  1.00 10.00      A   
ATOM   1312  O   PRO   143     -19.863  21.907   2.933  1.00 10.00      A   
ATOM   1313  N   PHE   144     -18.523  23.666   2.525  1.00 10.00      A   
ATOM   1314  HN  PHE   144     -18.185  24.296   1.850  1.00 10.00      A   
ATOM   1315  CA  PHE   144     -18.081  23.801   3.906  1.00 10.00      A   
ATOM   1316  CB  PHE   144     -16.731  24.523   3.971  1.00 10.00      A   
ATOM   1317  CG  PHE   144     -15.658  23.883   3.131  1.00 10.00      A   
ATOM   1318  CD1 PHE   144     -15.043  24.590   2.111  1.00 10.00      A   
ATOM   1319  CD2 PHE   144     -15.271  22.572   3.358  1.00 10.00      A   
ATOM   1320  CE1 PHE   144     -14.063  24.003   1.333  1.00 10.00      A   
ATOM   1321  CE2 PHE   144     -14.292  21.979   2.585  1.00 10.00      A   
ATOM   1322  CZ  PHE   144     -13.687  22.695   1.571  1.00 10.00      A   
ATOM   1323  C   PHE   144     -19.123  24.543   4.736  1.00 10.00      A   
ATOM   1324  O   PHE   144     -19.072  24.534   5.964  1.00 10.00      A   
ATOM   1325  N   GLU   145     -20.077  25.171   4.056  1.00 10.00      A   
ATOM   1326  HN  GLU   145     -20.070  25.133   3.072  1.00 10.00      A   
ATOM   1327  CA  GLU   145     -21.137  25.919   4.726  1.00 10.00      A   
ATOM   1328  CB  GLU   145     -21.607  27.077   3.843  1.00 10.00      A   
ATOM   1329  CG  GLU   145     -20.507  28.045   3.448  1.00 10.00      A   
ATOM   1330  CD  GLU   145     -21.019  29.186   2.591  1.00 10.00      A   
ATOM   1331  OE1 GLU   145     -20.927  29.094   1.348  1.00 10.00      A   
ATOM   1332  OE2 GLU   145     -21.498  30.191   3.159  1.00 10.00      A   
ATOM   1333  C   GLU   145     -22.318  25.011   5.047  1.00 10.00      A   
ATOM   1334  O   GLU   145     -23.400  25.481   5.408  1.00 10.00      A   
ATOM   1335  N   LEU   146     -22.099  23.711   4.919  1.00 10.00      A   
ATOM   1336  HN  LEU   146     -21.209  23.403   4.655  1.00 10.00      A   
ATOM   1337  CA  LEU   146     -23.135  22.726   5.173  1.00 10.00      A   
ATOM   1338  CB  LEU   146     -23.364  21.895   3.912  1.00 10.00      A   
ATOM   1339  CG  LEU   146     -23.706  22.681   2.648  1.00 10.00      A   
ATOM   1340  CD1 LEU   146     -23.453  21.835   1.411  1.00 10.00      A   
ATOM   1341  CD2 LEU   146     -25.151  23.152   2.691  1.00 10.00      A   
ATOM   1342  C   LEU   146     -22.731  21.812   6.318  1.00 10.00      A   
ATOM   1343  O   LEU   146     -21.563  21.772   6.709  1.00 10.00      A   
ATOM   1344  N   SER   147     -23.698  21.092   6.856  1.00 10.00      A   
ATOM   1345  HN  SER   147     -24.614  21.191   6.513  1.00 10.00      A   
ATOM   1346  CA  SER   147     -23.452  20.163   7.947  1.00 10.00      A   
ATOM   1347  CB  SER   147     -24.747  19.933   8.726  1.00 10.00      A   
ATOM   1348  OG  SER   147     -25.416  21.161   8.966  1.00 10.00      A   
ATOM   1349  HG  SER   147     -26.345  20.984   9.157  1.00 10.00      A   
ATOM   1350  C   SER   147     -22.926  18.841   7.395  1.00 10.00      A   
ATOM   1351  O   SER   147     -22.992  18.605   6.188  1.00 10.00      A   
ATOM   1352  N   GLY   148     -22.415  17.986   8.278  1.00 10.00      A   
ATOM   1353  HN  GLY   148     -22.394  18.237   9.227  1.00 10.00      A   
ATOM   1354  CA  GLY   148     -21.876  16.697   7.864  1.00 10.00      A   
ATOM   1355  C   GLY   148     -22.816  15.908   6.968  1.00 10.00      A   
ATOM   1356  O   GLY   148     -22.407  15.414   5.916  1.00 10.00      A   
ATOM   1357  N   GLY   149     -24.079  15.810   7.373  1.00 10.00      A   
ATOM   1358  HN  GLY   149     -24.345  16.230   8.217  1.00 10.00      A   
ATOM   1359  CA  GLY   149     -25.061  15.083   6.589  1.00 10.00      A   
ATOM   1360  C   GLY   149     -25.253  15.670   5.202  1.00 10.00      A   
ATOM   1361  O   GLY   149     -25.403  14.938   4.225  1.00 10.00      A   
ATOM   1362  N   GLN   150     -25.227  16.994   5.114  1.00 10.00      A   
ATOM   1363  HN  GLN   150     -25.085  17.523   5.926  1.00 10.00      A   
ATOM   1364  CA  GLN   150     -25.397  17.682   3.840  1.00 10.00      A   
ATOM   1365  CB  GLN   150     -25.749  19.151   4.069  1.00 10.00      A   
ATOM   1366  CG  GLN   150     -27.103  19.365   4.727  1.00 10.00      A   
ATOM   1367  CD  GLN   150     -27.256  20.757   5.305  1.00 10.00      A   
ATOM   1368  OE1 GLN   150     -26.282  21.372   5.743  1.00 10.00      A   
ATOM   1369  NE2 GLN   150     -28.480  21.264   5.318  1.00 10.00      A   
ATOM   1370 HE21 GLN   150     -29.213  20.720   4.958  1.00 10.00      A   
ATOM   1371 HE22 GLN   150     -28.604  22.162   5.693  1.00 10.00      A   
ATOM   1372  C   GLN   150     -24.140  17.555   2.987  1.00 10.00      A   
ATOM   1373  O   GLN   150     -24.217  17.393   1.768  1.00 10.00      A   
ATOM   1374  N   MET   151     -22.982  17.617   3.643  1.00 10.00      A   
ATOM   1375  HN  MET   151     -22.995  17.753   4.618  1.00 10.00      A   
ATOM   1376  CA  MET   151     -21.694  17.496   2.966  1.00 10.00      A   
ATOM   1377  CB  MET   151     -20.551  17.759   3.952  1.00 10.00      A   
ATOM   1378  CG  MET   151     -20.433  19.203   4.411  1.00 10.00      A   
ATOM   1379  SD  MET   151     -19.351  19.398   5.844  1.00 10.00      A   
ATOM   1380  CE  MET   151     -17.775  18.895   5.158  1.00 10.00      A   
ATOM   1381  C   MET   151     -21.544  16.102   2.375  1.00 10.00      A   
ATOM   1382  O   MET   151     -20.997  15.927   1.284  1.00 10.00      A   
ATOM   1383  N   ARG   152     -22.044  15.121   3.113  1.00 10.00      A   
ATOM   1384  HN  ARG   152     -22.446  15.343   3.984  1.00 10.00      A   
ATOM   1385  CA  ARG   152     -22.000  13.727   2.698  1.00 10.00      A   
ATOM   1386  CB  ARG   152     -22.736  12.864   3.728  1.00 10.00      A   
ATOM   1387  CG  ARG   152     -22.536  11.370   3.553  1.00 10.00      A   
ATOM   1388  CD  ARG   152     -21.282  10.893   4.264  1.00 10.00      A   
ATOM   1389  NE  ARG   152     -21.529   9.669   5.022  1.00 10.00      A   
ATOM   1390  HE  ARG   152     -22.056   8.966   4.582  1.00 10.00      A   
ATOM   1391  CZ  ARG   152     -21.085   9.457   6.259  1.00 10.00      A   
ATOM   1392  NH1 ARG   152     -20.355  10.377   6.879  1.00 10.00      A   
ATOM   1393 HH11 ARG   152     -20.114  11.274   6.391  1.00 10.00      A   
ATOM   1394 HH12 ARG   152     -20.019  10.219   7.854  1.00 10.00      A   
ATOM   1395  NH2 ARG   152     -21.369   8.317   6.867  1.00 10.00      A   
ATOM   1396 HH21 ARG   152     -21.029   8.133   7.842  1.00 10.00      A   
ATOM   1397 HH22 ARG   152     -21.937   7.594   6.373  1.00 10.00      A   
ATOM   1398  C   ARG   152     -22.646  13.547   1.329  1.00 10.00      A   
ATOM   1399  O   ARG   152     -22.077  12.910   0.443  1.00 10.00      A   
ATOM   1400  N   ARG   153     -23.827  14.132   1.158  1.00 10.00      A   
ATOM   1401  HN  ARG   153     -24.213  14.647   1.898  1.00 10.00      A   
ATOM   1402  CA  ARG   153     -24.562  14.030  -0.099  1.00 10.00      A   
ATOM   1403  CB  ARG   153     -25.958  14.641   0.025  1.00 10.00      A   
ATOM   1404  CG  ARG   153     -26.832  13.986   1.084  1.00 10.00      A   
ATOM   1405  CD  ARG   153     -28.299  14.330   0.883  1.00 10.00      A   
ATOM   1406  NE  ARG   153     -29.104  14.008   2.062  1.00 10.00      A   
ATOM   1407  HE  ARG   153     -28.691  14.167   2.941  1.00 10.00      A   
ATOM   1408  CZ  ARG   153     -30.354  13.539   2.016  1.00 10.00      A   
ATOM   1409  NH1 ARG   153     -30.954  13.340   0.846  1.00 10.00      A   
ATOM   1410 HH11 ARG   153     -30.450  13.550  -0.048  1.00 10.00      A   
ATOM   1411 HH12 ARG   153     -31.930  12.974   0.812  1.00 10.00      A   
ATOM   1412  NH2 ARG   153     -30.999  13.263   3.145  1.00 10.00      A   
ATOM   1413 HH21 ARG   153     -31.986  12.897   3.117  1.00 10.00      A   
ATOM   1414 HH22 ARG   153     -30.532  13.409   4.065  1.00 10.00      A   
ATOM   1415  C   ARG   153     -23.800  14.671  -1.252  1.00 10.00      A   
ATOM   1416  O   ARG   153     -23.880  14.206  -2.387  1.00 10.00      A   
ATOM   1417  N   VAL   154     -23.055  15.732  -0.952  1.00 10.00      A   
ATOM   1418  HN  VAL   154     -23.026  16.051  -0.025  1.00 10.00      A   
ATOM   1419  CA  VAL   154     -22.272  16.434  -1.967  1.00 10.00      A   
ATOM   1420  CB  VAL   154     -21.611  17.708  -1.392  1.00 10.00      A   
ATOM   1421  CG1 VAL   154     -20.767  18.404  -2.450  1.00 10.00      A   
ATOM   1422  CG2 VAL   154     -22.665  18.659  -0.845  1.00 10.00      A   
ATOM   1423  C   VAL   154     -21.193  15.517  -2.536  1.00 10.00      A   
ATOM   1424  O   VAL   154     -21.036  15.398  -3.755  1.00 10.00      A   
ATOM   1425  N   ALA   155     -20.472  14.854  -1.643  1.00 10.00      A   
ATOM   1426  HN  ALA   155     -20.659  14.985  -0.689  1.00 10.00      A   
ATOM   1427  CA  ALA   155     -19.405  13.942  -2.041  1.00 10.00      A   
ATOM   1428  CB  ALA   155     -18.645  13.456  -0.820  1.00 10.00      A   
ATOM   1429  C   ALA   155     -19.964  12.759  -2.823  1.00 10.00      A   
ATOM   1430  O   ALA   155     -19.364  12.302  -3.796  1.00 10.00      A   
ATOM   1431  N   ILE   156     -21.122  12.273  -2.389  1.00 10.00      A   
ATOM   1432  HN  ILE   156     -21.541  12.681  -1.601  1.00 10.00      A   
ATOM   1433  CA  ILE   156     -21.781  11.151  -3.044  1.00 10.00      A   
ATOM   1434  CB  ILE   156     -22.992  10.657  -2.219  1.00 10.00      A   
ATOM   1435  CG1 ILE   156     -22.511  10.016  -0.913  1.00 10.00      A   
ATOM   1436  CG2 ILE   156     -23.844   9.676  -3.014  1.00 10.00      A   
ATOM   1437  CD1 ILE   156     -23.621   9.726   0.072  1.00 10.00      A   
ATOM   1438  C   ILE   156     -22.220  11.543  -4.457  1.00 10.00      A   
ATOM   1439  O   ILE   156     -22.081  10.762  -5.405  1.00 10.00      A   
ATOM   1440  N   ALA   157     -22.726  12.763  -4.593  1.00 10.00      A   
ATOM   1441  HN  ALA   157     -22.814  13.337  -3.800  1.00 10.00      A   
ATOM   1442  CA  ALA   157     -23.171  13.270  -5.885  1.00 10.00      A   
ATOM   1443  CB  ALA   157     -23.847  14.622  -5.723  1.00 10.00      A   
ATOM   1444  C   ALA   157     -22.002  13.370  -6.859  1.00 10.00      A   
ATOM   1445  O   ALA   157     -22.158  13.119  -8.053  1.00 10.00      A   
ATOM   1446  N   GLY   158     -20.832  13.724  -6.335  1.00 10.00      A   
ATOM   1447  HN  GLY   158     -20.777  13.914  -5.373  1.00 10.00      A   
ATOM   1448  CA  GLY   158     -19.645  13.841  -7.163  1.00 10.00      A   
ATOM   1449  C   GLY   158     -19.277  12.524  -7.817  1.00 10.00      A   
ATOM   1450  O   GLY   158     -18.877  12.487  -8.980  1.00 10.00      A   
ATOM   1451  N   VAL   159     -19.426  11.438  -7.066  1.00 10.00      A   
ATOM   1452  HN  VAL   159     -19.749  11.534  -6.146  1.00 10.00      A   
ATOM   1453  CA  VAL   159     -19.117  10.108  -7.577  1.00 10.00      A   
ATOM   1454  CB  VAL   159     -19.032   9.067  -6.439  1.00 10.00      A   
ATOM   1455  CG1 VAL   159     -18.566   7.720  -6.976  1.00 10.00      A   
ATOM   1456  CG2 VAL   159     -18.100   9.555  -5.338  1.00 10.00      A   
ATOM   1457  C   VAL   159     -20.174   9.683  -8.595  1.00 10.00      A   
ATOM   1458  O   VAL   159     -19.860   9.095  -9.630  1.00 10.00      A   
ATOM   1459  N   LEU   160     -21.427  10.016  -8.308  1.00 10.00      A   
ATOM   1460  HN  LEU   160     -21.616  10.496  -7.472  1.00 10.00      A   
ATOM   1461  CA  LEU   160     -22.530   9.682  -9.201  1.00 10.00      A   
ATOM   1462  CB  LEU   160     -23.875   9.921  -8.511  1.00 10.00      A   
ATOM   1463  CG  LEU   160     -24.212   8.979  -7.350  1.00 10.00      A   
ATOM   1464  CD1 LEU   160     -25.528   9.375  -6.696  1.00 10.00      A   
ATOM   1465  CD2 LEU   160     -24.270   7.536  -7.829  1.00 10.00      A   
ATOM   1466  C   LEU   160     -22.441  10.483 -10.498  1.00 10.00      A   
ATOM   1467  O   LEU   160     -22.893  10.033 -11.554  1.00 10.00      A   
ATOM   1468  N   ALA   161     -21.846  11.667 -10.411  1.00 10.00      A   
ATOM   1469  HN  ALA   161     -21.520  11.974  -9.535  1.00 10.00      A   
ATOM   1470  CA  ALA   161     -21.676  12.537 -11.567  1.00 10.00      A   
ATOM   1471  CB  ALA   161     -21.250  13.927 -11.121  1.00 10.00      A   
ATOM   1472  C   ALA   161     -20.656  11.953 -12.539  1.00 10.00      A   
ATOM   1473  O   ALA   161     -20.612  12.330 -13.709  1.00 10.00      A   
ATOM   1474  N   MET   162     -19.841  11.027 -12.046  1.00 10.00      A   
ATOM   1475  HN  MET   162     -19.924  10.773 -11.102  1.00 10.00      A   
ATOM   1476  CA  MET   162     -18.828  10.379 -12.870  1.00 10.00      A   
ATOM   1477  CB  MET   162     -17.775   9.705 -11.989  1.00 10.00      A   
ATOM   1478  CG  MET   162     -16.353   9.815 -12.519  1.00 10.00      A   
ATOM   1479  SD  MET   162     -15.116   9.214 -11.345  1.00 10.00      A   
ATOM   1480  CE  MET   162     -15.514  10.189  -9.894  1.00 10.00      A   
ATOM   1481  C   MET   162     -19.486   9.359 -13.791  1.00 10.00      A   
ATOM   1482  O   MET   162     -18.870   8.877 -14.745  1.00 10.00      A   
ATOM   1483  N   GLN   163     -20.748   9.056 -13.489  1.00 10.00      A   
ATOM   1484  HN  GLN   163     -21.157   9.490 -12.709  1.00 10.00      A   
ATOM   1485  CA  GLN   163     -21.552   8.110 -14.262  1.00 10.00      A   
ATOM   1486  CB  GLN   163     -21.827   8.641 -15.670  1.00 10.00      A   
ATOM   1487  CG  GLN   163     -22.740   9.856 -15.703  1.00 10.00      A   
ATOM   1488  CD  GLN   163     -24.181   9.512 -15.379  1.00 10.00      A   
ATOM   1489  OE1 GLN   163     -24.963   9.176 -16.268  1.00 10.00      A   
ATOM   1490  NE2 GLN   163     -24.548   9.601 -14.109  1.00 10.00      A   
ATOM   1491 HE21 GLN   163     -23.878   9.883 -13.447  1.00 10.00      A   
ATOM   1492 HE22 GLN   163     -25.475   9.380 -13.880  1.00 10.00      A   
ATOM   1493  C   GLN   163     -20.941   6.710 -14.309  1.00 10.00      A   
ATOM   1494  O   GLN   163     -20.532   6.236 -15.370  1.00 10.00      A   
ATOM   1495  N   PRO   164     -20.876   6.024 -13.158  1.00 10.00      A   
ATOM   1496  CA  PRO   164     -20.319   4.682 -13.076  1.00 10.00      A   
ATOM   1497  CB  PRO   164     -19.774   4.656 -11.649  1.00 10.00      A   
ATOM   1498  CG  PRO   164     -20.712   5.523 -10.869  1.00 10.00      A   
ATOM   1499  CD  PRO   164     -21.332   6.500 -11.839  1.00 10.00      A   
ATOM   1500  C   PRO   164     -21.389   3.603 -13.244  1.00 10.00      A   
ATOM   1501  O   PRO   164     -22.589   3.885 -13.207  1.00 10.00      A   
ATOM   1502  N   LYS   165     -20.945   2.370 -13.434  1.00 10.00      A   
ATOM   1503  HN  LYS   165     -19.975   2.213 -13.468  1.00 10.00      A   
ATOM   1504  CA  LYS   165     -21.850   1.239 -13.586  1.00 10.00      A   
ATOM   1505  CB  LYS   165     -21.433   0.363 -14.769  1.00 10.00      A   
ATOM   1506  CG  LYS   165     -22.111   0.721 -16.080  1.00 10.00      A   
ATOM   1507  CD  LYS   165     -21.843  -0.335 -17.139  1.00 10.00      A   
ATOM   1508  CE  LYS   165     -22.651  -0.071 -18.396  1.00 10.00      A   
ATOM   1509  NZ  LYS   165     -22.434  -1.122 -19.424  1.00 10.00      A   
ATOM   1510  HZ1 LYS   165     -22.904  -0.853 -20.313  1.00 10.00      A   
ATOM   1511  HZ2 LYS   165     -22.822  -2.031 -19.097  1.00 10.00      A   
ATOM   1512  HZ3 LYS   165     -21.418  -1.237 -19.606  1.00 10.00      A   
ATOM   1513  C   LYS   165     -21.857   0.411 -12.308  1.00 10.00      A   
ATOM   1514  O   LYS   165     -22.827  -0.285 -12.005  1.00 10.00      A   
ATOM   1515  N   VAL   166     -20.756   0.489 -11.571  1.00 10.00      A   
ATOM   1516  HN  VAL   166     -20.019   1.060 -11.877  1.00 10.00      A   
ATOM   1517  CA  VAL   166     -20.606  -0.232 -10.320  1.00 10.00      A   
ATOM   1518  CB  VAL   166     -19.477  -1.287 -10.402  1.00 10.00      A   
ATOM   1519  CG1 VAL   166     -19.425  -2.134  -9.138  1.00 10.00      A   
ATOM   1520  CG2 VAL   166     -19.646  -2.168 -11.629  1.00 10.00      A   
ATOM   1521  C   VAL   166     -20.280   0.756  -9.211  1.00 10.00      A   
ATOM   1522  O   VAL   166     -19.278   1.468  -9.285  1.00 10.00      A   
ATOM   1523  N   LEU   167     -21.138   0.813  -8.206  1.00 10.00      A   
ATOM   1524  HN  LEU   167     -21.927   0.226  -8.217  1.00 10.00      A   
ATOM   1525  CA  LEU   167     -20.941   1.713  -7.084  1.00 10.00      A   
ATOM   1526  CB  LEU   167     -22.212   2.524  -6.825  1.00 10.00      A   
ATOM   1527  CG  LEU   167     -22.123   3.612  -5.754  1.00 10.00      A   
ATOM   1528  CD1 LEU   167     -21.155   4.707  -6.176  1.00 10.00      A   
ATOM   1529  CD2 LEU   167     -23.501   4.190  -5.465  1.00 10.00      A   
ATOM   1530  C   LEU   167     -20.556   0.931  -5.838  1.00 10.00      A   
ATOM   1531  O   LEU   167     -21.287   0.048  -5.397  1.00 10.00      A   
ATOM   1532  N   VAL   168     -19.402   1.253  -5.284  1.00 10.00      A   
ATOM   1533  HN  VAL   168     -18.863   1.976  -5.684  1.00 10.00      A   
ATOM   1534  CA  VAL   168     -18.915   0.584  -4.087  1.00 10.00      A   
ATOM   1535  CB  VAL   168     -17.468   0.072  -4.266  1.00 10.00      A   
ATOM   1536  CG1 VAL   168     -17.055  -0.784  -3.078  1.00 10.00      A   
ATOM   1537  CG2 VAL   168     -17.323  -0.707  -5.567  1.00 10.00      A   
ATOM   1538  C   VAL   168     -18.970   1.545  -2.904  1.00 10.00      A   
ATOM   1539  O   VAL   168     -18.509   2.683  -2.997  1.00 10.00      A   
ATOM   1540  N   LEU   169     -19.539   1.091  -1.798  1.00 10.00      A   
ATOM   1541  HN  LEU   169     -19.880   0.167  -1.777  1.00 10.00      A   
ATOM   1542  CA  LEU   169     -19.665   1.926  -0.612  1.00 10.00      A   
ATOM   1543  CB  LEU   169     -21.128   2.321  -0.414  1.00 10.00      A   
ATOM   1544  CG  LEU   169     -21.823   2.974  -1.611  1.00 10.00      A   
ATOM   1545  CD1 LEU   169     -23.263   2.498  -1.712  1.00 10.00      A   
ATOM   1546  CD2 LEU   169     -21.772   4.489  -1.496  1.00 10.00      A   
ATOM   1547  C   LEU   169     -19.155   1.213   0.637  1.00 10.00      A   
ATOM   1548  O   LEU   169     -19.655   0.145   0.998  1.00 10.00      A   
ATOM   1549  N   ASP   170     -18.161   1.803   1.289  1.00 10.00      A   
ATOM   1550  HN  ASP   170     -17.790   2.645   0.942  1.00 10.00      A   
ATOM   1551  CA  ASP   170     -17.601   1.235   2.512  1.00 10.00      A   
ATOM   1552  CB  ASP   170     -16.076   1.393   2.531  1.00 10.00      A   
ATOM   1553  CG  ASP   170     -15.414   0.715   3.721  1.00 10.00      A   
ATOM   1554  OD1 ASP   170     -15.931  -0.319   4.195  1.00 10.00      A   
ATOM   1555  OD2 ASP   170     -14.344   1.199   4.164  1.00 10.00      A   
ATOM   1556  C   ASP   170     -18.222   1.931   3.716  1.00 10.00      A   
ATOM   1557  O   ASP   170     -17.740   2.980   4.153  1.00 10.00      A   
ATOM   1558  N   GLU   171     -19.310   1.347   4.222  1.00 10.00      A   
ATOM   1559  HN  GLU   171     -19.620   0.504   3.824  1.00 10.00      A   
ATOM   1560  CA  GLU   171     -20.051   1.895   5.358  1.00 10.00      A   
ATOM   1561  CB  GLU   171     -19.326   1.639   6.681  1.00 10.00      A   
ATOM   1562  CG  GLU   171     -19.479   0.218   7.205  1.00 10.00      A   
ATOM   1563  CD  GLU   171     -18.673  -0.033   8.460  1.00 10.00      A   
ATOM   1564  OE1 GLU   171     -17.557  -0.582   8.358  1.00 10.00      A   
ATOM   1565  OE2 GLU   171     -19.143   0.324   9.563  1.00 10.00      A   
ATOM   1566  C   GLU   171     -20.376   3.382   5.164  1.00 10.00      A   
ATOM   1567  O   GLU   171     -19.882   4.241   5.896  1.00 10.00      A   
ATOM   1568  N   PRO   172     -21.232   3.704   4.176  1.00 10.00      A   
ATOM   1569  CA  PRO   172     -21.607   5.090   3.871  1.00 10.00      A   
ATOM   1570  CB  PRO   172     -22.260   4.972   2.492  1.00 10.00      A   
ATOM   1571  CG  PRO   172     -22.845   3.602   2.480  1.00 10.00      A   
ATOM   1572  CD  PRO   172     -21.913   2.741   3.289  1.00 10.00      A   
ATOM   1573  C   PRO   172     -22.605   5.650   4.878  1.00 10.00      A   
ATOM   1574  O   PRO   172     -22.768   6.866   5.002  1.00 10.00      A   
ATOM   1575  N   THR   173     -23.264   4.761   5.606  1.00 10.00      A   
ATOM   1576  HN  THR   173     -23.083   3.803   5.476  1.00 10.00      A   
ATOM   1577  CA  THR   173     -24.250   5.165   6.592  1.00 10.00      A   
ATOM   1578  CB  THR   173     -25.494   4.265   6.524  1.00 10.00      A   
ATOM   1579  OG1 THR   173     -25.165   3.059   5.818  1.00 10.00      A   
ATOM   1580  HG1 THR   173     -25.767   2.950   5.073  1.00 10.00      A   
ATOM   1581  CG2 THR   173     -26.617   4.979   5.792  1.00 10.00      A   
ATOM   1582  C   THR   173     -23.666   5.152   7.999  1.00 10.00      A   
ATOM   1583  O   THR   173     -24.383   5.335   8.986  1.00 10.00      A   
ATOM   1584  N   ALA   174     -22.358   4.939   8.086  1.00 10.00      A   
ATOM   1585  HN  ALA   174     -21.838   4.793   7.266  1.00 10.00      A   
ATOM   1586  CA  ALA   174     -21.677   4.914   9.372  1.00 10.00      A   
ATOM   1587  CB  ALA   174     -20.314   4.256   9.238  1.00 10.00      A   
ATOM   1588  C   ALA   174     -21.541   6.328   9.925  1.00 10.00      A   
ATOM   1589  O   ALA   174     -20.954   7.199   9.280  1.00 10.00      A   
ATOM   1590  N   GLY   175     -22.100   6.557  11.104  1.00 10.00      A   
ATOM   1591  HN  GLY   175     -22.563   5.828  11.569  1.00 10.00      A   
ATOM   1592  CA  GLY   175     -22.028   7.869  11.713  1.00 10.00      A   
ATOM   1593  C   GLY   175     -23.221   8.733  11.358  1.00 10.00      A   
ATOM   1594  O   GLY   175     -23.151   9.960  11.434  1.00 10.00      A   
ATOM   1595  N   LEU   176     -24.312   8.094  10.960  1.00 10.00      A   
ATOM   1596  HN  LEU   176     -24.301   7.116  10.916  1.00 10.00      A   
ATOM   1597  CA  LEU   176     -25.528   8.809  10.597  1.00 10.00      A   
ATOM   1598  CB  LEU   176     -25.904   8.551   9.133  1.00 10.00      A   
ATOM   1599  CG  LEU   176     -24.958   9.134   8.079  1.00 10.00      A   
ATOM   1600  CD1 LEU   176     -25.429   8.770   6.680  1.00 10.00      A   
ATOM   1601  CD2 LEU   176     -24.851  10.644   8.232  1.00 10.00      A   
ATOM   1602  C   LEU   176     -26.681   8.416  11.513  1.00 10.00      A   
ATOM   1603  O   LEU   176     -26.666   7.344  12.123  1.00 10.00      A   
ATOM   1604  N   ASP   177     -27.673   9.287  11.601  1.00 10.00      A   
ATOM   1605  HN  ASP   177     -27.621  10.118  11.081  1.00 10.00      A   
ATOM   1606  CA  ASP   177     -28.844   9.049  12.440  1.00 10.00      A   
ATOM   1607  CB  ASP   177     -29.545  10.378  12.758  1.00 10.00      A   
ATOM   1608  CG  ASP   177     -28.717  11.294  13.637  1.00 10.00      A   
ATOM   1609  OD1 ASP   177     -28.706  11.099  14.871  1.00 10.00      A   
ATOM   1610  OD2 ASP   177     -28.074  12.218  13.096  1.00 10.00      A   
ATOM   1611  C   ASP   177     -29.814   8.102  11.735  1.00 10.00      A   
ATOM   1612  O   ASP   177     -29.693   7.881  10.526  1.00 10.00      A   
ATOM   1613  N   PRO   178     -30.786   7.522  12.475  1.00 10.00      A   
ATOM   1614  CA  PRO   178     -31.781   6.598  11.903  1.00 10.00      A   
ATOM   1615  CB  PRO   178     -32.806   6.448  13.029  1.00 10.00      A   
ATOM   1616  CG  PRO   178     -32.019   6.666  14.273  1.00 10.00      A   
ATOM   1617  CD  PRO   178     -30.980   7.698  13.930  1.00 10.00      A   
ATOM   1618  C   PRO   178     -32.453   7.159  10.648  1.00 10.00      A   
ATOM   1619  O   PRO   178     -32.587   6.460   9.642  1.00 10.00      A   
ATOM   1620  N   GLN   179     -32.852   8.425  10.713  1.00 10.00      A   
ATOM   1621  HN  GLN   179     -32.708   8.927  11.543  1.00 10.00      A   
ATOM   1622  CA  GLN   179     -33.504   9.086   9.584  1.00 10.00      A   
ATOM   1623  CB  GLN   179     -33.985  10.483   9.984  1.00 10.00      A   
ATOM   1624  CG  GLN   179     -34.627  11.280   8.857  1.00 10.00      A   
ATOM   1625  CD  GLN   179     -35.799  10.562   8.215  1.00 10.00      A   
ATOM   1626  OE1 GLN   179     -36.516   9.803   8.870  1.00 10.00      A   
ATOM   1627  NE2 GLN   179     -35.995  10.788   6.928  1.00 10.00      A   
ATOM   1628 HE21 GLN   179     -35.380  11.406   6.461  1.00 10.00      A   
ATOM   1629 HE22 GLN   179     -36.743  10.331   6.487  1.00 10.00      A   
ATOM   1630  C   GLN   179     -32.560   9.169   8.388  1.00 10.00      A   
ATOM   1631  O   GLN   179     -32.928   8.809   7.267  1.00 10.00      A   
ATOM   1632  N   GLY   180     -31.336   9.623   8.645  1.00 10.00      A   
ATOM   1633  HN  GLY   180     -31.105   9.877   9.560  1.00 10.00      A   
ATOM   1634  CA  GLY   180     -30.344   9.746   7.596  1.00 10.00      A   
ATOM   1635  C   GLY   180     -30.033   8.408   6.964  1.00 10.00      A   
ATOM   1636  O   GLY   180     -29.822   8.319   5.755  1.00 10.00      A   
ATOM   1637  N   ARG   181     -30.013   7.363   7.787  1.00 10.00      A   
ATOM   1638  HN  ARG   181     -30.177   7.505   8.747  1.00 10.00      A   
ATOM   1639  CA  ARG   181     -29.739   6.018   7.304  1.00 10.00      A   
ATOM   1640  CB  ARG   181     -29.637   5.023   8.466  1.00 10.00      A   
ATOM   1641  CG  ARG   181     -29.033   3.681   8.069  1.00 10.00      A   
ATOM   1642  CD  ARG   181     -29.881   2.512   8.546  1.00 10.00      A   
ATOM   1643  NE  ARG   181     -29.826   2.358   9.997  1.00 10.00      A   
ATOM   1644  HE  ARG   181     -29.783   3.178  10.530  1.00 10.00      A   
ATOM   1645  CZ  ARG   181     -29.844   1.185  10.629  1.00 10.00      A   
ATOM   1646  NH1 ARG   181     -29.913   0.050   9.946  1.00 10.00      A   
ATOM   1647 HH11 ARG   181     -29.927  -0.864  10.450  1.00 10.00      A   
ATOM   1648 HH12 ARG   181     -29.949   0.062   8.895  1.00 10.00      A   
ATOM   1649  NH2 ARG   181     -29.772   1.149  11.952  1.00 10.00      A   
ATOM   1650 HH21 ARG   181     -29.782   0.232  12.451  1.00 10.00      A   
ATOM   1651 HH22 ARG   181     -29.706   2.033  12.501  1.00 10.00      A   
ATOM   1652  C   ARG   181     -30.823   5.567   6.333  1.00 10.00      A   
ATOM   1653  O   ARG   181     -30.522   5.066   5.253  1.00 10.00      A   
ATOM   1654  N   GLN   182     -32.081   5.763   6.721  1.00 10.00      A   
ATOM   1655  HN  GLN   182     -32.252   6.193   7.588  1.00 10.00      A   
ATOM   1656  CA  GLN   182     -33.212   5.369   5.888  1.00 10.00      A   
ATOM   1657  CB  GLN   182     -34.539   5.688   6.576  1.00 10.00      A   
ATOM   1658  CG  GLN   182     -34.839   4.829   7.789  1.00 10.00      A   
ATOM   1659  CD  GLN   182     -36.187   5.153   8.397  1.00 10.00      A   
ATOM   1660  OE1 GLN   182     -36.681   6.276   8.280  1.00 10.00      A   
ATOM   1661  NE2 GLN   182     -36.790   4.178   9.053  1.00 10.00      A   
ATOM   1662 HE21 GLN   182     -36.339   3.307   9.109  1.00 10.00      A   
ATOM   1663 HE22 GLN   182     -37.662   4.365   9.464  1.00 10.00      A   
ATOM   1664  C   GLN   182     -33.160   6.055   4.532  1.00 10.00      A   
ATOM   1665  O   GLN   182     -33.259   5.400   3.496  1.00 10.00      A   
ATOM   1666  N   GLU   183     -32.988   7.372   4.548  1.00 10.00      A   
ATOM   1667  HN  GLU   183     -32.903   7.834   5.412  1.00 10.00      A   
ATOM   1668  CA  GLU   183     -32.922   8.152   3.317  1.00 10.00      A   
ATOM   1669  CB  GLU   183     -32.790   9.649   3.620  1.00 10.00      A   
ATOM   1670  CG  GLU   183     -34.053  10.291   4.176  1.00 10.00      A   
ATOM   1671  CD  GLU   183     -33.923  11.793   4.330  1.00 10.00      A   
ATOM   1672  OE1 GLU   183     -33.547  12.466   3.345  1.00 10.00      A   
ATOM   1673  OE2 GLU   183     -34.202  12.311   5.432  1.00 10.00      A   
ATOM   1674  C   GLU   183     -31.770   7.695   2.427  1.00 10.00      A   
ATOM   1675  O   GLU   183     -31.961   7.435   1.240  1.00 10.00      A   
ATOM   1676  N   MET   184     -30.584   7.577   3.011  1.00 10.00      A   
ATOM   1677  HN  MET   184     -30.500   7.777   3.970  1.00 10.00      A   
ATOM   1678  CA  MET   184     -29.399   7.163   2.268  1.00 10.00      A   
ATOM   1679  CB  MET   184     -28.151   7.246   3.148  1.00 10.00      A   
ATOM   1680  CG  MET   184     -26.852   7.367   2.366  1.00 10.00      A   
ATOM   1681  SD  MET   184     -26.832   8.797   1.261  1.00 10.00      A   
ATOM   1682  CE  MET   184     -27.024  10.139   2.435  1.00 10.00      A   
ATOM   1683  C   MET   184     -29.554   5.758   1.687  1.00 10.00      A   
ATOM   1684  O   MET   184     -29.263   5.530   0.512  1.00 10.00      A   
ATOM   1685  N   MET   185     -30.021   4.822   2.510  1.00 10.00      A   
ATOM   1686  HN  MET   185     -30.242   5.064   3.436  1.00 10.00      A   
ATOM   1687  CA  MET   185     -30.216   3.443   2.068  1.00 10.00      A   
ATOM   1688  CB  MET   185     -30.640   2.538   3.231  1.00 10.00      A   
ATOM   1689  CG  MET   185     -29.579   2.338   4.304  1.00 10.00      A   
ATOM   1690  SD  MET   185     -28.033   1.662   3.664  1.00 10.00      A   
ATOM   1691  CE  MET   185     -28.576   0.045   3.113  1.00 10.00      A   
ATOM   1692  C   MET   185     -31.249   3.370   0.946  1.00 10.00      A   
ATOM   1693  O   MET   185     -31.025   2.721  -0.077  1.00 10.00      A   
ATOM   1694  N   ARG   186     -32.371   4.056   1.137  1.00 10.00      A   
ATOM   1695  HN  ARG   186     -32.484   4.565   1.971  1.00 10.00      A   
ATOM   1696  CA  ARG   186     -33.440   4.073   0.147  1.00 10.00      A   
ATOM   1697  CB  ARG   186     -34.695   4.748   0.707  1.00 10.00      A   
ATOM   1698  CG  ARG   186     -35.438   3.894   1.720  1.00 10.00      A   
ATOM   1699  CD  ARG   186     -36.503   4.687   2.459  1.00 10.00      A   
ATOM   1700  NE  ARG   186     -37.242   3.849   3.405  1.00 10.00      A   
ATOM   1701  HE  ARG   186     -37.353   2.900   3.167  1.00 10.00      A   
ATOM   1702  CZ  ARG   186     -37.764   4.292   4.553  1.00 10.00      A   
ATOM   1703  NH1 ARG   186     -37.628   5.570   4.901  1.00 10.00      A   
ATOM   1704 HH11 ARG   186     -37.111   6.228   4.279  1.00 10.00      A   
ATOM   1705 HH12 ARG   186     -38.038   5.925   5.800  1.00 10.00      A   
ATOM   1706  NH2 ARG   186     -38.423   3.454   5.347  1.00 10.00      A   
ATOM   1707 HH21 ARG   186     -38.834   3.792   6.243  1.00 10.00      A   
ATOM   1708 HH22 ARG   186     -38.537   2.452   5.077  1.00 10.00      A   
ATOM   1709  C   ARG   186     -32.988   4.743  -1.146  1.00 10.00      A   
ATOM   1710  O   ARG   186     -33.403   4.346  -2.239  1.00 10.00      A   
ATOM   1711  N   LEU   187     -32.133   5.751  -1.021  1.00 10.00      A   
ATOM   1712  HN  LEU   187     -31.846   6.032  -0.121  1.00 10.00      A   
ATOM   1713  CA  LEU   187     -31.620   6.461  -2.183  1.00 10.00      A   
ATOM   1714  CB  LEU   187     -30.767   7.656  -1.755  1.00 10.00      A   
ATOM   1715  CG  LEU   187     -30.231   8.544  -2.881  1.00 10.00      A   
ATOM   1716  CD1 LEU   187     -31.373   9.230  -3.619  1.00 10.00      A   
ATOM   1717  CD2 LEU   187     -29.254   9.568  -2.329  1.00 10.00      A   
ATOM   1718  C   LEU   187     -30.804   5.514  -3.057  1.00 10.00      A   
ATOM   1719  O   LEU   187     -30.999   5.451  -4.270  1.00 10.00      A   
ATOM   1720  N   PHE   188     -29.904   4.766  -2.430  1.00 10.00      A   
ATOM   1721  HN  PHE   188     -29.793   4.862  -1.457  1.00 10.00      A   
ATOM   1722  CA  PHE   188     -29.068   3.817  -3.151  1.00 10.00      A   
ATOM   1723  CB  PHE   188     -27.942   3.287  -2.260  1.00 10.00      A   
ATOM   1724  CG  PHE   188     -26.903   4.323  -1.933  1.00 10.00      A   
ATOM   1725  CD1 PHE   188     -26.414   4.452  -0.645  1.00 10.00      A   
ATOM   1726  CD2 PHE   188     -26.417   5.169  -2.915  1.00 10.00      A   
ATOM   1727  CE1 PHE   188     -25.461   5.406  -0.341  1.00 10.00      A   
ATOM   1728  CE2 PHE   188     -25.464   6.125  -2.620  1.00 10.00      A   
ATOM   1729  CZ  PHE   188     -24.985   6.244  -1.330  1.00 10.00      A   
ATOM   1730  C   PHE   188     -29.908   2.675  -3.716  1.00 10.00      A   
ATOM   1731  O   PHE   188     -29.605   2.135  -4.780  1.00 10.00      A   
ATOM   1732  N   ALA   189     -30.974   2.326  -3.003  1.00 10.00      A   
ATOM   1733  HN  ALA   189     -31.159   2.790  -2.158  1.00 10.00      A   
ATOM   1734  CA  ALA   189     -31.871   1.269  -3.445  1.00 10.00      A   
ATOM   1735  CB  ALA   189     -32.913   0.976  -2.379  1.00 10.00      A   
ATOM   1736  C   ALA   189     -32.540   1.686  -4.746  1.00 10.00      A   
ATOM   1737  O   ALA   189     -32.705   0.881  -5.662  1.00 10.00      A   
ATOM   1738  N   ARG   190     -32.891   2.966  -4.831  1.00 10.00      A   
ATOM   1739  HN  ARG   190     -32.716   3.562  -4.068  1.00 10.00      A   
ATOM   1740  CA  ARG   190     -33.529   3.508  -6.021  1.00 10.00      A   
ATOM   1741  CB  ARG   190     -33.977   4.953  -5.781  1.00 10.00      A   
ATOM   1742  CG  ARG   190     -34.576   5.623  -7.007  1.00 10.00      A   
ATOM   1743  CD  ARG   190     -34.770   7.111  -6.789  1.00 10.00      A   
ATOM   1744  NE  ARG   190     -34.939   7.829  -8.053  1.00 10.00      A   
ATOM   1745  HE  ARG   190     -35.207   7.292  -8.839  1.00 10.00      A   
ATOM   1746  CZ  ARG   190     -34.764   9.148  -8.191  1.00 10.00      A   
ATOM   1747  NH1 ARG   190     -34.419   9.892  -7.140  1.00 10.00      A   
ATOM   1748 HH11 ARG   190     -34.280  10.922  -7.250  1.00 10.00      A   
ATOM   1749 HH12 ARG   190     -34.290   9.454  -6.203  1.00 10.00      A   
ATOM   1750  NH2 ARG   190     -34.918   9.725  -9.378  1.00 10.00      A   
ATOM   1751 HH21 ARG   190     -34.780  10.756  -9.481  1.00 10.00      A   
ATOM   1752 HH22 ARG   190     -35.177   9.154 -10.214  1.00 10.00      A   
ATOM   1753  C   ARG   190     -32.581   3.439  -7.216  1.00 10.00      A   
ATOM   1754  O   ARG   190     -33.002   3.151  -8.332  1.00 10.00      A   
ATOM   1755  N   LEU   191     -31.298   3.679  -6.962  1.00 10.00      A   
ATOM   1756  HN  LEU   191     -31.025   3.893  -6.045  1.00 10.00      A   
ATOM   1757  CA  LEU   191     -30.281   3.643  -8.012  1.00 10.00      A   
ATOM   1758  CB  LEU   191     -28.969   4.239  -7.499  1.00 10.00      A   
ATOM   1759  CG  LEU   191     -29.034   5.689  -7.014  1.00 10.00      A   
ATOM   1760  CD1 LEU   191     -27.712   6.102  -6.390  1.00 10.00      A   
ATOM   1761  CD2 LEU   191     -29.399   6.623  -8.157  1.00 10.00      A   
ATOM   1762  C   LEU   191     -30.053   2.214  -8.504  1.00 10.00      A   
ATOM   1763  O   LEU   191     -29.480   1.987  -9.572  1.00 10.00      A   
ATOM   1764  N   HIS   192     -30.491   1.251  -7.706  1.00 10.00      A   
ATOM   1765  HN  HIS   192     -30.907   1.492  -6.852  1.00 10.00      A   
ATOM   1766  CA  HIS   192     -30.360  -0.151  -8.064  1.00 10.00      A   
ATOM   1767  CB  HIS   192     -30.148  -1.006  -6.813  1.00 10.00      A   
ATOM   1768  CG  HIS   192     -30.004  -2.470  -7.091  1.00 10.00      A   
ATOM   1769  ND1 HIS   192     -28.972  -2.997  -7.840  1.00 10.00      A   
ATOM   1770  HD1 HIS   192     -28.248  -2.485  -8.269  1.00 10.00      A   
ATOM   1771  CD2 HIS   192     -30.764  -3.524  -6.705  1.00 10.00      A   
ATOM   1772  CE1 HIS   192     -29.109  -4.308  -7.905  1.00 10.00      A   
ATOM   1773  NE2 HIS   192     -30.184  -4.650  -7.223  1.00 10.00      A   
ATOM   1774  HE2 HIS   192     -30.516  -5.581  -7.104  1.00 10.00      A   
ATOM   1775  C   HIS   192     -31.600  -0.613  -8.822  1.00 10.00      A   
ATOM   1776  O   HIS   192     -31.505  -1.387  -9.780  1.00 10.00      A   
ATOM   1777  N   GLN   193     -32.760  -0.137  -8.384  1.00 10.00      A   
ATOM   1778  HN  GLN   193     -32.765   0.469  -7.613  1.00 10.00      A   
ATOM   1779  CA  GLN   193     -34.025  -0.487  -9.015  1.00 10.00      A   
ATOM   1780  CB  GLN   193     -35.197  -0.092  -8.114  1.00 10.00      A   
ATOM   1781  CG  GLN   193     -35.267  -0.866  -6.808  1.00 10.00      A   
ATOM   1782  CD  GLN   193     -36.490  -0.515  -5.984  1.00 10.00      A   
ATOM   1783  OE1 GLN   193     -36.978   0.616  -6.018  1.00 10.00      A   
ATOM   1784  NE2 GLN   193     -37.002  -1.486  -5.244  1.00 10.00      A   
ATOM   1785 HE21 GLN   193     -36.572  -2.368  -5.270  1.00 10.00      A   
ATOM   1786 HE22 GLN   193     -37.789  -1.283  -4.695  1.00 10.00      A   
ATOM   1787  C   GLN   193     -34.157   0.203 -10.366  1.00 10.00      A   
ATOM   1788  O   GLN   193     -34.423  -0.439 -11.385  1.00 10.00      A   
ATOM   1789  N   GLU   194     -33.952   1.510 -10.368  1.00 10.00      A   
ATOM   1790  HN  GLU   194     -33.711   1.961  -9.527  1.00 10.00      A   
ATOM   1791  CA  GLU   194     -34.040   2.299 -11.584  1.00 10.00      A   
ATOM   1792  CB  GLU   194     -34.669   3.665 -11.289  1.00 10.00      A   
ATOM   1793  CG  GLU   194     -35.865   3.600 -10.347  1.00 10.00      A   
ATOM   1794  CD  GLU   194     -36.639   4.901 -10.264  1.00 10.00      A   
ATOM   1795  OE1 GLU   194     -36.063   5.924  -9.834  1.00 10.00      A   
ATOM   1796  OE2 GLU   194     -37.843   4.899 -10.607  1.00 10.00      A   
ATOM   1797  C   GLU   194     -32.643   2.464 -12.165  1.00 10.00      A   
ATOM   1798  O   GLU   194     -31.657   2.202 -11.475  1.00 10.00      A   
ATOM   1799  N   GLN   195     -32.566   2.865 -13.434  1.00 10.00      A   
ATOM   1800  HN  GLN   195     -33.398   3.035 -13.925  1.00 10.00      A   
ATOM   1801  CA  GLN   195     -31.290   3.061 -14.129  1.00 10.00      A   
ATOM   1802  CB  GLN   195     -30.360   4.024 -13.379  1.00 10.00      A   
ATOM   1803  CG  GLN   195     -30.596   5.499 -13.686  1.00 10.00      A   
ATOM   1804  CD  GLN   195     -31.983   5.983 -13.298  1.00 10.00      A   
ATOM   1805  OE1 GLN   195     -32.215   6.400 -12.164  1.00 10.00      A   
ATOM   1806  NE2 GLN   195     -32.911   5.942 -14.239  1.00 10.00      A   
ATOM   1807 HE21 GLN   195     -32.658   5.604 -15.126  1.00 10.00      A   
ATOM   1808 HE22 GLN   195     -33.811   6.253 -14.015  1.00 10.00      A   
ATOM   1809  C   GLN   195     -30.594   1.730 -14.433  1.00 10.00      A   
ATOM   1810  O   GLN   195     -30.236   1.456 -15.578  1.00 10.00      A   
ATOM   1811  N   GLY   196     -30.402   0.910 -13.407  1.00 10.00      A   
ATOM   1812  HN  GLY   196     -30.687   1.195 -12.507  1.00 10.00      A   
ATOM   1813  CA  GLY   196     -29.774  -0.383 -13.594  1.00 10.00      A   
ATOM   1814  C   GLY   196     -28.296  -0.376 -13.266  1.00 10.00      A   
ATOM   1815  O   GLY   196     -27.464  -0.690 -14.119  1.00 10.00      A   
ATOM   1816  N   LEU   197     -27.967  -0.031 -12.030  1.00 10.00      A   
ATOM   1817  HN  LEU   197     -28.673   0.210 -11.393  1.00 10.00      A   
ATOM   1818  CA  LEU   197     -26.575   0.013 -11.600  1.00 10.00      A   
ATOM   1819  CB  LEU   197     -26.238   1.383 -11.000  1.00 10.00      A   
ATOM   1820  CG  LEU   197     -26.471   2.597 -11.903  1.00 10.00      A   
ATOM   1821  CD1 LEU   197     -26.166   3.889 -11.156  1.00 10.00      A   
ATOM   1822  CD2 LEU   197     -25.640   2.496 -13.176  1.00 10.00      A   
ATOM   1823  C   LEU   197     -26.257  -1.090 -10.593  1.00 10.00      A   
ATOM   1824  O   LEU   197     -27.113  -1.491  -9.793  1.00 10.00      A   
ATOM   1825  N   THR   198     -25.028  -1.581 -10.647  1.00 10.00      A   
ATOM   1826  HN  THR   198     -24.398  -1.224 -11.315  1.00 10.00      A   
ATOM   1827  CA  THR   198     -24.567  -2.617  -9.736  1.00 10.00      A   
ATOM   1828  CB  THR   198     -23.506  -3.505 -10.416  1.00 10.00      A   
ATOM   1829  OG1 THR   198     -23.967  -3.873 -11.725  1.00 10.00      A   
ATOM   1830  HG1 THR   198     -23.373  -3.501 -12.386  1.00 10.00      A   
ATOM   1831  CG2 THR   198     -23.257  -4.765  -9.604  1.00 10.00      A   
ATOM   1832  C   THR   198     -23.964  -1.942  -8.510  1.00 10.00      A   
ATOM   1833  O   THR   198     -23.205  -0.982  -8.641  1.00 10.00      A   
ATOM   1834  N   ILE   199     -24.294  -2.428  -7.321  1.00 10.00      A   
ATOM   1835  HN  ILE   199     -24.864  -3.228  -7.261  1.00 10.00      A   
ATOM   1836  CA  ILE   199     -23.794  -1.810  -6.102  1.00 10.00      A   
ATOM   1837  CB  ILE   199     -24.911  -1.029  -5.362  1.00 10.00      A   
ATOM   1838  CG1 ILE   199     -25.495   0.062  -6.269  1.00 10.00      A   
ATOM   1839  CG2 ILE   199     -24.389  -0.419  -4.065  1.00 10.00      A   
ATOM   1840  CD1 ILE   199     -26.674   0.797  -5.671  1.00 10.00      A   
ATOM   1841  C   ILE   199     -23.155  -2.818  -5.153  1.00 10.00      A   
ATOM   1842  O   ILE   199     -23.710  -3.886  -4.891  1.00 10.00      A   
ATOM   1843  N   VAL   200     -21.976  -2.461  -4.660  1.00 10.00      A   
ATOM   1844  HN  VAL   200     -21.585  -1.600  -4.942  1.00 10.00      A   
ATOM   1845  CA  VAL   200     -21.241  -3.272  -3.706  1.00 10.00      A   
ATOM   1846  CB  VAL   200     -19.777  -3.480  -4.150  1.00 10.00      A   
ATOM   1847  CG1 VAL   200     -19.049  -4.414  -3.192  1.00 10.00      A   
ATOM   1848  CG2 VAL   200     -19.717  -4.014  -5.574  1.00 10.00      A   
ATOM   1849  C   VAL   200     -21.265  -2.527  -2.377  1.00 10.00      A   
ATOM   1850  O   VAL   200     -20.579  -1.515  -2.208  1.00 10.00      A   
ATOM   1851  N   LEU   201     -22.066  -3.007  -1.445  1.00 10.00      A   
ATOM   1852  HN  LEU   201     -22.568  -3.839  -1.619  1.00 10.00      A   
ATOM   1853  CA  LEU   201     -22.211  -2.346  -0.162  1.00 10.00      A   
ATOM   1854  CB  LEU   201     -23.693  -2.095   0.123  1.00 10.00      A   
ATOM   1855  CG  LEU   201     -24.024  -1.341   1.413  1.00 10.00      A   
ATOM   1856  CD1 LEU   201     -23.480   0.078   1.358  1.00 10.00      A   
ATOM   1857  CD2 LEU   201     -25.523  -1.330   1.651  1.00 10.00      A   
ATOM   1858  C   LEU   201     -21.582  -3.125   0.986  1.00 10.00      A   
ATOM   1859  O   LEU   201     -21.930  -4.278   1.244  1.00 10.00      A   
ATOM   1860  N   VAL   202     -20.653  -2.479   1.666  1.00 10.00      A   
ATOM   1861  HN  VAL   202     -20.400  -1.570   1.386  1.00 10.00      A   
ATOM   1862  CA  VAL   202     -19.990  -3.065   2.818  1.00 10.00      A   
ATOM   1863  CB  VAL   202     -18.467  -2.817   2.779  1.00 10.00      A   
ATOM   1864  CG1 VAL   202     -17.774  -3.567   3.904  1.00 10.00      A   
ATOM   1865  CG2 VAL   202     -17.889  -3.227   1.434  1.00 10.00      A   
ATOM   1866  C   VAL   202     -20.570  -2.412   4.065  1.00 10.00      A   
ATOM   1867  O   VAL   202     -20.344  -1.232   4.313  1.00 10.00      A   
ATOM   1868  N   THR   203     -21.347  -3.165   4.822  1.00 10.00      A   
ATOM   1869  HN  THR   203     -21.501  -4.101   4.576  1.00 10.00      A   
ATOM   1870  CA  THR   203     -21.979  -2.632   6.017  1.00 10.00      A   
ATOM   1871  CB  THR   203     -23.504  -2.832   5.961  1.00 10.00      A   
ATOM   1872  OG1 THR   203     -23.803  -4.086   5.330  1.00 10.00      A   
ATOM   1873  HG1 THR   203     -24.487  -4.542   5.835  1.00 10.00      A   
ATOM   1874  CG2 THR   203     -24.167  -1.702   5.188  1.00 10.00      A   
ATOM   1875  C   THR   203     -21.440  -3.275   7.288  1.00 10.00      A   
ATOM   1876  O   THR   203     -20.445  -4.006   7.263  1.00 10.00      A   
ATOM   1877  N   HIS   204     -22.109  -2.990   8.398  1.00 10.00      A   
ATOM   1878  HN  HIS   204     -22.881  -2.389   8.343  1.00 10.00      A   
ATOM   1879  CA  HIS   204     -21.731  -3.530   9.694  1.00 10.00      A   
ATOM   1880  CB  HIS   204     -21.308  -2.396  10.629  1.00 10.00      A   
ATOM   1881  CG  HIS   204     -19.998  -2.620  11.319  1.00 10.00      A   
ATOM   1882  ND1 HIS   204     -18.996  -1.677  11.342  1.00 10.00      A   
ATOM   1883  HD1 HIS   204     -19.025  -0.798  10.889  1.00 10.00      A   
ATOM   1884  CD2 HIS   204     -19.532  -3.677  12.024  1.00 10.00      A   
ATOM   1885  CE1 HIS   204     -17.972  -2.140  12.032  1.00 10.00      A   
ATOM   1886  NE2 HIS   204     -18.272  -3.351  12.456  1.00 10.00      A   
ATOM   1887  HE2 HIS   204     -17.686  -3.926  12.994  1.00 10.00      A   
ATOM   1888  C   HIS   204     -22.905  -4.288  10.312  1.00 10.00      A   
ATOM   1889  O   HIS   204     -22.714  -5.237  11.070  1.00 10.00      A   
ATOM   1890  N   GLN   205     -24.119  -3.852   9.988  1.00 10.00      A   
ATOM   1891  HN  GLN   205     -24.207  -3.090   9.381  1.00 10.00      A   
ATOM   1892  CA  GLN   205     -25.325  -4.481  10.506  1.00 10.00      A   
ATOM   1893  CB  GLN   205     -26.343  -3.421  10.938  1.00 10.00      A   
ATOM   1894  CG  GLN   205     -25.814  -2.419  11.955  1.00 10.00      A   
ATOM   1895  CD  GLN   205     -25.315  -3.078  13.227  1.00 10.00      A   
ATOM   1896  OE1 GLN   205     -25.840  -4.102  13.660  1.00 10.00      A   
ATOM   1897  NE2 GLN   205     -24.287  -2.499  13.829  1.00 10.00      A   
ATOM   1898 HE21 GLN   205     -23.911  -1.686  13.426  1.00 10.00      A   
ATOM   1899 HE22 GLN   205     -23.945  -2.902  14.652  1.00 10.00      A   
ATOM   1900  C   GLN   205     -25.947  -5.394   9.457  1.00 10.00      A   
ATOM   1901  O   GLN   205     -25.862  -5.123   8.258  1.00 10.00      A   
ATOM   1902  N   MET   206     -26.584  -6.462   9.919  1.00 10.00      A   
ATOM   1903  HN  MET   206     -26.631  -6.606  10.888  1.00 10.00      A   
ATOM   1904  CA  MET   206     -27.223  -7.425   9.029  1.00 10.00      A   
ATOM   1905  CB  MET   206     -27.312  -8.800   9.700  1.00 10.00      A   
ATOM   1906  CG  MET   206     -26.086  -9.195  10.506  1.00 10.00      A   
ATOM   1907  SD  MET   206     -24.601  -9.357   9.500  1.00 10.00      A   
ATOM   1908  CE  MET   206     -23.345  -9.390  10.777  1.00 10.00      A   
ATOM   1909  C   MET   206     -28.624  -6.957   8.669  1.00 10.00      A   
ATOM   1910  O   MET   206     -29.238  -7.463   7.728  1.00 10.00      A   
ATOM   1911  N   GLU   207     -29.113  -5.987   9.432  1.00 10.00      A   
ATOM   1912  HN  GLU   207     -28.556  -5.638  10.164  1.00 10.00      A   
ATOM   1913  CA  GLU   207     -30.442  -5.424   9.236  1.00 10.00      A   
ATOM   1914  CB  GLU   207     -30.652  -4.268  10.215  1.00 10.00      A   
ATOM   1915  CG  GLU   207     -32.057  -3.693  10.216  1.00 10.00      A   
ATOM   1916  CD  GLU   207     -33.007  -4.487  11.084  1.00 10.00      A   
ATOM   1917  OE1 GLU   207     -32.575  -4.962  12.156  1.00 10.00      A   
ATOM   1918  OE2 GLU   207     -34.194  -4.628  10.711  1.00 10.00      A   
ATOM   1919  C   GLU   207     -30.642  -4.922   7.807  1.00 10.00      A   
ATOM   1920  O   GLU   207     -31.554  -5.355   7.106  1.00 10.00      A   
ATOM   1921  N   ASP   208     -29.774  -4.018   7.381  1.00 10.00      A   
ATOM   1922  HN  ASP   208     -29.052  -3.729   7.980  1.00 10.00      A   
ATOM   1923  CA  ASP   208     -29.865  -3.437   6.044  1.00 10.00      A   
ATOM   1924  CB  ASP   208     -28.965  -2.200   5.932  1.00 10.00      A   
ATOM   1925  CG  ASP   208     -29.147  -1.229   7.087  1.00 10.00      A   
ATOM   1926  OD1 ASP   208     -30.229  -0.606   7.193  1.00 10.00      A   
ATOM   1927  OD2 ASP   208     -28.211  -1.091   7.901  1.00 10.00      A   
ATOM   1928  C   ASP   208     -29.503  -4.452   4.965  1.00 10.00      A   
ATOM   1929  O   ASP   208     -30.005  -4.385   3.841  1.00 10.00      A   
ATOM   1930  N   VAL   209     -28.648  -5.404   5.320  1.00 10.00      A   
ATOM   1931  HN  VAL   209     -28.305  -5.416   6.236  1.00 10.00      A   
ATOM   1932  CA  VAL   209     -28.209  -6.434   4.382  1.00 10.00      A   
ATOM   1933  CB  VAL   209     -27.152  -7.367   5.015  1.00 10.00      A   
ATOM   1934  CG1 VAL   209     -26.781  -8.497   4.063  1.00 10.00      A   
ATOM   1935  CG2 VAL   209     -25.914  -6.576   5.398  1.00 10.00      A   
ATOM   1936  C   VAL   209     -29.382  -7.268   3.875  1.00 10.00      A   
ATOM   1937  O   VAL   209     -29.597  -7.389   2.673  1.00 10.00      A   
ATOM   1938  N   ALA   210     -30.160  -7.810   4.798  1.00 10.00      A   
ATOM   1939  HN  ALA   210     -29.967  -7.639   5.748  1.00 10.00      A   
ATOM   1940  CA  ALA   210     -31.298  -8.650   4.440  1.00 10.00      A   
ATOM   1941  CB  ALA   210     -31.778  -9.429   5.655  1.00 10.00      A   
ATOM   1942  C   ALA   210     -32.448  -7.848   3.828  1.00 10.00      A   
ATOM   1943  O   ALA   210     -33.452  -8.420   3.397  1.00 10.00      A   
ATOM   1944  N   GLN   211     -32.299  -6.530   3.775  1.00 10.00      A   
ATOM   1945  HN  GLN   211     -31.469  -6.128   4.106  1.00 10.00      A   
ATOM   1946  CA  GLN   211     -33.344  -5.671   3.235  1.00 10.00      A   
ATOM   1947  CB  GLN   211     -33.558  -4.453   4.134  1.00 10.00      A   
ATOM   1948  CG  GLN   211     -34.202  -4.755   5.475  1.00 10.00      A   
ATOM   1949  CD  GLN   211     -34.468  -3.498   6.275  1.00 10.00      A   
ATOM   1950  OE1 GLN   211     -34.764  -2.443   5.714  1.00 10.00      A   
ATOM   1951  NE2 GLN   211     -34.369  -3.598   7.591  1.00 10.00      A   
ATOM   1952 HE21 GLN   211     -34.140  -4.472   7.975  1.00 10.00      A   
ATOM   1953 HE22 GLN   211     -34.500  -2.788   8.129  1.00 10.00      A   
ATOM   1954  C   GLN   211     -33.053  -5.199   1.811  1.00 10.00      A   
ATOM   1955  O   GLN   211     -33.948  -5.185   0.963  1.00 10.00      A   
ATOM   1956  N   TYR   212     -31.810  -4.816   1.543  1.00 10.00      A   
ATOM   1957  HN  TYR   212     -31.121  -4.878   2.241  1.00 10.00      A   
ATOM   1958  CA  TYR   212     -31.461  -4.294   0.225  1.00 10.00      A   
ATOM   1959  CB  TYR   212     -30.917  -2.870   0.349  1.00 10.00      A   
ATOM   1960  CG  TYR   212     -31.847  -1.914   1.062  1.00 10.00      A   
ATOM   1961  CD1 TYR   212     -31.680  -1.629   2.411  1.00 10.00      A   
ATOM   1962  CD2 TYR   212     -32.885  -1.289   0.384  1.00 10.00      A   
ATOM   1963  CE1 TYR   212     -32.524  -0.750   3.065  1.00 10.00      A   
ATOM   1964  CE2 TYR   212     -33.733  -0.408   1.030  1.00 10.00      A   
ATOM   1965  CZ  TYR   212     -33.548  -0.143   2.369  1.00 10.00      A   
ATOM   1966  OH  TYR   212     -34.387   0.738   3.014  1.00 10.00      A   
ATOM   1967  HH  TYR   212     -35.218   0.800   2.529  1.00 10.00      A   
ATOM   1968  C   TYR   212     -30.474  -5.153  -0.565  1.00 10.00      A   
ATOM   1969  O   TYR   212     -30.390  -5.028  -1.788  1.00 10.00      A   
ATOM   1970  N   ALA   213     -29.733  -6.020   0.106  1.00 10.00      A   
ATOM   1971  HN  ALA   213     -29.854  -6.120   1.074  1.00 10.00      A   
ATOM   1972  CA  ALA   213     -28.747  -6.849  -0.582  1.00 10.00      A   
ATOM   1973  CB  ALA   213     -27.623  -7.254   0.354  1.00 10.00      A   
ATOM   1974  C   ALA   213     -29.370  -8.076  -1.236  1.00 10.00      A   
ATOM   1975  O   ALA   213     -30.434  -8.548  -0.827  1.00 10.00      A   
ATOM   1976  N   GLU   214     -28.702  -8.576  -2.267  1.00 10.00      A   
ATOM   1977  HN  GLU   214     -27.870  -8.135  -2.552  1.00 10.00      A   
ATOM   1978  CA  GLU   214     -29.157  -9.757  -2.988  1.00 10.00      A   
ATOM   1979  CB  GLU   214     -29.365  -9.438  -4.469  1.00 10.00      A   
ATOM   1980  CG  GLU   214     -30.240  -8.230  -4.755  1.00 10.00      A   
ATOM   1981  CD  GLU   214     -30.153  -7.794  -6.204  1.00 10.00      A   
ATOM   1982  OE1 GLU   214     -29.160  -8.141  -6.876  1.00 10.00      A   
ATOM   1983  OE2 GLU   214     -31.074  -7.091  -6.678  1.00 10.00      A   
ATOM   1984  C   GLU   214     -28.116 -10.863  -2.852  1.00 10.00      A   
ATOM   1985  O   GLU   214     -28.446 -12.022  -2.607  1.00 10.00      A   
ATOM   1986  N   GLN   215     -26.853 -10.490  -3.018  1.00 10.00      A   
ATOM   1987  HN  GLN   215     -26.652  -9.548  -3.211  1.00 10.00      A   
ATOM   1988  CA  GLN   215     -25.752 -11.433  -2.906  1.00 10.00      A   
ATOM   1989  CB  GLN   215     -24.926 -11.472  -4.197  1.00 10.00      A   
ATOM   1990  CG  GLN   215     -25.721 -11.822  -5.452  1.00 10.00      A   
ATOM   1991  CD  GLN   215     -26.363 -10.608  -6.102  1.00 10.00      A   
ATOM   1992  OE1 GLN   215     -25.817  -9.509  -6.070  1.00 10.00      A   
ATOM   1993  NE2 GLN   215     -27.533 -10.800  -6.693  1.00 10.00      A   
ATOM   1994 HE21 GLN   215     -27.916 -11.703  -6.683  1.00 10.00      A   
ATOM   1995 HE22 GLN   215     -27.979 -10.024  -7.103  1.00 10.00      A   
ATOM   1996  C   GLN   215     -24.873 -11.029  -1.731  1.00 10.00      A   
ATOM   1997  O   GLN   215     -24.430  -9.889  -1.650  1.00 10.00      A   
ATOM   1998  N   VAL   216     -24.631 -11.956  -0.822  1.00 10.00      A   
ATOM   1999  HN  VAL   216     -24.988 -12.863  -0.953  1.00 10.00      A   
ATOM   2000  CA  VAL   216     -23.828 -11.670   0.358  1.00 10.00      A   
ATOM   2001  CB  VAL   216     -24.585 -12.026   1.658  1.00 10.00      A   
ATOM   2002  CG1 VAL   216     -23.841 -11.504   2.881  1.00 10.00      A   
ATOM   2003  CG2 VAL   216     -26.005 -11.481   1.624  1.00 10.00      A   
ATOM   2004  C   VAL   216     -22.497 -12.414   0.329  1.00 10.00      A   
ATOM   2005  O   VAL   216     -22.430 -13.583  -0.061  1.00 10.00      A   
ATOM   2006  N   ALA   217     -21.444 -11.719   0.735  1.00 10.00      A   
ATOM   2007  HN  ALA   217     -21.574 -10.785   1.020  1.00 10.00      A   
ATOM   2008  CA  ALA   217     -20.107 -12.286   0.783  1.00 10.00      A   
ATOM   2009  CB  ALA   217     -19.207 -11.587  -0.224  1.00 10.00      A   
ATOM   2010  C   ALA   217     -19.539 -12.139   2.190  1.00 10.00      A   
ATOM   2011  O   ALA   217     -19.483 -11.033   2.728  1.00 10.00      A   
ATOM   2012  N   VAL   218     -19.139 -13.253   2.789  1.00 10.00      A   
ATOM   2013  HN  VAL   218     -19.215 -14.108   2.314  1.00 10.00      A   
ATOM   2014  CA  VAL   218     -18.590 -13.235   4.142  1.00 10.00      A   
ATOM   2015  CB  VAL   218     -19.187 -14.357   5.014  1.00 10.00      A   
ATOM   2016  CG1 VAL   218     -18.699 -14.233   6.448  1.00 10.00      A   
ATOM   2017  CG2 VAL   218     -20.708 -14.339   4.955  1.00 10.00      A   
ATOM   2018  C   VAL   218     -17.069 -13.365   4.134  1.00 10.00      A   
ATOM   2019  O   VAL   218     -16.523 -14.417   3.786  1.00 10.00      A   
ATOM   2020  N   MET   219     -16.393 -12.294   4.528  1.00 10.00      A   
ATOM   2021  HN  MET   219     -16.889 -11.489   4.800  1.00 10.00      A   
ATOM   2022  CA  MET   219     -14.938 -12.279   4.577  1.00 10.00      A   
ATOM   2023  CB  MET   219     -14.392 -10.970   4.000  1.00 10.00      A   
ATOM   2024  CG  MET   219     -14.524 -10.848   2.490  1.00 10.00      A   
ATOM   2025  SD  MET   219     -13.442 -11.983   1.597  1.00 10.00      A   
ATOM   2026  CE  MET   219     -11.832 -11.406   2.128  1.00 10.00      A   
ATOM   2027  C   MET   219     -14.449 -12.457   6.009  1.00 10.00      A   
ATOM   2028  O   MET   219     -15.055 -11.937   6.949  1.00 10.00      A   
ATOM   2029  N   HIS   220     -13.370 -13.214   6.172  1.00 10.00      A   
ATOM   2030  HN  HIS   220     -12.958 -13.633   5.382  1.00 10.00      A   
ATOM   2031  CA  HIS   220     -12.788 -13.462   7.488  1.00 10.00      A   
ATOM   2032  CB  HIS   220     -13.662 -14.438   8.286  1.00 10.00      A   
ATOM   2033  CG  HIS   220     -13.275 -14.582   9.728  1.00 10.00      A   
ATOM   2034  ND1 HIS   220     -13.601 -13.654  10.695  1.00 10.00      A   
ATOM   2035  HD1 HIS   220     -14.103 -12.818  10.546  1.00 10.00      A   
ATOM   2036  CD2 HIS   220     -12.595 -15.561  10.370  1.00 10.00      A   
ATOM   2037  CE1 HIS   220     -13.137 -14.056  11.866  1.00 10.00      A   
ATOM   2038  NE2 HIS   220     -12.527 -15.211  11.692  1.00 10.00      A   
ATOM   2039  HE2 HIS   220     -12.098 -15.739  12.404  1.00 10.00      A   
ATOM   2040  C   HIS   220     -11.370 -14.014   7.352  1.00 10.00      A   
ATOM   2041  O   HIS   220     -11.148 -14.993   6.641  1.00 10.00      A   
ATOM   2042  N   GLU   221     -10.420 -13.361   8.024  1.00 10.00      A   
ATOM   2043  HN  GLU   221     -10.671 -12.573   8.553  1.00 10.00      A   
ATOM   2044  CA  GLU   221      -9.013 -13.772   8.009  1.00 10.00      A   
ATOM   2045  CB  GLU   221      -8.817 -15.123   8.707  1.00 10.00      A   
ATOM   2046  CG  GLU   221      -9.089 -15.101  10.201  1.00 10.00      A   
ATOM   2047  CD  GLU   221      -8.578 -16.340  10.907  1.00 10.00      A   
ATOM   2048  OE1 GLU   221      -7.374 -16.384  11.241  1.00 10.00      A   
ATOM   2049  OE2 GLU   221      -9.380 -17.267  11.152  1.00 10.00      A   
ATOM   2050  C   GLU   221      -8.420 -13.798   6.600  1.00 10.00      A   
ATOM   2051  O   GLU   221      -7.509 -14.577   6.314  1.00 10.00      A   
ATOM   2052  N   GLY   222      -8.930 -12.935   5.728  1.00 10.00      A   
ATOM   2053  HN  GLY   222      -9.640 -12.321   6.014  1.00 10.00      A   
ATOM   2054  CA  GLY   222      -8.438 -12.880   4.367  1.00 10.00      A   
ATOM   2055  C   GLY   222      -9.012 -13.977   3.493  1.00 10.00      A   
ATOM   2056  O   GLY   222      -8.614 -14.135   2.338  1.00 10.00      A   
ATOM   2057  N   ARG   223      -9.943 -14.740   4.049  1.00 10.00      A   
ATOM   2058  HN  ARG   223     -10.218 -14.563   4.975  1.00 10.00      A   
ATOM   2059  CA  ARG   223     -10.576 -15.826   3.324  1.00 10.00      A   
ATOM   2060  CB  ARG   223     -10.418 -17.144   4.089  1.00 10.00      A   
ATOM   2061  CG  ARG   223      -9.027 -17.433   4.615  1.00 10.00      A   
ATOM   2062  CD  ARG   223      -9.079 -18.530   5.663  1.00 10.00      A   
ATOM   2063  NE  ARG   223      -7.748 -18.985   6.051  1.00 10.00      A   
ATOM   2064  HE  ARG   223      -7.156 -19.307   5.330  1.00 10.00      A   
ATOM   2065  CZ  ARG   223      -7.301 -19.004   7.306  1.00 10.00      A   
ATOM   2066  NH1 ARG   223      -8.082 -18.598   8.306  1.00 10.00      A   
ATOM   2067 HH11 ARG   223      -9.053 -18.260   8.112  1.00 10.00      A   
ATOM   2068 HH12 ARG   223      -7.728 -18.616   9.287  1.00 10.00      A   
ATOM   2069  NH2 ARG   223      -6.065 -19.425   7.559  1.00 10.00      A   
ATOM   2070 HH21 ARG   223      -5.447 -19.737   6.779  1.00 10.00      A   
ATOM   2071 HH22 ARG   223      -5.706 -19.448   8.541  1.00 10.00      A   
ATOM   2072  C   ARG   223     -12.063 -15.551   3.164  1.00 10.00      A   
ATOM   2073  O   ARG   223     -12.684 -14.931   4.031  1.00 10.00      A   
ATOM   2074  N   LEU   224     -12.629 -16.021   2.068  1.00 10.00      A   
ATOM   2075  HN  LEU   224     -12.080 -16.504   1.413  1.00 10.00      A   
ATOM   2076  CA  LEU   224     -14.048 -15.852   1.811  1.00 10.00      A   
ATOM   2077  CB  LEU   224     -14.291 -15.504   0.340  1.00 10.00      A   
ATOM   2078  CG  LEU   224     -15.747 -15.253  -0.064  1.00 10.00      A   
ATOM   2079  CD1 LEU   224     -16.266 -13.961   0.545  1.00 10.00      A   
ATOM   2080  CD2 LEU   224     -15.888 -15.224  -1.575  1.00 10.00      A   
ATOM   2081  C   LEU   224     -14.771 -17.146   2.163  1.00 10.00      A   
ATOM   2082  O   LEU   224     -14.448 -18.207   1.625  1.00 10.00      A   
ATOM   2083  N   MET   225     -15.736 -17.069   3.062  1.00 10.00      A   
ATOM   2084  HN  MET   225     -15.970 -16.192   3.449  1.00 10.00      A   
ATOM   2085  CA  MET   225     -16.474 -18.253   3.473  1.00 10.00      A   
ATOM   2086  CB  MET   225     -16.192 -18.581   4.938  1.00 10.00      A   
ATOM   2087  CG  MET   225     -16.938 -19.799   5.454  1.00 10.00      A   
ATOM   2088  SD  MET   225     -16.220 -21.347   4.886  1.00 10.00      A   
ATOM   2089  CE  MET   225     -14.874 -21.526   6.051  1.00 10.00      A   
ATOM   2090  C   MET   225     -17.971 -18.077   3.253  1.00 10.00      A   
ATOM   2091  O   MET   225     -18.592 -17.196   3.851  1.00 10.00      A   
ATOM   2092  N   LYS   226     -18.531 -18.934   2.399  1.00 10.00      A   
ATOM   2093  HN  LYS   226     -17.959 -19.604   1.965  1.00 10.00      A   
ATOM   2094  CA  LYS   226     -19.958 -18.919   2.073  1.00 10.00      A   
ATOM   2095  CB  LYS   226     -20.843 -19.061   3.315  1.00 10.00      A   
ATOM   2096  CG  LYS   226     -20.883 -20.468   3.889  1.00 10.00      A   
ATOM   2097  CD  LYS   226     -21.739 -20.534   5.146  1.00 10.00      A   
ATOM   2098  CE  LYS   226     -23.183 -20.144   4.867  1.00 10.00      A   
ATOM   2099  NZ  LYS   226     -23.914 -21.190   4.104  1.00 10.00      A   
ATOM   2100  HZ1 LYS   226     -23.404 -21.423   3.230  1.00 10.00      A   
ATOM   2101  HZ2 LYS   226     -24.866 -20.850   3.850  1.00 10.00      A   
ATOM   2102  HZ3 LYS   226     -24.009 -22.051   4.676  1.00 10.00      A   
ATOM   2103  C   LYS   226     -20.366 -17.708   1.238  1.00 10.00      A   
ATOM   2104  O   LYS   226     -20.387 -16.574   1.719  1.00 10.00      A   
ATOM   2105  N   PHE   227     -20.693 -17.967  -0.018  1.00 10.00      A   
ATOM   2106  HN  PHE   227     -20.659 -18.894  -0.337  1.00 10.00      A   
ATOM   2107  CA  PHE   227     -21.114 -16.924  -0.937  1.00 10.00      A   
ATOM   2108  CB  PHE   227     -20.055 -16.719  -2.028  1.00 10.00      A   
ATOM   2109  CG  PHE   227     -20.343 -15.579  -2.966  1.00 10.00      A   
ATOM   2110  CD1 PHE   227     -20.135 -14.271  -2.570  1.00 10.00      A   
ATOM   2111  CD2 PHE   227     -20.818 -15.819  -4.244  1.00 10.00      A   
ATOM   2112  CE1 PHE   227     -20.395 -13.222  -3.429  1.00 10.00      A   
ATOM   2113  CE2 PHE   227     -21.081 -14.774  -5.110  1.00 10.00      A   
ATOM   2114  CZ  PHE   227     -20.869 -13.473  -4.701  1.00 10.00      A   
ATOM   2115  C   PHE   227     -22.450 -17.304  -1.566  1.00 10.00      A   
ATOM   2116  O   PHE   227     -22.584 -18.381  -2.155  1.00 10.00      A   
ATOM   2117  N   GLY   228     -23.436 -16.431  -1.429  1.00 10.00      A   
ATOM   2118  HN  GLY   228     -23.274 -15.591  -0.945  1.00 10.00      A   
ATOM   2119  CA  GLY   228     -24.747 -16.698  -1.988  1.00 10.00      A   
ATOM   2120  C   GLY   228     -25.750 -15.628  -1.620  1.00 10.00      A   
ATOM   2121  O   GLY   228     -25.394 -14.458  -1.499  1.00 10.00      A   
ATOM   2122  N   THR   229     -26.999 -16.023  -1.435  1.00 10.00      A   
ATOM   2123  HN  THR   229     -27.220 -16.975  -1.527  1.00 10.00      A   
ATOM   2124  CA  THR   229     -28.052 -15.082  -1.077  1.00 10.00      A   
ATOM   2125  CB  THR   229     -29.428 -15.601  -1.544  1.00 10.00      A   
ATOM   2126  OG1 THR   229     -29.709 -16.855  -0.909  1.00 10.00      A   
ATOM   2127  HG1 THR   229     -29.191 -17.558  -1.334  1.00 10.00      A   
ATOM   2128  CG2 THR   229     -29.453 -15.783  -3.055  1.00 10.00      A   
ATOM   2129  C   THR   229     -28.079 -14.894   0.437  1.00 10.00      A   
ATOM   2130  O   THR   229     -27.419 -15.643   1.159  1.00 10.00      A   
ATOM   2131  N   PRO   230     -28.818 -13.890   0.949  1.00 10.00      A   
ATOM   2132  CA  PRO   230     -28.921 -13.652   2.393  1.00 10.00      A   
ATOM   2133  CB  PRO   230     -29.962 -12.535   2.497  1.00 10.00      A   
ATOM   2134  CG  PRO   230     -29.890 -11.835   1.186  1.00 10.00      A   
ATOM   2135  CD  PRO   230     -29.585 -12.900   0.173  1.00 10.00      A   
ATOM   2136  C   PRO   230     -29.400 -14.905   3.122  1.00 10.00      A   
ATOM   2137  O   PRO   230     -28.954 -15.202   4.230  1.00 10.00      A   
ATOM   2138  N   ALA   231     -30.294 -15.650   2.478  1.00 10.00      A   
ATOM   2139  HN  ALA   231     -30.608 -15.358   1.594  1.00 10.00      A   
ATOM   2140  CA  ALA   231     -30.824 -16.880   3.049  1.00 10.00      A   
ATOM   2141  CB  ALA   231     -32.017 -17.367   2.240  1.00 10.00      A   
ATOM   2142  C   ALA   231     -29.741 -17.954   3.102  1.00 10.00      A   
ATOM   2143  O   ALA   231     -29.673 -18.743   4.048  1.00 10.00      A   
ATOM   2144  N   ASP   232     -28.889 -17.968   2.077  1.00 10.00      A   
ATOM   2145  HN  ASP   232     -29.001 -17.310   1.357  1.00 10.00      A   
ATOM   2146  CA  ASP   232     -27.793 -18.932   1.993  1.00 10.00      A   
ATOM   2147  CB  ASP   232     -27.095 -18.857   0.627  1.00 10.00      A   
ATOM   2148  CG  ASP   232     -27.886 -19.479  -0.506  1.00 10.00      A   
ATOM   2149  OD1 ASP   232     -28.328 -20.641  -0.366  1.00 10.00      A   
ATOM   2150  OD2 ASP   232     -28.056 -18.811  -1.555  1.00 10.00      A   
ATOM   2151  C   ASP   232     -26.771 -18.670   3.092  1.00 10.00      A   
ATOM   2152  O   ASP   232     -26.078 -19.577   3.546  1.00 10.00      A   
ATOM   2153  N   VAL   233     -26.683 -17.416   3.509  1.00 10.00      A   
ATOM   2154  HN  VAL   233     -27.257 -16.738   3.095  1.00 10.00      A   
ATOM   2155  CA  VAL   233     -25.752 -17.012   4.553  1.00 10.00      A   
ATOM   2156  CB  VAL   233     -25.284 -15.550   4.357  1.00 10.00      A   
ATOM   2157  CG1 VAL   233     -24.364 -15.117   5.490  1.00 10.00      A   
ATOM   2158  CG2 VAL   233     -24.584 -15.390   3.015  1.00 10.00      A   
ATOM   2159  C   VAL   233     -26.373 -17.177   5.942  1.00 10.00      A   
ATOM   2160  O   VAL   233     -25.803 -17.840   6.808  1.00 10.00      A   
ATOM   2161  N   PHE   234     -27.551 -16.593   6.143  1.00 10.00      A   
ATOM   2162  HN  PHE   234     -27.978 -16.105   5.405  1.00 10.00      A   
ATOM   2163  CA  PHE   234     -28.233 -16.667   7.430  1.00 10.00      A   
ATOM   2164  CB  PHE   234     -29.175 -15.471   7.627  1.00 10.00      A   
ATOM   2165  CG  PHE   234     -28.498 -14.130   7.542  1.00 10.00      A   
ATOM   2166  CD1 PHE   234     -28.877 -13.209   6.578  1.00 10.00      A   
ATOM   2167  CD2 PHE   234     -27.486 -13.790   8.424  1.00 10.00      A   
ATOM   2168  CE1 PHE   234     -28.259 -11.976   6.494  1.00 10.00      A   
ATOM   2169  CE2 PHE   234     -26.864 -12.560   8.347  1.00 10.00      A   
ATOM   2170  CZ  PHE   234     -27.250 -11.651   7.380  1.00 10.00      A   
ATOM   2171  C   PHE   234     -28.997 -17.980   7.590  1.00 10.00      A   
ATOM   2172  O   PHE   234     -30.228 -18.005   7.566  1.00 10.00      A   
ATOM   2173  N   SER   235     -28.261 -19.070   7.734  1.00 10.00      A   
ATOM   2174  HN  SER   235     -27.282 -18.992   7.704  1.00 10.00      A   
ATOM   2175  CA  SER   235     -28.866 -20.381   7.919  1.00 10.00      A   
ATOM   2176  CB  SER   235     -28.580 -21.285   6.719  1.00 10.00      A   
ATOM   2177  OG  SER   235     -27.941 -20.562   5.675  1.00 10.00      A   
ATOM   2178  HG  SER   235     -28.528 -19.858   5.366  1.00 10.00      A   
ATOM   2179  C   SER   235     -28.369 -21.023   9.213  1.00 10.00      A   
ATOM   2180  O   SER   235     -29.148 -21.590   9.981  1.00 10.00      A   
ATOM   2181  N   ASN   236     -27.068 -20.918   9.455  1.00 10.00      A   
ATOM   2182  HN  ASN   236     -26.496 -20.452   8.807  1.00 10.00      A   
ATOM   2183  CA  ASN   236     -26.461 -21.479  10.655  1.00 10.00      A   
ATOM   2184  CB  ASN   236     -25.317 -22.428  10.271  1.00 10.00      A   
ATOM   2185  CG  ASN   236     -24.757 -23.221  11.440  1.00 10.00      A   
ATOM   2186  OD1 ASN   236     -24.637 -22.719  12.555  1.00 10.00      A   
ATOM   2187  ND2 ASN   236     -24.405 -24.471  11.191  1.00 10.00      A   
ATOM   2188 HD21 ASN   236     -24.526 -24.814  10.277  1.00 10.00      A   
ATOM   2189 HD22 ASN   236     -24.031 -25.001  11.928  1.00 10.00      A   
ATOM   2190  C   ASN   236     -25.963 -20.353  11.560  1.00 10.00      A   
ATOM   2191  O   ASN   236     -24.922 -19.746  11.299  1.00 10.00      A   
ATOM   2192  N   ARG   237     -26.721 -20.080  12.617  1.00 10.00      A   
ATOM   2193  HN  ARG   237     -27.530 -20.616  12.769  1.00 10.00      A   
ATOM   2194  CA  ARG   237     -26.389 -19.016  13.564  1.00 10.00      A   
ATOM   2195  CB  ARG   237     -27.499 -18.861  14.607  1.00 10.00      A   
ATOM   2196  CG  ARG   237     -27.258 -17.742  15.607  1.00 10.00      A   
ATOM   2197  CD  ARG   237     -28.083 -17.936  16.867  1.00 10.00      A   
ATOM   2198  NE  ARG   237     -29.517 -17.758  16.632  1.00 10.00      A   
ATOM   2199  HE  ARG   237     -29.915 -18.250  15.878  1.00 10.00      A   
ATOM   2200  CZ  ARG   237     -30.300 -16.978  17.378  1.00 10.00      A   
ATOM   2201  NH1 ARG   237     -29.789 -16.298  18.399  1.00 10.00      A   
ATOM   2202 HH11 ARG   237     -28.773 -16.373  18.622  1.00 10.00      A   
ATOM   2203 HH12 ARG   237     -30.402 -15.688  18.985  1.00 10.00      A   
ATOM   2204  NH2 ARG   237     -31.593 -16.877  17.099  1.00 10.00      A   
ATOM   2205 HH21 ARG   237     -31.997 -17.407  16.295  1.00 10.00      A   
ATOM   2206 HH22 ARG   237     -32.209 -16.272  17.687  1.00 10.00      A   
ATOM   2207  C   ARG   237     -25.051 -19.265  14.257  1.00 10.00      A   
ATOM   2208  O   ARG   237     -24.259 -18.342  14.446  1.00 10.00      A   
ATOM   2209  N   GLU   238     -24.811 -20.513  14.632  1.00 10.00      A   
ATOM   2210  HN  GLU   238     -25.492 -21.204  14.449  1.00 10.00      A   
ATOM   2211  CA  GLU   238     -23.577 -20.897  15.310  1.00 10.00      A   
ATOM   2212  CB  GLU   238     -23.604 -22.386  15.676  1.00 10.00      A   
ATOM   2213  CG  GLU   238     -24.878 -22.841  16.376  1.00 10.00      A   
ATOM   2214  CD  GLU   238     -25.973 -23.251  15.406  1.00 10.00      A   
ATOM   2215  OE1 GLU   238     -26.099 -24.460  15.122  1.00 10.00      A   
ATOM   2216  OE2 GLU   238     -26.714 -22.366  14.926  1.00 10.00      A   
ATOM   2217  C   GLU   238     -22.369 -20.604  14.426  1.00 10.00      A   
ATOM   2218  O   GLU   238     -21.352 -20.077  14.888  1.00 10.00      A   
ATOM   2219  N   TRP   239     -22.502 -20.951  13.151  1.00 10.00      A   
ATOM   2220  HN  TRP   239     -23.340 -21.381  12.865  1.00 10.00      A   
ATOM   2221  CA  TRP   239     -21.452 -20.732  12.164  1.00 10.00      A   
ATOM   2222  CB  TRP   239     -21.898 -21.341  10.829  1.00 10.00      A   
ATOM   2223  CG  TRP   239     -20.882 -21.291   9.729  1.00 10.00      A   
ATOM   2224  CD1 TRP   239     -20.780 -20.345   8.753  1.00 10.00      A   
ATOM   2225  CD2 TRP   239     -19.838 -22.241   9.477  1.00 10.00      A   
ATOM   2226  NE1 TRP   239     -19.735 -20.639   7.913  1.00 10.00      A   
ATOM   2227  HE1 TRP   239     -19.464 -20.104   7.134  1.00 10.00      A   
ATOM   2228  CE2 TRP   239     -19.139 -21.799   8.336  1.00 10.00      A   
ATOM   2229  CE3 TRP   239     -19.418 -23.415  10.109  1.00 10.00      A   
ATOM   2230  CZ2 TRP   239     -18.055 -22.494   7.808  1.00 10.00      A   
ATOM   2231  CZ3 TRP   239     -18.342 -24.103   9.583  1.00 10.00      A   
ATOM   2232  CH2 TRP   239     -17.670 -23.639   8.447  1.00 10.00      A   
ATOM   2233  C   TRP   239     -21.190 -19.238  11.997  1.00 10.00      A   
ATOM   2234  O   TRP   239     -20.042 -18.792  11.960  1.00 10.00      A   
ATOM   2235  N   LEU   240     -22.268 -18.472  11.905  1.00 10.00      A   
ATOM   2236  HN  LEU   240     -23.155 -18.895  11.943  1.00 10.00      A   
ATOM   2237  CA  LEU   240     -22.177 -17.027  11.741  1.00 10.00      A   
ATOM   2238  CB  LEU   240     -23.563 -16.435  11.470  1.00 10.00      A   
ATOM   2239  CG  LEU   240     -24.259 -16.894  10.186  1.00 10.00      A   
ATOM   2240  CD1 LEU   240     -25.728 -16.510  10.210  1.00 10.00      A   
ATOM   2241  CD2 LEU   240     -23.577 -16.302   8.965  1.00 10.00      A   
ATOM   2242  C   LEU   240     -21.553 -16.365  12.966  1.00 10.00      A   
ATOM   2243  O   LEU   240     -20.630 -15.559  12.843  1.00 10.00      A   
ATOM   2244  N   GLN   241     -22.043 -16.734  14.144  1.00 10.00      A   
ATOM   2245  HN  GLN   241     -22.757 -17.409  14.173  1.00 10.00      A   
ATOM   2246  CA  GLN   241     -21.550 -16.167  15.396  1.00 10.00      A   
ATOM   2247  CB  GLN   241     -22.326 -16.730  16.590  1.00 10.00      A   
ATOM   2248  CG  GLN   241     -22.500 -15.743  17.732  1.00 10.00      A   
ATOM   2249  CD  GLN   241     -23.555 -14.697  17.432  1.00 10.00      A   
ATOM   2250  OE1 GLN   241     -24.577 -14.990  16.811  1.00 10.00      A   
ATOM   2251  NE2 GLN   241     -23.311 -13.469  17.857  1.00 10.00      A   
ATOM   2252 HE21 GLN   241     -22.476 -13.301  18.341  1.00 10.00      A   
ATOM   2253 HE22 GLN   241     -23.979 -12.767  17.663  1.00 10.00      A   
ATOM   2254  C   GLN   241     -20.063 -16.442  15.576  1.00 10.00      A   
ATOM   2255  O   GLN   241     -19.300 -15.562  15.984  1.00 10.00      A   
ATOM   2256  N   ASP   242     -19.656 -17.663  15.256  1.00 10.00      A   
ATOM   2257  HN  ASP   242     -20.315 -18.316  14.931  1.00 10.00      A   
ATOM   2258  CA  ASP   242     -18.261 -18.069  15.377  1.00 10.00      A   
ATOM   2259  CB  ASP   242     -18.103 -19.552  15.029  1.00 10.00      A   
ATOM   2260  CG  ASP   242     -16.653 -19.990  14.938  1.00 10.00      A   
ATOM   2261  OD1 ASP   242     -15.932 -19.895  15.956  1.00 10.00      A   
ATOM   2262  OD2 ASP   242     -16.232 -20.436  13.851  1.00 10.00      A   
ATOM   2263  C   ASP   242     -17.359 -17.219  14.492  1.00 10.00      A   
ATOM   2264  O   ASP   242     -16.228 -16.900  14.859  1.00 10.00      A   
ATOM   2265  N   HIS   243     -17.880 -16.809  13.346  1.00 10.00      A   
ATOM   2266  HN  HIS   243     -18.810 -17.044  13.130  1.00 10.00      A   
ATOM   2267  CA  HIS   243     -17.106 -16.006  12.407  1.00 10.00      A   
ATOM   2268  CB  HIS   243     -17.485 -16.316  10.959  1.00 10.00      A   
ATOM   2269  CG  HIS   243     -17.183 -17.728  10.562  1.00 10.00      A   
ATOM   2270  ND1 HIS   243     -16.089 -18.425  11.030  1.00 10.00      A   
ATOM   2271  HD1 HIS   243     -15.418 -18.084  11.659  1.00 10.00      A   
ATOM   2272  CD2 HIS   243     -17.841 -18.580   9.745  1.00 10.00      A   
ATOM   2273  CE1 HIS   243     -16.095 -19.648  10.532  1.00 10.00      A   
ATOM   2274  NE2 HIS   243     -17.147 -19.763   9.747  1.00 10.00      A   
ATOM   2275  HE2 HIS   243     -17.401 -20.572   9.260  1.00 10.00      A   
ATOM   2276  C   HIS   243     -17.201 -14.511  12.705  1.00 10.00      A   
ATOM   2277  O   HIS   243     -17.007 -13.681  11.815  1.00 10.00      A   
ATOM   2278  N   GLN   244     -17.494 -14.191  13.967  1.00 10.00      A   
ATOM   2279  HN  GLN   244     -17.656 -14.919  14.606  1.00 10.00      A   
ATOM   2280  CA  GLN   244     -17.596 -12.808  14.441  1.00 10.00      A   
ATOM   2281  CB  GLN   244     -16.294 -12.037  14.188  1.00 10.00      A   
ATOM   2282  CG  GLN   244     -15.070 -12.640  14.861  1.00 10.00      A   
ATOM   2283  CD  GLN   244     -15.172 -12.637  16.371  1.00 10.00      A   
ATOM   2284  OE1 GLN   244     -14.861 -11.639  17.020  1.00 10.00      A   
ATOM   2285  NE2 GLN   244     -15.591 -13.757  16.942  1.00 10.00      A   
ATOM   2286 HE21 GLN   244     -15.809 -14.520  16.367  1.00 10.00      A   
ATOM   2287 HE22 GLN   244     -15.666 -13.776  17.921  1.00 10.00      A   
ATOM   2288  C   GLN   244     -18.788 -12.066  13.848  1.00 10.00      A   
ATOM   2289  O   GLN   244     -18.775 -10.838  13.741  1.00 10.00      A   
ATOM   2290  N   LEU   245     -19.823 -12.803  13.474  1.00 10.00      A   
ATOM   2291  HN  LEU   245     -19.786 -13.778  13.586  1.00 10.00      A   
ATOM   2292  CA  LEU   245     -21.014 -12.197  12.904  1.00 10.00      A   
ATOM   2293  CB  LEU   245     -21.258 -12.708  11.481  1.00 10.00      A   
ATOM   2294  CG  LEU   245     -20.158 -12.424  10.453  1.00 10.00      A   
ATOM   2295  CD1 LEU   245     -20.558 -12.956   9.089  1.00 10.00      A   
ATOM   2296  CD2 LEU   245     -19.848 -10.936  10.380  1.00 10.00      A   
ATOM   2297  C   LEU   245     -22.231 -12.463  13.781  1.00 10.00      A   
ATOM   2298  O   LEU   245     -22.094 -12.916  14.919  1.00 10.00      A   
ATOM   2299  N   ASP   246     -23.413 -12.181  13.247  1.00 10.00      A   
ATOM   2300  HN  ASP   246     -23.452 -11.841  12.329  1.00 10.00      A   
ATOM   2301  CA  ASP   246     -24.664 -12.385  13.970  1.00 10.00      A   
ATOM   2302  CB  ASP   246     -24.897 -11.253  14.978  1.00 10.00      A   
ATOM   2303  CG  ASP   246     -25.617 -11.710  16.237  1.00 10.00      A   
ATOM   2304  OD1 ASP   246     -26.717 -12.297  16.132  1.00 10.00      A   
ATOM   2305  OD2 ASP   246     -25.086 -11.474  17.345  1.00 10.00      A   
ATOM   2306  C   ASP   246     -25.822 -12.441  12.979  1.00 10.00      A   
ATOM   2307  O   ASP   246     -25.614 -12.355  11.765  1.00 10.00      A   
ATOM   2308  N   VAL   247     -27.031 -12.575  13.495  1.00 10.00      A   
ATOM   2309  HN  VAL   247     -27.130 -12.620  14.479  1.00 10.00      A   
ATOM   2310  CA  VAL   247     -28.221 -12.642  12.659  1.00 10.00      A   
ATOM   2311  CB  VAL   247     -29.018 -13.946  12.896  1.00 10.00      A   
ATOM   2312  CG1 VAL   247     -28.468 -15.072  12.039  1.00 10.00      A   
ATOM   2313  CG2 VAL   247     -28.997 -14.337  14.366  1.00 10.00      A   
ATOM   2314  C   VAL   247     -29.129 -11.440  12.910  1.00 10.00      A   
ATOM   2315  O   VAL   247     -29.042 -10.797  13.961  1.00 10.00      A   
ATOM   2316  N   PRO   248     -29.995 -11.101  11.936  1.00 10.00      A   
ATOM   2317  CA  PRO   248     -30.929  -9.975  12.058  1.00 10.00      A   
ATOM   2318  CB  PRO   248     -31.683  -9.975  10.723  1.00 10.00      A   
ATOM   2319  CG  PRO   248     -30.812 -10.745   9.791  1.00 10.00      A   
ATOM   2320  CD  PRO   248     -30.121 -11.776  10.634  1.00 10.00      A   
ATOM   2321  C   PRO   248     -31.908 -10.177  13.212  1.00 10.00      A   
ATOM   2322  O   PRO   248     -32.290 -11.308  13.521  1.00 10.00      A   
ATOM   2323  N   GLN   249     -32.315  -9.074  13.832  1.00 10.00      A   
ATOM   2324  HN  GLN   249     -31.978  -8.206  13.518  1.00 10.00      A   
ATOM   2325  CA  GLN   249     -33.244  -9.101  14.960  1.00 10.00      A   
ATOM   2326  CB  GLN   249     -33.594  -7.671  15.393  1.00 10.00      A   
ATOM   2327  CG  GLN   249     -34.774  -7.554  16.355  1.00 10.00      A   
ATOM   2328  CD  GLN   249     -34.541  -8.248  17.684  1.00 10.00      A   
ATOM   2329  OE1 GLN   249     -33.403  -8.405  18.129  1.00 10.00      A   
ATOM   2330  NE2 GLN   249     -35.620  -8.654  18.337  1.00 10.00      A   
ATOM   2331 HE21 GLN   249     -36.501  -8.486  17.932  1.00 10.00      A   
ATOM   2332 HE22 GLN   249     -35.499  -9.102  19.204  1.00 10.00      A   
ATOM   2333  C   GLN   249     -34.509  -9.887  14.628  1.00 10.00      A   
ATOM   2334  O   GLN   249     -34.942 -10.738  15.409  1.00 10.00      A   
ATOM   2335  N   ALA   250     -35.086  -9.605  13.467  1.00 10.00      A   
ATOM   2336  HN  ALA   250     -34.694  -8.911  12.893  1.00 10.00      A   
ATOM   2337  CA  ALA   250     -36.296 -10.285  13.025  1.00 10.00      A   
ATOM   2338  CB  ALA   250     -36.742  -9.733  11.681  1.00 10.00      A   
ATOM   2339  C   ALA   250     -36.085 -11.798  12.953  1.00 10.00      A   
ATOM   2340  O   ALA   250     -36.939 -12.576  13.377  1.00 10.00      A   
ATOM   2341  N   ALA   251     -34.928 -12.206  12.441  1.00 10.00      A   
ATOM   2342  HN  ALA   251     -34.282 -11.537  12.138  1.00 10.00      A   
ATOM   2343  CA  ALA   251     -34.598 -13.622  12.322  1.00 10.00      A   
ATOM   2344  CB  ALA   251     -33.315 -13.809  11.526  1.00 10.00      A   
ATOM   2345  C   ALA   251     -34.474 -14.267  13.701  1.00 10.00      A   
ATOM   2346  O   ALA   251     -34.906 -15.405  13.908  1.00 10.00      A   
ATOM   2347  N   GLN   252     -33.883 -13.531  14.639  1.00 10.00      A   
ATOM   2348  HN  GLN   252     -33.548 -12.639  14.400  1.00 10.00      A   
ATOM   2349  CA  GLN   252     -33.711 -14.012  16.006  1.00 10.00      A   
ATOM   2350  CB  GLN   252     -32.868 -13.030  16.824  1.00 10.00      A   
ATOM   2351  CG  GLN   252     -31.490 -12.740  16.252  1.00 10.00      A   
ATOM   2352  CD  GLN   252     -30.737 -11.687  17.045  1.00 10.00      A   
ATOM   2353  OE1 GLN   252     -31.336 -10.813  17.674  1.00 10.00      A   
ATOM   2354  NE2 GLN   252     -29.417 -11.754  17.012  1.00 10.00      A   
ATOM   2355 HE21 GLN   252     -28.997 -12.468  16.481  1.00 10.00      A   
ATOM   2356 HE22 GLN   252     -28.905 -11.092  17.518  1.00 10.00      A   
ATOM   2357  C   GLN   252     -35.067 -14.190  16.672  1.00 10.00      A   
ATOM   2358  O   GLN   252     -35.302 -15.168  17.386  1.00 10.00      A   
ATOM   2359  N   PHE   253     -35.955 -13.239  16.417  1.00 10.00      A   
ATOM   2360  HN  PHE   253     -35.694 -12.489  15.836  1.00 10.00      A   
ATOM   2361  CA  PHE   253     -37.299 -13.265  16.971  1.00 10.00      A   
ATOM   2362  CB  PHE   253     -38.027 -11.957  16.646  1.00 10.00      A   
ATOM   2363  CG  PHE   253     -39.288 -11.739  17.435  1.00 10.00      A   
ATOM   2364  CD1 PHE   253     -39.241 -11.574  18.812  1.00 10.00      A   
ATOM   2365  CD2 PHE   253     -40.521 -11.694  16.801  1.00 10.00      A   
ATOM   2366  CE1 PHE   253     -40.396 -11.373  19.540  1.00 10.00      A   
ATOM   2367  CE2 PHE   253     -41.681 -11.493  17.524  1.00 10.00      A   
ATOM   2368  CZ  PHE   253     -41.618 -11.333  18.896  1.00 10.00      A   
ATOM   2369  C   PHE   253     -38.083 -14.454  16.430  1.00 10.00      A   
ATOM   2370  O   PHE   253     -38.803 -15.121  17.173  1.00 10.00      A   
ATOM   2371  N   ALA   254     -37.925 -14.724  15.139  1.00 10.00      A   
ATOM   2372  HN  ALA   254     -37.339 -14.147  14.596  1.00 10.00      A   
ATOM   2373  CA  ALA   254     -38.615 -15.839  14.498  1.00 10.00      A   
ATOM   2374  CB  ALA   254     -38.312 -15.864  13.007  1.00 10.00      A   
ATOM   2375  C   ALA   254     -38.230 -17.168  15.140  1.00 10.00      A   
ATOM   2376  O   ALA   254     -39.070 -18.052  15.307  1.00 10.00      A   
ATOM   2377  N   ARG   255     -36.959 -17.299  15.515  1.00 10.00      A   
ATOM   2378  HN  ARG   255     -36.335 -16.557  15.359  1.00 10.00      A   
ATOM   2379  CA  ARG   255     -36.474 -18.521  16.145  1.00 10.00      A   
ATOM   2380  CB  ARG   255     -34.951 -18.486  16.308  1.00 10.00      A   
ATOM   2381  CG  ARG   255     -34.316 -19.850  16.542  1.00 10.00      A   
ATOM   2382  CD  ARG   255     -33.656 -19.935  17.910  1.00 10.00      A   
ATOM   2383  NE  ARG   255     -34.634 -20.050  18.990  1.00 10.00      A   
ATOM   2384  HE  ARG   255     -35.473 -20.536  18.795  1.00 10.00      A   
ATOM   2385  CZ  ARG   255     -34.464 -19.542  20.212  1.00 10.00      A   
ATOM   2386  NH1 ARG   255     -33.354 -18.880  20.521  1.00 10.00      A   
ATOM   2387 HH11 ARG   255     -32.598 -18.756  19.814  1.00 10.00      A   
ATOM   2388 HH12 ARG   255     -33.230 -18.484  21.479  1.00 10.00      A   
ATOM   2389  NH2 ARG   255     -35.407 -19.709  21.127  1.00 10.00      A   
ATOM   2390 HH21 ARG   255     -35.289 -19.314  22.088  1.00 10.00      A   
ATOM   2391 HH22 ARG   255     -36.279 -20.251  20.890  1.00 10.00      A   
ATOM   2392  C   ARG   255     -37.146 -18.720  17.495  1.00 10.00      A   
ATOM   2393  O   ARG   255     -37.426 -19.847  17.895  1.00 10.00      A   
ATOM   2394  N   ARG   256     -37.408 -17.621  18.192  1.00 10.00      A   
ATOM   2395  HN  ARG   256     -37.159 -16.747  17.821  1.00 10.00      A   
ATOM   2396  CA  ARG   256     -38.056 -17.683  19.494  1.00 10.00      A   
ATOM   2397  CB  ARG   256     -37.887 -16.372  20.266  1.00 10.00      A   
ATOM   2398  CG  ARG   256     -36.444 -16.061  20.630  1.00 10.00      A   
ATOM   2399  CD  ARG   256     -36.354 -15.212  21.889  1.00 10.00      A   
ATOM   2400  NE  ARG   256     -36.630 -13.799  21.634  1.00 10.00      A   
ATOM   2401  HE  ARG   256     -36.208 -13.393  20.841  1.00 10.00      A   
ATOM   2402  CZ  ARG   256     -37.411 -13.042  22.405  1.00 10.00      A   
ATOM   2403  NH1 ARG   256     -37.998 -13.564  23.478  1.00 10.00      A   
ATOM   2404 HH11 ARG   256     -37.848 -14.567  23.721  1.00 10.00      A   
ATOM   2405 HH12 ARG   256     -38.614 -12.973  24.081  1.00 10.00      A   
ATOM   2406  NH2 ARG   256     -37.586 -11.760  22.111  1.00 10.00      A   
ATOM   2407 HH21 ARG   256     -38.196 -11.160  22.711  1.00 10.00      A   
ATOM   2408 HH22 ARG   256     -37.110 -11.342  21.280  1.00 10.00      A   
ATOM   2409  C   ARG   256     -39.528 -18.048  19.344  1.00 10.00      A   
ATOM   2410  O   ARG   256     -40.121 -18.668  20.230  1.00 10.00      A   
ATOM   2411  N   LEU   257     -40.109 -17.672  18.207  1.00 10.00      A   
ATOM   2412  HN  LEU   257     -39.584 -17.168  17.549  1.00 10.00      A   
ATOM   2413  CA  LEU   257     -41.503 -17.975  17.916  1.00 10.00      A   
ATOM   2414  CB  LEU   257     -42.032 -17.068  16.802  1.00 10.00      A   
ATOM   2415  CG  LEU   257     -42.160 -15.583  17.141  1.00 10.00      A   
ATOM   2416  CD1 LEU   257     -42.666 -14.806  15.937  1.00 10.00      A   
ATOM   2417  CD2 LEU   257     -43.079 -15.381  18.336  1.00 10.00      A   
ATOM   2418  C   LEU   257     -41.642 -19.435  17.508  1.00 10.00      A   
ATOM   2419  O   LEU   257     -42.676 -20.067  17.740  1.00 10.00      A   
ATOM   2420  N   ARG   258     -40.584 -19.965  16.902  1.00 10.00      A   
ATOM   2421  HN  ARG   258     -39.800 -19.397  16.733  1.00 10.00      A   
ATOM   2422  CA  ARG   258     -40.554 -21.355  16.468  1.00 10.00      A   
ATOM   2423  CB  ARG   258     -39.213 -21.658  15.792  1.00 10.00      A   
ATOM   2424  CG  ARG   258     -39.176 -22.964  15.018  1.00 10.00      A   
ATOM   2425  CD  ARG   258     -39.913 -22.838  13.696  1.00 10.00      A   
ATOM   2426  NE  ARG   258     -39.854 -24.065  12.905  1.00 10.00      A   
ATOM   2427  HE  ARG   258     -40.078 -24.909  13.360  1.00 10.00      A   
ATOM   2428  CZ  ARG   258     -39.516 -24.101  11.619  1.00 10.00      A   
ATOM   2429  NH1 ARG   258     -39.205 -22.977  10.984  1.00 10.00      A   
ATOM   2430 HH11 ARG   258     -38.939 -22.999   9.975  1.00 10.00      A   
ATOM   2431 HH12 ARG   258     -39.217 -22.065  11.492  1.00 10.00      A   
ATOM   2432  NH2 ARG   258     -39.494 -25.258  10.971  1.00 10.00      A   
ATOM   2433 HH21 ARG   258     -39.229 -25.295   9.963  1.00 10.00      A   
ATOM   2434 HH22 ARG   258     -39.742 -26.146  11.466  1.00 10.00      A   
ATOM   2435  C   ARG   258     -40.749 -22.273  17.672  1.00 10.00      A   
ATOM   2436  O   ARG   258     -41.406 -23.312  17.581  1.00 10.00      A   
ATOM   2437  N   ASP   259     -40.197 -21.856  18.809  1.00 10.00      A   
ATOM   2438  HN  ASP   259     -39.696 -21.013  18.808  1.00 10.00      A   
ATOM   2439  CA  ASP   259     -40.295 -22.616  20.057  1.00 10.00      A   
ATOM   2440  CB  ASP   259     -39.435 -21.967  21.147  1.00 10.00      A   
ATOM   2441  CG  ASP   259     -37.964 -22.306  21.042  1.00 10.00      A   
ATOM   2442  OD1 ASP   259     -37.539 -23.327  21.622  1.00 10.00      A   
ATOM   2443  OD2 ASP   259     -37.216 -21.545  20.392  1.00 10.00      A   
ATOM   2444  C   ASP   259     -41.740 -22.708  20.543  1.00 10.00      A   
ATOM   2445  O   ASP   259     -42.072 -23.535  21.395  1.00 10.00      A   
ATOM   2446  N   ARG   260     -42.601 -21.859  19.996  1.00 10.00      A   
ATOM   2447  HN  ARG   260     -42.282 -21.230  19.315  1.00 10.00      A   
ATOM   2448  CA  ARG   260     -44.010 -21.839  20.379  1.00 10.00      A   
ATOM   2449  CB  ARG   260     -44.557 -20.408  20.375  1.00 10.00      A   
ATOM   2450  CG  ARG   260     -43.757 -19.434  21.226  1.00 10.00      A   
ATOM   2451  CD  ARG   260     -44.643 -18.342  21.802  1.00 10.00      A   
ATOM   2452  NE  ARG   260     -45.368 -17.606  20.765  1.00 10.00      A   
ATOM   2453  HE  ARG   260     -44.946 -17.537  19.881  1.00 10.00      A   
ATOM   2454  CZ  ARG   260     -46.555 -17.026  20.959  1.00 10.00      A   
ATOM   2455  NH1 ARG   260     -47.151 -17.092  22.142  1.00 10.00      A   
ATOM   2456 HH11 ARG   260     -46.700 -17.598  22.935  1.00 10.00      A   
ATOM   2457 HH12 ARG   260     -48.079 -16.632  22.286  1.00 10.00      A   
ATOM   2458  NH2 ARG   260     -47.146 -16.376  19.970  1.00 10.00      A   
ATOM   2459 HH21 ARG   260     -46.691 -16.312  19.033  1.00 10.00      A   
ATOM   2460 HH22 ARG   260     -48.074 -15.918  20.123  1.00 10.00      A   
ATOM   2461  C   ARG   260     -44.854 -22.727  19.467  1.00 10.00      A   
ATOM   2462  O   ARG   260     -46.085 -22.695  19.517  1.00 10.00      A   
ATOM   2463  N   GLY   261     -44.190 -23.503  18.620  1.00 10.00      A   
ATOM   2464  HN  GLY   261     -43.208 -23.470  18.605  1.00 10.00      A   
ATOM   2465  CA  GLY   261     -44.897 -24.392  17.715  1.00 10.00      A   
ATOM   2466  C   GLY   261     -45.224 -23.728  16.394  1.00 10.00      A   
ATOM   2467  O   GLY   261     -45.800 -24.349  15.497  1.00 10.00      A   
ATOM   2468  N   LEU   262     -44.854 -22.461  16.266  1.00 10.00      A   
ATOM   2469  HN  LEU   262     -44.389 -22.019  17.009  1.00 10.00      A   
ATOM   2470  CA  LEU   262     -45.107 -21.718  15.046  1.00 10.00      A   
ATOM   2471  CB  LEU   262     -44.989 -20.212  15.294  1.00 10.00      A   
ATOM   2472  CG  LEU   262     -46.056 -19.602  16.207  1.00 10.00      A   
ATOM   2473  CD1 LEU   262     -45.717 -18.161  16.539  1.00 10.00      A   
ATOM   2474  CD2 LEU   262     -47.433 -19.698  15.566  1.00 10.00      A   
ATOM   2475  C   LEU   262     -44.139 -22.160  13.961  1.00 10.00      A   
ATOM   2476  O   LEU   262     -42.935 -21.915  14.052  1.00 10.00      A   
ATOM   2477  N   THR   263     -44.663 -22.827  12.949  1.00 10.00      A   
ATOM   2478  HN  THR   263     -45.634 -22.991  12.925  1.00 10.00      A   
ATOM   2479  CA  THR   263     -43.835 -23.310  11.861  1.00 10.00      A   
ATOM   2480  CB  THR   263     -44.310 -24.691  11.383  1.00 10.00      A   
ATOM   2481  OG1 THR   263     -44.974 -25.357  12.468  1.00 10.00      A   
ATOM   2482  HG1 THR   263     -44.863 -24.839  13.275  1.00 10.00      A   
ATOM   2483  CG2 THR   263     -43.123 -25.531  10.944  1.00 10.00      A   
ATOM   2484  C   THR   263     -43.843 -22.333  10.694  1.00 10.00      A   
ATOM   2485  O   THR   263     -44.892 -21.806  10.319  1.00 10.00      A   
ATOM   2486  N   PHE   264     -42.666 -22.079  10.139  1.00 10.00      A   
ATOM   2487  HN  PHE   264     -41.869 -22.525  10.488  1.00 10.00      A   
ATOM   2488  CA  PHE   264     -42.527 -21.170   9.012  1.00 10.00      A   
ATOM   2489  CB  PHE   264     -41.653 -19.966   9.393  1.00 10.00      A   
ATOM   2490  CG  PHE   264     -42.020 -19.319  10.701  1.00 10.00      A   
ATOM   2491  CD1 PHE   264     -41.215 -19.483  11.818  1.00 10.00      A   
ATOM   2492  CD2 PHE   264     -43.169 -18.550  10.817  1.00 10.00      A   
ATOM   2493  CE1 PHE   264     -41.548 -18.895  13.023  1.00 10.00      A   
ATOM   2494  CE2 PHE   264     -43.506 -17.959  12.019  1.00 10.00      A   
ATOM   2495  CZ  PHE   264     -42.695 -18.133  13.123  1.00 10.00      A   
ATOM   2496  C   PHE   264     -41.898 -21.907   7.837  1.00 10.00      A   
ATOM   2497  O   PHE   264     -40.986 -22.717   8.032  1.00 10.00      A   
ATOM   2498  N   PRO   265     -42.387 -21.658   6.611  1.00 10.00      A   
ATOM   2499  CA  PRO   265     -41.859 -22.300   5.396  1.00 10.00      A   
ATOM   2500  CB  PRO   265     -42.529 -21.515   4.268  1.00 10.00      A   
ATOM   2501  CG  PRO   265     -43.803 -21.028   4.864  1.00 10.00      A   
ATOM   2502  CD  PRO   265     -43.503 -20.742   6.310  1.00 10.00      A   
ATOM   2503  C   PRO   265     -40.340 -22.162   5.301  1.00 10.00      A   
ATOM   2504  O   PRO   265     -39.616 -23.157   5.255  1.00 10.00      A   
ATOM   2505  N   LYS   266     -39.867 -20.922   5.289  1.00 10.00      A   
ATOM   2506  HN  LYS   266     -40.495 -20.172   5.331  1.00 10.00      A   
ATOM   2507  CA  LYS   266     -38.442 -20.644   5.223  1.00 10.00      A   
ATOM   2508  CB  LYS   266     -38.083 -19.953   3.907  1.00 10.00      A   
ATOM   2509  CG  LYS   266     -37.936 -20.909   2.738  1.00 10.00      A   
ATOM   2510  CD  LYS   266     -37.454 -20.187   1.495  1.00 10.00      A   
ATOM   2511  CE  LYS   266     -37.009 -21.175   0.432  1.00 10.00      A   
ATOM   2512  NZ  LYS   266     -36.578 -20.500  -0.818  1.00 10.00      A   
ATOM   2513  HZ1 LYS   266     -37.393 -20.042  -1.272  1.00 10.00      A   
ATOM   2514  HZ2 LYS   266     -36.176 -21.191  -1.481  1.00 10.00      A   
ATOM   2515  HZ3 LYS   266     -35.861 -19.778  -0.612  1.00 10.00      A   
ATOM   2516  C   LYS   266     -38.024 -19.793   6.414  1.00 10.00      A   
ATOM   2517  O   LYS   266     -38.770 -19.682   7.390  1.00 10.00      A   
ATOM   2518  N   GLN   267     -36.837 -19.211   6.347  1.00 10.00      A   
ATOM   2519  HN  GLN   267     -36.284 -19.338   5.545  1.00 10.00      A   
ATOM   2520  CA  GLN   267     -36.340 -18.373   7.427  1.00 10.00      A   
ATOM   2521  CB  GLN   267     -34.835 -18.572   7.624  1.00 10.00      A   
ATOM   2522  CG  GLN   267     -34.217 -17.689   8.701  1.00 10.00      A   
ATOM   2523  CD  GLN   267     -34.773 -17.959  10.087  1.00 10.00      A   
ATOM   2524  OE1 GLN   267     -35.179 -19.076  10.402  1.00 10.00      A   
ATOM   2525  NE2 GLN   267     -34.799 -16.934  10.922  1.00 10.00      A   
ATOM   2526 HE21 GLN   267     -34.467 -16.068  10.601  1.00 10.00      A   
ATOM   2527 HE22 GLN   267     -35.142 -17.081  11.830  1.00 10.00      A   
ATOM   2528  C   GLN   267     -36.640 -16.907   7.148  1.00 10.00      A   
ATOM   2529  O   GLN   267     -36.144 -16.334   6.176  1.00 10.00      A   
ATOM   2530  N   PRO   268     -37.476 -16.286   7.985  1.00 10.00      A   
ATOM   2531  CA  PRO   268     -37.831 -14.879   7.844  1.00 10.00      A   
ATOM   2532  CB  PRO   268     -39.040 -14.710   8.778  1.00 10.00      A   
ATOM   2533  CG  PRO   268     -39.397 -16.084   9.244  1.00 10.00      A   
ATOM   2534  CD  PRO   268     -38.151 -16.903   9.131  1.00 10.00      A   
ATOM   2535  C   PRO   268     -36.674 -13.997   8.304  1.00 10.00      A   
ATOM   2536  O   PRO   268     -36.390 -13.898   9.498  1.00 10.00      A   
ATOM   2537  N   LEU   269     -36.001 -13.369   7.354  1.00 10.00      A   
ATOM   2538  HN  LEU   269     -36.283 -13.472   6.416  1.00 10.00      A   
ATOM   2539  CA  LEU   269     -34.864 -12.518   7.664  1.00 10.00      A   
ATOM   2540  CB  LEU   269     -33.928 -12.431   6.460  1.00 10.00      A   
ATOM   2541  CG  LEU   269     -33.516 -13.765   5.840  1.00 10.00      A   
ATOM   2542  CD1 LEU   269     -32.741 -13.539   4.555  1.00 10.00      A   
ATOM   2543  CD2 LEU   269     -32.703 -14.590   6.825  1.00 10.00      A   
ATOM   2544  C   LEU   269     -35.321 -11.128   8.071  1.00 10.00      A   
ATOM   2545  O   LEU   269     -34.834 -10.565   9.052  1.00 10.00      A   
ATOM   2546  N   THR   270     -36.259 -10.582   7.313  1.00 10.00      A   
ATOM   2547  HN  THR   270     -36.610 -11.083   6.546  1.00 10.00      A   
ATOM   2548  CA  THR   270     -36.788  -9.260   7.591  1.00 10.00      A   
ATOM   2549  CB  THR   270     -36.983  -8.453   6.292  1.00 10.00      A   
ATOM   2550  OG1 THR   270     -37.521  -9.301   5.268  1.00 10.00      A   
ATOM   2551  HG1 THR   270     -37.496  -8.831   4.423  1.00 10.00      A   
ATOM   2552  CG2 THR   270     -35.658  -7.886   5.821  1.00 10.00      A   
ATOM   2553  C   THR   270     -38.120  -9.362   8.324  1.00 10.00      A   
ATOM   2554  O   THR   270     -38.737 -10.434   8.362  1.00 10.00      A   
ATOM   2555  N   ALA   271     -38.561  -8.249   8.899  1.00 10.00      A   
ATOM   2556  HN  ALA   271     -38.027  -7.428   8.826  1.00 10.00      A   
ATOM   2557  CA  ALA   271     -39.820  -8.210   9.627  1.00 10.00      A   
ATOM   2558  CB  ALA   271     -39.973  -6.881  10.352  1.00 10.00      A   
ATOM   2559  C   ALA   271     -40.984  -8.439   8.673  1.00 10.00      A   
ATOM   2560  O   ALA   271     -41.973  -9.082   9.024  1.00 10.00      A   
ATOM   2561  N   ASP   272     -40.842  -7.918   7.456  1.00 10.00      A   
ATOM   2562  HN  ASP   272     -40.027  -7.412   7.249  1.00 10.00      A   
ATOM   2563  CA  ASP   272     -41.865  -8.062   6.426  1.00 10.00      A   
ATOM   2564  CB  ASP   272     -41.441  -7.345   5.139  1.00 10.00      A   
ATOM   2565  CG  ASP   272     -41.426  -5.836   5.280  1.00 10.00      A   
ATOM   2566  OD1 ASP   272     -42.516  -5.224   5.303  1.00 10.00      A   
ATOM   2567  OD2 ASP   272     -40.321  -5.252   5.360  1.00 10.00      A   
ATOM   2568  C   ASP   272     -42.124  -9.533   6.130  1.00 10.00      A   
ATOM   2569  O   ASP   272     -43.271  -9.956   6.000  1.00 10.00      A   
ATOM   2570  N   GLN   273     -41.048 -10.310   6.044  1.00 10.00      A   
ATOM   2571  HN  GLN   273     -40.162  -9.913   6.175  1.00 10.00      A   
ATOM   2572  CA  GLN   273     -41.153 -11.737   5.762  1.00 10.00      A   
ATOM   2573  CB  GLN   273     -39.772 -12.346   5.516  1.00 10.00      A   
ATOM   2574  CG  GLN   273     -39.145 -11.949   4.189  1.00 10.00      A   
ATOM   2575  CD  GLN   273     -37.797 -12.606   3.953  1.00 10.00      A   
ATOM   2576  OE1 GLN   273     -37.060 -12.896   4.894  1.00 10.00      A   
ATOM   2577  NE2 GLN   273     -37.468 -12.849   2.692  1.00 10.00      A   
ATOM   2578 HE21 GLN   273     -38.106 -12.595   1.989  1.00 10.00      A   
ATOM   2579 HE22 GLN   273     -36.600 -13.276   2.512  1.00 10.00      A   
ATOM   2580  C   GLN   273     -41.862 -12.471   6.894  1.00 10.00      A   
ATOM   2581  O   GLN   273     -42.705 -13.334   6.651  1.00 10.00      A   
ATOM   2582  N   LEU   274     -41.522 -12.122   8.132  1.00 10.00      A   
ATOM   2583  HN  LEU   274     -40.842 -11.426   8.268  1.00 10.00      A   
ATOM   2584  CA  LEU   274     -42.141 -12.749   9.291  1.00 10.00      A   
ATOM   2585  CB  LEU   274     -41.422 -12.334  10.577  1.00 10.00      A   
ATOM   2586  CG  LEU   274     -41.885 -13.015  11.869  1.00 10.00      A   
ATOM   2587  CD1 LEU   274     -41.827 -14.530  11.736  1.00 10.00      A   
ATOM   2588  CD2 LEU   274     -41.045 -12.549  13.047  1.00 10.00      A   
ATOM   2589  C   LEU   274     -43.613 -12.372   9.365  1.00 10.00      A   
ATOM   2590  O   LEU   274     -44.473 -13.221   9.602  1.00 10.00      A   
ATOM   2591  N   ALA   275     -43.895 -11.097   9.137  1.00 10.00      A   
ATOM   2592  HN  ALA   275     -43.160 -10.468   8.949  1.00 10.00      A   
ATOM   2593  CA  ALA   275     -45.259 -10.599   9.169  1.00 10.00      A   
ATOM   2594  CB  ALA   275     -45.275  -9.087   9.008  1.00 10.00      A   
ATOM   2595  C   ALA   275     -46.105 -11.265   8.089  1.00 10.00      A   
ATOM   2596  O   ALA   275     -47.277 -11.573   8.309  1.00 10.00      A   
ATOM   2597  N   ASP   276     -45.495 -11.495   6.930  1.00 10.00      A   
ATOM   2598  HN  ASP   276     -44.558 -11.219   6.822  1.00 10.00      A   
ATOM   2599  CA  ASP   276     -46.179 -12.139   5.813  1.00 10.00      A   
ATOM   2600  CB  ASP   276     -45.273 -12.162   4.577  1.00 10.00      A   
ATOM   2601  CG  ASP   276     -46.043 -12.130   3.270  1.00 10.00      A   
ATOM   2602  OD1 ASP   276     -46.901 -11.234   3.098  1.00 10.00      A   
ATOM   2603  OD2 ASP   276     -45.777 -12.977   2.391  1.00 10.00      A   
ATOM   2604  C   ASP   276     -46.574 -13.559   6.199  1.00 10.00      A   
ATOM   2605  O   ASP   276     -47.690 -14.005   5.928  1.00 10.00      A   
ATOM   2606  N   TYR   277     -45.652 -14.258   6.854  1.00 10.00      A   
ATOM   2607  HN  TYR   277     -44.778 -13.847   7.030  1.00 10.00      A   
ATOM   2608  CA  TYR   277     -45.896 -15.623   7.305  1.00 10.00      A   
ATOM   2609  CB  TYR   277     -44.616 -16.233   7.884  1.00 10.00      A   
ATOM   2610  CG  TYR   277     -43.584 -16.663   6.861  1.00 10.00      A   
ATOM   2611  CD1 TYR   277     -42.274 -16.908   7.247  1.00 10.00      A   
ATOM   2612  CD2 TYR   277     -43.915 -16.834   5.521  1.00 10.00      A   
ATOM   2613  CE1 TYR   277     -41.323 -17.312   6.333  1.00 10.00      A   
ATOM   2614  CE2 TYR   277     -42.965 -17.237   4.599  1.00 10.00      A   
ATOM   2615  CZ  TYR   277     -41.672 -17.474   5.012  1.00 10.00      A   
ATOM   2616  OH  TYR   277     -40.724 -17.883   4.106  1.00 10.00      A   
ATOM   2617  HH  TYR   277     -40.739 -17.301   3.336  1.00 10.00      A   
ATOM   2618  C   TYR   277     -46.981 -15.642   8.377  1.00 10.00      A   
ATOM   2619  O   TYR   277     -47.951 -16.395   8.282  1.00 10.00      A   
ATOM   2620  N   LEU   278     -46.810 -14.795   9.390  1.00 10.00      A   
ATOM   2621  HN  LEU   278     -46.020 -14.211   9.391  1.00 10.00      A   
ATOM   2622  CA  LEU   278     -47.756 -14.702  10.496  1.00 10.00      A   
ATOM   2623  CB  LEU   278     -47.295 -13.664  11.525  1.00 10.00      A   
ATOM   2624  CG  LEU   278     -46.009 -13.990  12.288  1.00 10.00      A   
ATOM   2625  CD1 LEU   278     -45.583 -12.809  13.146  1.00 10.00      A   
ATOM   2626  CD2 LEU   278     -46.188 -15.235  13.142  1.00 10.00      A   
ATOM   2627  C   LEU   278     -49.158 -14.366  10.001  1.00 10.00      A   
ATOM   2628  O   LEU   278     -50.148 -14.859  10.543  1.00 10.00      A   
ATOM   2629  N   ALA   279     -49.239 -13.530   8.966  1.00 10.00      A   
ATOM   2630  HN  ALA   279     -48.411 -13.161   8.580  1.00 10.00      A   
ATOM   2631  CA  ALA   279     -50.525 -13.142   8.395  1.00 10.00      A   
ATOM   2632  CB  ALA   279     -50.344 -12.053   7.351  1.00 10.00      A   
ATOM   2633  C   ALA   279     -51.234 -14.353   7.793  1.00 10.00      A   
ATOM   2634  O   ALA   279     -52.442 -14.523   7.959  1.00 10.00      A   
ATOM   2635  N   GLN   280     -50.466 -15.201   7.112  1.00 10.00      A   
ATOM   2636  HN  GLN   280     -49.509 -15.006   7.020  1.00 10.00      A   
ATOM   2637  CA  GLN   280     -51.010 -16.407   6.496  1.00 10.00      A   
ATOM   2638  CB  GLN   280     -49.950 -17.115   5.647  1.00 10.00      A   
ATOM   2639  CG  GLN   280     -49.641 -16.420   4.331  1.00 10.00      A   
ATOM   2640  CD  GLN   280     -48.873 -17.304   3.364  1.00 10.00      A   
ATOM   2641  OE1 GLN   280     -48.074 -18.152   3.769  1.00 10.00      A   
ATOM   2642  NE2 GLN   280     -49.107 -17.110   2.077  1.00 10.00      A   
ATOM   2643 HE21 GLN   280     -49.752 -16.415   1.823  1.00 10.00      A   
ATOM   2644 HE22 GLN   280     -48.637 -17.678   1.427  1.00 10.00      A   
ATOM   2645  C   GLN   280     -51.550 -17.352   7.564  1.00 10.00      A   
ATOM   2646  O   GLN   280     -52.581 -18.003   7.377  1.00 10.00      A   
ATOM   2647  N   GLN   281     -50.852 -17.423   8.688  1.00 10.00      A   
ATOM   2648  HN  GLN   281     -50.026 -16.897   8.773  1.00 10.00      A   
ATOM   2649  CA  GLN   281     -51.273 -18.272   9.794  1.00 10.00      A   
ATOM   2650  CB  GLN   281     -50.158 -18.401  10.828  1.00 10.00      A   
ATOM   2651  CG  GLN   281     -48.806 -18.763  10.244  1.00 10.00      A   
ATOM   2652  CD  GLN   281     -47.710 -18.746  11.284  1.00 10.00      A   
ATOM   2653  OE1 GLN   281     -47.801 -18.033  12.281  1.00 10.00      A   
ATOM   2654  NE2 GLN   281     -46.663 -19.517  11.051  1.00 10.00      A   
ATOM   2655 HE21 GLN   281     -46.656 -20.052  10.225  1.00 10.00      A   
ATOM   2656 HE22 GLN   281     -45.940 -19.524  11.709  1.00 10.00      A   
ATOM   2657  C   GLN   281     -52.515 -17.691  10.453  1.00 10.00      A   
ATOM   2658  O   GLN   281     -53.452 -18.415  10.783  1.00 10.00      A   
ATOM   2659  N   TRP   282     -52.516 -16.371  10.618  1.00 10.00      A   
ATOM   2660  HN  TRP   282     -51.734 -15.856  10.320  1.00 10.00      A   
ATOM   2661  CA  TRP   282     -53.631 -15.660  11.233  1.00 10.00      A   
ATOM   2662  CB  TRP   282     -53.255 -14.189  11.444  1.00 10.00      A   
ATOM   2663  CG  TRP   282     -54.319 -13.365  12.100  1.00 10.00      A   
ATOM   2664  CD1 TRP   282     -54.829 -13.530  13.355  1.00 10.00      A   
ATOM   2665  CD2 TRP   282     -55.001 -12.241  11.534  1.00 10.00      A   
ATOM   2666  NE1 TRP   282     -55.789 -12.581  13.602  1.00 10.00      A   
ATOM   2667  HE1 TRP   282     -56.305 -12.492  14.434  1.00 10.00      A   
ATOM   2668  CE2 TRP   282     -55.912 -11.777  12.500  1.00 10.00      A   
ATOM   2669  CE3 TRP   282     -54.932 -11.582  10.301  1.00 10.00      A   
ATOM   2670  CZ2 TRP   282     -56.746 -10.685  12.276  1.00 10.00      A   
ATOM   2671  CZ3 TRP   282     -55.760 -10.498  10.080  1.00 10.00      A   
ATOM   2672  CH2 TRP   282     -56.655 -10.059  11.062  1.00 10.00      A   
ATOM   2673  C   TRP   282     -54.896 -15.775  10.384  1.00 10.00      A   
ATOM   2674  O   TRP   282     -56.013 -15.756  10.909  1.00 10.00      A   
ATOM   2675  N   ALA   283     -54.708 -15.898   9.071  1.00 10.00      A   
ATOM   2676  HN  ALA   283     -53.792 -15.888   8.720  1.00 10.00      A   
ATOM   2677  CA  ALA   283     -55.821 -16.029   8.135  1.00 10.00      A   
ATOM   2678  CB  ALA   283     -55.326 -15.931   6.699  1.00 10.00      A   
ATOM   2679  C   ALA   283     -56.562 -17.345   8.356  1.00 10.00      A   
ATOM   2680  O   ALA   283     -57.744 -17.470   8.041  1.00 10.00      A   
ATOM   2681  N   GLN   284     -55.859 -18.326   8.894  1.00 10.00      A   
ATOM   2682  HN  GLN   284     -54.920 -18.170   9.126  1.00 10.00      A   
ATOM   2683  CA  GLN   284     -56.457 -19.621   9.170  1.00 10.00      A   
ATOM   2684  CB  GLN   284     -55.513 -20.755   8.768  1.00 10.00      A   
ATOM   2685  CG  GLN   284     -55.513 -21.089   7.285  1.00 10.00      A   
ATOM   2686  CD  GLN   284     -54.625 -22.277   6.967  1.00 10.00      A   
ATOM   2687  OE1 GLN   284     -53.621 -22.514   7.642  1.00 10.00      A   
ATOM   2688  NE2 GLN   284     -54.980 -23.028   5.939  1.00 10.00      A   
ATOM   2689 HE21 GLN   284     -55.790 -22.776   5.440  1.00 10.00      A   
ATOM   2690 HE22 GLN   284     -54.424 -23.804   5.716  1.00 10.00      A   
ATOM   2691  C   GLN   284     -56.785 -19.729  10.652  1.00 10.00      A   
ATOM   2692  O   GLN   284     -57.949 -19.634  11.048  1.00 10.00      A   
ATOM   2693  N   ARG   285     -55.733 -19.877  11.456  1.00 10.00      A   
ATOM   2694  HN  ARG   285     -54.837 -19.884  11.059  1.00 10.00      A   
ATOM   2695  CB  ARG   285     -56.362 -18.736  13.567  1.00 10.00      A   
ATOM   2696  CG  ARG   285     -56.267 -18.759  15.084  1.00 10.00      A   
ATOM   2697  CD  ARG   285     -55.784 -17.428  15.632  1.00 10.00      A   
ATOM   2698  NE  ARG   285     -54.368 -17.183  15.348  1.00 10.00      A   
ATOM   2699  HE  ARG   285     -53.875 -17.884  14.867  1.00 10.00      A   
ATOM   2700  CZ  ARG   285     -53.719 -16.076  15.715  1.00 10.00      A   
ATOM   2701  NH1 ARG   285     -54.355 -15.118  16.379  1.00 10.00      A   
ATOM   2702 HH11 ARG   285     -55.364 -15.228  16.619  1.00 10.00      A   
ATOM   2703 HH12 ARG   285     -53.849 -14.251  16.665  1.00 10.00      A   
ATOM   2704  NH2 ARG   285     -52.434 -15.926  15.415  1.00 10.00      A   
ATOM   2705 HH21 ARG   285     -51.922 -15.061  15.702  1.00 10.00      A   
ATOM   2706 HH22 ARG   285     -51.927 -16.674  14.893  1.00 10.00      A   
ATOM   2707  CA  ARG   285     -55.849 -20.015  12.902  1.00 10.00      A   
ATOM   2708  C   ARG   285     -56.679 -21.237  13.288  1.00 10.00      A   
ATOM   2709  O   ARG   285     -56.095 -22.341  13.370  1.00 10.00      A   
ATOM   2710  OXT ARG   285     -57.899 -21.100  13.503  1.00 10.00      A   
ATOM   2711  CB  PHE     6      13.620   5.691   3.854  1.00 10.00      B   
ATOM   2712  CG  PHE     6      14.024   4.726   4.936  1.00 10.00      B   
ATOM   2713  CD1 PHE     6      15.067   3.834   4.736  1.00 10.00      B   
ATOM   2714  CD2 PHE     6      13.364   4.716   6.152  1.00 10.00      B   
ATOM   2715  CE1 PHE     6      15.442   2.952   5.729  1.00 10.00      B   
ATOM   2716  CE2 PHE     6      13.735   3.835   7.151  1.00 10.00      B   
ATOM   2717  CZ  PHE     6      14.776   2.952   6.938  1.00 10.00      B   
ATOM   2718  C   PHE     6      12.577   3.882   2.446  1.00 10.00      B   
ATOM   2719  O   PHE     6      13.394   3.693   1.545  1.00 10.00      B   
ATOM   2720  N   PHE     6      11.157   5.344   3.863  1.00 10.00      B   
ATOM   2721  HT1 PHE     6      11.023   6.310   4.214  1.00 10.00      B   
ATOM   2722  HT2 PHE     6      11.223   4.699   4.676  1.00 10.00      B   
ATOM   2723  HT3 PHE     6      10.329   5.076   3.290  1.00 10.00      B   
ATOM   2724  CA  PHE     6      12.387   5.271   3.043  1.00 10.00      B   
ATOM   2725  N   GLY     7      11.818   2.912   2.944  1.00 10.00      B   
ATOM   2726  HN  GLY     7      11.182   3.112   3.661  1.00 10.00      B   
ATOM   2727  CA  GLY     7      11.926   1.560   2.441  1.00 10.00      B   
ATOM   2728  C   GLY     7      12.398   0.599   3.509  1.00 10.00      B   
ATOM   2729  O   GLY     7      13.284   0.926   4.297  1.00 10.00      B   
ATOM   2730  N   ARG     8      11.808  -0.586   3.541  1.00 10.00      B   
ATOM   2731  HN  ARG     8      11.106  -0.789   2.883  1.00 10.00      B   
ATOM   2732  CA  ARG     8      12.173  -1.596   4.526  1.00 10.00      B   
ATOM   2733  CB  ARG     8      11.020  -2.576   4.751  1.00 10.00      B   
ATOM   2734  CG  ARG     8       9.813  -1.970   5.445  1.00 10.00      B   
ATOM   2735  CD  ARG     8       8.619  -2.905   5.384  1.00 10.00      B   
ATOM   2736  NE  ARG     8       7.568  -2.516   6.322  1.00 10.00      B   
ATOM   2737  HE  ARG     8       7.703  -1.682   6.828  1.00 10.00      B   
ATOM   2738  CZ  ARG     8       6.461  -3.222   6.529  1.00 10.00      B   
ATOM   2739  NH1 ARG     8       6.257  -4.352   5.865  1.00 10.00      B   
ATOM   2740 HH11 ARG     8       6.960  -4.692   5.180  1.00 10.00      B   
ATOM   2741 HH12 ARG     8       5.388  -4.908   6.030  1.00 10.00      B   
ATOM   2742  NH2 ARG     8       5.558  -2.801   7.399  1.00 10.00      B   
ATOM   2743 HH21 ARG     8       4.689  -3.357   7.564  1.00 10.00      B   
ATOM   2744 HH22 ARG     8       5.709  -1.916   7.929  1.00 10.00      B   
ATOM   2745  C   ARG     8      13.438  -2.345   4.113  1.00 10.00      B   
ATOM   2746  O   ARG     8      13.386  -3.520   3.738  1.00 10.00      B   
ATOM   2747  N   TYR     9      14.568  -1.650   4.167  1.00 10.00      B   
ATOM   2748  HN  TYR     9      14.534  -0.708   4.446  1.00 10.00      B   
ATOM   2749  CA  TYR     9      15.854  -2.237   3.812  1.00 10.00      B   
ATOM   2750  CB  TYR     9      16.719  -1.228   3.048  1.00 10.00      B   
ATOM   2751  CG  TYR     9      16.088  -0.741   1.766  1.00 10.00      B   
ATOM   2752  CD1 TYR     9      15.804  -1.624   0.734  1.00 10.00      B   
ATOM   2753  CD2 TYR     9      15.768   0.599   1.589  1.00 10.00      B   
ATOM   2754  CE1 TYR     9      15.218  -1.186  -0.438  1.00 10.00      B   
ATOM   2755  CE2 TYR     9      15.183   1.046   0.420  1.00 10.00      B   
ATOM   2756  CZ  TYR     9      14.909   0.147  -0.591  1.00 10.00      B   
ATOM   2757  OH  TYR     9      14.323   0.582  -1.760  1.00 10.00      B   
ATOM   2758  HH  TYR     9      14.864   1.291  -2.141  1.00 10.00      B   
ATOM   2759  C   TYR     9      16.584  -2.722   5.057  1.00 10.00      B   
ATOM   2760  O   TYR     9      17.593  -3.419   4.971  1.00 10.00      B   
ATOM   2761  N   LEU    10      16.065  -2.347   6.215  1.00 10.00      B   
ATOM   2762  HN  LEU    10      15.259  -1.796   6.219  1.00 10.00      B   
ATOM   2763  CA  LEU    10      16.659  -2.744   7.480  1.00 10.00      B   
ATOM   2764  CB  LEU    10      17.094  -1.503   8.276  1.00 10.00      B   
ATOM   2765  CG  LEU    10      18.213  -1.693   9.310  1.00 10.00      B   
ATOM   2766  CD1 LEU    10      17.674  -2.272  10.610  1.00 10.00      B   
ATOM   2767  CD2 LEU    10      19.327  -2.563   8.751  1.00 10.00      B   
ATOM   2768  C   LEU    10      15.669  -3.581   8.285  1.00 10.00      B   
ATOM   2769  O   LEU    10      14.729  -3.050   8.876  1.00 10.00      B   
ATOM   2770  N   PRO    11      15.848  -4.909   8.284  1.00 10.00      B   
ATOM   2771  CA  PRO    11      14.980  -5.820   9.025  1.00 10.00      B   
ATOM   2772  CB  PRO    11      15.221  -7.158   8.325  1.00 10.00      B   
ATOM   2773  CG  PRO    11      16.633  -7.078   7.849  1.00 10.00      B   
ATOM   2774  CD  PRO    11      16.905  -5.626   7.548  1.00 10.00      B   
ATOM   2775  C   PRO    11      15.384  -5.908  10.497  1.00 10.00      B   
ATOM   2776  O   PRO    11      16.519  -5.588  10.866  1.00 10.00      B   
ATOM   2777  N   LEU    12      14.458  -6.352  11.332  1.00 10.00      B   
ATOM   2778  HN  LEU    12      13.583  -6.622  10.979  1.00 10.00      B   
ATOM   2779  CA  LEU    12      14.715  -6.470  12.760  1.00 10.00      B   
ATOM   2780  CB  LEU    12      13.509  -5.974  13.565  1.00 10.00      B   
ATOM   2781  CG  LEU    12      13.677  -5.928  15.084  1.00 10.00      B   
ATOM   2782  CD1 LEU    12      14.771  -4.948  15.471  1.00 10.00      B   
ATOM   2783  CD2 LEU    12      12.365  -5.563  15.756  1.00 10.00      B   
ATOM   2784  C   LEU    12      15.054  -7.908  13.136  1.00 10.00      B   
ATOM   2785  O   LEU    12      14.174  -8.693  13.487  1.00 10.00      B   
ATOM   2786  N   ASP    13      16.332  -8.248  13.047  1.00 10.00      B   
ATOM   2787  HN  ASP    13      16.987  -7.580  12.752  1.00 10.00      B   
ATOM   2788  CA  ASP    13      16.790  -9.591  13.382  1.00 10.00      B   
ATOM   2789  CB  ASP    13      17.754 -10.115  12.311  1.00 10.00      B   
ATOM   2790  CG  ASP    13      17.979 -11.611  12.408  1.00 10.00      B   
ATOM   2791  OD1 ASP    13      18.824 -12.040  13.215  1.00 10.00      B   
ATOM   2792  OD2 ASP    13      17.299 -12.367  11.678  1.00 10.00      B   
ATOM   2793  C   ASP    13      17.469  -9.589  14.745  1.00 10.00      B   
ATOM   2794  O   ASP    13      18.086  -8.598  15.130  1.00 10.00      B   
ATOM   2795  N   SER    14      17.337 -10.683  15.484  1.00 10.00      B   
ATOM   2796  HN  SER    14      16.818 -11.441  15.132  1.00 10.00      B   
ATOM   2797  CA  SER    14      17.943 -10.788  16.807  1.00 10.00      B   
ATOM   2798  CB  SER    14      16.851 -10.825  17.875  1.00 10.00      B   
ATOM   2799  OG  SER    14      15.910  -9.788  17.651  1.00 10.00      B   
ATOM   2800  HG  SER    14      16.089  -9.377  16.798  1.00 10.00      B   
ATOM   2801  C   SER    14      18.848 -12.015  16.916  1.00 10.00      B   
ATOM   2802  O   SER    14      19.296 -12.382  18.005  1.00 10.00      B   
ATOM   2803  N   VAL    15      19.129 -12.637  15.780  1.00 10.00      B   
ATOM   2804  HN  VAL    15      18.775 -12.277  14.930  1.00 10.00      B   
ATOM   2805  CA  VAL    15      19.978 -13.819  15.743  1.00 10.00      B   
ATOM   2806  CB  VAL    15      19.373 -14.931  14.858  1.00 10.00      B   
ATOM   2807  CG1 VAL    15      20.189 -16.209  14.965  1.00 10.00      B   
ATOM   2808  CG2 VAL    15      17.922 -15.193  15.237  1.00 10.00      B   
ATOM   2809  C   VAL    15      21.359 -13.447  15.216  1.00 10.00      B   
ATOM   2810  O   VAL    15      22.380 -13.889  15.744  1.00 10.00      B   
ATOM   2811  N   VAL    16      21.381 -12.619  14.177  1.00 10.00      B   
ATOM   2812  HN  VAL    16      20.525 -12.299  13.800  1.00 10.00      B   
ATOM   2813  CA  VAL    16      22.631 -12.174  13.580  1.00 10.00      B   
ATOM   2814  CB  VAL    16      22.397 -11.455  12.228  1.00 10.00      B   
ATOM   2815  CG1 VAL    16      21.449 -10.275  12.385  1.00 10.00      B   
ATOM   2816  CG2 VAL    16      23.710 -11.011  11.601  1.00 10.00      B   
ATOM   2817  C   VAL    16      23.390 -11.255  14.535  1.00 10.00      B   
ATOM   2818  O   VAL    16      22.795 -10.414  15.217  1.00 10.00      B   
ATOM   2819  N   HIS    17      24.704 -11.424  14.594  1.00 10.00      B   
ATOM   2820  HN  HIS    17      25.125 -12.111  14.029  1.00 10.00      B   
ATOM   2821  CA  HIS    17      25.540 -10.603  15.456  1.00 10.00      B   
ATOM   2822  CB  HIS    17      26.819 -11.347  15.857  1.00 10.00      B   
ATOM   2823  CG  HIS    17      26.593 -12.528  16.753  1.00 10.00      B   
ATOM   2824  ND1 HIS    17      26.620 -12.446  18.131  1.00 10.00      B   
ATOM   2825  HD1 HIS    17      26.784 -11.631  18.658  1.00 10.00      B   
ATOM   2826  CD2 HIS    17      26.332 -13.825  16.463  1.00 10.00      B   
ATOM   2827  CE1 HIS    17      26.400 -13.640  18.645  1.00 10.00      B   
ATOM   2828  NE2 HIS    17      26.220 -14.491  17.658  1.00 10.00      B   
ATOM   2829  HE2 HIS    17      26.046 -15.455  17.764  1.00 10.00      B   
ATOM   2830  C   HIS    17      25.874  -9.295  14.748  1.00 10.00      B   
ATOM   2831  O   HIS    17      27.038  -8.993  14.476  1.00 10.00      B   
ATOM   2832  N   ARG    18      24.829  -8.533  14.446  1.00 10.00      B   
ATOM   2833  HN  ARG    18      23.933  -8.850  14.698  1.00 10.00      B   
ATOM   2834  CA  ARG    18      24.953  -7.249  13.758  1.00 10.00      B   
ATOM   2835  CB  ARG    18      23.594  -6.833  13.180  1.00 10.00      B   
ATOM   2836  CG  ARG    18      22.440  -6.958  14.166  1.00 10.00      B   
ATOM   2837  CD  ARG    18      21.151  -6.387  13.599  1.00 10.00      B   
ATOM   2838  NE  ARG    18      20.078  -6.381  14.594  1.00 10.00      B   
ATOM   2839  HE  ARG    18      20.002  -7.171  15.180  1.00 10.00      B   
ATOM   2840  CZ  ARG    18      19.207  -5.384  14.746  1.00 10.00      B   
ATOM   2841  NH1 ARG    18      19.274  -4.311  13.968  1.00 10.00      B   
ATOM   2842 HH11 ARG    18      18.591  -3.535  14.090  1.00 10.00      B   
ATOM   2843 HH12 ARG    18      20.013  -4.233  13.236  1.00 10.00      B   
ATOM   2844  NH2 ARG    18      18.273  -5.449  15.686  1.00 10.00      B   
ATOM   2845 HH21 ARG    18      17.595  -4.665  15.804  1.00 10.00      B   
ATOM   2846 HH22 ARG    18      18.217  -6.281  16.317  1.00 10.00      B   
ATOM   2847  C   ARG    18      25.480  -6.166  14.699  1.00 10.00      B   
ATOM   2848  O   ARG    18      24.838  -5.134  14.908  1.00 10.00      B   
ATOM   2849  N   LEU    19      26.655  -6.403  15.257  1.00 10.00      B   
ATOM   2850  HN  LEU    19      27.132  -7.233  15.037  1.00 10.00      B   
ATOM   2851  CA  LEU    19      27.266  -5.461  16.179  1.00 10.00      B   
ATOM   2852  CB  LEU    19      27.782  -6.189  17.418  1.00 10.00      B   
ATOM   2853  CG  LEU    19      26.727  -6.885  18.276  1.00 10.00      B   
ATOM   2854  CD1 LEU    19      27.367  -7.511  19.504  1.00 10.00      B   
ATOM   2855  CD2 LEU    19      25.629  -5.911  18.676  1.00 10.00      B   
ATOM   2856  C   LEU    19      28.399  -4.690  15.515  1.00 10.00      B   
ATOM   2857  O   LEU    19      28.993  -5.162  14.537  1.00 10.00      B   
ATOM   2858  N   ASP    20      28.683  -3.509  16.061  1.00 10.00      B   
ATOM   2859  HN  ASP    20      28.158  -3.215  16.838  1.00 10.00      B   
ATOM   2860  CA  ASP    20      29.742  -2.627  15.564  1.00 10.00      B   
ATOM   2861  CB  ASP    20      31.141  -3.168  15.889  1.00 10.00      B   
ATOM   2862  CG  ASP    20      31.459  -3.090  17.370  1.00 10.00      B   
ATOM   2863  OD1 ASP    20      32.006  -2.057  17.809  1.00 10.00      B   
ATOM   2864  OD2 ASP    20      31.146  -4.057  18.104  1.00 10.00      B   
ATOM   2865  C   ASP    20      29.590  -2.303  14.080  1.00 10.00      B   
ATOM   2866  O   ASP    20      30.361  -2.783  13.244  1.00 10.00      B   
ATOM   2867  N   PRO    21      28.581  -1.479  13.736  1.00 10.00      B   
ATOM   2868  CA  PRO    21      28.309  -1.073  12.349  1.00 10.00      B   
ATOM   2869  CB  PRO    21      27.105  -0.130  12.473  1.00 10.00      B   
ATOM   2870  CG  PRO    21      26.480  -0.486  13.776  1.00 10.00      B   
ATOM   2871  CD  PRO    21      27.612  -0.886  14.674  1.00 10.00      B   
ATOM   2872  C   PRO    21      29.492  -0.338  11.718  1.00 10.00      B   
ATOM   2873  O   PRO    21      29.729  -0.443  10.512  1.00 10.00      B   
ATOM   2874  N   ARG    22      30.240   0.391  12.542  1.00 10.00      B   
ATOM   2875  HN  ARG    22      29.995   0.439  13.492  1.00 10.00      B   
ATOM   2876  CA  ARG    22      31.400   1.139  12.065  1.00 10.00      B   
ATOM   2877  CB  ARG    22      32.019   1.986  13.186  1.00 10.00      B   
ATOM   2878  CG  ARG    22      32.725   1.196  14.280  1.00 10.00      B   
ATOM   2879  CD  ARG    22      34.235   1.376  14.210  1.00 10.00      B   
ATOM   2880  NE  ARG    22      34.631   2.777  14.348  1.00 10.00      B   
ATOM   2881  HE  ARG    22      34.065   3.347  14.914  1.00 10.00      B   
ATOM   2882  CZ  ARG    22      35.693   3.322  13.750  1.00 10.00      B   
ATOM   2883  NH1 ARG    22      36.480   2.592  12.969  1.00 10.00      B   
ATOM   2884 HH11 ARG    22      36.276   1.580  12.817  1.00 10.00      B   
ATOM   2885 HH12 ARG    22      37.306   3.031  12.501  1.00 10.00      B   
ATOM   2886  NH2 ARG    22      35.968   4.605  13.941  1.00 10.00      B   
ATOM   2887 HH21 ARG    22      36.795   5.041  13.477  1.00 10.00      B   
ATOM   2888 HH22 ARG    22      35.359   5.187  14.553  1.00 10.00      B   
ATOM   2889  C   ARG    22      32.440   0.207  11.449  1.00 10.00      B   
ATOM   2890  O   ARG    22      33.156   0.583  10.519  1.00 10.00      B   
ATOM   2891  N   ALA    23      32.502  -1.017  11.960  1.00 10.00      B   
ATOM   2892  HN  ALA    23      31.889  -1.265  12.686  1.00 10.00      B   
ATOM   2893  CA  ALA    23      33.445  -2.004  11.460  1.00 10.00      B   
ATOM   2894  CB  ALA    23      33.623  -3.125  12.472  1.00 10.00      B   
ATOM   2895  C   ALA    23      32.961  -2.564  10.129  1.00 10.00      B   
ATOM   2896  O   ALA    23      33.754  -2.824   9.224  1.00 10.00      B   
ATOM   2897  N   LYS    24      31.647  -2.726  10.012  1.00 10.00      B   
ATOM   2898  HN  LYS    24      31.068  -2.481  10.767  1.00 10.00      B   
ATOM   2899  CA  LYS    24      31.041  -3.251   8.792  1.00 10.00      B   
ATOM   2900  CB  LYS    24      29.538  -3.467   8.976  1.00 10.00      B   
ATOM   2901  CG  LYS    24      29.180  -4.649   9.862  1.00 10.00      B   
ATOM   2902  CD  LYS    24      27.679  -4.887   9.890  1.00 10.00      B   
ATOM   2903  CE  LYS    24      27.342  -6.237  10.504  1.00 10.00      B   
ATOM   2904  NZ  LYS    24      27.824  -7.365   9.665  1.00 10.00      B   
ATOM   2905  HZ1 LYS    24      27.465  -7.270   8.694  1.00 10.00      B   
ATOM   2906  HZ2 LYS    24      27.491  -8.271  10.054  1.00 10.00      B   
ATOM   2907  HZ3 LYS    24      28.861  -7.375   9.638  1.00 10.00      B   
ATOM   2908  C   LYS    24      31.301  -2.325   7.609  1.00 10.00      B   
ATOM   2909  O   LYS    24      31.612  -2.780   6.509  1.00 10.00      B   
ATOM   2910  N   LEU    25      31.186  -1.024   7.846  1.00 10.00      B   
ATOM   2911  HN  LEU    25      30.925  -0.722   8.744  1.00 10.00      B   
ATOM   2912  CA  LEU    25      31.419  -0.035   6.802  1.00 10.00      B   
ATOM   2913  CB  LEU    25      31.090   1.370   7.311  1.00 10.00      B   
ATOM   2914  CG  LEU    25      29.625   1.633   7.662  1.00 10.00      B   
ATOM   2915  CD1 LEU    25      29.459   3.027   8.245  1.00 10.00      B   
ATOM   2916  CD2 LEU    25      28.739   1.451   6.440  1.00 10.00      B   
ATOM   2917  C   LEU    25      32.862  -0.099   6.306  1.00 10.00      B   
ATOM   2918  O   LEU    25      33.121  -0.033   5.101  1.00 10.00      B   
ATOM   2919  N   MET    26      33.791  -0.252   7.242  1.00 10.00      B   
ATOM   2920  HN  MET    26      33.513  -0.313   8.181  1.00 10.00      B   
ATOM   2921  CA  MET    26      35.208  -0.331   6.912  1.00 10.00      B   
ATOM   2922  CB  MET    26      36.062  -0.232   8.181  1.00 10.00      B   
ATOM   2923  CG  MET    26      37.560  -0.329   7.932  1.00 10.00      B   
ATOM   2924  SD  MET    26      38.294   1.240   7.433  1.00 10.00      B   
ATOM   2925  CE  MET    26      38.419   2.067   9.018  1.00 10.00      B   
ATOM   2926  C   MET    26      35.520  -1.630   6.173  1.00 10.00      B   
ATOM   2927  O   MET    26      36.208  -1.625   5.152  1.00 10.00      B   
ATOM   2928  N   LEU    27      34.984  -2.735   6.679  1.00 10.00      B   
ATOM   2929  HN  LEU    27      34.422  -2.666   7.483  1.00 10.00      B   
ATOM   2930  CA  LEU    27      35.208  -4.047   6.083  1.00 10.00      B   
ATOM   2931  CB  LEU    27      34.561  -5.149   6.926  1.00 10.00      B   
ATOM   2932  CG  LEU    27      35.522  -6.070   7.685  1.00 10.00      B   
ATOM   2933  CD1 LEU    27      36.326  -5.282   8.709  1.00 10.00      B   
ATOM   2934  CD2 LEU    27      34.758  -7.202   8.355  1.00 10.00      B   
ATOM   2935  C   LEU    27      34.715  -4.122   4.642  1.00 10.00      B   
ATOM   2936  O   LEU    27      35.414  -4.637   3.768  1.00 10.00      B   
ATOM   2937  N   SER    28      33.523  -3.598   4.393  1.00 10.00      B   
ATOM   2938  HN  SER    28      33.010  -3.200   5.130  1.00 10.00      B   
ATOM   2939  CA  SER    28      32.947  -3.610   3.053  1.00 10.00      B   
ATOM   2940  CB  SER    28      31.505  -3.107   3.092  1.00 10.00      B   
ATOM   2941  OG  SER    28      30.793  -3.730   4.148  1.00 10.00      B   
ATOM   2942  HG  SER    28      30.840  -3.174   4.939  1.00 10.00      B   
ATOM   2943  C   SER    28      33.785  -2.780   2.081  1.00 10.00      B   
ATOM   2944  O   SER    28      33.852  -3.082   0.887  1.00 10.00      B   
ATOM   2945  N   PHE    29      34.437  -1.747   2.604  1.00 10.00      B   
ATOM   2946  HN  PHE    29      34.346  -1.561   3.562  1.00 10.00      B   
ATOM   2947  CA  PHE    29      35.281  -0.882   1.792  1.00 10.00      B   
ATOM   2948  CB  PHE    29      35.568   0.427   2.534  1.00 10.00      B   
ATOM   2949  CG  PHE    29      36.402   1.408   1.758  1.00 10.00      B   
ATOM   2950  CD1 PHE    29      35.846   2.138   0.722  1.00 10.00      B   
ATOM   2951  CD2 PHE    29      37.737   1.602   2.069  1.00 10.00      B   
ATOM   2952  CE1 PHE    29      36.607   3.045   0.009  1.00 10.00      B   
ATOM   2953  CE2 PHE    29      38.505   2.506   1.359  1.00 10.00      B   
ATOM   2954  CZ  PHE    29      37.938   3.229   0.327  1.00 10.00      B   
ATOM   2955  C   PHE    29      36.587  -1.590   1.446  1.00 10.00      B   
ATOM   2956  O   PHE    29      37.065  -1.512   0.316  1.00 10.00      B   
ATOM   2957  N   CYS    30      37.148  -2.296   2.421  1.00 10.00      B   
ATOM   2958  HN  CYS    30      36.711  -2.333   3.299  1.00 10.00      B   
ATOM   2959  CA  CYS    30      38.399  -3.016   2.223  1.00 10.00      B   
ATOM   2960  CB  CYS    30      38.997  -3.427   3.571  1.00 10.00      B   
ATOM   2961  SG  CYS    30      39.133  -2.075   4.764  1.00 10.00      B   
ATOM   2962  HG  CYS    30      37.914  -1.594   4.975  1.00 10.00      B   
ATOM   2963  C   CYS    30      38.197  -4.239   1.332  1.00 10.00      B   
ATOM   2964  O   CYS    30      39.098  -4.635   0.597  1.00 10.00      B   
ATOM   2965  N   TYR    31      37.001  -4.820   1.396  1.00 10.00      B   
ATOM   2966  HN  TYR    31      36.326  -4.449   2.003  1.00 10.00      B   
ATOM   2967  CA  TYR    31      36.662  -5.998   0.605  1.00 10.00      B   
ATOM   2968  CB  TYR    31      35.234  -6.462   0.926  1.00 10.00      B   
ATOM   2969  CG  TYR    31      34.803  -7.716   0.193  1.00 10.00      B   
ATOM   2970  CD1 TYR    31      35.151  -8.977   0.664  1.00 10.00      B   
ATOM   2971  CD2 TYR    31      34.047  -7.640  -0.971  1.00 10.00      B   
ATOM   2972  CE1 TYR    31      34.761 -10.123  -0.004  1.00 10.00      B   
ATOM   2973  CE2 TYR    31      33.652  -8.780  -1.645  1.00 10.00      B   
ATOM   2974  CZ  TYR    31      34.012 -10.019  -1.157  1.00 10.00      B   
ATOM   2975  OH  TYR    31      33.624 -11.159  -1.826  1.00 10.00      B   
ATOM   2976  HH  TYR    31      33.395 -11.845  -1.181  1.00 10.00      B   
ATOM   2977  C   TYR    31      36.813  -5.733  -0.893  1.00 10.00      B   
ATOM   2978  O   TYR    31      37.208  -6.620  -1.645  1.00 10.00      B   
ATOM   2979  N   ILE    32      36.519  -4.504  -1.308  1.00 10.00      B   
ATOM   2980  HN  ILE    32      36.239  -3.836  -0.649  1.00 10.00      B   
ATOM   2981  CA  ILE    32      36.607  -4.116  -2.713  1.00 10.00      B   
ATOM   2982  CB  ILE    32      36.260  -2.626  -2.915  1.00 10.00      B   
ATOM   2983  CG1 ILE    32      34.901  -2.312  -2.284  1.00 10.00      B   
ATOM   2984  CG2 ILE    32      36.253  -2.270  -4.396  1.00 10.00      B   
ATOM   2985  CD1 ILE    32      34.610  -0.833  -2.160  1.00 10.00      B   
ATOM   2986  C   ILE    32      37.989  -4.405  -3.297  1.00 10.00      B   
ATOM   2987  O   ILE    32      38.106  -5.021  -4.358  1.00 10.00      B   
ATOM   2988  N   ILE    33      39.034  -3.985  -2.591  1.00 10.00      B   
ATOM   2989  HN  ILE    33      38.885  -3.524  -1.738  1.00 10.00      B   
ATOM   2990  CA  ILE    33      40.397  -4.197  -3.060  1.00 10.00      B   
ATOM   2991  CB  ILE    33      41.422  -3.303  -2.318  1.00 10.00      B   
ATOM   2992  CG1 ILE    33      42.683  -3.109  -3.164  1.00 10.00      B   
ATOM   2993  CG2 ILE    33      41.773  -3.866  -0.946  1.00 10.00      B   
ATOM   2994  CD1 ILE    33      43.587  -2.001  -2.669  1.00 10.00      B   
ATOM   2995  C   ILE    33      40.796  -5.672  -2.985  1.00 10.00      B   
ATOM   2996  O   ILE    33      41.607  -6.146  -3.777  1.00 10.00      B   
ATOM   2997  N   VAL    34      40.191  -6.403  -2.055  1.00 10.00      B   
ATOM   2998  HN  VAL    34      39.524  -5.980  -1.473  1.00 10.00      B   
ATOM   2999  CA  VAL    34      40.489  -7.822  -1.879  1.00 10.00      B   
ATOM   3000  CB  VAL    34      39.869  -8.376  -0.576  1.00 10.00      B   
ATOM   3001  CG1 VAL    34      40.275  -9.824  -0.351  1.00 10.00      B   
ATOM   3002  CG2 VAL    34      40.290  -7.526   0.614  1.00 10.00      B   
ATOM   3003  C   VAL    34      40.003  -8.633  -3.085  1.00 10.00      B   
ATOM   3004  O   VAL    34      40.565  -9.683  -3.412  1.00 10.00      B   
ATOM   3005  N   VAL    35      38.968  -8.125  -3.751  1.00 10.00      B   
ATOM   3006  HN  VAL    35      38.568  -7.285  -3.440  1.00 10.00      B   
ATOM   3007  CA  VAL    35      38.408  -8.784  -4.928  1.00 10.00      B   
ATOM   3008  CB  VAL    35      37.103  -8.097  -5.395  1.00 10.00      B   
ATOM   3009  CG1 VAL    35      36.505  -8.830  -6.585  1.00 10.00      B   
ATOM   3010  CG2 VAL    35      36.094  -8.025  -4.261  1.00 10.00      B   
ATOM   3011  C   VAL    35      39.422  -8.776  -6.075  1.00 10.00      B   
ATOM   3012  O   VAL    35      39.574  -9.763  -6.794  1.00 10.00      B   
ATOM   3013  N   PHE    36      40.121  -7.658  -6.230  1.00 10.00      B   
ATOM   3014  HN  PHE    36      39.962  -6.905  -5.622  1.00 10.00      B   
ATOM   3015  CA  PHE    36      41.123  -7.520  -7.284  1.00 10.00      B   
ATOM   3016  CB  PHE    36      41.249  -6.062  -7.732  1.00 10.00      B   
ATOM   3017  CG  PHE    36      40.112  -5.597  -8.598  1.00 10.00      B   
ATOM   3018  CD1 PHE    36      39.061  -4.875  -8.056  1.00 10.00      B   
ATOM   3019  CD2 PHE    36      40.094  -5.888  -9.953  1.00 10.00      B   
ATOM   3020  CE1 PHE    36      38.014  -4.450  -8.851  1.00 10.00      B   
ATOM   3021  CE2 PHE    36      39.050  -5.465 -10.754  1.00 10.00      B   
ATOM   3022  CZ  PHE    36      38.008  -4.745 -10.201  1.00 10.00      B   
ATOM   3023  C   PHE    36      42.474  -8.055  -6.823  1.00 10.00      B   
ATOM   3024  O   PHE    36      43.350  -8.352  -7.635  1.00 10.00      B   
ATOM   3025  N   LEU    37      42.630  -8.174  -5.512  1.00 10.00      B   
ATOM   3026  HN  LEU    37      41.899  -7.900  -4.918  1.00 10.00      B   
ATOM   3027  CA  LEU    37      43.862  -8.684  -4.923  1.00 10.00      B   
ATOM   3028  CB  LEU    37      43.877  -8.397  -3.418  1.00 10.00      B   
ATOM   3029  CG  LEU    37      45.215  -8.576  -2.698  1.00 10.00      B   
ATOM   3030  CD1 LEU    37      46.149  -7.412  -2.999  1.00 10.00      B   
ATOM   3031  CD2 LEU    37      44.999  -8.718  -1.200  1.00 10.00      B   
ATOM   3032  C   LEU    37      43.974 -10.185  -5.164  1.00 10.00      B   
ATOM   3033  O   LEU    37      45.060 -10.760  -5.103  1.00 10.00      B   
ATOM   3034  N   ALA    38      42.839 -10.812  -5.435  1.00 10.00      B   
ATOM   3035  HN  ALA    38      42.007 -10.294  -5.473  1.00 10.00      B   
ATOM   3036  CA  ALA    38      42.795 -12.242  -5.685  1.00 10.00      B   
ATOM   3037  CB  ALA    38      41.473 -12.819  -5.205  1.00 10.00      B   
ATOM   3038  C   ALA    38      43.017 -12.544  -7.167  1.00 10.00      B   
ATOM   3039  O   ALA    38      42.064 -12.711  -7.932  1.00 10.00      B   
ATOM   3040  N   ASN    39      44.280 -12.605  -7.562  1.00 10.00      B   
ATOM   3041  HN  ASN    39      44.990 -12.459  -6.901  1.00 10.00      B   
ATOM   3042  CA  ASN    39      44.648 -12.884  -8.946  1.00 10.00      B   
ATOM   3043  CB  ASN    39      45.903 -12.102  -9.341  1.00 10.00      B   
ATOM   3044  CG  ASN    39      45.643 -10.621  -9.553  1.00 10.00      B   
ATOM   3045  OD1 ASN    39      44.559 -10.217  -9.976  1.00 10.00      B   
ATOM   3046  ND2 ASN    39      46.638  -9.797  -9.260  1.00 10.00      B   
ATOM   3047 HD21 ASN    39      47.477 -10.183  -8.925  1.00 10.00      B   
ATOM   3048 HD22 ASN    39      46.496  -8.834  -9.390  1.00 10.00      B   
ATOM   3049  C   ASN    39      44.874 -14.377  -9.155  1.00 10.00      B   
ATOM   3050  O   ASN    39      44.845 -14.869 -10.286  1.00 10.00      B   
ATOM   3051  N   ASN    40      45.094 -15.093  -8.055  1.00 10.00      B   
ATOM   3052  HN  ASN    40      45.100 -14.639  -7.184  1.00 10.00      B   
ATOM   3053  CA  ASN    40      45.321 -16.538  -8.105  1.00 10.00      B   
ATOM   3054  CB  ASN    40      45.995 -17.018  -6.809  1.00 10.00      B   
ATOM   3055  CG  ASN    40      46.753 -18.328  -6.967  1.00 10.00      B   
ATOM   3056  OD1 ASN    40      46.197 -19.413  -6.768  1.00 10.00      B   
ATOM   3057  ND2 ASN    40      48.027 -18.241  -7.323  1.00 10.00      B   
ATOM   3058 HD21 ASN    40      48.411 -17.346  -7.463  1.00 10.00      B   
ATOM   3059 HD22 ASN    40      48.537 -19.071  -7.434  1.00 10.00      B   
ATOM   3060  C   ASN    40      43.997 -17.273  -8.329  1.00 10.00      B   
ATOM   3061  O   ASN    40      42.965 -16.644  -8.567  1.00 10.00      B   
ATOM   3062  N   ILE    41      44.017 -18.594  -8.254  1.00 10.00      B   
ATOM   3063  HN  ILE    41      44.863 -19.050  -8.052  1.00 10.00      B   
ATOM   3064  CA  ILE    41      42.811 -19.385  -8.455  1.00 10.00      B   
ATOM   3065  CB  ILE    41      42.997 -20.445  -9.563  1.00 10.00      B   
ATOM   3066  CG1 ILE    41      43.424 -19.769 -10.873  1.00 10.00      B   
ATOM   3067  CG2 ILE    41      41.715 -21.244  -9.765  1.00 10.00      B   
ATOM   3068  CD1 ILE    41      43.762 -20.731 -11.990  1.00 10.00      B   
ATOM   3069  C   ILE    41      42.368 -20.059  -7.159  1.00 10.00      B   
ATOM   3070  O   ILE    41      41.184 -20.060  -6.822  1.00 10.00      B   
ATOM   3071  N   TRP    42      43.325 -20.603  -6.417  1.00 10.00      B   
ATOM   3072  HN  TRP    42      44.259 -20.538  -6.713  1.00 10.00      B   
ATOM   3073  CA  TRP    42      43.022 -21.288  -5.165  1.00 10.00      B   
ATOM   3074  CB  TRP    42      44.210 -22.120  -4.684  1.00 10.00      B   
ATOM   3075  CG  TRP    42      44.318 -23.443  -5.373  1.00 10.00      B   
ATOM   3076  CD1 TRP    42      45.268 -23.820  -6.271  1.00 10.00      B   
ATOM   3077  CD2 TRP    42      43.436 -24.562  -5.224  1.00 10.00      B   
ATOM   3078  NE1 TRP    42      45.038 -25.105  -6.690  1.00 10.00      B   
ATOM   3079  HE1 TRP    42      45.588 -25.600  -7.335  1.00 10.00      B   
ATOM   3080  CE2 TRP    42      43.919 -25.585  -6.062  1.00 10.00      B   
ATOM   3081  CE3 TRP    42      42.289 -24.801  -4.461  1.00 10.00      B   
ATOM   3082  CZ2 TRP    42      43.294 -26.826  -6.164  1.00 10.00      B   
ATOM   3083  CZ3 TRP    42      41.670 -26.031  -4.563  1.00 10.00      B   
ATOM   3084  CH2 TRP    42      42.174 -27.029  -5.406  1.00 10.00      B   
ATOM   3085  C   TRP    42      42.569 -20.321  -4.078  1.00 10.00      B   
ATOM   3086  O   TRP    42      41.794 -20.689  -3.193  1.00 10.00      B   
ATOM   3087  N   SER    43      43.042 -19.083  -4.158  1.00 10.00      B   
ATOM   3088  HN  SER    43      43.663 -18.855  -4.879  1.00 10.00      B   
ATOM   3089  CA  SER    43      42.681 -18.059  -3.187  1.00 10.00      B   
ATOM   3090  CB  SER    43      43.529 -16.808  -3.420  1.00 10.00      B   
ATOM   3091  OG  SER    43      44.831 -17.169  -3.855  1.00 10.00      B   
ATOM   3092  HG  SER    43      45.422 -17.212  -3.095  1.00 10.00      B   
ATOM   3093  C   SER    43      41.189 -17.723  -3.267  1.00 10.00      B   
ATOM   3094  O   SER    43      40.602 -17.230  -2.302  1.00 10.00      B   
ATOM   3095  N   TYR    44      40.581 -18.014  -4.418  1.00 10.00      B   
ATOM   3096  HN  TYR    44      41.105 -18.406  -5.147  1.00 10.00      B   
ATOM   3097  CA  TYR    44      39.158 -17.754  -4.623  1.00 10.00      B   
ATOM   3098  CB  TYR    44      38.741 -18.044  -6.066  1.00 10.00      B   
ATOM   3099  CG  TYR    44      39.087 -16.936  -7.034  1.00 10.00      B   
ATOM   3100  CD1 TYR    44      39.570 -17.223  -8.304  1.00 10.00      B   
ATOM   3101  CD2 TYR    44      38.933 -15.602  -6.676  1.00 10.00      B   
ATOM   3102  CE1 TYR    44      39.893 -16.211  -9.187  1.00 10.00      B   
ATOM   3103  CE2 TYR    44      39.251 -14.586  -7.554  1.00 10.00      B   
ATOM   3104  CZ  TYR    44      39.732 -14.895  -8.808  1.00 10.00      B   
ATOM   3105  OH  TYR    44      40.053 -13.884  -9.687  1.00 10.00      B   
ATOM   3106  HH  TYR    44      40.751 -13.332  -9.300  1.00 10.00      B   
ATOM   3107  C   TYR    44      38.310 -18.568  -3.658  1.00 10.00      B   
ATOM   3108  O   TYR    44      37.259 -18.114  -3.216  1.00 10.00      B   
ATOM   3109  N   ALA    45      38.783 -19.765  -3.322  1.00 10.00      B   
ATOM   3110  HN  ALA    45      39.635 -20.068  -3.700  1.00 10.00      B   
ATOM   3111  CA  ALA    45      38.065 -20.629  -2.394  1.00 10.00      B   
ATOM   3112  CB  ALA    45      38.769 -21.970  -2.252  1.00 10.00      B   
ATOM   3113  C   ALA    45      37.933 -19.943  -1.039  1.00 10.00      B   
ATOM   3114  O   ALA    45      36.887 -20.012  -0.392  1.00 10.00      B   
ATOM   3115  N   ILE    46      38.998 -19.257  -0.634  1.00 10.00      B   
ATOM   3116  HN  ILE    46      39.791 -19.227  -1.209  1.00 10.00      B   
ATOM   3117  CA  ILE    46      39.013 -18.539   0.634  1.00 10.00      B   
ATOM   3118  CB  ILE    46      40.433 -18.026   0.975  1.00 10.00      B   
ATOM   3119  CG1 ILE    46      41.454 -19.170   0.927  1.00 10.00      B   
ATOM   3120  CG2 ILE    46      40.454 -17.340   2.335  1.00 10.00      B   
ATOM   3121  CD1 ILE    46      41.197 -20.277   1.928  1.00 10.00      B   
ATOM   3122  C   ILE    46      38.053 -17.356   0.560  1.00 10.00      B   
ATOM   3123  O   ILE    46      37.273 -17.115   1.482  1.00 10.00      B   
ATOM   3124  N   LEU    47      38.106 -16.642  -0.558  1.00 10.00      B   
ATOM   3125  HN  LEU    47      38.751 -16.900  -1.253  1.00 10.00      B   
ATOM   3126  CA  LEU    47      37.245 -15.487  -0.788  1.00 10.00      B   
ATOM   3127  CB  LEU    47      37.564 -14.859  -2.151  1.00 10.00      B   
ATOM   3128  CG  LEU    47      36.687 -13.683  -2.595  1.00 10.00      B   
ATOM   3129  CD1 LEU    47      36.802 -12.520  -1.622  1.00 10.00      B   
ATOM   3130  CD2 LEU    47      37.070 -13.241  -3.997  1.00 10.00      B   
ATOM   3131  C   LEU    47      35.777 -15.896  -0.723  1.00 10.00      B   
ATOM   3132  O   LEU    47      34.963 -15.243  -0.061  1.00 10.00      B   
ATOM   3133  N   ILE    48      35.446 -16.982  -1.413  1.00 10.00      B   
ATOM   3134  HN  ILE    48      36.139 -17.446  -1.936  1.00 10.00      B   
ATOM   3135  CA  ILE    48      34.083 -17.494  -1.430  1.00 10.00      B   
ATOM   3136  CB  ILE    48      33.930 -18.686  -2.408  1.00 10.00      B   
ATOM   3137  CG1 ILE    48      34.207 -18.236  -3.845  1.00 10.00      B   
ATOM   3138  CG2 ILE    48      32.543 -19.308  -2.301  1.00 10.00      B   
ATOM   3139  CD1 ILE    48      34.292 -19.376  -4.840  1.00 10.00      B   
ATOM   3140  C   ILE    48      33.659 -17.917  -0.024  1.00 10.00      B   
ATOM   3141  O   ILE    48      32.606 -17.506   0.461  1.00 10.00      B   
ATOM   3142  N   ALA    49      34.503 -18.711   0.632  1.00 10.00      B   
ATOM   3143  HN  ALA    49      35.344 -18.980   0.196  1.00 10.00      B   
ATOM   3144  CA  ALA    49      34.217 -19.195   1.978  1.00 10.00      B   
ATOM   3145  CB  ALA    49      35.340 -20.092   2.475  1.00 10.00      B   
ATOM   3146  C   ALA    49      33.977 -18.045   2.951  1.00 10.00      B   
ATOM   3147  O   ALA    49      33.044 -18.089   3.756  1.00 10.00      B   
ATOM   3148  N   PHE    50      34.811 -17.012   2.864  1.00 10.00      B   
ATOM   3149  HN  PHE    50      35.538 -17.034   2.197  1.00 10.00      B   
ATOM   3150  CA  PHE    50      34.684 -15.852   3.737  1.00 10.00      B   
ATOM   3151  CB  PHE    50      35.867 -14.900   3.548  1.00 10.00      B   
ATOM   3152  CG  PHE    50      36.282 -14.193   4.808  1.00 10.00      B   
ATOM   3153  CD1 PHE    50      37.244 -14.744   5.637  1.00 10.00      B   
ATOM   3154  CD2 PHE    50      35.710 -12.981   5.162  1.00 10.00      B   
ATOM   3155  CE1 PHE    50      37.629 -14.103   6.799  1.00 10.00      B   
ATOM   3156  CE2 PHE    50      36.090 -12.332   6.323  1.00 10.00      B   
ATOM   3157  CZ  PHE    50      37.051 -12.895   7.143  1.00 10.00      B   
ATOM   3158  C   PHE    50      33.367 -15.124   3.483  1.00 10.00      B   
ATOM   3159  O   PHE    50      32.640 -14.796   4.422  1.00 10.00      B   
ATOM   3160  N   THR    51      33.059 -14.889   2.212  1.00 10.00      B   
ATOM   3161  HN  THR    51      33.678 -15.182   1.506  1.00 10.00      B   
ATOM   3162  CA  THR    51      31.827 -14.204   1.838  1.00 10.00      B   
ATOM   3163  CB  THR    51      31.781 -13.913   0.322  1.00 10.00      B   
ATOM   3164  OG1 THR    51      33.020 -13.307  -0.086  1.00 10.00      B   
ATOM   3165  HG1 THR    51      33.714 -13.982  -0.119  1.00 10.00      B   
ATOM   3166  CG2 THR    51      30.634 -12.967  -0.006  1.00 10.00      B   
ATOM   3167  C   THR    51      30.600 -15.022   2.255  1.00 10.00      B   
ATOM   3168  O   THR    51      29.659 -14.495   2.856  1.00 10.00      B   
ATOM   3169  N   VAL    52      30.631 -16.317   1.958  1.00 10.00      B   
ATOM   3170  HN  VAL    52      31.417 -16.683   1.494  1.00 10.00      B   
ATOM   3171  CA  VAL    52      29.531 -17.215   2.302  1.00 10.00      B   
ATOM   3172  CB  VAL    52      29.751 -18.639   1.735  1.00 10.00      B   
ATOM   3173  CG1 VAL    52      28.751 -19.629   2.319  1.00 10.00      B   
ATOM   3174  CG2 VAL    52      29.656 -18.631   0.216  1.00 10.00      B   
ATOM   3175  C   VAL    52      29.352 -17.280   3.818  1.00 10.00      B   
ATOM   3176  O   VAL    52      28.226 -17.281   4.318  1.00 10.00      B   
ATOM   3177  N   GLY    53      30.468 -17.310   4.539  1.00 10.00      B   
ATOM   3178  HN  GLY    53      31.340 -17.304   4.081  1.00 10.00      B   
ATOM   3179  CA  GLY    53      30.420 -17.363   5.986  1.00 10.00      B   
ATOM   3180  C   GLY    53      29.705 -16.167   6.575  1.00 10.00      B   
ATOM   3181  O   GLY    53      28.862 -16.314   7.461  1.00 10.00      B   
ATOM   3182  N   ALA    54      30.032 -14.982   6.074  1.00 10.00      B   
ATOM   3183  HN  ALA    54      30.718 -14.932   5.371  1.00 10.00      B   
ATOM   3184  CA  ALA    54      29.409 -13.753   6.548  1.00 10.00      B   
ATOM   3185  CB  ALA    54      30.068 -12.544   5.906  1.00 10.00      B   
ATOM   3186  C   ALA    54      27.910 -13.762   6.262  1.00 10.00      B   
ATOM   3187  O   ALA    54      27.102 -13.370   7.108  1.00 10.00      B   
ATOM   3188  N   ILE    55      27.544 -14.227   5.074  1.00 10.00      B   
ATOM   3189  HN  ILE    55      28.236 -14.531   4.447  1.00 10.00      B   
ATOM   3190  CA  ILE    55      26.144 -14.294   4.675  1.00 10.00      B   
ATOM   3191  CB  ILE    55      25.995 -14.690   3.189  1.00 10.00      B   
ATOM   3192  CG1 ILE    55      26.664 -13.647   2.290  1.00 10.00      B   
ATOM   3193  CG2 ILE    55      24.527 -14.855   2.817  1.00 10.00      B   
ATOM   3194  CD1 ILE    55      26.772 -14.061   0.837  1.00 10.00      B   
ATOM   3195  C   ILE    55      25.381 -15.290   5.546  1.00 10.00      B   
ATOM   3196  O   ILE    55      24.322 -14.968   6.088  1.00 10.00      B   
ATOM   3197  N   LEU    56      25.939 -16.489   5.695  1.00 10.00      B   
ATOM   3198  HN  LEU    56      26.796 -16.677   5.251  1.00 10.00      B   
ATOM   3199  CA  LEU    56      25.311 -17.537   6.493  1.00 10.00      B   
ATOM   3200  CB  LEU    56      26.104 -18.844   6.396  1.00 10.00      B   
ATOM   3201  CG  LEU    56      25.406 -20.098   6.934  1.00 10.00      B   
ATOM   3202  CD1 LEU    56      24.127 -20.379   6.160  1.00 10.00      B   
ATOM   3203  CD2 LEU    56      26.338 -21.297   6.874  1.00 10.00      B   
ATOM   3204  C   LEU    56      25.154 -17.111   7.950  1.00 10.00      B   
ATOM   3205  O   LEU    56      24.154 -17.426   8.592  1.00 10.00      B   
ATOM   3206  N   SER    57      26.140 -16.387   8.466  1.00 10.00      B   
ATOM   3207  HN  SER    57      26.920 -16.169   7.907  1.00 10.00      B   
ATOM   3208  CA  SER    57      26.098 -15.916   9.847  1.00 10.00      B   
ATOM   3209  CB  SER    57      27.466 -15.380  10.274  1.00 10.00      B   
ATOM   3210  OG  SER    57      28.471 -16.367  10.099  1.00 10.00      B   
ATOM   3211  HG  SER    57      28.678 -16.446   9.156  1.00 10.00      B   
ATOM   3212  C   SER    57      25.018 -14.852  10.039  1.00 10.00      B   
ATOM   3213  O   SER    57      24.534 -14.638  11.151  1.00 10.00      B   
ATOM   3214  N   SER    58      24.627 -14.207   8.947  1.00 10.00      B   
ATOM   3215  HN  SER    58      25.035 -14.435   8.083  1.00 10.00      B   
ATOM   3216  CA  SER    58      23.603 -13.173   8.999  1.00 10.00      B   
ATOM   3217  CB  SER    58      23.716 -12.239   7.791  1.00 10.00      B   
ATOM   3218  OG  SER    58      25.013 -11.666   7.710  1.00 10.00      B   
ATOM   3219  HG  SER    58      25.671 -12.370   7.616  1.00 10.00      B   
ATOM   3220  C   SER    58      22.205 -13.786   9.091  1.00 10.00      B   
ATOM   3221  O   SER    58      21.237 -13.097   9.418  1.00 10.00      B   
ATOM   3222  N   LYS    59      22.112 -15.082   8.781  1.00 10.00      B   
ATOM   3223  HN  LYS    59      22.925 -15.561   8.506  1.00 10.00      B   
ATOM   3224  CA  LYS    59      20.850 -15.824   8.836  1.00 10.00      B   
ATOM   3225  CB  LYS    59      20.208 -15.741  10.230  1.00 10.00      B   
ATOM   3226  CG  LYS    59      20.899 -16.576  11.298  1.00 10.00      B   
ATOM   3227  CD  LYS    59      20.660 -18.061  11.077  1.00 10.00      B   
ATOM   3228  CE  LYS    59      20.914 -18.871  12.341  1.00 10.00      B   
ATOM   3229  NZ  LYS    59      22.311 -18.735  12.830  1.00 10.00      B   
ATOM   3230  HZ1 LYS    59      22.974 -19.168  12.152  1.00 10.00      B   
ATOM   3231  HZ2 LYS    59      22.420 -19.208  13.750  1.00 10.00      B   
ATOM   3232  HZ3 LYS    59      22.556 -17.733  12.941  1.00 10.00      B   
ATOM   3233  C   LYS    59      19.857 -15.401   7.751  1.00 10.00      B   
ATOM   3234  O   LYS    59      18.785 -16.000   7.618  1.00 10.00      B   
ATOM   3235  N   ILE    60      20.212 -14.382   6.981  1.00 10.00      B   
ATOM   3236  HN  ILE    60      21.079 -13.954   7.131  1.00 10.00      B   
ATOM   3237  CA  ILE    60      19.347 -13.889   5.918  1.00 10.00      B   
ATOM   3238  CB  ILE    60      19.830 -12.525   5.382  1.00 10.00      B   
ATOM   3239  CG1 ILE    60      19.786 -11.477   6.502  1.00 10.00      B   
ATOM   3240  CG2 ILE    60      18.979 -12.084   4.199  1.00 10.00      B   
ATOM   3241  CD1 ILE    60      20.265 -10.104   6.084  1.00 10.00      B   
ATOM   3242  C   ILE    60      19.262 -14.907   4.784  1.00 10.00      B   
ATOM   3243  O   ILE    60      20.278 -15.282   4.195  1.00 10.00      B   
ATOM   3244  N   SER    61      18.049 -15.356   4.491  1.00 10.00      B   
ATOM   3245  HN  SER    61      17.278 -15.008   4.984  1.00 10.00      B   
ATOM   3246  CA  SER    61      17.833 -16.348   3.452  1.00 10.00      B   
ATOM   3247  CB  SER    61      17.292 -17.637   4.084  1.00 10.00      B   
ATOM   3248  OG  SER    61      17.492 -18.752   3.236  1.00 10.00      B   
ATOM   3249  HG  SER    61      18.323 -19.184   3.469  1.00 10.00      B   
ATOM   3250  C   SER    61      16.863 -15.840   2.388  1.00 10.00      B   
ATOM   3251  O   SER    61      16.399 -14.696   2.450  1.00 10.00      B   
ATOM   3252  N   LEU    62      16.568 -16.713   1.425  1.00 10.00      B   
ATOM   3253  HN  LEU    62      16.990 -17.601   1.457  1.00 10.00      B   
ATOM   3254  CA  LEU    62      15.653 -16.419   0.323  1.00 10.00      B   
ATOM   3255  CB  LEU    62      14.269 -15.975   0.808  1.00 10.00      B   
ATOM   3256  CG  LEU    62      13.423 -17.047   1.504  1.00 10.00      B   
ATOM   3257  CD1 LEU    62      12.046 -16.504   1.845  1.00 10.00      B   
ATOM   3258  CD2 LEU    62      13.316 -18.299   0.645  1.00 10.00      B   
ATOM   3259  C   LEU    62      16.240 -15.439  -0.688  1.00 10.00      B   
ATOM   3260  O   LEU    62      17.432 -15.116  -0.644  1.00 10.00      B   
ATOM   3261  N   GLY    63      15.397 -14.970  -1.599  1.00 10.00      B   
ATOM   3262  HN  GLY    63      14.456 -15.250  -1.569  1.00 10.00      B   
ATOM   3263  CA  GLY    63      15.839 -14.052  -2.632  1.00 10.00      B   
ATOM   3264  C   GLY    63      15.885 -12.610  -2.177  1.00 10.00      B   
ATOM   3265  O   GLY    63      15.218 -11.748  -2.752  1.00 10.00      B   
ATOM   3266  N   PHE    64      16.670 -12.343  -1.145  1.00 10.00      B   
ATOM   3267  HN  PHE    64      17.165 -13.076  -0.720  1.00 10.00      B   
ATOM   3268  CA  PHE    64      16.809 -10.992  -0.623  1.00 10.00      B   
ATOM   3269  CB  PHE    64      17.176 -11.025   0.863  1.00 10.00      B   
ATOM   3270  CG  PHE    64      16.397 -10.057   1.711  1.00 10.00      B   
ATOM   3271  CD1 PHE    64      15.961 -10.421   2.975  1.00 10.00      B   
ATOM   3272  CD2 PHE    64      16.094  -8.789   1.246  1.00 10.00      B   
ATOM   3273  CE1 PHE    64      15.242  -9.539   3.760  1.00 10.00      B   
ATOM   3274  CE2 PHE    64      15.377  -7.901   2.024  1.00 10.00      B   
ATOM   3275  CZ  PHE    64      14.948  -8.277   3.282  1.00 10.00      B   
ATOM   3276  C   PHE    64      17.873 -10.238  -1.414  1.00 10.00      B   
ATOM   3277  O   PHE    64      17.754  -9.039  -1.660  1.00 10.00      B   
ATOM   3278  N   PHE    65      18.903 -10.964  -1.830  1.00 10.00      B   
ATOM   3279  HN  PHE    65      18.928 -11.922  -1.621  1.00 10.00      B   
ATOM   3280  CA  PHE    65      19.995 -10.381  -2.596  1.00 10.00      B   
ATOM   3281  CB  PHE    65      21.263 -11.225  -2.456  1.00 10.00      B   
ATOM   3282  CG  PHE    65      21.701 -11.434  -1.035  1.00 10.00      B   
ATOM   3283  CD1 PHE    65      21.538 -12.666  -0.421  1.00 10.00      B   
ATOM   3284  CD2 PHE    65      22.274 -10.402  -0.313  1.00 10.00      B   
ATOM   3285  CE1 PHE    65      21.941 -12.864   0.887  1.00 10.00      B   
ATOM   3286  CE2 PHE    65      22.678 -10.591   0.994  1.00 10.00      B   
ATOM   3287  CZ  PHE    65      22.512 -11.824   1.596  1.00 10.00      B   
ATOM   3288  C   PHE    65      19.604 -10.267  -4.060  1.00 10.00      B   
ATOM   3289  O   PHE    65      20.121  -9.421  -4.785  1.00 10.00      B   
ATOM   3290  N   LEU    66      18.674 -11.120  -4.481  1.00 10.00      B   
ATOM   3291  HN  LEU    66      18.306 -11.772  -3.847  1.00 10.00      B   
ATOM   3292  CA  LEU    66      18.195 -11.122  -5.861  1.00 10.00      B   
ATOM   3293  CB  LEU    66      17.186 -12.253  -6.085  1.00 10.00      B   
ATOM   3294  CG  LEU    66      17.725 -13.680  -5.945  1.00 10.00      B   
ATOM   3295  CD1 LEU    66      16.607 -14.691  -6.144  1.00 10.00      B   
ATOM   3296  CD2 LEU    66      18.851 -13.929  -6.935  1.00 10.00      B   
ATOM   3297  C   LEU    66      17.573  -9.776  -6.228  1.00 10.00      B   
ATOM   3298  O   LEU    66      17.570  -9.379  -7.393  1.00 10.00      B   
ATOM   3299  N   LYS    67      17.052  -9.078  -5.223  1.00 10.00      B   
ATOM   3300  HN  LYS    67      17.078  -9.452  -4.317  1.00 10.00      B   
ATOM   3301  CA  LYS    67      16.443  -7.771  -5.432  1.00 10.00      B   
ATOM   3302  CB  LYS    67      15.685  -7.327  -4.180  1.00 10.00      B   
ATOM   3303  CG  LYS    67      14.364  -8.051  -3.963  1.00 10.00      B   
ATOM   3304  CD  LYS    67      13.662  -7.555  -2.709  1.00 10.00      B   
ATOM   3305  CE  LYS    67      12.247  -8.106  -2.609  1.00 10.00      B   
ATOM   3306  NZ  LYS    67      11.595  -7.724  -1.329  1.00 10.00      B   
ATOM   3307  HZ1 LYS    67      11.529  -6.691  -1.255  1.00 10.00      B   
ATOM   3308  HZ2 LYS    67      12.150  -8.085  -0.526  1.00 10.00      B   
ATOM   3309  HZ3 LYS    67      10.635  -8.127  -1.279  1.00 10.00      B   
ATOM   3310  C   LYS    67      17.508  -6.742  -5.793  1.00 10.00      B   
ATOM   3311  O   LYS    67      17.246  -5.783  -6.520  1.00 10.00      B   
ATOM   3312  N   GLY    68      18.719  -6.962  -5.293  1.00 10.00      B   
ATOM   3313  HN  GLY    68      18.872  -7.755  -4.736  1.00 10.00      B   
ATOM   3314  CA  GLY    68      19.815  -6.058  -5.573  1.00 10.00      B   
ATOM   3315  C   GLY    68      20.419  -6.322  -6.937  1.00 10.00      B   
ATOM   3316  O   GLY    68      20.955  -5.418  -7.577  1.00 10.00      B   
ATOM   3317  N   ILE    69      20.299  -7.563  -7.390  1.00 10.00      B   
ATOM   3318  HN  ILE    69      19.839  -8.228  -6.835  1.00 10.00      B   
ATOM   3319  CA  ILE    69      20.830  -7.974  -8.685  1.00 10.00      B   
ATOM   3320  CB  ILE    69      20.976  -9.513  -8.761  1.00 10.00      B   
ATOM   3321  CG1 ILE    69      21.701 -10.044  -7.521  1.00 10.00      B   
ATOM   3322  CG2 ILE    69      21.716  -9.929 -10.024  1.00 10.00      B   
ATOM   3323  CD1 ILE    69      21.787 -11.556  -7.451  1.00 10.00      B   
ATOM   3324  C   ILE    69      19.927  -7.494  -9.825  1.00 10.00      B   
ATOM   3325  O   ILE    69      20.366  -7.373 -10.967  1.00 10.00      B   
ATOM   3326  N   ARG    70      18.673  -7.201  -9.490  1.00 10.00      B   
ATOM   3327  HN  ARG    70      18.405  -7.300  -8.552  1.00 10.00      B   
ATOM   3328  CA  ARG    70      17.673  -6.742 -10.464  1.00 10.00      B   
ATOM   3329  CB  ARG    70      16.407  -6.239  -9.761  1.00 10.00      B   
ATOM   3330  CG  ARG    70      15.404  -5.558 -10.682  1.00 10.00      B   
ATOM   3331  CD  ARG    70      14.514  -4.596  -9.913  1.00 10.00      B   
ATOM   3332  NE  ARG    70      13.979  -3.539 -10.773  1.00 10.00      B   
ATOM   3333  HE  ARG    70      13.588  -3.817 -11.638  1.00 10.00      B   
ATOM   3334  CZ  ARG    70      13.993  -2.240 -10.458  1.00 10.00      B   
ATOM   3335  NH1 ARG    70      14.514  -1.835  -9.301  1.00 10.00      B   
ATOM   3336 HH11 ARG    70      14.523  -0.819  -9.055  1.00 10.00      B   
ATOM   3337 HH12 ARG    70      14.913  -2.531  -8.632  1.00 10.00      B   
ATOM   3338  NH2 ARG    70      13.492  -1.341 -11.303  1.00 10.00      B   
ATOM   3339 HH21 ARG    70      13.504  -0.325 -11.060  1.00 10.00      B   
ATOM   3340 HH22 ARG    70      13.087  -1.642 -12.218  1.00 10.00      B   
ATOM   3341  C   ARG    70      18.198  -5.704 -11.475  1.00 10.00      B   
ATOM   3342  O   ARG    70      18.186  -5.964 -12.679  1.00 10.00      B   
ATOM   3343  N   PRO    71      18.679  -4.524 -11.024  1.00 10.00      B   
ATOM   3344  CA  PRO    71      19.172  -3.489 -11.939  1.00 10.00      B   
ATOM   3345  CB  PRO    71      19.195  -2.235 -11.066  1.00 10.00      B   
ATOM   3346  CG  PRO    71      19.442  -2.746  -9.689  1.00 10.00      B   
ATOM   3347  CD  PRO    71      18.770  -4.091  -9.611  1.00 10.00      B   
ATOM   3348  C   PRO    71      20.567  -3.781 -12.489  1.00 10.00      B   
ATOM   3349  O   PRO    71      21.039  -3.106 -13.404  1.00 10.00      B   
ATOM   3350  N   LEU    72      21.219  -4.795 -11.944  1.00 10.00      B   
ATOM   3351  HN  LEU    72      20.784  -5.327 -11.242  1.00 10.00      B   
ATOM   3352  CA  LEU    72      22.561  -5.147 -12.377  1.00 10.00      B   
ATOM   3353  CB  LEU    72      23.431  -5.536 -11.180  1.00 10.00      B   
ATOM   3354  CG  LEU    72      23.690  -4.422 -10.160  1.00 10.00      B   
ATOM   3355  CD1 LEU    72      24.487  -4.946  -8.979  1.00 10.00      B   
ATOM   3356  CD2 LEU    72      24.403  -3.248 -10.815  1.00 10.00      B   
ATOM   3357  C   LEU    72      22.542  -6.249 -13.427  1.00 10.00      B   
ATOM   3358  O   LEU    72      23.550  -6.504 -14.090  1.00 10.00      B   
ATOM   3359  N   LEU    73      21.385  -6.885 -13.586  1.00 10.00      B   
ATOM   3360  HN  LEU    73      20.620  -6.629 -13.025  1.00 10.00      B   
ATOM   3361  CA  LEU    73      21.222  -7.964 -14.559  1.00 10.00      B   
ATOM   3362  CB  LEU    73      19.787  -8.497 -14.539  1.00 10.00      B   
ATOM   3363  CG  LEU    73      19.413  -9.389 -13.355  1.00 10.00      B   
ATOM   3364  CD1 LEU    73      17.914  -9.631 -13.324  1.00 10.00      B   
ATOM   3365  CD2 LEU    73      20.165 -10.708 -13.424  1.00 10.00      B   
ATOM   3366  C   LEU    73      21.588  -7.505 -15.966  1.00 10.00      B   
ATOM   3367  O   LEU    73      22.192  -8.255 -16.732  1.00 10.00      B   
ATOM   3368  N   TRP    74      21.230  -6.263 -16.282  1.00 10.00      B   
ATOM   3369  HN  TRP    74      20.756  -5.725 -15.615  1.00 10.00      B   
ATOM   3370  CA  TRP    74      21.513  -5.674 -17.588  1.00 10.00      B   
ATOM   3371  CB  TRP    74      21.057  -4.207 -17.598  1.00 10.00      B   
ATOM   3372  CG  TRP    74      21.320  -3.480 -18.885  1.00 10.00      B   
ATOM   3373  CD1 TRP    74      22.446  -2.783 -19.215  1.00 10.00      B   
ATOM   3374  CD2 TRP    74      20.436  -3.366 -20.006  1.00 10.00      B   
ATOM   3375  NE1 TRP    74      22.324  -2.252 -20.474  1.00 10.00      B   
ATOM   3376  HE1 TRP    74      23.006  -1.712 -20.934  1.00 10.00      B   
ATOM   3377  CE2 TRP    74      21.097  -2.593 -20.981  1.00 10.00      B   
ATOM   3378  CE3 TRP    74      19.152  -3.845 -20.282  1.00 10.00      B   
ATOM   3379  CZ2 TRP    74      20.517  -2.288 -22.210  1.00 10.00      B   
ATOM   3380  CZ3 TRP    74      18.579  -3.540 -21.502  1.00 10.00      B   
ATOM   3381  CH2 TRP    74      19.261  -2.769 -22.451  1.00 10.00      B   
ATOM   3382  C   TRP    74      23.002  -5.772 -17.929  1.00 10.00      B   
ATOM   3383  O   TRP    74      23.371  -6.132 -19.047  1.00 10.00      B   
ATOM   3384  N   LEU    75      23.845  -5.466 -16.952  1.00 10.00      B   
ATOM   3385  HN  LEU    75      23.487  -5.214 -16.078  1.00 10.00      B   
ATOM   3386  CA  LEU    75      25.287  -5.510 -17.141  1.00 10.00      B   
ATOM   3387  CB  LEU    75      25.991  -4.688 -16.060  1.00 10.00      B   
ATOM   3388  CG  LEU    75      25.631  -3.203 -16.000  1.00 10.00      B   
ATOM   3389  CD1 LEU    75      26.181  -2.576 -14.731  1.00 10.00      B   
ATOM   3390  CD2 LEU    75      26.153  -2.472 -17.228  1.00 10.00      B   
ATOM   3391  C   LEU    75      25.802  -6.944 -17.119  1.00 10.00      B   
ATOM   3392  O   LEU    75      26.649  -7.316 -17.930  1.00 10.00      B   
ATOM   3393  N   ILE    76      25.279  -7.743 -16.194  1.00 10.00      B   
ATOM   3394  HN  ILE    76      24.592  -7.386 -15.593  1.00 10.00      B   
ATOM   3395  CA  ILE    76      25.694  -9.136 -16.050  1.00 10.00      B   
ATOM   3396  CB  ILE    76      24.968  -9.838 -14.881  1.00 10.00      B   
ATOM   3397  CG1 ILE    76      25.326  -9.161 -13.555  1.00 10.00      B   
ATOM   3398  CG2 ILE    76      25.317 -11.321 -14.835  1.00 10.00      B   
ATOM   3399  CD1 ILE    76      24.557  -9.688 -12.365  1.00 10.00      B   
ATOM   3400  C   ILE    76      25.498  -9.930 -17.340  1.00 10.00      B   
ATOM   3401  O   ILE    76      26.441 -10.548 -17.836  1.00 10.00      B   
ATOM   3402  N   VAL    77      24.283  -9.892 -17.886  1.00 10.00      B   
ATOM   3403  HN  VAL    77      23.581  -9.357 -17.455  1.00 10.00      B   
ATOM   3404  CA  VAL    77      23.967 -10.623 -19.114  1.00 10.00      B   
ATOM   3405  CB  VAL    77      22.508 -10.384 -19.566  1.00 10.00      B   
ATOM   3406  CG1 VAL    77      22.208 -11.135 -20.855  1.00 10.00      B   
ATOM   3407  CG2 VAL    77      21.540 -10.806 -18.475  1.00 10.00      B   
ATOM   3408  C   VAL    77      24.923 -10.246 -20.245  1.00 10.00      B   
ATOM   3409  O   VAL    77      25.470 -11.114 -20.929  1.00 10.00      B   
ATOM   3410  N   PHE    78      25.137  -8.949 -20.419  1.00 10.00      B   
ATOM   3411  HN  PHE    78      24.682  -8.309 -19.835  1.00 10.00      B   
ATOM   3412  CA  PHE    78      26.021  -8.449 -21.461  1.00 10.00      B   
ATOM   3413  CB  PHE    78      25.995  -6.917 -21.489  1.00 10.00      B   
ATOM   3414  CG  PHE    78      26.884  -6.306 -22.539  1.00 10.00      B   
ATOM   3415  CD1 PHE    78      26.542  -6.370 -23.879  1.00 10.00      B   
ATOM   3416  CD2 PHE    78      28.061  -5.668 -22.184  1.00 10.00      B   
ATOM   3417  CE1 PHE    78      27.356  -5.811 -24.845  1.00 10.00      B   
ATOM   3418  CE2 PHE    78      28.879  -5.106 -23.145  1.00 10.00      B   
ATOM   3419  CZ  PHE    78      28.526  -5.178 -24.478  1.00 10.00      B   
ATOM   3420  C   PHE    78      27.452  -8.950 -21.270  1.00 10.00      B   
ATOM   3421  O   PHE    78      28.040  -9.532 -22.182  1.00 10.00      B   
ATOM   3422  N   THR    79      27.990  -8.740 -20.074  1.00 10.00      B   
ATOM   3423  HN  THR    79      27.450  -8.302 -19.381  1.00 10.00      B   
ATOM   3424  CA  THR    79      29.354  -9.141 -19.756  1.00 10.00      B   
ATOM   3425  CB  THR    79      29.735  -8.736 -18.318  1.00 10.00      B   
ATOM   3426  OG1 THR    79      29.259  -7.406 -18.060  1.00 10.00      B   
ATOM   3427  HG1 THR    79      28.328  -7.444 -17.800  1.00 10.00      B   
ATOM   3428  CG2 THR    79      31.244  -8.772 -18.135  1.00 10.00      B   
ATOM   3429  C   THR    79      29.583 -10.642 -19.948  1.00 10.00      B   
ATOM   3430  O   THR    79      30.531 -11.044 -20.624  1.00 10.00      B   
ATOM   3431  N   VAL    80      28.709 -11.464 -19.375  1.00 10.00      B   
ATOM   3432  HN  VAL    80      27.949 -11.086 -18.876  1.00 10.00      B   
ATOM   3433  CA  VAL    80      28.842 -12.917 -19.475  1.00 10.00      B   
ATOM   3434  CB  VAL    80      27.759 -13.653 -18.656  1.00 10.00      B   
ATOM   3435  CG1 VAL    80      27.859 -15.158 -18.854  1.00 10.00      B   
ATOM   3436  CG2 VAL    80      27.886 -13.309 -17.180  1.00 10.00      B   
ATOM   3437  C   VAL    80      28.823 -13.400 -20.927  1.00 10.00      B   
ATOM   3438  O   VAL    80      29.736 -14.103 -21.367  1.00 10.00      B   
ATOM   3439  N   VAL    81      27.796 -13.002 -21.669  1.00 10.00      B   
ATOM   3440  HN  VAL    81      27.115 -12.418 -21.269  1.00 10.00      B   
ATOM   3441  CA  VAL    81      27.662 -13.407 -23.068  1.00 10.00      B   
ATOM   3442  CB  VAL    81      26.318 -12.941 -23.680  1.00 10.00      B   
ATOM   3443  CG1 VAL    81      26.239 -13.291 -25.159  1.00 10.00      B   
ATOM   3444  CG2 VAL    81      25.147 -13.557 -22.931  1.00 10.00      B   
ATOM   3445  C   VAL    81      28.830 -12.890 -23.914  1.00 10.00      B   
ATOM   3446  O   VAL    81      29.347 -13.598 -24.780  1.00 10.00      B   
ATOM   3447  N   LEU    82      29.270 -11.671 -23.632  1.00 10.00      B   
ATOM   3448  HN  LEU    82      28.848 -11.164 -22.901  1.00 10.00      B   
ATOM   3449  CA  LEU    82      30.369 -11.068 -24.379  1.00 10.00      B   
ATOM   3450  CB  LEU    82      30.464  -9.567 -24.093  1.00 10.00      B   
ATOM   3451  CG  LEU    82      31.314  -8.745 -25.065  1.00 10.00      B   
ATOM   3452  CD1 LEU    82      30.647  -8.669 -26.430  1.00 10.00      B   
ATOM   3453  CD2 LEU    82      31.570  -7.353 -24.510  1.00 10.00      B   
ATOM   3454  C   LEU    82      31.703 -11.748 -24.077  1.00 10.00      B   
ATOM   3455  O   LEU    82      32.641 -11.655 -24.863  1.00 10.00      B   
ATOM   3456  N   GLN    83      31.788 -12.422 -22.936  1.00 10.00      B   
ATOM   3457  HN  GLN    83      31.012 -12.454 -22.335  1.00 10.00      B   
ATOM   3458  CA  GLN    83      33.018 -13.109 -22.556  1.00 10.00      B   
ATOM   3459  CB  GLN    83      33.164 -13.207 -21.036  1.00 10.00      B   
ATOM   3460  CG  GLN    83      33.535 -11.897 -20.350  1.00 10.00      B   
ATOM   3461  CD  GLN    83      34.214 -10.907 -21.277  1.00 10.00      B   
ATOM   3462  OE1 GLN    83      35.418 -10.977 -21.509  1.00 10.00      B   
ATOM   3463  NE2 GLN    83      33.448  -9.962 -21.795  1.00 10.00      B   
ATOM   3464 HE21 GLN    83      32.498  -9.954 -21.554  1.00 10.00      B   
ATOM   3465 HE22 GLN    83      33.862  -9.310 -22.398  1.00 10.00      B   
ATOM   3466  C   GLN    83      33.100 -14.491 -23.191  1.00 10.00      B   
ATOM   3467  O   GLN    83      34.191 -15.033 -23.390  1.00 10.00      B   
ATOM   3468  N   LEU    84      31.941 -15.060 -23.500  1.00 10.00      B   
ATOM   3469  HN  LEU    84      31.106 -14.589 -23.291  1.00 10.00      B   
ATOM   3470  CA  LEU    84      31.875 -16.369 -24.128  1.00 10.00      B   
ATOM   3471  CB  LEU    84      30.480 -16.973 -23.956  1.00 10.00      B   
ATOM   3472  CG  LEU    84      30.085 -17.364 -22.529  1.00 10.00      B   
ATOM   3473  CD1 LEU    84      28.605 -17.703 -22.457  1.00 10.00      B   
ATOM   3474  CD2 LEU    84      30.924 -18.537 -22.045  1.00 10.00      B   
ATOM   3475  C   LEU    84      32.219 -16.253 -25.606  1.00 10.00      B   
ATOM   3476  O   LEU    84      32.648 -17.218 -26.242  1.00 10.00      B   
ATOM   3477  N   LEU    85      32.040 -15.057 -26.142  1.00 10.00      B   
ATOM   3478  HN  LEU    85      31.714 -14.328 -25.576  1.00 10.00      B   
ATOM   3479  CA  LEU    85      32.330 -14.786 -27.539  1.00 10.00      B   
ATOM   3480  CB  LEU    85      31.128 -14.121 -28.214  1.00 10.00      B   
ATOM   3481  CG  LEU    85      29.814 -14.906 -28.190  1.00 10.00      B   
ATOM   3482  CD1 LEU    85      28.677 -14.057 -28.736  1.00 10.00      B   
ATOM   3483  CD2 LEU    85      29.943 -16.198 -28.981  1.00 10.00      B   
ATOM   3484  C   LEU    85      33.558 -13.890 -27.655  1.00 10.00      B   
ATOM   3485  O   LEU    85      33.974 -13.278 -26.672  1.00 10.00      B   
ATOM   3486  N   PHE    86      34.135 -13.835 -28.853  1.00 10.00      B   
ATOM   3487  HN  PHE    86      33.749 -14.361 -29.586  1.00 10.00      B   
ATOM   3488  CA  PHE    86      35.318 -13.013 -29.125  1.00 10.00      B   
ATOM   3489  CB  PHE    86      34.990 -11.520 -29.012  1.00 10.00      B   
ATOM   3490  CG  PHE    86      33.834 -11.082 -29.866  1.00 10.00      B   
ATOM   3491  CD1 PHE    86      32.601 -10.806 -29.296  1.00 10.00      B   
ATOM   3492  CD2 PHE    86      33.977 -10.947 -31.237  1.00 10.00      B   
ATOM   3493  CE1 PHE    86      31.533 -10.403 -30.075  1.00 10.00      B   
ATOM   3494  CE2 PHE    86      32.914 -10.544 -32.023  1.00 10.00      B   
ATOM   3495  CZ  PHE    86      31.689 -10.272 -31.442  1.00 10.00      B   
ATOM   3496  C   PHE    86      36.497 -13.370 -28.219  1.00 10.00      B   
ATOM   3497  O   PHE    86      37.366 -12.536 -27.959  1.00 10.00      B   
ATOM   3498  N   SER    87      36.527 -14.609 -27.748  1.00 10.00      B   
ATOM   3499  HN  SER    87      35.810 -15.231 -27.987  1.00 10.00      B   
ATOM   3500  CA  SER    87      37.600 -15.067 -26.876  1.00 10.00      B   
ATOM   3501  CB  SER    87      37.019 -15.794 -25.664  1.00 10.00      B   
ATOM   3502  OG  SER    87      35.616 -15.972 -25.803  1.00 10.00      B   
ATOM   3503  HG  SER    87      35.155 -15.279 -25.308  1.00 10.00      B   
ATOM   3504  C   SER    87      38.569 -15.975 -27.627  1.00 10.00      B   
ATOM   3505  O   SER    87      38.329 -16.331 -28.785  1.00 10.00      B   
ATOM   3506  N   ILE   100      32.012 -16.723 -33.125  1.00 10.00      B   
ATOM   3507  HN  ILE   100      32.282 -15.842 -32.790  1.00 10.00      B   
ATOM   3508  CA  ILE   100      31.092 -17.529 -32.333  1.00 10.00      B   
ATOM   3509  CB  ILE   100      29.801 -17.856 -33.110  1.00 10.00      B   
ATOM   3510  CG1 ILE   100      30.132 -18.530 -34.447  1.00 10.00      B   
ATOM   3511  CG2 ILE   100      28.985 -16.590 -33.332  1.00 10.00      B   
ATOM   3512  CD1 ILE   100      28.920 -19.058 -35.184  1.00 10.00      B   
ATOM   3513  C   ILE   100      31.759 -18.821 -31.876  1.00 10.00      B   
ATOM   3514  O   ILE   100      31.100 -19.743 -31.395  1.00 10.00      B   
ATOM   3515  N   ASN   101      33.072 -18.879 -32.042  1.00 10.00      B   
ATOM   3516  HN  ASN   101      33.532 -18.117 -32.449  1.00 10.00      B   
ATOM   3517  CA  ASN   101      33.844 -20.048 -31.641  1.00 10.00      B   
ATOM   3518  CB  ASN   101      35.202 -20.081 -32.352  1.00 10.00      B   
ATOM   3519  CG  ASN   101      35.177 -20.886 -33.639  1.00 10.00      B   
ATOM   3520  OD1 ASN   101      34.177 -20.906 -34.357  1.00 10.00      B   
ATOM   3521  ND2 ASN   101      36.279 -21.565 -33.937  1.00 10.00      B   
ATOM   3522 HD21 ASN   101      37.040 -21.513 -33.318  1.00 10.00      B   
ATOM   3523 HD22 ASN   101      36.289 -22.095 -34.763  1.00 10.00      B   
ATOM   3524  C   ASN   101      34.040 -20.068 -30.130  1.00 10.00      B   
ATOM   3525  O   ASN   101      34.905 -19.369 -29.595  1.00 10.00      B   
ATOM   3526  N   VAL   102      33.215 -20.846 -29.444  1.00 10.00      B   
ATOM   3527  HN  VAL   102      32.532 -21.360 -29.925  1.00 10.00      B   
ATOM   3528  CA  VAL   102      33.294 -20.960 -27.997  1.00 10.00      B   
ATOM   3529  CB  VAL   102      31.965 -21.463 -27.389  1.00 10.00      B   
ATOM   3530  CG1 VAL   102      31.998 -21.392 -25.870  1.00 10.00      B   
ATOM   3531  CG2 VAL   102      30.792 -20.660 -27.936  1.00 10.00      B   
ATOM   3532  C   VAL   102      34.432 -21.899 -27.608  1.00 10.00      B   
ATOM   3533  O   VAL   102      34.636 -22.940 -28.235  1.00 10.00      B   
ATOM   3534  N   THR   103      35.182 -21.516 -26.591  1.00 10.00      B   
ATOM   3535  HN  THR   103      34.976 -20.673 -26.134  1.00 10.00      B   
ATOM   3536  CA  THR   103      36.300 -22.315 -26.123  1.00 10.00      B   
ATOM   3537  CB  THR   103      37.556 -21.436 -25.939  1.00 10.00      B   
ATOM   3538  OG1 THR   103      37.251 -20.334 -25.070  1.00 10.00      B   
ATOM   3539  HG1 THR   103      36.720 -19.682 -25.549  1.00 10.00      B   
ATOM   3540  CG2 THR   103      38.047 -20.900 -27.275  1.00 10.00      B   
ATOM   3541  C   THR   103      35.968 -22.966 -24.784  1.00 10.00      B   
ATOM   3542  O   THR   103      34.898 -22.734 -24.212  1.00 10.00      B   
ATOM   3543  N   GLN   104      36.884 -23.785 -24.291  1.00 10.00      B   
ATOM   3544  HN  GLN   104      37.706 -23.949 -24.803  1.00 10.00      B   
ATOM   3545  CA  GLN   104      36.708 -24.442 -23.007  1.00 10.00      B   
ATOM   3546  CB  GLN   104      37.636 -25.656 -22.900  1.00 10.00      B   
ATOM   3547  CG  GLN   104      37.521 -26.648 -24.044  1.00 10.00      B   
ATOM   3548  CD  GLN   104      38.677 -27.629 -24.072  1.00 10.00      B   
ATOM   3549  OE1 GLN   104      39.795 -27.299 -23.676  1.00 10.00      B   
ATOM   3550  NE2 GLN   104      38.417 -28.838 -24.535  1.00 10.00      B   
ATOM   3551 HE21 GLN   104      37.501 -29.036 -24.834  1.00 10.00      B   
ATOM   3552 HE22 GLN   104      39.148 -29.489 -24.567  1.00 10.00      B   
ATOM   3553  C   GLN   104      37.066 -23.452 -21.913  1.00 10.00      B   
ATOM   3554  O   GLN   104      36.428 -23.395 -20.864  1.00 10.00      B   
ATOM   3555  N   ASP   105      38.088 -22.654 -22.194  1.00 10.00      B   
ATOM   3556  HN  ASP   105      38.533 -22.746 -23.065  1.00 10.00      B   
ATOM   3557  CA  ASP   105      38.569 -21.648 -21.256  1.00 10.00      B   
ATOM   3558  CB  ASP   105      39.846 -20.986 -21.775  1.00 10.00      B   
ATOM   3559  CG  ASP   105      41.044 -21.911 -21.759  1.00 10.00      B   
ATOM   3560  OD1 ASP   105      41.735 -21.981 -20.719  1.00 10.00      B   
ATOM   3561  OD2 ASP   105      41.304 -22.570 -22.789  1.00 10.00      B   
ATOM   3562  C   ASP   105      37.513 -20.585 -21.005  1.00 10.00      B   
ATOM   3563  O   ASP   105      37.338 -20.135 -19.873  1.00 10.00      B   
ATOM   3564  N   GLY   106      36.819 -20.183 -22.068  1.00 10.00      B   
ATOM   3565  HN  GLY   106      37.025 -20.563 -22.953  1.00 10.00      B   
ATOM   3566  CA  GLY   106      35.780 -19.178 -21.940  1.00 10.00      B   
ATOM   3567  C   GLY   106      34.692 -19.588 -20.966  1.00 10.00      B   
ATOM   3568  O   GLY   106      34.213 -18.773 -20.178  1.00 10.00      B   
ATOM   3569  N   LEU   107      34.321 -20.862 -21.010  1.00 10.00      B   
ATOM   3570  HN  LEU   107      34.758 -21.461 -21.649  1.00 10.00      B   
ATOM   3571  CA  LEU   107      33.286 -21.394 -20.132  1.00 10.00      B   
ATOM   3572  CB  LEU   107      32.930 -22.830 -20.535  1.00 10.00      B   
ATOM   3573  CG  LEU   107      31.663 -23.418 -19.907  1.00 10.00      B   
ATOM   3574  CD1 LEU   107      30.428 -22.663 -20.377  1.00 10.00      B   
ATOM   3575  CD2 LEU   107      31.541 -24.899 -20.230  1.00 10.00      B   
ATOM   3576  C   LEU   107      33.731 -21.343 -18.672  1.00 10.00      B   
ATOM   3577  O   LEU   107      32.947 -21.004 -17.784  1.00 10.00      B   
ATOM   3578  N   ILE   108      34.997 -21.669 -18.435  1.00 10.00      B   
ATOM   3579  HN  ILE   108      35.571 -21.927 -19.187  1.00 10.00      B   
ATOM   3580  CA  ILE   108      35.554 -21.660 -17.088  1.00 10.00      B   
ATOM   3581  CB  ILE   108      36.958 -22.301 -17.060  1.00 10.00      B   
ATOM   3582  CG1 ILE   108      36.935 -23.670 -17.747  1.00 10.00      B   
ATOM   3583  CG2 ILE   108      37.462 -22.434 -15.630  1.00 10.00      B   
ATOM   3584  CD1 ILE   108      38.306 -24.184 -18.129  1.00 10.00      B   
ATOM   3585  C   ILE   108      35.651 -20.229 -16.572  1.00 10.00      B   
ATOM   3586  O   ILE   108      35.297 -19.942 -15.425  1.00 10.00      B   
ATOM   3587  N   ASN   109      36.117 -19.334 -17.438  1.00 10.00      B   
ATOM   3588  HN  ASN   109      36.370 -19.631 -18.342  1.00 10.00      B   
ATOM   3589  CA  ASN   109      36.268 -17.926 -17.086  1.00 10.00      B   
ATOM   3590  CB  ASN   109      36.961 -17.148 -18.208  1.00 10.00      B   
ATOM   3591  CG  ASN   109      38.471 -17.264 -18.144  1.00 10.00      B   
ATOM   3592  OD1 ASN   109      39.051 -17.401 -17.067  1.00 10.00      B   
ATOM   3593  ND2 ASN   109      39.118 -17.208 -19.294  1.00 10.00      B   
ATOM   3594 HD21 ASN   109      38.595 -17.096 -20.117  1.00 10.00      B   
ATOM   3595 HD22 ASN   109      40.095 -17.278 -19.279  1.00 10.00      B   
ATOM   3596  C   ASN   109      34.923 -17.300 -16.760  1.00 10.00      B   
ATOM   3597  O   ASN   109      34.819 -16.483 -15.846  1.00 10.00      B   
ATOM   3598  N   ALA   110      33.894 -17.696 -17.504  1.00 10.00      B   
ATOM   3599  HN  ALA   110      34.047 -18.346 -18.228  1.00 10.00      B   
ATOM   3600  CA  ALA   110      32.547 -17.184 -17.281  1.00 10.00      B   
ATOM   3601  CB  ALA   110      31.575 -17.778 -18.290  1.00 10.00      B   
ATOM   3602  C   ALA   110      32.096 -17.489 -15.857  1.00 10.00      B   
ATOM   3603  O   ALA   110      31.430 -16.679 -15.218  1.00 10.00      B   
ATOM   3604  N   GLY   111      32.489 -18.658 -15.363  1.00 10.00      B   
ATOM   3605  HN  GLY   111      33.026 -19.259 -15.922  1.00 10.00      B   
ATOM   3606  CA  GLY   111      32.132 -19.055 -14.014  1.00 10.00      B   
ATOM   3607  C   GLY   111      32.767 -18.151 -12.977  1.00 10.00      B   
ATOM   3608  O   GLY   111      32.146 -17.821 -11.966  1.00 10.00      B   
ATOM   3609  N   TYR   112      34.003 -17.737 -13.235  1.00 10.00      B   
ATOM   3610  HN  TYR   112      34.440 -18.025 -14.063  1.00 10.00      B   
ATOM   3611  CA  TYR   112      34.722 -16.856 -12.320  1.00 10.00      B   
ATOM   3612  CB  TYR   112      36.177 -16.674 -12.764  1.00 10.00      B   
ATOM   3613  CG  TYR   112      37.032 -17.906 -12.591  1.00 10.00      B   
ATOM   3614  CD1 TYR   112      37.634 -18.516 -13.682  1.00 10.00      B   
ATOM   3615  CD2 TYR   112      37.233 -18.461 -11.335  1.00 10.00      B   
ATOM   3616  CE1 TYR   112      38.414 -19.646 -13.526  1.00 10.00      B   
ATOM   3617  CE2 TYR   112      38.011 -19.588 -11.171  1.00 10.00      B   
ATOM   3618  CZ  TYR   112      38.599 -20.178 -12.269  1.00 10.00      B   
ATOM   3619  OH  TYR   112      39.371 -21.305 -12.109  1.00 10.00      B   
ATOM   3620  HH  TYR   112      38.899 -21.938 -11.554  1.00 10.00      B   
ATOM   3621  C   TYR   112      34.033 -15.501 -12.243  1.00 10.00      B   
ATOM   3622  O   TYR   112      33.814 -14.965 -11.156  1.00 10.00      B   
ATOM   3623  N   ILE   113      33.674 -14.967 -13.407  1.00 10.00      B   
ATOM   3624  HN  ILE   113      33.871 -15.458 -14.237  1.00 10.00      B   
ATOM   3625  CA  ILE   113      33.003 -13.674 -13.492  1.00 10.00      B   
ATOM   3626  CB  ILE   113      32.888 -13.202 -14.958  1.00 10.00      B   
ATOM   3627  CG1 ILE   113      34.256 -13.271 -15.640  1.00 10.00      B   
ATOM   3628  CG2 ILE   113      32.332 -11.788 -15.029  1.00 10.00      B   
ATOM   3629  CD1 ILE   113      34.195 -13.168 -17.147  1.00 10.00      B   
ATOM   3630  C   ILE   113      31.611 -13.751 -12.863  1.00 10.00      B   
ATOM   3631  O   ILE   113      31.185 -12.836 -12.155  1.00 10.00      B   
ATOM   3632  N   PHE   114      30.921 -14.860 -13.114  1.00 10.00      B   
ATOM   3633  HN  PHE   114      31.321 -15.550 -13.688  1.00 10.00      B   
ATOM   3634  CA  PHE   114      29.587 -15.082 -12.571  1.00 10.00      B   
ATOM   3635  CB  PHE   114      29.045 -16.432 -13.056  1.00 10.00      B   
ATOM   3636  CG  PHE   114      27.565 -16.618 -12.863  1.00 10.00      B   
ATOM   3637  CD1 PHE   114      26.661 -16.037 -13.739  1.00 10.00      B   
ATOM   3638  CD2 PHE   114      27.079 -17.382 -11.813  1.00 10.00      B   
ATOM   3639  CE1 PHE   114      25.300 -16.213 -13.571  1.00 10.00      B   
ATOM   3640  CE2 PHE   114      25.719 -17.562 -11.637  1.00 10.00      B   
ATOM   3641  CZ  PHE   114      24.829 -16.976 -12.517  1.00 10.00      B   
ATOM   3642  C   PHE   114      29.629 -15.050 -11.046  1.00 10.00      B   
ATOM   3643  O   PHE   114      28.837 -14.358 -10.404  1.00 10.00      B   
ATOM   3644  N   VAL   115      30.572 -15.796 -10.477  1.00 10.00      B   
ATOM   3645  HN  VAL   115      31.171 -16.324 -11.047  1.00 10.00      B   
ATOM   3646  CA  VAL   115      30.737 -15.855  -9.029  1.00 10.00      B   
ATOM   3647  CB  VAL   115      31.743 -16.952  -8.608  1.00 10.00      B   
ATOM   3648  CG1 VAL   115      32.009 -16.900  -7.109  1.00 10.00      B   
ATOM   3649  CG2 VAL   115      31.216 -18.326  -8.999  1.00 10.00      B   
ATOM   3650  C   VAL   115      31.190 -14.498  -8.490  1.00 10.00      B   
ATOM   3651  O   VAL   115      30.707 -14.042  -7.450  1.00 10.00      B   
ATOM   3652  N   ARG   116      32.112 -13.856  -9.211  1.00 10.00      B   
ATOM   3653  HN  ARG   116      32.463 -14.279 -10.027  1.00 10.00      B   
ATOM   3654  CA  ARG   116      32.627 -12.547  -8.816  1.00 10.00      B   
ATOM   3655  CB  ARG   116      33.663 -12.039  -9.830  1.00 10.00      B   
ATOM   3656  CG  ARG   116      34.289 -10.697  -9.477  1.00 10.00      B   
ATOM   3657  CD  ARG   116      35.411 -10.330 -10.440  1.00 10.00      B   
ATOM   3658  NE  ARG   116      36.629 -11.104 -10.201  1.00 10.00      B   
ATOM   3659  HE  ARG   116      36.579 -12.078 -10.337  1.00 10.00      B   
ATOM   3660  CZ  ARG   116      37.792 -10.566  -9.824  1.00 10.00      B   
ATOM   3661  NH1 ARG   116      37.899  -9.259  -9.646  1.00 10.00      B   
ATOM   3662 HH11 ARG   116      37.073  -8.639  -9.800  1.00 10.00      B   
ATOM   3663 HH12 ARG   116      38.806  -8.845  -9.350  1.00 10.00      B   
ATOM   3664  NH2 ARG   116      38.851 -11.339  -9.636  1.00 10.00      B   
ATOM   3665 HH21 ARG   116      38.785 -12.370  -9.784  1.00 10.00      B   
ATOM   3666 HH22 ARG   116      39.761 -10.918  -9.341  1.00 10.00      B   
ATOM   3667  C   ARG   116      31.488 -11.547  -8.667  1.00 10.00      B   
ATOM   3668  O   ARG   116      31.405 -10.835  -7.665  1.00 10.00      B   
ATOM   3669  N   PHE   117      30.599 -11.518  -9.659  1.00 10.00      B   
ATOM   3670  HN  PHE   117      30.720 -12.118 -10.429  1.00 10.00      B   
ATOM   3671  CA  PHE   117      29.453 -10.618  -9.634  1.00 10.00      B   
ATOM   3672  CB  PHE   117      28.631 -10.745 -10.920  1.00 10.00      B   
ATOM   3673  CG  PHE   117      29.116  -9.884 -12.052  1.00 10.00      B   
ATOM   3674  CD1 PHE   117      29.541  -8.584 -11.818  1.00 10.00      B   
ATOM   3675  CD2 PHE   117      29.131 -10.369 -13.349  1.00 10.00      B   
ATOM   3676  CE1 PHE   117      29.979  -7.787 -12.857  1.00 10.00      B   
ATOM   3677  CE2 PHE   117      29.568  -9.577 -14.393  1.00 10.00      B   
ATOM   3678  CZ  PHE   117      29.990  -8.284 -14.146  1.00 10.00      B   
ATOM   3679  C   PHE   117      28.571 -10.913  -8.427  1.00 10.00      B   
ATOM   3680  O   PHE   117      28.188 -10.004  -7.694  1.00 10.00      B   
ATOM   3681  N   LEU   118      28.275 -12.193  -8.218  1.00 10.00      B   
ATOM   3682  HN  LEU   118      28.637 -12.871  -8.829  1.00 10.00      B   
ATOM   3683  CA  LEU   118      27.432 -12.618  -7.104  1.00 10.00      B   
ATOM   3684  CB  LEU   118      27.264 -14.139  -7.099  1.00 10.00      B   
ATOM   3685  CG  LEU   118      26.358 -14.733  -8.180  1.00 10.00      B   
ATOM   3686  CD1 LEU   118      26.420 -16.249  -8.139  1.00 10.00      B   
ATOM   3687  CD2 LEU   118      24.925 -14.249  -8.011  1.00 10.00      B   
ATOM   3688  C   LEU   118      27.992 -12.154  -5.762  1.00 10.00      B   
ATOM   3689  O   LEU   118      27.268 -11.586  -4.948  1.00 10.00      B   
ATOM   3690  N   LEU   119      29.282 -12.388  -5.548  1.00 10.00      B   
ATOM   3691  HN  LEU   119      29.809 -12.837  -6.247  1.00 10.00      B   
ATOM   3692  CA  LEU   119      29.939 -12.002  -4.303  1.00 10.00      B   
ATOM   3693  CB  LEU   119      31.395 -12.477  -4.285  1.00 10.00      B   
ATOM   3694  CG  LEU   119      31.623 -13.987  -4.410  1.00 10.00      B   
ATOM   3695  CD1 LEU   119      33.109 -14.311  -4.363  1.00 10.00      B   
ATOM   3696  CD2 LEU   119      30.873 -14.743  -3.323  1.00 10.00      B   
ATOM   3697  C   LEU   119      29.872 -10.494  -4.072  1.00 10.00      B   
ATOM   3698  O   LEU   119      29.531 -10.040  -2.980  1.00 10.00      B   
ATOM   3699  N   ILE   120      30.181  -9.727  -5.111  1.00 10.00      B   
ATOM   3700  HN  ILE   120      30.429 -10.153  -5.962  1.00 10.00      B   
ATOM   3701  CA  ILE   120      30.162  -8.270  -5.022  1.00 10.00      B   
ATOM   3702  CB  ILE   120      30.646  -7.612  -6.335  1.00 10.00      B   
ATOM   3703  CG1 ILE   120      32.116  -7.959  -6.591  1.00 10.00      B   
ATOM   3704  CG2 ILE   120      30.454  -6.102  -6.289  1.00 10.00      B   
ATOM   3705  CD1 ILE   120      32.622  -7.529  -7.951  1.00 10.00      B   
ATOM   3706  C   ILE   120      28.770  -7.748  -4.669  1.00 10.00      B   
ATOM   3707  O   ILE   120      28.617  -6.935  -3.753  1.00 10.00      B   
ATOM   3708  N   ILE   121      27.757  -8.227  -5.384  1.00 10.00      B   
ATOM   3709  HN  ILE   121      27.936  -8.891  -6.089  1.00 10.00      B   
ATOM   3710  CA  ILE   121      26.386  -7.793  -5.146  1.00 10.00      B   
ATOM   3711  CB  ILE   121      25.418  -8.335  -6.216  1.00 10.00      B   
ATOM   3712  CG1 ILE   121      25.906  -7.954  -7.616  1.00 10.00      B   
ATOM   3713  CG2 ILE   121      24.015  -7.795  -5.978  1.00 10.00      B   
ATOM   3714  CD1 ILE   121      25.191  -8.683  -8.733  1.00 10.00      B   
ATOM   3715  C   ILE   121      25.900  -8.215  -3.760  1.00 10.00      B   
ATOM   3716  O   ILE   121      25.296  -7.422  -3.038  1.00 10.00      B   
ATOM   3717  N   MET   122      26.181  -9.457  -3.388  1.00 10.00      B   
ATOM   3718  HN  MET   122      26.690 -10.039  -3.996  1.00 10.00      B   
ATOM   3719  CA  MET   122      25.759  -9.975  -2.093  1.00 10.00      B   
ATOM   3720  CB  MET   122      26.042 -11.474  -1.977  1.00 10.00      B   
ATOM   3721  CG  MET   122      25.042 -12.340  -2.725  1.00 10.00      B   
ATOM   3722  SD  MET   122      25.411 -14.103  -2.637  1.00 10.00      B   
ATOM   3723  CE  MET   122      23.940 -14.779  -3.407  1.00 10.00      B   
ATOM   3724  C   MET   122      26.410  -9.211  -0.946  1.00 10.00      B   
ATOM   3725  O   MET   122      25.750  -8.884   0.039  1.00 10.00      B   
ATOM   3726  N   MET   123      27.695  -8.906  -1.094  1.00 10.00      B   
ATOM   3727  HN  MET   123      28.163  -9.189  -1.914  1.00 10.00      B   
ATOM   3728  CA  MET   123      28.439  -8.177  -0.070  1.00 10.00      B   
ATOM   3729  CB  MET   123      29.915  -8.060  -0.464  1.00 10.00      B   
ATOM   3730  CG  MET   123      30.784  -7.363   0.571  1.00 10.00      B   
ATOM   3731  SD  MET   123      31.103  -8.395   2.015  1.00 10.00      B   
ATOM   3732  CE  MET   123      32.146  -7.307   2.985  1.00 10.00      B   
ATOM   3733  C   MET   123      27.857  -6.786   0.167  1.00 10.00      B   
ATOM   3734  O   MET   123      27.607  -6.394   1.308  1.00 10.00      B   
ATOM   3735  N   SER   124      27.636  -6.052  -0.916  1.00 10.00      B   
ATOM   3736  HN  SER   124      27.838  -6.430  -1.798  1.00 10.00      B   
ATOM   3737  CA  SER   124      27.103  -4.698  -0.831  1.00 10.00      B   
ATOM   3738  CB  SER   124      27.207  -4.001  -2.189  1.00 10.00      B   
ATOM   3739  OG  SER   124      26.911  -4.903  -3.244  1.00 10.00      B   
ATOM   3740  HG  SER   124      27.713  -5.390  -3.488  1.00 10.00      B   
ATOM   3741  C   SER   124      25.664  -4.674  -0.319  1.00 10.00      B   
ATOM   3742  O   SER   124      25.314  -3.865   0.542  1.00 10.00      B   
ATOM   3743  N   THR   125      24.835  -5.568  -0.843  1.00 10.00      B   
ATOM   3744  HN  THR   125      25.171  -6.192  -1.523  1.00 10.00      B   
ATOM   3745  CA  THR   125      23.434  -5.639  -0.441  1.00 10.00      B   
ATOM   3746  CB  THR   125      22.639  -6.610  -1.336  1.00 10.00      B   
ATOM   3747  OG1 THR   125      22.886  -6.290  -2.713  1.00 10.00      B   
ATOM   3748  HG1 THR   125      23.722  -6.689  -2.991  1.00 10.00      B   
ATOM   3749  CG2 THR   125      21.145  -6.501  -1.062  1.00 10.00      B   
ATOM   3750  C   THR   125      23.290  -6.038   1.031  1.00 10.00      B   
ATOM   3751  O   THR   125      22.493  -5.449   1.768  1.00 10.00      B   
ATOM   3752  N   LEU   126      24.086  -7.017   1.460  1.00 10.00      B   
ATOM   3753  HN  LEU   126      24.717  -7.434   0.831  1.00 10.00      B   
ATOM   3754  CA  LEU   126      24.048  -7.493   2.841  1.00 10.00      B   
ATOM   3755  CB  LEU   126      25.011  -8.671   3.031  1.00 10.00      B   
ATOM   3756  CG  LEU   126      24.984  -9.361   4.397  1.00 10.00      B   
ATOM   3757  CD1 LEU   126      23.598  -9.907   4.692  1.00 10.00      B   
ATOM   3758  CD2 LEU   126      26.017 -10.473   4.454  1.00 10.00      B   
ATOM   3759  C   LEU   126      24.394  -6.376   3.818  1.00 10.00      B   
ATOM   3760  O   LEU   126      23.864  -6.328   4.930  1.00 10.00      B   
ATOM   3761  N   LEU   127      25.273  -5.475   3.397  1.00 10.00      B   
ATOM   3762  HN  LEU   127      25.656  -5.566   2.498  1.00 10.00      B   
ATOM   3763  CA  LEU   127      25.688  -4.354   4.233  1.00 10.00      B   
ATOM   3764  CB  LEU   127      26.714  -3.487   3.499  1.00 10.00      B   
ATOM   3765  CG  LEU   127      27.174  -2.221   4.226  1.00 10.00      B   
ATOM   3766  CD1 LEU   127      27.955  -2.572   5.485  1.00 10.00      B   
ATOM   3767  CD2 LEU   127      28.003  -1.341   3.304  1.00 10.00      B   
ATOM   3768  C   LEU   127      24.486  -3.514   4.655  1.00 10.00      B   
ATOM   3769  O   LEU   127      24.292  -3.245   5.839  1.00 10.00      B   
ATOM   3770  N   THR   128      23.665  -3.132   3.687  1.00 10.00      B   
ATOM   3771  HN  THR   128      23.861  -3.391   2.760  1.00 10.00      B   
ATOM   3772  CA  THR   128      22.484  -2.322   3.955  1.00 10.00      B   
ATOM   3773  CB  THR   128      21.854  -1.825   2.640  1.00 10.00      B   
ATOM   3774  OG1 THR   128      22.383  -2.582   1.535  1.00 10.00      B   
ATOM   3775  HG1 THR   128      22.128  -3.511   1.628  1.00 10.00      B   
ATOM   3776  CG2 THR   128      22.159  -0.349   2.432  1.00 10.00      B   
ATOM   3777  C   THR   128      21.433  -3.088   4.761  1.00 10.00      B   
ATOM   3778  O   THR   128      20.547  -2.493   5.368  1.00 10.00      B   
ATOM   3779  N   LEU   129      21.552  -4.406   4.780  1.00 10.00      B   
ATOM   3780  HN  LEU   129      22.295  -4.825   4.296  1.00 10.00      B   
ATOM   3781  CA  LEU   129      20.608  -5.246   5.502  1.00 10.00      B   
ATOM   3782  CB  LEU   129      20.464  -6.604   4.809  1.00 10.00      B   
ATOM   3783  CG  LEU   129      19.942  -6.587   3.371  1.00 10.00      B   
ATOM   3784  CD1 LEU   129      20.086  -7.963   2.739  1.00 10.00      B   
ATOM   3785  CD2 LEU   129      18.494  -6.128   3.328  1.00 10.00      B   
ATOM   3786  C   LEU   129      21.029  -5.446   6.955  1.00 10.00      B   
ATOM   3787  O   LEU   129      20.254  -5.956   7.766  1.00 10.00      B   
ATOM   3788  N   SER   130      22.251  -5.043   7.287  1.00 10.00      B   
ATOM   3789  HN  SER   130      22.822  -4.627   6.607  1.00 10.00      B   
ATOM   3790  CA  SER   130      22.760  -5.204   8.645  1.00 10.00      B   
ATOM   3791  CB  SER   130      23.900  -6.226   8.664  1.00 10.00      B   
ATOM   3792  OG  SER   130      24.680  -6.140   7.480  1.00 10.00      B   
ATOM   3793  HG  SER   130      24.113  -6.290   6.709  1.00 10.00      B   
ATOM   3794  C   SER   130      23.206  -3.877   9.260  1.00 10.00      B   
ATOM   3795  O   SER   130      23.640  -3.834  10.413  1.00 10.00      B   
ATOM   3796  N   THR   131      23.086  -2.798   8.497  1.00 10.00      B   
ATOM   3797  HN  THR   131      22.721  -2.886   7.593  1.00 10.00      B   
ATOM   3798  CA  THR   131      23.477  -1.480   8.976  1.00 10.00      B   
ATOM   3799  CB  THR   131      24.747  -0.972   8.264  1.00 10.00      B   
ATOM   3800  OG1 THR   131      25.591  -2.086   7.946  1.00 10.00      B   
ATOM   3801  HG1 THR   131      25.166  -2.620   7.262  1.00 10.00      B   
ATOM   3802  CG2 THR   131      25.511  -0.010   9.164  1.00 10.00      B   
ATOM   3803  C   THR   131      22.342  -0.474   8.788  1.00 10.00      B   
ATOM   3804  O   THR   131      21.870  -0.254   7.669  1.00 10.00      B   
ATOM   3805  N   GLN   132      21.906   0.118   9.892  1.00 10.00      B   
ATOM   3806  HN  GLN   132      22.333  -0.104  10.747  1.00 10.00      B   
ATOM   3807  CA  GLN   132      20.826   1.098   9.877  1.00 10.00      B   
ATOM   3808  CB  GLN   132      20.385   1.380  11.318  1.00 10.00      B   
ATOM   3809  CG  GLN   132      19.013   2.021  11.452  1.00 10.00      B   
ATOM   3810  CD  GLN   132      18.748   2.532  12.855  1.00 10.00      B   
ATOM   3811  OE1 GLN   132      19.295   2.023  13.831  1.00 10.00      B   
ATOM   3812  NE2 GLN   132      17.903   3.541  12.967  1.00 10.00      B   
ATOM   3813 HE21 GLN   132      17.498   3.900  12.148  1.00 10.00      B   
ATOM   3814 HE22 GLN   132      17.711   3.886  13.866  1.00 10.00      B   
ATOM   3815  C   GLN   132      21.303   2.394   9.217  1.00 10.00      B   
ATOM   3816  O   GLN   132      22.427   2.825   9.455  1.00 10.00      B   
ATOM   3817  N   PRO   133      20.460   3.026   8.377  1.00 10.00      B   
ATOM   3818  CA  PRO   133      20.808   4.280   7.684  1.00 10.00      B   
ATOM   3819  CB  PRO   133      19.474   4.732   7.087  1.00 10.00      B   
ATOM   3820  CG  PRO   133      18.723   3.464   6.875  1.00 10.00      B   
ATOM   3821  CD  PRO   133      19.110   2.558   8.013  1.00 10.00      B   
ATOM   3822  C   PRO   133      21.358   5.343   8.640  1.00 10.00      B   
ATOM   3823  O   PRO   133      22.386   5.965   8.368  1.00 10.00      B   
ATOM   3824  N   LEU   134      20.683   5.526   9.771  1.00 10.00      B   
ATOM   3825  HN  LEU   134      19.876   4.993   9.937  1.00 10.00      B   
ATOM   3826  CA  LEU   134      21.107   6.507  10.766  1.00 10.00      B   
ATOM   3827  CB  LEU   134      20.035   6.682  11.847  1.00 10.00      B   
ATOM   3828  CG  LEU   134      18.717   7.327  11.397  1.00 10.00      B   
ATOM   3829  CD1 LEU   134      17.681   7.282  12.511  1.00 10.00      B   
ATOM   3830  CD2 LEU   134      18.943   8.759  10.932  1.00 10.00      B   
ATOM   3831  C   LEU   134      22.438   6.108  11.400  1.00 10.00      B   
ATOM   3832  O   LEU   134      23.206   6.961  11.844  1.00 10.00      B   
ATOM   3833  N   ASP   135      22.708   4.809  11.421  1.00 10.00      B   
ATOM   3834  HN  ASP   135      22.068   4.183  11.022  1.00 10.00      B   
ATOM   3835  CA  ASP   135      23.944   4.291  11.996  1.00 10.00      B   
ATOM   3836  CB  ASP   135      23.791   2.815  12.365  1.00 10.00      B   
ATOM   3837  CG  ASP   135      24.376   2.486  13.724  1.00 10.00      B   
ATOM   3838  OD1 ASP   135      25.481   2.981  14.039  1.00 10.00      B   
ATOM   3839  OD2 ASP   135      23.729   1.734  14.490  1.00 10.00      B   
ATOM   3840  C   ASP   135      25.095   4.469  11.015  1.00 10.00      B   
ATOM   3841  O   ASP   135      26.235   4.716  11.416  1.00 10.00      B   
ATOM   3842  N   ILE   136      24.782   4.356   9.726  1.00 10.00      B   
ATOM   3843  HN  ILE   136      23.854   4.153   9.478  1.00 10.00      B   
ATOM   3844  CA  ILE   136      25.776   4.515   8.670  1.00 10.00      B   
ATOM   3845  CB  ILE   136      25.167   4.249   7.270  1.00 10.00      B   
ATOM   3846  CG1 ILE   136      24.591   2.834   7.189  1.00 10.00      B   
ATOM   3847  CG2 ILE   136      26.200   4.466   6.169  1.00 10.00      B   
ATOM   3848  CD1 ILE   136      23.785   2.569   5.935  1.00 10.00      B   
ATOM   3849  C   ILE   136      26.344   5.929   8.712  1.00 10.00      B   
ATOM   3850  O   ILE   136      27.554   6.127   8.596  1.00 10.00      B   
ATOM   3851  N   ALA   137      25.458   6.903   8.909  1.00 10.00      B   
ATOM   3852  HN  ALA   137      24.508   6.672   8.997  1.00 10.00      B   
ATOM   3853  CA  ALA   137      25.853   8.305   8.977  1.00 10.00      B   
ATOM   3854  CB  ALA   137      24.636   9.181   9.224  1.00 10.00      B   
ATOM   3855  C   ALA   137      26.904   8.533  10.061  1.00 10.00      B   
ATOM   3856  O   ALA   137      27.915   9.198   9.831  1.00 10.00      B   
ATOM   3857  N   THR   138      26.666   7.970  11.239  1.00 10.00      B   
ATOM   3858  HN  THR   138      25.842   7.449  11.367  1.00 10.00      B   
ATOM   3859  CA  THR   138      27.594   8.111  12.351  1.00 10.00      B   
ATOM   3860  CB  THR   138      26.980   7.556  13.646  1.00 10.00      B   
ATOM   3861  OG1 THR   138      25.969   6.590  13.317  1.00 10.00      B   
ATOM   3862  HG1 THR   138      26.365   5.866  12.810  1.00 10.00      B   
ATOM   3863  CG2 THR   138      26.353   8.677  14.461  1.00 10.00      B   
ATOM   3864  C   THR   138      28.912   7.396  12.059  1.00 10.00      B   
ATOM   3865  O   THR   138      29.985   7.885  12.412  1.00 10.00      B   
ATOM   3866  N   GLY   139      28.824   6.248  11.394  1.00 10.00      B   
ATOM   3867  HN  GLY   139      27.943   5.915  11.121  1.00 10.00      B   
ATOM   3868  CA  GLY   139      30.012   5.488  11.064  1.00 10.00      B   
ATOM   3869  C   GLY   139      30.877   6.214  10.055  1.00 10.00      B   
ATOM   3870  O   GLY   139      32.100   6.261  10.192  1.00 10.00      B   
ATOM   3871  N   LEU   140      30.237   6.794   9.045  1.00 10.00      B   
ATOM   3872  HN  LEU   140      29.257   6.717   8.989  1.00 10.00      B   
ATOM   3873  CA  LEU   140      30.951   7.530   8.013  1.00 10.00      B   
ATOM   3874  CB  LEU   140      30.008   7.931   6.880  1.00 10.00      B   
ATOM   3875  CG  LEU   140      29.542   6.796   5.964  1.00 10.00      B   
ATOM   3876  CD1 LEU   140      28.452   7.279   5.019  1.00 10.00      B   
ATOM   3877  CD2 LEU   140      30.711   6.223   5.182  1.00 10.00      B   
ATOM   3878  C   LEU   140      31.632   8.756   8.605  1.00 10.00      B   
ATOM   3879  O   LEU   140      32.710   9.153   8.161  1.00 10.00      B   
ATOM   3880  N   ALA   141      31.008   9.330   9.631  1.00 10.00      B   
ATOM   3881  HN  ALA   141      30.150   8.964   9.936  1.00 10.00      B   
ATOM   3882  CA  ALA   141      31.556  10.501  10.303  1.00 10.00      B   
ATOM   3883  CB  ALA   141      30.536  11.088  11.265  1.00 10.00      B   
ATOM   3884  C   ALA   141      32.849  10.147  11.034  1.00 10.00      B   
ATOM   3885  O   ALA   141      33.679  11.014  11.308  1.00 10.00      B   
ATOM   3886  N   SER   142      33.009   8.865  11.355  1.00 10.00      B   
ATOM   3887  HN  SER   142      32.299   8.225  11.130  1.00 10.00      B   
ATOM   3888  CA  SER   142      34.207   8.389  12.035  1.00 10.00      B   
ATOM   3889  CB  SER   142      33.871   7.180  12.911  1.00 10.00      B   
ATOM   3890  OG  SER   142      32.702   7.416  13.680  1.00 10.00      B   
ATOM   3891  HG  SER   142      32.290   8.237  13.393  1.00 10.00      B   
ATOM   3892  C   SER   142      35.281   8.013  11.012  1.00 10.00      B   
ATOM   3893  O   SER   142      36.471   7.960  11.326  1.00 10.00      B   
ATOM   3894  N   LEU   143      34.845   7.767   9.781  1.00 10.00      B   
ATOM   3895  HN  LEU   143      33.886   7.848   9.592  1.00 10.00      B   
ATOM   3896  CA  LEU   143      35.748   7.395   8.699  1.00 10.00      B   
ATOM   3897  CB  LEU   143      35.016   6.530   7.666  1.00 10.00      B   
ATOM   3898  CG  LEU   143      34.488   5.182   8.163  1.00 10.00      B   
ATOM   3899  CD1 LEU   143      33.578   4.544   7.125  1.00 10.00      B   
ATOM   3900  CD2 LEU   143      35.638   4.253   8.510  1.00 10.00      B   
ATOM   3901  C   LEU   143      36.300   8.641   8.025  1.00 10.00      B   
ATOM   3902  O   LEU   143      37.479   8.709   7.688  1.00 10.00      B   
ATOM   3903  N   MET   144      35.443   9.635   7.848  1.00 10.00      B   
ATOM   3904  HN  MET   144      34.511   9.526   8.148  1.00 10.00      B   
ATOM   3905  CA  MET   144      35.842  10.880   7.212  1.00 10.00      B   
ATOM   3906  CB  MET   144      34.656  11.503   6.474  1.00 10.00      B   
ATOM   3907  CG  MET   144      34.192  10.711   5.262  1.00 10.00      B   
ATOM   3908  SD  MET   144      32.595  11.266   4.629  1.00 10.00      B   
ATOM   3909  CE  MET   144      32.935  12.997   4.319  1.00 10.00      B   
ATOM   3910  C   MET   144      36.407  11.865   8.229  1.00 10.00      B   
ATOM   3911  O   MET   144      36.738  12.995   7.888  1.00 10.00      B   
ATOM   3912  N   LYS   145      36.533  11.416   9.474  1.00 10.00      B   
ATOM   3913  HN  LYS   145      36.271  10.493   9.671  1.00 10.00      B   
ATOM   3914  CA  LYS   145      37.052  12.250  10.560  1.00 10.00      B   
ATOM   3915  CB  LYS   145      37.055  11.488  11.889  1.00 10.00      B   
ATOM   3916  CG  LYS   145      37.004  12.378  13.119  1.00 10.00      B   
ATOM   3917  CD  LYS   145      36.869  11.556  14.390  1.00 10.00      B   
ATOM   3918  CE  LYS   145      36.645  12.444  15.605  1.00 10.00      B   
ATOM   3919  NZ  LYS   145      36.434  11.650  16.845  1.00 10.00      B   
ATOM   3920  HZ1 LYS   145      35.635  10.998  16.717  1.00 10.00      B   
ATOM   3921  HZ2 LYS   145      36.224  12.281  17.646  1.00 10.00      B   
ATOM   3922  HZ3 LYS   145      37.285  11.098  17.067  1.00 10.00      B   
ATOM   3923  C   LYS   145      38.440  12.845  10.262  1.00 10.00      B   
ATOM   3924  O   LYS   145      38.633  14.053  10.425  1.00 10.00      B   
ATOM   3925  N   PRO   146      39.431  12.024   9.826  1.00 10.00      B   
ATOM   3926  CA  PRO   146      40.788  12.511   9.515  1.00 10.00      B   
ATOM   3927  CB  PRO   146      41.564  11.241   9.143  1.00 10.00      B   
ATOM   3928  CG  PRO   146      40.519  10.247   8.775  1.00 10.00      B   
ATOM   3929  CD  PRO   146      39.334  10.563   9.638  1.00 10.00      B   
ATOM   3930  C   PRO   146      40.831  13.520   8.362  1.00 10.00      B   
ATOM   3931  O   PRO   146      41.880  14.102   8.074  1.00 10.00      B   
ATOM   3932  N   LEU   147      39.698  13.741   7.708  1.00 10.00      B   
ATOM   3933  HN  LEU   147      38.883  13.259   7.979  1.00 10.00      B   
ATOM   3934  CA  LEU   147      39.638  14.692   6.604  1.00 10.00      B   
ATOM   3935  CB  LEU   147      38.414  14.451   5.712  1.00 10.00      B   
ATOM   3936  CG  LEU   147      38.423  13.166   4.879  1.00 10.00      B   
ATOM   3937  CD1 LEU   147      37.192  13.098   3.990  1.00 10.00      B   
ATOM   3938  CD2 LEU   147      39.695  13.070   4.045  1.00 10.00      B   
ATOM   3939  C   LEU   147      39.659  16.128   7.121  1.00 10.00      B   
ATOM   3940  O   LEU   147      39.805  17.079   6.354  1.00 10.00      B   
ATOM   3941  N   ARG   148      39.539  16.284   8.434  1.00 10.00      B   
ATOM   3942  HN  ARG   148      39.430  15.489   9.004  1.00 10.00      B   
ATOM   3943  CA  ARG   148      39.555  17.607   9.048  1.00 10.00      B   
ATOM   3944  CB  ARG   148      39.044  17.543  10.487  1.00 10.00      B   
ATOM   3945  CG  ARG   148      37.957  18.558  10.797  1.00 10.00      B   
ATOM   3946  CD  ARG   148      37.739  18.705  12.294  1.00 10.00      B   
ATOM   3947  NE  ARG   148      37.396  17.435  12.929  1.00 10.00      B   
ATOM   3948  HE  ARG   148      38.080  16.727  12.913  1.00 10.00      B   
ATOM   3949  CZ  ARG   148      36.235  17.186  13.528  1.00 10.00      B   
ATOM   3950  NH1 ARG   148      35.291  18.122  13.587  1.00 10.00      B   
ATOM   3951 HH11 ARG   148      35.459  19.072  13.167  1.00 10.00      B   
ATOM   3952 HH12 ARG   148      34.370  17.919  14.054  1.00 10.00      B   
ATOM   3953  NH2 ARG   148      36.023  16.002  14.092  1.00 10.00      B   
ATOM   3954 HH21 ARG   148      36.767  15.271  14.068  1.00 10.00      B   
ATOM   3955 HH22 ARG   148      35.113  15.798  14.562  1.00 10.00      B   
ATOM   3956  C   ARG   148      40.959  18.212   9.012  1.00 10.00      B   
ATOM   3957  O   ARG   148      41.172  19.348   9.435  1.00 10.00      B   
ATOM   3958  N   TRP   149      41.913  17.441   8.507  1.00 10.00      B   
ATOM   3959  HN  TRP   149      41.683  16.539   8.203  1.00 10.00      B   
ATOM   3960  CA  TRP   149      43.293  17.894   8.403  1.00 10.00      B   
ATOM   3961  CB  TRP   149      44.262  16.763   8.754  1.00 10.00      B   
ATOM   3962  CG  TRP   149      44.128  16.275  10.161  1.00 10.00      B   
ATOM   3963  CD1 TRP   149      43.590  15.091  10.568  1.00 10.00      B   
ATOM   3964  CD2 TRP   149      44.536  16.960  11.352  1.00 10.00      B   
ATOM   3965  NE1 TRP   149      43.642  14.993  11.935  1.00 10.00      B   
ATOM   3966  HE1 TRP   149      43.319  14.230  12.463  1.00 10.00      B   
ATOM   3967  CE2 TRP   149      44.220  16.127  12.442  1.00 10.00      B   
ATOM   3968  CE3 TRP   149      45.146  18.192  11.602  1.00 10.00      B   
ATOM   3969  CZ2 TRP   149      44.483  16.489  13.760  1.00 10.00      B   
ATOM   3970  CZ3 TRP   149      45.407  18.549  12.910  1.00 10.00      B   
ATOM   3971  CH2 TRP   149      45.081  17.699  13.972  1.00 10.00      B   
ATOM   3972  C   TRP   149      43.595  18.425   7.006  1.00 10.00      B   
ATOM   3973  O   TRP   149      44.665  18.988   6.766  1.00 10.00      B   
ATOM   3974  N   VAL   150      42.650  18.252   6.088  1.00 10.00      B   
ATOM   3975  HN  VAL   150      41.811  17.807   6.339  1.00 10.00      B   
ATOM   3976  CA  VAL   150      42.828  18.723   4.718  1.00 10.00      B   
ATOM   3977  CB  VAL   150      42.837  17.573   3.684  1.00 10.00      B   
ATOM   3978  CG1 VAL   150      44.130  16.777   3.782  1.00 10.00      B   
ATOM   3979  CG2 VAL   150      41.634  16.662   3.864  1.00 10.00      B   
ATOM   3980  C   VAL   150      41.780  19.770   4.351  1.00 10.00      B   
ATOM   3981  O   VAL   150      41.336  19.855   3.202  1.00 10.00      B   
ATOM   3982  N   LYS   151      41.399  20.565   5.347  1.00 10.00      B   
ATOM   3983  HN  LYS   151      41.801  20.431   6.231  1.00 10.00      B   
ATOM   3984  CA  LYS   151      40.418  21.637   5.178  1.00 10.00      B   
ATOM   3985  CB  LYS   151      40.946  22.722   4.234  1.00 10.00      B   
ATOM   3986  CG  LYS   151      42.188  23.439   4.737  1.00 10.00      B   
ATOM   3987  CD  LYS   151      42.684  24.450   3.716  1.00 10.00      B   
ATOM   3988  CE  LYS   151      43.957  25.136   4.182  1.00 10.00      B   
ATOM   3989  NZ  LYS   151      44.491  26.064   3.152  1.00 10.00      B   
ATOM   3990  HZ1 LYS   151      45.333  26.556   3.514  1.00 10.00      B   
ATOM   3991  HZ2 LYS   151      43.774  26.771   2.901  1.00 10.00      B   
ATOM   3992  HZ3 LYS   151      44.755  25.536   2.295  1.00 10.00      B   
ATOM   3993  C   LYS   151      39.053  21.124   4.713  1.00 10.00      B   
ATOM   3994  O   LYS   151      38.449  21.682   3.793  1.00 10.00      B   
ATOM   3995  N   VAL   152      38.569  20.070   5.356  1.00 10.00      B   
ATOM   3996  HN  VAL   152      39.090  19.674   6.083  1.00 10.00      B   
ATOM   3997  CA  VAL   152      37.273  19.495   5.015  1.00 10.00      B   
ATOM   3998  CB  VAL   152      37.388  18.015   4.579  1.00 10.00      B   
ATOM   3999  CG1 VAL   152      36.011  17.409   4.329  1.00 10.00      B   
ATOM   4000  CG2 VAL   152      38.252  17.893   3.334  1.00 10.00      B   
ATOM   4001  C   VAL   152      36.319  19.610   6.202  1.00 10.00      B   
ATOM   4002  O   VAL   152      36.611  19.110   7.291  1.00 10.00      B   
ATOM   4003  N   PRO   153      35.179  20.296   6.009  1.00 10.00      B   
ATOM   4004  CA  PRO   153      34.166  20.487   7.054  1.00 10.00      B   
ATOM   4005  CB  PRO   153      33.236  21.563   6.467  1.00 10.00      B   
ATOM   4006  CG  PRO   153      33.942  22.087   5.259  1.00 10.00      B   
ATOM   4007  CD  PRO   153      34.788  20.957   4.759  1.00 10.00      B   
ATOM   4008  C   PRO   153      33.387  19.199   7.327  1.00 10.00      B   
ATOM   4009  O   PRO   153      32.222  19.065   6.942  1.00 10.00      B   
ATOM   4010  N   VAL   154      34.051  18.259   7.988  1.00 10.00      B   
ATOM   4011  HN  VAL   154      34.978  18.441   8.256  1.00 10.00      B   
ATOM   4012  CA  VAL   154      33.463  16.963   8.317  1.00 10.00      B   
ATOM   4013  CB  VAL   154      34.499  16.035   8.985  1.00 10.00      B   
ATOM   4014  CG1 VAL   154      33.944  14.627   9.140  1.00 10.00      B   
ATOM   4015  CG2 VAL   154      35.797  16.018   8.194  1.00 10.00      B   
ATOM   4016  C   VAL   154      32.266  17.107   9.252  1.00 10.00      B   
ATOM   4017  O   VAL   154      31.204  16.529   9.011  1.00 10.00      B   
ATOM   4018  N   ASP   155      32.436  17.893  10.310  1.00 10.00      B   
ATOM   4019  HN  ASP   155      33.288  18.365  10.426  1.00 10.00      B   
ATOM   4020  CA  ASP   155      31.371  18.092  11.289  1.00 10.00      B   
ATOM   4021  CB  ASP   155      31.868  18.890  12.496  1.00 10.00      B   
ATOM   4022  CG  ASP   155      31.720  18.129  13.798  1.00 10.00      B   
ATOM   4023  OD1 ASP   155      32.734  17.584  14.288  1.00 10.00      B   
ATOM   4024  OD2 ASP   155      30.594  18.071  14.340  1.00 10.00      B   
ATOM   4025  C   ASP   155      30.174  18.783  10.660  1.00 10.00      B   
ATOM   4026  O   ASP   155      29.025  18.430  10.931  1.00 10.00      B   
ATOM   4027  N   THR   156      30.451  19.762   9.813  1.00 10.00      B   
ATOM   4028  HN  THR   156      31.389  20.004   9.652  1.00 10.00      B   
ATOM   4029  CA  THR   156      29.409  20.505   9.129  1.00 10.00      B   
ATOM   4030  CB  THR   156      30.027  21.666   8.341  1.00 10.00      B   
ATOM   4031  OG1 THR   156      31.306  21.976   8.914  1.00 10.00      B   
ATOM   4032  HG1 THR   156      31.343  22.917   9.127  1.00 10.00      B   
ATOM   4033  CG2 THR   156      29.128  22.890   8.409  1.00 10.00      B   
ATOM   4034  C   THR   156      28.638  19.595   8.175  1.00 10.00      B   
ATOM   4035  O   THR   156      27.407  19.621   8.132  1.00 10.00      B   
ATOM   4036  N   LEU   157      29.369  18.773   7.428  1.00 10.00      B   
ATOM   4037  HN  LEU   157      30.349  18.789   7.513  1.00 10.00      B   
ATOM   4038  CA  LEU   157      28.751  17.851   6.485  1.00 10.00      B   
ATOM   4039  CB  LEU   157      29.811  17.151   5.631  1.00 10.00      B   
ATOM   4040  CG  LEU   157      29.290  16.367   4.424  1.00 10.00      B   
ATOM   4041  CD1 LEU   157      28.546  17.287   3.467  1.00 10.00      B   
ATOM   4042  CD2 LEU   157      30.431  15.658   3.713  1.00 10.00      B   
ATOM   4043  C   LEU   157      27.902  16.830   7.231  1.00 10.00      B   
ATOM   4044  O   LEU   157      26.794  16.501   6.807  1.00 10.00      B   
ATOM   4045  N   ALA   158      28.422  16.350   8.356  1.00 10.00      B   
ATOM   4046  HN  ALA   158      29.319  16.646   8.634  1.00 10.00      B   
ATOM   4047  CA  ALA   158      27.708  15.381   9.182  1.00 10.00      B   
ATOM   4048  CB  ALA   158      28.570  14.960  10.362  1.00 10.00      B   
ATOM   4049  C   ALA   158      26.390  15.975   9.672  1.00 10.00      B   
ATOM   4050  O   ALA   158      25.358  15.303   9.688  1.00 10.00      B   
ATOM   4051  N   MET   159      26.434  17.249  10.057  1.00 10.00      B   
ATOM   4052  HN  MET   159      27.291  17.728  10.018  1.00 10.00      B   
ATOM   4053  CA  MET   159      25.248  17.955  10.531  1.00 10.00      B   
ATOM   4054  CB  MET   159      25.622  19.343  11.055  1.00 10.00      B   
ATOM   4055  CG  MET   159      26.242  19.357  12.445  1.00 10.00      B   
ATOM   4056  SD  MET   159      25.026  19.125  13.759  1.00 10.00      B   
ATOM   4057  CE  MET   159      24.017  20.593  13.549  1.00 10.00      B   
ATOM   4058  C   MET   159      24.240  18.092   9.397  1.00 10.00      B   
ATOM   4059  O   MET   159      23.051  17.822   9.570  1.00 10.00      B   
ATOM   4060  N   MET   160      24.737  18.489   8.229  1.00 10.00      B   
ATOM   4061  HN  MET   160      25.700  18.676   8.163  1.00 10.00      B   
ATOM   4062  CA  MET   160      23.904  18.661   7.045  1.00 10.00      B   
ATOM   4063  CB  MET   160      24.760  19.160   5.878  1.00 10.00      B   
ATOM   4064  CG  MET   160      23.970  19.709   4.701  1.00 10.00      B   
ATOM   4065  SD  MET   160      25.034  20.282   3.362  1.00 10.00      B   
ATOM   4066  CE  MET   160      26.079  21.443   4.240  1.00 10.00      B   
ATOM   4067  C   MET   160      23.224  17.347   6.671  1.00 10.00      B   
ATOM   4068  O   MET   160      22.029  17.316   6.371  1.00 10.00      B   
ATOM   4069  N   LEU   161      23.994  16.261   6.707  1.00 10.00      B   
ATOM   4070  HN  LEU   161      24.943  16.357   6.951  1.00 10.00      B   
ATOM   4071  CA  LEU   161      23.477  14.937   6.382  1.00 10.00      B   
ATOM   4072  CB  LEU   161      24.617  13.919   6.285  1.00 10.00      B   
ATOM   4073  CG  LEU   161      25.600  14.128   5.130  1.00 10.00      B   
ATOM   4074  CD1 LEU   161      26.795  13.196   5.260  1.00 10.00      B   
ATOM   4075  CD2 LEU   161      24.906  13.928   3.794  1.00 10.00      B   
ATOM   4076  C   LEU   161      22.431  14.491   7.400  1.00 10.00      B   
ATOM   4077  O   LEU   161      21.443  13.850   7.045  1.00 10.00      B   
ATOM   4078  N   SER   162      22.644  14.859   8.662  1.00 10.00      B   
ATOM   4079  HN  SER   162      23.447  15.379   8.878  1.00 10.00      B   
ATOM   4080  CA  SER   162      21.714  14.514   9.730  1.00 10.00      B   
ATOM   4081  CB  SER   162      22.237  15.024  11.077  1.00 10.00      B   
ATOM   4082  OG  SER   162      23.469  14.408  11.418  1.00 10.00      B   
ATOM   4083  HG  SER   162      24.124  14.595  10.732  1.00 10.00      B   
ATOM   4084  C   SER   162      20.337  15.108   9.445  1.00 10.00      B   
ATOM   4085  O   SER   162      19.311  14.448   9.627  1.00 10.00      B   
ATOM   4086  N   ILE   163      20.329  16.348   8.972  1.00 10.00      B   
ATOM   4087  HN  ILE   163      21.185  16.812   8.832  1.00 10.00      B   
ATOM   4088  CA  ILE   163      19.091  17.042   8.650  1.00 10.00      B   
ATOM   4089  CB  ILE   163      19.355  18.535   8.348  1.00 10.00      B   
ATOM   4090  CG1 ILE   163      20.088  19.195   9.519  1.00 10.00      B   
ATOM   4091  CG2 ILE   163      18.053  19.268   8.055  1.00 10.00      B   
ATOM   4092  CD1 ILE   163      20.608  20.583   9.212  1.00 10.00      B   
ATOM   4093  C   ILE   163      18.423  16.398   7.437  1.00 10.00      B   
ATOM   4094  O   ILE   163      17.224  16.110   7.454  1.00 10.00      B   
ATOM   4095  N   ALA   164      19.221  16.146   6.404  1.00 10.00      B   
ATOM   4096  HN  ALA   164      20.173  16.373   6.476  1.00 10.00      B   
ATOM   4097  CA  ALA   164      18.728  15.545   5.169  1.00 10.00      B   
ATOM   4098  CB  ALA   164      19.846  15.441   4.140  1.00 10.00      B   
ATOM   4099  C   ALA   164      18.099  14.179   5.421  1.00 10.00      B   
ATOM   4100  O   ALA   164      17.023  13.881   4.906  1.00 10.00      B   
ATOM   4101  N   LEU   165      18.766  13.358   6.223  1.00 10.00      B   
ATOM   4102  HN  LEU   165      19.622  13.654   6.608  1.00 10.00      B   
ATOM   4103  CA  LEU   165      18.270  12.022   6.534  1.00 10.00      B   
ATOM   4104  CB  LEU   165      19.350  11.183   7.218  1.00 10.00      B   
ATOM   4105  CG  LEU   165      20.562  10.808   6.359  1.00 10.00      B   
ATOM   4106  CD1 LEU   165      21.549   9.975   7.161  1.00 10.00      B   
ATOM   4107  CD2 LEU   165      20.127  10.065   5.104  1.00 10.00      B   
ATOM   4108  C   LEU   165      17.010  12.069   7.393  1.00 10.00      B   
ATOM   4109  O   LEU   165      16.155  11.187   7.305  1.00 10.00      B   
ATOM   4110  N   ARG   166      16.895  13.102   8.214  1.00 10.00      B   
ATOM   4111  HN  ARG   166      17.607  13.777   8.237  1.00 10.00      B   
ATOM   4112  CA  ARG   166      15.736  13.257   9.085  1.00 10.00      B   
ATOM   4113  CB  ARG   166      16.057  14.174  10.269  1.00 10.00      B   
ATOM   4114  CG  ARG   166      16.188  13.439  11.594  1.00 10.00      B   
ATOM   4115  CD  ARG   166      16.850  14.302  12.657  1.00 10.00      B   
ATOM   4116  NE  ARG   166      15.988  15.394  13.114  1.00 10.00      B   
ATOM   4117  HE  ARG   166      15.039  15.360  12.848  1.00 10.00      B   
ATOM   4118  CZ  ARG   166      16.409  16.412  13.860  1.00 10.00      B   
ATOM   4119  NH1 ARG   166      17.679  16.482  14.232  1.00 10.00      B   
ATOM   4120 HH11 ARG   166      18.353  15.745  13.938  1.00 10.00      B   
ATOM   4121 HH12 ARG   166      18.010  17.277  14.822  1.00 10.00      B   
ATOM   4122  NH2 ARG   166      15.561  17.362  14.228  1.00 10.00      B   
ATOM   4123 HH21 ARG   166      15.889  18.161  14.813  1.00 10.00      B   
ATOM   4124 HH22 ARG   166      14.561  17.314  13.934  1.00 10.00      B   
ATOM   4125  C   ARG   166      14.530  13.779   8.311  1.00 10.00      B   
ATOM   4126  O   ARG   166      13.386  13.508   8.669  1.00 10.00      B   
ATOM   4127  N   PHE   167      14.791  14.512   7.239  1.00 10.00      B   
ATOM   4128  HN  PHE   167      15.725  14.691   6.994  1.00 10.00      B   
ATOM   4129  CA  PHE   167      13.723  15.073   6.425  1.00 10.00      B   
ATOM   4130  CB  PHE   167      14.189  16.337   5.701  1.00 10.00      B   
ATOM   4131  CG  PHE   167      13.752  17.609   6.371  1.00 10.00      B   
ATOM   4132  CD1 PHE   167      14.663  18.407   7.041  1.00 10.00      B   
ATOM   4133  CD2 PHE   167      12.426  18.003   6.330  1.00 10.00      B   
ATOM   4134  CE1 PHE   167      14.259  19.577   7.660  1.00 10.00      B   
ATOM   4135  CE2 PHE   167      12.015  19.169   6.944  1.00 10.00      B   
ATOM   4136  CZ  PHE   167      12.933  19.958   7.610  1.00 10.00      B   
ATOM   4137  C   PHE   167      13.153  14.064   5.430  1.00 10.00      B   
ATOM   4138  O   PHE   167      12.119  14.318   4.810  1.00 10.00      B   
ATOM   4139  N   VAL   168      13.817  12.920   5.286  1.00 10.00      B   
ATOM   4140  HN  VAL   168      14.630  12.771   5.812  1.00 10.00      B   
ATOM   4141  CA  VAL   168      13.358  11.880   4.364  1.00 10.00      B   
ATOM   4142  CB  VAL   168      14.294  10.651   4.327  1.00 10.00      B   
ATOM   4143  CG1 VAL   168      13.762   9.595   3.367  1.00 10.00      B   
ATOM   4144  CG2 VAL   168      15.699  11.066   3.932  1.00 10.00      B   
ATOM   4145  C   VAL   168      11.914  11.448   4.659  1.00 10.00      B   
ATOM   4146  O   VAL   168      11.061  11.526   3.775  1.00 10.00      B   
ATOM   4147  N   PRO   169      11.611  10.991   5.899  1.00 10.00      B   
ATOM   4148  CA  PRO   169      10.253  10.568   6.270  1.00 10.00      B   
ATOM   4149  CB  PRO   169      10.363  10.286   7.771  1.00 10.00      B   
ATOM   4150  CG  PRO   169      11.798   9.959   7.982  1.00 10.00      B   
ATOM   4151  CD  PRO   169      12.554  10.829   7.026  1.00 10.00      B   
ATOM   4152  C   PRO   169       9.230  11.675   6.027  1.00 10.00      B   
ATOM   4153  O   PRO   169       8.088  11.410   5.647  1.00 10.00      B   
ATOM   4154  N   THR   170       9.657  12.912   6.249  1.00 10.00      B   
ATOM   4155  HN  THR   170      10.578  13.050   6.554  1.00 10.00      B   
ATOM   4156  CA  THR   170       8.801  14.069   6.058  1.00 10.00      B   
ATOM   4157  CB  THR   170       9.482  15.337   6.606  1.00 10.00      B   
ATOM   4158  OG1 THR   170      10.163  15.018   7.830  1.00 10.00      B   
ATOM   4159  HG1 THR   170       9.613  14.421   8.355  1.00 10.00      B   
ATOM   4160  CG2 THR   170       8.457  16.429   6.864  1.00 10.00      B   
ATOM   4161  C   THR   170       8.482  14.272   4.578  1.00 10.00      B   
ATOM   4162  O   THR   170       7.317  14.288   4.183  1.00 10.00      B   
ATOM   4163  N   LEU   171       9.527  14.394   3.766  1.00 10.00      B   
ATOM   4164  HN  LEU   171      10.435  14.332   4.144  1.00 10.00      B   
ATOM   4165  CA  LEU   171       9.377  14.610   2.332  1.00 10.00      B   
ATOM   4166  CB  LEU   171      10.750  14.800   1.676  1.00 10.00      B   
ATOM   4167  CG  LEU   171      11.523  16.061   2.072  1.00 10.00      B   
ATOM   4168  CD1 LEU   171      12.968  15.972   1.601  1.00 10.00      B   
ATOM   4169  CD2 LEU   171      10.849  17.300   1.503  1.00 10.00      B   
ATOM   4170  C   LEU   171       8.633  13.462   1.659  1.00 10.00      B   
ATOM   4171  O   LEU   171       7.800  13.681   0.777  1.00 10.00      B   
ATOM   4172  N   MET   172       8.942  12.243   2.083  1.00 10.00      B   
ATOM   4173  HN  MET   172       9.621  12.142   2.791  1.00 10.00      B   
ATOM   4174  CA  MET   172       8.322  11.045   1.528  1.00 10.00      B   
ATOM   4175  CB  MET   172       8.875   9.798   2.222  1.00 10.00      B   
ATOM   4176  CG  MET   172       8.359   8.481   1.661  1.00 10.00      B   
ATOM   4177  SD  MET   172       8.568   7.109   2.814  1.00 10.00      B   
ATOM   4178  CE  MET   172       7.361   7.542   4.066  1.00 10.00      B   
ATOM   4179  C   MET   172       6.799  11.080   1.653  1.00 10.00      B   
ATOM   4180  O   MET   172       6.082  10.925   0.664  1.00 10.00      B   
ATOM   4181  N   ASP   173       6.310  11.302   2.866  1.00 10.00      B   
ATOM   4182  HN  ASP   173       6.928  11.446   3.615  1.00 10.00      B   
ATOM   4183  CA  ASP   173       4.872  11.336   3.108  1.00 10.00      B   
ATOM   4184  CB  ASP   173       4.560  11.112   4.587  1.00 10.00      B   
ATOM   4185  CG  ASP   173       3.430  10.125   4.792  1.00 10.00      B   
ATOM   4186  OD1 ASP   173       3.400   9.090   4.091  1.00 10.00      B   
ATOM   4187  OD2 ASP   173       2.565  10.372   5.664  1.00 10.00      B   
ATOM   4188  C   ASP   173       4.242  12.631   2.604  1.00 10.00      B   
ATOM   4189  O   ASP   173       3.102  12.637   2.141  1.00 10.00      B   
ATOM   4190  N   GLU   174       5.001  13.721   2.679  1.00 10.00      B   
ATOM   4191  HN  GLU   174       5.904  13.646   3.058  1.00 10.00      B   
ATOM   4192  CA  GLU   174       4.532  15.028   2.224  1.00 10.00      B   
ATOM   4193  CB  GLU   174       5.613  16.088   2.446  1.00 10.00      B   
ATOM   4194  CG  GLU   174       5.113  17.521   2.383  1.00 10.00      B   
ATOM   4195  CD  GLU   174       4.289  17.894   3.595  1.00 10.00      B   
ATOM   4196  OE1 GLU   174       4.878  18.115   4.672  1.00 10.00      B   
ATOM   4197  OE2 GLU   174       3.049  17.973   3.478  1.00 10.00      B   
ATOM   4198  C   GLU   174       4.171  14.974   0.745  1.00 10.00      B   
ATOM   4199  O   GLU   174       3.112  15.456   0.337  1.00 10.00      B   
ATOM   4200  N   ALA   175       5.055  14.374  -0.048  1.00 10.00      B   
ATOM   4201  HN  ALA   175       5.882  14.008   0.347  1.00 10.00      B   
ATOM   4202  CA  ALA   175       4.842  14.247  -1.487  1.00 10.00      B   
ATOM   4203  CB  ALA   175       6.068  13.640  -2.153  1.00 10.00      B   
ATOM   4204  C   ALA   175       3.608  13.404  -1.785  1.00 10.00      B   
ATOM   4205  O   ALA   175       2.890  13.657  -2.754  1.00 10.00      B   
ATOM   4206  N   THR   176       3.363  12.408  -0.943  1.00 10.00      B   
ATOM   4207  HN  THR   176       3.971  12.257  -0.189  1.00 10.00      B   
ATOM   4208  CA  THR   176       2.216  11.533  -1.112  1.00 10.00      B   
ATOM   4209  CB  THR   176       2.277  10.350  -0.128  1.00 10.00      B   
ATOM   4210  OG1 THR   176       3.580   9.748  -0.199  1.00 10.00      B   
ATOM   4211  HG1 THR   176       4.132  10.246  -0.820  1.00 10.00      B   
ATOM   4212  CG2 THR   176       1.227   9.305  -0.477  1.00 10.00      B   
ATOM   4213  C   THR   176       0.917  12.314  -0.919  1.00 10.00      B   
ATOM   4214  O   THR   176      -0.062  12.107  -1.640  1.00 10.00      B   
ATOM   4215  N   LYS   177       0.926  13.231   0.041  1.00 10.00      B   
ATOM   4216  HN  LYS   177       1.737  13.350   0.583  1.00 10.00      B   
ATOM   4217  CA  LYS   177      -0.239  14.056   0.320  1.00 10.00      B   
ATOM   4218  CB  LYS   177      -0.023  14.880   1.588  1.00 10.00      B   
ATOM   4219  CG  LYS   177       0.185  14.039   2.835  1.00 10.00      B   
ATOM   4220  CD  LYS   177       0.508  14.908   4.036  1.00 10.00      B   
ATOM   4221  CE  LYS   177       0.716  14.064   5.281  1.00 10.00      B   
ATOM   4222  NZ  LYS   177       0.915  14.900   6.494  1.00 10.00      B   
ATOM   4223  HZ1 LYS   177       1.160  14.297   7.307  1.00 10.00      B   
ATOM   4224  HZ2 LYS   177       0.041  15.419   6.714  1.00 10.00      B   
ATOM   4225  HZ3 LYS   177       1.683  15.586   6.339  1.00 10.00      B   
ATOM   4226  C   LYS   177      -0.538  14.970  -0.860  1.00 10.00      B   
ATOM   4227  O   LYS   177      -1.696  15.164  -1.227  1.00 10.00      B   
ATOM   4228  N   ILE   178       0.514  15.526  -1.454  1.00 10.00      B   
ATOM   4229  HN  ILE   178       1.411  15.339  -1.108  1.00 10.00      B   
ATOM   4230  CA  ILE   178       0.364  16.407  -2.606  1.00 10.00      B   
ATOM   4231  CB  ILE   178       1.701  17.084  -2.987  1.00 10.00      B   
ATOM   4232  CG1 ILE   178       2.307  17.813  -1.785  1.00 10.00      B   
ATOM   4233  CG2 ILE   178       1.496  18.052  -4.146  1.00 10.00      B   
ATOM   4234  CD1 ILE   178       3.729  18.288  -2.009  1.00 10.00      B   
ATOM   4235  C   ILE   178      -0.134  15.605  -3.802  1.00 10.00      B   
ATOM   4236  O   ILE   178      -1.096  15.989  -4.465  1.00 10.00      B   
ATOM   4237  N   MET   179       0.512  14.470  -4.042  1.00 10.00      B   
ATOM   4238  HN  MET   179       1.253  14.210  -3.448  1.00 10.00      B   
ATOM   4239  CA  MET   179       0.166  13.596  -5.157  1.00 10.00      B   
ATOM   4240  CB  MET   179       1.059  12.355  -5.154  1.00 10.00      B   
ATOM   4241  CG  MET   179       0.751  11.358  -6.259  1.00 10.00      B   
ATOM   4242  SD  MET   179       1.630   9.801  -6.041  1.00 10.00      B   
ATOM   4243  CE  MET   179       0.921   9.235  -4.497  1.00 10.00      B   
ATOM   4244  C   MET   179      -1.304  13.185  -5.128  1.00 10.00      B   
ATOM   4245  O   MET   179      -2.021  13.354  -6.111  1.00 10.00      B   
ATOM   4246  N   ASN   180      -1.752  12.660  -3.995  1.00 10.00      B   
ATOM   4247  HN  ASN   180      -1.139  12.568  -3.230  1.00 10.00      B   
ATOM   4248  CA  ASN   180      -3.138  12.218  -3.862  1.00 10.00      B   
ATOM   4249  CB  ASN   180      -3.356  11.402  -2.582  1.00 10.00      B   
ATOM   4250  CG  ASN   180      -2.979   9.938  -2.746  1.00 10.00      B   
ATOM   4251  OD1 ASN   180      -3.049   9.386  -3.842  1.00 10.00      B   
ATOM   4252  ND2 ASN   180      -2.579   9.299  -1.656  1.00 10.00      B   
ATOM   4253 HD21 ASN   180      -2.546   9.795  -0.811  1.00 10.00      B   
ATOM   4254 HD22 ASN   180      -2.337   8.353  -1.737  1.00 10.00      B   
ATOM   4255  C   ASN   180      -4.120  13.383  -3.959  1.00 10.00      B   
ATOM   4256  O   ASN   180      -5.198  13.248  -4.543  1.00 10.00      B   
ATOM   4257  N   ALA   181      -3.739  14.529  -3.404  1.00 10.00      B   
ATOM   4258  HN  ALA   181      -2.869  14.577  -2.952  1.00 10.00      B   
ATOM   4259  CA  ALA   181      -4.588  15.717  -3.442  1.00 10.00      B   
ATOM   4260  CB  ALA   181      -4.002  16.817  -2.573  1.00 10.00      B   
ATOM   4261  C   ALA   181      -4.761  16.212  -4.876  1.00 10.00      B   
ATOM   4262  O   ALA   181      -5.874  16.511  -5.314  1.00 10.00      B   
ATOM   4263  N   GLN   182      -3.653  16.286  -5.605  1.00 10.00      B   
ATOM   4264  HN  GLN   182      -2.793  16.032  -5.196  1.00 10.00      B   
ATOM   4265  CA  GLN   182      -3.676  16.735  -6.992  1.00 10.00      B   
ATOM   4266  CB  GLN   182      -2.254  16.961  -7.519  1.00 10.00      B   
ATOM   4267  CG  GLN   182      -1.502  18.090  -6.828  1.00 10.00      B   
ATOM   4268  CD  GLN   182      -2.099  19.454  -7.111  1.00 10.00      B   
ATOM   4269  OE1 GLN   182      -2.645  19.698  -8.189  1.00 10.00      B   
ATOM   4270  NE2 GLN   182      -2.003  20.358  -6.146  1.00 10.00      B   
ATOM   4271 HE21 GLN   182      -1.557  20.100  -5.310  1.00 10.00      B   
ATOM   4272 HE22 GLN   182      -2.385  21.246  -6.303  1.00 10.00      B   
ATOM   4273  C   GLN   182      -4.407  15.724  -7.870  1.00 10.00      B   
ATOM   4274  O   GLN   182      -5.155  16.098  -8.769  1.00 10.00      B   
ATOM   4275  N   ARG   183      -4.199  14.443  -7.582  1.00 10.00      B   
ATOM   4276  HN  ARG   183      -3.589  14.216  -6.845  1.00 10.00      B   
ATOM   4277  CA  ARG   183      -4.831  13.362  -8.332  1.00 10.00      B   
ATOM   4278  CB  ARG   183      -4.353  12.002  -7.806  1.00 10.00      B   
ATOM   4279  CG  ARG   183      -5.048  10.793  -8.424  1.00 10.00      B   
ATOM   4280  CD  ARG   183      -4.565  10.519  -9.840  1.00 10.00      B   
ATOM   4281  NE  ARG   183      -5.109  11.470 -10.811  1.00 10.00      B   
ATOM   4282  HE  ARG   183      -5.288  12.387 -10.494  1.00 10.00      B   
ATOM   4283  CZ  ARG   183      -5.369  11.175 -12.082  1.00 10.00      B   
ATOM   4284  NH1 ARG   183      -5.145   9.952 -12.553  1.00 10.00      B   
ATOM   4285 HH11 ARG   183      -4.760   9.212 -11.927  1.00 10.00      B   
ATOM   4286 HH12 ARG   183      -5.355   9.726 -13.552  1.00 10.00      B   
ATOM   4287  NH2 ARG   183      -5.859  12.111 -12.879  1.00 10.00      B   
ATOM   4288 HH21 ARG   183      -6.037  13.071 -12.507  1.00 10.00      B   
ATOM   4289 HH22 ARG   183      -6.063  11.896 -13.890  1.00 10.00      B   
ATOM   4290  C   ARG   183      -6.354  13.444  -8.257  1.00 10.00      B   
ATOM   4291  O   ARG   183      -7.048  13.210  -9.247  1.00 10.00      B   
ATOM   4292  N   ALA   184      -6.866  13.794  -7.088  1.00 10.00      B   
ATOM   4293  HN  ALA   184      -6.260  13.982  -6.337  1.00 10.00      B   
ATOM   4294  CA  ALA   184      -8.305  13.900  -6.887  1.00 10.00      B   
ATOM   4295  CB  ALA   184      -8.635  13.928  -5.404  1.00 10.00      B   
ATOM   4296  C   ALA   184      -8.884  15.119  -7.602  1.00 10.00      B   
ATOM   4297  O   ALA   184     -10.088  15.196  -7.837  1.00 10.00      B   
ATOM   4298  N   ARG   185      -8.017  16.059  -7.960  1.00 10.00      B   
ATOM   4299  HN  ARG   185      -7.065  15.932  -7.762  1.00 10.00      B   
ATOM   4300  CA  ARG   185      -8.441  17.272  -8.644  1.00 10.00      B   
ATOM   4301  CB  ARG   185      -7.862  18.500  -7.935  1.00 10.00      B   
ATOM   4302  CG  ARG   185      -8.712  19.754  -8.070  1.00 10.00      B   
ATOM   4303  CD  ARG   185      -8.091  20.925  -7.329  1.00 10.00      B   
ATOM   4304  NE  ARG   185      -9.041  22.023  -7.158  1.00 10.00      B   
ATOM   4305  HE  ARG   185     -10.003  21.811  -7.272  1.00 10.00      B   
ATOM   4306  CZ  ARG   185      -8.701  23.279  -6.880  1.00 10.00      B   
ATOM   4307  NH1 ARG   185      -7.425  23.613  -6.734  1.00 10.00      B   
ATOM   4308 HH11 ARG   185      -7.164  24.599  -6.517  1.00 10.00      B   
ATOM   4309 HH12 ARG   185      -6.677  22.893  -6.840  1.00 10.00      B   
ATOM   4310  NH2 ARG   185      -9.646  24.201  -6.738  1.00 10.00      B   
ATOM   4311 HH21 ARG   185      -9.387  25.189  -6.521  1.00 10.00      B   
ATOM   4312 HH22 ARG   185     -10.657  23.941  -6.849  1.00 10.00      B   
ATOM   4313  C   ARG   185      -7.995  17.247 -10.107  1.00 10.00      B   
ATOM   4314  O   ARG   185      -8.109  18.242 -10.825  1.00 10.00      B   
ATOM   4315  N   GLY   186      -7.492  16.101 -10.538  1.00 10.00      B   
ATOM   4316  HN  GLY   186      -7.424  15.345  -9.920  1.00 10.00      B   
ATOM   4317  CA  GLY   186      -7.025  15.953 -11.900  1.00 10.00      B   
ATOM   4318  C   GLY   186      -5.598  15.450 -11.930  1.00 10.00      B   
ATOM   4319  O   GLY   186      -5.284  14.468 -11.258  1.00 10.00      B   
ATOM   4320  N   VAL   187      -4.752  16.124 -12.713  1.00 10.00      B   
ATOM   4321  HN  VAL   187      -5.101  16.878 -13.236  1.00 10.00      B   
ATOM   4322  CA  VAL   187      -3.325  15.787 -12.840  1.00 10.00      B   
ATOM   4323  CB  VAL   187      -2.474  16.370 -11.690  1.00 10.00      B   
ATOM   4324  CG1 VAL   187      -0.992  16.299 -12.028  1.00 10.00      B   
ATOM   4325  CG2 VAL   187      -2.883  17.806 -11.395  1.00 10.00      B   
ATOM   4326  C   VAL   187      -3.083  14.281 -12.962  1.00 10.00      B   
ATOM   4327  O   VAL   187      -2.819  13.593 -11.972  1.00 10.00      B   
ATOM   4328  N   ASP   188      -3.167  13.778 -14.181  1.00 10.00      B   
ATOM   4329  HN  ASP   188      -3.356  14.378 -14.931  1.00 10.00      B   
ATOM   4330  CA  ASP   188      -2.975  12.357 -14.436  1.00 10.00      B   
ATOM   4331  CB  ASP   188      -3.471  11.970 -15.829  1.00 10.00      B   
ATOM   4332  CG  ASP   188      -4.936  12.274 -16.044  1.00 10.00      B   
ATOM   4333  OD1 ASP   188      -5.790  11.565 -15.470  1.00 10.00      B   
ATOM   4334  OD2 ASP   188      -5.241  13.222 -16.799  1.00 10.00      B   
ATOM   4335  C   ASP   188      -1.519  11.950 -14.273  1.00 10.00      B   
ATOM   4336  O   ASP   188      -0.698  12.163 -15.168  1.00 10.00      B   
ATOM   4337  N   PHE   189      -1.203  11.368 -13.126  1.00 10.00      B   
ATOM   4338  HN  PHE   189      -1.899  11.241 -12.448  1.00 10.00      B   
ATOM   4339  CA  PHE   189       0.154  10.922 -12.846  1.00 10.00      B   
ATOM   4340  CB  PHE   189       0.367  10.732 -11.341  1.00 10.00      B   
ATOM   4341  CG  PHE   189       0.302  12.005 -10.546  1.00 10.00      B   
ATOM   4342  CD1 PHE   189      -0.840  12.333  -9.831  1.00 10.00      B   
ATOM   4343  CD2 PHE   189       1.383  12.874 -10.513  1.00 10.00      B   
ATOM   4344  CE1 PHE   189      -0.901  13.505  -9.098  1.00 10.00      B   
ATOM   4345  CE2 PHE   189       1.329  14.046  -9.783  1.00 10.00      B   
ATOM   4346  CZ  PHE   189       0.185  14.362  -9.074  1.00 10.00      B   
ATOM   4347  C   PHE   189       0.454   9.625 -13.588  1.00 10.00      B   
ATOM   4348  O   PHE   189       0.225   8.530 -13.071  1.00 10.00      B   
ATOM   4349  N   GLY   190       0.942   9.754 -14.811  1.00 10.00      B   
ATOM   4350  HN  GLY   190       1.073  10.652 -15.182  1.00 10.00      B   
ATOM   4351  CA  GLY   190       1.262   8.588 -15.609  1.00 10.00      B   
ATOM   4352  C   GLY   190       0.123   8.202 -16.532  1.00 10.00      B   
ATOM   4353  O   GLY   190      -0.235   7.027 -16.632  1.00 10.00      B   
ATOM   4354  N   GLU   191      -0.454   9.197 -17.194  1.00 10.00      B   
ATOM   4355  HN  GLU   191      -0.127  10.112 -17.061  1.00 10.00      B   
ATOM   4356  CA  GLU   191      -1.554   8.972 -18.120  1.00 10.00      B   
ATOM   4357  CB  GLU   191      -2.883   8.845 -17.365  1.00 10.00      B   
ATOM   4358  CG  GLU   191      -3.910   7.942 -18.037  1.00 10.00      B   
ATOM   4359  CD  GLU   191      -4.533   8.557 -19.277  1.00 10.00      B   
ATOM   4360  OE1 GLU   191      -5.557   9.262 -19.153  1.00 10.00      B   
ATOM   4361  OE2 GLU   191      -4.011   8.326 -20.387  1.00 10.00      B   
ATOM   4362  C   GLU   191      -1.623  10.102 -19.142  1.00 10.00      B   
ATOM   4363  O   GLU   191      -2.287  11.120 -18.921  1.00 10.00      B   
ATOM   4364  N   GLY   192      -0.923   9.924 -20.254  1.00 10.00      B   
ATOM   4365  HN  GLY   192      -0.408   9.099 -20.367  1.00 10.00      B   
ATOM   4366  CA  GLY   192      -0.919  10.932 -21.294  1.00 10.00      B   
ATOM   4367  C   GLY   192       0.424  11.065 -21.984  1.00 10.00      B   
ATOM   4368  O   GLY   192       0.761  12.132 -22.499  1.00 10.00      B   
ATOM   4369  N   GLY   193       1.198   9.988 -21.993  1.00 10.00      B   
ATOM   4370  HN  GLY   193       0.885   9.167 -21.561  1.00 10.00      B   
ATOM   4371  CA  GLY   193       2.498  10.015 -22.636  1.00 10.00      B   
ATOM   4372  C   GLY   193       3.582  10.600 -21.753  1.00 10.00      B   
ATOM   4373  O   GLY   193       3.293  11.212 -20.722  1.00 10.00      B   
ATOM   4374  N   LEU   194       4.830  10.423 -22.166  1.00 10.00      B   
ATOM   4375  HN  LEU   194       4.988   9.947 -23.007  1.00 10.00      B   
ATOM   4376  CA  LEU   194       5.972  10.926 -21.414  1.00 10.00      B   
ATOM   4377  CB  LEU   194       7.278  10.430 -22.033  1.00 10.00      B   
ATOM   4378  CG  LEU   194       7.645   8.974 -21.748  1.00 10.00      B   
ATOM   4379  CD1 LEU   194       8.808   8.539 -22.624  1.00 10.00      B   
ATOM   4380  CD2 LEU   194       7.986   8.790 -20.278  1.00 10.00      B   
ATOM   4381  C   LEU   194       5.968  12.448 -21.352  1.00 10.00      B   
ATOM   4382  O   LEU   194       6.418  13.040 -20.368  1.00 10.00      B   
ATOM   4383  N   PHE   195       5.440  13.073 -22.399  1.00 10.00      B   
ATOM   4384  HN  PHE   195       5.092  12.541 -23.146  1.00 10.00      B   
ATOM   4385  CA  PHE   195       5.371  14.527 -22.469  1.00 10.00      B   
ATOM   4386  CB  PHE   195       4.801  14.966 -23.820  1.00 10.00      B   
ATOM   4387  CG  PHE   195       5.210  16.351 -24.240  1.00 10.00      B   
ATOM   4388  CD1 PHE   195       6.527  16.625 -24.577  1.00 10.00      B   
ATOM   4389  CD2 PHE   195       4.280  17.377 -24.306  1.00 10.00      B   
ATOM   4390  CE1 PHE   195       6.908  17.894 -24.969  1.00 10.00      B   
ATOM   4391  CE2 PHE   195       4.655  18.649 -24.696  1.00 10.00      B   
ATOM   4392  CZ  PHE   195       5.971  18.907 -25.028  1.00 10.00      B   
ATOM   4393  C   PHE   195       4.521  15.084 -21.332  1.00 10.00      B   
ATOM   4394  O   PHE   195       4.892  16.067 -20.689  1.00 10.00      B   
ATOM   4395  N   LYS   196       3.389  14.437 -21.080  1.00 10.00      B   
ATOM   4396  HN  LYS   196       3.156  13.655 -21.621  1.00 10.00      B   
ATOM   4397  CA  LYS   196       2.488  14.862 -20.017  1.00 10.00      B   
ATOM   4398  CB  LYS   196       1.086  14.298 -20.249  1.00 10.00      B   
ATOM   4399  CG  LYS   196       0.055  14.701 -19.206  1.00 10.00      B   
ATOM   4400  CD  LYS   196      -1.314  14.148 -19.562  1.00 10.00      B   
ATOM   4401  CE  LYS   196      -2.340  14.432 -18.477  1.00 10.00      B   
ATOM   4402  NZ  LYS   196      -3.690  13.943 -18.864  1.00 10.00      B   
ATOM   4403  HZ1 LYS   196      -4.317  13.905 -18.029  1.00 10.00      B   
ATOM   4404  HZ2 LYS   196      -3.622  12.991 -19.272  1.00 10.00      B   
ATOM   4405  HZ3 LYS   196      -4.110  14.580 -19.568  1.00 10.00      B   
ATOM   4406  C   LYS   196       3.019  14.420 -18.659  1.00 10.00      B   
ATOM   4407  O   LYS   196       2.820  15.102 -17.651  1.00 10.00      B   
ATOM   4408  N   GLN   197       3.702  13.280 -18.640  1.00 10.00      B   
ATOM   4409  HN  GLN   197       3.817  12.779 -19.476  1.00 10.00      B   
ATOM   4410  CA  GLN   197       4.276  12.752 -17.407  1.00 10.00      B   
ATOM   4411  CB  GLN   197       4.934  11.390 -17.647  1.00 10.00      B   
ATOM   4412  CG  GLN   197       5.618  10.806 -16.419  1.00 10.00      B   
ATOM   4413  CD  GLN   197       6.080   9.375 -16.625  1.00 10.00      B   
ATOM   4414  OE1 GLN   197       5.452   8.600 -17.348  1.00 10.00      B   
ATOM   4415  NE2 GLN   197       7.185   9.014 -15.993  1.00 10.00      B   
ATOM   4416 HE21 GLN   197       7.641   9.681 -15.432  1.00 10.00      B   
ATOM   4417 HE22 GLN   197       7.511   8.097 -16.115  1.00 10.00      B   
ATOM   4418  C   GLN   197       5.285  13.735 -16.823  1.00 10.00      B   
ATOM   4419  O   GLN   197       5.284  13.996 -15.621  1.00 10.00      B   
ATOM   4420  N   ALA   198       6.125  14.293 -17.690  1.00 10.00      B   
ATOM   4421  HN  ALA   198       6.065  14.047 -18.641  1.00 10.00      B   
ATOM   4422  CA  ALA   198       7.138  15.254 -17.269  1.00 10.00      B   
ATOM   4423  CB  ALA   198       8.125  15.515 -18.396  1.00 10.00      B   
ATOM   4424  C   ALA   198       6.491  16.559 -16.815  1.00 10.00      B   
ATOM   4425  O   ALA   198       6.949  17.199 -15.870  1.00 10.00      B   
ATOM   4426  N   LYS   199       5.410  16.935 -17.488  1.00 10.00      B   
ATOM   4427  HN  LYS   199       5.096  16.377 -18.231  1.00 10.00      B   
ATOM   4428  CA  LYS   199       4.684  18.160 -17.163  1.00 10.00      B   
ATOM   4429  CB  LYS   199       3.638  18.457 -18.242  1.00 10.00      B   
ATOM   4430  CG  LYS   199       3.070  19.868 -18.193  1.00 10.00      B   
ATOM   4431  CD  LYS   199       2.038  20.082 -19.286  1.00 10.00      B   
ATOM   4432  CE  LYS   199       1.887  21.554 -19.627  1.00 10.00      B   
ATOM   4433  NZ  LYS   199       1.098  21.748 -20.869  1.00 10.00      B   
ATOM   4434  HZ1 LYS   199       1.134  22.743 -21.166  1.00 10.00      B   
ATOM   4435  HZ2 LYS   199       0.105  21.484 -20.709  1.00 10.00      B   
ATOM   4436  HZ3 LYS   199       1.480  21.155 -21.634  1.00 10.00      B   
ATOM   4437  C   LYS   199       4.005  18.047 -15.799  1.00 10.00      B   
ATOM   4438  O   LYS   199       3.907  19.020 -15.053  1.00 10.00      B   
ATOM   4439  N   SER   200       3.557  16.846 -15.473  1.00 10.00      B   
ATOM   4440  HN  SER   200       3.675  16.104 -16.104  1.00 10.00      B   
ATOM   4441  CA  SER   200       2.882  16.598 -14.210  1.00 10.00      B   
ATOM   4442  CB  SER   200       2.079  15.300 -14.288  1.00 10.00      B   
ATOM   4443  OG  SER   200       1.228  15.316 -15.424  1.00 10.00      B   
ATOM   4444  HG  SER   200       1.753  15.161 -16.220  1.00 10.00      B   
ATOM   4445  C   SER   200       3.858  16.573 -13.033  1.00 10.00      B   
ATOM   4446  O   SER   200       3.450  16.453 -11.878  1.00 10.00      B   
ATOM   4447  N   LEU   201       5.148  16.707 -13.327  1.00 10.00      B   
ATOM   4448  HN  LEU   201       5.418  16.808 -14.264  1.00 10.00      B   
ATOM   4449  CA  LEU   201       6.166  16.709 -12.289  1.00 10.00      B   
ATOM   4450  CB  LEU   201       7.497  16.173 -12.827  1.00 10.00      B   
ATOM   4451  CG  LEU   201       7.487  14.742 -13.371  1.00 10.00      B   
ATOM   4452  CD1 LEU   201       8.880  14.331 -13.824  1.00 10.00      B   
ATOM   4453  CD2 LEU   201       6.950  13.769 -12.332  1.00 10.00      B   
ATOM   4454  C   LEU   201       6.348  18.114 -11.729  1.00 10.00      B   
ATOM   4455  O   LEU   201       6.925  18.298 -10.658  1.00 10.00      B   
ATOM   4456  N   ILE   202       5.838  19.105 -12.454  1.00 10.00      B   
ATOM   4457  HN  ILE   202       5.374  18.892 -13.294  1.00 10.00      B   
ATOM   4458  CA  ILE   202       5.942  20.498 -12.031  1.00 10.00      B   
ATOM   4459  CB  ILE   202       5.504  21.487 -13.137  1.00 10.00      B   
ATOM   4460  CG1 ILE   202       6.262  21.213 -14.438  1.00 10.00      B   
ATOM   4461  CG2 ILE   202       5.724  22.924 -12.686  1.00 10.00      B   
ATOM   4462  CD1 ILE   202       5.693  21.944 -15.634  1.00 10.00      B   
ATOM   4463  C   ILE   202       5.146  20.757 -10.744  1.00 10.00      B   
ATOM   4464  O   ILE   202       5.724  21.167  -9.733  1.00 10.00      B   
ATOM   4465  N   PRO   203       3.816  20.496 -10.745  1.00 10.00      B   
ATOM   4466  CA  PRO   203       2.960  20.714  -9.565  1.00 10.00      B   
ATOM   4467  CB  PRO   203       1.545  20.404 -10.075  1.00 10.00      B   
ATOM   4468  CG  PRO   203       1.645  20.462 -11.558  1.00 10.00      B   
ATOM   4469  CD  PRO   203       3.029  19.995 -11.886  1.00 10.00      B   
ATOM   4470  C   PRO   203       3.301  19.785  -8.400  1.00 10.00      B   
ATOM   4471  O   PRO   203       2.702  19.873  -7.332  1.00 10.00      B   
ATOM   4472  N   LEU   204       4.253  18.890  -8.615  1.00 10.00      B   
ATOM   4473  HN  LEU   204       4.685  18.856  -9.495  1.00 10.00      B   
ATOM   4474  CA  LEU   204       4.663  17.954  -7.579  1.00 10.00      B   
ATOM   4475  CB  LEU   204       4.678  16.524  -8.128  1.00 10.00      B   
ATOM   4476  CG  LEU   204       4.793  15.401  -7.095  1.00 10.00      B   
ATOM   4477  CD1 LEU   204       3.595  15.404  -6.156  1.00 10.00      B   
ATOM   4478  CD2 LEU   204       4.933  14.051  -7.784  1.00 10.00      B   
ATOM   4479  C   LEU   204       6.033  18.325  -7.009  1.00 10.00      B   
ATOM   4480  O   LEU   204       6.337  18.033  -5.851  1.00 10.00      B   
ATOM   4481  N   MET   205       6.851  18.983  -7.824  1.00 10.00      B   
ATOM   4482  HN  MET   205       6.552  19.198  -8.733  1.00 10.00      B   
ATOM   4483  CA  MET   205       8.190  19.381  -7.400  1.00 10.00      B   
ATOM   4484  CB  MET   205       9.192  19.249  -8.547  1.00 10.00      B   
ATOM   4485  CG  MET   205      10.595  18.865  -8.100  1.00 10.00      B   
ATOM   4486  SD  MET   205      11.789  18.870  -9.453  1.00 10.00      B   
ATOM   4487  CE  MET   205      12.204  20.610  -9.521  1.00 10.00      B   
ATOM   4488  C   MET   205       8.216  20.800  -6.837  1.00 10.00      B   
ATOM   4489  O   MET   205       8.902  21.065  -5.850  1.00 10.00      B   
ATOM   4490  N   VAL   206       7.460  21.706  -7.460  1.00 10.00      B   
ATOM   4491  HN  VAL   206       6.924  21.431  -8.236  1.00 10.00      B   
ATOM   4492  CA  VAL   206       7.410  23.104  -7.021  1.00 10.00      B   
ATOM   4493  CB  VAL   206       6.551  23.999  -7.951  1.00 10.00      B   
ATOM   4494  CG1 VAL   206       6.446  25.415  -7.398  1.00 10.00      B   
ATOM   4495  CG2 VAL   206       7.140  24.025  -9.352  1.00 10.00      B   
ATOM   4496  C   VAL   206       6.976  23.248  -5.554  1.00 10.00      B   
ATOM   4497  O   VAL   206       7.716  23.808  -4.743  1.00 10.00      B   
ATOM   4498  N   PRO   207       5.779  22.749  -5.178  1.00 10.00      B   
ATOM   4499  CA  PRO   207       5.301  22.834  -3.791  1.00 10.00      B   
ATOM   4500  CB  PRO   207       3.967  22.081  -3.821  1.00 10.00      B   
ATOM   4501  CG  PRO   207       3.530  22.164  -5.239  1.00 10.00      B   
ATOM   4502  CD  PRO   207       4.789  22.098  -6.055  1.00 10.00      B   
ATOM   4503  C   PRO   207       6.268  22.160  -2.823  1.00 10.00      B   
ATOM   4504  O   PRO   207       6.478  22.638  -1.706  1.00 10.00      B   
ATOM   4505  N   LEU   208       6.871  21.063  -3.274  1.00 10.00      B   
ATOM   4506  HN  LEU   208       6.668  20.747  -4.179  1.00 10.00      B   
ATOM   4507  CA  LEU   208       7.829  20.325  -2.463  1.00 10.00      B   
ATOM   4508  CB  LEU   208       8.301  19.068  -3.199  1.00 10.00      B   
ATOM   4509  CG  LEU   208       9.147  18.087  -2.382  1.00 10.00      B   
ATOM   4510  CD1 LEU   208       8.278  17.304  -1.411  1.00 10.00      B   
ATOM   4511  CD2 LEU   208       9.920  17.150  -3.296  1.00 10.00      B   
ATOM   4512  C   LEU   208       9.022  21.212  -2.125  1.00 10.00      B   
ATOM   4513  O   LEU   208       9.443  21.289  -0.970  1.00 10.00      B   
ATOM   4514  N   PHE   209       9.545  21.892  -3.140  1.00 10.00      B   
ATOM   4515  HN  PHE   209       9.160  21.782  -4.036  1.00 10.00      B   
ATOM   4516  CA  PHE   209      10.677  22.789  -2.968  1.00 10.00      B   
ATOM   4517  CB  PHE   209      11.132  23.331  -4.331  1.00 10.00      B   
ATOM   4518  CG  PHE   209      12.052  24.518  -4.254  1.00 10.00      B   
ATOM   4519  CD1 PHE   209      13.377  24.363  -3.889  1.00 10.00      B   
ATOM   4520  CD2 PHE   209      11.587  25.789  -4.549  1.00 10.00      B   
ATOM   4521  CE1 PHE   209      14.225  25.453  -3.820  1.00 10.00      B   
ATOM   4522  CE2 PHE   209      12.427  26.883  -4.481  1.00 10.00      B   
ATOM   4523  CZ  PHE   209      13.749  26.716  -4.116  1.00 10.00      B   
ATOM   4524  C   PHE   209      10.306  23.936  -2.035  1.00 10.00      B   
ATOM   4525  O   PHE   209      11.089  24.318  -1.163  1.00 10.00      B   
ATOM   4526  N   MET   210       9.101  24.463  -2.214  1.00 10.00      B   
ATOM   4527  HN  MET   210       8.522  24.096  -2.920  1.00 10.00      B   
ATOM   4528  CA  MET   210       8.613  25.569  -1.398  1.00 10.00      B   
ATOM   4529  CB  MET   210       7.232  26.026  -1.879  1.00 10.00      B   
ATOM   4530  CG  MET   210       6.701  27.266  -1.176  1.00 10.00      B   
ATOM   4531  SD  MET   210       5.148  27.860  -1.881  1.00 10.00      B   
ATOM   4532  CE  MET   210       4.020  26.561  -1.379  1.00 10.00      B   
ATOM   4533  C   MET   210       8.569  25.198   0.084  1.00 10.00      B   
ATOM   4534  O   MET   210       9.139  25.896   0.922  1.00 10.00      B   
ATOM   4535  N   SER   211       7.906  24.093   0.404  1.00 10.00      B   
ATOM   4536  HN  SER   211       7.473  23.563  -0.305  1.00 10.00      B   
ATOM   4537  CA  SER   211       7.802  23.649   1.787  1.00 10.00      B   
ATOM   4538  CB  SER   211       6.818  22.484   1.911  1.00 10.00      B   
ATOM   4539  OG  SER   211       5.667  22.712   1.111  1.00 10.00      B   
ATOM   4540  HG  SER   211       5.307  23.585   1.314  1.00 10.00      B   
ATOM   4541  C   SER   211       9.174  23.269   2.344  1.00 10.00      B   
ATOM   4542  O   SER   211       9.445  23.459   3.531  1.00 10.00      B   
ATOM   4543  N   ALA   212      10.040  22.748   1.479  1.00 10.00      B   
ATOM   4544  HN  ALA   212       9.769  22.622   0.544  1.00 10.00      B   
ATOM   4545  CA  ALA   212      11.381  22.364   1.887  1.00 10.00      B   
ATOM   4546  CB  ALA   212      12.107  21.650   0.755  1.00 10.00      B   
ATOM   4547  C   ALA   212      12.160  23.591   2.337  1.00 10.00      B   
ATOM   4548  O   ALA   212      12.781  23.591   3.400  1.00 10.00      B   
ATOM   4549  N   PHE   213      12.103  24.643   1.529  1.00 10.00      B   
ATOM   4550  HN  PHE   213      11.584  24.581   0.694  1.00 10.00      B   
ATOM   4551  CA  PHE   213      12.794  25.886   1.842  1.00 10.00      B   
ATOM   4552  CB  PHE   213      12.705  26.851   0.656  1.00 10.00      B   
ATOM   4553  CG  PHE   213      13.908  27.735   0.484  1.00 10.00      B   
ATOM   4554  CD1 PHE   213      14.886  27.417  -0.444  1.00 10.00      B   
ATOM   4555  CD2 PHE   213      14.062  28.882   1.246  1.00 10.00      B   
ATOM   4556  CE1 PHE   213      15.994  28.224  -0.607  1.00 10.00      B   
ATOM   4557  CE2 PHE   213      15.165  29.694   1.089  1.00 10.00      B   
ATOM   4558  CZ  PHE   213      16.133  29.365   0.161  1.00 10.00      B   
ATOM   4559  C   PHE   213      12.184  26.526   3.085  1.00 10.00      B   
ATOM   4560  O   PHE   213      12.892  27.081   3.924  1.00 10.00      B   
ATOM   4561  N   ASN   214      10.864  26.435   3.192  1.00 10.00      B   
ATOM   4562  HN  ASN   214      10.359  25.981   2.479  1.00 10.00      B   
ATOM   4563  CA  ASN   214      10.140  26.998   4.330  1.00 10.00      B   
ATOM   4564  CB  ASN   214       8.627  26.843   4.146  1.00 10.00      B   
ATOM   4565  CG  ASN   214       7.980  28.061   3.518  1.00 10.00      B   
ATOM   4566  OD1 ASN   214       8.457  29.186   3.674  1.00 10.00      B   
ATOM   4567  ND2 ASN   214       6.883  27.849   2.808  1.00 10.00      B   
ATOM   4568 HD21 ASN   214       6.555  26.929   2.725  1.00 10.00      B   
ATOM   4569 HD22 ASN   214       6.444  28.622   2.392  1.00 10.00      B   
ATOM   4570  C   ASN   214      10.574  26.347   5.639  1.00 10.00      B   
ATOM   4571  O   ASN   214      10.958  27.034   6.586  1.00 10.00      B   
ATOM   4572  N   ARG   215      10.533  25.023   5.677  1.00 10.00      B   
ATOM   4573  HN  ARG   215      10.227  24.530   4.881  1.00 10.00      B   
ATOM   4574  CA  ARG   215      10.916  24.284   6.873  1.00 10.00      B   
ATOM   4575  CB  ARG   215      10.524  22.812   6.760  1.00 10.00      B   
ATOM   4576  CG  ARG   215       9.094  22.525   7.186  1.00 10.00      B   
ATOM   4577  CD  ARG   215       8.783  21.040   7.114  1.00 10.00      B   
ATOM   4578  NE  ARG   215       8.702  20.557   5.737  1.00 10.00      B   
ATOM   4579  HE  ARG   215       9.462  20.756   5.140  1.00 10.00      B   
ATOM   4580  CZ  ARG   215       7.676  19.858   5.255  1.00 10.00      B   
ATOM   4581  NH1 ARG   215       6.646  19.559   6.030  1.00 10.00      B   
ATOM   4582 HH11 ARG   215       6.630  19.864   7.025  1.00 10.00      B   
ATOM   4583 HH12 ARG   215       5.839  19.009   5.639  1.00 10.00      B   
ATOM   4584  NH2 ARG   215       7.677  19.455   3.994  1.00 10.00      B   
ATOM   4585 HH21 ARG   215       6.872  18.908   3.623  1.00 10.00      B   
ATOM   4586 HH22 ARG   215       8.484  19.680   3.368  1.00 10.00      B   
ATOM   4587  C   ARG   215      12.402  24.432   7.186  1.00 10.00      B   
ATOM   4588  O   ARG   215      12.796  24.457   8.352  1.00 10.00      B   
ATOM   4589  N   ALA   216      13.222  24.539   6.150  1.00 10.00      B   
ATOM   4590  HN  ALA   216      12.855  24.509   5.239  1.00 10.00      B   
ATOM   4591  CA  ALA   216      14.658  24.693   6.332  1.00 10.00      B   
ATOM   4592  CB  ALA   216      15.380  24.555   5.002  1.00 10.00      B   
ATOM   4593  C   ALA   216      14.972  26.038   6.974  1.00 10.00      B   
ATOM   4594  O   ALA   216      15.746  26.118   7.932  1.00 10.00      B   
ATOM   4595  N   GLU   217      14.354  27.091   6.452  1.00 10.00      B   
ATOM   4596  HN  GLU   217      13.747  26.962   5.690  1.00 10.00      B   
ATOM   4597  CA  GLU   217      14.559  28.431   6.980  1.00 10.00      B   
ATOM   4598  CB  GLU   217      13.900  29.478   6.077  1.00 10.00      B   
ATOM   4599  CG  GLU   217      13.913  30.886   6.649  1.00 10.00      B   
ATOM   4600  CD  GLU   217      13.691  31.947   5.594  1.00 10.00      B   
ATOM   4601  OE1 GLU   217      12.738  31.820   4.803  1.00 10.00      B   
ATOM   4602  OE2 GLU   217      14.473  32.922   5.556  1.00 10.00      B   
ATOM   4603  C   GLU   217      14.019  28.528   8.401  1.00 10.00      B   
ATOM   4604  O   GLU   217      14.645  29.132   9.272  1.00 10.00      B   
ATOM   4605  N   ASP   218      12.859  27.921   8.629  1.00 10.00      B   
ATOM   4606  HN  ASP   218      12.399  27.467   7.887  1.00 10.00      B   
ATOM   4607  CA  ASP   218      12.242  27.927   9.950  1.00 10.00      B   
ATOM   4608  CB  ASP   218      10.873  27.244   9.908  1.00 10.00      B   
ATOM   4609  CG  ASP   218       9.797  28.062  10.593  1.00 10.00      B   
ATOM   4610  OD1 ASP   218      10.112  28.764  11.573  1.00 10.00      B   
ATOM   4611  OD2 ASP   218       8.625  28.014  10.149  1.00 10.00      B   
ATOM   4612  C   ASP   218      13.152  27.229  10.955  1.00 10.00      B   
ATOM   4613  O   ASP   218      13.329  27.693  12.081  1.00 10.00      B   
ATOM   4614  N   LEU   219      13.759  26.129  10.513  1.00 10.00      B   
ATOM   4615  HN  LEU   219      13.581  25.824   9.596  1.00 10.00      B   
ATOM   4616  CA  LEU   219      14.670  25.356  11.349  1.00 10.00      B   
ATOM   4617  CB  LEU   219      15.063  24.051  10.646  1.00 10.00      B   
ATOM   4618  CG  LEU   219      16.034  23.138  11.399  1.00 10.00      B   
ATOM   4619  CD1 LEU   219      15.378  22.561  12.644  1.00 10.00      B   
ATOM   4620  CD2 LEU   219      16.536  22.029  10.490  1.00 10.00      B   
ATOM   4621  C   LEU   219      15.919  26.168  11.680  1.00 10.00      B   
ATOM   4622  O   LEU   219      16.475  26.053  12.776  1.00 10.00      B   
ATOM   4623  N   SER   220      16.345  27.001  10.733  1.00 10.00      B   
ATOM   4624  HN  SER   220      15.846  27.061   9.891  1.00 10.00      B   
ATOM   4625  CA  SER   220      17.525  27.838  10.923  1.00 10.00      B   
ATOM   4626  CB  SER   220      17.814  28.664   9.661  1.00 10.00      B   
ATOM   4627  OG  SER   220      17.852  27.849   8.495  1.00 10.00      B   
ATOM   4628  HG  SER   220      17.244  27.105   8.596  1.00 10.00      B   
ATOM   4629  C   SER   220      17.326  28.757  12.132  1.00 10.00      B   
ATOM   4630  O   SER   220      18.156  28.787  13.045  1.00 10.00      B   
ATOM   4631  N   THR   221      16.202  29.472  12.148  1.00 10.00      B   
ATOM   4632  HN  THR   221      15.570  29.389  11.401  1.00 10.00      B   
ATOM   4633  CA  THR   221      15.878  30.380  13.240  1.00 10.00      B   
ATOM   4634  CB  THR   221      14.601  31.180  12.922  1.00 10.00      B   
ATOM   4635  OG1 THR   221      14.684  31.669  11.577  1.00 10.00      B   
ATOM   4636  HG1 THR   221      15.457  32.243  11.493  1.00 10.00      B   
ATOM   4637  CG2 THR   221      14.442  32.358  13.873  1.00 10.00      B   
ATOM   4638  C   THR   221      15.691  29.616  14.552  1.00 10.00      B   
ATOM   4639  O   THR   221      16.089  30.091  15.616  1.00 10.00      B   
ATOM   4640  N   ALA   222      15.103  28.421  14.466  1.00 10.00      B   
ATOM   4641  HN  ALA   222      14.812  28.092  13.588  1.00 10.00      B   
ATOM   4642  CA  ALA   222      14.873  27.591  15.645  1.00 10.00      B   
ATOM   4643  CB  ALA   222      14.157  26.303  15.261  1.00 10.00      B   
ATOM   4644  C   ALA   222      16.186  27.285  16.362  1.00 10.00      B   
ATOM   4645  O   ALA   222      16.268  27.356  17.587  1.00 10.00      B   
ATOM   4646  N   MET   223      17.219  26.965  15.588  1.00 10.00      B   
ATOM   4647  HN  MET   223      17.096  26.932  14.614  1.00 10.00      B   
ATOM   4648  CA  MET   223      18.526  26.659  16.154  1.00 10.00      B   
ATOM   4649  CB  MET   223      19.374  25.836  15.182  1.00 10.00      B   
ATOM   4650  CG  MET   223      18.789  24.468  14.857  1.00 10.00      B   
ATOM   4651  SD  MET   223      19.915  23.425  13.911  1.00 10.00      B   
ATOM   4652  CE  MET   223      21.102  22.975  15.176  1.00 10.00      B   
ATOM   4653  C   MET   223      19.255  27.937  16.563  1.00 10.00      B   
ATOM   4654  O   MET   223      20.073  27.925  17.480  1.00 10.00      B   
ATOM   4655  N   GLU   224      18.940  29.038  15.880  1.00 10.00      B   
ATOM   4656  HN  GLU   224      18.280  28.976  15.155  1.00 10.00      B   
ATOM   4657  CA  GLU   224      19.550  30.335  16.170  1.00 10.00      B   
ATOM   4658  CB  GLU   224      19.199  31.350  15.079  1.00 10.00      B   
ATOM   4659  CG  GLU   224      20.032  31.227  13.815  1.00 10.00      B   
ATOM   4660  CD  GLU   224      19.411  31.951  12.641  1.00 10.00      B   
ATOM   4661  OE1 GLU   224      18.819  33.033  12.848  1.00 10.00      B   
ATOM   4662  OE2 GLU   224      19.514  31.445  11.506  1.00 10.00      B   
ATOM   4663  C   GLU   224      19.087  30.859  17.525  1.00 10.00      B   
ATOM   4664  O   GLU   224      19.805  31.605  18.196  1.00 10.00      B   
ATOM   4665  N   ALA   225      17.877  30.473  17.910  1.00 10.00      B   
ATOM   4666  HN  ALA   225      17.345  29.909  17.308  1.00 10.00      B   
ATOM   4667  CA  ALA   225      17.306  30.884  19.184  1.00 10.00      B   
ATOM   4668  CB  ALA   225      15.791  30.738  19.152  1.00 10.00      B   
ATOM   4669  C   ALA   225      17.893  30.054  20.321  1.00 10.00      B   
ATOM   4670  O   ALA   225      17.912  30.482  21.474  1.00 10.00      B   
ATOM   4671  N   ARG   226      18.380  28.867  19.982  1.00 10.00      B   
ATOM   4672  HN  ARG   226      18.362  28.596  19.041  1.00 10.00      B   
ATOM   4673  CA  ARG   226      18.968  27.967  20.964  1.00 10.00      B   
ATOM   4674  CB  ARG   226      18.610  26.509  20.643  1.00 10.00      B   
ATOM   4675  CG  ARG   226      17.119  26.267  20.468  1.00 10.00      B   
ATOM   4676  CD  ARG   226      16.792  24.787  20.349  1.00 10.00      B   
ATOM   4677  NE  ARG   226      16.722  24.125  21.652  1.00 10.00      B   
ATOM   4678  HE  ARG   226      17.095  24.612  22.426  1.00 10.00      B   
ATOM   4679  CZ  ARG   226      16.178  22.922  21.853  1.00 10.00      B   
ATOM   4680  NH1 ARG   226      15.659  22.242  20.839  1.00 10.00      B   
ATOM   4681 HH11 ARG   226      15.236  21.302  20.997  1.00 10.00      B   
ATOM   4682 HH12 ARG   226      15.664  22.644  19.879  1.00 10.00      B   
ATOM   4683  NH2 ARG   226      16.155  22.401  23.073  1.00 10.00      B   
ATOM   4684 HH21 ARG   226      15.734  21.461  23.238  1.00 10.00      B   
ATOM   4685 HH22 ARG   226      16.558  22.933  23.877  1.00 10.00      B   
ATOM   4686  C   ARG   226      20.482  28.156  21.002  1.00 10.00      B   
ATOM   4687  O   ARG   226      21.002  29.138  20.470  1.00 10.00      B   
ATOM   4688  N   GLY   227      21.186  27.228  21.632  1.00 10.00      B   
ATOM   4689  HN  GLY   227      20.719  26.475  22.054  1.00 10.00      B   
ATOM   4690  CA  GLY   227      22.631  27.324  21.720  1.00 10.00      B   
ATOM   4691  C   GLY   227      23.334  26.768  20.498  1.00 10.00      B   
ATOM   4692  O   GLY   227      23.847  25.645  20.527  1.00 10.00      B   
ATOM   4693  N   TYR   228      23.352  27.544  19.423  1.00 10.00      B   
ATOM   4694  HN  TYR   228      22.919  28.425  19.463  1.00 10.00      B   
ATOM   4695  CA  TYR   228      24.001  27.128  18.190  1.00 10.00      B   
ATOM   4696  CB  TYR   228      23.062  26.278  17.325  1.00 10.00      B   
ATOM   4697  CG  TYR   228      23.667  25.860  16.004  1.00 10.00      B   
ATOM   4698  CD1 TYR   228      24.690  24.921  15.952  1.00 10.00      B   
ATOM   4699  CD2 TYR   228      23.224  26.411  14.809  1.00 10.00      B   
ATOM   4700  CE1 TYR   228      25.255  24.546  14.748  1.00 10.00      B   
ATOM   4701  CE2 TYR   228      23.780  26.039  13.600  1.00 10.00      B   
ATOM   4702  CZ  TYR   228      24.795  25.107  13.576  1.00 10.00      B   
ATOM   4703  OH  TYR   228      25.357  24.744  12.376  1.00 10.00      B   
ATOM   4704  HH  TYR   228      25.815  25.507  11.996  1.00 10.00      B   
ATOM   4705  C   TYR   228      24.519  28.324  17.395  1.00 10.00      B   
ATOM   4706  O   TYR   228      23.744  29.074  16.798  1.00 10.00      B   
ATOM   4707  N   GLN   229      25.833  28.493  17.397  1.00 10.00      B   
ATOM   4708  HN  GLN   229      26.388  27.870  17.910  1.00 10.00      B   
ATOM   4709  CA  GLN   229      26.475  29.580  16.671  1.00 10.00      B   
ATOM   4710  CB  GLN   229      27.189  30.524  17.642  1.00 10.00      B   
ATOM   4711  CG  GLN   229      27.905  31.690  16.973  1.00 10.00      B   
ATOM   4712  CD  GLN   229      26.963  32.594  16.198  1.00 10.00      B   
ATOM   4713  OE1 GLN   229      26.418  33.552  16.741  1.00 10.00      B   
ATOM   4714  NE2 GLN   229      26.766  32.296  14.925  1.00 10.00      B   
ATOM   4715 HE21 GLN   229      27.232  31.516  14.551  1.00 10.00      B   
ATOM   4716 HE22 GLN   229      26.157  32.866  14.405  1.00 10.00      B   
ATOM   4717  C   GLN   229      27.465  29.029  15.648  1.00 10.00      B   
ATOM   4718  O   GLN   229      27.415  29.378  14.471  1.00 10.00      B   
ATOM   4719  N   ASP   230      28.360  28.165  16.105  1.00 10.00      B   
ATOM   4720  HN  ASP   230      28.348  27.918  17.051  1.00 10.00      B   
ATOM   4721  CA  ASP   230      29.360  27.567  15.229  1.00 10.00      B   
ATOM   4722  CB  ASP   230      30.762  27.707  15.830  1.00 10.00      B   
ATOM   4723  CG  ASP   230      31.856  27.364  14.836  1.00 10.00      B   
ATOM   4724  OD1 ASP   230      32.221  28.241  14.025  1.00 10.00      B   
ATOM   4725  OD2 ASP   230      32.346  26.215  14.846  1.00 10.00      B   
ATOM   4726  C   ASP   230      29.039  26.099  14.984  1.00 10.00      B   
ATOM   4727  O   ASP   230      28.366  25.462  15.801  1.00 10.00      B   
ATOM   4728  N   SER   231      29.505  25.575  13.859  1.00 10.00      B   
ATOM   4729  HN  SER   231      30.021  26.142  13.244  1.00 10.00      B   
ATOM   4730  CA  SER   231      29.265  24.186  13.507  1.00 10.00      B   
ATOM   4731  CB  SER   231      29.610  23.968  12.036  1.00 10.00      B   
ATOM   4732  OG  SER   231      29.326  25.139  11.280  1.00 10.00      B   
ATOM   4733  HG  SER   231      28.676  25.676  11.758  1.00 10.00      B   
ATOM   4734  C   SER   231      30.079  23.244  14.399  1.00 10.00      B   
ATOM   4735  O   SER   231      29.646  22.130  14.710  1.00 10.00      B   
ATOM   4736  N   GLU   232      31.249  23.706  14.825  1.00 10.00      B   
ATOM   4737  HN  GLU   232      31.528  24.621  14.577  1.00 10.00      B   
ATOM   4738  CA  GLU   232      32.117  22.918  15.685  1.00 10.00      B   
ATOM   4739  CB  GLU   232      33.550  22.884  15.148  1.00 10.00      B   
ATOM   4740  CG  GLU   232      33.711  22.071  13.874  1.00 10.00      B   
ATOM   4741  CD  GLU   232      35.083  21.442  13.738  1.00 10.00      B   
ATOM   4742  OE1 GLU   232      35.922  21.629  14.645  1.00 10.00      B   
ATOM   4743  OE2 GLU   232      35.327  20.747  12.724  1.00 10.00      B   
ATOM   4744  C   GLU   232      32.078  23.473  17.101  1.00 10.00      B   
ATOM   4745  O   GLU   232      31.244  24.324  17.406  1.00 10.00      B   
ATOM   4746  N   HIS   233      32.977  22.990  17.958  1.00 10.00      B   
ATOM   4747  HN  HIS   233      33.616  22.313  17.643  1.00 10.00      B   
ATOM   4748  CA  HIS   233      33.035  23.423  19.354  1.00 10.00      B   
ATOM   4749  CB  HIS   233      33.236  24.939  19.465  1.00 10.00      B   
ATOM   4750  CG  HIS   233      34.659  25.385  19.349  1.00 10.00      B   
ATOM   4751  ND1 HIS   233      35.315  26.067  20.353  1.00 10.00      B   
ATOM   4752  HD1 HIS   233      34.933  26.321  21.224  1.00 10.00      B   
ATOM   4753  CD2 HIS   233      35.554  25.249  18.342  1.00 10.00      B   
ATOM   4754  CE1 HIS   233      36.544  26.339  19.966  1.00 10.00      B   
ATOM   4755  NE2 HIS   233      36.716  25.853  18.753  1.00 10.00      B   
ATOM   4756  HE2 HIS   233      37.542  25.920  18.228  1.00 10.00      B   
ATOM   4757  C   HIS   233      31.771  22.999  20.094  1.00 10.00      B   
ATOM   4758  O   HIS   233      31.289  23.698  20.986  1.00 10.00      B   
ATOM   4759  N   ARG   234      31.238  21.844  19.716  1.00 10.00      B   
ATOM   4760  HN  ARG   234      31.681  21.320  19.013  1.00 10.00      B   
ATOM   4761  CA  ARG   234      30.025  21.326  20.330  1.00 10.00      B   
ATOM   4762  CB  ARG   234      28.931  21.125  19.276  1.00 10.00      B   
ATOM   4763  CG  ARG   234      28.765  22.275  18.298  1.00 10.00      B   
ATOM   4764  CD  ARG   234      27.416  22.207  17.604  1.00 10.00      B   
ATOM   4765  NE  ARG   234      26.343  22.701  18.462  1.00 10.00      B   
ATOM   4766  HE  ARG   234      26.530  23.508  18.996  1.00 10.00      B   
ATOM   4767  CZ  ARG   234      25.142  22.136  18.562  1.00 10.00      B   
ATOM   4768  NH1 ARG   234      24.849  21.040  17.871  1.00 10.00      B   
ATOM   4769 HH11 ARG   234      23.903  20.606  17.957  1.00 10.00      B   
ATOM   4770 HH12 ARG   234      25.561  20.605  17.242  1.00 10.00      B   
ATOM   4771  NH2 ARG   234      24.233  22.671  19.365  1.00 10.00      B   
ATOM   4772 HH21 ARG   234      23.289  22.234  19.447  1.00 10.00      B   
ATOM   4773 HH22 ARG   234      24.456  23.529  19.918  1.00 10.00      B   
ATOM   4774  C   ARG   234      30.300  20.001  21.024  1.00 10.00      B   
ATOM   4775  O   ARG   234      31.405  19.457  20.931  1.00 10.00      B   
ATOM   4776  N   SER   235      29.302  19.490  21.722  1.00 10.00      B   
ATOM   4777  HN  SER   235      28.457  19.985  21.784  1.00 10.00      B   
ATOM   4778  CA  SER   235      29.430  18.221  22.416  1.00 10.00      B   
ATOM   4779  CB  SER   235      28.713  18.292  23.763  1.00 10.00      B   
ATOM   4780  OG  SER   235      28.875  19.572  24.351  1.00 10.00      B   
ATOM   4781  HG  SER   235      28.263  19.660  25.093  1.00 10.00      B   
ATOM   4782  C   SER   235      28.842  17.096  21.570  1.00 10.00      B   
ATOM   4783  O   SER   235      27.736  17.219  21.034  1.00 10.00      B   
ATOM   4784  N   GLN   236      29.588  16.009  21.436  1.00 10.00      B   
ATOM   4785  HN  GLN   236      30.468  15.971  21.875  1.00 10.00      B   
ATOM   4786  CA  GLN   236      29.132  14.870  20.659  1.00 10.00      B   
ATOM   4787  CB  GLN   236      30.311  14.098  20.059  1.00 10.00      B   
ATOM   4788  CG  GLN   236      30.813  14.659  18.737  1.00 10.00      B   
ATOM   4789  CD  GLN   236      29.718  14.774  17.688  1.00 10.00      B   
ATOM   4790  OE1 GLN   236      28.735  14.030  17.706  1.00 10.00      B   
ATOM   4791  NE2 GLN   236      29.889  15.705  16.763  1.00 10.00      B   
ATOM   4792 HE21 GLN   236      30.702  16.254  16.806  1.00 10.00      B   
ATOM   4793 HE22 GLN   236      29.206  15.809  16.070  1.00 10.00      B   
ATOM   4794  C   GLN   236      28.263  13.947  21.500  1.00 10.00      B   
ATOM   4795  O   GLN   236      28.764  13.038  22.165  1.00 10.00      B   
ATOM   4796  N   TYR   237      26.958  14.187  21.470  1.00 10.00      B   
ATOM   4797  HN  TYR   237      26.620  14.934  20.930  1.00 10.00      B   
ATOM   4798  CA  TYR   237      26.017  13.374  22.230  1.00 10.00      B   
ATOM   4799  CB  TYR   237      24.683  14.095  22.403  1.00 10.00      B   
ATOM   4800  CG  TYR   237      24.757  15.242  23.389  1.00 10.00      B   
ATOM   4801  CD1 TYR   237      24.697  16.562  22.961  1.00 10.00      B   
ATOM   4802  CD2 TYR   237      24.903  15.003  24.750  1.00 10.00      B   
ATOM   4803  CE1 TYR   237      24.775  17.610  23.860  1.00 10.00      B   
ATOM   4804  CE2 TYR   237      24.980  16.044  25.655  1.00 10.00      B   
ATOM   4805  CZ  TYR   237      24.917  17.345  25.205  1.00 10.00      B   
ATOM   4806  OH  TYR   237      24.995  18.386  26.103  1.00 10.00      B   
ATOM   4807  HH  TYR   237      24.283  19.012  25.927  1.00 10.00      B   
ATOM   4808  C   TYR   237      25.842  11.997  21.598  1.00 10.00      B   
ATOM   4809  O   TYR   237      25.280  11.084  22.206  1.00 10.00      B   
ATOM   4810  N   ARG   238      26.336  11.860  20.375  1.00 10.00      B   
ATOM   4811  HN  ARG   238      26.756  12.633  19.945  1.00 10.00      B   
ATOM   4812  CA  ARG   238      26.274  10.597  19.656  1.00 10.00      B   
ATOM   4813  CB  ARG   238      26.324  10.838  18.146  1.00 10.00      B   
ATOM   4814  CG  ARG   238      25.015  11.299  17.535  1.00 10.00      B   
ATOM   4815  CD  ARG   238      25.233  11.826  16.129  1.00 10.00      B   
ATOM   4816  NE  ARG   238      24.016  11.781  15.322  1.00 10.00      B   
ATOM   4817  HE  ARG   238      23.472  10.960  15.370  1.00 10.00      B   
ATOM   4818  CZ  ARG   238      23.610  12.776  14.532  1.00 10.00      B   
ATOM   4819  NH1 ARG   238      24.316  13.895  14.445  1.00 10.00      B   
ATOM   4820 HH11 ARG   238      23.996  14.672  13.823  1.00 10.00      B   
ATOM   4821 HH12 ARG   238      25.194  14.006  14.994  1.00 10.00      B   
ATOM   4822  NH2 ARG   238      22.501  12.645  13.819  1.00 10.00      B   
ATOM   4823 HH21 ARG   238      21.943  11.767  13.873  1.00 10.00      B   
ATOM   4824 HH22 ARG   238      22.183  13.422  13.199  1.00 10.00      B   
ATOM   4825  C   ARG   238      27.452   9.726  20.073  1.00 10.00      B   
ATOM   4826  O   ARG   238      28.483   9.691  19.398  1.00 10.00      B   
ATOM   4827  N   ILE   239      27.306   9.057  21.205  1.00 10.00      B   
ATOM   4828  HN  ILE   239      26.466   9.148  21.705  1.00 10.00      B   
ATOM   4829  CA  ILE   239      28.357   8.194  21.726  1.00 10.00      B   
ATOM   4830  CB  ILE   239      28.158   7.880  23.224  1.00 10.00      B   
ATOM   4831  CG1 ILE   239      27.993   9.179  24.020  1.00 10.00      B   
ATOM   4832  CG2 ILE   239      29.336   7.074  23.757  1.00 10.00      B   
ATOM   4833  CD1 ILE   239      27.706   8.970  25.491  1.00 10.00      B   
ATOM   4834  C   ILE   239      28.456   6.893  20.936  1.00 10.00      B   
ATOM   4835  O   ILE   239      27.551   6.056  20.969  1.00 10.00      B   
ATOM   4836  N   LEU   240      29.559   6.738  20.219  1.00 10.00      B   
ATOM   4837  HN  LEU   240      30.237   7.450  20.226  1.00 10.00      B   
ATOM   4838  CA  LEU   240      29.795   5.547  19.422  1.00 10.00      B   
ATOM   4839  CB  LEU   240      30.206   5.927  17.997  1.00 10.00      B   
ATOM   4840  CG  LEU   240      29.210   6.780  17.210  1.00 10.00      B   
ATOM   4841  CD1 LEU   240      29.826   7.231  15.896  1.00 10.00      B   
ATOM   4842  CD2 LEU   240      27.920   6.012  16.963  1.00 10.00      B   
ATOM   4843  C   LEU   240      30.877   4.694  20.066  1.00 10.00      B   
ATOM   4844  O   LEU   240      32.051   4.787  19.710  1.00 10.00      B   
ATOM   4845  N   THR   241      30.479   3.894  21.038  1.00 10.00      B   
ATOM   4846  HN  THR   241      29.535   3.891  21.298  1.00 10.00      B   
ATOM   4847  CA  THR   241      31.401   3.023  21.740  1.00 10.00      B   
ATOM   4848  CB  THR   241      30.828   2.623  23.114  1.00 10.00      B   
ATOM   4849  OG1 THR   241      29.411   2.869  23.122  1.00 10.00      B   
ATOM   4850  HG1 THR   241      29.084   2.842  24.031  1.00 10.00      B   
ATOM   4851  CG2 THR   241      31.480   3.434  24.223  1.00 10.00      B   
ATOM   4852  C   THR   241      31.692   1.768  20.922  1.00 10.00      B   
ATOM   4853  O   THR   241      30.772   1.071  20.483  1.00 10.00      B   
ATOM   4854  N   TRP   242      32.971   1.503  20.697  1.00 10.00      B   
ATOM   4855  HN  TRP   242      33.655   2.109  21.054  1.00 10.00      B   
ATOM   4856  CA  TRP   242      33.387   0.328  19.946  1.00 10.00      B   
ATOM   4857  CB  TRP   242      34.763   0.550  19.309  1.00 10.00      B   
ATOM   4858  CG  TRP   242      34.906   1.883  18.628  1.00 10.00      B   
ATOM   4859  CD1 TRP   242      33.962   2.537  17.885  1.00 10.00      B   
ATOM   4860  CD2 TRP   242      36.066   2.721  18.628  1.00 10.00      B   
ATOM   4861  NE1 TRP   242      34.460   3.736  17.436  1.00 10.00      B   
ATOM   4862  HE1 TRP   242      33.969   4.388  16.889  1.00 10.00      B   
ATOM   4863  CE2 TRP   242      35.753   3.872  17.876  1.00 10.00      B   
ATOM   4864  CE3 TRP   242      37.338   2.613  19.196  1.00 10.00      B   
ATOM   4865  CZ2 TRP   242      36.669   4.904  17.678  1.00 10.00      B   
ATOM   4866  CZ3 TRP   242      38.245   3.637  18.997  1.00 10.00      B   
ATOM   4867  CH2 TRP   242      37.907   4.768  18.246  1.00 10.00      B   
ATOM   4868  C   TRP   242      33.432  -0.857  20.895  1.00 10.00      B   
ATOM   4869  O   TRP   242      33.872  -0.722  22.040  1.00 10.00      B   
ATOM   4870  N   GLN   243      32.970  -2.009  20.439  1.00 10.00      B   
ATOM   4871  HN  GLN   243      32.636  -2.068  19.507  1.00 10.00      B   
ATOM   4872  CA  GLN   243      32.949  -3.185  21.289  1.00 10.00      B   
ATOM   4873  CB  GLN   243      31.543  -3.774  21.399  1.00 10.00      B   
ATOM   4874  CG  GLN   243      30.592  -2.970  22.268  1.00 10.00      B   
ATOM   4875  CD  GLN   243      29.226  -3.618  22.392  1.00 10.00      B   
ATOM   4876  OE1 GLN   243      28.742  -4.271  21.463  1.00 10.00      B   
ATOM   4877  NE2 GLN   243      28.596  -3.445  23.540  1.00 10.00      B   
ATOM   4878 HE21 GLN   243      29.041  -2.914  24.236  1.00 10.00      B   
ATOM   4879 HE22 GLN   243      27.709  -3.845  23.648  1.00 10.00      B   
ATOM   4880  C   GLN   243      33.963  -4.246  20.874  1.00 10.00      B   
ATOM   4881  O   GLN   243      34.846  -4.002  20.050  1.00 10.00      B   
ATOM   4882  N   ARG   244      33.806  -5.433  21.453  1.00 10.00      B   
ATOM   4883  HN  ARG   244      33.051  -5.557  22.063  1.00 10.00      B   
ATOM   4884  CA  ARG   244      34.702  -6.556  21.208  1.00 10.00      B   
ATOM   4885  CB  ARG   244      34.390  -7.695  22.188  1.00 10.00      B   
ATOM   4886  CG  ARG   244      35.526  -8.686  22.385  1.00 10.00      B   
ATOM   4887  CD  ARG   244      35.030  -9.980  23.014  1.00 10.00      B   
ATOM   4888  NE  ARG   244      34.353  -9.758  24.289  1.00 10.00      B   
ATOM   4889  HE  ARG   244      34.324  -8.834  24.629  1.00 10.00      B   
ATOM   4890  CZ  ARG   244      33.787 -10.728  25.012  1.00 10.00      B   
ATOM   4891  NH1 ARG   244      33.817 -11.986  24.586  1.00 10.00      B   
ATOM   4892 HH11 ARG   244      34.287 -12.218  23.685  1.00 10.00      B   
ATOM   4893 HH12 ARG   244      33.375 -12.746  25.148  1.00 10.00      B   
ATOM   4894  NH2 ARG   244      33.192 -10.433  26.160  1.00 10.00      B   
ATOM   4895 HH21 ARG   244      32.748 -11.184  26.729  1.00 10.00      B   
ATOM   4896 HH22 ARG   244      33.166  -9.447  26.497  1.00 10.00      B   
ATOM   4897  C   ARG   244      34.613  -7.067  19.771  1.00 10.00      B   
ATOM   4898  O   ARG   244      35.613  -7.505  19.200  1.00 10.00      B   
ATOM   4899  N   ARG   245      33.422  -7.006  19.183  1.00 10.00      B   
ATOM   4900  HN  ARG   245      32.661  -6.621  19.672  1.00 10.00      B   
ATOM   4901  CA  ARG   245      33.226  -7.491  17.817  1.00 10.00      B   
ATOM   4902  CB  ARG   245      31.757  -7.459  17.393  1.00 10.00      B   
ATOM   4903  CG  ARG   245      30.905  -8.567  18.001  1.00 10.00      B   
ATOM   4904  CD  ARG   245      31.531  -9.938  17.797  1.00 10.00      B   
ATOM   4905  NE  ARG   245      31.850 -10.200  16.394  1.00 10.00      B   
ATOM   4906  HE  ARG   245      31.677  -9.477  15.747  1.00 10.00      B   
ATOM   4907  CZ  ARG   245      32.349 -11.351  15.951  1.00 10.00      B   
ATOM   4908  NH1 ARG   245      32.582 -12.353  16.795  1.00 10.00      B   
ATOM   4909 HH11 ARG   245      32.972 -13.256  16.441  1.00 10.00      B   
ATOM   4910 HH12 ARG   245      32.382 -12.240  17.816  1.00 10.00      B   
ATOM   4911  NH2 ARG   245      32.640 -11.496  14.666  1.00 10.00      B   
ATOM   4912 HH21 ARG   245      32.483 -10.705  14.001  1.00 10.00      B   
ATOM   4913 HH22 ARG   245      33.029 -12.397  14.314  1.00 10.00      B   
ATOM   4914  C   ARG   245      34.100  -6.761  16.804  1.00 10.00      B   
ATOM   4915  O   ARG   245      34.508  -7.348  15.805  1.00 10.00      B   
ATOM   4916  N   ASP   246      34.394  -5.494  17.067  1.00 10.00      B   
ATOM   4917  HN  ASP   246      34.042  -5.078  17.885  1.00 10.00      B   
ATOM   4918  CA  ASP   246      35.224  -4.707  16.164  1.00 10.00      B   
ATOM   4919  CB  ASP   246      35.349  -3.268  16.660  1.00 10.00      B   
ATOM   4920  CG  ASP   246      36.364  -2.465  15.870  1.00 10.00      B   
ATOM   4921  OD1 ASP   246      36.185  -2.302  14.645  1.00 10.00      B   
ATOM   4922  OD2 ASP   246      37.353  -1.995  16.472  1.00 10.00      B   
ATOM   4923  C   ASP   246      36.606  -5.335  15.992  1.00 10.00      B   
ATOM   4924  O   ASP   246      37.072  -5.535  14.868  1.00 10.00      B   
ATOM   4925  N   THR   247      37.245  -5.666  17.106  1.00 10.00      B   
ATOM   4926  HN  THR   247      36.819  -5.492  17.974  1.00 10.00      B   
ATOM   4927  CA  THR   247      38.571  -6.266  17.084  1.00 10.00      B   
ATOM   4928  CB  THR   247      39.237  -6.171  18.468  1.00 10.00      B   
ATOM   4929  OG1 THR   247      38.532  -5.205  19.267  1.00 10.00      B   
ATOM   4930  HG1 THR   247      38.997  -4.358  19.230  1.00 10.00      B   
ATOM   4931  CG2 THR   247      40.689  -5.743  18.325  1.00 10.00      B   
ATOM   4932  C   THR   247      38.528  -7.730  16.644  1.00 10.00      B   
ATOM   4933  O   THR   247      39.397  -8.187  15.902  1.00 10.00      B   
ATOM   4934  N   VAL   248      37.510  -8.459  17.093  1.00 10.00      B   
ATOM   4935  HN  VAL   248      36.836  -8.036  17.669  1.00 10.00      B   
ATOM   4936  CA  VAL   248      37.374  -9.875  16.751  1.00 10.00      B   
ATOM   4937  CB  VAL   248      36.209 -10.549  17.509  1.00 10.00      B   
ATOM   4938  CG1 VAL   248      36.005 -11.978  17.025  1.00 10.00      B   
ATOM   4939  CG2 VAL   248      36.479 -10.535  19.007  1.00 10.00      B   
ATOM   4940  C   VAL   248      37.215 -10.086  15.246  1.00 10.00      B   
ATOM   4941  O   VAL   248      37.972 -10.842  14.633  1.00 10.00      B   
ATOM   4942  N   THR   249      36.246  -9.404  14.652  1.00 10.00      B   
ATOM   4943  HN  THR   249      35.683  -8.801  15.185  1.00 10.00      B   
ATOM   4944  CA  THR   249      36.002  -9.534  13.221  1.00 10.00      B   
ATOM   4945  CB  THR   249      34.739  -8.763  12.790  1.00 10.00      B   
ATOM   4946  OG1 THR   249      33.739  -8.882  13.812  1.00 10.00      B   
ATOM   4947  HG1 THR   249      33.840  -8.153  14.439  1.00 10.00      B   
ATOM   4948  CG2 THR   249      34.187  -9.329  11.490  1.00 10.00      B   
ATOM   4949  C   THR   249      37.213  -9.052  12.423  1.00 10.00      B   
ATOM   4950  O   THR   249      37.526  -9.594  11.360  1.00 10.00      B   
ATOM   4951  N   TRP   250      37.906  -8.051  12.959  1.00 10.00      B   
ATOM   4952  HN  TRP   250      37.613  -7.670  13.813  1.00 10.00      B   
ATOM   4953  CA  TRP   250      39.087  -7.502  12.307  1.00 10.00      B   
ATOM   4954  CB  TRP   250      39.578  -6.252  13.039  1.00 10.00      B   
ATOM   4955  CG  TRP   250      40.566  -5.443  12.255  1.00 10.00      B   
ATOM   4956  CD1 TRP   250      40.471  -5.081  10.944  1.00 10.00      B   
ATOM   4957  CD2 TRP   250      41.796  -4.892  12.735  1.00 10.00      B   
ATOM   4958  NE1 TRP   250      41.567  -4.343  10.577  1.00 10.00      B   
ATOM   4959  HE1 TRP   250      41.729  -3.972   9.683  1.00 10.00      B   
ATOM   4960  CE2 TRP   250      42.395  -4.207  11.660  1.00 10.00      B   
ATOM   4961  CE3 TRP   250      42.443  -4.905  13.973  1.00 10.00      B   
ATOM   4962  CZ2 TRP   250      43.618  -3.551  11.783  1.00 10.00      B   
ATOM   4963  CZ3 TRP   250      43.654  -4.254  14.093  1.00 10.00      B   
ATOM   4964  CH2 TRP   250      44.227  -3.581  13.007  1.00 10.00      B   
ATOM   4965  C   TRP   250      40.191  -8.548  12.248  1.00 10.00      B   
ATOM   4966  O   TRP   250      40.864  -8.696  11.229  1.00 10.00      B   
ATOM   4967  N   LEU   251      40.362  -9.281  13.342  1.00 10.00      B   
ATOM   4968  HN  LEU   251      39.797  -9.109  14.127  1.00 10.00      B   
ATOM   4969  CA  LEU   251      41.372 -10.326  13.411  1.00 10.00      B   
ATOM   4970  CB  LEU   251      41.428 -10.926  14.818  1.00 10.00      B   
ATOM   4971  CG  LEU   251      42.524 -11.965  15.067  1.00 10.00      B   
ATOM   4972  CD1 LEU   251      43.906 -11.350  14.888  1.00 10.00      B   
ATOM   4973  CD2 LEU   251      42.379 -12.578  16.450  1.00 10.00      B   
ATOM   4974  C   LEU   251      41.082 -11.412  12.382  1.00 10.00      B   
ATOM   4975  O   LEU   251      41.993 -11.925  11.730  1.00 10.00      B   
ATOM   4976  N   LEU   252      39.806 -11.746  12.231  1.00 10.00      B   
ATOM   4977  HN  LEU   252      39.126 -11.299  12.783  1.00 10.00      B   
ATOM   4978  CA  LEU   252      39.392 -12.757  11.270  1.00 10.00      B   
ATOM   4979  CB  LEU   252      37.911 -13.094  11.447  1.00 10.00      B   
ATOM   4980  CG  LEU   252      37.512 -13.712  12.789  1.00 10.00      B   
ATOM   4981  CD1 LEU   252      36.000 -13.830  12.886  1.00 10.00      B   
ATOM   4982  CD2 LEU   252      38.167 -15.074  12.972  1.00 10.00      B   
ATOM   4983  C   LEU   252      39.651 -12.263   9.853  1.00 10.00      B   
ATOM   4984  O   LEU   252      40.110 -13.018   8.993  1.00 10.00      B   
ATOM   4985  N   PHE   253      39.362 -10.986   9.625  1.00 10.00      B   
ATOM   4986  HN  PHE   253      38.988 -10.442  10.356  1.00 10.00      B   
ATOM   4987  CA  PHE   253      39.568 -10.372   8.318  1.00 10.00      B   
ATOM   4988  CB  PHE   253      38.931  -8.980   8.264  1.00 10.00      B   
ATOM   4989  CG  PHE   253      38.851  -8.397   6.881  1.00 10.00      B   
ATOM   4990  CD1 PHE   253      37.917  -8.865   5.976  1.00 10.00      B   
ATOM   4991  CD2 PHE   253      39.708  -7.382   6.486  1.00 10.00      B   
ATOM   4992  CE1 PHE   253      37.836  -8.335   4.703  1.00 10.00      B   
ATOM   4993  CE2 PHE   253      39.634  -6.846   5.214  1.00 10.00      B   
ATOM   4994  CZ  PHE   253      38.696  -7.324   4.321  1.00 10.00      B   
ATOM   4995  C   PHE   253      41.056 -10.293   7.988  1.00 10.00      B   
ATOM   4996  O   PHE   253      41.462 -10.546   6.854  1.00 10.00      B   
ATOM   4997  N   LEU   254      41.862  -9.939   8.984  1.00 10.00      B   
ATOM   4998  HN  LEU   254      41.472  -9.729   9.864  1.00 10.00      B   
ATOM   4999  CA  LEU   254      43.308  -9.837   8.806  1.00 10.00      B   
ATOM   5000  CB  LEU   254      43.982  -9.326  10.082  1.00 10.00      B   
ATOM   5001  CG  LEU   254      43.781  -7.847  10.416  1.00 10.00      B   
ATOM   5002  CD1 LEU   254      44.505  -7.491  11.706  1.00 10.00      B   
ATOM   5003  CD2 LEU   254      44.262  -6.968   9.271  1.00 10.00      B   
ATOM   5004  C   LEU   254      43.889 -11.186   8.409  1.00 10.00      B   
ATOM   5005  O   LEU   254      44.701 -11.278   7.487  1.00 10.00      B   
ATOM   5006  N   LEU   255      43.453 -12.230   9.102  1.00 10.00      B   
ATOM   5007  HN  LEU   255      42.804 -12.088   9.827  1.00 10.00      B   
ATOM   5008  CA  LEU   255      43.914 -13.581   8.816  1.00 10.00      B   
ATOM   5009  CB  LEU   255      43.340 -14.574   9.830  1.00 10.00      B   
ATOM   5010  CG  LEU   255      44.009 -14.590  11.207  1.00 10.00      B   
ATOM   5011  CD1 LEU   255      43.193 -15.413  12.193  1.00 10.00      B   
ATOM   5012  CD2 LEU   255      45.426 -15.134  11.100  1.00 10.00      B   
ATOM   5013  C   LEU   255      43.527 -13.982   7.396  1.00 10.00      B   
ATOM   5014  O   LEU   255      44.282 -14.665   6.702  1.00 10.00      B   
ATOM   5015  N   GLY   256      42.350 -13.543   6.969  1.00 10.00      B   
ATOM   5016  HN  GLY   256      41.788 -13.007   7.570  1.00 10.00      B   
ATOM   5017  CA  GLY   256      41.886 -13.845   5.630  1.00 10.00      B   
ATOM   5018  C   GLY   256      42.658 -13.059   4.592  1.00 10.00      B   
ATOM   5019  O   GLY   256      42.918 -13.550   3.495  1.00 10.00      B   
ATOM   5020  N   PHE   257      43.027 -11.834   4.950  1.00 10.00      B   
ATOM   5021  HN  PHE   257      42.779 -11.506   5.842  1.00 10.00      B   
ATOM   5022  CA  PHE   257      43.781 -10.958   4.064  1.00 10.00      B   
ATOM   5023  CB  PHE   257      43.939  -9.575   4.710  1.00 10.00      B   
ATOM   5024  CG  PHE   257      44.442  -8.507   3.781  1.00 10.00      B   
ATOM   5025  CD1 PHE   257      43.578  -7.876   2.903  1.00 10.00      B   
ATOM   5026  CD2 PHE   257      45.772  -8.128   3.789  1.00 10.00      B   
ATOM   5027  CE1 PHE   257      44.033  -6.887   2.050  1.00 10.00      B   
ATOM   5028  CE2 PHE   257      46.235  -7.141   2.938  1.00 10.00      B   
ATOM   5029  CZ  PHE   257      45.363  -6.519   2.066  1.00 10.00      B   
ATOM   5030  C   PHE   257      45.150 -11.562   3.768  1.00 10.00      B   
ATOM   5031  O   PHE   257      45.571 -11.642   2.612  1.00 10.00      B   
ATOM   5032  N   VAL   258      45.834 -12.000   4.819  1.00 10.00      B   
ATOM   5033  HN  VAL   258      45.446 -11.905   5.718  1.00 10.00      B   
ATOM   5034  CA  VAL   258      47.153 -12.609   4.673  1.00 10.00      B   
ATOM   5035  CB  VAL   258      47.833 -12.838   6.040  1.00 10.00      B   
ATOM   5036  CG1 VAL   258      49.233 -13.409   5.865  1.00 10.00      B   
ATOM   5037  CG2 VAL   258      47.890 -11.540   6.831  1.00 10.00      B   
ATOM   5038  C   VAL   258      47.055 -13.932   3.911  1.00 10.00      B   
ATOM   5039  O   VAL   258      47.945 -14.280   3.132  1.00 10.00      B   
ATOM   5040  N   ALA   259      45.953 -14.647   4.122  1.00 10.00      B   
ATOM   5041  HN  ALA   259      45.282 -14.309   4.751  1.00 10.00      B   
ATOM   5042  CA  ALA   259      45.720 -15.928   3.458  1.00 10.00      B   
ATOM   5043  CB  ALA   259      44.455 -16.588   3.988  1.00 10.00      B   
ATOM   5044  C   ALA   259      45.643 -15.759   1.943  1.00 10.00      B   
ATOM   5045  O   ALA   259      45.951 -16.682   1.191  1.00 10.00      B   
ATOM   5046  N   ILE   260      45.222 -14.578   1.501  1.00 10.00      B   
ATOM   5047  HN  ILE   260      44.967 -13.887   2.147  1.00 10.00      B   
ATOM   5048  CA  ILE   260      45.128 -14.288   0.077  1.00 10.00      B   
ATOM   5049  CB  ILE   260      44.176 -13.101  -0.205  1.00 10.00      B   
ATOM   5050  CG1 ILE   260      42.763 -13.422   0.293  1.00 10.00      B   
ATOM   5051  CG2 ILE   260      44.151 -12.751  -1.689  1.00 10.00      B   
ATOM   5052  CD1 ILE   260      42.182 -14.699  -0.282  1.00 10.00      B   
ATOM   5053  C   ILE   260      46.516 -13.983  -0.471  1.00 10.00      B   
ATOM   5054  O   ILE   260      46.876 -14.416  -1.567  1.00 10.00      B   
ATOM   5055  N   LEU   261      47.297 -13.253   0.316  1.00 10.00      B   
ATOM   5056  HN  LEU   261      46.952 -12.956   1.185  1.00 10.00      B   
ATOM   5057  CA  LEU   261      48.652 -12.888  -0.070  1.00 10.00      B   
ATOM   5058  CB  LEU   261      49.253 -11.907   0.943  1.00 10.00      B   
ATOM   5059  CG  LEU   261      48.493 -10.597   1.155  1.00 10.00      B   
ATOM   5060  CD1 LEU   261      49.079  -9.823   2.325  1.00 10.00      B   
ATOM   5061  CD2 LEU   261      48.518  -9.756  -0.110  1.00 10.00      B   
ATOM   5062  C   LEU   261      49.531 -14.129  -0.172  1.00 10.00      B   
ATOM   5063  O   LEU   261      50.158 -14.377  -1.204  1.00 10.00      B   
ATOM   5064  N   ILE   262      49.564 -14.910   0.896  1.00 10.00      B   
ATOM   5065  HN  ILE   262      49.022 -14.672   1.684  1.00 10.00      B   
ATOM   5066  CB  ILE   262      51.181 -16.226   2.237  1.00 10.00      B   
ATOM   5067  CG1 ILE   262      51.792 -14.870   2.601  1.00 10.00      B   
ATOM   5068  CG2 ILE   262      52.271 -17.281   2.100  1.00 10.00      B   
ATOM   5069  CD1 ILE   262      52.410 -14.827   3.982  1.00 10.00      B   
ATOM   5070  CA  ILE   262      50.365 -16.124   0.930  1.00 10.00      B   
ATOM   5071  C   ILE   262      49.464 -17.346   0.808  1.00 10.00      B   
ATOM   5072  O   ILE   262      49.148 -17.741  -0.337  1.00 10.00      B   
ATOM   5073  OXT ILE   262      49.073 -17.909   1.854  1.00 10.00      B   
END
