# Supplementary material for: Large-scale discovery of protein interactions at residue resolution using co-evolution calculated from genomic sequences
Source: Nat Commun. 2021 Mar 2;12:1396. doi: 10.1038/s41467-021-21636-z (PMC7925567; doi:10.1038/s41467-021-21636-z)
Supplement: Supplementary file 12 — Supplementary Data 10 [file 41467_2021_21636_MOESM12_ESM.zip › supplementary/allpdb0162_ECFA2_ECFT/models/structures_haddock-sorted.stat]

#struc haddock-score rmsd_all Einter Enb Evdw+0.1Eelec Evdw Eelec Eair Ecdih Ecoup Esani Evean Edani #NOEviol #Dihedviol #Jviol #Saniviol #veanviol #Daniviol bsa dH Edesolv
haddock_74w.pdb -156.8160513 0.000 -329.014 -329.182 -102.787 -77.6325 -251.549 0.167487 0 0 0 0 0 0 0 0 0 0 0 2311.5 -161906 -28.8905
haddock_3w.pdb -128.3397169 2.565 -270.398 -270.919 -85.6028 -65.0121 -205.907 0.520831 0 0 0 0 0 0 0 0 0 0 0 1911.96 -185103 -22.1983
haddock_22w.pdb -122.9643654 3.766 -325.189 -325.321 -73.1963 -45.1824 -280.139 0.132346 0 0 0 0 0 0 0 0 0 0 0 1600.99 -157071 -21.7674
haddock_47w.pdb -122.57548 4.811 -289.71 -344.722 -83.3571 -54.3166 -290.405 55.0112 0 0 0 0 0 1 0 0 0 0 0 1697.73 -162078 -15.679
haddock_77w.pdb -120.827864784 0.843 -235.487 -235.57 -82.1138 -65.0631 -170.507 8.235216E-02 0 0 0 0 0 0 0 0 0 0 0 2112.33 -157049 -21.6716
haddock_31w.pdb -119.58993 5.095 -366.892 -422.339 -84.6928 -47.1765 -375.163 55.4476 0 0 0 0 0 1 0 0 0 0 0 1714.96 -162101 -2.92559
haddock_50w.pdb -118.94267 5.122 -289.547 -340.457 -67.0203 -36.6385 -303.818 50.9093 0 0 0 0 0 1 0 0 0 0 0 1449.2 -162218 -26.6315
haddock_59w.pdb -117.74361 4.940 -358.596 -402.451 -85.623 -50.4199 -352.031 43.8545 0 0 0 0 0 1 0 0 0 0 0 1841.56 -162512 -1.30296
haddock_2w.pdb -117.0903658 2.821 -374.312 -375.023 -92.6773 -61.3056 -313.717 0.711042 0 0 0 0 0 0 0 0 0 0 0 1941.05 -182640 6.88753
haddock_12w.pdb -114.33013 4.936 -332.174 -387.549 -85.1355 -51.534 -336.015 55.3749 0 0 0 0 0 1 0 0 0 0 0 1625.67 -161956 -1.13062
haddock_34w.pdb -114.21497 4.797 -297.819 -350.875 -82.7252 -52.9308 -297.944 53.0553 0 0 0 0 0 1 0 0 0 0 0 1734.97 -161918 -7.0009
haddock_56w.pdb -110.3188742 5.127 -343.384 -344.338 -72.8416 -42.6753 -301.663 0.953558 0 0 0 0 0 0 0 0 0 0 0 1447.53 -162014 -7.40633
haddock_76w.pdb -109.20793 5.069 -329.731 -383.1 -83.8586 -50.6096 -332.49 53.3687 0 0 0 0 0 1 0 0 0 0 0 1689.51 -162082 2.5628
haddock_66w.pdb -109.19223 4.891 -302.154 -356.681 -81.089 -50.4677 -306.213 54.527 0 0 0 0 0 1 0 0 0 0 0 1664.03 -161963 -2.93463
haddock_37w.pdb -108.8711344 3.639 -289.339 -289.481 -70.2067 -45.8429 -243.638 0.142656 0 0 0 0 0 0 0 0 0 0 0 1561.03 -157324 -14.3149
haddock_4w.pdb -108.683964 2.965 -245.723 -246.415 -73.4127 -54.1902 -192.225 0.69236 0 0 0 0 0 0 0 0 0 0 0 1700.31 -184980 -16.118
haddock_36w.pdb -106.59005 4.796 -307.684 -362.353 -74.0713 -42.04 -320.313 54.6699 0 0 0 0 0 1 0 0 0 0 0 1523.09 -162092 -5.95444
haddock_46w.pdb -104.235532 4.982 -292.511 -347.938 -81.0713 -51.4194 -296.519 55.4265 0 0 0 0 0 1 0 0 0 0 0 1546.71 -162062 0.945018
haddock_1w.pdb -103.9522323 2.784 -257.097 -257.382 -71.5313 -50.8812 -206.501 0.284677 0 0 0 0 0 0 0 0 0 0 0 1641.18 -185592 -11.7993
haddock_60w.pdb -103.74405 5.069 -347.942 -401.699 -82.1548 -46.6499 -355.049 53.7574 0 0 0 0 0 1 0 0 0 0 0 1670.14 -162423 8.53991
haddock_78w.pdb -103.71216 4.862 -309.184 -359.354 -74.3582 -42.692 -316.662 50.1701 0 0 0 0 0 1 0 0 0 0 0 1543.43 -162118 -2.70477
haddock_19w.pdb -103.28517 5.020 -315.111 -369.802 -74.974 -42.2153 -327.587 54.6915 0 0 0 0 0 1 0 0 0 0 0 1559.19 -162023 -1.02162
haddock_5w.pdb -103.02959 4.634 -259.016 -302.643 -68.954 -42.9885 -259.655 43.6271 0 0 0 0 0 1 0 0 0 0 0 1537.53 -162340 -12.4728
haddock_44w.pdb -101.737084698 3.260 -230.413 -230.413 -69.7001 -51.8431 -178.57 1.530197E-04 0 0 0 0 0 0 0 0 0 0 0 1588.97 -162137 -14.18
haddock_49w.pdb -100.96813 5.145 -347.982 -398.495 -76.38 -40.5894 -357.906 50.5128 0 0 0 0 0 1 0 0 0 0 0 1634.86 -162302 6.15119
haddock_33w.pdb -100.4131451 3.842 -231.38 -232.16 -65.7784 -47.2916 -184.868 0.779549 0 0 0 0 0 0 0 0 0 0 0 1606.46 -162351 -16.2259
haddock_15w.pdb -98.7027359 3.654 -277.005 -277.237 -70.288 -47.2937 -229.943 0.232341 0 0 0 0 0 0 0 0 0 0 0 1509.89 -157407 -5.44367
haddock_75w.pdb -97.29028 5.046 -232.488 -282.597 -72.1724 -48.7919 -233.805 50.1097 0 0 0 0 0 1 0 0 0 0 0 1528.2 -162240 -6.74835
haddock_29w.pdb -97.09211 5.056 -293.203 -344.684 -78.1783 -48.5666 -296.117 51.48 0 0 0 0 0 1 0 0 0 0 0 1702.77 -162024 5.54989
haddock_8w.pdb -96.9083439 4.974 -269.57 -270.513 -60.5095 -37.1758 -233.337 0.943561 0 0 0 0 0 0 0 0 0 0 0 1344.55 -162585 -13.1595
haddock_18w.pdb -96.739162 3.772 -187.995 -190.392 -61.0355 -46.6625 -143.73 2.39838 0 0 0 0 0 0 0 0 0 0 0 1487.43 -162046 -21.5705
haddock_68w.pdb -96.55586 4.916 -283.428 -336.926 -75.6075 -46.5721 -290.354 53.4987 0 0 0 0 0 1 0 0 0 0 0 1576.12 -162026 2.73717
haddock_35w.pdb -96.11396 4.832 -309.86 -360.314 -76.0534 -44.4689 -315.845 50.4543 0 0 0 0 0 1 0 0 0 0 0 1485.95 -162231 6.47851
haddock_11w.pdb -95.95711 5.048 -297.401 -350.073 -74.9546 -44.3859 -305.687 52.6723 0 0 0 0 0 1 0 0 0 0 0 1669.77 -162523 4.29896
haddock_81w.pdb -95.79755 4.921 -339.561 -393.563 -84.4573 -50.1122 -343.451 54.0015 0 0 0 0 0 1 0 0 0 0 0 1615.09 -162167 17.6047
haddock_67w.pdb -95.3682 4.737 -249.886 -299.226 -71.2877 -45.9612 -253.265 49.3399 0 0 0 0 0 1 0 0 0 0 0 1566.33 -162070 -3.68799
haddock_10w.pdb -93.16712 4.909 -308.308 -348.299 -69.8473 -38.9082 -309.391 39.991 0 0 0 0 0 1 0 0 0 0 0 1455.52 -162341 3.62018
haddock_55w.pdb -93.09616 4.768 -232.95 -281.319 -64.2816 -40.1663 -241.153 48.3694 0 0 0 0 0 1 0 0 0 0 0 1481.31 -162472 -9.5362
haddock_43w.pdb -92.96497 3.484 -240.998 -241.137 -61.775 -41.8459 -199.291 0.1383 0 0 0 0 0 0 0 0 0 0 0 1450.7 -162464 -11.2747
haddock_7w.pdb -92.86619 4.857 -295.246 -335.185 -63.8372 -33.6874 -301.498 39.9395 0 0 0 0 0 1 0 0 0 0 0 1498.06 -162521 -2.87314
haddock_82w.pdb -92.022419 4.899 -229.119 -275.254 -75.1147 -52.877 -222.377 46.135 0 0 0 0 0 1 0 0 0 0 0 1676.71 -162195 0.716481
haddock_24w.pdb -91.569278 4.917 -274.939 -275.748 -71.0912 -48.3516 -227.396 0.80822 0 0 0 0 0 0 0 0 0 0 0 1572.66 -162413 2.1807
haddock_54w.pdb -90.7755727 3.673 -261.677 -262.675 -71.9265 -50.7322 -211.943 0.997973 0 0 0 0 0 0 0 0 0 0 0 1535.19 -162295 2.24543
haddock_48w.pdb -90.24118 5.177 -281.819 -334.34 -70.0188 -40.6498 -293.69 52.5206 0 0 0 0 0 1 0 0 0 0 0 1576.89 -162090 3.89456
haddock_39w.pdb -89.6147 5.190 -179.173 -232.209 -63.1524 -44.3683 -187.841 53.037 0 0 0 0 0 1 0 0 0 0 0 1574.6 -162310 -12.9819
haddock_17w.pdb -89.48993 5.062 -273.536 -325.794 -69.69 -41.234 -284.56 52.2573 0 0 0 0 0 1 0 0 0 0 0 1538.55 -162197 3.43034
haddock_41w.pdb -88.6018641 3.682 -229.722 -230.159 -62.3415 -43.6951 -186.464 0.437159 0 0 0 0 0 0 0 0 0 0 0 1432.36 -162583 -7.65768
haddock_40w.pdb -87.6879257 3.377 -194.298 -194.755 -57.5518 -42.307 -152.448 0.456743 0 0 0 0 0 0 0 0 0 0 0 1481.67 -162025 -14.937
haddock_80w.pdb -86.51186 4.783 -247.957 -301.676 -69.6716 -43.8933 -257.783 53.7189 0 0 0 0 0 1 0 0 0 0 0 1548.34 -162176 3.56615
haddock_64w.pdb -86.0120607 3.725 -226.202 -226.377 -66.0307 -48.2144 -178.163 0.175393 0 0 0 0 0 0 0 0 0 0 0 1616.98 -162199 -2.1826
haddock_42w.pdb -85.99897 5.060 -242.702 -300.609 -70.1107 -44.4998 -256.109 57.9071 0 0 0 0 0 1 0 0 0 0 0 1645.09 -162081 3.93192
haddock_26w.pdb -85.74624 4.781 -233.306 -271.134 -59.5269 -36.015 -235.119 37.8279 0 0 0 0 0 1 0 0 0 0 0 1535.26 -162288 -6.49023
haddock_9w.pdb -85.6547192 4.683 -272.637 -273.26 -60.3114 -36.6504 -236.61 0.622808 0 0 0 0 0 0 0 0 0 0 0 1437.67 -162334 -1.7446
haddock_61w.pdb -84.5724411 3.772 -309.232 -309.648 -76.103 -50.1536 -259.494 0.415589 0 0 0 0 0 0 0 0 0 0 0 1590.59 -157092 17.4384
haddock_69w.pdb -84.55973 4.975 -275.831 -329.198 -78.4243 -50.5605 -278.638 53.3677 0 0 0 0 0 1 0 0 0 0 0 1632.03 -162116 16.3916
haddock_62w.pdb -83.5901756 4.914 -287.065 -287.626 -62.7108 -37.7202 -249.906 0.560944 0 0 0 0 0 0 0 0 0 0 0 1404.03 -162496 4.05513
haddock_52w.pdb -83.3308139 3.660 -254.043 -254.16 -62.1992 -40.8702 -213.29 0.116731 0 0 0 0 0 0 0 0 0 0 0 1594.08 -162234 0.185713
haddock_23w.pdb -82.1492 4.984 -185.377 -240.215 -57.1427 -36.8013 -203.414 54.838 0 0 0 0 0 1 0 0 0 0 0 1405.02 -162003 -10.1489
haddock_21w.pdb -81.70716 5.037 -230.634 -279.729 -69.7126 -46.3774 -233.352 49.0955 0 0 0 0 0 1 0 0 0 0 0 1515.87 -162139 6.43109
haddock_79w.pdb -81.16048 4.901 -275.194 -329.85 -65.7483 -36.4037 -293.446 54.6553 0 0 0 0 0 1 0 0 0 0 0 1545.68 -162430 8.46689
haddock_25w.pdb -80.24752 4.898 -136.177 -183.202 -56.5487 -42.4761 -140.726 47.0248 0 0 0 0 0 1 0 0 0 0 0 1417.39 -162396 -14.3287
haddock_20w.pdb -80.0981349 3.591 -175.712 -176.119 -59.3491 -46.3747 -129.744 0.407151 0 0 0 0 0 0 0 0 0 0 0 1556.44 -162457 -7.81535
haddock_14w.pdb -79.42448 5.049 -265.118 -313.544 -66.2159 -38.735 -274.809 48.4263 0 0 0 0 0 1 0 0 0 0 0 1483.06 -161983 9.42969
haddock_65w.pdb -79.32363 5.285 -185.577 -239.355 -61.7045 -41.9656 -197.389 53.7775 0 0 0 0 0 1 0 0 0 0 0 1438.91 -162126 -3.25798
haddock_58w.pdb -78.75929 4.848 -194.602 -240.571 -67.7442 -48.5412 -192.03 45.9695 0 0 0 0 0 1 0 0 0 0 0 1547.38 -162453 3.59096
haddock_51w.pdb -77.96142 4.770 -226.014 -270.809 -71.6421 -49.5124 -221.297 44.7958 0 0 0 0 0 1 0 0 0 0 0 1523.89 -162181 11.3308
haddock_57w.pdb -77.551412 3.873 -194.907 -195.822 -59.8522 -44.7445 -151.077 0.91438 0 0 0 0 0 0 0 0 0 0 0 1460.98 -162155 -2.68295
haddock_71w.pdb -77.28083 4.787 -236.269 -285.633 -69.2116 -45.1648 -240.468 49.3637 0 0 0 0 0 1 0 0 0 0 0 1617.43 -162276 11.0412
haddock_32w.pdb -76.84575 5.031 -231.031 -276.654 -60.8345 -36.8545 -239.8 45.6231 0 0 0 0 0 1 0 0 0 0 0 1391.36 -162058 3.40644
haddock_45w.pdb -76.607194 4.921 -183.184 -237.931 -62.9301 -43.4856 -194.445 54.7461 0 0 0 0 0 1 0 0 0 0 0 1434.65 -162256 0.292796
haddock_13w.pdb -76.01197 5.014 -209.157 -258.109 -62.0184 -40.2306 -217.878 48.9511 0 0 0 0 0 1 0 0 0 0 0 1395.04 -162528 2.89912
haddock_28w.pdb -74.4700209 3.539 -222.808 -223.114 -68.8392 -51.6976 -171.416 0.305791 0 0 0 0 0 0 0 0 0 0 0 1517.4 -157464 11.4802
haddock_70w.pdb -72.78105 4.868 -255.867 -303.444 -59.6883 -32.6043 -270.84 47.5777 0 0 0 0 0 1 0 0 0 0 0 1424.68 -162517 9.23348
haddock_30w.pdb -72.04769 4.859 -250.69 -291.654 -64.3513 -39.0954 -252.559 40.9641 0 0 0 0 0 1 0 0 0 0 0 1454.36 -162362 13.4631
haddock_38w.pdb -71.9449871 3.890 -191.079 -191.418 -50.3141 -34.6359 -156.782 0.339029 0 0 0 0 0 0 0 0 0 0 0 1290.45 -161995 -5.98659
haddock_72w.pdb -71.7088094 3.563 -233.37 -233.653 -60.8202 -41.6166 -192.036 0.282806 0 0 0 0 0 0 0 0 0 0 0 1555.06 -157327 8.28671
haddock_16w.pdb -71.22242 4.654 -191.464 -239.698 -59.3652 -39.3282 -200.37 48.2347 0 0 0 0 0 1 0 0 0 0 0 1473.64 -162278 3.35631
haddock_63w.pdb -70.79299 5.038 -268.32 -319.827 -69.9469 -42.1825 -277.644 51.5071 0 0 0 0 0 1 0 0 0 0 0 1411.89 -162057 21.7676
haddock_73w.pdb -69.4669409 3.536 -143.698 -144.32 -64.028 -55.1066 -89.2139 0.622691 0 0 0 0 0 0 0 0 0 0 0 1532.34 -157408 3.42017
haddock_87w.pdb -68.3594 8.612 -134.701 -258.295 -41.7523 -17.692 -240.603 123.594 0 0 0 0 0 2 0 0 0 0 0 1082.28 -162637 -14.9062
haddock_97w.pdb -68.30169 3.109 -10.6636 -62.8699 -37.5803 -34.7703 -28.0996 52.2063 0 0 0 0 0 1 0 0 0 0 0 1244.18 -162461 -33.1321
haddock_88w.pdb -67.6906 8.721 -120.402 -244.951 -41.9033 -19.3425 -225.608 124.548 0 0 0 0 0 2 0 0 0 0 0 1078 -162443 -15.6813
haddock_6w.pdb -63.22245 4.528 -184.193 -227.994 -59.242 -40.4918 -187.502 43.8015 0 0 0 0 0 1 0 0 0 0 0 1366.67 -162594 10.3896
haddock_86w.pdb -62.572 8.810 -117.944 -248.73 -39.0663 -15.7703 -232.96 130.786 0 0 0 0 0 2 0 0 0 0 0 1141.74 -162529 -13.2883
haddock_27w.pdb -60.7605 4.873 -244.149 -286.646 -63.5319 -38.7414 -247.905 42.497 0 0 0 0 0 1 0 0 0 0 0 1484.53 -162404 23.3122
haddock_95w.pdb -59.20036 8.839 -83.3938 -215.005 -43.7725 -24.7467 -190.258 131.611 0 0 0 0 0 2 0 0 0 0 0 1198.19 -162241 -9.56316
haddock_89w.pdb -58.4889 9.004 -85.939 -218.91 -40.7177 -20.9186 -197.991 132.971 0 0 0 0 0 2 0 0 0 0 0 958.732 -162994 -11.2692
haddock_92w.pdb -58.39191 9.020 -142.097 -270.331 -44.6586 -19.5839 -250.747 128.234 0 0 0 0 0 2 0 0 0 0 0 1055.22 -162739 -1.48201
haddock_83w.pdb -58.13858 8.799 -105.559 -234.793 -45.9253 -24.94 -209.853 129.235 0 0 0 0 0 2 0 0 0 0 0 1192.25 -162534 -4.15148
haddock_53w.pdb -57.6336587 3.543 -139.667 -140.065 -54.9085 -45.4466 -94.6187 0.397913 0 0 0 0 0 0 0 0 0 0 0 1468.48 -162185 6.69689
haddock_85w.pdb -57.1148 9.073 -71.7069 -205.365 -37.1195 -18.4256 -186.939 133.657 0 0 0 0 0 2 0 0 0 0 0 1128.35 -162664 -14.6671
haddock_94w.pdb -56.44794 6.191 -176.801 -225.967 -54.6966 -35.6665 -190.301 49.1666 0 0 0 0 0 1 0 0 0 0 0 1457.97 -157289 12.3621
haddock_99w.pdb -50.47662 8.338 -60.5638 -113.871 -48.9219 -41.7053 -72.1657 53.3072 0 0 0 0 0 1 0 0 0 0 0 1260.43 -162212 0.3311
haddock_90w.pdb -50.00875 8.666 -113.725 -247.007 -42.7702 -20.0772 -226.93 133.282 0 0 0 0 0 2 0 0 0 0 0 1079.62 -162316 2.12625
haddock_91w.pdb -49.92585 8.561 -112.275 -241.693 -45.9499 -24.2007 -217.492 129.418 0 0 0 0 0 2 0 0 0 0 0 1154.96 -162208 4.83145
haddock_84w.pdb -37.50145 8.873 -110.104 -247.685 -36.6571 -13.2096 -234.475 137.58 0 0 0 0 0 2 0 0 0 0 0 1066.78 -162746 8.84515
haddock_98w.pdb -36.35889 8.286 -10.1391 -115.523 -39.8178 -31.4061 -84.1171 105.384 0 0 0 0 0 2 0 0 0 0 0 1182.01 -162130 1.33223
haddock_96w.pdb -35.21889 3.159 10.2543 -79.8033 -42.7964 -38.6845 -41.1188 90.0576 0 0 0 0 0 2 0 0 0 0 0 1194.6 -162535 2.68361
haddock_100w.pdb -35.02166 8.197 -45.1101 -141.095 -41.3788 -30.2992 -110.796 95.9849 0 0 0 0 0 2 0 0 0 0 0 1104.86 -162417 7.83825
haddock_93w.pdb -33.1862 8.870 -68.7116 -193.178 -39.4923 -22.4161 -170.762 124.466 0 0 0 0 0 2 0 0 0 0 0 1101.79 -162347 10.9357
                      
