# Supplementary material for: Large-scale discovery of protein interactions at residue resolution using co-evolution calculated from genomic sequences
Source: Nat Commun. 2021 Mar 2;12:1396. doi: 10.1038/s41467-021-21636-z (PMC7925567; doi:10.1038/s41467-021-21636-z)
Supplement: Supplementary file 12 — Supplementary Data 10 [file 41467_2021_21636_MOESM12_ESM.zip › supplementary/allpdb0162_ECFA2_ECFT/models/haddock_top2_haddock_3w.pdb]

REMARK FILENAME="haddock_3w.pdb0"
REMARK ===============================================================
REMARK HADDOCK run for haddock
REMARK initial structure: haddock_3.pdb
REMARK final NOE weights: unambig 50 amb: 50
REMARK ===============================================================
REMARK            total,bonds,angles,improper,dihe,vdw,elec,air,cdih,coup,rdcs,vean,dani,xpcs,rg
REMARK energies: -270.398, 0, 0, 0, 0, -65.0121, -205.907, 0.520831, 0, 0, 0, 0, 0, 0, 0
REMARK ===============================================================
REMARK            bonds,angles,impropers,dihe,air,cdih,coup,rdcs,vean,dani,xpcs
REMARK rms-dev.: 0,0,0,0,4.564345E-02,0,0, 0, 0, 0, 0
REMARK ===============================================================
REMARK               air,cdih,coup,rdcs,vean,dani,xpcs
REMARK               >0.3,>5,>1,>0,>5,>0.2,>0.2
REMARK violations.: 0, 0, 0, 0, 0, 0, 0
REMARK ===============================================================
REMARK                        CVpartition#,violations,rms
REMARK AIRs cross-validation: 2, 0, NaN
REMARK ===============================================================
REMARK NCS energy: 0
REMARK ===============================================================
REMARK Symmetry energy: 0
REMARK ===============================================================
REMARK Desolvation energy: -22.1983
REMARK Internal energy free molecules: 165487
REMARK Internal energy complex: -19323
REMARK Binding energy: -185103
REMARK ===============================================================
REMARK buried surface area: 1911.96
REMARK ===============================================================
REMARK water - chain1: 0 0 0
REMARK water - chain2: 0 0 0
REMARK water - chain3: 0 0 0
REMARK water - chain4: 0 0 0
REMARK water - chain5: 0 0 0
REMARK water - chain6: 0 0 0
REMARK ===============================================================
REMARK water - water: 0 0 0
REMARK ===============================================================
REMARK DATE:27-Jul-2020  06:14:08       created by user: he47
REMARK VERSION:1.3
ATOM      1  CB  ALA A   2     -22.829   8.562 -17.108  1.00 10.00      A   
ATOM      2  C   ALA A   2     -20.659   8.957 -15.938  1.00 10.00      A   
ATOM      3  O   ALA A   2     -19.846   9.825 -16.265  1.00 10.00      A   
ATOM      4  N   ALA A   2     -22.395  10.712 -16.002  1.00 10.00      A   
ATOM      5  HT1 ALA A   2     -22.136  11.079 -16.939  1.00 10.00      A   
ATOM      6  HT2 ALA A   2     -21.821  11.202 -15.282  1.00 10.00      A   
ATOM      7  HT3 ALA A   2     -23.404  10.916 -15.824  1.00 10.00      A   
ATOM      8  CA  ALA A   2     -22.152   9.255 -15.940  1.00 10.00      A   
ATOM      9  N   ILE A   3     -20.309   7.735 -15.564  1.00 10.00      A   
ATOM     10  HN  ILE A   3     -21.011   7.093 -15.313  1.00 10.00      A   
ATOM     11  CA  ILE A   3     -18.916   7.310 -15.519  1.00 10.00      A   
ATOM     12  CB  ILE A   3     -18.492   6.884 -14.095  1.00 10.00      A   
ATOM     13  CG1 ILE A   3     -18.589   8.069 -13.127  1.00 10.00      A   
ATOM     14  CG2 ILE A   3     -17.082   6.303 -14.100  1.00 10.00      A   
ATOM     15  CD1 ILE A   3     -18.091   7.772 -11.727  1.00 10.00      A   
ATOM     16  C   ILE A   3     -18.689   6.153 -16.487  1.00 10.00      A   
ATOM     17  O   ILE A   3     -19.405   5.149 -16.447  1.00 10.00      A   
ATOM     18  N   ALA A   4     -17.701   6.290 -17.359  1.00 10.00      A   
ATOM     19  HN  ALA A   4     -17.154   7.110 -17.349  1.00 10.00      A   
ATOM     20  CA  ALA A   4     -17.407   5.247 -18.328  1.00 10.00      A   
ATOM     21  CB  ALA A   4     -17.895   5.647 -19.711  1.00 10.00      A   
ATOM     22  C   ALA A   4     -15.923   4.907 -18.364  1.00 10.00      A   
ATOM     23  O   ALA A   4     -15.068   5.795 -18.366  1.00 10.00      A   
ATOM     24  N   PHE A   5     -15.636   3.615 -18.379  1.00 10.00      A   
ATOM     25  HN  PHE A   5     -16.375   2.966 -18.366  1.00 10.00      A   
ATOM     26  CA  PHE A   5     -14.270   3.120 -18.439  1.00 10.00      A   
ATOM     27  CB  PHE A   5     -14.003   2.120 -17.306  1.00 10.00      A   
ATOM     28  CG  PHE A   5     -13.647   2.752 -15.987  1.00 10.00      A   
ATOM     29  CD1 PHE A   5     -14.623   3.317 -15.185  1.00 10.00      A   
ATOM     30  CD2 PHE A   5     -12.333   2.767 -15.543  1.00 10.00      A   
ATOM     31  CE1 PHE A   5     -14.298   3.890 -13.969  1.00 10.00      A   
ATOM     32  CE2 PHE A   5     -12.000   3.339 -14.329  1.00 10.00      A   
ATOM     33  CZ  PHE A   5     -12.984   3.900 -13.539  1.00 10.00      A   
ATOM     34  C   PHE A   5     -14.056   2.448 -19.788  1.00 10.00      A   
ATOM     35  O   PHE A   5     -14.533   1.336 -20.020  1.00 10.00      A   
ATOM     36  N   GLU A   6     -13.355   3.128 -20.679  1.00 10.00      A   
ATOM     37  HN  GLU A   6     -12.990   4.006 -20.435  1.00 10.00      A   
ATOM     38  CA  GLU A   6     -13.111   2.603 -22.014  1.00 10.00      A   
ATOM     39  CB  GLU A   6     -13.269   3.708 -23.062  1.00 10.00      A   
ATOM     40  CG  GLU A   6     -14.497   4.584 -22.846  1.00 10.00      A   
ATOM     41  CD  GLU A   6     -14.727   5.577 -23.966  1.00 10.00      A   
ATOM     42  OE1 GLU A   6     -13.859   6.445 -24.191  1.00 10.00      A   
ATOM     43  OE2 GLU A   6     -15.790   5.501 -24.622  1.00 10.00      A   
ATOM     44  C   GLU A   6     -11.744   1.930 -22.127  1.00 10.00      A   
ATOM     45  O   GLU A   6     -10.748   2.583 -22.448  1.00 10.00      A   
ATOM     46  N   HIS A   7     -11.711   0.624 -21.847  1.00 10.00      A   
ATOM     47  HN  HIS A   7     -12.540   0.178 -21.570  1.00 10.00      A   
ATOM     48  CA  HIS A   7     -10.479  -0.169 -21.923  1.00 10.00      A   
ATOM     49  CB  HIS A   7      -9.986  -0.289 -23.373  1.00 10.00      A   
ATOM     50  CG  HIS A   7     -10.719  -1.308 -24.193  1.00 10.00      A   
ATOM     51  ND1 HIS A   7     -10.534  -2.664 -24.046  1.00 10.00      A   
ATOM     52  HD1 HIS A   7      -9.927  -3.097 -23.389  1.00 10.00      A   
ATOM     53  CD2 HIS A   7     -11.634  -1.161 -25.183  1.00 10.00      A   
ATOM     54  CE1 HIS A   7     -11.298  -3.309 -24.906  1.00 10.00      A   
ATOM     55  NE2 HIS A   7     -11.975  -2.420 -25.607  1.00 10.00      A   
ATOM     56  HE2 HIS A   7     -12.622  -2.628 -26.319  1.00 10.00      A   
ATOM     57  C   HIS A   7      -9.380   0.399 -21.027  1.00 10.00      A   
ATOM     58  O   HIS A   7      -8.330   0.824 -21.507  1.00 10.00      A   
ATOM     59  N   VAL A   8      -9.619   0.385 -19.727  1.00 10.00      A   
ATOM     60  HN  VAL A   8     -10.459  -0.003 -19.396  1.00 10.00      A   
ATOM     61  CA  VAL A   8      -8.661   0.921 -18.772  1.00 10.00      A   
ATOM     62  CB  VAL A   8      -9.372   1.745 -17.676  1.00 10.00      A   
ATOM     63  CG1 VAL A   8      -8.379   2.273 -16.651  1.00 10.00      A   
ATOM     64  CG2 VAL A   8     -10.154   2.893 -18.302  1.00 10.00      A   
ATOM     65  C   VAL A   8      -7.814  -0.180 -18.134  1.00 10.00      A   
ATOM     66  O   VAL A   8      -8.338  -1.187 -17.661  1.00 10.00      A   
ATOM     67  N   THR A   9      -6.502   0.024 -18.140  1.00 10.00      A   
ATOM     68  HN  THR A   9      -6.153   0.847 -18.553  1.00 10.00      A   
ATOM     69  CA  THR A   9      -5.558  -0.921 -17.558  1.00 10.00      A   
ATOM     70  CB  THR A   9      -4.752  -1.659 -18.657  1.00 10.00      A   
ATOM     71  OG1 THR A   9      -5.638  -2.443 -19.468  1.00 10.00      A   
ATOM     72  HG1 THR A   9      -5.126  -3.095 -19.959  1.00 10.00      A   
ATOM     73  CG2 THR A   9      -3.690  -2.567 -18.052  1.00 10.00      A   
ATOM     74  C   THR A   9      -4.593  -0.179 -16.629  1.00 10.00      A   
ATOM     75  O   THR A   9      -4.140   0.925 -16.941  1.00 10.00      A   
ATOM     76  N   TYR A  10      -4.292  -0.777 -15.484  1.00 10.00      A   
ATOM     77  HN  TYR A  10      -4.682  -1.655 -15.284  1.00 10.00      A   
ATOM     78  CA  TYR A  10      -3.382  -0.168 -14.525  1.00 10.00      A   
ATOM     79  CB  TYR A  10      -4.151   0.563 -13.420  1.00 10.00      A   
ATOM     80  CG  TYR A  10      -3.257   1.287 -12.431  1.00 10.00      A   
ATOM     81  CD1 TYR A  10      -2.328   2.222 -12.865  1.00 10.00      A   
ATOM     82  CD2 TYR A  10      -3.340   1.032 -11.068  1.00 10.00      A   
ATOM     83  CE1 TYR A  10      -1.504   2.881 -11.976  1.00 10.00      A   
ATOM     84  CE2 TYR A  10      -2.519   1.690 -10.168  1.00 10.00      A   
ATOM     85  CZ  TYR A  10      -1.605   2.613 -10.629  1.00 10.00      A   
ATOM     86  OH  TYR A  10      -0.784   3.269  -9.742  1.00 10.00      A   
ATOM     87  HH  TYR A  10      -0.379   2.627  -9.144  1.00 10.00      A   
ATOM     88  C   TYR A  10      -2.446  -1.203 -13.913  1.00 10.00      A   
ATOM     89  O   TYR A  10      -2.882  -2.266 -13.464  1.00 10.00      A   
ATOM     90  N   THR A  11      -1.163  -0.881 -13.906  1.00 10.00      A   
ATOM     91  HN  THR A  11      -0.882  -0.019 -14.292  1.00 10.00      A   
ATOM     92  CA  THR A  11      -0.153  -1.756 -13.340  1.00 10.00      A   
ATOM     93  CB  THR A  11       0.736  -2.389 -14.441  1.00 10.00      A   
ATOM     94  OG1 THR A  11       1.431  -3.535 -13.925  1.00 10.00      A   
ATOM     95  HG1 THR A  11       2.275  -3.627 -14.383  1.00 10.00      A   
ATOM     96  CG2 THR A  11       1.741  -1.391 -14.999  1.00 10.00      A   
ATOM     97  C   THR A  11       0.692  -0.975 -12.331  1.00 10.00      A   
ATOM     98  O   THR A  11       0.915   0.228 -12.495  1.00 10.00      A   
ATOM     99  N   TYR A  12       1.132  -1.645 -11.277  1.00 10.00      A   
ATOM    100  HN  TYR A  12       0.912  -2.601 -11.188  1.00 10.00      A   
ATOM    101  CA  TYR A  12       1.938  -1.004 -10.250  1.00 10.00      A   
ATOM    102  CB  TYR A  12       1.685  -1.652  -8.890  1.00 10.00      A   
ATOM    103  CG  TYR A  12       1.106  -0.705  -7.867  1.00 10.00      A   
ATOM    104  CD1 TYR A  12      -0.239  -0.361  -7.896  1.00 10.00      A   
ATOM    105  CD2 TYR A  12       1.903  -0.153  -6.874  1.00 10.00      A   
ATOM    106  CE1 TYR A  12      -0.776   0.505  -6.964  1.00 10.00      A   
ATOM    107  CE2 TYR A  12       1.376   0.714  -5.937  1.00 10.00      A   
ATOM    108  CZ  TYR A  12       0.037   1.040  -5.986  1.00 10.00      A   
ATOM    109  OH  TYR A  12      -0.494   1.903  -5.052  1.00 10.00      A   
ATOM    110  HH  TYR A  12       0.133   2.616  -4.881  1.00 10.00      A   
ATOM    111  C   TYR A  12       3.419  -1.065 -10.600  1.00 10.00      A   
ATOM    112  O   TYR A  12       3.841  -1.926 -11.371  1.00 10.00      A   
ATOM    113  N   GLN A  13       4.192  -0.131 -10.034  1.00 10.00      A   
ATOM    114  HN  GLN A  13       3.773   0.529  -9.439  1.00 10.00      A   
ATOM    115  CA  GLN A  13       5.639  -0.043 -10.258  1.00 10.00      A   
ATOM    116  CB  GLN A  13       6.352  -1.369  -9.976  1.00 10.00      A   
ATOM    117  CG  GLN A  13       6.315  -1.788  -8.515  1.00 10.00      A   
ATOM    118  CD  GLN A  13       7.237  -0.958  -7.644  1.00 10.00      A   
ATOM    119  OE1 GLN A  13       8.402  -1.308  -7.439  1.00 10.00      A   
ATOM    120  NE2 GLN A  13       6.727   0.144  -7.118  1.00 10.00      A   
ATOM    121 HE21 GLN A  13       5.790   0.363  -7.313  1.00 10.00      A   
ATOM    122 HE22 GLN A  13       7.305   0.698  -6.553  1.00 10.00      A   
ATOM    123  C   GLN A  13       5.995   0.512 -11.637  1.00 10.00      A   
ATOM    124  O   GLN A  13       7.170   0.615 -11.987  1.00 10.00      A   
ATOM    125  N   ALA A  14       4.971   0.881 -12.400  1.00 10.00      A   
ATOM    126  HN  ALA A  14       4.063   0.769 -12.049  1.00 10.00      A   
ATOM    127  CA  ALA A  14       5.140   1.448 -13.741  1.00 10.00      A   
ATOM    128  CB  ALA A  14       5.692   2.867 -13.679  1.00 10.00      A   
ATOM    129  C   ALA A  14       5.953   0.557 -14.690  1.00 10.00      A   
ATOM    130  O   ALA A  14       5.438  -0.427 -15.219  1.00 10.00      A   
ATOM    131  N   GLY A  15       7.218   0.898 -14.898  1.00 10.00      A   
ATOM    132  HN  GLY A  15       7.592   1.673 -14.431  1.00 10.00      A   
ATOM    133  CA  GLY A  15       8.051   0.126 -15.802  1.00 10.00      A   
ATOM    134  C   GLY A  15       9.098  -0.701 -15.088  1.00 10.00      A   
ATOM    135  O   GLY A  15       9.955  -1.312 -15.731  1.00 10.00      A   
ATOM    136  N   THR A  16       9.041  -0.712 -13.763  1.00 10.00      A   
ATOM    137  HN  THR A  16       8.342  -0.192 -13.308  1.00 10.00      A   
ATOM    138  CA  THR A  16       9.990  -1.475 -12.963  1.00 10.00      A   
ATOM    139  CB  THR A  16       9.794  -1.171 -11.462  1.00 10.00      A   
ATOM    140  OG1 THR A  16       9.720   0.250 -11.274  1.00 10.00      A   
ATOM    141  HG1 THR A  16       8.798   0.535 -11.332  1.00 10.00      A   
ATOM    142  CG2 THR A  16      10.945  -1.722 -10.631  1.00 10.00      A   
ATOM    143  C   THR A  16       9.814  -2.975 -13.217  1.00 10.00      A   
ATOM    144  O   THR A  16       8.689  -3.464 -13.258  1.00 10.00      A   
ATOM    145  N   PRO A  17      10.928  -3.713 -13.415  1.00 10.00      A   
ATOM    146  CA  PRO A  17      10.907  -5.165 -13.675  1.00 10.00      A   
ATOM    147  CB  PRO A  17      12.376  -5.567 -13.535  1.00 10.00      A   
ATOM    148  CG  PRO A  17      13.129  -4.342 -13.914  1.00 10.00      A   
ATOM    149  CD  PRO A  17      12.306  -3.178 -13.436  1.00 10.00      A   
ATOM    150  C   PRO A  17      10.036  -5.956 -12.691  1.00 10.00      A   
ATOM    151  O   PRO A  17       9.532  -7.029 -13.020  1.00 10.00      A   
ATOM    152  N   MET A  18       9.876  -5.435 -11.482  1.00 10.00      A   
ATOM    153  HN  MET A  18      10.308  -4.584 -11.270  1.00 10.00      A   
ATOM    154  CA  MET A  18       9.049  -6.089 -10.473  1.00 10.00      A   
ATOM    155  CB  MET A  18       9.735  -6.065  -9.101  1.00 10.00      A   
ATOM    156  CG  MET A  18       9.431  -7.278  -8.227  1.00 10.00      A   
ATOM    157  SD  MET A  18       7.783  -7.259  -7.493  1.00 10.00      A   
ATOM    158  CE  MET A  18       7.948  -5.915  -6.322  1.00 10.00      A   
ATOM    159  C   MET A  18       7.690  -5.396 -10.410  1.00 10.00      A   
ATOM    160  O   MET A  18       7.323  -4.802  -9.397  1.00 10.00      A   
ATOM    161  N   ALA A  19       6.963  -5.458 -11.513  1.00 10.00      A   
ATOM    162  HN  ALA A  19       7.311  -5.946 -12.286  1.00 10.00      A   
ATOM    163  CA  ALA A  19       5.658  -4.830 -11.607  1.00 10.00      A   
ATOM    164  CB  ALA A  19       5.433  -4.301 -13.015  1.00 10.00      A   
ATOM    165  C   ALA A  19       4.550  -5.798 -11.222  1.00 10.00      A   
ATOM    166  O   ALA A  19       4.765  -7.009 -11.148  1.00 10.00      A   
ATOM    167  N   HIS A  20       3.367  -5.254 -10.967  1.00 10.00      A   
ATOM    168  HN  HIS A  20       3.266  -4.279 -11.039  1.00 10.00      A   
ATOM    169  CA  HIS A  20       2.206  -6.054 -10.595  1.00 10.00      A   
ATOM    170  CB  HIS A  20       2.113  -6.222  -9.074  1.00 10.00      A   
ATOM    171  CG  HIS A  20       2.979  -7.316  -8.525  1.00 10.00      A   
ATOM    172  ND1 HIS A  20       2.685  -8.656  -8.675  1.00 10.00      A   
ATOM    173  HD1 HIS A  20       1.903  -9.025  -9.146  1.00 10.00      A   
ATOM    174  CD2 HIS A  20       4.136  -7.263  -7.822  1.00 10.00      A   
ATOM    175  CE1 HIS A  20       3.621  -9.380  -8.089  1.00 10.00      A   
ATOM    176  NE2 HIS A  20       4.513  -8.559  -7.564  1.00 10.00      A   
ATOM    177  HE2 HIS A  20       5.313  -8.835  -7.064  1.00 10.00      A   
ATOM    178  C   HIS A  20       0.937  -5.403 -11.128  1.00 10.00      A   
ATOM    179  O   HIS A  20       0.576  -4.300 -10.719  1.00 10.00      A   
ATOM    180  N   THR A  21       0.277  -6.080 -12.052  1.00 10.00      A   
ATOM    181  HN  THR A  21       0.620  -6.953 -12.340  1.00 10.00      A   
ATOM    182  CA  THR A  21      -0.946  -5.571 -12.655  1.00 10.00      A   
ATOM    183  CB  THR A  21      -1.065  -6.059 -14.110  1.00 10.00      A   
ATOM    184  OG1 THR A  21       0.229  -6.007 -14.720  1.00 10.00      A   
ATOM    185  HG1 THR A  21       0.676  -5.191 -14.448  1.00 10.00      A   
ATOM    186  CG2 THR A  21      -2.022  -5.176 -14.900  1.00 10.00      A   
ATOM    187  C   THR A  21      -2.177  -6.021 -11.870  1.00 10.00      A   
ATOM    188  O   THR A  21      -2.460  -7.216 -11.773  1.00 10.00      A   
ATOM    189  N   ALA A  22      -2.892  -5.065 -11.297  1.00 10.00      A   
ATOM    190  HN  ALA A  22      -2.595  -4.131 -11.373  1.00 10.00      A   
ATOM    191  CA  ALA A  22      -4.096  -5.369 -10.532  1.00 10.00      A   
ATOM    192  CB  ALA A  22      -4.143  -4.543  -9.256  1.00 10.00      A   
ATOM    193  C   ALA A  22      -5.347  -5.137 -11.373  1.00 10.00      A   
ATOM    194  O   ALA A  22      -6.428  -5.613 -11.039  1.00 10.00      A   
ATOM    195  N   LEU A  23      -5.192  -4.408 -12.469  1.00 10.00      A   
ATOM    196  HN  LEU A  23      -4.303  -4.058 -12.691  1.00 10.00      A   
ATOM    197  CA  LEU A  23      -6.308  -4.117 -13.356  1.00 10.00      A   
ATOM    198  CB  LEU A  23      -6.646  -2.624 -13.303  1.00 10.00      A   
ATOM    199  CG  LEU A  23      -7.972  -2.215 -13.942  1.00 10.00      A   
ATOM    200  CD1 LEU A  23      -9.143  -2.693 -13.094  1.00 10.00      A   
ATOM    201  CD2 LEU A  23      -8.028  -0.711 -14.145  1.00 10.00      A   
ATOM    202  C   LEU A  23      -5.960  -4.524 -14.780  1.00 10.00      A   
ATOM    203  O   LEU A  23      -5.098  -3.914 -15.410  1.00 10.00      A   
ATOM    204  N   THR A  24      -6.625  -5.557 -15.284  1.00 10.00      A   
ATOM    205  HN  THR A  24      -7.317  -5.996 -14.744  1.00 10.00      A   
ATOM    206  CA  THR A  24      -6.360  -6.049 -16.629  1.00 10.00      A   
ATOM    207  CB  THR A  24      -6.079  -7.564 -16.611  1.00 10.00      A   
ATOM    208  OG1 THR A  24      -5.329  -7.886 -15.430  1.00 10.00      A   
ATOM    209  HG1 THR A  24      -5.114  -7.072 -14.963  1.00 10.00      A   
ATOM    210  CG2 THR A  24      -5.279  -7.976 -17.838  1.00 10.00      A   
ATOM    211  C   THR A  24      -7.515  -5.757 -17.584  1.00 10.00      A   
ATOM    212  O   THR A  24      -8.482  -6.518 -17.644  1.00 10.00      A   
ATOM    213  N   ASP A  25      -7.402  -4.641 -18.305  1.00 10.00      A   
ATOM    214  HN  ASP A  25      -6.616  -4.070 -18.166  1.00 10.00      A   
ATOM    215  CA  ASP A  25      -8.397  -4.216 -19.294  1.00 10.00      A   
ATOM    216  CB  ASP A  25      -8.292  -5.037 -20.581  1.00 10.00      A   
ATOM    217  CG  ASP A  25      -9.122  -4.453 -21.706  1.00 10.00      A   
ATOM    218  OD1 ASP A  25      -8.808  -3.333 -22.166  1.00 10.00      A   
ATOM    219  OD2 ASP A  25     -10.089  -5.116 -22.147  1.00 10.00      A   
ATOM    220  C   ASP A  25      -9.831  -4.214 -18.771  1.00 10.00      A   
ATOM    221  O   ASP A  25     -10.588  -5.168 -18.976  1.00 10.00      A   
ATOM    222  N   VAL A  26     -10.207  -3.141 -18.099  1.00 10.00      A   
ATOM    223  HN  VAL A  26      -9.562  -2.409 -17.956  1.00 10.00      A   
ATOM    224  CA  VAL A  26     -11.552  -3.023 -17.570  1.00 10.00      A   
ATOM    225  CB  VAL A  26     -11.567  -2.599 -16.081  1.00 10.00      A   
ATOM    226  CG1 VAL A  26     -11.188  -1.135 -15.908  1.00 10.00      A   
ATOM    227  CG2 VAL A  26     -12.919  -2.890 -15.446  1.00 10.00      A   
ATOM    228  C   VAL A  26     -12.392  -2.065 -18.414  1.00 10.00      A   
ATOM    229  O   VAL A  26     -11.945  -0.974 -18.775  1.00 10.00      A   
ATOM    230  N   SER A  27     -13.591  -2.502 -18.759  1.00 10.00      A   
ATOM    231  HN  SER A  27     -13.873  -3.397 -18.479  1.00 10.00      A   
ATOM    232  CA  SER A  27     -14.504  -1.694 -19.544  1.00 10.00      A   
ATOM    233  CB  SER A  27     -14.542  -2.176 -20.997  1.00 10.00      A   
ATOM    234  OG  SER A  27     -13.233  -2.232 -21.542  1.00 10.00      A   
ATOM    235  HG  SER A  27     -12.801  -3.040 -21.241  1.00 10.00      A   
ATOM    236  C   SER A  27     -15.890  -1.751 -18.922  1.00 10.00      A   
ATOM    237  O   SER A  27     -16.443  -2.833 -18.720  1.00 10.00      A   
ATOM    238  N   LEU A  28     -16.436  -0.593 -18.595  1.00 10.00      A   
ATOM    239  HN  LEU A  28     -15.951   0.239 -18.788  1.00 10.00      A   
ATOM    240  CA  LEU A  28     -17.752  -0.520 -17.980  1.00 10.00      A   
ATOM    241  CB  LEU A  28     -17.665  -0.825 -16.478  1.00 10.00      A   
ATOM    242  CG  LEU A  28     -16.712   0.044 -15.652  1.00 10.00      A   
ATOM    243  CD1 LEU A  28     -17.463   1.187 -14.984  1.00 10.00      A   
ATOM    244  CD2 LEU A  28     -15.987  -0.798 -14.615  1.00 10.00      A   
ATOM    245  C   LEU A  28     -18.393   0.840 -18.228  1.00 10.00      A   
ATOM    246  O   LEU A  28     -17.717   1.787 -18.639  1.00 10.00      A   
ATOM    247  N   THR A  29     -19.692   0.932 -17.982  1.00 10.00      A   
ATOM    248  HN  THR A  29     -20.171   0.147 -17.637  1.00 10.00      A   
ATOM    249  CA  THR A  29     -20.430   2.172 -18.177  1.00 10.00      A   
ATOM    250  CB  THR A  29     -21.038   2.244 -19.595  1.00 10.00      A   
ATOM    251  OG1 THR A  29     -20.092   1.737 -20.552  1.00 10.00      A   
ATOM    252  HG1 THR A  29     -19.234   1.627 -20.123  1.00 10.00      A   
ATOM    253  CG2 THR A  29     -21.391   3.679 -19.957  1.00 10.00      A   
ATOM    254  C   THR A  29     -21.548   2.280 -17.140  1.00 10.00      A   
ATOM    255  O   THR A  29     -22.554   1.574 -17.218  1.00 10.00      A   
ATOM    256  N   VAL A  30     -21.360   3.156 -16.167  1.00 10.00      A   
ATOM    257  HN  VAL A  30     -20.543   3.704 -16.167  1.00 10.00      A   
ATOM    258  CA  VAL A  30     -22.341   3.350 -15.108  1.00 10.00      A   
ATOM    259  CB  VAL A  30     -21.653   3.673 -13.761  1.00 10.00      A   
ATOM    260  CG1 VAL A  30     -22.666   3.691 -12.624  1.00 10.00      A   
ATOM    261  CG2 VAL A  30     -20.545   2.676 -13.471  1.00 10.00      A   
ATOM    262  C   VAL A  30     -23.285   4.489 -15.472  1.00 10.00      A   
ATOM    263  O   VAL A  30     -22.839   5.575 -15.842  1.00 10.00      A   
ATOM    264  N   PRO A  31     -24.602   4.249 -15.400  1.00 10.00      A   
ATOM    265  CA  PRO A  31     -25.605   5.270 -15.713  1.00 10.00      A   
ATOM    266  CB  PRO A  31     -26.912   4.477 -15.773  1.00 10.00      A   
ATOM    267  CG  PRO A  31     -26.675   3.296 -14.894  1.00 10.00      A   
ATOM    268  CD  PRO A  31     -25.215   2.963 -15.023  1.00 10.00      A   
ATOM    269  C   PRO A  31     -25.685   6.337 -14.621  1.00 10.00      A   
ATOM    270  O   PRO A  31     -25.159   6.158 -13.519  1.00 10.00      A   
ATOM    271  N   ASP A  32     -26.333   7.448 -14.935  1.00 10.00      A   
ATOM    272  HN  ASP A  32     -26.719   7.537 -15.830  1.00 10.00      A   
ATOM    273  CA  ASP A  32     -26.486   8.540 -13.983  1.00 10.00      A   
ATOM    274  CB  ASP A  32     -26.927   9.826 -14.694  1.00 10.00      A   
ATOM    275  CG  ASP A  32     -25.877  10.365 -15.649  1.00 10.00      A   
ATOM    276  OD1 ASP A  32     -24.899  10.984 -15.181  1.00 10.00      A   
ATOM    277  OD2 ASP A  32     -26.024  10.174 -16.875  1.00 10.00      A   
ATOM    278  C   ASP A  32     -27.484   8.166 -12.894  1.00 10.00      A   
ATOM    279  O   ASP A  32     -28.542   7.601 -13.182  1.00 10.00      A   
ATOM    280  N   ARG A  33     -27.129   8.473 -11.647  1.00 10.00      A   
ATOM    281  HN  ARG A  33     -26.265   8.912 -11.496  1.00 10.00      A   
ATOM    282  CA  ARG A  33     -27.977   8.178 -10.492  1.00 10.00      A   
ATOM    283  CB  ARG A  33     -29.341   8.869 -10.599  1.00 10.00      A   
ATOM    284  CG  ARG A  33     -29.284  10.385 -10.699  1.00 10.00      A   
ATOM    285  CD  ARG A  33     -30.597  11.016 -10.266  1.00 10.00      A   
ATOM    286  NE  ARG A  33     -31.756  10.294 -10.791  1.00 10.00      A   
ATOM    287  HE  ARG A  33     -31.683   9.934 -11.707  1.00 10.00      A   
ATOM    288  CZ  ARG A  33     -32.891  10.108 -10.119  1.00 10.00      A   
ATOM    289  NH1 ARG A  33     -33.033  10.597  -8.890  1.00 10.00      A   
ATOM    290 HH11 ARG A  33     -32.256  11.127  -8.447  1.00 10.00      A   
ATOM    291 HH12 ARG A  33     -33.926  10.457  -8.363  1.00 10.00      A   
ATOM    292  NH2 ARG A  33     -33.878   9.416 -10.673  1.00 10.00      A   
ATOM    293 HH21 ARG A  33     -33.766   9.020 -11.633  1.00 10.00      A   
ATOM    294 HH22 ARG A  33     -34.769   9.263 -10.154  1.00 10.00      A   
ATOM    295  C   ARG A  33     -28.160   6.674 -10.305  1.00 10.00      A   
ATOM    296  O   ARG A  33     -29.237   6.211  -9.929  1.00 10.00      A   
ATOM    297  N   GLY A  34     -27.107   5.915 -10.555  1.00 10.00      A   
ATOM    298  HN  GLY A  34     -26.270   6.332 -10.846  1.00 10.00      A   
ATOM    299  CA  GLY A  34     -27.187   4.477 -10.409  1.00 10.00      A   
ATOM    300  C   GLY A  34     -26.614   3.984  -9.096  1.00 10.00      A   
ATOM    301  O   GLY A  34     -26.191   4.776  -8.250  1.00 10.00      A   
ATOM    302  N   TYR A  35     -26.602   2.671  -8.928  1.00 10.00      A   
ATOM    303  HN  TYR A  35     -26.943   2.096  -9.650  1.00 10.00      A   
ATOM    304  CA  TYR A  35     -26.075   2.044  -7.724  1.00 10.00      A   
ATOM    305  CB  TYR A  35     -27.211   1.612  -6.789  1.00 10.00      A   
ATOM    306  CG  TYR A  35     -26.841   1.611  -5.319  1.00 10.00      A   
ATOM    307  CD1 TYR A  35     -27.392   2.541  -4.447  1.00 10.00      A   
ATOM    308  CD2 TYR A  35     -25.945   0.683  -4.804  1.00 10.00      A   
ATOM    309  CE1 TYR A  35     -27.061   2.548  -3.105  1.00 10.00      A   
ATOM    310  CE2 TYR A  35     -25.608   0.682  -3.463  1.00 10.00      A   
ATOM    311  CZ  TYR A  35     -26.169   1.617  -2.619  1.00 10.00      A   
ATOM    312  OH  TYR A  35     -25.836   1.625  -1.285  1.00 10.00      A   
ATOM    313  HH  TYR A  35     -26.640   1.608  -0.751  1.00 10.00      A   
ATOM    314  C   TYR A  35     -25.225   0.846  -8.126  1.00 10.00      A   
ATOM    315  O   TYR A  35     -25.740  -0.256  -8.334  1.00 10.00      A   
ATOM    316  N   LEU A  36     -23.928   1.079  -8.250  1.00 10.00      A   
ATOM    317  HN  LEU A  36     -23.583   1.971  -8.032  1.00 10.00      A   
ATOM    318  CA  LEU A  36     -22.996   0.047  -8.663  1.00 10.00      A   
ATOM    319  CB  LEU A  36     -21.881   0.657  -9.516  1.00 10.00      A   
ATOM    320  CG  LEU A  36     -20.843  -0.318 -10.079  1.00 10.00      A   
ATOM    321  CD1 LEU A  36     -21.452  -1.183 -11.172  1.00 10.00      A   
ATOM    322  CD2 LEU A  36     -19.632   0.438 -10.602  1.00 10.00      A   
ATOM    323  C   LEU A  36     -22.396  -0.684  -7.471  1.00 10.00      A   
ATOM    324  O   LEU A  36     -21.901  -0.063  -6.531  1.00 10.00      A   
ATOM    325  N   ALA A  37     -22.454  -2.003  -7.520  1.00 10.00      A   
ATOM    326  HN  ALA A  37     -22.885  -2.432  -8.296  1.00 10.00      A   
ATOM    327  CA  ALA A  37     -21.907  -2.841  -6.471  1.00 10.00      A   
ATOM    328  CB  ALA A  37     -23.020  -3.536  -5.706  1.00 10.00      A   
ATOM    329  C   ALA A  37     -20.967  -3.867  -7.084  1.00 10.00      A   
ATOM    330  O   ALA A  37     -21.390  -4.738  -7.846  1.00 10.00      A   
ATOM    331  N   ILE A  38     -19.690  -3.744  -6.779  1.00 10.00      A   
ATOM    332  HN  ILE A  38     -19.407  -3.022  -6.181  1.00 10.00      A   
ATOM    333  CA  ILE A  38     -18.697  -4.661  -7.305  1.00 10.00      A   
ATOM    334  CB  ILE A  38     -17.390  -3.938  -7.686  1.00 10.00      A   
ATOM    335  CG1 ILE A  38     -17.688  -2.762  -8.620  1.00 10.00      A   
ATOM    336  CG2 ILE A  38     -16.424  -4.908  -8.351  1.00 10.00      A   
ATOM    337  CD1 ILE A  38     -16.515  -1.825  -8.815  1.00 10.00      A   
ATOM    338  C   ILE A  38     -18.408  -5.766  -6.296  1.00 10.00      A   
ATOM    339  O   ILE A  38     -17.925  -5.510  -5.190  1.00 10.00      A   
ATOM    340  N   ILE A  39     -18.707  -6.992  -6.687  1.00 10.00      A   
ATOM    341  HN  ILE A  39     -19.064  -7.129  -7.593  1.00 10.00      A   
ATOM    342  CA  ILE A  39     -18.495  -8.142  -5.827  1.00 10.00      A   
ATOM    343  CB  ILE A  39     -19.725  -9.082  -5.834  1.00 10.00      A   
ATOM    344  CG1 ILE A  39     -19.651 -10.100  -4.697  1.00 10.00      A   
ATOM    345  CG2 ILE A  39     -19.897  -9.772  -7.179  1.00 10.00      A   
ATOM    346  CD1 ILE A  39     -19.738  -9.482  -3.319  1.00 10.00      A   
ATOM    347  C   ILE A  39     -17.232  -8.896  -6.239  1.00 10.00      A   
ATOM    348  O   ILE A  39     -16.838  -8.874  -7.404  1.00 10.00      A   
ATOM    349  N   GLY A  40     -16.597  -9.548  -5.282  1.00 10.00      A   
ATOM    350  HN  GLY A  40     -16.961  -9.543  -4.373  1.00 10.00      A   
ATOM    351  CA  GLY A  40     -15.385 -10.281  -5.570  1.00 10.00      A   
ATOM    352  C   GLY A  40     -14.563 -10.510  -4.323  1.00 10.00      A   
ATOM    353  O   GLY A  40     -14.809  -9.878  -3.289  1.00 10.00      A   
ATOM    354  N   HIS A  41     -13.589 -11.401  -4.424  1.00 10.00      A   
ATOM    355  HN  HIS A  41     -13.454 -11.859  -5.280  1.00 10.00      A   
ATOM    356  CA  HIS A  41     -12.715 -11.731  -3.303  1.00 10.00      A   
ATOM    357  CB  HIS A  41     -11.829 -12.922  -3.673  1.00 10.00      A   
ATOM    358  CG  HIS A  41     -11.799 -14.008  -2.647  1.00 10.00      A   
ATOM    359  ND1 HIS A  41     -10.630 -14.545  -2.153  1.00 10.00      A   
ATOM    360  HD1 HIS A  41      -9.717 -14.274  -2.408  1.00 10.00      A   
ATOM    361  CD2 HIS A  41     -12.806 -14.665  -2.024  1.00 10.00      A   
ATOM    362  CE1 HIS A  41     -10.919 -15.484  -1.272  1.00 10.00      A   
ATOM    363  NE2 HIS A  41     -12.230 -15.573  -1.174  1.00 10.00      A   
ATOM    364  HE2 HIS A  41     -12.715 -16.185  -0.575  1.00 10.00      A   
ATOM    365  C   HIS A  41     -11.842 -10.536  -2.922  1.00 10.00      A   
ATOM    366  O   HIS A  41     -11.694  -9.590  -3.696  1.00 10.00      A   
ATOM    367  N   THR A  42     -11.289 -10.570  -1.721  1.00 10.00      A   
ATOM    368  HN  THR A  42     -11.477 -11.327  -1.125  1.00 10.00      A   
ATOM    369  CA  THR A  42     -10.423  -9.502  -1.254  1.00 10.00      A   
ATOM    370  CB  THR A  42     -10.094  -9.683   0.242  1.00 10.00      A   
ATOM    371  OG1 THR A  42     -11.264 -10.161   0.931  1.00 10.00      A   
ATOM    372  HG1 THR A  42     -10.993 -10.661   1.711  1.00 10.00      A   
ATOM    373  CG2 THR A  42      -9.651  -8.362   0.856  1.00 10.00      A   
ATOM    374  C   THR A  42      -9.126  -9.473  -2.069  1.00 10.00      A   
ATOM    375  O   THR A  42      -8.364 -10.445  -2.079  1.00 10.00      A   
ATOM    376  N   GLY A  43      -8.905  -8.370  -2.775  1.00 10.00      A   
ATOM    377  HN  GLY A  43      -9.560  -7.642  -2.747  1.00 10.00      A   
ATOM    378  CA  GLY A  43      -7.715  -8.229  -3.586  1.00 10.00      A   
ATOM    379  C   GLY A  43      -7.944  -8.682  -5.013  1.00 10.00      A   
ATOM    380  O   GLY A  43      -7.051  -9.248  -5.643  1.00 10.00      A   
ATOM    381  N   SER A  44      -9.144  -8.432  -5.523  1.00 10.00      A   
ATOM    382  HN  SER A  44      -9.813  -7.976  -4.970  1.00 10.00      A   
ATOM    383  CA  SER A  44      -9.497  -8.823  -6.882  1.00 10.00      A   
ATOM    384  CB  SER A  44     -10.917  -9.391  -6.906  1.00 10.00      A   
ATOM    385  OG  SER A  44     -11.787  -8.608  -6.105  1.00 10.00      A   
ATOM    386  HG  SER A  44     -11.828  -8.988  -5.215  1.00 10.00      A   
ATOM    387  C   SER A  44      -9.393  -7.645  -7.843  1.00 10.00      A   
ATOM    388  O   SER A  44      -9.716  -7.771  -9.024  1.00 10.00      A   
ATOM    389  N   GLY A  45      -8.937  -6.508  -7.332  1.00 10.00      A   
ATOM    390  HN  GLY A  45      -8.671  -6.476  -6.389  1.00 10.00      A   
ATOM    391  CA  GLY A  45      -8.810  -5.323  -8.159  1.00 10.00      A   
ATOM    392  C   GLY A  45      -9.918  -4.322  -7.891  1.00 10.00      A   
ATOM    393  O   GLY A  45      -9.958  -3.249  -8.496  1.00 10.00      A   
ATOM    394  N   LYS A  46     -10.812  -4.665  -6.969  1.00 10.00      A   
ATOM    395  HN  LYS A  46     -10.721  -5.530  -6.517  1.00 10.00      A   
ATOM    396  CA  LYS A  46     -11.928  -3.793  -6.618  1.00 10.00      A   
ATOM    397  CB  LYS A  46     -12.871  -4.486  -5.633  1.00 10.00      A   
ATOM    398  CG  LYS A  46     -13.489  -5.772  -6.158  1.00 10.00      A   
ATOM    399  CD  LYS A  46     -14.507  -6.339  -5.181  1.00 10.00      A   
ATOM    400  CE  LYS A  46     -13.883  -6.599  -3.821  1.00 10.00      A   
ATOM    401  NZ  LYS A  46     -14.880  -7.084  -2.829  1.00 10.00      A   
ATOM    402  HZ1 LYS A  46     -14.560  -6.859  -1.863  1.00 10.00      A   
ATOM    403  HZ2 LYS A  46     -14.997  -8.115  -2.911  1.00 10.00      A   
ATOM    404  HZ3 LYS A  46     -15.800  -6.624  -2.991  1.00 10.00      A   
ATOM    405  C   LYS A  46     -11.442  -2.475  -6.026  1.00 10.00      A   
ATOM    406  O   LYS A  46     -11.746  -1.399  -6.545  1.00 10.00      A   
ATOM    407  N   SER A  47     -10.669  -2.572  -4.951  1.00 10.00      A   
ATOM    408  HN  SER A  47     -10.444  -3.462  -4.604  1.00 10.00      A   
ATOM    409  CA  SER A  47     -10.138  -1.399  -4.268  1.00 10.00      A   
ATOM    410  CB  SER A  47      -9.349  -1.848  -3.037  1.00 10.00      A   
ATOM    411  OG  SER A  47      -9.864  -3.072  -2.532  1.00 10.00      A   
ATOM    412  HG  SER A  47     -10.424  -2.889  -1.765  1.00 10.00      A   
ATOM    413  C   SER A  47      -9.248  -0.574  -5.197  1.00 10.00      A   
ATOM    414  O   SER A  47      -9.173   0.651  -5.082  1.00 10.00      A   
ATOM    415  N   THR A  48      -8.590  -1.252  -6.127  1.00 10.00      A   
ATOM    416  HN  THR A  48      -8.696  -2.226  -6.171  1.00 10.00      A   
ATOM    417  CA  THR A  48      -7.706  -0.599  -7.081  1.00 10.00      A   
ATOM    418  CB  THR A  48      -6.841  -1.648  -7.805  1.00 10.00      A   
ATOM    419  OG1 THR A  48      -6.699  -2.796  -6.951  1.00 10.00      A   
ATOM    420  HG1 THR A  48      -5.992  -2.636  -6.318  1.00 10.00      A   
ATOM    421  CG2 THR A  48      -5.463  -1.080  -8.109  1.00 10.00      A   
ATOM    422  C   THR A  48      -8.496   0.214  -8.112  1.00 10.00      A   
ATOM    423  O   THR A  48      -8.124   1.340  -8.444  1.00 10.00      A   
ATOM    424  N   LEU A  49      -9.588  -0.359  -8.609  1.00 10.00      A   
ATOM    425  HN  LEU A  49      -9.835  -1.263  -8.306  1.00 10.00      A   
ATOM    426  CA  LEU A  49     -10.424   0.310  -9.603  1.00 10.00      A   
ATOM    427  CB  LEU A  49     -11.457  -0.665 -10.179  1.00 10.00      A   
ATOM    428  CG  LEU A  49     -12.369  -0.114 -11.276  1.00 10.00      A   
ATOM    429  CD1 LEU A  49     -11.557   0.292 -12.494  1.00 10.00      A   
ATOM    430  CD2 LEU A  49     -13.434  -1.130 -11.652  1.00 10.00      A   
ATOM    431  C   LEU A  49     -11.124   1.533  -9.011  1.00 10.00      A   
ATOM    432  O   LEU A  49     -11.250   2.569  -9.666  1.00 10.00      A   
ATOM    433  N   ILE A  50     -11.566   1.406  -7.766  1.00 10.00      A   
ATOM    434  HN  ILE A  50     -11.428   0.555  -7.296  1.00 10.00      A   
ATOM    435  CA  ILE A  50     -12.258   2.493  -7.078  1.00 10.00      A   
ATOM    436  CB  ILE A  50     -12.797   2.037  -5.701  1.00 10.00      A   
ATOM    437  CG1 ILE A  50     -13.796   0.886  -5.867  1.00 10.00      A   
ATOM    438  CG2 ILE A  50     -13.437   3.194  -4.952  1.00 10.00      A   
ATOM    439  CD1 ILE A  50     -14.966   1.206  -6.773  1.00 10.00      A   
ATOM    440  C   ILE A  50     -11.353   3.714  -6.908  1.00 10.00      A   
ATOM    441  O   ILE A  50     -11.811   4.856  -6.976  1.00 10.00      A   
ATOM    442  N   GLN A  51     -10.058   3.466  -6.738  1.00 10.00      A   
ATOM    443  HN  GLN A  51      -9.747   2.536  -6.744  1.00 10.00      A   
ATOM    444  CA  GLN A  51      -9.083   4.540  -6.551  1.00 10.00      A   
ATOM    445  CB  GLN A  51      -7.755   3.975  -6.043  1.00 10.00      A   
ATOM    446  CG  GLN A  51      -7.596   4.036  -4.532  1.00 10.00      A   
ATOM    447  CD  GLN A  51      -6.513   3.109  -4.013  1.00 10.00      A   
ATOM    448  OE1 GLN A  51      -5.334   3.463  -3.975  1.00 10.00      A   
ATOM    449  NE2 GLN A  51      -6.904   1.915  -3.597  1.00 10.00      A   
ATOM    450 HE21 GLN A  51      -7.859   1.694  -3.651  1.00 10.00      A   
ATOM    451 HE22 GLN A  51      -6.227   1.303  -3.238  1.00 10.00      A   
ATOM    452  C   GLN A  51      -8.865   5.352  -7.828  1.00 10.00      A   
ATOM    453  O   GLN A  51      -8.123   6.335  -7.832  1.00 10.00      A   
ATOM    454  N   GLN A  52      -9.503   4.938  -8.910  1.00 10.00      A   
ATOM    455  HN  GLN A  52     -10.067   4.135  -8.860  1.00 10.00      A   
ATOM    456  CA  GLN A  52      -9.380   5.639 -10.177  1.00 10.00      A   
ATOM    457  CB  GLN A  52      -9.277   4.643 -11.331  1.00 10.00      A   
ATOM    458  CG  GLN A  52      -7.935   3.939 -11.415  1.00 10.00      A   
ATOM    459  CD  GLN A  52      -7.878   2.932 -12.543  1.00 10.00      A   
ATOM    460  OE1 GLN A  52      -8.869   2.285 -12.869  1.00 10.00      A   
ATOM    461  NE2 GLN A  52      -6.713   2.789 -13.150  1.00 10.00      A   
ATOM    462 HE21 GLN A  52      -5.961   3.337 -12.843  1.00 10.00      A   
ATOM    463 HE22 GLN A  52      -6.650   2.141 -13.883  1.00 10.00      A   
ATOM    464  C   GLN A  52     -10.558   6.578 -10.399  1.00 10.00      A   
ATOM    465  O   GLN A  52     -10.534   7.414 -11.298  1.00 10.00      A   
ATOM    466  N   LEU A  53     -11.581   6.445  -9.563  1.00 10.00      A   
ATOM    467  HN  LEU A  53     -11.530   5.771  -8.850  1.00 10.00      A   
ATOM    468  CA  LEU A  53     -12.777   7.275  -9.675  1.00 10.00      A   
ATOM    469  CB  LEU A  53     -13.934   6.663  -8.881  1.00 10.00      A   
ATOM    470  CG  LEU A  53     -14.492   5.343  -9.419  1.00 10.00      A   
ATOM    471  CD1 LEU A  53     -15.565   4.796  -8.491  1.00 10.00      A   
ATOM    472  CD2 LEU A  53     -15.039   5.532 -10.825  1.00 10.00      A   
ATOM    473  C   LEU A  53     -12.518   8.702  -9.208  1.00 10.00      A   
ATOM    474  O   LEU A  53     -13.001   9.660  -9.809  1.00 10.00      A   
ATOM    475  N   ASN A  54     -11.749   8.837  -8.143  1.00 10.00      A   
ATOM    476  HN  ASN A  54     -11.380   8.035  -7.715  1.00 10.00      A   
ATOM    477  CA  ASN A  54     -11.425  10.146  -7.588  1.00 10.00      A   
ATOM    478  CB  ASN A  54     -11.470  10.121  -6.060  1.00 10.00      A   
ATOM    479  CG  ASN A  54     -10.836   8.875  -5.468  1.00 10.00      A   
ATOM    480  OD1 ASN A  54     -10.030   8.200  -6.111  1.00 10.00      A   
ATOM    481  ND2 ASN A  54     -11.195   8.563  -4.234  1.00 10.00      A   
ATOM    482 HD21 ASN A  54     -11.838   9.145  -3.779  1.00 10.00      A   
ATOM    483 HD22 ASN A  54     -10.808   7.757  -3.826  1.00 10.00      A   
ATOM    484  C   ASN A  54     -10.060  10.616  -8.068  1.00 10.00      A   
ATOM    485  O   ASN A  54      -9.524  11.609  -7.576  1.00 10.00      A   
ATOM    486  N   ALA A  55      -9.508   9.882  -9.030  1.00 10.00      A   
ATOM    487  HN  ALA A  55     -10.000   9.106  -9.365  1.00 10.00      A   
ATOM    488  CA  ALA A  55      -8.208  10.191  -9.621  1.00 10.00      A   
ATOM    489  CB  ALA A  55      -8.226  11.543 -10.319  1.00 10.00      A   
ATOM    490  C   ALA A  55      -7.054  10.096  -8.626  1.00 10.00      A   
ATOM    491  O   ALA A  55      -6.056  10.811  -8.755  1.00 10.00      A   
ATOM    492  N   LEU A  56      -7.177   9.211  -7.642  1.00 10.00      A   
ATOM    493  HN  LEU A  56      -7.996   8.674  -7.572  1.00 10.00      A   
ATOM    494  CA  LEU A  56      -6.111   9.030  -6.662  1.00 10.00      A   
ATOM    495  CB  LEU A  56      -6.596   8.220  -5.458  1.00 10.00      A   
ATOM    496  CG  LEU A  56      -7.558   8.933  -4.505  1.00 10.00      A   
ATOM    497  CD1 LEU A  56      -8.017   7.991  -3.405  1.00 10.00      A   
ATOM    498  CD2 LEU A  56      -6.920  10.181  -3.918  1.00 10.00      A   
ATOM    499  C   LEU A  56      -4.932   8.336  -7.328  1.00 10.00      A   
ATOM    500  O   LEU A  56      -3.771   8.619  -7.032  1.00 10.00      A   
ATOM    501  N   LEU A  57      -5.249   7.433  -8.243  1.00 10.00      A   
ATOM    502  HN  LEU A  57      -6.198   7.252  -8.424  1.00 10.00      A   
ATOM    503  CA  LEU A  57      -4.243   6.700  -8.987  1.00 10.00      A   
ATOM    504  CB  LEU A  57      -4.114   5.269  -8.459  1.00 10.00      A   
ATOM    505  CG  LEU A  57      -3.352   5.092  -7.145  1.00 10.00      A   
ATOM    506  CD1 LEU A  57      -3.357   3.631  -6.728  1.00 10.00      A   
ATOM    507  CD2 LEU A  57      -1.925   5.605  -7.274  1.00 10.00      A   
ATOM    508  C   LEU A  57      -4.615   6.677 -10.464  1.00 10.00      A   
ATOM    509  O   LEU A  57      -5.600   6.051 -10.852  1.00 10.00      A   
ATOM    510  N   LYS A  58      -3.838   7.372 -11.282  1.00 10.00      A   
ATOM    511  HN  LYS A  58      -3.061   7.846 -10.918  1.00 10.00      A   
ATOM    512  CA  LYS A  58      -4.102   7.425 -12.714  1.00 10.00      A   
ATOM    513  CB  LYS A  58      -3.384   8.613 -13.360  1.00 10.00      A   
ATOM    514  CG  LYS A  58      -3.727   9.953 -12.726  1.00 10.00      A   
ATOM    515  CD  LYS A  58      -3.166  11.117 -13.526  1.00 10.00      A   
ATOM    516  CE  LYS A  58      -1.651  11.038 -13.645  1.00 10.00      A   
ATOM    517  NZ  LYS A  58      -0.993  10.898 -12.321  1.00 10.00      A   
ATOM    518  HZ1 LYS A  58      -1.245   9.986 -11.892  1.00 10.00      A   
ATOM    519  HZ2 LYS A  58      -1.297  11.664 -11.683  1.00 10.00      A   
ATOM    520  HZ3 LYS A  58       0.041  10.938 -12.428  1.00 10.00      A   
ATOM    521  C   LYS A  58      -3.690   6.120 -13.381  1.00 10.00      A   
ATOM    522  O   LYS A  58      -2.662   5.540 -13.030  1.00 10.00      A   
ATOM    523  N   PRO A  59      -4.488   5.649 -14.352  1.00 10.00      A   
ATOM    524  CA  PRO A  59      -4.222   4.394 -15.068  1.00 10.00      A   
ATOM    525  CB  PRO A  59      -5.469   4.211 -15.940  1.00 10.00      A   
ATOM    526  CG  PRO A  59      -6.002   5.589 -16.123  1.00 10.00      A   
ATOM    527  CD  PRO A  59      -5.713   6.310 -14.839  1.00 10.00      A   
ATOM    528  C   PRO A  59      -2.983   4.473 -15.950  1.00 10.00      A   
ATOM    529  O   PRO A  59      -2.499   5.559 -16.265  1.00 10.00      A   
ATOM    530  N   THR A  60      -2.476   3.315 -16.343  1.00 10.00      A   
ATOM    531  HN  THR A  60      -2.901   2.479 -16.050  1.00 10.00      A   
ATOM    532  CA  THR A  60      -1.305   3.244 -17.200  1.00 10.00      A   
ATOM    533  CB  THR A  60      -0.527   1.941 -16.933  1.00 10.00      A   
ATOM    534  OG1 THR A  60      -0.488   1.711 -15.517  1.00 10.00      A   
ATOM    535  HG1 THR A  60       0.081   2.376 -15.107  1.00 10.00      A   
ATOM    536  CG2 THR A  60       0.898   2.047 -17.456  1.00 10.00      A   
ATOM    537  C   THR A  60      -1.749   3.287 -18.660  1.00 10.00      A   
ATOM    538  O   THR A  60      -1.001   3.696 -19.549  1.00 10.00      A   
ATOM    539  N   SER A  61      -2.983   2.858 -18.891  1.00 10.00      A   
ATOM    540  HN  SER A  61      -3.523   2.535 -18.137  1.00 10.00      A   
ATOM    541  CA  SER A  61      -3.567   2.847 -20.221  1.00 10.00      A   
ATOM    542  CB  SER A  61      -3.205   1.547 -20.946  1.00 10.00      A   
ATOM    543  OG  SER A  61      -1.804   1.326 -20.925  1.00 10.00      A   
ATOM    544  HG  SER A  61      -1.362   2.123 -20.598  1.00 10.00      A   
ATOM    545  C   SER A  61      -5.082   2.976 -20.106  1.00 10.00      A   
ATOM    546  O   SER A  61      -5.679   2.451 -19.164  1.00 10.00      A   
ATOM    547  N   GLY A  62      -5.694   3.680 -21.047  1.00 10.00      A   
ATOM    548  HN  GLY A  62      -5.167   4.090 -21.764  1.00 10.00      A   
ATOM    549  CA  GLY A  62      -7.131   3.850 -21.019  1.00 10.00      A   
ATOM    550  C   GLY A  62      -7.545   5.243 -20.592  1.00 10.00      A   
ATOM    551  O   GLY A  62      -6.796   5.946 -19.908  1.00 10.00      A   
ATOM    552  N   THR A  63      -8.742   5.635 -20.991  1.00 10.00      A   
ATOM    553  HN  THR A  63      -9.293   5.017 -21.516  1.00 10.00      A   
ATOM    554  CA  THR A  63      -9.269   6.943 -20.666  1.00 10.00      A   
ATOM    555  CB  THR A  63      -9.683   7.691 -21.947  1.00 10.00      A   
ATOM    556  OG1 THR A  63      -8.685   7.489 -22.959  1.00 10.00      A   
ATOM    557  HG1 THR A  63      -8.398   6.562 -22.943  1.00 10.00      A   
ATOM    558  CG2 THR A  63      -9.833   9.181 -21.681  1.00 10.00      A   
ATOM    559  C   THR A  63     -10.481   6.811 -19.752  1.00 10.00      A   
ATOM    560  O   THR A  63     -11.434   6.097 -20.069  1.00 10.00      A   
ATOM    561  N   ILE A  64     -10.434   7.485 -18.616  1.00 10.00      A   
ATOM    562  HN  ILE A  64      -9.636   8.026 -18.409  1.00 10.00      A   
ATOM    563  CA  ILE A  64     -11.533   7.448 -17.667  1.00 10.00      A   
ATOM    564  CB  ILE A  64     -11.040   7.280 -16.214  1.00 10.00      A   
ATOM    565  CG1 ILE A  64     -10.084   6.089 -16.108  1.00 10.00      A   
ATOM    566  CG2 ILE A  64     -12.226   7.093 -15.276  1.00 10.00      A   
ATOM    567  CD1 ILE A  64      -9.431   5.942 -14.751  1.00 10.00      A   
ATOM    568  C   ILE A  64     -12.355   8.728 -17.782  1.00 10.00      A   
ATOM    569  O   ILE A  64     -11.923   9.796 -17.345  1.00 10.00      A   
ATOM    570  N   LYS A  65     -13.527   8.621 -18.384  1.00 10.00      A   
ATOM    571  HN  LYS A  65     -13.824   7.742 -18.705  1.00 10.00      A   
ATOM    572  CA  LYS A  65     -14.397   9.774 -18.561  1.00 10.00      A   
ATOM    573  CB  LYS A  65     -14.982   9.793 -19.973  1.00 10.00      A   
ATOM    574  CG  LYS A  65     -13.945  10.056 -21.054  1.00 10.00      A   
ATOM    575  CD  LYS A  65     -14.379   9.490 -22.395  1.00 10.00      A   
ATOM    576  CE  LYS A  65     -13.331   9.752 -23.466  1.00 10.00      A   
ATOM    577  NZ  LYS A  65     -13.594   8.983 -24.713  1.00 10.00      A   
ATOM    578  HZ1 LYS A  65     -14.517   9.246 -25.107  1.00 10.00      A   
ATOM    579  HZ2 LYS A  65     -13.597   7.954 -24.512  1.00 10.00      A   
ATOM    580  HZ3 LYS A  65     -12.858   9.182 -25.418  1.00 10.00      A   
ATOM    581  C   LYS A  65     -15.494   9.793 -17.507  1.00 10.00      A   
ATOM    582  O   LYS A  65     -16.317   8.878 -17.427  1.00 10.00      A   
ATOM    583  N   ILE A  66     -15.483  10.831 -16.683  1.00 10.00      A   
ATOM    584  HN  ILE A  66     -14.793  11.522 -16.795  1.00 10.00      A   
ATOM    585  CA  ILE A  66     -16.464  10.978 -15.622  1.00 10.00      A   
ATOM    586  CB  ILE A  66     -15.813  10.825 -14.227  1.00 10.00      A   
ATOM    587  CG1 ILE A  66     -15.181   9.437 -14.077  1.00 10.00      A   
ATOM    588  CG2 ILE A  66     -16.831  11.075 -13.123  1.00 10.00      A   
ATOM    589  CD1 ILE A  66     -14.367   9.265 -12.813  1.00 10.00      A   
ATOM    590  C   ILE A  66     -17.157  12.334 -15.706  1.00 10.00      A   
ATOM    591  O   ILE A  66     -16.613  13.345 -15.257  1.00 10.00      A   
ATOM    592  N   ASP A  67     -18.342  12.341 -16.306  1.00 10.00      A   
ATOM    593  HN  ASP A  67     -18.686  11.492 -16.672  1.00 10.00      A   
ATOM    594  CA  ASP A  67     -19.160  13.550 -16.451  1.00 10.00      A   
ATOM    595  CB  ASP A  67     -19.669  14.058 -15.094  1.00 10.00      A   
ATOM    596  CG  ASP A  67     -21.129  13.731 -14.849  1.00 10.00      A   
ATOM    597  OD1 ASP A  67     -21.427  12.610 -14.376  1.00 10.00      A   
ATOM    598  OD2 ASP A  67     -21.990  14.596 -15.116  1.00 10.00      A   
ATOM    599  C   ASP A  67     -18.474  14.671 -17.237  1.00 10.00      A   
ATOM    600  O   ASP A  67     -18.714  14.839 -18.435  1.00 10.00      A   
ATOM    601  N   GLU A  68     -17.625  15.436 -16.563  1.00 10.00      A   
ATOM    602  HN  GLU A  68     -17.454  15.237 -15.618  1.00 10.00      A   
ATOM    603  CA  GLU A  68     -16.932  16.554 -17.194  1.00 10.00      A   
ATOM    604  CB  GLU A  68     -17.369  17.872 -16.551  1.00 10.00      A   
ATOM    605  CG  GLU A  68     -18.859  18.154 -16.650  1.00 10.00      A   
ATOM    606  CD  GLU A  68     -19.423  18.736 -15.371  1.00 10.00      A   
ATOM    607  OE1 GLU A  68     -19.849  17.954 -14.496  1.00 10.00      A   
ATOM    608  OE2 GLU A  68     -19.450  19.979 -15.235  1.00 10.00      A   
ATOM    609  C   GLU A  68     -15.413  16.418 -17.095  1.00 10.00      A   
ATOM    610  O   GLU A  68     -14.676  17.314 -17.507  1.00 10.00      A   
ATOM    611  N   PHE A  69     -14.940  15.305 -16.556  1.00 10.00      A   
ATOM    612  HN  PHE A  69     -15.565  14.607 -16.258  1.00 10.00      A   
ATOM    613  CA  PHE A  69     -13.506  15.094 -16.406  1.00 10.00      A   
ATOM    614  CB  PHE A  69     -13.152  14.748 -14.958  1.00 10.00      A   
ATOM    615  CG  PHE A  69     -13.055  15.945 -14.050  1.00 10.00      A   
ATOM    616  CD1 PHE A  69     -14.147  16.359 -13.303  1.00 10.00      A   
ATOM    617  CD2 PHE A  69     -11.868  16.653 -13.940  1.00 10.00      A   
ATOM    618  CE1 PHE A  69     -14.057  17.457 -12.465  1.00 10.00      A   
ATOM    619  CE2 PHE A  69     -11.771  17.752 -13.106  1.00 10.00      A   
ATOM    620  CZ  PHE A  69     -12.868  18.153 -12.367  1.00 10.00      A   
ATOM    621  C   PHE A  69     -12.985  14.023 -17.357  1.00 10.00      A   
ATOM    622  O   PHE A  69     -13.749  13.203 -17.866  1.00 10.00      A   
ATOM    623  N   THR A  70     -11.680  14.049 -17.596  1.00 10.00      A   
ATOM    624  HN  THR A  70     -11.132  14.737 -17.160  1.00 10.00      A   
ATOM    625  CA  THR A  70     -11.023  13.092 -18.473  1.00 10.00      A   
ATOM    626  CB  THR A  70     -10.733  13.707 -19.861  1.00 10.00      A   
ATOM    627  OG1 THR A  70     -11.952  14.205 -20.436  1.00 10.00      A   
ATOM    628  HG1 THR A  70     -12.425  14.723 -19.775  1.00 10.00      A   
ATOM    629  CG2 THR A  70     -10.132  12.667 -20.795  1.00 10.00      A   
ATOM    630  C   THR A  70      -9.713  12.627 -17.832  1.00 10.00      A   
ATOM    631  O   THR A  70      -8.680  13.291 -17.943  1.00 10.00      A   
ATOM    632  N   ILE A  71      -9.765  11.494 -17.148  1.00 10.00      A   
ATOM    633  HN  ILE A  71     -10.616  10.999 -17.101  1.00 10.00      A   
ATOM    634  CA  ILE A  71      -8.594  10.951 -16.476  1.00 10.00      A   
ATOM    635  CB  ILE A  71      -8.983  10.110 -15.242  1.00 10.00      A   
ATOM    636  CG1 ILE A  71      -9.872  10.919 -14.295  1.00 10.00      A   
ATOM    637  CG2 ILE A  71      -7.740   9.616 -14.514  1.00 10.00      A   
ATOM    638  CD1 ILE A  71     -10.529  10.085 -13.217  1.00 10.00      A   
ATOM    639  C   ILE A  71      -7.761  10.096 -17.421  1.00 10.00      A   
ATOM    640  O   ILE A  71      -8.269   9.166 -18.044  1.00 10.00      A   
ATOM    641  N   THR A  72      -6.490  10.438 -17.533  1.00 10.00      A   
ATOM    642  HN  THR A  72      -6.161  11.220 -17.033  1.00 10.00      A   
ATOM    643  CA  THR A  72      -5.557   9.706 -18.374  1.00 10.00      A   
ATOM    644  CB  THR A  72      -5.468  10.331 -19.782  1.00 10.00      A   
ATOM    645  OG1 THR A  72      -6.059  11.637 -19.765  1.00 10.00      A   
ATOM    646  HG1 THR A  72      -6.366  11.831 -18.869  1.00 10.00      A   
ATOM    647  CG2 THR A  72      -6.197   9.465 -20.796  1.00 10.00      A   
ATOM    648  C   THR A  72      -4.177   9.712 -17.717  1.00 10.00      A   
ATOM    649  O   THR A  72      -3.932  10.495 -16.797  1.00 10.00      A   
ATOM    650  N   PRO A  73      -3.262   8.833 -18.156  1.00 10.00      A   
ATOM    651  CA  PRO A  73      -1.907   8.758 -17.594  1.00 10.00      A   
ATOM    652  CB  PRO A  73      -1.201   7.747 -18.502  1.00 10.00      A   
ATOM    653  CG  PRO A  73      -2.298   6.914 -19.065  1.00 10.00      A   
ATOM    654  CD  PRO A  73      -3.478   7.828 -19.213  1.00 10.00      A   
ATOM    655  C   PRO A  73      -1.173  10.095 -17.654  1.00 10.00      A   
ATOM    656  O   PRO A  73      -0.364  10.411 -16.783  1.00 10.00      A   
ATOM    657  N   GLU A  74      -1.480  10.895 -18.667  1.00 10.00      A   
ATOM    658  HN  GLU A  74      -2.160  10.609 -19.316  1.00 10.00      A   
ATOM    659  CA  GLU A  74      -0.824  12.185 -18.845  1.00 10.00      A   
ATOM    660  CB  GLU A  74      -0.477  12.409 -20.314  1.00 10.00      A   
ATOM    661  CG  GLU A  74       0.490  11.377 -20.870  1.00 10.00      A   
ATOM    662  CD  GLU A  74       0.701  11.522 -22.358  1.00 10.00      A   
ATOM    663  OE1 GLU A  74       1.704  12.149 -22.763  1.00 10.00      A   
ATOM    664  OE2 GLU A  74      -0.130  11.004 -23.131  1.00 10.00      A   
ATOM    665  C   GLU A  74      -1.629  13.358 -18.281  1.00 10.00      A   
ATOM    666  O   GLU A  74      -1.408  14.509 -18.661  1.00 10.00      A   
ATOM    667  N   THR A  75      -2.559  13.072 -17.380  1.00 10.00      A   
ATOM    668  HN  THR A  75      -2.718  12.137 -17.130  1.00 10.00      A   
ATOM    669  CA  THR A  75      -3.361  14.123 -16.763  1.00 10.00      A   
ATOM    670  CB  THR A  75      -4.723  13.589 -16.274  1.00 10.00      A   
ATOM    671  OG1 THR A  75      -5.399  12.957 -17.364  1.00 10.00      A   
ATOM    672  HG1 THR A  75      -5.544  13.607 -18.066  1.00 10.00      A   
ATOM    673  CG2 THR A  75      -5.595  14.719 -15.747  1.00 10.00      A   
ATOM    674  C   THR A  75      -2.603  14.742 -15.591  1.00 10.00      A   
ATOM    675  O   THR A  75      -1.982  14.030 -14.800  1.00 10.00      A   
ATOM    676  N   THR A  76      -2.632  16.065 -15.511  1.00 10.00      A   
ATOM    677  HN  THR A  76      -3.112  16.572 -16.200  1.00 10.00      A   
ATOM    678  CA  THR A  76      -1.965  16.790 -14.438  1.00 10.00      A   
ATOM    679  CB  THR A  76      -1.941  18.300 -14.743  1.00 10.00      A   
ATOM    680  OG1 THR A  76      -1.429  18.511 -16.066  1.00 10.00      A   
ATOM    681  HG1 THR A  76      -2.133  18.852 -16.630  1.00 10.00      A   
ATOM    682  CG2 THR A  76      -1.069  19.041 -13.740  1.00 10.00      A   
ATOM    683  C   THR A  76      -2.677  16.551 -13.104  1.00 10.00      A   
ATOM    684  O   THR A  76      -3.889  16.748 -12.996  1.00 10.00      A   
ATOM    685  N   ASN A  77      -1.916  16.142 -12.091  1.00 10.00      A   
ATOM    686  HN  ASN A  77      -0.951  16.039 -12.233  1.00 10.00      A   
ATOM    687  CA  ASN A  77      -2.476  15.860 -10.768  1.00 10.00      A   
ATOM    688  CB  ASN A  77      -1.419  15.237  -9.845  1.00 10.00      A   
ATOM    689  CG  ASN A  77      -0.976  13.853 -10.283  1.00 10.00      A   
ATOM    690  OD1 ASN A  77      -1.749  13.094 -10.872  1.00 10.00      A   
ATOM    691  ND2 ASN A  77       0.277  13.517 -10.006  1.00 10.00      A   
ATOM    692 HD21 ASN A  77       0.844  14.173  -9.537  1.00 10.00      A   
ATOM    693 HD22 ASN A  77       0.591  12.627 -10.272  1.00 10.00      A   
ATOM    694  C   ASN A  77      -3.049  17.118 -10.124  1.00 10.00      A   
ATOM    695  O   ASN A  77      -4.047  17.064  -9.405  1.00 10.00      A   
ATOM    696  N   ALA A  78      -2.417  18.253 -10.398  1.00 10.00      A   
ATOM    697  HN  ALA A  78      -1.622  18.225 -10.974  1.00 10.00      A   
ATOM    698  CA  ALA A  78      -2.848  19.536  -9.848  1.00 10.00      A   
ATOM    699  CB  ALA A  78      -1.783  20.598 -10.072  1.00 10.00      A   
ATOM    700  C   ALA A  78      -4.190  19.992 -10.421  1.00 10.00      A   
ATOM    701  O   ALA A  78      -4.783  20.953  -9.935  1.00 10.00      A   
ATOM    702  N   ALA A  79      -4.671  19.296 -11.445  1.00 10.00      A   
ATOM    703  HN  ALA A  79      -4.159  18.530 -11.786  1.00 10.00      A   
ATOM    704  CA  ALA A  79      -5.941  19.640 -12.073  1.00 10.00      A   
ATOM    705  CB  ALA A  79      -5.767  19.755 -13.580  1.00 10.00      A   
ATOM    706  C   ALA A  79      -7.019  18.614 -11.729  1.00 10.00      A   
ATOM    707  O   ALA A  79      -8.063  18.546 -12.379  1.00 10.00      A   
ATOM    708  N   LEU A  80      -6.759  17.816 -10.699  1.00 10.00      A   
ATOM    709  HN  LEU A  80      -5.910  17.915 -10.221  1.00 10.00      A   
ATOM    710  CA  LEU A  80      -7.699  16.790 -10.262  1.00 10.00      A   
ATOM    711  CB  LEU A  80      -7.002  15.427 -10.228  1.00 10.00      A   
ATOM    712  CG  LEU A  80      -6.429  14.938 -11.562  1.00 10.00      A   
ATOM    713  CD1 LEU A  80      -5.536  13.726 -11.353  1.00 10.00      A   
ATOM    714  CD2 LEU A  80      -7.551  14.613 -12.537  1.00 10.00      A   
ATOM    715  C   LEU A  80      -8.270  17.133  -8.885  1.00 10.00      A   
ATOM    716  O   LEU A  80      -8.764  16.265  -8.160  1.00 10.00      A   
ATOM    717  N   LYS A  81      -8.208  18.410  -8.538  1.00 10.00      A   
ATOM    718  HN  LYS A  81      -7.823  19.055  -9.167  1.00 10.00      A   
ATOM    719  CA  LYS A  81      -8.701  18.888  -7.251  1.00 10.00      A   
ATOM    720  CB  LYS A  81      -8.118  20.263  -6.913  1.00 10.00      A   
ATOM    721  CG  LYS A  81      -8.438  20.764  -5.517  1.00 10.00      A   
ATOM    722  CD  LYS A  81      -7.498  21.888  -5.124  1.00 10.00      A   
ATOM    723  CE  LYS A  81      -7.835  22.446  -3.755  1.00 10.00      A   
ATOM    724  NZ  LYS A  81      -6.745  23.321  -3.259  1.00 10.00      A   
ATOM    725  HZ1 LYS A  81      -7.052  23.832  -2.407  1.00 10.00      A   
ATOM    726  HZ2 LYS A  81      -6.481  24.011  -3.988  1.00 10.00      A   
ATOM    727  HZ3 LYS A  81      -5.906  22.744  -3.021  1.00 10.00      A   
ATOM    728  C   LYS A  81     -10.237  18.871  -7.145  1.00 10.00      A   
ATOM    729  O   LYS A  81     -10.778  18.301  -6.202  1.00 10.00      A   
ATOM    730  N   PRO A  82     -10.970  19.480  -8.104  1.00 10.00      A   
ATOM    731  CA  PRO A  82     -12.444  19.511  -8.070  1.00 10.00      A   
ATOM    732  CB  PRO A  82     -12.819  20.483  -9.200  1.00 10.00      A   
ATOM    733  CG  PRO A  82     -11.551  21.182  -9.561  1.00 10.00      A   
ATOM    734  CD  PRO A  82     -10.451  20.207  -9.273  1.00 10.00      A   
ATOM    735  C   PRO A  82     -13.072  18.139  -8.333  1.00 10.00      A   
ATOM    736  O   PRO A  82     -14.277  17.949  -8.148  1.00 10.00      A   
ATOM    737  N   LEU A  83     -12.255  17.183  -8.757  1.00 10.00      A   
ATOM    738  HN  LEU A  83     -11.305  17.385  -8.877  1.00 10.00      A   
ATOM    739  CA  LEU A  83     -12.742  15.841  -9.052  1.00 10.00      A   
ATOM    740  CB  LEU A  83     -11.771  15.095  -9.969  1.00 10.00      A   
ATOM    741  CG  LEU A  83     -12.193  13.691 -10.414  1.00 10.00      A   
ATOM    742  CD1 LEU A  83     -13.609  13.700 -10.971  1.00 10.00      A   
ATOM    743  CD2 LEU A  83     -11.222  13.152 -11.450  1.00 10.00      A   
ATOM    744  C   LEU A  83     -13.012  15.045  -7.779  1.00 10.00      A   
ATOM    745  O   LEU A  83     -14.054  14.403  -7.653  1.00 10.00      A   
ATOM    746  N   ARG A  84     -12.087  15.107  -6.828  1.00 10.00      A   
ATOM    747  HN  ARG A  84     -11.280  15.645  -6.976  1.00 10.00      A   
ATOM    748  CA  ARG A  84     -12.247  14.381  -5.567  1.00 10.00      A   
ATOM    749  CB  ARG A  84     -10.944  14.334  -4.765  1.00 10.00      A   
ATOM    750  CG  ARG A  84     -10.092  15.584  -4.870  1.00 10.00      A   
ATOM    751  CD  ARG A  84      -8.615  15.252  -4.765  1.00 10.00      A   
ATOM    752  NE  ARG A  84      -7.773  16.373  -5.177  1.00 10.00      A   
ATOM    753  HE  ARG A  84      -7.682  16.529  -6.145  1.00 10.00      A   
ATOM    754  CZ  ARG A  84      -7.141  17.187  -4.327  1.00 10.00      A   
ATOM    755  NH1 ARG A  84      -7.233  16.993  -3.020  1.00 10.00      A   
ATOM    756 HH11 ARG A  84      -7.809  16.205  -2.644  1.00 10.00      A   
ATOM    757 HH12 ARG A  84      -6.736  17.630  -2.357  1.00 10.00      A   
ATOM    758  NH2 ARG A  84      -6.396  18.181  -4.786  1.00 10.00      A   
ATOM    759 HH21 ARG A  84      -6.305  18.340  -5.811  1.00 10.00      A   
ATOM    760 HH22 ARG A  84      -5.895  18.822  -4.115  1.00 10.00      A   
ATOM    761  C   ARG A  84     -13.405  14.933  -4.738  1.00 10.00      A   
ATOM    762  O   ARG A  84     -13.886  14.283  -3.816  1.00 10.00      A   
ATOM    763  N   GLN A  85     -13.846  16.142  -5.074  1.00 10.00      A   
ATOM    764  HN  GLN A  85     -13.401  16.627  -5.796  1.00 10.00      A   
ATOM    765  CA  GLN A  85     -14.972  16.759  -4.387  1.00 10.00      A   
ATOM    766  CB  GLN A  85     -14.855  18.287  -4.423  1.00 10.00      A   
ATOM    767  CG  GLN A  85     -15.918  19.016  -3.615  1.00 10.00      A   
ATOM    768  CD  GLN A  85     -16.819  19.874  -4.482  1.00 10.00      A   
ATOM    769  OE1 GLN A  85     -16.387  20.418  -5.498  1.00 10.00      A   
ATOM    770  NE2 GLN A  85     -18.076  19.997  -4.094  1.00 10.00      A   
ATOM    771 HE21 GLN A  85     -18.359  19.532  -3.270  1.00 10.00      A   
ATOM    772 HE22 GLN A  85     -18.677  20.544  -4.639  1.00 10.00      A   
ATOM    773  C   GLN A  85     -16.270  16.301  -5.050  1.00 10.00      A   
ATOM    774  O   GLN A  85     -17.349  16.372  -4.467  1.00 10.00      A   
ATOM    775  N   HIS A  86     -16.143  15.810  -6.276  1.00 10.00      A   
ATOM    776  HN  HIS A  86     -15.251  15.755  -6.676  1.00 10.00      A   
ATOM    777  CA  HIS A  86     -17.287  15.323  -7.031  1.00 10.00      A   
ATOM    778  CB  HIS A  86     -17.067  15.519  -8.533  1.00 10.00      A   
ATOM    779  CG  HIS A  86     -17.628  16.798  -9.076  1.00 10.00      A   
ATOM    780  ND1 HIS A  86     -16.932  17.990  -9.074  1.00 10.00      A   
ATOM    781  HD1 HIS A  86     -16.024  18.128  -8.719  1.00 10.00      A   
ATOM    782  CD2 HIS A  86     -18.823  17.064  -9.655  1.00 10.00      A   
ATOM    783  CE1 HIS A  86     -17.677  18.931  -9.630  1.00 10.00      A   
ATOM    784  NE2 HIS A  86     -18.824  18.394  -9.990  1.00 10.00      A   
ATOM    785  HE2 HIS A  86     -19.556  18.870 -10.441  1.00 10.00      A   
ATOM    786  C   HIS A  86     -17.509  13.849  -6.733  1.00 10.00      A   
ATOM    787  O   HIS A  86     -18.637  13.363  -6.738  1.00 10.00      A   
ATOM    788  N   VAL A  87     -16.417  13.142  -6.486  1.00 10.00      A   
ATOM    789  HN  VAL A  87     -15.542  13.588  -6.512  1.00 10.00      A   
ATOM    790  CA  VAL A  87     -16.474  11.721  -6.172  1.00 10.00      A   
ATOM    791  CB  VAL A  87     -15.634  10.878  -7.160  1.00 10.00      A   
ATOM    792  CG1 VAL A  87     -15.788   9.391  -6.866  1.00 10.00      A   
ATOM    793  CG2 VAL A  87     -16.020  11.184  -8.601  1.00 10.00      A   
ATOM    794  C   VAL A  87     -15.962  11.494  -4.756  1.00 10.00      A   
ATOM    795  O   VAL A  87     -14.757  11.531  -4.509  1.00 10.00      A   
ATOM    796  N   GLY A  88     -16.881  11.276  -3.830  1.00 10.00      A   
ATOM    797  HN  GLY A  88     -17.828  11.237  -4.091  1.00 10.00      A   
ATOM    798  CA  GLY A  88     -16.508  11.064  -2.450  1.00 10.00      A   
ATOM    799  C   GLY A  88     -16.264   9.603  -2.145  1.00 10.00      A   
ATOM    800  O   GLY A  88     -17.200   8.802  -2.139  1.00 10.00      A   
ATOM    801  N   MET A  89     -15.012   9.252  -1.894  1.00 10.00      A   
ATOM    802  HN  MET A  89     -14.308   9.941  -1.898  1.00 10.00      A   
ATOM    803  CA  MET A  89     -14.656   7.874  -1.593  1.00 10.00      A   
ATOM    804  CB  MET A  89     -13.526   7.393  -2.501  1.00 10.00      A   
ATOM    805  CG  MET A  89     -12.996   6.008  -2.157  1.00 10.00      A   
ATOM    806  SD  MET A  89     -11.511   5.585  -3.088  1.00 10.00      A   
ATOM    807  CE  MET A  89     -11.103   3.991  -2.380  1.00 10.00      A   
ATOM    808  C   MET A  89     -14.260   7.706  -0.133  1.00 10.00      A   
ATOM    809  O   MET A  89     -13.383   8.411   0.376  1.00 10.00      A   
ATOM    810  N   VAL A  90     -14.919   6.774   0.533  1.00 10.00      A   
ATOM    811  HN  VAL A  90     -15.623   6.262   0.067  1.00 10.00      A   
ATOM    812  CA  VAL A  90     -14.647   6.487   1.930  1.00 10.00      A   
ATOM    813  CB  VAL A  90     -15.947   6.498   2.764  1.00 10.00      A   
ATOM    814  CG1 VAL A  90     -15.647   6.305   4.241  1.00 10.00      A   
ATOM    815  CG2 VAL A  90     -16.721   7.789   2.539  1.00 10.00      A   
ATOM    816  C   VAL A  90     -13.970   5.123   2.059  1.00 10.00      A   
ATOM    817  O   VAL A  90     -14.498   4.114   1.589  1.00 10.00      A   
ATOM    818  N   PHE A  91     -12.795   5.106   2.677  1.00 10.00      A   
ATOM    819  HN  PHE A  91     -12.428   5.948   3.021  1.00 10.00      A   
ATOM    820  CA  PHE A  91     -12.041   3.871   2.878  1.00 10.00      A   
ATOM    821  CB  PHE A  91     -10.556   4.180   3.119  1.00 10.00      A   
ATOM    822  CG  PHE A  91      -9.720   4.299   1.875  1.00 10.00      A   
ATOM    823  CD1 PHE A  91      -9.383   5.540   1.366  1.00 10.00      A   
ATOM    824  CD2 PHE A  91      -9.260   3.167   1.223  1.00 10.00      A   
ATOM    825  CE1 PHE A  91      -8.605   5.653   0.230  1.00 10.00      A   
ATOM    826  CE2 PHE A  91      -8.483   3.271   0.084  1.00 10.00      A   
ATOM    827  CZ  PHE A  91      -8.154   4.517  -0.413  1.00 10.00      A   
ATOM    828  C   PHE A  91     -12.591   3.108   4.077  1.00 10.00      A   
ATOM    829  O   PHE A  91     -13.453   3.615   4.801  1.00 10.00      A   
ATOM    830  N   GLN A  92     -12.099   1.893   4.279  1.00 10.00      A   
ATOM    831  HN  GLN A  92     -11.428   1.540   3.654  1.00 10.00      A   
ATOM    832  CA  GLN A  92     -12.528   1.068   5.402  1.00 10.00      A   
ATOM    833  CB  GLN A  92     -11.997  -0.361   5.243  1.00 10.00      A   
ATOM    834  CG  GLN A  92     -12.758  -1.409   6.040  1.00 10.00      A   
ATOM    835  CD  GLN A  92     -12.151  -2.790   5.908  1.00 10.00      A   
ATOM    836  OE1 GLN A  92     -10.938  -2.934   5.754  1.00 10.00      A   
ATOM    837  NE2 GLN A  92     -12.993  -3.813   5.951  1.00 10.00      A   
ATOM    838 HE21 GLN A  92     -13.949  -3.621   6.064  1.00 10.00      A   
ATOM    839 HE22 GLN A  92     -12.629  -4.720   5.867  1.00 10.00      A   
ATOM    840  C   GLN A  92     -12.014   1.680   6.703  1.00 10.00      A   
ATOM    841  O   GLN A  92     -10.828   2.006   6.811  1.00 10.00      A   
ATOM    842  N   PHE A  93     -12.911   1.839   7.673  1.00 10.00      A   
ATOM    843  HN  PHE A  93     -13.834   1.553   7.514  1.00 10.00      A   
ATOM    844  CA  PHE A  93     -12.578   2.438   8.965  1.00 10.00      A   
ATOM    845  CB  PHE A  93     -11.500   1.636   9.705  1.00 10.00      A   
ATOM    846  CG  PHE A  93     -11.802   0.168   9.832  1.00 10.00      A   
ATOM    847  CD1 PHE A  93     -10.890  -0.780   9.394  1.00 10.00      A   
ATOM    848  CD2 PHE A  93     -12.995  -0.265  10.388  1.00 10.00      A   
ATOM    849  CE1 PHE A  93     -11.160  -2.130   9.509  1.00 10.00      A   
ATOM    850  CE2 PHE A  93     -13.273  -1.615  10.506  1.00 10.00      A   
ATOM    851  CZ  PHE A  93     -12.353  -2.549  10.066  1.00 10.00      A   
ATOM    852  C   PHE A  93     -12.162   3.901   8.787  1.00 10.00      A   
ATOM    853  O   PHE A  93     -10.993   4.259   8.954  1.00 10.00      A   
ATOM    854  N   PRO A  94     -13.123   4.772   8.438  1.00 10.00      A   
ATOM    855  CA  PRO A  94     -12.861   6.195   8.207  1.00 10.00      A   
ATOM    856  CB  PRO A  94     -14.088   6.642   7.418  1.00 10.00      A   
ATOM    857  CG  PRO A  94     -15.183   5.761   7.911  1.00 10.00      A   
ATOM    858  CD  PRO A  94     -14.547   4.436   8.240  1.00 10.00      A   
ATOM    859  C   PRO A  94     -12.746   7.002   9.497  1.00 10.00      A   
ATOM    860  O   PRO A  94     -12.334   8.164   9.474  1.00 10.00      A   
ATOM    861  N   GLU A  95     -13.092   6.385  10.624  1.00 10.00      A   
ATOM    862  HN  GLU A  95     -13.394   5.444  10.589  1.00 10.00      A   
ATOM    863  CA  GLU A  95     -13.031   7.064  11.914  1.00 10.00      A   
ATOM    864  CB  GLU A  95     -13.634   6.201  13.032  1.00 10.00      A   
ATOM    865  CG  GLU A  95     -12.817   4.970  13.404  1.00 10.00      A   
ATOM    866  CD  GLU A  95     -13.183   3.747  12.591  1.00 10.00      A   
ATOM    867  OE1 GLU A  95     -13.967   3.879  11.625  1.00 10.00      A   
ATOM    868  OE2 GLU A  95     -12.692   2.646  12.922  1.00 10.00      A   
ATOM    869  C   GLU A  95     -11.604   7.475  12.263  1.00 10.00      A   
ATOM    870  O   GLU A  95     -11.385   8.363  13.089  1.00 10.00      A   
ATOM    871  N   ASN A  96     -10.639   6.842  11.605  1.00 10.00      A   
ATOM    872  HN  ASN A  96     -10.886   6.159  10.945  1.00 10.00      A   
ATOM    873  CA  ASN A  96      -9.226   7.124  11.835  1.00 10.00      A   
ATOM    874  CB  ASN A  96      -8.352   6.043  11.183  1.00 10.00      A   
ATOM    875  CG  ASN A  96      -8.550   4.659  11.772  1.00 10.00      A   
ATOM    876  OD1 ASN A  96      -8.867   4.509  12.953  1.00 10.00      A   
ATOM    877  ND2 ASN A  96      -8.369   3.634  10.951  1.00 10.00      A   
ATOM    878 HD21 ASN A  96      -8.121   3.825  10.023  1.00 10.00      A   
ATOM    879 HD22 ASN A  96      -8.491   2.724  11.303  1.00 10.00      A   
ATOM    880  C   ASN A  96      -8.824   8.488  11.277  1.00 10.00      A   
ATOM    881  O   ASN A  96      -7.758   9.006  11.603  1.00 10.00      A   
ATOM    882  N   GLN A  97      -9.682   9.075  10.446  1.00 10.00      A   
ATOM    883  HN  GLN A  97     -10.531   8.628  10.238  1.00 10.00      A   
ATOM    884  CA  GLN A  97      -9.383  10.365   9.825  1.00 10.00      A   
ATOM    885  CB  GLN A  97      -9.953  10.444   8.410  1.00 10.00      A   
ATOM    886  CG  GLN A  97      -9.385   9.402   7.460  1.00 10.00      A   
ATOM    887  CD  GLN A  97      -7.870   9.299   7.533  1.00 10.00      A   
ATOM    888  OE1 GLN A  97      -7.172  10.284   7.783  1.00 10.00      A   
ATOM    889  NE2 GLN A  97      -7.354   8.098   7.325  1.00 10.00      A   
ATOM    890 HE21 GLN A  97      -7.969   7.355   7.142  1.00 10.00      A   
ATOM    891 HE22 GLN A  97      -6.382   8.000   7.362  1.00 10.00      A   
ATOM    892  C   GLN A  97      -9.819  11.564  10.661  1.00 10.00      A   
ATOM    893  O   GLN A  97      -9.626  12.713  10.257  1.00 10.00      A   
ATOM    894  N   LEU A  98     -10.406  11.303  11.820  1.00 10.00      A   
ATOM    895  HN  LEU A  98     -10.543  10.372  12.089  1.00 10.00      A   
ATOM    896  CA  LEU A  98     -10.842  12.375  12.705  1.00 10.00      A   
ATOM    897  CB  LEU A  98     -11.968  11.893  13.620  1.00 10.00      A   
ATOM    898  CG  LEU A  98     -13.206  11.323  12.920  1.00 10.00      A   
ATOM    899  CD1 LEU A  98     -14.217  10.835  13.943  1.00 10.00      A   
ATOM    900  CD2 LEU A  98     -13.833  12.360  11.999  1.00 10.00      A   
ATOM    901  C   LEU A  98      -9.658  12.858  13.534  1.00 10.00      A   
ATOM    902  O   LEU A  98      -8.955  12.047  14.143  1.00 10.00      A   
ATOM    903  N   PHE A  99      -9.430  14.167  13.553  1.00 10.00      A   
ATOM    904  HN  PHE A  99     -10.036  14.772  13.056  1.00 10.00      A   
ATOM    905  CA  PHE A  99      -8.304  14.723  14.297  1.00 10.00      A   
ATOM    906  CB  PHE A  99      -7.035  14.688  13.434  1.00 10.00      A   
ATOM    907  CG  PHE A  99      -5.776  15.031  14.178  1.00 10.00      A   
ATOM    908  CD1 PHE A  99      -5.371  14.276  15.267  1.00 10.00      A   
ATOM    909  CD2 PHE A  99      -4.996  16.105  13.789  1.00 10.00      A   
ATOM    910  CE1 PHE A  99      -4.212  14.589  15.953  1.00 10.00      A   
ATOM    911  CE2 PHE A  99      -3.837  16.422  14.469  1.00 10.00      A   
ATOM    912  CZ  PHE A  99      -3.444  15.664  15.553  1.00 10.00      A   
ATOM    913  C   PHE A  99      -8.562  16.145  14.804  1.00 10.00      A   
ATOM    914  O   PHE A  99      -7.853  16.626  15.692  1.00 10.00      A   
ATOM    915  N   GLU A 100      -9.563  16.823  14.251  1.00 10.00      A   
ATOM    916  HN  GLU A 100     -10.109  16.401  13.550  1.00 10.00      A   
ATOM    917  CA  GLU A 100      -9.869  18.187  14.671  1.00 10.00      A   
ATOM    918  CB  GLU A 100     -10.910  18.837  13.760  1.00 10.00      A   
ATOM    919  CG  GLU A 100     -10.358  19.300  12.417  1.00 10.00      A   
ATOM    920  CD  GLU A 100      -9.264  20.342  12.558  1.00 10.00      A   
ATOM    921  OE1 GLU A 100      -9.588  21.547  12.622  1.00 10.00      A   
ATOM    922  OE2 GLU A 100      -8.074  19.958  12.605  1.00 10.00      A   
ATOM    923  C   GLU A 100     -10.304  18.246  16.135  1.00 10.00      A   
ATOM    924  O   GLU A 100     -10.723  17.237  16.712  1.00 10.00      A   
ATOM    925  N   GLU A 101     -10.191  19.430  16.732  1.00 10.00      A   
ATOM    926  HN  GLU A 101      -9.859  20.191  16.215  1.00 10.00      A   
ATOM    927  CA  GLU A 101     -10.550  19.636  18.131  1.00 10.00      A   
ATOM    928  CB  GLU A 101     -10.315  21.088  18.552  1.00 10.00      A   
ATOM    929  CG  GLU A 101      -8.852  21.489  18.625  1.00 10.00      A   
ATOM    930  CD  GLU A 101      -8.660  22.876  19.200  1.00 10.00      A   
ATOM    931  OE1 GLU A 101      -7.857  23.651  18.641  1.00 10.00      A   
ATOM    932  OE2 GLU A 101      -9.321  23.202  20.213  1.00 10.00      A   
ATOM    933  C   GLU A 101     -11.992  19.229  18.416  1.00 10.00      A   
ATOM    934  O   GLU A 101     -12.258  18.476  19.357  1.00 10.00      A   
ATOM    935  N   THR A 102     -12.917  19.730  17.616  1.00 10.00      A   
ATOM    936  HN  THR A 102     -12.653  20.340  16.893  1.00 10.00      A   
ATOM    937  CA  THR A 102     -14.319  19.401  17.791  1.00 10.00      A   
ATOM    938  CB  THR A 102     -15.159  20.645  18.136  1.00 10.00      A   
ATOM    939  OG1 THR A 102     -14.753  21.738  17.311  1.00 10.00      A   
ATOM    940  HG1 THR A 102     -14.824  22.560  17.813  1.00 10.00      A   
ATOM    941  CG2 THR A 102     -14.969  21.028  19.594  1.00 10.00      A   
ATOM    942  C   THR A 102     -14.875  18.724  16.544  1.00 10.00      A   
ATOM    943  O   THR A 102     -14.303  18.841  15.456  1.00 10.00      A   
ATOM    944  N   VAL A 103     -15.983  18.014  16.714  1.00 10.00      A   
ATOM    945  HN  VAL A 103     -16.373  17.957  17.617  1.00 10.00      A   
ATOM    946  CA  VAL A 103     -16.637  17.307  15.616  1.00 10.00      A   
ATOM    947  CB  VAL A 103     -17.904  16.574  16.120  1.00 10.00      A   
ATOM    948  CG1 VAL A 103     -18.710  15.991  14.967  1.00 10.00      A   
ATOM    949  CG2 VAL A 103     -17.533  15.481  17.109  1.00 10.00      A   
ATOM    950  C   VAL A 103     -17.026  18.273  14.500  1.00 10.00      A   
ATOM    951  O   VAL A 103     -16.833  17.984  13.317  1.00 10.00      A   
ATOM    952  N   ARG A 104     -17.547  19.428  14.894  1.00 10.00      A   
ATOM    953  HN  ARG A 104     -17.644  19.599  15.858  1.00 10.00      A   
ATOM    954  CA  ARG A 104     -17.982  20.455  13.952  1.00 10.00      A   
ATOM    955  CB  ARG A 104     -18.493  21.666  14.728  1.00 10.00      A   
ATOM    956  CG  ARG A 104     -19.816  22.228  14.239  1.00 10.00      A   
ATOM    957  CD  ARG A 104     -20.485  23.027  15.343  1.00 10.00      A   
ATOM    958  NE  ARG A 104     -21.711  23.697  14.912  1.00 10.00      A   
ATOM    959  HE  ARG A 104     -22.368  23.163  14.408  1.00 10.00      A   
ATOM    960  CZ  ARG A 104     -21.971  24.981  15.169  1.00 10.00      A   
ATOM    961  NH1 ARG A 104     -21.100  25.716  15.852  1.00 10.00      A   
ATOM    962 HH11 ARG A 104     -21.300  26.720  16.051  1.00 10.00      A   
ATOM    963 HH12 ARG A 104     -20.207  25.291  16.190  1.00 10.00      A   
ATOM    964  NH2 ARG A 104     -23.116  25.522  14.778  1.00 10.00      A   
ATOM    965 HH21 ARG A 104     -23.319  26.525  14.982  1.00 10.00      A   
ATOM    966 HH22 ARG A 104     -23.826  24.942  14.264  1.00 10.00      A   
ATOM    967  C   ARG A 104     -16.852  20.888  13.019  1.00 10.00      A   
ATOM    968  O   ARG A 104     -17.083  21.184  11.849  1.00 10.00      A   
ATOM    969  N   GLN A 105     -15.632  20.907  13.540  1.00 10.00      A   
ATOM    970  HN  GLN A 105     -15.504  20.621  14.467  1.00 10.00      A   
ATOM    971  CA  GLN A 105     -14.474  21.328  12.764  1.00 10.00      A   
ATOM    972  CB  GLN A 105     -13.315  21.700  13.684  1.00 10.00      A   
ATOM    973  CG  GLN A 105     -13.612  22.851  14.627  1.00 10.00      A   
ATOM    974  CD  GLN A 105     -12.503  23.066  15.636  1.00 10.00      A   
ATOM    975  OE1 GLN A 105     -11.756  22.143  15.961  1.00 10.00      A   
ATOM    976  NE2 GLN A 105     -12.391  24.279  16.146  1.00 10.00      A   
ATOM    977 HE21 GLN A 105     -13.024  24.967  15.845  1.00 10.00      A   
ATOM    978 HE22 GLN A 105     -11.685  24.442  16.810  1.00 10.00      A   
ATOM    979  C   GLN A 105     -14.027  20.272  11.761  1.00 10.00      A   
ATOM    980  O   GLN A 105     -13.721  20.597  10.615  1.00 10.00      A   
ATOM    981  N   ASP A 106     -13.998  19.011  12.185  1.00 10.00      A   
ATOM    982  HN  ASP A 106     -14.280  18.805  13.102  1.00 10.00      A   
ATOM    983  CA  ASP A 106     -13.558  17.921  11.305  1.00 10.00      A   
ATOM    984  CB  ASP A 106     -13.430  16.592  12.052  1.00 10.00      A   
ATOM    985  CG  ASP A 106     -12.253  15.764  11.555  1.00 10.00      A   
ATOM    986  OD1 ASP A 106     -11.237  15.678  12.282  1.00 10.00      A   
ATOM    987  OD2 ASP A 106     -12.330  15.207  10.436  1.00 10.00      A   
ATOM    988  C   ASP A 106     -14.462  17.777  10.089  1.00 10.00      A   
ATOM    989  O   ASP A 106     -14.004  17.450   8.992  1.00 10.00      A   
ATOM    990  N   ILE A 107     -15.748  18.035  10.278  1.00 10.00      A   
ATOM    991  HN  ILE A 107     -16.061  18.284  11.176  1.00 10.00      A   
ATOM    992  CA  ILE A 107     -16.701  17.950   9.178  1.00 10.00      A   
ATOM    993  CB  ILE A 107     -18.162  17.966   9.681  1.00 10.00      A   
ATOM    994  CG1 ILE A 107     -18.373  16.899  10.757  1.00 10.00      A   
ATOM    995  CG2 ILE A 107     -19.134  17.746   8.528  1.00 10.00      A   
ATOM    996  CD1 ILE A 107     -19.719  16.990  11.449  1.00 10.00      A   
ATOM    997  C   ILE A 107     -16.480  19.113   8.209  1.00 10.00      A   
ATOM    998  O   ILE A 107     -16.662  18.978   6.999  1.00 10.00      A   
ATOM    999  N   ALA A 108     -16.055  20.246   8.755  1.00 10.00      A   
ATOM   1000  HN  ALA A 108     -15.906  20.278   9.723  1.00 10.00      A   
ATOM   1001  CA  ALA A 108     -15.802  21.444   7.963  1.00 10.00      A   
ATOM   1002  CB  ALA A 108     -15.971  22.684   8.825  1.00 10.00      A   
ATOM   1003  C   ALA A 108     -14.407  21.419   7.346  1.00 10.00      A   
ATOM   1004  O   ALA A 108     -14.090  22.222   6.470  1.00 10.00      A   
ATOM   1005  N   PHE A 109     -13.583  20.486   7.810  1.00 10.00      A   
ATOM   1006  HN  PHE A 109     -13.903  19.880   8.512  1.00 10.00      A   
ATOM   1007  CA  PHE A 109     -12.218  20.338   7.323  1.00 10.00      A   
ATOM   1008  CB  PHE A 109     -11.500  19.237   8.114  1.00 10.00      A   
ATOM   1009  CG  PHE A 109     -10.056  19.041   7.746  1.00 10.00      A   
ATOM   1010  CD1 PHE A 109      -9.104  19.983   8.103  1.00 10.00      A   
ATOM   1011  CD2 PHE A 109      -9.650  17.914   7.046  1.00 10.00      A   
ATOM   1012  CE1 PHE A 109      -7.776  19.806   7.770  1.00 10.00      A   
ATOM   1013  CE2 PHE A 109      -8.323  17.732   6.710  1.00 10.00      A   
ATOM   1014  CZ  PHE A 109      -7.385  18.680   7.072  1.00 10.00      A   
ATOM   1015  C   PHE A 109     -12.198  20.023   5.830  1.00 10.00      A   
ATOM   1016  O   PHE A 109     -11.313  20.479   5.105  1.00 10.00      A   
ATOM   1017  N   GLY A 110     -13.183  19.251   5.385  1.00 10.00      A   
ATOM   1018  HN  GLY A 110     -13.864  18.935   6.014  1.00 10.00      A   
ATOM   1019  CA  GLY A 110     -13.273  18.883   3.982  1.00 10.00      A   
ATOM   1020  C   GLY A 110     -13.471  20.086   3.074  1.00 10.00      A   
ATOM   1021  O   GLY A 110     -12.590  20.410   2.278  1.00 10.00      A   
ATOM   1022  N   PRO A 111     -14.625  20.773   3.172  1.00 10.00      A   
ATOM   1023  CA  PRO A 111     -14.918  21.953   2.349  1.00 10.00      A   
ATOM   1024  CB  PRO A 111     -16.219  22.491   2.952  1.00 10.00      A   
ATOM   1025  CG  PRO A 111     -16.866  21.298   3.560  1.00 10.00      A   
ATOM   1026  CD  PRO A 111     -15.745  20.440   4.072  1.00 10.00      A   
ATOM   1027  C   PRO A 111     -13.822  23.018   2.430  1.00 10.00      A   
ATOM   1028  O   PRO A 111     -13.515  23.671   1.435  1.00 10.00      A   
ATOM   1029  N   LYS A 112     -13.225  23.168   3.612  1.00 10.00      A   
ATOM   1030  HN  LYS A 112     -13.506  22.599   4.364  1.00 10.00      A   
ATOM   1031  CA  LYS A 112     -12.169  24.160   3.830  1.00 10.00      A   
ATOM   1032  CB  LYS A 112     -11.836  24.275   5.319  1.00 10.00      A   
ATOM   1033  CG  LYS A 112     -12.530  25.431   6.022  1.00 10.00      A   
ATOM   1034  CD  LYS A 112     -12.439  25.306   7.536  1.00 10.00      A   
ATOM   1035  CE  LYS A 112     -10.995  25.278   8.013  1.00 10.00      A   
ATOM   1036  NZ  LYS A 112     -10.304  26.579   7.808  1.00 10.00      A   
ATOM   1037  HZ1 LYS A 112     -10.102  26.726   6.800  1.00 10.00      A   
ATOM   1038  HZ2 LYS A 112      -9.406  26.592   8.333  1.00 10.00      A   
ATOM   1039  HZ3 LYS A 112     -10.903  27.364   8.150  1.00 10.00      A   
ATOM   1040  C   LYS A 112     -10.903  23.858   3.033  1.00 10.00      A   
ATOM   1041  O   LYS A 112     -10.051  24.733   2.851  1.00 10.00      A   
ATOM   1042  N   ASN A 113     -10.775  22.625   2.563  1.00 10.00      A   
ATOM   1043  HN  ASN A 113     -11.482  21.965   2.741  1.00 10.00      A   
ATOM   1044  CA  ASN A 113      -9.609  22.226   1.786  1.00 10.00      A   
ATOM   1045  CB  ASN A 113      -9.292  20.747   2.000  1.00 10.00      A   
ATOM   1046  CG  ASN A 113      -8.231  20.520   3.057  1.00 10.00      A   
ATOM   1047  OD1 ASN A 113      -7.036  20.489   2.759  1.00 10.00      A   
ATOM   1048  ND2 ASN A 113      -8.656  20.355   4.297  1.00 10.00      A   
ATOM   1049 HD21 ASN A 113      -9.628  20.388   4.465  1.00 10.00      A   
ATOM   1050 HD22 ASN A 113      -7.991  20.208   4.997  1.00 10.00      A   
ATOM   1051  C   ASN A 113      -9.819  22.515   0.307  1.00 10.00      A   
ATOM   1052  O   ASN A 113      -8.877  22.481  -0.491  1.00 10.00      A   
ATOM   1053  N   PHE A 114     -11.061  22.804  -0.049  1.00 10.00      A   
ATOM   1054  HN  PHE A 114     -11.762  22.820   0.639  1.00 10.00      A   
ATOM   1055  CA  PHE A 114     -11.420  23.115  -1.424  1.00 10.00      A   
ATOM   1056  CB  PHE A 114     -12.493  22.143  -1.928  1.00 10.00      A   
ATOM   1057  CG  PHE A 114     -12.041  20.710  -2.005  1.00 10.00      A   
ATOM   1058  CD1 PHE A 114     -12.595  19.747  -1.175  1.00 10.00      A   
ATOM   1059  CD2 PHE A 114     -11.071  20.325  -2.915  1.00 10.00      A   
ATOM   1060  CE1 PHE A 114     -12.184  18.430  -1.248  1.00 10.00      A   
ATOM   1061  CE2 PHE A 114     -10.655  19.011  -2.993  1.00 10.00      A   
ATOM   1062  CZ  PHE A 114     -11.215  18.060  -2.161  1.00 10.00      A   
ATOM   1063  C   PHE A 114     -11.943  24.543  -1.492  1.00 10.00      A   
ATOM   1064  O   PHE A 114     -12.764  24.885  -2.343  1.00 10.00      A   
ATOM   1065  N   GLY A 115     -11.457  25.370  -0.582  1.00 10.00      A   
ATOM   1066  HN  GLY A 115     -10.801  25.039   0.066  1.00 10.00      A   
ATOM   1067  CA  GLY A 115     -11.886  26.747  -0.524  1.00 10.00      A   
ATOM   1068  C   GLY A 115     -12.956  26.921   0.530  1.00 10.00      A   
ATOM   1069  O   GLY A 115     -12.771  26.496   1.671  1.00 10.00      A   
ATOM   1070  N   MET A 116     -14.074  27.539   0.143  1.00 10.00      A   
ATOM   1071  HN  MET A 116     -14.144  27.850  -0.784  1.00 10.00      A   
ATOM   1072  CA  MET A 116     -15.203  27.769   1.045  1.00 10.00      A   
ATOM   1073  CB  MET A 116     -15.778  26.436   1.556  1.00 10.00      A   
ATOM   1074  CG  MET A 116     -17.054  26.560   2.378  1.00 10.00      A   
ATOM   1075  SD  MET A 116     -18.350  27.489   1.531  1.00 10.00      A   
ATOM   1076  CE  MET A 116     -18.659  26.442   0.111  1.00 10.00      A   
ATOM   1077  C   MET A 116     -14.850  28.705   2.206  1.00 10.00      A   
ATOM   1078  O   MET A 116     -13.689  28.834   2.600  1.00 10.00      A   
ATOM   1079  N   ALA A 117     -15.855  29.386   2.730  1.00 10.00      A   
ATOM   1080  HN  ALA A 117     -16.754  29.282   2.352  1.00 10.00      A   
ATOM   1081  CA  ALA A 117     -15.656  30.284   3.856  1.00 10.00      A   
ATOM   1082  CB  ALA A 117     -16.742  31.349   3.885  1.00 10.00      A   
ATOM   1083  C   ALA A 117     -15.672  29.472   5.143  1.00 10.00      A   
ATOM   1084  O   ALA A 117     -16.453  28.528   5.272  1.00 10.00      A   
ATOM   1085  N   ASP A 118     -14.808  29.828   6.084  1.00 10.00      A   
ATOM   1086  HN  ASP A 118     -14.211  30.590   5.921  1.00 10.00      A   
ATOM   1087  CA  ASP A 118     -14.720  29.114   7.355  1.00 10.00      A   
ATOM   1088  CB  ASP A 118     -13.648  29.726   8.256  1.00 10.00      A   
ATOM   1089  CG  ASP A 118     -12.334  28.976   8.186  1.00 10.00      A   
ATOM   1090  OD1 ASP A 118     -11.686  28.997   7.117  1.00 10.00      A   
ATOM   1091  OD2 ASP A 118     -11.933  28.361   9.198  1.00 10.00      A   
ATOM   1092  C   ASP A 118     -16.063  29.078   8.072  1.00 10.00      A   
ATOM   1093  O   ASP A 118     -16.493  28.029   8.555  1.00 10.00      A   
ATOM   1094  N   ALA A 119     -16.729  30.223   8.120  1.00 10.00      A   
ATOM   1095  HN  ALA A 119     -16.333  31.021   7.708  1.00 10.00      A   
ATOM   1096  CA  ALA A 119     -18.030  30.328   8.770  1.00 10.00      A   
ATOM   1097  CB  ALA A 119     -18.474  31.782   8.829  1.00 10.00      A   
ATOM   1098  C   ALA A 119     -19.067  29.483   8.035  1.00 10.00      A   
ATOM   1099  O   ALA A 119     -19.899  28.822   8.653  1.00 10.00      A   
ATOM   1100  N   ASP A 120     -18.997  29.497   6.707  1.00 10.00      A   
ATOM   1101  HN  ASP A 120     -18.299  30.027   6.275  1.00 10.00      A   
ATOM   1102  CA  ASP A 120     -19.926  28.736   5.876  1.00 10.00      A   
ATOM   1103  CB  ASP A 120     -19.780  29.118   4.401  1.00 10.00      A   
ATOM   1104  CG  ASP A 120     -20.601  30.333   4.016  1.00 10.00      A   
ATOM   1105  OD1 ASP A 120     -21.764  30.166   3.593  1.00 10.00      A   
ATOM   1106  OD2 ASP A 120     -20.083  31.464   4.125  1.00 10.00      A   
ATOM   1107  C   ASP A 120     -19.702  27.239   6.046  1.00 10.00      A   
ATOM   1108  O   ASP A 120     -20.652  26.460   6.083  1.00 10.00      A   
ATOM   1109  N   ALA A 121     -18.437  26.845   6.148  1.00 10.00      A   
ATOM   1110  HN  ALA A 121     -17.721  27.518   6.093  1.00 10.00      A   
ATOM   1111  CA  ALA A 121     -18.076  25.443   6.325  1.00 10.00      A   
ATOM   1112  CB  ALA A 121     -16.565  25.269   6.281  1.00 10.00      A   
ATOM   1113  C   ALA A 121     -18.650  24.903   7.631  1.00 10.00      A   
ATOM   1114  O   ALA A 121     -19.210  23.807   7.668  1.00 10.00      A   
ATOM   1115  N   LEU A 122     -18.522  25.688   8.697  1.00 10.00      A   
ATOM   1116  HN  LEU A 122     -18.057  26.550   8.606  1.00 10.00      A   
ATOM   1117  CA  LEU A 122     -19.047  25.299  10.000  1.00 10.00      A   
ATOM   1118  CB  LEU A 122     -18.627  26.305  11.074  1.00 10.00      A   
ATOM   1119  CG  LEU A 122     -17.129  26.380  11.375  1.00 10.00      A   
ATOM   1120  CD1 LEU A 122     -16.825  27.544  12.304  1.00 10.00      A   
ATOM   1121  CD2 LEU A 122     -16.638  25.070  11.977  1.00 10.00      A   
ATOM   1122  C   LEU A 122     -20.567  25.197   9.939  1.00 10.00      A   
ATOM   1123  O   LEU A 122     -21.168  24.297  10.531  1.00 10.00      A   
ATOM   1124  N   ALA A 123     -21.177  26.115   9.197  1.00 10.00      A   
ATOM   1125  HN  ALA A 123     -20.637  26.804   8.752  1.00 10.00      A   
ATOM   1126  CA  ALA A 123     -22.623  26.136   9.034  1.00 10.00      A   
ATOM   1127  CB  ALA A 123     -23.047  27.384   8.276  1.00 10.00      A   
ATOM   1128  C   ALA A 123     -23.104  24.876   8.315  1.00 10.00      A   
ATOM   1129  O   ALA A 123     -24.168  24.339   8.625  1.00 10.00      A   
ATOM   1130  N   LEU A 124     -22.309  24.410   7.355  1.00 10.00      A   
ATOM   1131  HN  LEU A 124     -21.481  24.894   7.145  1.00 10.00      A   
ATOM   1132  CA  LEU A 124     -22.639  23.205   6.602  1.00 10.00      A   
ATOM   1133  CB  LEU A 124     -21.733  23.070   5.373  1.00 10.00      A   
ATOM   1134  CG  LEU A 124     -21.881  24.146   4.294  1.00 10.00      A   
ATOM   1135  CD1 LEU A 124     -20.800  23.996   3.233  1.00 10.00      A   
ATOM   1136  CD2 LEU A 124     -23.264  24.091   3.664  1.00 10.00      A   
ATOM   1137  C   LEU A 124     -22.498  21.973   7.492  1.00 10.00      A   
ATOM   1138  O   LEU A 124     -23.339  21.073   7.467  1.00 10.00      A   
ATOM   1139  N   ALA A 125     -21.435  21.954   8.294  1.00 10.00      A   
ATOM   1140  HN  ALA A 125     -20.803  22.708   8.267  1.00 10.00      A   
ATOM   1141  CA  ALA A 125     -21.174  20.849   9.209  1.00 10.00      A   
ATOM   1142  CB  ALA A 125     -19.862  21.083   9.941  1.00 10.00      A   
ATOM   1143  C   ALA A 125     -22.313  20.713  10.213  1.00 10.00      A   
ATOM   1144  O   ALA A 125     -22.675  19.607  10.625  1.00 10.00      A   
ATOM   1145  N   ASP A 126     -22.872  21.854  10.595  1.00 10.00      A   
ATOM   1146  HN  ASP A 126     -22.516  22.698  10.233  1.00 10.00      A   
ATOM   1147  CA  ASP A 126     -23.979  21.909  11.541  1.00 10.00      A   
ATOM   1148  CB  ASP A 126     -24.382  23.368  11.768  1.00 10.00      A   
ATOM   1149  CG  ASP A 126     -25.418  23.541  12.860  1.00 10.00      A   
ATOM   1150  OD1 ASP A 126     -25.025  23.839  14.005  1.00 10.00      A   
ATOM   1151  OD2 ASP A 126     -26.629  23.402  12.574  1.00 10.00      A   
ATOM   1152  C   ASP A 126     -25.178  21.129  11.016  1.00 10.00      A   
ATOM   1153  O   ASP A 126     -25.775  20.324  11.731  1.00 10.00      A   
ATOM   1154  N   GLU A 127     -25.505  21.361   9.755  1.00 10.00      A   
ATOM   1155  HN  GLU A 127     -24.966  21.994   9.233  1.00 10.00      A   
ATOM   1156  CA  GLU A 127     -26.636  20.705   9.118  1.00 10.00      A   
ATOM   1157  CB  GLU A 127     -27.008  21.433   7.827  1.00 10.00      A   
ATOM   1158  CG  GLU A 127     -27.208  22.929   8.007  1.00 10.00      A   
ATOM   1159  CD  GLU A 127     -27.609  23.615   6.723  1.00 10.00      A   
ATOM   1160  OE1 GLU A 127     -28.821  23.853   6.526  1.00 10.00      A   
ATOM   1161  OE2 GLU A 127     -26.723  23.928   5.905  1.00 10.00      A   
ATOM   1162  C   GLU A 127     -26.342  19.237   8.829  1.00 10.00      A   
ATOM   1163  O   GLU A 127     -27.224  18.385   8.939  1.00 10.00      A   
ATOM   1164  N   MET A 128     -25.094  18.947   8.477  1.00 10.00      A   
ATOM   1165  HN  MET A 128     -24.435  19.671   8.414  1.00 10.00      A   
ATOM   1166  CA  MET A 128     -24.683  17.580   8.169  1.00 10.00      A   
ATOM   1167  CB  MET A 128     -23.274  17.542   7.571  1.00 10.00      A   
ATOM   1168  CG  MET A 128     -23.175  18.145   6.180  1.00 10.00      A   
ATOM   1169  SD  MET A 128     -24.355  17.422   5.020  1.00 10.00      A   
ATOM   1170  CE  MET A 128     -24.123  18.495   3.606  1.00 10.00      A   
ATOM   1171  C   MET A 128     -24.768  16.675   9.392  1.00 10.00      A   
ATOM   1172  O   MET A 128     -24.876  15.456   9.268  1.00 10.00      A   
ATOM   1173  N   LEU A 129     -24.729  17.275  10.578  1.00 10.00      A   
ATOM   1174  HN  LEU A 129     -24.637  18.250  10.620  1.00 10.00      A   
ATOM   1175  CA  LEU A 129     -24.813  16.511  11.814  1.00 10.00      A   
ATOM   1176  CB  LEU A 129     -24.492  17.400  13.017  1.00 10.00      A   
ATOM   1177  CG  LEU A 129     -24.137  16.671  14.315  1.00 10.00      A   
ATOM   1178  CD1 LEU A 129     -22.853  15.872  14.150  1.00 10.00      A   
ATOM   1179  CD2 LEU A 129     -24.008  17.654  15.463  1.00 10.00      A   
ATOM   1180  C   LEU A 129     -26.203  15.894  11.962  1.00 10.00      A   
ATOM   1181  O   LEU A 129     -26.363  14.807  12.518  1.00 10.00      A   
ATOM   1182  N   THR A 130     -27.203  16.589  11.443  1.00 10.00      A   
ATOM   1183  HN  THR A 130     -27.015  17.447  11.005  1.00 10.00      A   
ATOM   1184  CA  THR A 130     -28.575  16.116  11.505  1.00 10.00      A   
ATOM   1185  CB  THR A 130     -29.564  17.282  11.329  1.00 10.00      A   
ATOM   1186  OG1 THR A 130     -29.014  18.460  11.936  1.00 10.00      A   
ATOM   1187  HG1 THR A 130     -29.353  18.542  12.834  1.00 10.00      A   
ATOM   1188  CG2 THR A 130     -30.896  16.958  11.989  1.00 10.00      A   
ATOM   1189  C   THR A 130     -28.820  15.066  10.421  1.00 10.00      A   
ATOM   1190  O   THR A 130     -29.677  14.196  10.566  1.00 10.00      A   
ATOM   1191  N   THR A 131     -28.045  15.147   9.341  1.00 10.00      A   
ATOM   1192  HN  THR A 131     -27.377  15.864   9.284  1.00 10.00      A   
ATOM   1193  CA  THR A 131     -28.165  14.211   8.230  1.00 10.00      A   
ATOM   1194  CB  THR A 131     -27.261  14.631   7.057  1.00 10.00      A   
ATOM   1195  OG1 THR A 131     -27.257  16.061   6.954  1.00 10.00      A   
ATOM   1196  HG1 THR A 131     -27.507  16.318   6.059  1.00 10.00      A   
ATOM   1197  CG2 THR A 131     -27.765  14.037   5.752  1.00 10.00      A   
ATOM   1198  C   THR A 131     -27.801  12.796   8.671  1.00 10.00      A   
ATOM   1199  O   THR A 131     -28.443  11.828   8.265  1.00 10.00      A   
ATOM   1200  N   VAL A 132     -26.776  12.678   9.510  1.00 10.00      A   
ATOM   1201  HN  VAL A 132     -26.287  13.483   9.791  1.00 10.00      A   
ATOM   1202  CA  VAL A 132     -26.351  11.374  10.008  1.00 10.00      A   
ATOM   1203  CB  VAL A 132     -24.849  11.335  10.361  1.00 10.00      A   
ATOM   1204  CG1 VAL A 132     -24.013  11.308   9.091  1.00 10.00      A   
ATOM   1205  CG2 VAL A 132     -24.461  12.521  11.232  1.00 10.00      A   
ATOM   1206  C   VAL A 132     -27.191  10.944  11.207  1.00 10.00      A   
ATOM   1207  O   VAL A 132     -27.077   9.818  11.692  1.00 10.00      A   
ATOM   1208  N   GLY A 133     -28.044  11.851  11.667  1.00 10.00      A   
ATOM   1209  HN  GLY A 133     -28.090  12.725  11.227  1.00 10.00      A   
ATOM   1210  CA  GLY A 133     -28.909  11.568  12.794  1.00 10.00      A   
ATOM   1211  C   GLY A 133     -28.208  11.691  14.131  1.00 10.00      A   
ATOM   1212  O   GLY A 133     -28.273  10.782  14.958  1.00 10.00      A   
ATOM   1213  N   LEU A 134     -27.537  12.810  14.349  1.00 10.00      A   
ATOM   1214  HN  LEU A 134     -27.505  13.498  13.650  1.00 10.00      A   
ATOM   1215  CA  LEU A 134     -26.834  13.042  15.600  1.00 10.00      A   
ATOM   1216  CB  LEU A 134     -25.323  13.119  15.362  1.00 10.00      A   
ATOM   1217  CG  LEU A 134     -24.640  11.817  14.944  1.00 10.00      A   
ATOM   1218  CD1 LEU A 134     -23.151  12.036  14.719  1.00 10.00      A   
ATOM   1219  CD2 LEU A 134     -24.874  10.738  15.988  1.00 10.00      A   
ATOM   1220  C   LEU A 134     -27.321  14.320  16.265  1.00 10.00      A   
ATOM   1221  O   LEU A 134     -27.859  15.209  15.601  1.00 10.00      A   
ATOM   1222  N   ASP A 135     -27.141  14.397  17.578  1.00 10.00      A   
ATOM   1223  HN  ASP A 135     -26.717  13.647  18.043  1.00 10.00      A   
ATOM   1224  CA  ASP A 135     -27.546  15.569  18.342  1.00 10.00      A   
ATOM   1225  CB  ASP A 135     -27.784  15.219  19.819  1.00 10.00      A   
ATOM   1226  CG  ASP A 135     -29.086  14.475  20.051  1.00 10.00      A   
ATOM   1227  OD1 ASP A 135     -30.094  14.803  19.387  1.00 10.00      A   
ATOM   1228  OD2 ASP A 135     -29.111  13.560  20.908  1.00 10.00      A   
ATOM   1229  C   ASP A 135     -26.482  16.649  18.228  1.00 10.00      A   
ATOM   1230  O   ASP A 135     -25.289  16.349  18.168  1.00 10.00      A   
ATOM   1231  N   GLN A 136     -26.914  17.902  18.221  1.00 10.00      A   
ATOM   1232  HN  GLN A 136     -27.875  18.073  18.295  1.00 10.00      A   
ATOM   1233  CA  GLN A 136     -26.002  19.036  18.095  1.00 10.00      A   
ATOM   1234  CB  GLN A 136     -26.779  20.335  17.903  1.00 10.00      A   
ATOM   1235  CG  GLN A 136     -27.504  20.423  16.570  1.00 10.00      A   
ATOM   1236  CD  GLN A 136     -26.567  20.322  15.378  1.00 10.00      A   
ATOM   1237  OE1 GLN A 136     -25.395  20.695  15.457  1.00 10.00      A   
ATOM   1238  NE2 GLN A 136     -27.075  19.816  14.265  1.00 10.00      A   
ATOM   1239 HE21 GLN A 136     -28.014  19.533  14.272  1.00 10.00      A   
ATOM   1240 HE22 GLN A 136     -26.494  19.759  13.474  1.00 10.00      A   
ATOM   1241  C   GLN A 136     -25.030  19.150  19.267  1.00 10.00      A   
ATOM   1242  O   GLN A 136     -24.012  19.832  19.173  1.00 10.00      A   
ATOM   1243  N   SER A 137     -25.335  18.467  20.360  1.00 10.00      A   
ATOM   1244  HN  SER A 137     -26.162  17.944  20.382  1.00 10.00      A   
ATOM   1245  CA  SER A 137     -24.485  18.483  21.541  1.00 10.00      A   
ATOM   1246  CB  SER A 137     -25.177  17.708  22.660  1.00 10.00      A   
ATOM   1247  OG  SER A 137     -26.496  17.359  22.268  1.00 10.00      A   
ATOM   1248  HG  SER A 137     -27.123  17.958  22.692  1.00 10.00      A   
ATOM   1249  C   SER A 137     -23.114  17.869  21.248  1.00 10.00      A   
ATOM   1250  O   SER A 137     -22.118  18.209  21.893  1.00 10.00      A   
ATOM   1251  N   TYR A 138     -23.066  16.972  20.264  1.00 10.00      A   
ATOM   1252  HN  TYR A 138     -23.892  16.755  19.777  1.00 10.00      A   
ATOM   1253  CA  TYR A 138     -21.822  16.307  19.890  1.00 10.00      A   
ATOM   1254  CB  TYR A 138     -22.103  15.031  19.086  1.00 10.00      A   
ATOM   1255  CG  TYR A 138     -23.006  14.030  19.771  1.00 10.00      A   
ATOM   1256  CD1 TYR A 138     -24.197  13.627  19.183  1.00 10.00      A   
ATOM   1257  CD2 TYR A 138     -22.669  13.484  21.001  1.00 10.00      A   
ATOM   1258  CE1 TYR A 138     -25.025  12.707  19.797  1.00 10.00      A   
ATOM   1259  CE2 TYR A 138     -23.490  12.564  21.623  1.00 10.00      A   
ATOM   1260  CZ  TYR A 138     -24.667  12.180  21.019  1.00 10.00      A   
ATOM   1261  OH  TYR A 138     -25.489  11.260  21.638  1.00 10.00      A   
ATOM   1262  HH  TYR A 138     -25.828  10.641  20.977  1.00 10.00      A   
ATOM   1263  C   TYR A 138     -20.924  17.226  19.069  1.00 10.00      A   
ATOM   1264  O   TYR A 138     -19.714  17.028  19.018  1.00 10.00      A   
ATOM   1265  N   ALA A 139     -21.522  18.238  18.448  1.00 10.00      A   
ATOM   1266  HN  ALA A 139     -22.488  18.365  18.565  1.00 10.00      A   
ATOM   1267  CA  ALA A 139     -20.783  19.176  17.607  1.00 10.00      A   
ATOM   1268  CB  ALA A 139     -21.739  20.125  16.907  1.00 10.00      A   
ATOM   1269  C   ALA A 139     -19.743  19.963  18.395  1.00 10.00      A   
ATOM   1270  O   ALA A 139     -18.638  20.210  17.906  1.00 10.00      A   
ATOM   1271  N   GLU A 140     -20.100  20.349  19.613  1.00 10.00      A   
ATOM   1272  HN  GLU A 140     -20.992  20.116  19.945  1.00 10.00      A   
ATOM   1273  CA  GLU A 140     -19.203  21.117  20.468  1.00 10.00      A   
ATOM   1274  CB  GLU A 140     -20.013  22.006  21.418  1.00 10.00      A   
ATOM   1275  CG  GLU A 140     -19.288  23.261  21.886  1.00 10.00      A   
ATOM   1276  CD  GLU A 140     -18.819  24.131  20.736  1.00 10.00      A   
ATOM   1277  OE1 GLU A 140     -19.658  24.515  19.891  1.00 10.00      A   
ATOM   1278  OE2 GLU A 140     -17.610  24.445  20.675  1.00 10.00      A   
ATOM   1279  C   GLU A 140     -18.275  20.194  21.258  1.00 10.00      A   
ATOM   1280  O   GLU A 140     -17.479  20.650  22.082  1.00 10.00      A   
ATOM   1281  N   ARG A 141     -18.376  18.897  21.000  1.00 10.00      A   
ATOM   1282  HN  ARG A 141     -19.012  18.591  20.318  1.00 10.00      A   
ATOM   1283  CA  ARG A 141     -17.543  17.918  21.683  1.00 10.00      A   
ATOM   1284  CB  ARG A 141     -18.377  16.750  22.218  1.00 10.00      A   
ATOM   1285  CG  ARG A 141     -19.358  17.154  23.306  1.00 10.00      A   
ATOM   1286  CD  ARG A 141     -19.390  16.143  24.442  1.00 10.00      A   
ATOM   1287  NE  ARG A 141     -20.319  15.040  24.188  1.00 10.00      A   
ATOM   1288  HE  ARG A 141     -19.974  14.269  23.678  1.00 10.00      A   
ATOM   1289  CZ  ARG A 141     -21.586  15.014  24.606  1.00 10.00      A   
ATOM   1290  NH1 ARG A 141     -22.089  16.029  25.295  1.00 10.00      A   
ATOM   1291 HH11 ARG A 141     -21.501  16.860  25.511  1.00 10.00      A   
ATOM   1292 HH12 ARG A 141     -23.081  16.000  25.627  1.00 10.00      A   
ATOM   1293  NH2 ARG A 141     -22.352  13.967  24.338  1.00 10.00      A   
ATOM   1294 HH21 ARG A 141     -21.965  13.161  23.804  1.00 10.00      A   
ATOM   1295 HH22 ARG A 141     -23.346  13.945  24.661  1.00 10.00      A   
ATOM   1296  C   ARG A 141     -16.437  17.421  20.761  1.00 10.00      A   
ATOM   1297  O   ARG A 141     -16.438  17.713  19.558  1.00 10.00      A   
ATOM   1298  N   SER A 142     -15.501  16.675  21.323  1.00 10.00      A   
ATOM   1299  HN  SER A 142     -15.571  16.452  22.284  1.00 10.00      A   
ATOM   1300  CA  SER A 142     -14.387  16.149  20.559  1.00 10.00      A   
ATOM   1301  CB  SER A 142     -13.154  16.020  21.459  1.00 10.00      A   
ATOM   1302  OG  SER A 142     -11.962  15.971  20.697  1.00 10.00      A   
ATOM   1303  HG  SER A 142     -11.862  16.798  20.206  1.00 10.00      A   
ATOM   1304  C   SER A 142     -14.747  14.796  19.954  1.00 10.00      A   
ATOM   1305  O   SER A 142     -15.456  14.002  20.575  1.00 10.00      A   
ATOM   1306  N   PRO A 143     -14.269  14.515  18.728  1.00 10.00      A   
ATOM   1307  CA  PRO A 143     -14.538  13.243  18.045  1.00 10.00      A   
ATOM   1308  CB  PRO A 143     -13.807  13.392  16.704  1.00 10.00      A   
ATOM   1309  CG  PRO A 143     -13.623  14.859  16.526  1.00 10.00      A   
ATOM   1310  CD  PRO A 143     -13.447  15.417  17.906  1.00 10.00      A   
ATOM   1311  C   PRO A 143     -13.969  12.055  18.817  1.00 10.00      A   
ATOM   1312  O   PRO A 143     -14.366  10.912  18.606  1.00 10.00      A   
ATOM   1313  N   PHE A 144     -13.046  12.344  19.726  1.00 10.00      A   
ATOM   1314  HN  PHE A 144     -12.790  13.282  19.858  1.00 10.00      A   
ATOM   1315  CA  PHE A 144     -12.410  11.315  20.533  1.00 10.00      A   
ATOM   1316  CB  PHE A 144     -11.047  11.799  21.037  1.00 10.00      A   
ATOM   1317  CG  PHE A 144     -10.072  12.123  19.940  1.00 10.00      A   
ATOM   1318  CD1 PHE A 144      -9.924  13.425  19.486  1.00 10.00      A   
ATOM   1319  CD2 PHE A 144      -9.308  11.123  19.359  1.00 10.00      A   
ATOM   1320  CE1 PHE A 144      -9.031  13.725  18.476  1.00 10.00      A   
ATOM   1321  CE2 PHE A 144      -8.412  11.416  18.347  1.00 10.00      A   
ATOM   1322  CZ  PHE A 144      -8.274  12.719  17.905  1.00 10.00      A   
ATOM   1323  C   PHE A 144     -13.297  10.904  21.705  1.00 10.00      A   
ATOM   1324  O   PHE A 144     -13.010   9.929  22.397  1.00 10.00      A   
ATOM   1325  N   GLU A 145     -14.377  11.651  21.919  1.00 10.00      A   
ATOM   1326  HN  GLU A 145     -14.555  12.421  21.332  1.00 10.00      A   
ATOM   1327  CA  GLU A 145     -15.312  11.359  23.001  1.00 10.00      A   
ATOM   1328  CB  GLU A 145     -15.901  12.659  23.565  1.00 10.00      A   
ATOM   1329  CG  GLU A 145     -14.888  13.606  24.191  1.00 10.00      A   
ATOM   1330  CD  GLU A 145     -15.530  14.885  24.692  1.00 10.00      A   
ATOM   1331  OE1 GLU A 145     -15.566  15.878  23.932  1.00 10.00      A   
ATOM   1332  OE2 GLU A 145     -16.006  14.907  25.848  1.00 10.00      A   
ATOM   1333  C   GLU A 145     -16.442  10.466  22.497  1.00 10.00      A   
ATOM   1334  O   GLU A 145     -17.468  10.308  23.159  1.00 10.00      A   
ATOM   1335  N   LEU A 146     -16.240   9.869  21.329  1.00 10.00      A   
ATOM   1336  HN  LEU A 146     -15.383   9.996  20.869  1.00 10.00      A   
ATOM   1337  CA  LEU A 146     -17.247   9.013  20.723  1.00 10.00      A   
ATOM   1338  CB  LEU A 146     -17.674   9.591  19.372  1.00 10.00      A   
ATOM   1339  CG  LEU A 146     -18.175  11.038  19.387  1.00 10.00      A   
ATOM   1340  CD1 LEU A 146     -18.228  11.597  17.975  1.00 10.00      A   
ATOM   1341  CD2 LEU A 146     -19.542  11.127  20.048  1.00 10.00      A   
ATOM   1342  C   LEU A 146     -16.739   7.585  20.548  1.00 10.00      A   
ATOM   1343  O   LEU A 146     -15.532   7.339  20.549  1.00 10.00      A   
ATOM   1344  N   SER A 147     -17.671   6.651  20.405  1.00 10.00      A   
ATOM   1345  HN  SER A 147     -18.615   6.914  20.428  1.00 10.00      A   
ATOM   1346  CA  SER A 147     -17.336   5.248  20.219  1.00 10.00      A   
ATOM   1347  CB  SER A 147     -18.452   4.363  20.786  1.00 10.00      A   
ATOM   1348  OG  SER A 147     -18.021   3.023  20.953  1.00 10.00      A   
ATOM   1349  HG  SER A 147     -17.872   2.851  21.893  1.00 10.00      A   
ATOM   1350  C   SER A 147     -17.118   4.955  18.734  1.00 10.00      A   
ATOM   1351  O   SER A 147     -17.232   5.853  17.899  1.00 10.00      A   
ATOM   1352  N   GLY A 148     -16.823   3.698  18.416  1.00 10.00      A   
ATOM   1353  HN  GLY A 148     -16.769   3.029  19.134  1.00 10.00      A   
ATOM   1354  CA  GLY A 148     -16.572   3.291  17.040  1.00 10.00      A   
ATOM   1355  C   GLY A 148     -17.661   3.702  16.065  1.00 10.00      A   
ATOM   1356  O   GLY A 148     -17.389   4.401  15.088  1.00 10.00      A   
ATOM   1357  N   GLY A 149     -18.891   3.277  16.330  1.00 10.00      A   
ATOM   1358  HN  GLY A 149     -19.052   2.735  17.133  1.00 10.00      A   
ATOM   1359  CA  GLY A 149     -20.001   3.614  15.455  1.00 10.00      A   
ATOM   1360  C   GLY A 149     -20.273   5.104  15.437  1.00 10.00      A   
ATOM   1361  O   GLY A 149     -20.614   5.673  14.399  1.00 10.00      A   
ATOM   1362  N   GLN A 150     -20.105   5.735  16.591  1.00 10.00      A   
ATOM   1363  HN  GLN A 150     -19.829   5.219  17.378  1.00 10.00      A   
ATOM   1364  CA  GLN A 150     -20.321   7.167  16.723  1.00 10.00      A   
ATOM   1365  CB  GLN A 150     -20.227   7.591  18.188  1.00 10.00      A   
ATOM   1366  CG  GLN A 150     -21.433   7.200  19.024  1.00 10.00      A   
ATOM   1367  CD  GLN A 150     -21.340   7.694  20.450  1.00 10.00      A   
ATOM   1368  OE1 GLN A 150     -20.255   7.751  21.032  1.00 10.00      A   
ATOM   1369  NE2 GLN A 150     -22.476   8.062  21.021  1.00 10.00      A   
ATOM   1370 HE21 GLN A 150     -23.304   7.992  20.496  1.00 10.00      A   
ATOM   1371 HE22 GLN A 150     -22.446   8.398  21.945  1.00 10.00      A   
ATOM   1372  C   GLN A 150     -19.323   7.951  15.877  1.00 10.00      A   
ATOM   1373  O   GLN A 150     -19.688   8.922  15.212  1.00 10.00      A   
ATOM   1374  N   MET A 151     -18.067   7.523  15.906  1.00 10.00      A   
ATOM   1375  HN  MET A 151     -17.840   6.743  16.466  1.00 10.00      A   
ATOM   1376  CA  MET A 151     -17.016   8.175  15.134  1.00 10.00      A   
ATOM   1377  CB  MET A 151     -15.634   7.687  15.580  1.00 10.00      A   
ATOM   1378  CG  MET A 151     -15.216   8.151  16.965  1.00 10.00      A   
ATOM   1379  SD  MET A 151     -13.700   7.356  17.532  1.00 10.00      A   
ATOM   1380  CE  MET A 151     -12.483   8.151  16.484  1.00 10.00      A   
ATOM   1381  C   MET A 151     -17.211   7.901  13.650  1.00 10.00      A   
ATOM   1382  O   MET A 151     -16.907   8.746  12.807  1.00 10.00      A   
ATOM   1383  N   ARG A 152     -17.729   6.715  13.341  1.00 10.00      A   
ATOM   1384  HN  ARG A 152     -17.941   6.086  14.066  1.00 10.00      A   
ATOM   1385  CA  ARG A 152     -17.979   6.318  11.962  1.00 10.00      A   
ATOM   1386  CB  ARG A 152     -18.548   4.896  11.911  1.00 10.00      A   
ATOM   1387  CG  ARG A 152     -18.324   4.185  10.587  1.00 10.00      A   
ATOM   1388  CD  ARG A 152     -17.116   3.260  10.655  1.00 10.00      A   
ATOM   1389  NE  ARG A 152     -17.460   1.946  11.203  1.00 10.00      A   
ATOM   1390  HE  ARG A 152     -18.383   1.640  11.077  1.00 10.00      A   
ATOM   1391  CZ  ARG A 152     -16.592   1.149  11.834  1.00 10.00      A   
ATOM   1392  NH1 ARG A 152     -15.335   1.535  12.010  1.00 10.00      A   
ATOM   1393 HH11 ARG A 152     -15.007   2.468  11.651  1.00 10.00      A   
ATOM   1394 HH12 ARG A 152     -14.660   0.912  12.501  1.00 10.00      A   
ATOM   1395  NH2 ARG A 152     -16.988  -0.032  12.297  1.00 10.00      A   
ATOM   1396 HH21 ARG A 152     -16.313  -0.659  12.792  1.00 10.00      A   
ATOM   1397 HH22 ARG A 152     -17.970  -0.343  12.165  1.00 10.00      A   
ATOM   1398  C   ARG A 152     -18.942   7.293  11.286  1.00 10.00      A   
ATOM   1399  O   ARG A 152     -18.703   7.731  10.160  1.00 10.00      A   
ATOM   1400  N   ARG A 153     -20.019   7.642  11.991  1.00 10.00      A   
ATOM   1401  HN  ARG A 153     -20.146   7.260  12.887  1.00 10.00      A   
ATOM   1402  CA  ARG A 153     -21.019   8.573  11.465  1.00 10.00      A   
ATOM   1403  CB  ARG A 153     -22.184   8.748  12.447  1.00 10.00      A   
ATOM   1404  CG  ARG A 153     -23.061   7.520  12.627  1.00 10.00      A   
ATOM   1405  CD  ARG A 153     -24.508   7.919  12.878  1.00 10.00      A   
ATOM   1406  NE  ARG A 153     -25.187   6.998  13.787  1.00 10.00      A   
ATOM   1407  HE  ARG A 153     -24.804   6.897  14.690  1.00 10.00      A   
ATOM   1408  CZ  ARG A 153     -26.280   6.302  13.469  1.00 10.00      A   
ATOM   1409  NH1 ARG A 153     -26.819   6.416  12.259  1.00 10.00      A   
ATOM   1410 HH11 ARG A 153     -26.389   7.053  11.552  1.00 10.00      A   
ATOM   1411 HH12 ARG A 153     -27.671   5.869  12.009  1.00 10.00      A   
ATOM   1412  NH2 ARG A 153     -26.834   5.496  14.365  1.00 10.00      A   
ATOM   1413 HH21 ARG A 153     -27.691   4.939  14.120  1.00 10.00      A   
ATOM   1414 HH22 ARG A 153     -26.421   5.406  15.317  1.00 10.00      A   
ATOM   1415  C   ARG A 153     -20.400   9.935  11.164  1.00 10.00      A   
ATOM   1416  O   ARG A 153     -20.666  10.530  10.118  1.00 10.00      A   
ATOM   1417  N   VAL A 154     -19.565  10.409  12.084  1.00 10.00      A   
ATOM   1418  HN  VAL A 154     -19.390   9.874  12.886  1.00 10.00      A   
ATOM   1419  CA  VAL A 154     -18.902  11.699  11.936  1.00 10.00      A   
ATOM   1420  CB  VAL A 154     -18.051  12.045  13.177  1.00 10.00      A   
ATOM   1421  CG1 VAL A 154     -17.308  13.356  12.980  1.00 10.00      A   
ATOM   1422  CG2 VAL A 154     -18.926  12.111  14.416  1.00 10.00      A   
ATOM   1423  C   VAL A 154     -18.022  11.722  10.690  1.00 10.00      A   
ATOM   1424  O   VAL A 154     -18.044  12.685   9.921  1.00 10.00      A   
ATOM   1425  N   ALA A 155     -17.272  10.646  10.487  1.00 10.00      A   
ATOM   1426  HN  ALA A 155     -17.317   9.904  11.130  1.00 10.00      A   
ATOM   1427  CA  ALA A 155     -16.384  10.535   9.338  1.00 10.00      A   
ATOM   1428  CB  ALA A 155     -15.578   9.251   9.415  1.00 10.00      A   
ATOM   1429  C   ALA A 155     -17.164  10.602   8.027  1.00 10.00      A   
ATOM   1430  O   ALA A 155     -16.731  11.244   7.068  1.00 10.00      A   
ATOM   1431  N   ILE A 156     -18.315   9.939   7.994  1.00 10.00      A   
ATOM   1432  HN  ILE A 156     -18.601   9.438   8.790  1.00 10.00      A   
ATOM   1433  CA  ILE A 156     -19.160   9.933   6.803  1.00 10.00      A   
ATOM   1434  CB  ILE A 156     -20.331   8.934   6.938  1.00 10.00      A   
ATOM   1435  CG1 ILE A 156     -19.792   7.516   7.160  1.00 10.00      A   
ATOM   1436  CG2 ILE A 156     -21.223   8.978   5.702  1.00 10.00      A   
ATOM   1437  CD1 ILE A 156     -20.852   6.501   7.531  1.00 10.00      A   
ATOM   1438  C   ILE A 156     -19.704  11.334   6.529  1.00 10.00      A   
ATOM   1439  O   ILE A 156     -19.692  11.809   5.391  1.00 10.00      A   
ATOM   1440  N   ALA A 157     -20.152  12.004   7.587  1.00 10.00      A   
ATOM   1441  HN  ALA A 157     -20.118  11.576   8.472  1.00 10.00      A   
ATOM   1442  CA  ALA A 157     -20.694  13.352   7.471  1.00 10.00      A   
ATOM   1443  CB  ALA A 157     -21.230  13.829   8.811  1.00 10.00      A   
ATOM   1444  C   ALA A 157     -19.642  14.321   6.937  1.00 10.00      A   
ATOM   1445  O   ALA A 157     -19.965  15.277   6.226  1.00 10.00      A   
ATOM   1446  N   GLY A 158     -18.382  14.059   7.277  1.00 10.00      A   
ATOM   1447  HN  GLY A 158     -18.193  13.289   7.855  1.00 10.00      A   
ATOM   1448  CA  GLY A 158     -17.292  14.899   6.817  1.00 10.00      A   
ATOM   1449  C   GLY A 158     -17.155  14.866   5.309  1.00 10.00      A   
ATOM   1450  O   GLY A 158     -16.758  15.853   4.691  1.00 10.00      A   
ATOM   1451  N   VAL A 159     -17.491  13.725   4.718  1.00 10.00      A   
ATOM   1452  HN  VAL A 159     -17.793  12.972   5.271  1.00 10.00      A   
ATOM   1453  CA  VAL A 159     -17.421  13.560   3.274  1.00 10.00      A   
ATOM   1454  CB  VAL A 159     -17.258  12.077   2.879  1.00 10.00      A   
ATOM   1455  CG1 VAL A 159     -17.150  11.923   1.368  1.00 10.00      A   
ATOM   1456  CG2 VAL A 159     -16.041  11.474   3.567  1.00 10.00      A   
ATOM   1457  C   VAL A 159     -18.678  14.133   2.623  1.00 10.00      A   
ATOM   1458  O   VAL A 159     -18.607  14.803   1.590  1.00 10.00      A   
ATOM   1459  N   LEU A 160     -19.823  13.882   3.252  1.00 10.00      A   
ATOM   1460  HN  LEU A 160     -19.808  13.343   4.075  1.00 10.00      A   
ATOM   1461  CA  LEU A 160     -21.105  14.369   2.751  1.00 10.00      A   
ATOM   1462  CB  LEU A 160     -22.253  13.856   3.624  1.00 10.00      A   
ATOM   1463  CG  LEU A 160     -22.462  12.341   3.650  1.00 10.00      A   
ATOM   1464  CD1 LEU A 160     -23.556  11.973   4.641  1.00 10.00      A   
ATOM   1465  CD2 LEU A 160     -22.790  11.813   2.260  1.00 10.00      A   
ATOM   1466  C   LEU A 160     -21.139  15.894   2.693  1.00 10.00      A   
ATOM   1467  O   LEU A 160     -21.809  16.480   1.839  1.00 10.00      A   
ATOM   1468  N   ALA A 161     -20.407  16.529   3.600  1.00 10.00      A   
ATOM   1469  HN  ALA A 161     -19.906  16.002   4.261  1.00 10.00      A   
ATOM   1470  CA  ALA A 161     -20.343  17.985   3.664  1.00 10.00      A   
ATOM   1471  CB  ALA A 161     -19.545  18.427   4.878  1.00 10.00      A   
ATOM   1472  C   ALA A 161     -19.754  18.591   2.392  1.00 10.00      A   
ATOM   1473  O   ALA A 161     -19.996  19.760   2.083  1.00 10.00      A   
ATOM   1474  N   MET A 162     -18.995  17.790   1.650  1.00 10.00      A   
ATOM   1475  HN  MET A 162     -18.861  16.861   1.935  1.00 10.00      A   
ATOM   1476  CA  MET A 162     -18.371  18.253   0.416  1.00 10.00      A   
ATOM   1477  CB  MET A 162     -17.139  17.409   0.077  1.00 10.00      A   
ATOM   1478  CG  MET A 162     -16.093  17.365   1.182  1.00 10.00      A   
ATOM   1479  SD  MET A 162     -14.558  16.569   0.672  1.00 10.00      A   
ATOM   1480  CE  MET A 162     -15.162  14.967   0.148  1.00 10.00      A   
ATOM   1481  C   MET A 162     -19.367  18.231  -0.740  1.00 10.00      A   
ATOM   1482  O   MET A 162     -19.113  18.807  -1.796  1.00 10.00      A   
ATOM   1483  N   GLN A 163     -20.502  17.568  -0.515  1.00 10.00      A   
ATOM   1484  HN  GLN A 163     -20.629  17.139   0.358  1.00 10.00      A   
ATOM   1485  CA  GLN A 163     -21.567  17.454  -1.512  1.00 10.00      A   
ATOM   1486  CB  GLN A 163     -22.256  18.801  -1.745  1.00 10.00      A   
ATOM   1487  CG  GLN A 163     -23.199  19.212  -0.626  1.00 10.00      A   
ATOM   1488  CD  GLN A 163     -24.418  18.316  -0.531  1.00 10.00      A   
ATOM   1489  OE1 GLN A 163     -25.445  18.580  -1.159  1.00 10.00      A   
ATOM   1490  NE2 GLN A 163     -24.315  17.253   0.254  1.00 10.00      A   
ATOM   1491 HE21 GLN A 163     -23.466  17.103   0.726  1.00 10.00      A   
ATOM   1492 HE22 GLN A 163     -25.090  16.652   0.327  1.00 10.00      A   
ATOM   1493  C   GLN A 163     -21.081  16.856  -2.830  1.00 10.00      A   
ATOM   1494  O   GLN A 163     -21.020  17.546  -3.851  1.00 10.00      A   
ATOM   1495  N   PRO A 164     -20.734  15.559  -2.826  1.00 10.00      A   
ATOM   1496  CA  PRO A 164     -20.255  14.862  -4.014  1.00 10.00      A   
ATOM   1497  CB  PRO A 164     -19.482  13.661  -3.439  1.00 10.00      A   
ATOM   1498  CG  PRO A 164     -19.616  13.747  -1.949  1.00 10.00      A   
ATOM   1499  CD  PRO A 164     -20.773  14.660  -1.671  1.00 10.00      A   
ATOM   1500  C   PRO A 164     -21.407  14.361  -4.880  1.00 10.00      A   
ATOM   1501  O   PRO A 164     -22.506  14.104  -4.387  1.00 10.00      A   
ATOM   1502  N   LYS A 165     -21.145  14.217  -6.167  1.00 10.00      A   
ATOM   1503  HN  LYS A 165     -20.247  14.433  -6.495  1.00 10.00      A   
ATOM   1504  CA  LYS A 165     -22.144  13.734  -7.108  1.00 10.00      A   
ATOM   1505  CB  LYS A 165     -21.820  14.230  -8.521  1.00 10.00      A   
ATOM   1506  CG  LYS A 165     -22.953  14.057  -9.522  1.00 10.00      A   
ATOM   1507  CD  LYS A 165     -22.618  14.706 -10.858  1.00 10.00      A   
ATOM   1508  CE  LYS A 165     -23.839  14.772 -11.763  1.00 10.00      A   
ATOM   1509  NZ  LYS A 165     -23.549  15.454 -13.056  1.00 10.00      A   
ATOM   1510  HZ1 LYS A 165     -23.076  16.361 -12.884  1.00 10.00      A   
ATOM   1511  HZ2 LYS A 165     -24.435  15.634 -13.569  1.00 10.00      A   
ATOM   1512  HZ3 LYS A 165     -22.931  14.861 -13.657  1.00 10.00      A   
ATOM   1513  C   LYS A 165     -22.173  12.210  -7.075  1.00 10.00      A   
ATOM   1514  O   LYS A 165     -23.208  11.582  -7.309  1.00 10.00      A   
ATOM   1515  N   VAL A 166     -21.016  11.632  -6.784  1.00 10.00      A   
ATOM   1516  HN  VAL A 166     -20.230  12.197  -6.622  1.00 10.00      A   
ATOM   1517  CA  VAL A 166     -20.871  10.189  -6.693  1.00 10.00      A   
ATOM   1518  CB  VAL A 166     -19.910   9.646  -7.773  1.00 10.00      A   
ATOM   1519  CG1 VAL A 166     -19.875   8.126  -7.745  1.00 10.00      A   
ATOM   1520  CG2 VAL A 166     -20.307  10.142  -9.155  1.00 10.00      A   
ATOM   1521  C   VAL A 166     -20.322   9.822  -5.319  1.00 10.00      A   
ATOM   1522  O   VAL A 166     -19.311  10.373  -4.878  1.00 10.00      A   
ATOM   1523  N   LEU A 167     -20.991   8.897  -4.649  1.00 10.00      A   
ATOM   1524  HN  LEU A 167     -21.785   8.486  -5.064  1.00 10.00      A   
ATOM   1525  CA  LEU A 167     -20.579   8.458  -3.326  1.00 10.00      A   
ATOM   1526  CB  LEU A 167     -21.747   8.588  -2.342  1.00 10.00      A   
ATOM   1527  CG  LEU A 167     -21.386   8.653  -0.856  1.00 10.00      A   
ATOM   1528  CD1 LEU A 167     -20.589   9.913  -0.551  1.00 10.00      A   
ATOM   1529  CD2 LEU A 167     -22.642   8.592   0.002  1.00 10.00      A   
ATOM   1530  C   LEU A 167     -20.096   7.014  -3.379  1.00 10.00      A   
ATOM   1531  O   LEU A 167     -20.833   6.118  -3.782  1.00 10.00      A   
ATOM   1532  N   VAL A 168     -18.852   6.795  -2.989  1.00 10.00      A   
ATOM   1533  HN  VAL A 168     -18.305   7.554  -2.681  1.00 10.00      A   
ATOM   1534  CA  VAL A 168     -18.268   5.462  -2.997  1.00 10.00      A   
ATOM   1535  CB  VAL A 168     -17.095   5.364  -3.997  1.00 10.00      A   
ATOM   1536  CG1 VAL A 168     -16.689   3.913  -4.193  1.00 10.00      A   
ATOM   1537  CG2 VAL A 168     -17.454   6.006  -5.330  1.00 10.00      A   
ATOM   1538  C   VAL A 168     -17.756   5.101  -1.607  1.00 10.00      A   
ATOM   1539  O   VAL A 168     -17.005   5.864  -1.000  1.00 10.00      A   
ATOM   1540  N   LEU A 169     -18.162   3.944  -1.106  1.00 10.00      A   
ATOM   1541  HN  LEU A 169     -18.762   3.373  -1.638  1.00 10.00      A   
ATOM   1542  CA  LEU A 169     -17.737   3.497   0.214  1.00 10.00      A   
ATOM   1543  CB  LEU A 169     -18.867   3.647   1.237  1.00 10.00      A   
ATOM   1544  CG  LEU A 169     -19.277   5.079   1.594  1.00 10.00      A   
ATOM   1545  CD1 LEU A 169     -20.489   5.515   0.784  1.00 10.00      A   
ATOM   1546  CD2 LEU A 169     -19.551   5.202   3.084  1.00 10.00      A   
ATOM   1547  C   LEU A 169     -17.234   2.057   0.184  1.00 10.00      A   
ATOM   1548  O   LEU A 169     -17.894   1.164  -0.357  1.00 10.00      A   
ATOM   1549  N   ASP A 170     -16.053   1.842   0.750  1.00 10.00      A   
ATOM   1550  HN  ASP A 170     -15.562   2.603   1.140  1.00 10.00      A   
ATOM   1551  CA  ASP A 170     -15.456   0.513   0.804  1.00 10.00      A   
ATOM   1552  CB  ASP A 170     -13.960   0.575   0.480  1.00 10.00      A   
ATOM   1553  CG  ASP A 170     -13.275  -0.779   0.570  1.00 10.00      A   
ATOM   1554  OD1 ASP A 170     -13.476  -1.612  -0.336  1.00 10.00      A   
ATOM   1555  OD2 ASP A 170     -12.513  -1.009   1.537  1.00 10.00      A   
ATOM   1556  C   ASP A 170     -15.677  -0.114   2.175  1.00 10.00      A   
ATOM   1557  O   ASP A 170     -15.090   0.323   3.168  1.00 10.00      A   
ATOM   1558  N   GLU A 171     -16.559  -1.112   2.217  1.00 10.00      A   
ATOM   1559  HN  GLU A 171     -17.003  -1.380   1.387  1.00 10.00      A   
ATOM   1560  CA  GLU A 171     -16.891  -1.830   3.452  1.00 10.00      A   
ATOM   1561  CB  GLU A 171     -15.726  -2.730   3.878  1.00 10.00      A   
ATOM   1562  CG  GLU A 171     -15.105  -3.531   2.743  1.00 10.00      A   
ATOM   1563  CD  GLU A 171     -15.493  -4.993   2.769  1.00 10.00      A   
ATOM   1564  OE1 GLU A 171     -14.787  -5.789   3.426  1.00 10.00      A   
ATOM   1565  OE2 GLU A 171     -16.493  -5.367   2.124  1.00 10.00      A   
ATOM   1566  C   GLU A 171     -17.273  -0.870   4.589  1.00 10.00      A   
ATOM   1567  O   GLU A 171     -16.618  -0.843   5.632  1.00 10.00      A   
ATOM   1568  N   PRO A 172     -18.347  -0.077   4.411  1.00 10.00      A   
ATOM   1569  CA  PRO A 172     -18.785   0.893   5.423  1.00 10.00      A   
ATOM   1570  CB  PRO A 172     -19.687   1.835   4.628  1.00 10.00      A   
ATOM   1571  CG  PRO A 172     -20.271   0.971   3.564  1.00 10.00      A   
ATOM   1572  CD  PRO A 172     -19.221  -0.056   3.220  1.00 10.00      A   
ATOM   1573  C   PRO A 172     -19.575   0.246   6.559  1.00 10.00      A   
ATOM   1574  O   PRO A 172     -19.735   0.831   7.630  1.00 10.00      A   
ATOM   1575  N   THR A 173     -20.066  -0.961   6.323  1.00 10.00      A   
ATOM   1576  HN  THR A 173     -19.908  -1.384   5.454  1.00 10.00      A   
ATOM   1577  CA  THR A 173     -20.840  -1.674   7.322  1.00 10.00      A   
ATOM   1578  CB  THR A 173     -22.103  -2.287   6.691  1.00 10.00      A   
ATOM   1579  OG1 THR A 173     -21.794  -2.756   5.370  1.00 10.00      A   
ATOM   1580  HG1 THR A 173     -22.401  -3.472   5.133  1.00 10.00      A   
ATOM   1581  CG2 THR A 173     -23.209  -1.247   6.606  1.00 10.00      A   
ATOM   1582  C   THR A 173     -20.010  -2.770   7.976  1.00 10.00      A   
ATOM   1583  O   THR A 173     -20.519  -3.560   8.776  1.00 10.00      A   
ATOM   1584  N   ALA A 174     -18.728  -2.809   7.635  1.00 10.00      A   
ATOM   1585  HN  ALA A 174     -18.383  -2.147   7.000  1.00 10.00      A   
ATOM   1586  CA  ALA A 174     -17.820  -3.804   8.182  1.00 10.00      A   
ATOM   1587  CB  ALA A 174     -16.571  -3.920   7.322  1.00 10.00      A   
ATOM   1588  C   ALA A 174     -17.455  -3.465   9.620  1.00 10.00      A   
ATOM   1589  O   ALA A 174     -17.006  -2.356   9.913  1.00 10.00      A   
ATOM   1590  N   GLY A 175     -17.665  -4.419  10.512  1.00 10.00      A   
ATOM   1591  HN  GLY A 175     -18.038  -5.276  10.219  1.00 10.00      A   
ATOM   1592  CA  GLY A 175     -17.352  -4.208  11.911  1.00 10.00      A   
ATOM   1593  C   GLY A 175     -18.434  -3.429  12.629  1.00 10.00      A   
ATOM   1594  O   GLY A 175     -18.153  -2.671  13.557  1.00 10.00      A   
ATOM   1595  N   LEU A 176     -19.673  -3.613  12.196  1.00 10.00      A   
ATOM   1596  HN  LEU A 176     -19.832  -4.237  11.457  1.00 10.00      A   
ATOM   1597  CA  LEU A 176     -20.802  -2.926  12.798  1.00 10.00      A   
ATOM   1598  CB  LEU A 176     -21.370  -1.876  11.839  1.00 10.00      A   
ATOM   1599  CG  LEU A 176     -20.584  -0.568  11.725  1.00 10.00      A   
ATOM   1600  CD1 LEU A 176     -21.168   0.313  10.633  1.00 10.00      A   
ATOM   1601  CD2 LEU A 176     -20.576   0.168  13.055  1.00 10.00      A   
ATOM   1602  C   LEU A 176     -21.888  -3.916  13.188  1.00 10.00      A   
ATOM   1603  O   LEU A 176     -22.075  -4.941  12.525  1.00 10.00      A   
ATOM   1604  N   ASP A 177     -22.582  -3.612  14.273  1.00 10.00      A   
ATOM   1605  HN  ASP A 177     -22.355  -2.798  14.769  1.00 10.00      A   
ATOM   1606  CA  ASP A 177     -23.663  -4.453  14.765  1.00 10.00      A   
ATOM   1607  CB  ASP A 177     -24.226  -3.874  16.065  1.00 10.00      A   
ATOM   1608  CG  ASP A 177     -23.236  -3.919  17.209  1.00 10.00      A   
ATOM   1609  OD1 ASP A 177     -23.127  -4.976  17.866  1.00 10.00      A   
ATOM   1610  OD2 ASP A 177     -22.557  -2.898  17.455  1.00 10.00      A   
ATOM   1611  C   ASP A 177     -24.774  -4.555  13.723  1.00 10.00      A   
ATOM   1612  O   ASP A 177     -24.913  -3.668  12.877  1.00 10.00      A   
ATOM   1613  N   PRO A 178     -25.573  -5.639  13.768  1.00 10.00      A   
ATOM   1614  CA  PRO A 178     -26.680  -5.858  12.824  1.00 10.00      A   
ATOM   1615  CB  PRO A 178     -27.443  -7.027  13.445  1.00 10.00      A   
ATOM   1616  CG  PRO A 178     -26.402  -7.781  14.198  1.00 10.00      A   
ATOM   1617  CD  PRO A 178     -25.450  -6.749  14.735  1.00 10.00      A   
ATOM   1618  C   PRO A 178     -27.587  -4.634  12.695  1.00 10.00      A   
ATOM   1619  O   PRO A 178     -27.930  -4.223  11.583  1.00 10.00      A   
ATOM   1620  N   GLN A 179     -27.958  -4.047  13.830  1.00 10.00      A   
ATOM   1621  HN  GLN A 179     -27.647  -4.417  14.683  1.00 10.00      A   
ATOM   1622  CA  GLN A 179     -28.813  -2.866  13.836  1.00 10.00      A   
ATOM   1623  CB  GLN A 179     -29.222  -2.506  15.267  1.00 10.00      A   
ATOM   1624  CG  GLN A 179     -30.248  -1.386  15.361  1.00 10.00      A   
ATOM   1625  CD  GLN A 179     -31.571  -1.754  14.724  1.00 10.00      A   
ATOM   1626  OE1 GLN A 179     -31.977  -2.918  14.730  1.00 10.00      A   
ATOM   1627  NE2 GLN A 179     -32.252  -0.767  14.173  1.00 10.00      A   
ATOM   1628 HE21 GLN A 179     -31.871   0.136  14.211  1.00 10.00      A   
ATOM   1629 HE22 GLN A 179     -33.111  -0.976  13.746  1.00 10.00      A   
ATOM   1630  C   GLN A 179     -28.096  -1.688  13.184  1.00 10.00      A   
ATOM   1631  O   GLN A 179     -28.693  -0.927  12.419  1.00 10.00      A   
ATOM   1632  N   GLY A 180     -26.804  -1.559  13.482  1.00 10.00      A   
ATOM   1633  HN  GLY A 180     -26.385  -2.208  14.084  1.00 10.00      A   
ATOM   1634  CA  GLY A 180     -26.010  -0.485  12.918  1.00 10.00      A   
ATOM   1635  C   GLY A 180     -25.919  -0.599  11.413  1.00 10.00      A   
ATOM   1636  O   GLY A 180     -25.981   0.405  10.700  1.00 10.00      A   
ATOM   1637  N   ARG A 181     -25.779  -1.833  10.934  1.00 10.00      A   
ATOM   1638  HN  ARG A 181     -25.723  -2.584  11.566  1.00 10.00      A   
ATOM   1639  CA  ARG A 181     -25.697  -2.104   9.505  1.00 10.00      A   
ATOM   1640  CB  ARG A 181     -25.460  -3.599   9.258  1.00 10.00      A   
ATOM   1641  CG  ARG A 181     -25.320  -3.982   7.790  1.00 10.00      A   
ATOM   1642  CD  ARG A 181     -25.109  -5.480   7.620  1.00 10.00      A   
ATOM   1643  NE  ARG A 181     -26.223  -6.258   8.166  1.00 10.00      A   
ATOM   1644  HE  ARG A 181     -26.210  -6.440   9.131  1.00 10.00      A   
ATOM   1645  CZ  ARG A 181     -27.234  -6.729   7.437  1.00 10.00      A   
ATOM   1646  NH1 ARG A 181     -27.274  -6.518   6.125  1.00 10.00      A   
ATOM   1647 HH11 ARG A 181     -28.063  -6.889   5.559  1.00 10.00      A   
ATOM   1648 HH12 ARG A 181     -26.513  -5.972   5.648  1.00 10.00      A   
ATOM   1649  NH2 ARG A 181     -28.218  -7.405   8.022  1.00 10.00      A   
ATOM   1650 HH21 ARG A 181     -29.010  -7.772   7.453  1.00 10.00      A   
ATOM   1651 HH22 ARG A 181     -28.205  -7.570   9.056  1.00 10.00      A   
ATOM   1652  C   ARG A 181     -26.980  -1.652   8.815  1.00 10.00      A   
ATOM   1653  O   ARG A 181     -26.939  -1.053   7.742  1.00 10.00      A   
ATOM   1654  N   GLN A 182     -28.112  -1.923   9.460  1.00 10.00      A   
ATOM   1655  HN  GLN A 182     -28.069  -2.396  10.321  1.00 10.00      A   
ATOM   1656  CA  GLN A 182     -29.418  -1.544   8.929  1.00 10.00      A   
ATOM   1657  CB  GLN A 182     -30.531  -2.033   9.856  1.00 10.00      A   
ATOM   1658  CG  GLN A 182     -30.736  -3.538   9.873  1.00 10.00      A   
ATOM   1659  CD  GLN A 182     -31.804  -3.958  10.865  1.00 10.00      A   
ATOM   1660  OE1 GLN A 182     -32.729  -3.200  11.158  1.00 10.00      A   
ATOM   1661  NE2 GLN A 182     -31.688  -5.169  11.385  1.00 10.00      A   
ATOM   1662 HE21 GLN A 182     -30.927  -5.724  11.103  1.00 10.00      A   
ATOM   1663 HE22 GLN A 182     -32.367  -5.463  12.029  1.00 10.00      A   
ATOM   1664  C   GLN A 182     -29.525  -0.033   8.788  1.00 10.00      A   
ATOM   1665  O   GLN A 182     -29.829   0.480   7.711  1.00 10.00      A   
ATOM   1666  N   GLU A 183     -29.256   0.671   9.883  1.00 10.00      A   
ATOM   1667  HN  GLU A 183     -29.004   0.190  10.704  1.00 10.00      A   
ATOM   1668  CA  GLU A 183     -29.330   2.128   9.907  1.00 10.00      A   
ATOM   1669  CB  GLU A 183     -28.971   2.667  11.294  1.00 10.00      A   
ATOM   1670  CG  GLU A 183     -29.852   2.150  12.417  1.00 10.00      A   
ATOM   1671  CD  GLU A 183     -29.551   2.808  13.748  1.00 10.00      A   
ATOM   1672  OE1 GLU A 183     -28.497   3.470  13.871  1.00 10.00      A   
ATOM   1673  OE2 GLU A 183     -30.375   2.670  14.677  1.00 10.00      A   
ATOM   1674  C   GLU A 183     -28.416   2.753   8.860  1.00 10.00      A   
ATOM   1675  O   GLU A 183     -28.791   3.717   8.193  1.00 10.00      A   
ATOM   1676  N   MET A 184     -27.221   2.194   8.718  1.00 10.00      A   
ATOM   1677  HN  MET A 184     -26.981   1.426   9.282  1.00 10.00      A   
ATOM   1678  CA  MET A 184     -26.250   2.695   7.757  1.00 10.00      A   
ATOM   1679  CB  MET A 184     -24.892   2.026   7.970  1.00 10.00      A   
ATOM   1680  CG  MET A 184     -23.704   2.949   7.747  1.00 10.00      A   
ATOM   1681  SD  MET A 184     -23.660   4.323   8.919  1.00 10.00      A   
ATOM   1682  CE  MET A 184     -23.504   3.444  10.472  1.00 10.00      A   
ATOM   1683  C   MET A 184     -26.730   2.482   6.325  1.00 10.00      A   
ATOM   1684  O   MET A 184     -26.740   3.416   5.521  1.00 10.00      A   
ATOM   1685  N   MET A 185     -27.155   1.260   6.018  1.00 10.00      A   
ATOM   1686  HN  MET A 185     -27.145   0.560   6.708  1.00 10.00      A   
ATOM   1687  CA  MET A 185     -27.634   0.928   4.680  1.00 10.00      A   
ATOM   1688  CB  MET A 185     -27.920  -0.570   4.547  1.00 10.00      A   
ATOM   1689  CG  MET A 185     -26.674  -1.442   4.500  1.00 10.00      A   
ATOM   1690  SD  MET A 185     -25.470  -0.883   3.277  1.00 10.00      A   
ATOM   1691  CE  MET A 185     -26.360  -1.202   1.755  1.00 10.00      A   
ATOM   1692  C   MET A 185     -28.870   1.741   4.310  1.00 10.00      A   
ATOM   1693  O   MET A 185     -29.008   2.193   3.172  1.00 10.00      A   
ATOM   1694  N   ARG A 186     -29.758   1.939   5.278  1.00 10.00      A   
ATOM   1695  HN  ARG A 186     -29.593   1.554   6.168  1.00 10.00      A   
ATOM   1696  CA  ARG A 186     -30.977   2.707   5.052  1.00 10.00      A   
ATOM   1697  CB  ARG A 186     -31.961   2.520   6.207  1.00 10.00      A   
ATOM   1698  CG  ARG A 186     -32.572   1.128   6.259  1.00 10.00      A   
ATOM   1699  CD  ARG A 186     -33.340   0.895   7.548  1.00 10.00      A   
ATOM   1700  NE  ARG A 186     -33.746  -0.504   7.681  1.00 10.00      A   
ATOM   1701  HE  ARG A 186     -33.799  -1.037   6.853  1.00 10.00      A   
ATOM   1702  CZ  ARG A 186     -34.047  -1.093   8.839  1.00 10.00      A   
ATOM   1703  NH1 ARG A 186     -33.993  -0.406   9.975  1.00 10.00      A   
ATOM   1704 HH11 ARG A 186     -33.720   0.603   9.968  1.00 10.00      A   
ATOM   1705 HH12 ARG A 186     -34.224  -0.870  10.880  1.00 10.00      A   
ATOM   1706  NH2 ARG A 186     -34.404  -2.371   8.859  1.00 10.00      A   
ATOM   1707 HH21 ARG A 186     -34.640  -2.835   9.765  1.00 10.00      A   
ATOM   1708 HH22 ARG A 186     -34.450  -2.918   7.972  1.00 10.00      A   
ATOM   1709  C   ARG A 186     -30.660   4.183   4.837  1.00 10.00      A   
ATOM   1710  O   ARG A 186     -31.391   4.893   4.143  1.00 10.00      A   
ATOM   1711  N   LEU A 187     -29.561   4.634   5.427  1.00 10.00      A   
ATOM   1712  HN  LEU A 187     -29.027   4.020   5.974  1.00 10.00      A   
ATOM   1713  CA  LEU A 187     -29.132   6.018   5.285  1.00 10.00      A   
ATOM   1714  CB  LEU A 187     -27.964   6.325   6.226  1.00 10.00      A   
ATOM   1715  CG  LEU A 187     -27.498   7.782   6.272  1.00 10.00      A   
ATOM   1716  CD1 LEU A 187     -28.371   8.591   7.218  1.00 10.00      A   
ATOM   1717  CD2 LEU A 187     -26.032   7.871   6.670  1.00 10.00      A   
ATOM   1718  C   LEU A 187     -28.718   6.282   3.843  1.00 10.00      A   
ATOM   1719  O   LEU A 187     -29.158   7.250   3.224  1.00 10.00      A   
ATOM   1720  N   PHE A 188     -27.883   5.397   3.312  1.00 10.00      A   
ATOM   1721  HN  PHE A 188     -27.574   4.642   3.860  1.00 10.00      A   
ATOM   1722  CA  PHE A 188     -27.410   5.521   1.938  1.00 10.00      A   
ATOM   1723  CB  PHE A 188     -26.355   4.457   1.631  1.00 10.00      A   
ATOM   1724  CG  PHE A 188     -25.169   4.490   2.553  1.00 10.00      A   
ATOM   1725  CD1 PHE A 188     -24.683   3.323   3.117  1.00 10.00      A   
ATOM   1726  CD2 PHE A 188     -24.538   5.688   2.854  1.00 10.00      A   
ATOM   1727  CE1 PHE A 188     -23.594   3.346   3.965  1.00 10.00      A   
ATOM   1728  CE2 PHE A 188     -23.448   5.718   3.702  1.00 10.00      A   
ATOM   1729  CZ  PHE A 188     -22.976   4.545   4.259  1.00 10.00      A   
ATOM   1730  C   PHE A 188     -28.575   5.400   0.961  1.00 10.00      A   
ATOM   1731  O   PHE A 188     -28.567   5.998  -0.112  1.00 10.00      A   
ATOM   1732  N   ALA A 189     -29.578   4.626   1.351  1.00 10.00      A   
ATOM   1733  HN  ALA A 189     -29.518   4.173   2.217  1.00 10.00      A   
ATOM   1734  CA  ALA A 189     -30.762   4.429   0.530  1.00 10.00      A   
ATOM   1735  CB  ALA A 189     -31.679   3.408   1.177  1.00 10.00      A   
ATOM   1736  C   ALA A 189     -31.494   5.751   0.332  1.00 10.00      A   
ATOM   1737  O   ALA A 189     -31.899   6.089  -0.780  1.00 10.00      A   
ATOM   1738  N   ARG A 190     -31.645   6.506   1.414  1.00 10.00      A   
ATOM   1739  HN  ARG A 190     -31.295   6.185   2.275  1.00 10.00      A   
ATOM   1740  CA  ARG A 190     -32.321   7.796   1.354  1.00 10.00      A   
ATOM   1741  CB  ARG A 190     -32.535   8.372   2.757  1.00 10.00      A   
ATOM   1742  CG  ARG A 190     -33.455   9.583   2.782  1.00 10.00      A   
ATOM   1743  CD  ARG A 190     -32.993  10.627   3.786  1.00 10.00      A   
ATOM   1744  NE  ARG A 190     -33.501  11.958   3.448  1.00 10.00      A   
ATOM   1745  HE  ARG A 190     -34.182  12.014   2.728  1.00 10.00      A   
ATOM   1746  CZ  ARG A 190     -33.120  13.085   4.046  1.00 10.00      A   
ATOM   1747  NH1 ARG A 190     -32.234  13.057   5.029  1.00 10.00      A   
ATOM   1748 HH11 ARG A 190     -31.943  13.943   5.497  1.00 10.00      A   
ATOM   1749 HH12 ARG A 190     -31.821  12.152   5.340  1.00 10.00      A   
ATOM   1750  NH2 ARG A 190     -33.605  14.246   3.631  1.00 10.00      A   
ATOM   1751 HH21 ARG A 190     -33.316  15.135   4.094  1.00 10.00      A   
ATOM   1752 HH22 ARG A 190     -34.278  14.274   2.823  1.00 10.00      A   
ATOM   1753  C   ARG A 190     -31.521   8.777   0.503  1.00 10.00      A   
ATOM   1754  O   ARG A 190     -32.086   9.560  -0.256  1.00 10.00      A   
ATOM   1755  N   LEU A 191     -30.200   8.704   0.623  1.00 10.00      A   
ATOM   1756  HN  LEU A 191     -29.817   8.044   1.238  1.00 10.00      A   
ATOM   1757  CA  LEU A 191     -29.305   9.576  -0.132  1.00 10.00      A   
ATOM   1758  CB  LEU A 191     -27.870   9.458   0.400  1.00 10.00      A   
ATOM   1759  CG  LEU A 191     -27.655   9.856   1.865  1.00 10.00      A   
ATOM   1760  CD1 LEU A 191     -26.238   9.524   2.308  1.00 10.00      A   
ATOM   1761  CD2 LEU A 191     -27.947  11.336   2.070  1.00 10.00      A   
ATOM   1762  C   LEU A 191     -29.344   9.239  -1.619  1.00 10.00      A   
ATOM   1763  O   LEU A 191     -28.954  10.043  -2.462  1.00 10.00      A   
ATOM   1764  N   HIS A 192     -29.808   8.037  -1.933  1.00 10.00      A   
ATOM   1765  HN  HIS A 192     -30.076   7.427  -1.214  1.00 10.00      A   
ATOM   1766  CA  HIS A 192     -29.913   7.596  -3.315  1.00 10.00      A   
ATOM   1767  CB  HIS A 192     -29.696   6.081  -3.410  1.00 10.00      A   
ATOM   1768  CG  HIS A 192     -29.706   5.544  -4.808  1.00 10.00      A   
ATOM   1769  ND1 HIS A 192     -28.880   6.017  -5.808  1.00 10.00      A   
ATOM   1770  HD1 HIS A 192     -28.222   6.748  -5.721  1.00 10.00      A   
ATOM   1771  CD2 HIS A 192     -30.445   4.558  -5.370  1.00 10.00      A   
ATOM   1772  CE1 HIS A 192     -29.114   5.343  -6.919  1.00 10.00      A   
ATOM   1773  NE2 HIS A 192     -30.055   4.454  -6.678  1.00 10.00      A   
ATOM   1774  HE2 HIS A 192     -30.417   3.804  -7.338  1.00 10.00      A   
ATOM   1775  C   HIS A 192     -31.268   7.987  -3.892  1.00 10.00      A   
ATOM   1776  O   HIS A 192     -31.371   8.366  -5.058  1.00 10.00      A   
ATOM   1777  N   GLN A 193     -32.303   7.892  -3.067  1.00 10.00      A   
ATOM   1778  HN  GLN A 193     -32.156   7.577  -2.147  1.00 10.00      A   
ATOM   1779  CA  GLN A 193     -33.649   8.245  -3.496  1.00 10.00      A   
ATOM   1780  CB  GLN A 193     -34.695   7.662  -2.548  1.00 10.00      A   
ATOM   1781  CG  GLN A 193     -34.736   6.142  -2.544  1.00 10.00      A   
ATOM   1782  CD  GLN A 193     -35.800   5.590  -1.617  1.00 10.00      A   
ATOM   1783  OE1 GLN A 193     -36.152   6.206  -0.614  1.00 10.00      A   
ATOM   1784  NE2 GLN A 193     -36.316   4.416  -1.938  1.00 10.00      A   
ATOM   1785 HE21 GLN A 193     -35.985   3.972  -2.747  1.00 10.00      A   
ATOM   1786 HE22 GLN A 193     -37.007   4.037  -1.353  1.00 10.00      A   
ATOM   1787  C   GLN A 193     -33.803   9.758  -3.601  1.00 10.00      A   
ATOM   1788  O   GLN A 193     -34.276  10.272  -4.617  1.00 10.00      A   
ATOM   1789  N   GLU A 194     -33.397  10.464  -2.552  1.00 10.00      A   
ATOM   1790  HN  GLU A 194     -33.022   9.995  -1.773  1.00 10.00      A   
ATOM   1791  CA  GLU A 194     -33.470  11.917  -2.534  1.00 10.00      A   
ATOM   1792  CB  GLU A 194     -33.593  12.441  -1.102  1.00 10.00      A   
ATOM   1793  CG  GLU A 194     -35.020  12.515  -0.584  1.00 10.00      A   
ATOM   1794  CD  GLU A 194     -35.099  12.997   0.851  1.00 10.00      A   
ATOM   1795  OE1 GLU A 194     -34.687  14.145   1.130  1.00 10.00      A   
ATOM   1796  OE2 GLU A 194     -35.575  12.223   1.712  1.00 10.00      A   
ATOM   1797  C   GLU A 194     -32.231  12.496  -3.196  1.00 10.00      A   
ATOM   1798  O   GLU A 194     -31.146  11.923  -3.088  1.00 10.00      A   
ATOM   1799  N   GLN A 195     -32.407  13.616  -3.895  1.00 10.00      A   
ATOM   1800  HN  GLN A 195     -33.306  14.002  -3.942  1.00 10.00      A   
ATOM   1801  CA  GLN A 195     -31.316  14.298  -4.597  1.00 10.00      A   
ATOM   1802  CB  GLN A 195     -30.114  14.567  -3.681  1.00 10.00      A   
ATOM   1803  CG  GLN A 195     -30.424  15.499  -2.522  1.00 10.00      A   
ATOM   1804  CD  GLN A 195     -29.284  15.619  -1.533  1.00 10.00      A   
ATOM   1805  OE1 GLN A 195     -28.109  15.514  -1.888  1.00 10.00      A   
ATOM   1806  NE2 GLN A 195     -29.628  15.844  -0.277  1.00 10.00      A   
ATOM   1807 HE21 GLN A 195     -30.584  15.918  -0.069  1.00 10.00      A   
ATOM   1808 HE22 GLN A 195     -28.918  15.922   0.396  1.00 10.00      A   
ATOM   1809  C   GLN A 195     -30.891  13.542  -5.856  1.00 10.00      A   
ATOM   1810  O   GLN A 195     -30.768  14.129  -6.934  1.00 10.00      A   
ATOM   1811  N   GLY A 196     -30.673  12.242  -5.716  1.00 10.00      A   
ATOM   1812  HN  GLY A 196     -30.778  11.831  -4.828  1.00 10.00      A   
ATOM   1813  CA  GLY A 196     -30.268  11.432  -6.839  1.00 10.00      A   
ATOM   1814  C   GLY A 196     -28.765  11.303  -6.921  1.00 10.00      A   
ATOM   1815  O   GLY A 196     -28.145  11.738  -7.892  1.00 10.00      A   
ATOM   1816  N   LEU A 197     -28.176  10.713  -5.898  1.00 10.00      A   
ATOM   1817  HN  LEU A 197     -28.720  10.393  -5.149  1.00 10.00      A   
ATOM   1818  CA  LEU A 197     -26.737  10.533  -5.855  1.00 10.00      A   
ATOM   1819  CB  LEU A 197     -26.212  10.799  -4.442  1.00 10.00      A   
ATOM   1820  CG  LEU A 197     -26.579  12.157  -3.833  1.00 10.00      A   
ATOM   1821  CD1 LEU A 197     -26.158  12.221  -2.373  1.00 10.00      A   
ATOM   1822  CD2 LEU A 197     -25.946  13.293  -4.623  1.00 10.00      A   
ATOM   1823  C   LEU A 197     -26.350   9.132  -6.310  1.00 10.00      A   
ATOM   1824  O   LEU A 197     -26.968   8.140  -5.906  1.00 10.00      A   
ATOM   1825  N   THR A 198     -25.347   9.059  -7.175  1.00 10.00      A   
ATOM   1826  HN  THR A 198     -24.918   9.885  -7.479  1.00 10.00      A   
ATOM   1827  CA  THR A 198     -24.857   7.784  -7.668  1.00 10.00      A   
ATOM   1828  CB  THR A 198     -24.052   7.966  -8.970  1.00 10.00      A   
ATOM   1829  OG1 THR A 198     -24.792   8.800  -9.874  1.00 10.00      A   
ATOM   1830  HG1 THR A 198     -24.849   9.690  -9.511  1.00 10.00      A   
ATOM   1831  CG2 THR A 198     -23.801   6.622  -9.635  1.00 10.00      A   
ATOM   1832  C   THR A 198     -23.967   7.173  -6.596  1.00 10.00      A   
ATOM   1833  O   THR A 198     -22.999   7.792  -6.157  1.00 10.00      A   
ATOM   1834  N   ILE A 199     -24.298   5.971  -6.162  1.00 10.00      A   
ATOM   1835  HN  ILE A 199     -25.057   5.497  -6.569  1.00 10.00      A   
ATOM   1836  CA  ILE A 199     -23.533   5.331  -5.108  1.00 10.00      A   
ATOM   1837  CB  ILE A 199     -24.407   5.059  -3.860  1.00 10.00      A   
ATOM   1838  CG1 ILE A 199     -25.057   6.358  -3.373  1.00 10.00      A   
ATOM   1839  CG2 ILE A 199     -23.578   4.432  -2.745  1.00 10.00      A   
ATOM   1840  CD1 ILE A 199     -26.033   6.169  -2.232  1.00 10.00      A   
ATOM   1841  C   ILE A 199     -22.873   4.040  -5.569  1.00 10.00      A   
ATOM   1842  O   ILE A 199     -23.507   3.185  -6.187  1.00 10.00      A   
ATOM   1843  N   VAL A 200     -21.587   3.931  -5.278  1.00 10.00      A   
ATOM   1844  HN  VAL A 200     -21.142   4.677  -4.815  1.00 10.00      A   
ATOM   1845  CA  VAL A 200     -20.810   2.747  -5.601  1.00 10.00      A   
ATOM   1846  CB  VAL A 200     -19.526   3.094  -6.383  1.00 10.00      A   
ATOM   1847  CG1 VAL A 200     -18.814   1.828  -6.830  1.00 10.00      A   
ATOM   1848  CG2 VAL A 200     -19.847   3.977  -7.580  1.00 10.00      A   
ATOM   1849  C   VAL A 200     -20.440   2.076  -4.284  1.00 10.00      A   
ATOM   1850  O   VAL A 200     -19.633   2.599  -3.512  1.00 10.00      A   
ATOM   1851  N   LEU A 201     -21.041   0.930  -4.020  1.00 10.00      A   
ATOM   1852  HN  LEU A 201     -21.644   0.538  -4.690  1.00 10.00      A   
ATOM   1853  CA  LEU A 201     -20.812   0.229  -2.770  1.00 10.00      A   
ATOM   1854  CB  LEU A 201     -22.150  -0.055  -2.083  1.00 10.00      A   
ATOM   1855  CG  LEU A 201     -22.101  -0.951  -0.842  1.00 10.00      A   
ATOM   1856  CD1 LEU A 201     -21.429  -0.237   0.317  1.00 10.00      A   
ATOM   1857  CD2 LEU A 201     -23.497  -1.409  -0.460  1.00 10.00      A   
ATOM   1858  C   LEU A 201     -20.039  -1.070  -2.952  1.00 10.00      A   
ATOM   1859  O   LEU A 201     -20.503  -1.997  -3.615  1.00 10.00      A   
ATOM   1860  N   VAL A 202     -18.858  -1.128  -2.357  1.00 10.00      A   
ATOM   1861  HN  VAL A 202     -18.529  -0.344  -1.866  1.00 10.00      A   
ATOM   1862  CA  VAL A 202     -18.038  -2.328  -2.408  1.00 10.00      A   
ATOM   1863  CB  VAL A 202     -16.543  -2.015  -2.175  1.00 10.00      A   
ATOM   1864  CG1 VAL A 202     -15.680  -3.208  -2.557  1.00 10.00      A   
ATOM   1865  CG2 VAL A 202     -16.119  -0.777  -2.951  1.00 10.00      A   
ATOM   1866  C   VAL A 202     -18.535  -3.263  -1.312  1.00 10.00      A   
ATOM   1867  O   VAL A 202     -18.093  -3.182  -0.164  1.00 10.00      A   
ATOM   1868  N   THR A 203     -19.479  -4.121  -1.660  1.00 10.00      A   
ATOM   1869  HN  THR A 203     -19.784  -4.146  -2.594  1.00 10.00      A   
ATOM   1870  CA  THR A 203     -20.075  -5.033  -0.699  1.00 10.00      A   
ATOM   1871  CB  THR A 203     -21.556  -5.276  -1.035  1.00 10.00      A   
ATOM   1872  OG1 THR A 203     -21.970  -4.351  -2.052  1.00 10.00      A   
ATOM   1873  HG1 THR A 203     -21.549  -3.499  -1.902  1.00 10.00      A   
ATOM   1874  CG2 THR A 203     -22.418  -5.081   0.202  1.00 10.00      A   
ATOM   1875  C   THR A 203     -19.346  -6.373  -0.615  1.00 10.00      A   
ATOM   1876  O   THR A 203     -18.720  -6.820  -1.580  1.00 10.00      A   
ATOM   1877  N   HIS A 204     -19.414  -6.989   0.560  1.00 10.00      A   
ATOM   1878  HN  HIS A 204     -19.876  -6.546   1.303  1.00 10.00      A   
ATOM   1879  CA  HIS A 204     -18.797  -8.288   0.790  1.00 10.00      A   
ATOM   1880  CB  HIS A 204     -17.887  -8.235   2.023  1.00 10.00      A   
ATOM   1881  CG  HIS A 204     -16.521  -8.810   1.806  1.00 10.00      A   
ATOM   1882  ND1 HIS A 204     -15.360  -8.129   2.110  1.00 10.00      A   
ATOM   1883  HD1 HIS A 204     -15.309  -7.218   2.498  1.00 10.00      A   
ATOM   1884  CD2 HIS A 204     -16.132 -10.008   1.310  1.00 10.00      A   
ATOM   1885  CE1 HIS A 204     -14.317  -8.881   1.809  1.00 10.00      A   
ATOM   1886  NE2 HIS A 204     -14.759 -10.026   1.322  1.00 10.00      A   
ATOM   1887  HE2 HIS A 204     -14.192 -10.771   1.020  1.00 10.00      A   
ATOM   1888  C   HIS A 204     -19.885  -9.336   0.996  1.00 10.00      A   
ATOM   1889  O   HIS A 204     -19.633 -10.537   0.910  1.00 10.00      A   
ATOM   1890  N   GLN A 205     -21.099  -8.866   1.268  1.00 10.00      A   
ATOM   1891  HN  GLN A 205     -21.239  -7.900   1.306  1.00 10.00      A   
ATOM   1892  CA  GLN A 205     -22.235  -9.749   1.491  1.00 10.00      A   
ATOM   1893  CB  GLN A 205     -22.931  -9.404   2.809  1.00 10.00      A   
ATOM   1894  CG  GLN A 205     -22.001  -9.354   4.012  1.00 10.00      A   
ATOM   1895  CD  GLN A 205     -21.335 -10.686   4.311  1.00 10.00      A   
ATOM   1896  OE1 GLN A 205     -21.897 -11.754   4.062  1.00 10.00      A   
ATOM   1897  NE2 GLN A 205     -20.133 -10.633   4.855  1.00 10.00      A   
ATOM   1898 HE21 GLN A 205     -19.742  -9.750   5.037  1.00 10.00      A   
ATOM   1899 HE22 GLN A 205     -19.679 -11.478   5.059  1.00 10.00      A   
ATOM   1900  C   GLN A 205     -23.224  -9.634   0.337  1.00 10.00      A   
ATOM   1901  O   GLN A 205     -23.421  -8.551  -0.210  1.00 10.00      A   
ATOM   1902  N   MET A 206     -23.851 -10.747  -0.014  1.00 10.00      A   
ATOM   1903  HN  MET A 206     -23.670 -11.572   0.486  1.00 10.00      A   
ATOM   1904  CA  MET A 206     -24.809 -10.777  -1.119  1.00 10.00      A   
ATOM   1905  CB  MET A 206     -25.009 -12.210  -1.625  1.00 10.00      A   
ATOM   1906  CG  MET A 206     -23.724 -12.951  -1.946  1.00 10.00      A   
ATOM   1907  SD  MET A 206     -22.676 -12.053  -3.103  1.00 10.00      A   
ATOM   1908  CE  MET A 206     -21.212 -13.080  -3.079  1.00 10.00      A   
ATOM   1909  C   MET A 206     -26.156 -10.189  -0.714  1.00 10.00      A   
ATOM   1910  O   MET A 206     -26.876  -9.634  -1.545  1.00 10.00      A   
ATOM   1911  N   GLU A 207     -26.483 -10.314   0.568  1.00 10.00      A   
ATOM   1912  HN  GLU A 207     -25.860 -10.768   1.174  1.00 10.00      A   
ATOM   1913  CA  GLU A 207     -27.745  -9.817   1.101  1.00 10.00      A   
ATOM   1914  CB  GLU A 207     -27.831 -10.109   2.601  1.00 10.00      A   
ATOM   1915  CG  GLU A 207     -29.245 -10.332   3.110  1.00 10.00      A   
ATOM   1916  CD  GLU A 207     -29.995 -11.367   2.300  1.00 10.00      A   
ATOM   1917  OE1 GLU A 207     -29.635 -12.562   2.385  1.00 10.00      A   
ATOM   1918  OE2 GLU A 207     -30.949 -10.988   1.584  1.00 10.00      A   
ATOM   1919  C   GLU A 207     -27.937  -8.324   0.834  1.00 10.00      A   
ATOM   1920  O   GLU A 207     -28.971  -7.905   0.316  1.00 10.00      A   
ATOM   1921  N   ASP A 208     -26.928  -7.530   1.168  1.00 10.00      A   
ATOM   1922  HN  ASP A 208     -26.119  -7.921   1.555  1.00 10.00      A   
ATOM   1923  CA  ASP A 208     -26.995  -6.085   0.978  1.00 10.00      A   
ATOM   1924  CB  ASP A 208     -25.804  -5.398   1.649  1.00 10.00      A   
ATOM   1925  CG  ASP A 208     -25.750  -5.636   3.146  1.00 10.00      A   
ATOM   1926  OD1 ASP A 208     -26.607  -5.090   3.873  1.00 10.00      A   
ATOM   1927  OD2 ASP A 208     -24.856  -6.380   3.600  1.00 10.00      A   
ATOM   1928  C   ASP A 208     -27.057  -5.716  -0.500  1.00 10.00      A   
ATOM   1929  O   ASP A 208     -27.734  -4.761  -0.884  1.00 10.00      A   
ATOM   1930  N   VAL A 209     -26.371  -6.494  -1.327  1.00 10.00      A   
ATOM   1931  HN  VAL A 209     -25.877  -7.257  -0.961  1.00 10.00      A   
ATOM   1932  CA  VAL A 209     -26.340  -6.247  -2.763  1.00 10.00      A   
ATOM   1933  CB  VAL A 209     -25.349  -7.190  -3.483  1.00 10.00      A   
ATOM   1934  CG1 VAL A 209     -25.382  -6.970  -4.988  1.00 10.00      A   
ATOM   1935  CG2 VAL A 209     -23.939  -6.998  -2.953  1.00 10.00      A   
ATOM   1936  C   VAL A 209     -27.726  -6.418  -3.380  1.00 10.00      A   
ATOM   1937  O   VAL A 209     -28.251  -5.502  -4.011  1.00 10.00      A   
ATOM   1938  N   ALA A 210     -28.333  -7.574  -3.155  1.00 10.00      A   
ATOM   1939  HN  ALA A 210     -27.890  -8.244  -2.587  1.00 10.00      A   
ATOM   1940  CA  ALA A 210     -29.645  -7.877  -3.716  1.00 10.00      A   
ATOM   1941  CB  ALA A 210     -29.999  -9.336  -3.480  1.00 10.00      A   
ATOM   1942  C   ALA A 210     -30.747  -6.966  -3.180  1.00 10.00      A   
ATOM   1943  O   ALA A 210     -31.828  -6.883  -3.766  1.00 10.00      A   
ATOM   1944  N   GLN A 211     -30.476  -6.272  -2.082  1.00 10.00      A   
ATOM   1945  HN  GLN A 211     -29.591  -6.354  -1.665  1.00 10.00      A   
ATOM   1946  CA  GLN A 211     -31.477  -5.400  -1.480  1.00 10.00      A   
ATOM   1947  CB  GLN A 211     -31.535  -5.600   0.036  1.00 10.00      A   
ATOM   1948  CG  GLN A 211     -31.977  -6.991   0.464  1.00 10.00      A   
ATOM   1949  CD  GLN A 211     -32.016  -7.160   1.970  1.00 10.00      A   
ATOM   1950  OE1 GLN A 211     -32.309  -6.219   2.709  1.00 10.00      A   
ATOM   1951  NE2 GLN A 211     -31.720  -8.361   2.439  1.00 10.00      A   
ATOM   1952 HE21 GLN A 211     -31.492  -9.074   1.794  1.00 10.00      A   
ATOM   1953 HE22 GLN A 211     -31.728  -8.494   3.408  1.00 10.00      A   
ATOM   1954  C   GLN A 211     -31.289  -3.919  -1.806  1.00 10.00      A   
ATOM   1955  O   GLN A 211     -32.240  -3.141  -1.697  1.00 10.00      A   
ATOM   1956  N   TYR A 212     -30.091  -3.512  -2.213  1.00 10.00      A   
ATOM   1957  HN  TYR A 212     -29.362  -4.161  -2.312  1.00 10.00      A   
ATOM   1958  CA  TYR A 212     -29.855  -2.093  -2.491  1.00 10.00      A   
ATOM   1959  CB  TYR A 212     -29.155  -1.421  -1.307  1.00 10.00      A   
ATOM   1960  CG  TYR A 212     -30.053  -1.194  -0.114  1.00 10.00      A   
ATOM   1961  CD1 TYR A 212     -29.884  -1.919   1.060  1.00 10.00      A   
ATOM   1962  CD2 TYR A 212     -31.072  -0.253  -0.161  1.00 10.00      A   
ATOM   1963  CE1 TYR A 212     -30.707  -1.714   2.148  1.00 10.00      A   
ATOM   1964  CE2 TYR A 212     -31.897  -0.042   0.923  1.00 10.00      A   
ATOM   1965  CZ  TYR A 212     -31.710  -0.771   2.074  1.00 10.00      A   
ATOM   1966  OH  TYR A 212     -32.531  -0.556   3.154  1.00 10.00      A   
ATOM   1967  HH  TYR A 212     -33.400  -0.267   2.844  1.00 10.00      A   
ATOM   1968  C   TYR A 212     -29.097  -1.791  -3.784  1.00 10.00      A   
ATOM   1969  O   TYR A 212     -29.016  -0.632  -4.188  1.00 10.00      A   
ATOM   1970  N   ALA A 213     -28.546  -2.798  -4.438  1.00 10.00      A   
ATOM   1971  HN  ALA A 213     -28.645  -3.715  -4.102  1.00 10.00      A   
ATOM   1972  CA  ALA A 213     -27.792  -2.558  -5.665  1.00 10.00      A   
ATOM   1973  CB  ALA A 213     -26.637  -3.534  -5.801  1.00 10.00      A   
ATOM   1974  C   ALA A 213     -28.675  -2.596  -6.905  1.00 10.00      A   
ATOM   1975  O   ALA A 213     -29.730  -3.233  -6.917  1.00 10.00      A   
ATOM   1976  N   GLU A 214     -28.232  -1.897  -7.941  1.00 10.00      A   
ATOM   1977  HN  GLU A 214     -27.388  -1.401  -7.851  1.00 10.00      A   
ATOM   1978  CA  GLU A 214     -28.946  -1.844  -9.212  1.00 10.00      A   
ATOM   1979  CB  GLU A 214     -29.311  -0.400  -9.566  1.00 10.00      A   
ATOM   1980  CG  GLU A 214     -30.316   0.247  -8.629  1.00 10.00      A   
ATOM   1981  CD  GLU A 214     -30.630   1.681  -9.007  1.00 10.00      A   
ATOM   1982  OE1 GLU A 214     -30.541   2.025 -10.205  1.00 10.00      A   
ATOM   1983  OE2 GLU A 214     -30.984   2.473  -8.107  1.00 10.00      A   
ATOM   1984  C   GLU A 214     -28.071  -2.438 -10.311  1.00 10.00      A   
ATOM   1985  O   GLU A 214     -28.535  -3.206 -11.155  1.00 10.00      A   
ATOM   1986  N   GLN A 215     -26.797  -2.068 -10.289  1.00 10.00      A   
ATOM   1987  HN  GLN A 215     -26.493  -1.445  -9.594  1.00 10.00      A   
ATOM   1988  CA  GLN A 215     -25.832  -2.558 -11.260  1.00 10.00      A   
ATOM   1989  CB  GLN A 215     -25.232  -1.394 -12.063  1.00 10.00      A   
ATOM   1990  CG  GLN A 215     -26.222  -0.661 -12.961  1.00 10.00      A   
ATOM   1991  CD  GLN A 215     -27.048   0.373 -12.216  1.00 10.00      A   
ATOM   1992  OE1 GLN A 215     -26.569   1.018 -11.283  1.00 10.00      A   
ATOM   1993  NE2 GLN A 215     -28.298   0.533 -12.619  1.00 10.00      A   
ATOM   1994 HE21 GLN A 215     -28.617  -0.014 -13.372  1.00 10.00      A   
ATOM   1995 HE22 GLN A 215     -28.862   1.179 -12.143  1.00 10.00      A   
ATOM   1996  C   GLN A 215     -24.728  -3.312 -10.531  1.00 10.00      A   
ATOM   1997  O   GLN A 215     -24.022  -2.741  -9.702  1.00 10.00      A   
ATOM   1998  N   VAL A 216     -24.585  -4.593 -10.828  1.00 10.00      A   
ATOM   1999  HN  VAL A 216     -25.160  -5.000 -11.519  1.00 10.00      A   
ATOM   2000  CA  VAL A 216     -23.578  -5.411 -10.170  1.00 10.00      A   
ATOM   2001  CB  VAL A 216     -24.203  -6.655  -9.505  1.00 10.00      A   
ATOM   2002  CG1 VAL A 216     -23.190  -7.348  -8.603  1.00 10.00      A   
ATOM   2003  CG2 VAL A 216     -25.457  -6.284  -8.727  1.00 10.00      A   
ATOM   2004  C   VAL A 216     -22.505  -5.859 -11.154  1.00 10.00      A   
ATOM   2005  O   VAL A 216     -22.795  -6.146 -12.317  1.00 10.00      A   
ATOM   2006  N   ALA A 217     -21.266  -5.907 -10.676  1.00 10.00      A   
ATOM   2007  HN  ALA A 217     -21.109  -5.656  -9.737  1.00 10.00      A   
ATOM   2008  CA  ALA A 217     -20.135  -6.329 -11.491  1.00 10.00      A   
ATOM   2009  CB  ALA A 217     -19.308  -5.123 -11.905  1.00 10.00      A   
ATOM   2010  C   ALA A 217     -19.275  -7.322 -10.714  1.00 10.00      A   
ATOM   2011  O   ALA A 217     -18.985  -7.110  -9.536  1.00 10.00      A   
ATOM   2012  N   VAL A 218     -18.880  -8.405 -11.368  1.00 10.00      A   
ATOM   2013  HN  VAL A 218     -19.142  -8.523 -12.307  1.00 10.00      A   
ATOM   2014  CA  VAL A 218     -18.060  -9.425 -10.728  1.00 10.00      A   
ATOM   2015  CB  VAL A 218     -18.512 -10.844 -11.132  1.00 10.00      A   
ATOM   2016  CG1 VAL A 218     -17.639 -11.903 -10.475  1.00 10.00      A   
ATOM   2017  CG2 VAL A 218     -19.974 -11.058 -10.775  1.00 10.00      A   
ATOM   2018  C   VAL A 218     -16.587  -9.244 -11.076  1.00 10.00      A   
ATOM   2019  O   VAL A 218     -16.216  -9.207 -12.251  1.00 10.00      A   
ATOM   2020  N   MET A 219     -15.757  -9.126 -10.049  1.00 10.00      A   
ATOM   2021  HN  MET A 219     -16.119  -9.161  -9.136  1.00 10.00      A   
ATOM   2022  CA  MET A 219     -14.324  -8.956 -10.236  1.00 10.00      A   
ATOM   2023  CB  MET A 219     -13.815  -7.762  -9.426  1.00 10.00      A   
ATOM   2024  CG  MET A 219     -13.276  -6.619 -10.273  1.00 10.00      A   
ATOM   2025  SD  MET A 219     -11.992  -7.145 -11.427  1.00 10.00      A   
ATOM   2026  CE  MET A 219     -11.560  -5.579 -12.182  1.00 10.00      A   
ATOM   2027  C   MET A 219     -13.573 -10.218  -9.829  1.00 10.00      A   
ATOM   2028  O   MET A 219     -13.882 -10.837  -8.805  1.00 10.00      A   
ATOM   2029  N   HIS A 220     -12.594 -10.606 -10.634  1.00 10.00      A   
ATOM   2030  HN  HIS A 220     -12.408 -10.083 -11.447  1.00 10.00      A   
ATOM   2031  CA  HIS A 220     -11.802 -11.793 -10.353  1.00 10.00      A   
ATOM   2032  CB  HIS A 220     -12.435 -13.025 -11.014  1.00 10.00      A   
ATOM   2033  CG  HIS A 220     -11.708 -14.310 -10.751  1.00 10.00      A   
ATOM   2034  ND1 HIS A 220     -11.809 -15.002  -9.565  1.00 10.00      A   
ATOM   2035  HD1 HIS A 220     -12.348 -14.732  -8.789  1.00 10.00      A   
ATOM   2036  CD2 HIS A 220     -10.864 -15.028 -11.532  1.00 10.00      A   
ATOM   2037  CE1 HIS A 220     -11.060 -16.089  -9.627  1.00 10.00      A   
ATOM   2038  NE2 HIS A 220     -10.479 -16.126 -10.808  1.00 10.00      A   
ATOM   2039  HE2 HIS A 220      -9.865 -16.830 -11.115  1.00 10.00      A   
ATOM   2040  C   HIS A 220     -10.359 -11.626 -10.821  1.00 10.00      A   
ATOM   2041  O   HIS A 220     -10.070 -11.775 -12.005  1.00 10.00      A   
ATOM   2042  N   GLU A 221      -9.467 -11.313  -9.883  1.00 10.00      A   
ATOM   2043  HN  GLU A 221      -9.776 -11.203  -8.958  1.00 10.00      A   
ATOM   2044  CA  GLU A 221      -8.037 -11.141 -10.171  1.00 10.00      A   
ATOM   2045  CB  GLU A 221      -7.389 -12.482 -10.529  1.00 10.00      A   
ATOM   2046  CG  GLU A 221      -7.611 -13.574  -9.493  1.00 10.00      A   
ATOM   2047  CD  GLU A 221      -6.896 -14.859  -9.844  1.00 10.00      A   
ATOM   2048  OE1 GLU A 221      -5.660 -14.924  -9.669  1.00 10.00      A   
ATOM   2049  OE2 GLU A 221      -7.563 -15.815 -10.294  1.00 10.00      A   
ATOM   2050  C   GLU A 221      -7.766 -10.104 -11.266  1.00 10.00      A   
ATOM   2051  O   GLU A 221      -6.912 -10.306 -12.134  1.00 10.00      A   
ATOM   2052  N   GLY A 222      -8.495  -8.999 -11.225  1.00 10.00      A   
ATOM   2053  HN  GLY A 222      -9.162  -8.887 -10.511  1.00 10.00      A   
ATOM   2054  CA  GLY A 222      -8.309  -7.951 -12.211  1.00 10.00      A   
ATOM   2055  C   GLY A 222      -9.121  -8.176 -13.469  1.00 10.00      A   
ATOM   2056  O   GLY A 222      -9.063  -7.375 -14.402  1.00 10.00      A   
ATOM   2057  N   ARG A 223      -9.873  -9.271 -13.495  1.00 10.00      A   
ATOM   2058  HN  ARG A 223      -9.867  -9.870 -12.719  1.00 10.00      A   
ATOM   2059  CA  ARG A 223     -10.705  -9.610 -14.639  1.00 10.00      A   
ATOM   2060  CB  ARG A 223     -10.505 -11.075 -15.029  1.00 10.00      A   
ATOM   2061  CG  ARG A 223      -9.072 -11.464 -15.350  1.00 10.00      A   
ATOM   2062  CD  ARG A 223      -8.920 -12.976 -15.395  1.00 10.00      A   
ATOM   2063  NE  ARG A 223      -9.926 -13.598 -16.256  1.00 10.00      A   
ATOM   2064  HE  ARG A 223     -10.380 -13.017 -16.906  1.00 10.00      A   
ATOM   2065  CZ  ARG A 223     -10.253 -14.885 -16.215  1.00 10.00      A   
ATOM   2066  NH1 ARG A 223      -9.659 -15.696 -15.349  1.00 10.00      A   
ATOM   2067 HH11 ARG A 223      -8.930 -15.328 -14.701  1.00 10.00      A   
ATOM   2068 HH12 ARG A 223      -9.918 -16.707 -15.312  1.00 10.00      A   
ATOM   2069  NH2 ARG A 223     -11.191 -15.351 -17.030  1.00 10.00      A   
ATOM   2070 HH21 ARG A 223     -11.671 -14.709 -17.701  1.00 10.00      A   
ATOM   2071 HH22 ARG A 223     -11.452 -16.362 -17.008  1.00 10.00      A   
ATOM   2072  C   ARG A 223     -12.176  -9.385 -14.313  1.00 10.00      A   
ATOM   2073  O   ARG A 223     -12.731 -10.045 -13.432  1.00 10.00      A   
ATOM   2074  N   LEU A 224     -12.797  -8.452 -15.017  1.00 10.00      A   
ATOM   2075  HN  LEU A 224     -12.295  -7.952 -15.693  1.00 10.00      A   
ATOM   2076  CA  LEU A 224     -14.208  -8.154 -14.814  1.00 10.00      A   
ATOM   2077  CB  LEU A 224     -14.491  -6.677 -15.101  1.00 10.00      A   
ATOM   2078  CG  LEU A 224     -15.855  -6.150 -14.645  1.00 10.00      A   
ATOM   2079  CD1 LEU A 224     -15.869  -5.925 -13.140  1.00 10.00      A   
ATOM   2080  CD2 LEU A 224     -16.213  -4.870 -15.384  1.00 10.00      A   
ATOM   2081  C   LEU A 224     -15.053  -9.029 -15.734  1.00 10.00      A   
ATOM   2082  O   LEU A 224     -14.848  -9.043 -16.952  1.00 10.00      A   
ATOM   2083  N   MET A 225     -15.995  -9.757 -15.157  1.00 10.00      A   
ATOM   2084  HN  MET A 225     -16.118  -9.701 -14.181  1.00 10.00      A   
ATOM   2085  CA  MET A 225     -16.860 -10.636 -15.933  1.00 10.00      A   
ATOM   2086  CB  MET A 225     -16.295 -12.059 -15.954  1.00 10.00      A   
ATOM   2087  CG  MET A 225     -17.029 -13.005 -16.892  1.00 10.00      A   
ATOM   2088  SD  MET A 225     -17.089 -12.400 -18.592  1.00 10.00      A   
ATOM   2089  CE  MET A 225     -15.351 -12.431 -19.027  1.00 10.00      A   
ATOM   2090  C   MET A 225     -18.274 -10.641 -15.367  1.00 10.00      A   
ATOM   2091  O   MET A 225     -18.454 -10.625 -14.151  1.00 10.00      A   
ATOM   2092  N   LYS A 226     -19.262 -10.672 -16.261  1.00 10.00      A   
ATOM   2093  HN  LYS A 226     -19.030 -10.688 -17.215  1.00 10.00      A   
ATOM   2094  CA  LYS A 226     -20.679 -10.679 -15.887  1.00 10.00      A   
ATOM   2095  CB  LYS A 226     -21.050 -11.882 -15.009  1.00 10.00      A   
ATOM   2096  CG  LYS A 226     -21.132 -13.207 -15.757  1.00 10.00      A   
ATOM   2097  CD  LYS A 226     -21.652 -14.320 -14.859  1.00 10.00      A   
ATOM   2098  CE  LYS A 226     -23.118 -14.120 -14.499  1.00 10.00      A   
ATOM   2099  NZ  LYS A 226     -24.013 -14.364 -15.659  1.00 10.00      A   
ATOM   2100  HZ1 LYS A 226     -24.981 -14.061 -15.436  1.00 10.00      A   
ATOM   2101  HZ2 LYS A 226     -24.028 -15.375 -15.899  1.00 10.00      A   
ATOM   2102  HZ3 LYS A 226     -23.680 -13.832 -16.487  1.00 10.00      A   
ATOM   2103  C   LYS A 226     -21.123  -9.363 -15.247  1.00 10.00      A   
ATOM   2104  O   LYS A 226     -20.969  -9.150 -14.043  1.00 10.00      A   
ATOM   2105  N   PHE A 227     -21.670  -8.481 -16.071  1.00 10.00      A   
ATOM   2106  HN  PHE A 227     -21.756  -8.708 -17.020  1.00 10.00      A   
ATOM   2107  CA  PHE A 227     -22.150  -7.189 -15.605  1.00 10.00      A   
ATOM   2108  CB  PHE A 227     -21.311  -6.051 -16.205  1.00 10.00      A   
ATOM   2109  CG  PHE A 227     -21.966  -4.698 -16.129  1.00 10.00      A   
ATOM   2110  CD1 PHE A 227     -22.202  -4.093 -14.905  1.00 10.00      A   
ATOM   2111  CD2 PHE A 227     -22.353  -4.037 -17.285  1.00 10.00      A   
ATOM   2112  CE1 PHE A 227     -22.813  -2.855 -14.833  1.00 10.00      A   
ATOM   2113  CE2 PHE A 227     -22.962  -2.798 -17.222  1.00 10.00      A   
ATOM   2114  CZ  PHE A 227     -23.192  -2.206 -15.994  1.00 10.00      A   
ATOM   2115  C   PHE A 227     -23.624  -7.007 -15.953  1.00 10.00      A   
ATOM   2116  O   PHE A 227     -24.036  -7.229 -17.096  1.00 10.00      A   
ATOM   2117  N   GLY A 228     -24.410  -6.604 -14.968  1.00 10.00      A   
ATOM   2118  HN  GLY A 228     -24.022  -6.446 -14.076  1.00 10.00      A   
ATOM   2119  CA  GLY A 228     -25.826  -6.391 -15.180  1.00 10.00      A   
ATOM   2120  C   GLY A 228     -26.554  -6.184 -13.872  1.00 10.00      A   
ATOM   2121  O   GLY A 228     -25.970  -5.695 -12.907  1.00 10.00      A   
ATOM   2122  N   THR A 229     -27.822  -6.550 -13.834  1.00 10.00      A   
ATOM   2123  HN  THR A 229     -28.237  -6.939 -14.637  1.00 10.00      A   
ATOM   2124  CA  THR A 229     -28.611  -6.408 -12.624  1.00 10.00      A   
ATOM   2125  CB  THR A 229     -30.121  -6.351 -12.951  1.00 10.00      A   
ATOM   2126  OG1 THR A 229     -30.519  -7.538 -13.657  1.00 10.00      A   
ATOM   2127  HG1 THR A 229     -29.904  -7.703 -14.398  1.00 10.00      A   
ATOM   2128  CG2 THR A 229     -30.439  -5.131 -13.803  1.00 10.00      A   
ATOM   2129  C   THR A 229     -28.324  -7.587 -11.696  1.00 10.00      A   
ATOM   2130  O   THR A 229     -27.694  -8.559 -12.116  1.00 10.00      A   
ATOM   2131  N   PRO A 230     -28.759  -7.527 -10.426  1.00 10.00      A   
ATOM   2132  CA  PRO A 230     -28.538  -8.621  -9.472  1.00 10.00      A   
ATOM   2133  CB  PRO A 230     -29.363  -8.201  -8.251  1.00 10.00      A   
ATOM   2134  CG  PRO A 230     -29.427  -6.716  -8.338  1.00 10.00      A   
ATOM   2135  CD  PRO A 230     -29.467  -6.390  -9.805  1.00 10.00      A   
ATOM   2136  C   PRO A 230     -29.040  -9.957 -10.023  1.00 10.00      A   
ATOM   2137  O   PRO A 230     -28.464 -11.010  -9.748  1.00 10.00      A   
ATOM   2138  N   ALA A 231     -30.096  -9.898 -10.827  1.00 10.00      A   
ATOM   2139  HN  ALA A 231     -30.493  -9.025 -11.028  1.00 10.00      A   
ATOM   2140  CA  ALA A 231     -30.677 -11.095 -11.421  1.00 10.00      A   
ATOM   2141  CB  ALA A 231     -32.056 -10.784 -11.982  1.00 10.00      A   
ATOM   2142  C   ALA A 231     -29.770 -11.678 -12.507  1.00 10.00      A   
ATOM   2143  O   ALA A 231     -29.799 -12.881 -12.777  1.00 10.00      A   
ATOM   2144  N   ASP A 232     -28.962 -10.822 -13.120  1.00 10.00      A   
ATOM   2145  HN  ASP A 232     -28.972  -9.877 -12.849  1.00 10.00      A   
ATOM   2146  CA  ASP A 232     -28.043 -11.246 -14.177  1.00 10.00      A   
ATOM   2147  CB  ASP A 232     -27.576 -10.047 -15.008  1.00 10.00      A   
ATOM   2148  CG  ASP A 232     -28.662  -9.435 -15.871  1.00 10.00      A   
ATOM   2149  OD1 ASP A 232     -29.150 -10.112 -16.799  1.00 10.00      A   
ATOM   2150  OD2 ASP A 232     -29.022  -8.261 -15.645  1.00 10.00      A   
ATOM   2151  C   ASP A 232     -26.823 -11.921 -13.573  1.00 10.00      A   
ATOM   2152  O   ASP A 232     -26.171 -12.749 -14.213  1.00 10.00      A   
ATOM   2153  N   VAL A 233     -26.517 -11.552 -12.337  1.00 10.00      A   
ATOM   2154  HN  VAL A 233     -27.075 -10.881 -11.890  1.00 10.00      A   
ATOM   2155  CA  VAL A 233     -25.370 -12.105 -11.630  1.00 10.00      A   
ATOM   2156  CB  VAL A 233     -24.753 -11.073 -10.660  1.00 10.00      A   
ATOM   2157  CG1 VAL A 233     -23.547 -11.660  -9.946  1.00 10.00      A   
ATOM   2158  CG2 VAL A 233     -24.364  -9.807 -11.407  1.00 10.00      A   
ATOM   2159  C   VAL A 233     -25.749 -13.367 -10.857  1.00 10.00      A   
ATOM   2160  O   VAL A 233     -25.068 -14.389 -10.950  1.00 10.00      A   
ATOM   2161  N   PHE A 234     -26.853 -13.303 -10.121  1.00 10.00      A   
ATOM   2162  HN  PHE A 234     -27.378 -12.471 -10.115  1.00 10.00      A   
ATOM   2163  CA  PHE A 234     -27.312 -14.440  -9.322  1.00 10.00      A   
ATOM   2164  CB  PHE A 234     -28.180 -13.958  -8.155  1.00 10.00      A   
ATOM   2165  CG  PHE A 234     -27.462 -13.120  -7.132  1.00 10.00      A   
ATOM   2166  CD1 PHE A 234     -28.039 -11.959  -6.648  1.00 10.00      A   
ATOM   2167  CD2 PHE A 234     -26.221 -13.498  -6.646  1.00 10.00      A   
ATOM   2168  CE1 PHE A 234     -27.396 -11.189  -5.699  1.00 10.00      A   
ATOM   2169  CE2 PHE A 234     -25.570 -12.732  -5.699  1.00 10.00      A   
ATOM   2170  CZ  PHE A 234     -26.159 -11.577  -5.225  1.00 10.00      A   
ATOM   2171  C   PHE A 234     -28.092 -15.449 -10.166  1.00 10.00      A   
ATOM   2172  O   PHE A 234     -28.980 -16.141  -9.664  1.00 10.00      A   
ATOM   2173  N   SER A 235     -27.748 -15.541 -11.440  1.00 10.00      A   
ATOM   2174  HN  SER A 235     -27.019 -14.981 -11.781  1.00 10.00      A   
ATOM   2175  CA  SER A 235     -28.419 -16.455 -12.348  1.00 10.00      A   
ATOM   2176  CB  SER A 235     -28.259 -15.962 -13.782  1.00 10.00      A   
ATOM   2177  OG  SER A 235     -26.981 -15.378 -13.965  1.00 10.00      A   
ATOM   2178  HG  SER A 235     -27.055 -14.641 -14.582  1.00 10.00      A   
ATOM   2179  C   SER A 235     -27.877 -17.876 -12.214  1.00 10.00      A   
ATOM   2180  O   SER A 235     -28.632 -18.822 -11.981  1.00 10.00      A   
ATOM   2181  N   ASN A 236     -26.568 -18.019 -12.361  1.00 10.00      A   
ATOM   2182  HN  ASN A 236     -26.018 -17.222 -12.545  1.00 10.00      A   
ATOM   2183  CA  ASN A 236     -25.925 -19.326 -12.263  1.00 10.00      A   
ATOM   2184  CB  ASN A 236     -24.972 -19.540 -13.445  1.00 10.00      A   
ATOM   2185  CG  ASN A 236     -24.480 -20.972 -13.580  1.00 10.00      A   
ATOM   2186  OD1 ASN A 236     -24.258 -21.671 -12.593  1.00 10.00      A   
ATOM   2187  ND2 ASN A 236     -24.302 -21.419 -14.809  1.00 10.00      A   
ATOM   2188 HD21 ASN A 236     -24.496 -20.813 -15.558  1.00 10.00      A   
ATOM   2189 HD22 ASN A 236     -23.979 -22.334 -14.925  1.00 10.00      A   
ATOM   2190  C   ASN A 236     -25.182 -19.469 -10.935  1.00 10.00      A   
ATOM   2191  O   ASN A 236     -24.145 -18.835 -10.714  1.00 10.00      A   
ATOM   2192  N   ARG A 237     -25.718 -20.309 -10.059  1.00 10.00      A   
ATOM   2193  HN  ARG A 237     -26.543 -20.785 -10.301  1.00 10.00      A   
ATOM   2194  CA  ARG A 237     -25.127 -20.543  -8.746  1.00 10.00      A   
ATOM   2195  CB  ARG A 237     -26.089 -21.340  -7.863  1.00 10.00      A   
ATOM   2196  CG  ARG A 237     -26.550 -20.595  -6.620  1.00 10.00      A   
ATOM   2197  CD  ARG A 237     -25.766 -21.015  -5.386  1.00 10.00      A   
ATOM   2198  NE  ARG A 237     -26.272 -22.261  -4.812  1.00 10.00      A   
ATOM   2199  HE  ARG A 237     -26.693 -22.902  -5.432  1.00 10.00      A   
ATOM   2200  CZ  ARG A 237     -26.207 -22.572  -3.518  1.00 10.00      A   
ATOM   2201  NH1 ARG A 237     -25.656 -21.733  -2.644  1.00 10.00      A   
ATOM   2202 HH11 ARG A 237     -25.265 -20.810  -2.965  1.00 10.00      A   
ATOM   2203 HH12 ARG A 237     -25.605 -21.984  -1.632  1.00 10.00      A   
ATOM   2204  NH2 ARG A 237     -26.686 -23.732  -3.096  1.00 10.00      A   
ATOM   2205 HH21 ARG A 237     -27.116 -24.404  -3.773  1.00 10.00      A   
ATOM   2206 HH22 ARG A 237     -26.632 -23.980  -2.087  1.00 10.00      A   
ATOM   2207  C   ARG A 237     -23.785 -21.260  -8.848  1.00 10.00      A   
ATOM   2208  O   ARG A 237     -22.835 -20.916  -8.146  1.00 10.00      A   
ATOM   2209  N   GLU A 238     -23.707 -22.244  -9.737  1.00 10.00      A   
ATOM   2210  HN  GLU A 238     -24.491 -22.457 -10.289  1.00 10.00      A   
ATOM   2211  CA  GLU A 238     -22.479 -23.006  -9.922  1.00 10.00      A   
ATOM   2212  CB  GLU A 238     -22.685 -24.155 -10.913  1.00 10.00      A   
ATOM   2213  CG  GLU A 238     -23.580 -25.277 -10.411  1.00 10.00      A   
ATOM   2214  CD  GLU A 238     -25.054 -24.981 -10.589  1.00 10.00      A   
ATOM   2215  OE1 GLU A 238     -25.495 -24.798 -11.745  1.00 10.00      A   
ATOM   2216  OE2 GLU A 238     -25.779 -24.939  -9.573  1.00 10.00      A   
ATOM   2217  C   GLU A 238     -21.358 -22.099 -10.408  1.00 10.00      A   
ATOM   2218  O   GLU A 238     -20.214 -22.213  -9.967  1.00 10.00      A   
ATOM   2219  N   TRP A 239     -21.701 -21.190 -11.315  1.00 10.00      A   
ATOM   2220  HN  TRP A 239     -22.635 -21.155 -11.621  1.00 10.00      A   
ATOM   2221  CA  TRP A 239     -20.734 -20.250 -11.869  1.00 10.00      A   
ATOM   2222  CB  TRP A 239     -21.380 -19.423 -12.983  1.00 10.00      A   
ATOM   2223  CG  TRP A 239     -20.403 -18.852 -13.964  1.00 10.00      A   
ATOM   2224  CD1 TRP A 239     -20.256 -17.539 -14.302  1.00 10.00      A   
ATOM   2225  CD2 TRP A 239     -19.441 -19.578 -14.740  1.00 10.00      A   
ATOM   2226  NE1 TRP A 239     -19.261 -17.402 -15.236  1.00 10.00      A   
ATOM   2227  HE1 TRP A 239     -18.971 -16.554 -15.642  1.00 10.00      A   
ATOM   2228  CE2 TRP A 239     -18.746 -18.639 -15.523  1.00 10.00      A   
ATOM   2229  CE3 TRP A 239     -19.098 -20.929 -14.845  1.00 10.00      A   
ATOM   2230  CZ2 TRP A 239     -17.732 -19.005 -16.403  1.00 10.00      A   
ATOM   2231  CZ3 TRP A 239     -18.092 -21.289 -15.720  1.00 10.00      A   
ATOM   2232  CH2 TRP A 239     -17.418 -20.332 -16.485  1.00 10.00      A   
ATOM   2233  C   TRP A 239     -20.193 -19.334 -10.777  1.00 10.00      A   
ATOM   2234  O   TRP A 239     -18.988 -19.084 -10.699  1.00 10.00      A   
ATOM   2235  N   LEU A 240     -21.093 -18.845  -9.926  1.00 10.00      A   
ATOM   2236  HN  LEU A 240     -22.039 -19.082 -10.042  1.00 10.00      A   
ATOM   2237  CA  LEU A 240     -20.711 -17.966  -8.829  1.00 10.00      A   
ATOM   2238  CB  LEU A 240     -21.946 -17.408  -8.120  1.00 10.00      A   
ATOM   2239  CG  LEU A 240     -22.773 -16.394  -8.910  1.00 10.00      A   
ATOM   2240  CD1 LEU A 240     -24.022 -16.004  -8.136  1.00 10.00      A   
ATOM   2241  CD2 LEU A 240     -21.940 -15.163  -9.238  1.00 10.00      A   
ATOM   2242  C   LEU A 240     -19.822 -18.702  -7.838  1.00 10.00      A   
ATOM   2243  O   LEU A 240     -18.786 -18.184  -7.421  1.00 10.00      A   
ATOM   2244  N   GLN A 241     -20.221 -19.920  -7.483  1.00 10.00      A   
ATOM   2245  HN  GLN A 241     -21.062 -20.274  -7.855  1.00 10.00      A   
ATOM   2246  CA  GLN A 241     -19.463 -20.744  -6.550  1.00 10.00      A   
ATOM   2247  CB  GLN A 241     -20.186 -22.075  -6.321  1.00 10.00      A   
ATOM   2248  CG  GLN A 241     -19.353 -23.147  -5.636  1.00 10.00      A   
ATOM   2249  CD  GLN A 241     -19.091 -22.866  -4.168  1.00 10.00      A   
ATOM   2250  OE1 GLN A 241     -19.881 -23.240  -3.300  1.00 10.00      A   
ATOM   2251  NE2 GLN A 241     -17.974 -22.221  -3.879  1.00 10.00      A   
ATOM   2252 HE21 GLN A 241     -17.383 -21.961  -4.621  1.00 10.00      A   
ATOM   2253 HE22 GLN A 241     -17.775 -22.034  -2.937  1.00 10.00      A   
ATOM   2254  C   GLN A 241     -18.042 -20.980  -7.060  1.00 10.00      A   
ATOM   2255  O   GLN A 241     -17.078 -20.931  -6.290  1.00 10.00      A   
ATOM   2256  N   ASP A 242     -17.915 -21.200  -8.363  1.00 10.00      A   
ATOM   2257  HN  ASP A 242     -18.719 -21.204  -8.925  1.00 10.00      A   
ATOM   2258  CA  ASP A 242     -16.612 -21.441  -8.981  1.00 10.00      A   
ATOM   2259  CB  ASP A 242     -16.781 -21.904 -10.428  1.00 10.00      A   
ATOM   2260  CG  ASP A 242     -15.664 -22.824 -10.874  1.00 10.00      A   
ATOM   2261  OD1 ASP A 242     -15.616 -23.982 -10.398  1.00 10.00      A   
ATOM   2262  OD2 ASP A 242     -14.838 -22.404 -11.711  1.00 10.00      A   
ATOM   2263  C   ASP A 242     -15.743 -20.186  -8.931  1.00 10.00      A   
ATOM   2264  O   ASP A 242     -14.520 -20.253  -9.052  1.00 10.00      A   
ATOM   2265  N   HIS A 243     -16.385 -19.039  -8.740  1.00 10.00      A   
ATOM   2266  HN  HIS A 243     -17.362 -19.051  -8.636  1.00 10.00      A   
ATOM   2267  CA  HIS A 243     -15.678 -17.766  -8.664  1.00 10.00      A   
ATOM   2268  CB  HIS A 243     -16.372 -16.690  -9.507  1.00 10.00      A   
ATOM   2269  CG  HIS A 243     -16.471 -17.004 -10.968  1.00 10.00      A   
ATOM   2270  ND1 HIS A 243     -15.507 -17.703 -11.662  1.00 10.00      A   
ATOM   2271  HD1 HIS A 243     -14.669 -18.060 -11.285  1.00 10.00      A   
ATOM   2272  CD2 HIS A 243     -17.439 -16.712 -11.868  1.00 10.00      A   
ATOM   2273  CE1 HIS A 243     -15.878 -17.829 -12.922  1.00 10.00      A   
ATOM   2274  NE2 HIS A 243     -17.047 -17.237 -13.071  1.00 10.00      A   
ATOM   2275  HE2 HIS A 243     -17.562 -17.199 -13.907  1.00 10.00      A   
ATOM   2276  C   HIS A 243     -15.561 -17.296  -7.218  1.00 10.00      A   
ATOM   2277  O   HIS A 243     -15.241 -16.135  -6.961  1.00 10.00      A   
ATOM   2278  N   GLN A 244     -15.836 -18.207  -6.283  1.00 10.00      A   
ATOM   2279  HN  GLN A 244     -16.110 -19.107  -6.567  1.00 10.00      A   
ATOM   2280  CA  GLN A 244     -15.760 -17.917  -4.848  1.00 10.00      A   
ATOM   2281  CB  GLN A 244     -14.382 -17.367  -4.456  1.00 10.00      A   
ATOM   2282  CG  GLN A 244     -13.238 -18.358  -4.599  1.00 10.00      A   
ATOM   2283  CD  GLN A 244     -13.285 -19.465  -3.564  1.00 10.00      A   
ATOM   2284  OE1 GLN A 244     -12.801 -19.303  -2.444  1.00 10.00      A   
ATOM   2285  NE2 GLN A 244     -13.856 -20.601  -3.932  1.00 10.00      A   
ATOM   2286 HE21 GLN A 244     -14.210 -20.673  -4.842  1.00 10.00      A   
ATOM   2287 HE22 GLN A 244     -13.889 -21.334  -3.275  1.00 10.00      A   
ATOM   2288  C   GLN A 244     -16.871 -16.972  -4.391  1.00 10.00      A   
ATOM   2289  O   GLN A 244     -16.688 -16.186  -3.462  1.00 10.00      A   
ATOM   2290  N   LEU A 245     -18.021 -17.061  -5.044  1.00 10.00      A   
ATOM   2291  HN  LEU A 245     -18.106 -17.710  -5.779  1.00 10.00      A   
ATOM   2292  CA  LEU A 245     -19.170 -16.229  -4.707  1.00 10.00      A   
ATOM   2293  CB  LEU A 245     -19.469 -15.243  -5.844  1.00 10.00      A   
ATOM   2294  CG  LEU A 245     -18.348 -14.267  -6.214  1.00 10.00      A   
ATOM   2295  CD1 LEU A 245     -18.740 -13.445  -7.431  1.00 10.00      A   
ATOM   2296  CD2 LEU A 245     -18.015 -13.360  -5.040  1.00 10.00      A   
ATOM   2297  C   LEU A 245     -20.387 -17.110  -4.445  1.00 10.00      A   
ATOM   2298  O   LEU A 245     -20.277 -18.337  -4.460  1.00 10.00      A   
ATOM   2299  N   ASP A 246     -21.539 -16.493  -4.211  1.00 10.00      A   
ATOM   2300  HN  ASP A 246     -21.569 -15.513  -4.226  1.00 10.00      A   
ATOM   2301  CA  ASP A 246     -22.769 -17.237  -3.950  1.00 10.00      A   
ATOM   2302  CB  ASP A 246     -22.756 -17.845  -2.543  1.00 10.00      A   
ATOM   2303  CG  ASP A 246     -23.455 -19.193  -2.478  1.00 10.00      A   
ATOM   2304  OD1 ASP A 246     -24.653 -19.274  -2.826  1.00 10.00      A   
ATOM   2305  OD2 ASP A 246     -22.808 -20.182  -2.066  1.00 10.00      A   
ATOM   2306  C   ASP A 246     -23.980 -16.326  -4.109  1.00 10.00      A   
ATOM   2307  O   ASP A 246     -23.847 -15.181  -4.543  1.00 10.00      A   
ATOM   2308  N   VAL A 247     -25.148 -16.835  -3.751  1.00 10.00      A   
ATOM   2309  HN  VAL A 247     -25.175 -17.757  -3.394  1.00 10.00      A   
ATOM   2310  CA  VAL A 247     -26.390 -16.080  -3.851  1.00 10.00      A   
ATOM   2311  CB  VAL A 247     -27.459 -16.865  -4.644  1.00 10.00      A   
ATOM   2312  CG1 VAL A 247     -27.051 -17.013  -6.101  1.00 10.00      A   
ATOM   2313  CG2 VAL A 247     -27.707 -18.227  -4.018  1.00 10.00      A   
ATOM   2314  C   VAL A 247     -26.929 -15.747  -2.457  1.00 10.00      A   
ATOM   2315  O   VAL A 247     -26.437 -16.283  -1.459  1.00 10.00      A   
ATOM   2316  N   PRO A 248     -27.933 -14.850  -2.368  1.00 10.00      A   
ATOM   2317  CA  PRO A 248     -28.539 -14.457  -1.088  1.00 10.00      A   
ATOM   2318  CB  PRO A 248     -29.476 -13.299  -1.461  1.00 10.00      A   
ATOM   2319  CG  PRO A 248     -29.066 -12.888  -2.833  1.00 10.00      A   
ATOM   2320  CD  PRO A 248     -28.538 -14.125  -3.493  1.00 10.00      A   
ATOM   2321  C   PRO A 248     -29.334 -15.590  -0.439  1.00 10.00      A   
ATOM   2322  O   PRO A 248     -29.546 -16.646  -1.042  1.00 10.00      A   
ATOM   2323  N   GLN A 249     -29.795 -15.342   0.784  1.00 10.00      A   
ATOM   2324  HN  GLN A 249     -29.617 -14.462   1.185  1.00 10.00      A   
ATOM   2325  CA  GLN A 249     -30.556 -16.324   1.553  1.00 10.00      A   
ATOM   2326  CB  GLN A 249     -30.948 -15.737   2.912  1.00 10.00      A   
ATOM   2327  CG  GLN A 249     -31.738 -16.689   3.797  1.00 10.00      A   
ATOM   2328  CD  GLN A 249     -30.897 -17.839   4.310  1.00 10.00      A   
ATOM   2329  OE1 GLN A 249     -29.704 -17.685   4.575  1.00 10.00      A   
ATOM   2330  NE2 GLN A 249     -31.511 -19.002   4.450  1.00 10.00      A   
ATOM   2331 HE21 GLN A 249     -32.463 -19.055   4.219  1.00 10.00      A   
ATOM   2332 HE22 GLN A 249     -30.990 -19.763   4.783  1.00 10.00      A   
ATOM   2333  C   GLN A 249     -31.805 -16.812   0.817  1.00 10.00      A   
ATOM   2334  O   GLN A 249     -32.024 -18.017   0.680  1.00 10.00      A   
ATOM   2335  N   ALA A 250     -32.615 -15.874   0.343  1.00 10.00      A   
ATOM   2336  HN  ALA A 250     -32.375 -14.930   0.467  1.00 10.00      A   
ATOM   2337  CA  ALA A 250     -33.853 -16.210  -0.354  1.00 10.00      A   
ATOM   2338  CB  ALA A 250     -34.640 -14.955  -0.690  1.00 10.00      A   
ATOM   2339  C   ALA A 250     -33.605 -17.040  -1.607  1.00 10.00      A   
ATOM   2340  O   ALA A 250     -34.373 -17.948  -1.908  1.00 10.00      A   
ATOM   2341  N   ALA A 251     -32.528 -16.737  -2.317  1.00 10.00      A   
ATOM   2342  HN  ALA A 251     -31.943 -16.013  -2.012  1.00 10.00      A   
ATOM   2343  CA  ALA A 251     -32.196 -17.456  -3.539  1.00 10.00      A   
ATOM   2344  CB  ALA A 251     -31.022 -16.799  -4.242  1.00 10.00      A   
ATOM   2345  C   ALA A 251     -31.914 -18.930  -3.255  1.00 10.00      A   
ATOM   2346  O   ALA A 251     -32.381 -19.811  -3.978  1.00 10.00      A   
ATOM   2347  N   GLN A 252     -31.173 -19.193  -2.184  1.00 10.00      A   
ATOM   2348  HN  GLN A 252     -30.839 -18.448  -1.638  1.00 10.00      A   
ATOM   2349  CA  GLN A 252     -30.844 -20.564  -1.801  1.00 10.00      A   
ATOM   2350  CB  GLN A 252     -29.821 -20.577  -0.661  1.00 10.00      A   
ATOM   2351  CG  GLN A 252     -28.571 -19.751  -0.927  1.00 10.00      A   
ATOM   2352  CD  GLN A 252     -27.481 -19.992   0.100  1.00 10.00      A   
ATOM   2353  OE1 GLN A 252     -27.757 -20.382   1.237  1.00 10.00      A   
ATOM   2354  NE2 GLN A 252     -26.235 -19.753  -0.286  1.00 10.00      A   
ATOM   2355 HE21 GLN A 252     -26.082 -19.435  -1.206  1.00 10.00      A   
ATOM   2356 HE22 GLN A 252     -25.513 -19.899   0.363  1.00 10.00      A   
ATOM   2357  C   GLN A 252     -32.106 -21.316  -1.380  1.00 10.00      A   
ATOM   2358  O   GLN A 252     -32.303 -22.481  -1.737  1.00 10.00      A   
ATOM   2359  N   PHE A 253     -32.966 -20.631  -0.634  1.00 10.00      A   
ATOM   2360  HN  PHE A 253     -32.752 -19.702  -0.393  1.00 10.00      A   
ATOM   2361  CA  PHE A 253     -34.215 -21.216  -0.165  1.00 10.00      A   
ATOM   2362  CB  PHE A 253     -34.883 -20.299   0.868  1.00 10.00      A   
ATOM   2363  CG  PHE A 253     -36.165 -20.843   1.435  1.00 10.00      A   
ATOM   2364  CD1 PHE A 253     -36.203 -22.100   2.013  1.00 10.00      A   
ATOM   2365  CD2 PHE A 253     -37.331 -20.098   1.387  1.00 10.00      A   
ATOM   2366  CE1 PHE A 253     -37.380 -22.604   2.532  1.00 10.00      A   
ATOM   2367  CE2 PHE A 253     -38.512 -20.596   1.905  1.00 10.00      A   
ATOM   2368  CZ  PHE A 253     -38.536 -21.852   2.478  1.00 10.00      A   
ATOM   2369  C   PHE A 253     -35.155 -21.482  -1.340  1.00 10.00      A   
ATOM   2370  O   PHE A 253     -35.787 -22.537  -1.420  1.00 10.00      A   
ATOM   2371  N   ALA A 254     -35.225 -20.524  -2.258  1.00 10.00      A   
ATOM   2372  HN  ALA A 254     -34.695 -19.702  -2.134  1.00 10.00      A   
ATOM   2373  CA  ALA A 254     -36.074 -20.649  -3.433  1.00 10.00      A   
ATOM   2374  CB  ALA A 254     -35.996 -19.391  -4.282  1.00 10.00      A   
ATOM   2375  C   ALA A 254     -35.679 -21.865  -4.256  1.00 10.00      A   
ATOM   2376  O   ALA A 254     -36.535 -22.577  -4.776  1.00 10.00      A   
ATOM   2377  N   ARG A 255     -34.377 -22.108  -4.354  1.00 10.00      A   
ATOM   2378  HN  ARG A 255     -33.741 -21.503  -3.913  1.00 10.00      A   
ATOM   2379  CA  ARG A 255     -33.869 -23.246  -5.107  1.00 10.00      A   
ATOM   2380  CB  ARG A 255     -32.342 -23.264  -5.089  1.00 10.00      A   
ATOM   2381  CG  ARG A 255     -31.720 -24.037  -6.240  1.00 10.00      A   
ATOM   2382  CD  ARG A 255     -30.750 -25.093  -5.736  1.00 10.00      A   
ATOM   2383  NE  ARG A 255     -31.442 -26.257  -5.182  1.00 10.00      A   
ATOM   2384  HE  ARG A 255     -31.905 -26.851  -5.819  1.00 10.00      A   
ATOM   2385  CZ  ARG A 255     -31.462 -26.564  -3.889  1.00 10.00      A   
ATOM   2386  NH1 ARG A 255     -30.826 -25.794  -3.010  1.00 10.00      A   
ATOM   2387 HH11 ARG A 255     -30.307 -24.950  -3.330  1.00 10.00      A   
ATOM   2388 HH12 ARG A 255     -30.844 -26.033  -1.996  1.00 10.00      A   
ATOM   2389  NH2 ARG A 255     -32.132 -27.632  -3.472  1.00 10.00      A   
ATOM   2390 HH21 ARG A 255     -32.148 -27.877  -2.461  1.00 10.00      A   
ATOM   2391 HH22 ARG A 255     -32.652 -28.237  -4.163  1.00 10.00      A   
ATOM   2392  C   ARG A 255     -34.421 -24.552  -4.540  1.00 10.00      A   
ATOM   2393  O   ARG A 255     -34.767 -25.470  -5.286  1.00 10.00      A   
ATOM   2394  N   ARG A 256     -34.518 -24.623  -3.217  1.00 10.00      A   
ATOM   2395  HN  ARG A 256     -34.235 -23.853  -2.674  1.00 10.00      A   
ATOM   2396  CA  ARG A 256     -35.040 -25.809  -2.551  1.00 10.00      A   
ATOM   2397  CB  ARG A 256     -34.773 -25.743  -1.044  1.00 10.00      A   
ATOM   2398  CG  ARG A 256     -35.415 -26.870  -0.248  1.00 10.00      A   
ATOM   2399  CD  ARG A 256     -34.985 -26.841   1.208  1.00 10.00      A   
ATOM   2400  NE  ARG A 256     -33.606 -27.290   1.386  1.00 10.00      A   
ATOM   2401  HE  ARG A 256     -32.996 -27.195   0.620  1.00 10.00      A   
ATOM   2402  CZ  ARG A 256     -33.139 -27.817   2.519  1.00 10.00      A   
ATOM   2403  NH1 ARG A 256     -33.936 -27.962   3.567  1.00 10.00      A   
ATOM   2404 HH11 ARG A 256     -34.935 -27.668   3.509  1.00 10.00      A   
ATOM   2405 HH12 ARG A 256     -33.570 -28.373   4.454  1.00 10.00      A   
ATOM   2406  NH2 ARG A 256     -31.875 -28.205   2.600  1.00 10.00      A   
ATOM   2407 HH21 ARG A 256     -31.509 -28.616   3.489  1.00 10.00      A   
ATOM   2408 HH22 ARG A 256     -31.242 -28.103   1.781  1.00 10.00      A   
ATOM   2409  C   ARG A 256     -36.534 -25.953  -2.824  1.00 10.00      A   
ATOM   2410  O   ARG A 256     -37.037 -27.057  -3.034  1.00 10.00      A   
ATOM   2411  N   LEU A 257     -37.231 -24.823  -2.837  1.00 10.00      A   
ATOM   2412  HN  LEU A 257     -36.767 -23.975  -2.659  1.00 10.00      A   
ATOM   2413  CA  LEU A 257     -38.667 -24.803  -3.097  1.00 10.00      A   
ATOM   2414  CB  LEU A 257     -39.223 -23.386  -2.941  1.00 10.00      A   
ATOM   2415  CG  LEU A 257     -39.131 -22.770  -1.543  1.00 10.00      A   
ATOM   2416  CD1 LEU A 257     -39.653 -21.343  -1.553  1.00 10.00      A   
ATOM   2417  CD2 LEU A 257     -39.893 -23.614  -0.533  1.00 10.00      A   
ATOM   2418  C   LEU A 257     -38.965 -25.334  -4.497  1.00 10.00      A   
ATOM   2419  O   LEU A 257     -39.990 -25.984  -4.723  1.00 10.00      A   
ATOM   2420  N   ARG A 258     -38.051 -25.066  -5.428  1.00 10.00      A   
ATOM   2421  HN  ARG A 258     -37.261 -24.541  -5.180  1.00 10.00      A   
ATOM   2422  CA  ARG A 258     -38.195 -25.524  -6.805  1.00 10.00      A   
ATOM   2423  CB  ARG A 258     -37.056 -24.988  -7.678  1.00 10.00      A   
ATOM   2424  CG  ARG A 258     -36.888 -23.481  -7.640  1.00 10.00      A   
ATOM   2425  CD  ARG A 258     -35.894 -23.018  -8.688  1.00 10.00      A   
ATOM   2426  NE  ARG A 258     -36.423 -23.179 -10.037  1.00 10.00      A   
ATOM   2427  HE  ARG A 258     -37.107 -23.872 -10.174  1.00 10.00      A   
ATOM   2428  CZ  ARG A 258     -36.044 -22.442 -11.075  1.00 10.00      A   
ATOM   2429  NH1 ARG A 258     -35.127 -21.496 -10.918  1.00 10.00      A   
ATOM   2430 HH11 ARG A 258     -34.827 -20.914 -11.728  1.00 10.00      A   
ATOM   2431 HH12 ARG A 258     -34.702 -21.328  -9.978  1.00 10.00      A   
ATOM   2432  NH2 ARG A 258     -36.584 -22.653 -12.268  1.00 10.00      A   
ATOM   2433 HH21 ARG A 258     -36.293 -22.076 -13.086  1.00 10.00      A   
ATOM   2434 HH22 ARG A 258     -37.305 -23.398 -12.391  1.00 10.00      A   
ATOM   2435  C   ARG A 258     -38.187 -27.045  -6.850  1.00 10.00      A   
ATOM   2436  O   ARG A 258     -38.908 -27.662  -7.636  1.00 10.00      A   
ATOM   2437  N   ASP A 259     -37.386 -27.645  -5.977  1.00 10.00      A   
ATOM   2438  HN  ASP A 259     -36.857 -27.095  -5.360  1.00 10.00      A   
ATOM   2439  CA  ASP A 259     -37.276 -29.097  -5.901  1.00 10.00      A   
ATOM   2440  CB  ASP A 259     -36.109 -29.516  -4.997  1.00 10.00      A   
ATOM   2441  CG  ASP A 259     -34.746 -29.249  -5.608  1.00 10.00      A   
ATOM   2442  OD1 ASP A 259     -34.670 -29.015  -6.833  1.00 10.00      A   
ATOM   2443  OD2 ASP A 259     -33.740 -29.275  -4.863  1.00 10.00      A   
ATOM   2444  C   ASP A 259     -38.577 -29.710  -5.395  1.00 10.00      A   
ATOM   2445  O   ASP A 259     -38.828 -30.901  -5.574  1.00 10.00      A   
ATOM   2446  N   ARG A 260     -39.402 -28.887  -4.759  1.00 10.00      A   
ATOM   2447  HN  ARG A 260     -39.139 -27.950  -4.634  1.00 10.00      A   
ATOM   2448  CA  ARG A 260     -40.681 -29.344  -4.236  1.00 10.00      A   
ATOM   2449  CB  ARG A 260     -40.990 -28.698  -2.887  1.00 10.00      A   
ATOM   2450  CG  ARG A 260     -40.341 -29.402  -1.709  1.00 10.00      A   
ATOM   2451  CD  ARG A 260     -41.263 -29.423  -0.503  1.00 10.00      A   
ATOM   2452  NE  ARG A 260     -41.337 -28.119   0.151  1.00 10.00      A   
ATOM   2453  HE  ARG A 260     -40.499 -27.602   0.224  1.00 10.00      A   
ATOM   2454  CZ  ARG A 260     -42.456 -27.598   0.657  1.00 10.00      A   
ATOM   2455  NH1 ARG A 260     -43.607 -28.263   0.567  1.00 10.00      A   
ATOM   2456 HH11 ARG A 260     -43.637 -29.197   0.103  1.00 10.00      A   
ATOM   2457 HH12 ARG A 260     -44.486 -27.857   0.966  1.00 10.00      A   
ATOM   2458  NH2 ARG A 260     -42.415 -26.414   1.255  1.00 10.00      A   
ATOM   2459 HH21 ARG A 260     -41.512 -25.898   1.336  1.00 10.00      A   
ATOM   2460 HH22 ARG A 260     -43.285 -25.992   1.654  1.00 10.00      A   
ATOM   2461  C   ARG A 260     -41.815 -29.099  -5.228  1.00 10.00      A   
ATOM   2462  O   ARG A 260     -42.934 -29.572  -5.031  1.00 10.00      A   
ATOM   2463  N   GLY A 261     -41.528 -28.359  -6.290  1.00 10.00      A   
ATOM   2464  HN  GLY A 261     -40.622 -27.998  -6.397  1.00 10.00      A   
ATOM   2465  CA  GLY A 261     -42.538 -28.087  -7.297  1.00 10.00      A   
ATOM   2466  C   GLY A 261     -42.944 -26.630  -7.385  1.00 10.00      A   
ATOM   2467  O   GLY A 261     -43.677 -26.246  -8.299  1.00 10.00      A   
ATOM   2468  N   LEU A 262     -42.473 -25.811  -6.452  1.00 10.00      A   
ATOM   2469  HN  LEU A 262     -41.875 -26.158  -5.760  1.00 10.00      A   
ATOM   2470  CA  LEU A 262     -42.812 -24.395  -6.457  1.00 10.00      A   
ATOM   2471  CB  LEU A 262     -42.460 -23.730  -5.127  1.00 10.00      A   
ATOM   2472  CG  LEU A 262     -43.264 -24.192  -3.910  1.00 10.00      A   
ATOM   2473  CD1 LEU A 262     -42.950 -23.322  -2.707  1.00 10.00      A   
ATOM   2474  CD2 LEU A 262     -44.757 -24.174  -4.206  1.00 10.00      A   
ATOM   2475  C   LEU A 262     -42.132 -23.683  -7.620  1.00 10.00      A   
ATOM   2476  O   LEU A 262     -40.924 -23.439  -7.599  1.00 10.00      A   
ATOM   2477  N   THR A 263     -42.916 -23.364  -8.637  1.00 10.00      A   
ATOM   2478  HN  THR A 263     -43.874 -23.581  -8.586  1.00 10.00      A   
ATOM   2479  CA  THR A 263     -42.406 -22.696  -9.821  1.00 10.00      A   
ATOM   2480  CB  THR A 263     -43.111 -23.229 -11.081  1.00 10.00      A   
ATOM   2481  OG1 THR A 263     -43.555 -24.570 -10.823  1.00 10.00      A   
ATOM   2482  HG1 THR A 263     -43.240 -24.845  -9.952  1.00 10.00      A   
ATOM   2483  CG2 THR A 263     -42.150 -23.244 -12.260  1.00 10.00      A   
ATOM   2484  C   THR A 263     -42.601 -21.187  -9.720  1.00 10.00      A   
ATOM   2485  O   THR A 263     -43.711 -20.708  -9.485  1.00 10.00      A   
ATOM   2486  N   PHE A 264     -41.515 -20.444  -9.882  1.00 10.00      A   
ATOM   2487  HN  PHE A 264     -40.656 -20.886 -10.062  1.00 10.00      A   
ATOM   2488  CA  PHE A 264     -41.558 -18.992  -9.808  1.00 10.00      A   
ATOM   2489  CB  PHE A 264     -40.566 -18.484  -8.754  1.00 10.00      A   
ATOM   2490  CG  PHE A 264     -40.729 -19.107  -7.398  1.00 10.00      A   
ATOM   2491  CD1 PHE A 264     -39.761 -19.958  -6.896  1.00 10.00      A   
ATOM   2492  CD2 PHE A 264     -41.847 -18.841  -6.627  1.00 10.00      A   
ATOM   2493  CE1 PHE A 264     -39.901 -20.532  -5.648  1.00 10.00      A   
ATOM   2494  CE2 PHE A 264     -41.997 -19.412  -5.378  1.00 10.00      A   
ATOM   2495  CZ  PHE A 264     -41.022 -20.261  -4.888  1.00 10.00      A   
ATOM   2496  C   PHE A 264     -41.216 -18.381 -11.164  1.00 10.00      A   
ATOM   2497  O   PHE A 264     -40.403 -18.932 -11.912  1.00 10.00      A   
ATOM   2498  N   PRO A 265     -41.845 -17.242 -11.505  1.00 10.00      A   
ATOM   2499  CA  PRO A 265     -41.595 -16.546 -12.774  1.00 10.00      A   
ATOM   2500  CB  PRO A 265     -42.563 -15.357 -12.739  1.00 10.00      A   
ATOM   2501  CG  PRO A 265     -43.579 -15.713 -11.709  1.00 10.00      A   
ATOM   2502  CD  PRO A 265     -42.865 -16.561 -10.696  1.00 10.00      A   
ATOM   2503  C   PRO A 265     -40.155 -16.049 -12.865  1.00 10.00      A   
ATOM   2504  O   PRO A 265     -39.507 -16.156 -13.907  1.00 10.00      A   
ATOM   2505  N   LYS A 266     -39.658 -15.513 -11.762  1.00 10.00      A   
ATOM   2506  HN  LYS A 266     -40.216 -15.470 -10.957  1.00 10.00      A   
ATOM   2507  CA  LYS A 266     -38.297 -15.007 -11.699  1.00 10.00      A   
ATOM   2508  CB  LYS A 266     -38.287 -13.476 -11.683  1.00 10.00      A   
ATOM   2509  CG  LYS A 266     -38.619 -12.820 -13.014  1.00 10.00      A   
ATOM   2510  CD  LYS A 266     -38.348 -11.325 -12.960  1.00 10.00      A   
ATOM   2511  CE  LYS A 266     -38.722 -10.633 -14.261  1.00 10.00      A   
ATOM   2512  NZ  LYS A 266     -40.193 -10.456 -14.402  1.00 10.00      A   
ATOM   2513  HZ1 LYS A 266     -40.593 -10.061 -13.526  1.00 10.00      A   
ATOM   2514  HZ2 LYS A 266     -40.650 -11.369 -14.598  1.00 10.00      A   
ATOM   2515  HZ3 LYS A 266     -40.399  -9.805 -15.187  1.00 10.00      A   
ATOM   2516  C   LYS A 266     -37.611 -15.547 -10.452  1.00 10.00      A   
ATOM   2517  O   LYS A 266     -38.280 -16.020  -9.534  1.00 10.00      A   
ATOM   2518  N   GLN A 267     -36.287 -15.476 -10.423  1.00 10.00      A   
ATOM   2519  HN  GLN A 267     -35.811 -15.076 -11.181  1.00 10.00      A   
ATOM   2520  CA  GLN A 267     -35.519 -15.967  -9.288  1.00 10.00      A   
ATOM   2521  CB  GLN A 267     -34.056 -16.173  -9.696  1.00 10.00      A   
ATOM   2522  CG  GLN A 267     -33.211 -16.928  -8.681  1.00 10.00      A   
ATOM   2523  CD  GLN A 267     -33.723 -18.329  -8.410  1.00 10.00      A   
ATOM   2524  OE1 GLN A 267     -34.386 -18.938  -9.249  1.00 10.00      A   
ATOM   2525  NE2 GLN A 267     -33.402 -18.855  -7.243  1.00 10.00      A   
ATOM   2526 HE21 GLN A 267     -32.858 -18.319  -6.628  1.00 10.00      A   
ATOM   2527 HE22 GLN A 267     -33.713 -19.761  -7.045  1.00 10.00      A   
ATOM   2528  C   GLN A 267     -35.606 -14.990  -8.118  1.00 10.00      A   
ATOM   2529  O   GLN A 267     -35.150 -13.849  -8.216  1.00 10.00      A   
ATOM   2530  N   PRO A 268     -36.218 -15.423  -7.005  1.00 10.00      A   
ATOM   2531  CA  PRO A 268     -36.369 -14.599  -5.803  1.00 10.00      A   
ATOM   2532  CB  PRO A 268     -37.332 -15.407  -4.919  1.00 10.00      A   
ATOM   2533  CG  PRO A 268     -37.883 -16.474  -5.805  1.00 10.00      A   
ATOM   2534  CD  PRO A 268     -36.819 -16.747  -6.826  1.00 10.00      A   
ATOM   2535  C   PRO A 268     -35.035 -14.420  -5.090  1.00 10.00      A   
ATOM   2536  O   PRO A 268     -34.520 -15.350  -4.470  1.00 10.00      A   
ATOM   2537  N   LEU A 269     -34.478 -13.226  -5.192  1.00 10.00      A   
ATOM   2538  HN  LEU A 269     -34.942 -12.526  -5.702  1.00 10.00      A   
ATOM   2539  CA  LEU A 269     -33.200 -12.921  -4.572  1.00 10.00      A   
ATOM   2540  CB  LEU A 269     -32.446 -11.881  -5.401  1.00 10.00      A   
ATOM   2541  CG  LEU A 269     -32.313 -12.185  -6.894  1.00 10.00      A   
ATOM   2542  CD1 LEU A 269     -31.601 -11.049  -7.605  1.00 10.00      A   
ATOM   2543  CD2 LEU A 269     -31.584 -13.502  -7.112  1.00 10.00      A   
ATOM   2544  C   LEU A 269     -33.391 -12.420  -3.147  1.00 10.00      A   
ATOM   2545  O   LEU A 269     -32.537 -12.624  -2.285  1.00 10.00      A   
ATOM   2546  N   THR A 270     -34.510 -11.760  -2.901  1.00 10.00      A   
ATOM   2547  HN  THR A 270     -35.155 -11.618  -3.629  1.00 10.00      A   
ATOM   2548  CA  THR A 270     -34.810 -11.240  -1.578  1.00 10.00      A   
ATOM   2549  CB  THR A 270     -34.954  -9.706  -1.595  1.00 10.00      A   
ATOM   2550  OG1 THR A 270     -35.911  -9.324  -2.592  1.00 10.00      A   
ATOM   2551  HG1 THR A 270     -35.505  -8.692  -3.197  1.00 10.00      A   
ATOM   2552  CG2 THR A 270     -33.619  -9.047  -1.904  1.00 10.00      A   
ATOM   2553  C   THR A 270     -36.097 -11.856  -1.048  1.00 10.00      A   
ATOM   2554  O   THR A 270     -36.931 -12.332  -1.827  1.00 10.00      A   
ATOM   2555  N   ALA A 271     -36.255 -11.853   0.275  1.00 10.00      A   
ATOM   2556  HN  ALA A 271     -35.547 -11.477   0.844  1.00 10.00      A   
ATOM   2557  CA  ALA A 271     -37.450 -12.402   0.901  1.00 10.00      A   
ATOM   2558  CB  ALA A 271     -37.326 -12.355   2.416  1.00 10.00      A   
ATOM   2559  C   ALA A 271     -38.683 -11.635   0.438  1.00 10.00      A   
ATOM   2560  O   ALA A 271     -39.784 -12.180   0.385  1.00 10.00      A   
ATOM   2561  N   ASP A 272     -38.474 -10.370   0.085  1.00 10.00      A   
ATOM   2562  HN  ASP A 272     -37.567 -10.004   0.159  1.00 10.00      A   
ATOM   2563  CA  ASP A 272     -39.545  -9.504  -0.398  1.00 10.00      A   
ATOM   2564  CB  ASP A 272     -38.981  -8.123  -0.747  1.00 10.00      A   
ATOM   2565  CG  ASP A 272     -39.113  -7.124   0.379  1.00 10.00      A   
ATOM   2566  OD1 ASP A 272     -38.359  -7.237   1.367  1.00 10.00      A   
ATOM   2567  OD2 ASP A 272     -39.969  -6.217   0.278  1.00 10.00      A   
ATOM   2568  C   ASP A 272     -40.203 -10.105  -1.631  1.00 10.00      A   
ATOM   2569  O   ASP A 272     -41.424 -10.274  -1.678  1.00 10.00      A   
ATOM   2570  N   GLN A 273     -39.378 -10.442  -2.618  1.00 10.00      A   
ATOM   2571  HN  GLN A 273     -38.414 -10.301  -2.501  1.00 10.00      A   
ATOM   2572  CA  GLN A 273     -39.861 -11.024  -3.863  1.00 10.00      A   
ATOM   2573  CB  GLN A 273     -38.750 -11.037  -4.913  1.00 10.00      A   
ATOM   2574  CG  GLN A 273     -38.019  -9.714  -5.067  1.00 10.00      A   
ATOM   2575  CD  GLN A 273     -36.625  -9.883  -5.634  1.00 10.00      A   
ATOM   2576  OE1 GLN A 273     -36.004 -10.933  -5.476  1.00 10.00      A   
ATOM   2577  NE2 GLN A 273     -36.116  -8.846  -6.276  1.00 10.00      A   
ATOM   2578 HE21 GLN A 273     -36.659  -8.028  -6.348  1.00 10.00      A   
ATOM   2579 HE22 GLN A 273     -35.215  -8.932  -6.657  1.00 10.00      A   
ATOM   2580  C   GLN A 273     -40.355 -12.444  -3.630  1.00 10.00      A   
ATOM   2581  O   GLN A 273     -41.379 -12.851  -4.176  1.00 10.00      A   
ATOM   2582  N   LEU A 274     -39.620 -13.188  -2.812  1.00 10.00      A   
ATOM   2583  HN  LEU A 274     -38.812 -12.796  -2.406  1.00 10.00      A   
ATOM   2584  CA  LEU A 274     -39.973 -14.569  -2.501  1.00 10.00      A   
ATOM   2585  CB  LEU A 274     -38.950 -15.166  -1.534  1.00 10.00      A   
ATOM   2586  CG  LEU A 274     -39.180 -16.616  -1.110  1.00 10.00      A   
ATOM   2587  CD1 LEU A 274     -38.925 -17.566  -2.269  1.00 10.00      A   
ATOM   2588  CD2 LEU A 274     -38.299 -16.966   0.076  1.00 10.00      A   
ATOM   2589  C   LEU A 274     -41.377 -14.660  -1.905  1.00 10.00      A   
ATOM   2590  O   LEU A 274     -42.220 -15.421  -2.385  1.00 10.00      A   
ATOM   2591  N   ALA A 275     -41.623 -13.866  -0.868  1.00 10.00      A   
ATOM   2592  HN  ALA A 275     -40.906 -13.281  -0.534  1.00 10.00      A   
ATOM   2593  CA  ALA A 275     -42.919 -13.844  -0.201  1.00 10.00      A   
ATOM   2594  CB  ALA A 275     -42.860 -12.961   1.037  1.00 10.00      A   
ATOM   2595  C   ALA A 275     -44.013 -13.360  -1.145  1.00 10.00      A   
ATOM   2596  O   ALA A 275     -45.158 -13.801  -1.061  1.00 10.00      A   
ATOM   2597  N   ASP A 276     -43.650 -12.459  -2.048  1.00 10.00      A   
ATOM   2598  HN  ASP A 276     -42.719 -12.152  -2.068  1.00 10.00      A   
ATOM   2599  CA  ASP A 276     -44.602 -11.918  -3.010  1.00 10.00      A   
ATOM   2600  CB  ASP A 276     -43.974 -10.782  -3.816  1.00 10.00      A   
ATOM   2601  CG  ASP A 276     -45.009  -9.890  -4.466  1.00 10.00      A   
ATOM   2602  OD1 ASP A 276     -46.124  -9.763  -3.914  1.00 10.00      A   
ATOM   2603  OD2 ASP A 276     -44.704  -9.291  -5.517  1.00 10.00      A   
ATOM   2604  C   ASP A 276     -45.108 -13.015  -3.940  1.00 10.00      A   
ATOM   2605  O   ASP A 276     -46.307 -13.113  -4.210  1.00 10.00      A   
ATOM   2606  N   TYR A 277     -44.188 -13.851  -4.409  1.00 10.00      A   
ATOM   2607  HN  TYR A 277     -43.248 -13.716  -4.159  1.00 10.00      A   
ATOM   2608  CA  TYR A 277     -44.539 -14.955  -5.291  1.00 10.00      A   
ATOM   2609  CB  TYR A 277     -43.290 -15.586  -5.911  1.00 10.00      A   
ATOM   2610  CG  TYR A 277     -42.577 -14.688  -6.897  1.00 10.00      A   
ATOM   2611  CD1 TYR A 277     -41.194 -14.560  -6.877  1.00 10.00      A   
ATOM   2612  CD2 TYR A 277     -43.288 -13.963  -7.845  1.00 10.00      A   
ATOM   2613  CE1 TYR A 277     -40.543 -13.734  -7.776  1.00 10.00      A   
ATOM   2614  CE2 TYR A 277     -42.646 -13.137  -8.745  1.00 10.00      A   
ATOM   2615  CZ  TYR A 277     -41.274 -13.026  -8.708  1.00 10.00      A   
ATOM   2616  OH  TYR A 277     -40.634 -12.200  -9.604  1.00 10.00      A   
ATOM   2617  HH  TYR A 277     -41.070 -11.339  -9.611  1.00 10.00      A   
ATOM   2618  C   TYR A 277     -45.331 -16.001  -4.525  1.00 10.00      A   
ATOM   2619  O   TYR A 277     -46.322 -16.533  -5.024  1.00 10.00      A   
ATOM   2620  N   LEU A 278     -44.890 -16.282  -3.303  1.00 10.00      A   
ATOM   2621  HN  LEU A 278     -44.083 -15.831  -2.971  1.00 10.00      A   
ATOM   2622  CA  LEU A 278     -45.563 -17.255  -2.452  1.00 10.00      A   
ATOM   2623  CB  LEU A 278     -44.806 -17.441  -1.132  1.00 10.00      A   
ATOM   2624  CG  LEU A 278     -43.435 -18.116  -1.224  1.00 10.00      A   
ATOM   2625  CD1 LEU A 278     -42.725 -18.066   0.122  1.00 10.00      A   
ATOM   2626  CD2 LEU A 278     -43.573 -19.551  -1.708  1.00 10.00      A   
ATOM   2627  C   LEU A 278     -46.997 -16.819  -2.179  1.00 10.00      A   
ATOM   2628  O   LEU A 278     -47.910 -17.642  -2.146  1.00 10.00      A   
ATOM   2629  N   ALA A 279     -47.185 -15.514  -2.000  1.00 10.00      A   
ATOM   2630  HN  ALA A 279     -46.406 -14.913  -2.031  1.00 10.00      A   
ATOM   2631  CA  ALA A 279     -48.505 -14.948  -1.741  1.00 10.00      A   
ATOM   2632  CB  ALA A 279     -48.396 -13.464  -1.426  1.00 10.00      A   
ATOM   2633  C   ALA A 279     -49.433 -15.175  -2.930  1.00 10.00      A   
ATOM   2634  O   ALA A 279     -50.634 -15.393  -2.763  1.00 10.00      A   
ATOM   2635  N   GLN A 280     -48.868 -15.123  -4.132  1.00 10.00      A   
ATOM   2636  HN  GLN A 280     -47.905 -14.941  -4.202  1.00 10.00      A   
ATOM   2637  CA  GLN A 280     -49.643 -15.337  -5.347  1.00 10.00      A   
ATOM   2638  CB  GLN A 280     -48.874 -14.868  -6.583  1.00 10.00      A   
ATOM   2639  CG  GLN A 280     -49.208 -13.446  -7.006  1.00 10.00      A   
ATOM   2640  CD  GLN A 280     -48.354 -12.954  -8.156  1.00 10.00      A   
ATOM   2641  OE1 GLN A 280     -47.182 -13.309  -8.274  1.00 10.00      A   
ATOM   2642  NE2 GLN A 280     -48.940 -12.141  -9.018  1.00 10.00      A   
ATOM   2643 HE21 GLN A 280     -49.884 -11.908  -8.868  1.00 10.00      A   
ATOM   2644 HE22 GLN A 280     -48.411 -11.800  -9.767  1.00 10.00      A   
ATOM   2645  C   GLN A 280     -50.032 -16.805  -5.473  1.00 10.00      A   
ATOM   2646  O   GLN A 280     -51.141 -17.130  -5.898  1.00 10.00      A   
ATOM   2647  N   GLN A 281     -49.114 -17.688  -5.093  1.00 10.00      A   
ATOM   2648  HN  GLN A 281     -48.237 -17.364  -4.787  1.00 10.00      A   
ATOM   2649  CA  GLN A 281     -49.367 -19.124  -5.135  1.00 10.00      A   
ATOM   2650  CB  GLN A 281     -48.074 -19.905  -4.896  1.00 10.00      A   
ATOM   2651  CG  GLN A 281     -47.023 -19.732  -5.979  1.00 10.00      A   
ATOM   2652  CD  GLN A 281     -45.725 -20.440  -5.641  1.00 10.00      A   
ATOM   2653  OE1 GLN A 281     -45.366 -20.580  -4.472  1.00 10.00      A   
ATOM   2654  NE2 GLN A 281     -45.016 -20.891  -6.659  1.00 10.00      A   
ATOM   2655 HE21 GLN A 281     -45.362 -20.747  -7.565  1.00 10.00      A   
ATOM   2656 HE22 GLN A 281     -44.176 -21.354  -6.471  1.00 10.00      A   
ATOM   2657  C   GLN A 281     -50.388 -19.485  -4.066  1.00 10.00      A   
ATOM   2658  O   GLN A 281     -51.238 -20.351  -4.263  1.00 10.00      A   
ATOM   2659  N   TRP A 282     -50.291 -18.797  -2.935  1.00 10.00      A   
ATOM   2660  HN  TRP A 282     -49.565 -18.140  -2.844  1.00 10.00      A   
ATOM   2661  CA  TRP A 282     -51.199 -18.997  -1.816  1.00 10.00      A   
ATOM   2662  CB  TRP A 282     -50.717 -18.172  -0.616  1.00 10.00      A   
ATOM   2663  CG  TRP A 282     -51.516 -18.367   0.636  1.00 10.00      A   
ATOM   2664  CD1 TRP A 282     -51.441 -19.421   1.502  1.00 10.00      A   
ATOM   2665  CD2 TRP A 282     -52.507 -17.478   1.170  1.00 10.00      A   
ATOM   2666  NE1 TRP A 282     -52.325 -19.247   2.537  1.00 10.00      A   
ATOM   2667  HE1 TRP A 282     -52.458 -19.871   3.286  1.00 10.00      A   
ATOM   2668  CE2 TRP A 282     -52.991 -18.059   2.358  1.00 10.00      A   
ATOM   2669  CE3 TRP A 282     -53.028 -16.244   0.760  1.00 10.00      A   
ATOM   2670  CZ2 TRP A 282     -53.974 -17.455   3.136  1.00 10.00      A   
ATOM   2671  CZ3 TRP A 282     -54.004 -15.646   1.533  1.00 10.00      A   
ATOM   2672  CH2 TRP A 282     -54.464 -16.250   2.709  1.00 10.00      A   
ATOM   2673  C   TRP A 282     -52.615 -18.583  -2.210  1.00 10.00      A   
ATOM   2674  O   TRP A 282     -53.594 -19.204  -1.800  1.00 10.00      A   
ATOM   2675  N   ALA A 283     -52.708 -17.540  -3.029  1.00 10.00      A   
ATOM   2676  HN  ALA A 283     -51.887 -17.089  -3.316  1.00 10.00      A   
ATOM   2677  CA  ALA A 283     -53.993 -17.036  -3.499  1.00 10.00      A   
ATOM   2678  CB  ALA A 283     -53.807 -15.706  -4.215  1.00 10.00      A   
ATOM   2679  C   ALA A 283     -54.683 -18.043  -4.416  1.00 10.00      A   
ATOM   2680  O   ALA A 283     -55.904 -18.017  -4.578  1.00 10.00      A   
ATOM   2681  N   GLN A 284     -53.894 -18.925  -5.020  1.00 10.00      A   
ATOM   2682  HN  GLN A 284     -52.926 -18.890  -4.859  1.00 10.00      A   
ATOM   2683  CA  GLN A 284     -54.428 -19.948  -5.908  1.00 10.00      A   
ATOM   2684  CB  GLN A 284     -53.301 -20.616  -6.698  1.00 10.00      A   
ATOM   2685  CG  GLN A 284     -52.556 -19.685  -7.640  1.00 10.00      A   
ATOM   2686  CD  GLN A 284     -51.352 -20.345  -8.282  1.00 10.00      A   
ATOM   2687  OE1 GLN A 284     -50.700 -21.199  -7.681  1.00 10.00      A   
ATOM   2688  NE2 GLN A 284     -51.043 -19.950  -9.508  1.00 10.00      A   
ATOM   2689 HE21 GLN A 284     -51.601 -19.260  -9.928  1.00 10.00      A   
ATOM   2690 HE22 GLN A 284     -50.277 -20.373  -9.951  1.00 10.00      A   
ATOM   2691  C   GLN A 284     -55.196 -20.992  -5.104  1.00 10.00      A   
ATOM   2692  O   GLN A 284     -56.198 -21.535  -5.572  1.00 10.00      A   
ATOM   2693  N   ARG A 285     -54.709 -21.248  -3.888  1.00 10.00      A   
ATOM   2694  HN  ARG A 285     -53.903 -20.773  -3.595  1.00 10.00      A   
ATOM   2695  CB  ARG A 285     -56.692 -21.719  -2.500  1.00 10.00      A   
ATOM   2696  CG  ARG A 285     -56.662 -20.385  -1.764  1.00 10.00      A   
ATOM   2697  CD  ARG A 285     -56.322 -20.557  -0.291  1.00 10.00      A   
ATOM   2698  NE  ARG A 285     -54.955 -21.030  -0.080  1.00 10.00      A   
ATOM   2699  HE  ARG A 285     -54.277 -20.773  -0.754  1.00 10.00      A   
ATOM   2700  CZ  ARG A 285     -54.579 -21.758   0.972  1.00 10.00      A   
ATOM   2701  NH1 ARG A 285     -55.460 -22.094   1.903  1.00 10.00      A   
ATOM   2702 HH11 ARG A 285     -56.453 -21.782   1.819  1.00 10.00      A   
ATOM   2703 HH12 ARG A 285     -55.165 -22.665   2.724  1.00 10.00      A   
ATOM   2704  NH2 ARG A 285     -53.326 -22.167   1.085  1.00 10.00      A   
ATOM   2705 HH21 ARG A 285     -53.030 -22.736   1.908  1.00 10.00      A   
ATOM   2706 HH22 ARG A 285     -52.629 -21.920   0.350  1.00 10.00      A   
ATOM   2707  CA  ARG A 285     -55.319 -22.210  -2.976  1.00 10.00      A   
ATOM   2708  C   ARG A 285     -55.418 -23.594  -3.606  1.00 10.00      A   
ATOM   2709  O   ARG A 285     -54.363 -24.227  -3.818  1.00 10.00      A   
ATOM   2710  OXT ARG A 285     -56.548 -24.048  -3.884  1.00 10.00      A   
ATOM   2711  CB  PHE B   6      12.410  -4.432   1.887  1.00 10.00      B   
ATOM   2712  CG  PHE B   6      12.196  -5.455   0.798  1.00 10.00      B   
ATOM   2713  CD1 PHE B   6      13.185  -5.705  -0.141  1.00 10.00      B   
ATOM   2714  CD2 PHE B   6      11.011  -6.174   0.721  1.00 10.00      B   
ATOM   2715  CE1 PHE B   6      12.998  -6.648  -1.133  1.00 10.00      B   
ATOM   2716  CE2 PHE B   6      10.818  -7.117  -0.270  1.00 10.00      B   
ATOM   2717  CZ  PHE B   6      11.813  -7.355  -1.197  1.00 10.00      B   
ATOM   2718  C   PHE B   6      12.444  -2.376   0.431  1.00 10.00      B   
ATOM   2719  O   PHE B   6      13.664  -2.185   0.422  1.00 10.00      B   
ATOM   2720  N   PHE B   6      10.305  -3.183   1.424  1.00 10.00      B   
ATOM   2721  HT1 PHE B   6       9.870  -3.649   2.246  1.00 10.00      B   
ATOM   2722  HT2 PHE B   6      10.100  -3.748   0.575  1.00 10.00      B   
ATOM   2723  HT3 PHE B   6       9.882  -2.243   1.310  1.00 10.00      B   
ATOM   2724  CA  PHE B   6      11.773  -3.061   1.620  1.00 10.00      B   
ATOM   2725  N   GLY B   7      11.653  -2.019  -0.573  1.00 10.00      B   
ATOM   2726  HN  GLY B   7      10.695  -2.223  -0.533  1.00 10.00      B   
ATOM   2727  CA  GLY B   7      12.196  -1.361  -1.744  1.00 10.00      B   
ATOM   2728  C   GLY B   7      12.645  -2.360  -2.793  1.00 10.00      B   
ATOM   2729  O   GLY B   7      12.863  -3.533  -2.490  1.00 10.00      B   
ATOM   2730  N   ARG B   8      12.772  -1.908  -4.030  1.00 10.00      B   
ATOM   2731  HN  ARG B   8      12.570  -0.970  -4.221  1.00 10.00      B   
ATOM   2732  CA  ARG B   8      13.202  -2.779  -5.112  1.00 10.00      B   
ATOM   2733  CB  ARG B   8      12.488  -2.421  -6.424  1.00 10.00      B   
ATOM   2734  CG  ARG B   8      12.315  -3.591  -7.387  1.00 10.00      B   
ATOM   2735  CD  ARG B   8      13.625  -3.953  -8.065  1.00 10.00      B   
ATOM   2736  NE  ARG B   8      13.505  -5.145  -8.897  1.00 10.00      B   
ATOM   2737  HE  ARG B   8      12.867  -5.837  -8.605  1.00 10.00      B   
ATOM   2738  CZ  ARG B   8      14.226  -5.356  -9.999  1.00 10.00      B   
ATOM   2739  NH1 ARG B   8      15.123  -4.460 -10.393  1.00 10.00      B   
ATOM   2740 HH11 ARG B   8      15.268  -3.586  -9.838  1.00 10.00      B   
ATOM   2741 HH12 ARG B   8      15.689  -4.626 -11.254  1.00 10.00      B   
ATOM   2742  NH2 ARG B   8      14.049  -6.466 -10.705  1.00 10.00      B   
ATOM   2743 HH21 ARG B   8      14.613  -6.638 -11.568  1.00 10.00      B   
ATOM   2744 HH22 ARG B   8      13.347  -7.179 -10.400  1.00 10.00      B   
ATOM   2745  C   ARG B   8      14.716  -2.710  -5.284  1.00 10.00      B   
ATOM   2746  O   ARG B   8      15.237  -1.846  -5.997  1.00 10.00      B   
ATOM   2747  N   TYR B   9      15.412  -3.614  -4.613  1.00 10.00      B   
ATOM   2748  HN  TYR B   9      14.931  -4.263  -4.055  1.00 10.00      B   
ATOM   2749  CA  TYR B   9      16.866  -3.679  -4.678  1.00 10.00      B   
ATOM   2750  CB  TYR B   9      17.494  -3.220  -3.361  1.00 10.00      B   
ATOM   2751  CG  TYR B   9      17.149  -1.799  -2.980  1.00 10.00      B   
ATOM   2752  CD1 TYR B   9      17.778  -0.723  -3.592  1.00 10.00      B   
ATOM   2753  CD2 TYR B   9      16.192  -1.536  -2.011  1.00 10.00      B   
ATOM   2754  CE1 TYR B   9      17.457   0.577  -3.249  1.00 10.00      B   
ATOM   2755  CE2 TYR B   9      15.866  -0.240  -1.663  1.00 10.00      B   
ATOM   2756  CZ  TYR B   9      16.502   0.811  -2.284  1.00 10.00      B   
ATOM   2757  OH  TYR B   9      16.176   2.102  -1.943  1.00 10.00      B   
ATOM   2758  HH  TYR B   9      16.015   2.150  -0.993  1.00 10.00      B   
ATOM   2759  C   TYR B   9      17.321  -5.096  -5.002  1.00 10.00      B   
ATOM   2760  O   TYR B   9      18.342  -5.295  -5.651  1.00 10.00      B   
ATOM   2761  N   LEU B  10      16.546  -6.076  -4.560  1.00 10.00      B   
ATOM   2762  HN  LEU B  10      15.725  -5.857  -4.073  1.00 10.00      B   
ATOM   2763  CA  LEU B  10      16.871  -7.473  -4.795  1.00 10.00      B   
ATOM   2764  CB  LEU B  10      16.702  -8.281  -3.498  1.00 10.00      B   
ATOM   2765  CG  LEU B  10      17.299  -9.696  -3.461  1.00 10.00      B   
ATOM   2766  CD1 LEU B  10      16.292 -10.732  -3.936  1.00 10.00      B   
ATOM   2767  CD2 LEU B  10      18.587  -9.775  -4.269  1.00 10.00      B   
ATOM   2768  C   LEU B  10      15.988  -8.039  -5.900  1.00 10.00      B   
ATOM   2769  O   LEU B  10      14.808  -8.311  -5.682  1.00 10.00      B   
ATOM   2770  N   PRO B  11      16.540  -8.194  -7.108  1.00 10.00      B   
ATOM   2771  CA  PRO B  11      15.809  -8.730  -8.247  1.00 10.00      B   
ATOM   2772  CB  PRO B  11      16.518  -8.066  -9.423  1.00 10.00      B   
ATOM   2773  CG  PRO B  11      17.938  -7.930  -8.980  1.00 10.00      B   
ATOM   2774  CD  PRO B  11      17.925  -7.845  -7.471  1.00 10.00      B   
ATOM   2775  C   PRO B  11      15.950 -10.246  -8.343  1.00 10.00      B   
ATOM   2776  O   PRO B  11      16.651 -10.866  -7.539  1.00 10.00      B   
ATOM   2777  N   LEU B  12      15.297 -10.836  -9.331  1.00 10.00      B   
ATOM   2778  HN  LEU B  12      14.768 -10.291  -9.953  1.00 10.00      B   
ATOM   2779  CA  LEU B  12      15.356 -12.271  -9.526  1.00 10.00      B   
ATOM   2780  CB  LEU B  12      13.981 -12.811  -9.929  1.00 10.00      B   
ATOM   2781  CG  LEU B  12      13.884 -14.321 -10.168  1.00 10.00      B   
ATOM   2782  CD1 LEU B  12      14.200 -15.096  -8.896  1.00 10.00      B   
ATOM   2783  CD2 LEU B  12      12.504 -14.682 -10.688  1.00 10.00      B   
ATOM   2784  C   LEU B  12      16.398 -12.625 -10.578  1.00 10.00      B   
ATOM   2785  O   LEU B  12      16.317 -12.174 -11.726  1.00 10.00      B   
ATOM   2786  N   ASP B  13      17.382 -13.414 -10.170  1.00 10.00      B   
ATOM   2787  HN  ASP B  13      17.391 -13.718  -9.238  1.00 10.00      B   
ATOM   2788  CA  ASP B  13      18.451 -13.851 -11.057  1.00 10.00      B   
ATOM   2789  CB  ASP B  13      19.526 -12.764 -11.178  1.00 10.00      B   
ATOM   2790  CG  ASP B  13      20.407 -12.924 -12.406  1.00 10.00      B   
ATOM   2791  OD1 ASP B  13      20.770 -14.071 -12.752  1.00 10.00      B   
ATOM   2792  OD2 ASP B  13      20.738 -11.897 -13.043  1.00 10.00      B   
ATOM   2793  C   ASP B  13      19.063 -15.133 -10.506  1.00 10.00      B   
ATOM   2794  O   ASP B  13      19.400 -15.205  -9.326  1.00 10.00      B   
ATOM   2795  N   SER B  14      19.179 -16.148 -11.349  1.00 10.00      B   
ATOM   2796  HN  SER B  14      18.880 -16.039 -12.278  1.00 10.00      B   
ATOM   2797  CA  SER B  14      19.736 -17.426 -10.930  1.00 10.00      B   
ATOM   2798  CB  SER B  14      18.842 -18.571 -11.414  1.00 10.00      B   
ATOM   2799  OG  SER B  14      18.286 -18.275 -12.685  1.00 10.00      B   
ATOM   2800  HG  SER B  14      17.498 -17.726 -12.567  1.00 10.00      B   
ATOM   2801  C   SER B  14      21.162 -17.613 -11.442  1.00 10.00      B   
ATOM   2802  O   SER B  14      21.861 -18.541 -11.035  1.00 10.00      B   
ATOM   2803  N   VAL B  15      21.594 -16.723 -12.325  1.00 10.00      B   
ATOM   2804  HN  VAL B  15      21.008 -15.977 -12.584  1.00 10.00      B   
ATOM   2805  CA  VAL B  15      22.933 -16.804 -12.889  1.00 10.00      B   
ATOM   2806  CB  VAL B  15      23.020 -16.103 -14.262  1.00 10.00      B   
ATOM   2807  CG1 VAL B  15      24.389 -16.316 -14.893  1.00 10.00      B   
ATOM   2808  CG2 VAL B  15      21.923 -16.612 -15.187  1.00 10.00      B   
ATOM   2809  C   VAL B  15      23.944 -16.199 -11.921  1.00 10.00      B   
ATOM   2810  O   VAL B  15      25.081 -16.661 -11.818  1.00 10.00      B   
ATOM   2811  N   VAL B  16      23.513 -15.171 -11.204  1.00 10.00      B   
ATOM   2812  HN  VAL B  16      22.596 -14.850 -11.337  1.00 10.00      B   
ATOM   2813  CA  VAL B  16      24.365 -14.508 -10.226  1.00 10.00      B   
ATOM   2814  CB  VAL B  16      23.711 -13.210  -9.693  1.00 10.00      B   
ATOM   2815  CG1 VAL B  16      22.294 -13.468  -9.210  1.00 10.00      B   
ATOM   2816  CG2 VAL B  16      24.549 -12.586  -8.584  1.00 10.00      B   
ATOM   2817  C   VAL B  16      24.662 -15.445  -9.058  1.00 10.00      B   
ATOM   2818  O   VAL B  16      23.761 -16.096  -8.528  1.00 10.00      B   
ATOM   2819  N   HIS B  17      25.928 -15.533  -8.673  1.00 10.00      B   
ATOM   2820  HN  HIS B  17      26.611 -15.016  -9.148  1.00 10.00      B   
ATOM   2821  CA  HIS B  17      26.319 -16.379  -7.557  1.00 10.00      B   
ATOM   2822  CB  HIS B  17      27.817 -16.688  -7.601  1.00 10.00      B   
ATOM   2823  CG  HIS B  17      28.205 -17.676  -8.657  1.00 10.00      B   
ATOM   2824  ND1 HIS B  17      28.269 -19.033  -8.430  1.00 10.00      B   
ATOM   2825  HD1 HIS B  17      28.058 -19.485  -7.583  1.00 10.00      B   
ATOM   2826  CD2 HIS B  17      28.563 -17.499  -9.951  1.00 10.00      B   
ATOM   2827  CE1 HIS B  17      28.649 -19.645  -9.532  1.00 10.00      B   
ATOM   2828  NE2 HIS B  17      28.834 -18.739 -10.468  1.00 10.00      B   
ATOM   2829  HE2 HIS B  17      29.123 -18.926 -11.390  1.00 10.00      B   
ATOM   2830  C   HIS B  17      25.959 -15.696  -6.245  1.00 10.00      B   
ATOM   2831  O   HIS B  17      26.785 -15.013  -5.639  1.00 10.00      B   
ATOM   2832  N   ARG B  18      24.712 -15.863  -5.829  1.00 10.00      B   
ATOM   2833  HN  ARG B  18      24.101 -16.418  -6.365  1.00 10.00      B   
ATOM   2834  CA  ARG B  18      24.222 -15.250  -4.600  1.00 10.00      B   
ATOM   2835  CB  ARG B  18      22.901 -14.503  -4.853  1.00 10.00      B   
ATOM   2836  CG  ARG B  18      21.846 -15.312  -5.594  1.00 10.00      B   
ATOM   2837  CD  ARG B  18      20.476 -14.663  -5.481  1.00 10.00      B   
ATOM   2838  NE  ARG B  18      20.339 -13.508  -6.370  1.00 10.00      B   
ATOM   2839  HE  ARG B  18      21.135 -13.234  -6.873  1.00 10.00      B   
ATOM   2840  CZ  ARG B  18      19.207 -12.818  -6.528  1.00 10.00      B   
ATOM   2841  NH1 ARG B  18      18.115 -13.167  -5.861  1.00 10.00      B   
ATOM   2842 HH11 ARG B  18      17.224 -12.633  -5.990  1.00 10.00      B   
ATOM   2843 HH12 ARG B  18      18.141 -13.969  -5.194  1.00 10.00      B   
ATOM   2844  NH2 ARG B  18      19.170 -11.777  -7.348  1.00 10.00      B   
ATOM   2845 HH21 ARG B  18      18.279 -11.239  -7.472  1.00 10.00      B   
ATOM   2846 HH22 ARG B  18      20.026 -11.485  -7.870  1.00 10.00      B   
ATOM   2847  C   ARG B  18      24.062 -16.277  -3.483  1.00 10.00      B   
ATOM   2848  O   ARG B  18      22.970 -16.799  -3.250  1.00 10.00      B   
ATOM   2849  N   LEU B  19      25.154 -16.567  -2.793  1.00 10.00      B   
ATOM   2850  HN  LEU B  19      25.996 -16.114  -3.014  1.00 10.00      B   
ATOM   2851  CA  LEU B  19      25.131 -17.530  -1.702  1.00 10.00      B   
ATOM   2852  CB  LEU B  19      25.712 -18.878  -2.144  1.00 10.00      B   
ATOM   2853  CG  LEU B  19      24.840 -19.745  -3.058  1.00 10.00      B   
ATOM   2854  CD1 LEU B  19      25.519 -21.079  -3.325  1.00 10.00      B   
ATOM   2855  CD2 LEU B  19      23.466 -19.966  -2.447  1.00 10.00      B   
ATOM   2856  C   LEU B  19      25.911 -17.008  -0.506  1.00 10.00      B   
ATOM   2857  O   LEU B  19      26.725 -16.094  -0.646  1.00 10.00      B   
ATOM   2858  N   ASP B  20      25.641 -17.594   0.660  1.00 10.00      B   
ATOM   2859  HN  ASP B  20      24.963 -18.303   0.680  1.00 10.00      B   
ATOM   2860  CA  ASP B  20      26.310 -17.234   1.918  1.00 10.00      B   
ATOM   2861  CB  ASP B  20      27.693 -17.883   2.031  1.00 10.00      B   
ATOM   2862  CG  ASP B  20      27.609 -19.357   2.383  1.00 10.00      B   
ATOM   2863  OD1 ASP B  20      27.348 -19.675   3.566  1.00 10.00      B   
ATOM   2864  OD2 ASP B  20      27.778 -20.203   1.477  1.00 10.00      B   
ATOM   2865  C   ASP B  20      26.371 -15.725   2.174  1.00 10.00      B   
ATOM   2866  O   ASP B  20      27.414 -15.089   2.005  1.00 10.00      B   
ATOM   2867  N   PRO B  21      25.241 -15.137   2.603  1.00 10.00      B   
ATOM   2868  CA  PRO B  21      25.148 -13.699   2.886  1.00 10.00      B   
ATOM   2869  CB  PRO B  21      23.690 -13.506   3.317  1.00 10.00      B   
ATOM   2870  CG  PRO B  21      22.972 -14.698   2.788  1.00 10.00      B   
ATOM   2871  CD  PRO B  21      23.960 -15.822   2.836  1.00 10.00      B   
ATOM   2872  C   PRO B  21      26.085 -13.258   4.006  1.00 10.00      B   
ATOM   2873  O   PRO B  21      26.550 -12.119   4.018  1.00 10.00      B   
ATOM   2874  N   ARG B  22      26.361 -14.167   4.937  1.00 10.00      B   
ATOM   2875  HN  ARG B  22      25.965 -15.061   4.857  1.00 10.00      B   
ATOM   2876  CA  ARG B  22      27.238 -13.878   6.070  1.00 10.00      B   
ATOM   2877  CB  ARG B  22      27.386 -15.118   6.956  1.00 10.00      B   
ATOM   2878  CG  ARG B  22      28.210 -14.898   8.215  1.00 10.00      B   
ATOM   2879  CD  ARG B  22      27.329 -14.832   9.455  1.00 10.00      B   
ATOM   2880  NE  ARG B  22      26.568 -16.066   9.648  1.00 10.00      B   
ATOM   2881  HE  ARG B  22      25.991 -16.355   8.905  1.00 10.00      B   
ATOM   2882  CZ  ARG B  22      26.613 -16.821  10.752  1.00 10.00      B   
ATOM   2883  NH1 ARG B  22      27.387 -16.485  11.780  1.00 10.00      B   
ATOM   2884 HH11 ARG B  22      27.973 -15.624  11.747  1.00 10.00      B   
ATOM   2885 HH12 ARG B  22      27.415 -17.089  12.631  1.00 10.00      B   
ATOM   2886  NH2 ARG B  22      25.884 -17.924  10.824  1.00 10.00      B   
ATOM   2887 HH21 ARG B  22      25.913 -18.522  11.681  1.00 10.00      B   
ATOM   2888 HH22 ARG B  22      25.278 -18.202  10.021  1.00 10.00      B   
ATOM   2889  C   ARG B  22      28.609 -13.399   5.599  1.00 10.00      B   
ATOM   2890  O   ARG B  22      29.103 -12.361   6.042  1.00 10.00      B   
ATOM   2891  N   ALA B  23      29.208 -14.153   4.688  1.00 10.00      B   
ATOM   2892  HN  ALA B  23      28.761 -14.966   4.370  1.00 10.00      B   
ATOM   2893  CA  ALA B  23      30.515 -13.805   4.150  1.00 10.00      B   
ATOM   2894  CB  ALA B  23      31.051 -14.930   3.278  1.00 10.00      B   
ATOM   2895  C   ALA B  23      30.436 -12.514   3.347  1.00 10.00      B   
ATOM   2896  O   ALA B  23      31.272 -11.627   3.504  1.00 10.00      B   
ATOM   2897  N   LYS B  24      29.407 -12.413   2.509  1.00 10.00      B   
ATOM   2898  HN  LYS B  24      28.767 -13.157   2.456  1.00 10.00      B   
ATOM   2899  CA  LYS B  24      29.205 -11.240   1.662  1.00 10.00      B   
ATOM   2900  CB  LYS B  24      27.912 -11.374   0.858  1.00 10.00      B   
ATOM   2901  CG  LYS B  24      27.918 -12.516  -0.145  1.00 10.00      B   
ATOM   2902  CD  LYS B  24      26.635 -12.539  -0.957  1.00 10.00      B   
ATOM   2903  CE  LYS B  24      26.515 -11.300  -1.831  1.00 10.00      B   
ATOM   2904  NZ  LYS B  24      25.152 -11.156  -2.405  1.00 10.00      B   
ATOM   2905  HZ1 LYS B  24      24.823 -12.070  -2.776  1.00 10.00      B   
ATOM   2906  HZ2 LYS B  24      25.162 -10.463  -3.182  1.00 10.00      B   
ATOM   2907  HZ3 LYS B  24      24.485 -10.830  -1.674  1.00 10.00      B   
ATOM   2908  C   LYS B  24      29.178  -9.946   2.469  1.00 10.00      B   
ATOM   2909  O   LYS B  24      29.785  -8.946   2.079  1.00 10.00      B   
ATOM   2910  N   LEU B  25      28.482  -9.972   3.596  1.00 10.00      B   
ATOM   2911  HN  LEU B  25      28.030 -10.806   3.858  1.00 10.00      B   
ATOM   2912  CA  LEU B  25      28.370  -8.800   4.455  1.00 10.00      B   
ATOM   2913  CB  LEU B  25      27.356  -9.044   5.575  1.00 10.00      B   
ATOM   2914  CG  LEU B  25      25.908  -9.258   5.131  1.00 10.00      B   
ATOM   2915  CD1 LEU B  25      25.046  -9.682   6.309  1.00 10.00      B   
ATOM   2916  CD2 LEU B  25      25.355  -8.001   4.479  1.00 10.00      B   
ATOM   2917  C   LEU B  25      29.722  -8.395   5.035  1.00 10.00      B   
ATOM   2918  O   LEU B  25      30.090  -7.219   5.004  1.00 10.00      B   
ATOM   2919  N   MET B  26      30.468  -9.372   5.542  1.00 10.00      B   
ATOM   2920  HN  MET B  26      30.134 -10.295   5.519  1.00 10.00      B   
ATOM   2921  CA  MET B  26      31.777  -9.107   6.126  1.00 10.00      B   
ATOM   2922  CB  MET B  26      32.297 -10.334   6.880  1.00 10.00      B   
ATOM   2923  CG  MET B  26      33.646 -10.128   7.555  1.00 10.00      B   
ATOM   2924  SD  MET B  26      33.672  -8.697   8.656  1.00 10.00      B   
ATOM   2925  CE  MET B  26      32.609  -9.267   9.982  1.00 10.00      B   
ATOM   2926  C   MET B  26      32.779  -8.654   5.066  1.00 10.00      B   
ATOM   2927  O   MET B  26      33.556  -7.724   5.294  1.00 10.00      B   
ATOM   2928  N   LEU B  27      32.750  -9.300   3.905  1.00 10.00      B   
ATOM   2929  HN  LEU B  27      32.106 -10.036   3.779  1.00 10.00      B   
ATOM   2930  CA  LEU B  27      33.663  -8.957   2.815  1.00 10.00      B   
ATOM   2931  CB  LEU B  27      33.504  -9.916   1.636  1.00 10.00      B   
ATOM   2932  CG  LEU B  27      33.858 -11.381   1.905  1.00 10.00      B   
ATOM   2933  CD1 LEU B  27      33.607 -12.226   0.667  1.00 10.00      B   
ATOM   2934  CD2 LEU B  27      35.297 -11.519   2.374  1.00 10.00      B   
ATOM   2935  C   LEU B  27      33.471  -7.514   2.356  1.00 10.00      B   
ATOM   2936  O   LEU B  27      34.440  -6.822   2.037  1.00 10.00      B   
ATOM   2937  N   SER B  28      32.225  -7.059   2.344  1.00 10.00      B   
ATOM   2938  HN  SER B  28      31.496  -7.654   2.615  1.00 10.00      B   
ATOM   2939  CA  SER B  28      31.917  -5.698   1.931  1.00 10.00      B   
ATOM   2940  CB  SER B  28      30.410  -5.522   1.762  1.00 10.00      B   
ATOM   2941  OG  SER B  28      29.880  -6.547   0.934  1.00 10.00      B   
ATOM   2942  HG  SER B  28      29.734  -7.343   1.465  1.00 10.00      B   
ATOM   2943  C   SER B  28      32.478  -4.687   2.928  1.00 10.00      B   
ATOM   2944  O   SER B  28      32.874  -3.583   2.550  1.00 10.00      B   
ATOM   2945  N   PHE B  29      32.528  -5.076   4.195  1.00 10.00      B   
ATOM   2946  HN  PHE B  29      32.203  -5.971   4.435  1.00 10.00      B   
ATOM   2947  CA  PHE B  29      33.056  -4.210   5.239  1.00 10.00      B   
ATOM   2948  CB  PHE B  29      32.559  -4.666   6.613  1.00 10.00      B   
ATOM   2949  CG  PHE B  29      32.821  -3.680   7.716  1.00 10.00      B   
ATOM   2950  CD1 PHE B  29      32.108  -2.496   7.787  1.00 10.00      B   
ATOM   2951  CD2 PHE B  29      33.778  -3.935   8.681  1.00 10.00      B   
ATOM   2952  CE1 PHE B  29      32.342  -1.585   8.801  1.00 10.00      B   
ATOM   2953  CE2 PHE B  29      34.018  -3.029   9.697  1.00 10.00      B   
ATOM   2954  CZ  PHE B  29      33.300  -1.852   9.757  1.00 10.00      B   
ATOM   2955  C   PHE B  29      34.580  -4.221   5.195  1.00 10.00      B   
ATOM   2956  O   PHE B  29      35.228  -3.190   5.366  1.00 10.00      B   
ATOM   2957  N   CYS B  30      35.143  -5.397   4.942  1.00 10.00      B   
ATOM   2958  HN  CYS B  30      34.568  -6.184   4.815  1.00 10.00      B   
ATOM   2959  CA  CYS B  30      36.590  -5.557   4.860  1.00 10.00      B   
ATOM   2960  CB  CYS B  30      36.969  -7.038   4.801  1.00 10.00      B   
ATOM   2961  SG  CYS B  30      36.422  -8.012   6.221  1.00 10.00      B   
ATOM   2962  HG  CYS B  30      35.099  -7.909   6.300  1.00 10.00      B   
ATOM   2963  C   CYS B  30      37.153  -4.822   3.645  1.00 10.00      B   
ATOM   2964  O   CYS B  30      38.318  -4.435   3.628  1.00 10.00      B   
ATOM   2965  N   TYR B  31      36.314  -4.624   2.634  1.00 10.00      B   
ATOM   2966  HN  TYR B  31      35.397  -4.963   2.703  1.00 10.00      B   
ATOM   2967  CA  TYR B  31      36.724  -3.928   1.421  1.00 10.00      B   
ATOM   2968  CB  TYR B  31      35.567  -3.885   0.419  1.00 10.00      B   
ATOM   2969  CG  TYR B  31      35.957  -3.404  -0.960  1.00 10.00      B   
ATOM   2970  CD1 TYR B  31      36.698  -4.209  -1.817  1.00 10.00      B   
ATOM   2971  CD2 TYR B  31      35.580  -2.144  -1.411  1.00 10.00      B   
ATOM   2972  CE1 TYR B  31      37.055  -3.772  -3.079  1.00 10.00      B   
ATOM   2973  CE2 TYR B  31      35.932  -1.700  -2.673  1.00 10.00      B   
ATOM   2974  CZ  TYR B  31      36.670  -2.519  -3.501  1.00 10.00      B   
ATOM   2975  OH  TYR B  31      37.032  -2.082  -4.754  1.00 10.00      B   
ATOM   2976  HH  TYR B  31      36.909  -2.798  -5.391  1.00 10.00      B   
ATOM   2977  C   TYR B  31      37.198  -2.511   1.744  1.00 10.00      B   
ATOM   2978  O   TYR B  31      38.125  -1.996   1.119  1.00 10.00      B   
ATOM   2979  N   ILE B  32      36.579  -1.907   2.753  1.00 10.00      B   
ATOM   2980  HN  ILE B  32      35.878  -2.391   3.239  1.00 10.00      B   
ATOM   2981  CA  ILE B  32      36.915  -0.549   3.167  1.00 10.00      B   
ATOM   2982  CB  ILE B  32      35.972  -0.051   4.283  1.00 10.00      B   
ATOM   2983  CG1 ILE B  32      34.508  -0.231   3.860  1.00 10.00      B   
ATOM   2984  CG2 ILE B  32      36.255   1.411   4.610  1.00 10.00      B   
ATOM   2985  CD1 ILE B  32      33.512  -0.018   4.980  1.00 10.00      B   
ATOM   2986  C   ILE B  32      38.366  -0.442   3.637  1.00 10.00      B   
ATOM   2987  O   ILE B  32      39.085   0.477   3.243  1.00 10.00      B   
ATOM   2988  N   ILE B  33      38.803  -1.398   4.449  1.00 10.00      B   
ATOM   2989  HN  ILE B  33      38.198  -2.130   4.697  1.00 10.00      B   
ATOM   2990  CA  ILE B  33      40.170  -1.384   4.967  1.00 10.00      B   
ATOM   2991  CB  ILE B  33      40.387  -2.393   6.127  1.00 10.00      B   
ATOM   2992  CG1 ILE B  33      41.609  -1.996   6.962  1.00 10.00      B   
ATOM   2993  CG2 ILE B  33      40.531  -3.822   5.615  1.00 10.00      B   
ATOM   2994  CD1 ILE B  33      41.804  -2.840   8.205  1.00 10.00      B   
ATOM   2995  C   ILE B  33      41.190  -1.602   3.846  1.00 10.00      B   
ATOM   2996  O   ILE B  33      42.309  -1.094   3.904  1.00 10.00      B   
ATOM   2997  N   VAL B  34      40.783  -2.325   2.809  1.00 10.00      B   
ATOM   2998  HN  VAL B  34      39.868  -2.680   2.803  1.00 10.00      B   
ATOM   2999  CA  VAL B  34      41.664  -2.604   1.682  1.00 10.00      B   
ATOM   3000  CB  VAL B  34      41.151  -3.782   0.825  1.00 10.00      B   
ATOM   3001  CG1 VAL B  34      42.164  -4.150  -0.251  1.00 10.00      B   
ATOM   3002  CG2 VAL B  34      40.846  -4.986   1.703  1.00 10.00      B   
ATOM   3003  C   VAL B  34      41.837  -1.364   0.807  1.00 10.00      B   
ATOM   3004  O   VAL B  34      42.923  -1.106   0.289  1.00 10.00      B   
ATOM   3005  N   VAL B  35      40.767  -0.588   0.662  1.00 10.00      B   
ATOM   3006  HN  VAL B  35      39.927  -0.842   1.105  1.00 10.00      B   
ATOM   3007  CA  VAL B  35      40.805   0.627  -0.150  1.00 10.00      B   
ATOM   3008  CB  VAL B  35      39.422   1.306  -0.243  1.00 10.00      B   
ATOM   3009  CG1 VAL B  35      39.519   2.632  -0.986  1.00 10.00      B   
ATOM   3010  CG2 VAL B  35      38.427   0.387  -0.930  1.00 10.00      B   
ATOM   3011  C   VAL B  35      41.830   1.626   0.382  1.00 10.00      B   
ATOM   3012  O   VAL B  35      42.624   2.180  -0.381  1.00 10.00      B   
ATOM   3013  N   PHE B  36      41.816   1.847   1.692  1.00 10.00      B   
ATOM   3014  HN  PHE B  36      41.163   1.376   2.252  1.00 10.00      B   
ATOM   3015  CA  PHE B  36      42.749   2.779   2.312  1.00 10.00      B   
ATOM   3016  CB  PHE B  36      42.236   3.245   3.676  1.00 10.00      B   
ATOM   3017  CG  PHE B  36      40.974   4.060   3.611  1.00 10.00      B   
ATOM   3018  CD1 PHE B  36      39.842   3.668   4.310  1.00 10.00      B   
ATOM   3019  CD2 PHE B  36      40.918   5.219   2.851  1.00 10.00      B   
ATOM   3020  CE1 PHE B  36      38.681   4.416   4.251  1.00 10.00      B   
ATOM   3021  CE2 PHE B  36      39.762   5.970   2.790  1.00 10.00      B   
ATOM   3022  CZ  PHE B  36      38.640   5.568   3.490  1.00 10.00      B   
ATOM   3023  C   PHE B  36      44.139   2.162   2.446  1.00 10.00      B   
ATOM   3024  O   PHE B  36      45.133   2.874   2.603  1.00 10.00      B   
ATOM   3025  N   LEU B  37      44.203   0.835   2.376  1.00 10.00      B   
ATOM   3026  HN  LEU B  37      43.375   0.323   2.251  1.00 10.00      B   
ATOM   3027  CA  LEU B  37      45.470   0.115   2.485  1.00 10.00      B   
ATOM   3028  CB  LEU B  37      45.220  -1.342   2.888  1.00 10.00      B   
ATOM   3029  CG  LEU B  37      46.438  -2.145   3.352  1.00 10.00      B   
ATOM   3030  CD1 LEU B  37      47.029  -1.537   4.615  1.00 10.00      B   
ATOM   3031  CD2 LEU B  37      46.060  -3.601   3.581  1.00 10.00      B   
ATOM   3032  C   LEU B  37      46.236   0.170   1.168  1.00 10.00      B   
ATOM   3033  O   LEU B  37      47.396  -0.244   1.088  1.00 10.00      B   
ATOM   3034  N   ALA B  38      45.574   0.673   0.138  1.00 10.00      B   
ATOM   3035  HN  ALA B  38      44.648   0.971   0.266  1.00 10.00      B   
ATOM   3036  CA  ALA B  38      46.182   0.797  -1.176  1.00 10.00      B   
ATOM   3037  CB  ALA B  38      45.123   1.110  -2.221  1.00 10.00      B   
ATOM   3038  C   ALA B  38      47.258   1.878  -1.166  1.00 10.00      B   
ATOM   3039  O   ALA B  38      46.969   3.059  -0.963  1.00 10.00      B   
ATOM   3040  N   ASN B  39      48.497   1.463  -1.365  1.00 10.00      B   
ATOM   3041  HN  ASN B  39      48.661   0.505  -1.509  1.00 10.00      B   
ATOM   3042  CA  ASN B  39      49.618   2.387  -1.378  1.00 10.00      B   
ATOM   3043  CB  ASN B  39      50.520   2.148  -0.166  1.00 10.00      B   
ATOM   3044  CG  ASN B  39      51.704   3.091  -0.126  1.00 10.00      B   
ATOM   3045  OD1 ASN B  39      52.771   2.792  -0.657  1.00 10.00      B   
ATOM   3046  ND2 ASN B  39      51.524   4.237   0.505  1.00 10.00      B   
ATOM   3047 HD21 ASN B  39      50.647   4.411   0.911  1.00 10.00      B   
ATOM   3048 HD22 ASN B  39      52.272   4.869   0.535  1.00 10.00      B   
ATOM   3049  C   ASN B  39      50.420   2.241  -2.663  1.00 10.00      B   
ATOM   3050  O   ASN B  39      50.934   3.219  -3.206  1.00 10.00      B   
ATOM   3051  N   ASN B  40      50.518   1.015  -3.150  1.00 10.00      B   
ATOM   3052  HN  ASN B  40      50.071   0.274  -2.684  1.00 10.00      B   
ATOM   3053  CA  ASN B  40      51.261   0.741  -4.370  1.00 10.00      B   
ATOM   3054  CB  ASN B  40      51.888  -0.653  -4.312  1.00 10.00      B   
ATOM   3055  CG  ASN B  40      52.892  -0.883  -5.418  1.00 10.00      B   
ATOM   3056  OD1 ASN B  40      52.544  -1.361  -6.495  1.00 10.00      B   
ATOM   3057  ND2 ASN B  40      54.147  -0.543  -5.161  1.00 10.00      B   
ATOM   3058 HD21 ASN B  40      54.356  -0.160  -4.281  1.00 10.00      B   
ATOM   3059 HD22 ASN B  40      54.818  -0.686  -5.864  1.00 10.00      B   
ATOM   3060  C   ASN B  40      50.358   0.881  -5.592  1.00 10.00      B   
ATOM   3061  O   ASN B  40      49.239   0.362  -5.611  1.00 10.00      B   
ATOM   3062  N   ILE B  41      50.850   1.577  -6.610  1.00 10.00      B   
ATOM   3063  HN  ILE B  41      51.760   1.943  -6.541  1.00 10.00      B   
ATOM   3064  CA  ILE B  41      50.085   1.809  -7.833  1.00 10.00      B   
ATOM   3065  CB  ILE B  41      50.778   2.829  -8.762  1.00 10.00      B   
ATOM   3066  CG1 ILE B  41      51.101   4.113  -7.990  1.00 10.00      B   
ATOM   3067  CG2 ILE B  41      49.900   3.143  -9.968  1.00 10.00      B   
ATOM   3068  CD1 ILE B  41      51.877   5.136  -8.790  1.00 10.00      B   
ATOM   3069  C   ILE B  41      49.818   0.513  -8.595  1.00 10.00      B   
ATOM   3070  O   ILE B  41      48.750   0.341  -9.181  1.00 10.00      B   
ATOM   3071  N   TRP B  42      50.774  -0.405  -8.570  1.00 10.00      B   
ATOM   3072  HN  TRP B  42      51.598  -0.231  -8.065  1.00 10.00      B   
ATOM   3073  CA  TRP B  42      50.617  -1.676  -9.266  1.00 10.00      B   
ATOM   3074  CB  TRP B  42      51.942  -2.436  -9.327  1.00 10.00      B   
ATOM   3075  CG  TRP B  42      52.930  -1.822 -10.268  1.00 10.00      B   
ATOM   3076  CD1 TRP B  42      54.029  -1.086  -9.936  1.00 10.00      B   
ATOM   3077  CD2 TRP B  42      52.904  -1.885 -11.698  1.00 10.00      B   
ATOM   3078  NE1 TRP B  42      54.689  -0.686 -11.071  1.00 10.00      B   
ATOM   3079  HE1 TRP B  42      55.509  -0.144 -11.092  1.00 10.00      B   
ATOM   3080  CE2 TRP B  42      54.020  -1.165 -12.166  1.00 10.00      B   
ATOM   3081  CE3 TRP B  42      52.048  -2.481 -12.629  1.00 10.00      B   
ATOM   3082  CZ2 TRP B  42      54.300  -1.024 -13.522  1.00 10.00      B   
ATOM   3083  CZ3 TRP B  42      52.329  -2.341 -13.974  1.00 10.00      B   
ATOM   3084  CH2 TRP B  42      53.446  -1.618 -14.408  1.00 10.00      B   
ATOM   3085  C   TRP B  42      49.540  -2.522  -8.600  1.00 10.00      B   
ATOM   3086  O   TRP B  42      48.774  -3.219  -9.267  1.00 10.00      B   
ATOM   3087  N   SER B  43      49.468  -2.430  -7.281  1.00 10.00      B   
ATOM   3088  HN  SER B  43      50.105  -1.855  -6.806  1.00 10.00      B   
ATOM   3089  CA  SER B  43      48.482  -3.173  -6.516  1.00 10.00      B   
ATOM   3090  CB  SER B  43      48.866  -3.179  -5.038  1.00 10.00      B   
ATOM   3091  OG  SER B  43      50.258  -3.415  -4.887  1.00 10.00      B   
ATOM   3092  HG  SER B  43      50.404  -4.349  -4.694  1.00 10.00      B   
ATOM   3093  C   SER B  43      47.080  -2.592  -6.718  1.00 10.00      B   
ATOM   3094  O   SER B  43      46.079  -3.223  -6.367  1.00 10.00      B   
ATOM   3095  N   TYR B  44      47.009  -1.387  -7.282  1.00 10.00      B   
ATOM   3096  HN  TYR B  44      47.841  -0.923  -7.528  1.00 10.00      B   
ATOM   3097  CA  TYR B  44      45.724  -0.743  -7.550  1.00 10.00      B   
ATOM   3098  CB  TYR B  44      45.929   0.673  -8.096  1.00 10.00      B   
ATOM   3099  CG  TYR B  44      45.711   1.787  -7.092  1.00 10.00      B   
ATOM   3100  CD1 TYR B  44      46.768   2.303  -6.351  1.00 10.00      B   
ATOM   3101  CD2 TYR B  44      44.448   2.332  -6.894  1.00 10.00      B   
ATOM   3102  CE1 TYR B  44      46.574   3.329  -5.447  1.00 10.00      B   
ATOM   3103  CE2 TYR B  44      44.244   3.358  -5.989  1.00 10.00      B   
ATOM   3104  CZ  TYR B  44      45.309   3.850  -5.267  1.00 10.00      B   
ATOM   3105  OH  TYR B  44      45.110   4.873  -4.366  1.00 10.00      B   
ATOM   3106  HH  TYR B  44      45.721   5.599  -4.564  1.00 10.00      B   
ATOM   3107  C   TYR B  44      44.951  -1.570  -8.570  1.00 10.00      B   
ATOM   3108  O   TYR B  44      43.741  -1.763  -8.448  1.00 10.00      B   
ATOM   3109  N   ALA B  45      45.679  -2.073  -9.565  1.00 10.00      B   
ATOM   3110  HN  ALA B  45      46.642  -1.883  -9.591  1.00 10.00      B   
ATOM   3111  CA  ALA B  45      45.093  -2.895 -10.617  1.00 10.00      B   
ATOM   3112  CB  ALA B  45      46.140  -3.243 -11.666  1.00 10.00      B   
ATOM   3113  C   ALA B  45      44.476  -4.160 -10.033  1.00 10.00      B   
ATOM   3114  O   ALA B  45      43.421  -4.608 -10.475  1.00 10.00      B   
ATOM   3115  N   ILE B  46      45.133  -4.715  -9.020  1.00 10.00      B   
ATOM   3116  HN  ILE B  46      45.966  -4.298  -8.711  1.00 10.00      B   
ATOM   3117  CA  ILE B  46      44.653  -5.925  -8.357  1.00 10.00      B   
ATOM   3118  CB  ILE B  46      45.661  -6.416  -7.290  1.00 10.00      B   
ATOM   3119  CG1 ILE B  46      47.055  -6.611  -7.903  1.00 10.00      B   
ATOM   3120  CG2 ILE B  46      45.176  -7.695  -6.620  1.00 10.00      B   
ATOM   3121  CD1 ILE B  46      47.103  -7.610  -9.041  1.00 10.00      B   
ATOM   3122  C   ILE B  46      43.305  -5.659  -7.689  1.00 10.00      B   
ATOM   3123  O   ILE B  46      42.400  -6.498  -7.720  1.00 10.00      B   
ATOM   3124  N   LEU B  47      43.179  -4.477  -7.099  1.00 10.00      B   
ATOM   3125  HN  LEU B  47      43.938  -3.855  -7.119  1.00 10.00      B   
ATOM   3126  CA  LEU B  47      41.950  -4.078  -6.426  1.00 10.00      B   
ATOM   3127  CB  LEU B  47      42.174  -2.769  -5.660  1.00 10.00      B   
ATOM   3128  CG  LEU B  47      41.013  -2.271  -4.794  1.00 10.00      B   
ATOM   3129  CD1 LEU B  47      40.790  -3.192  -3.605  1.00 10.00      B   
ATOM   3130  CD2 LEU B  47      41.270  -0.846  -4.330  1.00 10.00      B   
ATOM   3131  C   LEU B  47      40.820  -3.914  -7.437  1.00 10.00      B   
ATOM   3132  O   LEU B  47      39.690  -4.348  -7.208  1.00 10.00      B   
ATOM   3133  N   ILE B  48      41.140  -3.295  -8.564  1.00 10.00      B   
ATOM   3134  HN  ILE B  48      42.061  -2.972  -8.690  1.00 10.00      B   
ATOM   3135  CA  ILE B  48      40.158  -3.076  -9.618  1.00 10.00      B   
ATOM   3136  CB  ILE B  48      40.707  -2.137 -10.715  1.00 10.00      B   
ATOM   3137  CG1 ILE B  48      41.153  -0.809 -10.100  1.00 10.00      B   
ATOM   3138  CG2 ILE B  48      39.661  -1.894 -11.795  1.00 10.00      B   
ATOM   3139  CD1 ILE B  48      41.941   0.069 -11.049  1.00 10.00      B   
ATOM   3140  C   ILE B  48      39.726  -4.399 -10.245  1.00 10.00      B   
ATOM   3141  O   ILE B  48      38.534  -4.685 -10.344  1.00 10.00      B   
ATOM   3142  N   ALA B  49      40.704  -5.206 -10.642  1.00 10.00      B   
ATOM   3143  HN  ALA B  49      41.638  -4.924 -10.509  1.00 10.00      B   
ATOM   3144  CA  ALA B  49      40.445  -6.496 -11.273  1.00 10.00      B   
ATOM   3145  CB  ALA B  49      41.754  -7.197 -11.606  1.00 10.00      B   
ATOM   3146  C   ALA B  49      39.565  -7.392 -10.402  1.00 10.00      B   
ATOM   3147  O   ALA B  49      38.646  -8.045 -10.899  1.00 10.00      B   
ATOM   3148  N   PHE B  50      39.848  -7.415  -9.104  1.00 10.00      B   
ATOM   3149  HN  PHE B  50      40.602  -6.882  -8.768  1.00 10.00      B   
ATOM   3150  CA  PHE B  50      39.074  -8.224  -8.169  1.00 10.00      B   
ATOM   3151  CB  PHE B  50      39.677  -8.147  -6.765  1.00 10.00      B   
ATOM   3152  CG  PHE B  50      39.340  -9.319  -5.888  1.00 10.00      B   
ATOM   3153  CD1 PHE B  50      39.968 -10.540  -6.073  1.00 10.00      B   
ATOM   3154  CD2 PHE B  50      38.397  -9.201  -4.881  1.00 10.00      B   
ATOM   3155  CE1 PHE B  50      39.662 -11.621  -5.269  1.00 10.00      B   
ATOM   3156  CE2 PHE B  50      38.086 -10.277  -4.073  1.00 10.00      B   
ATOM   3157  CZ  PHE B  50      38.719 -11.489  -4.268  1.00 10.00      B   
ATOM   3158  C   PHE B  50      37.620  -7.766  -8.153  1.00 10.00      B   
ATOM   3159  O   PHE B  50      36.701  -8.583  -8.214  1.00 10.00      B   
ATOM   3160  N   THR B  51      37.421  -6.455  -8.096  1.00 10.00      B   
ATOM   3161  HN  THR B  51      38.195  -5.856  -8.058  1.00 10.00      B   
ATOM   3162  CA  THR B  51      36.082  -5.887  -8.088  1.00 10.00      B   
ATOM   3163  CB  THR B  51      36.120  -4.369  -7.818  1.00 10.00      B   
ATOM   3164  OG1 THR B  51      36.991  -4.106  -6.708  1.00 10.00      B   
ATOM   3165  HG1 THR B  51      37.909  -4.114  -7.011  1.00 10.00      B   
ATOM   3166  CG2 THR B  51      34.730  -3.846  -7.489  1.00 10.00      B   
ATOM   3167  C   THR B  51      35.379  -6.164  -9.418  1.00 10.00      B   
ATOM   3168  O   THR B  51      34.208  -6.540  -9.443  1.00 10.00      B   
ATOM   3169  N   VAL B  52      36.112  -6.004 -10.517  1.00 10.00      B   
ATOM   3170  HN  VAL B  52      37.048  -5.710 -10.429  1.00 10.00      B   
ATOM   3171  CA  VAL B  52      35.568  -6.247 -11.852  1.00 10.00      B   
ATOM   3172  CB  VAL B  52      36.602  -5.922 -12.957  1.00 10.00      B   
ATOM   3173  CG1 VAL B  52      36.146  -6.437 -14.318  1.00 10.00      B   
ATOM   3174  CG2 VAL B  52      36.848  -4.422 -13.021  1.00 10.00      B   
ATOM   3175  C   VAL B  52      35.093  -7.690 -11.987  1.00 10.00      B   
ATOM   3176  O   VAL B  52      34.032  -7.953 -12.554  1.00 10.00      B   
ATOM   3177  N   GLY B  53      35.880  -8.619 -11.450  1.00 10.00      B   
ATOM   3178  HN  GLY B  53      36.721  -8.345 -11.017  1.00 10.00      B   
ATOM   3179  CA  GLY B  53      35.523 -10.022 -11.506  1.00 10.00      B   
ATOM   3180  C   GLY B  53      34.239 -10.310 -10.752  1.00 10.00      B   
ATOM   3181  O   GLY B  53      33.416 -11.112 -11.199  1.00 10.00      B   
ATOM   3182  N   ALA B  54      34.063  -9.641  -9.616  1.00 10.00      B   
ATOM   3183  HN  ALA B  54      34.760  -9.018  -9.318  1.00 10.00      B   
ATOM   3184  CA  ALA B  54      32.869  -9.813  -8.798  1.00 10.00      B   
ATOM   3185  CB  ALA B  54      33.029  -9.092  -7.469  1.00 10.00      B   
ATOM   3186  C   ALA B  54      31.635  -9.304  -9.537  1.00 10.00      B   
ATOM   3187  O   ALA B  54      30.569  -9.915  -9.482  1.00 10.00      B   
ATOM   3188  N   ILE B  55      31.794  -8.188 -10.240  1.00 10.00      B   
ATOM   3189  HN  ILE B  55      32.671  -7.744 -10.238  1.00 10.00      B   
ATOM   3190  CA  ILE B  55      30.701  -7.594 -11.007  1.00 10.00      B   
ATOM   3191  CB  ILE B  55      31.056  -6.161 -11.459  1.00 10.00      B   
ATOM   3192  CG1 ILE B  55      31.419  -5.303 -10.245  1.00 10.00      B   
ATOM   3193  CG2 ILE B  55      29.901  -5.527 -12.225  1.00 10.00      B   
ATOM   3194  CD1 ILE B  55      32.144  -4.027 -10.598  1.00 10.00      B   
ATOM   3195  C   ILE B  55      30.388  -8.458 -12.229  1.00 10.00      B   
ATOM   3196  O   ILE B  55      29.253  -8.511 -12.706  1.00 10.00      B   
ATOM   3197  N   LEU B  56      31.404  -9.151 -12.713  1.00 10.00      B   
ATOM   3198  HN  LEU B  56      32.285  -9.071 -12.282  1.00 10.00      B   
ATOM   3199  CA  LEU B  56      31.261 -10.021 -13.870  1.00 10.00      B   
ATOM   3200  CB  LEU B  56      32.642 -10.397 -14.411  1.00 10.00      B   
ATOM   3201  CG  LEU B  56      32.666 -11.226 -15.694  1.00 10.00      B   
ATOM   3202  CD1 LEU B  56      32.284 -10.367 -16.888  1.00 10.00      B   
ATOM   3203  CD2 LEU B  56      34.032 -11.860 -15.899  1.00 10.00      B   
ATOM   3204  C   LEU B  56      30.486 -11.288 -13.514  1.00 10.00      B   
ATOM   3205  O   LEU B  56      29.665 -11.764 -14.298  1.00 10.00      B   
ATOM   3206  N   SER B  57      30.740 -11.818 -12.322  1.00 10.00      B   
ATOM   3207  HN  SER B  57      31.387 -11.376 -11.728  1.00 10.00      B   
ATOM   3208  CA  SER B  57      30.088 -13.040 -11.871  1.00 10.00      B   
ATOM   3209  CB  SER B  57      30.962 -13.758 -10.843  1.00 10.00      B   
ATOM   3210  OG  SER B  57      31.640 -12.827 -10.015  1.00 10.00      B   
ATOM   3211  HG  SER B  57      32.472 -12.565 -10.439  1.00 10.00      B   
ATOM   3212  C   SER B  57      28.682 -12.789 -11.320  1.00 10.00      B   
ATOM   3213  O   SER B  57      27.913 -13.730 -11.115  1.00 10.00      B   
ATOM   3214  N   SER B  58      28.347 -11.529 -11.077  1.00 10.00      B   
ATOM   3215  HN  SER B  58      29.001 -10.815 -11.232  1.00 10.00      B   
ATOM   3216  CA  SER B  58      27.028 -11.186 -10.567  1.00 10.00      B   
ATOM   3217  CB  SER B  58      27.100  -9.947  -9.678  1.00 10.00      B   
ATOM   3218  OG  SER B  58      28.131  -9.081 -10.111  1.00 10.00      B   
ATOM   3219  HG  SER B  58      28.962  -9.330  -9.679  1.00 10.00      B   
ATOM   3220  C   SER B  58      26.048 -10.975 -11.714  1.00 10.00      B   
ATOM   3221  O   SER B  58      24.831 -11.026 -11.527  1.00 10.00      B   
ATOM   3222  N   LYS B  59      26.599 -10.731 -12.901  1.00 10.00      B   
ATOM   3223  HN  LYS B  59      27.575 -10.688 -12.964  1.00 10.00      B   
ATOM   3224  CA  LYS B  59      25.809 -10.520 -14.113  1.00 10.00      B   
ATOM   3225  CB  LYS B  59      24.965 -11.753 -14.457  1.00 10.00      B   
ATOM   3226  CG  LYS B  59      25.770 -13.034 -14.620  1.00 10.00      B   
ATOM   3227  CD  LYS B  59      26.816 -12.895 -15.714  1.00 10.00      B   
ATOM   3228  CE  LYS B  59      27.859 -13.997 -15.626  1.00 10.00      B   
ATOM   3229  NZ  LYS B  59      29.081 -13.647 -16.393  1.00 10.00      B   
ATOM   3230  HZ1 LYS B  59      28.890 -13.692 -17.416  1.00 10.00      B   
ATOM   3231  HZ2 LYS B  59      29.849 -14.308 -16.166  1.00 10.00      B   
ATOM   3232  HZ3 LYS B  59      29.388 -12.681 -16.152  1.00 10.00      B   
ATOM   3233  C   LYS B  59      24.942  -9.265 -14.036  1.00 10.00      B   
ATOM   3234  O   LYS B  59      24.002  -9.099 -14.814  1.00 10.00      B   
ATOM   3235  N   ILE B  60      25.262  -8.377 -13.107  1.00 10.00      B   
ATOM   3236  HN  ILE B  60      26.026  -8.549 -12.520  1.00 10.00      B   
ATOM   3237  CA  ILE B  60      24.511  -7.142 -12.957  1.00 10.00      B   
ATOM   3238  CB  ILE B  60      24.559  -6.599 -11.513  1.00 10.00      B   
ATOM   3239  CG1 ILE B  60      24.128  -7.688 -10.526  1.00 10.00      B   
ATOM   3240  CG2 ILE B  60      23.663  -5.373 -11.379  1.00 10.00      B   
ATOM   3241  CD1 ILE B  60      24.227  -7.285  -9.070  1.00 10.00      B   
ATOM   3242  C   ILE B  60      25.056  -6.103 -13.925  1.00 10.00      B   
ATOM   3243  O   ILE B  60      26.120  -5.526 -13.701  1.00 10.00      B   
ATOM   3244  N   SER B  61      24.337  -5.893 -15.016  1.00 10.00      B   
ATOM   3245  HN  SER B  61      23.495  -6.385 -15.140  1.00 10.00      B   
ATOM   3246  CA  SER B  61      24.756  -4.941 -16.030  1.00 10.00      B   
ATOM   3247  CB  SER B  61      24.757  -5.627 -17.398  1.00 10.00      B   
ATOM   3248  OG  SER B  61      25.226  -6.962 -17.277  1.00 10.00      B   
ATOM   3249  HG  SER B  61      25.239  -7.205 -16.343  1.00 10.00      B   
ATOM   3250  C   SER B  61      23.850  -3.712 -16.030  1.00 10.00      B   
ATOM   3251  O   SER B  61      23.079  -3.508 -15.086  1.00 10.00      B   
ATOM   3252  N   LEU B  62      23.959  -2.900 -17.085  1.00 10.00      B   
ATOM   3253  HN  LEU B  62      24.612  -3.123 -17.784  1.00 10.00      B   
ATOM   3254  CA  LEU B  62      23.166  -1.677 -17.236  1.00 10.00      B   
ATOM   3255  CB  LEU B  62      21.659  -1.936 -17.079  1.00 10.00      B   
ATOM   3256  CG  LEU B  62      20.950  -2.579 -18.276  1.00 10.00      B   
ATOM   3257  CD1 LEU B  62      19.491  -2.854 -17.947  1.00 10.00      B   
ATOM   3258  CD2 LEU B  62      21.058  -1.684 -19.501  1.00 10.00      B   
ATOM   3259  C   LEU B  62      23.643  -0.579 -16.288  1.00 10.00      B   
ATOM   3260  O   LEU B  62      24.717  -0.683 -15.693  1.00 10.00      B   
ATOM   3261  N   GLY B  63      22.845   0.471 -16.146  1.00 10.00      B   
ATOM   3262  HN  GLY B  63      21.996   0.503 -16.641  1.00 10.00      B   
ATOM   3263  CA  GLY B  63      23.212   1.570 -15.276  1.00 10.00      B   
ATOM   3264  C   GLY B  63      22.727   1.378 -13.854  1.00 10.00      B   
ATOM   3265  O   GLY B  63      22.429   2.348 -13.160  1.00 10.00      B   
ATOM   3266  N   PHE B  64      22.660   0.128 -13.412  1.00 10.00      B   
ATOM   3267  HN  PHE B  64      22.927  -0.605 -14.007  1.00 10.00      B   
ATOM   3268  CA  PHE B  64      22.204  -0.180 -12.064  1.00 10.00      B   
ATOM   3269  CB  PHE B  64      22.065  -1.687 -11.871  1.00 10.00      B   
ATOM   3270  CG  PHE B  64      20.641  -2.161 -11.865  1.00 10.00      B   
ATOM   3271  CD1 PHE B  64      20.058  -2.668 -13.014  1.00 10.00      B   
ATOM   3272  CD2 PHE B  64      19.887  -2.101 -10.706  1.00 10.00      B   
ATOM   3273  CE1 PHE B  64      18.747  -3.106 -13.007  1.00 10.00      B   
ATOM   3274  CE2 PHE B  64      18.577  -2.536 -10.692  1.00 10.00      B   
ATOM   3275  CZ  PHE B  64      18.005  -3.041 -11.843  1.00 10.00      B   
ATOM   3276  C   PHE B  64      23.138   0.407 -11.010  1.00 10.00      B   
ATOM   3277  O   PHE B  64      22.692   0.888  -9.967  1.00 10.00      B   
ATOM   3278  N   PHE B  65      24.432   0.379 -11.297  1.00 10.00      B   
ATOM   3279  HN  PHE B  65      24.725  -0.004 -12.152  1.00 10.00      B   
ATOM   3280  CA  PHE B  65      25.425   0.914 -10.377  1.00 10.00      B   
ATOM   3281  CB  PHE B  65      26.800   0.308 -10.653  1.00 10.00      B   
ATOM   3282  CG  PHE B  65      26.841  -1.185 -10.522  1.00 10.00      B   
ATOM   3283  CD1 PHE B  65      26.865  -1.991 -11.647  1.00 10.00      B   
ATOM   3284  CD2 PHE B  65      26.857  -1.783  -9.275  1.00 10.00      B   
ATOM   3285  CE1 PHE B  65      26.906  -3.366 -11.531  1.00 10.00      B   
ATOM   3286  CE2 PHE B  65      26.896  -3.158  -9.150  1.00 10.00      B   
ATOM   3287  CZ  PHE B  65      26.922  -3.952 -10.280  1.00 10.00      B   
ATOM   3288  C   PHE B  65      25.491   2.427 -10.504  1.00 10.00      B   
ATOM   3289  O   PHE B  65      25.680   3.134  -9.518  1.00 10.00      B   
ATOM   3290  N   LEU B  66      25.313   2.916 -11.730  1.00 10.00      B   
ATOM   3291  HN  LEU B  66      25.163   2.294 -12.473  1.00 10.00      B   
ATOM   3292  CA  LEU B  66      25.342   4.350 -11.999  1.00 10.00      B   
ATOM   3293  CB  LEU B  66      25.181   4.628 -13.493  1.00 10.00      B   
ATOM   3294  CG  LEU B  66      26.277   4.076 -14.410  1.00 10.00      B   
ATOM   3295  CD1 LEU B  66      25.987   4.444 -15.858  1.00 10.00      B   
ATOM   3296  CD2 LEU B  66      27.643   4.590 -13.985  1.00 10.00      B   
ATOM   3297  C   LEU B  66      24.254   5.070 -11.213  1.00 10.00      B   
ATOM   3298  O   LEU B  66      24.446   6.195 -10.746  1.00 10.00      B   
ATOM   3299  N   LYS B  67      23.116   4.401 -11.060  1.00 10.00      B   
ATOM   3300  HN  LYS B  67      23.027   3.513 -11.473  1.00 10.00      B   
ATOM   3301  CA  LYS B  67      21.988   4.952 -10.317  1.00 10.00      B   
ATOM   3302  CB  LYS B  67      20.769   4.039 -10.436  1.00 10.00      B   
ATOM   3303  CG  LYS B  67      20.040   4.140 -11.765  1.00 10.00      B   
ATOM   3304  CD  LYS B  67      18.867   3.177 -11.816  1.00 10.00      B   
ATOM   3305  CE  LYS B  67      18.025   3.390 -13.063  1.00 10.00      B   
ATOM   3306  NZ  LYS B  67      16.844   2.487 -13.084  1.00 10.00      B   
ATOM   3307  HZ1 LYS B  67      16.702   2.060 -12.147  1.00 10.00      B   
ATOM   3308  HZ2 LYS B  67      16.982   1.728 -13.782  1.00 10.00      B   
ATOM   3309  HZ3 LYS B  67      15.991   3.020 -13.340  1.00 10.00      B   
ATOM   3310  C   LYS B  67      22.347   5.161  -8.849  1.00 10.00      B   
ATOM   3311  O   LYS B  67      21.725   5.967  -8.160  1.00 10.00      B   
ATOM   3312  N   GLY B  68      23.358   4.439  -8.383  1.00 10.00      B   
ATOM   3313  HN  GLY B  68      23.818   3.812  -8.982  1.00 10.00      B   
ATOM   3314  CA  GLY B  68      23.790   4.568  -7.006  1.00 10.00      B   
ATOM   3315  C   GLY B  68      24.896   5.595  -6.866  1.00 10.00      B   
ATOM   3316  O   GLY B  68      25.199   6.051  -5.765  1.00 10.00      B   
ATOM   3317  N   ILE B  69      25.489   5.967  -7.991  1.00 10.00      B   
ATOM   3318  HN  ILE B  69      25.190   5.571  -8.836  1.00 10.00      B   
ATOM   3319  CA  ILE B  69      26.572   6.944  -8.010  1.00 10.00      B   
ATOM   3320  CB  ILE B  69      27.564   6.651  -9.161  1.00 10.00      B   
ATOM   3321  CG1 ILE B  69      28.102   5.224  -9.052  1.00 10.00      B   
ATOM   3322  CG2 ILE B  69      28.709   7.656  -9.164  1.00 10.00      B   
ATOM   3323  CD1 ILE B  69      28.914   4.782 -10.248  1.00 10.00      B   
ATOM   3324  C   ILE B  69      26.015   8.358  -8.170  1.00 10.00      B   
ATOM   3325  O   ILE B  69      26.531   9.314  -7.588  1.00 10.00      B   
ATOM   3326  N   ARG B  70      24.939   8.474  -8.942  1.00 10.00      B   
ATOM   3327  HN  ARG B  70      24.570   7.667  -9.362  1.00 10.00      B   
ATOM   3328  CA  ARG B  70      24.302   9.766  -9.204  1.00 10.00      B   
ATOM   3329  CB  ARG B  70      23.158   9.681 -10.231  1.00 10.00      B   
ATOM   3330  CG  ARG B  70      22.073   8.668  -9.910  1.00 10.00      B   
ATOM   3331  CD  ARG B  70      20.688   9.270 -10.076  1.00 10.00      B   
ATOM   3332  NE  ARG B  70      20.554  10.529  -9.346  1.00 10.00      B   
ATOM   3333  HE  ARG B  70      21.124  11.279  -9.637  1.00 10.00      B   
ATOM   3334  CZ  ARG B  70      19.713  10.724  -8.334  1.00 10.00      B   
ATOM   3335  NH1 ARG B  70      18.914   9.747  -7.918  1.00 10.00      B   
ATOM   3336 HH11 ARG B  70      18.255   9.908  -7.123  1.00 10.00      B   
ATOM   3337 HH12 ARG B  70      18.943   8.810  -8.378  1.00 10.00      B   
ATOM   3338  NH2 ARG B  70      19.692  11.897  -7.717  1.00 10.00      B   
ATOM   3339 HH21 ARG B  70      19.035  12.062  -6.926  1.00 10.00      B   
ATOM   3340 HH22 ARG B  70      20.338  12.663  -8.020  1.00 10.00      B   
ATOM   3341  C   ARG B  70      23.934  10.600  -7.955  1.00 10.00      B   
ATOM   3342  O   ARG B  70      24.176  11.809  -7.942  1.00 10.00      B   
ATOM   3343  N   PRO B  71      23.355  10.003  -6.883  1.00 10.00      B   
ATOM   3344  CA  PRO B  71      22.986  10.757  -5.674  1.00 10.00      B   
ATOM   3345  CB  PRO B  71      22.082   9.789  -4.891  1.00 10.00      B   
ATOM   3346  CG  PRO B  71      21.827   8.639  -5.806  1.00 10.00      B   
ATOM   3347  CD  PRO B  71      22.994   8.587  -6.746  1.00 10.00      B   
ATOM   3348  C   PRO B  71      24.202  11.138  -4.827  1.00 10.00      B   
ATOM   3349  O   PRO B  71      24.068  11.782  -3.785  1.00 10.00      B   
ATOM   3350  N   LEU B  72      25.384  10.738  -5.277  1.00 10.00      B   
ATOM   3351  HN  LEU B  72      25.430  10.229  -6.116  1.00 10.00      B   
ATOM   3352  CA  LEU B  72      26.617  11.033  -4.559  1.00 10.00      B   
ATOM   3353  CB  LEU B  72      27.319   9.735  -4.149  1.00 10.00      B   
ATOM   3354  CG  LEU B  72      26.512   8.779  -3.266  1.00 10.00      B   
ATOM   3355  CD1 LEU B  72      27.265   7.475  -3.064  1.00 10.00      B   
ATOM   3356  CD2 LEU B  72      26.193   9.426  -1.928  1.00 10.00      B   
ATOM   3357  C   LEU B  72      27.550  11.885  -5.417  1.00 10.00      B   
ATOM   3358  O   LEU B  72      28.687  12.164  -5.029  1.00 10.00      B   
ATOM   3359  N   LEU B  73      27.050  12.322  -6.571  1.00 10.00      B   
ATOM   3360  HN  LEU B  73      26.125  12.093  -6.804  1.00 10.00      B   
ATOM   3361  CA  LEU B  73      27.834  13.134  -7.501  1.00 10.00      B   
ATOM   3362  CB  LEU B  73      27.041  13.435  -8.775  1.00 10.00      B   
ATOM   3363  CG  LEU B  73      26.882  12.279  -9.764  1.00 10.00      B   
ATOM   3364  CD1 LEU B  73      26.088  12.728 -10.980  1.00 10.00      B   
ATOM   3365  CD2 LEU B  73      28.239  11.734 -10.180  1.00 10.00      B   
ATOM   3366  C   LEU B  73      28.328  14.432  -6.871  1.00 10.00      B   
ATOM   3367  O   LEU B  73      29.361  14.963  -7.278  1.00 10.00      B   
ATOM   3368  N   TRP B  74      27.588  14.928  -5.881  1.00 10.00      B   
ATOM   3369  HN  TRP B  74      26.774  14.451  -5.610  1.00 10.00      B   
ATOM   3370  CA  TRP B  74      27.945  16.161  -5.188  1.00 10.00      B   
ATOM   3371  CB  TRP B  74      26.985  16.416  -4.018  1.00 10.00      B   
ATOM   3372  CG  TRP B  74      27.404  17.548  -3.124  1.00 10.00      B   
ATOM   3373  CD1 TRP B  74      28.005  17.450  -1.900  1.00 10.00      B   
ATOM   3374  CD2 TRP B  74      27.262  18.950  -3.387  1.00 10.00      B   
ATOM   3375  NE1 TRP B  74      28.247  18.701  -1.389  1.00 10.00      B   
ATOM   3376  HE1 TRP B  74      28.673  18.892  -0.523  1.00 10.00      B   
ATOM   3377  CE2 TRP B  74      27.798  19.639  -2.281  1.00 10.00      B   
ATOM   3378  CE3 TRP B  74      26.733  19.689  -4.449  1.00 10.00      B   
ATOM   3379  CZ2 TRP B  74      27.823  21.029  -2.208  1.00 10.00      B   
ATOM   3380  CZ3 TRP B  74      26.759  21.069  -4.374  1.00 10.00      B   
ATOM   3381  CH2 TRP B  74      27.299  21.724  -3.262  1.00 10.00      B   
ATOM   3382  C   TRP B  74      29.390  16.126  -4.693  1.00 10.00      B   
ATOM   3383  O   TRP B  74      30.204  16.968  -5.072  1.00 10.00      B   
ATOM   3384  N   LEU B  75      29.703  15.135  -3.868  1.00 10.00      B   
ATOM   3385  HN  LEU B  75      29.017  14.476  -3.633  1.00 10.00      B   
ATOM   3386  CA  LEU B  75      31.042  14.996  -3.312  1.00 10.00      B   
ATOM   3387  CB  LEU B  75      31.056  13.980  -2.167  1.00 10.00      B   
ATOM   3388  CG  LEU B  75      30.790  14.536  -0.765  1.00 10.00      B   
ATOM   3389  CD1 LEU B  75      30.790  13.414   0.262  1.00 10.00      B   
ATOM   3390  CD2 LEU B  75      31.824  15.595  -0.405  1.00 10.00      B   
ATOM   3391  C   LEU B  75      32.057  14.606  -4.374  1.00 10.00      B   
ATOM   3392  O   LEU B  75      33.198  15.060  -4.340  1.00 10.00      B   
ATOM   3393  N   ILE B  76      31.638  13.771  -5.317  1.00 10.00      B   
ATOM   3394  HN  ILE B  76      30.710  13.449  -5.293  1.00 10.00      B   
ATOM   3395  CA  ILE B  76      32.522  13.317  -6.387  1.00 10.00      B   
ATOM   3396  CB  ILE B  76      31.817  12.310  -7.321  1.00 10.00      B   
ATOM   3397  CG1 ILE B  76      31.352  11.086  -6.528  1.00 10.00      B   
ATOM   3398  CG2 ILE B  76      32.744  11.885  -8.453  1.00 10.00      B   
ATOM   3399  CD1 ILE B  76      30.471  10.143  -7.317  1.00 10.00      B   
ATOM   3400  C   ILE B  76      33.063  14.490  -7.207  1.00 10.00      B   
ATOM   3401  O   ILE B  76      34.272  14.712  -7.261  1.00 10.00      B   
ATOM   3402  N   VAL B  77      32.162  15.251  -7.814  1.00 10.00      B   
ATOM   3403  HN  VAL B  77      31.206  15.049  -7.699  1.00 10.00      B   
ATOM   3404  CA  VAL B  77      32.556  16.387  -8.640  1.00 10.00      B   
ATOM   3405  CB  VAL B  77      31.332  17.062  -9.303  1.00 10.00      B   
ATOM   3406  CG1 VAL B  77      31.759  18.233 -10.176  1.00 10.00      B   
ATOM   3407  CG2 VAL B  77      30.547  16.049 -10.121  1.00 10.00      B   
ATOM   3408  C   VAL B  77      33.339  17.417  -7.829  1.00 10.00      B   
ATOM   3409  O   VAL B  77      34.385  17.898  -8.267  1.00 10.00      B   
ATOM   3410  N   PHE B  78      32.844  17.719  -6.634  1.00 10.00      B   
ATOM   3411  HN  PHE B  78      32.028  17.267  -6.329  1.00 10.00      B   
ATOM   3412  CA  PHE B  78      33.478  18.697  -5.759  1.00 10.00      B   
ATOM   3413  CB  PHE B  78      32.650  18.886  -4.485  1.00 10.00      B   
ATOM   3414  CG  PHE B  78      33.148  19.980  -3.584  1.00 10.00      B   
ATOM   3415  CD1 PHE B  78      33.336  21.262  -4.070  1.00 10.00      B   
ATOM   3416  CD2 PHE B  78      33.421  19.730  -2.251  1.00 10.00      B   
ATOM   3417  CE1 PHE B  78      33.793  22.274  -3.248  1.00 10.00      B   
ATOM   3418  CE2 PHE B  78      33.879  20.737  -1.422  1.00 10.00      B   
ATOM   3419  CZ  PHE B  78      34.063  22.013  -1.920  1.00 10.00      B   
ATOM   3420  C   PHE B  78      34.916  18.304  -5.413  1.00 10.00      B   
ATOM   3421  O   PHE B  78      35.838  19.106  -5.562  1.00 10.00      B   
ATOM   3422  N   THR B  79      35.102  17.065  -4.973  1.00 10.00      B   
ATOM   3423  HN  THR B  79      34.332  16.461  -4.904  1.00 10.00      B   
ATOM   3424  CA  THR B  79      36.422  16.575  -4.595  1.00 10.00      B   
ATOM   3425  CB  THR B  79      36.343  15.176  -3.949  1.00 10.00      B   
ATOM   3426  OG1 THR B  79      35.390  15.210  -2.875  1.00 10.00      B   
ATOM   3427  HG1 THR B  79      34.499  15.109  -3.237  1.00 10.00      B   
ATOM   3428  CG2 THR B  79      37.698  14.754  -3.396  1.00 10.00      B   
ATOM   3429  C   THR B  79      37.386  16.556  -5.781  1.00 10.00      B   
ATOM   3430  O   THR B  79      38.547  16.942  -5.647  1.00 10.00      B   
ATOM   3431  N   VAL B  80      36.902  16.135  -6.946  1.00 10.00      B   
ATOM   3432  HN  VAL B  80      35.957  15.870  -7.007  1.00 10.00      B   
ATOM   3433  CA  VAL B  80      37.743  16.071  -8.141  1.00 10.00      B   
ATOM   3434  CB  VAL B  80      36.999  15.456  -9.351  1.00 10.00      B   
ATOM   3435  CG1 VAL B  80      37.820  15.600 -10.626  1.00 10.00      B   
ATOM   3436  CG2 VAL B  80      36.688  13.989  -9.097  1.00 10.00      B   
ATOM   3437  C   VAL B  80      38.296  17.450  -8.505  1.00 10.00      B   
ATOM   3438  O   VAL B  80      39.506  17.620  -8.665  1.00 10.00      B   
ATOM   3439  N   VAL B  81      37.410  18.438  -8.602  1.00 10.00      B   
ATOM   3440  HN  VAL B  81      36.460  18.251  -8.430  1.00 10.00      B   
ATOM   3441  CA  VAL B  81      37.819  19.797  -8.950  1.00 10.00      B   
ATOM   3442  CB  VAL B  81      36.605  20.709  -9.243  1.00 10.00      B   
ATOM   3443  CG1 VAL B  81      37.060  22.081  -9.719  1.00 10.00      B   
ATOM   3444  CG2 VAL B  81      35.692  20.070 -10.276  1.00 10.00      B   
ATOM   3445  C   VAL B  81      38.678  20.414  -7.845  1.00 10.00      B   
ATOM   3446  O   VAL B  81      39.668  21.097  -8.121  1.00 10.00      B   
ATOM   3447  N   LEU B  82      38.306  20.151  -6.597  1.00 10.00      B   
ATOM   3448  HN  LEU B  82      37.513  19.591  -6.444  1.00 10.00      B   
ATOM   3449  CA  LEU B  82      39.034  20.681  -5.448  1.00 10.00      B   
ATOM   3450  CB  LEU B  82      38.286  20.375  -4.146  1.00 10.00      B   
ATOM   3451  CG  LEU B  82      38.659  21.229  -2.935  1.00 10.00      B   
ATOM   3452  CD1 LEU B  82      38.268  22.678  -3.169  1.00 10.00      B   
ATOM   3453  CD2 LEU B  82      37.992  20.692  -1.680  1.00 10.00      B   
ATOM   3454  C   LEU B  82      40.456  20.126  -5.381  1.00 10.00      B   
ATOM   3455  O   LEU B  82      41.382  20.827  -4.981  1.00 10.00      B   
ATOM   3456  N   GLN B  83      40.620  18.866  -5.779  1.00 10.00      B   
ATOM   3457  HN  GLN B  83      39.838  18.356  -6.089  1.00 10.00      B   
ATOM   3458  CA  GLN B  83      41.928  18.218  -5.757  1.00 10.00      B   
ATOM   3459  CB  GLN B  83      41.788  16.697  -5.663  1.00 10.00      B   
ATOM   3460  CG  GLN B  83      41.407  16.188  -4.278  1.00 10.00      B   
ATOM   3461  CD  GLN B  83      42.468  16.485  -3.235  1.00 10.00      B   
ATOM   3462  OE1 GLN B  83      43.408  15.711  -3.050  1.00 10.00      B   
ATOM   3463  NE2 GLN B  83      42.323  17.604  -2.543  1.00 10.00      B   
ATOM   3464 HE21 GLN B  83      41.551  18.174  -2.739  1.00 10.00      B   
ATOM   3465 HE22 GLN B  83      42.999  17.822  -1.867  1.00 10.00      B   
ATOM   3466  C   GLN B  83      42.782  18.608  -6.963  1.00 10.00      B   
ATOM   3467  O   GLN B  83      44.012  18.520  -6.914  1.00 10.00      B   
ATOM   3468  N   LEU B  84      42.135  19.030  -8.042  1.00 10.00      B   
ATOM   3469  HN  LEU B  84      41.155  19.067  -8.028  1.00 10.00      B   
ATOM   3470  CA  LEU B  84      42.850  19.440  -9.247  1.00 10.00      B   
ATOM   3471  CB  LEU B  84      41.891  19.583 -10.434  1.00 10.00      B   
ATOM   3472  CG  LEU B  84      41.427  18.283 -11.094  1.00 10.00      B   
ATOM   3473  CD1 LEU B  84      40.357  18.570 -12.136  1.00 10.00      B   
ATOM   3474  CD2 LEU B  84      42.603  17.548 -11.721  1.00 10.00      B   
ATOM   3475  C   LEU B  84      43.587  20.752  -9.004  1.00 10.00      B   
ATOM   3476  O   LEU B  84      44.725  20.933  -9.438  1.00 10.00      B   
ATOM   3477  N   LEU B  85      42.927  21.665  -8.303  1.00 10.00      B   
ATOM   3478  HN  LEU B  85      42.025  21.460  -7.980  1.00 10.00      B   
ATOM   3479  CA  LEU B  85      43.514  22.957  -7.988  1.00 10.00      B   
ATOM   3480  CB  LEU B  85      42.447  24.055  -8.048  1.00 10.00      B   
ATOM   3481  CG  LEU B  85      41.515  24.032  -9.264  1.00 10.00      B   
ATOM   3482  CD1 LEU B  85      40.474  25.137  -9.168  1.00 10.00      B   
ATOM   3483  CD2 LEU B  85      42.305  24.147 -10.560  1.00 10.00      B   
ATOM   3484  C   LEU B  85      44.138  22.904  -6.600  1.00 10.00      B   
ATOM   3485  O   LEU B  85      43.837  21.998  -5.823  1.00 10.00      B   
ATOM   3486  N   PHE B  86      45.000  23.868  -6.297  1.00 10.00      B   
ATOM   3487  HN  PHE B  86      45.196  24.558  -6.966  1.00 10.00      B   
ATOM   3488  CA  PHE B  86      45.670  23.933  -4.997  1.00 10.00      B   
ATOM   3489  CB  PHE B  86      44.669  24.202  -3.864  1.00 10.00      B   
ATOM   3490  CG  PHE B  86      44.048  25.568  -3.894  1.00 10.00      B   
ATOM   3491  CD1 PHE B  86      42.873  25.796  -4.592  1.00 10.00      B   
ATOM   3492  CD2 PHE B  86      44.630  26.622  -3.211  1.00 10.00      B   
ATOM   3493  CE1 PHE B  86      42.294  27.050  -4.612  1.00 10.00      B   
ATOM   3494  CE2 PHE B  86      44.057  27.879  -3.228  1.00 10.00      B   
ATOM   3495  CZ  PHE B  86      42.886  28.093  -3.927  1.00 10.00      B   
ATOM   3496  C   PHE B  86      46.456  22.654  -4.710  1.00 10.00      B   
ATOM   3497  O   PHE B  86      46.211  21.973  -3.711  1.00 10.00      B   
ATOM   3498  N   SER B  87      47.387  22.329  -5.591  1.00 10.00      B   
ATOM   3499  HN  SER B  87      47.533  22.910  -6.367  1.00 10.00      B   
ATOM   3500  CA  SER B  87      48.212  21.138  -5.433  1.00 10.00      B   
ATOM   3501  CB  SER B  87      47.988  20.164  -6.594  1.00 10.00      B   
ATOM   3502  OG  SER B  87      47.603  18.882  -6.124  1.00 10.00      B   
ATOM   3503  HG  SER B  87      47.075  18.983  -5.320  1.00 10.00      B   
ATOM   3504  C   SER B  87      49.686  21.520  -5.337  1.00 10.00      B   
ATOM   3505  O   SER B  87      50.018  22.624  -4.894  1.00 10.00      B   
ATOM   3506  N   ILE B 100      45.000  27.905  -9.972  1.00 10.00      B   
ATOM   3507  HN  ILE B 100      45.281  27.446  -9.149  1.00 10.00      B   
ATOM   3508  CA  ILE B 100      44.185  27.178 -10.939  1.00 10.00      B   
ATOM   3509  CB  ILE B 100      43.191  28.100 -11.676  1.00 10.00      B   
ATOM   3510  CG1 ILE B 100      43.915  29.306 -12.285  1.00 10.00      B   
ATOM   3511  CG2 ILE B 100      42.084  28.552 -10.732  1.00 10.00      B   
ATOM   3512  CD1 ILE B 100      43.033  30.181 -13.153  1.00 10.00      B   
ATOM   3513  C   ILE B 100      45.056  26.442 -11.950  1.00 10.00      B   
ATOM   3514  O   ILE B 100      44.555  25.884 -12.926  1.00 10.00      B   
ATOM   3515  N   ASN B 101      46.359  26.443 -11.702  1.00 10.00      B   
ATOM   3516  HN  ASN B 101      46.690  26.897 -10.897  1.00 10.00      B   
ATOM   3517  CA  ASN B 101      47.313  25.779 -12.585  1.00 10.00      B   
ATOM   3518  CB  ASN B 101      48.740  26.264 -12.310  1.00 10.00      B   
ATOM   3519  CG  ASN B 101      49.122  27.498 -13.107  1.00 10.00      B   
ATOM   3520  OD1 ASN B 101      48.693  27.681 -14.248  1.00 10.00      B   
ATOM   3521  ND2 ASN B 101      49.931  28.356 -12.509  1.00 10.00      B   
ATOM   3522 HD21 ASN B 101      50.234  28.150 -11.596  1.00 10.00      B   
ATOM   3523 HD22 ASN B 101      50.202  29.161 -12.999  1.00 10.00      B   
ATOM   3524  C   ASN B 101      47.237  24.267 -12.422  1.00 10.00      B   
ATOM   3525  O   ASN B 101      47.671  23.717 -11.410  1.00 10.00      B   
ATOM   3526  N   VAL B 102      46.675  23.600 -13.420  1.00 10.00      B   
ATOM   3527  HN  VAL B 102      46.348  24.096 -14.203  1.00 10.00      B   
ATOM   3528  CA  VAL B 102      46.539  22.150 -13.386  1.00 10.00      B   
ATOM   3529  CB  VAL B 102      45.321  21.674 -14.205  1.00 10.00      B   
ATOM   3530  CG1 VAL B 102      45.151  20.165 -14.096  1.00 10.00      B   
ATOM   3531  CG2 VAL B 102      44.058  22.393 -13.751  1.00 10.00      B   
ATOM   3532  C   VAL B 102      47.803  21.480 -13.917  1.00 10.00      B   
ATOM   3533  O   VAL B 102      48.200  21.699 -15.062  1.00 10.00      B   
ATOM   3534  N   THR B 103      48.424  20.666 -13.078  1.00 10.00      B   
ATOM   3535  HN  THR B 103      48.044  20.523 -12.187  1.00 10.00      B   
ATOM   3536  CA  THR B 103      49.644  19.968 -13.447  1.00 10.00      B   
ATOM   3537  CB  THR B 103      50.586  19.834 -12.235  1.00 10.00      B   
ATOM   3538  OG1 THR B 103      49.849  19.338 -11.108  1.00 10.00      B   
ATOM   3539  HG1 THR B 103      49.178  19.985 -10.853  1.00 10.00      B   
ATOM   3540  CG2 THR B 103      51.191  21.182 -11.875  1.00 10.00      B   
ATOM   3541  C   THR B 103      49.334  18.577 -14.000  1.00 10.00      B   
ATOM   3542  O   THR B 103      48.202  18.091 -13.897  1.00 10.00      B   
ATOM   3543  N   GLN B 104      50.343  17.942 -14.585  1.00 10.00      B   
ATOM   3544  HN  GLN B 104      51.216  18.390 -14.643  1.00 10.00      B   
ATOM   3545  CA  GLN B 104      50.192  16.605 -15.144  1.00 10.00      B   
ATOM   3546  CB  GLN B 104      51.489  16.179 -15.836  1.00 10.00      B   
ATOM   3547  CG  GLN B 104      51.830  16.972 -17.086  1.00 10.00      B   
ATOM   3548  CD  GLN B 104      53.308  16.909 -17.419  1.00 10.00      B   
ATOM   3549  OE1 GLN B 104      54.155  16.844 -16.527  1.00 10.00      B   
ATOM   3550  NE2 GLN B 104      53.629  16.929 -18.701  1.00 10.00      B   
ATOM   3551 HE21 GLN B 104      52.904  16.988 -19.361  1.00 10.00      B   
ATOM   3552 HE22 GLN B 104      54.578  16.872 -18.943  1.00 10.00      B   
ATOM   3553  C   GLN B 104      49.865  15.613 -14.036  1.00 10.00      B   
ATOM   3554  O   GLN B 104      48.941  14.806 -14.156  1.00 10.00      B   
ATOM   3555  N   ASP B 105      50.616  15.702 -12.944  1.00 10.00      B   
ATOM   3556  HN  ASP B 105      51.322  16.386 -12.907  1.00 10.00      B   
ATOM   3557  CA  ASP B 105      50.421  14.817 -11.801  1.00 10.00      B   
ATOM   3558  CB  ASP B 105      51.460  15.086 -10.711  1.00 10.00      B   
ATOM   3559  CG  ASP B 105      52.814  14.492 -11.034  1.00 10.00      B   
ATOM   3560  OD1 ASP B 105      53.108  13.371 -10.568  1.00 10.00      B   
ATOM   3561  OD2 ASP B 105      53.584  15.139 -11.775  1.00 10.00      B   
ATOM   3562  C   ASP B 105      49.019  14.961 -11.231  1.00 10.00      B   
ATOM   3563  O   ASP B 105      48.393  13.972 -10.845  1.00 10.00      B   
ATOM   3564  N   GLY B 106      48.529  16.196 -11.197  1.00 10.00      B   
ATOM   3565  HN  GLY B 106      49.078  16.940 -11.528  1.00 10.00      B   
ATOM   3566  CA  GLY B 106      47.202  16.461 -10.683  1.00 10.00      B   
ATOM   3567  C   GLY B 106      46.127  15.814 -11.529  1.00 10.00      B   
ATOM   3568  O   GLY B 106      45.170  15.247 -11.002  1.00 10.00      B   
ATOM   3569  N   LEU B 107      46.297  15.879 -12.845  1.00 10.00      B   
ATOM   3570  HN  LEU B 107      47.089  16.340 -13.200  1.00 10.00      B   
ATOM   3571  CA  LEU B 107      45.339  15.289 -13.773  1.00 10.00      B   
ATOM   3572  CB  LEU B 107      45.710  15.626 -15.222  1.00 10.00      B   
ATOM   3573  CG  LEU B 107      44.639  15.324 -16.274  1.00 10.00      B   
ATOM   3574  CD1 LEU B 107      43.446  16.256 -16.107  1.00 10.00      B   
ATOM   3575  CD2 LEU B 107      45.217  15.430 -17.677  1.00 10.00      B   
ATOM   3576  C   LEU B 107      45.278  13.777 -13.589  1.00 10.00      B   
ATOM   3577  O   LEU B 107      44.214  13.165 -13.703  1.00 10.00      B   
ATOM   3578  N   ILE B 108      46.429  13.182 -13.302  1.00 10.00      B   
ATOM   3579  HN  ILE B 108      47.245  13.725 -13.247  1.00 10.00      B   
ATOM   3580  CA  ILE B 108      46.514  11.745 -13.086  1.00 10.00      B   
ATOM   3581  CB  ILE B 108      47.965  11.236 -13.212  1.00 10.00      B   
ATOM   3582  CG1 ILE B 108      48.529  11.612 -14.586  1.00 10.00      B   
ATOM   3583  CG2 ILE B 108      48.022   9.728 -13.017  1.00 10.00      B   
ATOM   3584  CD1 ILE B 108      49.998  11.303 -14.753  1.00 10.00      B   
ATOM   3585  C   ILE B 108      45.935  11.383 -11.719  1.00 10.00      B   
ATOM   3586  O   ILE B 108      45.309  10.336 -11.558  1.00 10.00      B   
ATOM   3587  N   ASN B 109      46.129  12.273 -10.745  1.00 10.00      B   
ATOM   3588  HN  ASN B 109      46.642  13.088 -10.939  1.00 10.00      B   
ATOM   3589  CA  ASN B 109      45.610  12.067  -9.392  1.00 10.00      B   
ATOM   3590  CB  ASN B 109      45.998  13.228  -8.471  1.00 10.00      B   
ATOM   3591  CG  ASN B 109      47.352  13.045  -7.823  1.00 10.00      B   
ATOM   3592  OD1 ASN B 109      47.833  11.922  -7.667  1.00 10.00      B   
ATOM   3593  ND2 ASN B 109      47.975  14.150  -7.436  1.00 10.00      B   
ATOM   3594 HD21 ASN B 109      47.531  15.016  -7.595  1.00 10.00      B   
ATOM   3595 HD22 ASN B 109      48.845  14.063  -6.998  1.00 10.00      B   
ATOM   3596  C   ASN B 109      44.097  11.943  -9.427  1.00 10.00      B   
ATOM   3597  O   ASN B 109      43.510  11.128  -8.712  1.00 10.00      B   
ATOM   3598  N   ALA B 110      43.475  12.757 -10.277  1.00 10.00      B   
ATOM   3599  HN  ALA B 110      44.011  13.382 -10.813  1.00 10.00      B   
ATOM   3600  CA  ALA B 110      42.028  12.753 -10.433  1.00 10.00      B   
ATOM   3601  CB  ALA B 110      41.593  13.805 -11.441  1.00 10.00      B   
ATOM   3602  C   ALA B 110      41.537  11.374 -10.855  1.00 10.00      B   
ATOM   3603  O   ALA B 110      40.447  10.949 -10.477  1.00 10.00      B   
ATOM   3604  N   GLY B 111      42.362  10.676 -11.629  1.00 10.00      B   
ATOM   3605  HN  GLY B 111      43.223  11.067 -11.888  1.00 10.00      B   
ATOM   3606  CA  GLY B 111      42.010   9.346 -12.084  1.00 10.00      B   
ATOM   3607  C   GLY B 111      41.900   8.378 -10.925  1.00 10.00      B   
ATOM   3608  O   GLY B 111      40.938   7.618 -10.830  1.00 10.00      B   
ATOM   3609  N   TYR B 112      42.879   8.424 -10.028  1.00 10.00      B   
ATOM   3610  HN  TYR B 112      43.614   9.062 -10.157  1.00 10.00      B   
ATOM   3611  CA  TYR B 112      42.889   7.552  -8.860  1.00 10.00      B   
ATOM   3612  CB  TYR B 112      44.172   7.747  -8.048  1.00 10.00      B   
ATOM   3613  CG  TYR B 112      45.441   7.405  -8.796  1.00 10.00      B   
ATOM   3614  CD1 TYR B 112      46.323   8.401  -9.188  1.00 10.00      B   
ATOM   3615  CD2 TYR B 112      45.760   6.087  -9.102  1.00 10.00      B   
ATOM   3616  CE1 TYR B 112      47.486   8.097  -9.868  1.00 10.00      B   
ATOM   3617  CE2 TYR B 112      46.922   5.774  -9.782  1.00 10.00      B   
ATOM   3618  CZ  TYR B 112      47.781   6.783 -10.163  1.00 10.00      B   
ATOM   3619  OH  TYR B 112      48.942   6.481 -10.840  1.00 10.00      B   
ATOM   3620  HH  TYR B 112      49.649   7.063 -10.535  1.00 10.00      B   
ATOM   3621  C   TYR B 112      41.678   7.828  -7.978  1.00 10.00      B   
ATOM   3622  O   TYR B 112      41.003   6.904  -7.523  1.00 10.00      B   
ATOM   3623  N   ILE B 113      41.400   9.108  -7.758  1.00 10.00      B   
ATOM   3624  HN  ILE B 113      41.970   9.798  -8.165  1.00 10.00      B   
ATOM   3625  CA  ILE B 113      40.275   9.518  -6.932  1.00 10.00      B   
ATOM   3626  CB  ILE B 113      40.286  11.042  -6.691  1.00 10.00      B   
ATOM   3627  CG1 ILE B 113      41.625  11.468  -6.084  1.00 10.00      B   
ATOM   3628  CG2 ILE B 113      39.136  11.454  -5.779  1.00 10.00      B   
ATOM   3629  CD1 ILE B 113      41.853  12.963  -6.096  1.00 10.00      B   
ATOM   3630  C   ILE B 113      38.949   9.106  -7.566  1.00 10.00      B   
ATOM   3631  O   ILE B 113      38.060   8.589  -6.886  1.00 10.00      B   
ATOM   3632  N   PHE B 114      38.829   9.320  -8.875  1.00 10.00      B   
ATOM   3633  HN  PHE B 114      39.581   9.731  -9.366  1.00 10.00      B   
ATOM   3634  CA  PHE B 114      37.612   8.973  -9.603  1.00 10.00      B   
ATOM   3635  CB  PHE B 114      37.684   9.466 -11.049  1.00 10.00      B   
ATOM   3636  CG  PHE B 114      36.349   9.524 -11.736  1.00 10.00      B   
ATOM   3637  CD1 PHE B 114      35.462  10.553 -11.464  1.00 10.00      B   
ATOM   3638  CD2 PHE B 114      35.979   8.551 -12.650  1.00 10.00      B   
ATOM   3639  CE1 PHE B 114      34.230  10.612 -12.090  1.00 10.00      B   
ATOM   3640  CE2 PHE B 114      34.748   8.602 -13.280  1.00 10.00      B   
ATOM   3641  CZ  PHE B 114      33.873   9.634 -12.999  1.00 10.00      B   
ATOM   3642  C   PHE B 114      37.361   7.469  -9.570  1.00 10.00      B   
ATOM   3643  O   PHE B 114      36.238   7.024  -9.324  1.00 10.00      B   
ATOM   3644  N   VAL B 115      38.410   6.690  -9.814  1.00 10.00      B   
ATOM   3645  HN  VAL B 115      39.278   7.106 -10.017  1.00 10.00      B   
ATOM   3646  CA  VAL B 115      38.302   5.233  -9.799  1.00 10.00      B   
ATOM   3647  CB  VAL B 115      39.593   4.546 -10.304  1.00 10.00      B   
ATOM   3648  CG1 VAL B 115      39.528   3.039 -10.097  1.00 10.00      B   
ATOM   3649  CG2 VAL B 115      39.810   4.858 -11.778  1.00 10.00      B   
ATOM   3650  C   VAL B 115      37.946   4.739  -8.399  1.00 10.00      B   
ATOM   3651  O   VAL B 115      37.131   3.830  -8.247  1.00 10.00      B   
ATOM   3652  N   ARG B 116      38.544   5.359  -7.383  1.00 10.00      B   
ATOM   3653  HN  ARG B 116      39.188   6.078  -7.574  1.00 10.00      B   
ATOM   3654  CA  ARG B 116      38.276   4.993  -5.995  1.00 10.00      B   
ATOM   3655  CB  ARG B 116      39.075   5.879  -5.036  1.00 10.00      B   
ATOM   3656  CG  ARG B 116      40.475   5.377  -4.733  1.00 10.00      B   
ATOM   3657  CD  ARG B 116      41.153   6.262  -3.702  1.00 10.00      B   
ATOM   3658  NE  ARG B 116      42.462   5.749  -3.305  1.00 10.00      B   
ATOM   3659  HE  ARG B 116      43.032   5.375  -4.015  1.00 10.00      B   
ATOM   3660  CZ  ARG B 116      42.916   5.753  -2.052  1.00 10.00      B   
ATOM   3661  NH1 ARG B 116      42.162   6.238  -1.071  1.00 10.00      B   
ATOM   3662 HH11 ARG B 116      41.209   6.615  -1.277  1.00 10.00      B   
ATOM   3663 HH12 ARG B 116      42.516   6.248  -0.090  1.00 10.00      B   
ATOM   3664  NH2 ARG B 116      44.125   5.271  -1.787  1.00 10.00      B   
ATOM   3665 HH21 ARG B 116      44.720   4.893  -2.564  1.00 10.00      B   
ATOM   3666 HH22 ARG B 116      44.492   5.265  -0.811  1.00 10.00      B   
ATOM   3667  C   ARG B 116      36.787   5.115  -5.694  1.00 10.00      B   
ATOM   3668  O   ARG B 116      36.200   4.239  -5.060  1.00 10.00      B   
ATOM   3669  N   PHE B 117      36.184   6.207  -6.162  1.00 10.00      B   
ATOM   3670  HN  PHE B 117      36.715   6.874  -6.651  1.00 10.00      B   
ATOM   3671  CA  PHE B 117      34.759   6.436  -5.962  1.00 10.00      B   
ATOM   3672  CB  PHE B 117      34.324   7.782  -6.551  1.00 10.00      B   
ATOM   3673  CG  PHE B 117      34.555   8.965  -5.652  1.00 10.00      B   
ATOM   3674  CD1 PHE B 117      34.019   8.997  -4.374  1.00 10.00      B   
ATOM   3675  CD2 PHE B 117      35.301  10.049  -6.086  1.00 10.00      B   
ATOM   3676  CE1 PHE B 117      34.225  10.085  -3.547  1.00 10.00      B   
ATOM   3677  CE2 PHE B 117      35.511  11.140  -5.264  1.00 10.00      B   
ATOM   3678  CZ  PHE B 117      34.972  11.158  -3.992  1.00 10.00      B   
ATOM   3679  C   PHE B 117      33.955   5.313  -6.603  1.00 10.00      B   
ATOM   3680  O   PHE B 117      33.072   4.736  -5.972  1.00 10.00      B   
ATOM   3681  N   LEU B 118      34.287   4.999  -7.852  1.00 10.00      B   
ATOM   3682  HN  LEU B 118      35.012   5.493  -8.288  1.00 10.00      B   
ATOM   3683  CA  LEU B 118      33.607   3.945  -8.596  1.00 10.00      B   
ATOM   3684  CB  LEU B 118      34.203   3.814 -10.000  1.00 10.00      B   
ATOM   3685  CG  LEU B 118      34.024   5.013 -10.933  1.00 10.00      B   
ATOM   3686  CD1 LEU B 118      34.922   4.871 -12.151  1.00 10.00      B   
ATOM   3687  CD2 LEU B 118      32.570   5.148 -11.358  1.00 10.00      B   
ATOM   3688  C   LEU B 118      33.701   2.606  -7.874  1.00 10.00      B   
ATOM   3689  O   LEU B 118      32.714   1.885  -7.756  1.00 10.00      B   
ATOM   3690  N   LEU B 119      34.890   2.286  -7.388  1.00 10.00      B   
ATOM   3691  HN  LEU B 119      35.638   2.913  -7.509  1.00 10.00      B   
ATOM   3692  CA  LEU B 119      35.123   1.031  -6.683  1.00 10.00      B   
ATOM   3693  CB  LEU B 119      36.609   0.873  -6.350  1.00 10.00      B   
ATOM   3694  CG  LEU B 119      37.557   0.672  -7.534  1.00 10.00      B   
ATOM   3695  CD1 LEU B 119      39.005   0.741  -7.074  1.00 10.00      B   
ATOM   3696  CD2 LEU B 119      37.275  -0.652  -8.228  1.00 10.00      B   
ATOM   3697  C   LEU B 119      34.290   0.923  -5.406  1.00 10.00      B   
ATOM   3698  O   LEU B 119      33.543  -0.039  -5.221  1.00 10.00      B   
ATOM   3699  N   ILE B 120      34.407   1.927  -4.544  1.00 10.00      B   
ATOM   3700  HN  ILE B 120      34.988   2.687  -4.773  1.00 10.00      B   
ATOM   3701  CA  ILE B 120      33.695   1.941  -3.271  1.00 10.00      B   
ATOM   3702  CB  ILE B 120      34.176   3.097  -2.361  1.00 10.00      B   
ATOM   3703  CG1 ILE B 120      35.691   3.019  -2.144  1.00 10.00      B   
ATOM   3704  CG2 ILE B 120      33.448   3.069  -1.024  1.00 10.00      B   
ATOM   3705  CD1 ILE B 120      36.273   4.223  -1.430  1.00 10.00      B   
ATOM   3706  C   ILE B 120      32.179   2.019  -3.450  1.00 10.00      B   
ATOM   3707  O   ILE B 120      31.442   1.193  -2.910  1.00 10.00      B   
ATOM   3708  N   ILE B 121      31.718   2.989  -4.230  1.00 10.00      B   
ATOM   3709  HN  ILE B 121      32.354   3.587  -4.684  1.00 10.00      B   
ATOM   3710  CA  ILE B 121      30.287   3.179  -4.443  1.00 10.00      B   
ATOM   3711  CB  ILE B 121      29.978   4.444  -5.268  1.00 10.00      B   
ATOM   3712  CG1 ILE B 121      30.498   5.683  -4.530  1.00 10.00      B   
ATOM   3713  CG2 ILE B 121      28.479   4.566  -5.517  1.00 10.00      B   
ATOM   3714  CD1 ILE B 121      30.426   6.960  -5.339  1.00 10.00      B   
ATOM   3715  C   ILE B 121      29.623   1.957  -5.075  1.00 10.00      B   
ATOM   3716  O   ILE B 121      28.607   1.474  -4.572  1.00 10.00      B   
ATOM   3717  N   MET B 122      30.210   1.442  -6.149  1.00 10.00      B   
ATOM   3718  HN  MET B 122      31.045   1.844  -6.482  1.00 10.00      B   
ATOM   3719  CA  MET B 122      29.647   0.284  -6.843  1.00 10.00      B   
ATOM   3720  CB  MET B 122      30.353   0.027  -8.176  1.00 10.00      B   
ATOM   3721  CG  MET B 122      29.979   1.018  -9.271  1.00 10.00      B   
ATOM   3722  SD  MET B 122      30.883   0.757 -10.812  1.00 10.00      B   
ATOM   3723  CE  MET B 122      30.378  -0.910 -11.229  1.00 10.00      B   
ATOM   3724  C   MET B 122      29.649  -0.967  -5.968  1.00 10.00      B   
ATOM   3725  O   MET B 122      28.818  -1.858  -6.145  1.00 10.00      B   
ATOM   3726  N   MET B 123      30.580  -1.026  -5.019  1.00 10.00      B   
ATOM   3727  HN  MET B 123      31.222  -0.288  -4.931  1.00 10.00      B   
ATOM   3728  CA  MET B 123      30.677  -2.163  -4.113  1.00 10.00      B   
ATOM   3729  CB  MET B 123      31.951  -2.075  -3.266  1.00 10.00      B   
ATOM   3730  CG  MET B 123      32.154  -3.240  -2.306  1.00 10.00      B   
ATOM   3731  SD  MET B 123      32.399  -4.816  -3.151  1.00 10.00      B   
ATOM   3732  CE  MET B 123      32.754  -5.891  -1.763  1.00 10.00      B   
ATOM   3733  C   MET B 123      29.446  -2.230  -3.215  1.00 10.00      B   
ATOM   3734  O   MET B 123      28.880  -3.305  -2.997  1.00 10.00      B   
ATOM   3735  N   SER B 124      29.026  -1.075  -2.709  1.00 10.00      B   
ATOM   3736  HN  SER B 124      29.520  -0.252  -2.917  1.00 10.00      B   
ATOM   3737  CA  SER B 124      27.860  -0.995  -1.842  1.00 10.00      B   
ATOM   3738  CB  SER B 124      27.742   0.404  -1.229  1.00 10.00      B   
ATOM   3739  OG  SER B 124      28.622   1.313  -1.872  1.00 10.00      B   
ATOM   3740  HG  SER B 124      28.339   1.438  -2.789  1.00 10.00      B   
ATOM   3741  C   SER B 124      26.581  -1.367  -2.596  1.00 10.00      B   
ATOM   3742  O   SER B 124      25.701  -2.043  -2.053  1.00 10.00      B   
ATOM   3743  N   THR B 125      26.487  -0.946  -3.853  1.00 10.00      B   
ATOM   3744  HN  THR B 125      27.221  -0.426  -4.246  1.00 10.00      B   
ATOM   3745  CA  THR B 125      25.320  -1.243  -4.668  1.00 10.00      B   
ATOM   3746  CB  THR B 125      25.328  -0.412  -5.969  1.00 10.00      B   
ATOM   3747  OG1 THR B 125      26.503   0.412  -5.998  1.00 10.00      B   
ATOM   3748  HG1 THR B 125      26.428   1.103  -5.324  1.00 10.00      B   
ATOM   3749  CG2 THR B 125      24.092   0.473  -6.047  1.00 10.00      B   
ATOM   3750  C   THR B 125      25.280  -2.728  -5.017  1.00 10.00      B   
ATOM   3751  O   THR B 125      24.232  -3.367  -4.931  1.00 10.00      B   
ATOM   3752  N   LEU B 126      26.440  -3.272  -5.376  1.00 10.00      B   
ATOM   3753  HN  LEU B 126      27.244  -2.703  -5.398  1.00 10.00      B   
ATOM   3754  CA  LEU B 126      26.565  -4.678  -5.747  1.00 10.00      B   
ATOM   3755  CB  LEU B 126      28.030  -5.013  -6.040  1.00 10.00      B   
ATOM   3756  CG  LEU B 126      28.320  -6.432  -6.532  1.00 10.00      B   
ATOM   3757  CD1 LEU B 126      27.735  -6.652  -7.919  1.00 10.00      B   
ATOM   3758  CD2 LEU B 126      29.815  -6.703  -6.528  1.00 10.00      B   
ATOM   3759  C   LEU B 126      26.025  -5.603  -4.659  1.00 10.00      B   
ATOM   3760  O   LEU B 126      25.334  -6.579  -4.951  1.00 10.00      B   
ATOM   3761  N   LEU B 127      26.331  -5.284  -3.408  1.00 10.00      B   
ATOM   3762  HN  LEU B 127      26.873  -4.485  -3.239  1.00 10.00      B   
ATOM   3763  CA  LEU B 127      25.879  -6.089  -2.280  1.00 10.00      B   
ATOM   3764  CB  LEU B 127      26.537  -5.614  -0.978  1.00 10.00      B   
ATOM   3765  CG  LEU B 127      26.100  -6.339   0.298  1.00 10.00      B   
ATOM   3766  CD1 LEU B 127      26.587  -7.782   0.299  1.00 10.00      B   
ATOM   3767  CD2 LEU B 127      26.584  -5.602   1.536  1.00 10.00      B   
ATOM   3768  C   LEU B 127      24.360  -6.047  -2.142  1.00 10.00      B   
ATOM   3769  O   LEU B 127      23.710  -7.083  -1.998  1.00 10.00      B   
ATOM   3770  N   THR B 128      23.803  -4.848  -2.210  1.00 10.00      B   
ATOM   3771  HN  THR B 128      24.373  -4.067  -2.360  1.00 10.00      B   
ATOM   3772  CA  THR B 128      22.364  -4.655  -2.072  1.00 10.00      B   
ATOM   3773  CB  THR B 128      22.027  -3.155  -1.965  1.00 10.00      B   
ATOM   3774  OG1 THR B 128      23.058  -2.486  -1.219  1.00 10.00      B   
ATOM   3775  HG1 THR B 128      23.798  -2.282  -1.804  1.00 10.00      B   
ATOM   3776  CG2 THR B 128      20.690  -2.957  -1.263  1.00 10.00      B   
ATOM   3777  C   THR B 128      21.585  -5.272  -3.236  1.00 10.00      B   
ATOM   3778  O   THR B 128      20.488  -5.793  -3.052  1.00 10.00      B   
ATOM   3779  N   LEU B 129      22.173  -5.236  -4.428  1.00 10.00      B   
ATOM   3780  HN  LEU B 129      23.062  -4.827  -4.512  1.00 10.00      B   
ATOM   3781  CA  LEU B 129      21.524  -5.773  -5.622  1.00 10.00      B   
ATOM   3782  CB  LEU B 129      22.071  -5.090  -6.881  1.00 10.00      B   
ATOM   3783  CG  LEU B 129      21.866  -3.575  -6.975  1.00 10.00      B   
ATOM   3784  CD1 LEU B 129      22.684  -2.989  -8.117  1.00 10.00      B   
ATOM   3785  CD2 LEU B 129      20.392  -3.245  -7.147  1.00 10.00      B   
ATOM   3786  C   LEU B 129      21.672  -7.290  -5.739  1.00 10.00      B   
ATOM   3787  O   LEU B 129      21.292  -7.880  -6.752  1.00 10.00      B   
ATOM   3788  N   SER B 130      22.226  -7.923  -4.713  1.00 10.00      B   
ATOM   3789  HN  SER B 130      22.527  -7.409  -3.938  1.00 10.00      B   
ATOM   3790  CA  SER B 130      22.408  -9.369  -4.736  1.00 10.00      B   
ATOM   3791  CB  SER B 130      23.843  -9.724  -5.136  1.00 10.00      B   
ATOM   3792  OG  SER B 130      24.786  -9.127  -4.257  1.00 10.00      B   
ATOM   3793  HG  SER B 130      25.002  -8.235  -4.576  1.00 10.00      B   
ATOM   3794  C   SER B 130      22.044 -10.023  -3.404  1.00 10.00      B   
ATOM   3795  O   SER B 130      22.175 -11.240  -3.247  1.00 10.00      B   
ATOM   3796  N   THR B 131      21.586  -9.226  -2.450  1.00 10.00      B   
ATOM   3797  HN  THR B 131      21.485  -8.268  -2.628  1.00 10.00      B   
ATOM   3798  CA  THR B 131      21.215  -9.744  -1.141  1.00 10.00      B   
ATOM   3799  CB  THR B 131      22.367  -9.583  -0.131  1.00 10.00      B   
ATOM   3800  OG1 THR B 131      23.616  -9.507  -0.834  1.00 10.00      B   
ATOM   3801  HG1 THR B 131      23.664  -8.656  -1.301  1.00 10.00      B   
ATOM   3802  CG2 THR B 131      22.404 -10.762   0.831  1.00 10.00      B   
ATOM   3803  C   THR B 131      19.972  -9.040  -0.608  1.00 10.00      B   
ATOM   3804  O   THR B 131      19.937  -7.813  -0.504  1.00 10.00      B   
ATOM   3805  N   GLN B 132      18.954  -9.823  -0.281  1.00 10.00      B   
ATOM   3806  HN  GLN B 132      19.046 -10.797  -0.387  1.00 10.00      B   
ATOM   3807  CA  GLN B 132      17.707  -9.280   0.240  1.00 10.00      B   
ATOM   3808  CB  GLN B 132      16.585 -10.315   0.099  1.00 10.00      B   
ATOM   3809  CG  GLN B 132      15.196  -9.711   0.003  1.00 10.00      B   
ATOM   3810  CD  GLN B 132      14.094 -10.745   0.045  1.00 10.00      B   
ATOM   3811  OE1 GLN B 132      14.259 -11.876  -0.414  1.00 10.00      B   
ATOM   3812  NE2 GLN B 132      12.956 -10.360   0.593  1.00 10.00      B   
ATOM   3813 HE21 GLN B 132      12.892  -9.440   0.930  1.00 10.00      B   
ATOM   3814 HE22 GLN B 132      12.221 -11.009   0.645  1.00 10.00      B   
ATOM   3815  C   GLN B 132      17.871  -8.883   1.707  1.00 10.00      B   
ATOM   3816  O   GLN B 132      18.561  -9.569   2.462  1.00 10.00      B   
ATOM   3817  N   PRO B 133      17.249  -7.761   2.125  1.00 10.00      B   
ATOM   3818  CA  PRO B 133      17.318  -7.266   3.512  1.00 10.00      B   
ATOM   3819  CB  PRO B 133      16.224  -6.200   3.555  1.00 10.00      B   
ATOM   3820  CG  PRO B 133      16.172  -5.679   2.161  1.00 10.00      B   
ATOM   3821  CD  PRO B 133      16.458  -6.855   1.266  1.00 10.00      B   
ATOM   3822  C   PRO B 133      17.042  -8.351   4.558  1.00 10.00      B   
ATOM   3823  O   PRO B 133      17.662  -8.365   5.621  1.00 10.00      B   
ATOM   3824  N   LEU B 134      16.123  -9.260   4.244  1.00 10.00      B   
ATOM   3825  HN  LEU B 134      15.665  -9.192   3.381  1.00 10.00      B   
ATOM   3826  CA  LEU B 134      15.771 -10.350   5.155  1.00 10.00      B   
ATOM   3827  CB  LEU B 134      14.594 -11.165   4.608  1.00 10.00      B   
ATOM   3828  CG  LEU B 134      13.212 -10.512   4.721  1.00 10.00      B   
ATOM   3829  CD1 LEU B 134      12.140 -11.411   4.123  1.00 10.00      B   
ATOM   3830  CD2 LEU B 134      12.885 -10.173   6.170  1.00 10.00      B   
ATOM   3831  C   LEU B 134      16.965 -11.260   5.436  1.00 10.00      B   
ATOM   3832  O   LEU B 134      17.091 -11.811   6.529  1.00 10.00      B   
ATOM   3833  N   ASP B 135      17.837 -11.409   4.447  1.00 10.00      B   
ATOM   3834  HN  ASP B 135      17.688 -10.934   3.601  1.00 10.00      B   
ATOM   3835  CA  ASP B 135      19.023 -12.247   4.595  1.00 10.00      B   
ATOM   3836  CB  ASP B 135      19.485 -12.789   3.239  1.00 10.00      B   
ATOM   3837  CG  ASP B 135      18.930 -14.163   2.930  1.00 10.00      B   
ATOM   3838  OD1 ASP B 135      19.386 -15.148   3.554  1.00 10.00      B   
ATOM   3839  OD2 ASP B 135      18.042 -14.265   2.053  1.00 10.00      B   
ATOM   3840  C   ASP B 135      20.148 -11.455   5.246  1.00 10.00      B   
ATOM   3841  O   ASP B 135      20.965 -12.001   5.989  1.00 10.00      B   
ATOM   3842  N   ILE B 136      20.176 -10.160   4.962  1.00 10.00      B   
ATOM   3843  HN  ILE B 136      19.500  -9.794   4.352  1.00 10.00      B   
ATOM   3844  CA  ILE B 136      21.182  -9.263   5.518  1.00 10.00      B   
ATOM   3845  CB  ILE B 136      21.105  -7.867   4.853  1.00 10.00      B   
ATOM   3846  CG1 ILE B 136      21.437  -7.962   3.359  1.00 10.00      B   
ATOM   3847  CG2 ILE B 136      22.028  -6.874   5.546  1.00 10.00      B   
ATOM   3848  CD1 ILE B 136      21.251  -6.664   2.601  1.00 10.00      B   
ATOM   3849  C   ILE B 136      20.984  -9.120   7.026  1.00 10.00      B   
ATOM   3850  O   ILE B 136      21.940  -9.184   7.801  1.00 10.00      B   
ATOM   3851  N   ALA B 137      19.728  -8.958   7.430  1.00 10.00      B   
ATOM   3852  HN  ALA B 137      19.011  -8.941   6.758  1.00 10.00      B   
ATOM   3853  CA  ALA B 137      19.379  -8.796   8.838  1.00 10.00      B   
ATOM   3854  CB  ALA B 137      17.890  -8.532   8.991  1.00 10.00      B   
ATOM   3855  C   ALA B 137      19.796 -10.003   9.673  1.00 10.00      B   
ATOM   3856  O   ALA B 137      20.217  -9.858  10.822  1.00 10.00      B   
ATOM   3857  N   THR B 138      19.677 -11.191   9.096  1.00 10.00      B   
ATOM   3858  HN  THR B 138      19.343 -11.248   8.176  1.00 10.00      B   
ATOM   3859  CA  THR B 138      20.041 -12.413   9.796  1.00 10.00      B   
ATOM   3860  CB  THR B 138      19.452 -13.654   9.101  1.00 10.00      B   
ATOM   3861  OG1 THR B 138      19.119 -13.329   7.742  1.00 10.00      B   
ATOM   3862  HG1 THR B 138      18.176 -13.138   7.675  1.00 10.00      B   
ATOM   3863  CG2 THR B 138      18.205 -14.127   9.831  1.00 10.00      B   
ATOM   3864  C   THR B 138      21.555 -12.548   9.899  1.00 10.00      B   
ATOM   3865  O   THR B 138      22.088 -12.864  10.968  1.00 10.00      B   
ATOM   3866  N   GLY B 139      22.243 -12.284   8.794  1.00 10.00      B   
ATOM   3867  HN  GLY B 139      21.762 -12.025   7.976  1.00 10.00      B   
ATOM   3868  CA  GLY B 139      23.690 -12.375   8.775  1.00 10.00      B   
ATOM   3869  C   GLY B 139      24.337 -11.394   9.733  1.00 10.00      B   
ATOM   3870  O   GLY B 139      25.225 -11.761  10.504  1.00 10.00      B   
ATOM   3871  N   LEU B 140      23.875 -10.149   9.697  1.00 10.00      B   
ATOM   3872  HN  LEU B 140      23.156  -9.924   9.064  1.00 10.00      B   
ATOM   3873  CA  LEU B 140      24.409  -9.103  10.562  1.00 10.00      B   
ATOM   3874  CB  LEU B 140      23.820  -7.735  10.200  1.00 10.00      B   
ATOM   3875  CG  LEU B 140      24.395  -7.056   8.956  1.00 10.00      B   
ATOM   3876  CD1 LEU B 140      23.686  -5.737   8.696  1.00 10.00      B   
ATOM   3877  CD2 LEU B 140      25.895  -6.839   9.107  1.00 10.00      B   
ATOM   3878  C   LEU B 140      24.162  -9.411  12.036  1.00 10.00      B   
ATOM   3879  O   LEU B 140      24.981  -9.078  12.894  1.00 10.00      B   
ATOM   3880  N   ALA B 141      23.034 -10.051  12.329  1.00 10.00      B   
ATOM   3881  HN  ALA B 141      22.420 -10.290  11.604  1.00 10.00      B   
ATOM   3882  CA  ALA B 141      22.693 -10.404  13.701  1.00 10.00      B   
ATOM   3883  CB  ALA B 141      21.297 -11.001  13.769  1.00 10.00      B   
ATOM   3884  C   ALA B 141      23.718 -11.380  14.270  1.00 10.00      B   
ATOM   3885  O   ALA B 141      24.193 -11.219  15.392  1.00 10.00      B   
ATOM   3886  N   SER B 142      24.072 -12.379  13.477  1.00 10.00      B   
ATOM   3887  HN  SER B 142      23.666 -12.454  12.588  1.00 10.00      B   
ATOM   3888  CA  SER B 142      25.044 -13.375  13.898  1.00 10.00      B   
ATOM   3889  CB  SER B 142      24.928 -14.626  13.027  1.00 10.00      B   
ATOM   3890  OG  SER B 142      23.614 -15.160  13.096  1.00 10.00      B   
ATOM   3891  HG  SER B 142      23.315 -15.145  14.017  1.00 10.00      B   
ATOM   3892  C   SER B 142      26.465 -12.811  13.876  1.00 10.00      B   
ATOM   3893  O   SER B 142      27.348 -13.303  14.577  1.00 10.00      B   
ATOM   3894  N   LEU B 143      26.684 -11.775  13.074  1.00 10.00      B   
ATOM   3895  HN  LEU B 143      25.951 -11.432  12.520  1.00 10.00      B   
ATOM   3896  CA  LEU B 143      27.993 -11.143  12.990  1.00 10.00      B   
ATOM   3897  CB  LEU B 143      28.095 -10.261  11.740  1.00 10.00      B   
ATOM   3898  CG  LEU B 143      28.297 -10.991  10.409  1.00 10.00      B   
ATOM   3899  CD1 LEU B 143      28.302 -10.000   9.255  1.00 10.00      B   
ATOM   3900  CD2 LEU B 143      29.590 -11.791  10.429  1.00 10.00      B   
ATOM   3901  C   LEU B 143      28.265 -10.314  14.240  1.00 10.00      B   
ATOM   3902  O   LEU B 143      29.404 -10.211  14.694  1.00 10.00      B   
ATOM   3903  N   MET B 144      27.203  -9.743  14.800  1.00 10.00      B   
ATOM   3904  HN  MET B 144      26.320  -9.876  14.393  1.00 10.00      B   
ATOM   3905  CA  MET B 144      27.311  -8.923  16.003  1.00 10.00      B   
ATOM   3906  CB  MET B 144      26.315  -7.761  15.949  1.00 10.00      B   
ATOM   3907  CG  MET B 144      26.602  -6.743  14.856  1.00 10.00      B   
ATOM   3908  SD  MET B 144      25.325  -5.473  14.729  1.00 10.00      B   
ATOM   3909  CE  MET B 144      25.527  -4.628  16.296  1.00 10.00      B   
ATOM   3910  C   MET B 144      27.057  -9.765  17.249  1.00 10.00      B   
ATOM   3911  O   MET B 144      26.985  -9.246  18.361  1.00 10.00      B   
ATOM   3912  N   LYS B 145      26.929 -11.070  17.050  1.00 10.00      B   
ATOM   3913  HN  LYS B 145      27.003 -11.420  16.139  1.00 10.00      B   
ATOM   3914  CA  LYS B 145      26.674 -12.002  18.146  1.00 10.00      B   
ATOM   3915  CB  LYS B 145      26.532 -13.435  17.633  1.00 10.00      B   
ATOM   3916  CG  LYS B 145      25.968 -14.406  18.656  1.00 10.00      B   
ATOM   3917  CD  LYS B 145      26.232 -15.844  18.247  1.00 10.00      B   
ATOM   3918  CE  LYS B 145      25.558 -16.830  19.188  1.00 10.00      B   
ATOM   3919  NZ  LYS B 145      26.022 -18.223  18.956  1.00 10.00      B   
ATOM   3920  HZ1 LYS B 145      26.962 -18.364  19.381  1.00 10.00      B   
ATOM   3921  HZ2 LYS B 145      26.084 -18.417  17.939  1.00 10.00      B   
ATOM   3922  HZ3 LYS B 145      25.357 -18.897  19.383  1.00 10.00      B   
ATOM   3923  C   LYS B 145      27.717 -11.925  19.277  1.00 10.00      B   
ATOM   3924  O   LYS B 145      27.337 -11.881  20.449  1.00 10.00      B   
ATOM   3925  N   PRO B 146      29.036 -11.922  18.960  1.00 10.00      B   
ATOM   3926  CA  PRO B 146      30.104 -11.852  19.974  1.00 10.00      B   
ATOM   3927  CB  PRO B 146      31.395 -11.727  19.151  1.00 10.00      B   
ATOM   3928  CG  PRO B 146      30.952 -11.388  17.768  1.00 10.00      B   
ATOM   3929  CD  PRO B 146      29.610 -12.029  17.607  1.00 10.00      B   
ATOM   3930  C   PRO B 146      29.969 -10.666  20.935  1.00 10.00      B   
ATOM   3931  O   PRO B 146      30.540 -10.674  22.027  1.00 10.00      B   
ATOM   3932  N   LEU B 147      29.199  -9.657  20.536  1.00 10.00      B   
ATOM   3933  HN  LEU B 147      28.752  -9.714  19.664  1.00 10.00      B   
ATOM   3934  CA  LEU B 147      28.994  -8.475  21.369  1.00 10.00      B   
ATOM   3935  CB  LEU B 147      28.303  -7.356  20.585  1.00 10.00      B   
ATOM   3936  CG  LEU B 147      29.094  -6.762  19.417  1.00 10.00      B   
ATOM   3937  CD1 LEU B 147      28.313  -5.636  18.758  1.00 10.00      B   
ATOM   3938  CD2 LEU B 147      30.452  -6.266  19.885  1.00 10.00      B   
ATOM   3939  C   LEU B 147      28.204  -8.815  22.632  1.00 10.00      B   
ATOM   3940  O   LEU B 147      28.076  -7.990  23.534  1.00 10.00      B   
ATOM   3941  N   ARG B 148      27.687 -10.039  22.695  1.00 10.00      B   
ATOM   3942  HN  ARG B 148      27.819 -10.652  21.936  1.00 10.00      B   
ATOM   3943  CA  ARG B 148      26.925 -10.498  23.852  1.00 10.00      B   
ATOM   3944  CB  ARG B 148      26.428 -11.925  23.618  1.00 10.00      B   
ATOM   3945  CG  ARG B 148      25.271 -12.346  24.514  1.00 10.00      B   
ATOM   3946  CD  ARG B 148      23.941 -11.939  23.908  1.00 10.00      B   
ATOM   3947  NE  ARG B 148      23.859 -12.320  22.497  1.00 10.00      B   
ATOM   3948  HE  ARG B 148      24.616 -12.086  21.923  1.00 10.00      B   
ATOM   3949  CZ  ARG B 148      22.836 -12.975  21.964  1.00 10.00      B   
ATOM   3950  NH1 ARG B 148      21.803 -13.329  22.717  1.00 10.00      B   
ATOM   3951 HH11 ARG B 148      21.790 -13.101  23.741  1.00 10.00      B   
ATOM   3952 HH12 ARG B 148      20.992 -13.842  22.289  1.00 10.00      B   
ATOM   3953  NH2 ARG B 148      22.848 -13.282  20.671  1.00 10.00      B   
ATOM   3954 HH21 ARG B 148      23.657 -13.014  20.077  1.00 10.00      B   
ATOM   3955 HH22 ARG B 148      22.045 -13.802  20.244  1.00 10.00      B   
ATOM   3956  C   ARG B 148      27.787 -10.462  25.112  1.00 10.00      B   
ATOM   3957  O   ARG B 148      27.297 -10.172  26.204  1.00 10.00      B   
ATOM   3958  N   TRP B 149      29.080 -10.724  24.946  1.00 10.00      B   
ATOM   3959  HN  TRP B 149      29.419 -10.908  24.043  1.00 10.00      B   
ATOM   3960  CA  TRP B 149      30.013 -10.733  26.068  1.00 10.00      B   
ATOM   3961  CB  TRP B 149      31.317 -11.431  25.677  1.00 10.00      B   
ATOM   3962  CG  TRP B 149      31.107 -12.808  25.128  1.00 10.00      B   
ATOM   3963  CD1 TRP B 149      31.372 -13.228  23.859  1.00 10.00      B   
ATOM   3964  CD2 TRP B 149      30.579 -13.946  25.826  1.00 10.00      B   
ATOM   3965  NE1 TRP B 149      31.048 -14.554  23.720  1.00 10.00      B   
ATOM   3966  HE1 TRP B 149      31.150 -15.084  22.896  1.00 10.00      B   
ATOM   3967  CE2 TRP B 149      30.561 -15.020  24.914  1.00 10.00      B   
ATOM   3968  CE3 TRP B 149      30.128 -14.161  27.131  1.00 10.00      B   
ATOM   3969  CZ2 TRP B 149      30.103 -16.287  25.265  1.00 10.00      B   
ATOM   3970  CZ3 TRP B 149      29.673 -15.422  27.476  1.00 10.00      B   
ATOM   3971  CH2 TRP B 149      29.668 -16.469  26.549  1.00 10.00      B   
ATOM   3972  C   TRP B 149      30.287  -9.320  26.572  1.00 10.00      B   
ATOM   3973  O   TRP B 149      30.853  -9.128  27.647  1.00 10.00      B   
ATOM   3974  N   VAL B 150      29.875  -8.333  25.790  1.00 10.00      B   
ATOM   3975  HN  VAL B 150      29.435  -8.550  24.938  1.00 10.00      B   
ATOM   3976  CA  VAL B 150      30.057  -6.935  26.157  1.00 10.00      B   
ATOM   3977  CB  VAL B 150      30.427  -6.062  24.934  1.00 10.00      B   
ATOM   3978  CG1 VAL B 150      31.152  -4.799  25.375  1.00 10.00      B   
ATOM   3979  CG2 VAL B 150      31.278  -6.846  23.943  1.00 10.00      B   
ATOM   3980  C   VAL B 150      28.774  -6.406  26.800  1.00 10.00      B   
ATOM   3981  O   VAL B 150      28.595  -5.199  26.980  1.00 10.00      B   
ATOM   3982  N   LYS B 151      27.892  -7.341  27.147  1.00 10.00      B   
ATOM   3983  HN  LYS B 151      28.116  -8.277  26.973  1.00 10.00      B   
ATOM   3984  CA  LYS B 151      26.609  -7.034  27.775  1.00 10.00      B   
ATOM   3985  CB  LYS B 151      26.793  -6.236  29.071  1.00 10.00      B   
ATOM   3986  CG  LYS B 151      27.528  -6.992  30.168  1.00 10.00      B   
ATOM   3987  CD  LYS B 151      27.770  -6.106  31.380  1.00 10.00      B   
ATOM   3988  CE  LYS B 151      28.512  -6.854  32.478  1.00 10.00      B   
ATOM   3989  NZ  LYS B 151      28.890  -5.957  33.604  1.00 10.00      B   
ATOM   3990  HZ1 LYS B 151      29.344  -6.507  34.365  1.00 10.00      B   
ATOM   3991  HZ2 LYS B 151      28.045  -5.498  33.989  1.00 10.00      B   
ATOM   3992  HZ3 LYS B 151      29.552  -5.224  33.278  1.00 10.00      B   
ATOM   3993  C   LYS B 151      25.668  -6.323  26.806  1.00 10.00      B   
ATOM   3994  O   LYS B 151      24.970  -5.376  27.170  1.00 10.00      B   
ATOM   3995  N   VAL B 152      25.656  -6.792  25.566  1.00 10.00      B   
ATOM   3996  HN  VAL B 152      26.230  -7.554  25.338  1.00 10.00      B   
ATOM   3997  CA  VAL B 152      24.804  -6.216  24.535  1.00 10.00      B   
ATOM   3998  CB  VAL B 152      25.605  -5.913  23.249  1.00 10.00      B   
ATOM   3999  CG1 VAL B 152      24.700  -5.349  22.163  1.00 10.00      B   
ATOM   4000  CG2 VAL B 152      26.743  -4.948  23.546  1.00 10.00      B   
ATOM   4001  C   VAL B 152      23.655  -7.172  24.211  1.00 10.00      B   
ATOM   4002  O   VAL B 152      23.888  -8.351  23.940  1.00 10.00      B   
ATOM   4003  N   PRO B 153      22.404  -6.679  24.259  1.00 10.00      B   
ATOM   4004  CA  PRO B 153      21.213  -7.489  23.962  1.00 10.00      B   
ATOM   4005  CB  PRO B 153      20.065  -6.607  24.459  1.00 10.00      B   
ATOM   4006  CG  PRO B 153      20.582  -5.217  24.323  1.00 10.00      B   
ATOM   4007  CD  PRO B 153      22.051  -5.293  24.628  1.00 10.00      B   
ATOM   4008  C   PRO B 153      21.062  -7.764  22.465  1.00 10.00      B   
ATOM   4009  O   PRO B 153      20.112  -7.308  21.828  1.00 10.00      B   
ATOM   4010  N   VAL B 154      22.000  -8.529  21.919  1.00 10.00      B   
ATOM   4011  HN  VAL B 154      22.719  -8.877  22.493  1.00 10.00      B   
ATOM   4012  CA  VAL B 154      22.005  -8.868  20.500  1.00 10.00      B   
ATOM   4013  CB  VAL B 154      23.233  -9.734  20.130  1.00 10.00      B   
ATOM   4014  CG1 VAL B 154      23.320  -9.945  18.624  1.00 10.00      B   
ATOM   4015  CG2 VAL B 154      24.515  -9.104  20.656  1.00 10.00      B   
ATOM   4016  C   VAL B 154      20.725  -9.591  20.085  1.00 10.00      B   
ATOM   4017  O   VAL B 154      20.163  -9.305  19.026  1.00 10.00      B   
ATOM   4018  N   ASP B 155      20.253 -10.505  20.932  1.00 10.00      B   
ATOM   4019  HN  ASP B 155      20.723 -10.667  21.780  1.00 10.00      B   
ATOM   4020  CA  ASP B 155      19.039 -11.262  20.629  1.00 10.00      B   
ATOM   4021  CB  ASP B 155      18.794 -12.372  21.652  1.00 10.00      B   
ATOM   4022  CG  ASP B 155      18.853 -13.753  21.033  1.00 10.00      B   
ATOM   4023  OD1 ASP B 155      19.875 -14.448  21.218  1.00 10.00      B   
ATOM   4024  OD2 ASP B 155      17.880 -14.151  20.357  1.00 10.00      B   
ATOM   4025  C   ASP B 155      17.829 -10.344  20.551  1.00 10.00      B   
ATOM   4026  O   ASP B 155      16.994 -10.475  19.653  1.00 10.00      B   
ATOM   4027  N   THR B 156      17.744  -9.416  21.492  1.00 10.00      B   
ATOM   4028  HN  THR B 156      18.438  -9.370  22.184  1.00 10.00      B   
ATOM   4029  CA  THR B 156      16.647  -8.464  21.528  1.00 10.00      B   
ATOM   4030  CB  THR B 156      16.656  -7.668  22.844  1.00 10.00      B   
ATOM   4031  OG1 THR B 156      17.083  -8.530  23.912  1.00 10.00      B   
ATOM   4032  HG1 THR B 156      16.383  -9.174  24.107  1.00 10.00      B   
ATOM   4033  CG2 THR B 156      15.262  -7.142  23.151  1.00 10.00      B   
ATOM   4034  C   THR B 156      16.751  -7.497  20.352  1.00 10.00      B   
ATOM   4035  O   THR B 156      15.746  -7.147  19.728  1.00 10.00      B   
ATOM   4036  N   LEU B 157      17.976  -7.078  20.048  1.00 10.00      B   
ATOM   4037  HN  LEU B 157      18.737  -7.390  20.589  1.00 10.00      B   
ATOM   4038  CA  LEU B 157      18.223  -6.162  18.945  1.00 10.00      B   
ATOM   4039  CB  LEU B 157      19.707  -5.798  18.874  1.00 10.00      B   
ATOM   4040  CG  LEU B 157      20.095  -4.745  17.831  1.00 10.00      B   
ATOM   4041  CD1 LEU B 157      19.536  -3.382  18.208  1.00 10.00      B   
ATOM   4042  CD2 LEU B 157      21.607  -4.683  17.663  1.00 10.00      B   
ATOM   4043  C   LEU B 157      17.769  -6.783  17.630  1.00 10.00      B   
ATOM   4044  O   LEU B 157      17.056  -6.152  16.850  1.00 10.00      B   
ATOM   4045  N   ALA B 158      18.177  -8.029  17.400  1.00 10.00      B   
ATOM   4046  HN  ALA B 158      18.750  -8.474  18.065  1.00 10.00      B   
ATOM   4047  CA  ALA B 158      17.808  -8.749  16.184  1.00 10.00      B   
ATOM   4048  CB  ALA B 158      18.462 -10.120  16.161  1.00 10.00      B   
ATOM   4049  C   ALA B 158      16.293  -8.878  16.072  1.00 10.00      B   
ATOM   4050  O   ALA B 158      15.723  -8.733  14.989  1.00 10.00      B   
ATOM   4051  N   MET B 159      15.644  -9.139  17.198  1.00 10.00      B   
ATOM   4052  HN  MET B 159      16.155  -9.245  18.030  1.00 10.00      B   
ATOM   4053  CA  MET B 159      14.193  -9.271  17.233  1.00 10.00      B   
ATOM   4054  CB  MET B 159      13.738  -9.740  18.616  1.00 10.00      B   
ATOM   4055  CG  MET B 159      13.687 -11.249  18.779  1.00 10.00      B   
ATOM   4056  SD  MET B 159      12.162 -11.965  18.136  1.00 10.00      B   
ATOM   4057  CE  MET B 159      10.958 -11.195  19.217  1.00 10.00      B   
ATOM   4058  C   MET B 159      13.530  -7.942  16.892  1.00 10.00      B   
ATOM   4059  O   MET B 159      12.624  -7.882  16.060  1.00 10.00      B   
ATOM   4060  N   MET B 160      14.012  -6.878  17.530  1.00 10.00      B   
ATOM   4061  HN  MET B 160      14.742  -7.004  18.176  1.00 10.00      B   
ATOM   4062  CA  MET B 160      13.491  -5.531  17.316  1.00 10.00      B   
ATOM   4063  CB  MET B 160      14.210  -4.545  18.242  1.00 10.00      B   
ATOM   4064  CG  MET B 160      13.494  -3.219  18.444  1.00 10.00      B   
ATOM   4065  SD  MET B 160      14.285  -2.194  19.702  1.00 10.00      B   
ATOM   4066  CE  MET B 160      14.103  -3.235  21.151  1.00 10.00      B   
ATOM   4067  C   MET B 160      13.662  -5.107  15.859  1.00 10.00      B   
ATOM   4068  O   MET B 160      12.763  -4.503  15.266  1.00 10.00      B   
ATOM   4069  N   LEU B 161      14.817  -5.437  15.285  1.00 10.00      B   
ATOM   4070  HN  LEU B 161      15.496  -5.918  15.814  1.00 10.00      B   
ATOM   4071  CA  LEU B 161      15.111  -5.098  13.897  1.00 10.00      B   
ATOM   4072  CB  LEU B 161      16.583  -5.363  13.569  1.00 10.00      B   
ATOM   4073  CG  LEU B 161      17.606  -4.457  14.253  1.00 10.00      B   
ATOM   4074  CD1 LEU B 161      19.019  -4.960  13.996  1.00 10.00      B   
ATOM   4075  CD2 LEU B 161      17.449  -3.019  13.779  1.00 10.00      B   
ATOM   4076  C   LEU B 161      14.214  -5.878  12.945  1.00 10.00      B   
ATOM   4077  O   LEU B 161      13.792  -5.360  11.907  1.00 10.00      B   
ATOM   4078  N   SER B 162      13.928  -7.127  13.300  1.00 10.00      B   
ATOM   4079  HN  SER B 162      14.309  -7.488  14.130  1.00 10.00      B   
ATOM   4080  CA  SER B 162      13.070  -7.975  12.484  1.00 10.00      B   
ATOM   4081  CB  SER B 162      13.091  -9.418  12.992  1.00 10.00      B   
ATOM   4082  OG  SER B 162      14.405  -9.951  12.939  1.00 10.00      B   
ATOM   4083  HG  SER B 162      14.935  -9.564  13.650  1.00 10.00      B   
ATOM   4084  C   SER B 162      11.644  -7.432  12.445  1.00 10.00      B   
ATOM   4085  O   SER B 162      11.010  -7.403  11.389  1.00 10.00      B   
ATOM   4086  N   ILE B 163      11.147  -6.987  13.598  1.00 10.00      B   
ATOM   4087  HN  ILE B 163      11.699  -7.037  14.411  1.00 10.00      B   
ATOM   4088  CA  ILE B 163       9.801  -6.432  13.689  1.00 10.00      B   
ATOM   4089  CB  ILE B 163       9.413  -6.119  15.152  1.00 10.00      B   
ATOM   4090  CG1 ILE B 163       9.459  -7.397  15.996  1.00 10.00      B   
ATOM   4091  CG2 ILE B 163       8.028  -5.490  15.218  1.00 10.00      B   
ATOM   4092  CD1 ILE B 163       9.324  -7.158  17.486  1.00 10.00      B   
ATOM   4093  C   ILE B 163       9.705  -5.164  12.847  1.00 10.00      B   
ATOM   4094  O   ILE B 163       8.701  -4.925  12.178  1.00 10.00      B   
ATOM   4095  N   ALA B 164      10.777  -4.375  12.869  1.00 10.00      B   
ATOM   4096  HN  ALA B 164      11.547  -4.634  13.419  1.00 10.00      B   
ATOM   4097  CA  ALA B 164      10.835  -3.136  12.105  1.00 10.00      B   
ATOM   4098  CB  ALA B 164      12.136  -2.398  12.384  1.00 10.00      B   
ATOM   4099  C   ALA B 164      10.691  -3.413  10.612  1.00 10.00      B   
ATOM   4100  O   ALA B 164       9.895  -2.770   9.929  1.00 10.00      B   
ATOM   4101  N   LEU B 165      11.449  -4.390  10.120  1.00 10.00      B   
ATOM   4102  HN  LEU B 165      12.050  -4.879  10.723  1.00 10.00      B   
ATOM   4103  CA  LEU B 165      11.412  -4.755   8.707  1.00 10.00      B   
ATOM   4104  CB  LEU B 165      12.535  -5.735   8.370  1.00 10.00      B   
ATOM   4105  CG  LEU B 165      13.953  -5.160   8.384  1.00 10.00      B   
ATOM   4106  CD1 LEU B 165      14.972  -6.257   8.124  1.00 10.00      B   
ATOM   4107  CD2 LEU B 165      14.089  -4.046   7.356  1.00 10.00      B   
ATOM   4108  C   LEU B 165      10.060  -5.345   8.317  1.00 10.00      B   
ATOM   4109  O   LEU B 165       9.610  -5.190   7.182  1.00 10.00      B   
ATOM   4110  N   ARG B 166       9.417  -6.011   9.268  1.00 10.00      B   
ATOM   4111  HN  ARG B 166       9.832  -6.097  10.153  1.00 10.00      B   
ATOM   4112  CA  ARG B 166       8.113  -6.621   9.036  1.00 10.00      B   
ATOM   4113  CB  ARG B 166       7.857  -7.743  10.044  1.00 10.00      B   
ATOM   4114  CG  ARG B 166       8.690  -8.993   9.804  1.00 10.00      B   
ATOM   4115  CD  ARG B 166       8.739  -9.875  11.040  1.00 10.00      B   
ATOM   4116  NE  ARG B 166       7.425 -10.406  11.392  1.00 10.00      B   
ATOM   4117  HE  ARG B 166       6.665 -10.132  10.826  1.00 10.00      B   
ATOM   4118  CZ  ARG B 166       7.203 -11.232  12.413  1.00 10.00      B   
ATOM   4119  NH1 ARG B 166       8.206 -11.620  13.190  1.00 10.00      B   
ATOM   4120 HH11 ARG B 166       9.173 -11.283  13.007  1.00 10.00      B   
ATOM   4121 HH12 ARG B 166       8.031 -12.266  13.990  1.00 10.00      B   
ATOM   4122  NH2 ARG B 166       5.974 -11.662  12.670  1.00 10.00      B   
ATOM   4123 HH21 ARG B 166       5.802 -12.310  13.472  1.00 10.00      B   
ATOM   4124 HH22 ARG B 166       5.175 -11.357  12.070  1.00 10.00      B   
ATOM   4125  C   ARG B 166       7.001  -5.580   9.109  1.00 10.00      B   
ATOM   4126  O   ARG B 166       5.856  -5.853   8.751  1.00 10.00      B   
ATOM   4127  N   PHE B 167       7.345  -4.389   9.577  1.00 10.00      B   
ATOM   4128  HN  PHE B 167       8.269  -4.237   9.871  1.00 10.00      B   
ATOM   4129  CA  PHE B 167       6.380  -3.307   9.687  1.00 10.00      B   
ATOM   4130  CB  PHE B 167       6.558  -2.557  11.008  1.00 10.00      B   
ATOM   4131  CG  PHE B 167       5.266  -2.290  11.729  1.00 10.00      B   
ATOM   4132  CD1 PHE B 167       4.867  -3.095  12.785  1.00 10.00      B   
ATOM   4133  CD2 PHE B 167       4.449  -1.238  11.348  1.00 10.00      B   
ATOM   4134  CE1 PHE B 167       3.677  -2.855  13.446  1.00 10.00      B   
ATOM   4135  CE2 PHE B 167       3.259  -0.993  12.004  1.00 10.00      B   
ATOM   4136  CZ  PHE B 167       2.873  -1.802  13.054  1.00 10.00      B   
ATOM   4137  C   PHE B 167       6.510  -2.345   8.510  1.00 10.00      B   
ATOM   4138  O   PHE B 167       5.636  -1.513   8.276  1.00 10.00      B   
ATOM   4139  N   VAL B 168       7.605  -2.476   7.767  1.00 10.00      B   
ATOM   4140  HN  VAL B 168       8.259  -3.165   8.003  1.00 10.00      B   
ATOM   4141  CA  VAL B 168       7.859  -1.622   6.606  1.00 10.00      B   
ATOM   4142  CB  VAL B 168       9.222  -1.911   5.933  1.00 10.00      B   
ATOM   4143  CG1 VAL B 168       9.400  -1.063   4.679  1.00 10.00      B   
ATOM   4144  CG2 VAL B 168      10.362  -1.655   6.908  1.00 10.00      B   
ATOM   4145  C   VAL B 168       6.719  -1.690   5.576  1.00 10.00      B   
ATOM   4146  O   VAL B 168       6.145  -0.653   5.230  1.00 10.00      B   
ATOM   4147  N   PRO B 169       6.360  -2.900   5.075  1.00 10.00      B   
ATOM   4148  CA  PRO B 169       5.275  -3.041   4.092  1.00 10.00      B   
ATOM   4149  CB  PRO B 169       5.206  -4.552   3.829  1.00 10.00      B   
ATOM   4150  CG  PRO B 169       6.534  -5.072   4.255  1.00 10.00      B   
ATOM   4151  CD  PRO B 169       6.967  -4.205   5.400  1.00 10.00      B   
ATOM   4152  C   PRO B 169       3.950  -2.550   4.659  1.00 10.00      B   
ATOM   4153  O   PRO B 169       3.132  -1.969   3.946  1.00 10.00      B   
ATOM   4154  N   THR B 170       3.763  -2.770   5.952  1.00 10.00      B   
ATOM   4155  HN  THR B 170       4.464  -3.226   6.464  1.00 10.00      B   
ATOM   4156  CA  THR B 170       2.553  -2.357   6.641  1.00 10.00      B   
ATOM   4157  CB  THR B 170       2.581  -2.871   8.089  1.00 10.00      B   
ATOM   4158  OG1 THR B 170       3.307  -4.108   8.118  1.00 10.00      B   
ATOM   4159  HG1 THR B 170       2.718  -4.831   7.865  1.00 10.00      B   
ATOM   4160  CG2 THR B 170       1.168  -3.102   8.606  1.00 10.00      B   
ATOM   4161  C   THR B 170       2.430  -0.836   6.648  1.00 10.00      B   
ATOM   4162  O   THR B 170       1.380  -0.287   6.311  1.00 10.00      B   
ATOM   4163  N   LEU B 171       3.516  -0.163   7.015  1.00 10.00      B   
ATOM   4164  HN  LEU B 171       4.328  -0.662   7.268  1.00 10.00      B   
ATOM   4165  CA  LEU B 171       3.537   1.295   7.054  1.00 10.00      B   
ATOM   4166  CB  LEU B 171       4.855   1.801   7.644  1.00 10.00      B   
ATOM   4167  CG  LEU B 171       5.064   1.562   9.140  1.00 10.00      B   
ATOM   4168  CD1 LEU B 171       6.469   1.968   9.555  1.00 10.00      B   
ATOM   4169  CD2 LEU B 171       4.026   2.314   9.958  1.00 10.00      B   
ATOM   4170  C   LEU B 171       3.349   1.860   5.655  1.00 10.00      B   
ATOM   4171  O   LEU B 171       2.600   2.810   5.457  1.00 10.00      B   
ATOM   4172  N   MET B 172       4.025   1.250   4.690  1.00 10.00      B   
ATOM   4173  HN  MET B 172       4.610   0.494   4.925  1.00 10.00      B   
ATOM   4174  CA  MET B 172       3.943   1.668   3.298  1.00 10.00      B   
ATOM   4175  CB  MET B 172       4.807   0.747   2.436  1.00 10.00      B   
ATOM   4176  CG  MET B 172       4.744   1.041   0.948  1.00 10.00      B   
ATOM   4177  SD  MET B 172       5.320  -0.345  -0.051  1.00 10.00      B   
ATOM   4178  CE  MET B 172       4.080  -1.579   0.338  1.00 10.00      B   
ATOM   4179  C   MET B 172       2.497   1.643   2.798  1.00 10.00      B   
ATOM   4180  O   MET B 172       2.008   2.619   2.217  1.00 10.00      B   
ATOM   4181  N   ASP B 173       1.819   0.529   3.033  1.00 10.00      B   
ATOM   4182  HN  ASP B 173       2.266  -0.212   3.499  1.00 10.00      B   
ATOM   4183  CA  ASP B 173       0.434   0.367   2.608  1.00 10.00      B   
ATOM   4184  CB  ASP B 173      -0.018  -1.081   2.790  1.00 10.00      B   
ATOM   4185  CG  ASP B 173       0.067  -1.878   1.508  1.00 10.00      B   
ATOM   4186  OD1 ASP B 173      -0.804  -1.698   0.630  1.00 10.00      B   
ATOM   4187  OD2 ASP B 173       0.999  -2.694   1.369  1.00 10.00      B   
ATOM   4188  C   ASP B 173      -0.502   1.308   3.359  1.00 10.00      B   
ATOM   4189  O   ASP B 173      -1.330   1.992   2.753  1.00 10.00      B   
ATOM   4190  N   GLU B 174      -0.353   1.352   4.677  1.00 10.00      B   
ATOM   4191  HN  GLU B 174       0.343   0.798   5.100  1.00 10.00      B   
ATOM   4192  CA  GLU B 174      -1.193   2.204   5.511  1.00 10.00      B   
ATOM   4193  CB  GLU B 174      -0.914   1.967   6.998  1.00 10.00      B   
ATOM   4194  CG  GLU B 174      -2.160   1.981   7.872  1.00 10.00      B   
ATOM   4195  CD  GLU B 174      -3.076   0.801   7.603  1.00 10.00      B   
ATOM   4196  OE1 GLU B 174      -2.767  -0.313   8.075  1.00 10.00      B   
ATOM   4197  OE2 GLU B 174      -4.118   0.982   6.933  1.00 10.00      B   
ATOM   4198  C   GLU B 174      -1.012   3.678   5.157  1.00 10.00      B   
ATOM   4199  O   GLU B 174      -1.984   4.427   5.088  1.00 10.00      B   
ATOM   4200  N   ALA B 175       0.232   4.085   4.916  1.00 10.00      B   
ATOM   4201  HN  ALA B 175       0.973   3.441   4.984  1.00 10.00      B   
ATOM   4202  CA  ALA B 175       0.527   5.468   4.559  1.00 10.00      B   
ATOM   4203  CB  ALA B 175       2.028   5.689   4.437  1.00 10.00      B   
ATOM   4204  C   ALA B 175      -0.173   5.842   3.263  1.00 10.00      B   
ATOM   4205  O   ALA B 175      -0.755   6.918   3.151  1.00 10.00      B   
ATOM   4206  N   THR B 176      -0.131   4.934   2.295  1.00 10.00      B   
ATOM   4207  HN  THR B 176       0.338   4.088   2.455  1.00 10.00      B   
ATOM   4208  CA  THR B 176      -0.772   5.161   1.006  1.00 10.00      B   
ATOM   4209  CB  THR B 176      -0.461   4.014   0.022  1.00 10.00      B   
ATOM   4210  OG1 THR B 176       0.959   3.786  -0.012  1.00 10.00      B   
ATOM   4211  HG1 THR B 176       1.265   3.511   0.865  1.00 10.00      B   
ATOM   4212  CG2 THR B 176      -0.939   4.360  -1.383  1.00 10.00      B   
ATOM   4213  C   THR B 176      -2.285   5.285   1.191  1.00 10.00      B   
ATOM   4214  O   THR B 176      -2.936   6.116   0.557  1.00 10.00      B   
ATOM   4215  N   LYS B 177      -2.826   4.468   2.089  1.00 10.00      B   
ATOM   4216  HN  LYS B 177      -2.243   3.837   2.568  1.00 10.00      B   
ATOM   4217  CA  LYS B 177      -4.253   4.470   2.380  1.00 10.00      B   
ATOM   4218  CB  LYS B 177      -4.589   3.304   3.311  1.00 10.00      B   
ATOM   4219  CG  LYS B 177      -6.071   2.993   3.426  1.00 10.00      B   
ATOM   4220  CD  LYS B 177      -6.312   1.832   4.380  1.00 10.00      B   
ATOM   4221  CE  LYS B 177      -5.595   0.572   3.915  1.00 10.00      B   
ATOM   4222  NZ  LYS B 177      -5.473  -0.429   5.006  1.00 10.00      B   
ATOM   4223  HZ1 LYS B 177      -5.075  -1.318   4.637  1.00 10.00      B   
ATOM   4224  HZ2 LYS B 177      -6.406  -0.624   5.418  1.00 10.00      B   
ATOM   4225  HZ3 LYS B 177      -4.843  -0.065   5.757  1.00 10.00      B   
ATOM   4226  C   LYS B 177      -4.679   5.792   3.021  1.00 10.00      B   
ATOM   4227  O   LYS B 177      -5.631   6.427   2.571  1.00 10.00      B   
ATOM   4228  N   ILE B 178      -3.959   6.200   4.063  1.00 10.00      B   
ATOM   4229  HN  ILE B 178      -3.203   5.648   4.367  1.00 10.00      B   
ATOM   4230  CA  ILE B 178      -4.255   7.443   4.770  1.00 10.00      B   
ATOM   4231  CB  ILE B 178      -3.353   7.618   6.013  1.00 10.00      B   
ATOM   4232  CG1 ILE B 178      -3.570   6.461   6.995  1.00 10.00      B   
ATOM   4233  CG2 ILE B 178      -3.625   8.954   6.694  1.00 10.00      B   
ATOM   4234  CD1 ILE B 178      -2.565   6.422   8.125  1.00 10.00      B   
ATOM   4235  C   ILE B 178      -4.093   8.645   3.842  1.00 10.00      B   
ATOM   4236  O   ILE B 178      -4.946   9.534   3.810  1.00 10.00      B   
ATOM   4237  N   MET B 179      -3.005   8.648   3.075  1.00 10.00      B   
ATOM   4238  HN  MET B 179      -2.365   7.906   3.150  1.00 10.00      B   
ATOM   4239  CA  MET B 179      -2.722   9.726   2.137  1.00 10.00      B   
ATOM   4240  CB  MET B 179      -1.411   9.446   1.397  1.00 10.00      B   
ATOM   4241  CG  MET B 179      -1.046  10.470   0.334  1.00 10.00      B   
ATOM   4242  SD  MET B 179       0.605  10.206  -0.346  1.00 10.00      B   
ATOM   4243  CE  MET B 179       0.423   8.570  -1.052  1.00 10.00      B   
ATOM   4244  C   MET B 179      -3.863   9.887   1.140  1.00 10.00      B   
ATOM   4245  O   MET B 179      -4.318  10.999   0.877  1.00 10.00      B   
ATOM   4246  N   ASN B 180      -4.331   8.767   0.603  1.00 10.00      B   
ATOM   4247  HN  ASN B 180      -3.927   7.908   0.858  1.00 10.00      B   
ATOM   4248  CA  ASN B 180      -5.424   8.776  -0.358  1.00 10.00      B   
ATOM   4249  CB  ASN B 180      -5.597   7.394  -0.993  1.00 10.00      B   
ATOM   4250  CG  ASN B 180      -4.674   7.161  -2.174  1.00 10.00      B   
ATOM   4251  OD1 ASN B 180      -4.212   8.103  -2.814  1.00 10.00      B   
ATOM   4252  ND2 ASN B 180      -4.412   5.901  -2.481  1.00 10.00      B   
ATOM   4253 HD21 ASN B 180      -4.823   5.197  -1.936  1.00 10.00      B   
ATOM   4254 HD22 ASN B 180      -3.831   5.724  -3.246  1.00 10.00      B   
ATOM   4255  C   ASN B 180      -6.726   9.218   0.299  1.00 10.00      B   
ATOM   4256  O   ASN B 180      -7.505   9.969  -0.288  1.00 10.00      B   
ATOM   4257  N   ALA B 181      -6.949   8.759   1.526  1.00 10.00      B   
ATOM   4258  HN  ALA B 181      -6.285   8.167   1.943  1.00 10.00      B   
ATOM   4259  CA  ALA B 181      -8.154   9.105   2.271  1.00 10.00      B   
ATOM   4260  CB  ALA B 181      -8.215   8.328   3.577  1.00 10.00      B   
ATOM   4261  C   ALA B 181      -8.226  10.605   2.537  1.00 10.00      B   
ATOM   4262  O   ALA B 181      -9.268  11.229   2.342  1.00 10.00      B   
ATOM   4263  N   GLN B 182      -7.112  11.186   2.962  1.00 10.00      B   
ATOM   4264  HN  GLN B 182      -6.299  10.642   3.088  1.00 10.00      B   
ATOM   4265  CA  GLN B 182      -7.071  12.611   3.250  1.00 10.00      B   
ATOM   4266  CB  GLN B 182      -5.900  12.968   4.161  1.00 10.00      B   
ATOM   4267  CG  GLN B 182      -6.133  12.571   5.606  1.00 10.00      B   
ATOM   4268  CD  GLN B 182      -7.356  13.244   6.198  1.00 10.00      B   
ATOM   4269  OE1 GLN B 182      -8.478  12.758   6.060  1.00 10.00      B   
ATOM   4270  NE2 GLN B 182      -7.148  14.364   6.872  1.00 10.00      B   
ATOM   4271 HE21 GLN B 182      -6.228  14.690   6.952  1.00 10.00      B   
ATOM   4272 HE22 GLN B 182      -7.920  14.816   7.271  1.00 10.00      B   
ATOM   4273  C   GLN B 182      -7.076  13.443   1.976  1.00 10.00      B   
ATOM   4274  O   GLN B 182      -7.626  14.540   1.952  1.00 10.00      B   
ATOM   4275  N   ARG B 183      -6.479  12.908   0.913  1.00 10.00      B   
ATOM   4276  HN  ARG B 183      -6.037  12.034   0.999  1.00 10.00      B   
ATOM   4277  CA  ARG B 183      -6.445  13.602  -0.372  1.00 10.00      B   
ATOM   4278  CB  ARG B 183      -5.552  12.860  -1.372  1.00 10.00      B   
ATOM   4279  CG  ARG B 183      -5.337  13.591  -2.691  1.00 10.00      B   
ATOM   4280  CD  ARG B 183      -3.961  14.239  -2.753  1.00 10.00      B   
ATOM   4281  NE  ARG B 183      -4.034  15.681  -3.006  1.00 10.00      B   
ATOM   4282  HE  ARG B 183      -4.544  16.222  -2.362  1.00 10.00      B   
ATOM   4283  CZ  ARG B 183      -3.440  16.294  -4.033  1.00 10.00      B   
ATOM   4284  NH1 ARG B 183      -2.721  15.607  -4.909  1.00 10.00      B   
ATOM   4285 HH11 ARG B 183      -2.611  14.575  -4.809  1.00 10.00      B   
ATOM   4286 HH12 ARG B 183      -2.256  16.105  -5.711  1.00 10.00      B   
ATOM   4287  NH2 ARG B 183      -3.570  17.601  -4.188  1.00 10.00      B   
ATOM   4288 HH21 ARG B 183      -4.139  18.163  -3.511  1.00 10.00      B   
ATOM   4289 HH22 ARG B 183      -3.102  18.085  -4.998  1.00 10.00      B   
ATOM   4290  C   ARG B 183      -7.861  13.738  -0.928  1.00 10.00      B   
ATOM   4291  O   ARG B 183      -8.160  14.650  -1.701  1.00 10.00      B   
ATOM   4292  N   ALA B 184      -8.730  12.824  -0.512  1.00 10.00      B   
ATOM   4293  HN  ALA B 184      -8.422  12.119   0.096  1.00 10.00      B   
ATOM   4294  CA  ALA B 184     -10.123  12.824  -0.938  1.00 10.00      B   
ATOM   4295  CB  ALA B 184     -10.768  11.487  -0.609  1.00 10.00      B   
ATOM   4296  C   ALA B 184     -10.895  13.965  -0.278  1.00 10.00      B   
ATOM   4297  O   ALA B 184     -11.916  14.413  -0.792  1.00 10.00      B   
ATOM   4298  N   ARG B 185     -10.389  14.430   0.862  1.00 10.00      B   
ATOM   4299  HN  ARG B 185      -9.568  14.029   1.216  1.00 10.00      B   
ATOM   4300  CA  ARG B 185     -11.011  15.525   1.598  1.00 10.00      B   
ATOM   4301  CB  ARG B 185     -11.147  15.168   3.083  1.00 10.00      B   
ATOM   4302  CG  ARG B 185     -12.497  14.589   3.474  1.00 10.00      B   
ATOM   4303  CD  ARG B 185     -12.747  14.733   4.972  1.00 10.00      B   
ATOM   4304  NE  ARG B 185     -11.692  14.108   5.772  1.00 10.00      B   
ATOM   4305  HE  ARG B 185     -11.042  13.542   5.293  1.00 10.00      B   
ATOM   4306  CZ  ARG B 185     -11.570  14.245   7.096  1.00 10.00      B   
ATOM   4307  NH1 ARG B 185     -12.441  14.979   7.783  1.00 10.00      B   
ATOM   4308 HH11 ARG B 185     -12.342  15.082   8.831  1.00 10.00      B   
ATOM   4309 HH12 ARG B 185     -13.228  15.456   7.296  1.00 10.00      B   
ATOM   4310  NH2 ARG B 185     -10.563  13.657   7.727  1.00 10.00      B   
ATOM   4311 HH21 ARG B 185     -10.460  13.756   8.765  1.00 10.00      B   
ATOM   4312 HH22 ARG B 185      -9.863  13.090   7.190  1.00 10.00      B   
ATOM   4313  C   ARG B 185     -10.168  16.785   1.461  1.00 10.00      B   
ATOM   4314  O   ARG B 185     -10.308  17.730   2.238  1.00 10.00      B   
ATOM   4315  N   GLY B 186      -9.286  16.786   0.472  1.00 10.00      B   
ATOM   4316  HN  GLY B 186      -9.218  15.999  -0.107  1.00 10.00      B   
ATOM   4317  CA  GLY B 186      -8.418  17.922   0.246  1.00 10.00      B   
ATOM   4318  C   GLY B 186      -6.963  17.534   0.378  1.00 10.00      B   
ATOM   4319  O   GLY B 186      -6.502  16.646  -0.334  1.00 10.00      B   
ATOM   4320  N   VAL B 187      -6.249  18.207   1.280  1.00 10.00      B   
ATOM   4321  HN  VAL B 187      -6.691  18.921   1.790  1.00 10.00      B   
ATOM   4322  CA  VAL B 187      -4.833  17.931   1.545  1.00 10.00      B   
ATOM   4323  CB  VAL B 187      -4.648  16.665   2.414  1.00 10.00      B   
ATOM   4324  CG1 VAL B 187      -3.196  16.507   2.836  1.00 10.00      B   
ATOM   4325  CG2 VAL B 187      -5.553  16.718   3.637  1.00 10.00      B   
ATOM   4326  C   VAL B 187      -4.003  17.818   0.259  1.00 10.00      B   
ATOM   4327  O   VAL B 187      -3.820  16.730  -0.294  1.00 10.00      B   
ATOM   4328  N   ASP B 188      -3.512  18.950  -0.218  1.00 10.00      B   
ATOM   4329  HN  ASP B 188      -3.689  19.788   0.258  1.00 10.00      B   
ATOM   4330  CA  ASP B 188      -2.711  18.975  -1.433  1.00 10.00      B   
ATOM   4331  CB  ASP B 188      -2.877  20.301  -2.176  1.00 10.00      B   
ATOM   4332  CG  ASP B 188      -4.285  20.542  -2.676  1.00 10.00      B   
ATOM   4333  OD1 ASP B 188      -4.987  19.556  -3.002  1.00 10.00      B   
ATOM   4334  OD2 ASP B 188      -4.690  21.725  -2.756  1.00 10.00      B   
ATOM   4335  C   ASP B 188      -1.242  18.737  -1.126  1.00 10.00      B   
ATOM   4336  O   ASP B 188      -0.570  19.597  -0.555  1.00 10.00      B   
ATOM   4337  N   PHE B 189      -0.750  17.568  -1.507  1.00 10.00      B   
ATOM   4338  HN  PHE B 189      -1.338  16.928  -1.959  1.00 10.00      B   
ATOM   4339  CA  PHE B 189       0.640  17.208  -1.271  1.00 10.00      B   
ATOM   4340  CB  PHE B 189       0.819  15.689  -1.313  1.00 10.00      B   
ATOM   4341  CG  PHE B 189       0.233  14.979  -0.126  1.00 10.00      B   
ATOM   4342  CD1 PHE B 189      -1.076  14.526  -0.147  1.00 10.00      B   
ATOM   4343  CD2 PHE B 189       0.995  14.767   1.013  1.00 10.00      B   
ATOM   4344  CE1 PHE B 189      -1.617  13.877   0.945  1.00 10.00      B   
ATOM   4345  CE2 PHE B 189       0.462  14.118   2.109  1.00 10.00      B   
ATOM   4346  CZ  PHE B 189      -0.846  13.671   2.075  1.00 10.00      B   
ATOM   4347  C   PHE B 189       1.562  17.880  -2.283  1.00 10.00      B   
ATOM   4348  O   PHE B 189       1.595  17.504  -3.456  1.00 10.00      B   
ATOM   4349  N   GLY B 190       2.287  18.895  -1.827  1.00 10.00      B   
ATOM   4350  HN  GLY B 190       2.189  19.171  -0.893  1.00 10.00      B   
ATOM   4351  CA  GLY B 190       3.207  19.607  -2.694  1.00 10.00      B   
ATOM   4352  C   GLY B 190       2.541  20.760  -3.417  1.00 10.00      B   
ATOM   4353  O   GLY B 190       3.103  21.855  -3.506  1.00 10.00      B   
ATOM   4354  N   GLU B 191       1.336  20.513  -3.918  1.00 10.00      B   
ATOM   4355  HN  GLU B 191       0.950  19.622  -3.793  1.00 10.00      B   
ATOM   4356  CA  GLU B 191       0.569  21.517  -4.645  1.00 10.00      B   
ATOM   4357  CB  GLU B 191      -0.703  20.890  -5.227  1.00 10.00      B   
ATOM   4358  CG  GLU B 191      -0.452  19.755  -6.208  1.00 10.00      B   
ATOM   4359  CD  GLU B 191      -1.622  18.795  -6.302  1.00 10.00      B   
ATOM   4360  OE1 GLU B 191      -1.387  17.568  -6.405  1.00 10.00      B   
ATOM   4361  OE2 GLU B 191      -2.784  19.256  -6.252  1.00 10.00      B   
ATOM   4362  C   GLU B 191       0.206  22.694  -3.745  1.00 10.00      B   
ATOM   4363  O   GLU B 191      -0.743  22.622  -2.960  1.00 10.00      B   
ATOM   4364  N   GLY B 192       0.974  23.767  -3.847  1.00 10.00      B   
ATOM   4365  HN  GLY B 192       1.733  23.761  -4.473  1.00 10.00      B   
ATOM   4366  CA  GLY B 192       0.710  24.940  -3.042  1.00 10.00      B   
ATOM   4367  C   GLY B 192       1.978  25.623  -2.579  1.00 10.00      B   
ATOM   4368  O   GLY B 192       2.058  26.851  -2.574  1.00 10.00      B   
ATOM   4369  N   GLY B 193       2.968  24.832  -2.191  1.00 10.00      B   
ATOM   4370  HN  GLY B 193       2.848  23.857  -2.218  1.00 10.00      B   
ATOM   4371  CA  GLY B 193       4.220  25.389  -1.728  1.00 10.00      B   
ATOM   4372  C   GLY B 193       4.892  24.501  -0.706  1.00 10.00      B   
ATOM   4373  O   GLY B 193       4.290  23.540  -0.227  1.00 10.00      B   
ATOM   4374  N   LEU B 194       6.131  24.829  -0.365  1.00 10.00      B   
ATOM   4375  HN  LEU B 194       6.548  25.612  -0.785  1.00 10.00      B   
ATOM   4376  CA  LEU B 194       6.900  24.054   0.605  1.00 10.00      B   
ATOM   4377  CB  LEU B 194       8.322  24.610   0.738  1.00 10.00      B   
ATOM   4378  CG  LEU B 194       9.167  24.621  -0.538  1.00 10.00      B   
ATOM   4379  CD1 LEU B 194      10.514  25.273  -0.281  1.00 10.00      B   
ATOM   4380  CD2 LEU B 194       9.348  23.212  -1.082  1.00 10.00      B   
ATOM   4381  C   LEU B 194       6.220  24.011   1.973  1.00 10.00      B   
ATOM   4382  O   LEU B 194       6.106  22.944   2.583  1.00 10.00      B   
ATOM   4383  N   PHE B 195       5.772  25.168   2.451  1.00 10.00      B   
ATOM   4384  HN  PHE B 195       5.905  25.987   1.929  1.00 10.00      B   
ATOM   4385  CA  PHE B 195       5.104  25.251   3.744  1.00 10.00      B   
ATOM   4386  CB  PHE B 195       4.797  26.705   4.109  1.00 10.00      B   
ATOM   4387  CG  PHE B 195       4.119  26.863   5.441  1.00 10.00      B   
ATOM   4388  CD1 PHE B 195       4.795  26.575   6.616  1.00 10.00      B   
ATOM   4389  CD2 PHE B 195       2.808  27.301   5.519  1.00 10.00      B   
ATOM   4390  CE1 PHE B 195       4.174  26.715   7.842  1.00 10.00      B   
ATOM   4391  CE2 PHE B 195       2.181  27.444   6.742  1.00 10.00      B   
ATOM   4392  CZ  PHE B 195       2.866  27.153   7.905  1.00 10.00      B   
ATOM   4393  C   PHE B 195       3.828  24.418   3.751  1.00 10.00      B   
ATOM   4394  O   PHE B 195       3.566  23.669   4.694  1.00 10.00      B   
ATOM   4395  N   LYS B 196       3.046  24.537   2.686  1.00 10.00      B   
ATOM   4396  HN  LYS B 196       3.316  25.134   1.960  1.00 10.00      B   
ATOM   4397  CA  LYS B 196       1.802  23.793   2.571  1.00 10.00      B   
ATOM   4398  CB  LYS B 196       1.016  24.243   1.339  1.00 10.00      B   
ATOM   4399  CG  LYS B 196      -0.395  23.685   1.269  1.00 10.00      B   
ATOM   4400  CD  LYS B 196      -1.102  24.131   0.002  1.00 10.00      B   
ATOM   4401  CE  LYS B 196      -2.445  23.439  -0.151  1.00 10.00      B   
ATOM   4402  NZ  LYS B 196      -3.042  23.679  -1.490  1.00 10.00      B   
ATOM   4403  HZ1 LYS B 196      -3.877  23.067  -1.628  1.00 10.00      B   
ATOM   4404  HZ2 LYS B 196      -2.344  23.469  -2.237  1.00 10.00      B   
ATOM   4405  HZ3 LYS B 196      -3.334  24.673  -1.579  1.00 10.00      B   
ATOM   4406  C   LYS B 196       2.085  22.296   2.506  1.00 10.00      B   
ATOM   4407  O   LYS B 196       1.338  21.489   3.060  1.00 10.00      B   
ATOM   4408  N   GLN B 197       3.180  21.937   1.842  1.00 10.00      B   
ATOM   4409  HN  GLN B 197       3.734  22.632   1.425  1.00 10.00      B   
ATOM   4410  CA  GLN B 197       3.583  20.543   1.710  1.00 10.00      B   
ATOM   4411  CB  GLN B 197       4.798  20.428   0.783  1.00 10.00      B   
ATOM   4412  CG  GLN B 197       5.283  19.003   0.549  1.00 10.00      B   
ATOM   4413  CD  GLN B 197       6.675  18.951  -0.051  1.00 10.00      B   
ATOM   4414  OE1 GLN B 197       7.492  19.844   0.165  1.00 10.00      B   
ATOM   4415  NE2 GLN B 197       6.960  17.904  -0.802  1.00 10.00      B   
ATOM   4416 HE21 GLN B 197       6.265  17.222  -0.932  1.00 10.00      B   
ATOM   4417 HE22 GLN B 197       7.856  17.848  -1.198  1.00 10.00      B   
ATOM   4418  C   GLN B 197       3.905  19.951   3.080  1.00 10.00      B   
ATOM   4419  O   GLN B 197       3.562  18.802   3.375  1.00 10.00      B   
ATOM   4420  N   ALA B 198       4.560  20.746   3.915  1.00 10.00      B   
ATOM   4421  HN  ALA B 198       4.816  21.648   3.618  1.00 10.00      B   
ATOM   4422  CA  ALA B 198       4.915  20.313   5.258  1.00 10.00      B   
ATOM   4423  CB  ALA B 198       5.902  21.283   5.888  1.00 10.00      B   
ATOM   4424  C   ALA B 198       3.664  20.178   6.119  1.00 10.00      B   
ATOM   4425  O   ALA B 198       3.588  19.316   6.995  1.00 10.00      B   
ATOM   4426  N   LYS B 199       2.677  21.027   5.852  1.00 10.00      B   
ATOM   4427  HN  LYS B 199       2.800  21.697   5.144  1.00 10.00      B   
ATOM   4428  CA  LYS B 199       1.423  21.000   6.591  1.00 10.00      B   
ATOM   4429  CB  LYS B 199       0.590  22.254   6.301  1.00 10.00      B   
ATOM   4430  CG  LYS B 199      -0.671  22.364   7.144  1.00 10.00      B   
ATOM   4431  CD  LYS B 199      -1.540  23.537   6.718  1.00 10.00      B   
ATOM   4432  CE  LYS B 199      -2.862  23.528   7.468  1.00 10.00      B   
ATOM   4433  NZ  LYS B 199      -3.750  24.646   7.057  1.00 10.00      B   
ATOM   4434  HZ1 LYS B 199      -4.681  24.543   7.505  1.00 10.00      B   
ATOM   4435  HZ2 LYS B 199      -3.875  24.650   6.022  1.00 10.00      B   
ATOM   4436  HZ3 LYS B 199      -3.338  25.558   7.349  1.00 10.00      B   
ATOM   4437  C   LYS B 199       0.620  19.744   6.260  1.00 10.00      B   
ATOM   4438  O   LYS B 199      -0.024  19.161   7.131  1.00 10.00      B   
ATOM   4439  N   SER B 200       0.675  19.318   5.001  1.00 10.00      B   
ATOM   4440  HN  SER B 200       1.205  19.825   4.342  1.00 10.00      B   
ATOM   4441  CA  SER B 200      -0.050  18.129   4.566  1.00 10.00      B   
ATOM   4442  CB  SER B 200      -0.088  18.039   3.038  1.00 10.00      B   
ATOM   4443  OG  SER B 200       1.032  18.681   2.455  1.00 10.00      B   
ATOM   4444  HG  SER B 200       1.834  18.420   2.924  1.00 10.00      B   
ATOM   4445  C   SER B 200       0.518  16.845   5.181  1.00 10.00      B   
ATOM   4446  O   SER B 200      -0.088  15.779   5.087  1.00 10.00      B   
ATOM   4447  N   LEU B 201       1.677  16.957   5.821  1.00 10.00      B   
ATOM   4448  HN  LEU B 201       2.114  17.833   5.869  1.00 10.00      B   
ATOM   4449  CA  LEU B 201       2.316  15.809   6.454  1.00 10.00      B   
ATOM   4450  CB  LEU B 201       3.818  16.047   6.624  1.00 10.00      B   
ATOM   4451  CG  LEU B 201       4.626  16.242   5.340  1.00 10.00      B   
ATOM   4452  CD1 LEU B 201       6.088  16.517   5.664  1.00 10.00      B   
ATOM   4453  CD2 LEU B 201       4.496  15.030   4.428  1.00 10.00      B   
ATOM   4454  C   LEU B 201       1.676  15.505   7.807  1.00 10.00      B   
ATOM   4455  O   LEU B 201       1.770  14.383   8.310  1.00 10.00      B   
ATOM   4456  N   ILE B 202       1.015  16.509   8.383  1.00 10.00      B   
ATOM   4457  HN  ILE B 202       0.962  17.371   7.918  1.00 10.00      B   
ATOM   4458  CA  ILE B 202       0.360  16.359   9.683  1.00 10.00      B   
ATOM   4459  CB  ILE B 202      -0.206  17.693  10.226  1.00 10.00      B   
ATOM   4460  CG1 ILE B 202       0.899  18.753  10.282  1.00 10.00      B   
ATOM   4461  CG2 ILE B 202      -0.828  17.498  11.605  1.00 10.00      B   
ATOM   4462  CD1 ILE B 202       0.388  20.158  10.519  1.00 10.00      B   
ATOM   4463  C   ILE B 202      -0.730  15.282   9.651  1.00 10.00      B   
ATOM   4464  O   ILE B 202      -0.655  14.311  10.407  1.00 10.00      B   
ATOM   4465  N   PRO B 203      -1.746  15.406   8.764  1.00 10.00      B   
ATOM   4466  CA  PRO B 203      -2.830  14.419   8.655  1.00 10.00      B   
ATOM   4467  CB  PRO B 203      -3.901  15.136   7.815  1.00 10.00      B   
ATOM   4468  CG  PRO B 203      -3.430  16.546   7.667  1.00 10.00      B   
ATOM   4469  CD  PRO B 203      -1.940  16.504   7.806  1.00 10.00      B   
ATOM   4470  C   PRO B 203      -2.366  13.150   7.937  1.00 10.00      B   
ATOM   4471  O   PRO B 203      -3.116  12.530   7.184  1.00 10.00      B   
ATOM   4472  N   LEU B 204      -1.115  12.782   8.167  1.00 10.00      B   
ATOM   4473  HN  LEU B 204      -0.568  13.329   8.771  1.00 10.00      B   
ATOM   4474  CA  LEU B 204      -0.528  11.597   7.563  1.00 10.00      B   
ATOM   4475  CB  LEU B 204       0.238  11.974   6.290  1.00 10.00      B   
ATOM   4476  CG  LEU B 204       1.007  10.848   5.594  1.00 10.00      B   
ATOM   4477  CD1 LEU B 204       0.054   9.783   5.069  1.00 10.00      B   
ATOM   4478  CD2 LEU B 204       1.865  11.405   4.468  1.00 10.00      B   
ATOM   4479  C   LEU B 204       0.408  10.918   8.556  1.00 10.00      B   
ATOM   4480  O   LEU B 204       0.246   9.742   8.876  1.00 10.00      B   
ATOM   4481  N   MET B 205       1.369  11.681   9.060  1.00 10.00      B   
ATOM   4482  HN  MET B 205       1.428  12.624   8.784  1.00 10.00      B   
ATOM   4483  CA  MET B 205       2.343  11.156  10.010  1.00 10.00      B   
ATOM   4484  CB  MET B 205       3.499  12.139  10.214  1.00 10.00      B   
ATOM   4485  CG  MET B 205       4.390  12.311   8.995  1.00 10.00      B   
ATOM   4486  SD  MET B 205       5.790  13.408   9.298  1.00 10.00      B   
ATOM   4487  CE  MET B 205       6.703  12.457  10.513  1.00 10.00      B   
ATOM   4488  C   MET B 205       1.703  10.804  11.348  1.00 10.00      B   
ATOM   4489  O   MET B 205       1.984   9.748  11.911  1.00 10.00      B   
ATOM   4490  N   VAL B 206       0.833  11.683  11.842  1.00 10.00      B   
ATOM   4491  HN  VAL B 206       0.636  12.497  11.333  1.00 10.00      B   
ATOM   4492  CA  VAL B 206       0.160  11.463  13.125  1.00 10.00      B   
ATOM   4493  CB  VAL B 206      -0.690  12.676  13.569  1.00 10.00      B   
ATOM   4494  CG1 VAL B 206      -1.313  12.427  14.936  1.00 10.00      B   
ATOM   4495  CG2 VAL B 206       0.155  13.942  13.587  1.00 10.00      B   
ATOM   4496  C   VAL B 206      -0.682  10.174  13.140  1.00 10.00      B   
ATOM   4497  O   VAL B 206      -0.428   9.284  13.958  1.00 10.00      B   
ATOM   4498  N   PRO B 207      -1.688  10.044  12.242  1.00 10.00      B   
ATOM   4499  CA  PRO B 207      -2.540   8.846  12.186  1.00 10.00      B   
ATOM   4500  CB  PRO B 207      -3.451   9.101  10.981  1.00 10.00      B   
ATOM   4501  CG  PRO B 207      -3.455  10.580  10.816  1.00 10.00      B   
ATOM   4502  CD  PRO B 207      -2.090  11.042  11.231  1.00 10.00      B   
ATOM   4503  C   PRO B 207      -1.721   7.574  11.970  1.00 10.00      B   
ATOM   4504  O   PRO B 207      -2.008   6.530  12.558  1.00 10.00      B   
ATOM   4505  N   LEU B 208      -0.697   7.674  11.128  1.00 10.00      B   
ATOM   4506  HN  LEU B 208      -0.520   8.535  10.692  1.00 10.00      B   
ATOM   4507  CA  LEU B 208       0.169   6.538  10.833  1.00 10.00      B   
ATOM   4508  CB  LEU B 208       1.133   6.877   9.692  1.00 10.00      B   
ATOM   4509  CG  LEU B 208       2.038   5.742   9.202  1.00 10.00      B   
ATOM   4510  CD1 LEU B 208       1.217   4.631   8.566  1.00 10.00      B   
ATOM   4511  CD2 LEU B 208       3.076   6.270   8.225  1.00 10.00      B   
ATOM   4512  C   LEU B 208       0.952   6.113  12.069  1.00 10.00      B   
ATOM   4513  O   LEU B 208       0.992   4.932  12.409  1.00 10.00      B   
ATOM   4514  N   PHE B 209       1.555   7.084  12.746  1.00 10.00      B   
ATOM   4515  HN  PHE B 209       1.471   8.013  12.432  1.00 10.00      B   
ATOM   4516  CA  PHE B 209       2.340   6.814  13.943  1.00 10.00      B   
ATOM   4517  CB  PHE B 209       2.977   8.105  14.467  1.00 10.00      B   
ATOM   4518  CG  PHE B 209       3.993   7.892  15.553  1.00 10.00      B   
ATOM   4519  CD1 PHE B 209       5.248   7.385  15.256  1.00 10.00      B   
ATOM   4520  CD2 PHE B 209       3.696   8.203  16.869  1.00 10.00      B   
ATOM   4521  CE1 PHE B 209       6.186   7.188  16.252  1.00 10.00      B   
ATOM   4522  CE2 PHE B 209       4.628   8.008  17.869  1.00 10.00      B   
ATOM   4523  CZ  PHE B 209       5.876   7.502  17.561  1.00 10.00      B   
ATOM   4524  C   PHE B 209       1.487   6.170  15.028  1.00 10.00      B   
ATOM   4525  O   PHE B 209       1.876   5.158  15.614  1.00 10.00      B   
ATOM   4526  N   MET B 210       0.316   6.742  15.278  1.00 10.00      B   
ATOM   4527  HN  MET B 210       0.048   7.541  14.769  1.00 10.00      B   
ATOM   4528  CA  MET B 210      -0.575   6.212  16.299  1.00 10.00      B   
ATOM   4529  CB  MET B 210      -1.778   7.123  16.520  1.00 10.00      B   
ATOM   4530  CG  MET B 210      -2.559   6.800  17.783  1.00 10.00      B   
ATOM   4531  SD  MET B 210      -3.985   7.877  18.016  1.00 10.00      B   
ATOM   4532  CE  MET B 210      -5.020   7.357  16.651  1.00 10.00      B   
ATOM   4533  C   MET B 210      -1.028   4.794  15.966  1.00 10.00      B   
ATOM   4534  O   MET B 210      -1.057   3.927  16.839  1.00 10.00      B   
ATOM   4535  N   SER B 211      -1.362   4.557  14.698  1.00 10.00      B   
ATOM   4536  HN  SER B 211      -1.306   5.285  14.044  1.00 10.00      B   
ATOM   4537  CA  SER B 211      -1.801   3.239  14.257  1.00 10.00      B   
ATOM   4538  CB  SER B 211      -2.339   3.291  12.823  1.00 10.00      B   
ATOM   4539  OG  SER B 211      -3.421   4.206  12.722  1.00 10.00      B   
ATOM   4540  HG  SER B 211      -3.073   5.106  12.631  1.00 10.00      B   
ATOM   4541  C   SER B 211      -0.662   2.230  14.374  1.00 10.00      B   
ATOM   4542  O   SER B 211      -0.883   1.070  14.717  1.00 10.00      B   
ATOM   4543  N   ALA B 212       0.558   2.685  14.104  1.00 10.00      B   
ATOM   4544  HN  ALA B 212       0.672   3.624  13.825  1.00 10.00      B   
ATOM   4545  CA  ALA B 212       1.731   1.825  14.200  1.00 10.00      B   
ATOM   4546  CB  ALA B 212       2.968   2.544  13.686  1.00 10.00      B   
ATOM   4547  C   ALA B 212       1.938   1.383  15.642  1.00 10.00      B   
ATOM   4548  O   ALA B 212       2.216   0.213  15.915  1.00 10.00      B   
ATOM   4549  N   PHE B 213       1.797   2.329  16.561  1.00 10.00      B   
ATOM   4550  HN  PHE B 213       1.597   3.246  16.270  1.00 10.00      B   
ATOM   4551  CA  PHE B 213       1.946   2.051  17.982  1.00 10.00      B   
ATOM   4552  CB  PHE B 213       1.983   3.355  18.786  1.00 10.00      B   
ATOM   4553  CG  PHE B 213       1.985   3.148  20.273  1.00 10.00      B   
ATOM   4554  CD1 PHE B 213       3.097   2.628  20.912  1.00 10.00      B   
ATOM   4555  CD2 PHE B 213       0.873   3.470  21.033  1.00 10.00      B   
ATOM   4556  CE1 PHE B 213       3.101   2.434  22.280  1.00 10.00      B   
ATOM   4557  CE2 PHE B 213       0.869   3.280  22.402  1.00 10.00      B   
ATOM   4558  CZ  PHE B 213       1.985   2.760  23.027  1.00 10.00      B   
ATOM   4559  C   PHE B 213       0.813   1.155  18.469  1.00 10.00      B   
ATOM   4560  O   PHE B 213       1.039   0.198  19.207  1.00 10.00      B   
ATOM   4561  N   ASN B 214      -0.401   1.460  18.028  1.00 10.00      B   
ATOM   4562  HN  ASN B 214      -0.513   2.239  17.439  1.00 10.00      B   
ATOM   4563  CA  ASN B 214      -1.579   0.684  18.404  1.00 10.00      B   
ATOM   4564  CB  ASN B 214      -2.833   1.284  17.761  1.00 10.00      B   
ATOM   4565  CG  ASN B 214      -4.046   1.224  18.668  1.00 10.00      B   
ATOM   4566  OD1 ASN B 214      -4.096   0.438  19.614  1.00 10.00      B   
ATOM   4567  ND2 ASN B 214      -5.042   2.044  18.380  1.00 10.00      B   
ATOM   4568 HD21 ASN B 214      -4.948   2.635  17.599  1.00 10.00      B   
ATOM   4569 HD22 ASN B 214      -5.838   2.027  18.952  1.00 10.00      B   
ATOM   4570  C   ASN B 214      -1.426  -0.771  17.972  1.00 10.00      B   
ATOM   4571  O   ASN B 214      -1.750  -1.696  18.720  1.00 10.00      B   
ATOM   4572  N   ARG B 215      -0.915  -0.962  16.763  1.00 10.00      B   
ATOM   4573  HN  ARG B 215      -0.685  -0.181  16.213  1.00 10.00      B   
ATOM   4574  CA  ARG B 215      -0.703  -2.295  16.218  1.00 10.00      B   
ATOM   4575  CB  ARG B 215      -0.371  -2.200  14.728  1.00 10.00      B   
ATOM   4576  CG  ARG B 215      -0.784  -3.415  13.914  1.00 10.00      B   
ATOM   4577  CD  ARG B 215      -1.000  -3.048  12.455  1.00 10.00      B   
ATOM   4578  NE  ARG B 215      -2.048  -2.040  12.291  1.00 10.00      B   
ATOM   4579  HE  ARG B 215      -2.567  -1.798  13.094  1.00 10.00      B   
ATOM   4580  CZ  ARG B 215      -2.336  -1.440  11.138  1.00 10.00      B   
ATOM   4581  NH1 ARG B 215      -1.653  -1.738  10.042  1.00 10.00      B   
ATOM   4582 HH11 ARG B 215      -0.892  -2.446  10.077  1.00 10.00      B   
ATOM   4583 HH12 ARG B 215      -1.883  -1.261   9.133  1.00 10.00      B   
ATOM   4584  NH2 ARG B 215      -3.315  -0.548  11.074  1.00 10.00      B   
ATOM   4585 HH21 ARG B 215      -3.536  -0.079  10.169  1.00 10.00      B   
ATOM   4586 HH22 ARG B 215      -3.871  -0.316  11.928  1.00 10.00      B   
ATOM   4587  C   ARG B 215       0.416  -3.011  16.973  1.00 10.00      B   
ATOM   4588  O   ARG B 215       0.372  -4.227  17.163  1.00 10.00      B   
ATOM   4589  N   ALA B 216       1.413  -2.248  17.406  1.00 10.00      B   
ATOM   4590  HN  ALA B 216       1.396  -1.283  17.220  1.00 10.00      B   
ATOM   4591  CA  ALA B 216       2.532  -2.807  18.151  1.00 10.00      B   
ATOM   4592  CB  ALA B 216       3.674  -1.807  18.225  1.00 10.00      B   
ATOM   4593  C   ALA B 216       2.078  -3.218  19.550  1.00 10.00      B   
ATOM   4594  O   ALA B 216       2.499  -4.252  20.071  1.00 10.00      B   
ATOM   4595  N   GLU B 217       1.205  -2.406  20.142  1.00 10.00      B   
ATOM   4596  HN  GLU B 217       0.921  -1.586  19.674  1.00 10.00      B   
ATOM   4597  CA  GLU B 217       0.670  -2.682  21.468  1.00 10.00      B   
ATOM   4598  CB  GLU B 217      -0.289  -1.568  21.893  1.00 10.00      B   
ATOM   4599  CG  GLU B 217      -0.563  -1.516  23.386  1.00 10.00      B   
ATOM   4600  CD  GLU B 217      -1.896  -0.875  23.716  1.00 10.00      B   
ATOM   4601  OE1 GLU B 217      -2.133   0.278  23.296  1.00 10.00      B   
ATOM   4602  OE2 GLU B 217      -2.710  -1.518  24.415  1.00 10.00      B   
ATOM   4603  C   GLU B 217      -0.061  -4.021  21.465  1.00 10.00      B   
ATOM   4604  O   GLU B 217       0.146  -4.860  22.344  1.00 10.00      B   
ATOM   4605  N   ASP B 218      -0.903  -4.220  20.453  1.00 10.00      B   
ATOM   4606  HN  ASP B 218      -1.021  -3.510  19.786  1.00 10.00      B   
ATOM   4607  CA  ASP B 218      -1.662  -5.459  20.311  1.00 10.00      B   
ATOM   4608  CB  ASP B 218      -2.697  -5.333  19.188  1.00 10.00      B   
ATOM   4609  CG  ASP B 218      -3.361  -6.653  18.843  1.00 10.00      B   
ATOM   4610  OD1 ASP B 218      -4.135  -7.175  19.675  1.00 10.00      B   
ATOM   4611  OD2 ASP B 218      -3.121  -7.170  17.734  1.00 10.00      B   
ATOM   4612  C   ASP B 218      -0.727  -6.632  20.039  1.00 10.00      B   
ATOM   4613  O   ASP B 218      -0.939  -7.738  20.535  1.00 10.00      B   
ATOM   4614  N   LEU B 219       0.323  -6.367  19.267  1.00 10.00      B   
ATOM   4615  HN  LEU B 219       0.434  -5.460  18.913  1.00 10.00      B   
ATOM   4616  CA  LEU B 219       1.310  -7.388  18.930  1.00 10.00      B   
ATOM   4617  CB  LEU B 219       2.375  -6.819  17.989  1.00 10.00      B   
ATOM   4618  CG  LEU B 219       3.433  -7.805  17.485  1.00 10.00      B   
ATOM   4619  CD1 LEU B 219       2.814  -8.828  16.544  1.00 10.00      B   
ATOM   4620  CD2 LEU B 219       4.570  -7.064  16.796  1.00 10.00      B   
ATOM   4621  C   LEU B 219       1.964  -7.932  20.197  1.00 10.00      B   
ATOM   4622  O   LEU B 219       2.195  -9.135  20.319  1.00 10.00      B   
ATOM   4623  N   SER B 220       2.253  -7.042  21.140  1.00 10.00      B   
ATOM   4624  HN  SER B 220       2.059  -6.091  20.979  1.00 10.00      B   
ATOM   4625  CA  SER B 220       2.858  -7.441  22.402  1.00 10.00      B   
ATOM   4626  CB  SER B 220       3.212  -6.202  23.227  1.00 10.00      B   
ATOM   4627  OG  SER B 220       4.016  -5.309  22.470  1.00 10.00      B   
ATOM   4628  HG  SER B 220       4.343  -5.763  21.680  1.00 10.00      B   
ATOM   4629  C   SER B 220       1.915  -8.360  23.175  1.00 10.00      B   
ATOM   4630  O   SER B 220       2.333  -9.388  23.709  1.00 10.00      B   
ATOM   4631  N   THR B 221       0.637  -7.999  23.203  1.00 10.00      B   
ATOM   4632  HN  THR B 221       0.361  -7.177  22.742  1.00 10.00      B   
ATOM   4633  CA  THR B 221      -0.366  -8.793  23.896  1.00 10.00      B   
ATOM   4634  CB  THR B 221      -1.736  -8.094  23.866  1.00 10.00      B   
ATOM   4635  OG1 THR B 221      -1.553  -6.687  24.077  1.00 10.00      B   
ATOM   4636  HG1 THR B 221      -1.073  -6.549  24.903  1.00 10.00      B   
ATOM   4637  CG2 THR B 221      -2.643  -8.650  24.955  1.00 10.00      B   
ATOM   4638  C   THR B 221      -0.484 -10.178  23.257  1.00 10.00      B   
ATOM   4639  O   THR B 221      -0.562 -11.194  23.953  1.00 10.00      B   
ATOM   4640  N   ALA B 222      -0.474 -10.209  21.926  1.00 10.00      B   
ATOM   4641  HN  ALA B 222      -0.418  -9.361  21.429  1.00 10.00      B   
ATOM   4642  CA  ALA B 222      -0.568 -11.457  21.183  1.00 10.00      B   
ATOM   4643  CB  ALA B 222      -0.780 -11.171  19.705  1.00 10.00      B   
ATOM   4644  C   ALA B 222       0.676 -12.314  21.390  1.00 10.00      B   
ATOM   4645  O   ALA B 222       0.590 -13.539  21.490  1.00 10.00      B   
ATOM   4646  N   MET B 223       1.831 -11.667  21.461  1.00 10.00      B   
ATOM   4647  HN  MET B 223       1.837 -10.686  21.368  1.00 10.00      B   
ATOM   4648  CA  MET B 223       3.091 -12.372  21.664  1.00 10.00      B   
ATOM   4649  CB  MET B 223       4.283 -11.457  21.379  1.00 10.00      B   
ATOM   4650  CG  MET B 223       4.649 -11.370  19.903  1.00 10.00      B   
ATOM   4651  SD  MET B 223       5.991 -10.209  19.577  1.00 10.00      B   
ATOM   4652  CE  MET B 223       7.244 -10.813  20.706  1.00 10.00      B   
ATOM   4653  C   MET B 223       3.175 -12.945  23.073  1.00 10.00      B   
ATOM   4654  O   MET B 223       3.602 -14.084  23.264  1.00 10.00      B   
ATOM   4655  N   GLU B 224       2.742 -12.159  24.053  1.00 10.00      B   
ATOM   4656  HN  GLU B 224       2.413 -11.256  23.834  1.00 10.00      B   
ATOM   4657  CA  GLU B 224       2.751 -12.593  25.448  1.00 10.00      B   
ATOM   4658  CB  GLU B 224       2.538 -11.409  26.394  1.00 10.00      B   
ATOM   4659  CG  GLU B 224       3.777 -10.557  26.625  1.00 10.00      B   
ATOM   4660  CD  GLU B 224       3.511  -9.388  27.553  1.00 10.00      B   
ATOM   4661  OE1 GLU B 224       3.671  -9.545  28.783  1.00 10.00      B   
ATOM   4662  OE2 GLU B 224       3.140  -8.303  27.059  1.00 10.00      B   
ATOM   4663  C   GLU B 224       1.687 -13.659  25.695  1.00 10.00      B   
ATOM   4664  O   GLU B 224       1.669 -14.302  26.743  1.00 10.00      B   
ATOM   4665  N   ALA B 225       0.803 -13.845  24.722  1.00 10.00      B   
ATOM   4666  HN  ALA B 225       0.864 -13.295  23.912  1.00 10.00      B   
ATOM   4667  CA  ALA B 225      -0.254 -14.839  24.825  1.00 10.00      B   
ATOM   4668  CB  ALA B 225      -1.420 -14.466  23.927  1.00 10.00      B   
ATOM   4669  C   ALA B 225       0.285 -16.218  24.460  1.00 10.00      B   
ATOM   4670  O   ALA B 225      -0.426 -17.220  24.538  1.00 10.00      B   
ATOM   4671  N   ARG B 226       1.544 -16.252  24.048  1.00 10.00      B   
ATOM   4672  HN  ARG B 226       2.052 -15.411  23.996  1.00 10.00      B   
ATOM   4673  CA  ARG B 226       2.205 -17.494  23.676  1.00 10.00      B   
ATOM   4674  CB  ARG B 226       2.842 -17.351  22.292  1.00 10.00      B   
ATOM   4675  CG  ARG B 226       1.886 -16.863  21.217  1.00 10.00      B   
ATOM   4676  CD  ARG B 226       2.641 -16.295  20.029  1.00 10.00      B   
ATOM   4677  NE  ARG B 226       1.738 -15.771  19.008  1.00 10.00      B   
ATOM   4678  HE  ARG B 226       0.787 -15.693  19.245  1.00 10.00      B   
ATOM   4679  CZ  ARG B 226       2.128 -15.402  17.790  1.00 10.00      B   
ATOM   4680  NH1 ARG B 226       3.408 -15.495  17.444  1.00 10.00      B   
ATOM   4681 HH11 ARG B 226       3.717 -15.209  16.489  1.00 10.00      B   
ATOM   4682 HH12 ARG B 226       4.110 -15.859  18.127  1.00 10.00      B   
ATOM   4683  NH2 ARG B 226       1.236 -14.935  16.922  1.00 10.00      B   
ATOM   4684 HH21 ARG B 226       1.536 -14.644  15.966  1.00 10.00      B   
ATOM   4685 HH22 ARG B 226       0.230 -14.858  17.193  1.00 10.00      B   
ATOM   4686  C   ARG B 226       3.277 -17.821  24.708  1.00 10.00      B   
ATOM   4687  O   ARG B 226       3.314 -17.215  25.779  1.00 10.00      B   
ATOM   4688  N   GLY B 227       4.153 -18.762  24.388  1.00 10.00      B   
ATOM   4689  HN  GLY B 227       4.085 -19.212  23.517  1.00 10.00      B   
ATOM   4690  CA  GLY B 227       5.212 -19.128  25.310  1.00 10.00      B   
ATOM   4691  C   GLY B 227       6.395 -18.191  25.201  1.00 10.00      B   
ATOM   4692  O   GLY B 227       7.517 -18.619  24.919  1.00 10.00      B   
ATOM   4693  N   TYR B 228       6.144 -16.910  25.426  1.00 10.00      B   
ATOM   4694  HN  TYR B 228       5.230 -16.641  25.675  1.00 10.00      B   
ATOM   4695  CA  TYR B 228       7.181 -15.892  25.341  1.00 10.00      B   
ATOM   4696  CB  TYR B 228       6.858 -14.904  24.212  1.00 10.00      B   
ATOM   4697  CG  TYR B 228       7.876 -13.796  24.043  1.00 10.00      B   
ATOM   4698  CD1 TYR B 228       9.089 -14.028  23.406  1.00 10.00      B   
ATOM   4699  CD2 TYR B 228       7.625 -12.517  24.524  1.00 10.00      B   
ATOM   4700  CE1 TYR B 228      10.024 -13.019  23.258  1.00 10.00      B   
ATOM   4701  CE2 TYR B 228       8.550 -11.504  24.380  1.00 10.00      B   
ATOM   4702  CZ  TYR B 228       9.747 -11.759  23.747  1.00 10.00      B   
ATOM   4703  OH  TYR B 228      10.673 -10.751  23.605  1.00 10.00      B   
ATOM   4704  HH  TYR B 228      10.726 -10.253  24.432  1.00 10.00      B   
ATOM   4705  C   TYR B 228       7.334 -15.151  26.665  1.00 10.00      B   
ATOM   4706  O   TYR B 228       6.362 -14.947  27.392  1.00 10.00      B   
ATOM   4707  N   GLN B 229       8.563 -14.759  26.968  1.00 10.00      B   
ATOM   4708  HN  GLN B 229       9.293 -14.963  26.346  1.00 10.00      B   
ATOM   4709  CA  GLN B 229       8.867 -14.026  28.187  1.00 10.00      B   
ATOM   4710  CB  GLN B 229       9.178 -14.994  29.334  1.00 10.00      B   
ATOM   4711  CG  GLN B 229       9.661 -14.335  30.622  1.00 10.00      B   
ATOM   4712  CD  GLN B 229       8.722 -13.256  31.126  1.00 10.00      B   
ATOM   4713  OE1 GLN B 229       7.749 -13.538  31.823  1.00 10.00      B   
ATOM   4714  NE2 GLN B 229       9.015 -12.012  30.785  1.00 10.00      B   
ATOM   4715 HE21 GLN B 229       9.814 -11.856  30.235  1.00 10.00      B   
ATOM   4716 HE22 GLN B 229       8.420 -11.294  31.090  1.00 10.00      B   
ATOM   4717  C   GLN B 229      10.047 -13.100  27.924  1.00 10.00      B   
ATOM   4718  O   GLN B 229       9.899 -11.879  27.888  1.00 10.00      B   
ATOM   4719  N   ASP B 230      11.212 -13.694  27.731  1.00 10.00      B   
ATOM   4720  HN  ASP B 230      11.263 -14.673  27.776  1.00 10.00      B   
ATOM   4721  CA  ASP B 230      12.421 -12.939  27.449  1.00 10.00      B   
ATOM   4722  CB  ASP B 230      13.550 -13.380  28.388  1.00 10.00      B   
ATOM   4723  CG  ASP B 230      14.903 -12.809  28.013  1.00 10.00      B   
ATOM   4724  OD1 ASP B 230      15.083 -11.577  28.099  1.00 10.00      B   
ATOM   4725  OD2 ASP B 230      15.793 -13.592  27.631  1.00 10.00      B   
ATOM   4726  C   ASP B 230      12.815 -13.161  25.995  1.00 10.00      B   
ATOM   4727  O   ASP B 230      12.357 -14.119  25.373  1.00 10.00      B   
ATOM   4728  N   SER B 231      13.638 -12.276  25.451  1.00 10.00      B   
ATOM   4729  HN  SER B 231      13.955 -11.521  25.992  1.00 10.00      B   
ATOM   4730  CA  SER B 231      14.079 -12.395  24.070  1.00 10.00      B   
ATOM   4731  CB  SER B 231      14.875 -11.154  23.669  1.00 10.00      B   
ATOM   4732  OG  SER B 231      15.447 -10.528  24.811  1.00 10.00      B   
ATOM   4733  HG  SER B 231      15.780 -11.203  25.414  1.00 10.00      B   
ATOM   4734  C   SER B 231      14.908 -13.660  23.843  1.00 10.00      B   
ATOM   4735  O   SER B 231      14.923 -14.214  22.744  1.00 10.00      B   
ATOM   4736  N   GLU B 232      15.584 -14.123  24.886  1.00 10.00      B   
ATOM   4737  HN  GLU B 232      15.509 -13.665  25.754  1.00 10.00      B   
ATOM   4738  CA  GLU B 232      16.410 -15.312  24.789  1.00 10.00      B   
ATOM   4739  CB  GLU B 232      17.762 -15.079  25.469  1.00 10.00      B   
ATOM   4740  CG  GLU B 232      18.611 -14.007  24.811  1.00 10.00      B   
ATOM   4741  CD  GLU B 232      20.083 -14.141  25.140  1.00 10.00      B   
ATOM   4742  OE1 GLU B 232      20.595 -15.284  25.150  1.00 10.00      B   
ATOM   4743  OE2 GLU B 232      20.742 -13.103  25.372  1.00 10.00      B   
ATOM   4744  C   GLU B 232      15.706 -16.516  25.408  1.00 10.00      B   
ATOM   4745  O   GLU B 232      14.501 -16.476  25.674  1.00 10.00      B   
ATOM   4746  N   HIS B 233      16.471 -17.586  25.623  1.00 10.00      B   
ATOM   4747  HN  HIS B 233      17.417 -17.544  25.364  1.00 10.00      B   
ATOM   4748  CA  HIS B 233      15.959 -18.825  26.213  1.00 10.00      B   
ATOM   4749  CB  HIS B 233      15.328 -18.583  27.589  1.00 10.00      B   
ATOM   4750  CG  HIS B 233      16.320 -18.260  28.661  1.00 10.00      B   
ATOM   4751  ND1 HIS B 233      16.789 -19.194  29.561  1.00 10.00      B   
ATOM   4752  HD1 HIS B 233      16.526 -20.144  29.597  1.00 10.00      B   
ATOM   4753  CD2 HIS B 233      16.941 -17.095  28.972  1.00 10.00      B   
ATOM   4754  CE1 HIS B 233      17.651 -18.619  30.378  1.00 10.00      B   
ATOM   4755  NE2 HIS B 233      17.762 -17.349  30.042  1.00 10.00      B   
ATOM   4756  HE2 HIS B 233      18.339 -16.692  30.490  1.00 10.00      B   
ATOM   4757  C   HIS B 233      14.976 -19.521  25.279  1.00 10.00      B   
ATOM   4758  O   HIS B 233      14.077 -20.230  25.722  1.00 10.00      B   
ATOM   4759  N   ARG B 234      15.158 -19.318  23.983  1.00 10.00      B   
ATOM   4760  HN  ARG B 234      15.899 -18.747  23.690  1.00 10.00      B   
ATOM   4761  CA  ARG B 234      14.292 -19.926  22.986  1.00 10.00      B   
ATOM   4762  CB  ARG B 234      13.341 -18.882  22.391  1.00 10.00      B   
ATOM   4763  CG  ARG B 234      14.016 -17.834  21.522  1.00 10.00      B   
ATOM   4764  CD  ARG B 234      13.523 -17.909  20.086  1.00 10.00      B   
ATOM   4765  NE  ARG B 234      12.091 -17.621  19.978  1.00 10.00      B   
ATOM   4766  HE  ARG B 234      11.730 -16.923  20.569  1.00 10.00      B   
ATOM   4767  CZ  ARG B 234      11.261 -18.249  19.140  1.00 10.00      B   
ATOM   4768  NH1 ARG B 234      11.712 -19.201  18.334  1.00 10.00      B   
ATOM   4769 HH11 ARG B 234      11.057 -19.686  17.680  1.00 10.00      B   
ATOM   4770 HH12 ARG B 234      12.719 -19.476  18.352  1.00 10.00      B   
ATOM   4771  NH2 ARG B 234       9.974 -17.930  19.114  1.00 10.00      B   
ATOM   4772 HH21 ARG B 234       9.327 -18.425  18.462  1.00 10.00      B   
ATOM   4773 HH22 ARG B 234       9.603 -17.188  19.745  1.00 10.00      B   
ATOM   4774  C   ARG B 234      15.120 -20.594  21.893  1.00 10.00      B   
ATOM   4775  O   ARG B 234      16.336 -20.394  21.817  1.00 10.00      B   
ATOM   4776  N   SER B 235      14.468 -21.381  21.051  1.00 10.00      B   
ATOM   4777  HN  SER B 235      13.495 -21.490  21.149  1.00 10.00      B   
ATOM   4778  CA  SER B 235      15.156 -22.073  19.972  1.00 10.00      B   
ATOM   4779  CB  SER B 235      14.617 -23.500  19.830  1.00 10.00      B   
ATOM   4780  OG  SER B 235      14.613 -24.170  21.083  1.00 10.00      B   
ATOM   4781  HG  SER B 235      13.717 -24.161  21.441  1.00 10.00      B   
ATOM   4782  C   SER B 235      14.999 -21.303  18.666  1.00 10.00      B   
ATOM   4783  O   SER B 235      13.920 -20.792  18.367  1.00 10.00      B   
ATOM   4784  N   GLN B 236      16.079 -21.191  17.903  1.00 10.00      B   
ATOM   4785  HN  GLN B 236      16.923 -21.594  18.199  1.00 10.00      B   
ATOM   4786  CA  GLN B 236      16.035 -20.476  16.635  1.00 10.00      B   
ATOM   4787  CB  GLN B 236      17.356 -19.753  16.361  1.00 10.00      B   
ATOM   4788  CG  GLN B 236      17.499 -18.430  17.091  1.00 10.00      B   
ATOM   4789  CD  GLN B 236      16.372 -17.465  16.780  1.00 10.00      B   
ATOM   4790  OE1 GLN B 236      15.800 -17.484  15.686  1.00 10.00      B   
ATOM   4791  NE2 GLN B 236      16.048 -16.611  17.735  1.00 10.00      B   
ATOM   4792 HE21 GLN B 236      16.554 -16.646  18.578  1.00 10.00      B   
ATOM   4793 HE22 GLN B 236      15.318 -15.978  17.566  1.00 10.00      B   
ATOM   4794  C   GLN B 236      15.706 -21.412  15.481  1.00 10.00      B   
ATOM   4795  O   GLN B 236      16.412 -22.396  15.247  1.00 10.00      B   
ATOM   4796  N   TYR B 237      14.624 -21.114  14.776  1.00 10.00      B   
ATOM   4797  HN  TYR B 237      14.083 -20.334  15.035  1.00 10.00      B   
ATOM   4798  CA  TYR B 237      14.208 -21.916  13.632  1.00 10.00      B   
ATOM   4799  CB  TYR B 237      12.690 -21.842  13.445  1.00 10.00      B   
ATOM   4800  CG  TYR B 237      11.895 -22.501  14.549  1.00 10.00      B   
ATOM   4801  CD1 TYR B 237      11.680 -21.858  15.762  1.00 10.00      B   
ATOM   4802  CD2 TYR B 237      11.354 -23.768  14.376  1.00 10.00      B   
ATOM   4803  CE1 TYR B 237      10.951 -22.458  16.769  1.00 10.00      B   
ATOM   4804  CE2 TYR B 237      10.623 -24.375  15.378  1.00 10.00      B   
ATOM   4805  CZ  TYR B 237      10.425 -23.717  16.571  1.00 10.00      B   
ATOM   4806  OH  TYR B 237       9.698 -24.319  17.570  1.00 10.00      B   
ATOM   4807  HH  TYR B 237      10.004 -25.228  17.684  1.00 10.00      B   
ATOM   4808  C   TYR B 237      14.912 -21.415  12.376  1.00 10.00      B   
ATOM   4809  O   TYR B 237      15.095 -22.155  11.407  1.00 10.00      B   
ATOM   4810  N   ARG B 238      15.316 -20.151  12.418  1.00 10.00      B   
ATOM   4811  HN  ARG B 238      15.147 -19.626  13.229  1.00 10.00      B   
ATOM   4812  CA  ARG B 238      16.012 -19.520  11.305  1.00 10.00      B   
ATOM   4813  CB  ARG B 238      15.773 -18.007  11.323  1.00 10.00      B   
ATOM   4814  CG  ARG B 238      14.328 -17.612  11.593  1.00 10.00      B   
ATOM   4815  CD  ARG B 238      14.231 -16.616  12.739  1.00 10.00      B   
ATOM   4816  NE  ARG B 238      14.700 -15.291  12.346  1.00 10.00      B   
ATOM   4817  HE  ARG B 238      14.297 -14.896  11.540  1.00 10.00      B   
ATOM   4818  CZ  ARG B 238      15.625 -14.595  13.004  1.00 10.00      B   
ATOM   4819  NH1 ARG B 238      16.192 -15.093  14.097  1.00 10.00      B   
ATOM   4820 HH11 ARG B 238      16.919 -14.544  14.603  1.00 10.00      B   
ATOM   4821 HH12 ARG B 238      15.915 -16.035  14.456  1.00 10.00      B   
ATOM   4822  NH2 ARG B 238      15.983 -13.396  12.562  1.00 10.00      B   
ATOM   4823 HH21 ARG B 238      15.538 -12.997  11.706  1.00 10.00      B   
ATOM   4824 HH22 ARG B 238      16.712 -12.847  13.068  1.00 10.00      B   
ATOM   4825  C   ARG B 238      17.504 -19.823  11.400  1.00 10.00      B   
ATOM   4826  O   ARG B 238      18.316 -18.955  11.724  1.00 10.00      B   
ATOM   4827  N   ILE B 239      17.849 -21.071  11.138  1.00 10.00      B   
ATOM   4828  HN  ILE B 239      17.152 -21.712  10.887  1.00 10.00      B   
ATOM   4829  CA  ILE B 239      19.229 -21.519  11.208  1.00 10.00      B   
ATOM   4830  CB  ILE B 239      19.302 -23.041  11.442  1.00 10.00      B   
ATOM   4831  CG1 ILE B 239      18.437 -23.439  12.643  1.00 10.00      B   
ATOM   4832  CG2 ILE B 239      20.742 -23.474  11.657  1.00 10.00      B   
ATOM   4833  CD1 ILE B 239      18.128 -24.919  12.711  1.00 10.00      B   
ATOM   4834  C   ILE B 239      19.989 -21.162   9.933  1.00 10.00      B   
ATOM   4835  O   ILE B 239      19.554 -21.492   8.827  1.00 10.00      B   
ATOM   4836  N   LEU B 240      21.117 -20.483  10.100  1.00 10.00      B   
ATOM   4837  HN  LEU B 240      21.401 -20.251  11.010  1.00 10.00      B   
ATOM   4838  CA  LEU B 240      21.950 -20.078   8.976  1.00 10.00      B   
ATOM   4839  CB  LEU B 240      22.522 -18.675   9.207  1.00 10.00      B   
ATOM   4840  CG  LEU B 240      21.526 -17.593   9.638  1.00 10.00      B   
ATOM   4841  CD1 LEU B 240      22.247 -16.284   9.914  1.00 10.00      B   
ATOM   4842  CD2 LEU B 240      20.439 -17.403   8.589  1.00 10.00      B   
ATOM   4843  C   LEU B 240      23.088 -21.074   8.783  1.00 10.00      B   
ATOM   4844  O   LEU B 240      24.028 -21.123   9.580  1.00 10.00      B   
ATOM   4845  N   THR B 241      22.990 -21.873   7.736  1.00 10.00      B   
ATOM   4846  HN  THR B 241      22.218 -21.785   7.137  1.00 10.00      B   
ATOM   4847  CA  THR B 241      23.996 -22.881   7.438  1.00 10.00      B   
ATOM   4848  CB  THR B 241      23.371 -24.043   6.649  1.00 10.00      B   
ATOM   4849  OG1 THR B 241      21.964 -23.793   6.485  1.00 10.00      B   
ATOM   4850  HG1 THR B 241      21.676 -24.134   5.628  1.00 10.00      B   
ATOM   4851  CG2 THR B 241      23.565 -25.356   7.393  1.00 10.00      B   
ATOM   4852  C   THR B 241      25.143 -22.290   6.628  1.00 10.00      B   
ATOM   4853  O   THR B 241      24.974 -21.283   5.939  1.00 10.00      B   
ATOM   4854  N   TRP B 242      26.307 -22.914   6.722  1.00 10.00      B   
ATOM   4855  HN  TRP B 242      26.379 -23.712   7.292  1.00 10.00      B   
ATOM   4856  CA  TRP B 242      27.482 -22.462   5.991  1.00 10.00      B   
ATOM   4857  CB  TRP B 242      28.707 -22.426   6.910  1.00 10.00      B   
ATOM   4858  CG  TRP B 242      28.583 -21.514   8.092  1.00 10.00      B   
ATOM   4859  CD1 TRP B 242      27.752 -21.667   9.163  1.00 10.00      B   
ATOM   4860  CD2 TRP B 242      29.330 -20.315   8.333  1.00 10.00      B   
ATOM   4861  NE1 TRP B 242      27.931 -20.639  10.052  1.00 10.00      B   
ATOM   4862  HE1 TRP B 242      27.448 -20.529  10.899  1.00 10.00      B   
ATOM   4863  CE2 TRP B 242      28.893 -19.793   9.565  1.00 10.00      B   
ATOM   4864  CE3 TRP B 242      30.317 -19.629   7.624  1.00 10.00      B   
ATOM   4865  CZ2 TRP B 242      29.419 -18.624  10.108  1.00 10.00      B   
ATOM   4866  CZ3 TRP B 242      30.838 -18.468   8.164  1.00 10.00      B   
ATOM   4867  CH2 TRP B 242      30.385 -17.975   9.392  1.00 10.00      B   
ATOM   4868  C   TRP B 242      27.755 -23.427   4.853  1.00 10.00      B   
ATOM   4869  O   TRP B 242      27.631 -24.641   5.026  1.00 10.00      B   
ATOM   4870  N   GLN B 243      28.117 -22.900   3.695  1.00 10.00      B   
ATOM   4871  HN  GLN B 243      28.194 -21.922   3.606  1.00 10.00      B   
ATOM   4872  CA  GLN B 243      28.405 -23.745   2.547  1.00 10.00      B   
ATOM   4873  CB  GLN B 243      27.399 -23.511   1.421  1.00 10.00      B   
ATOM   4874  CG  GLN B 243      25.993 -23.969   1.765  1.00 10.00      B   
ATOM   4875  CD  GLN B 243      25.307 -24.667   0.611  1.00 10.00      B   
ATOM   4876  OE1 GLN B 243      25.505 -24.319  -0.554  1.00 10.00      B   
ATOM   4877  NE2 GLN B 243      24.489 -25.652   0.927  1.00 10.00      B   
ATOM   4878 HE21 GLN B 243      24.371 -25.871   1.879  1.00 10.00      B   
ATOM   4879 HE22 GLN B 243      24.037 -26.129   0.202  1.00 10.00      B   
ATOM   4880  C   GLN B 243      29.838 -23.566   2.067  1.00 10.00      B   
ATOM   4881  O   GLN B 243      30.549 -22.679   2.536  1.00 10.00      B   
ATOM   4882  N   ARG B 244      30.259 -24.421   1.137  1.00 10.00      B   
ATOM   4883  HN  ARG B 244      29.641 -25.114   0.813  1.00 10.00      B   
ATOM   4884  CA  ARG B 244      31.613 -24.373   0.596  1.00 10.00      B   
ATOM   4885  CB  ARG B 244      31.825 -25.503  -0.416  1.00 10.00      B   
ATOM   4886  CG  ARG B 244      33.268 -25.671  -0.868  1.00 10.00      B   
ATOM   4887  CD  ARG B 244      33.402 -26.773  -1.908  1.00 10.00      B   
ATOM   4888  NE  ARG B 244      32.689 -26.454  -3.147  1.00 10.00      B   
ATOM   4889  HE  ARG B 244      31.707 -26.462  -3.113  1.00 10.00      B   
ATOM   4890  CZ  ARG B 244      33.289 -26.176  -4.302  1.00 10.00      B   
ATOM   4891  NH1 ARG B 244      34.616 -26.178  -4.387  1.00 10.00      B   
ATOM   4892 HH11 ARG B 244      35.197 -26.402  -3.547  1.00 10.00      B   
ATOM   4893 HH12 ARG B 244      35.084 -25.955  -5.292  1.00 10.00      B   
ATOM   4894  NH2 ARG B 244      32.559 -25.889  -5.375  1.00 10.00      B   
ATOM   4895 HH21 ARG B 244      33.025 -25.669  -6.282  1.00 10.00      B   
ATOM   4896 HH22 ARG B 244      31.516 -25.883  -5.318  1.00 10.00      B   
ATOM   4897  C   ARG B 244      31.923 -23.023  -0.045  1.00 10.00      B   
ATOM   4898  O   ARG B 244      33.053 -22.546   0.025  1.00 10.00      B   
ATOM   4899  N   ARG B 245      30.911 -22.409  -0.657  1.00 10.00      B   
ATOM   4900  HN  ARG B 245      30.029 -22.840  -0.670  1.00 10.00      B   
ATOM   4901  CA  ARG B 245      31.079 -21.115  -1.310  1.00 10.00      B   
ATOM   4902  CB  ARG B 245      29.751 -20.613  -1.885  1.00 10.00      B   
ATOM   4903  CG  ARG B 245      29.179 -21.486  -2.994  1.00 10.00      B   
ATOM   4904  CD  ARG B 245      30.194 -21.738  -4.103  1.00 10.00      B   
ATOM   4905  NE  ARG B 245      30.629 -20.505  -4.766  1.00 10.00      B   
ATOM   4906  HE  ARG B 245      30.495 -19.659  -4.280  1.00 10.00      B   
ATOM   4907  CZ  ARG B 245      31.162 -20.466  -5.988  1.00 10.00      B   
ATOM   4908  NH1 ARG B 245      31.336 -21.590  -6.668  1.00 10.00      B   
ATOM   4909 HH11 ARG B 245      31.759 -21.571  -7.620  1.00 10.00      B   
ATOM   4910 HH12 ARG B 245      31.042 -22.503  -6.256  1.00 10.00      B   
ATOM   4911  NH2 ARG B 245      31.548 -19.310  -6.518  1.00 10.00      B   
ATOM   4912 HH21 ARG B 245      31.426 -18.418  -5.987  1.00 10.00      B   
ATOM   4913 HH22 ARG B 245      31.969 -19.286  -7.473  1.00 10.00      B   
ATOM   4914  C   ARG B 245      31.678 -20.081  -0.359  1.00 10.00      B   
ATOM   4915  O   ARG B 245      32.553 -19.311  -0.752  1.00 10.00      B   
ATOM   4916  N   ASP B 246      31.220 -20.095   0.895  1.00 10.00      B   
ATOM   4917  HN  ASP B 246      30.539 -20.756   1.145  1.00 10.00      B   
ATOM   4918  CA  ASP B 246      31.708 -19.162   1.914  1.00 10.00      B   
ATOM   4919  CB  ASP B 246      31.092 -19.497   3.280  1.00 10.00      B   
ATOM   4920  CG  ASP B 246      31.600 -18.616   4.409  1.00 10.00      B   
ATOM   4921  OD1 ASP B 246      30.890 -17.664   4.789  1.00 10.00      B   
ATOM   4922  OD2 ASP B 246      32.707 -18.886   4.935  1.00 10.00      B   
ATOM   4923  C   ASP B 246      33.230 -19.198   2.004  1.00 10.00      B   
ATOM   4924  O   ASP B 246      33.896 -18.169   1.877  1.00 10.00      B   
ATOM   4925  N   THR B 247      33.774 -20.396   2.177  1.00 10.00      B   
ATOM   4926  HN  THR B 247      33.190 -21.184   2.219  1.00 10.00      B   
ATOM   4927  CA  THR B 247      35.216 -20.575   2.293  1.00 10.00      B   
ATOM   4928  CB  THR B 247      35.558 -22.008   2.735  1.00 10.00      B   
ATOM   4929  OG1 THR B 247      34.624 -22.404   3.748  1.00 10.00      B   
ATOM   4930  HG1 THR B 247      34.252 -21.614   4.160  1.00 10.00      B   
ATOM   4931  CG2 THR B 247      36.964 -22.069   3.310  1.00 10.00      B   
ATOM   4932  C   THR B 247      35.936 -20.243   0.986  1.00 10.00      B   
ATOM   4933  O   THR B 247      37.037 -19.694   0.997  1.00 10.00      B   
ATOM   4934  N   VAL B 248      35.303 -20.559  -0.139  1.00 10.00      B   
ATOM   4935  HN  VAL B 248      34.418 -20.984  -0.090  1.00 10.00      B   
ATOM   4936  CA  VAL B 248      35.894 -20.282  -1.445  1.00 10.00      B   
ATOM   4937  CB  VAL B 248      35.047 -20.868  -2.599  1.00 10.00      B   
ATOM   4938  CG1 VAL B 248      35.671 -20.546  -3.952  1.00 10.00      B   
ATOM   4939  CG2 VAL B 248      34.884 -22.371  -2.435  1.00 10.00      B   
ATOM   4940  C   VAL B 248      36.067 -18.778  -1.648  1.00 10.00      B   
ATOM   4941  O   VAL B 248      37.145 -18.310  -2.022  1.00 10.00      B   
ATOM   4942  N   THR B 249      35.005 -18.026  -1.381  1.00 10.00      B   
ATOM   4943  HN  THR B 249      34.173 -18.458  -1.072  1.00 10.00      B   
ATOM   4944  CA  THR B 249      35.036 -16.580  -1.534  1.00 10.00      B   
ATOM   4945  CB  THR B 249      33.636 -15.971  -1.325  1.00 10.00      B   
ATOM   4946  OG1 THR B 249      32.660 -16.837  -1.911  1.00 10.00      B   
ATOM   4947  HG1 THR B 249      33.030 -17.239  -2.706  1.00 10.00      B   
ATOM   4948  CG2 THR B 249      33.539 -14.610  -1.996  1.00 10.00      B   
ATOM   4949  C   THR B 249      36.025 -15.953  -0.554  1.00 10.00      B   
ATOM   4950  O   THR B 249      36.729 -14.997  -0.893  1.00 10.00      B   
ATOM   4951  N   TRP B 250      36.089 -16.513   0.651  1.00 10.00      B   
ATOM   4952  HN  TRP B 250      35.509 -17.280   0.854  1.00 10.00      B   
ATOM   4953  CA  TRP B 250      36.993 -16.022   1.681  1.00 10.00      B   
ATOM   4954  CB  TRP B 250      36.700 -16.708   3.016  1.00 10.00      B   
ATOM   4955  CG  TRP B 250      37.455 -16.132   4.177  1.00 10.00      B   
ATOM   4956  CD1 TRP B 250      37.441 -14.835   4.604  1.00 10.00      B   
ATOM   4957  CD2 TRP B 250      38.327 -16.838   5.067  1.00 10.00      B   
ATOM   4958  NE1 TRP B 250      38.256 -14.689   5.698  1.00 10.00      B   
ATOM   4959  HE1 TRP B 250      38.413 -13.851   6.183  1.00 10.00      B   
ATOM   4960  CE2 TRP B 250      38.813 -15.904   6.002  1.00 10.00      B   
ATOM   4961  CE3 TRP B 250      38.749 -18.168   5.158  1.00 10.00      B   
ATOM   4962  CZ2 TRP B 250      39.693 -16.258   7.021  1.00 10.00      B   
ATOM   4963  CZ3 TRP B 250      39.621 -18.517   6.169  1.00 10.00      B   
ATOM   4964  CH2 TRP B 250      40.087 -17.567   7.085  1.00 10.00      B   
ATOM   4965  C   TRP B 250      38.446 -16.251   1.272  1.00 10.00      B   
ATOM   4966  O   TRP B 250      39.281 -15.356   1.398  1.00 10.00      B   
ATOM   4967  N   LEU B 251      38.737 -17.450   0.773  1.00 10.00      B   
ATOM   4968  HN  LEU B 251      38.026 -18.127   0.705  1.00 10.00      B   
ATOM   4969  CA  LEU B 251      40.084 -17.794   0.338  1.00 10.00      B   
ATOM   4970  CB  LEU B 251      40.153 -19.259  -0.105  1.00 10.00      B   
ATOM   4971  CG  LEU B 251      41.536 -19.785  -0.501  1.00 10.00      B   
ATOM   4972  CD1 LEU B 251      42.506 -19.706   0.671  1.00 10.00      B   
ATOM   4973  CD2 LEU B 251      41.435 -21.211  -1.016  1.00 10.00      B   
ATOM   4974  C   LEU B 251      40.540 -16.871  -0.790  1.00 10.00      B   
ATOM   4975  O   LEU B 251      41.658 -16.355  -0.769  1.00 10.00      B   
ATOM   4976  N   LEU B 252      39.659 -16.647  -1.762  1.00 10.00      B   
ATOM   4977  HN  LEU B 252      38.775 -17.079  -1.717  1.00 10.00      B   
ATOM   4978  CA  LEU B 252      39.973 -15.778  -2.892  1.00 10.00      B   
ATOM   4979  CB  LEU B 252      38.837 -15.785  -3.920  1.00 10.00      B   
ATOM   4980  CG  LEU B 252      38.591 -17.107  -4.653  1.00 10.00      B   
ATOM   4981  CD1 LEU B 252      37.408 -16.981  -5.601  1.00 10.00      B   
ATOM   4982  CD2 LEU B 252      39.837 -17.544  -5.407  1.00 10.00      B   
ATOM   4983  C   LEU B 252      40.252 -14.357  -2.410  1.00 10.00      B   
ATOM   4984  O   LEU B 252      41.122 -13.666  -2.944  1.00 10.00      B   
ATOM   4985  N   PHE B 253      39.513 -13.935  -1.389  1.00 10.00      B   
ATOM   4986  HN  PHE B 253      38.837 -14.536  -1.007  1.00 10.00      B   
ATOM   4987  CA  PHE B 253      39.682 -12.610  -0.817  1.00 10.00      B   
ATOM   4988  CB  PHE B 253      38.553 -12.303   0.171  1.00 10.00      B   
ATOM   4989  CG  PHE B 253      38.505 -10.868   0.616  1.00 10.00      B   
ATOM   4990  CD1 PHE B 253      37.880  -9.908  -0.165  1.00 10.00      B   
ATOM   4991  CD2 PHE B 253      39.079 -10.480   1.817  1.00 10.00      B   
ATOM   4992  CE1 PHE B 253      37.831  -8.589   0.241  1.00 10.00      B   
ATOM   4993  CE2 PHE B 253      39.034  -9.162   2.229  1.00 10.00      B   
ATOM   4994  CZ  PHE B 253      38.407  -8.216   1.440  1.00 10.00      B   
ATOM   4995  C   PHE B 253      41.034 -12.516  -0.119  1.00 10.00      B   
ATOM   4996  O   PHE B 253      41.727 -11.505  -0.215  1.00 10.00      B   
ATOM   4997  N   LEU B 254      41.407 -13.588   0.575  1.00 10.00      B   
ATOM   4998  HN  LEU B 254      40.804 -14.363   0.618  1.00 10.00      B   
ATOM   4999  CA  LEU B 254      42.683 -13.641   1.278  1.00 10.00      B   
ATOM   5000  CB  LEU B 254      42.825 -14.956   2.051  1.00 10.00      B   
ATOM   5001  CG  LEU B 254      41.882 -15.152   3.239  1.00 10.00      B   
ATOM   5002  CD1 LEU B 254      42.052 -16.543   3.826  1.00 10.00      B   
ATOM   5003  CD2 LEU B 254      42.119 -14.087   4.299  1.00 10.00      B   
ATOM   5004  C   LEU B 254      43.830 -13.496   0.288  1.00 10.00      B   
ATOM   5005  O   LEU B 254      44.792 -12.774   0.540  1.00 10.00      B   
ATOM   5006  N   LEU B 255      43.710 -14.181  -0.843  1.00 10.00      B   
ATOM   5007  HN  LEU B 255      42.914 -14.744  -0.976  1.00 10.00      B   
ATOM   5008  CA  LEU B 255      44.726 -14.132  -1.888  1.00 10.00      B   
ATOM   5009  CB  LEU B 255      44.342 -15.046  -3.053  1.00 10.00      B   
ATOM   5010  CG  LEU B 255      44.133 -16.525  -2.717  1.00 10.00      B   
ATOM   5011  CD1 LEU B 255      43.563 -17.271  -3.912  1.00 10.00      B   
ATOM   5012  CD2 LEU B 255      45.436 -17.162  -2.261  1.00 10.00      B   
ATOM   5013  C   LEU B 255      44.911 -12.701  -2.380  1.00 10.00      B   
ATOM   5014  O   LEU B 255      46.035 -12.247  -2.606  1.00 10.00      B   
ATOM   5015  N   GLY B 256      43.798 -11.993  -2.532  1.00 10.00      B   
ATOM   5016  HN  GLY B 256      42.931 -12.415  -2.341  1.00 10.00      B   
ATOM   5017  CA  GLY B 256      43.848 -10.616  -2.977  1.00 10.00      B   
ATOM   5018  C   GLY B 256      44.409  -9.707  -1.902  1.00 10.00      B   
ATOM   5019  O   GLY B 256      45.197  -8.808  -2.190  1.00 10.00      B   
ATOM   5020  N   PHE B 257      44.009  -9.957  -0.658  1.00 10.00      B   
ATOM   5021  HN  PHE B 257      43.376 -10.695  -0.502  1.00 10.00      B   
ATOM   5022  CA  PHE B 257      44.471  -9.169   0.479  1.00 10.00      B   
ATOM   5023  CB  PHE B 257      43.774  -9.632   1.763  1.00 10.00      B   
ATOM   5024  CG  PHE B 257      44.069  -8.781   2.966  1.00 10.00      B   
ATOM   5025  CD1 PHE B 257      43.498  -7.526   3.101  1.00 10.00      B   
ATOM   5026  CD2 PHE B 257      44.919  -9.235   3.962  1.00 10.00      B   
ATOM   5027  CE1 PHE B 257      43.768  -6.739   4.206  1.00 10.00      B   
ATOM   5028  CE2 PHE B 257      45.195  -8.455   5.070  1.00 10.00      B   
ATOM   5029  CZ  PHE B 257      44.618  -7.204   5.192  1.00 10.00      B   
ATOM   5030  C   PHE B 257      45.987  -9.279   0.626  1.00 10.00      B   
ATOM   5031  O   PHE B 257      46.678  -8.274   0.790  1.00 10.00      B   
ATOM   5032  N   VAL B 258      46.497 -10.504   0.550  1.00 10.00      B   
ATOM   5033  HN  VAL B 258      45.889 -11.268   0.422  1.00 10.00      B   
ATOM   5034  CA  VAL B 258      47.931 -10.745   0.659  1.00 10.00      B   
ATOM   5035  CB  VAL B 258      48.262 -12.257   0.666  1.00 10.00      B   
ATOM   5036  CG1 VAL B 258      49.766 -12.492   0.655  1.00 10.00      B   
ATOM   5037  CG2 VAL B 258      47.634 -12.933   1.875  1.00 10.00      B   
ATOM   5038  C   VAL B 258      48.676 -10.055  -0.483  1.00 10.00      B   
ATOM   5039  O   VAL B 258      49.772  -9.531  -0.297  1.00 10.00      B   
ATOM   5040  N   ALA B 259      48.056 -10.032  -1.657  1.00 10.00      B   
ATOM   5041  HN  ALA B 259      47.171 -10.453  -1.739  1.00 10.00      B   
ATOM   5042  CA  ALA B 259      48.654  -9.401  -2.828  1.00 10.00      B   
ATOM   5043  CB  ALA B 259      47.849  -9.715  -4.079  1.00 10.00      B   
ATOM   5044  C   ALA B 259      48.793  -7.892  -2.640  1.00 10.00      B   
ATOM   5045  O   ALA B 259      49.723  -7.282  -3.161  1.00 10.00      B   
ATOM   5046  N   ILE B 260      47.877  -7.298  -1.886  1.00 10.00      B   
ATOM   5047  HN  ILE B 260      47.163  -7.840  -1.485  1.00 10.00      B   
ATOM   5048  CA  ILE B 260      47.904  -5.858  -1.631  1.00 10.00      B   
ATOM   5049  CB  ILE B 260      46.556  -5.360  -1.058  1.00 10.00      B   
ATOM   5050  CG1 ILE B 260      45.396  -5.714  -1.998  1.00 10.00      B   
ATOM   5051  CG2 ILE B 260      46.587  -3.861  -0.789  1.00 10.00      B   
ATOM   5052  CD1 ILE B 260      45.529  -5.146  -3.395  1.00 10.00      B   
ATOM   5053  C   ILE B 260      49.034  -5.505  -0.663  1.00 10.00      B   
ATOM   5054  O   ILE B 260      49.564  -4.391  -0.679  1.00 10.00      B   
ATOM   5055  N   LEU B 261      49.406  -6.474   0.167  1.00 10.00      B   
ATOM   5056  HN  LEU B 261      48.953  -7.341   0.116  1.00 10.00      B   
ATOM   5057  CA  LEU B 261      50.467  -6.287   1.150  1.00 10.00      B   
ATOM   5058  CB  LEU B 261      50.406  -7.387   2.216  1.00 10.00      B   
ATOM   5059  CG  LEU B 261      49.109  -7.482   3.027  1.00 10.00      B   
ATOM   5060  CD1 LEU B 261      49.111  -8.726   3.904  1.00 10.00      B   
ATOM   5061  CD2 LEU B 261      48.907  -6.233   3.870  1.00 10.00      B   
ATOM   5062  C   LEU B 261      51.843  -6.286   0.486  1.00 10.00      B   
ATOM   5063  O   LEU B 261      52.824  -5.808   1.065  1.00 10.00      B   
ATOM   5064  N   ILE B 262      51.916  -6.835  -0.718  1.00 10.00      B   
ATOM   5065  HN  ILE B 262      51.104  -7.196  -1.129  1.00 10.00      B   
ATOM   5066  CB  ILE B 262      53.292  -8.204  -2.268  1.00 10.00      B   
ATOM   5067  CG1 ILE B 262      52.949  -9.412  -1.391  1.00 10.00      B   
ATOM   5068  CG2 ILE B 262      54.699  -8.344  -2.838  1.00 10.00      B   
ATOM   5069  CD1 ILE B 262      52.781 -10.701  -2.165  1.00 10.00      B   
ATOM   5070  CA  ILE B 262      53.169  -6.900  -1.454  1.00 10.00      B   
ATOM   5071  C   ILE B 262      53.306  -5.703  -2.390  1.00 10.00      B   
ATOM   5072  O   ILE B 262      54.000  -4.733  -2.017  1.00 10.00      B   
ATOM   5073  OXT ILE B 262      52.722  -5.738  -3.495  1.00 10.00      B   
END
