# Supplementary material for: Large-scale discovery of protein interactions at residue resolution using co-evolution calculated from genomic sequences
Source: Nat Commun. 2021 Mar 2;12:1396. doi: 10.1038/s41467-021-21636-z (PMC7925567; doi:10.1038/s41467-021-21636-z)
Supplement: Supplementary file 12 — Supplementary Data 10 [file 41467_2021_21636_MOESM12_ESM.zip › supplementary/allpdb0162_ECFA2_ECFT/models/haddock_top3_haddock_22w.pdb]

REMARK FILENAME="haddock_22w.pdb0"
REMARK ===============================================================
REMARK HADDOCK run for haddock
REMARK initial structure: haddock_22.pdb
REMARK final NOE weights: unambig 50 amb: 50
REMARK ===============================================================
REMARK            total,bonds,angles,improper,dihe,vdw,elec,air,cdih,coup,rdcs,vean,dani,xpcs,rg
REMARK energies: -325.189, 0, 0, 0, 0, -45.1824, -280.139, 0.132346, 0, 0, 0, 0, 0, 0, 0
REMARK ===============================================================
REMARK            bonds,angles,impropers,dihe,air,cdih,coup,rdcs,vean,dani,xpcs
REMARK rms-dev.: 0,0,0,0,2.300836E-02,0,0, 0, 0, 0, 0
REMARK ===============================================================
REMARK               air,cdih,coup,rdcs,vean,dani,xpcs
REMARK               >0.3,>5,>1,>0,>5,>0.2,>0.2
REMARK violations.: 0, 0, 0, 0, 0, 0, 0
REMARK ===============================================================
REMARK                        CVpartition#,violations,rms
REMARK AIRs cross-validation: 1, 0, NaN
REMARK ===============================================================
REMARK NCS energy: 0
REMARK ===============================================================
REMARK Symmetry energy: 0
REMARK ===============================================================
REMARK Desolvation energy: -21.7674
REMARK Internal energy free molecules: 137722
REMARK Internal energy complex: -19001.5
REMARK Binding energy: -157071
REMARK ===============================================================
REMARK buried surface area: 1600.99
REMARK ===============================================================
REMARK water - chain1: 0 0 0
REMARK water - chain2: 0 0 0
REMARK water - chain3: 0 0 0
REMARK water - chain4: 0 0 0
REMARK water - chain5: 0 0 0
REMARK water - chain6: 0 0 0
REMARK ===============================================================
REMARK water - water: 0 0 0
REMARK ===============================================================
REMARK DATE:27-Jul-2020  06:57:23       created by user: he47
REMARK VERSION:1.3
ATOM      1  CB  ALA A   2     -22.115   7.224 -18.391  1.00 10.00      A   
ATOM      2  C   ALA A   2     -20.201   6.926 -16.807  1.00 10.00      A   
ATOM      3  O   ALA A   2     -19.319   7.730 -17.113  1.00 10.00      A   
ATOM      4  N   ALA A   2     -21.909   8.650 -16.393  1.00 10.00      A   
ATOM      5  HT1 ALA A   2     -21.439   9.364 -16.984  1.00 10.00      A   
ATOM      6  HT2 ALA A   2     -21.529   8.711 -15.429  1.00 10.00      A   
ATOM      7  HT3 ALA A   2     -22.933   8.852 -16.363  1.00 10.00      A   
ATOM      8  CA  ALA A   2     -21.672   7.298 -16.939  1.00 10.00      A   
ATOM      9  N   ILE A   3     -19.938   5.712 -16.341  1.00 10.00      A   
ATOM     10  HN  ILE A   3     -20.685   5.112 -16.119  1.00 10.00      A   
ATOM     11  CA  ILE A   3     -18.570   5.237 -16.167  1.00 10.00      A   
ATOM     12  CB  ILE A   3     -18.300   4.810 -14.707  1.00 10.00      A   
ATOM     13  CG1 ILE A   3     -18.717   5.918 -13.735  1.00 10.00      A   
ATOM     14  CG2 ILE A   3     -16.832   4.452 -14.513  1.00 10.00      A   
ATOM     15  CD1 ILE A   3     -18.694   5.499 -12.281  1.00 10.00      A   
ATOM     16  C   ILE A   3     -18.299   4.058 -17.098  1.00 10.00      A   
ATOM     17  O   ILE A   3     -19.046   3.076 -17.103  1.00 10.00      A   
ATOM     18  N   ALA A   4     -17.240   4.160 -17.888  1.00 10.00      A   
ATOM     19  HN  ALA A   4     -16.680   4.970 -17.840  1.00 10.00      A   
ATOM     20  CA  ALA A   4     -16.880   3.104 -18.822  1.00 10.00      A   
ATOM     21  CB  ALA A   4     -17.130   3.552 -20.253  1.00 10.00      A   
ATOM     22  C   ALA A   4     -15.428   2.675 -18.640  1.00 10.00      A   
ATOM     23  O   ALA A   4     -14.532   3.509 -18.478  1.00 10.00      A   
ATOM     24  N   PHE A   5     -15.205   1.369 -18.657  1.00 10.00      A   
ATOM     25  HN  PHE A   5     -15.965   0.758 -18.780  1.00 10.00      A   
ATOM     26  CA  PHE A   5     -13.869   0.816 -18.506  1.00 10.00      A   
ATOM     27  CB  PHE A   5     -13.842  -0.239 -17.395  1.00 10.00      A   
ATOM     28  CG  PHE A   5     -14.048   0.311 -16.011  1.00 10.00      A   
ATOM     29  CD1 PHE A   5     -15.323   0.474 -15.498  1.00 10.00      A   
ATOM     30  CD2 PHE A   5     -12.965   0.662 -15.223  1.00 10.00      A   
ATOM     31  CE1 PHE A   5     -15.517   0.976 -14.226  1.00 10.00      A   
ATOM     32  CE2 PHE A   5     -13.150   1.165 -13.950  1.00 10.00      A   
ATOM     33  CZ  PHE A   5     -14.428   1.322 -13.452  1.00 10.00      A   
ATOM     34  C   PHE A   5     -13.416   0.191 -19.816  1.00 10.00      A   
ATOM     35  O   PHE A   5     -14.081  -0.702 -20.346  1.00 10.00      A   
ATOM     36  N   GLU A   6     -12.298   0.667 -20.344  1.00 10.00      A   
ATOM     37  HN  GLU A   6     -11.816   1.392 -19.881  1.00 10.00      A   
ATOM     38  CA  GLU A   6     -11.768   0.150 -21.600  1.00 10.00      A   
ATOM     39  CB  GLU A   6     -11.512   1.290 -22.590  1.00 10.00      A   
ATOM     40  CG  GLU A   6     -12.718   2.190 -22.827  1.00 10.00      A   
ATOM     41  CD  GLU A   6     -12.463   3.263 -23.867  1.00 10.00      A   
ATOM     42  OE1 GLU A   6     -11.357   3.293 -24.449  1.00 10.00      A   
ATOM     43  OE2 GLU A   6     -13.376   4.076 -24.120  1.00 10.00      A   
ATOM     44  C   GLU A   6     -10.494  -0.665 -21.374  1.00 10.00      A   
ATOM     45  O   GLU A   6      -9.383  -0.143 -21.498  1.00 10.00      A   
ATOM     46  N   HIS A   7     -10.678  -1.942 -21.021  1.00 10.00      A   
ATOM     47  HN  HIS A   7     -11.599  -2.273 -20.919  1.00 10.00      A   
ATOM     48  CA  HIS A   7      -9.571  -2.873 -20.770  1.00 10.00      A   
ATOM     49  CB  HIS A   7      -8.943  -3.364 -22.081  1.00 10.00      A   
ATOM     50  CG  HIS A   7      -9.870  -4.170 -22.935  1.00 10.00      A   
ATOM     51  ND1 HIS A   7     -10.317  -5.425 -22.587  1.00 10.00      A   
ATOM     52  HD1 HIS A   7     -10.076  -5.914 -21.756  1.00 10.00      A   
ATOM     53  CD2 HIS A   7     -10.447  -3.887 -24.125  1.00 10.00      A   
ATOM     54  CE1 HIS A   7     -11.128  -5.878 -23.525  1.00 10.00      A   
ATOM     55  NE2 HIS A   7     -11.224  -4.963 -24.468  1.00 10.00      A   
ATOM     56  HE2 HIS A   7     -11.771  -5.041 -25.284  1.00 10.00      A   
ATOM     57  C   HIS A   7      -8.516  -2.248 -19.868  1.00 10.00      A   
ATOM     58  O   HIS A   7      -7.388  -1.995 -20.296  1.00 10.00      A   
ATOM     59  N   VAL A   8      -8.894  -1.996 -18.625  1.00 10.00      A   
ATOM     60  HN  VAL A   8      -9.801  -2.243 -18.341  1.00 10.00      A   
ATOM     61  CA  VAL A   8      -7.995  -1.372 -17.664  1.00 10.00      A   
ATOM     62  CB  VAL A   8      -8.745  -0.383 -16.746  1.00 10.00      A   
ATOM     63  CG1 VAL A   8      -7.821   0.733 -16.299  1.00 10.00      A   
ATOM     64  CG2 VAL A   8      -9.969   0.193 -17.443  1.00 10.00      A   
ATOM     65  C   VAL A   8      -7.279  -2.412 -16.806  1.00 10.00      A   
ATOM     66  O   VAL A   8      -7.830  -3.474 -16.505  1.00 10.00      A   
ATOM     67  N   THR A   9      -6.044  -2.099 -16.432  1.00 10.00      A   
ATOM     68  HN  THR A   9      -5.662  -1.241 -16.725  1.00 10.00      A   
ATOM     69  CA  THR A   9      -5.236  -2.979 -15.604  1.00 10.00      A   
ATOM     70  CB  THR A   9      -4.561  -4.096 -16.436  1.00 10.00      A   
ATOM     71  OG1 THR A   9      -3.752  -4.925 -15.591  1.00 10.00      A   
ATOM     72  HG1 THR A   9      -3.939  -5.855 -15.777  1.00 10.00      A   
ATOM     73  CG2 THR A   9      -3.702  -3.516 -17.549  1.00 10.00      A   
ATOM     74  C   THR A   9      -4.190  -2.167 -14.833  1.00 10.00      A   
ATOM     75  O   THR A   9      -3.679  -1.156 -15.327  1.00 10.00      A   
ATOM     76  N   TYR A  10      -3.897  -2.598 -13.612  1.00 10.00      A   
ATOM     77  HN  TYR A  10      -4.333  -3.409 -13.276  1.00 10.00      A   
ATOM     78  CA  TYR A  10      -2.933  -1.914 -12.768  1.00 10.00      A   
ATOM     79  CB  TYR A  10      -3.651  -0.942 -11.822  1.00 10.00      A   
ATOM     80  CG  TYR A  10      -2.736  -0.269 -10.826  1.00 10.00      A   
ATOM     81  CD1 TYR A  10      -1.675   0.514 -11.254  1.00 10.00      A   
ATOM     82  CD2 TYR A  10      -2.927  -0.423  -9.458  1.00 10.00      A   
ATOM     83  CE1 TYR A  10      -0.829   1.125 -10.352  1.00 10.00      A   
ATOM     84  CE2 TYR A  10      -2.086   0.188  -8.548  1.00 10.00      A   
ATOM     85  CZ  TYR A  10      -1.037   0.958  -9.002  1.00 10.00      A   
ATOM     86  OH  TYR A  10      -0.194   1.568  -8.106  1.00 10.00      A   
ATOM     87  HH  TYR A  10      -0.262   1.120  -7.253  1.00 10.00      A   
ATOM     88  C   TYR A  10      -2.123  -2.917 -11.960  1.00 10.00      A   
ATOM     89  O   TYR A  10      -2.679  -3.857 -11.390  1.00 10.00      A   
ATOM     90  N   THR A  11      -0.814  -2.717 -11.914  1.00 10.00      A   
ATOM     91  HN  THR A  11      -0.427  -1.953 -12.399  1.00 10.00      A   
ATOM     92  CA  THR A  11       0.064  -3.601 -11.167  1.00 10.00      A   
ATOM     93  CB  THR A  11       1.011  -4.387 -12.105  1.00 10.00      A   
ATOM     94  OG1 THR A  11       1.556  -5.526 -11.425  1.00 10.00      A   
ATOM     95  HG1 THR A  11       2.373  -5.798 -11.864  1.00 10.00      A   
ATOM     96  CG2 THR A  11       2.140  -3.512 -12.629  1.00 10.00      A   
ATOM     97  C   THR A  11       0.848  -2.814 -10.110  1.00 10.00      A   
ATOM     98  O   THR A  11       1.137  -1.626 -10.289  1.00 10.00      A   
ATOM     99  N   TYR A  12       1.160  -3.472  -9.002  1.00 10.00      A   
ATOM    100  HN  TYR A  12       0.895  -4.417  -8.920  1.00 10.00      A   
ATOM    101  CA  TYR A  12       1.894  -2.841  -7.910  1.00 10.00      A   
ATOM    102  CB  TYR A  12       1.603  -3.558  -6.584  1.00 10.00      A   
ATOM    103  CG  TYR A  12       0.195  -3.400  -6.046  1.00 10.00      A   
ATOM    104  CD1 TYR A  12      -0.857  -4.154  -6.552  1.00 10.00      A   
ATOM    105  CD2 TYR A  12      -0.076  -2.517  -5.009  1.00 10.00      A   
ATOM    106  CE1 TYR A  12      -2.135  -4.032  -6.044  1.00 10.00      A   
ATOM    107  CE2 TYR A  12      -1.353  -2.384  -4.498  1.00 10.00      A   
ATOM    108  CZ  TYR A  12      -2.378  -3.146  -5.017  1.00 10.00      A   
ATOM    109  OH  TYR A  12      -3.649  -3.025  -4.501  1.00 10.00      A   
ATOM    110  HH  TYR A  12      -3.808  -2.107  -4.261  1.00 10.00      A   
ATOM    111  C   TYR A  12       3.396  -2.884  -8.169  1.00 10.00      A   
ATOM    112  O   TYR A  12       3.870  -3.685  -8.974  1.00 10.00      A   
ATOM    113  N   GLN A  13       4.136  -2.025  -7.467  1.00 10.00      A   
ATOM    114  HN  GLN A  13       3.684  -1.413  -6.845  1.00 10.00      A   
ATOM    115  CA  GLN A  13       5.596  -1.953  -7.583  1.00 10.00      A   
ATOM    116  CB  GLN A  13       6.269  -3.256  -7.135  1.00 10.00      A   
ATOM    117  CG  GLN A  13       6.311  -3.451  -5.626  1.00 10.00      A   
ATOM    118  CD  GLN A  13       7.014  -2.315  -4.900  1.00 10.00      A   
ATOM    119  OE1 GLN A  13       8.233  -2.332  -4.724  1.00 10.00      A   
ATOM    120  NE2 GLN A  13       6.252  -1.324  -4.467  1.00 10.00      A   
ATOM    121 HE21 GLN A  13       5.285  -1.371  -4.636  1.00 10.00      A   
ATOM    122 HE22 GLN A  13       6.683  -0.581  -3.995  1.00 10.00      A   
ATOM    123  C   GLN A  13       6.077  -1.529  -8.973  1.00 10.00      A   
ATOM    124  O   GLN A  13       7.157  -1.943  -9.417  1.00 10.00      A   
ATOM    125  N   ALA A  14       5.271  -0.704  -9.642  1.00 10.00      A   
ATOM    126  HN  ALA A  14       4.421  -0.443  -9.229  1.00 10.00      A   
ATOM    127  CA  ALA A  14       5.587  -0.181 -10.974  1.00 10.00      A   
ATOM    128  CB  ALA A  14       6.745   0.810 -10.928  1.00 10.00      A   
ATOM    129  C   ALA A  14       5.811  -1.275 -12.020  1.00 10.00      A   
ATOM    130  O   ALA A  14       4.856  -1.768 -12.621  1.00 10.00      A   
ATOM    131  N   GLY A  15       7.069  -1.649 -12.238  1.00 10.00      A   
ATOM    132  HN  GLY A  15       7.793  -1.229 -11.723  1.00 10.00      A   
ATOM    133  CA  GLY A  15       7.377  -2.673 -13.220  1.00 10.00      A   
ATOM    134  C   GLY A  15       8.569  -3.515 -12.819  1.00 10.00      A   
ATOM    135  O   GLY A  15       9.399  -3.874 -13.656  1.00 10.00      A   
ATOM    136  N   THR A  16       8.653  -3.830 -11.538  1.00 10.00      A   
ATOM    137  HN  THR A  16       7.953  -3.523 -10.926  1.00 10.00      A   
ATOM    138  CA  THR A  16       9.747  -4.634 -11.017  1.00 10.00      A   
ATOM    139  CB  THR A  16      10.093  -4.218  -9.571  1.00 10.00      A   
ATOM    140  OG1 THR A  16       8.889  -4.087  -8.807  1.00 10.00      A   
ATOM    141  HG1 THR A  16       8.457  -3.250  -9.024  1.00 10.00      A   
ATOM    142  CG2 THR A  16      10.843  -2.893  -9.559  1.00 10.00      A   
ATOM    143  C   THR A  16       9.383  -6.120 -11.060  1.00 10.00      A   
ATOM    144  O   THR A  16       8.215  -6.471 -11.234  1.00 10.00      A   
ATOM    145  N   PRO A  17      10.374  -7.020 -10.931  1.00 10.00      A   
ATOM    146  CA  PRO A  17      10.136  -8.468 -10.944  1.00 10.00      A   
ATOM    147  CB  PRO A  17      11.542  -9.074 -11.056  1.00 10.00      A   
ATOM    148  CG  PRO A  17      12.444  -7.933 -11.387  1.00 10.00      A   
ATOM    149  CD  PRO A  17      11.802  -6.712 -10.802  1.00 10.00      A   
ATOM    150  C   PRO A  17       9.462  -8.947  -9.658  1.00 10.00      A   
ATOM    151  O   PRO A  17       9.155 -10.129  -9.507  1.00 10.00      A   
ATOM    152  N   MET A  18       9.242  -8.022  -8.731  1.00 10.00      A   
ATOM    153  HN  MET A  18       9.510  -7.097  -8.909  1.00 10.00      A   
ATOM    154  CA  MET A  18       8.601  -8.341  -7.463  1.00 10.00      A   
ATOM    155  CB  MET A  18       9.481  -7.886  -6.296  1.00 10.00      A   
ATOM    156  CG  MET A  18       9.322  -8.729  -5.042  1.00 10.00      A   
ATOM    157  SD  MET A  18      10.027 -10.378  -5.229  1.00 10.00      A   
ATOM    158  CE  MET A  18       9.474 -11.155  -3.714  1.00 10.00      A   
ATOM    159  C   MET A  18       7.237  -7.661  -7.394  1.00 10.00      A   
ATOM    160  O   MET A  18       6.713  -7.378  -6.310  1.00 10.00      A   
ATOM    161  N   ALA A  19       6.683  -7.396  -8.571  1.00 10.00      A   
ATOM    162  HN  ALA A  19       7.166  -7.650  -9.385  1.00 10.00      A   
ATOM    163  CA  ALA A  19       5.390  -6.742  -8.700  1.00 10.00      A   
ATOM    164  CB  ALA A  19       5.230  -6.195 -10.112  1.00 10.00      A   
ATOM    165  C   ALA A  19       4.244  -7.696  -8.381  1.00 10.00      A   
ATOM    166  O   ALA A  19       4.446  -8.900  -8.217  1.00 10.00      A   
ATOM    167  N   HIS A  20       3.041  -7.142  -8.291  1.00 10.00      A   
ATOM    168  HN  HIS A  20       2.952  -6.176  -8.438  1.00 10.00      A   
ATOM    169  CA  HIS A  20       1.842  -7.919  -8.002  1.00 10.00      A   
ATOM    170  CB  HIS A  20       1.566  -7.957  -6.496  1.00 10.00      A   
ATOM    171  CG  HIS A  20       2.452  -8.886  -5.726  1.00 10.00      A   
ATOM    172  ND1 HIS A  20       3.271  -8.467  -4.695  1.00 10.00      A   
ATOM    173  HD1 HIS A  20       3.354  -7.544  -4.367  1.00 10.00      A   
ATOM    174  CD2 HIS A  20       2.649 -10.219  -5.843  1.00 10.00      A   
ATOM    175  CE1 HIS A  20       3.935  -9.504  -4.217  1.00 10.00      A   
ATOM    176  NE2 HIS A  20       3.575 -10.575  -4.896  1.00 10.00      A   
ATOM    177  HE2 HIS A  20       3.929 -11.481  -4.755  1.00 10.00      A   
ATOM    178  C   HIS A  20       0.659  -7.293  -8.719  1.00 10.00      A   
ATOM    179  O   HIS A  20       0.398  -6.103  -8.561  1.00 10.00      A   
ATOM    180  N   THR A  21      -0.042  -8.078  -9.514  1.00 10.00      A   
ATOM    181  HN  THR A  21       0.215  -9.021  -9.613  1.00 10.00      A   
ATOM    182  CA  THR A  21      -1.185  -7.572 -10.254  1.00 10.00      A   
ATOM    183  CB  THR A  21      -1.089  -7.973 -11.737  1.00 10.00      A   
ATOM    184  OG1 THR A  21       0.289  -7.970 -12.138  1.00 10.00      A   
ATOM    185  HG1 THR A  21       0.721  -7.170 -11.800  1.00 10.00      A   
ATOM    186  CG2 THR A  21      -1.860  -6.990 -12.603  1.00 10.00      A   
ATOM    187  C   THR A  21      -2.499  -8.079  -9.669  1.00 10.00      A   
ATOM    188  O   THR A  21      -2.806  -9.267  -9.745  1.00 10.00      A   
ATOM    189  N   ALA A  22      -3.273  -7.169  -9.090  1.00 10.00      A   
ATOM    190  HN  ALA A  22      -2.975  -6.232  -9.064  1.00 10.00      A   
ATOM    191  CA  ALA A  22      -4.555  -7.518  -8.490  1.00 10.00      A   
ATOM    192  CB  ALA A  22      -4.709  -6.853  -7.129  1.00 10.00      A   
ATOM    193  C   ALA A  22      -5.704  -7.127  -9.417  1.00 10.00      A   
ATOM    194  O   ALA A  22      -6.827  -6.888  -8.972  1.00 10.00      A   
ATOM    195  N   LEU A  23      -5.404  -7.047 -10.706  1.00 10.00      A   
ATOM    196  HN  LEU A  23      -4.484  -7.226 -10.989  1.00 10.00      A   
ATOM    197  CA  LEU A  23      -6.393  -6.697 -11.714  1.00 10.00      A   
ATOM    198  CB  LEU A  23      -6.567  -5.179 -11.792  1.00 10.00      A   
ATOM    199  CG  LEU A  23      -7.777  -4.675 -12.580  1.00 10.00      A   
ATOM    200  CD1 LEU A  23      -9.071  -5.168 -11.952  1.00 10.00      A   
ATOM    201  CD2 LEU A  23      -7.765  -3.157 -12.656  1.00 10.00      A   
ATOM    202  C   LEU A  23      -5.962  -7.240 -13.068  1.00 10.00      A   
ATOM    203  O   LEU A  23      -4.894  -6.896 -13.568  1.00 10.00      A   
ATOM    204  N   THR A  24      -6.787  -8.087 -13.659  1.00 10.00      A   
ATOM    205  HN  THR A  24      -7.644  -8.315 -13.225  1.00 10.00      A   
ATOM    206  CA  THR A  24      -6.463  -8.676 -14.946  1.00 10.00      A   
ATOM    207  CB  THR A  24      -6.310 -10.204 -14.842  1.00 10.00      A   
ATOM    208  OG1 THR A  24      -5.523 -10.518 -13.684  1.00 10.00      A   
ATOM    209  HG1 THR A  24      -5.925 -10.114 -12.909  1.00 10.00      A   
ATOM    210  CG2 THR A  24      -5.623 -10.761 -16.081  1.00 10.00      A   
ATOM    211  C   THR A  24      -7.503  -8.322 -16.008  1.00 10.00      A   
ATOM    212  O   THR A  24      -8.421  -9.103 -16.276  1.00 10.00      A   
ATOM    213  N   ASP A  25      -7.348  -7.129 -16.587  1.00 10.00      A   
ATOM    214  HN  ASP A  25      -6.603  -6.564 -16.298  1.00 10.00      A   
ATOM    215  CA  ASP A  25      -8.236  -6.628 -17.637  1.00 10.00      A   
ATOM    216  CB  ASP A  25      -8.192  -7.539 -18.871  1.00 10.00      A   
ATOM    217  CG  ASP A  25      -8.693  -6.866 -20.132  1.00 10.00      A   
ATOM    218  OD1 ASP A  25      -7.898  -6.723 -21.086  1.00 10.00      A   
ATOM    219  OD2 ASP A  25      -9.884  -6.499 -20.197  1.00 10.00      A   
ATOM    220  C   ASP A  25      -9.673  -6.464 -17.151  1.00 10.00      A   
ATOM    221  O   ASP A  25     -10.446  -7.421 -17.133  1.00 10.00      A   
ATOM    222  N   VAL A  26     -10.030  -5.255 -16.750  1.00 10.00      A   
ATOM    223  HN  VAL A  26      -9.371  -4.525 -16.770  1.00 10.00      A   
ATOM    224  CA  VAL A  26     -11.380  -4.984 -16.281  1.00 10.00      A   
ATOM    225  CB  VAL A  26     -11.394  -4.360 -14.864  1.00 10.00      A   
ATOM    226  CG1 VAL A  26     -10.793  -2.963 -14.858  1.00 10.00      A   
ATOM    227  CG2 VAL A  26     -12.798  -4.360 -14.276  1.00 10.00      A   
ATOM    228  C   VAL A  26     -12.139  -4.104 -17.277  1.00 10.00      A   
ATOM    229  O   VAL A  26     -11.604  -3.109 -17.778  1.00 10.00      A   
ATOM    230  N   SER A  27     -13.370  -4.496 -17.581  1.00 10.00      A   
ATOM    231  HN  SER A  27     -13.721  -5.319 -17.178  1.00 10.00      A   
ATOM    232  CA  SER A  27     -14.211  -3.752 -18.507  1.00 10.00      A   
ATOM    233  CB  SER A  27     -13.935  -4.170 -19.955  1.00 10.00      A   
ATOM    234  OG  SER A  27     -13.113  -3.218 -20.612  1.00 10.00      A   
ATOM    235  HG  SER A  27     -13.590  -2.377 -20.675  1.00 10.00      A   
ATOM    236  C   SER A  27     -15.692  -3.926 -18.178  1.00 10.00      A   
ATOM    237  O   SER A  27     -16.276  -4.984 -18.421  1.00 10.00      A   
ATOM    238  N   LEU A  28     -16.286  -2.888 -17.613  1.00 10.00      A   
ATOM    239  HN  LEU A  28     -15.763  -2.080 -17.428  1.00 10.00      A   
ATOM    240  CA  LEU A  28     -17.698  -2.905 -17.264  1.00 10.00      A   
ATOM    241  CB  LEU A  28     -17.908  -3.330 -15.806  1.00 10.00      A   
ATOM    242  CG  LEU A  28     -17.355  -2.390 -14.732  1.00 10.00      A   
ATOM    243  CD1 LEU A  28     -18.475  -1.900 -13.827  1.00 10.00      A   
ATOM    244  CD2 LEU A  28     -16.276  -3.087 -13.919  1.00 10.00      A   
ATOM    245  C   LEU A  28     -18.297  -1.530 -17.512  1.00 10.00      A   
ATOM    246  O   LEU A  28     -17.586  -0.525 -17.474  1.00 10.00      A   
ATOM    247  N   THR A  29     -19.591  -1.484 -17.767  1.00 10.00      A   
ATOM    248  HN  THR A  29     -20.110  -2.319 -17.777  1.00 10.00      A   
ATOM    249  CA  THR A  29     -20.265  -0.222 -18.035  1.00 10.00      A   
ATOM    250  CB  THR A  29     -21.023  -0.288 -19.371  1.00 10.00      A   
ATOM    251  OG1 THR A  29     -20.274  -1.093 -20.297  1.00 10.00      A   
ATOM    252  HG1 THR A  29     -19.332  -1.047 -20.071  1.00 10.00      A   
ATOM    253  CG2 THR A  29     -21.203   1.104 -19.955  1.00 10.00      A   
ATOM    254  C   THR A  29     -21.240   0.146 -16.916  1.00 10.00      A   
ATOM    255  O   THR A  29     -22.129  -0.636 -16.566  1.00 10.00      A   
ATOM    256  N   VAL A  30     -21.068   1.337 -16.360  1.00 10.00      A   
ATOM    257  HN  VAL A  30     -20.338   1.917 -16.684  1.00 10.00      A   
ATOM    258  CA  VAL A  30     -21.932   1.821 -15.291  1.00 10.00      A   
ATOM    259  CB  VAL A  30     -21.109   2.417 -14.123  1.00 10.00      A   
ATOM    260  CG1 VAL A  30     -22.003   2.732 -12.931  1.00 10.00      A   
ATOM    261  CG2 VAL A  30     -19.983   1.479 -13.714  1.00 10.00      A   
ATOM    262  C   VAL A  30     -22.875   2.893 -15.833  1.00 10.00      A   
ATOM    263  O   VAL A  30     -22.426   3.872 -16.435  1.00 10.00      A   
ATOM    264  N   PRO A  31     -24.194   2.708 -15.656  1.00 10.00      A   
ATOM    265  CA  PRO A  31     -25.200   3.668 -16.128  1.00 10.00      A   
ATOM    266  CB  PRO A  31     -26.487   2.844 -16.114  1.00 10.00      A   
ATOM    267  CG  PRO A  31     -26.285   1.856 -15.016  1.00 10.00      A   
ATOM    268  CD  PRO A  31     -24.812   1.544 -14.989  1.00 10.00      A   
ATOM    269  C   PRO A  31     -25.335   4.867 -15.191  1.00 10.00      A   
ATOM    270  O   PRO A  31     -24.816   4.854 -14.070  1.00 10.00      A   
ATOM    271  N   ASP A  32     -26.026   5.903 -15.658  1.00 10.00      A   
ATOM    272  HN  ASP A  32     -26.415   5.852 -16.559  1.00 10.00      A   
ATOM    273  CA  ASP A  32     -26.236   7.108 -14.859  1.00 10.00      A   
ATOM    274  CB  ASP A  32     -26.722   8.271 -15.728  1.00 10.00      A   
ATOM    275  CG  ASP A  32     -25.610   8.976 -16.477  1.00 10.00      A   
ATOM    276  OD1 ASP A  32     -24.488   9.089 -15.934  1.00 10.00      A   
ATOM    277  OD2 ASP A  32     -25.859   9.436 -17.612  1.00 10.00      A   
ATOM    278  C   ASP A  32     -27.249   6.837 -13.759  1.00 10.00      A   
ATOM    279  O   ASP A  32     -28.327   6.300 -14.022  1.00 10.00      A   
ATOM    280  N   ARG A  33     -26.894   7.207 -12.532  1.00 10.00      A   
ATOM    281  HN  ARG A  33     -26.018   7.631 -12.400  1.00 10.00      A   
ATOM    282  CA  ARG A  33     -27.759   7.009 -11.372  1.00 10.00      A   
ATOM    283  CB  ARG A  33     -29.071   7.793 -11.519  1.00 10.00      A   
ATOM    284  CG  ARG A  33     -29.850   7.983 -10.223  1.00 10.00      A   
ATOM    285  CD  ARG A  33     -31.228   7.344 -10.302  1.00 10.00      A   
ATOM    286  NE  ARG A  33     -31.935   7.706 -11.530  1.00 10.00      A   
ATOM    287  HE  ARG A  33     -31.390   7.847 -12.339  1.00 10.00      A   
ATOM    288  CZ  ARG A  33     -33.255   7.832 -11.620  1.00 10.00      A   
ATOM    289  NH1 ARG A  33     -34.023   7.621 -10.556  1.00 10.00      A   
ATOM    290 HH11 ARG A  33     -33.598   7.350  -9.640  1.00 10.00      A   
ATOM    291 HH12 ARG A  33     -35.062   7.728 -10.633  1.00 10.00      A   
ATOM    292  NH2 ARG A  33     -33.808   8.176 -12.777  1.00 10.00      A   
ATOM    293 HH21 ARG A  33     -33.209   8.349 -13.617  1.00 10.00      A   
ATOM    294 HH22 ARG A  33     -34.844   8.273 -12.854  1.00 10.00      A   
ATOM    295  C   ARG A  33     -28.018   5.519 -11.137  1.00 10.00      A   
ATOM    296  O   ARG A  33     -29.104   5.115 -10.721  1.00 10.00      A   
ATOM    297  N   GLY A  34     -27.009   4.708 -11.405  1.00 10.00      A   
ATOM    298  HN  GLY A  34     -26.165   5.082 -11.735  1.00 10.00      A   
ATOM    299  CA  GLY A  34     -27.140   3.280 -11.218  1.00 10.00      A   
ATOM    300  C   GLY A  34     -26.702   2.850  -9.835  1.00 10.00      A   
ATOM    301  O   GLY A  34     -26.230   3.668  -9.038  1.00 10.00      A   
ATOM    302  N   TYR A  35     -26.861   1.573  -9.548  1.00 10.00      A   
ATOM    303  HN  TYR A  35     -27.242   0.973 -10.227  1.00 10.00      A   
ATOM    304  CA  TYR A  35     -26.473   1.021  -8.262  1.00 10.00      A   
ATOM    305  CB  TYR A  35     -27.702   0.676  -7.421  1.00 10.00      A   
ATOM    306  CG  TYR A  35     -27.495   0.845  -5.931  1.00 10.00      A   
ATOM    307  CD1 TYR A  35     -27.925   1.994  -5.281  1.00 10.00      A   
ATOM    308  CD2 TYR A  35     -26.880  -0.142  -5.173  1.00 10.00      A   
ATOM    309  CE1 TYR A  35     -27.748   2.157  -3.921  1.00 10.00      A   
ATOM    310  CE2 TYR A  35     -26.697   0.012  -3.812  1.00 10.00      A   
ATOM    311  CZ  TYR A  35     -27.135   1.164  -3.190  1.00 10.00      A   
ATOM    312  OH  TYR A  35     -26.962   1.324  -1.834  1.00 10.00      A   
ATOM    313  HH  TYR A  35     -26.077   1.037  -1.585  1.00 10.00      A   
ATOM    314  C   TYR A  35     -25.619  -0.217  -8.484  1.00 10.00      A   
ATOM    315  O   TYR A  35     -26.134  -1.336  -8.601  1.00 10.00      A   
ATOM    316  N   LEU A  36     -24.318  -0.002  -8.555  1.00 10.00      A   
ATOM    317  HN  LEU A  36     -23.982   0.911  -8.423  1.00 10.00      A   
ATOM    318  CA  LEU A  36     -23.372  -1.076  -8.786  1.00 10.00      A   
ATOM    319  CB  LEU A  36     -22.139  -0.541  -9.522  1.00 10.00      A   
ATOM    320  CG  LEU A  36     -21.014  -1.545  -9.786  1.00 10.00      A   
ATOM    321  CD1 LEU A  36     -21.457  -2.607 -10.778  1.00 10.00      A   
ATOM    322  CD2 LEU A  36     -19.770  -0.830 -10.284  1.00 10.00      A   
ATOM    323  C   LEU A  36     -22.959  -1.725  -7.473  1.00 10.00      A   
ATOM    324  O   LEU A  36     -22.545  -1.046  -6.538  1.00 10.00      A   
ATOM    325  N   ALA A  37     -23.095  -3.038  -7.405  1.00 10.00      A   
ATOM    326  HN  ALA A  37     -23.460  -3.520  -8.182  1.00 10.00      A   
ATOM    327  CA  ALA A  37     -22.724  -3.790  -6.222  1.00 10.00      A   
ATOM    328  CB  ALA A  37     -23.938  -4.483  -5.627  1.00 10.00      A   
ATOM    329  C   ALA A  37     -21.648  -4.806  -6.573  1.00 10.00      A   
ATOM    330  O   ALA A  37     -21.916  -5.810  -7.239  1.00 10.00      A   
ATOM    331  N   ILE A  38     -20.432  -4.535  -6.137  1.00 10.00      A   
ATOM    332  HN  ILE A  38     -20.285  -3.724  -5.607  1.00 10.00      A   
ATOM    333  CA  ILE A  38     -19.312  -5.419  -6.410  1.00 10.00      A   
ATOM    334  CB  ILE A  38     -18.000  -4.629  -6.610  1.00 10.00      A   
ATOM    335  CG1 ILE A  38     -18.219  -3.488  -7.610  1.00 10.00      A   
ATOM    336  CG2 ILE A  38     -16.889  -5.554  -7.092  1.00 10.00      A   
ATOM    337  CD1 ILE A  38     -17.039  -2.549  -7.739  1.00 10.00      A   
ATOM    338  C   ILE A  38     -19.137  -6.423  -5.279  1.00 10.00      A   
ATOM    339  O   ILE A  38     -19.009  -6.045  -4.113  1.00 10.00      A   
ATOM    340  N   ILE A  39     -19.139  -7.698  -5.629  1.00 10.00      A   
ATOM    341  HN  ILE A  39     -19.247  -7.937  -6.580  1.00 10.00      A   
ATOM    342  CA  ILE A  39     -18.981  -8.758  -4.649  1.00 10.00      A   
ATOM    343  CB  ILE A  39     -20.224  -9.682  -4.615  1.00 10.00      A   
ATOM    344  CG1 ILE A  39     -20.405 -10.311  -3.233  1.00 10.00      A   
ATOM    345  CG2 ILE A  39     -20.171 -10.744  -5.706  1.00 10.00      A   
ATOM    346  CD1 ILE A  39     -20.854  -9.326  -2.174  1.00 10.00      A   
ATOM    347  C   ILE A  39     -17.721  -9.571  -4.940  1.00 10.00      A   
ATOM    348  O   ILE A  39     -17.193  -9.537  -6.053  1.00 10.00      A   
ATOM    349  N   GLY A  40     -17.230 -10.280  -3.935  1.00 10.00      A   
ATOM    350  HN  GLY A  40     -17.676 -10.254  -3.061  1.00 10.00      A   
ATOM    351  CA  GLY A  40     -16.043 -11.086  -4.113  1.00 10.00      A   
ATOM    352  C   GLY A  40     -15.372 -11.390  -2.795  1.00 10.00      A   
ATOM    353  O   GLY A  40     -15.726 -10.810  -1.769  1.00 10.00      A   
ATOM    354  N   HIS A  41     -14.406 -12.293  -2.827  1.00 10.00      A   
ATOM    355  HN  HIS A  41     -14.182 -12.713  -3.683  1.00 10.00      A   
ATOM    356  CA  HIS A  41     -13.664 -12.692  -1.634  1.00 10.00      A   
ATOM    357  CB  HIS A  41     -12.719 -13.843  -1.991  1.00 10.00      A   
ATOM    358  CG  HIS A  41     -12.591 -14.892  -0.935  1.00 10.00      A   
ATOM    359  ND1 HIS A  41     -11.395 -15.206  -0.330  1.00 10.00      A   
ATOM    360  HD1 HIS A  41     -10.528 -14.779  -0.513  1.00 10.00      A   
ATOM    361  CD2 HIS A  41     -13.513 -15.723  -0.394  1.00 10.00      A   
ATOM    362  CE1 HIS A  41     -11.585 -16.184   0.534  1.00 10.00      A   
ATOM    363  NE2 HIS A  41     -12.859 -16.515   0.514  1.00 10.00      A   
ATOM    364  HE2 HIS A  41     -13.269 -17.218   1.060  1.00 10.00      A   
ATOM    365  C   HIS A  41     -12.849 -11.522  -1.091  1.00 10.00      A   
ATOM    366  O   HIS A  41     -12.637 -10.527  -1.789  1.00 10.00      A   
ATOM    367  N   THR A  42     -12.409 -11.631   0.155  1.00 10.00      A   
ATOM    368  HN  THR A  42     -12.632 -12.427   0.680  1.00 10.00      A   
ATOM    369  CA  THR A  42     -11.606 -10.588   0.769  1.00 10.00      A   
ATOM    370  CB  THR A  42     -11.340 -10.906   2.253  1.00 10.00      A   
ATOM    371  OG1 THR A  42     -12.569 -11.323   2.873  1.00 10.00      A   
ATOM    372  HG1 THR A  42     -12.608 -10.969   3.770  1.00 10.00      A   
ATOM    373  CG2 THR A  42     -10.796  -9.681   2.976  1.00 10.00      A   
ATOM    374  C   THR A  42     -10.276 -10.454   0.026  1.00 10.00      A   
ATOM    375  O   THR A  42      -9.458 -11.373   0.026  1.00 10.00      A   
ATOM    376  N   GLY A  43     -10.085  -9.322  -0.636  1.00 10.00      A   
ATOM    377  HN  GLY A  43     -10.780  -8.629  -0.616  1.00 10.00      A   
ATOM    378  CA  GLY A  43      -8.866  -9.102  -1.383  1.00 10.00      A   
ATOM    379  C   GLY A  43      -8.960  -9.677  -2.782  1.00 10.00      A   
ATOM    380  O   GLY A  43      -8.039 -10.343  -3.253  1.00 10.00      A   
ATOM    381  N   SER A  44     -10.080  -9.427  -3.445  1.00 10.00      A   
ATOM    382  HN  SER A  44     -10.779  -8.889  -3.017  1.00 10.00      A   
ATOM    383  CA  SER A  44     -10.294  -9.926  -4.795  1.00 10.00      A   
ATOM    384  CB  SER A  44     -11.709 -10.484  -4.937  1.00 10.00      A   
ATOM    385  OG  SER A  44     -12.641  -9.674  -4.244  1.00 10.00      A   
ATOM    386  HG  SER A  44     -12.702  -9.978  -3.325  1.00 10.00      A   
ATOM    387  C   SER A  44     -10.047  -8.836  -5.831  1.00 10.00      A   
ATOM    388  O   SER A  44     -10.276  -9.039  -7.022  1.00 10.00      A   
ATOM    389  N   GLY A  45      -9.579  -7.685  -5.371  1.00 10.00      A   
ATOM    390  HN  GLY A  45      -9.406  -7.585  -4.413  1.00 10.00      A   
ATOM    391  CA  GLY A  45      -9.312  -6.582  -6.269  1.00 10.00      A   
ATOM    392  C   GLY A  45     -10.384  -5.516  -6.196  1.00 10.00      A   
ATOM    393  O   GLY A  45     -10.284  -4.480  -6.852  1.00 10.00      A   
ATOM    394  N   LYS A  46     -11.408  -5.769  -5.386  1.00 10.00      A   
ATOM    395  HN  LYS A  46     -11.420  -6.612  -4.884  1.00 10.00      A   
ATOM    396  CA  LYS A  46     -12.515  -4.831  -5.225  1.00 10.00      A   
ATOM    397  CB  LYS A  46     -13.579  -5.411  -4.290  1.00 10.00      A   
ATOM    398  CG  LYS A  46     -14.164  -6.740  -4.742  1.00 10.00      A   
ATOM    399  CD  LYS A  46     -15.176  -7.267  -3.735  1.00 10.00      A   
ATOM    400  CE  LYS A  46     -14.511  -7.591  -2.405  1.00 10.00      A   
ATOM    401  NZ  LYS A  46     -15.471  -8.100  -1.389  1.00 10.00      A   
ATOM    402  HZ1 LYS A  46     -15.052  -8.035  -0.442  1.00 10.00      A   
ATOM    403  HZ2 LYS A  46     -15.709  -9.101  -1.577  1.00 10.00      A   
ATOM    404  HZ3 LYS A  46     -16.346  -7.539  -1.405  1.00 10.00      A   
ATOM    405  C   LYS A  46     -12.028  -3.497  -4.673  1.00 10.00      A   
ATOM    406  O   LYS A  46     -12.295  -2.444  -5.246  1.00 10.00      A   
ATOM    407  N   SER A  47     -11.301  -3.558  -3.567  1.00 10.00      A   
ATOM    408  HN  SER A  47     -11.115  -4.432  -3.164  1.00 10.00      A   
ATOM    409  CA  SER A  47     -10.777  -2.365  -2.921  1.00 10.00      A   
ATOM    410  CB  SER A  47     -10.017  -2.757  -1.655  1.00 10.00      A   
ATOM    411  OG  SER A  47     -10.469  -4.013  -1.169  1.00 10.00      A   
ATOM    412  HG  SER A  47     -11.112  -3.868  -0.462  1.00 10.00      A   
ATOM    413  C   SER A  47      -9.877  -1.561  -3.859  1.00 10.00      A   
ATOM    414  O   SER A  47      -9.983  -0.339  -3.932  1.00 10.00      A   
ATOM    415  N   THR A  48      -9.004  -2.252  -4.582  1.00 10.00      A   
ATOM    416  HN  THR A  48      -8.966  -3.226  -4.494  1.00 10.00      A   
ATOM    417  CA  THR A  48      -8.095  -1.592  -5.506  1.00 10.00      A   
ATOM    418  CB  THR A  48      -7.070  -2.584  -6.078  1.00 10.00      A   
ATOM    419  OG1 THR A  48      -6.671  -3.501  -5.043  1.00 10.00      A   
ATOM    420  HG1 THR A  48      -5.790  -3.847  -5.246  1.00 10.00      A   
ATOM    421  CG2 THR A  48      -5.845  -1.838  -6.589  1.00 10.00      A   
ATOM    422  C   THR A  48      -8.863  -0.922  -6.646  1.00 10.00      A   
ATOM    423  O   THR A  48      -8.545   0.198  -7.046  1.00 10.00      A   
ATOM    424  N   LEU A  49      -9.891  -1.605  -7.145  1.00 10.00      A   
ATOM    425  HN  LEU A  49     -10.105  -2.490  -6.774  1.00 10.00      A   
ATOM    426  CA  LEU A  49     -10.710  -1.075  -8.227  1.00 10.00      A   
ATOM    427  CB  LEU A  49     -11.735  -2.121  -8.683  1.00 10.00      A   
ATOM    428  CG  LEU A  49     -12.580  -1.766  -9.912  1.00 10.00      A   
ATOM    429  CD1 LEU A  49     -11.704  -1.628 -11.148  1.00 10.00      A   
ATOM    430  CD2 LEU A  49     -13.662  -2.810 -10.139  1.00 10.00      A   
ATOM    431  C   LEU A  49     -11.414   0.200  -7.773  1.00 10.00      A   
ATOM    432  O   LEU A  49     -11.490   1.183  -8.513  1.00 10.00      A   
ATOM    433  N   ILE A  50     -11.896   0.184  -6.537  1.00 10.00      A   
ATOM    434  HN  ILE A  50     -11.784  -0.626  -5.993  1.00 10.00      A   
ATOM    435  CA  ILE A  50     -12.589   1.331  -5.965  1.00 10.00      A   
ATOM    436  CB  ILE A  50     -13.200   0.993  -4.585  1.00 10.00      A   
ATOM    437  CG1 ILE A  50     -14.268  -0.101  -4.713  1.00 10.00      A   
ATOM    438  CG2 ILE A  50     -13.774   2.232  -3.915  1.00 10.00      A   
ATOM    439  CD1 ILE A  50     -15.334   0.191  -5.748  1.00 10.00      A   
ATOM    440  C   ILE A  50     -11.643   2.522  -5.829  1.00 10.00      A   
ATOM    441  O   ILE A  50     -12.031   3.663  -6.075  1.00 10.00      A   
ATOM    442  N   GLN A  51     -10.391   2.244  -5.477  1.00 10.00      A   
ATOM    443  HN  GLN A  51     -10.137   1.308  -5.330  1.00 10.00      A   
ATOM    444  CA  GLN A  51      -9.379   3.284  -5.302  1.00 10.00      A   
ATOM    445  CB  GLN A  51      -8.111   2.694  -4.675  1.00 10.00      A   
ATOM    446  CG  GLN A  51      -8.263   2.327  -3.205  1.00 10.00      A   
ATOM    447  CD  GLN A  51      -7.191   1.374  -2.708  1.00 10.00      A   
ATOM    448  OE1 GLN A  51      -6.055   1.388  -3.178  1.00 10.00      A   
ATOM    449  NE2 GLN A  51      -7.551   0.535  -1.744  1.00 10.00      A   
ATOM    450 HE21 GLN A  51      -8.472   0.578  -1.415  1.00 10.00      A   
ATOM    451 HE22 GLN A  51      -6.880  -0.092  -1.402  1.00 10.00      A   
ATOM    452  C   GLN A  51      -9.040   3.982  -6.620  1.00 10.00      A   
ATOM    453  O   GLN A  51      -8.308   4.971  -6.645  1.00 10.00      A   
ATOM    454  N   GLN A  52      -9.572   3.468  -7.718  1.00 10.00      A   
ATOM    455  HN  GLN A  52     -10.140   2.669  -7.651  1.00 10.00      A   
ATOM    456  CA  GLN A  52      -9.319   4.056  -9.021  1.00 10.00      A   
ATOM    457  CB  GLN A  52      -8.966   2.977 -10.041  1.00 10.00      A   
ATOM    458  CG  GLN A  52      -7.834   2.072  -9.591  1.00 10.00      A   
ATOM    459  CD  GLN A  52      -7.245   1.276 -10.729  1.00 10.00      A   
ATOM    460  OE1 GLN A  52      -7.696   0.171 -11.032  1.00 10.00      A   
ATOM    461  NE2 GLN A  52      -6.233   1.831 -11.371  1.00 10.00      A   
ATOM    462 HE21 GLN A  52      -5.924   2.717 -11.072  1.00 10.00      A   
ATOM    463 HE22 GLN A  52      -5.835   1.341 -12.122  1.00 10.00      A   
ATOM    464  C   GLN A  52     -10.501   4.896  -9.496  1.00 10.00      A   
ATOM    465  O   GLN A  52     -10.475   5.451 -10.594  1.00 10.00      A   
ATOM    466  N   LEU A  53     -11.538   4.987  -8.672  1.00 10.00      A   
ATOM    467  HN  LEU A  53     -11.511   4.517  -7.809  1.00 10.00      A   
ATOM    468  CA  LEU A  53     -12.721   5.771  -9.026  1.00 10.00      A   
ATOM    469  CB  LEU A  53     -13.967   5.253  -8.306  1.00 10.00      A   
ATOM    470  CG  LEU A  53     -14.652   4.039  -8.938  1.00 10.00      A   
ATOM    471  CD1 LEU A  53     -15.691   3.459  -7.993  1.00 10.00      A   
ATOM    472  CD2 LEU A  53     -15.288   4.417 -10.267  1.00 10.00      A   
ATOM    473  C   LEU A  53     -12.501   7.251  -8.740  1.00 10.00      A   
ATOM    474  O   LEU A  53     -12.809   8.104  -9.567  1.00 10.00      A   
ATOM    475  N   ASN A  54     -11.952   7.546  -7.568  1.00 10.00      A   
ATOM    476  HN  ASN A  54     -11.739   6.821  -6.940  1.00 10.00      A   
ATOM    477  CA  ASN A  54     -11.668   8.925  -7.183  1.00 10.00      A   
ATOM    478  CB  ASN A  54     -11.871   9.148  -5.678  1.00 10.00      A   
ATOM    479  CG  ASN A  54     -10.957   8.303  -4.813  1.00 10.00      A   
ATOM    480  OD1 ASN A  54     -10.532   7.217  -5.206  1.00 10.00      A   
ATOM    481  ND2 ASN A  54     -10.654   8.792  -3.622  1.00 10.00      A   
ATOM    482 HD21 ASN A  54     -11.029   9.661  -3.369  1.00 10.00      A   
ATOM    483 HD22 ASN A  54     -10.071   8.260  -3.042  1.00 10.00      A   
ATOM    484  C   ASN A  54     -10.261   9.318  -7.621  1.00 10.00      A   
ATOM    485  O   ASN A  54      -9.722  10.345  -7.196  1.00 10.00      A   
ATOM    486  N   ALA A  55      -9.683   8.470  -8.471  1.00 10.00      A   
ATOM    487  HN  ALA A  55     -10.180   7.664  -8.729  1.00 10.00      A   
ATOM    488  CA  ALA A  55      -8.357   8.681  -9.042  1.00 10.00      A   
ATOM    489  CB  ALA A  55      -8.326   9.926  -9.916  1.00 10.00      A   
ATOM    490  C   ALA A  55      -7.217   8.689  -8.024  1.00 10.00      A   
ATOM    491  O   ALA A  55      -6.370   9.584  -8.045  1.00 10.00      A   
ATOM    492  N   LEU A  56      -7.184   7.697  -7.139  1.00 10.00      A   
ATOM    493  HN  LEU A  56      -7.895   7.019  -7.139  1.00 10.00      A   
ATOM    494  CA  LEU A  56      -6.105   7.607  -6.161  1.00 10.00      A   
ATOM    495  CB  LEU A  56      -6.533   6.813  -4.920  1.00 10.00      A   
ATOM    496  CG  LEU A  56      -7.575   7.470  -4.014  1.00 10.00      A   
ATOM    497  CD1 LEU A  56      -7.957   6.539  -2.872  1.00 10.00      A   
ATOM    498  CD2 LEU A  56      -7.062   8.795  -3.476  1.00 10.00      A   
ATOM    499  C   LEU A  56      -4.896   6.944  -6.811  1.00 10.00      A   
ATOM    500  O   LEU A  56      -3.785   7.478  -6.788  1.00 10.00      A   
ATOM    501  N   LEU A  57      -5.133   5.786  -7.415  1.00 10.00      A   
ATOM    502  HN  LEU A  57      -6.046   5.426  -7.412  1.00 10.00      A   
ATOM    503  CA  LEU A  57      -4.079   5.036  -8.085  1.00 10.00      A   
ATOM    504  CB  LEU A  57      -3.958   3.627  -7.495  1.00 10.00      A   
ATOM    505  CG  LEU A  57      -3.526   3.543  -6.029  1.00 10.00      A   
ATOM    506  CD1 LEU A  57      -3.562   2.101  -5.547  1.00 10.00      A   
ATOM    507  CD2 LEU A  57      -2.135   4.130  -5.847  1.00 10.00      A   
ATOM    508  C   LEU A  57      -4.349   4.959  -9.582  1.00 10.00      A   
ATOM    509  O   LEU A  57      -5.346   4.378 -10.016  1.00 10.00      A   
ATOM    510  N   LYS A  58      -3.463   5.558 -10.366  1.00 10.00      A   
ATOM    511  HN  LYS A  58      -2.694   6.006  -9.957  1.00 10.00      A   
ATOM    512  CA  LYS A  58      -3.598   5.563 -11.815  1.00 10.00      A   
ATOM    513  CB  LYS A  58      -2.693   6.632 -12.437  1.00 10.00      A   
ATOM    514  CG  LYS A  58      -3.025   8.051 -12.003  1.00 10.00      A   
ATOM    515  CD  LYS A  58      -2.168   9.080 -12.726  1.00 10.00      A   
ATOM    516  CE  LYS A  58      -0.721   9.043 -12.256  1.00 10.00      A   
ATOM    517  NZ  LYS A  58      -0.576   9.455 -10.834  1.00 10.00      A   
ATOM    518  HZ1 LYS A  58      -1.121   8.820 -10.217  1.00 10.00      A   
ATOM    519  HZ2 LYS A  58      -0.920  10.432 -10.700  1.00 10.00      A   
ATOM    520  HZ3 LYS A  58       0.423   9.415 -10.554  1.00 10.00      A   
ATOM    521  C   LYS A  58      -3.267   4.188 -12.384  1.00 10.00      A   
ATOM    522  O   LYS A  58      -2.338   3.530 -11.918  1.00 10.00      A   
ATOM    523  N   PRO A  59      -4.029   3.731 -13.388  1.00 10.00      A   
ATOM    524  CA  PRO A  59      -3.816   2.418 -14.011  1.00 10.00      A   
ATOM    525  CB  PRO A  59      -5.021   2.274 -14.941  1.00 10.00      A   
ATOM    526  CG  PRO A  59      -5.418   3.673 -15.255  1.00 10.00      A   
ATOM    527  CD  PRO A  59      -5.154   4.456 -14.003  1.00 10.00      A   
ATOM    528  C   PRO A  59      -2.526   2.357 -14.826  1.00 10.00      A   
ATOM    529  O   PRO A  59      -2.072   3.364 -15.370  1.00 10.00      A   
ATOM    530  N   THR A  60      -1.941   1.170 -14.914  1.00 10.00      A   
ATOM    531  HN  THR A  60      -2.350   0.398 -14.469  1.00 10.00      A   
ATOM    532  CA  THR A  60      -0.712   0.981 -15.667  1.00 10.00      A   
ATOM    533  CB  THR A  60      -0.005  -0.320 -15.242  1.00 10.00      A   
ATOM    534  OG1 THR A  60      -0.142  -0.480 -13.819  1.00 10.00      A   
ATOM    535  HG1 THR A  60       0.134   0.338 -13.380  1.00 10.00      A   
ATOM    536  CG2 THR A  60       1.473  -0.265 -15.596  1.00 10.00      A   
ATOM    537  C   THR A  60      -1.032   0.939 -17.158  1.00 10.00      A   
ATOM    538  O   THR A  60      -0.250   1.397 -17.995  1.00 10.00      A   
ATOM    539  N   SER A  61      -2.202   0.401 -17.474  1.00 10.00      A   
ATOM    540  HN  SER A  61      -2.777   0.054 -16.756  1.00 10.00      A   
ATOM    541  CA  SER A  61      -2.668   0.303 -18.846  1.00 10.00      A   
ATOM    542  CB  SER A  61      -2.180  -0.994 -19.495  1.00 10.00      A   
ATOM    543  OG  SER A  61      -0.778  -0.971 -19.690  1.00 10.00      A   
ATOM    544  HG  SER A  61      -0.354  -1.499 -19.003  1.00 10.00      A   
ATOM    545  C   SER A  61      -4.190   0.375 -18.884  1.00 10.00      A   
ATOM    546  O   SER A  61      -4.856   0.045 -17.900  1.00 10.00      A   
ATOM    547  N   GLY A  62      -4.733   0.816 -20.009  1.00 10.00      A   
ATOM    548  HN  GLY A  62      -4.152   1.075 -20.755  1.00 10.00      A   
ATOM    549  CA  GLY A  62      -6.169   0.924 -20.144  1.00 10.00      A   
ATOM    550  C   GLY A  62      -6.635   2.359 -20.062  1.00 10.00      A   
ATOM    551  O   GLY A  62      -5.822   3.274 -19.927  1.00 10.00      A   
ATOM    552  N   THR A  63      -7.937   2.564 -20.159  1.00 10.00      A   
ATOM    553  HN  THR A  63      -8.537   1.795 -20.283  1.00 10.00      A   
ATOM    554  CA  THR A  63      -8.503   3.901 -20.093  1.00 10.00      A   
ATOM    555  CB  THR A  63      -8.796   4.443 -21.506  1.00 10.00      A   
ATOM    556  OG1 THR A  63      -7.652   4.219 -22.344  1.00 10.00      A   
ATOM    557  HG1 THR A  63      -6.877   4.057 -21.788  1.00 10.00      A   
ATOM    558  CG2 THR A  63      -9.095   5.934 -21.458  1.00 10.00      A   
ATOM    559  C   THR A  63      -9.790   3.904 -19.273  1.00 10.00      A   
ATOM    560  O   THR A  63     -10.685   3.085 -19.499  1.00 10.00      A   
ATOM    561  N   ILE A  64      -9.864   4.808 -18.301  1.00 10.00      A   
ATOM    562  HN  ILE A  64      -9.104   5.412 -18.150  1.00 10.00      A   
ATOM    563  CA  ILE A  64     -11.043   4.926 -17.455  1.00 10.00      A   
ATOM    564  CB  ILE A  64     -10.678   4.929 -15.953  1.00 10.00      A   
ATOM    565  CG1 ILE A  64      -9.754   3.753 -15.617  1.00 10.00      A   
ATOM    566  CG2 ILE A  64     -11.938   4.882 -15.095  1.00 10.00      A   
ATOM    567  CD1 ILE A  64      -9.236   3.761 -14.194  1.00 10.00      A   
ATOM    568  C   ILE A  64     -11.789   6.213 -17.788  1.00 10.00      A   
ATOM    569  O   ILE A  64     -11.251   7.312 -17.640  1.00 10.00      A   
ATOM    570  N   LYS A  65     -13.017   6.080 -18.258  1.00 10.00      A   
ATOM    571  HN  LYS A  65     -13.396   5.179 -18.366  1.00 10.00      A   
ATOM    572  CA  LYS A  65     -13.825   7.236 -18.605  1.00 10.00      A   
ATOM    573  CB  LYS A  65     -14.397   7.097 -20.016  1.00 10.00      A   
ATOM    574  CG  LYS A  65     -13.374   7.323 -21.116  1.00 10.00      A   
ATOM    575  CD  LYS A  65     -13.935   6.944 -22.473  1.00 10.00      A   
ATOM    576  CE  LYS A  65     -12.951   7.265 -23.583  1.00 10.00      A   
ATOM    577  NZ  LYS A  65     -13.307   6.584 -24.854  1.00 10.00      A   
ATOM    578  HZ1 LYS A  65     -12.570   6.757 -25.568  1.00 10.00      A   
ATOM    579  HZ2 LYS A  65     -14.215   6.943 -25.213  1.00 10.00      A   
ATOM    580  HZ3 LYS A  65     -13.389   5.552 -24.698  1.00 10.00      A   
ATOM    581  C   LYS A  65     -14.938   7.419 -17.590  1.00 10.00      A   
ATOM    582  O   LYS A  65     -15.851   6.597 -17.499  1.00 10.00      A   
ATOM    583  N   ILE A  66     -14.848   8.487 -16.817  1.00 10.00      A   
ATOM    584  HN  ILE A  66     -14.094   9.108 -16.944  1.00 10.00      A   
ATOM    585  CA  ILE A  66     -15.843   8.771 -15.798  1.00 10.00      A   
ATOM    586  CB  ILE A  66     -15.226   8.815 -14.383  1.00 10.00      A   
ATOM    587  CG1 ILE A  66     -14.440   7.533 -14.100  1.00 10.00      A   
ATOM    588  CG2 ILE A  66     -16.312   9.014 -13.335  1.00 10.00      A   
ATOM    589  CD1 ILE A  66     -13.708   7.541 -12.776  1.00 10.00      A   
ATOM    590  C   ILE A  66     -16.560  10.086 -16.078  1.00 10.00      A   
ATOM    591  O   ILE A  66     -16.068  11.156 -15.716  1.00 10.00      A   
ATOM    592  N   ASP A  67     -17.703   9.990 -16.747  1.00 10.00      A   
ATOM    593  HN  ASP A  67     -18.002   9.099 -17.036  1.00 10.00      A   
ATOM    594  CA  ASP A  67     -18.540  11.147 -17.074  1.00 10.00      A   
ATOM    595  CB  ASP A  67     -19.056  11.828 -15.801  1.00 10.00      A   
ATOM    596  CG  ASP A  67     -20.511  12.254 -15.890  1.00 10.00      A   
ATOM    597  OD1 ASP A  67     -21.283  11.620 -16.645  1.00 10.00      A   
ATOM    598  OD2 ASP A  67     -20.896  13.208 -15.172  1.00 10.00      A   
ATOM    599  C   ASP A  67     -17.839  12.157 -17.982  1.00 10.00      A   
ATOM    600  O   ASP A  67     -18.026  12.147 -19.200  1.00 10.00      A   
ATOM    601  N   GLU A  68     -17.033  13.027 -17.386  1.00 10.00      A   
ATOM    602  HN  GLU A  68     -16.904  12.968 -16.415  1.00 10.00      A   
ATOM    603  CA  GLU A  68     -16.320  14.052 -18.136  1.00 10.00      A   
ATOM    604  CB  GLU A  68     -16.851  15.440 -17.762  1.00 10.00      A   
ATOM    605  CG  GLU A  68     -18.365  15.573 -17.834  1.00 10.00      A   
ATOM    606  CD  GLU A  68     -18.857  16.931 -17.380  1.00 10.00      A   
ATOM    607  OE1 GLU A  68     -19.079  17.116 -16.160  1.00 10.00      A   
ATOM    608  OE2 GLU A  68     -19.026  17.824 -18.238  1.00 10.00      A   
ATOM    609  C   GLU A  68     -14.820  13.986 -17.869  1.00 10.00      A   
ATOM    610  O   GLU A  68     -14.063  14.840 -18.327  1.00 10.00      A   
ATOM    611  N   PHE A  69     -14.392  12.971 -17.130  1.00 10.00      A   
ATOM    612  HN  PHE A  69     -15.039  12.306 -16.802  1.00 10.00      A   
ATOM    613  CA  PHE A  69     -12.980  12.813 -16.796  1.00 10.00      A   
ATOM    614  CB  PHE A  69     -12.789  12.718 -15.279  1.00 10.00      A   
ATOM    615  CG  PHE A  69     -13.137  13.982 -14.540  1.00 10.00      A   
ATOM    616  CD1 PHE A  69     -14.434  14.215 -14.106  1.00 10.00      A   
ATOM    617  CD2 PHE A  69     -12.167  14.934 -14.276  1.00 10.00      A   
ATOM    618  CE1 PHE A  69     -14.754  15.373 -13.423  1.00 10.00      A   
ATOM    619  CE2 PHE A  69     -12.479  16.095 -13.595  1.00 10.00      A   
ATOM    620  CZ  PHE A  69     -13.776  16.314 -13.167  1.00 10.00      A   
ATOM    621  C   PHE A  69     -12.372  11.596 -17.483  1.00 10.00      A   
ATOM    622  O   PHE A  69     -13.006  10.543 -17.579  1.00 10.00      A   
ATOM    623  N   THR A  70     -11.144  11.747 -17.964  1.00 10.00      A   
ATOM    624  HN  THR A  70     -10.692  12.614 -17.854  1.00 10.00      A   
ATOM    625  CA  THR A  70     -10.441  10.665 -18.639  1.00 10.00      A   
ATOM    626  CB  THR A  70     -10.069  11.065 -20.079  1.00 10.00      A   
ATOM    627  OG1 THR A  70     -11.195  11.703 -20.696  1.00 10.00      A   
ATOM    628  HG1 THR A  70     -11.933  11.718 -20.075  1.00 10.00      A   
ATOM    629  CG2 THR A  70      -9.679   9.837 -20.892  1.00 10.00      A   
ATOM    630  C   THR A  70      -9.167  10.297 -17.883  1.00 10.00      A   
ATOM    631  O   THR A  70      -8.204  11.066 -17.857  1.00 10.00      A   
ATOM    632  N   ILE A  71      -9.170   9.119 -17.267  1.00 10.00      A   
ATOM    633  HN  ILE A  71      -9.967   8.544 -17.326  1.00 10.00      A   
ATOM    634  CA  ILE A  71      -8.017   8.652 -16.509  1.00 10.00      A   
ATOM    635  CB  ILE A  71      -8.435   7.884 -15.237  1.00 10.00      A   
ATOM    636  CG1 ILE A  71      -9.456   8.696 -14.435  1.00 10.00      A   
ATOM    637  CG2 ILE A  71      -7.214   7.572 -14.383  1.00 10.00      A   
ATOM    638  CD1 ILE A  71     -10.003   7.971 -13.222  1.00 10.00      A   
ATOM    639  C   ILE A  71      -7.119   7.761 -17.363  1.00 10.00      A   
ATOM    640  O   ILE A  71      -7.545   6.709 -17.851  1.00 10.00      A   
ATOM    641  N   THR A  72      -5.884   8.199 -17.543  1.00 10.00      A   
ATOM    642  HN  THR A  72      -5.619   9.058 -17.137  1.00 10.00      A   
ATOM    643  CA  THR A  72      -4.896   7.466 -18.316  1.00 10.00      A   
ATOM    644  CB  THR A  72      -4.570   8.204 -19.632  1.00 10.00      A   
ATOM    645  OG1 THR A  72      -4.582   9.625 -19.417  1.00 10.00      A   
ATOM    646  HG1 THR A  72      -5.394   9.997 -19.788  1.00 10.00      A   
ATOM    647  CG2 THR A  72      -5.582   7.845 -20.709  1.00 10.00      A   
ATOM    648  C   THR A  72      -3.621   7.291 -17.486  1.00 10.00      A   
ATOM    649  O   THR A  72      -3.446   7.964 -16.467  1.00 10.00      A   
ATOM    650  N   PRO A  73      -2.714   6.390 -17.900  1.00 10.00      A   
ATOM    651  CA  PRO A  73      -1.460   6.128 -17.175  1.00 10.00      A   
ATOM    652  CB  PRO A  73      -0.697   5.185 -18.111  1.00 10.00      A   
ATOM    653  CG  PRO A  73      -1.762   4.504 -18.896  1.00 10.00      A   
ATOM    654  CD  PRO A  73      -2.842   5.531 -19.095  1.00 10.00      A   
ATOM    655  C   PRO A  73      -0.624   7.381 -16.895  1.00 10.00      A   
ATOM    656  O   PRO A  73       0.032   7.474 -15.859  1.00 10.00      A   
ATOM    657  N   GLU A  74      -0.651   8.353 -17.798  1.00 10.00      A   
ATOM    658  HN  GLU A  74      -1.203   8.251 -18.601  1.00 10.00      A   
ATOM    659  CA  GLU A  74       0.141   9.564 -17.612  1.00 10.00      A   
ATOM    660  CB  GLU A  74       1.025   9.836 -18.829  1.00 10.00      A   
ATOM    661  CG  GLU A  74       2.251   8.942 -18.911  1.00 10.00      A   
ATOM    662  CD  GLU A  74       3.226   9.382 -19.983  1.00 10.00      A   
ATOM    663  OE1 GLU A  74       3.571  10.583 -20.025  1.00 10.00      A   
ATOM    664  OE2 GLU A  74       3.666   8.525 -20.778  1.00 10.00      A   
ATOM    665  C   GLU A  74      -0.691  10.797 -17.260  1.00 10.00      A   
ATOM    666  O   GLU A  74      -0.253  11.926 -17.494  1.00 10.00      A   
ATOM    667  N   THR A  75      -1.872  10.596 -16.688  1.00 10.00      A   
ATOM    668  HN  THR A  75      -2.176   9.678 -16.514  1.00 10.00      A   
ATOM    669  CA  THR A  75      -2.723  11.722 -16.310  1.00 10.00      A   
ATOM    670  CB  THR A  75      -4.117  11.264 -15.829  1.00 10.00      A   
ATOM    671  OG1 THR A  75      -4.737  10.471 -16.838  1.00 10.00      A   
ATOM    672  HG1 THR A  75      -4.228  10.532 -17.652  1.00 10.00      A   
ATOM    673  CG2 THR A  75      -5.011  12.457 -15.534  1.00 10.00      A   
ATOM    674  C   THR A  75      -2.064  12.561 -15.215  1.00 10.00      A   
ATOM    675  O   THR A  75      -1.516  12.025 -14.248  1.00 10.00      A   
ATOM    676  N   THR A  76      -2.097  13.874 -15.395  1.00 10.00      A   
ATOM    677  HN  THR A  76      -2.509  14.235 -16.210  1.00 10.00      A   
ATOM    678  CA  THR A  76      -1.532  14.797 -14.428  1.00 10.00      A   
ATOM    679  CB  THR A  76      -1.606  16.234 -14.975  1.00 10.00      A   
ATOM    680  OG1 THR A  76      -1.640  16.187 -16.409  1.00 10.00      A   
ATOM    681  HG1 THR A  76      -2.451  16.606 -16.724  1.00 10.00      A   
ATOM    682  CG2 THR A  76      -0.405  17.050 -14.523  1.00 10.00      A   
ATOM    683  C   THR A  76      -2.318  14.722 -13.122  1.00 10.00      A   
ATOM    684  O   THR A  76      -3.548  14.739 -13.133  1.00 10.00      A   
ATOM    685  N   ASN A  77      -1.608  14.642 -12.004  1.00 10.00      A   
ATOM    686  HN  ASN A  77      -0.626  14.629 -12.060  1.00 10.00      A   
ATOM    687  CA  ASN A  77      -2.249  14.549 -10.691  1.00 10.00      A   
ATOM    688  CB  ASN A  77      -1.214  14.395  -9.573  1.00 10.00      A   
ATOM    689  CG  ASN A  77      -0.488  13.064  -9.631  1.00 10.00      A   
ATOM    690  OD1 ASN A  77      -1.017  12.074 -10.141  1.00 10.00      A   
ATOM    691  ND2 ASN A  77       0.731  13.028  -9.113  1.00 10.00      A   
ATOM    692 HD21 ASN A  77       1.098  13.851  -8.724  1.00 10.00      A   
ATOM    693 HD22 ASN A  77       1.221  12.178  -9.143  1.00 10.00      A   
ATOM    694  C   ASN A  77      -3.168  15.734 -10.417  1.00 10.00      A   
ATOM    695  O   ASN A  77      -4.208  15.586  -9.778  1.00 10.00      A   
ATOM    696  N   ALA A  78      -2.789  16.901 -10.927  1.00 10.00      A   
ATOM    697  HN  ALA A  78      -1.947  16.951 -11.429  1.00 10.00      A   
ATOM    698  CA  ALA A  78      -3.579  18.116 -10.743  1.00 10.00      A   
ATOM    699  CB  ALA A  78      -2.792  19.334 -11.198  1.00 10.00      A   
ATOM    700  C   ALA A  78      -4.915  18.039 -11.482  1.00 10.00      A   
ATOM    701  O   ALA A  78      -5.868  18.741 -11.140  1.00 10.00      A   
ATOM    702  N   ALA A  79      -4.983  17.181 -12.492  1.00 10.00      A   
ATOM    703  HN  ALA A  79      -4.197  16.636 -12.713  1.00 10.00      A   
ATOM    704  CA  ALA A  79      -6.203  17.015 -13.270  1.00 10.00      A   
ATOM    705  CB  ALA A  79      -5.878  16.438 -14.638  1.00 10.00      A   
ATOM    706  C   ALA A  79      -7.174  16.101 -12.538  1.00 10.00      A   
ATOM    707  O   ALA A  79      -8.380  16.138 -12.770  1.00 10.00      A   
ATOM    708  N   LEU A  80      -6.637  15.298 -11.633  1.00 10.00      A   
ATOM    709  HN  LEU A  80      -5.668  15.334 -11.475  1.00 10.00      A   
ATOM    710  CA  LEU A  80      -7.442  14.364 -10.862  1.00 10.00      A   
ATOM    711  CB  LEU A  80      -6.616  13.115 -10.550  1.00 10.00      A   
ATOM    712  CG  LEU A  80      -5.985  12.412 -11.755  1.00 10.00      A   
ATOM    713  CD1 LEU A  80      -5.038  11.317 -11.296  1.00 10.00      A   
ATOM    714  CD2 LEU A  80      -7.061  11.848 -12.672  1.00 10.00      A   
ATOM    715  C   LEU A  80      -7.922  15.007  -9.568  1.00 10.00      A   
ATOM    716  O   LEU A  80      -8.473  14.343  -8.694  1.00 10.00      A   
ATOM    717  N   LYS A  81      -7.706  16.311  -9.455  1.00 10.00      A   
ATOM    718  HN  LYS A  81      -7.265  16.785 -10.191  1.00 10.00      A   
ATOM    719  CA  LYS A  81      -8.110  17.059  -8.273  1.00 10.00      A   
ATOM    720  CB  LYS A  81      -7.388  18.412  -8.207  1.00 10.00      A   
ATOM    721  CG  LYS A  81      -7.654  19.210  -6.943  1.00 10.00      A   
ATOM    722  CD  LYS A  81      -6.909  20.532  -6.979  1.00 10.00      A   
ATOM    723  CE  LYS A  81      -6.923  21.213  -5.625  1.00 10.00      A   
ATOM    724  NZ  LYS A  81      -5.857  22.240  -5.522  1.00 10.00      A   
ATOM    725  HZ1 LYS A  81      -6.218  23.163  -5.823  1.00 10.00      A   
ATOM    726  HZ2 LYS A  81      -5.048  21.980  -6.133  1.00 10.00      A   
ATOM    727  HZ3 LYS A  81      -5.517  22.310  -4.534  1.00 10.00      A   
ATOM    728  C   LYS A  81      -9.634  17.218  -8.184  1.00 10.00      A   
ATOM    729  O   LYS A  81     -10.241  16.775  -7.210  1.00 10.00      A   
ATOM    730  N   PRO A  82     -10.292  17.817  -9.211  1.00 10.00      A   
ATOM    731  CA  PRO A  82     -11.752  18.016  -9.203  1.00 10.00      A   
ATOM    732  CB  PRO A  82     -12.025  18.791 -10.502  1.00 10.00      A   
ATOM    733  CG  PRO A  82     -10.705  19.353 -10.901  1.00 10.00      A   
ATOM    734  CD  PRO A  82      -9.684  18.356 -10.442  1.00 10.00      A   
ATOM    735  C   PRO A  82     -12.529  16.698  -9.206  1.00 10.00      A   
ATOM    736  O   PRO A  82     -13.721  16.666  -8.887  1.00 10.00      A   
ATOM    737  N   LEU A  83     -11.854  15.614  -9.562  1.00 10.00      A   
ATOM    738  HN  LEU A  83     -10.906  15.698  -9.795  1.00 10.00      A   
ATOM    739  CA  LEU A  83     -12.485  14.304  -9.611  1.00 10.00      A   
ATOM    740  CB  LEU A  83     -11.609  13.301 -10.360  1.00 10.00      A   
ATOM    741  CG  LEU A  83     -12.234  11.929 -10.624  1.00 10.00      A   
ATOM    742  CD1 LEU A  83     -13.589  12.069 -11.304  1.00 10.00      A   
ATOM    743  CD2 LEU A  83     -11.304  11.073 -11.464  1.00 10.00      A   
ATOM    744  C   LEU A  83     -12.818  13.795  -8.212  1.00 10.00      A   
ATOM    745  O   LEU A  83     -13.850  13.156  -8.011  1.00 10.00      A   
ATOM    746  N   ARG A  84     -11.962  14.106  -7.243  1.00 10.00      A   
ATOM    747  HN  ARG A  84     -11.166  14.639  -7.457  1.00 10.00      A   
ATOM    748  CA  ARG A  84     -12.180  13.671  -5.862  1.00 10.00      A   
ATOM    749  CB  ARG A  84     -10.965  13.979  -4.985  1.00 10.00      A   
ATOM    750  CG  ARG A  84      -9.871  12.926  -5.057  1.00 10.00      A   
ATOM    751  CD  ARG A  84      -8.563  13.516  -5.551  1.00 10.00      A   
ATOM    752  NE  ARG A  84      -7.895  14.325  -4.528  1.00 10.00      A   
ATOM    753  HE  ARG A  84      -8.177  14.189  -3.590  1.00 10.00      A   
ATOM    754  CZ  ARG A  84      -6.938  15.213  -4.791  1.00 10.00      A   
ATOM    755  NH1 ARG A  84      -6.538  15.409  -6.039  1.00 10.00      A   
ATOM    756 HH11 ARG A  84      -6.974  14.872  -6.819  1.00 10.00      A   
ATOM    757 HH12 ARG A  84      -5.784  16.101  -6.246  1.00 10.00      A   
ATOM    758  NH2 ARG A  84      -6.372  15.901  -3.805  1.00 10.00      A   
ATOM    759 HH21 ARG A  84      -6.670  15.751  -2.813  1.00 10.00      A   
ATOM    760 HH22 ARG A  84      -5.629  16.599  -4.015  1.00 10.00      A   
ATOM    761  C   ARG A  84     -13.441  14.302  -5.275  1.00 10.00      A   
ATOM    762  O   ARG A  84     -14.056  13.756  -4.364  1.00 10.00      A   
ATOM    763  N   GLN A  85     -13.823  15.450  -5.812  1.00 10.00      A   
ATOM    764  HN  GLN A  85     -13.289  15.837  -6.533  1.00 10.00      A   
ATOM    765  CA  GLN A  85     -15.014  16.152  -5.353  1.00 10.00      A   
ATOM    766  CB  GLN A  85     -14.854  17.659  -5.595  1.00 10.00      A   
ATOM    767  CG  GLN A  85     -16.026  18.512  -5.134  1.00 10.00      A   
ATOM    768  CD  GLN A  85     -16.968  18.880  -6.265  1.00 10.00      A   
ATOM    769  OE1 GLN A  85     -16.546  19.061  -7.409  1.00 10.00      A   
ATOM    770  NE2 GLN A  85     -18.249  18.981  -5.952  1.00 10.00      A   
ATOM    771 HE21 GLN A  85     -18.514  18.813  -5.016  1.00 10.00      A   
ATOM    772 HE22 GLN A  85     -18.883  19.218  -6.659  1.00 10.00      A   
ATOM    773  C   GLN A  85     -16.248  15.613  -6.072  1.00 10.00      A   
ATOM    774  O   GLN A  85     -17.373  15.736  -5.593  1.00 10.00      A   
ATOM    775  N   HIS A  86     -16.021  14.990  -7.219  1.00 10.00      A   
ATOM    776  HN  HIS A  86     -15.098  14.892  -7.530  1.00 10.00      A   
ATOM    777  CA  HIS A  86     -17.105  14.432  -8.014  1.00 10.00      A   
ATOM    778  CB  HIS A  86     -16.779  14.508  -9.508  1.00 10.00      A   
ATOM    779  CG  HIS A  86     -17.062  15.848 -10.123  1.00 10.00      A   
ATOM    780  ND1 HIS A  86     -16.220  16.933  -9.994  1.00 10.00      A   
ATOM    781  HD1 HIS A  86     -15.370  16.948  -9.494  1.00 10.00      A   
ATOM    782  CD2 HIS A  86     -18.103  16.275 -10.875  1.00 10.00      A   
ATOM    783  CE1 HIS A  86     -16.734  17.966 -10.639  1.00 10.00      A   
ATOM    784  NE2 HIS A  86     -17.873  17.590 -11.180  1.00 10.00      A   
ATOM    785  HE2 HIS A  86     -18.469  18.168 -11.714  1.00 10.00      A   
ATOM    786  C   HIS A  86     -17.424  12.998  -7.598  1.00 10.00      A   
ATOM    787  O   HIS A  86     -18.569  12.550  -7.701  1.00 10.00      A   
ATOM    788  N   VAL A  87     -16.412  12.283  -7.134  1.00 10.00      A   
ATOM    789  HN  VAL A  87     -15.519  12.688  -7.083  1.00 10.00      A   
ATOM    790  CA  VAL A  87     -16.588  10.907  -6.698  1.00 10.00      A   
ATOM    791  CB  VAL A  87     -15.681   9.939  -7.489  1.00 10.00      A   
ATOM    792  CG1 VAL A  87     -15.886   8.504  -7.029  1.00 10.00      A   
ATOM    793  CG2 VAL A  87     -15.944  10.059  -8.984  1.00 10.00      A   
ATOM    794  C   VAL A  87     -16.285  10.788  -5.209  1.00 10.00      A   
ATOM    795  O   VAL A  87     -15.160  11.024  -4.775  1.00 10.00      A   
ATOM    796  N   GLY A  88     -17.299  10.440  -4.437  1.00 10.00      A   
ATOM    797  HN  GLY A  88     -18.176  10.269  -4.846  1.00 10.00      A   
ATOM    798  CA  GLY A  88     -17.132  10.297  -3.006  1.00 10.00      A   
ATOM    799  C   GLY A  88     -16.791   8.874  -2.618  1.00 10.00      A   
ATOM    800  O   GLY A  88     -17.622   7.973  -2.741  1.00 10.00      A   
ATOM    801  N   MET A  89     -15.571   8.666  -2.147  1.00 10.00      A   
ATOM    802  HN  MET A  89     -14.954   9.424  -2.059  1.00 10.00      A   
ATOM    803  CA  MET A  89     -15.128   7.337  -1.753  1.00 10.00      A   
ATOM    804  CB  MET A  89     -13.737   7.046  -2.314  1.00 10.00      A   
ATOM    805  CG  MET A  89     -13.164   5.709  -1.874  1.00 10.00      A   
ATOM    806  SD  MET A  89     -11.514   5.403  -2.528  1.00 10.00      A   
ATOM    807  CE  MET A  89     -11.180   3.793  -1.820  1.00 10.00      A   
ATOM    808  C   MET A  89     -15.114   7.172  -0.239  1.00 10.00      A   
ATOM    809  O   MET A  89     -14.373   7.861   0.463  1.00 10.00      A   
ATOM    810  N   VAL A  90     -15.936   6.261   0.252  1.00 10.00      A   
ATOM    811  HN  VAL A  90     -16.521   5.766  -0.362  1.00 10.00      A   
ATOM    812  CA  VAL A  90     -16.011   5.977   1.674  1.00 10.00      A   
ATOM    813  CB  VAL A  90     -17.471   5.754   2.125  1.00 10.00      A   
ATOM    814  CG1 VAL A  90     -17.537   5.420   3.607  1.00 10.00      A   
ATOM    815  CG2 VAL A  90     -18.310   6.987   1.818  1.00 10.00      A   
ATOM    816  C   VAL A  90     -15.170   4.743   1.990  1.00 10.00      A   
ATOM    817  O   VAL A  90     -15.439   3.650   1.486  1.00 10.00      A   
ATOM    818  N   PHE A  91     -14.141   4.932   2.807  1.00 10.00      A   
ATOM    819  HN  PHE A  91     -13.983   5.830   3.177  1.00 10.00      A   
ATOM    820  CA  PHE A  91     -13.244   3.845   3.183  1.00 10.00      A   
ATOM    821  CB  PHE A  91     -11.900   4.408   3.651  1.00 10.00      A   
ATOM    822  CG  PHE A  91     -11.082   5.063   2.572  1.00 10.00      A   
ATOM    823  CD1 PHE A  91     -11.362   6.353   2.157  1.00 10.00      A   
ATOM    824  CD2 PHE A  91     -10.023   4.391   1.985  1.00 10.00      A   
ATOM    825  CE1 PHE A  91     -10.604   6.962   1.177  1.00 10.00      A   
ATOM    826  CE2 PHE A  91      -9.262   4.993   1.003  1.00 10.00      A   
ATOM    827  CZ  PHE A  91      -9.553   6.281   0.599  1.00 10.00      A   
ATOM    828  C   PHE A  91     -13.848   2.993   4.294  1.00 10.00      A   
ATOM    829  O   PHE A  91     -14.900   3.325   4.841  1.00 10.00      A   
ATOM    830  N   GLN A  92     -13.178   1.891   4.613  1.00 10.00      A   
ATOM    831  HN  GLN A  92     -12.359   1.674   4.121  1.00 10.00      A   
ATOM    832  CA  GLN A  92     -13.626   0.995   5.671  1.00 10.00      A   
ATOM    833  CB  GLN A  92     -12.859  -0.329   5.600  1.00 10.00      A   
ATOM    834  CG  GLN A  92     -13.447  -1.439   6.457  1.00 10.00      A   
ATOM    835  CD  GLN A  92     -12.461  -2.564   6.715  1.00 10.00      A   
ATOM    836  OE1 GLN A  92     -11.248  -2.347   6.757  1.00 10.00      A   
ATOM    837  NE2 GLN A  92     -12.972  -3.774   6.900  1.00 10.00      A   
ATOM    838 HE21 GLN A  92     -13.948  -3.881   6.861  1.00 10.00      A   
ATOM    839 HE22 GLN A  92     -12.353  -4.517   7.068  1.00 10.00      A   
ATOM    840  C   GLN A  92     -13.393   1.665   7.024  1.00 10.00      A   
ATOM    841  O   GLN A  92     -12.265   2.043   7.340  1.00 10.00      A   
ATOM    842  N   PHE A  93     -14.457   1.813   7.809  1.00 10.00      A   
ATOM    843  HN  PHE A  93     -15.326   1.482   7.498  1.00 10.00      A   
ATOM    844  CA  PHE A  93     -14.379   2.471   9.115  1.00 10.00      A   
ATOM    845  CB  PHE A  93     -13.504   1.679  10.101  1.00 10.00      A   
ATOM    846  CG  PHE A  93     -13.988   0.282  10.370  1.00 10.00      A   
ATOM    847  CD1 PHE A  93     -13.240  -0.812   9.969  1.00 10.00      A   
ATOM    848  CD2 PHE A  93     -15.189   0.064  11.022  1.00 10.00      A   
ATOM    849  CE1 PHE A  93     -13.682  -2.099  10.208  1.00 10.00      A   
ATOM    850  CE2 PHE A  93     -15.638  -1.219  11.266  1.00 10.00      A   
ATOM    851  CZ  PHE A  93     -14.883  -2.302  10.860  1.00 10.00      A   
ATOM    852  C   PHE A  93     -13.858   3.902   8.949  1.00 10.00      A   
ATOM    853  O   PHE A  93     -12.777   4.246   9.441  1.00 10.00      A   
ATOM    854  N   PRO A  94     -14.635   4.759   8.258  1.00 10.00      A   
ATOM    855  CA  PRO A  94     -14.246   6.143   7.981  1.00 10.00      A   
ATOM    856  CB  PRO A  94     -15.186   6.548   6.848  1.00 10.00      A   
ATOM    857  CG  PRO A  94     -16.418   5.754   7.103  1.00 10.00      A   
ATOM    858  CD  PRO A  94     -15.969   4.450   7.703  1.00 10.00      A   
ATOM    859  C   PRO A  94     -14.413   7.082   9.168  1.00 10.00      A   
ATOM    860  O   PRO A  94     -14.086   8.262   9.075  1.00 10.00      A   
ATOM    861  N   GLU A  95     -14.912   6.572  10.285  1.00 10.00      A   
ATOM    862  HN  GLU A  95     -15.184   5.623  10.309  1.00 10.00      A   
ATOM    863  CA  GLU A  95     -15.085   7.403  11.471  1.00 10.00      A   
ATOM    864  CB  GLU A  95     -15.901   6.681  12.547  1.00 10.00      A   
ATOM    865  CG  GLU A  95     -15.211   5.474  13.165  1.00 10.00      A   
ATOM    866  CD  GLU A  95     -15.502   4.183  12.429  1.00 10.00      A   
ATOM    867  OE1 GLU A  95     -16.160   4.232  11.366  1.00 10.00      A   
ATOM    868  OE2 GLU A  95     -15.071   3.115  12.914  1.00 10.00      A   
ATOM    869  C   GLU A  95     -13.725   7.839  12.017  1.00 10.00      A   
ATOM    870  O   GLU A  95     -13.625   8.751  12.834  1.00 10.00      A   
ATOM    871  N   ASN A  96     -12.678   7.190  11.523  1.00 10.00      A   
ATOM    872  HN  ASN A  96     -12.834   6.479  10.866  1.00 10.00      A   
ATOM    873  CA  ASN A  96     -11.311   7.489  11.927  1.00 10.00      A   
ATOM    874  CB  ASN A  96     -10.421   6.259  11.724  1.00 10.00      A   
ATOM    875  CG  ASN A  96     -10.716   5.141  12.705  1.00 10.00      A   
ATOM    876  OD1 ASN A  96     -10.154   5.099  13.801  1.00 10.00      A   
ATOM    877  ND2 ASN A  96     -11.594   4.224  12.319  1.00 10.00      A   
ATOM    878 HD21 ASN A  96     -11.998   4.311  11.428  1.00 10.00      A   
ATOM    879 HD22 ASN A  96     -11.803   3.491  12.939  1.00 10.00      A   
ATOM    880  C   ASN A  96     -10.748   8.665  11.131  1.00 10.00      A   
ATOM    881  O   ASN A  96      -9.606   9.073  11.338  1.00 10.00      A   
ATOM    882  N   GLN A  97     -11.549   9.200  10.212  1.00 10.00      A   
ATOM    883  HN  GLN A  97     -12.448   8.826  10.080  1.00 10.00      A   
ATOM    884  CA  GLN A  97     -11.120  10.326   9.387  1.00 10.00      A   
ATOM    885  CB  GLN A  97     -11.742  10.256   7.990  1.00 10.00      A   
ATOM    886  CG  GLN A  97     -11.325   9.034   7.185  1.00 10.00      A   
ATOM    887  CD  GLN A  97      -9.817   8.881   7.084  1.00 10.00      A   
ATOM    888  OE1 GLN A  97      -9.077   9.865   7.086  1.00 10.00      A   
ATOM    889  NE2 GLN A  97      -9.353   7.646   6.999  1.00 10.00      A   
ATOM    890 HE21 GLN A  97     -10.000   6.905   7.004  1.00 10.00      A   
ATOM    891 HE22 GLN A  97      -8.383   7.519   6.936  1.00 10.00      A   
ATOM    892  C   GLN A  97     -11.442  11.660  10.047  1.00 10.00      A   
ATOM    893  O   GLN A  97     -10.998  12.712   9.592  1.00 10.00      A   
ATOM    894  N   LEU A  98     -12.212  11.611  11.122  1.00 10.00      A   
ATOM    895  HN  LEU A  98     -12.533  10.744  11.442  1.00 10.00      A   
ATOM    896  CA  LEU A  98     -12.584  12.822  11.841  1.00 10.00      A   
ATOM    897  CB  LEU A  98     -13.892  12.604  12.604  1.00 10.00      A   
ATOM    898  CG  LEU A  98     -14.961  11.769  11.898  1.00 10.00      A   
ATOM    899  CD1 LEU A  98     -16.111  11.479  12.844  1.00 10.00      A   
ATOM    900  CD2 LEU A  98     -15.460  12.470  10.645  1.00 10.00      A   
ATOM    901  C   LEU A  98     -11.474  13.201  12.815  1.00 10.00      A   
ATOM    902  O   LEU A  98     -11.023  12.362  13.597  1.00 10.00      A   
ATOM    903  N   PHE A  99     -11.041  14.460  12.779  1.00 10.00      A   
ATOM    904  HN  PHE A  99     -11.464  15.099  12.157  1.00 10.00      A   
ATOM    905  CA  PHE A  99      -9.967  14.911  13.661  1.00 10.00      A   
ATOM    906  CB  PHE A  99      -8.610  14.390  13.166  1.00 10.00      A   
ATOM    907  CG  PHE A  99      -7.628  14.112  14.270  1.00 10.00      A   
ATOM    908  CD1 PHE A  99      -7.849  13.082  15.167  1.00 10.00      A   
ATOM    909  CD2 PHE A  99      -6.485  14.884  14.409  1.00 10.00      A   
ATOM    910  CE1 PHE A  99      -6.952  12.824  16.185  1.00 10.00      A   
ATOM    911  CE2 PHE A  99      -5.583  14.633  15.425  1.00 10.00      A   
ATOM    912  CZ  PHE A  99      -5.817  13.602  16.315  1.00 10.00      A   
ATOM    913  C   PHE A  99      -9.930  16.432  13.809  1.00 10.00      A   
ATOM    914  O   PHE A  99      -8.936  16.998  14.278  1.00 10.00      A   
ATOM    915  N   GLU A 100     -10.998  17.099  13.403  1.00 10.00      A   
ATOM    916  HN  GLU A 100     -11.758  16.609  13.015  1.00 10.00      A   
ATOM    917  CA  GLU A 100     -11.065  18.549  13.514  1.00 10.00      A   
ATOM    918  CB  GLU A 100     -11.943  19.150  12.418  1.00 10.00      A   
ATOM    919  CG  GLU A 100     -11.175  19.927  11.360  1.00 10.00      A   
ATOM    920  CD  GLU A 100     -10.740  21.300  11.836  1.00 10.00      A   
ATOM    921  OE1 GLU A 100     -10.278  21.418  12.992  1.00 10.00      A   
ATOM    922  OE2 GLU A 100     -10.850  22.272  11.057  1.00 10.00      A   
ATOM    923  C   GLU A 100     -11.560  18.975  14.894  1.00 10.00      A   
ATOM    924  O   GLU A 100     -11.730  18.147  15.793  1.00 10.00      A   
ATOM    925  N   GLU A 101     -11.777  20.274  15.055  1.00 10.00      A   
ATOM    926  HN  GLU A 101     -11.605  20.878  14.298  1.00 10.00      A   
ATOM    927  CA  GLU A 101     -12.242  20.838  16.314  1.00 10.00      A   
ATOM    928  CB  GLU A 101     -12.303  22.363  16.206  1.00 10.00      A   
ATOM    929  CG  GLU A 101     -11.800  23.091  17.436  1.00 10.00      A   
ATOM    930  CD  GLU A 101     -10.446  22.589  17.881  1.00 10.00      A   
ATOM    931  OE1 GLU A 101      -9.458  22.767  17.129  1.00 10.00      A   
ATOM    932  OE2 GLU A 101     -10.362  22.005  18.981  1.00 10.00      A   
ATOM    933  C   GLU A 101     -13.611  20.286  16.708  1.00 10.00      A   
ATOM    934  O   GLU A 101     -13.730  19.512  17.659  1.00 10.00      A   
ATOM    935  N   THR A 102     -14.637  20.676  15.967  1.00 10.00      A   
ATOM    936  HN  THR A 102     -14.481  21.281  15.213  1.00 10.00      A   
ATOM    937  CA  THR A 102     -15.991  20.227  16.247  1.00 10.00      A   
ATOM    938  CB  THR A 102     -16.936  21.425  16.467  1.00 10.00      A   
ATOM    939  OG1 THR A 102     -16.819  22.330  15.359  1.00 10.00      A   
ATOM    940  HG1 THR A 102     -16.714  23.229  15.693  1.00 10.00      A   
ATOM    941  CG2 THR A 102     -16.590  22.158  17.754  1.00 10.00      A   
ATOM    942  C   THR A 102     -16.531  19.382  15.105  1.00 10.00      A   
ATOM    943  O   THR A 102     -15.916  19.298  14.040  1.00 10.00      A   
ATOM    944  N   VAL A 103     -17.680  18.762  15.333  1.00 10.00      A   
ATOM    945  HN  VAL A 103     -18.106  18.856  16.215  1.00 10.00      A   
ATOM    946  CA  VAL A 103     -18.317  17.933  14.320  1.00 10.00      A   
ATOM    947  CB  VAL A 103     -19.608  17.274  14.857  1.00 10.00      A   
ATOM    948  CG1 VAL A 103     -20.292  16.450  13.776  1.00 10.00      A   
ATOM    949  CG2 VAL A 103     -19.302  16.411  16.070  1.00 10.00      A   
ATOM    950  C   VAL A 103     -18.637  18.763  13.079  1.00 10.00      A   
ATOM    951  O   VAL A 103     -18.268  18.395  11.961  1.00 10.00      A   
ATOM    952  N   ARG A 104     -19.298  19.898  13.292  1.00 10.00      A   
ATOM    953  HN  ARG A 104     -19.554  20.133  14.210  1.00 10.00      A   
ATOM    954  CA  ARG A 104     -19.672  20.792  12.203  1.00 10.00      A   
ATOM    955  CB  ARG A 104     -20.503  21.964  12.736  1.00 10.00      A   
ATOM    956  CG  ARG A 104     -21.006  22.919  11.663  1.00 10.00      A   
ATOM    957  CD  ARG A 104     -22.226  23.702  12.134  1.00 10.00      A   
ATOM    958  NE  ARG A 104     -21.948  24.514  13.319  1.00 10.00      A   
ATOM    959  HE  ARG A 104     -21.037  24.471  13.691  1.00 10.00      A   
ATOM    960  CZ  ARG A 104     -22.847  25.296  13.923  1.00 10.00      A   
ATOM    961  NH1 ARG A 104     -24.094  25.383  13.460  1.00 10.00      A   
ATOM    962 HH11 ARG A 104     -24.790  25.997  13.940  1.00 10.00      A   
ATOM    963 HH12 ARG A 104     -24.387  24.837  12.614  1.00 10.00      A   
ATOM    964  NH2 ARG A 104     -22.494  26.000  14.995  1.00 10.00      A   
ATOM    965 HH21 ARG A 104     -23.187  26.615  15.475  1.00 10.00      A   
ATOM    966 HH22 ARG A 104     -21.516  25.942  15.363  1.00 10.00      A   
ATOM    967  C   ARG A 104     -18.444  21.303  11.455  1.00 10.00      A   
ATOM    968  O   ARG A 104     -18.474  21.472  10.235  1.00 10.00      A   
ATOM    969  N   GLN A 105     -17.359  21.529  12.185  1.00 10.00      A   
ATOM    970  HN  GLN A 105     -17.387  21.361  13.152  1.00 10.00      A   
ATOM    971  CA  GLN A 105     -16.129  22.020  11.583  1.00 10.00      A   
ATOM    972  CB  GLN A 105     -15.187  22.587  12.643  1.00 10.00      A   
ATOM    973  CG  GLN A 105     -13.985  23.315  12.067  1.00 10.00      A   
ATOM    974  CD  GLN A 105     -13.190  24.064  13.116  1.00 10.00      A   
ATOM    975  OE1 GLN A 105     -13.743  24.561  14.099  1.00 10.00      A   
ATOM    976  NE2 GLN A 105     -11.883  24.135  12.922  1.00 10.00      A   
ATOM    977 HE21 GLN A 105     -11.506  23.699  12.119  1.00 10.00      A   
ATOM    978 HE22 GLN A 105     -11.341  24.617  13.581  1.00 10.00      A   
ATOM    979  C   GLN A 105     -15.433  20.936  10.758  1.00 10.00      A   
ATOM    980  O   GLN A 105     -14.900  21.215   9.683  1.00 10.00      A   
ATOM    981  N   ASP A 106     -15.449  19.702  11.254  1.00 10.00      A   
ATOM    982  HN  ASP A 106     -15.898  19.533  12.113  1.00 10.00      A   
ATOM    983  CA  ASP A 106     -14.815  18.588  10.549  1.00 10.00      A   
ATOM    984  CB  ASP A 106     -14.804  17.318  11.410  1.00 10.00      A   
ATOM    985  CG  ASP A 106     -13.839  16.265  10.893  1.00 10.00      A   
ATOM    986  OD1 ASP A 106     -12.691  16.201  11.394  1.00 10.00      A   
ATOM    987  OD2 ASP A 106     -14.219  15.497   9.987  1.00 10.00      A   
ATOM    988  C   ASP A 106     -15.516  18.332   9.219  1.00 10.00      A   
ATOM    989  O   ASP A 106     -14.871  18.101   8.196  1.00 10.00      A   
ATOM    990  N   ILE A 107     -16.842  18.396   9.238  1.00 10.00      A   
ATOM    991  HN  ILE A 107     -17.300  18.572  10.090  1.00 10.00      A   
ATOM    992  CA  ILE A 107     -17.632  18.189   8.028  1.00 10.00      A   
ATOM    993  CB  ILE A 107     -19.140  18.096   8.341  1.00 10.00      A   
ATOM    994  CG1 ILE A 107     -19.410  16.967   9.335  1.00 10.00      A   
ATOM    995  CG2 ILE A 107     -19.947  17.883   7.065  1.00 10.00      A   
ATOM    996  CD1 ILE A 107     -20.824  16.954   9.876  1.00 10.00      A   
ATOM    997  C   ILE A 107     -17.392  19.329   7.038  1.00 10.00      A   
ATOM    998  O   ILE A 107     -17.361  19.117   5.824  1.00 10.00      A   
ATOM    999  N   ALA A 108     -17.197  20.530   7.571  1.00 10.00      A   
ATOM   1000  HN  ALA A 108     -17.210  20.622   8.548  1.00 10.00      A   
ATOM   1001  CA  ALA A 108     -16.962  21.715   6.754  1.00 10.00      A   
ATOM   1002  CB  ALA A 108     -17.083  22.972   7.600  1.00 10.00      A   
ATOM   1003  C   ALA A 108     -15.599  21.670   6.071  1.00 10.00      A   
ATOM   1004  O   ALA A 108     -15.408  22.270   5.015  1.00 10.00      A   
ATOM   1005  N   PHE A 109     -14.660  20.950   6.677  1.00 10.00      A   
ATOM   1006  HN  PHE A 109     -14.879  20.496   7.520  1.00 10.00      A   
ATOM   1007  CA  PHE A 109     -13.306  20.831   6.138  1.00 10.00      A   
ATOM   1008  CB  PHE A 109     -12.400  20.076   7.117  1.00 10.00      A   
ATOM   1009  CG  PHE A 109     -10.932  20.323   6.907  1.00 10.00      A   
ATOM   1010  CD1 PHE A 109     -10.352  21.512   7.312  1.00 10.00      A   
ATOM   1011  CD2 PHE A 109     -10.134  19.366   6.306  1.00 10.00      A   
ATOM   1012  CE1 PHE A 109      -9.004  21.745   7.123  1.00 10.00      A   
ATOM   1013  CE2 PHE A 109      -8.784  19.591   6.113  1.00 10.00      A   
ATOM   1014  CZ  PHE A 109      -8.219  20.783   6.521  1.00 10.00      A   
ATOM   1015  C   PHE A 109     -13.294  20.156   4.767  1.00 10.00      A   
ATOM   1016  O   PHE A 109     -12.406  20.410   3.951  1.00 10.00      A   
ATOM   1017  N   GLY A 110     -14.284  19.303   4.524  1.00 10.00      A   
ATOM   1018  HN  GLY A 110     -14.955  19.142   5.221  1.00 10.00      A   
ATOM   1019  CA  GLY A 110     -14.383  18.603   3.253  1.00 10.00      A   
ATOM   1020  C   GLY A 110     -14.459  19.554   2.072  1.00 10.00      A   
ATOM   1021  O   GLY A 110     -13.516  19.642   1.288  1.00 10.00      A   
ATOM   1022  N   PRO A 111     -15.577  20.278   1.912  1.00 10.00      A   
ATOM   1023  CA  PRO A 111     -15.747  21.241   0.814  1.00 10.00      A   
ATOM   1024  CB  PRO A 111     -17.131  21.844   1.075  1.00 10.00      A   
ATOM   1025  CG  PRO A 111     -17.835  20.832   1.909  1.00 10.00      A   
ATOM   1026  CD  PRO A 111     -16.778  20.198   2.761  1.00 10.00      A   
ATOM   1027  C   PRO A 111     -14.688  22.342   0.863  1.00 10.00      A   
ATOM   1028  O   PRO A 111     -14.270  22.863  -0.171  1.00 10.00      A   
ATOM   1029  N   LYS A 112     -14.249  22.671   2.075  1.00 10.00      A   
ATOM   1030  HN  LYS A 112     -14.617  22.202   2.857  1.00 10.00      A   
ATOM   1031  CA  LYS A 112     -13.241  23.707   2.285  1.00 10.00      A   
ATOM   1032  CB  LYS A 112     -13.055  23.957   3.785  1.00 10.00      A   
ATOM   1033  CG  LYS A 112     -12.161  25.137   4.134  1.00 10.00      A   
ATOM   1034  CD  LYS A 112     -12.108  25.347   5.638  1.00 10.00      A   
ATOM   1035  CE  LYS A 112     -11.119  26.438   6.011  1.00 10.00      A   
ATOM   1036  NZ  LYS A 112     -11.544  27.769   5.507  1.00 10.00      A   
ATOM   1037  HZ1 LYS A 112     -11.915  27.684   4.540  1.00 10.00      A   
ATOM   1038  HZ2 LYS A 112     -10.734  28.420   5.492  1.00 10.00      A   
ATOM   1039  HZ3 LYS A 112     -12.288  28.170   6.122  1.00 10.00      A   
ATOM   1040  C   LYS A 112     -11.909  23.323   1.638  1.00 10.00      A   
ATOM   1041  O   LYS A 112     -11.154  24.188   1.187  1.00 10.00      A   
ATOM   1042  N   ASN A 113     -11.632  22.023   1.573  1.00 10.00      A   
ATOM   1043  HN  ASN A 113     -12.278  21.375   1.938  1.00 10.00      A   
ATOM   1044  CA  ASN A 113     -10.389  21.525   0.982  1.00 10.00      A   
ATOM   1045  CB  ASN A 113     -10.197  20.039   1.286  1.00 10.00      A   
ATOM   1046  CG  ASN A 113      -8.953  19.759   2.108  1.00 10.00      A   
ATOM   1047  OD1 ASN A 113      -8.021  20.561   2.148  1.00 10.00      A   
ATOM   1048  ND2 ASN A 113      -8.923  18.608   2.756  1.00 10.00      A   
ATOM   1049 HD21 ASN A 113      -9.694  18.004   2.664  1.00 10.00      A   
ATOM   1050 HD22 ASN A 113      -8.134  18.398   3.297  1.00 10.00      A   
ATOM   1051  C   ASN A 113     -10.355  21.749  -0.525  1.00 10.00      A   
ATOM   1052  O   ASN A 113      -9.304  21.629  -1.158  1.00 10.00      A   
ATOM   1053  N   PHE A 114     -11.509  22.061  -1.094  1.00 10.00      A   
ATOM   1054  HN  PHE A 114     -12.312  22.133  -0.535  1.00 10.00      A   
ATOM   1055  CA  PHE A 114     -11.619  22.307  -2.524  1.00 10.00      A   
ATOM   1056  CB  PHE A 114     -12.670  21.383  -3.147  1.00 10.00      A   
ATOM   1057  CG  PHE A 114     -12.231  19.948  -3.237  1.00 10.00      A   
ATOM   1058  CD1 PHE A 114     -12.516  19.052  -2.219  1.00 10.00      A   
ATOM   1059  CD2 PHE A 114     -11.522  19.498  -4.339  1.00 10.00      A   
ATOM   1060  CE1 PHE A 114     -12.105  17.736  -2.300  1.00 10.00      A   
ATOM   1061  CE2 PHE A 114     -11.109  18.181  -4.426  1.00 10.00      A   
ATOM   1062  CZ  PHE A 114     -11.399  17.299  -3.403  1.00 10.00      A   
ATOM   1063  C   PHE A 114     -11.977  23.766  -2.781  1.00 10.00      A   
ATOM   1064  O   PHE A 114     -12.318  24.151  -3.902  1.00 10.00      A   
ATOM   1065  N   GLY A 115     -11.897  24.573  -1.733  1.00 10.00      A   
ATOM   1066  HN  GLY A 115     -11.638  24.203  -0.861  1.00 10.00      A   
ATOM   1067  CA  GLY A 115     -12.208  25.980  -1.845  1.00 10.00      A   
ATOM   1068  C   GLY A 115     -13.375  26.366  -0.963  1.00 10.00      A   
ATOM   1069  O   GLY A 115     -13.360  26.096   0.238  1.00 10.00      A   
ATOM   1070  N   MET A 116     -14.380  27.005  -1.564  1.00 10.00      A   
ATOM   1071  HN  MET A 116     -14.306  27.204  -2.520  1.00 10.00      A   
ATOM   1072  CA  MET A 116     -15.581  27.435  -0.848  1.00 10.00      A   
ATOM   1073  CB  MET A 116     -16.309  26.247  -0.199  1.00 10.00      A   
ATOM   1074  CG  MET A 116     -17.149  25.409  -1.153  1.00 10.00      A   
ATOM   1075  SD  MET A 116     -18.649  26.253  -1.690  1.00 10.00      A   
ATOM   1076  CE  MET A 116     -19.517  24.910  -2.495  1.00 10.00      A   
ATOM   1077  C   MET A 116     -15.273  28.506   0.196  1.00 10.00      A   
ATOM   1078  O   MET A 116     -14.116  28.863   0.424  1.00 10.00      A   
ATOM   1079  N   ALA A 117     -16.315  29.030   0.812  1.00 10.00      A   
ATOM   1080  HN  ALA A 117     -17.215  28.720   0.574  1.00 10.00      A   
ATOM   1081  CA  ALA A 117     -16.165  30.050   1.836  1.00 10.00      A   
ATOM   1082  CB  ALA A 117     -17.188  31.153   1.629  1.00 10.00      A   
ATOM   1083  C   ALA A 117     -16.318  29.419   3.217  1.00 10.00      A   
ATOM   1084  O   ALA A 117     -16.880  28.329   3.343  1.00 10.00      A   
ATOM   1085  N   ASP A 118     -15.828  30.101   4.247  1.00 10.00      A   
ATOM   1086  HN  ASP A 118     -15.405  30.972   4.087  1.00 10.00      A   
ATOM   1087  CA  ASP A 118     -15.911  29.586   5.615  1.00 10.00      A   
ATOM   1088  CB  ASP A 118     -15.147  30.475   6.600  1.00 10.00      A   
ATOM   1089  CG  ASP A 118     -13.663  30.171   6.639  1.00 10.00      A   
ATOM   1090  OD1 ASP A 118     -13.281  29.086   7.130  1.00 10.00      A   
ATOM   1091  OD2 ASP A 118     -12.867  31.016   6.174  1.00 10.00      A   
ATOM   1092  C   ASP A 118     -17.357  29.422   6.066  1.00 10.00      A   
ATOM   1093  O   ASP A 118     -17.740  28.372   6.584  1.00 10.00      A   
ATOM   1094  N   ALA A 119     -18.160  30.459   5.856  1.00 10.00      A   
ATOM   1095  HN  ALA A 119     -17.796  31.270   5.436  1.00 10.00      A   
ATOM   1096  CA  ALA A 119     -19.565  30.424   6.239  1.00 10.00      A   
ATOM   1097  CB  ALA A 119     -20.200  31.796   6.084  1.00 10.00      A   
ATOM   1098  C   ALA A 119     -20.320  29.394   5.411  1.00 10.00      A   
ATOM   1099  O   ALA A 119     -21.143  28.647   5.934  1.00 10.00      A   
ATOM   1100  N   ASP A 120     -20.005  29.340   4.121  1.00 10.00      A   
ATOM   1101  HN  ASP A 120     -19.315  29.944   3.777  1.00 10.00      A   
ATOM   1102  CA  ASP A 120     -20.655  28.403   3.209  1.00 10.00      A   
ATOM   1103  CB  ASP A 120     -20.214  28.644   1.763  1.00 10.00      A   
ATOM   1104  CG  ASP A 120     -21.197  29.495   0.984  1.00 10.00      A   
ATOM   1105  OD1 ASP A 120     -21.188  30.733   1.157  1.00 10.00      A   
ATOM   1106  OD2 ASP A 120     -21.987  28.930   0.194  1.00 10.00      A   
ATOM   1107  C   ASP A 120     -20.373  26.961   3.608  1.00 10.00      A   
ATOM   1108  O   ASP A 120     -21.264  26.113   3.577  1.00 10.00      A   
ATOM   1109  N   ALA A 121     -19.133  26.691   3.997  1.00 10.00      A   
ATOM   1110  HN  ALA A 121     -18.462  27.409   3.998  1.00 10.00      A   
ATOM   1111  CA  ALA A 121     -18.740  25.351   4.410  1.00 10.00      A   
ATOM   1112  CB  ALA A 121     -17.237  25.281   4.632  1.00 10.00      A   
ATOM   1113  C   ALA A 121     -19.496  24.924   5.667  1.00 10.00      A   
ATOM   1114  O   ALA A 121     -19.958  23.785   5.768  1.00 10.00      A   
ATOM   1115  N   LEU A 122     -19.627  25.845   6.616  1.00 10.00      A   
ATOM   1116  HN  LEU A 122     -19.232  26.735   6.478  1.00 10.00      A   
ATOM   1117  CA  LEU A 122     -20.332  25.568   7.862  1.00 10.00      A   
ATOM   1118  CB  LEU A 122     -20.045  26.654   8.903  1.00 10.00      A   
ATOM   1119  CG  LEU A 122     -18.625  26.689   9.474  1.00 10.00      A   
ATOM   1120  CD1 LEU A 122     -18.462  27.859  10.435  1.00 10.00      A   
ATOM   1121  CD2 LEU A 122     -18.291  25.377  10.168  1.00 10.00      A   
ATOM   1122  C   LEU A 122     -21.834  25.446   7.623  1.00 10.00      A   
ATOM   1123  O   LEU A 122     -22.519  24.670   8.293  1.00 10.00      A   
ATOM   1124  N   ALA A 123     -22.342  26.219   6.672  1.00 10.00      A   
ATOM   1125  HN  ALA A 123     -21.749  26.840   6.191  1.00 10.00      A   
ATOM   1126  CA  ALA A 123     -23.759  26.189   6.338  1.00 10.00      A   
ATOM   1127  CB  ALA A 123     -24.125  27.363   5.444  1.00 10.00      A   
ATOM   1128  C   ALA A 123     -24.137  24.867   5.679  1.00 10.00      A   
ATOM   1129  O   ALA A 123     -25.230  24.342   5.899  1.00 10.00      A   
ATOM   1130  N   LEU A 124     -23.231  24.335   4.872  1.00 10.00      A   
ATOM   1131  HN  LEU A 124     -22.386  24.814   4.718  1.00 10.00      A   
ATOM   1132  CA  LEU A 124     -23.461  23.068   4.194  1.00 10.00      A   
ATOM   1133  CB  LEU A 124     -22.358  22.812   3.165  1.00 10.00      A   
ATOM   1134  CG  LEU A 124     -22.819  22.565   1.728  1.00 10.00      A   
ATOM   1135  CD1 LEU A 124     -21.656  22.720   0.761  1.00 10.00      A   
ATOM   1136  CD2 LEU A 124     -23.449  21.186   1.596  1.00 10.00      A   
ATOM   1137  C   LEU A 124     -23.513  21.931   5.210  1.00 10.00      A   
ATOM   1138  O   LEU A 124     -24.404  21.077   5.165  1.00 10.00      A   
ATOM   1139  N   ALA A 125     -22.568  21.946   6.144  1.00 10.00      A   
ATOM   1140  HN  ALA A 125     -21.898  22.665   6.129  1.00 10.00      A   
ATOM   1141  CA  ALA A 125     -22.492  20.926   7.187  1.00 10.00      A   
ATOM   1142  CB  ALA A 125     -21.226  21.111   8.011  1.00 10.00      A   
ATOM   1143  C   ALA A 125     -23.713  20.995   8.092  1.00 10.00      A   
ATOM   1144  O   ALA A 125     -24.150  19.988   8.651  1.00 10.00      A   
ATOM   1145  N   ASP A 126     -24.261  22.195   8.220  1.00 10.00      A   
ATOM   1146  HN  ASP A 126     -23.865  22.952   7.734  1.00 10.00      A   
ATOM   1147  CA  ASP A 126     -25.431  22.431   9.055  1.00 10.00      A   
ATOM   1148  CB  ASP A 126     -25.795  23.915   9.044  1.00 10.00      A   
ATOM   1149  CG  ASP A 126     -26.454  24.365  10.328  1.00 10.00      A   
ATOM   1150  OD1 ASP A 126     -25.719  24.680  11.295  1.00 10.00      A   
ATOM   1151  OD2 ASP A 126     -27.701  24.415  10.379  1.00 10.00      A   
ATOM   1152  C   ASP A 126     -26.618  21.611   8.576  1.00 10.00      A   
ATOM   1153  O   ASP A 126     -27.363  21.044   9.376  1.00 10.00      A   
ATOM   1154  N   GLU A 127     -26.782  21.542   7.260  1.00 10.00      A   
ATOM   1155  HN  GLU A 127     -26.146  22.004   6.676  1.00 10.00      A   
ATOM   1156  CA  GLU A 127     -27.882  20.798   6.665  1.00 10.00      A   
ATOM   1157  CB  GLU A 127     -28.229  21.365   5.290  1.00 10.00      A   
ATOM   1158  CG  GLU A 127     -28.550  22.848   5.308  1.00 10.00      A   
ATOM   1159  CD  GLU A 127     -29.209  23.313   4.030  1.00 10.00      A   
ATOM   1160  OE1 GLU A 127     -28.561  23.266   2.963  1.00 10.00      A   
ATOM   1161  OE2 GLU A 127     -30.382  23.730   4.085  1.00 10.00      A   
ATOM   1162  C   GLU A 127     -27.555  19.317   6.556  1.00 10.00      A   
ATOM   1163  O   GLU A 127     -28.408  18.469   6.818  1.00 10.00      A   
ATOM   1164  N   MET A 128     -26.312  19.012   6.183  1.00 10.00      A   
ATOM   1165  HN  MET A 128     -25.676  19.739   5.998  1.00 10.00      A   
ATOM   1166  CA  MET A 128     -25.874  17.624   6.035  1.00 10.00      A   
ATOM   1167  CB  MET A 128     -24.434  17.541   5.524  1.00 10.00      A   
ATOM   1168  CG  MET A 128     -24.237  18.030   4.094  1.00 10.00      A   
ATOM   1169  SD  MET A 128     -25.225  17.124   2.882  1.00 10.00      A   
ATOM   1170  CE  MET A 128     -26.659  18.192   2.744  1.00 10.00      A   
ATOM   1171  C   MET A 128     -26.025  16.852   7.340  1.00 10.00      A   
ATOM   1172  O   MET A 128     -26.201  15.632   7.340  1.00 10.00      A   
ATOM   1173  N   LEU A 129     -25.965  17.575   8.450  1.00 10.00      A   
ATOM   1174  HN  LEU A 129     -25.815  18.542   8.381  1.00 10.00      A   
ATOM   1175  CA  LEU A 129     -26.108  16.978   9.764  1.00 10.00      A   
ATOM   1176  CB  LEU A 129     -25.882  18.036  10.844  1.00 10.00      A   
ATOM   1177  CG  LEU A 129     -25.550  17.510  12.238  1.00 10.00      A   
ATOM   1178  CD1 LEU A 129     -24.178  16.858  12.244  1.00 10.00      A   
ATOM   1179  CD2 LEU A 129     -25.620  18.630  13.261  1.00 10.00      A   
ATOM   1180  C   LEU A 129     -27.497  16.368   9.913  1.00 10.00      A   
ATOM   1181  O   LEU A 129     -27.654  15.270  10.447  1.00 10.00      A   
ATOM   1182  N   THR A 130     -28.499  17.080   9.418  1.00 10.00      A   
ATOM   1183  HN  THR A 130     -28.309  17.946   8.995  1.00 10.00      A   
ATOM   1184  CA  THR A 130     -29.874  16.619   9.483  1.00 10.00      A   
ATOM   1185  CB  THR A 130     -30.847  17.762   9.129  1.00 10.00      A   
ATOM   1186  OG1 THR A 130     -30.359  18.992   9.687  1.00 10.00      A   
ATOM   1187  HG1 THR A 130     -31.065  19.415  10.192  1.00 10.00      A   
ATOM   1188  CG2 THR A 130     -32.233  17.478   9.690  1.00 10.00      A   
ATOM   1189  C   THR A 130     -30.089  15.443   8.525  1.00 10.00      A   
ATOM   1190  O   THR A 130     -30.860  14.524   8.817  1.00 10.00      A   
ATOM   1191  N   THR A 131     -29.382  15.470   7.397  1.00 10.00      A   
ATOM   1192  HN  THR A 131     -28.777  16.225   7.232  1.00 10.00      A   
ATOM   1193  CA  THR A 131     -29.482  14.421   6.389  1.00 10.00      A   
ATOM   1194  CB  THR A 131     -28.634  14.774   5.153  1.00 10.00      A   
ATOM   1195  OG1 THR A 131     -28.610  16.198   4.986  1.00 10.00      A   
ATOM   1196  HG1 THR A 131     -29.491  16.511   4.748  1.00 10.00      A   
ATOM   1197  CG2 THR A 131     -29.206  14.128   3.897  1.00 10.00      A   
ATOM   1198  C   THR A 131     -29.030  13.068   6.939  1.00 10.00      A   
ATOM   1199  O   THR A 131     -29.679  12.049   6.708  1.00 10.00      A   
ATOM   1200  N   VAL A 132     -27.926  13.067   7.685  1.00 10.00      A   
ATOM   1201  HN  VAL A 132     -27.454  13.915   7.847  1.00 10.00      A   
ATOM   1202  CA  VAL A 132     -27.395  11.830   8.257  1.00 10.00      A   
ATOM   1203  CB  VAL A 132     -25.874  11.893   8.501  1.00 10.00      A   
ATOM   1204  CG1 VAL A 132     -25.134  11.941   7.175  1.00 10.00      A   
ATOM   1205  CG2 VAL A 132     -25.506  13.090   9.366  1.00 10.00      A   
ATOM   1206  C   VAL A 132     -28.123  11.417   9.537  1.00 10.00      A   
ATOM   1207  O   VAL A 132     -27.769  10.423  10.170  1.00 10.00      A   
ATOM   1208  N   GLY A 133     -29.137  12.184   9.911  1.00 10.00      A   
ATOM   1209  HN  GLY A 133     -29.364  12.973   9.377  1.00 10.00      A   
ATOM   1210  CA  GLY A 133     -29.910  11.866  11.093  1.00 10.00      A   
ATOM   1211  C   GLY A 133     -29.229  12.260  12.385  1.00 10.00      A   
ATOM   1212  O   GLY A 133     -29.368  11.574  13.396  1.00 10.00      A   
ATOM   1213  N   LEU A 134     -28.495  13.363  12.365  1.00 10.00      A   
ATOM   1214  HN  LEU A 134     -28.413  13.876  11.529  1.00 10.00      A   
ATOM   1215  CA  LEU A 134     -27.813  13.837  13.559  1.00 10.00      A   
ATOM   1216  CB  LEU A 134     -26.333  14.113  13.283  1.00 10.00      A   
ATOM   1217  CG  LEU A 134     -25.446  12.878  13.089  1.00 10.00      A   
ATOM   1218  CD1 LEU A 134     -24.022  13.283  12.749  1.00 10.00      A   
ATOM   1219  CD2 LEU A 134     -25.469  11.996  14.327  1.00 10.00      A   
ATOM   1220  C   LEU A 134     -28.510  15.072  14.114  1.00 10.00      A   
ATOM   1221  O   LEU A 134     -29.209  15.781  13.384  1.00 10.00      A   
ATOM   1222  N   ASP A 135     -28.323  15.326  15.400  1.00 10.00      A   
ATOM   1223  HN  ASP A 135     -27.732  14.740  15.926  1.00 10.00      A   
ATOM   1224  CA  ASP A 135     -28.952  16.466  16.049  1.00 10.00      A   
ATOM   1225  CB  ASP A 135     -29.403  16.117  17.469  1.00 10.00      A   
ATOM   1226  CG  ASP A 135     -30.524  15.099  17.492  1.00 10.00      A   
ATOM   1227  OD1 ASP A 135     -31.707  15.500  17.428  1.00 10.00      A   
ATOM   1228  OD2 ASP A 135     -30.230  13.886  17.571  1.00 10.00      A   
ATOM   1229  C   ASP A 135     -28.028  17.671  16.072  1.00 10.00      A   
ATOM   1230  O   ASP A 135     -26.807  17.535  16.183  1.00 10.00      A   
ATOM   1231  N   GLN A 136     -28.625  18.851  15.988  1.00 10.00      A   
ATOM   1232  HN  GLN A 136     -29.605  18.879  15.926  1.00 10.00      A   
ATOM   1233  CA  GLN A 136     -27.884  20.107  15.984  1.00 10.00      A   
ATOM   1234  CB  GLN A 136     -28.807  21.258  15.577  1.00 10.00      A   
ATOM   1235  CG  GLN A 136     -29.414  21.105  14.193  1.00 10.00      A   
ATOM   1236  CD  GLN A 136     -28.394  21.279  13.087  1.00 10.00      A   
ATOM   1237  OE1 GLN A 136     -27.445  22.051  13.223  1.00 10.00      A   
ATOM   1238  NE2 GLN A 136     -28.577  20.557  11.992  1.00 10.00      A   
ATOM   1239 HE21 GLN A 136     -29.352  19.953  11.958  1.00 10.00      A   
ATOM   1240 HE22 GLN A 136     -27.936  20.659  11.254  1.00 10.00      A   
ATOM   1241  C   GLN A 136     -27.264  20.395  17.347  1.00 10.00      A   
ATOM   1242  O   GLN A 136     -26.412  21.273  17.478  1.00 10.00      A   
ATOM   1243  N   SER A 137     -27.694  19.651  18.357  1.00 10.00      A   
ATOM   1244  HN  SER A 137     -28.382  18.975  18.191  1.00 10.00      A   
ATOM   1245  CA  SER A 137     -27.186  19.817  19.714  1.00 10.00      A   
ATOM   1246  CB  SER A 137     -28.143  19.146  20.701  1.00 10.00      A   
ATOM   1247  OG  SER A 137     -29.363  18.801  20.056  1.00 10.00      A   
ATOM   1248  HG  SER A 137     -29.884  19.601  19.914  1.00 10.00      A   
ATOM   1249  C   SER A 137     -25.782  19.224  19.856  1.00 10.00      A   
ATOM   1250  O   SER A 137     -25.149  19.319  20.912  1.00 10.00      A   
ATOM   1251  N   TYR A 138     -25.301  18.598  18.792  1.00 10.00      A   
ATOM   1252  HN  TYR A 138     -25.852  18.543  17.980  1.00 10.00      A   
ATOM   1253  CA  TYR A 138     -23.981  17.988  18.798  1.00 10.00      A   
ATOM   1254  CB  TYR A 138     -24.094  16.475  18.577  1.00 10.00      A   
ATOM   1255  CG  TYR A 138     -24.820  15.732  19.680  1.00 10.00      A   
ATOM   1256  CD1 TYR A 138     -26.209  15.684  19.722  1.00 10.00      A   
ATOM   1257  CD2 TYR A 138     -24.114  15.075  20.678  1.00 10.00      A   
ATOM   1258  CE1 TYR A 138     -26.871  15.006  20.727  1.00 10.00      A   
ATOM   1259  CE2 TYR A 138     -24.767  14.395  21.686  1.00 10.00      A   
ATOM   1260  CZ  TYR A 138     -26.144  14.363  21.707  1.00 10.00      A   
ATOM   1261  OH  TYR A 138     -26.799  13.685  22.712  1.00 10.00      A   
ATOM   1262  HH  TYR A 138     -27.739  13.633  22.503  1.00 10.00      A   
ATOM   1263  C   TYR A 138     -23.093  18.615  17.726  1.00 10.00      A   
ATOM   1264  O   TYR A 138     -22.070  18.047  17.345  1.00 10.00      A   
ATOM   1265  N   ALA A 139     -23.486  19.795  17.254  1.00 10.00      A   
ATOM   1266  HN  ALA A 139     -24.303  20.208  17.613  1.00 10.00      A   
ATOM   1267  CA  ALA A 139     -22.732  20.498  16.223  1.00 10.00      A   
ATOM   1268  CB  ALA A 139     -23.596  21.570  15.574  1.00 10.00      A   
ATOM   1269  C   ALA A 139     -21.459  21.113  16.796  1.00 10.00      A   
ATOM   1270  O   ALA A 139     -20.371  20.967  16.230  1.00 10.00      A   
ATOM   1271  N   GLU A 140     -21.600  21.783  17.933  1.00 10.00      A   
ATOM   1272  HN  GLU A 140     -22.491  21.849  18.340  1.00 10.00      A   
ATOM   1273  CA  GLU A 140     -20.474  22.433  18.595  1.00 10.00      A   
ATOM   1274  CB  GLU A 140     -20.952  23.682  19.334  1.00 10.00      A   
ATOM   1275  CG  GLU A 140     -21.628  24.712  18.443  1.00 10.00      A   
ATOM   1276  CD  GLU A 140     -22.492  25.665  19.236  1.00 10.00      A   
ATOM   1277  OE1 GLU A 140     -21.941  26.600  19.854  1.00 10.00      A   
ATOM   1278  OE2 GLU A 140     -23.729  25.477  19.254  1.00 10.00      A   
ATOM   1279  C   GLU A 140     -19.793  21.482  19.574  1.00 10.00      A   
ATOM   1280  O   GLU A 140     -19.267  21.904  20.601  1.00 10.00      A   
ATOM   1281  N   ARG A 141     -19.800  20.199  19.245  1.00 10.00      A   
ATOM   1282  HN  ARG A 141     -20.218  19.923  18.402  1.00 10.00      A   
ATOM   1283  CA  ARG A 141     -19.187  19.190  20.093  1.00 10.00      A   
ATOM   1284  CB  ARG A 141     -20.237  18.160  20.520  1.00 10.00      A   
ATOM   1285  CG  ARG A 141     -19.973  17.526  21.877  1.00 10.00      A   
ATOM   1286  CD  ARG A 141     -21.141  16.662  22.321  1.00 10.00      A   
ATOM   1287  NE  ARG A 141     -22.398  17.413  22.342  1.00 10.00      A   
ATOM   1288  HE  ARG A 141     -22.767  17.692  21.478  1.00 10.00      A   
ATOM   1289  CZ  ARG A 141     -23.056  17.730  23.457  1.00 10.00      A   
ATOM   1290  NH1 ARG A 141     -22.580  17.365  24.642  1.00 10.00      A   
ATOM   1291 HH11 ARG A 141     -21.685  16.828  24.708  1.00 10.00      A   
ATOM   1292 HH12 ARG A 141     -23.095  17.615  25.517  1.00 10.00      A   
ATOM   1293  NH2 ARG A 141     -24.186  18.421  23.384  1.00 10.00      A   
ATOM   1294 HH21 ARG A 141     -24.566  18.720  22.457  1.00 10.00      A   
ATOM   1295 HH22 ARG A 141     -24.709  18.662  24.257  1.00 10.00      A   
ATOM   1296  C   ARG A 141     -18.050  18.502  19.345  1.00 10.00      A   
ATOM   1297  O   ARG A 141     -17.981  18.569  18.117  1.00 10.00      A   
ATOM   1298  N   SER A 142     -17.159  17.856  20.079  1.00 10.00      A   
ATOM   1299  HN  SER A 142     -17.260  17.841  21.060  1.00 10.00      A   
ATOM   1300  CA  SER A 142     -16.039  17.154  19.475  1.00 10.00      A   
ATOM   1301  CB  SER A 142     -14.909  16.978  20.499  1.00 10.00      A   
ATOM   1302  OG  SER A 142     -13.789  16.304  19.943  1.00 10.00      A   
ATOM   1303  HG  SER A 142     -13.255  16.933  19.440  1.00 10.00      A   
ATOM   1304  C   SER A 142     -16.502  15.795  18.953  1.00 10.00      A   
ATOM   1305  O   SER A 142     -17.316  15.122  19.591  1.00 10.00      A   
ATOM   1306  N   PRO A 143     -16.005  15.380  17.777  1.00 10.00      A   
ATOM   1307  CA  PRO A 143     -16.368  14.092  17.176  1.00 10.00      A   
ATOM   1308  CB  PRO A 143     -15.552  14.057  15.875  1.00 10.00      A   
ATOM   1309  CG  PRO A 143     -15.223  15.481  15.593  1.00 10.00      A   
ATOM   1310  CD  PRO A 143     -15.063  16.134  16.933  1.00 10.00      A   
ATOM   1311  C   PRO A 143     -15.973  12.915  18.071  1.00 10.00      A   
ATOM   1312  O   PRO A 143     -16.599  11.859  18.038  1.00 10.00      A   
ATOM   1313  N   PHE A 144     -14.948  13.117  18.892  1.00 10.00      A   
ATOM   1314  HN  PHE A 144     -14.510  13.993  18.901  1.00 10.00      A   
ATOM   1315  CA  PHE A 144     -14.460  12.075  19.788  1.00 10.00      A   
ATOM   1316  CB  PHE A 144     -13.000  12.322  20.166  1.00 10.00      A   
ATOM   1317  CG  PHE A 144     -12.028  11.876  19.112  1.00 10.00      A   
ATOM   1318  CD1 PHE A 144     -11.806  12.644  17.980  1.00 10.00      A   
ATOM   1319  CD2 PHE A 144     -11.339  10.684  19.254  1.00 10.00      A   
ATOM   1320  CE1 PHE A 144     -10.913  12.232  17.011  1.00 10.00      A   
ATOM   1321  CE2 PHE A 144     -10.444  10.265  18.290  1.00 10.00      A   
ATOM   1322  CZ  PHE A 144     -10.231  11.040  17.168  1.00 10.00      A   
ATOM   1323  C   PHE A 144     -15.333  11.930  21.031  1.00 10.00      A   
ATOM   1324  O   PHE A 144     -15.092  11.062  21.871  1.00 10.00      A   
ATOM   1325  N   GLU A 145     -16.339  12.788  21.147  1.00 10.00      A   
ATOM   1326  HN  GLU A 145     -16.464  13.479  20.459  1.00 10.00      A   
ATOM   1327  CA  GLU A 145     -17.261  12.735  22.274  1.00 10.00      A   
ATOM   1328  CB  GLU A 145     -17.656  14.147  22.714  1.00 10.00      A   
ATOM   1329  CG  GLU A 145     -16.489  14.992  23.200  1.00 10.00      A   
ATOM   1330  CD  GLU A 145     -16.915  16.375  23.647  1.00 10.00      A   
ATOM   1331  OE1 GLU A 145     -16.959  17.293  22.798  1.00 10.00      A   
ATOM   1332  OE2 GLU A 145     -17.202  16.554  24.852  1.00 10.00      A   
ATOM   1333  C   GLU A 145     -18.498  11.939  21.881  1.00 10.00      A   
ATOM   1334  O   GLU A 145     -19.430  11.770  22.672  1.00 10.00      A   
ATOM   1335  N   LEU A 146     -18.489  11.441  20.650  1.00 10.00      A   
ATOM   1336  HN  LEU A 146     -17.700  11.585  20.087  1.00 10.00      A   
ATOM   1337  CA  LEU A 146     -19.599  10.666  20.122  1.00 10.00      A   
ATOM   1338  CB  LEU A 146     -19.985  11.175  18.728  1.00 10.00      A   
ATOM   1339  CG  LEU A 146     -20.292  12.673  18.603  1.00 10.00      A   
ATOM   1340  CD1 LEU A 146     -20.585  13.036  17.158  1.00 10.00      A   
ATOM   1341  CD2 LEU A 146     -21.459  13.060  19.496  1.00 10.00      A   
ATOM   1342  C   LEU A 146     -19.222   9.190  20.040  1.00 10.00      A   
ATOM   1343  O   LEU A 146     -18.052   8.828  20.184  1.00 10.00      A   
ATOM   1344  N   SER A 147     -20.216   8.344  19.819  1.00 10.00      A   
ATOM   1345  HN  SER A 147     -21.132   8.694  19.734  1.00 10.00      A   
ATOM   1346  CA  SER A 147     -19.994   6.911  19.703  1.00 10.00      A   
ATOM   1347  CB  SER A 147     -21.261   6.168  20.118  1.00 10.00      A   
ATOM   1348  OG  SER A 147     -21.773   6.711  21.324  1.00 10.00      A   
ATOM   1349  HG  SER A 147     -21.144   7.353  21.675  1.00 10.00      A   
ATOM   1350  C   SER A 147     -19.604   6.547  18.272  1.00 10.00      A   
ATOM   1351  O   SER A 147     -19.770   7.359  17.361  1.00 10.00      A   
ATOM   1352  N   GLY A 148     -19.091   5.331  18.084  1.00 10.00      A   
ATOM   1353  HN  GLY A 148     -18.983   4.734  18.858  1.00 10.00      A   
ATOM   1354  CA  GLY A 148     -18.675   4.873  16.765  1.00 10.00      A   
ATOM   1355  C   GLY A 148     -19.727   5.075  15.688  1.00 10.00      A   
ATOM   1356  O   GLY A 148     -19.433   5.623  14.625  1.00 10.00      A   
ATOM   1357  N   GLY A 149     -20.951   4.639  15.963  1.00 10.00      A   
ATOM   1358  HN  GLY A 149     -21.124   4.206  16.825  1.00 10.00      A   
ATOM   1359  CA  GLY A 149     -22.030   4.788  15.002  1.00 10.00      A   
ATOM   1360  C   GLY A 149     -22.300   6.241  14.673  1.00 10.00      A   
ATOM   1361  O   GLY A 149     -22.441   6.610  13.506  1.00 10.00      A   
ATOM   1362  N   GLN A 150     -22.353   7.072  15.706  1.00 10.00      A   
ATOM   1363  HN  GLN A 150     -22.232   6.714  16.612  1.00 10.00      A   
ATOM   1364  CA  GLN A 150     -22.590   8.499  15.532  1.00 10.00      A   
ATOM   1365  CB  GLN A 150     -22.738   9.187  16.890  1.00 10.00      A   
ATOM   1366  CG  GLN A 150     -23.958   8.739  17.676  1.00 10.00      A   
ATOM   1367  CD  GLN A 150     -23.935   9.203  19.120  1.00 10.00      A   
ATOM   1368  OE1 GLN A 150     -22.872   9.338  19.731  1.00 10.00      A   
ATOM   1369  NE2 GLN A 150     -25.111   9.442  19.675  1.00 10.00      A   
ATOM   1370 HE21 GLN A 150     -25.920   9.308  19.129  1.00 10.00      A   
ATOM   1371 HE22 GLN A 150     -25.132   9.742  20.607  1.00 10.00      A   
ATOM   1372  C   GLN A 150     -21.455   9.133  14.734  1.00 10.00      A   
ATOM   1373  O   GLN A 150     -21.687   9.982  13.877  1.00 10.00      A   
ATOM   1374  N   MET A 151     -20.228   8.699  15.014  1.00 10.00      A   
ATOM   1375  HN  MET A 151     -20.113   8.012  15.712  1.00 10.00      A   
ATOM   1376  CA  MET A 151     -19.050   9.210  14.319  1.00 10.00      A   
ATOM   1377  CB  MET A 151     -17.764   8.677  14.955  1.00 10.00      A   
ATOM   1378  CG  MET A 151     -17.442   9.276  16.313  1.00 10.00      A   
ATOM   1379  SD  MET A 151     -15.917   8.619  17.020  1.00 10.00      A   
ATOM   1380  CE  MET A 151     -14.690   9.386  15.963  1.00 10.00      A   
ATOM   1381  C   MET A 151     -19.092   8.826  12.846  1.00 10.00      A   
ATOM   1382  O   MET A 151     -18.675   9.596  11.979  1.00 10.00      A   
ATOM   1383  N   ARG A 152     -19.600   7.630  12.574  1.00 10.00      A   
ATOM   1384  HN  ARG A 152     -19.889   7.056  13.316  1.00 10.00      A   
ATOM   1385  CA  ARG A 152     -19.718   7.138  11.209  1.00 10.00      A   
ATOM   1386  CB  ARG A 152     -20.270   5.711  11.197  1.00 10.00      A   
ATOM   1387  CG  ARG A 152     -20.207   5.037   9.838  1.00 10.00      A   
ATOM   1388  CD  ARG A 152     -18.958   4.183   9.703  1.00 10.00      A   
ATOM   1389  NE  ARG A 152     -19.295   2.771   9.565  1.00 10.00      A   
ATOM   1390  HE  ARG A 152     -19.982   2.538   8.900  1.00 10.00      A   
ATOM   1391  CZ  ARG A 152     -18.721   1.792  10.257  1.00 10.00      A   
ATOM   1392  NH1 ARG A 152     -17.757   2.058  11.130  1.00 10.00      A   
ATOM   1393 HH11 ARG A 152     -17.431   3.048  11.279  1.00 10.00      A   
ATOM   1394 HH12 ARG A 152     -17.314   1.288  11.677  1.00 10.00      A   
ATOM   1395  NH2 ARG A 152     -19.126   0.544  10.074  1.00 10.00      A   
ATOM   1396 HH21 ARG A 152     -18.688  -0.242  10.607  1.00 10.00      A   
ATOM   1397 HH22 ARG A 152     -19.889   0.343   9.392  1.00 10.00      A   
ATOM   1398  C   ARG A 152     -20.623   8.053  10.389  1.00 10.00      A   
ATOM   1399  O   ARG A 152     -20.355   8.313   9.215  1.00 10.00      A   
ATOM   1400  N   ARG A 153     -21.685   8.549  11.021  1.00 10.00      A   
ATOM   1401  HN  ARG A 153     -21.837   8.305  11.959  1.00 10.00      A   
ATOM   1402  CA  ARG A 153     -22.625   9.446  10.355  1.00 10.00      A   
ATOM   1403  CB  ARG A 153     -23.819   9.752  11.262  1.00 10.00      A   
ATOM   1404  CG  ARG A 153     -24.623   8.529  11.679  1.00 10.00      A   
ATOM   1405  CD  ARG A 153     -25.857   8.939  12.464  1.00 10.00      A   
ATOM   1406  NE  ARG A 153     -26.610   7.790  12.963  1.00 10.00      A   
ATOM   1407  HE  ARG A 153     -26.238   7.308  13.736  1.00 10.00      A   
ATOM   1408  CZ  ARG A 153     -27.756   7.369  12.433  1.00 10.00      A   
ATOM   1409  NH1 ARG A 153     -28.280   7.998  11.385  1.00 10.00      A   
ATOM   1410 HH11 ARG A 153     -27.797   8.830  10.971  1.00 10.00      A   
ATOM   1411 HH12 ARG A 153     -29.177   7.664  10.966  1.00 10.00      A   
ATOM   1412  NH2 ARG A 153     -28.387   6.326  12.958  1.00 10.00      A   
ATOM   1413 HH21 ARG A 153     -29.289   5.995  12.543  1.00 10.00      A   
ATOM   1414 HH22 ARG A 153     -27.988   5.830  13.785  1.00 10.00      A   
ATOM   1415  C   ARG A 153     -21.930  10.742   9.959  1.00 10.00      A   
ATOM   1416  O   ARG A 153     -22.197  11.305   8.898  1.00 10.00      A   
ATOM   1417  N   VAL A 154     -21.024  11.199  10.816  1.00 10.00      A   
ATOM   1418  HN  VAL A 154     -20.854  10.698  11.643  1.00 10.00      A   
ATOM   1419  CA  VAL A 154     -20.271  12.422  10.563  1.00 10.00      A   
ATOM   1420  CB  VAL A 154     -19.359  12.779  11.757  1.00 10.00      A   
ATOM   1421  CG1 VAL A 154     -18.669  14.116  11.536  1.00 10.00      A   
ATOM   1422  CG2 VAL A 154     -20.151  12.793  13.055  1.00 10.00      A   
ATOM   1423  C   VAL A 154     -19.415  12.247   9.313  1.00 10.00      A   
ATOM   1424  O   VAL A 154     -19.314  13.149   8.480  1.00 10.00      A   
ATOM   1425  N   ALA A 155     -18.822  11.066   9.181  1.00 10.00      A   
ATOM   1426  HN  ALA A 155     -18.950  10.389   9.880  1.00 10.00      A   
ATOM   1427  CA  ALA A 155     -17.983  10.751   8.033  1.00 10.00      A   
ATOM   1428  CB  ALA A 155     -17.301   9.406   8.225  1.00 10.00      A   
ATOM   1429  C   ALA A 155     -18.813  10.753   6.753  1.00 10.00      A   
ATOM   1430  O   ALA A 155     -18.339  11.163   5.694  1.00 10.00      A   
ATOM   1431  N   ILE A 156     -20.055  10.287   6.862  1.00 10.00      A   
ATOM   1432  HN  ILE A 156     -20.366   9.956   7.731  1.00 10.00      A   
ATOM   1433  CA  ILE A 156     -20.966  10.249   5.724  1.00 10.00      A   
ATOM   1434  CB  ILE A 156     -22.266   9.487   6.068  1.00 10.00      A   
ATOM   1435  CG1 ILE A 156     -21.955   8.053   6.506  1.00 10.00      A   
ATOM   1436  CG2 ILE A 156     -23.231   9.488   4.889  1.00 10.00      A   
ATOM   1437  CD1 ILE A 156     -23.156   7.295   7.036  1.00 10.00      A   
ATOM   1438  C   ILE A 156     -21.315  11.672   5.302  1.00 10.00      A   
ATOM   1439  O   ILE A 156     -21.273  12.011   4.117  1.00 10.00      A   
ATOM   1440  N   ALA A 157     -21.636  12.507   6.288  1.00 10.00      A   
ATOM   1441  HN  ALA A 157     -21.644  12.173   7.214  1.00 10.00      A   
ATOM   1442  CA  ALA A 157     -21.987  13.898   6.037  1.00 10.00      A   
ATOM   1443  CB  ALA A 157     -22.424  14.573   7.326  1.00 10.00      A   
ATOM   1444  C   ALA A 157     -20.823  14.651   5.407  1.00 10.00      A   
ATOM   1445  O   ALA A 157     -21.023  15.500   4.539  1.00 10.00      A   
ATOM   1446  N   GLY A 158     -19.610  14.331   5.845  1.00 10.00      A   
ATOM   1447  HN  GLY A 158     -19.518  13.655   6.552  1.00 10.00      A   
ATOM   1448  CA  GLY A 158     -18.428  14.981   5.306  1.00 10.00      A   
ATOM   1449  C   GLY A 158     -18.298  14.781   3.808  1.00 10.00      A   
ATOM   1450  O   GLY A 158     -17.902  15.694   3.080  1.00 10.00      A   
ATOM   1451  N   VAL A 159     -18.645  13.586   3.347  1.00 10.00      A   
ATOM   1452  HN  VAL A 159     -18.957  12.903   3.977  1.00 10.00      A   
ATOM   1453  CA  VAL A 159     -18.572  13.269   1.931  1.00 10.00      A   
ATOM   1454  CB  VAL A 159     -18.535  11.746   1.691  1.00 10.00      A   
ATOM   1455  CG1 VAL A 159     -18.377  11.438   0.210  1.00 10.00      A   
ATOM   1456  CG2 VAL A 159     -17.410  11.105   2.491  1.00 10.00      A   
ATOM   1457  C   VAL A 159     -19.759  13.877   1.190  1.00 10.00      A   
ATOM   1458  O   VAL A 159     -19.610  14.405   0.090  1.00 10.00      A   
ATOM   1459  N   LEU A 160     -20.934  13.816   1.808  1.00 10.00      A   
ATOM   1460  HN  LEU A 160     -20.987  13.390   2.691  1.00 10.00      A   
ATOM   1461  CA  LEU A 160     -22.148  14.363   1.205  1.00 10.00      A   
ATOM   1462  CB  LEU A 160     -23.376  14.031   2.056  1.00 10.00      A   
ATOM   1463  CG  LEU A 160     -23.771  12.552   2.138  1.00 10.00      A   
ATOM   1464  CD1 LEU A 160     -24.987  12.372   3.035  1.00 10.00      A   
ATOM   1465  CD2 LEU A 160     -24.039  11.988   0.751  1.00 10.00      A   
ATOM   1466  C   LEU A 160     -22.037  15.872   1.010  1.00 10.00      A   
ATOM   1467  O   LEU A 160     -22.532  16.416   0.025  1.00 10.00      A   
ATOM   1468  N   ALA A 161     -21.377  16.537   1.950  1.00 10.00      A   
ATOM   1469  HN  ALA A 161     -21.018  16.043   2.722  1.00 10.00      A   
ATOM   1470  CA  ALA A 161     -21.190  17.984   1.888  1.00 10.00      A   
ATOM   1471  CB  ALA A 161     -20.541  18.488   3.167  1.00 10.00      A   
ATOM   1472  C   ALA A 161     -20.358  18.386   0.674  1.00 10.00      A   
ATOM   1473  O   ALA A 161     -20.456  19.511   0.188  1.00 10.00      A   
ATOM   1474  N   MET A 162     -19.550  17.455   0.183  1.00 10.00      A   
ATOM   1475  HN  MET A 162     -19.523  16.572   0.611  1.00 10.00      A   
ATOM   1476  CA  MET A 162     -18.703  17.705  -0.975  1.00 10.00      A   
ATOM   1477  CB  MET A 162     -17.589  16.655  -1.042  1.00 10.00      A   
ATOM   1478  CG  MET A 162     -16.352  17.101  -1.803  1.00 10.00      A   
ATOM   1479  SD  MET A 162     -14.988  15.928  -1.660  1.00 10.00      A   
ATOM   1480  CE  MET A 162     -14.712  15.930   0.111  1.00 10.00      A   
ATOM   1481  C   MET A 162     -19.536  17.683  -2.258  1.00 10.00      A   
ATOM   1482  O   MET A 162     -19.080  18.125  -3.313  1.00 10.00      A   
ATOM   1483  N   GLN A 163     -20.762  17.172  -2.138  1.00 10.00      A   
ATOM   1484  HN  GLN A 163     -21.045  16.844  -1.260  1.00 10.00      A   
ATOM   1485  CA  GLN A 163     -21.704  17.077  -3.256  1.00 10.00      A   
ATOM   1486  CB  GLN A 163     -22.158  18.469  -3.720  1.00 10.00      A   
ATOM   1487  CG  GLN A 163     -22.897  19.270  -2.656  1.00 10.00      A   
ATOM   1488  CD  GLN A 163     -24.294  18.741  -2.380  1.00 10.00      A   
ATOM   1489  OE1 GLN A 163     -25.264  19.152  -3.014  1.00 10.00      A   
ATOM   1490  NE2 GLN A 163     -24.411  17.831  -1.426  1.00 10.00      A   
ATOM   1491 HE21 GLN A 163     -23.597  17.546  -0.950  1.00 10.00      A   
ATOM   1492 HE22 GLN A 163     -25.305  17.475  -1.230  1.00 10.00      A   
ATOM   1493  C   GLN A 163     -21.145  16.260  -4.423  1.00 10.00      A   
ATOM   1494  O   GLN A 163     -20.907  16.793  -5.507  1.00 10.00      A   
ATOM   1495  N   PRO A 164     -20.943  14.947  -4.218  1.00 10.00      A   
ATOM   1496  CA  PRO A 164     -20.419  14.061  -5.247  1.00 10.00      A   
ATOM   1497  CB  PRO A 164     -19.751  12.935  -4.441  1.00 10.00      A   
ATOM   1498  CG  PRO A 164     -20.153  13.135  -3.008  1.00 10.00      A   
ATOM   1499  CD  PRO A 164     -21.203  14.213  -2.978  1.00 10.00      A   
ATOM   1500  C   PRO A 164     -21.532  13.487  -6.119  1.00 10.00      A   
ATOM   1501  O   PRO A 164     -22.657  13.291  -5.659  1.00 10.00      A   
ATOM   1502  N   LYS A 165     -21.213  13.214  -7.375  1.00 10.00      A   
ATOM   1503  HN  LYS A 165     -20.295  13.373  -7.678  1.00 10.00      A   
ATOM   1504  CA  LYS A 165     -22.184  12.658  -8.309  1.00 10.00      A   
ATOM   1505  CB  LYS A 165     -21.827  13.048  -9.747  1.00 10.00      A   
ATOM   1506  CG  LYS A 165     -21.695  14.548  -9.972  1.00 10.00      A   
ATOM   1507  CD  LYS A 165     -21.289  14.875 -11.403  1.00 10.00      A   
ATOM   1508  CE  LYS A 165     -22.468  14.797 -12.360  1.00 10.00      A   
ATOM   1509  NZ  LYS A 165     -22.083  15.168 -13.747  1.00 10.00      A   
ATOM   1510  HZ1 LYS A 165     -22.931  15.381 -14.309  1.00 10.00      A   
ATOM   1511  HZ2 LYS A 165     -21.571  14.380 -14.207  1.00 10.00      A   
ATOM   1512  HZ3 LYS A 165     -21.467  16.008 -13.736  1.00 10.00      A   
ATOM   1513  C   LYS A 165     -22.214  11.141  -8.171  1.00 10.00      A   
ATOM   1514  O   LYS A 165     -23.234  10.496  -8.415  1.00 10.00      A   
ATOM   1515  N   VAL A 166     -21.076  10.581  -7.783  1.00 10.00      A   
ATOM   1516  HN  VAL A 166     -20.296  11.155  -7.616  1.00 10.00      A   
ATOM   1517  CA  VAL A 166     -20.944   9.147  -7.589  1.00 10.00      A   
ATOM   1518  CB  VAL A 166     -19.910   8.539  -8.567  1.00 10.00      A   
ATOM   1519  CG1 VAL A 166     -19.814   7.029  -8.392  1.00 10.00      A   
ATOM   1520  CG2 VAL A 166     -20.251   8.891 -10.008  1.00 10.00      A   
ATOM   1521  C   VAL A 166     -20.491   8.883  -6.157  1.00 10.00      A   
ATOM   1522  O   VAL A 166     -19.551   9.513  -5.679  1.00 10.00      A   
ATOM   1523  N   LEU A 167     -21.172   7.976  -5.475  1.00 10.00      A   
ATOM   1524  HN  LEU A 167     -21.922   7.510  -5.911  1.00 10.00      A   
ATOM   1525  CA  LEU A 167     -20.836   7.642  -4.100  1.00 10.00      A   
ATOM   1526  CB  LEU A 167     -22.014   7.960  -3.179  1.00 10.00      A   
ATOM   1527  CG  LEU A 167     -21.763   7.810  -1.678  1.00 10.00      A   
ATOM   1528  CD1 LEU A 167     -20.811   8.887  -1.183  1.00 10.00      A   
ATOM   1529  CD2 LEU A 167     -23.075   7.853  -0.911  1.00 10.00      A   
ATOM   1530  C   LEU A 167     -20.468   6.169  -3.986  1.00 10.00      A   
ATOM   1531  O   LEU A 167     -21.201   5.303  -4.459  1.00 10.00      A   
ATOM   1532  N   VAL A 168     -19.330   5.892  -3.369  1.00 10.00      A   
ATOM   1533  HN  VAL A 168     -18.779   6.631  -3.021  1.00 10.00      A   
ATOM   1534  CA  VAL A 168     -18.868   4.521  -3.194  1.00 10.00      A   
ATOM   1535  CB  VAL A 168     -17.489   4.298  -3.846  1.00 10.00      A   
ATOM   1536  CG1 VAL A 168     -17.221   2.811  -4.001  1.00 10.00      A   
ATOM   1537  CG2 VAL A 168     -17.396   5.007  -5.189  1.00 10.00      A   
ATOM   1538  C   VAL A 168     -18.770   4.178  -1.712  1.00 10.00      A   
ATOM   1539  O   VAL A 168     -18.158   4.914  -0.940  1.00 10.00      A   
ATOM   1540  N   LEU A 169     -19.364   3.060  -1.321  1.00 10.00      A   
ATOM   1541  HN  LEU A 169     -19.824   2.502  -1.991  1.00 10.00      A   
ATOM   1542  CA  LEU A 169     -19.352   2.632   0.074  1.00 10.00      A   
ATOM   1543  CB  LEU A 169     -20.781   2.608   0.621  1.00 10.00      A   
ATOM   1544  CG  LEU A 169     -21.597   3.889   0.449  1.00 10.00      A   
ATOM   1545  CD1 LEU A 169     -23.083   3.567   0.409  1.00 10.00      A   
ATOM   1546  CD2 LEU A 169     -21.296   4.869   1.571  1.00 10.00      A   
ATOM   1547  C   LEU A 169     -18.729   1.245   0.224  1.00 10.00      A   
ATOM   1548  O   LEU A 169     -19.257   0.261  -0.298  1.00 10.00      A   
ATOM   1549  N   ASP A 170     -17.610   1.173   0.936  1.00 10.00      A   
ATOM   1550  HN  ASP A 170     -17.235   1.994   1.322  1.00 10.00      A   
ATOM   1551  CA  ASP A 170     -16.923  -0.099   1.167  1.00 10.00      A   
ATOM   1552  CB  ASP A 170     -15.411   0.057   0.968  1.00 10.00      A   
ATOM   1553  CG  ASP A 170     -14.644  -1.239   1.180  1.00 10.00      A   
ATOM   1554  OD1 ASP A 170     -15.034  -2.272   0.594  1.00 10.00      A   
ATOM   1555  OD2 ASP A 170     -13.625  -1.225   1.904  1.00 10.00      A   
ATOM   1556  C   ASP A 170     -17.217  -0.600   2.575  1.00 10.00      A   
ATOM   1557  O   ASP A 170     -16.651  -0.100   3.546  1.00 10.00      A   
ATOM   1558  N   GLU A 171     -18.113  -1.581   2.676  1.00 10.00      A   
ATOM   1559  HN  GLU A 171     -18.504  -1.950   1.850  1.00 10.00      A   
ATOM   1560  CA  GLU A 171     -18.520  -2.151   3.968  1.00 10.00      A   
ATOM   1561  CB  GLU A 171     -17.407  -3.030   4.547  1.00 10.00      A   
ATOM   1562  CG  GLU A 171     -17.068  -4.242   3.693  1.00 10.00      A   
ATOM   1563  CD  GLU A 171     -17.667  -5.525   4.230  1.00 10.00      A   
ATOM   1564  OE1 GLU A 171     -16.894  -6.437   4.606  1.00 10.00      A   
ATOM   1565  OE2 GLU A 171     -18.908  -5.629   4.287  1.00 10.00      A   
ATOM   1566  C   GLU A 171     -18.924  -1.056   4.966  1.00 10.00      A   
ATOM   1567  O   GLU A 171     -18.345  -0.950   6.044  1.00 10.00      A   
ATOM   1568  N   PRO A 172     -19.939  -0.236   4.632  1.00 10.00      A   
ATOM   1569  CA  PRO A 172     -20.379   0.864   5.501  1.00 10.00      A   
ATOM   1570  CB  PRO A 172     -21.357   1.647   4.619  1.00 10.00      A   
ATOM   1571  CG  PRO A 172     -21.866   0.648   3.640  1.00 10.00      A   
ATOM   1572  CD  PRO A 172     -20.735  -0.309   3.392  1.00 10.00      A   
ATOM   1573  C   PRO A 172     -21.063   0.390   6.784  1.00 10.00      A   
ATOM   1574  O   PRO A 172     -20.877   0.975   7.851  1.00 10.00      A   
ATOM   1575  N   THR A 173     -21.825  -0.683   6.686  1.00 10.00      A   
ATOM   1576  HN  THR A 173     -21.916  -1.131   5.820  1.00 10.00      A   
ATOM   1577  CA  THR A 173     -22.545  -1.214   7.829  1.00 10.00      A   
ATOM   1578  CB  THR A 173     -23.874  -1.839   7.367  1.00 10.00      A   
ATOM   1579  OG1 THR A 173     -23.706  -2.349   6.034  1.00 10.00      A   
ATOM   1580  HG1 THR A 173     -24.563  -2.631   5.686  1.00 10.00      A   
ATOM   1581  CG2 THR A 173     -24.979  -0.792   7.363  1.00 10.00      A   
ATOM   1582  C   THR A 173     -21.723  -2.259   8.584  1.00 10.00      A   
ATOM   1583  O   THR A 173     -22.244  -2.951   9.460  1.00 10.00      A   
ATOM   1584  N   ALA A 174     -20.435  -2.349   8.255  1.00 10.00      A   
ATOM   1585  HN  ALA A 174     -20.077  -1.750   7.569  1.00 10.00      A   
ATOM   1586  CA  ALA A 174     -19.540  -3.314   8.885  1.00 10.00      A   
ATOM   1587  CB  ALA A 174     -18.172  -3.292   8.219  1.00 10.00      A   
ATOM   1588  C   ALA A 174     -19.396  -3.061  10.379  1.00 10.00      A   
ATOM   1589  O   ALA A 174     -18.764  -2.091  10.797  1.00 10.00      A   
ATOM   1590  N   GLY A 175     -20.002  -3.932  11.173  1.00 10.00      A   
ATOM   1591  HN  GLY A 175     -20.524  -4.660  10.771  1.00 10.00      A   
ATOM   1592  CA  GLY A 175     -19.919  -3.812  12.614  1.00 10.00      A   
ATOM   1593  C   GLY A 175     -21.014  -2.947  13.204  1.00 10.00      A   
ATOM   1594  O   GLY A 175     -20.924  -2.528  14.358  1.00 10.00      A   
ATOM   1595  N   LEU A 176     -22.047  -2.673  12.421  1.00 10.00      A   
ATOM   1596  HN  LEU A 176     -22.069  -3.032  11.506  1.00 10.00      A   
ATOM   1597  CA  LEU A 176     -23.153  -1.849  12.892  1.00 10.00      A   
ATOM   1598  CB  LEU A 176     -23.604  -0.859  11.817  1.00 10.00      A   
ATOM   1599  CG  LEU A 176     -22.607   0.244  11.449  1.00 10.00      A   
ATOM   1600  CD1 LEU A 176     -23.230   1.212  10.459  1.00 10.00      A   
ATOM   1601  CD2 LEU A 176     -22.126   0.980  12.691  1.00 10.00      A   
ATOM   1602  C   LEU A 176     -24.332  -2.696  13.365  1.00 10.00      A   
ATOM   1603  O   LEU A 176     -24.476  -3.862  12.982  1.00 10.00      A   
ATOM   1604  N   ASP A 177     -25.167  -2.093  14.202  1.00 10.00      A   
ATOM   1605  HN  ASP A 177     -24.983  -1.168  14.466  1.00 10.00      A   
ATOM   1606  CA  ASP A 177     -26.348  -2.754  14.748  1.00 10.00      A   
ATOM   1607  CB  ASP A 177     -27.010  -1.860  15.804  1.00 10.00      A   
ATOM   1608  CG  ASP A 177     -26.330  -1.925  17.154  1.00 10.00      A   
ATOM   1609  OD1 ASP A 177     -26.893  -2.554  18.071  1.00 10.00      A   
ATOM   1610  OD2 ASP A 177     -25.236  -1.341  17.307  1.00 10.00      A   
ATOM   1611  C   ASP A 177     -27.358  -3.049  13.648  1.00 10.00      A   
ATOM   1612  O   ASP A 177     -27.380  -2.365  12.623  1.00 10.00      A   
ATOM   1613  N   PRO A 178     -28.204  -4.083  13.833  1.00 10.00      A   
ATOM   1614  CA  PRO A 178     -29.235  -4.448  12.851  1.00 10.00      A   
ATOM   1615  CB  PRO A 178     -30.048  -5.524  13.573  1.00 10.00      A   
ATOM   1616  CG  PRO A 178     -29.090  -6.120  14.543  1.00 10.00      A   
ATOM   1617  CD  PRO A 178     -28.205  -4.992  14.995  1.00 10.00      A   
ATOM   1618  C   PRO A 178     -30.122  -3.252  12.511  1.00 10.00      A   
ATOM   1619  O   PRO A 178     -30.359  -2.958  11.339  1.00 10.00      A   
ATOM   1620  N   GLN A 179     -30.596  -2.557  13.544  1.00 10.00      A   
ATOM   1621  HN  GLN A 179     -30.377  -2.851  14.457  1.00 10.00      A   
ATOM   1622  CA  GLN A 179     -31.439  -1.378  13.357  1.00 10.00      A   
ATOM   1623  CB  GLN A 179     -31.854  -0.802  14.714  1.00 10.00      A   
ATOM   1624  CG  GLN A 179     -32.788   0.395  14.633  1.00 10.00      A   
ATOM   1625  CD  GLN A 179     -34.195   0.019  14.211  1.00 10.00      A   
ATOM   1626  OE1 GLN A 179     -34.673  -1.079  14.496  1.00 10.00      A   
ATOM   1627  NE2 GLN A 179     -34.871   0.929  13.536  1.00 10.00      A   
ATOM   1628 HE21 GLN A 179     -34.429   1.793  13.343  1.00 10.00      A   
ATOM   1629 HE22 GLN A 179     -35.784   0.712  13.253  1.00 10.00      A   
ATOM   1630  C   GLN A 179     -30.682  -0.323  12.557  1.00 10.00      A   
ATOM   1631  O   GLN A 179     -31.245   0.334  11.678  1.00 10.00      A   
ATOM   1632  N   GLY A 180     -29.395  -0.190  12.858  1.00 10.00      A   
ATOM   1633  HN  GLY A 180     -29.009  -0.753  13.560  1.00 10.00      A   
ATOM   1634  CA  GLY A 180     -28.560   0.765  12.163  1.00 10.00      A   
ATOM   1635  C   GLY A 180     -28.442   0.434  10.691  1.00 10.00      A   
ATOM   1636  O   GLY A 180     -28.571   1.310   9.842  1.00 10.00      A   
ATOM   1637  N   ARG A 181     -28.222  -0.842  10.388  1.00 10.00      A   
ATOM   1638  HN  ARG A 181     -28.142  -1.499  11.116  1.00 10.00      A   
ATOM   1639  CA  ARG A 181     -28.093  -1.292   9.007  1.00 10.00      A   
ATOM   1640  CB  ARG A 181     -27.679  -2.770   8.957  1.00 10.00      A   
ATOM   1641  CG  ARG A 181     -27.717  -3.380   7.562  1.00 10.00      A   
ATOM   1642  CD  ARG A 181     -26.935  -4.681   7.486  1.00 10.00      A   
ATOM   1643  NE  ARG A 181     -27.420  -5.677   8.438  1.00 10.00      A   
ATOM   1644  HE  ARG A 181     -27.226  -5.517   9.388  1.00 10.00      A   
ATOM   1645  CZ  ARG A 181     -28.101  -6.771   8.101  1.00 10.00      A   
ATOM   1646  NH1 ARG A 181     -28.381  -7.030   6.829  1.00 10.00      A   
ATOM   1647 HH11 ARG A 181     -28.913  -7.892   6.579  1.00 10.00      A   
ATOM   1648 HH12 ARG A 181     -28.077  -6.376   6.068  1.00 10.00      A   
ATOM   1649  NH2 ARG A 181     -28.493  -7.620   9.039  1.00 10.00      A   
ATOM   1650 HH21 ARG A 181     -29.025  -8.479   8.780  1.00 10.00      A   
ATOM   1651 HH22 ARG A 181     -28.275  -7.431  10.042  1.00 10.00      A   
ATOM   1652  C   ARG A 181     -29.394  -1.071   8.237  1.00 10.00      A   
ATOM   1653  O   ARG A 181     -29.381  -0.623   7.088  1.00 10.00      A   
ATOM   1654  N   GLN A 182     -30.511  -1.378   8.884  1.00 10.00      A   
ATOM   1655  HN  GLN A 182     -30.450  -1.735   9.800  1.00 10.00      A   
ATOM   1656  CA  GLN A 182     -31.828  -1.216   8.278  1.00 10.00      A   
ATOM   1657  CB  GLN A 182     -32.920  -1.726   9.225  1.00 10.00      A   
ATOM   1658  CG  GLN A 182     -32.952  -3.240   9.388  1.00 10.00      A   
ATOM   1659  CD  GLN A 182     -33.708  -3.687  10.629  1.00 10.00      A   
ATOM   1660  OE1 GLN A 182     -34.632  -3.017  11.095  1.00 10.00      A   
ATOM   1661  NE2 GLN A 182     -33.316  -4.825  11.177  1.00 10.00      A   
ATOM   1662 HE21 GLN A 182     -32.568  -5.307  10.759  1.00 10.00      A   
ATOM   1663 HE22 GLN A 182     -33.788  -5.148  11.972  1.00 10.00      A   
ATOM   1664  C   GLN A 182     -32.092   0.243   7.908  1.00 10.00      A   
ATOM   1665  O   GLN A 182     -32.469   0.550   6.773  1.00 10.00      A   
ATOM   1666  N   GLU A 183     -31.875   1.140   8.865  1.00 10.00      A   
ATOM   1667  HN  GLU A 183     -31.560   0.833   9.745  1.00 10.00      A   
ATOM   1668  CA  GLU A 183     -32.098   2.563   8.646  1.00 10.00      A   
ATOM   1669  CB  GLU A 183     -32.128   3.319   9.974  1.00 10.00      A   
ATOM   1670  CG  GLU A 183     -33.283   2.918  10.879  1.00 10.00      A   
ATOM   1671  CD  GLU A 183     -33.422   3.816  12.089  1.00 10.00      A   
ATOM   1672  OE1 GLU A 183     -34.197   3.472  13.010  1.00 10.00      A   
ATOM   1673  OE2 GLU A 183     -32.758   4.875  12.125  1.00 10.00      A   
ATOM   1674  C   GLU A 183     -31.058   3.170   7.708  1.00 10.00      A   
ATOM   1675  O   GLU A 183     -31.388   4.015   6.874  1.00 10.00      A   
ATOM   1676  N   MET A 184     -29.810   2.734   7.836  1.00 10.00      A   
ATOM   1677  HN  MET A 184     -29.604   2.054   8.520  1.00 10.00      A   
ATOM   1678  CA  MET A 184     -28.733   3.246   6.994  1.00 10.00      A   
ATOM   1679  CB  MET A 184     -27.392   2.626   7.384  1.00 10.00      A   
ATOM   1680  CG  MET A 184     -26.209   3.564   7.220  1.00 10.00      A   
ATOM   1681  SD  MET A 184     -26.257   4.954   8.371  1.00 10.00      A   
ATOM   1682  CE  MET A 184     -25.998   4.111   9.933  1.00 10.00      A   
ATOM   1683  C   MET A 184     -29.020   2.991   5.519  1.00 10.00      A   
ATOM   1684  O   MET A 184     -28.865   3.886   4.685  1.00 10.00      A   
ATOM   1685  N   MET A 185     -29.458   1.777   5.203  1.00 10.00      A   
ATOM   1686  HN  MET A 185     -29.568   1.105   5.912  1.00 10.00      A   
ATOM   1687  CA  MET A 185     -29.772   1.421   3.827  1.00 10.00      A   
ATOM   1688  CB  MET A 185     -30.018  -0.078   3.680  1.00 10.00      A   
ATOM   1689  CG  MET A 185     -28.748  -0.912   3.655  1.00 10.00      A   
ATOM   1690  SD  MET A 185     -27.513  -0.297   2.488  1.00 10.00      A   
ATOM   1691  CE  MET A 185     -28.339  -0.578   0.923  1.00 10.00      A   
ATOM   1692  C   MET A 185     -30.967   2.212   3.316  1.00 10.00      A   
ATOM   1693  O   MET A 185     -30.995   2.623   2.160  1.00 10.00      A   
ATOM   1694  N   ARG A 186     -31.951   2.438   4.185  1.00 10.00      A   
ATOM   1695  HN  ARG A 186     -31.881   2.080   5.097  1.00 10.00      A   
ATOM   1696  CA  ARG A 186     -33.134   3.200   3.801  1.00 10.00      A   
ATOM   1697  CB  ARG A 186     -34.200   3.164   4.894  1.00 10.00      A   
ATOM   1698  CG  ARG A 186     -35.567   3.624   4.418  1.00 10.00      A   
ATOM   1699  CD  ARG A 186     -36.526   3.835   5.579  1.00 10.00      A   
ATOM   1700  NE  ARG A 186     -36.862   2.583   6.250  1.00 10.00      A   
ATOM   1701  HE  ARG A 186     -37.164   1.834   5.683  1.00 10.00      A   
ATOM   1702  CZ  ARG A 186     -36.810   2.409   7.571  1.00 10.00      A   
ATOM   1703  NH1 ARG A 186     -36.434   3.410   8.364  1.00 10.00      A   
ATOM   1704 HH11 ARG A 186     -36.178   4.336   7.960  1.00 10.00      A   
ATOM   1705 HH12 ARG A 186     -36.397   3.273   9.400  1.00 10.00      A   
ATOM   1706  NH2 ARG A 186     -37.121   1.232   8.099  1.00 10.00      A   
ATOM   1707 HH21 ARG A 186     -37.084   1.092   9.132  1.00 10.00      A   
ATOM   1708 HH22 ARG A 186     -37.405   0.436   7.482  1.00 10.00      A   
ATOM   1709  C   ARG A 186     -32.748   4.641   3.480  1.00 10.00      A   
ATOM   1710  O   ARG A 186     -33.392   5.306   2.667  1.00 10.00      A   
ATOM   1711  N   LEU A 187     -31.691   5.116   4.126  1.00 10.00      A   
ATOM   1712  HN  LEU A 187     -31.229   4.545   4.777  1.00 10.00      A   
ATOM   1713  CA  LEU A 187     -31.206   6.464   3.893  1.00 10.00      A   
ATOM   1714  CB  LEU A 187     -30.227   6.887   4.990  1.00 10.00      A   
ATOM   1715  CG  LEU A 187     -29.799   8.355   4.979  1.00 10.00      A   
ATOM   1716  CD1 LEU A 187     -30.975   9.258   5.322  1.00 10.00      A   
ATOM   1717  CD2 LEU A 187     -28.637   8.585   5.934  1.00 10.00      A   
ATOM   1718  C   LEU A 187     -30.536   6.538   2.526  1.00 10.00      A   
ATOM   1719  O   LEU A 187     -30.823   7.434   1.730  1.00 10.00      A   
ATOM   1720  N   PHE A 188     -29.662   5.572   2.251  1.00 10.00      A   
ATOM   1721  HN  PHE A 188     -29.484   4.884   2.928  1.00 10.00      A   
ATOM   1722  CA  PHE A 188     -28.954   5.512   0.977  1.00 10.00      A   
ATOM   1723  CB  PHE A 188     -27.904   4.395   0.992  1.00 10.00      A   
ATOM   1724  CG  PHE A 188     -26.779   4.626   1.966  1.00 10.00      A   
ATOM   1725  CD1 PHE A 188     -26.231   5.891   2.127  1.00 10.00      A   
ATOM   1726  CD2 PHE A 188     -26.268   3.580   2.718  1.00 10.00      A   
ATOM   1727  CE1 PHE A 188     -25.199   6.108   3.018  1.00 10.00      A   
ATOM   1728  CE2 PHE A 188     -25.234   3.790   3.613  1.00 10.00      A   
ATOM   1729  CZ  PHE A 188     -24.699   5.057   3.762  1.00 10.00      A   
ATOM   1730  C   PHE A 188     -29.930   5.311  -0.177  1.00 10.00      A   
ATOM   1731  O   PHE A 188     -29.752   5.872  -1.257  1.00 10.00      A   
ATOM   1732  N   ALA A 189     -30.963   4.511   0.062  1.00 10.00      A   
ATOM   1733  HN  ALA A 189     -31.030   4.063   0.936  1.00 10.00      A   
ATOM   1734  CA  ALA A 189     -31.980   4.252  -0.948  1.00 10.00      A   
ATOM   1735  CB  ALA A 189     -32.980   3.226  -0.443  1.00 10.00      A   
ATOM   1736  C   ALA A 189     -32.690   5.546  -1.333  1.00 10.00      A   
ATOM   1737  O   ALA A 189     -32.931   5.808  -2.512  1.00 10.00      A   
ATOM   1738  N   ARG A 190     -33.013   6.359  -0.331  1.00 10.00      A   
ATOM   1739  HN  ARG A 190     -32.800   6.093   0.589  1.00 10.00      A   
ATOM   1740  CA  ARG A 190     -33.679   7.633  -0.568  1.00 10.00      A   
ATOM   1741  CB  ARG A 190     -34.116   8.273   0.754  1.00 10.00      A   
ATOM   1742  CG  ARG A 190     -34.839   9.599   0.581  1.00 10.00      A   
ATOM   1743  CD  ARG A 190     -34.654  10.496   1.795  1.00 10.00      A   
ATOM   1744  NE  ARG A 190     -34.570  11.902   1.407  1.00 10.00      A   
ATOM   1745  HE  ARG A 190     -34.873  12.136   0.489  1.00 10.00      A   
ATOM   1746  CZ  ARG A 190     -34.134  12.877   2.197  1.00 10.00      A   
ATOM   1747  NH1 ARG A 190     -33.756  12.619   3.442  1.00 10.00      A   
ATOM   1748 HH11 ARG A 190     -33.415  13.394   4.055  1.00 10.00      A   
ATOM   1749 HH12 ARG A 190     -33.798  11.645   3.815  1.00 10.00      A   
ATOM   1750  NH2 ARG A 190     -34.071  14.121   1.740  1.00 10.00      A   
ATOM   1751 HH21 ARG A 190     -33.732  14.889   2.360  1.00 10.00      A   
ATOM   1752 HH22 ARG A 190     -34.356  14.336   0.758  1.00 10.00      A   
ATOM   1753  C   ARG A 190     -32.749   8.575  -1.325  1.00 10.00      A   
ATOM   1754  O   ARG A 190     -33.165   9.251  -2.265  1.00 10.00      A   
ATOM   1755  N   LEU A 191     -31.478   8.577  -0.931  1.00 10.00      A   
ATOM   1756  HN  LEU A 191     -31.205   7.984  -0.194  1.00 10.00      A   
ATOM   1757  CA  LEU A 191     -30.475   9.428  -1.562  1.00 10.00      A   
ATOM   1758  CB  LEU A 191     -29.216   9.516  -0.695  1.00 10.00      A   
ATOM   1759  CG  LEU A 191     -29.383  10.186   0.672  1.00 10.00      A   
ATOM   1760  CD1 LEU A 191     -28.103  10.069   1.487  1.00 10.00      A   
ATOM   1761  CD2 LEU A 191     -29.793  11.644   0.515  1.00 10.00      A   
ATOM   1762  C   LEU A 191     -30.126   8.933  -2.965  1.00 10.00      A   
ATOM   1763  O   LEU A 191     -29.387   9.583  -3.705  1.00 10.00      A   
ATOM   1764  N   HIS A 192     -30.643   7.765  -3.313  1.00 10.00      A   
ATOM   1765  HN  HIS A 192     -31.189   7.273  -2.663  1.00 10.00      A   
ATOM   1766  CA  HIS A 192     -30.416   7.193  -4.628  1.00 10.00      A   
ATOM   1767  CB  HIS A 192     -30.374   5.663  -4.546  1.00 10.00      A   
ATOM   1768  CG  HIS A 192     -30.108   4.970  -5.848  1.00 10.00      A   
ATOM   1769  ND1 HIS A 192     -29.093   5.334  -6.709  1.00 10.00      A   
ATOM   1770  HD1 HIS A 192     -28.464   6.079  -6.578  1.00 10.00      A   
ATOM   1771  CD2 HIS A 192     -30.729   3.918  -6.429  1.00 10.00      A   
ATOM   1772  CE1 HIS A 192     -29.105   4.533  -7.758  1.00 10.00      A   
ATOM   1773  NE2 HIS A 192     -30.085   3.668  -7.612  1.00 10.00      A   
ATOM   1774  HE2 HIS A 192     -30.317   2.945  -8.256  1.00 10.00      A   
ATOM   1775  C   HIS A 192     -31.524   7.652  -5.570  1.00 10.00      A   
ATOM   1776  O   HIS A 192     -31.286   7.907  -6.750  1.00 10.00      A   
ATOM   1777  N   GLN A 193     -32.734   7.765  -5.028  1.00 10.00      A   
ATOM   1778  HN  GLN A 193     -32.854   7.548  -4.079  1.00 10.00      A   
ATOM   1779  CA  GLN A 193     -33.887   8.207  -5.804  1.00 10.00      A   
ATOM   1780  CB  GLN A 193     -35.190   7.743  -5.148  1.00 10.00      A   
ATOM   1781  CG  GLN A 193     -35.518   6.275  -5.376  1.00 10.00      A   
ATOM   1782  CD  GLN A 193     -36.710   5.806  -4.563  1.00 10.00      A   
ATOM   1783  OE1 GLN A 193     -36.972   6.315  -3.473  1.00 10.00      A   
ATOM   1784  NE2 GLN A 193     -37.443   4.834  -5.085  1.00 10.00      A   
ATOM   1785 HE21 GLN A 193     -37.180   4.473  -5.960  1.00 10.00      A   
ATOM   1786 HE22 GLN A 193     -38.221   4.514  -4.578  1.00 10.00      A   
ATOM   1787  C   GLN A 193     -33.883   9.723  -5.939  1.00 10.00      A   
ATOM   1788  O   GLN A 193     -34.120  10.262  -7.020  1.00 10.00      A   
ATOM   1789  N   GLU A 194     -33.619  10.405  -4.833  1.00 10.00      A   
ATOM   1790  HN  GLU A 194     -33.439   9.919  -3.998  1.00 10.00      A   
ATOM   1791  CA  GLU A 194     -33.567  11.857  -4.830  1.00 10.00      A   
ATOM   1792  CB  GLU A 194     -33.866  12.416  -3.436  1.00 10.00      A   
ATOM   1793  CG  GLU A 194     -35.275  12.133  -2.941  1.00 10.00      A   
ATOM   1794  CD  GLU A 194     -35.771  13.173  -1.958  1.00 10.00      A   
ATOM   1795  OE1 GLU A 194     -35.715  12.923  -0.737  1.00 10.00      A   
ATOM   1796  OE2 GLU A 194     -36.232  14.243  -2.405  1.00 10.00      A   
ATOM   1797  C   GLU A 194     -32.197  12.317  -5.303  1.00 10.00      A   
ATOM   1798  O   GLU A 194     -31.210  11.598  -5.137  1.00 10.00      A   
ATOM   1799  N   GLN A 195     -32.152  13.495  -5.922  1.00 10.00      A   
ATOM   1800  HN  GLN A 195     -32.990  13.991  -6.040  1.00 10.00      A   
ATOM   1801  CA  GLN A 195     -30.908  14.079  -6.440  1.00 10.00      A   
ATOM   1802  CB  GLN A 195     -29.817  14.196  -5.367  1.00 10.00      A   
ATOM   1803  CG  GLN A 195     -29.911  15.454  -4.510  1.00 10.00      A   
ATOM   1804  CD  GLN A 195     -30.898  15.326  -3.364  1.00 10.00      A   
ATOM   1805  OE1 GLN A 195     -31.072  14.253  -2.789  1.00 10.00      A   
ATOM   1806  NE2 GLN A 195     -31.555  16.424  -3.025  1.00 10.00      A   
ATOM   1807 HE21 GLN A 195     -31.370  17.248  -3.526  1.00 10.00      A   
ATOM   1808 HE22 GLN A 195     -32.201  16.370  -2.287  1.00 10.00      A   
ATOM   1809  C   GLN A 195     -30.393  13.352  -7.687  1.00 10.00      A   
ATOM   1810  O   GLN A 195     -29.897  13.984  -8.618  1.00 10.00      A   
ATOM   1811  N   GLY A 196     -30.512  12.028  -7.698  1.00 10.00      A   
ATOM   1812  HN  GLY A 196     -30.895  11.577  -6.912  1.00 10.00      A   
ATOM   1813  CA  GLY A 196     -30.064  11.248  -8.833  1.00 10.00      A   
ATOM   1814  C   GLY A 196     -28.568  11.024  -8.808  1.00 10.00      A   
ATOM   1815  O   GLY A 196     -27.838  11.566  -9.640  1.00 10.00      A   
ATOM   1816  N   LEU A 197     -28.109  10.228  -7.850  1.00 10.00      A   
ATOM   1817  HN  LEU A 197     -28.741   9.816  -7.222  1.00 10.00      A   
ATOM   1818  CA  LEU A 197     -26.686   9.949  -7.715  1.00 10.00      A   
ATOM   1819  CB  LEU A 197     -26.190  10.374  -6.331  1.00 10.00      A   
ATOM   1820  CG  LEU A 197     -26.522  11.805  -5.905  1.00 10.00      A   
ATOM   1821  CD1 LEU A 197     -26.058  12.052  -4.480  1.00 10.00      A   
ATOM   1822  CD2 LEU A 197     -25.894  12.809  -6.857  1.00 10.00      A   
ATOM   1823  C   LEU A 197     -26.380   8.473  -7.938  1.00 10.00      A   
ATOM   1824  O   LEU A 197     -27.175   7.597  -7.578  1.00 10.00      A   
ATOM   1825  N   THR A 198     -25.232   8.205  -8.542  1.00 10.00      A   
ATOM   1826  HN  THR A 198     -24.652   8.950  -8.819  1.00 10.00      A   
ATOM   1827  CA  THR A 198     -24.797   6.843  -8.797  1.00 10.00      A   
ATOM   1828  CB  THR A 198     -23.815   6.806  -9.986  1.00 10.00      A   
ATOM   1829  OG1 THR A 198     -24.361   7.561 -11.078  1.00 10.00      A   
ATOM   1830  HG1 THR A 198     -23.652   8.033 -11.526  1.00 10.00      A   
ATOM   1831  CG2 THR A 198     -23.574   5.375 -10.440  1.00 10.00      A   
ATOM   1832  C   THR A 198     -24.102   6.312  -7.548  1.00 10.00      A   
ATOM   1833  O   THR A 198     -23.201   6.958  -7.015  1.00 10.00      A   
ATOM   1834  N   ILE A 199     -24.521   5.148  -7.071  1.00 10.00      A   
ATOM   1835  HN  ILE A 199     -25.223   4.653  -7.547  1.00 10.00      A   
ATOM   1836  CA  ILE A 199     -23.936   4.584  -5.863  1.00 10.00      A   
ATOM   1837  CB  ILE A 199     -24.964   4.511  -4.709  1.00 10.00      A   
ATOM   1838  CG1 ILE A 199     -25.571   5.896  -4.448  1.00 10.00      A   
ATOM   1839  CG2 ILE A 199     -24.318   3.964  -3.441  1.00 10.00      A   
ATOM   1840  CD1 ILE A 199     -26.689   5.904  -3.427  1.00 10.00      A   
ATOM   1841  C   ILE A 199     -23.328   3.206  -6.102  1.00 10.00      A   
ATOM   1842  O   ILE A 199     -23.960   2.323  -6.682  1.00 10.00      A   
ATOM   1843  N   VAL A 200     -22.090   3.046  -5.662  1.00 10.00      A   
ATOM   1844  HN  VAL A 200     -21.639   3.808  -5.230  1.00 10.00      A   
ATOM   1845  CA  VAL A 200     -21.379   1.785  -5.774  1.00 10.00      A   
ATOM   1846  CB  VAL A 200     -19.975   1.975  -6.387  1.00 10.00      A   
ATOM   1847  CG1 VAL A 200     -19.302   0.628  -6.615  1.00 10.00      A   
ATOM   1848  CG2 VAL A 200     -20.056   2.759  -7.689  1.00 10.00      A   
ATOM   1849  C   VAL A 200     -21.246   1.195  -4.374  1.00 10.00      A   
ATOM   1850  O   VAL A 200     -20.663   1.814  -3.483  1.00 10.00      A   
ATOM   1851  N   LEU A 201     -21.790   0.009  -4.177  1.00 10.00      A   
ATOM   1852  HN  LEU A 201     -22.217  -0.460  -4.932  1.00 10.00      A   
ATOM   1853  CA  LEU A 201     -21.756  -0.621  -2.870  1.00 10.00      A   
ATOM   1854  CB  LEU A 201     -23.185  -0.872  -2.376  1.00 10.00      A   
ATOM   1855  CG  LEU A 201     -23.325  -1.502  -0.988  1.00 10.00      A   
ATOM   1856  CD1 LEU A 201     -22.924  -0.517   0.098  1.00 10.00      A   
ATOM   1857  CD2 LEU A 201     -24.744  -2.001  -0.767  1.00 10.00      A   
ATOM   1858  C   LEU A 201     -20.964  -1.919  -2.866  1.00 10.00      A   
ATOM   1859  O   LEU A 201     -21.190  -2.806  -3.690  1.00 10.00      A   
ATOM   1860  N   VAL A 202     -20.022  -2.010  -1.938  1.00 10.00      A   
ATOM   1861  HN  VAL A 202     -19.863  -1.242  -1.342  1.00 10.00      A   
ATOM   1862  CA  VAL A 202     -19.206  -3.203  -1.773  1.00 10.00      A   
ATOM   1863  CB  VAL A 202     -17.703  -2.918  -1.991  1.00 10.00      A   
ATOM   1864  CG1 VAL A 202     -16.894  -4.203  -1.883  1.00 10.00      A   
ATOM   1865  CG2 VAL A 202     -17.465  -2.254  -3.341  1.00 10.00      A   
ATOM   1866  C   VAL A 202     -19.423  -3.738  -0.362  1.00 10.00      A   
ATOM   1867  O   VAL A 202     -18.865  -3.216   0.602  1.00 10.00      A   
ATOM   1868  N   THR A 203     -20.259  -4.754  -0.239  1.00 10.00      A   
ATOM   1869  HN  THR A 203     -20.681  -5.131  -1.039  1.00 10.00      A   
ATOM   1870  CA  THR A 203     -20.569  -5.327   1.063  1.00 10.00      A   
ATOM   1871  CB  THR A 203     -22.049  -5.094   1.409  1.00 10.00      A   
ATOM   1872  OG1 THR A 203     -22.804  -5.004   0.193  1.00 10.00      A   
ATOM   1873  HG1 THR A 203     -23.628  -4.545   0.365  1.00 10.00      A   
ATOM   1874  CG2 THR A 203     -22.211  -3.803   2.199  1.00 10.00      A   
ATOM   1875  C   THR A 203     -20.260  -6.819   1.114  1.00 10.00      A   
ATOM   1876  O   THR A 203     -19.607  -7.360   0.217  1.00 10.00      A   
ATOM   1877  N   HIS A 204     -20.716  -7.475   2.174  1.00 10.00      A   
ATOM   1878  HN  HIS A 204     -21.206  -6.980   2.864  1.00 10.00      A   
ATOM   1879  CA  HIS A 204     -20.494  -8.903   2.353  1.00 10.00      A   
ATOM   1880  CB  HIS A 204     -19.645  -9.158   3.602  1.00 10.00      A   
ATOM   1881  CG  HIS A 204     -18.262  -9.647   3.310  1.00 10.00      A   
ATOM   1882  ND1 HIS A 204     -17.137  -8.881   3.521  1.00 10.00      A   
ATOM   1883  HD1 HIS A 204     -17.126  -7.954   3.876  1.00 10.00      A   
ATOM   1884  CD2 HIS A 204     -17.822 -10.833   2.826  1.00 10.00      A   
ATOM   1885  CE1 HIS A 204     -16.065  -9.573   3.179  1.00 10.00      A   
ATOM   1886  NE2 HIS A 204     -16.453 -10.759   2.756  1.00 10.00      A   
ATOM   1887  HE2 HIS A 204     -15.855 -11.481   2.457  1.00 10.00      A   
ATOM   1888  C   HIS A 204     -21.815  -9.657   2.466  1.00 10.00      A   
ATOM   1889  O   HIS A 204     -21.833 -10.886   2.503  1.00 10.00      A   
ATOM   1890  N   GLN A 205     -22.918  -8.921   2.523  1.00 10.00      A   
ATOM   1891  HN  GLN A 205     -22.845  -7.943   2.483  1.00 10.00      A   
ATOM   1892  CA  GLN A 205     -24.238  -9.533   2.636  1.00 10.00      A   
ATOM   1893  CB  GLN A 205     -25.062  -8.863   3.738  1.00 10.00      A   
ATOM   1894  CG  GLN A 205     -24.618  -9.218   5.149  1.00 10.00      A   
ATOM   1895  CD  GLN A 205     -24.748 -10.701   5.453  1.00 10.00      A   
ATOM   1896  OE1 GLN A 205     -25.634 -11.383   4.934  1.00 10.00      A   
ATOM   1897  NE2 GLN A 205     -23.866 -11.208   6.295  1.00 10.00      A   
ATOM   1898 HE21 GLN A 205     -23.184 -10.608   6.672  1.00 10.00      A   
ATOM   1899 HE22 GLN A 205     -23.923 -12.164   6.512  1.00 10.00      A   
ATOM   1900  C   GLN A 205     -24.988  -9.480   1.312  1.00 10.00      A   
ATOM   1901  O   GLN A 205     -25.135  -8.414   0.715  1.00 10.00      A   
ATOM   1902  N   MET A 206     -25.472 -10.633   0.864  1.00 10.00      A   
ATOM   1903  HN  MET A 206     -25.331 -11.452   1.394  1.00 10.00      A   
ATOM   1904  CA  MET A 206     -26.208 -10.718  -0.394  1.00 10.00      A   
ATOM   1905  CB  MET A 206     -26.287 -12.167  -0.884  1.00 10.00      A   
ATOM   1906  CG  MET A 206     -24.944 -12.808  -1.190  1.00 10.00      A   
ATOM   1907  SD  MET A 206     -23.933 -11.822  -2.309  1.00 10.00      A   
ATOM   1908  CE  MET A 206     -22.802 -13.070  -2.918  1.00 10.00      A   
ATOM   1909  C   MET A 206     -27.616 -10.153  -0.246  1.00 10.00      A   
ATOM   1910  O   MET A 206     -28.206  -9.674  -1.214  1.00 10.00      A   
ATOM   1911  N   GLU A 207     -28.142 -10.215   0.973  1.00 10.00      A   
ATOM   1912  HN  GLU A 207     -27.611 -10.613   1.698  1.00 10.00      A   
ATOM   1913  CA  GLU A 207     -29.483  -9.728   1.272  1.00 10.00      A   
ATOM   1914  CB  GLU A 207     -29.787  -9.929   2.759  1.00 10.00      A   
ATOM   1915  CG  GLU A 207     -31.264  -9.911   3.098  1.00 10.00      A   
ATOM   1916  CD  GLU A 207     -32.037 -10.975   2.350  1.00 10.00      A   
ATOM   1917  OE1 GLU A 207     -31.869 -12.173   2.667  1.00 10.00      A   
ATOM   1918  OE2 GLU A 207     -32.828 -10.618   1.452  1.00 10.00      A   
ATOM   1919  C   GLU A 207     -29.641  -8.255   0.907  1.00 10.00      A   
ATOM   1920  O   GLU A 207     -30.503  -7.893   0.108  1.00 10.00      A   
ATOM   1921  N   ASP A 208     -28.794  -7.416   1.494  1.00 10.00      A   
ATOM   1922  HN  ASP A 208     -28.129  -7.772   2.119  1.00 10.00      A   
ATOM   1923  CA  ASP A 208     -28.831  -5.977   1.251  1.00 10.00      A   
ATOM   1924  CB  ASP A 208     -27.786  -5.265   2.122  1.00 10.00      A   
ATOM   1925  CG  ASP A 208     -28.131  -5.273   3.605  1.00 10.00      A   
ATOM   1926  OD1 ASP A 208     -28.300  -4.180   4.190  1.00 10.00      A   
ATOM   1927  OD2 ASP A 208     -28.228  -6.368   4.197  1.00 10.00      A   
ATOM   1928  C   ASP A 208     -28.596  -5.658  -0.225  1.00 10.00      A   
ATOM   1929  O   ASP A 208     -29.123  -4.682  -0.755  1.00 10.00      A   
ATOM   1930  N   VAL A 209     -27.818  -6.501  -0.887  1.00 10.00      A   
ATOM   1931  HN  VAL A 209     -27.441  -7.272  -0.415  1.00 10.00      A   
ATOM   1932  CA  VAL A 209     -27.507  -6.315  -2.297  1.00 10.00      A   
ATOM   1933  CB  VAL A 209     -26.289  -7.169  -2.719  1.00 10.00      A   
ATOM   1934  CG1 VAL A 209     -26.122  -7.181  -4.232  1.00 10.00      A   
ATOM   1935  CG2 VAL A 209     -25.024  -6.652  -2.053  1.00 10.00      A   
ATOM   1936  C   VAL A 209     -28.705  -6.653  -3.187  1.00 10.00      A   
ATOM   1937  O   VAL A 209     -29.130  -5.837  -4.003  1.00 10.00      A   
ATOM   1938  N   ALA A 210     -29.275  -7.833  -2.989  1.00 10.00      A   
ATOM   1939  HN  ALA A 210     -28.935  -8.413  -2.271  1.00 10.00      A   
ATOM   1940  CA  ALA A 210     -30.400  -8.297  -3.798  1.00 10.00      A   
ATOM   1941  CB  ALA A 210     -30.698  -9.759  -3.502  1.00 10.00      A   
ATOM   1942  C   ALA A 210     -31.661  -7.447  -3.634  1.00 10.00      A   
ATOM   1943  O   ALA A 210     -32.610  -7.583  -4.409  1.00 10.00      A   
ATOM   1944  N   GLN A 211     -31.678  -6.572  -2.633  1.00 10.00      A   
ATOM   1945  HN  GLN A 211     -30.900  -6.504  -2.040  1.00 10.00      A   
ATOM   1946  CA  GLN A 211     -32.844  -5.730  -2.393  1.00 10.00      A   
ATOM   1947  CB  GLN A 211     -33.309  -5.843  -0.937  1.00 10.00      A   
ATOM   1948  CG  GLN A 211     -33.629  -7.257  -0.492  1.00 10.00      A   
ATOM   1949  CD  GLN A 211     -34.486  -7.297   0.756  1.00 10.00      A   
ATOM   1950  OE1 GLN A 211     -35.331  -6.428   0.979  1.00 10.00      A   
ATOM   1951  NE2 GLN A 211     -34.277  -8.307   1.581  1.00 10.00      A   
ATOM   1952 HE21 GLN A 211     -33.584  -8.971   1.342  1.00 10.00      A   
ATOM   1953 HE22 GLN A 211     -34.816  -8.360   2.397  1.00 10.00      A   
ATOM   1954  C   GLN A 211     -32.618  -4.262  -2.752  1.00 10.00      A   
ATOM   1955  O   GLN A 211     -33.579  -3.506  -2.889  1.00 10.00      A   
ATOM   1956  N   TYR A 212     -31.365  -3.847  -2.914  1.00 10.00      A   
ATOM   1957  HN  TYR A 212     -30.629  -4.482  -2.823  1.00 10.00      A   
ATOM   1958  CA  TYR A 212     -31.085  -2.444  -3.216  1.00 10.00      A   
ATOM   1959  CB  TYR A 212     -30.527  -1.729  -1.984  1.00 10.00      A   
ATOM   1960  CG  TYR A 212     -31.505  -1.610  -0.837  1.00 10.00      A   
ATOM   1961  CD1 TYR A 212     -31.441  -2.471   0.253  1.00 10.00      A   
ATOM   1962  CD2 TYR A 212     -32.497  -0.641  -0.847  1.00 10.00      A   
ATOM   1963  CE1 TYR A 212     -32.335  -2.364   1.302  1.00 10.00      A   
ATOM   1964  CE2 TYR A 212     -33.395  -0.525   0.198  1.00 10.00      A   
ATOM   1965  CZ  TYR A 212     -33.311  -1.391   1.269  1.00 10.00      A   
ATOM   1966  OH  TYR A 212     -34.205  -1.279   2.313  1.00 10.00      A   
ATOM   1967  HH  TYR A 212     -35.089  -1.119   1.955  1.00 10.00      A   
ATOM   1968  C   TYR A 212     -30.154  -2.225  -4.412  1.00 10.00      A   
ATOM   1969  O   TYR A 212     -29.999  -1.093  -4.872  1.00 10.00      A   
ATOM   1970  N   ALA A 213     -29.537  -3.282  -4.916  1.00 10.00      A   
ATOM   1971  HN  ALA A 213     -29.699  -4.171  -4.529  1.00 10.00      A   
ATOM   1972  CA  ALA A 213     -28.619  -3.147  -6.043  1.00 10.00      A   
ATOM   1973  CB  ALA A 213     -27.438  -4.090  -5.900  1.00 10.00      A   
ATOM   1974  C   ALA A 213     -29.313  -3.355  -7.382  1.00 10.00      A   
ATOM   1975  O   ALA A 213     -30.389  -3.958  -7.457  1.00 10.00      A   
ATOM   1976  N   GLU A 214     -28.687  -2.852  -8.436  1.00 10.00      A   
ATOM   1977  HN  GLU A 214     -27.835  -2.379  -8.301  1.00 10.00      A   
ATOM   1978  CA  GLU A 214     -29.219  -2.973  -9.788  1.00 10.00      A   
ATOM   1979  CB  GLU A 214     -29.477  -1.587 -10.378  1.00 10.00      A   
ATOM   1980  CG  GLU A 214     -30.368  -0.691  -9.534  1.00 10.00      A   
ATOM   1981  CD  GLU A 214     -30.306   0.760  -9.970  1.00 10.00      A   
ATOM   1982  OE1 GLU A 214     -29.857   1.026 -11.107  1.00 10.00      A   
ATOM   1983  OE2 GLU A 214     -30.710   1.641  -9.179  1.00 10.00      A   
ATOM   1984  C   GLU A 214     -28.234  -3.730 -10.672  1.00 10.00      A   
ATOM   1985  O   GLU A 214     -28.601  -4.673 -11.373  1.00 10.00      A   
ATOM   1986  N   GLN A 215     -26.977  -3.305 -10.629  1.00 10.00      A   
ATOM   1987  HN  GLN A 215     -26.748  -2.546 -10.049  1.00 10.00      A   
ATOM   1988  CA  GLN A 215     -25.922  -3.933 -11.409  1.00 10.00      A   
ATOM   1989  CB  GLN A 215     -25.186  -2.897 -12.271  1.00 10.00      A   
ATOM   1990  CG  GLN A 215     -26.081  -2.102 -13.217  1.00 10.00      A   
ATOM   1991  CD  GLN A 215     -26.731  -0.903 -12.550  1.00 10.00      A   
ATOM   1992  OE1 GLN A 215     -26.167  -0.306 -11.635  1.00 10.00      A   
ATOM   1993  NE2 GLN A 215     -27.922  -0.542 -13.007  1.00 10.00      A   
ATOM   1994 HE21 GLN A 215     -28.313  -1.060 -13.743  1.00 10.00      A   
ATOM   1995 HE22 GLN A 215     -28.371   0.226 -12.584  1.00 10.00      A   
ATOM   1996  C   GLN A 215     -24.943  -4.630 -10.473  1.00 10.00      A   
ATOM   1997  O   GLN A 215     -24.299  -3.988  -9.646  1.00 10.00      A   
ATOM   1998  N   VAL A 216     -24.844  -5.942 -10.592  1.00 10.00      A   
ATOM   1999  HN  VAL A 216     -25.379  -6.402 -11.277  1.00 10.00      A   
ATOM   2000  CA  VAL A 216     -23.954  -6.724  -9.744  1.00 10.00      A   
ATOM   2001  CB  VAL A 216     -24.691  -7.929  -9.116  1.00 10.00      A   
ATOM   2002  CG1 VAL A 216     -23.779  -8.700  -8.172  1.00 10.00      A   
ATOM   2003  CG2 VAL A 216     -25.944  -7.471  -8.385  1.00 10.00      A   
ATOM   2004  C   VAL A 216     -22.743  -7.218 -10.529  1.00 10.00      A   
ATOM   2005  O   VAL A 216     -22.868  -7.635 -11.682  1.00 10.00      A   
ATOM   2006  N   ALA A 217     -21.575  -7.154  -9.901  1.00 10.00      A   
ATOM   2007  HN  ALA A 217     -21.546  -6.804  -8.984  1.00 10.00      A   
ATOM   2008  CA  ALA A 217     -20.338  -7.597 -10.523  1.00 10.00      A   
ATOM   2009  CB  ALA A 217     -19.493  -6.398 -10.926  1.00 10.00      A   
ATOM   2010  C   ALA A 217     -19.565  -8.499  -9.566  1.00 10.00      A   
ATOM   2011  O   ALA A 217     -19.379  -8.158  -8.392  1.00 10.00      A   
ATOM   2012  N   VAL A 218     -19.123  -9.649 -10.061  1.00 10.00      A   
ATOM   2013  HN  VAL A 218     -19.301  -9.867 -11.002  1.00 10.00      A   
ATOM   2014  CA  VAL A 218     -18.375 -10.598  -9.243  1.00 10.00      A   
ATOM   2015  CB  VAL A 218     -18.864 -12.046  -9.465  1.00 10.00      A   
ATOM   2016  CG1 VAL A 218     -18.073 -13.027  -8.614  1.00 10.00      A   
ATOM   2017  CG2 VAL A 218     -20.348 -12.159  -9.168  1.00 10.00      A   
ATOM   2018  C   VAL A 218     -16.881 -10.524  -9.544  1.00 10.00      A   
ATOM   2019  O   VAL A 218     -16.460 -10.642 -10.698  1.00 10.00      A   
ATOM   2020  N   MET A 219     -16.086 -10.323  -8.504  1.00 10.00      A   
ATOM   2021  HN  MET A 219     -16.484 -10.221  -7.610  1.00 10.00      A   
ATOM   2022  CA  MET A 219     -14.642 -10.245  -8.650  1.00 10.00      A   
ATOM   2023  CB  MET A 219     -14.079  -9.078  -7.836  1.00 10.00      A   
ATOM   2024  CG  MET A 219     -13.601  -7.916  -8.687  1.00 10.00      A   
ATOM   2025  SD  MET A 219     -12.319  -8.398  -9.860  1.00 10.00      A   
ATOM   2026  CE  MET A 219     -12.116  -6.873 -10.777  1.00 10.00      A   
ATOM   2027  C   MET A 219     -13.991 -11.548  -8.209  1.00 10.00      A   
ATOM   2028  O   MET A 219     -14.434 -12.181  -7.248  1.00 10.00      A   
ATOM   2029  N   HIS A 220     -12.955 -11.959  -8.923  1.00 10.00      A   
ATOM   2030  HN  HIS A 220     -12.668 -11.425  -9.700  1.00 10.00      A   
ATOM   2031  CA  HIS A 220     -12.242 -13.188  -8.601  1.00 10.00      A   
ATOM   2032  CB  HIS A 220     -12.844 -14.381  -9.360  1.00 10.00      A   
ATOM   2033  CG  HIS A 220     -12.151 -15.692  -9.124  1.00 10.00      A   
ATOM   2034  ND1 HIS A 220     -12.295 -16.431  -7.967  1.00 10.00      A   
ATOM   2035  HD1 HIS A 220     -12.842 -16.185  -7.186  1.00 10.00      A   
ATOM   2036  CD2 HIS A 220     -11.311 -16.405  -9.915  1.00 10.00      A   
ATOM   2037  CE1 HIS A 220     -11.574 -17.536  -8.061  1.00 10.00      A   
ATOM   2038  NE2 HIS A 220     -10.972 -17.542  -9.231  1.00 10.00      A   
ATOM   2039  HE2 HIS A 220     -10.379 -18.251  -9.560  1.00 10.00      A   
ATOM   2040  C   HIS A 220     -10.758 -13.047  -8.913  1.00 10.00      A   
ATOM   2041  O   HIS A 220     -10.346 -13.174 -10.064  1.00 10.00      A   
ATOM   2042  N   GLU A 221      -9.969 -12.776  -7.878  1.00 10.00      A   
ATOM   2043  HN  GLU A 221     -10.374 -12.685  -6.990  1.00 10.00      A   
ATOM   2044  CA  GLU A 221      -8.518 -12.625  -8.005  1.00 10.00      A   
ATOM   2045  CB  GLU A 221      -7.864 -13.961  -8.370  1.00 10.00      A   
ATOM   2046  CG  GLU A 221      -8.257 -15.112  -7.460  1.00 10.00      A   
ATOM   2047  CD  GLU A 221      -7.462 -16.368  -7.730  1.00 10.00      A   
ATOM   2048  OE1 GLU A 221      -7.912 -17.198  -8.547  1.00 10.00      A   
ATOM   2049  OE2 GLU A 221      -6.385 -16.532  -7.120  1.00 10.00      A   
ATOM   2050  C   GLU A 221      -8.130 -11.539  -9.012  1.00 10.00      A   
ATOM   2051  O   GLU A 221      -7.182 -11.697  -9.781  1.00 10.00      A   
ATOM   2052  N   GLY A 222      -8.866 -10.437  -9.001  1.00 10.00      A   
ATOM   2053  HN  GLY A 222      -9.603 -10.357  -8.359  1.00 10.00      A   
ATOM   2054  CA  GLY A 222      -8.583  -9.340  -9.908  1.00 10.00      A   
ATOM   2055  C   GLY A 222      -9.199  -9.542 -11.278  1.00 10.00      A   
ATOM   2056  O   GLY A 222      -9.018  -8.721 -12.178  1.00 10.00      A   
ATOM   2057  N   ARG A 223      -9.915 -10.642 -11.438  1.00 10.00      A   
ATOM   2058  HN  ARG A 223     -10.006 -11.265 -10.685  1.00 10.00      A   
ATOM   2059  CA  ARG A 223     -10.566 -10.959 -12.699  1.00 10.00      A   
ATOM   2060  CB  ARG A 223     -10.188 -12.368 -13.153  1.00 10.00      A   
ATOM   2061  CG  ARG A 223      -8.692 -12.605 -13.262  1.00 10.00      A   
ATOM   2062  CD  ARG A 223      -8.372 -14.089 -13.236  1.00 10.00      A   
ATOM   2063  NE  ARG A 223      -9.019 -14.805 -14.331  1.00 10.00      A   
ATOM   2064  HE  ARG A 223      -9.200 -14.296 -15.155  1.00 10.00      A   
ATOM   2065  CZ  ARG A 223      -9.360 -16.089 -14.284  1.00 10.00      A   
ATOM   2066  NH1 ARG A 223      -9.110 -16.810 -13.196  1.00 10.00      A   
ATOM   2067 HH11 ARG A 223      -8.637 -16.377 -12.374  1.00 10.00      A   
ATOM   2068 HH12 ARG A 223      -9.382 -17.817 -13.160  1.00 10.00      A   
ATOM   2069  NH2 ARG A 223      -9.952 -16.650 -15.329  1.00 10.00      A   
ATOM   2070 HH21 ARG A 223     -10.147 -16.086 -16.184  1.00 10.00      A   
ATOM   2071 HH22 ARG A 223     -10.222 -17.655 -15.302  1.00 10.00      A   
ATOM   2072  C   ARG A 223     -12.075 -10.852 -12.545  1.00 10.00      A   
ATOM   2073  O   ARG A 223     -12.672 -11.546 -11.717  1.00 10.00      A   
ATOM   2074  N   LEU A 224     -12.685  -9.985 -13.338  1.00 10.00      A   
ATOM   2075  HN  LEU A 224     -12.154  -9.482 -13.989  1.00 10.00      A   
ATOM   2076  CA  LEU A 224     -14.125  -9.775 -13.286  1.00 10.00      A   
ATOM   2077  CB  LEU A 224     -14.495  -8.430 -13.921  1.00 10.00      A   
ATOM   2078  CG  LEU A 224     -15.938  -7.962 -13.723  1.00 10.00      A   
ATOM   2079  CD1 LEU A 224     -16.184  -7.582 -12.272  1.00 10.00      A   
ATOM   2080  CD2 LEU A 224     -16.257  -6.798 -14.648  1.00 10.00      A   
ATOM   2081  C   LEU A 224     -14.864 -10.911 -13.986  1.00 10.00      A   
ATOM   2082  O   LEU A 224     -14.572 -11.239 -15.139  1.00 10.00      A   
ATOM   2083  N   MET A 225     -15.810 -11.513 -13.280  1.00 10.00      A   
ATOM   2084  HN  MET A 225     -15.991 -11.204 -12.359  1.00 10.00      A   
ATOM   2085  CA  MET A 225     -16.598 -12.611 -13.821  1.00 10.00      A   
ATOM   2086  CB  MET A 225     -16.146 -13.943 -13.211  1.00 10.00      A   
ATOM   2087  CG  MET A 225     -17.005 -15.140 -13.595  1.00 10.00      A   
ATOM   2088  SD  MET A 225     -17.146 -15.376 -15.378  1.00 10.00      A   
ATOM   2089  CE  MET A 225     -15.440 -15.687 -15.822  1.00 10.00      A   
ATOM   2090  C   MET A 225     -18.076 -12.381 -13.542  1.00 10.00      A   
ATOM   2091  O   MET A 225     -18.468 -12.222 -12.390  1.00 10.00      A   
ATOM   2092  N   LYS A 226     -18.879 -12.368 -14.603  1.00 10.00      A   
ATOM   2093  HN  LYS A 226     -18.487 -12.507 -15.493  1.00 10.00      A   
ATOM   2094  CA  LYS A 226     -20.324 -12.151 -14.506  1.00 10.00      A   
ATOM   2095  CB  LYS A 226     -21.006 -13.135 -13.549  1.00 10.00      A   
ATOM   2096  CG  LYS A 226     -21.125 -14.549 -14.095  1.00 10.00      A   
ATOM   2097  CD  LYS A 226     -21.873 -15.456 -13.130  1.00 10.00      A   
ATOM   2098  CE  LYS A 226     -23.346 -15.086 -13.039  1.00 10.00      A   
ATOM   2099  NZ  LYS A 226     -24.088 -15.411 -14.286  1.00 10.00      A   
ATOM   2100  HZ1 LYS A 226     -23.683 -14.894 -15.093  1.00 10.00      A   
ATOM   2101  HZ2 LYS A 226     -25.087 -15.141 -14.187  1.00 10.00      A   
ATOM   2102  HZ3 LYS A 226     -24.037 -16.434 -14.482  1.00 10.00      A   
ATOM   2103  C   LYS A 226     -20.671 -10.706 -14.156  1.00 10.00      A   
ATOM   2104  O   LYS A 226     -20.176 -10.149 -13.173  1.00 10.00      A   
ATOM   2105  N   PHE A 227     -21.513 -10.100 -14.979  1.00 10.00      A   
ATOM   2106  HN  PHE A 227     -21.863 -10.592 -15.754  1.00 10.00      A   
ATOM   2107  CA  PHE A 227     -21.934  -8.724 -14.771  1.00 10.00      A   
ATOM   2108  CB  PHE A 227     -20.960  -7.758 -15.457  1.00 10.00      A   
ATOM   2109  CG  PHE A 227     -21.315  -6.307 -15.293  1.00 10.00      A   
ATOM   2110  CD1 PHE A 227     -21.278  -5.709 -14.045  1.00 10.00      A   
ATOM   2111  CD2 PHE A 227     -21.688  -5.543 -16.388  1.00 10.00      A   
ATOM   2112  CE1 PHE A 227     -21.609  -4.378 -13.890  1.00 10.00      A   
ATOM   2113  CE2 PHE A 227     -22.019  -4.209 -16.240  1.00 10.00      A   
ATOM   2114  CZ  PHE A 227     -21.979  -3.626 -14.989  1.00 10.00      A   
ATOM   2115  C   PHE A 227     -23.345  -8.523 -15.310  1.00 10.00      A   
ATOM   2116  O   PHE A 227     -23.593  -8.710 -16.505  1.00 10.00      A   
ATOM   2117  N   GLY A 228     -24.266  -8.160 -14.431  1.00 10.00      A   
ATOM   2118  HN  GLY A 228     -24.014  -8.038 -13.487  1.00 10.00      A   
ATOM   2119  CA  GLY A 228     -25.637  -7.943 -14.839  1.00 10.00      A   
ATOM   2120  C   GLY A 228     -26.542  -7.702 -13.653  1.00 10.00      A   
ATOM   2121  O   GLY A 228     -26.089  -7.218 -12.615  1.00 10.00      A   
ATOM   2122  N   THR A 229     -27.814  -8.046 -13.793  1.00 10.00      A   
ATOM   2123  HN  THR A 229     -28.116  -8.443 -14.639  1.00 10.00      A   
ATOM   2124  CA  THR A 229     -28.768  -7.863 -12.711  1.00 10.00      A   
ATOM   2125  CB  THR A 229     -30.225  -7.880 -13.225  1.00 10.00      A   
ATOM   2126  OG1 THR A 229     -30.553  -9.176 -13.744  1.00 10.00      A   
ATOM   2127  HG1 THR A 229     -30.026  -9.351 -14.541  1.00 10.00      A   
ATOM   2128  CG2 THR A 229     -30.426  -6.836 -14.311  1.00 10.00      A   
ATOM   2129  C   THR A 229     -28.587  -8.965 -11.669  1.00 10.00      A   
ATOM   2130  O   THR A 229     -27.994 -10.008 -11.964  1.00 10.00      A   
ATOM   2131  N   PRO A 230     -29.080  -8.753 -10.435  1.00 10.00      A   
ATOM   2132  CA  PRO A 230     -28.973  -9.747  -9.362  1.00 10.00      A   
ATOM   2133  CB  PRO A 230     -29.827  -9.154  -8.240  1.00 10.00      A   
ATOM   2134  CG  PRO A 230     -29.813  -7.685  -8.494  1.00 10.00      A   
ATOM   2135  CD  PRO A 230     -29.759  -7.522  -9.985  1.00 10.00      A   
ATOM   2136  C   PRO A 230     -29.534 -11.101  -9.795  1.00 10.00      A   
ATOM   2137  O   PRO A 230     -29.023 -12.147  -9.407  1.00 10.00      A   
ATOM   2138  N   ALA A 231     -30.568 -11.067 -10.628  1.00 10.00      A   
ATOM   2139  HN  ALA A 231     -30.913 -10.199 -10.923  1.00 10.00      A   
ATOM   2140  CA  ALA A 231     -31.204 -12.284 -11.118  1.00 10.00      A   
ATOM   2141  CB  ALA A 231     -32.521 -11.947 -11.799  1.00 10.00      A   
ATOM   2142  C   ALA A 231     -30.289 -13.043 -12.077  1.00 10.00      A   
ATOM   2143  O   ALA A 231     -30.332 -14.271 -12.154  1.00 10.00      A   
ATOM   2144  N   ASP A 232     -29.461 -12.307 -12.804  1.00 10.00      A   
ATOM   2145  HN  ASP A 232     -29.462 -11.330 -12.692  1.00 10.00      A   
ATOM   2146  CA  ASP A 232     -28.537 -12.915 -13.758  1.00 10.00      A   
ATOM   2147  CB  ASP A 232     -28.079 -11.900 -14.807  1.00 10.00      A   
ATOM   2148  CG  ASP A 232     -29.218 -11.352 -15.641  1.00 10.00      A   
ATOM   2149  OD1 ASP A 232     -30.066 -12.146 -16.103  1.00 10.00      A   
ATOM   2150  OD2 ASP A 232     -29.277 -10.116 -15.833  1.00 10.00      A   
ATOM   2151  C   ASP A 232     -27.330 -13.487 -13.033  1.00 10.00      A   
ATOM   2152  O   ASP A 232     -26.750 -14.491 -13.452  1.00 10.00      A   
ATOM   2153  N   VAL A 233     -26.951 -12.834 -11.945  1.00 10.00      A   
ATOM   2154  HN  VAL A 233     -27.441 -12.028 -11.678  1.00 10.00      A   
ATOM   2155  CA  VAL A 233     -25.819 -13.272 -11.145  1.00 10.00      A   
ATOM   2156  CB  VAL A 233     -25.270 -12.127 -10.269  1.00 10.00      A   
ATOM   2157  CG1 VAL A 233     -24.115 -12.612  -9.404  1.00 10.00      A   
ATOM   2158  CG2 VAL A 233     -24.830 -10.959 -11.142  1.00 10.00      A   
ATOM   2159  C   VAL A 233     -26.212 -14.457 -10.267  1.00 10.00      A   
ATOM   2160  O   VAL A 233     -25.552 -15.495 -10.281  1.00 10.00      A   
ATOM   2161  N   PHE A 234     -27.310 -14.307  -9.534  1.00 10.00      A   
ATOM   2162  HN  PHE A 234     -27.817 -13.468  -9.597  1.00 10.00      A   
ATOM   2163  CA  PHE A 234     -27.793 -15.362  -8.647  1.00 10.00      A   
ATOM   2164  CB  PHE A 234     -28.609 -14.777  -7.483  1.00 10.00      A   
ATOM   2165  CG  PHE A 234     -27.856 -13.811  -6.608  1.00 10.00      A   
ATOM   2166  CD1 PHE A 234     -28.304 -12.512  -6.444  1.00 10.00      A   
ATOM   2167  CD2 PHE A 234     -26.702 -14.203  -5.951  1.00 10.00      A   
ATOM   2168  CE1 PHE A 234     -27.616 -11.619  -5.645  1.00 10.00      A   
ATOM   2169  CE2 PHE A 234     -26.010 -13.316  -5.149  1.00 10.00      A   
ATOM   2170  CZ  PHE A 234     -26.468 -12.023  -4.995  1.00 10.00      A   
ATOM   2171  C   PHE A 234     -28.634 -16.381  -9.413  1.00 10.00      A   
ATOM   2172  O   PHE A 234     -29.709 -16.777  -8.964  1.00 10.00      A   
ATOM   2173  N   SER A 235     -28.141 -16.802 -10.570  1.00 10.00      A   
ATOM   2174  HN  SER A 235     -27.276 -16.453 -10.877  1.00 10.00      A   
ATOM   2175  CA  SER A 235     -28.840 -17.776 -11.392  1.00 10.00      A   
ATOM   2176  CB  SER A 235     -28.438 -17.583 -12.854  1.00 10.00      A   
ATOM   2177  OG  SER A 235     -27.104 -17.107 -12.939  1.00 10.00      A   
ATOM   2178  HG  SER A 235     -27.108 -16.213 -13.304  1.00 10.00      A   
ATOM   2179  C   SER A 235     -28.498 -19.189 -10.935  1.00 10.00      A   
ATOM   2180  O   SER A 235     -29.374 -19.960 -10.543  1.00 10.00      A   
ATOM   2181  N   ASN A 236     -27.213 -19.510 -10.977  1.00 10.00      A   
ATOM   2182  HN  ASN A 236     -26.571 -18.843 -11.297  1.00 10.00      A   
ATOM   2183  CA  ASN A 236     -26.731 -20.819 -10.561  1.00 10.00      A   
ATOM   2184  CB  ASN A 236     -25.820 -21.424 -11.634  1.00 10.00      A   
ATOM   2185  CG  ASN A 236     -25.395 -22.843 -11.306  1.00 10.00      A   
ATOM   2186  OD1 ASN A 236     -24.412 -23.059 -10.604  1.00 10.00      A   
ATOM   2187  ND2 ASN A 236     -26.129 -23.820 -11.815  1.00 10.00      A   
ATOM   2188 HD21 ASN A 236     -26.902 -23.580 -12.367  1.00 10.00      A   
ATOM   2189 HD22 ASN A 236     -25.864 -24.746 -11.626  1.00 10.00      A   
ATOM   2190  C   ASN A 236     -25.987 -20.708  -9.236  1.00 10.00      A   
ATOM   2191  O   ASN A 236     -24.944 -20.056  -9.152  1.00 10.00      A   
ATOM   2192  N   ARG A 237     -26.534 -21.337  -8.204  1.00 10.00      A   
ATOM   2193  HN  ARG A 237     -27.366 -21.843  -8.343  1.00 10.00      A   
ATOM   2194  CA  ARG A 237     -25.939 -21.296  -6.868  1.00 10.00      A   
ATOM   2195  CB  ARG A 237     -26.877 -21.918  -5.829  1.00 10.00      A   
ATOM   2196  CG  ARG A 237     -26.357 -21.833  -4.401  1.00 10.00      A   
ATOM   2197  CD  ARG A 237     -26.869 -22.983  -3.555  1.00 10.00      A   
ATOM   2198  NE  ARG A 237     -28.282 -22.833  -3.218  1.00 10.00      A   
ATOM   2199  HE  ARG A 237     -28.812 -22.207  -3.762  1.00 10.00      A   
ATOM   2200  CZ  ARG A 237     -28.881 -23.485  -2.225  1.00 10.00      A   
ATOM   2201  NH1 ARG A 237     -28.191 -24.328  -1.468  1.00 10.00      A   
ATOM   2202 HH11 ARG A 237     -27.176 -24.481  -1.647  1.00 10.00      A   
ATOM   2203 HH12 ARG A 237     -28.659 -24.844  -0.691  1.00 10.00      A   
ATOM   2204  NH2 ARG A 237     -30.167 -23.283  -1.984  1.00 10.00      A   
ATOM   2205 HH21 ARG A 237     -30.709 -22.613  -2.572  1.00 10.00      A   
ATOM   2206 HH22 ARG A 237     -30.643 -23.792  -1.209  1.00 10.00      A   
ATOM   2207  C   ARG A 237     -24.575 -21.980  -6.816  1.00 10.00      A   
ATOM   2208  O   ARG A 237     -23.668 -21.510  -6.133  1.00 10.00      A   
ATOM   2209  N   GLU A 238     -24.433 -23.079  -7.549  1.00 10.00      A   
ATOM   2210  HN  GLU A 238     -25.182 -23.384  -8.101  1.00 10.00      A   
ATOM   2211  CA  GLU A 238     -23.182 -23.838  -7.568  1.00 10.00      A   
ATOM   2212  CB  GLU A 238     -23.319 -25.085  -8.439  1.00 10.00      A   
ATOM   2213  CG  GLU A 238     -24.590 -25.872  -8.180  1.00 10.00      A   
ATOM   2214  CD  GLU A 238     -24.501 -27.293  -8.677  1.00 10.00      A   
ATOM   2215  OE1 GLU A 238     -24.695 -27.521  -9.889  1.00 10.00      A   
ATOM   2216  OE2 GLU A 238     -24.237 -28.195  -7.857  1.00 10.00      A   
ATOM   2217  C   GLU A 238     -22.011 -22.978  -8.035  1.00 10.00      A   
ATOM   2218  O   GLU A 238     -20.930 -23.017  -7.447  1.00 10.00      A   
ATOM   2219  N   TRP A 239     -22.234 -22.207  -9.092  1.00 10.00      A   
ATOM   2220  HN  TRP A 239     -23.115 -22.245  -9.532  1.00 10.00      A   
ATOM   2221  CA  TRP A 239     -21.206 -21.323  -9.632  1.00 10.00      A   
ATOM   2222  CB  TRP A 239     -21.731 -20.585 -10.869  1.00 10.00      A   
ATOM   2223  CG  TRP A 239     -20.744 -19.632 -11.479  1.00 10.00      A   
ATOM   2224  CD1 TRP A 239     -20.576 -18.311 -11.170  1.00 10.00      A   
ATOM   2225  CD2 TRP A 239     -19.794 -19.926 -12.507  1.00 10.00      A   
ATOM   2226  NE1 TRP A 239     -19.579 -17.766 -11.942  1.00 10.00      A   
ATOM   2227  HE1 TRP A 239     -19.275 -16.835 -11.905  1.00 10.00      A   
ATOM   2228  CE2 TRP A 239     -19.082 -18.739 -12.771  1.00 10.00      A   
ATOM   2229  CE3 TRP A 239     -19.473 -21.078 -13.229  1.00 10.00      A   
ATOM   2230  CZ2 TRP A 239     -18.072 -18.674 -13.727  1.00 10.00      A   
ATOM   2231  CZ3 TRP A 239     -18.471 -21.012 -14.175  1.00 10.00      A   
ATOM   2232  CH2 TRP A 239     -17.782 -19.818 -14.418  1.00 10.00      A   
ATOM   2233  C   TRP A 239     -20.764 -20.318  -8.571  1.00 10.00      A   
ATOM   2234  O   TRP A 239     -19.573 -20.039  -8.412  1.00 10.00      A   
ATOM   2235  N   LEU A 240     -21.734 -19.784  -7.842  1.00 10.00      A   
ATOM   2236  HN  LEU A 240     -22.664 -20.048  -8.014  1.00 10.00      A   
ATOM   2237  CA  LEU A 240     -21.458 -18.815  -6.794  1.00 10.00      A   
ATOM   2238  CB  LEU A 240     -22.758 -18.157  -6.332  1.00 10.00      A   
ATOM   2239  CG  LEU A 240     -23.601 -17.500  -7.429  1.00 10.00      A   
ATOM   2240  CD1 LEU A 240     -24.953 -17.073  -6.882  1.00 10.00      A   
ATOM   2241  CD2 LEU A 240     -22.867 -16.313  -8.037  1.00 10.00      A   
ATOM   2242  C   LEU A 240     -20.750 -19.482  -5.617  1.00 10.00      A   
ATOM   2243  O   LEU A 240     -19.799 -18.933  -5.061  1.00 10.00      A   
ATOM   2244  N   GLN A 241     -21.210 -20.677  -5.262  1.00 10.00      A   
ATOM   2245  HN  GLN A 241     -21.966 -21.060  -5.759  1.00 10.00      A   
ATOM   2246  CA  GLN A 241     -20.634 -21.438  -4.157  1.00 10.00      A   
ATOM   2247  CB  GLN A 241     -21.398 -22.751  -3.958  1.00 10.00      A   
ATOM   2248  CG  GLN A 241     -20.851 -23.635  -2.847  1.00 10.00      A   
ATOM   2249  CD  GLN A 241     -21.117 -23.073  -1.465  1.00 10.00      A   
ATOM   2250  OE1 GLN A 241     -22.120 -23.399  -0.833  1.00 10.00      A   
ATOM   2251  NE2 GLN A 241     -20.218 -22.229  -0.983  1.00 10.00      A   
ATOM   2252 HE21 GLN A 241     -19.435 -22.018  -1.536  1.00 10.00      A   
ATOM   2253 HE22 GLN A 241     -20.373 -21.847  -0.093  1.00 10.00      A   
ATOM   2254  C   GLN A 241     -19.158 -21.731  -4.412  1.00 10.00      A   
ATOM   2255  O   GLN A 241     -18.318 -21.578  -3.520  1.00 10.00      A   
ATOM   2256  N   ASP A 242     -18.851 -22.130  -5.641  1.00 10.00      A   
ATOM   2257  HN  ASP A 242     -19.571 -22.225  -6.304  1.00 10.00      A   
ATOM   2258  CA  ASP A 242     -17.481 -22.446  -6.035  1.00 10.00      A   
ATOM   2259  CB  ASP A 242     -17.469 -23.071  -7.433  1.00 10.00      A   
ATOM   2260  CG  ASP A 242     -16.349 -24.073  -7.636  1.00 10.00      A   
ATOM   2261  OD1 ASP A 242     -15.296 -23.949  -6.978  1.00 10.00      A   
ATOM   2262  OD2 ASP A 242     -16.521 -24.995  -8.461  1.00 10.00      A   
ATOM   2263  C   ASP A 242     -16.611 -21.193  -6.025  1.00 10.00      A   
ATOM   2264  O   ASP A 242     -15.386 -21.267  -5.942  1.00 10.00      A   
ATOM   2265  N   HIS A 243     -17.252 -20.037  -6.098  1.00 10.00      A   
ATOM   2266  HN  HIS A 243     -18.233 -20.036  -6.144  1.00 10.00      A   
ATOM   2267  CA  HIS A 243     -16.540 -18.769  -6.098  1.00 10.00      A   
ATOM   2268  CB  HIS A 243     -17.149 -17.806  -7.115  1.00 10.00      A   
ATOM   2269  CG  HIS A 243     -16.644 -18.022  -8.507  1.00 10.00      A   
ATOM   2270  ND1 HIS A 243     -15.877 -17.094  -9.180  1.00 10.00      A   
ATOM   2271  HD1 HIS A 243     -15.594 -16.222  -8.825  1.00 10.00      A   
ATOM   2272  CD2 HIS A 243     -16.781 -19.074  -9.352  1.00 10.00      A   
ATOM   2273  CE1 HIS A 243     -15.565 -17.565 -10.375  1.00 10.00      A   
ATOM   2274  NE2 HIS A 243     -16.102 -18.763 -10.499  1.00 10.00      A   
ATOM   2275  HE2 HIS A 243     -16.019 -19.344 -11.288  1.00 10.00      A   
ATOM   2276  C   HIS A 243     -16.511 -18.152  -4.705  1.00 10.00      A   
ATOM   2277  O   HIS A 243     -16.112 -16.998  -4.534  1.00 10.00      A   
ATOM   2278  N   GLN A 244     -16.945 -18.942  -3.721  1.00 10.00      A   
ATOM   2279  HN  GLN A 244     -17.271 -19.838  -3.952  1.00 10.00      A   
ATOM   2280  CA  GLN A 244     -16.973 -18.528  -2.319  1.00 10.00      A   
ATOM   2281  CB  GLN A 244     -15.580 -18.138  -1.815  1.00 10.00      A   
ATOM   2282  CG  GLN A 244     -14.577 -19.283  -1.789  1.00 10.00      A   
ATOM   2283  CD  GLN A 244     -15.020 -20.439  -0.910  1.00 10.00      A   
ATOM   2284  OE1 GLN A 244     -14.782 -20.441   0.298  1.00 10.00      A   
ATOM   2285  NE2 GLN A 244     -15.662 -21.433  -1.513  1.00 10.00      A   
ATOM   2286 HE21 GLN A 244     -15.816 -21.364  -2.477  1.00 10.00      A   
ATOM   2287 HE22 GLN A 244     -15.948 -22.200  -0.972  1.00 10.00      A   
ATOM   2288  C   GLN A 244     -17.992 -17.419  -2.070  1.00 10.00      A   
ATOM   2289  O   GLN A 244     -17.771 -16.509  -1.269  1.00 10.00      A   
ATOM   2290  N   LEU A 245     -19.111 -17.509  -2.768  1.00 10.00      A   
ATOM   2291  HN  LEU A 245     -19.221 -18.254  -3.397  1.00 10.00      A   
ATOM   2292  CA  LEU A 245     -20.187 -16.541  -2.632  1.00 10.00      A   
ATOM   2293  CB  LEU A 245     -20.519 -15.920  -3.992  1.00 10.00      A   
ATOM   2294  CG  LEU A 245     -19.358 -15.252  -4.734  1.00 10.00      A   
ATOM   2295  CD1 LEU A 245     -19.770 -14.888  -6.150  1.00 10.00      A   
ATOM   2296  CD2 LEU A 245     -18.876 -14.022  -3.982  1.00 10.00      A   
ATOM   2297  C   LEU A 245     -21.420 -17.227  -2.066  1.00 10.00      A   
ATOM   2298  O   LEU A 245     -21.532 -18.454  -2.114  1.00 10.00      A   
ATOM   2299  N   ASP A 246     -22.343 -16.444  -1.537  1.00 10.00      A   
ATOM   2300  HN  ASP A 246     -22.211 -15.474  -1.543  1.00 10.00      A   
ATOM   2301  CA  ASP A 246     -23.561 -16.994  -0.961  1.00 10.00      A   
ATOM   2302  CB  ASP A 246     -23.714 -16.556   0.499  1.00 10.00      A   
ATOM   2303  CG  ASP A 246     -24.384 -17.611   1.356  1.00 10.00      A   
ATOM   2304  OD1 ASP A 246     -25.629 -17.631   1.414  1.00 10.00      A   
ATOM   2305  OD2 ASP A 246     -23.667 -18.419   1.984  1.00 10.00      A   
ATOM   2306  C   ASP A 246     -24.780 -16.579  -1.781  1.00 10.00      A   
ATOM   2307  O   ASP A 246     -24.643 -15.987  -2.853  1.00 10.00      A   
ATOM   2308  N   VAL A 247     -25.963 -16.884  -1.271  1.00 10.00      A   
ATOM   2309  HN  VAL A 247     -26.005 -17.328  -0.391  1.00 10.00      A   
ATOM   2310  CA  VAL A 247     -27.207 -16.556  -1.952  1.00 10.00      A   
ATOM   2311  CB  VAL A 247     -27.823 -17.788  -2.659  1.00 10.00      A   
ATOM   2312  CG1 VAL A 247     -27.201 -17.987  -4.033  1.00 10.00      A   
ATOM   2313  CG2 VAL A 247     -27.661 -19.042  -1.814  1.00 10.00      A   
ATOM   2314  C   VAL A 247     -28.226 -15.972  -0.971  1.00 10.00      A   
ATOM   2315  O   VAL A 247     -28.178 -16.257   0.228  1.00 10.00      A   
ATOM   2316  N   PRO A 248     -29.155 -15.139  -1.473  1.00 10.00      A   
ATOM   2317  CA  PRO A 248     -30.197 -14.508  -0.649  1.00 10.00      A   
ATOM   2318  CB  PRO A 248     -31.057 -13.761  -1.672  1.00 10.00      A   
ATOM   2319  CG  PRO A 248     -30.151 -13.534  -2.830  1.00 10.00      A   
ATOM   2320  CD  PRO A 248     -29.256 -14.735  -2.887  1.00 10.00      A   
ATOM   2321  C   PRO A 248     -31.045 -15.538   0.098  1.00 10.00      A   
ATOM   2322  O   PRO A 248     -31.154 -16.693  -0.323  1.00 10.00      A   
ATOM   2323  N   GLN A 249     -31.653 -15.103   1.196  1.00 10.00      A   
ATOM   2324  HN  GLN A 249     -31.550 -14.159   1.455  1.00 10.00      A   
ATOM   2325  CA  GLN A 249     -32.483 -15.971   2.023  1.00 10.00      A   
ATOM   2326  CB  GLN A 249     -33.043 -15.177   3.205  1.00 10.00      A   
ATOM   2327  CG  GLN A 249     -33.915 -15.985   4.153  1.00 10.00      A   
ATOM   2328  CD  GLN A 249     -33.132 -17.036   4.913  1.00 10.00      A   
ATOM   2329  OE1 GLN A 249     -32.595 -16.771   5.986  1.00 10.00      A   
ATOM   2330  NE2 GLN A 249     -33.065 -18.239   4.367  1.00 10.00      A   
ATOM   2331 HE21 GLN A 249     -33.520 -18.385   3.511  1.00 10.00      A   
ATOM   2332 HE22 GLN A 249     -32.560 -18.937   4.841  1.00 10.00      A   
ATOM   2333  C   GLN A 249     -33.629 -16.583   1.220  1.00 10.00      A   
ATOM   2334  O   GLN A 249     -33.898 -17.785   1.317  1.00 10.00      A   
ATOM   2335  N   ALA A 250     -34.288 -15.755   0.421  1.00 10.00      A   
ATOM   2336  HN  ALA A 250     -34.010 -14.814   0.378  1.00 10.00      A   
ATOM   2337  CA  ALA A 250     -35.411 -16.196  -0.392  1.00 10.00      A   
ATOM   2338  CB  ALA A 250     -36.085 -15.011  -1.061  1.00 10.00      A   
ATOM   2339  C   ALA A 250     -34.986 -17.231  -1.425  1.00 10.00      A   
ATOM   2340  O   ALA A 250     -35.741 -18.146  -1.734  1.00 10.00      A   
ATOM   2341  N   ALA A 251     -33.769 -17.099  -1.936  1.00 10.00      A   
ATOM   2342  HN  ALA A 251     -33.202 -16.361  -1.635  1.00 10.00      A   
ATOM   2343  CA  ALA A 251     -33.259 -18.031  -2.932  1.00 10.00      A   
ATOM   2344  CB  ALA A 251     -31.939 -17.539  -3.503  1.00 10.00      A   
ATOM   2345  C   ALA A 251     -33.099 -19.424  -2.332  1.00 10.00      A   
ATOM   2346  O   ALA A 251     -33.373 -20.431  -2.988  1.00 10.00      A   
ATOM   2347  N   GLN A 252     -32.664 -19.469  -1.079  1.00 10.00      A   
ATOM   2348  HN  GLN A 252     -32.460 -18.628  -0.616  1.00 10.00      A   
ATOM   2349  CA  GLN A 252     -32.472 -20.730  -0.374  1.00 10.00      A   
ATOM   2350  CB  GLN A 252     -31.568 -20.534   0.845  1.00 10.00      A   
ATOM   2351  CG  GLN A 252     -30.237 -19.871   0.532  1.00 10.00      A   
ATOM   2352  CD  GLN A 252     -29.339 -19.760   1.747  1.00 10.00      A   
ATOM   2353  OE1 GLN A 252     -29.392 -20.593   2.654  1.00 10.00      A   
ATOM   2354  NE2 GLN A 252     -28.506 -18.732   1.774  1.00 10.00      A   
ATOM   2355 HE21 GLN A 252     -28.512 -18.106   1.017  1.00 10.00      A   
ATOM   2356 HE22 GLN A 252     -27.911 -18.638   2.547  1.00 10.00      A   
ATOM   2357  C   GLN A 252     -33.815 -21.307   0.059  1.00 10.00      A   
ATOM   2358  O   GLN A 252     -34.000 -22.525   0.107  1.00 10.00      A   
ATOM   2359  N   PHE A 253     -34.746 -20.420   0.375  1.00 10.00      A   
ATOM   2360  HN  PHE A 253     -34.527 -19.462   0.326  1.00 10.00      A   
ATOM   2361  CA  PHE A 253     -36.079 -20.822   0.799  1.00 10.00      A   
ATOM   2362  CB  PHE A 253     -36.818 -19.620   1.398  1.00 10.00      A   
ATOM   2363  CG  PHE A 253     -37.925 -19.974   2.353  1.00 10.00      A   
ATOM   2364  CD1 PHE A 253     -37.671 -20.112   3.707  1.00 10.00      A   
ATOM   2365  CD2 PHE A 253     -39.220 -20.158   1.898  1.00 10.00      A   
ATOM   2366  CE1 PHE A 253     -38.687 -20.427   4.589  1.00 10.00      A   
ATOM   2367  CE2 PHE A 253     -40.241 -20.474   2.773  1.00 10.00      A   
ATOM   2368  CZ  PHE A 253     -39.974 -20.610   4.121  1.00 10.00      A   
ATOM   2369  C   PHE A 253     -36.858 -21.374  -0.390  1.00 10.00      A   
ATOM   2370  O   PHE A 253     -37.523 -22.408  -0.293  1.00 10.00      A   
ATOM   2371  N   ALA A 254     -36.746 -20.685  -1.521  1.00 10.00      A   
ATOM   2372  HN  ALA A 254     -36.189 -19.873  -1.532  1.00 10.00      A   
ATOM   2373  CA  ALA A 254     -37.434 -21.083  -2.743  1.00 10.00      A   
ATOM   2374  CB  ALA A 254     -37.294 -20.010  -3.811  1.00 10.00      A   
ATOM   2375  C   ALA A 254     -36.925 -22.417  -3.271  1.00 10.00      A   
ATOM   2376  O   ALA A 254     -37.661 -23.146  -3.933  1.00 10.00      A   
ATOM   2377  N   ARG A 255     -35.669 -22.738  -2.978  1.00 10.00      A   
ATOM   2378  HN  ARG A 255     -35.124 -22.114  -2.453  1.00 10.00      A   
ATOM   2379  CA  ARG A 255     -35.084 -23.995  -3.433  1.00 10.00      A   
ATOM   2380  CB  ARG A 255     -33.596 -24.081  -3.077  1.00 10.00      A   
ATOM   2381  CG  ARG A 255     -32.796 -25.013  -3.979  1.00 10.00      A   
ATOM   2382  CD  ARG A 255     -32.084 -26.097  -3.183  1.00 10.00      A   
ATOM   2383  NE  ARG A 255     -32.985 -27.180  -2.783  1.00 10.00      A   
ATOM   2384  HE  ARG A 255     -33.793 -27.321  -3.330  1.00 10.00      A   
ATOM   2385  CZ  ARG A 255     -32.772 -27.985  -1.743  1.00 10.00      A   
ATOM   2386  NH1 ARG A 255     -31.688 -27.837  -0.993  1.00 10.00      A   
ATOM   2387 HH11 ARG A 255     -30.995 -27.091  -1.217  1.00 10.00      A   
ATOM   2388 HH12 ARG A 255     -31.523 -28.467  -0.178  1.00 10.00      A   
ATOM   2389  NH2 ARG A 255     -33.635 -28.952  -1.471  1.00 10.00      A   
ATOM   2390 HH21 ARG A 255     -33.477 -29.586  -0.659  1.00 10.00      A   
ATOM   2391 HH22 ARG A 255     -34.483 -29.087  -2.084  1.00 10.00      A   
ATOM   2392  C   ARG A 255     -35.841 -25.179  -2.843  1.00 10.00      A   
ATOM   2393  O   ARG A 255     -36.102 -26.167  -3.530  1.00 10.00      A   
ATOM   2394  N   ARG A 256     -36.205 -25.058  -1.571  1.00 10.00      A   
ATOM   2395  HN  ARG A 256     -35.977 -24.240  -1.085  1.00 10.00      A   
ATOM   2396  CA  ARG A 256     -36.942 -26.109  -0.883  1.00 10.00      A   
ATOM   2397  CB  ARG A 256     -36.895 -25.895   0.630  1.00 10.00      A   
ATOM   2398  CG  ARG A 256     -35.490 -25.868   1.204  1.00 10.00      A   
ATOM   2399  CD  ARG A 256     -35.506 -25.979   2.720  1.00 10.00      A   
ATOM   2400  NE  ARG A 256     -36.191 -24.853   3.354  1.00 10.00      A   
ATOM   2401  HE  ARG A 256     -37.072 -24.601   2.995  1.00 10.00      A   
ATOM   2402  CZ  ARG A 256     -35.697 -24.167   4.383  1.00 10.00      A   
ATOM   2403  NH1 ARG A 256     -34.515 -24.493   4.894  1.00 10.00      A   
ATOM   2404 HH11 ARG A 256     -33.971 -25.289   4.496  1.00 10.00      A   
ATOM   2405 HH12 ARG A 256     -34.128 -23.957   5.703  1.00 10.00      A   
ATOM   2406  NH2 ARG A 256     -36.391 -23.163   4.910  1.00 10.00      A   
ATOM   2407 HH21 ARG A 256     -36.002 -22.621   5.715  1.00 10.00      A   
ATOM   2408 HH22 ARG A 256     -37.330 -22.914   4.525  1.00 10.00      A   
ATOM   2409  C   ARG A 256     -38.386 -26.140  -1.366  1.00 10.00      A   
ATOM   2410  O   ARG A 256     -38.972 -27.209  -1.540  1.00 10.00      A   
ATOM   2411  N   LEU A 257     -38.953 -24.957  -1.594  1.00 10.00      A   
ATOM   2412  HN  LEU A 257     -38.434 -24.137  -1.433  1.00 10.00      A   
ATOM   2413  CA  LEU A 257     -40.330 -24.850  -2.072  1.00 10.00      A   
ATOM   2414  CB  LEU A 257     -40.790 -23.391  -2.075  1.00 10.00      A   
ATOM   2415  CG  LEU A 257     -40.832 -22.689  -0.716  1.00 10.00      A   
ATOM   2416  CD1 LEU A 257     -41.338 -21.264  -0.866  1.00 10.00      A   
ATOM   2417  CD2 LEU A 257     -41.702 -23.465   0.263  1.00 10.00      A   
ATOM   2418  C   LEU A 257     -40.451 -25.437  -3.475  1.00 10.00      A   
ATOM   2419  O   LEU A 257     -41.474 -26.028  -3.831  1.00 10.00      A   
ATOM   2420  N   ARG A 258     -39.397 -25.263  -4.262  1.00 10.00      A   
ATOM   2421  HN  ARG A 258     -38.630 -24.752  -3.921  1.00 10.00      A   
ATOM   2422  CA  ARG A 258     -39.349 -25.780  -5.623  1.00 10.00      A   
ATOM   2423  CB  ARG A 258     -38.059 -25.327  -6.311  1.00 10.00      A   
ATOM   2424  CG  ARG A 258     -37.986 -25.654  -7.792  1.00 10.00      A   
ATOM   2425  CD  ARG A 258     -36.713 -25.100  -8.410  1.00 10.00      A   
ATOM   2426  NE  ARG A 258     -36.993 -24.261  -9.572  1.00 10.00      A   
ATOM   2427  HE  ARG A 258     -37.503 -24.671 -10.308  1.00 10.00      A   
ATOM   2428  CZ  ARG A 258     -36.601 -22.994  -9.695  1.00 10.00      A   
ATOM   2429  NH1 ARG A 258     -35.905 -22.407  -8.725  1.00 10.00      A   
ATOM   2430 HH11 ARG A 258     -35.601 -21.409  -8.825  1.00 10.00      A   
ATOM   2431 HH12 ARG A 258     -35.655 -22.937  -7.863  1.00 10.00      A   
ATOM   2432  NH2 ARG A 258     -36.901 -22.310 -10.793  1.00 10.00      A   
ATOM   2433 HH21 ARG A 258     -36.597 -21.319 -10.892  1.00 10.00      A   
ATOM   2434 HH22 ARG A 258     -37.441 -22.762 -11.565  1.00 10.00      A   
ATOM   2435  C   ARG A 258     -39.432 -27.302  -5.612  1.00 10.00      A   
ATOM   2436  O   ARG A 258     -40.085 -27.906  -6.462  1.00 10.00      A   
ATOM   2437  N   ASP A 259     -38.779 -27.912  -4.632  1.00 10.00      A   
ATOM   2438  HN  ASP A 259     -38.277 -27.374  -3.982  1.00 10.00      A   
ATOM   2439  CA  ASP A 259     -38.782 -29.362  -4.499  1.00 10.00      A   
ATOM   2440  CB  ASP A 259     -37.654 -29.829  -3.580  1.00 10.00      A   
ATOM   2441  CG  ASP A 259     -36.284 -29.600  -4.176  1.00 10.00      A   
ATOM   2442  OD1 ASP A 259     -36.115 -29.816  -5.395  1.00 10.00      A   
ATOM   2443  OD2 ASP A 259     -35.367 -29.194  -3.434  1.00 10.00      A   
ATOM   2444  C   ASP A 259     -40.128 -29.842  -3.978  1.00 10.00      A   
ATOM   2445  O   ASP A 259     -40.545 -30.969  -4.246  1.00 10.00      A   
ATOM   2446  N   ARG A 260     -40.804 -28.973  -3.234  1.00 10.00      A   
ATOM   2447  HN  ARG A 260     -40.407 -28.098  -3.045  1.00 10.00      A   
ATOM   2448  CA  ARG A 260     -42.115 -29.286  -2.685  1.00 10.00      A   
ATOM   2449  CB  ARG A 260     -42.544 -28.207  -1.683  1.00 10.00      A   
ATOM   2450  CG  ARG A 260     -41.878 -28.307  -0.316  1.00 10.00      A   
ATOM   2451  CD  ARG A 260     -42.727 -29.104   0.664  1.00 10.00      A   
ATOM   2452  NE  ARG A 260     -44.038 -28.486   0.877  1.00 10.00      A   
ATOM   2453  HE  ARG A 260     -44.345 -27.838   0.200  1.00 10.00      A   
ATOM   2454  CZ  ARG A 260     -44.827 -28.744   1.921  1.00 10.00      A   
ATOM   2455  NH1 ARG A 260     -44.440 -29.611   2.847  1.00 10.00      A   
ATOM   2456 HH11 ARG A 260     -43.514 -30.086   2.768  1.00 10.00      A   
ATOM   2457 HH12 ARG A 260     -45.057 -29.823   3.661  1.00 10.00      A   
ATOM   2458  NH2 ARG A 260     -46.003 -28.135   2.034  1.00 10.00      A   
ATOM   2459 HH21 ARG A 260     -46.311 -27.448   1.310  1.00 10.00      A   
ATOM   2460 HH22 ARG A 260     -46.625 -28.338   2.847  1.00 10.00      A   
ATOM   2461  C   ARG A 260     -43.135 -29.380  -3.811  1.00 10.00      A   
ATOM   2462  O   ARG A 260     -44.037 -30.216  -3.778  1.00 10.00      A   
ATOM   2463  N   GLY A 261     -42.964 -28.531  -4.821  1.00 10.00      A   
ATOM   2464  HN  GLY A 261     -42.202 -27.913  -4.806  1.00 10.00      A   
ATOM   2465  CA  GLY A 261     -43.870 -28.524  -5.947  1.00 10.00      A   
ATOM   2466  C   GLY A 261     -44.233 -27.119  -6.380  1.00 10.00      A   
ATOM   2467  O   GLY A 261     -44.912 -26.931  -7.389  1.00 10.00      A   
ATOM   2468  N   LEU A 262     -43.778 -26.131  -5.619  1.00 10.00      A   
ATOM   2469  HN  LEU A 262     -43.226 -26.343  -4.836  1.00 10.00      A   
ATOM   2470  CA  LEU A 262     -44.066 -24.739  -5.927  1.00 10.00      A   
ATOM   2471  CB  LEU A 262     -43.971 -23.876  -4.666  1.00 10.00      A   
ATOM   2472  CG  LEU A 262     -44.824 -24.335  -3.477  1.00 10.00      A   
ATOM   2473  CD1 LEU A 262     -44.598 -23.435  -2.272  1.00 10.00      A   
ATOM   2474  CD2 LEU A 262     -46.299 -24.375  -3.853  1.00 10.00      A   
ATOM   2475  C   LEU A 262     -43.128 -24.217  -7.005  1.00 10.00      A   
ATOM   2476  O   LEU A 262     -41.943 -23.979  -6.755  1.00 10.00      A   
ATOM   2477  N   THR A 263     -43.661 -24.055  -8.205  1.00 10.00      A   
ATOM   2478  HN  THR A 263     -44.611 -24.263  -8.338  1.00 10.00      A   
ATOM   2479  CA  THR A 263     -42.887 -23.571  -9.336  1.00 10.00      A   
ATOM   2480  CB  THR A 263     -43.294 -24.321 -10.618  1.00 10.00      A   
ATOM   2481  OG1 THR A 263     -43.645 -25.673 -10.280  1.00 10.00      A   
ATOM   2482  HG1 THR A 263     -42.947 -26.059  -9.736  1.00 10.00      A   
ATOM   2483  CG2 THR A 263     -42.151 -24.333 -11.622  1.00 10.00      A   
ATOM   2484  C   THR A 263     -43.116 -22.073  -9.529  1.00 10.00      A   
ATOM   2485  O   THR A 263     -44.254 -21.620  -9.662  1.00 10.00      A   
ATOM   2486  N   PHE A 264     -42.036 -21.305  -9.523  1.00 10.00      A   
ATOM   2487  HN  PHE A 264     -41.154 -21.719  -9.405  1.00 10.00      A   
ATOM   2488  CA  PHE A 264     -42.125 -19.862  -9.693  1.00 10.00      A   
ATOM   2489  CB  PHE A 264     -41.355 -19.147  -8.577  1.00 10.00      A   
ATOM   2490  CG  PHE A 264     -41.776 -19.552  -7.191  1.00 10.00      A   
ATOM   2491  CD1 PHE A 264     -40.845 -20.032  -6.283  1.00 10.00      A   
ATOM   2492  CD2 PHE A 264     -43.102 -19.456  -6.797  1.00 10.00      A   
ATOM   2493  CE1 PHE A 264     -41.227 -20.409  -5.010  1.00 10.00      A   
ATOM   2494  CE2 PHE A 264     -43.490 -19.830  -5.525  1.00 10.00      A   
ATOM   2495  CZ  PHE A 264     -42.552 -20.308  -4.630  1.00 10.00      A   
ATOM   2496  C   PHE A 264     -41.584 -19.445 -11.059  1.00 10.00      A   
ATOM   2497  O   PHE A 264     -40.694 -20.099 -11.607  1.00 10.00      A   
ATOM   2498  N   PRO A 265     -42.133 -18.362 -11.637  1.00 10.00      A   
ATOM   2499  CA  PRO A 265     -41.706 -17.850 -12.950  1.00 10.00      A   
ATOM   2500  CB  PRO A 265     -42.603 -16.625 -13.168  1.00 10.00      A   
ATOM   2501  CG  PRO A 265     -43.769 -16.835 -12.265  1.00 10.00      A   
ATOM   2502  CD  PRO A 265     -43.233 -17.563 -11.067  1.00 10.00      A   
ATOM   2503  C   PRO A 265     -40.236 -17.431 -12.952  1.00 10.00      A   
ATOM   2504  O   PRO A 265     -39.485 -17.744 -13.879  1.00 10.00      A   
ATOM   2505  N   LYS A 266     -39.832 -16.724 -11.906  1.00 10.00      A   
ATOM   2506  HN  LYS A 266     -40.474 -16.517 -11.196  1.00 10.00      A   
ATOM   2507  CA  LYS A 266     -38.460 -16.267 -11.769  1.00 10.00      A   
ATOM   2508  CB  LYS A 266     -38.380 -14.746 -11.913  1.00 10.00      A   
ATOM   2509  CG  LYS A 266     -38.802 -14.229 -13.276  1.00 10.00      A   
ATOM   2510  CD  LYS A 266     -38.695 -12.715 -13.343  1.00 10.00      A   
ATOM   2511  CE  LYS A 266     -39.115 -12.190 -14.704  1.00 10.00      A   
ATOM   2512  NZ  LYS A 266     -38.892 -10.728 -14.824  1.00 10.00      A   
ATOM   2513  HZ1 LYS A 266     -37.904 -10.496 -14.598  1.00 10.00      A   
ATOM   2514  HZ2 LYS A 266     -39.515 -10.214 -14.168  1.00 10.00      A   
ATOM   2515  HZ3 LYS A 266     -39.096 -10.411 -15.793  1.00 10.00      A   
ATOM   2516  C   LYS A 266     -37.919 -16.691 -10.413  1.00 10.00      A   
ATOM   2517  O   LYS A 266     -38.649 -17.264  -9.602  1.00 10.00      A   
ATOM   2518  N   GLN A 267     -36.649 -16.412 -10.166  1.00 10.00      A   
ATOM   2519  HN  GLN A 267     -36.117 -15.945 -10.846  1.00 10.00      A   
ATOM   2520  CA  GLN A 267     -36.029 -16.771  -8.903  1.00 10.00      A   
ATOM   2521  CB  GLN A 267     -34.538 -17.064  -9.096  1.00 10.00      A   
ATOM   2522  CG  GLN A 267     -33.871 -17.718  -7.895  1.00 10.00      A   
ATOM   2523  CD  GLN A 267     -34.477 -19.067  -7.549  1.00 10.00      A   
ATOM   2524  OE1 GLN A 267     -34.933 -19.807  -8.423  1.00 10.00      A   
ATOM   2525  NE2 GLN A 267     -34.497 -19.392  -6.266  1.00 10.00      A   
ATOM   2526 HE21 GLN A 267     -34.128 -18.752  -5.620  1.00 10.00      A   
ATOM   2527 HE22 GLN A 267     -34.871 -20.263  -6.016  1.00 10.00      A   
ATOM   2528  C   GLN A 267     -36.232 -15.663  -7.873  1.00 10.00      A   
ATOM   2529  O   GLN A 267     -35.758 -14.540  -8.054  1.00 10.00      A   
ATOM   2530  N   PRO A 268     -36.959 -15.965  -6.787  1.00 10.00      A   
ATOM   2531  CA  PRO A 268     -37.226 -15.000  -5.721  1.00 10.00      A   
ATOM   2532  CB  PRO A 268     -38.180 -15.748  -4.777  1.00 10.00      A   
ATOM   2533  CG  PRO A 268     -38.679 -16.912  -5.563  1.00 10.00      A   
ATOM   2534  CD  PRO A 268     -37.578 -17.268  -6.513  1.00 10.00      A   
ATOM   2535  C   PRO A 268     -35.946 -14.625  -4.982  1.00 10.00      A   
ATOM   2536  O   PRO A 268     -35.357 -15.450  -4.280  1.00 10.00      A   
ATOM   2537  N   LEU A 269     -35.511 -13.389  -5.159  1.00 10.00      A   
ATOM   2538  HN  LEU A 269     -36.012 -12.783  -5.750  1.00 10.00      A   
ATOM   2539  CA  LEU A 269     -34.304 -12.907  -4.509  1.00 10.00      A   
ATOM   2540  CB  LEU A 269     -33.548 -11.954  -5.433  1.00 10.00      A   
ATOM   2541  CG  LEU A 269     -33.174 -12.512  -6.807  1.00 10.00      A   
ATOM   2542  CD1 LEU A 269     -32.593 -11.421  -7.687  1.00 10.00      A   
ATOM   2543  CD2 LEU A 269     -32.198 -13.672  -6.671  1.00 10.00      A   
ATOM   2544  C   LEU A 269     -34.643 -12.215  -3.198  1.00 10.00      A   
ATOM   2545  O   LEU A 269     -33.910 -12.323  -2.220  1.00 10.00      A   
ATOM   2546  N   THR A 270     -35.759 -11.504  -3.186  1.00 10.00      A   
ATOM   2547  HN  THR A 270     -36.303 -11.449  -4.003  1.00 10.00      A   
ATOM   2548  CA  THR A 270     -36.197 -10.804  -1.991  1.00 10.00      A   
ATOM   2549  CB  THR A 270     -36.614  -9.353  -2.310  1.00 10.00      A   
ATOM   2550  OG1 THR A 270     -37.856  -9.353  -3.026  1.00 10.00      A   
ATOM   2551  HG1 THR A 270     -37.973  -8.495  -3.459  1.00 10.00      A   
ATOM   2552  CG2 THR A 270     -35.555  -8.662  -3.154  1.00 10.00      A   
ATOM   2553  C   THR A 270     -37.385 -11.524  -1.369  1.00 10.00      A   
ATOM   2554  O   THR A 270     -38.088 -12.278  -2.049  1.00 10.00      A   
ATOM   2555  N   ALA A 271     -37.607 -11.298  -0.078  1.00 10.00      A   
ATOM   2556  HN  ALA A 271     -36.995 -10.714   0.419  1.00 10.00      A   
ATOM   2557  CA  ALA A 271     -38.730 -11.909   0.617  1.00 10.00      A   
ATOM   2558  CB  ALA A 271     -38.681 -11.580   2.101  1.00 10.00      A   
ATOM   2559  C   ALA A 271     -40.036 -11.419   0.007  1.00 10.00      A   
ATOM   2560  O   ALA A 271     -41.033 -12.140  -0.025  1.00 10.00      A   
ATOM   2561  N   ASP A 272     -40.003 -10.190  -0.501  1.00 10.00      A   
ATOM   2562  HN  ASP A 272     -39.166  -9.682  -0.454  1.00 10.00      A   
ATOM   2563  CA  ASP A 272     -41.167  -9.577  -1.128  1.00 10.00      A   
ATOM   2564  CB  ASP A 272     -40.893  -8.110  -1.462  1.00 10.00      A   
ATOM   2565  CG  ASP A 272     -40.691  -7.266  -0.225  1.00 10.00      A   
ATOM   2566  OD1 ASP A 272     -41.674  -7.045   0.514  1.00 10.00      A   
ATOM   2567  OD2 ASP A 272     -39.547  -6.828   0.019  1.00 10.00      A   
ATOM   2568  C   ASP A 272     -41.551 -10.332  -2.389  1.00 10.00      A   
ATOM   2569  O   ASP A 272     -42.722 -10.646  -2.599  1.00 10.00      A   
ATOM   2570  N   GLN A 273     -40.557 -10.629  -3.220  1.00 10.00      A   
ATOM   2571  HN  GLN A 273     -39.642 -10.339  -3.000  1.00 10.00      A   
ATOM   2572  CA  GLN A 273     -40.790 -11.366  -4.457  1.00 10.00      A   
ATOM   2573  CB  GLN A 273     -39.504 -11.475  -5.277  1.00 10.00      A   
ATOM   2574  CG  GLN A 273     -39.023 -10.158  -5.861  1.00 10.00      A   
ATOM   2575  CD  GLN A 273     -37.645 -10.269  -6.485  1.00 10.00      A   
ATOM   2576  OE1 GLN A 273     -36.823 -11.082  -6.063  1.00 10.00      A   
ATOM   2577  NE2 GLN A 273     -37.384  -9.449  -7.490  1.00 10.00      A   
ATOM   2578 HE21 GLN A 273     -38.086  -8.823  -7.770  1.00 10.00      A   
ATOM   2579 HE22 GLN A 273     -36.501  -9.501  -7.917  1.00 10.00      A   
ATOM   2580  C   GLN A 273     -41.330 -12.758  -4.151  1.00 10.00      A   
ATOM   2581  O   GLN A 273     -42.272 -13.224  -4.790  1.00 10.00      A   
ATOM   2582  N   LEU A 274     -40.728 -13.408  -3.158  1.00 10.00      A   
ATOM   2583  HN  LEU A 274     -39.980 -12.976  -2.691  1.00 10.00      A   
ATOM   2584  CA  LEU A 274     -41.141 -14.744  -2.747  1.00 10.00      A   
ATOM   2585  CB  LEU A 274     -40.249 -15.243  -1.605  1.00 10.00      A   
ATOM   2586  CG  LEU A 274     -40.556 -16.640  -1.062  1.00 10.00      A   
ATOM   2587  CD1 LEU A 274     -40.230 -17.706  -2.100  1.00 10.00      A   
ATOM   2588  CD2 LEU A 274     -39.793 -16.891   0.228  1.00 10.00      A   
ATOM   2589  C   LEU A 274     -42.603 -14.742  -2.311  1.00 10.00      A   
ATOM   2590  O   LEU A 274     -43.405 -15.548  -2.782  1.00 10.00      A   
ATOM   2591  N   ALA A 275     -42.943 -13.811  -1.428  1.00 10.00      A   
ATOM   2592  HN  ALA A 275     -42.259 -13.186  -1.102  1.00 10.00      A   
ATOM   2593  CA  ALA A 275     -44.304 -13.693  -0.925  1.00 10.00      A   
ATOM   2594  CB  ALA A 275     -44.365 -12.668   0.192  1.00 10.00      A   
ATOM   2595  C   ALA A 275     -45.275 -13.329  -2.043  1.00 10.00      A   
ATOM   2596  O   ALA A 275     -46.397 -13.828  -2.080  1.00 10.00      A   
ATOM   2597  N   ASP A 276     -44.830 -12.468  -2.955  1.00 10.00      A   
ATOM   2598  HN  ASP A 276     -43.920 -12.109  -2.868  1.00 10.00      A   
ATOM   2599  CA  ASP A 276     -45.657 -12.041  -4.081  1.00 10.00      A   
ATOM   2600  CB  ASP A 276     -44.937 -10.971  -4.908  1.00 10.00      A   
ATOM   2601  CG  ASP A 276     -45.735 -10.520  -6.114  1.00 10.00      A   
ATOM   2602  OD1 ASP A 276     -46.950 -10.264  -5.974  1.00 10.00      A   
ATOM   2603  OD2 ASP A 276     -45.144 -10.414  -7.213  1.00 10.00      A   
ATOM   2604  C   ASP A 276     -46.040 -13.232  -4.955  1.00 10.00      A   
ATOM   2605  O   ASP A 276     -47.182 -13.346  -5.402  1.00 10.00      A   
ATOM   2606  N   TYR A 277     -45.081 -14.123  -5.186  1.00 10.00      A   
ATOM   2607  HN  TYR A 277     -44.186 -13.974  -4.809  1.00 10.00      A   
ATOM   2608  CA  TYR A 277     -45.328 -15.315  -5.987  1.00 10.00      A   
ATOM   2609  CB  TYR A 277     -44.021 -16.050  -6.296  1.00 10.00      A   
ATOM   2610  CG  TYR A 277     -43.073 -15.295  -7.202  1.00 10.00      A   
ATOM   2611  CD1 TYR A 277     -41.700 -15.352  -7.006  1.00 10.00      A   
ATOM   2612  CD2 TYR A 277     -43.553 -14.526  -8.256  1.00 10.00      A   
ATOM   2613  CE1 TYR A 277     -40.832 -14.664  -7.831  1.00 10.00      A   
ATOM   2614  CE2 TYR A 277     -42.691 -13.837  -9.086  1.00 10.00      A   
ATOM   2615  CZ  TYR A 277     -41.333 -13.910  -8.870  1.00 10.00      A   
ATOM   2616  OH  TYR A 277     -40.471 -13.227  -9.697  1.00 10.00      A   
ATOM   2617  HH  TYR A 277     -40.872 -12.387  -9.954  1.00 10.00      A   
ATOM   2618  C   TYR A 277     -46.291 -16.246  -5.257  1.00 10.00      A   
ATOM   2619  O   TYR A 277     -47.244 -16.761  -5.843  1.00 10.00      A   
ATOM   2620  N   LEU A 278     -46.043 -16.438  -3.965  1.00 10.00      A   
ATOM   2621  HN  LEU A 278     -45.271 -15.988  -3.554  1.00 10.00      A   
ATOM   2622  CA  LEU A 278     -46.878 -17.300  -3.139  1.00 10.00      A   
ATOM   2623  CB  LEU A 278     -46.271 -17.458  -1.744  1.00 10.00      A   
ATOM   2624  CG  LEU A 278     -44.984 -18.281  -1.662  1.00 10.00      A   
ATOM   2625  CD1 LEU A 278     -44.341 -18.133  -0.291  1.00 10.00      A   
ATOM   2626  CD2 LEU A 278     -45.266 -19.744  -1.965  1.00 10.00      A   
ATOM   2627  C   LEU A 278     -48.300 -16.761  -3.035  1.00 10.00      A   
ATOM   2628  O   LEU A 278     -49.261 -17.531  -3.040  1.00 10.00      A   
ATOM   2629  N   ALA A 279     -48.421 -15.439  -2.947  1.00 10.00      A   
ATOM   2630  HN  ALA A 279     -47.606 -14.886  -2.934  1.00 10.00      A   
ATOM   2631  CA  ALA A 279     -49.720 -14.784  -2.845  1.00 10.00      A   
ATOM   2632  CB  ALA A 279     -49.549 -13.280  -2.675  1.00 10.00      A   
ATOM   2633  C   ALA A 279     -50.581 -15.085  -4.065  1.00 10.00      A   
ATOM   2634  O   ALA A 279     -51.765 -15.396  -3.939  1.00 10.00      A   
ATOM   2635  N   GLN A 280     -49.977 -15.010  -5.246  1.00 10.00      A   
ATOM   2636  HN  GLN A 280     -49.025 -14.769  -5.285  1.00 10.00      A   
ATOM   2637  CA  GLN A 280     -50.700 -15.281  -6.483  1.00 10.00      A   
ATOM   2638  CB  GLN A 280     -49.844 -14.960  -7.706  1.00 10.00      A   
ATOM   2639  CG  GLN A 280     -49.730 -13.476  -8.003  1.00 10.00      A   
ATOM   2640  CD  GLN A 280     -49.315 -13.201  -9.433  1.00 10.00      A   
ATOM   2641  OE1 GLN A 280     -48.619 -14.001 -10.053  1.00 10.00      A   
ATOM   2642  NE2 GLN A 280     -49.749 -12.077  -9.972  1.00 10.00      A   
ATOM   2643 HE21 GLN A 280     -50.316 -11.490  -9.428  1.00 10.00      A   
ATOM   2644 HE22 GLN A 280     -49.475 -11.868 -10.893  1.00 10.00      A   
ATOM   2645  C   GLN A 280     -51.181 -16.728  -6.530  1.00 10.00      A   
ATOM   2646  O   GLN A 280     -52.295 -17.010  -6.979  1.00 10.00      A   
ATOM   2647  N   GLN A 281     -50.338 -17.642  -6.060  1.00 10.00      A   
ATOM   2648  HN  GLN A 281     -49.461 -17.357  -5.726  1.00 10.00      A   
ATOM   2649  CA  GLN A 281     -50.683 -19.057  -6.036  1.00 10.00      A   
ATOM   2650  CB  GLN A 281     -49.453 -19.912  -5.729  1.00 10.00      A   
ATOM   2651  CG  GLN A 281     -48.279 -19.671  -6.663  1.00 10.00      A   
ATOM   2652  CD  GLN A 281     -47.313 -20.836  -6.690  1.00 10.00      A   
ATOM   2653  OE1 GLN A 281     -47.223 -21.605  -5.733  1.00 10.00      A   
ATOM   2654  NE2 GLN A 281     -46.585 -20.975  -7.783  1.00 10.00      A   
ATOM   2655 HE21 GLN A 281     -46.707 -20.323  -8.507  1.00 10.00      A   
ATOM   2656 HE22 GLN A 281     -45.953 -21.722  -7.828  1.00 10.00      A   
ATOM   2657  C   GLN A 281     -51.774 -19.308  -5.001  1.00 10.00      A   
ATOM   2658  O   GLN A 281     -52.697 -20.085  -5.234  1.00 10.00      A   
ATOM   2659  N   TRP A 282     -51.659 -18.631  -3.860  1.00 10.00      A   
ATOM   2660  HN  TRP A 282     -50.887 -18.035  -3.737  1.00 10.00      A   
ATOM   2661  CA  TRP A 282     -52.631 -18.751  -2.780  1.00 10.00      A   
ATOM   2662  CB  TRP A 282     -52.153 -17.977  -1.549  1.00 10.00      A   
ATOM   2663  CG  TRP A 282     -53.128 -17.982  -0.408  1.00 10.00      A   
ATOM   2664  CD1 TRP A 282     -53.361 -18.999   0.472  1.00 10.00      A   
ATOM   2665  CD2 TRP A 282     -54.001 -16.915  -0.024  1.00 10.00      A   
ATOM   2666  NE1 TRP A 282     -54.329 -18.632   1.373  1.00 10.00      A   
ATOM   2667  HE1 TRP A 282     -54.671 -19.191   2.103  1.00 10.00      A   
ATOM   2668  CE2 TRP A 282     -54.737 -17.358   1.091  1.00 10.00      A   
ATOM   2669  CE3 TRP A 282     -54.233 -15.629  -0.516  1.00 10.00      A   
ATOM   2670  CZ2 TRP A 282     -55.687 -16.562   1.721  1.00 10.00      A   
ATOM   2671  CZ3 TRP A 282     -55.175 -14.840   0.111  1.00 10.00      A   
ATOM   2672  CH2 TRP A 282     -55.890 -15.308   1.217  1.00 10.00      A   
ATOM   2673  C   TRP A 282     -53.995 -18.243  -3.234  1.00 10.00      A   
ATOM   2674  O   TRP A 282     -55.030 -18.786  -2.849  1.00 10.00      A   
ATOM   2675  N   ALA A 283     -53.984 -17.197  -4.059  1.00 10.00      A   
ATOM   2676  HN  ALA A 283     -53.123 -16.795  -4.307  1.00 10.00      A   
ATOM   2677  CA  ALA A 283     -55.215 -16.617  -4.587  1.00 10.00      A   
ATOM   2678  CB  ALA A 283     -54.912 -15.365  -5.398  1.00 10.00      A   
ATOM   2679  C   ALA A 283     -55.966 -17.639  -5.434  1.00 10.00      A   
ATOM   2680  O   ALA A 283     -57.193 -17.608  -5.523  1.00 10.00      A   
ATOM   2681  N   GLN A 284     -55.222 -18.546  -6.051  1.00 10.00      A   
ATOM   2682  HN  GLN A 284     -54.249 -18.525  -5.935  1.00 10.00      A   
ATOM   2683  CA  GLN A 284     -55.817 -19.587  -6.871  1.00 10.00      A   
ATOM   2684  CB  GLN A 284     -54.887 -19.980  -8.018  1.00 10.00      A   
ATOM   2685  CG  GLN A 284     -54.762 -18.934  -9.111  1.00 10.00      A   
ATOM   2686  CD  GLN A 284     -54.049 -19.467 -10.338  1.00 10.00      A   
ATOM   2687  OE1 GLN A 284     -53.152 -20.302 -10.240  1.00 10.00      A   
ATOM   2688  NE2 GLN A 284     -54.451 -18.999 -11.506  1.00 10.00      A   
ATOM   2689 HE21 GLN A 284     -55.180 -18.342 -11.519  1.00 10.00      A   
ATOM   2690 HE22 GLN A 284     -54.008 -19.331 -12.316  1.00 10.00      A   
ATOM   2691  C   GLN A 284     -56.128 -20.803  -6.009  1.00 10.00      A   
ATOM   2692  O   GLN A 284     -57.292 -21.113  -5.760  1.00 10.00      A   
ATOM   2693  N   ARG A 285     -55.067 -21.451  -5.529  1.00 10.00      A   
ATOM   2694  HN  ARG A 285     -54.172 -21.113  -5.750  1.00 10.00      A   
ATOM   2695  CB  ARG A 285     -55.574 -22.250  -3.249  1.00 10.00      A   
ATOM   2696  CG  ARG A 285     -55.478 -23.391  -2.250  1.00 10.00      A   
ATOM   2697  CD  ARG A 285     -55.178 -22.880  -0.851  1.00 10.00      A   
ATOM   2698  NE  ARG A 285     -53.770 -22.528  -0.687  1.00 10.00      A   
ATOM   2699  HE  ARG A 285     -53.260 -22.324  -1.505  1.00 10.00      A   
ATOM   2700  CZ  ARG A 285     -53.145 -22.472   0.489  1.00 10.00      A   
ATOM   2701  NH1 ARG A 285     -53.801 -22.747   1.614  1.00 10.00      A   
ATOM   2702 HH11 ARG A 285     -54.811 -23.010   1.583  1.00 10.00      A   
ATOM   2703 HH12 ARG A 285     -53.308 -22.702   2.536  1.00 10.00      A   
ATOM   2704  NH2 ARG A 285     -51.859 -22.151   0.535  1.00 10.00      A   
ATOM   2705 HH21 ARG A 285     -51.361 -22.102   1.450  1.00 10.00      A   
ATOM   2706 HH22 ARG A 285     -51.340 -21.943  -0.348  1.00 10.00      A   
ATOM   2707  CA  ARG A 285     -55.171 -22.633  -4.678  1.00 10.00      A   
ATOM   2708  C   ARG A 285     -56.108 -23.689  -5.263  1.00 10.00      A   
ATOM   2709  O   ARG A 285     -55.685 -24.415  -6.188  1.00 10.00      A   
ATOM   2710  OXT ARG A 285     -57.260 -23.800  -4.794  1.00 10.00      A   
ATOM   2711  CB  PHE B   6      12.183  -3.278   3.261  1.00 10.00      B   
ATOM   2712  CG  PHE B   6      12.035  -4.535   2.444  1.00 10.00      B   
ATOM   2713  CD1 PHE B   6      13.052  -4.958   1.601  1.00 10.00      B   
ATOM   2714  CD2 PHE B   6      10.879  -5.296   2.520  1.00 10.00      B   
ATOM   2715  CE1 PHE B   6      12.917  -6.109   0.849  1.00 10.00      B   
ATOM   2716  CE2 PHE B   6      10.738  -6.449   1.771  1.00 10.00      B   
ATOM   2717  CZ  PHE B   6      11.759  -6.856   0.934  1.00 10.00      B   
ATOM   2718  C   PHE B   6      12.918  -1.703   1.437  1.00 10.00      B   
ATOM   2719  O   PHE B   6      14.115  -1.698   1.726  1.00 10.00      B   
ATOM   2720  N   PHE B   6      10.501  -2.023   1.918  1.00 10.00      B   
ATOM   2721  HT1 PHE B   6       9.804  -2.260   2.651  1.00 10.00      B   
ATOM   2722  HT2 PHE B   6      10.456  -2.739   1.165  1.00 10.00      B   
ATOM   2723  HT3 PHE B   6      10.256  -1.095   1.513  1.00 10.00      B   
ATOM   2724  CA  PHE B   6      11.861  -1.977   2.504  1.00 10.00      B   
ATOM   2725  N   GLY B   7      12.477  -1.470   0.206  1.00 10.00      B   
ATOM   2726  HN  GLY B   7      11.514  -1.473   0.025  1.00 10.00      B   
ATOM   2727  CA  GLY B   7      13.409  -1.213  -0.872  1.00 10.00      B   
ATOM   2728  C   GLY B   7      13.901  -2.503  -1.492  1.00 10.00      B   
ATOM   2729  O   GLY B   7      14.805  -3.149  -0.961  1.00 10.00      B   
ATOM   2730  N   ARG B   8      13.291  -2.886  -2.606  1.00 10.00      B   
ATOM   2731  HN  ARG B   8      12.574  -2.325  -2.973  1.00 10.00      B   
ATOM   2732  CA  ARG B   8      13.654  -4.111  -3.304  1.00 10.00      B   
ATOM   2733  CB  ARG B   8      12.603  -4.439  -4.373  1.00 10.00      B   
ATOM   2734  CG  ARG B   8      12.468  -5.921  -4.722  1.00 10.00      B   
ATOM   2735  CD  ARG B   8      13.661  -6.448  -5.514  1.00 10.00      B   
ATOM   2736  NE  ARG B   8      14.032  -5.566  -6.624  1.00 10.00      B   
ATOM   2737  HE  ARG B   8      14.150  -4.607  -6.419  1.00 10.00      B   
ATOM   2738  CZ  ARG B   8      14.234  -5.980  -7.875  1.00 10.00      B   
ATOM   2739  NH1 ARG B   8      14.088  -7.265  -8.182  1.00 10.00      B   
ATOM   2740 HH11 ARG B   8      13.817  -7.953  -7.444  1.00 10.00      B   
ATOM   2741 HH12 ARG B   8      14.251  -7.595  -9.155  1.00 10.00      B   
ATOM   2742  NH2 ARG B   8      14.567  -5.107  -8.817  1.00 10.00      B   
ATOM   2743 HH21 ARG B   8      14.725  -5.421  -9.801  1.00 10.00      B   
ATOM   2744 HH22 ARG B   8      14.680  -4.095  -8.578  1.00 10.00      B   
ATOM   2745  C   ARG B   8      15.037  -3.996  -3.942  1.00 10.00      B   
ATOM   2746  O   ARG B   8      15.191  -3.413  -5.019  1.00 10.00      B   
ATOM   2747  N   TYR B   9      16.033  -4.552  -3.269  1.00 10.00      B   
ATOM   2748  HN  TYR B   9      15.848  -4.971  -2.400  1.00 10.00      B   
ATOM   2749  CA  TYR B   9      17.399  -4.537  -3.769  1.00 10.00      B   
ATOM   2750  CB  TYR B   9      18.290  -3.626  -2.921  1.00 10.00      B   
ATOM   2751  CG  TYR B   9      18.201  -2.169  -3.316  1.00 10.00      B   
ATOM   2752  CD1 TYR B   9      18.925  -1.679  -4.395  1.00 10.00      B   
ATOM   2753  CD2 TYR B   9      17.384  -1.285  -2.621  1.00 10.00      B   
ATOM   2754  CE1 TYR B   9      18.837  -0.354  -4.773  1.00 10.00      B   
ATOM   2755  CE2 TYR B   9      17.292   0.044  -2.991  1.00 10.00      B   
ATOM   2756  CZ  TYR B   9      18.021   0.503  -4.067  1.00 10.00      B   
ATOM   2757  OH  TYR B   9      17.923   1.823  -4.447  1.00 10.00      B   
ATOM   2758  HH  TYR B   9      17.902   2.382  -3.658  1.00 10.00      B   
ATOM   2759  C   TYR B   9      17.971  -5.948  -3.837  1.00 10.00      B   
ATOM   2760  O   TYR B   9      18.858  -6.229  -4.638  1.00 10.00      B   
ATOM   2761  N   LEU B  10      17.443  -6.835  -3.001  1.00 10.00      B   
ATOM   2762  HN  LEU B  10      16.732  -6.552  -2.386  1.00 10.00      B   
ATOM   2763  CA  LEU B  10      17.897  -8.215  -2.963  1.00 10.00      B   
ATOM   2764  CB  LEU B  10      18.369  -8.568  -1.541  1.00 10.00      B   
ATOM   2765  CG  LEU B  10      19.139  -9.883  -1.341  1.00 10.00      B   
ATOM   2766  CD1 LEU B  10      18.199 -11.023  -0.977  1.00 10.00      B   
ATOM   2767  CD2 LEU B  10      19.970 -10.232  -2.564  1.00 10.00      B   
ATOM   2768  C   LEU B  10      16.778  -9.156  -3.407  1.00 10.00      B   
ATOM   2769  O   LEU B  10      15.821  -9.386  -2.667  1.00 10.00      B   
ATOM   2770  N   PRO B  11      16.872  -9.688  -4.635  1.00 10.00      B   
ATOM   2771  CA  PRO B  11      15.884 -10.618  -5.175  1.00 10.00      B   
ATOM   2772  CB  PRO B  11      16.028 -10.399  -6.680  1.00 10.00      B   
ATOM   2773  CG  PRO B  11      17.474 -10.083  -6.873  1.00 10.00      B   
ATOM   2774  CD  PRO B  11      17.952  -9.419  -5.604  1.00 10.00      B   
ATOM   2775  C   PRO B  11      16.240 -12.058  -4.808  1.00 10.00      B   
ATOM   2776  O   PRO B  11      16.971 -12.297  -3.844  1.00 10.00      B   
ATOM   2777  N   LEU B  12      15.735 -13.018  -5.567  1.00 10.00      B   
ATOM   2778  HN  LEU B  12      15.157 -12.782  -6.323  1.00 10.00      B   
ATOM   2779  CA  LEU B  12      16.022 -14.418  -5.298  1.00 10.00      B   
ATOM   2780  CB  LEU B  12      14.746 -15.175  -4.928  1.00 10.00      B   
ATOM   2781  CG  LEU B  12      14.905 -16.671  -4.644  1.00 10.00      B   
ATOM   2782  CD1 LEU B  12      15.855 -16.904  -3.478  1.00 10.00      B   
ATOM   2783  CD2 LEU B  12      13.554 -17.303  -4.370  1.00 10.00      B   
ATOM   2784  C   LEU B  12      16.704 -15.079  -6.488  1.00 10.00      B   
ATOM   2785  O   LEU B  12      16.124 -15.190  -7.567  1.00 10.00      B   
ATOM   2786  N   ASP B  13      17.939 -15.503  -6.281  1.00 10.00      B   
ATOM   2787  HN  ASP B  13      18.349 -15.372  -5.400  1.00 10.00      B   
ATOM   2788  CA  ASP B  13      18.711 -16.163  -7.325  1.00 10.00      B   
ATOM   2789  CB  ASP B  13      19.703 -15.180  -7.959  1.00 10.00      B   
ATOM   2790  CG  ASP B  13      20.201 -15.638  -9.316  1.00 10.00      B   
ATOM   2791  OD1 ASP B  13      20.776 -16.742  -9.404  1.00 10.00      B   
ATOM   2792  OD2 ASP B  13      20.018 -14.892 -10.303  1.00 10.00      B   
ATOM   2793  C   ASP B  13      19.445 -17.354  -6.719  1.00 10.00      B   
ATOM   2794  O   ASP B  13      20.041 -17.241  -5.647  1.00 10.00      B   
ATOM   2795  N   SER B  14      19.389 -18.489  -7.392  1.00 10.00      B   
ATOM   2796  HN  SER B  14      18.903 -18.516  -8.240  1.00 10.00      B   
ATOM   2797  CA  SER B  14      20.024 -19.703  -6.899  1.00 10.00      B   
ATOM   2798  CB  SER B  14      19.069 -20.884  -7.080  1.00 10.00      B   
ATOM   2799  OG  SER B  14      17.718 -20.469  -6.918  1.00 10.00      B   
ATOM   2800  HG  SER B  14      17.337 -20.908  -6.147  1.00 10.00      B   
ATOM   2801  C   SER B  14      21.355 -19.987  -7.592  1.00 10.00      B   
ATOM   2802  O   SER B  14      22.071 -20.919  -7.220  1.00 10.00      B   
ATOM   2803  N   VAL B  15      21.690 -19.183  -8.590  1.00 10.00      B   
ATOM   2804  HN  VAL B  15      21.097 -18.428  -8.830  1.00 10.00      B   
ATOM   2805  CA  VAL B  15      22.933 -19.371  -9.322  1.00 10.00      B   
ATOM   2806  CB  VAL B  15      22.807 -18.870 -10.776  1.00 10.00      B   
ATOM   2807  CG1 VAL B  15      24.062 -19.197 -11.570  1.00 10.00      B   
ATOM   2808  CG2 VAL B  15      21.582 -19.474 -11.443  1.00 10.00      B   
ATOM   2809  C   VAL B  15      24.066 -18.630  -8.621  1.00 10.00      B   
ATOM   2810  O   VAL B  15      25.229 -19.039  -8.671  1.00 10.00      B   
ATOM   2811  N   VAL B  16      23.709 -17.547  -7.954  1.00 10.00      B   
ATOM   2812  HN  VAL B  16      22.762 -17.286  -7.945  1.00 10.00      B   
ATOM   2813  CA  VAL B  16      24.677 -16.732  -7.235  1.00 10.00      B   
ATOM   2814  CB  VAL B  16      24.107 -15.322  -6.950  1.00 10.00      B   
ATOM   2815  CG1 VAL B  16      22.796 -15.403  -6.186  1.00 10.00      B   
ATOM   2816  CG2 VAL B  16      25.107 -14.473  -6.191  1.00 10.00      B   
ATOM   2817  C   VAL B  16      25.092 -17.390  -5.919  1.00 10.00      B   
ATOM   2818  O   VAL B  16      24.289 -18.060  -5.265  1.00 10.00      B   
ATOM   2819  N   HIS B  17      26.353 -17.203  -5.538  1.00 10.00      B   
ATOM   2820  HN  HIS B  17      26.949 -16.672  -6.108  1.00 10.00      B   
ATOM   2821  CA  HIS B  17      26.861 -17.752  -4.288  1.00 10.00      B   
ATOM   2822  CB  HIS B  17      28.394 -17.857  -4.306  1.00 10.00      B   
ATOM   2823  CG  HIS B  17      28.974 -18.651  -5.438  1.00 10.00      B   
ATOM   2824  ND1 HIS B  17      29.130 -20.021  -5.403  1.00 10.00      B   
ATOM   2825  HD1 HIS B  17      28.862 -20.611  -4.663  1.00 10.00      B   
ATOM   2826  CD2 HIS B  17      29.464 -18.252  -6.636  1.00 10.00      B   
ATOM   2827  CE1 HIS B  17      29.692 -20.427  -6.529  1.00 10.00      B   
ATOM   2828  NE2 HIS B  17      29.904 -19.373  -7.292  1.00 10.00      B   
ATOM   2829  HE2 HIS B  17      30.326 -19.386  -8.180  1.00 10.00      B   
ATOM   2830  C   HIS B  17      26.431 -16.840  -3.145  1.00 10.00      B   
ATOM   2831  O   HIS B  17      27.139 -15.899  -2.794  1.00 10.00      B   
ATOM   2832  N   ARG B  18      25.259 -17.100  -2.587  1.00 10.00      B   
ATOM   2833  HN  ARG B  18      24.734 -17.865  -2.909  1.00 10.00      B   
ATOM   2834  CA  ARG B  18      24.735 -16.282  -1.502  1.00 10.00      B   
ATOM   2835  CB  ARG B  18      23.271 -15.893  -1.756  1.00 10.00      B   
ATOM   2836  CG  ARG B  18      22.420 -17.001  -2.363  1.00 10.00      B   
ATOM   2837  CD  ARG B  18      20.940 -16.651  -2.328  1.00 10.00      B   
ATOM   2838  NE  ARG B  18      20.639 -15.448  -3.103  1.00 10.00      B   
ATOM   2839  HE  ARG B  18      21.308 -15.159  -3.758  1.00 10.00      B   
ATOM   2840  CZ  ARG B  18      19.521 -14.737  -2.967  1.00 10.00      B   
ATOM   2841  NH1 ARG B  18      18.593 -15.116  -2.098  1.00 10.00      B   
ATOM   2842 HH11 ARG B  18      17.715 -14.562  -1.990  1.00 10.00      B   
ATOM   2843 HH12 ARG B  18      18.736 -15.972  -1.514  1.00 10.00      B   
ATOM   2844  NH2 ARG B  18      19.318 -13.660  -3.718  1.00 10.00      B   
ATOM   2845 HH21 ARG B  18      18.437 -13.103  -3.614  1.00 10.00      B   
ATOM   2846 HH22 ARG B  18      20.038 -13.355  -4.413  1.00 10.00      B   
ATOM   2847  C   ARG B  18      24.891 -16.958  -0.142  1.00 10.00      B   
ATOM   2848  O   ARG B  18      23.971 -17.612   0.348  1.00 10.00      B   
ATOM   2849  N   LEU B  19      26.068 -16.812   0.457  1.00 10.00      B   
ATOM   2850  HN  LEU B  19      26.781 -16.310   0.006  1.00 10.00      B   
ATOM   2851  CA  LEU B  19      26.338 -17.394   1.764  1.00 10.00      B   
ATOM   2852  CB  LEU B  19      27.022 -18.761   1.629  1.00 10.00      B   
ATOM   2853  CG  LEU B  19      26.106 -19.956   1.354  1.00 10.00      B   
ATOM   2854  CD1 LEU B  19      26.926 -21.225   1.178  1.00 10.00      B   
ATOM   2855  CD2 LEU B  19      25.094 -20.127   2.478  1.00 10.00      B   
ATOM   2856  C   LEU B  19      27.197 -16.461   2.609  1.00 10.00      B   
ATOM   2857  O   LEU B  19      27.765 -15.498   2.094  1.00 10.00      B   
ATOM   2858  N   ASP B  20      27.262 -16.756   3.908  1.00 10.00      B   
ATOM   2859  HN  ASP B  20      26.759 -17.528   4.235  1.00 10.00      B   
ATOM   2860  CA  ASP B  20      28.053 -15.984   4.873  1.00 10.00      B   
ATOM   2861  CB  ASP B  20      29.552 -16.250   4.712  1.00 10.00      B   
ATOM   2862  CG  ASP B  20      29.937 -17.666   5.085  1.00 10.00      B   
ATOM   2863  OD1 ASP B  20      29.857 -18.010   6.287  1.00 10.00      B   
ATOM   2864  OD2 ASP B  20      30.317 -18.436   4.176  1.00 10.00      B   
ATOM   2865  C   ASP B  20      27.755 -14.488   4.832  1.00 10.00      B   
ATOM   2866  O   ASP B  20      28.493 -13.710   4.221  1.00 10.00      B   
ATOM   2867  N   PRO B  21      26.669 -14.063   5.498  1.00 10.00      B   
ATOM   2868  CA  PRO B  21      26.263 -12.651   5.539  1.00 10.00      B   
ATOM   2869  CB  PRO B  21      24.958 -12.667   6.347  1.00 10.00      B   
ATOM   2870  CG  PRO B  21      24.497 -14.085   6.312  1.00 10.00      B   
ATOM   2871  CD  PRO B  21      25.742 -14.921   6.251  1.00 10.00      B   
ATOM   2872  C   PRO B  21      27.298 -11.767   6.235  1.00 10.00      B   
ATOM   2873  O   PRO B  21      27.609 -10.672   5.766  1.00 10.00      B   
ATOM   2874  N   ARG B  22      27.842 -12.254   7.345  1.00 10.00      B   
ATOM   2875  HN  ARG B  22      27.580 -13.145   7.653  1.00 10.00      B   
ATOM   2876  CA  ARG B  22      28.832 -11.495   8.105  1.00 10.00      B   
ATOM   2877  CB  ARG B  22      29.118 -12.142   9.468  1.00 10.00      B   
ATOM   2878  CG  ARG B  22      29.819 -13.488   9.398  1.00 10.00      B   
ATOM   2879  CD  ARG B  22      30.697 -13.728  10.619  1.00 10.00      B   
ATOM   2880  NE  ARG B  22      29.919 -14.002  11.830  1.00 10.00      B   
ATOM   2881  HE  ARG B  22      28.981 -14.282  11.709  1.00 10.00      B   
ATOM   2882  CZ  ARG B  22      30.409 -13.903  13.069  1.00 10.00      B   
ATOM   2883  NH1 ARG B  22      31.677 -13.549  13.263  1.00 10.00      B   
ATOM   2884 HH11 ARG B  22      32.302 -13.340  12.449  1.00 10.00      B   
ATOM   2885 HH12 ARG B  22      32.057 -13.473  14.232  1.00 10.00      B   
ATOM   2886  NH2 ARG B  22      29.640 -14.179  14.118  1.00 10.00      B   
ATOM   2887 HH21 ARG B  22      30.030 -14.104  15.085  1.00 10.00      B   
ATOM   2888 HH22 ARG B  22      28.644 -14.468  13.984  1.00 10.00      B   
ATOM   2889  C   ARG B  22      30.123 -11.295   7.310  1.00 10.00      B   
ATOM   2890  O   ARG B  22      30.778 -10.258   7.426  1.00 10.00      B   
ATOM   2891  N   ALA B  23      30.476 -12.284   6.495  1.00 10.00      B   
ATOM   2892  HN  ALA B  23      29.910 -13.083   6.439  1.00 10.00      B   
ATOM   2893  CA  ALA B  23      31.684 -12.211   5.685  1.00 10.00      B   
ATOM   2894  CB  ALA B  23      31.965 -13.552   5.025  1.00 10.00      B   
ATOM   2895  C   ALA B  23      31.564 -11.113   4.635  1.00 10.00      B   
ATOM   2896  O   ALA B  23      32.492 -10.326   4.437  1.00 10.00      B   
ATOM   2897  N   LYS B  24      30.407 -11.051   3.986  1.00 10.00      B   
ATOM   2898  HN  LYS B  24      29.703 -11.695   4.208  1.00 10.00      B   
ATOM   2899  CA  LYS B  24      30.156 -10.052   2.955  1.00 10.00      B   
ATOM   2900  CB  LYS B  24      28.788 -10.277   2.307  1.00 10.00      B   
ATOM   2901  CG  LYS B  24      28.739 -11.475   1.376  1.00 10.00      B   
ATOM   2902  CD  LYS B  24      27.327 -11.741   0.890  1.00 10.00      B   
ATOM   2903  CE  LYS B  24      27.312 -12.783  -0.214  1.00 10.00      B   
ATOM   2904  NZ  LYS B  24      25.928 -13.201  -0.560  1.00 10.00      B   
ATOM   2905  HZ1 LYS B  24      25.292 -12.373  -0.580  1.00 10.00      B   
ATOM   2906  HZ2 LYS B  24      25.568 -13.877   0.143  1.00 10.00      B   
ATOM   2907  HZ3 LYS B  24      25.917 -13.650  -1.498  1.00 10.00      B   
ATOM   2908  C   LYS B  24      30.243  -8.642   3.526  1.00 10.00      B   
ATOM   2909  O   LYS B  24      30.852  -7.754   2.927  1.00 10.00      B   
ATOM   2910  N   LEU B  25      29.644  -8.446   4.691  1.00 10.00      B   
ATOM   2911  HN  LEU B  25      29.179  -9.195   5.121  1.00 10.00      B   
ATOM   2912  CA  LEU B  25      29.655  -7.144   5.348  1.00 10.00      B   
ATOM   2913  CB  LEU B  25      28.762  -7.164   6.591  1.00 10.00      B   
ATOM   2914  CG  LEU B  25      27.288  -7.498   6.355  1.00 10.00      B   
ATOM   2915  CD1 LEU B  25      26.554  -7.659   7.677  1.00 10.00      B   
ATOM   2916  CD2 LEU B  25      26.628  -6.426   5.502  1.00 10.00      B   
ATOM   2917  C   LEU B  25      31.074  -6.736   5.730  1.00 10.00      B   
ATOM   2918  O   LEU B  25      31.474  -5.586   5.537  1.00 10.00      B   
ATOM   2919  N   MET B  26      31.831  -7.690   6.260  1.00 10.00      B   
ATOM   2920  HN  MET B  26      31.453  -8.587   6.377  1.00 10.00      B   
ATOM   2921  CA  MET B  26      33.207  -7.443   6.678  1.00 10.00      B   
ATOM   2922  CB  MET B  26      33.759  -8.652   7.438  1.00 10.00      B   
ATOM   2923  CG  MET B  26      35.127  -8.431   8.066  1.00 10.00      B   
ATOM   2924  SD  MET B  26      35.078  -7.289   9.463  1.00 10.00      B   
ATOM   2925  CE  MET B  26      36.804  -7.274   9.943  1.00 10.00      B   
ATOM   2926  C   MET B  26      34.103  -7.121   5.484  1.00 10.00      B   
ATOM   2927  O   MET B  26      34.825  -6.124   5.492  1.00 10.00      B   
ATOM   2928  N   LEU B  27      34.034  -7.951   4.448  1.00 10.00      B   
ATOM   2929  HN  LEU B  27      33.417  -8.717   4.487  1.00 10.00      B   
ATOM   2930  CA  LEU B  27      34.853  -7.757   3.255  1.00 10.00      B   
ATOM   2931  CB  LEU B  27      34.669  -8.905   2.263  1.00 10.00      B   
ATOM   2932  CG  LEU B  27      35.165 -10.280   2.718  1.00 10.00      B   
ATOM   2933  CD1 LEU B  27      35.090 -11.279   1.572  1.00 10.00      B   
ATOM   2934  CD2 LEU B  27      36.585 -10.192   3.266  1.00 10.00      B   
ATOM   2935  C   LEU B  27      34.578  -6.417   2.580  1.00 10.00      B   
ATOM   2936  O   LEU B  27      35.500  -5.760   2.095  1.00 10.00      B   
ATOM   2937  N   SER B  28      33.316  -6.007   2.563  1.00 10.00      B   
ATOM   2938  HN  SER B  28      32.623  -6.571   2.966  1.00 10.00      B   
ATOM   2939  CA  SER B  28      32.934  -4.741   1.948  1.00 10.00      B   
ATOM   2940  CB  SER B  28      31.413  -4.633   1.844  1.00 10.00      B   
ATOM   2941  OG  SER B  28      30.877  -5.743   1.142  1.00 10.00      B   
ATOM   2942  HG  SER B  28      30.748  -6.480   1.756  1.00 10.00      B   
ATOM   2943  C   SER B  28      33.513  -3.556   2.721  1.00 10.00      B   
ATOM   2944  O   SER B  28      33.773  -2.497   2.148  1.00 10.00      B   
ATOM   2945  N   PHE B  29      33.730  -3.750   4.018  1.00 10.00      B   
ATOM   2946  HN  PHE B  29      33.519  -4.624   4.413  1.00 10.00      B   
ATOM   2947  CA  PHE B  29      34.283  -2.706   4.869  1.00 10.00      B   
ATOM   2948  CB  PHE B  29      33.948  -2.994   6.336  1.00 10.00      B   
ATOM   2949  CG  PHE B  29      34.408  -1.931   7.297  1.00 10.00      B   
ATOM   2950  CD1 PHE B  29      33.708  -0.742   7.424  1.00 10.00      B   
ATOM   2951  CD2 PHE B  29      35.534  -2.127   8.082  1.00 10.00      B   
ATOM   2952  CE1 PHE B  29      34.123   0.232   8.313  1.00 10.00      B   
ATOM   2953  CE2 PHE B  29      35.955  -1.157   8.971  1.00 10.00      B   
ATOM   2954  CZ  PHE B  29      35.248   0.025   9.088  1.00 10.00      B   
ATOM   2955  C   PHE B  29      35.794  -2.616   4.674  1.00 10.00      B   
ATOM   2956  O   PHE B  29      36.361  -1.526   4.596  1.00 10.00      B   
ATOM   2957  N   CYS B  30      36.437  -3.772   4.578  1.00 10.00      B   
ATOM   2958  HN  CYS B  30      35.929  -4.609   4.651  1.00 10.00      B   
ATOM   2959  CA  CYS B  30      37.880  -3.835   4.391  1.00 10.00      B   
ATOM   2960  CB  CYS B  30      38.407  -5.236   4.717  1.00 10.00      B   
ATOM   2961  SG  CYS B  30      37.950  -5.842   6.360  1.00 10.00      B   
ATOM   2962  HG  CYS B  30      39.064  -6.166   7.006  1.00 10.00      B   
ATOM   2963  C   CYS B  30      38.287  -3.420   2.977  1.00 10.00      B   
ATOM   2964  O   CYS B  30      39.396  -2.935   2.764  1.00 10.00      B   
ATOM   2965  N   TYR B  31      37.382  -3.601   2.017  1.00 10.00      B   
ATOM   2966  HN  TYR B  31      36.517  -4.002   2.247  1.00 10.00      B   
ATOM   2967  CA  TYR B  31      37.650  -3.239   0.625  1.00 10.00      B   
ATOM   2968  CB  TYR B  31      36.431  -3.552  -0.251  1.00 10.00      B   
ATOM   2969  CG  TYR B  31      36.617  -3.230  -1.718  1.00 10.00      B   
ATOM   2970  CD1 TYR B  31      37.252  -4.122  -2.573  1.00 10.00      B   
ATOM   2971  CD2 TYR B  31      36.162  -2.029  -2.247  1.00 10.00      B   
ATOM   2972  CE1 TYR B  31      37.427  -3.824  -3.913  1.00 10.00      B   
ATOM   2973  CE2 TYR B  31      36.331  -1.723  -3.583  1.00 10.00      B   
ATOM   2974  CZ  TYR B  31      36.965  -2.623  -4.412  1.00 10.00      B   
ATOM   2975  OH  TYR B  31      37.143  -2.316  -5.745  1.00 10.00      B   
ATOM   2976  HH  TYR B  31      36.900  -3.082  -6.286  1.00 10.00      B   
ATOM   2977  C   TYR B  31      38.021  -1.762   0.500  1.00 10.00      B   
ATOM   2978  O   TYR B  31      38.861  -1.388  -0.320  1.00 10.00      B   
ATOM   2979  N   ILE B  32      37.405  -0.933   1.335  1.00 10.00      B   
ATOM   2980  HN  ILE B  32      36.763  -1.298   1.979  1.00 10.00      B   
ATOM   2981  CA  ILE B  32      37.654   0.506   1.322  1.00 10.00      B   
ATOM   2982  CB  ILE B  32      36.752   1.251   2.331  1.00 10.00      B   
ATOM   2983  CG1 ILE B  32      35.299   0.784   2.192  1.00 10.00      B   
ATOM   2984  CG2 ILE B  32      36.852   2.758   2.125  1.00 10.00      B   
ATOM   2985  CD1 ILE B  32      34.376   1.303   3.276  1.00 10.00      B   
ATOM   2986  C   ILE B  32      39.121   0.829   1.617  1.00 10.00      B   
ATOM   2987  O   ILE B  32      39.714   1.703   0.982  1.00 10.00      B   
ATOM   2988  N   ILE B  33      39.717   0.098   2.553  1.00 10.00      B   
ATOM   2989  HN  ILE B  33      39.216  -0.619   2.999  1.00 10.00      B   
ATOM   2990  CA  ILE B  33      41.107   0.339   2.924  1.00 10.00      B   
ATOM   2991  CB  ILE B  33      41.468  -0.259   4.305  1.00 10.00      B   
ATOM   2992  CG1 ILE B  33      42.591   0.552   4.956  1.00 10.00      B   
ATOM   2993  CG2 ILE B  33      41.861  -1.729   4.197  1.00 10.00      B   
ATOM   2994  CD1 ILE B  33      42.803   0.240   6.421  1.00 10.00      B   
ATOM   2995  C   ILE B  33      42.074  -0.136   1.840  1.00 10.00      B   
ATOM   2996  O   ILE B  33      43.191   0.366   1.731  1.00 10.00      B   
ATOM   2997  N   VAL B  34      41.626  -1.087   1.026  1.00 10.00      B   
ATOM   2998  HN  VAL B  34      40.719  -1.438   1.155  1.00 10.00      B   
ATOM   2999  CA  VAL B  34      42.451  -1.619  -0.055  1.00 10.00      B   
ATOM   3000  CB  VAL B  34      41.839  -2.897  -0.668  1.00 10.00      B   
ATOM   3001  CG1 VAL B  34      42.773  -3.505  -1.707  1.00 10.00      B   
ATOM   3002  CG2 VAL B  34      41.526  -3.912   0.420  1.00 10.00      B   
ATOM   3003  C   VAL B  34      42.632  -0.565  -1.145  1.00 10.00      B   
ATOM   3004  O   VAL B  34      43.670  -0.505  -1.805  1.00 10.00      B   
ATOM   3005  N   VAL B  35      41.623   0.281  -1.304  1.00 10.00      B   
ATOM   3006  HN  VAL B  35      40.829   0.185  -0.734  1.00 10.00      B   
ATOM   3007  CA  VAL B  35      41.654   1.344  -2.305  1.00 10.00      B   
ATOM   3008  CB  VAL B  35      40.321   2.123  -2.327  1.00 10.00      B   
ATOM   3009  CG1 VAL B  35      40.359   3.247  -3.353  1.00 10.00      B   
ATOM   3010  CG2 VAL B  35      39.158   1.182  -2.599  1.00 10.00      B   
ATOM   3011  C   VAL B  35      42.797   2.320  -2.034  1.00 10.00      B   
ATOM   3012  O   VAL B  35      43.551   2.677  -2.938  1.00 10.00      B   
ATOM   3013  N   PHE B  36      42.935   2.724  -0.779  1.00 10.00      B   
ATOM   3014  HN  PHE B  36      42.324   2.378  -0.095  1.00 10.00      B   
ATOM   3015  CA  PHE B  36      43.978   3.666  -0.390  1.00 10.00      B   
ATOM   3016  CB  PHE B  36      43.546   4.470   0.838  1.00 10.00      B   
ATOM   3017  CG  PHE B  36      42.305   5.288   0.614  1.00 10.00      B   
ATOM   3018  CD1 PHE B  36      41.124   4.977   1.268  1.00 10.00      B   
ATOM   3019  CD2 PHE B  36      42.320   6.366  -0.256  1.00 10.00      B   
ATOM   3020  CE1 PHE B  36      39.982   5.724   1.057  1.00 10.00      B   
ATOM   3021  CE2 PHE B  36      41.182   7.119  -0.471  1.00 10.00      B   
ATOM   3022  CZ  PHE B  36      40.010   6.797   0.187  1.00 10.00      B   
ATOM   3023  C   PHE B  36      45.302   2.955  -0.127  1.00 10.00      B   
ATOM   3024  O   PHE B  36      46.311   3.591   0.188  1.00 10.00      B   
ATOM   3025  N   LEU B  37      45.286   1.636  -0.256  1.00 10.00      B   
ATOM   3026  HN  LEU B  37      44.448   1.192  -0.501  1.00 10.00      B   
ATOM   3027  CA  LEU B  37      46.474   0.828  -0.043  1.00 10.00      B   
ATOM   3028  CB  LEU B  37      46.085  -0.495   0.621  1.00 10.00      B   
ATOM   3029  CG  LEU B  37      47.216  -1.300   1.261  1.00 10.00      B   
ATOM   3030  CD1 LEU B  37      47.752  -0.579   2.487  1.00 10.00      B   
ATOM   3031  CD2 LEU B  37      46.729  -2.690   1.632  1.00 10.00      B   
ATOM   3032  C   LEU B  37      47.165   0.557  -1.373  1.00 10.00      B   
ATOM   3033  O   LEU B  37      48.386   0.408  -1.434  1.00 10.00      B   
ATOM   3034  N   ALA B  38      46.370   0.498  -2.435  1.00 10.00      B   
ATOM   3035  HN  ALA B  38      45.405   0.626  -2.315  1.00 10.00      B   
ATOM   3036  CA  ALA B  38      46.889   0.245  -3.770  1.00 10.00      B   
ATOM   3037  CB  ALA B  38      45.810  -0.364  -4.651  1.00 10.00      B   
ATOM   3038  C   ALA B  38      47.421   1.527  -4.392  1.00 10.00      B   
ATOM   3039  O   ALA B  38      46.673   2.482  -4.610  1.00 10.00      B   
ATOM   3040  N   ASN B  39      48.714   1.547  -4.665  1.00 10.00      B   
ATOM   3041  HN  ASN B  39      49.256   0.756  -4.459  1.00 10.00      B   
ATOM   3042  CA  ASN B  39      49.351   2.712  -5.266  1.00 10.00      B   
ATOM   3043  CB  ASN B  39      50.467   3.244  -4.366  1.00 10.00      B   
ATOM   3044  CG  ASN B  39      49.971   4.265  -3.365  1.00 10.00      B   
ATOM   3045  OD1 ASN B  39      49.451   3.913  -2.304  1.00 10.00      B   
ATOM   3046  ND2 ASN B  39      50.128   5.537  -3.693  1.00 10.00      B   
ATOM   3047 HD21 ASN B  39      50.554   5.744  -4.555  1.00 10.00      B   
ATOM   3048 HD22 ASN B  39      49.816   6.222  -3.064  1.00 10.00      B   
ATOM   3049  C   ASN B  39      49.899   2.376  -6.643  1.00 10.00      B   
ATOM   3050  O   ASN B  39      49.828   3.184  -7.569  1.00 10.00      B   
ATOM   3051  N   ASN B  40      50.441   1.173  -6.771  1.00 10.00      B   
ATOM   3052  HN  ASN B  40      50.465   0.575  -5.994  1.00 10.00      B   
ATOM   3053  CA  ASN B  40      50.999   0.713  -8.036  1.00 10.00      B   
ATOM   3054  CB  ASN B  40      51.890  -0.517  -7.804  1.00 10.00      B   
ATOM   3055  CG  ASN B  40      52.772  -0.874  -8.993  1.00 10.00      B   
ATOM   3056  OD1 ASN B  40      52.385  -0.711 -10.150  1.00 10.00      B   
ATOM   3057  ND2 ASN B  40      53.970  -1.367  -8.715  1.00 10.00      B   
ATOM   3058 HD21 ASN B  40      54.222  -1.472  -7.772  1.00 10.00      B   
ATOM   3059 HD22 ASN B  40      54.556  -1.611  -9.464  1.00 10.00      B   
ATOM   3060  C   ASN B  40      49.870   0.378  -9.005  1.00 10.00      B   
ATOM   3061  O   ASN B  40      48.871  -0.232  -8.620  1.00 10.00      B   
ATOM   3062  N   ILE B  41      50.032   0.790 -10.258  1.00 10.00      B   
ATOM   3063  HN  ILE B  41      50.848   1.278 -10.493  1.00 10.00      B   
ATOM   3064  CA  ILE B  41      49.037   0.539 -11.296  1.00 10.00      B   
ATOM   3065  CB  ILE B  41      49.498   1.104 -12.657  1.00 10.00      B   
ATOM   3066  CG1 ILE B  41      49.939   2.561 -12.502  1.00 10.00      B   
ATOM   3067  CG2 ILE B  41      48.388   0.989 -13.694  1.00 10.00      B   
ATOM   3068  CD1 ILE B  41      50.687   3.103 -13.701  1.00 10.00      B   
ATOM   3069  C   ILE B  41      48.767  -0.959 -11.435  1.00 10.00      B   
ATOM   3070  O   ILE B  41      47.641  -1.381 -11.703  1.00 10.00      B   
ATOM   3071  N   TRP B  42      49.807  -1.760 -11.229  1.00 10.00      B   
ATOM   3072  HN  TRP B  42      50.680  -1.364 -11.008  1.00 10.00      B   
ATOM   3073  CA  TRP B  42      49.682  -3.208 -11.324  1.00 10.00      B   
ATOM   3074  CB  TRP B  42      51.052  -3.884 -11.230  1.00 10.00      B   
ATOM   3075  CG  TRP B  42      51.920  -3.620 -12.423  1.00 10.00      B   
ATOM   3076  CD1 TRP B  42      53.108  -2.950 -12.443  1.00 10.00      B   
ATOM   3077  CD2 TRP B  42      51.661  -4.018 -13.775  1.00 10.00      B   
ATOM   3078  NE1 TRP B  42      53.605  -2.906 -13.723  1.00 10.00      B   
ATOM   3079  HE1 TRP B  42      54.448  -2.481 -13.993  1.00 10.00      B   
ATOM   3080  CE2 TRP B  42      52.737  -3.556 -14.559  1.00 10.00      B   
ATOM   3081  CE3 TRP B  42      50.626  -4.723 -14.400  1.00 10.00      B   
ATOM   3082  CZ2 TRP B  42      52.806  -3.775 -15.933  1.00 10.00      B   
ATOM   3083  CZ3 TRP B  42      50.698  -4.938 -15.763  1.00 10.00      B   
ATOM   3084  CH2 TRP B  42      51.780  -4.465 -16.515  1.00 10.00      B   
ATOM   3085  C   TRP B  42      48.729  -3.748 -10.260  1.00 10.00      B   
ATOM   3086  O   TRP B  42      47.994  -4.710 -10.498  1.00 10.00      B   
ATOM   3087  N   SER B  43      48.727  -3.109  -9.096  1.00 10.00      B   
ATOM   3088  HN  SER B  43      49.328  -2.346  -8.967  1.00 10.00      B   
ATOM   3089  CA  SER B  43      47.854  -3.511  -8.004  1.00 10.00      B   
ATOM   3090  CB  SER B  43      48.257  -2.784  -6.717  1.00 10.00      B   
ATOM   3091  OG  SER B  43      49.668  -2.792  -6.553  1.00 10.00      B   
ATOM   3092  HG  SER B  43      49.980  -3.707  -6.518  1.00 10.00      B   
ATOM   3093  C   SER B  43      46.401  -3.201  -8.356  1.00 10.00      B   
ATOM   3094  O   SER B  43      45.478  -3.884  -7.906  1.00 10.00      B   
ATOM   3095  N   TYR B  44      46.206  -2.173  -9.176  1.00 10.00      B   
ATOM   3096  HN  TYR B  44      46.982  -1.671  -9.506  1.00 10.00      B   
ATOM   3097  CA  TYR B  44      44.869  -1.778  -9.601  1.00 10.00      B   
ATOM   3098  CB  TYR B  44      44.882  -0.413 -10.293  1.00 10.00      B   
ATOM   3099  CG  TYR B  44      45.070   0.745  -9.342  1.00 10.00      B   
ATOM   3100  CD1 TYR B  44      46.057   1.699  -9.559  1.00 10.00      B   
ATOM   3101  CD2 TYR B  44      44.263   0.881  -8.220  1.00 10.00      B   
ATOM   3102  CE1 TYR B  44      46.234   2.753  -8.686  1.00 10.00      B   
ATOM   3103  CE2 TYR B  44      44.432   1.933  -7.343  1.00 10.00      B   
ATOM   3104  CZ  TYR B  44      45.417   2.867  -7.581  1.00 10.00      B   
ATOM   3105  OH  TYR B  44      45.592   3.910  -6.703  1.00 10.00      B   
ATOM   3106  HH  TYR B  44      45.859   3.557  -5.840  1.00 10.00      B   
ATOM   3107  C   TYR B  44      44.261  -2.838 -10.506  1.00 10.00      B   
ATOM   3108  O   TYR B  44      43.078  -3.151 -10.398  1.00 10.00      B   
ATOM   3109  N   ALA B  45      45.086  -3.410 -11.379  1.00 10.00      B   
ATOM   3110  HN  ALA B  45      46.022  -3.116 -11.416  1.00 10.00      B   
ATOM   3111  CA  ALA B  45      44.628  -4.453 -12.287  1.00 10.00      B   
ATOM   3112  CB  ALA B  45      45.762  -4.903 -13.199  1.00 10.00      B   
ATOM   3113  C   ALA B  45      44.084  -5.634 -11.491  1.00 10.00      B   
ATOM   3114  O   ALA B  45      43.035  -6.192 -11.820  1.00 10.00      B   
ATOM   3115  N   ILE B  46      44.803  -5.997 -10.432  1.00 10.00      B   
ATOM   3116  HN  ILE B  46      45.629  -5.509 -10.230  1.00 10.00      B   
ATOM   3117  CA  ILE B  46      44.400  -7.099  -9.564  1.00 10.00      B   
ATOM   3118  CB  ILE B  46      45.495  -7.418  -8.519  1.00 10.00      B   
ATOM   3119  CG1 ILE B  46      46.800  -7.823  -9.213  1.00 10.00      B   
ATOM   3120  CG2 ILE B  46      45.039  -8.506  -7.557  1.00 10.00      B   
ATOM   3121  CD1 ILE B  46      46.665  -9.022 -10.131  1.00 10.00      B   
ATOM   3122  C   ILE B  46      43.096  -6.748  -8.848  1.00 10.00      B   
ATOM   3123  O   ILE B  46      42.214  -7.592  -8.684  1.00 10.00      B   
ATOM   3124  N   LEU B  47      42.980  -5.489  -8.437  1.00 10.00      B   
ATOM   3125  HN  LEU B  47      43.727  -4.870  -8.585  1.00 10.00      B   
ATOM   3126  CA  LEU B  47      41.787  -5.004  -7.756  1.00 10.00      B   
ATOM   3127  CB  LEU B  47      41.984  -3.551  -7.316  1.00 10.00      B   
ATOM   3128  CG  LEU B  47      40.909  -2.961  -6.402  1.00 10.00      B   
ATOM   3129  CD1 LEU B  47      40.835  -3.732  -5.093  1.00 10.00      B   
ATOM   3130  CD2 LEU B  47      41.182  -1.488  -6.142  1.00 10.00      B   
ATOM   3131  C   LEU B  47      40.575  -5.117  -8.672  1.00 10.00      B   
ATOM   3132  O   LEU B  47      39.503  -5.564  -8.254  1.00 10.00      B   
ATOM   3133  N   ILE B  48      40.754  -4.712  -9.923  1.00 10.00      B   
ATOM   3134  HN  ILE B  48      41.625  -4.337 -10.185  1.00 10.00      B   
ATOM   3135  CA  ILE B  48      39.687  -4.786 -10.911  1.00 10.00      B   
ATOM   3136  CB  ILE B  48      40.111  -4.167 -12.260  1.00 10.00      B   
ATOM   3137  CG1 ILE B  48      40.492  -2.696 -12.068  1.00 10.00      B   
ATOM   3138  CG2 ILE B  48      38.994  -4.297 -13.291  1.00 10.00      B   
ATOM   3139  CD1 ILE B  48      41.127  -2.062 -13.287  1.00 10.00      B   
ATOM   3140  C   ILE B  48      39.278  -6.239 -11.125  1.00 10.00      B   
ATOM   3141  O   ILE B  48      38.092  -6.560 -11.157  1.00 10.00      B   
ATOM   3142  N   ALA B  49      40.273  -7.115 -11.239  1.00 10.00      B   
ATOM   3143  HN  ALA B  49      41.200  -6.793 -11.190  1.00 10.00      B   
ATOM   3144  CA  ALA B  49      40.029  -8.539 -11.442  1.00 10.00      B   
ATOM   3145  CB  ALA B  49      41.344  -9.291 -11.575  1.00 10.00      B   
ATOM   3146  C   ALA B  49      39.193  -9.119 -10.306  1.00 10.00      B   
ATOM   3147  O   ALA B  49      38.300  -9.938 -10.533  1.00 10.00      B   
ATOM   3148  N   PHE B  50      39.488  -8.687  -9.085  1.00 10.00      B   
ATOM   3149  HN  PHE B  50      40.225  -8.050  -8.967  1.00 10.00      B   
ATOM   3150  CA  PHE B  50      38.755  -9.150  -7.915  1.00 10.00      B   
ATOM   3151  CB  PHE B  50      39.437  -8.673  -6.627  1.00 10.00      B   
ATOM   3152  CG  PHE B  50      38.643  -8.942  -5.374  1.00 10.00      B   
ATOM   3153  CD1 PHE B  50      38.420 -10.238  -4.938  1.00 10.00      B   
ATOM   3154  CD2 PHE B  50      38.118  -7.896  -4.633  1.00 10.00      B   
ATOM   3155  CE1 PHE B  50      37.693 -10.488  -3.788  1.00 10.00      B   
ATOM   3156  CE2 PHE B  50      37.391  -8.138  -3.482  1.00 10.00      B   
ATOM   3157  CZ  PHE B  50      37.177  -9.435  -3.058  1.00 10.00      B   
ATOM   3158  C   PHE B  50      37.313  -8.654  -7.963  1.00 10.00      B   
ATOM   3159  O   PHE B  50      36.373  -9.421  -7.737  1.00 10.00      B   
ATOM   3160  N   THR B  51      37.152  -7.373  -8.279  1.00 10.00      B   
ATOM   3161  HN  THR B  51      37.945  -6.823  -8.459  1.00 10.00      B   
ATOM   3162  CA  THR B  51      35.830  -6.762  -8.360  1.00 10.00      B   
ATOM   3163  CB  THR B  51      35.925  -5.239  -8.594  1.00 10.00      B   
ATOM   3164  OG1 THR B  51      36.890  -4.681  -7.686  1.00 10.00      B   
ATOM   3165  HG1 THR B  51      37.776  -4.970  -7.938  1.00 10.00      B   
ATOM   3166  CG2 THR B  51      34.577  -4.571  -8.360  1.00 10.00      B   
ATOM   3167  C   THR B  51      34.992  -7.416  -9.460  1.00 10.00      B   
ATOM   3168  O   THR B  51      33.834  -7.776  -9.238  1.00 10.00      B   
ATOM   3169  N   VAL B  52      35.587  -7.591 -10.640  1.00 10.00      B   
ATOM   3170  HN  VAL B  52      36.518  -7.293 -10.759  1.00 10.00      B   
ATOM   3171  CA  VAL B  52      34.890  -8.213 -11.762  1.00 10.00      B   
ATOM   3172  CB  VAL B  52      35.717  -8.157 -13.068  1.00 10.00      B   
ATOM   3173  CG1 VAL B  52      35.014  -8.912 -14.188  1.00 10.00      B   
ATOM   3174  CG2 VAL B  52      35.953  -6.712 -13.485  1.00 10.00      B   
ATOM   3175  C   VAL B  52      34.534  -9.659 -11.424  1.00 10.00      B   
ATOM   3176  O   VAL B  52      33.454 -10.140 -11.769  1.00 10.00      B   
ATOM   3177  N   GLY B  53      35.442 -10.339 -10.727  1.00 10.00      B   
ATOM   3178  HN  GLY B  53      36.288  -9.904 -10.481  1.00 10.00      B   
ATOM   3179  CA  GLY B  53      35.198 -11.710 -10.332  1.00 10.00      B   
ATOM   3180  C   GLY B  53      34.005 -11.805  -9.402  1.00 10.00      B   
ATOM   3181  O   GLY B  53      33.230 -12.763  -9.462  1.00 10.00      B   
ATOM   3182  N   ALA B  54      33.854 -10.795  -8.545  1.00 10.00      B   
ATOM   3183  HN  ALA B  54      34.516 -10.070  -8.542  1.00 10.00      B   
ATOM   3184  CA  ALA B  54      32.742 -10.740  -7.607  1.00 10.00      B   
ATOM   3185  CB  ALA B  54      32.941  -9.614  -6.606  1.00 10.00      B   
ATOM   3186  C   ALA B  54      31.433 -10.554  -8.362  1.00 10.00      B   
ATOM   3187  O   ALA B  54      30.408 -11.131  -8.002  1.00 10.00      B   
ATOM   3188  N   ILE B  55      31.479  -9.742  -9.413  1.00 10.00      B   
ATOM   3189  HN  ILE B  55      32.324  -9.289  -9.627  1.00 10.00      B   
ATOM   3190  CA  ILE B  55      30.307  -9.488 -10.246  1.00 10.00      B   
ATOM   3191  CB  ILE B  55      30.577  -8.356 -11.263  1.00 10.00      B   
ATOM   3192  CG1 ILE B  55      30.945  -7.064 -10.530  1.00 10.00      B   
ATOM   3193  CG2 ILE B  55      29.367  -8.131 -12.162  1.00 10.00      B   
ATOM   3194  CD1 ILE B  55      31.438  -5.956 -11.437  1.00 10.00      B   
ATOM   3195  C   ILE B  55      29.922 -10.760 -10.998  1.00 10.00      B   
ATOM   3196  O   ILE B  55      28.743 -11.095 -11.128  1.00 10.00      B   
ATOM   3197  N   LEU B  56      30.932 -11.477 -11.469  1.00 10.00      B   
ATOM   3198  HN  LEU B  56      31.851 -11.158 -11.323  1.00 10.00      B   
ATOM   3199  CA  LEU B  56      30.719 -12.714 -12.204  1.00 10.00      B   
ATOM   3200  CB  LEU B  56      32.039 -13.208 -12.797  1.00 10.00      B   
ATOM   3201  CG  LEU B  56      31.939 -14.294 -13.871  1.00 10.00      B   
ATOM   3202  CD1 LEU B  56      31.357 -13.735 -15.161  1.00 10.00      B   
ATOM   3203  CD2 LEU B  56      33.299 -14.927 -14.121  1.00 10.00      B   
ATOM   3204  C   LEU B  56      30.103 -13.788 -11.310  1.00 10.00      B   
ATOM   3205  O   LEU B  56      29.248 -14.558 -11.748  1.00 10.00      B   
ATOM   3206  N   SER B  57      30.522 -13.817 -10.050  1.00 10.00      B   
ATOM   3207  HN  SER B  57      31.188 -13.162  -9.750  1.00 10.00      B   
ATOM   3208  CA  SER B  57      30.019 -14.798  -9.103  1.00 10.00      B   
ATOM   3209  CB  SER B  57      31.021 -15.033  -7.971  1.00 10.00      B   
ATOM   3210  OG  SER B  57      31.610 -13.820  -7.532  1.00 10.00      B   
ATOM   3211  HG  SER B  57      32.381 -13.619  -8.084  1.00 10.00      B   
ATOM   3212  C   SER B  57      28.647 -14.418  -8.554  1.00 10.00      B   
ATOM   3213  O   SER B  57      27.929 -15.269  -8.026  1.00 10.00      B   
ATOM   3214  N   SER B  58      28.287 -13.141  -8.670  1.00 10.00      B   
ATOM   3215  HN  SER B  58      28.905 -12.496  -9.078  1.00 10.00      B   
ATOM   3216  CA  SER B  58      26.992 -12.682  -8.192  1.00 10.00      B   
ATOM   3217  CB  SER B  58      27.077 -11.263  -7.629  1.00 10.00      B   
ATOM   3218  OG  SER B  58      27.887 -10.441  -8.446  1.00 10.00      B   
ATOM   3219  HG  SER B  58      28.803 -10.491  -8.141  1.00 10.00      B   
ATOM   3220  C   SER B  58      25.941 -12.782  -9.290  1.00 10.00      B   
ATOM   3221  O   SER B  58      24.740 -12.735  -9.019  1.00 10.00      B   
ATOM   3222  N   LYS B  59      26.414 -12.907 -10.532  1.00 10.00      B   
ATOM   3223  HN  LYS B  59      27.384 -12.898 -10.668  1.00 10.00      B   
ATOM   3224  CA  LYS B  59      25.544 -13.041 -11.699  1.00 10.00      B   
ATOM   3225  CB  LYS B  59      24.653 -14.285 -11.585  1.00 10.00      B   
ATOM   3226  CG  LYS B  59      25.391 -15.606 -11.755  1.00 10.00      B   
ATOM   3227  CD  LYS B  59      25.749 -15.856 -13.211  1.00 10.00      B   
ATOM   3228  CE  LYS B  59      26.648 -17.072 -13.367  1.00 10.00      B   
ATOM   3229  NZ  LYS B  59      27.974 -16.869 -12.727  1.00 10.00      B   
ATOM   3230  HZ1 LYS B  59      28.369 -15.945 -13.001  1.00 10.00      B   
ATOM   3231  HZ2 LYS B  59      28.634 -17.616 -13.022  1.00 10.00      B   
ATOM   3232  HZ3 LYS B  59      27.879 -16.901 -11.693  1.00 10.00      B   
ATOM   3233  C   LYS B  59      24.705 -11.790 -11.948  1.00 10.00      B   
ATOM   3234  O   LYS B  59      23.746 -11.822 -12.722  1.00 10.00      B   
ATOM   3235  N   ILE B  60      25.080 -10.688 -11.315  1.00 10.00      B   
ATOM   3236  HN  ILE B  60      25.867 -10.713 -10.733  1.00 10.00      B   
ATOM   3237  CA  ILE B  60      24.358  -9.438 -11.476  1.00 10.00      B   
ATOM   3238  CB  ILE B  60      24.773  -8.391 -10.420  1.00 10.00      B   
ATOM   3239  CG1 ILE B  60      24.553  -8.954  -9.010  1.00 10.00      B   
ATOM   3240  CG2 ILE B  60      23.982  -7.104 -10.609  1.00 10.00      B   
ATOM   3241  CD1 ILE B  60      25.090  -8.077  -7.899  1.00 10.00      B   
ATOM   3242  C   ILE B  60      24.574  -8.894 -12.882  1.00 10.00      B   
ATOM   3243  O   ILE B  60      25.711  -8.685 -13.314  1.00 10.00      B   
ATOM   3244  N   SER B  61      23.481  -8.696 -13.600  1.00 10.00      B   
ATOM   3245  HN  SER B  61      22.603  -8.883 -13.199  1.00 10.00      B   
ATOM   3246  CA  SER B  61      23.549  -8.199 -14.960  1.00 10.00      B   
ATOM   3247  CB  SER B  61      23.014  -9.260 -15.917  1.00 10.00      B   
ATOM   3248  OG  SER B  61      23.615 -10.518 -15.664  1.00 10.00      B   
ATOM   3249  HG  SER B  61      23.750 -10.619 -14.713  1.00 10.00      B   
ATOM   3250  C   SER B  61      22.763  -6.902 -15.118  1.00 10.00      B   
ATOM   3251  O   SER B  61      22.290  -6.330 -14.132  1.00 10.00      B   
ATOM   3252  N   LEU B  62      22.646  -6.446 -16.367  1.00 10.00      B   
ATOM   3253  HN  LEU B  62      23.076  -6.946 -17.093  1.00 10.00      B   
ATOM   3254  CA  LEU B  62      21.924  -5.224 -16.701  1.00 10.00      B   
ATOM   3255  CB  LEU B  62      20.443  -5.318 -16.311  1.00 10.00      B   
ATOM   3256  CG  LEU B  62      19.566  -6.209 -17.193  1.00 10.00      B   
ATOM   3257  CD1 LEU B  62      18.126  -6.188 -16.706  1.00 10.00      B   
ATOM   3258  CD2 LEU B  62      19.647  -5.767 -18.646  1.00 10.00      B   
ATOM   3259  C   LEU B  62      22.579  -3.990 -16.089  1.00 10.00      B   
ATOM   3260  O   LEU B  62      23.717  -4.040 -15.621  1.00 10.00      B   
ATOM   3261  N   GLY B  63      21.852  -2.884 -16.090  1.00 10.00      B   
ATOM   3262  HN  GLY B  63      20.945  -2.905 -16.467  1.00 10.00      B   
ATOM   3263  CA  GLY B  63      22.373  -1.651 -15.541  1.00 10.00      B   
ATOM   3264  C   GLY B  63      22.115  -1.524 -14.056  1.00 10.00      B   
ATOM   3265  O   GLY B  63      21.924  -0.420 -13.549  1.00 10.00      B   
ATOM   3266  N   PHE B  64      22.127  -2.654 -13.354  1.00 10.00      B   
ATOM   3267  HN  PHE B  64      22.306  -3.503 -13.816  1.00 10.00      B   
ATOM   3268  CA  PHE B  64      21.889  -2.666 -11.913  1.00 10.00      B   
ATOM   3269  CB  PHE B  64      21.883  -4.098 -11.372  1.00 10.00      B   
ATOM   3270  CG  PHE B  64      20.584  -4.835 -11.579  1.00 10.00      B   
ATOM   3271  CD1 PHE B  64      19.770  -4.556 -12.667  1.00 10.00      B   
ATOM   3272  CD2 PHE B  64      20.179  -5.813 -10.686  1.00 10.00      B   
ATOM   3273  CE1 PHE B  64      18.580  -5.236 -12.860  1.00 10.00      B   
ATOM   3274  CE2 PHE B  64      18.990  -6.496 -10.871  1.00 10.00      B   
ATOM   3275  CZ  PHE B  64      18.189  -6.207 -11.959  1.00 10.00      B   
ATOM   3276  C   PHE B  64      22.937  -1.825 -11.192  1.00 10.00      B   
ATOM   3277  O   PHE B  64      22.625  -1.087 -10.258  1.00 10.00      B   
ATOM   3278  N   PHE B  65      24.176  -1.925 -11.651  1.00 10.00      B   
ATOM   3279  HN  PHE B  65      24.360  -2.531 -12.398  1.00 10.00      B   
ATOM   3280  CA  PHE B  65      25.272  -1.164 -11.064  1.00 10.00      B   
ATOM   3281  CB  PHE B  65      26.620  -1.819 -11.371  1.00 10.00      B   
ATOM   3282  CG  PHE B  65      26.830  -3.141 -10.687  1.00 10.00      B   
ATOM   3283  CD1 PHE B  65      27.115  -4.280 -11.424  1.00 10.00      B   
ATOM   3284  CD2 PHE B  65      26.745  -3.243  -9.307  1.00 10.00      B   
ATOM   3285  CE1 PHE B  65      27.313  -5.496 -10.799  1.00 10.00      B   
ATOM   3286  CE2 PHE B  65      26.941  -4.455  -8.677  1.00 10.00      B   
ATOM   3287  CZ  PHE B  65      27.225  -5.582  -9.422  1.00 10.00      B   
ATOM   3288  C   PHE B  65      25.259   0.272 -11.576  1.00 10.00      B   
ATOM   3289  O   PHE B  65      25.751   1.184 -10.911  1.00 10.00      B   
ATOM   3290  N   LEU B  66      24.679   0.466 -12.757  1.00 10.00      B   
ATOM   3291  HN  LEU B  66      24.288  -0.298 -13.225  1.00 10.00      B   
ATOM   3292  CA  LEU B  66      24.599   1.787 -13.367  1.00 10.00      B   
ATOM   3293  CB  LEU B  66      24.195   1.682 -14.839  1.00 10.00      B   
ATOM   3294  CG  LEU B  66      25.128   0.877 -15.751  1.00 10.00      B   
ATOM   3295  CD1 LEU B  66      24.580   0.841 -17.168  1.00 10.00      B   
ATOM   3296  CD2 LEU B  66      26.534   1.453 -15.737  1.00 10.00      B   
ATOM   3297  C   LEU B  66      23.606   2.659 -12.613  1.00 10.00      B   
ATOM   3298  O   LEU B  66      23.802   3.867 -12.476  1.00 10.00      B   
ATOM   3299  N   LYS B  67      22.544   2.033 -12.117  1.00 10.00      B   
ATOM   3300  HN  LYS B  67      22.440   1.069 -12.281  1.00 10.00      B   
ATOM   3301  CA  LYS B  67      21.517   2.740 -11.359  1.00 10.00      B   
ATOM   3302  CB  LYS B  67      20.337   1.816 -11.049  1.00 10.00      B   
ATOM   3303  CG  LYS B  67      19.554   1.371 -12.274  1.00 10.00      B   
ATOM   3304  CD  LYS B  67      18.422   0.431 -11.896  1.00 10.00      B   
ATOM   3305  CE  LYS B  67      17.629   0.003 -13.118  1.00 10.00      B   
ATOM   3306  NZ  LYS B  67      16.473  -0.855 -12.757  1.00 10.00      B   
ATOM   3307  HZ1 LYS B  67      15.908  -1.064 -13.603  1.00 10.00      B   
ATOM   3308  HZ2 LYS B  67      15.872  -0.375 -12.059  1.00 10.00      B   
ATOM   3309  HZ3 LYS B  67      16.804  -1.752 -12.348  1.00 10.00      B   
ATOM   3310  C   LYS B  67      22.094   3.304 -10.064  1.00 10.00      B   
ATOM   3311  O   LYS B  67      21.599   4.296  -9.529  1.00 10.00      B   
ATOM   3312  N   GLY B  68      23.152   2.669  -9.573  1.00 10.00      B   
ATOM   3313  HN  GLY B  68      23.502   1.885 -10.044  1.00 10.00      B   
ATOM   3314  CA  GLY B  68      23.790   3.118  -8.353  1.00 10.00      B   
ATOM   3315  C   GLY B  68      24.742   4.269  -8.606  1.00 10.00      B   
ATOM   3316  O   GLY B  68      25.226   4.901  -7.668  1.00 10.00      B   
ATOM   3317  N   ILE B  69      25.008   4.537  -9.878  1.00 10.00      B   
ATOM   3318  HN  ILE B  69      24.587   3.991 -10.578  1.00 10.00      B   
ATOM   3319  CA  ILE B  69      25.903   5.618 -10.266  1.00 10.00      B   
ATOM   3320  CB  ILE B  69      26.569   5.332 -11.633  1.00 10.00      B   
ATOM   3321  CG1 ILE B  69      27.316   3.998 -11.596  1.00 10.00      B   
ATOM   3322  CG2 ILE B  69      27.519   6.455 -12.018  1.00 10.00      B   
ATOM   3323  CD1 ILE B  69      27.918   3.594 -12.925  1.00 10.00      B   
ATOM   3324  C   ILE B  69      25.131   6.930 -10.349  1.00 10.00      B   
ATOM   3325  O   ILE B  69      25.679   8.004 -10.105  1.00 10.00      B   
ATOM   3326  N   ARG B  70      23.844   6.819 -10.661  1.00 10.00      B   
ATOM   3327  HN  ARG B  70      23.471   5.925 -10.803  1.00 10.00      B   
ATOM   3328  CA  ARG B  70      22.962   7.980 -10.796  1.00 10.00      B   
ATOM   3329  CB  ARG B  70      21.515   7.551 -11.046  1.00 10.00      B   
ATOM   3330  CG  ARG B  70      20.620   8.659 -11.578  1.00 10.00      B   
ATOM   3331  CD  ARG B  70      19.248   8.617 -10.927  1.00 10.00      B   
ATOM   3332  NE  ARG B  70      19.272   9.164  -9.569  1.00 10.00      B   
ATOM   3333  HE  ARG B  70      19.636  10.073  -9.457  1.00 10.00      B   
ATOM   3334  CZ  ARG B  70      18.826   8.518  -8.494  1.00 10.00      B   
ATOM   3335  NH1 ARG B  70      18.322   7.294  -8.606  1.00 10.00      B   
ATOM   3336 HH11 ARG B  70      17.975   6.791  -7.762  1.00 10.00      B   
ATOM   3337 HH12 ARG B  70      18.265   6.831  -9.541  1.00 10.00      B   
ATOM   3338  NH2 ARG B  70      18.891   9.096  -7.299  1.00 10.00      B   
ATOM   3339 HH21 ARG B  70      18.539   8.593  -6.452  1.00 10.00      B   
ATOM   3340 HH22 ARG B  70      19.288  10.056  -7.203  1.00 10.00      B   
ATOM   3341  C   ARG B  70      23.051   8.971  -9.619  1.00 10.00      B   
ATOM   3342  O   ARG B  70      23.297  10.159  -9.836  1.00 10.00      B   
ATOM   3343  N   PRO B  71      22.869   8.516  -8.359  1.00 10.00      B   
ATOM   3344  CA  PRO B  71      22.931   9.410  -7.190  1.00 10.00      B   
ATOM   3345  CB  PRO B  71      22.392   8.542  -6.050  1.00 10.00      B   
ATOM   3346  CG  PRO B  71      22.700   7.146  -6.465  1.00 10.00      B   
ATOM   3347  CD  PRO B  71      22.577   7.122  -7.963  1.00 10.00      B   
ATOM   3348  C   PRO B  71      24.351   9.890  -6.868  1.00 10.00      B   
ATOM   3349  O   PRO B  71      24.555  10.654  -5.923  1.00 10.00      B   
ATOM   3350  N   LEU B  72      25.330   9.445  -7.647  1.00 10.00      B   
ATOM   3351  HN  LEU B  72      25.118   8.838  -8.389  1.00 10.00      B   
ATOM   3352  CA  LEU B  72      26.715   9.839  -7.425  1.00 10.00      B   
ATOM   3353  CB  LEU B  72      27.574   8.626  -7.050  1.00 10.00      B   
ATOM   3354  CG  LEU B  72      27.228   7.937  -5.725  1.00 10.00      B   
ATOM   3355  CD1 LEU B  72      28.109   6.717  -5.503  1.00 10.00      B   
ATOM   3356  CD2 LEU B  72      27.353   8.907  -4.560  1.00 10.00      B   
ATOM   3357  C   LEU B  72      27.297  10.556  -8.643  1.00 10.00      B   
ATOM   3358  O   LEU B  72      28.488  10.869  -8.677  1.00 10.00      B   
ATOM   3359  N   LEU B  73      26.444  10.827  -9.632  1.00 10.00      B   
ATOM   3360  HN  LEU B  73      25.506  10.558  -9.535  1.00 10.00      B   
ATOM   3361  CA  LEU B  73      26.866  11.505 -10.857  1.00 10.00      B   
ATOM   3362  CB  LEU B  73      25.693  11.655 -11.829  1.00 10.00      B   
ATOM   3363  CG  LEU B  73      25.207  10.376 -12.514  1.00 10.00      B   
ATOM   3364  CD1 LEU B  73      23.932  10.646 -13.298  1.00 10.00      B   
ATOM   3365  CD2 LEU B  73      26.287   9.814 -13.424  1.00 10.00      B   
ATOM   3366  C   LEU B  73      27.476  12.870 -10.566  1.00 10.00      B   
ATOM   3367  O   LEU B  73      28.494  13.234 -11.151  1.00 10.00      B   
ATOM   3368  N   TRP B  74      26.857  13.603  -9.646  1.00 10.00      B   
ATOM   3369  HN  TRP B  74      26.065  13.236  -9.201  1.00 10.00      B   
ATOM   3370  CA  TRP B  74      27.323  14.933  -9.267  1.00 10.00      B   
ATOM   3371  CB  TRP B  74      26.437  15.493  -8.146  1.00 10.00      B   
ATOM   3372  CG  TRP B  74      26.768  16.897  -7.735  1.00 10.00      B   
ATOM   3373  CD1 TRP B  74      27.689  17.287  -6.805  1.00 10.00      B   
ATOM   3374  CD2 TRP B  74      26.167  18.099  -8.229  1.00 10.00      B   
ATOM   3375  NE1 TRP B  74      27.709  18.656  -6.702  1.00 10.00      B   
ATOM   3376  HE1 TRP B  74      28.292  19.176  -6.105  1.00 10.00      B   
ATOM   3377  CE2 TRP B  74      26.781  19.178  -7.562  1.00 10.00      B   
ATOM   3378  CE3 TRP B  74      25.175  18.368  -9.175  1.00 10.00      B   
ATOM   3379  CZ2 TRP B  74      26.432  20.503  -7.807  1.00 10.00      B   
ATOM   3380  CZ3 TRP B  74      24.829  19.684  -9.417  1.00 10.00      B   
ATOM   3381  CH2 TRP B  74      25.456  20.735  -8.736  1.00 10.00      B   
ATOM   3382  C   TRP B  74      28.780  14.898  -8.819  1.00 10.00      B   
ATOM   3383  O   TRP B  74      29.617  15.649  -9.327  1.00 10.00      B   
ATOM   3384  N   LEU B  75      29.074  14.008  -7.881  1.00 10.00      B   
ATOM   3385  HN  LEU B  75      28.359  13.428  -7.537  1.00 10.00      B   
ATOM   3386  CA  LEU B  75      30.420  13.867  -7.346  1.00 10.00      B   
ATOM   3387  CB  LEU B  75      30.425  12.867  -6.187  1.00 10.00      B   
ATOM   3388  CG  LEU B  75      29.464  13.165  -5.033  1.00 10.00      B   
ATOM   3389  CD1 LEU B  75      29.517  12.056  -3.995  1.00 10.00      B   
ATOM   3390  CD2 LEU B  75      29.792  14.504  -4.395  1.00 10.00      B   
ATOM   3391  C   LEU B  75      31.414  13.428  -8.421  1.00 10.00      B   
ATOM   3392  O   LEU B  75      32.506  13.986  -8.536  1.00 10.00      B   
ATOM   3393  N   ILE B  76      31.022  12.438  -9.214  1.00 10.00      B   
ATOM   3394  HN  ILE B  76      30.126  12.053  -9.089  1.00 10.00      B   
ATOM   3395  CA  ILE B  76      31.883  11.909 -10.268  1.00 10.00      B   
ATOM   3396  CB  ILE B  76      31.252  10.689 -10.973  1.00 10.00      B   
ATOM   3397  CG1 ILE B  76      31.018   9.555  -9.971  1.00 10.00      B   
ATOM   3398  CG2 ILE B  76      32.141  10.212 -12.117  1.00 10.00      B   
ATOM   3399  CD1 ILE B  76      30.234   8.386 -10.530  1.00 10.00      B   
ATOM   3400  C   ILE B  76      32.242  12.970 -11.307  1.00 10.00      B   
ATOM   3401  O   ILE B  76      33.422  13.249 -11.530  1.00 10.00      B   
ATOM   3402  N   VAL B  77      31.224  13.568 -11.922  1.00 10.00      B   
ATOM   3403  HN  VAL B  77      30.303  13.325 -11.672  1.00 10.00      B   
ATOM   3404  CA  VAL B  77      31.432  14.581 -12.956  1.00 10.00      B   
ATOM   3405  CB  VAL B  77      30.096  15.128 -13.515  1.00 10.00      B   
ATOM   3406  CG1 VAL B  77      30.339  16.232 -14.536  1.00 10.00      B   
ATOM   3407  CG2 VAL B  77      29.272  14.010 -14.134  1.00 10.00      B   
ATOM   3408  C   VAL B  77      32.296  15.738 -12.454  1.00 10.00      B   
ATOM   3409  O   VAL B  77      33.243  16.150 -13.128  1.00 10.00      B   
ATOM   3410  N   PHE B  78      31.994  16.236 -11.259  1.00 10.00      B   
ATOM   3411  HN  PHE B  78      31.255  15.843 -10.743  1.00 10.00      B   
ATOM   3412  CA  PHE B  78      32.745  17.352 -10.697  1.00 10.00      B   
ATOM   3413  CB  PHE B  78      32.080  17.900  -9.432  1.00 10.00      B   
ATOM   3414  CG  PHE B  78      32.756  19.131  -8.896  1.00 10.00      B   
ATOM   3415  CD1 PHE B  78      32.744  20.314  -9.620  1.00 10.00      B   
ATOM   3416  CD2 PHE B  78      33.412  19.103  -7.677  1.00 10.00      B   
ATOM   3417  CE1 PHE B  78      33.372  21.444  -9.137  1.00 10.00      B   
ATOM   3418  CE2 PHE B  78      34.041  20.229  -7.188  1.00 10.00      B   
ATOM   3419  CZ  PHE B  78      34.023  21.400  -7.919  1.00 10.00      B   
ATOM   3420  C   PHE B  78      34.204  16.991 -10.428  1.00 10.00      B   
ATOM   3421  O   PHE B  78      35.112  17.713 -10.843  1.00 10.00      B   
ATOM   3422  N   THR B  79      34.426  15.868  -9.753  1.00 10.00      B   
ATOM   3423  HN  THR B  79      33.661  15.321  -9.469  1.00 10.00      B   
ATOM   3424  CA  THR B  79      35.778  15.424  -9.425  1.00 10.00      B   
ATOM   3425  CB  THR B  79      35.768  14.124  -8.594  1.00 10.00      B   
ATOM   3426  OG1 THR B  79      34.894  14.289  -7.469  1.00 10.00      B   
ATOM   3427  HG1 THR B  79      33.985  14.097  -7.738  1.00 10.00      B   
ATOM   3428  CG2 THR B  79      37.164  13.796  -8.088  1.00 10.00      B   
ATOM   3429  C   THR B  79      36.634  15.240 -10.679  1.00 10.00      B   
ATOM   3430  O   THR B  79      37.795  15.644 -10.708  1.00 10.00      B   
ATOM   3431  N   VAL B  80      36.057  14.646 -11.717  1.00 10.00      B   
ATOM   3432  HN  VAL B  80      35.121  14.345 -11.643  1.00 10.00      B   
ATOM   3433  CA  VAL B  80      36.788  14.427 -12.963  1.00 10.00      B   
ATOM   3434  CB  VAL B  80      35.963  13.622 -13.991  1.00 10.00      B   
ATOM   3435  CG1 VAL B  80      36.683  13.553 -15.330  1.00 10.00      B   
ATOM   3436  CG2 VAL B  80      35.699  12.219 -13.470  1.00 10.00      B   
ATOM   3437  C   VAL B  80      37.239  15.753 -13.576  1.00 10.00      B   
ATOM   3438  O   VAL B  80      38.417  15.930 -13.890  1.00 10.00      B   
ATOM   3439  N   VAL B  81      36.303  16.687 -13.715  1.00 10.00      B   
ATOM   3440  HN  VAL B  81      35.385  16.488 -13.427  1.00 10.00      B   
ATOM   3441  CA  VAL B  81      36.603  17.997 -14.287  1.00 10.00      B   
ATOM   3442  CB  VAL B  81      35.322  18.838 -14.493  1.00 10.00      B   
ATOM   3443  CG1 VAL B  81      35.653  20.213 -15.059  1.00 10.00      B   
ATOM   3444  CG2 VAL B  81      34.346  18.113 -15.408  1.00 10.00      B   
ATOM   3445  C   VAL B  81      37.592  18.770 -13.413  1.00 10.00      B   
ATOM   3446  O   VAL B  81      38.540  19.373 -13.920  1.00 10.00      B   
ATOM   3447  N   LEU B  82      37.382  18.729 -12.100  1.00 10.00      B   
ATOM   3448  HN  LEU B  82      36.616  18.217 -11.752  1.00 10.00      B   
ATOM   3449  CA  LEU B  82      38.249  19.432 -11.158  1.00 10.00      B   
ATOM   3450  CB  LEU B  82      37.680  19.349  -9.742  1.00 10.00      B   
ATOM   3451  CG  LEU B  82      38.375  20.204  -8.683  1.00 10.00      B   
ATOM   3452  CD1 LEU B  82      38.174  21.685  -8.963  1.00 10.00      B   
ATOM   3453  CD2 LEU B  82      37.878  19.842  -7.294  1.00 10.00      B   
ATOM   3454  C   LEU B  82      39.678  18.892 -11.188  1.00 10.00      B   
ATOM   3455  O   LEU B  82      40.618  19.577 -10.792  1.00 10.00      B   
ATOM   3456  N   GLN B  83      39.838  17.657 -11.641  1.00 10.00      B   
ATOM   3457  HN  GLN B  83      39.051  17.143 -11.925  1.00 10.00      B   
ATOM   3458  CA  GLN B  83      41.159  17.050 -11.722  1.00 10.00      B   
ATOM   3459  CB  GLN B  83      41.106  15.562 -11.379  1.00 10.00      B   
ATOM   3460  CG  GLN B  83      40.791  15.278  -9.916  1.00 10.00      B   
ATOM   3461  CD  GLN B  83      41.852  15.803  -8.968  1.00 10.00      B   
ATOM   3462  OE1 GLN B  83      42.785  15.088  -8.608  1.00 10.00      B   
ATOM   3463  NE2 GLN B  83      41.716  17.056  -8.554  1.00 10.00      B   
ATOM   3464 HE21 GLN B  83      40.947  17.569  -8.880  1.00 10.00      B   
ATOM   3465 HE22 GLN B  83      42.398  17.423  -7.949  1.00 10.00      B   
ATOM   3466  C   GLN B  83      41.790  17.276 -13.092  1.00 10.00      B   
ATOM   3467  O   GLN B  83      43.004  17.152 -13.252  1.00 10.00      B   
ATOM   3468  N   LEU B  84      40.958  17.587 -14.082  1.00 10.00      B   
ATOM   3469  HN  LEU B  84      39.996  17.638 -13.902  1.00 10.00      B   
ATOM   3470  CA  LEU B  84      41.442  17.856 -15.430  1.00 10.00      B   
ATOM   3471  CB  LEU B  84      40.297  17.771 -16.444  1.00 10.00      B   
ATOM   3472  CG  LEU B  84      39.717  16.379 -16.699  1.00 10.00      B   
ATOM   3473  CD1 LEU B  84      38.513  16.465 -17.625  1.00 10.00      B   
ATOM   3474  CD2 LEU B  84      40.776  15.454 -17.279  1.00 10.00      B   
ATOM   3475  C   LEU B  84      42.069  19.242 -15.471  1.00 10.00      B   
ATOM   3476  O   LEU B  84      43.085  19.467 -16.130  1.00 10.00      B   
ATOM   3477  N   LEU B  85      41.455  20.162 -14.744  1.00 10.00      B   
ATOM   3478  HN  LEU B  85      40.655  19.910 -14.235  1.00 10.00      B   
ATOM   3479  CA  LEU B  85      41.940  21.526 -14.665  1.00 10.00      B   
ATOM   3480  CB  LEU B  85      40.766  22.500 -14.548  1.00 10.00      B   
ATOM   3481  CG  LEU B  85      39.628  22.322 -15.561  1.00 10.00      B   
ATOM   3482  CD1 LEU B  85      38.511  23.318 -15.289  1.00 10.00      B   
ATOM   3483  CD2 LEU B  85      40.140  22.460 -16.986  1.00 10.00      B   
ATOM   3484  C   LEU B  85      42.862  21.668 -13.460  1.00 10.00      B   
ATOM   3485  O   LEU B  85      42.853  20.819 -12.569  1.00 10.00      B   
ATOM   3486  N   PHE B  86      43.674  22.724 -13.453  1.00 10.00      B   
ATOM   3487  HN  PHE B  86      43.644  23.347 -14.210  1.00 10.00      B   
ATOM   3488  CA  PHE B  86      44.614  22.989 -12.358  1.00 10.00      B   
ATOM   3489  CB  PHE B  86      43.883  23.224 -11.029  1.00 10.00      B   
ATOM   3490  CG  PHE B  86      42.952  24.400 -11.036  1.00 10.00      B   
ATOM   3491  CD1 PHE B  86      41.582  24.211 -11.085  1.00 10.00      B   
ATOM   3492  CD2 PHE B  86      43.443  25.692 -10.991  1.00 10.00      B   
ATOM   3493  CE1 PHE B  86      40.719  25.288 -11.088  1.00 10.00      B   
ATOM   3494  CE2 PHE B  86      42.587  26.776 -10.994  1.00 10.00      B   
ATOM   3495  CZ  PHE B  86      41.222  26.572 -11.043  1.00 10.00      B   
ATOM   3496  C   PHE B  86      45.637  21.864 -12.208  1.00 10.00      B   
ATOM   3497  O   PHE B  86      46.260  21.711 -11.155  1.00 10.00      B   
ATOM   3498  N   SER B  87      45.810  21.083 -13.263  1.00 10.00      B   
ATOM   3499  HN  SER B  87      45.286  21.253 -14.072  1.00 10.00      B   
ATOM   3500  CA  SER B  87      46.754  19.978 -13.248  1.00 10.00      B   
ATOM   3501  CB  SER B  87      46.102  18.715 -13.818  1.00 10.00      B   
ATOM   3502  OG  SER B  87      46.784  17.546 -13.392  1.00 10.00      B   
ATOM   3503  HG  SER B  87      46.339  17.184 -12.614  1.00 10.00      B   
ATOM   3504  C   SER B  87      48.011  20.330 -14.039  1.00 10.00      B   
ATOM   3505  O   SER B  87      48.150  21.453 -14.540  1.00 10.00      B   
ATOM   3506  N   ILE B 100      43.625  26.148 -18.709  1.00 10.00      B   
ATOM   3507  HN  ILE B 100      43.853  26.546 -17.839  1.00 10.00      B   
ATOM   3508  CA  ILE B 100      42.816  24.934 -18.744  1.00 10.00      B   
ATOM   3509  CB  ILE B 100      41.371  25.216 -19.222  1.00 10.00      B   
ATOM   3510  CG1 ILE B 100      41.368  25.869 -20.607  1.00 10.00      B   
ATOM   3511  CG2 ILE B 100      40.633  26.088 -18.214  1.00 10.00      B   
ATOM   3512  CD1 ILE B 100      40.025  25.821 -21.300  1.00 10.00      B   
ATOM   3513  C   ILE B 100      43.460  23.896 -19.655  1.00 10.00      B   
ATOM   3514  O   ILE B 100      42.784  23.064 -20.260  1.00 10.00      B   
ATOM   3515  N   ASN B 101      44.778  23.958 -19.745  1.00 10.00      B   
ATOM   3516  HN  ASN B 101      45.261  24.632 -19.219  1.00 10.00      B   
ATOM   3517  CA  ASN B 101      45.533  23.040 -20.586  1.00 10.00      B   
ATOM   3518  CB  ASN B 101      46.910  23.618 -20.931  1.00 10.00      B   
ATOM   3519  CG  ASN B 101      46.862  24.596 -22.090  1.00 10.00      B   
ATOM   3520  OD1 ASN B 101      46.971  24.204 -23.250  1.00 10.00      B   
ATOM   3521  ND2 ASN B 101      46.715  25.878 -21.785  1.00 10.00      B   
ATOM   3522 HD21 ASN B 101      46.649  26.124 -20.838  1.00 10.00      B   
ATOM   3523 HD22 ASN B 101      46.677  26.532 -22.520  1.00 10.00      B   
ATOM   3524  C   ASN B 101      45.672  21.676 -19.929  1.00 10.00      B   
ATOM   3525  O   ASN B 101      46.475  21.491 -19.017  1.00 10.00      B   
ATOM   3526  N   VAL B 102      44.872  20.728 -20.383  1.00 10.00      B   
ATOM   3527  HN  VAL B 102      44.237  20.941 -21.101  1.00 10.00      B   
ATOM   3528  CA  VAL B 102      44.907  19.378 -19.841  1.00 10.00      B   
ATOM   3529  CB  VAL B 102      43.589  18.621 -20.113  1.00 10.00      B   
ATOM   3530  CG1 VAL B 102      43.566  17.298 -19.364  1.00 10.00      B   
ATOM   3531  CG2 VAL B 102      42.388  19.473 -19.725  1.00 10.00      B   
ATOM   3532  C   VAL B 102      46.076  18.604 -20.442  1.00 10.00      B   
ATOM   3533  O   VAL B 102      46.126  18.378 -21.650  1.00 10.00      B   
ATOM   3534  N   THR B 103      47.020  18.216 -19.600  1.00 10.00      B   
ATOM   3535  HN  THR B 103      46.930  18.424 -18.647  1.00 10.00      B   
ATOM   3536  CA  THR B 103      48.190  17.480 -20.050  1.00 10.00      B   
ATOM   3537  CB  THR B 103      49.276  17.490 -18.962  1.00 10.00      B   
ATOM   3538  OG1 THR B 103      48.642  17.492 -17.674  1.00 10.00      B   
ATOM   3539  HG1 THR B 103      49.317  17.493 -16.984  1.00 10.00      B   
ATOM   3540  CG2 THR B 103      50.152  18.727 -19.098  1.00 10.00      B   
ATOM   3541  C   THR B 103      47.829  16.037 -20.391  1.00 10.00      B   
ATOM   3542  O   THR B 103      46.740  15.563 -20.049  1.00 10.00      B   
ATOM   3543  N   GLN B 104      48.742  15.346 -21.065  1.00 10.00      B   
ATOM   3544  HN  GLN B 104      49.585  15.783 -21.315  1.00 10.00      B   
ATOM   3545  CA  GLN B 104      48.524  13.954 -21.446  1.00 10.00      B   
ATOM   3546  CB  GLN B 104      49.701  13.424 -22.268  1.00 10.00      B   
ATOM   3547  CG  GLN B 104      49.843  14.067 -23.640  1.00 10.00      B   
ATOM   3548  CD  GLN B 104      51.137  13.682 -24.330  1.00 10.00      B   
ATOM   3549  OE1 GLN B 104      52.147  13.414 -23.677  1.00 10.00      B   
ATOM   3550  NE2 GLN B 104      51.123  13.663 -25.654  1.00 10.00      B   
ATOM   3551 HE21 GLN B 104      50.289  13.896 -26.113  1.00 10.00      B   
ATOM   3552 HE22 GLN B 104      51.948  13.413 -26.124  1.00 10.00      B   
ATOM   3553  C   GLN B 104      48.315  13.094 -20.207  1.00 10.00      B   
ATOM   3554  O   GLN B 104      47.491  12.174 -20.206  1.00 10.00      B   
ATOM   3555  N   ASP B 105      49.053  13.418 -19.150  1.00 10.00      B   
ATOM   3556  HN  ASP B 105      49.685  14.167 -19.222  1.00 10.00      B   
ATOM   3557  CA  ASP B 105      48.953  12.696 -17.887  1.00 10.00      B   
ATOM   3558  CB  ASP B 105      50.013  13.183 -16.894  1.00 10.00      B   
ATOM   3559  CG  ASP B 105      51.337  12.462 -17.037  1.00 10.00      B   
ATOM   3560  OD1 ASP B 105      52.114  12.814 -17.951  1.00 10.00      B   
ATOM   3561  OD2 ASP B 105      51.613  11.543 -16.236  1.00 10.00      B   
ATOM   3562  C   ASP B 105      47.569  12.881 -17.287  1.00 10.00      B   
ATOM   3563  O   ASP B 105      46.980  11.936 -16.767  1.00 10.00      B   
ATOM   3564  N   GLY B 106      47.043  14.101 -17.389  1.00 10.00      B   
ATOM   3565  HN  GLY B 106      47.556  14.807 -17.838  1.00 10.00      B   
ATOM   3566  CA  GLY B 106      45.725  14.399 -16.855  1.00 10.00      B   
ATOM   3567  C   GLY B 106      44.640  13.557 -17.502  1.00 10.00      B   
ATOM   3568  O   GLY B 106      43.673  13.163 -16.848  1.00 10.00      B   
ATOM   3569  N   LEU B 107      44.813  13.276 -18.789  1.00 10.00      B   
ATOM   3570  HN  LEU B 107      45.603  13.629 -19.249  1.00 10.00      B   
ATOM   3571  CA  LEU B 107      43.861  12.467 -19.539  1.00 10.00      B   
ATOM   3572  CB  LEU B 107      44.203  12.494 -21.034  1.00 10.00      B   
ATOM   3573  CG  LEU B 107      43.252  11.737 -21.965  1.00 10.00      B   
ATOM   3574  CD1 LEU B 107      41.868  12.366 -21.948  1.00 10.00      B   
ATOM   3575  CD2 LEU B 107      43.806  11.699 -23.379  1.00 10.00      B   
ATOM   3576  C   LEU B 107      43.867  11.031 -19.020  1.00 10.00      B   
ATOM   3577  O   LEU B 107      42.815  10.405 -18.873  1.00 10.00      B   
ATOM   3578  N   ILE B 108      45.060  10.524 -18.725  1.00 10.00      B   
ATOM   3579  HN  ILE B 108      45.859  11.077 -18.854  1.00 10.00      B   
ATOM   3580  CA  ILE B 108      45.210   9.169 -18.212  1.00 10.00      B   
ATOM   3581  CB  ILE B 108      46.671   8.672 -18.310  1.00 10.00      B   
ATOM   3582  CG1 ILE B 108      47.267   9.021 -19.677  1.00 10.00      B   
ATOM   3583  CG2 ILE B 108      46.735   7.169 -18.075  1.00 10.00      B   
ATOM   3584  CD1 ILE B 108      48.764   8.811 -19.771  1.00 10.00      B   
ATOM   3585  C   ILE B 108      44.756   9.112 -16.758  1.00 10.00      B   
ATOM   3586  O   ILE B 108      44.140   8.135 -16.325  1.00 10.00      B   
ATOM   3587  N   ASN B 109      45.059  10.172 -16.013  1.00 10.00      B   
ATOM   3588  HN  ASN B 109      45.569  10.911 -16.419  1.00 10.00      B   
ATOM   3589  CA  ASN B 109      44.681  10.263 -14.607  1.00 10.00      B   
ATOM   3590  CB  ASN B 109      45.226  11.543 -13.966  1.00 10.00      B   
ATOM   3591  CG  ASN B 109      46.670  11.408 -13.527  1.00 10.00      B   
ATOM   3592  OD1 ASN B 109      47.139  10.312 -13.219  1.00 10.00      B   
ATOM   3593  ND2 ASN B 109      47.385  12.521 -13.489  1.00 10.00      B   
ATOM   3594 HD21 ASN B 109      46.950  13.360 -13.744  1.00 10.00      B   
ATOM   3595 HD22 ASN B 109      48.322  12.459 -13.203  1.00 10.00      B   
ATOM   3596  C   ASN B 109      43.171  10.196 -14.447  1.00 10.00      B   
ATOM   3597  O   ASN B 109      42.666   9.578 -13.510  1.00 10.00      B   
ATOM   3598  N   ALA B 110      42.456  10.819 -15.380  1.00 10.00      B   
ATOM   3599  HN  ALA B 110      42.922  11.299 -16.097  1.00 10.00      B   
ATOM   3600  CA  ALA B 110      40.998  10.816 -15.359  1.00 10.00      B   
ATOM   3601  CB  ALA B 110      40.449  11.640 -16.515  1.00 10.00      B   
ATOM   3602  C   ALA B 110      40.480   9.383 -15.428  1.00 10.00      B   
ATOM   3603  O   ALA B 110      39.468   9.046 -14.816  1.00 10.00      B   
ATOM   3604  N   GLY B 111      41.202   8.543 -16.165  1.00 10.00      B   
ATOM   3605  HN  GLY B 111      42.003   8.875 -16.626  1.00 10.00      B   
ATOM   3606  CA  GLY B 111      40.825   7.151 -16.296  1.00 10.00      B   
ATOM   3607  C   GLY B 111      40.911   6.428 -14.967  1.00 10.00      B   
ATOM   3608  O   GLY B 111      40.025   5.647 -14.621  1.00 10.00      B   
ATOM   3609  N   TYR B 112      41.973   6.707 -14.211  1.00 10.00      B   
ATOM   3610  HN  TYR B 112      42.639   7.347 -14.539  1.00 10.00      B   
ATOM   3611  CA  TYR B 112      42.164   6.086 -12.907  1.00 10.00      B   
ATOM   3612  CB  TYR B 112      43.486   6.531 -12.265  1.00 10.00      B   
ATOM   3613  CG  TYR B 112      44.734   6.190 -13.050  1.00 10.00      B   
ATOM   3614  CD1 TYR B 112      45.579   7.191 -13.508  1.00 10.00      B   
ATOM   3615  CD2 TYR B 112      45.074   4.871 -13.327  1.00 10.00      B   
ATOM   3616  CE1 TYR B 112      46.725   6.893 -14.220  1.00 10.00      B   
ATOM   3617  CE2 TYR B 112      46.220   4.563 -14.038  1.00 10.00      B   
ATOM   3618  CZ  TYR B 112      47.041   5.580 -14.483  1.00 10.00      B   
ATOM   3619  OH  TYR B 112      48.184   5.283 -15.193  1.00 10.00      B   
ATOM   3620  HH  TYR B 112      48.000   4.571 -15.817  1.00 10.00      B   
ATOM   3621  C   TYR B 112      41.012   6.461 -11.986  1.00 10.00      B   
ATOM   3622  O   TYR B 112      40.466   5.615 -11.277  1.00 10.00      B   
ATOM   3623  N   ILE B 113      40.646   7.739 -12.023  1.00 10.00      B   
ATOM   3624  HN  ILE B 113      41.125   8.353 -12.623  1.00 10.00      B   
ATOM   3625  CA  ILE B 113      39.561   8.261 -11.200  1.00 10.00      B   
ATOM   3626  CB  ILE B 113      39.457   9.797 -11.322  1.00 10.00      B   
ATOM   3627  CG1 ILE B 113      40.817  10.446 -11.050  1.00 10.00      B   
ATOM   3628  CG2 ILE B 113      38.409  10.345 -10.363  1.00 10.00      B   
ATOM   3629  CD1 ILE B 113      40.904  11.890 -11.491  1.00 10.00      B   
ATOM   3630  C   ILE B 113      38.230   7.628 -11.603  1.00 10.00      B   
ATOM   3631  O   ILE B 113      37.433   7.231 -10.749  1.00 10.00      B   
ATOM   3632  N   PHE B 114      38.010   7.522 -12.909  1.00 10.00      B   
ATOM   3633  HN  PHE B 114      38.690   7.859 -13.535  1.00 10.00      B   
ATOM   3634  CA  PHE B 114      36.790   6.932 -13.443  1.00 10.00      B   
ATOM   3635  CB  PHE B 114      36.803   6.975 -14.975  1.00 10.00      B   
ATOM   3636  CG  PHE B 114      35.520   6.532 -15.622  1.00 10.00      B   
ATOM   3637  CD1 PHE B 114      34.308   7.096 -15.252  1.00 10.00      B   
ATOM   3638  CD2 PHE B 114      35.525   5.555 -16.605  1.00 10.00      B   
ATOM   3639  CE1 PHE B 114      33.128   6.696 -15.848  1.00 10.00      B   
ATOM   3640  CE2 PHE B 114      34.348   5.148 -17.207  1.00 10.00      B   
ATOM   3641  CZ  PHE B 114      33.148   5.720 -16.826  1.00 10.00      B   
ATOM   3642  C   PHE B 114      36.638   5.496 -12.953  1.00 10.00      B   
ATOM   3643  O   PHE B 114      35.583   5.110 -12.450  1.00 10.00      B   
ATOM   3644  N   VAL B 115      37.709   4.718 -13.088  1.00 10.00      B   
ATOM   3645  HN  VAL B 115      38.523   5.091 -13.500  1.00 10.00      B   
ATOM   3646  CA  VAL B 115      37.706   3.326 -12.651  1.00 10.00      B   
ATOM   3647  CB  VAL B 115      39.008   2.595 -13.057  1.00 10.00      B   
ATOM   3648  CG1 VAL B 115      39.016   1.172 -12.519  1.00 10.00      B   
ATOM   3649  CG2 VAL B 115      39.157   2.581 -14.571  1.00 10.00      B   
ATOM   3650  C   VAL B 115      37.509   3.240 -11.138  1.00 10.00      B   
ATOM   3651  O   VAL B 115      36.770   2.384 -10.643  1.00 10.00      B   
ATOM   3652  N   ARG B 116      38.163   4.146 -10.415  1.00 10.00      B   
ATOM   3653  HN  ARG B 116      38.731   4.802 -10.876  1.00 10.00      B   
ATOM   3654  CA  ARG B 116      38.064   4.191  -8.958  1.00 10.00      B   
ATOM   3655  CB  ARG B 116      38.883   5.351  -8.390  1.00 10.00      B   
ATOM   3656  CG  ARG B 116      40.321   5.002  -8.050  1.00 10.00      B   
ATOM   3657  CD  ARG B 116      41.044   6.194  -7.443  1.00 10.00      B   
ATOM   3658  NE  ARG B 116      42.410   5.866  -7.034  1.00 10.00      B   
ATOM   3659  HE  ARG B 116      42.844   5.103  -7.481  1.00 10.00      B   
ATOM   3660  CZ  ARG B 116      43.089   6.540  -6.102  1.00 10.00      B   
ATOM   3661  NH1 ARG B 116      42.529   7.574  -5.481  1.00 10.00      B   
ATOM   3662 HH11 ARG B 116      41.555   7.866  -5.718  1.00 10.00      B   
ATOM   3663 HH12 ARG B 116      43.058   8.102  -4.751  1.00 10.00      B   
ATOM   3664  NH2 ARG B 116      44.330   6.185  -5.802  1.00 10.00      B   
ATOM   3665 HH21 ARG B 116      44.782   5.376  -6.293  1.00 10.00      B   
ATOM   3666 HH22 ARG B 116      44.867   6.708  -5.076  1.00 10.00      B   
ATOM   3667  C   ARG B 116      36.612   4.327  -8.518  1.00 10.00      B   
ATOM   3668  O   ARG B 116      36.143   3.582  -7.657  1.00 10.00      B   
ATOM   3669  N   PHE B 117      35.906   5.281  -9.115  1.00 10.00      B   
ATOM   3670  HN  PHE B 117      36.342   5.850  -9.790  1.00 10.00      B   
ATOM   3671  CA  PHE B 117      34.506   5.510  -8.790  1.00 10.00      B   
ATOM   3672  CB  PHE B 117      33.967   6.737  -9.529  1.00 10.00      B   
ATOM   3673  CG  PHE B 117      34.237   8.038  -8.832  1.00 10.00      B   
ATOM   3674  CD1 PHE B 117      33.806   8.247  -7.533  1.00 10.00      B   
ATOM   3675  CD2 PHE B 117      34.915   9.056  -9.480  1.00 10.00      B   
ATOM   3676  CE1 PHE B 117      34.046   9.446  -6.893  1.00 10.00      B   
ATOM   3677  CE2 PHE B 117      35.161  10.258  -8.847  1.00 10.00      B   
ATOM   3678  CZ  PHE B 117      34.727  10.454  -7.550  1.00 10.00      B   
ATOM   3679  C   PHE B 117      33.660   4.287  -9.122  1.00 10.00      B   
ATOM   3680  O   PHE B 117      32.828   3.862  -8.321  1.00 10.00      B   
ATOM   3681  N   LEU B 118      33.893   3.721 -10.300  1.00 10.00      B   
ATOM   3682  HN  LEU B 118      34.583   4.106 -10.888  1.00 10.00      B   
ATOM   3683  CA  LEU B 118      33.153   2.547 -10.750  1.00 10.00      B   
ATOM   3684  CB  LEU B 118      33.616   2.110 -12.141  1.00 10.00      B   
ATOM   3685  CG  LEU B 118      33.306   3.070 -13.291  1.00 10.00      B   
ATOM   3686  CD1 LEU B 118      33.900   2.549 -14.591  1.00 10.00      B   
ATOM   3687  CD2 LEU B 118      31.805   3.276 -13.429  1.00 10.00      B   
ATOM   3688  C   LEU B 118      33.283   1.387  -9.770  1.00 10.00      B   
ATOM   3689  O   LEU B 118      32.284   0.793  -9.373  1.00 10.00      B   
ATOM   3690  N   LEU B 119      34.516   1.088  -9.370  1.00 10.00      B   
ATOM   3691  HN  LEU B 119      35.269   1.623  -9.708  1.00 10.00      B   
ATOM   3692  CA  LEU B 119      34.785  -0.011  -8.443  1.00 10.00      B   
ATOM   3693  CB  LEU B 119      36.288  -0.178  -8.216  1.00 10.00      B   
ATOM   3694  CG  LEU B 119      37.133  -0.534  -9.444  1.00 10.00      B   
ATOM   3695  CD1 LEU B 119      38.604  -0.635  -9.073  1.00 10.00      B   
ATOM   3696  CD2 LEU B 119      36.651  -1.829 -10.076  1.00 10.00      B   
ATOM   3697  C   LEU B 119      34.062   0.176  -7.112  1.00 10.00      B   
ATOM   3698  O   LEU B 119      33.443  -0.757  -6.600  1.00 10.00      B   
ATOM   3699  N   ILE B 120      34.128   1.387  -6.564  1.00 10.00      B   
ATOM   3700  HN  ILE B 120      34.628   2.094  -7.027  1.00 10.00      B   
ATOM   3701  CA  ILE B 120      33.471   1.687  -5.293  1.00 10.00      B   
ATOM   3702  CB  ILE B 120      33.743   3.134  -4.818  1.00 10.00      B   
ATOM   3703  CG1 ILE B 120      35.238   3.358  -4.599  1.00 10.00      B   
ATOM   3704  CG2 ILE B 120      32.972   3.435  -3.538  1.00 10.00      B   
ATOM   3705  CD1 ILE B 120      35.600   4.794  -4.282  1.00 10.00      B   
ATOM   3706  C   ILE B 120      31.967   1.478  -5.414  1.00 10.00      B   
ATOM   3707  O   ILE B 120      31.362   0.771  -4.607  1.00 10.00      B   
ATOM   3708  N   ILE B 121      31.375   2.082  -6.437  1.00 10.00      B   
ATOM   3709  HN  ILE B 121      31.920   2.619  -7.055  1.00 10.00      B   
ATOM   3710  CA  ILE B 121      29.941   1.969  -6.670  1.00 10.00      B   
ATOM   3711  CB  ILE B 121      29.492   2.817  -7.880  1.00 10.00      B   
ATOM   3712  CG1 ILE B 121      29.810   4.292  -7.630  1.00 10.00      B   
ATOM   3713  CG2 ILE B 121      28.004   2.628  -8.146  1.00 10.00      B   
ATOM   3714  CD1 ILE B 121      29.611   5.178  -8.839  1.00 10.00      B   
ATOM   3715  C   ILE B 121      29.533   0.516  -6.879  1.00 10.00      B   
ATOM   3716  O   ILE B 121      28.572   0.039  -6.271  1.00 10.00      B   
ATOM   3717  N   MET B 122      30.284  -0.186  -7.719  1.00 10.00      B   
ATOM   3718  HN  MET B 122      31.050   0.253  -8.158  1.00 10.00      B   
ATOM   3719  CA  MET B 122      30.003  -1.585  -8.016  1.00 10.00      B   
ATOM   3720  CB  MET B 122      30.997  -2.142  -9.039  1.00 10.00      B   
ATOM   3721  CG  MET B 122      30.711  -1.731 -10.473  1.00 10.00      B   
ATOM   3722  SD  MET B 122      31.973  -2.300 -11.629  1.00 10.00      B   
ATOM   3723  CE  MET B 122      31.365  -1.603 -13.163  1.00 10.00      B   
ATOM   3724  C   MET B 122      30.005  -2.442  -6.757  1.00 10.00      B   
ATOM   3725  O   MET B 122      29.046  -3.162  -6.496  1.00 10.00      B   
ATOM   3726  N   MET B 123      31.066  -2.333  -5.966  1.00 10.00      B   
ATOM   3727  HN  MET B 123      31.788  -1.711  -6.215  1.00 10.00      B   
ATOM   3728  CA  MET B 123      31.191  -3.114  -4.740  1.00 10.00      B   
ATOM   3729  CB  MET B 123      32.583  -2.941  -4.126  1.00 10.00      B   
ATOM   3730  CG  MET B 123      32.845  -3.824  -2.914  1.00 10.00      B   
ATOM   3731  SD  MET B 123      32.746  -5.586  -3.295  1.00 10.00      B   
ATOM   3732  CE  MET B 123      32.989  -6.295  -1.667  1.00 10.00      B   
ATOM   3733  C   MET B 123      30.108  -2.761  -3.718  1.00 10.00      B   
ATOM   3734  O   MET B 123      29.487  -3.648  -3.130  1.00 10.00      B   
ATOM   3735  N   SER B 124      29.875  -1.467  -3.521  1.00 10.00      B   
ATOM   3736  HN  SER B 124      30.387  -0.804  -4.033  1.00 10.00      B   
ATOM   3737  CA  SER B 124      28.876  -1.009  -2.561  1.00 10.00      B   
ATOM   3738  CB  SER B 124      28.915   0.514  -2.428  1.00 10.00      B   
ATOM   3739  OG  SER B 124      30.237   0.961  -2.174  1.00 10.00      B   
ATOM   3740  HG  SER B 124      30.739   0.967  -3.000  1.00 10.00      B   
ATOM   3741  C   SER B 124      27.472  -1.483  -2.938  1.00 10.00      B   
ATOM   3742  O   SER B 124      26.725  -1.980  -2.091  1.00 10.00      B   
ATOM   3743  N   THR B 125      27.128  -1.352  -4.215  1.00 10.00      B   
ATOM   3744  HN  THR B 125      27.772  -0.967  -4.849  1.00 10.00      B   
ATOM   3745  CA  THR B 125      25.818  -1.767  -4.696  1.00 10.00      B   
ATOM   3746  CB  THR B 125      25.536  -1.201  -6.104  1.00 10.00      B   
ATOM   3747  OG1 THR B 125      25.941   0.179  -6.145  1.00 10.00      B   
ATOM   3748  HG1 THR B 125      26.903   0.224  -6.249  1.00 10.00      B   
ATOM   3749  CG2 THR B 125      24.054  -1.291  -6.433  1.00 10.00      B   
ATOM   3750  C   THR B 125      25.706  -3.293  -4.708  1.00 10.00      B   
ATOM   3751  O   THR B 125      24.625  -3.849  -4.510  1.00 10.00      B   
ATOM   3752  N   LEU B 126      26.835  -3.960  -4.927  1.00 10.00      B   
ATOM   3753  HN  LEU B 126      27.666  -3.459  -5.083  1.00 10.00      B   
ATOM   3754  CA  LEU B 126      26.876  -5.414  -4.955  1.00 10.00      B   
ATOM   3755  CB  LEU B 126      28.286  -5.900  -5.310  1.00 10.00      B   
ATOM   3756  CG  LEU B 126      28.386  -7.201  -6.112  1.00 10.00      B   
ATOM   3757  CD1 LEU B 126      29.721  -7.276  -6.839  1.00 10.00      B   
ATOM   3758  CD2 LEU B 126      28.207  -8.411  -5.207  1.00 10.00      B   
ATOM   3759  C   LEU B 126      26.459  -5.986  -3.606  1.00 10.00      B   
ATOM   3760  O   LEU B 126      25.729  -6.971  -3.547  1.00 10.00      B   
ATOM   3761  N   LEU B 127      26.916  -5.352  -2.530  1.00 10.00      B   
ATOM   3762  HN  LEU B 127      27.477  -4.556  -2.651  1.00 10.00      B   
ATOM   3763  CA  LEU B 127      26.606  -5.796  -1.173  1.00 10.00      B   
ATOM   3764  CB  LEU B 127      27.244  -4.855  -0.149  1.00 10.00      B   
ATOM   3765  CG  LEU B 127      26.997  -5.185   1.324  1.00 10.00      B   
ATOM   3766  CD1 LEU B 127      27.592  -6.539   1.685  1.00 10.00      B   
ATOM   3767  CD2 LEU B 127      27.564  -4.093   2.218  1.00 10.00      B   
ATOM   3768  C   LEU B 127      25.098  -5.893  -0.935  1.00 10.00      B   
ATOM   3769  O   LEU B 127      24.593  -6.938  -0.514  1.00 10.00      B   
ATOM   3770  N   THR B 128      24.386  -4.809  -1.217  1.00 10.00      B   
ATOM   3771  HN  THR B 128      24.845  -4.005  -1.544  1.00 10.00      B   
ATOM   3772  CA  THR B 128      22.940  -4.766  -1.031  1.00 10.00      B   
ATOM   3773  CB  THR B 128      22.416  -3.332  -1.211  1.00 10.00      B   
ATOM   3774  OG1 THR B 128      23.492  -2.412  -0.974  1.00 10.00      B   
ATOM   3775  HG1 THR B 128      23.489  -1.735  -1.664  1.00 10.00      B   
ATOM   3776  CG2 THR B 128      21.291  -3.049  -0.227  1.00 10.00      B   
ATOM   3777  C   THR B 128      22.216  -5.700  -2.004  1.00 10.00      B   
ATOM   3778  O   THR B 128      21.090  -6.128  -1.748  1.00 10.00      B   
ATOM   3779  N   LEU B 129      22.878  -6.024  -3.109  1.00 10.00      B   
ATOM   3780  HN  LEU B 129      23.774  -5.655  -3.252  1.00 10.00      B   
ATOM   3781  CA  LEU B 129      22.309  -6.903  -4.121  1.00 10.00      B   
ATOM   3782  CB  LEU B 129      22.788  -6.475  -5.510  1.00 10.00      B   
ATOM   3783  CG  LEU B 129      21.795  -5.692  -6.370  1.00 10.00      B   
ATOM   3784  CD1 LEU B 129      22.539  -4.830  -7.378  1.00 10.00      B   
ATOM   3785  CD2 LEU B 129      20.849  -6.642  -7.087  1.00 10.00      B   
ATOM   3786  C   LEU B 129      22.690  -8.362  -3.870  1.00 10.00      B   
ATOM   3787  O   LEU B 129      22.348  -9.244  -4.661  1.00 10.00      B   
ATOM   3788  N   SER B 130      23.405  -8.619  -2.780  1.00 10.00      B   
ATOM   3789  HN  SER B 130      23.670  -7.881  -2.191  1.00 10.00      B   
ATOM   3790  CA  SER B 130      23.818  -9.981  -2.459  1.00 10.00      B   
ATOM   3791  CB  SER B 130      25.306 -10.179  -2.760  1.00 10.00      B   
ATOM   3792  OG  SER B 130      26.085  -9.146  -2.184  1.00 10.00      B   
ATOM   3793  HG  SER B 130      25.938  -8.329  -2.683  1.00 10.00      B   
ATOM   3794  C   SER B 130      23.519 -10.360  -1.010  1.00 10.00      B   
ATOM   3795  O   SER B 130      23.832 -11.470  -0.579  1.00 10.00      B   
ATOM   3796  N   THR B 131      22.915  -9.452  -0.256  1.00 10.00      B   
ATOM   3797  HN  THR B 131      22.667  -8.587  -0.639  1.00 10.00      B   
ATOM   3798  CA  THR B 131      22.606  -9.733   1.138  1.00 10.00      B   
ATOM   3799  CB  THR B 131      23.674  -9.145   2.086  1.00 10.00      B   
ATOM   3800  OG1 THR B 131      24.926  -9.018   1.389  1.00 10.00      B   
ATOM   3801  HG1 THR B 131      24.835  -8.362   0.683  1.00 10.00      B   
ATOM   3802  CG2 THR B 131      23.864 -10.058   3.288  1.00 10.00      B   
ATOM   3803  C   THR B 131      21.227  -9.207   1.536  1.00 10.00      B   
ATOM   3804  O   THR B 131      20.870  -8.068   1.230  1.00 10.00      B   
ATOM   3805  N   GLN B 132      20.453 -10.051   2.213  1.00 10.00      B   
ATOM   3806  HN  GLN B 132      20.789 -10.950   2.413  1.00 10.00      B   
ATOM   3807  CA  GLN B 132      19.122  -9.676   2.672  1.00 10.00      B   
ATOM   3808  CB  GLN B 132      18.297 -10.934   2.974  1.00 10.00      B   
ATOM   3809  CG  GLN B 132      16.893 -10.662   3.499  1.00 10.00      B   
ATOM   3810  CD  GLN B 132      16.076 -11.926   3.687  1.00 10.00      B   
ATOM   3811  OE1 GLN B 132      16.619 -13.002   3.923  1.00 10.00      B   
ATOM   3812  NE2 GLN B 132      14.762 -11.803   3.585  1.00 10.00      B   
ATOM   3813 HE21 GLN B 132      14.392 -10.914   3.392  1.00 10.00      B   
ATOM   3814 HE22 GLN B 132      14.210 -12.604   3.711  1.00 10.00      B   
ATOM   3815  C   GLN B 132      19.247  -8.810   3.927  1.00 10.00      B   
ATOM   3816  O   GLN B 132      20.032  -9.129   4.819  1.00 10.00      B   
ATOM   3817  N   PRO B 133      18.477  -7.707   4.009  1.00 10.00      B   
ATOM   3818  CA  PRO B 133      18.516  -6.785   5.159  1.00 10.00      B   
ATOM   3819  CB  PRO B 133      17.290  -5.898   4.936  1.00 10.00      B   
ATOM   3820  CG  PRO B 133      17.090  -5.900   3.461  1.00 10.00      B   
ATOM   3821  CD  PRO B 133      17.515  -7.262   2.983  1.00 10.00      B   
ATOM   3822  C   PRO B 133      18.411  -7.501   6.507  1.00 10.00      B   
ATOM   3823  O   PRO B 133      19.106  -7.145   7.461  1.00 10.00      B   
ATOM   3824  N   LEU B 134      17.553  -8.517   6.573  1.00 10.00      B   
ATOM   3825  HN  LEU B 134      17.038  -8.755   5.777  1.00 10.00      B   
ATOM   3826  CA  LEU B 134      17.354  -9.285   7.801  1.00 10.00      B   
ATOM   3827  CB  LEU B 134      16.208 -10.286   7.626  1.00 10.00      B   
ATOM   3828  CG  LEU B 134      14.830  -9.684   7.327  1.00 10.00      B   
ATOM   3829  CD1 LEU B 134      13.819 -10.778   7.020  1.00 10.00      B   
ATOM   3830  CD2 LEU B 134      14.354  -8.828   8.491  1.00 10.00      B   
ATOM   3831  C   LEU B 134      18.635 -10.005   8.226  1.00 10.00      B   
ATOM   3832  O   LEU B 134      18.920 -10.134   9.417  1.00 10.00      B   
ATOM   3833  N   ASP B 135      19.409 -10.453   7.244  1.00 10.00      B   
ATOM   3834  HN  ASP B 135      19.141 -10.299   6.317  1.00 10.00      B   
ATOM   3835  CA  ASP B 135      20.661 -11.152   7.513  1.00 10.00      B   
ATOM   3836  CB  ASP B 135      21.088 -11.991   6.306  1.00 10.00      B   
ATOM   3837  CG  ASP B 135      20.735 -13.461   6.449  1.00 10.00      B   
ATOM   3838  OD1 ASP B 135      20.584 -13.941   7.595  1.00 10.00      B   
ATOM   3839  OD2 ASP B 135      20.608 -14.146   5.411  1.00 10.00      B   
ATOM   3840  C   ASP B 135      21.755 -10.156   7.865  1.00 10.00      B   
ATOM   3841  O   ASP B 135      22.622 -10.436   8.697  1.00 10.00      B   
ATOM   3842  N   ILE B 136      21.699  -8.990   7.226  1.00 10.00      B   
ATOM   3843  HN  ILE B 136      20.983  -8.843   6.569  1.00 10.00      B   
ATOM   3844  CA  ILE B 136      22.670  -7.926   7.465  1.00 10.00      B   
ATOM   3845  CB  ILE B 136      22.400  -6.703   6.554  1.00 10.00      B   
ATOM   3846  CG1 ILE B 136      22.567  -7.083   5.078  1.00 10.00      B   
ATOM   3847  CG2 ILE B 136      23.318  -5.542   6.916  1.00 10.00      B   
ATOM   3848  CD1 ILE B 136      22.177  -5.986   4.108  1.00 10.00      B   
ATOM   3849  C   ILE B 136      22.611  -7.490   8.926  1.00 10.00      B   
ATOM   3850  O   ILE B 136      23.642  -7.287   9.565  1.00 10.00      B   
ATOM   3851  N   ALA B 137      21.394  -7.369   9.446  1.00 10.00      B   
ATOM   3852  HN  ALA B 137      20.612  -7.553   8.876  1.00 10.00      B   
ATOM   3853  CA  ALA B 137      21.180  -6.963  10.830  1.00 10.00      B   
ATOM   3854  CB  ALA B 137      19.693  -6.930  11.143  1.00 10.00      B   
ATOM   3855  C   ALA B 137      21.907  -7.895  11.792  1.00 10.00      B   
ATOM   3856  O   ALA B 137      22.599  -7.442  12.703  1.00 10.00      B   
ATOM   3857  N   THR B 138      21.751  -9.197  11.580  1.00 10.00      B   
ATOM   3858  HN  THR B 138      21.171  -9.500  10.847  1.00 10.00      B   
ATOM   3859  CA  THR B 138      22.403 -10.191  12.421  1.00 10.00      B   
ATOM   3860  CB  THR B 138      21.898 -11.605  12.081  1.00 10.00      B   
ATOM   3861  OG1 THR B 138      21.207 -11.571  10.825  1.00 10.00      B   
ATOM   3862  HG1 THR B 138      21.852 -11.538  10.106  1.00 10.00      B   
ATOM   3863  CG2 THR B 138      20.955 -12.106  13.163  1.00 10.00      B   
ATOM   3864  C   THR B 138      23.920 -10.139  12.244  1.00 10.00      B   
ATOM   3865  O   THR B 138      24.677 -10.319  13.199  1.00 10.00      B   
ATOM   3866  N   GLY B 139      24.353  -9.876  11.018  1.00 10.00      B   
ATOM   3867  HN  GLY B 139      23.700  -9.725  10.299  1.00 10.00      B   
ATOM   3868  CA  GLY B 139      25.772  -9.799  10.728  1.00 10.00      B   
ATOM   3869  C   GLY B 139      26.429  -8.646  11.456  1.00 10.00      B   
ATOM   3870  O   GLY B 139      27.481  -8.814  12.073  1.00 10.00      B   
ATOM   3871  N   LEU B 140      25.793  -7.480  11.404  1.00 10.00      B   
ATOM   3872  HN  LEU B 140      24.948  -7.415  10.900  1.00 10.00      B   
ATOM   3873  CA  LEU B 140      26.311  -6.290  12.066  1.00 10.00      B   
ATOM   3874  CB  LEU B 140      25.452  -5.067  11.734  1.00 10.00      B   
ATOM   3875  CG  LEU B 140      25.454  -4.615  10.272  1.00 10.00      B   
ATOM   3876  CD1 LEU B 140      24.445  -3.499  10.062  1.00 10.00      B   
ATOM   3877  CD2 LEU B 140      26.847  -4.172   9.846  1.00 10.00      B   
ATOM   3878  C   LEU B 140      26.378  -6.496  13.575  1.00 10.00      B   
ATOM   3879  O   LEU B 140      27.350  -6.106  14.221  1.00 10.00      B   
ATOM   3880  N   ALA B 141      25.352  -7.140  14.124  1.00 10.00      B   
ATOM   3881  HN  ALA B 141      24.610  -7.428  13.551  1.00 10.00      B   
ATOM   3882  CA  ALA B 141      25.290  -7.417  15.558  1.00 10.00      B   
ATOM   3883  CB  ALA B 141      23.938  -8.014  15.922  1.00 10.00      B   
ATOM   3884  C   ALA B 141      26.421  -8.349  15.994  1.00 10.00      B   
ATOM   3885  O   ALA B 141      26.805  -8.378  17.164  1.00 10.00      B   
ATOM   3886  N   SER B 142      26.948  -9.108  15.046  1.00 10.00      B   
ATOM   3887  HN  SER B 142      26.593  -9.045  14.134  1.00 10.00      B   
ATOM   3888  CA  SER B 142      28.036 -10.030  15.323  1.00 10.00      B   
ATOM   3889  CB  SER B 142      27.956 -11.230  14.380  1.00 10.00      B   
ATOM   3890  OG  SER B 142      26.654 -11.791  14.385  1.00 10.00      B   
ATOM   3891  HG  SER B 142      26.018 -11.136  14.061  1.00 10.00      B   
ATOM   3892  C   SER B 142      29.383  -9.326  15.174  1.00 10.00      B   
ATOM   3893  O   SER B 142      30.322  -9.591  15.926  1.00 10.00      B   
ATOM   3894  N   LEU B 143      29.466  -8.417  14.210  1.00 10.00      B   
ATOM   3895  HN  LEU B 143      28.679  -8.242  13.646  1.00 10.00      B   
ATOM   3896  CA  LEU B 143      30.697  -7.674  13.962  1.00 10.00      B   
ATOM   3897  CB  LEU B 143      30.679  -7.035  12.570  1.00 10.00      B   
ATOM   3898  CG  LEU B 143      30.567  -7.995  11.381  1.00 10.00      B   
ATOM   3899  CD1 LEU B 143      30.490  -7.221  10.075  1.00 10.00      B   
ATOM   3900  CD2 LEU B 143      31.734  -8.970  11.361  1.00 10.00      B   
ATOM   3901  C   LEU B 143      30.915  -6.604  15.027  1.00 10.00      B   
ATOM   3902  O   LEU B 143      32.049  -6.305  15.399  1.00 10.00      B   
ATOM   3903  N   MET B 144      29.823  -6.040  15.525  1.00 10.00      B   
ATOM   3904  HN  MET B 144      28.940  -6.327  15.196  1.00 10.00      B   
ATOM   3905  CA  MET B 144      29.896  -4.998  16.544  1.00 10.00      B   
ATOM   3906  CB  MET B 144      28.798  -3.950  16.333  1.00 10.00      B   
ATOM   3907  CG  MET B 144      28.925  -3.166  15.036  1.00 10.00      B   
ATOM   3908  SD  MET B 144      27.557  -2.020  14.770  1.00 10.00      B   
ATOM   3909  CE  MET B 144      27.978  -0.698  15.907  1.00 10.00      B   
ATOM   3910  C   MET B 144      29.803  -5.585  17.949  1.00 10.00      B   
ATOM   3911  O   MET B 144      29.749  -4.850  18.929  1.00 10.00      B   
ATOM   3912  N   LYS B 145      29.791  -6.912  18.040  1.00 10.00      B   
ATOM   3913  HN  LYS B 145      29.832  -7.445  17.220  1.00 10.00      B   
ATOM   3914  CA  LYS B 145      29.710  -7.600  19.328  1.00 10.00      B   
ATOM   3915  CB  LYS B 145      29.607  -9.122  19.160  1.00 10.00      B   
ATOM   3916  CG  LYS B 145      29.411  -9.870  20.469  1.00 10.00      B   
ATOM   3917  CD  LYS B 145      28.943 -11.298  20.245  1.00 10.00      B   
ATOM   3918  CE  LYS B 145      28.704 -12.005  21.572  1.00 10.00      B   
ATOM   3919  NZ  LYS B 145      27.749 -13.137  21.448  1.00 10.00      B   
ATOM   3920  HZ1 LYS B 145      28.126 -13.856  20.796  1.00 10.00      B   
ATOM   3921  HZ2 LYS B 145      26.836 -12.797  21.080  1.00 10.00      B   
ATOM   3922  HZ3 LYS B 145      27.592 -13.577  22.379  1.00 10.00      B   
ATOM   3923  C   LYS B 145      30.845  -7.214  20.296  1.00 10.00      B   
ATOM   3924  O   LYS B 145      30.579  -6.949  21.471  1.00 10.00      B   
ATOM   3925  N   PRO B 146      32.125  -7.175  19.839  1.00 10.00      B   
ATOM   3926  CA  PRO B 146      33.259  -6.802  20.702  1.00 10.00      B   
ATOM   3927  CB  PRO B 146      34.476  -6.843  19.767  1.00 10.00      B   
ATOM   3928  CG  PRO B 146      33.907  -6.823  18.391  1.00 10.00      B   
ATOM   3929  CD  PRO B 146      32.588  -7.529  18.485  1.00 10.00      B   
ATOM   3930  C   PRO B 146      33.120  -5.412  21.337  1.00 10.00      B   
ATOM   3931  O   PRO B 146      33.894  -5.054  22.223  1.00 10.00      B   
ATOM   3932  N   LEU B 147      32.134  -4.635  20.896  1.00 10.00      B   
ATOM   3933  HN  LEU B 147      31.541  -4.966  20.187  1.00 10.00      B   
ATOM   3934  CA  LEU B 147      31.910  -3.301  21.445  1.00 10.00      B   
ATOM   3935  CB  LEU B 147      30.950  -2.489  20.573  1.00 10.00      B   
ATOM   3936  CG  LEU B 147      31.505  -2.005  19.230  1.00 10.00      B   
ATOM   3937  CD1 LEU B 147      30.483  -1.135  18.517  1.00 10.00      B   
ATOM   3938  CD2 LEU B 147      32.813  -1.250  19.422  1.00 10.00      B   
ATOM   3939  C   LEU B 147      31.407  -3.376  22.887  1.00 10.00      B   
ATOM   3940  O   LEU B 147      31.359  -2.370  23.591  1.00 10.00      B   
ATOM   3941  N   ARG B 148      31.033  -4.574  23.320  1.00 10.00      B   
ATOM   3942  HN  ARG B 148      31.058  -5.334  22.700  1.00 10.00      B   
ATOM   3943  CA  ARG B 148      30.570  -4.782  24.688  1.00 10.00      B   
ATOM   3944  CB  ARG B 148      30.096  -6.228  24.881  1.00 10.00      B   
ATOM   3945  CG  ARG B 148      29.642  -6.541  26.298  1.00 10.00      B   
ATOM   3946  CD  ARG B 148      29.530  -8.037  26.542  1.00 10.00      B   
ATOM   3947  NE  ARG B 148      28.418  -8.628  25.804  1.00 10.00      B   
ATOM   3948  HE  ARG B 148      28.588  -8.892  24.870  1.00 10.00      B   
ATOM   3949  CZ  ARG B 148      27.211  -8.844  26.325  1.00 10.00      B   
ATOM   3950  NH1 ARG B 148      26.956  -8.516  27.582  1.00 10.00      B   
ATOM   3951 HH11 ARG B 148      27.701  -8.094  28.181  1.00 10.00      B   
ATOM   3952 HH12 ARG B 148      26.001  -8.686  27.981  1.00 10.00      B   
ATOM   3953  NH2 ARG B 148      26.247  -9.371  25.583  1.00 10.00      B   
ATOM   3954 HH21 ARG B 148      26.423  -9.626  24.586  1.00 10.00      B   
ATOM   3955 HH22 ARG B 148      25.300  -9.539  26.002  1.00 10.00      B   
ATOM   3956  C   ARG B 148      31.702  -4.470  25.666  1.00 10.00      B   
ATOM   3957  O   ARG B 148      31.472  -3.985  26.774  1.00 10.00      B   
ATOM   3958  N   TRP B 149      32.930  -4.714  25.222  1.00 10.00      B   
ATOM   3959  HN  TRP B 149      33.046  -5.065  24.314  1.00 10.00      B   
ATOM   3960  CA  TRP B 149      34.111  -4.474  26.041  1.00 10.00      B   
ATOM   3961  CB  TRP B 149      35.351  -5.087  25.388  1.00 10.00      B   
ATOM   3962  CG  TRP B 149      35.286  -6.576  25.252  1.00 10.00      B   
ATOM   3963  CD1 TRP B 149      35.147  -7.288  24.097  1.00 10.00      B   
ATOM   3964  CD2 TRP B 149      35.356  -7.539  26.310  1.00 10.00      B   
ATOM   3965  NE1 TRP B 149      35.125  -8.631  24.369  1.00 10.00      B   
ATOM   3966  HE1 TRP B 149      35.034  -9.346  23.703  1.00 10.00      B   
ATOM   3967  CE2 TRP B 149      35.252  -8.813  25.722  1.00 10.00      B   
ATOM   3968  CE3 TRP B 149      35.493  -7.446  27.699  1.00 10.00      B   
ATOM   3969  CZ2 TRP B 149      35.286  -9.985  26.473  1.00 10.00      B   
ATOM   3970  CZ3 TRP B 149      35.525  -8.612  28.442  1.00 10.00      B   
ATOM   3971  CH2 TRP B 149      35.421  -9.864  27.828  1.00 10.00      B   
ATOM   3972  C   TRP B 149      34.333  -2.987  26.294  1.00 10.00      B   
ATOM   3973  O   TRP B 149      34.926  -2.607  27.299  1.00 10.00      B   
ATOM   3974  N   VAL B 150      33.835  -2.147  25.392  1.00 10.00      B   
ATOM   3975  HN  VAL B 150      33.341  -2.503  24.625  1.00 10.00      B   
ATOM   3976  CA  VAL B 150      34.001  -0.706  25.532  1.00 10.00      B   
ATOM   3977  CB  VAL B 150      34.396  -0.014  24.201  1.00 10.00      B   
ATOM   3978  CG1 VAL B 150      35.631  -0.671  23.601  1.00 10.00      B   
ATOM   3979  CG2 VAL B 150      33.255  -0.015  23.196  1.00 10.00      B   
ATOM   3980  C   VAL B 150      32.761  -0.053  26.154  1.00 10.00      B   
ATOM   3981  O   VAL B 150      32.565   1.159  26.047  1.00 10.00      B   
ATOM   3982  N   LYS B 151      31.943  -0.877  26.813  1.00 10.00      B   
ATOM   3983  HN  LYS B 151      32.171  -1.832  26.850  1.00 10.00      B   
ATOM   3984  CA  LYS B 151      30.719  -0.426  27.487  1.00 10.00      B   
ATOM   3985  CB  LYS B 151      30.986   0.689  28.507  1.00 10.00      B   
ATOM   3986  CG  LYS B 151      31.502   0.195  29.848  1.00 10.00      B   
ATOM   3987  CD  LYS B 151      33.008   0.361  29.966  1.00 10.00      B   
ATOM   3988  CE  LYS B 151      33.489  -0.014  31.359  1.00 10.00      B   
ATOM   3989  NZ  LYS B 151      34.924   0.314  31.561  1.00 10.00      B   
ATOM   3990  HZ1 LYS B 151      35.191   0.156  32.555  1.00 10.00      B   
ATOM   3991  HZ2 LYS B 151      35.101   1.308  31.323  1.00 10.00      B   
ATOM   3992  HZ3 LYS B 151      35.519  -0.286  30.957  1.00 10.00      B   
ATOM   3993  C   LYS B 151      29.599  -0.036  26.523  1.00 10.00      B   
ATOM   3994  O   LYS B 151      28.855   0.916  26.770  1.00 10.00      B   
ATOM   3995  N   VAL B 152      29.477  -0.770  25.427  1.00 10.00      B   
ATOM   3996  HN  VAL B 152      30.110  -1.500  25.265  1.00 10.00      B   
ATOM   3997  CA  VAL B 152      28.426  -0.510  24.452  1.00 10.00      B   
ATOM   3998  CB  VAL B 152      28.978  -0.383  23.013  1.00 10.00      B   
ATOM   3999  CG1 VAL B 152      27.849  -0.354  21.989  1.00 10.00      B   
ATOM   4000  CG2 VAL B 152      29.834   0.868  22.885  1.00 10.00      B   
ATOM   4001  C   VAL B 152      27.362  -1.608  24.519  1.00 10.00      B   
ATOM   4002  O   VAL B 152      27.680  -2.795  24.426  1.00 10.00      B   
ATOM   4003  N   PRO B 153      26.092  -1.225  24.724  1.00 10.00      B   
ATOM   4004  CA  PRO B 153      24.978  -2.177  24.797  1.00 10.00      B   
ATOM   4005  CB  PRO B 153      23.829  -1.332  25.349  1.00 10.00      B   
ATOM   4006  CG  PRO B 153      24.146   0.058  24.920  1.00 10.00      B   
ATOM   4007  CD  PRO B 153      25.645   0.167  24.916  1.00 10.00      B   
ATOM   4008  C   PRO B 153      24.621  -2.731  23.417  1.00 10.00      B   
ATOM   4009  O   PRO B 153      23.630  -2.328  22.808  1.00 10.00      B   
ATOM   4010  N   VAL B 154      25.440  -3.653  22.933  1.00 10.00      B   
ATOM   4011  HN  VAL B 154      26.212  -3.931  23.475  1.00 10.00      B   
ATOM   4012  CA  VAL B 154      25.237  -4.264  21.624  1.00 10.00      B   
ATOM   4013  CB  VAL B 154      26.358  -5.268  21.284  1.00 10.00      B   
ATOM   4014  CG1 VAL B 154      26.227  -5.746  19.845  1.00 10.00      B   
ATOM   4015  CG2 VAL B 154      27.727  -4.653  21.527  1.00 10.00      B   
ATOM   4016  C   VAL B 154      23.887  -4.972  21.527  1.00 10.00      B   
ATOM   4017  O   VAL B 154      23.141  -4.766  20.573  1.00 10.00      B   
ATOM   4018  N   ASP B 155      23.576  -5.798  22.519  1.00 10.00      B   
ATOM   4019  HN  ASP B 155      24.207  -5.913  23.263  1.00 10.00      B   
ATOM   4020  CA  ASP B 155      22.319  -6.542  22.530  1.00 10.00      B   
ATOM   4021  CB  ASP B 155      22.264  -7.506  23.715  1.00 10.00      B   
ATOM   4022  CG  ASP B 155      22.506  -8.945  23.310  1.00 10.00      B   
ATOM   4023  OD1 ASP B 155      21.528  -9.647  22.972  1.00 10.00      B   
ATOM   4024  OD2 ASP B 155      23.676  -9.382  23.327  1.00 10.00      B   
ATOM   4025  C   ASP B 155      21.116  -5.607  22.545  1.00 10.00      B   
ATOM   4026  O   ASP B 155      20.163  -5.793  21.784  1.00 10.00      B   
ATOM   4027  N   THR B 156      21.170  -4.595  23.403  1.00 10.00      B   
ATOM   4028  HN  THR B 156      21.955  -4.503  23.986  1.00 10.00      B   
ATOM   4029  CA  THR B 156      20.091  -3.623  23.509  1.00 10.00      B   
ATOM   4030  CB  THR B 156      20.362  -2.626  24.654  1.00 10.00      B   
ATOM   4031  OG1 THR B 156      20.918  -3.327  25.776  1.00 10.00      B   
ATOM   4032  HG1 THR B 156      20.297  -4.014  26.066  1.00 10.00      B   
ATOM   4033  CG2 THR B 156      19.072  -1.939  25.083  1.00 10.00      B   
ATOM   4034  C   THR B 156      19.925  -2.859  22.193  1.00 10.00      B   
ATOM   4035  O   THR B 156      18.807  -2.640  21.724  1.00 10.00      B   
ATOM   4036  N   LEU B 157      21.049  -2.480  21.592  1.00 10.00      B   
ATOM   4037  HN  LEU B 157      21.912  -2.698  22.010  1.00 10.00      B   
ATOM   4038  CA  LEU B 157      21.041  -1.749  20.331  1.00 10.00      B   
ATOM   4039  CB  LEU B 157      22.460  -1.289  19.983  1.00 10.00      B   
ATOM   4040  CG  LEU B 157      22.585  -0.274  18.843  1.00 10.00      B   
ATOM   4041  CD1 LEU B 157      22.104   1.099  19.290  1.00 10.00      B   
ATOM   4042  CD2 LEU B 157      24.017  -0.208  18.334  1.00 10.00      B   
ATOM   4043  C   LEU B 157      20.488  -2.618  19.208  1.00 10.00      B   
ATOM   4044  O   LEU B 157      19.665  -2.168  18.409  1.00 10.00      B   
ATOM   4045  N   ALA B 158      20.946  -3.864  19.163  1.00 10.00      B   
ATOM   4046  HN  ALA B 158      21.611  -4.151  19.831  1.00 10.00      B   
ATOM   4047  CA  ALA B 158      20.510  -4.814  18.146  1.00 10.00      B   
ATOM   4048  CB  ALA B 158      21.291  -6.113  18.258  1.00 10.00      B   
ATOM   4049  C   ALA B 158      19.013  -5.085  18.249  1.00 10.00      B   
ATOM   4050  O   ALA B 158      18.313  -5.133  17.235  1.00 10.00      B   
ATOM   4051  N   MET B 159      18.528  -5.258  19.476  1.00 10.00      B   
ATOM   4052  HN  MET B 159      19.143  -5.220  20.243  1.00 10.00      B   
ATOM   4053  CA  MET B 159      17.114  -5.513  19.715  1.00 10.00      B   
ATOM   4054  CB  MET B 159      16.855  -5.677  21.217  1.00 10.00      B   
ATOM   4055  CG  MET B 159      15.631  -6.513  21.560  1.00 10.00      B   
ATOM   4056  SD  MET B 159      14.088  -5.582  21.481  1.00 10.00      B   
ATOM   4057  CE  MET B 159      14.364  -4.359  22.761  1.00 10.00      B   
ATOM   4058  C   MET B 159      16.280  -4.365  19.157  1.00 10.00      B   
ATOM   4059  O   MET B 159      15.292  -4.582  18.454  1.00 10.00      B   
ATOM   4060  N   MET B 160      16.709  -3.144  19.459  1.00 10.00      B   
ATOM   4061  HN  MET B 160      17.509  -3.048  20.021  1.00 10.00      B   
ATOM   4062  CA  MET B 160      16.025  -1.944  18.988  1.00 10.00      B   
ATOM   4063  CB  MET B 160      16.705  -0.696  19.559  1.00 10.00      B   
ATOM   4064  CG  MET B 160      15.997   0.611  19.241  1.00 10.00      B   
ATOM   4065  SD  MET B 160      17.060   2.049  19.482  1.00 10.00      B   
ATOM   4066  CE  MET B 160      17.402   1.932  21.237  1.00 10.00      B   
ATOM   4067  C   MET B 160      16.035  -1.892  17.462  1.00 10.00      B   
ATOM   4068  O   MET B 160      15.026  -1.573  16.832  1.00 10.00      B   
ATOM   4069  N   LEU B 161      17.180  -2.233  16.873  1.00 10.00      B   
ATOM   4070  HN  LEU B 161      17.945  -2.490  17.433  1.00 10.00      B   
ATOM   4071  CA  LEU B 161      17.336  -2.235  15.422  1.00 10.00      B   
ATOM   4072  CB  LEU B 161      18.793  -2.511  15.039  1.00 10.00      B   
ATOM   4073  CG  LEU B 161      19.795  -1.393  15.334  1.00 10.00      B   
ATOM   4074  CD1 LEU B 161      21.212  -1.852  15.026  1.00 10.00      B   
ATOM   4075  CD2 LEU B 161      19.451  -0.150  14.530  1.00 10.00      B   
ATOM   4076  C   LEU B 161      16.413  -3.263  14.773  1.00 10.00      B   
ATOM   4077  O   LEU B 161      15.953  -3.077  13.643  1.00 10.00      B   
ATOM   4078  N   SER B 162      16.143  -4.346  15.493  1.00 10.00      B   
ATOM   4079  HN  SER B 162      16.549  -4.442  16.385  1.00 10.00      B   
ATOM   4080  CA  SER B 162      15.262  -5.392  14.995  1.00 10.00      B   
ATOM   4081  CB  SER B 162      15.390  -6.654  15.847  1.00 10.00      B   
ATOM   4082  OG  SER B 162      16.740  -7.084  15.899  1.00 10.00      B   
ATOM   4083  HG  SER B 162      17.323  -6.311  15.837  1.00 10.00      B   
ATOM   4084  C   SER B 162      13.817  -4.904  14.972  1.00 10.00      B   
ATOM   4085  O   SER B 162      13.061  -5.215  14.048  1.00 10.00      B   
ATOM   4086  N   ILE B 163      13.444  -4.129  15.986  1.00 10.00      B   
ATOM   4087  HN  ILE B 163      14.096  -3.919  16.695  1.00 10.00      B   
ATOM   4088  CA  ILE B 163      12.095  -3.578  16.071  1.00 10.00      B   
ATOM   4089  CB  ILE B 163      11.867  -2.838  17.407  1.00 10.00      B   
ATOM   4090  CG1 ILE B 163      12.093  -3.786  18.587  1.00 10.00      B   
ATOM   4091  CG2 ILE B 163      10.467  -2.235  17.466  1.00 10.00      B   
ATOM   4092  CD1 ILE B 163      12.006  -3.111  19.937  1.00 10.00      B   
ATOM   4093  C   ILE B 163      11.870  -2.610  14.916  1.00 10.00      B   
ATOM   4094  O   ILE B 163      10.818  -2.619  14.276  1.00 10.00      B   
ATOM   4095  N   ALA B 164      12.883  -1.794  14.644  1.00 10.00      B   
ATOM   4096  HN  ALA B 164      13.693  -1.841  15.197  1.00 10.00      B   
ATOM   4097  CA  ALA B 164      12.822  -0.819  13.566  1.00 10.00      B   
ATOM   4098  CB  ALA B 164      14.123  -0.034  13.491  1.00 10.00      B   
ATOM   4099  C   ALA B 164      12.531  -1.496  12.230  1.00 10.00      B   
ATOM   4100  O   ALA B 164      11.690  -1.032  11.460  1.00 10.00      B   
ATOM   4101  N   LEU B 165      13.215  -2.610  11.977  1.00 10.00      B   
ATOM   4102  HN  LEU B 165      13.859  -2.933  12.642  1.00 10.00      B   
ATOM   4103  CA  LEU B 165      13.038  -3.365  10.741  1.00 10.00      B   
ATOM   4104  CB  LEU B 165      14.049  -4.509  10.655  1.00 10.00      B   
ATOM   4105  CG  LEU B 165      15.466  -4.140  10.217  1.00 10.00      B   
ATOM   4106  CD1 LEU B 165      16.337  -5.384  10.149  1.00 10.00      B   
ATOM   4107  CD2 LEU B 165      15.445  -3.426   8.873  1.00 10.00      B   
ATOM   4108  C   LEU B 165      11.622  -3.919  10.622  1.00 10.00      B   
ATOM   4109  O   LEU B 165      11.077  -4.025   9.523  1.00 10.00      B   
ATOM   4110  N   ARG B 166      11.025  -4.266  11.757  1.00 10.00      B   
ATOM   4111  HN  ARG B 166      11.506  -4.152  12.605  1.00 10.00      B   
ATOM   4112  CA  ARG B 166       9.671  -4.809  11.769  1.00 10.00      B   
ATOM   4113  CB  ARG B 166       9.391  -5.565  13.071  1.00 10.00      B   
ATOM   4114  CG  ARG B 166      10.157  -6.871  13.221  1.00 10.00      B   
ATOM   4115  CD  ARG B 166       9.630  -7.674  14.398  1.00 10.00      B   
ATOM   4116  NE  ARG B 166      10.472  -8.825  14.717  1.00 10.00      B   
ATOM   4117  HE  ARG B 166      10.842  -9.336  13.964  1.00 10.00      B   
ATOM   4118  CZ  ARG B 166      10.744  -9.222  15.961  1.00 10.00      B   
ATOM   4119  NH1 ARG B 166      10.241  -8.555  16.994  1.00 10.00      B   
ATOM   4120 HH11 ARG B 166       9.627  -7.724  16.839  1.00 10.00      B   
ATOM   4121 HH12 ARG B 166      10.455  -8.861  17.969  1.00 10.00      B   
ATOM   4122  NH2 ARG B 166      11.514 -10.285  16.171  1.00 10.00      B   
ATOM   4123 HH21 ARG B 166      11.728 -10.593  17.146  1.00 10.00      B   
ATOM   4124 HH22 ARG B 166      11.905 -10.819  15.364  1.00 10.00      B   
ATOM   4125  C   ARG B 166       8.631  -3.708  11.569  1.00 10.00      B   
ATOM   4126  O   ARG B 166       7.547  -3.949  11.037  1.00 10.00      B   
ATOM   4127  N   PHE B 167       8.969  -2.499  11.988  1.00 10.00      B   
ATOM   4128  HN  PHE B 167       9.848  -2.366  12.405  1.00 10.00      B   
ATOM   4129  CA  PHE B 167       8.063  -1.365  11.863  1.00 10.00      B   
ATOM   4130  CB  PHE B 167       8.434  -0.267  12.864  1.00 10.00      B   
ATOM   4131  CG  PHE B 167       7.712  -0.372  14.179  1.00 10.00      B   
ATOM   4132  CD1 PHE B 167       7.658  -1.578  14.864  1.00 10.00      B   
ATOM   4133  CD2 PHE B 167       7.088   0.735  14.731  1.00 10.00      B   
ATOM   4134  CE1 PHE B 167       6.994  -1.678  16.071  1.00 10.00      B   
ATOM   4135  CE2 PHE B 167       6.421   0.643  15.939  1.00 10.00      B   
ATOM   4136  CZ  PHE B 167       6.374  -0.566  16.611  1.00 10.00      B   
ATOM   4137  C   PHE B 167       8.035  -0.811  10.441  1.00 10.00      B   
ATOM   4138  O   PHE B 167       7.061  -0.175  10.040  1.00 10.00      B   
ATOM   4139  N   VAL B 168       9.098  -1.065   9.681  1.00 10.00      B   
ATOM   4140  HN  VAL B 168       9.841  -1.587  10.057  1.00 10.00      B   
ATOM   4141  CA  VAL B 168       9.196  -0.583   8.302  1.00 10.00      B   
ATOM   4142  CB  VAL B 168      10.498  -1.035   7.600  1.00 10.00      B   
ATOM   4143  CG1 VAL B 168      10.523  -0.568   6.152  1.00 10.00      B   
ATOM   4144  CG2 VAL B 168      11.719  -0.513   8.343  1.00 10.00      B   
ATOM   4145  C   VAL B 168       7.969  -0.944   7.448  1.00 10.00      B   
ATOM   4146  O   VAL B 168       7.307  -0.048   6.927  1.00 10.00      B   
ATOM   4147  N   PRO B 169       7.636  -2.246   7.296  1.00 10.00      B   
ATOM   4148  CA  PRO B 169       6.482  -2.671   6.489  1.00 10.00      B   
ATOM   4149  CB  PRO B 169       6.407  -4.180   6.736  1.00 10.00      B   
ATOM   4150  CG  PRO B 169       7.789  -4.567   7.123  1.00 10.00      B   
ATOM   4151  CD  PRO B 169       8.347  -3.400   7.880  1.00 10.00      B   
ATOM   4152  C   PRO B 169       5.183  -2.001   6.935  1.00 10.00      B   
ATOM   4153  O   PRO B 169       4.390  -1.548   6.109  1.00 10.00      B   
ATOM   4154  N   THR B 170       4.982  -1.926   8.245  1.00 10.00      B   
ATOM   4155  HN  THR B 170       5.663  -2.281   8.853  1.00 10.00      B   
ATOM   4156  CA  THR B 170       3.783  -1.321   8.803  1.00 10.00      B   
ATOM   4157  CB  THR B 170       3.696  -1.581  10.316  1.00 10.00      B   
ATOM   4158  OG1 THR B 170       4.105  -2.933  10.566  1.00 10.00      B   
ATOM   4159  HG1 THR B 170       3.648  -3.517   9.949  1.00 10.00      B   
ATOM   4160  CG2 THR B 170       2.269  -1.394  10.809  1.00 10.00      B   
ATOM   4161  C   THR B 170       3.733   0.182   8.525  1.00 10.00      B   
ATOM   4162  O   THR B 170       2.702   0.706   8.107  1.00 10.00      B   
ATOM   4163  N   LEU B 171       4.854   0.866   8.733  1.00 10.00      B   
ATOM   4164  HN  LEU B 171       5.656   0.391   9.048  1.00 10.00      B   
ATOM   4165  CA  LEU B 171       4.926   2.308   8.505  1.00 10.00      B   
ATOM   4166  CB  LEU B 171       6.212   2.894   9.095  1.00 10.00      B   
ATOM   4167  CG  LEU B 171       6.308   2.910  10.623  1.00 10.00      B   
ATOM   4168  CD1 LEU B 171       7.678   3.394  11.067  1.00 10.00      B   
ATOM   4169  CD2 LEU B 171       5.212   3.779  11.222  1.00 10.00      B   
ATOM   4170  C   LEU B 171       4.823   2.641   7.020  1.00 10.00      B   
ATOM   4171  O   LEU B 171       4.243   3.661   6.639  1.00 10.00      B   
ATOM   4172  N   MET B 172       5.393   1.778   6.191  1.00 10.00      B   
ATOM   4173  HN  MET B 172       5.862   0.997   6.564  1.00 10.00      B   
ATOM   4174  CA  MET B 172       5.365   1.963   4.746  1.00 10.00      B   
ATOM   4175  CB  MET B 172       6.224   0.900   4.057  1.00 10.00      B   
ATOM   4176  CG  MET B 172       6.516   1.191   2.594  1.00 10.00      B   
ATOM   4177  SD  MET B 172       7.052  -0.269   1.682  1.00 10.00      B   
ATOM   4178  CE  MET B 172       5.549  -1.245   1.704  1.00 10.00      B   
ATOM   4179  C   MET B 172       3.934   1.898   4.225  1.00 10.00      B   
ATOM   4180  O   MET B 172       3.525   2.709   3.393  1.00 10.00      B   
ATOM   4181  N   ASP B 173       3.178   0.930   4.727  1.00 10.00      B   
ATOM   4182  HN  ASP B 173       3.569   0.311   5.383  1.00 10.00      B   
ATOM   4183  CA  ASP B 173       1.789   0.756   4.326  1.00 10.00      B   
ATOM   4184  CB  ASP B 173       1.271  -0.625   4.737  1.00 10.00      B   
ATOM   4185  CG  ASP B 173       1.338  -1.631   3.610  1.00 10.00      B   
ATOM   4186  OD1 ASP B 173       0.617  -1.451   2.603  1.00 10.00      B   
ATOM   4187  OD2 ASP B 173       2.108  -2.608   3.722  1.00 10.00      B   
ATOM   4188  C   ASP B 173       0.913   1.844   4.929  1.00 10.00      B   
ATOM   4189  O   ASP B 173       0.022   2.377   4.263  1.00 10.00      B   
ATOM   4190  N   GLU B 174       1.181   2.170   6.191  1.00 10.00      B   
ATOM   4191  HN  GLU B 174       1.900   1.694   6.659  1.00 10.00      B   
ATOM   4192  CA  GLU B 174       0.437   3.198   6.909  1.00 10.00      B   
ATOM   4193  CB  GLU B 174       1.017   3.379   8.314  1.00 10.00      B   
ATOM   4194  CG  GLU B 174       0.078   4.050   9.300  1.00 10.00      B   
ATOM   4195  CD  GLU B 174      -1.157   3.223   9.583  1.00 10.00      B   
ATOM   4196  OE1 GLU B 174      -1.013   2.091  10.088  1.00 10.00      B   
ATOM   4197  OE2 GLU B 174      -2.273   3.707   9.308  1.00 10.00      B   
ATOM   4198  C   GLU B 174       0.479   4.525   6.156  1.00 10.00      B   
ATOM   4199  O   GLU B 174      -0.550   5.173   5.965  1.00 10.00      B   
ATOM   4200  N   ALA B 175       1.674   4.907   5.710  1.00 10.00      B   
ATOM   4201  HN  ALA B 175       2.454   4.339   5.889  1.00 10.00      B   
ATOM   4202  CA  ALA B 175       1.863   6.153   4.974  1.00 10.00      B   
ATOM   4203  CB  ALA B 175       3.335   6.356   4.645  1.00 10.00      B   
ATOM   4204  C   ALA B 175       1.017   6.187   3.700  1.00 10.00      B   
ATOM   4205  O   ALA B 175       0.528   7.245   3.293  1.00 10.00      B   
ATOM   4206  N   THR B 176       0.847   5.031   3.074  1.00 10.00      B   
ATOM   4207  HN  THR B 176       1.267   4.223   3.437  1.00 10.00      B   
ATOM   4208  CA  THR B 176       0.054   4.932   1.860  1.00 10.00      B   
ATOM   4209  CB  THR B 176       0.333   3.610   1.122  1.00 10.00      B   
ATOM   4210  OG1 THR B 176       1.752   3.379   1.091  1.00 10.00      B   
ATOM   4211  HG1 THR B 176       1.922   2.432   1.188  1.00 10.00      B   
ATOM   4212  CG2 THR B 176      -0.191   3.673  -0.306  1.00 10.00      B   
ATOM   4213  C   THR B 176      -1.436   5.048   2.183  1.00 10.00      B   
ATOM   4214  O   THR B 176      -2.181   5.733   1.482  1.00 10.00      B   
ATOM   4215  N   LYS B 177      -1.854   4.397   3.266  1.00 10.00      B   
ATOM   4216  HN  LYS B 177      -1.205   3.876   3.790  1.00 10.00      B   
ATOM   4217  CA  LYS B 177      -3.249   4.431   3.693  1.00 10.00      B   
ATOM   4218  CB  LYS B 177      -3.454   3.555   4.932  1.00 10.00      B   
ATOM   4219  CG  LYS B 177      -3.228   2.070   4.700  1.00 10.00      B   
ATOM   4220  CD  LYS B 177      -3.464   1.280   5.975  1.00 10.00      B   
ATOM   4221  CE  LYS B 177      -3.333  -0.213   5.740  1.00 10.00      B   
ATOM   4222  NZ  LYS B 177      -3.695  -0.997   6.952  1.00 10.00      B   
ATOM   4223  HZ1 LYS B 177      -3.724  -2.009   6.728  1.00 10.00      B   
ATOM   4224  HZ2 LYS B 177      -4.634  -0.705   7.299  1.00 10.00      B   
ATOM   4225  HZ3 LYS B 177      -2.999  -0.840   7.706  1.00 10.00      B   
ATOM   4226  C   LYS B 177      -3.681   5.861   4.002  1.00 10.00      B   
ATOM   4227  O   LYS B 177      -4.694   6.342   3.486  1.00 10.00      B   
ATOM   4228  N   ILE B 178      -2.893   6.540   4.829  1.00 10.00      B   
ATOM   4229  HN  ILE B 178      -2.092   6.102   5.193  1.00 10.00      B   
ATOM   4230  CA  ILE B 178      -3.183   7.915   5.214  1.00 10.00      B   
ATOM   4231  CB  ILE B 178      -2.170   8.441   6.253  1.00 10.00      B   
ATOM   4232  CG1 ILE B 178      -2.060   7.469   7.431  1.00 10.00      B   
ATOM   4233  CG2 ILE B 178      -2.584   9.815   6.753  1.00 10.00      B   
ATOM   4234  CD1 ILE B 178      -0.891   7.750   8.350  1.00 10.00      B   
ATOM   4235  C   ILE B 178      -3.194   8.830   3.991  1.00 10.00      B   
ATOM   4236  O   ILE B 178      -4.014   9.746   3.896  1.00 10.00      B   
ATOM   4237  N   MET B 179      -2.294   8.569   3.048  1.00 10.00      B   
ATOM   4238  HN  MET B 179      -1.670   7.823   3.175  1.00 10.00      B   
ATOM   4239  CA  MET B 179      -2.217   9.368   1.829  1.00 10.00      B   
ATOM   4240  CB  MET B 179      -1.015   8.954   0.977  1.00 10.00      B   
ATOM   4241  CG  MET B 179      -0.870   9.754  -0.308  1.00 10.00      B   
ATOM   4242  SD  MET B 179       0.010   8.863  -1.607  1.00 10.00      B   
ATOM   4243  CE  MET B 179      -1.061   7.445  -1.838  1.00 10.00      B   
ATOM   4244  C   MET B 179      -3.498   9.218   1.015  1.00 10.00      B   
ATOM   4245  O   MET B 179      -4.068  10.202   0.552  1.00 10.00      B   
ATOM   4246  N   ASN B 180      -3.949   7.978   0.860  1.00 10.00      B   
ATOM   4247  HN  ASN B 180      -3.446   7.233   1.260  1.00 10.00      B   
ATOM   4248  CA  ASN B 180      -5.166   7.686   0.105  1.00 10.00      B   
ATOM   4249  CB  ASN B 180      -5.366   6.172  -0.031  1.00 10.00      B   
ATOM   4250  CG  ASN B 180      -4.514   5.552  -1.121  1.00 10.00      B   
ATOM   4251  OD1 ASN B 180      -4.159   6.212  -2.095  1.00 10.00      B   
ATOM   4252  ND2 ASN B 180      -4.181   4.277  -0.966  1.00 10.00      B   
ATOM   4253 HD21 ASN B 180      -4.496   3.807  -0.163  1.00 10.00      B   
ATOM   4254 HD22 ASN B 180      -3.641   3.852  -1.662  1.00 10.00      B   
ATOM   4255  C   ASN B 180      -6.390   8.303   0.771  1.00 10.00      B   
ATOM   4256  O   ASN B 180      -7.207   8.949   0.114  1.00 10.00      B   
ATOM   4257  N   ALA B 181      -6.497   8.107   2.079  1.00 10.00      B   
ATOM   4258  HN  ALA B 181      -5.799   7.594   2.542  1.00 10.00      B   
ATOM   4259  CA  ALA B 181      -7.618   8.621   2.854  1.00 10.00      B   
ATOM   4260  CB  ALA B 181      -7.515   8.145   4.295  1.00 10.00      B   
ATOM   4261  C   ALA B 181      -7.703  10.143   2.796  1.00 10.00      B   
ATOM   4262  O   ALA B 181      -8.757  10.702   2.494  1.00 10.00      B   
ATOM   4263  N   GLN B 182      -6.588  10.810   3.070  1.00 10.00      B   
ATOM   4264  HN  GLN B 182      -5.768  10.310   3.288  1.00 10.00      B   
ATOM   4265  CA  GLN B 182      -6.553  12.267   3.057  1.00 10.00      B   
ATOM   4266  CB  GLN B 182      -5.253  12.796   3.666  1.00 10.00      B   
ATOM   4267  CG  GLN B 182      -5.097  12.524   5.159  1.00 10.00      B   
ATOM   4268  CD  GLN B 182      -6.107  13.272   6.006  1.00 10.00      B   
ATOM   4269  OE1 GLN B 182      -6.566  14.355   5.639  1.00 10.00      B   
ATOM   4270  NE2 GLN B 182      -6.459  12.706   7.151  1.00 10.00      B   
ATOM   4271 HE21 GLN B 182      -6.053  11.841   7.390  1.00 10.00      B   
ATOM   4272 HE22 GLN B 182      -7.111  13.171   7.717  1.00 10.00      B   
ATOM   4273  C   GLN B 182      -6.757  12.825   1.652  1.00 10.00      B   
ATOM   4274  O   GLN B 182      -7.442  13.829   1.477  1.00 10.00      B   
ATOM   4275  N   ARG B 183      -6.187  12.157   0.651  1.00 10.00      B   
ATOM   4276  HN  ARG B 183      -5.660  11.351   0.850  1.00 10.00      B   
ATOM   4277  CA  ARG B 183      -6.319  12.601  -0.735  1.00 10.00      B   
ATOM   4278  CB  ARG B 183      -5.466  11.746  -1.677  1.00 10.00      B   
ATOM   4279  CG  ARG B 183      -5.196  12.392  -3.031  1.00 10.00      B   
ATOM   4280  CD  ARG B 183      -4.570  11.408  -4.013  1.00 10.00      B   
ATOM   4281  NE  ARG B 183      -3.169  11.100  -3.697  1.00 10.00      B   
ATOM   4282  HE  ARG B 183      -2.917  11.073  -2.749  1.00 10.00      B   
ATOM   4283  CZ  ARG B 183      -2.234  10.854  -4.622  1.00 10.00      B   
ATOM   4284  NH1 ARG B 183      -2.547  10.884  -5.913  1.00 10.00      B   
ATOM   4285 HH11 ARG B 183      -3.523  11.102  -6.214  1.00 10.00      B   
ATOM   4286 HH12 ARG B 183      -1.820  10.686  -6.635  1.00 10.00      B   
ATOM   4287  NH2 ARG B 183      -0.984  10.576  -4.257  1.00 10.00      B   
ATOM   4288 HH21 ARG B 183      -0.721  10.543  -3.249  1.00 10.00      B   
ATOM   4289 HH22 ARG B 183      -0.256  10.388  -4.985  1.00 10.00      B   
ATOM   4290  C   ARG B 183      -7.778  12.582  -1.184  1.00 10.00      B   
ATOM   4291  O   ARG B 183      -8.205  13.410  -1.992  1.00 10.00      B   
ATOM   4292  N   ALA B 184      -8.541  11.641  -0.646  1.00 10.00      B   
ATOM   4293  HN  ALA B 184      -8.145  11.012  -0.005  1.00 10.00      B   
ATOM   4294  CA  ALA B 184      -9.952  11.512  -0.984  1.00 10.00      B   
ATOM   4295  CB  ALA B 184     -10.475  10.158  -0.532  1.00 10.00      B   
ATOM   4296  C   ALA B 184     -10.776  12.637  -0.365  1.00 10.00      B   
ATOM   4297  O   ALA B 184     -11.904  12.888  -0.779  1.00 10.00      B   
ATOM   4298  N   ARG B 185     -10.205  13.311   0.622  1.00 10.00      B   
ATOM   4299  HN  ARG B 185      -9.295  13.072   0.901  1.00 10.00      B   
ATOM   4300  CA  ARG B 185     -10.886  14.406   1.301  1.00 10.00      B   
ATOM   4301  CB  ARG B 185     -10.789  14.221   2.816  1.00 10.00      B   
ATOM   4302  CG  ARG B 185     -12.094  14.450   3.562  1.00 10.00      B   
ATOM   4303  CD  ARG B 185     -11.908  14.260   5.057  1.00 10.00      B   
ATOM   4304  NE  ARG B 185     -13.182  14.198   5.769  1.00 10.00      B   
ATOM   4305  HE  ARG B 185     -13.957  13.859   5.271  1.00 10.00      B   
ATOM   4306  CZ  ARG B 185     -13.354  14.585   7.033  1.00 10.00      B   
ATOM   4307  NH1 ARG B 185     -12.333  15.057   7.738  1.00 10.00      B   
ATOM   4308 HH11 ARG B 185     -12.479  15.355   8.732  1.00 10.00      B   
ATOM   4309 HH12 ARG B 185     -11.390  15.141   7.305  1.00 10.00      B   
ATOM   4310  NH2 ARG B 185     -14.547  14.479   7.600  1.00 10.00      B   
ATOM   4311 HH21 ARG B 185     -14.683  14.781   8.603  1.00 10.00      B   
ATOM   4312 HH22 ARG B 185     -15.352  14.103   7.057  1.00 10.00      B   
ATOM   4313  C   ARG B 185     -10.272  15.742   0.898  1.00 10.00      B   
ATOM   4314  O   ARG B 185     -10.647  16.796   1.414  1.00 10.00      B   
ATOM   4315  N   GLY B 186      -9.324  15.681  -0.026  1.00 10.00      B   
ATOM   4316  HN  GLY B 186      -9.067  14.809  -0.387  1.00 10.00      B   
ATOM   4317  CA  GLY B 186      -8.651  16.872  -0.494  1.00 10.00      B   
ATOM   4318  C   GLY B 186      -7.149  16.717  -0.404  1.00 10.00      B   
ATOM   4319  O   GLY B 186      -6.597  15.774  -0.971  1.00 10.00      B   
ATOM   4320  N   VAL B 187      -6.504  17.637   0.314  1.00 10.00      B   
ATOM   4321  HN  VAL B 187      -7.024  18.357   0.726  1.00 10.00      B   
ATOM   4322  CA  VAL B 187      -5.050  17.623   0.515  1.00 10.00      B   
ATOM   4323  CB  VAL B 187      -4.595  16.504   1.474  1.00 10.00      B   
ATOM   4324  CG1 VAL B 187      -3.127  16.680   1.834  1.00 10.00      B   
ATOM   4325  CG2 VAL B 187      -5.453  16.496   2.731  1.00 10.00      B   
ATOM   4326  C   VAL B 187      -4.263  17.545  -0.794  1.00 10.00      B   
ATOM   4327  O   VAL B 187      -4.078  16.471  -1.374  1.00 10.00      B   
ATOM   4328  N   ASP B 188      -3.782  18.693  -1.241  1.00 10.00      B   
ATOM   4329  HN  ASP B 188      -3.943  19.508  -0.726  1.00 10.00      B   
ATOM   4330  CA  ASP B 188      -3.013  18.772  -2.478  1.00 10.00      B   
ATOM   4331  CB  ASP B 188      -2.976  20.209  -3.015  1.00 10.00      B   
ATOM   4332  CG  ASP B 188      -4.339  20.863  -3.143  1.00 10.00      B   
ATOM   4333  OD1 ASP B 188      -5.367  20.152  -3.116  1.00 10.00      B   
ATOM   4334  OD2 ASP B 188      -4.396  22.106  -3.276  1.00 10.00      B   
ATOM   4335  C   ASP B 188      -1.593  18.267  -2.247  1.00 10.00      B   
ATOM   4336  O   ASP B 188      -0.676  19.052  -1.997  1.00 10.00      B   
ATOM   4337  N   PHE B 189      -1.432  16.948  -2.306  1.00 10.00      B   
ATOM   4338  HN  PHE B 189      -2.216  16.390  -2.485  1.00 10.00      B   
ATOM   4339  CA  PHE B 189      -0.137  16.304  -2.097  1.00 10.00      B   
ATOM   4340  CB  PHE B 189      -0.282  14.778  -2.089  1.00 10.00      B   
ATOM   4341  CG  PHE B 189      -0.943  14.225  -0.863  1.00 10.00      B   
ATOM   4342  CD1 PHE B 189      -2.260  13.800  -0.903  1.00 10.00      B   
ATOM   4343  CD2 PHE B 189      -0.245  14.125   0.328  1.00 10.00      B   
ATOM   4344  CE1 PHE B 189      -2.870  13.286   0.223  1.00 10.00      B   
ATOM   4345  CE2 PHE B 189      -0.848  13.613   1.461  1.00 10.00      B   
ATOM   4346  CZ  PHE B 189      -2.163  13.192   1.407  1.00 10.00      B   
ATOM   4347  C   PHE B 189       0.886  16.714  -3.148  1.00 10.00      B   
ATOM   4348  O   PHE B 189       0.908  16.168  -4.254  1.00 10.00      B   
ATOM   4349  N   GLY B 190       1.736  17.670  -2.793  1.00 10.00      B   
ATOM   4350  HN  GLY B 190       1.664  18.070  -1.898  1.00 10.00      B   
ATOM   4351  CA  GLY B 190       2.753  18.134  -3.711  1.00 10.00      B   
ATOM   4352  C   GLY B 190       2.181  19.013  -4.798  1.00 10.00      B   
ATOM   4353  O   GLY B 190       2.581  18.921  -5.960  1.00 10.00      B   
ATOM   4354  N   GLU B 191       1.226  19.851  -4.433  1.00 10.00      B   
ATOM   4355  HN  GLU B 191       0.920  19.860  -3.498  1.00 10.00      B   
ATOM   4356  CA  GLU B 191       0.610  20.754  -5.386  1.00 10.00      B   
ATOM   4357  CB  GLU B 191      -0.765  20.235  -5.810  1.00 10.00      B   
ATOM   4358  CG  GLU B 191      -1.390  21.004  -6.964  1.00 10.00      B   
ATOM   4359  CD  GLU B 191      -2.861  20.700  -7.140  1.00 10.00      B   
ATOM   4360  OE1 GLU B 191      -3.199  19.553  -7.495  1.00 10.00      B   
ATOM   4361  OE2 GLU B 191      -3.689  21.615  -6.937  1.00 10.00      B   
ATOM   4362  C   GLU B 191       0.476  22.139  -4.778  1.00 10.00      B   
ATOM   4363  O   GLU B 191       0.007  22.283  -3.651  1.00 10.00      B   
ATOM   4364  N   GLY B 192       0.903  23.151  -5.516  1.00 10.00      B   
ATOM   4365  HN  GLY B 192       1.283  22.977  -6.405  1.00 10.00      B   
ATOM   4366  CA  GLY B 192       0.811  24.507  -5.023  1.00 10.00      B   
ATOM   4367  C   GLY B 192       2.166  25.142  -4.789  1.00 10.00      B   
ATOM   4368  O   GLY B 192       2.252  26.236  -4.232  1.00 10.00      B   
ATOM   4369  N   GLY B 193       3.226  24.459  -5.208  1.00 10.00      B   
ATOM   4370  HN  GLY B 193       3.099  23.581  -5.631  1.00 10.00      B   
ATOM   4371  CA  GLY B 193       4.565  24.993  -5.035  1.00 10.00      B   
ATOM   4372  C   GLY B 193       5.380  24.198  -4.033  1.00 10.00      B   
ATOM   4373  O   GLY B 193       4.931  23.161  -3.543  1.00 10.00      B   
ATOM   4374  N   LEU B 194       6.576  24.682  -3.726  1.00 10.00      B   
ATOM   4375  HN  LEU B 194       6.877  25.516  -4.150  1.00 10.00      B   
ATOM   4376  CA  LEU B 194       7.460  24.003  -2.784  1.00 10.00      B   
ATOM   4377  CB  LEU B 194       8.906  24.477  -2.960  1.00 10.00      B   
ATOM   4378  CG  LEU B 194       9.600  24.076  -4.265  1.00 10.00      B   
ATOM   4379  CD1 LEU B 194      10.969  24.732  -4.361  1.00 10.00      B   
ATOM   4380  CD2 LEU B 194       9.719  22.562  -4.367  1.00 10.00      B   
ATOM   4381  C   LEU B 194       7.014  24.205  -1.339  1.00 10.00      B   
ATOM   4382  O   LEU B 194       7.118  23.294  -0.516  1.00 10.00      B   
ATOM   4383  N   PHE B 195       6.521  25.398  -1.037  1.00 10.00      B   
ATOM   4384  HN  PHE B 195       6.472  26.085  -1.735  1.00 10.00      B   
ATOM   4385  CA  PHE B 195       6.060  25.721   0.303  1.00 10.00      B   
ATOM   4386  CB  PHE B 195       5.760  27.218   0.413  1.00 10.00      B   
ATOM   4387  CG  PHE B 195       5.779  27.747   1.819  1.00 10.00      B   
ATOM   4388  CD1 PHE B 195       6.964  28.170   2.399  1.00 10.00      B   
ATOM   4389  CD2 PHE B 195       4.612  27.822   2.561  1.00 10.00      B   
ATOM   4390  CE1 PHE B 195       6.984  28.657   3.692  1.00 10.00      B   
ATOM   4391  CE2 PHE B 195       4.626  28.307   3.854  1.00 10.00      B   
ATOM   4392  CZ  PHE B 195       5.813  28.725   4.421  1.00 10.00      B   
ATOM   4393  C   PHE B 195       4.822  24.903   0.650  1.00 10.00      B   
ATOM   4394  O   PHE B 195       4.737  24.308   1.725  1.00 10.00      B   
ATOM   4395  N   LYS B 196       3.875  24.854  -0.280  1.00 10.00      B   
ATOM   4396  HN  LYS B 196       4.004  25.343  -1.124  1.00 10.00      B   
ATOM   4397  CA  LYS B 196       2.644  24.103  -0.068  1.00 10.00      B   
ATOM   4398  CB  LYS B 196       1.577  24.472  -1.100  1.00 10.00      B   
ATOM   4399  CG  LYS B 196       0.170  24.053  -0.704  1.00 10.00      B   
ATOM   4400  CD  LYS B 196      -0.866  24.599  -1.667  1.00 10.00      B   
ATOM   4401  CE  LYS B 196      -2.194  23.883  -1.504  1.00 10.00      B   
ATOM   4402  NZ  LYS B 196      -3.172  24.301  -2.538  1.00 10.00      B   
ATOM   4403  HZ1 LYS B 196      -3.812  23.504  -2.772  1.00 10.00      B   
ATOM   4404  HZ2 LYS B 196      -2.674  24.595  -3.401  1.00 10.00      B   
ATOM   4405  HZ3 LYS B 196      -3.740  25.102  -2.191  1.00 10.00      B   
ATOM   4406  C   LYS B 196       2.913  22.598  -0.062  1.00 10.00      B   
ATOM   4407  O   LYS B 196       2.131  21.821   0.484  1.00 10.00      B   
ATOM   4408  N   GLN B 197       4.032  22.197  -0.658  1.00 10.00      B   
ATOM   4409  HN  GLN B 197       4.606  22.862  -1.089  1.00 10.00      B   
ATOM   4410  CA  GLN B 197       4.418  20.792  -0.699  1.00 10.00      B   
ATOM   4411  CB  GLN B 197       5.660  20.607  -1.572  1.00 10.00      B   
ATOM   4412  CG  GLN B 197       6.058  19.159  -1.802  1.00 10.00      B   
ATOM   4413  CD  GLN B 197       7.540  19.011  -2.085  1.00 10.00      B   
ATOM   4414  OE1 GLN B 197       8.360  19.781  -1.582  1.00 10.00      B   
ATOM   4415  NE2 GLN B 197       7.896  18.031  -2.899  1.00 10.00      B   
ATOM   4416 HE21 GLN B 197       7.191  17.458  -3.277  1.00 10.00      B   
ATOM   4417 HE22 GLN B 197       8.853  17.905  -3.085  1.00 10.00      B   
ATOM   4418  C   GLN B 197       4.693  20.296   0.719  1.00 10.00      B   
ATOM   4419  O   GLN B 197       4.342  19.171   1.081  1.00 10.00      B   
ATOM   4420  N   ALA B 198       5.306  21.160   1.525  1.00 10.00      B   
ATOM   4421  HN  ALA B 198       5.555  22.042   1.177  1.00 10.00      B   
ATOM   4422  CA  ALA B 198       5.614  20.834   2.909  1.00 10.00      B   
ATOM   4423  CB  ALA B 198       6.674  21.778   3.455  1.00 10.00      B   
ATOM   4424  C   ALA B 198       4.341  20.908   3.746  1.00 10.00      B   
ATOM   4425  O   ALA B 198       4.224  20.268   4.793  1.00 10.00      B   
ATOM   4426  N   LYS B 199       3.381  21.684   3.257  1.00 10.00      B   
ATOM   4427  HN  LYS B 199       3.542  22.163   2.414  1.00 10.00      B   
ATOM   4428  CA  LYS B 199       2.097  21.846   3.926  1.00 10.00      B   
ATOM   4429  CB  LYS B 199       1.314  22.999   3.283  1.00 10.00      B   
ATOM   4430  CG  LYS B 199      -0.106  23.178   3.796  1.00 10.00      B   
ATOM   4431  CD  LYS B 199      -0.122  23.789   5.185  1.00 10.00      B   
ATOM   4432  CE  LYS B 199      -1.544  24.054   5.645  1.00 10.00      B   
ATOM   4433  NZ  LYS B 199      -1.586  24.872   6.884  1.00 10.00      B   
ATOM   4434  HZ1 LYS B 199      -2.574  25.100   7.129  1.00 10.00      B   
ATOM   4435  HZ2 LYS B 199      -1.062  25.758   6.748  1.00 10.00      B   
ATOM   4436  HZ3 LYS B 199      -1.160  24.352   7.674  1.00 10.00      B   
ATOM   4437  C   LYS B 199       1.296  20.544   3.842  1.00 10.00      B   
ATOM   4438  O   LYS B 199       0.568  20.183   4.768  1.00 10.00      B   
ATOM   4439  N   SER B 200       1.449  19.834   2.729  1.00 10.00      B   
ATOM   4440  HN  SER B 200       2.035  20.176   2.019  1.00 10.00      B   
ATOM   4441  CA  SER B 200       0.753  18.571   2.522  1.00 10.00      B   
ATOM   4442  CB  SER B 200       0.662  18.240   1.029  1.00 10.00      B   
ATOM   4443  OG  SER B 200       1.782  18.743   0.314  1.00 10.00      B   
ATOM   4444  HG  SER B 200       2.597  18.528   0.788  1.00 10.00      B   
ATOM   4445  C   SER B 200       1.412  17.424   3.292  1.00 10.00      B   
ATOM   4446  O   SER B 200       0.959  16.279   3.232  1.00 10.00      B   
ATOM   4447  N   LEU B 201       2.480  17.736   4.023  1.00 10.00      B   
ATOM   4448  HN  LEU B 201       2.799  18.664   4.032  1.00 10.00      B   
ATOM   4449  CA  LEU B 201       3.189  16.731   4.808  1.00 10.00      B   
ATOM   4450  CB  LEU B 201       4.680  17.069   4.901  1.00 10.00      B   
ATOM   4451  CG  LEU B 201       5.472  17.007   3.592  1.00 10.00      B   
ATOM   4452  CD1 LEU B 201       6.886  17.534   3.796  1.00 10.00      B   
ATOM   4453  CD2 LEU B 201       5.503  15.587   3.050  1.00 10.00      B   
ATOM   4454  C   LEU B 201       2.587  16.613   6.204  1.00 10.00      B   
ATOM   4455  O   LEU B 201       2.724  15.581   6.864  1.00 10.00      B   
ATOM   4456  N   ILE B 202       1.910  17.674   6.639  1.00 10.00      B   
ATOM   4457  HN  ILE B 202       1.825  18.456   6.052  1.00 10.00      B   
ATOM   4458  CA  ILE B 202       1.280  17.705   7.959  1.00 10.00      B   
ATOM   4459  CB  ILE B 202       0.619  19.068   8.270  1.00 10.00      B   
ATOM   4460  CG1 ILE B 202       1.643  20.197   8.113  1.00 10.00      B   
ATOM   4461  CG2 ILE B 202       0.033  19.074   9.677  1.00 10.00      B   
ATOM   4462  CD1 ILE B 202       1.049  21.585   8.212  1.00 10.00      B   
ATOM   4463  C   ILE B 202       0.270  16.564   8.147  1.00 10.00      B   
ATOM   4464  O   ILE B 202       0.400  15.778   9.086  1.00 10.00      B   
ATOM   4465  N   PRO B 203      -0.735  16.427   7.245  1.00 10.00      B   
ATOM   4466  CA  PRO B 203      -1.748  15.363   7.337  1.00 10.00      B   
ATOM   4467  CB  PRO B 203      -2.801  15.754   6.284  1.00 10.00      B   
ATOM   4468  CG  PRO B 203      -2.468  17.152   5.889  1.00 10.00      B   
ATOM   4469  CD  PRO B 203      -0.990  17.295   6.082  1.00 10.00      B   
ATOM   4470  C   PRO B 203      -1.186  13.971   7.032  1.00 10.00      B   
ATOM   4471  O   PRO B 203      -1.938  13.030   6.785  1.00 10.00      B   
ATOM   4472  N   LEU B 204       0.132  13.852   7.043  1.00 10.00      B   
ATOM   4473  HN  LEU B 204       0.678  14.643   7.236  1.00 10.00      B   
ATOM   4474  CA  LEU B 204       0.789  12.581   6.784  1.00 10.00      B   
ATOM   4475  CB  LEU B 204       1.552  12.625   5.456  1.00 10.00      B   
ATOM   4476  CG  LEU B 204       2.272  11.336   5.046  1.00 10.00      B   
ATOM   4477  CD1 LEU B 204       1.275  10.227   4.744  1.00 10.00      B   
ATOM   4478  CD2 LEU B 204       3.182  11.583   3.854  1.00 10.00      B   
ATOM   4479  C   LEU B 204       1.736  12.237   7.927  1.00 10.00      B   
ATOM   4480  O   LEU B 204       1.678  11.145   8.483  1.00 10.00      B   
ATOM   4481  N   MET B 205       2.586  13.193   8.285  1.00 10.00      B   
ATOM   4482  HN  MET B 205       2.562  14.053   7.809  1.00 10.00      B   
ATOM   4483  CA  MET B 205       3.559  13.009   9.355  1.00 10.00      B   
ATOM   4484  CB  MET B 205       4.539  14.186   9.393  1.00 10.00      B   
ATOM   4485  CG  MET B 205       5.571  14.180   8.276  1.00 10.00      B   
ATOM   4486  SD  MET B 205       6.515  15.717   8.186  1.00 10.00      B   
ATOM   4487  CE  MET B 205       7.133  15.833   9.864  1.00 10.00      B   
ATOM   4488  C   MET B 205       2.885  12.855  10.714  1.00 10.00      B   
ATOM   4489  O   MET B 205       3.198  11.930  11.463  1.00 10.00      B   
ATOM   4490  N   VAL B 206       1.954  13.756  11.019  1.00 10.00      B   
ATOM   4491  HN  VAL B 206       1.735  14.453  10.364  1.00 10.00      B   
ATOM   4492  CA  VAL B 206       1.244  13.734  12.301  1.00 10.00      B   
ATOM   4493  CB  VAL B 206       0.255  14.915  12.457  1.00 10.00      B   
ATOM   4494  CG1 VAL B 206      -0.433  14.872  13.814  1.00 10.00      B   
ATOM   4495  CG2 VAL B 206       0.976  16.243  12.272  1.00 10.00      B   
ATOM   4496  C   VAL B 206       0.542  12.392  12.559  1.00 10.00      B   
ATOM   4497  O   VAL B 206       0.841  11.720  13.550  1.00 10.00      B   
ATOM   4498  N   PRO B 207      -0.391  11.967  11.675  1.00 10.00      B   
ATOM   4499  CA  PRO B 207      -1.104  10.694  11.843  1.00 10.00      B   
ATOM   4500  CB  PRO B 207      -1.985  10.600  10.596  1.00 10.00      B   
ATOM   4501  CG  PRO B 207      -2.144  12.010  10.145  1.00 10.00      B   
ATOM   4502  CD  PRO B 207      -0.847  12.690  10.471  1.00 10.00      B   
ATOM   4503  C   PRO B 207      -0.145   9.505  11.907  1.00 10.00      B   
ATOM   4504  O   PRO B 207      -0.372   8.551  12.656  1.00 10.00      B   
ATOM   4505  N   LEU B 208       0.930   9.571  11.127  1.00 10.00      B   
ATOM   4506  HN  LEU B 208       1.058  10.360  10.557  1.00 10.00      B   
ATOM   4507  CA  LEU B 208       1.926   8.505  11.100  1.00 10.00      B   
ATOM   4508  CB  LEU B 208       2.964   8.769  10.008  1.00 10.00      B   
ATOM   4509  CG  LEU B 208       3.945   7.632   9.713  1.00 10.00      B   
ATOM   4510  CD1 LEU B 208       3.214   6.420   9.159  1.00 10.00      B   
ATOM   4511  CD2 LEU B 208       5.026   8.095   8.749  1.00 10.00      B   
ATOM   4512  C   LEU B 208       2.611   8.393  12.456  1.00 10.00      B   
ATOM   4513  O   LEU B 208       2.723   7.303  13.021  1.00 10.00      B   
ATOM   4514  N   PHE B 209       3.045   9.534  12.981  1.00 10.00      B   
ATOM   4515  HN  PHE B 209       2.918  10.371  12.475  1.00 10.00      B   
ATOM   4516  CA  PHE B 209       3.708   9.585  14.278  1.00 10.00      B   
ATOM   4517  CB  PHE B 209       4.173  11.016  14.582  1.00 10.00      B   
ATOM   4518  CG  PHE B 209       4.825  11.186  15.927  1.00 10.00      B   
ATOM   4519  CD1 PHE B 209       6.116  10.739  16.148  1.00 10.00      B   
ATOM   4520  CD2 PHE B 209       4.146  11.798  16.969  1.00 10.00      B   
ATOM   4521  CE1 PHE B 209       6.719  10.898  17.381  1.00 10.00      B   
ATOM   4522  CE2 PHE B 209       4.743  11.960  18.207  1.00 10.00      B   
ATOM   4523  CZ  PHE B 209       6.033  11.509  18.414  1.00 10.00      B   
ATOM   4524  C   PHE B 209       2.767   9.091  15.372  1.00 10.00      B   
ATOM   4525  O   PHE B 209       3.158   8.297  16.230  1.00 10.00      B   
ATOM   4526  N   MET B 210       1.523   9.558  15.321  1.00 10.00      B   
ATOM   4527  HN  MET B 210       1.282  10.192  14.608  1.00 10.00      B   
ATOM   4528  CA  MET B 210       0.506   9.173  16.296  1.00 10.00      B   
ATOM   4529  CB  MET B 210      -0.822   9.869  15.973  1.00 10.00      B   
ATOM   4530  CG  MET B 210      -1.942   9.590  16.966  1.00 10.00      B   
ATOM   4531  SD  MET B 210      -3.552  10.165  16.387  1.00 10.00      B   
ATOM   4532  CE  MET B 210      -3.856   9.025  15.038  1.00 10.00      B   
ATOM   4533  C   MET B 210       0.311   7.659  16.312  1.00 10.00      B   
ATOM   4534  O   MET B 210       0.337   7.030  17.371  1.00 10.00      B   
ATOM   4535  N   SER B 211       0.143   7.079  15.126  1.00 10.00      B   
ATOM   4536  HN  SER B 211       0.161   7.635  14.318  1.00 10.00      B   
ATOM   4537  CA  SER B 211      -0.063   5.641  14.995  1.00 10.00      B   
ATOM   4538  CB  SER B 211      -0.400   5.277  13.545  1.00 10.00      B   
ATOM   4539  OG  SER B 211      -1.430   6.109  13.033  1.00 10.00      B   
ATOM   4540  HG  SER B 211      -1.106   7.021  12.977  1.00 10.00      B   
ATOM   4541  C   SER B 211       1.164   4.862  15.465  1.00 10.00      B   
ATOM   4542  O   SER B 211       1.042   3.858  16.169  1.00 10.00      B   
ATOM   4543  N   ALA B 212       2.342   5.341  15.083  1.00 10.00      B   
ATOM   4544  HN  ALA B 212       2.371   6.152  14.531  1.00 10.00      B   
ATOM   4545  CA  ALA B 212       3.591   4.697  15.460  1.00 10.00      B   
ATOM   4546  CB  ALA B 212       4.767   5.373  14.774  1.00 10.00      B   
ATOM   4547  C   ALA B 212       3.778   4.698  16.973  1.00 10.00      B   
ATOM   4548  O   ALA B 212       4.120   3.675  17.561  1.00 10.00      B   
ATOM   4549  N   PHE B 213       3.531   5.844  17.600  1.00 10.00      B   
ATOM   4550  HN  PHE B 213       3.236   6.623  17.076  1.00 10.00      B   
ATOM   4551  CA  PHE B 213       3.679   5.976  19.045  1.00 10.00      B   
ATOM   4552  CB  PHE B 213       3.527   7.442  19.466  1.00 10.00      B   
ATOM   4553  CG  PHE B 213       4.270   7.791  20.722  1.00 10.00      B   
ATOM   4554  CD1 PHE B 213       5.580   8.236  20.664  1.00 10.00      B   
ATOM   4555  CD2 PHE B 213       3.661   7.670  21.960  1.00 10.00      B   
ATOM   4556  CE1 PHE B 213       6.270   8.552  21.819  1.00 10.00      B   
ATOM   4557  CE2 PHE B 213       4.343   7.985  23.118  1.00 10.00      B   
ATOM   4558  CZ  PHE B 213       5.650   8.426  23.048  1.00 10.00      B   
ATOM   4559  C   PHE B 213       2.671   5.099  19.790  1.00 10.00      B   
ATOM   4560  O   PHE B 213       3.019   4.415  20.758  1.00 10.00      B   
ATOM   4561  N   ASN B 214       1.425   5.117  19.326  1.00 10.00      B   
ATOM   4562  HN  ASN B 214       1.213   5.678  18.546  1.00 10.00      B   
ATOM   4563  CA  ASN B 214       0.362   4.329  19.944  1.00 10.00      B   
ATOM   4564  CB  ASN B 214      -0.999   4.615  19.294  1.00 10.00      B   
ATOM   4565  CG  ASN B 214      -1.735   5.775  19.941  1.00 10.00      B   
ATOM   4566  OD1 ASN B 214      -1.537   6.077  21.117  1.00 10.00      B   
ATOM   4567  ND2 ASN B 214      -2.597   6.429  19.181  1.00 10.00      B   
ATOM   4568 HD21 ASN B 214      -2.719   6.130  18.253  1.00 10.00      B   
ATOM   4569 HD22 ASN B 214      -3.074   7.191  19.573  1.00 10.00      B   
ATOM   4570  C   ASN B 214       0.663   2.838  19.878  1.00 10.00      B   
ATOM   4571  O   ASN B 214       0.571   2.135  20.885  1.00 10.00      B   
ATOM   4572  N   ARG B 215       1.047   2.369  18.695  1.00 10.00      B   
ATOM   4573  HN  ARG B 215       1.123   2.990  17.937  1.00 10.00      B   
ATOM   4574  CA  ARG B 215       1.354   0.958  18.492  1.00 10.00      B   
ATOM   4575  CB  ARG B 215       1.382   0.596  17.009  1.00 10.00      B   
ATOM   4576  CG  ARG B 215       0.009   0.612  16.357  1.00 10.00      B   
ATOM   4577  CD  ARG B 215       0.043  -0.018  14.976  1.00 10.00      B   
ATOM   4578  NE  ARG B 215       0.902   0.728  14.058  1.00 10.00      B   
ATOM   4579  HE  ARG B 215       1.843   0.855  14.321  1.00 10.00      B   
ATOM   4580  CZ  ARG B 215       0.492   1.225  12.894  1.00 10.00      B   
ATOM   4581  NH1 ARG B 215      -0.763   1.069  12.499  1.00 10.00      B   
ATOM   4582 HH11 ARG B 215      -1.443   0.552  13.091  1.00 10.00      B   
ATOM   4583 HH12 ARG B 215      -1.074   1.465  11.572  1.00 10.00      B   
ATOM   4584  NH2 ARG B 215       1.339   1.890  12.125  1.00 10.00      B   
ATOM   4585 HH21 ARG B 215       1.018   2.280  11.209  1.00 10.00      B   
ATOM   4586 HH22 ARG B 215       2.328   2.026  12.429  1.00 10.00      B   
ATOM   4587  C   ARG B 215       2.649   0.543  19.177  1.00 10.00      B   
ATOM   4588  O   ARG B 215       2.773  -0.594  19.635  1.00 10.00      B   
ATOM   4589  N   ALA B 216       3.612   1.458  19.249  1.00 10.00      B   
ATOM   4590  HN  ALA B 216       3.465   2.344  18.855  1.00 10.00      B   
ATOM   4591  CA  ALA B 216       4.885   1.168  19.900  1.00 10.00      B   
ATOM   4592  CB  ALA B 216       5.853   2.332  19.741  1.00 10.00      B   
ATOM   4593  C   ALA B 216       4.647   0.872  21.373  1.00 10.00      B   
ATOM   4594  O   ALA B 216       5.163  -0.105  21.918  1.00 10.00      B   
ATOM   4595  N   GLU B 217       3.838   1.713  22.006  1.00 10.00      B   
ATOM   4596  HN  GLU B 217       3.461   2.475  21.515  1.00 10.00      B   
ATOM   4597  CA  GLU B 217       3.510   1.544  23.411  1.00 10.00      B   
ATOM   4598  CB  GLU B 217       2.739   2.755  23.931  1.00 10.00      B   
ATOM   4599  CG  GLU B 217       2.736   2.875  25.442  1.00 10.00      B   
ATOM   4600  CD  GLU B 217       1.937   4.059  25.934  1.00 10.00      B   
ATOM   4601  OE1 GLU B 217       2.172   5.187  25.450  1.00 10.00      B   
ATOM   4602  OE2 GLU B 217       1.068   3.872  26.813  1.00 10.00      B   
ATOM   4603  C   GLU B 217       2.696   0.270  23.611  1.00 10.00      B   
ATOM   4604  O   GLU B 217       2.900  -0.462  24.579  1.00 10.00      B   
ATOM   4605  N   ASP B 218       1.786   0.003  22.676  1.00 10.00      B   
ATOM   4606  HN  ASP B 218       1.676   0.626  21.927  1.00 10.00      B   
ATOM   4607  CA  ASP B 218       0.947  -1.192  22.736  1.00 10.00      B   
ATOM   4608  CB  ASP B 218      -0.039  -1.209  21.565  1.00 10.00      B   
ATOM   4609  CG  ASP B 218      -1.346  -1.911  21.890  1.00 10.00      B   
ATOM   4610  OD1 ASP B 218      -1.315  -3.006  22.490  1.00 10.00      B   
ATOM   4611  OD2 ASP B 218      -2.420  -1.365  21.539  1.00 10.00      B   
ATOM   4612  C   ASP B 218       1.826  -2.437  22.691  1.00 10.00      B   
ATOM   4613  O   ASP B 218       1.654  -3.367  23.482  1.00 10.00      B   
ATOM   4614  N   LEU B 219       2.790  -2.429  21.775  1.00 10.00      B   
ATOM   4615  HN  LEU B 219       2.874  -1.651  21.179  1.00 10.00      B   
ATOM   4616  CA  LEU B 219       3.720  -3.541  21.624  1.00 10.00      B   
ATOM   4617  CB  LEU B 219       4.626  -3.318  20.412  1.00 10.00      B   
ATOM   4618  CG  LEU B 219       5.626  -4.432  20.099  1.00 10.00      B   
ATOM   4619  CD1 LEU B 219       4.916  -5.659  19.547  1.00 10.00      B   
ATOM   4620  CD2 LEU B 219       6.693  -3.941  19.133  1.00 10.00      B   
ATOM   4621  C   LEU B 219       4.562  -3.708  22.885  1.00 10.00      B   
ATOM   4622  O   LEU B 219       4.842  -4.828  23.314  1.00 10.00      B   
ATOM   4623  N   SER B 220       4.952  -2.586  23.479  1.00 10.00      B   
ATOM   4624  HN  SER B 220       4.707  -1.723  23.081  1.00 10.00      B   
ATOM   4625  CA  SER B 220       5.748  -2.602  24.698  1.00 10.00      B   
ATOM   4626  CB  SER B 220       6.145  -1.179  25.091  1.00 10.00      B   
ATOM   4627  OG  SER B 220       6.839  -0.543  24.032  1.00 10.00      B   
ATOM   4628  HG  SER B 220       6.231   0.032  23.547  1.00 10.00      B   
ATOM   4629  C   SER B 220       4.985  -3.291  25.831  1.00 10.00      B   
ATOM   4630  O   SER B 220       5.560  -4.062  26.602  1.00 10.00      B   
ATOM   4631  N   THR B 221       3.686  -3.017  25.914  1.00 10.00      B   
ATOM   4632  HN  THR B 221       3.293  -2.379  25.281  1.00 10.00      B   
ATOM   4633  CA  THR B 221       2.835  -3.622  26.929  1.00 10.00      B   
ATOM   4634  CB  THR B 221       1.437  -2.974  26.943  1.00 10.00      B   
ATOM   4635  OG1 THR B 221       1.577  -1.546  26.897  1.00 10.00      B   
ATOM   4636  HG1 THR B 221       1.317  -1.227  26.025  1.00 10.00      B   
ATOM   4637  CG2 THR B 221       0.679  -3.362  28.204  1.00 10.00      B   
ATOM   4638  C   THR B 221       2.704  -5.122  26.674  1.00 10.00      B   
ATOM   4639  O   THR B 221       2.687  -5.924  27.609  1.00 10.00      B   
ATOM   4640  N   ALA B 222       2.641  -5.496  25.397  1.00 10.00      B   
ATOM   4641  HN  ALA B 222       2.653  -4.810  24.694  1.00 10.00      B   
ATOM   4642  CA  ALA B 222       2.538  -6.900  25.017  1.00 10.00      B   
ATOM   4643  CB  ALA B 222       2.311  -7.029  23.517  1.00 10.00      B   
ATOM   4644  C   ALA B 222       3.804  -7.647  25.430  1.00 10.00      B   
ATOM   4645  O   ALA B 222       3.767  -8.838  25.747  1.00 10.00      B   
ATOM   4646  N   MET B 223       4.923  -6.927  25.437  1.00 10.00      B   
ATOM   4647  HN  MET B 223       4.881  -5.982  25.170  1.00 10.00      B   
ATOM   4648  CA  MET B 223       6.208  -7.500  25.821  1.00 10.00      B   
ATOM   4649  CB  MET B 223       7.359  -6.577  25.409  1.00 10.00      B   
ATOM   4650  CG  MET B 223       7.709  -6.634  23.930  1.00 10.00      B   
ATOM   4651  SD  MET B 223       8.769  -5.268  23.407  1.00 10.00      B   
ATOM   4652  CE  MET B 223      10.143  -5.438  24.545  1.00 10.00      B   
ATOM   4653  C   MET B 223       6.248  -7.760  27.325  1.00 10.00      B   
ATOM   4654  O   MET B 223       6.944  -8.665  27.792  1.00 10.00      B   
ATOM   4655  N   GLU B 224       5.481  -6.971  28.074  1.00 10.00      B   
ATOM   4656  HN  GLU B 224       4.952  -6.271  27.638  1.00 10.00      B   
ATOM   4657  CA  GLU B 224       5.404  -7.117  29.524  1.00 10.00      B   
ATOM   4658  CB  GLU B 224       4.717  -5.900  30.149  1.00 10.00      B   
ATOM   4659  CG  GLU B 224       5.391  -4.572  29.846  1.00 10.00      B   
ATOM   4660  CD  GLU B 224       6.537  -4.267  30.787  1.00 10.00      B   
ATOM   4661  OE1 GLU B 224       6.367  -3.411  31.679  1.00 10.00      B   
ATOM   4662  OE2 GLU B 224       7.614  -4.884  30.643  1.00 10.00      B   
ATOM   4663  C   GLU B 224       4.620  -8.378  29.868  1.00 10.00      B   
ATOM   4664  O   GLU B 224       4.862  -9.017  30.893  1.00 10.00      B   
ATOM   4665  N   ALA B 225       3.682  -8.729  28.989  1.00 10.00      B   
ATOM   4666  HN  ALA B 225       3.534  -8.162  28.203  1.00 10.00      B   
ATOM   4667  CA  ALA B 225       2.858  -9.920  29.163  1.00 10.00      B   
ATOM   4668  CB  ALA B 225       1.606  -9.817  28.304  1.00 10.00      B   
ATOM   4669  C   ALA B 225       3.659 -11.166  28.796  1.00 10.00      B   
ATOM   4670  O   ALA B 225       3.194 -12.300  28.943  1.00 10.00      B   
ATOM   4671  N   ARG B 226       4.866 -10.937  28.302  1.00 10.00      B   
ATOM   4672  HN  ARG B 226       5.168 -10.010  28.201  1.00 10.00      B   
ATOM   4673  CA  ARG B 226       5.765 -12.012  27.924  1.00 10.00      B   
ATOM   4674  CB  ARG B 226       6.254 -11.825  26.483  1.00 10.00      B   
ATOM   4675  CG  ARG B 226       5.162 -11.967  25.435  1.00 10.00      B   
ATOM   4676  CD  ARG B 226       5.727 -11.959  24.023  1.00 10.00      B   
ATOM   4677  NE  ARG B 226       4.709 -12.306  23.031  1.00 10.00      B   
ATOM   4678  HE  ARG B 226       3.771 -12.146  23.278  1.00 10.00      B   
ATOM   4679  CZ  ARG B 226       4.975 -12.812  21.826  1.00 10.00      B   
ATOM   4680  NH1 ARG B 226       6.226 -13.028  21.448  1.00 10.00      B   
ATOM   4681 HH11 ARG B 226       6.425 -13.426  20.504  1.00 10.00      B   
ATOM   4682 HH12 ARG B 226       7.015 -12.795  22.088  1.00 10.00      B   
ATOM   4683  NH2 ARG B 226       3.983 -13.110  20.998  1.00 10.00      B   
ATOM   4684 HH21 ARG B 226       4.190 -13.503  20.054  1.00 10.00      B   
ATOM   4685 HH22 ARG B 226       2.993 -12.951  21.285  1.00 10.00      B   
ATOM   4686  C   ARG B 226       6.946 -12.033  28.885  1.00 10.00      B   
ATOM   4687  O   ARG B 226       6.999 -11.231  29.820  1.00 10.00      B   
ATOM   4688  N   GLY B 227       7.887 -12.933  28.662  1.00 10.00      B   
ATOM   4689  HN  GLY B 227       7.799 -13.546  27.904  1.00 10.00      B   
ATOM   4690  CA  GLY B 227       9.044 -13.020  29.532  1.00 10.00      B   
ATOM   4691  C   GLY B 227      10.163 -12.089  29.106  1.00 10.00      B   
ATOM   4692  O   GLY B 227      11.148 -12.525  28.512  1.00 10.00      B   
ATOM   4693  N   TYR B 228      10.017 -10.806  29.401  1.00 10.00      B   
ATOM   4694  HN  TYR B 228       9.217 -10.510  29.886  1.00 10.00      B   
ATOM   4695  CA  TYR B 228      11.032  -9.830  29.040  1.00 10.00      B   
ATOM   4696  CB  TYR B 228      10.654  -9.084  27.756  1.00 10.00      B   
ATOM   4697  CG  TYR B 228      11.725  -8.134  27.261  1.00 10.00      B   
ATOM   4698  CD1 TYR B 228      12.694  -8.557  26.359  1.00 10.00      B   
ATOM   4699  CD2 TYR B 228      11.774  -6.815  27.700  1.00 10.00      B   
ATOM   4700  CE1 TYR B 228      13.680  -7.695  25.912  1.00 10.00      B   
ATOM   4701  CE2 TYR B 228      12.754  -5.947  27.257  1.00 10.00      B   
ATOM   4702  CZ  TYR B 228      13.705  -6.392  26.363  1.00 10.00      B   
ATOM   4703  OH  TYR B 228      14.685  -5.531  25.922  1.00 10.00      B   
ATOM   4704  HH  TYR B 228      15.086  -5.089  26.680  1.00 10.00      B   
ATOM   4705  C   TYR B 228      11.271  -8.839  30.166  1.00 10.00      B   
ATOM   4706  O   TYR B 228      10.355  -8.130  30.591  1.00 10.00      B   
ATOM   4707  N   GLN B 229      12.502  -8.802  30.648  1.00 10.00      B   
ATOM   4708  HN  GLN B 229      13.181  -9.411  30.280  1.00 10.00      B   
ATOM   4709  CA  GLN B 229      12.875  -7.883  31.707  1.00 10.00      B   
ATOM   4710  CB  GLN B 229      13.317  -8.644  32.959  1.00 10.00      B   
ATOM   4711  CG  GLN B 229      13.450  -7.770  34.197  1.00 10.00      B   
ATOM   4712  CD  GLN B 229      12.142  -7.103  34.585  1.00 10.00      B   
ATOM   4713  OE1 GLN B 229      11.061  -7.647  34.362  1.00 10.00      B   
ATOM   4714  NE2 GLN B 229      12.229  -5.920  35.168  1.00 10.00      B   
ATOM   4715 HE21 GLN B 229      13.123  -5.538  35.321  1.00 10.00      B   
ATOM   4716 HE22 GLN B 229      11.398  -5.468  35.422  1.00 10.00      B   
ATOM   4717  C   GLN B 229      13.993  -6.981  31.211  1.00 10.00      B   
ATOM   4718  O   GLN B 229      13.906  -5.759  31.294  1.00 10.00      B   
ATOM   4719  N   ASP B 230      15.035  -7.603  30.679  1.00 10.00      B   
ATOM   4720  HN  ASP B 230      15.031  -8.581  30.631  1.00 10.00      B   
ATOM   4721  CA  ASP B 230      16.185  -6.883  30.151  1.00 10.00      B   
ATOM   4722  CB  ASP B 230      17.419  -7.149  31.028  1.00 10.00      B   
ATOM   4723  CG  ASP B 230      18.606  -6.259  30.696  1.00 10.00      B   
ATOM   4724  OD1 ASP B 230      18.848  -5.284  31.439  1.00 10.00      B   
ATOM   4725  OD2 ASP B 230      19.317  -6.536  29.705  1.00 10.00      B   
ATOM   4726  C   ASP B 230      16.457  -7.352  28.727  1.00 10.00      B   
ATOM   4727  O   ASP B 230      15.973  -8.410  28.320  1.00 10.00      B   
ATOM   4728  N   SER B 231      17.203  -6.559  27.972  1.00 10.00      B   
ATOM   4729  HN  SER B 231      17.524  -5.710  28.346  1.00 10.00      B   
ATOM   4730  CA  SER B 231      17.553  -6.906  26.602  1.00 10.00      B   
ATOM   4731  CB  SER B 231      18.329  -5.757  25.963  1.00 10.00      B   
ATOM   4732  OG  SER B 231      19.270  -5.206  26.877  1.00 10.00      B   
ATOM   4733  HG  SER B 231      19.294  -5.745  27.680  1.00 10.00      B   
ATOM   4734  C   SER B 231      18.393  -8.179  26.571  1.00 10.00      B   
ATOM   4735  O   SER B 231      18.360  -8.943  25.604  1.00 10.00      B   
ATOM   4736  N   GLU B 232      19.143  -8.393  27.642  1.00 10.00      B   
ATOM   4737  HN  GLU B 232      19.117  -7.739  28.381  1.00 10.00      B   
ATOM   4738  CA  GLU B 232      19.992  -9.562  27.770  1.00 10.00      B   
ATOM   4739  CB  GLU B 232      21.402  -9.143  28.193  1.00 10.00      B   
ATOM   4740  CG  GLU B 232      22.177  -8.375  27.138  1.00 10.00      B   
ATOM   4741  CD  GLU B 232      23.634  -8.208  27.513  1.00 10.00      B   
ATOM   4742  OE1 GLU B 232      24.332  -9.236  27.672  1.00 10.00      B   
ATOM   4743  OE2 GLU B 232      24.091  -7.051  27.655  1.00 10.00      B   
ATOM   4744  C   GLU B 232      19.409 -10.522  28.802  1.00 10.00      B   
ATOM   4745  O   GLU B 232      18.229 -10.429  29.150  1.00 10.00      B   
ATOM   4746  N   HIS B 233      20.241 -11.453  29.274  1.00 10.00      B   
ATOM   4747  HN  HIS B 233      21.160 -11.487  28.925  1.00 10.00      B   
ATOM   4748  CA  HIS B 233      19.830 -12.435  30.281  1.00 10.00      B   
ATOM   4749  CB  HIS B 233      19.344 -11.748  31.566  1.00 10.00      B   
ATOM   4750  CG  HIS B 233      20.441 -11.267  32.469  1.00 10.00      B   
ATOM   4751  ND1 HIS B 233      20.494 -11.560  33.818  1.00 10.00      B   
ATOM   4752  HD1 HIS B 233      19.842 -12.105  34.314  1.00 10.00      B   
ATOM   4753  CD2 HIS B 233      21.523 -10.492  32.217  1.00 10.00      B   
ATOM   4754  CE1 HIS B 233      21.558 -10.990  34.350  1.00 10.00      B   
ATOM   4755  NE2 HIS B 233      22.197 -10.338  33.402  1.00 10.00      B   
ATOM   4756  HE2 HIS B 233      23.029  -9.830  33.527  1.00 10.00      B   
ATOM   4757  C   HIS B 233      18.751 -13.369  29.739  1.00 10.00      B   
ATOM   4758  O   HIS B 233      17.901 -13.857  30.488  1.00 10.00      B   
ATOM   4759  N   ARG B 234      18.794 -13.616  28.437  1.00 10.00      B   
ATOM   4760  HN  ARG B 234      19.502 -13.206  27.895  1.00 10.00      B   
ATOM   4761  CA  ARG B 234      17.825 -14.489  27.787  1.00 10.00      B   
ATOM   4762  CB  ARG B 234      16.702 -13.680  27.133  1.00 10.00      B   
ATOM   4763  CG  ARG B 234      17.163 -12.421  26.417  1.00 10.00      B   
ATOM   4764  CD  ARG B 234      16.054 -11.841  25.552  1.00 10.00      B   
ATOM   4765  NE  ARG B 234      14.732 -12.004  26.163  1.00 10.00      B   
ATOM   4766  HE  ARG B 234      14.686 -12.007  27.147  1.00 10.00      B   
ATOM   4767  CZ  ARG B 234      13.603 -12.139  25.469  1.00 10.00      B   
ATOM   4768  NH1 ARG B 234      13.629 -12.141  24.141  1.00 10.00      B   
ATOM   4769 HH11 ARG B 234      12.745 -12.249  23.597  1.00 10.00      B   
ATOM   4770 HH12 ARG B 234      14.533 -12.032  23.635  1.00 10.00      B   
ATOM   4771  NH2 ARG B 234      12.452 -12.307  26.105  1.00 10.00      B   
ATOM   4772 HH21 ARG B 234      11.566 -12.413  25.568  1.00 10.00      B   
ATOM   4773 HH22 ARG B 234      12.424 -12.338  27.154  1.00 10.00      B   
ATOM   4774  C   ARG B 234      18.505 -15.380  26.759  1.00 10.00      B   
ATOM   4775  O   ARG B 234      19.723 -15.317  26.577  1.00 10.00      B   
ATOM   4776  N   SER B 235      17.714 -16.208  26.096  1.00 10.00      B   
ATOM   4777  HN  SER B 235      16.755 -16.205  26.287  1.00 10.00      B   
ATOM   4778  CA  SER B 235      18.222 -17.122  25.090  1.00 10.00      B   
ATOM   4779  CB  SER B 235      17.389 -18.406  25.100  1.00 10.00      B   
ATOM   4780  OG  SER B 235      16.095 -18.158  25.633  1.00 10.00      B   
ATOM   4781  HG  SER B 235      15.419 -18.484  25.016  1.00 10.00      B   
ATOM   4782  C   SER B 235      18.203 -16.483  23.705  1.00 10.00      B   
ATOM   4783  O   SER B 235      17.360 -15.632  23.413  1.00 10.00      B   
ATOM   4784  N   GLN B 236      19.143 -16.885  22.863  1.00 10.00      B   
ATOM   4785  HN  GLN B 236      19.794 -17.555  23.158  1.00 10.00      B   
ATOM   4786  CA  GLN B 236      19.230 -16.364  21.509  1.00 10.00      B   
ATOM   4787  CB  GLN B 236      20.668 -15.982  21.157  1.00 10.00      B   
ATOM   4788  CG  GLN B 236      20.972 -14.500  21.316  1.00 10.00      B   
ATOM   4789  CD  GLN B 236      20.058 -13.618  20.483  1.00 10.00      B   
ATOM   4790  OE1 GLN B 236      19.552 -14.029  19.437  1.00 10.00      B   
ATOM   4791  NE2 GLN B 236      19.839 -12.394  20.944  1.00 10.00      B   
ATOM   4792 HE21 GLN B 236      20.273 -12.132  21.787  1.00 10.00      B   
ATOM   4793 HE22 GLN B 236      19.255 -11.803  20.428  1.00 10.00      B   
ATOM   4794  C   GLN B 236      18.697 -17.379  20.509  1.00 10.00      B   
ATOM   4795  O   GLN B 236      19.186 -18.505  20.430  1.00 10.00      B   
ATOM   4796  N   TYR B 237      17.685 -16.977  19.759  1.00 10.00      B   
ATOM   4797  HN  TYR B 237      17.329 -16.071  19.884  1.00 10.00      B   
ATOM   4798  CA  TYR B 237      17.077 -17.851  18.766  1.00 10.00      B   
ATOM   4799  CB  TYR B 237      15.551 -17.798  18.874  1.00 10.00      B   
ATOM   4800  CG  TYR B 237      15.054 -17.977  20.290  1.00 10.00      B   
ATOM   4801  CD1 TYR B 237      14.537 -16.906  21.010  1.00 10.00      B   
ATOM   4802  CD2 TYR B 237      15.123 -19.216  20.919  1.00 10.00      B   
ATOM   4803  CE1 TYR B 237      14.106 -17.063  22.313  1.00 10.00      B   
ATOM   4804  CE2 TYR B 237      14.688 -19.381  22.219  1.00 10.00      B   
ATOM   4805  CZ  TYR B 237      14.183 -18.301  22.911  1.00 10.00      B   
ATOM   4806  OH  TYR B 237      13.762 -18.459  24.211  1.00 10.00      B   
ATOM   4807  HH  TYR B 237      12.916 -18.012  24.329  1.00 10.00      B   
ATOM   4808  C   TYR B 237      17.540 -17.480  17.364  1.00 10.00      B   
ATOM   4809  O   TYR B 237      17.065 -18.032  16.370  1.00 10.00      B   
ATOM   4810  N   ARG B 238      18.477 -16.546  17.292  1.00 10.00      B   
ATOM   4811  HN  ARG B 238      18.825 -16.153  18.123  1.00 10.00      B   
ATOM   4812  CA  ARG B 238      19.024 -16.104  16.019  1.00 10.00      B   
ATOM   4813  CB  ARG B 238      19.268 -14.591  16.026  1.00 10.00      B   
ATOM   4814  CG  ARG B 238      18.032 -13.768  16.348  1.00 10.00      B   
ATOM   4815  CD  ARG B 238      18.384 -12.311  16.600  1.00 10.00      B   
ATOM   4816  NE  ARG B 238      18.160 -11.476  15.422  1.00 10.00      B   
ATOM   4817  HE  ARG B 238      18.321 -11.886  14.545  1.00 10.00      B   
ATOM   4818  CZ  ARG B 238      17.747 -10.210  15.478  1.00 10.00      B   
ATOM   4819  NH1 ARG B 238      17.515  -9.629  16.649  1.00 10.00      B   
ATOM   4820 HH11 ARG B 238      17.193  -8.632  16.687  1.00 10.00      B   
ATOM   4821 HH12 ARG B 238      17.648 -10.162  17.537  1.00 10.00      B   
ATOM   4822  NH2 ARG B 238      17.564  -9.521  14.357  1.00 10.00      B   
ATOM   4823 HH21 ARG B 238      17.739  -9.971  13.432  1.00 10.00      B   
ATOM   4824 HH22 ARG B 238      17.244  -8.527  14.397  1.00 10.00      B   
ATOM   4825  C   ARG B 238      20.319 -16.857  15.742  1.00 10.00      B   
ATOM   4826  O   ARG B 238      21.416 -16.339  15.954  1.00 10.00      B   
ATOM   4827  N   ILE B 239      20.181 -18.093  15.289  1.00 10.00      B   
ATOM   4828  HN  ILE B 239      19.280 -18.447  15.130  1.00 10.00      B   
ATOM   4829  CA  ILE B 239      21.331 -18.935  15.006  1.00 10.00      B   
ATOM   4830  CB  ILE B 239      20.928 -20.424  14.946  1.00 10.00      B   
ATOM   4831  CG1 ILE B 239      20.150 -20.823  16.206  1.00 10.00      B   
ATOM   4832  CG2 ILE B 239      22.154 -21.307  14.769  1.00 10.00      B   
ATOM   4833  CD1 ILE B 239      19.552 -22.211  16.145  1.00 10.00      B   
ATOM   4834  C   ILE B 239      22.000 -18.541  13.692  1.00 10.00      B   
ATOM   4835  O   ILE B 239      21.339 -18.405  12.660  1.00 10.00      B   
ATOM   4836  N   LEU B 240      23.309 -18.343  13.746  1.00 10.00      B   
ATOM   4837  HN  LEU B 240      23.773 -18.445  14.605  1.00 10.00      B   
ATOM   4838  CA  LEU B 240      24.083 -17.987  12.573  1.00 10.00      B   
ATOM   4839  CB  LEU B 240      24.815 -16.659  12.786  1.00 10.00      B   
ATOM   4840  CG  LEU B 240      23.926 -15.416  12.888  1.00 10.00      B   
ATOM   4841  CD1 LEU B 240      24.762 -14.186  13.192  1.00 10.00      B   
ATOM   4842  CD2 LEU B 240      23.129 -15.221  11.607  1.00 10.00      B   
ATOM   4843  C   LEU B 240      25.068 -19.105  12.257  1.00 10.00      B   
ATOM   4844  O   LEU B 240      26.177 -19.149  12.795  1.00 10.00      B   
ATOM   4845  N   THR B 241      24.633 -20.022  11.408  1.00 10.00      B   
ATOM   4846  HN  THR B 241      23.735 -19.929  11.029  1.00 10.00      B   
ATOM   4847  CA  THR B 241      25.444 -21.161  11.018  1.00 10.00      B   
ATOM   4848  CB  THR B 241      24.599 -22.193  10.247  1.00 10.00      B   
ATOM   4849  OG1 THR B 241      23.274 -22.241  10.808  1.00 10.00      B   
ATOM   4850  HG1 THR B 241      22.629 -21.982  10.134  1.00 10.00      B   
ATOM   4851  CG2 THR B 241      25.233 -23.571  10.340  1.00 10.00      B   
ATOM   4852  C   THR B 241      26.643 -20.742  10.167  1.00 10.00      B   
ATOM   4853  O   THR B 241      26.487 -20.202   9.066  1.00 10.00      B   
ATOM   4854  N   TRP B 242      27.839 -20.981  10.695  1.00 10.00      B   
ATOM   4855  HN  TRP B 242      27.894 -21.396  11.581  1.00 10.00      B   
ATOM   4856  CA  TRP B 242      29.067 -20.655   9.986  1.00 10.00      B   
ATOM   4857  CB  TRP B 242      30.268 -20.703  10.933  1.00 10.00      B   
ATOM   4858  CG  TRP B 242      30.577 -19.388  11.579  1.00 10.00      B   
ATOM   4859  CD1 TRP B 242      29.683 -18.496  12.089  1.00 10.00      B   
ATOM   4860  CD2 TRP B 242      31.875 -18.817  11.779  1.00 10.00      B   
ATOM   4861  NE1 TRP B 242      30.342 -17.403  12.595  1.00 10.00      B   
ATOM   4862  HE1 TRP B 242      29.916 -16.627  13.015  1.00 10.00      B   
ATOM   4863  CE2 TRP B 242      31.690 -17.575  12.417  1.00 10.00      B   
ATOM   4864  CE3 TRP B 242      33.177 -19.233  11.481  1.00 10.00      B   
ATOM   4865  CZ2 TRP B 242      32.755 -16.746  12.764  1.00 10.00      B   
ATOM   4866  CZ3 TRP B 242      34.232 -18.411  11.826  1.00 10.00      B   
ATOM   4867  CH2 TRP B 242      34.016 -17.182  12.460  1.00 10.00      B   
ATOM   4868  C   TRP B 242      29.265 -21.642   8.851  1.00 10.00      B   
ATOM   4869  O   TRP B 242      29.227 -22.855   9.062  1.00 10.00      B   
ATOM   4870  N   GLN B 243      29.467 -21.129   7.653  1.00 10.00      B   
ATOM   4871  HN  GLN B 243      29.511 -20.152   7.545  1.00 10.00      B   
ATOM   4872  CA  GLN B 243      29.640 -21.980   6.492  1.00 10.00      B   
ATOM   4873  CB  GLN B 243      29.028 -21.319   5.257  1.00 10.00      B   
ATOM   4874  CG  GLN B 243      27.610 -20.820   5.471  1.00 10.00      B   
ATOM   4875  CD  GLN B 243      26.626 -21.950   5.677  1.00 10.00      B   
ATOM   4876  OE1 GLN B 243      26.747 -23.014   5.068  1.00 10.00      B   
ATOM   4877  NE2 GLN B 243      25.658 -21.734   6.552  1.00 10.00      B   
ATOM   4878 HE21 GLN B 243      25.637 -20.868   7.014  1.00 10.00      B   
ATOM   4879 HE22 GLN B 243      24.999 -22.446   6.703  1.00 10.00      B   
ATOM   4880  C   GLN B 243      31.108 -22.275   6.236  1.00 10.00      B   
ATOM   4881  O   GLN B 243      31.990 -21.552   6.701  1.00 10.00      B   
ATOM   4882  N   ARG B 244      31.364 -23.347   5.496  1.00 10.00      B   
ATOM   4883  HN  ARG B 244      30.616 -23.904   5.191  1.00 10.00      B   
ATOM   4884  CA  ARG B 244      32.724 -23.731   5.142  1.00 10.00      B   
ATOM   4885  CB  ARG B 244      32.715 -25.126   4.510  1.00 10.00      B   
ATOM   4886  CG  ARG B 244      34.073 -25.627   4.042  1.00 10.00      B   
ATOM   4887  CD  ARG B 244      33.935 -26.897   3.219  1.00 10.00      B   
ATOM   4888  NE  ARG B 244      33.159 -26.686   1.993  1.00 10.00      B   
ATOM   4889  HE  ARG B 244      32.452 -25.998   2.019  1.00 10.00      B   
ATOM   4890  CZ  ARG B 244      33.350 -27.369   0.864  1.00 10.00      B   
ATOM   4891  NH1 ARG B 244      34.282 -28.313   0.803  1.00 10.00      B   
ATOM   4892 HH11 ARG B 244      34.876 -28.520   1.639  1.00 10.00      B   
ATOM   4893 HH12 ARG B 244      34.429 -28.851  -0.080  1.00 10.00      B   
ATOM   4894  NH2 ARG B 244      32.624 -27.096  -0.213  1.00 10.00      B   
ATOM   4895 HH21 ARG B 244      32.773 -27.634  -1.094  1.00 10.00      B   
ATOM   4896 HH22 ARG B 244      31.903 -26.342  -0.187  1.00 10.00      B   
ATOM   4897  C   ARG B 244      33.286 -22.706   4.159  1.00 10.00      B   
ATOM   4898  O   ARG B 244      34.499 -22.560   3.999  1.00 10.00      B   
ATOM   4899  N   ARG B 245      32.372 -21.979   3.531  1.00 10.00      B   
ATOM   4900  HN  ARG B 245      31.430 -22.133   3.737  1.00 10.00      B   
ATOM   4901  CA  ARG B 245      32.714 -20.955   2.564  1.00 10.00      B   
ATOM   4902  CB  ARG B 245      31.445 -20.444   1.879  1.00 10.00      B   
ATOM   4903  CG  ARG B 245      30.661 -21.514   1.140  1.00 10.00      B   
ATOM   4904  CD  ARG B 245      31.431 -22.025  -0.065  1.00 10.00      B   
ATOM   4905  NE  ARG B 245      31.616 -20.986  -1.078  1.00 10.00      B   
ATOM   4906  HE  ARG B 245      31.284 -20.083  -0.866  1.00 10.00      B   
ATOM   4907  CZ  ARG B 245      32.212 -21.190  -2.248  1.00 10.00      B   
ATOM   4908  NH1 ARG B 245      32.668 -22.401  -2.561  1.00 10.00      B   
ATOM   4909 HH11 ARG B 245      33.136 -22.564  -3.480  1.00 10.00      B   
ATOM   4910 HH12 ARG B 245      32.570 -23.193  -1.884  1.00 10.00      B   
ATOM   4911  NH2 ARG B 245      32.332 -20.190  -3.113  1.00 10.00      B   
ATOM   4912 HH21 ARG B 245      31.968 -19.240  -2.871  1.00 10.00      B   
ATOM   4913 HH22 ARG B 245      32.796 -20.343  -4.035  1.00 10.00      B   
ATOM   4914  C   ARG B 245      33.443 -19.799   3.239  1.00 10.00      B   
ATOM   4915  O   ARG B 245      34.232 -19.104   2.604  1.00 10.00      B   
ATOM   4916  N   ASP B 246      33.170 -19.604   4.527  1.00 10.00      B   
ATOM   4917  HN  ASP B 246      32.505 -20.181   4.965  1.00 10.00      B   
ATOM   4918  CA  ASP B 246      33.806 -18.544   5.306  1.00 10.00      B   
ATOM   4919  CB  ASP B 246      33.277 -18.553   6.745  1.00 10.00      B   
ATOM   4920  CG  ASP B 246      34.092 -17.692   7.695  1.00 10.00      B   
ATOM   4921  OD1 ASP B 246      33.826 -16.471   7.782  1.00 10.00      B   
ATOM   4922  OD2 ASP B 246      34.994 -18.237   8.372  1.00 10.00      B   
ATOM   4923  C   ASP B 246      35.319 -18.717   5.307  1.00 10.00      B   
ATOM   4924  O   ASP B 246      36.067 -17.764   5.074  1.00 10.00      B   
ATOM   4925  N   THR B 247      35.758 -19.949   5.531  1.00 10.00      B   
ATOM   4926  HN  THR B 247      35.108 -20.669   5.684  1.00 10.00      B   
ATOM   4927  CA  THR B 247      37.174 -20.268   5.564  1.00 10.00      B   
ATOM   4928  CB  THR B 247      37.370 -21.734   5.981  1.00 10.00      B   
ATOM   4929  OG1 THR B 247      36.299 -22.118   6.860  1.00 10.00      B   
ATOM   4930  HG1 THR B 247      36.200 -21.456   7.556  1.00 10.00      B   
ATOM   4931  CG2 THR B 247      38.700 -21.919   6.695  1.00 10.00      B   
ATOM   4932  C   THR B 247      37.821 -20.041   4.197  1.00 10.00      B   
ATOM   4933  O   THR B 247      38.966 -19.587   4.103  1.00 10.00      B   
ATOM   4934  N   VAL B 248      37.074 -20.341   3.143  1.00 10.00      B   
ATOM   4935  HN  VAL B 248      36.164 -20.678   3.284  1.00 10.00      B   
ATOM   4936  CA  VAL B 248      37.569 -20.188   1.783  1.00 10.00      B   
ATOM   4937  CB  VAL B 248      36.739 -21.024   0.788  1.00 10.00      B   
ATOM   4938  CG1 VAL B 248      37.334 -20.945  -0.610  1.00 10.00      B   
ATOM   4939  CG2 VAL B 248      36.649 -22.471   1.253  1.00 10.00      B   
ATOM   4940  C   VAL B 248      37.573 -18.724   1.337  1.00 10.00      B   
ATOM   4941  O   VAL B 248      38.611 -18.193   0.945  1.00 10.00      B   
ATOM   4942  N   THR B 249      36.415 -18.077   1.419  1.00 10.00      B   
ATOM   4943  HN  THR B 249      35.629 -18.552   1.765  1.00 10.00      B   
ATOM   4944  CA  THR B 249      36.270 -16.682   1.007  1.00 10.00      B   
ATOM   4945  CB  THR B 249      34.816 -16.190   1.187  1.00 10.00      B   
ATOM   4946  OG1 THR B 249      33.914 -17.180   0.672  1.00 10.00      B   
ATOM   4947  HG1 THR B 249      33.472 -17.621   1.408  1.00 10.00      B   
ATOM   4948  CG2 THR B 249      34.593 -14.885   0.438  1.00 10.00      B   
ATOM   4949  C   THR B 249      37.241 -15.761   1.749  1.00 10.00      B   
ATOM   4950  O   THR B 249      37.823 -14.849   1.153  1.00 10.00      B   
ATOM   4951  N   TRP B 250      37.433 -16.010   3.041  1.00 10.00      B   
ATOM   4952  HN  TRP B 250      36.950 -16.751   3.468  1.00 10.00      B   
ATOM   4953  CA  TRP B 250      38.347 -15.201   3.836  1.00 10.00      B   
ATOM   4954  CB  TRP B 250      38.273 -15.590   5.314  1.00 10.00      B   
ATOM   4955  CG  TRP B 250      38.850 -14.559   6.239  1.00 10.00      B   
ATOM   4956  CD1 TRP B 250      38.498 -13.240   6.324  1.00 10.00      B   
ATOM   4957  CD2 TRP B 250      39.883 -14.762   7.214  1.00 10.00      B   
ATOM   4958  NE1 TRP B 250      39.250 -12.612   7.284  1.00 10.00      B   
ATOM   4959  HE1 TRP B 250      39.183 -11.664   7.531  1.00 10.00      B   
ATOM   4960  CE2 TRP B 250      40.104 -13.524   7.849  1.00 10.00      B   
ATOM   4961  CE3 TRP B 250      40.640 -15.868   7.613  1.00 10.00      B   
ATOM   4962  CZ2 TRP B 250      41.050 -13.362   8.857  1.00 10.00      B   
ATOM   4963  CZ3 TRP B 250      41.577 -15.702   8.613  1.00 10.00      B   
ATOM   4964  CH2 TRP B 250      41.773 -14.460   9.226  1.00 10.00      B   
ATOM   4965  C   TRP B 250      39.771 -15.357   3.314  1.00 10.00      B   
ATOM   4966  O   TRP B 250      40.496 -14.375   3.150  1.00 10.00      B   
ATOM   4967  N   LEU B 251      40.151 -16.598   3.019  1.00 10.00      B   
ATOM   4968  HN  LEU B 251      39.519 -17.338   3.149  1.00 10.00      B   
ATOM   4969  CA  LEU B 251      41.482 -16.887   2.504  1.00 10.00      B   
ATOM   4970  CB  LEU B 251      41.729 -18.396   2.458  1.00 10.00      B   
ATOM   4971  CG  LEU B 251      43.145 -18.833   2.077  1.00 10.00      B   
ATOM   4972  CD1 LEU B 251      44.133 -18.452   3.167  1.00 10.00      B   
ATOM   4973  CD2 LEU B 251      43.192 -20.327   1.801  1.00 10.00      B   
ATOM   4974  C   LEU B 251      41.666 -16.276   1.118  1.00 10.00      B   
ATOM   4975  O   LEU B 251      42.734 -15.760   0.797  1.00 10.00      B   
ATOM   4976  N   LEU B 252      40.614 -16.330   0.306  1.00 10.00      B   
ATOM   4977  HN  LEU B 252      39.791 -16.766   0.621  1.00 10.00      B   
ATOM   4978  CA  LEU B 252      40.647 -15.765  -1.041  1.00 10.00      B   
ATOM   4979  CB  LEU B 252      39.300 -15.962  -1.746  1.00 10.00      B   
ATOM   4980  CG  LEU B 252      38.911 -17.406  -2.074  1.00 10.00      B   
ATOM   4981  CD1 LEU B 252      37.528 -17.460  -2.701  1.00 10.00      B   
ATOM   4982  CD2 LEU B 252      39.941 -18.040  -2.994  1.00 10.00      B   
ATOM   4983  C   LEU B 252      41.000 -14.282  -0.986  1.00 10.00      B   
ATOM   4984  O   LEU B 252      41.793 -13.788  -1.791  1.00 10.00      B   
ATOM   4985  N   PHE B 253      40.411 -13.582  -0.022  1.00 10.00      B   
ATOM   4986  HN  PHE B 253      39.782 -14.035   0.582  1.00 10.00      B   
ATOM   4987  CA  PHE B 253      40.669 -12.161   0.161  1.00 10.00      B   
ATOM   4988  CB  PHE B 253      39.674 -11.561   1.160  1.00 10.00      B   
ATOM   4989  CG  PHE B 253      39.730 -10.062   1.260  1.00 10.00      B   
ATOM   4990  CD1 PHE B 253      39.110  -9.268   0.310  1.00 10.00      B   
ATOM   4991  CD2 PHE B 253      40.398  -9.448   2.307  1.00 10.00      B   
ATOM   4992  CE1 PHE B 253      39.155  -7.889   0.400  1.00 10.00      B   
ATOM   4993  CE2 PHE B 253      40.447  -8.070   2.403  1.00 10.00      B   
ATOM   4994  CZ  PHE B 253      39.825  -7.288   1.448  1.00 10.00      B   
ATOM   4995  C   PHE B 253      42.101 -11.945   0.640  1.00 10.00      B   
ATOM   4996  O   PHE B 253      42.795 -11.041   0.174  1.00 10.00      B   
ATOM   4997  N   LEU B 254      42.542 -12.798   1.559  1.00 10.00      B   
ATOM   4998  HN  LEU B 254      41.940 -13.504   1.879  1.00 10.00      B   
ATOM   4999  CA  LEU B 254      43.890 -12.714   2.107  1.00 10.00      B   
ATOM   5000  CB  LEU B 254      44.079 -13.729   3.235  1.00 10.00      B   
ATOM   5001  CG  LEU B 254      43.258 -13.497   4.505  1.00 10.00      B   
ATOM   5002  CD1 LEU B 254      43.516 -14.599   5.521  1.00 10.00      B   
ATOM   5003  CD2 LEU B 254      43.562 -12.132   5.100  1.00 10.00      B   
ATOM   5004  C   LEU B 254      44.936 -12.932   1.022  1.00 10.00      B   
ATOM   5005  O   LEU B 254      45.989 -12.295   1.031  1.00 10.00      B   
ATOM   5006  N   LEU B 255      44.641 -13.835   0.089  1.00 10.00      B   
ATOM   5007  HN  LEU B 255      43.790 -14.325   0.151  1.00 10.00      B   
ATOM   5008  CA  LEU B 255      45.551 -14.126  -1.016  1.00 10.00      B   
ATOM   5009  CB  LEU B 255      45.004 -15.263  -1.885  1.00 10.00      B   
ATOM   5010  CG  LEU B 255      44.945 -16.647  -1.234  1.00 10.00      B   
ATOM   5011  CD1 LEU B 255      44.186 -17.621  -2.120  1.00 10.00      B   
ATOM   5012  CD2 LEU B 255      46.345 -17.170  -0.946  1.00 10.00      B   
ATOM   5013  C   LEU B 255      45.765 -12.875  -1.859  1.00 10.00      B   
ATOM   5014  O   LEU B 255      46.886 -12.576  -2.279  1.00 10.00      B   
ATOM   5015  N   GLY B 256      44.685 -12.140  -2.084  1.00 10.00      B   
ATOM   5016  HN  GLY B 256      43.821 -12.430  -1.718  1.00 10.00      B   
ATOM   5017  CA  GLY B 256      44.766 -10.920  -2.857  1.00 10.00      B   
ATOM   5018  C   GLY B 256      45.459  -9.820  -2.081  1.00 10.00      B   
ATOM   5019  O   GLY B 256      46.241  -9.054  -2.638  1.00 10.00      B   
ATOM   5020  N   PHE B 257      45.180  -9.764  -0.781  1.00 10.00      B   
ATOM   5021  HN  PHE B 257      44.546 -10.413  -0.405  1.00 10.00      B   
ATOM   5022  CA  PHE B 257      45.769  -8.765   0.103  1.00 10.00      B   
ATOM   5023  CB  PHE B 257      45.249  -8.954   1.532  1.00 10.00      B   
ATOM   5024  CG  PHE B 257      45.633  -7.854   2.483  1.00 10.00      B   
ATOM   5025  CD1 PHE B 257      44.926  -6.664   2.507  1.00 10.00      B   
ATOM   5026  CD2 PHE B 257      46.697  -8.011   3.355  1.00 10.00      B   
ATOM   5027  CE1 PHE B 257      45.273  -5.652   3.381  1.00 10.00      B   
ATOM   5028  CE2 PHE B 257      47.050  -7.002   4.231  1.00 10.00      B   
ATOM   5029  CZ  PHE B 257      46.336  -5.820   4.244  1.00 10.00      B   
ATOM   5030  C   PHE B 257      47.293  -8.846   0.072  1.00 10.00      B   
ATOM   5031  O   PHE B 257      47.977  -7.822   0.035  1.00 10.00      B   
ATOM   5032  N   VAL B 258      47.815 -10.069   0.077  1.00 10.00      B   
ATOM   5033  HN  VAL B 258      47.213 -10.845   0.115  1.00 10.00      B   
ATOM   5034  CA  VAL B 258      49.258 -10.291   0.041  1.00 10.00      B   
ATOM   5035  CB  VAL B 258      49.607 -11.782   0.260  1.00 10.00      B   
ATOM   5036  CG1 VAL B 258      51.103 -12.021   0.120  1.00 10.00      B   
ATOM   5037  CG2 VAL B 258      49.126 -12.242   1.628  1.00 10.00      B   
ATOM   5038  C   VAL B 258      49.847  -9.802  -1.285  1.00 10.00      B   
ATOM   5039  O   VAL B 258      50.942  -9.237  -1.324  1.00 10.00      B   
ATOM   5040  N   ALA B 259      49.096  -9.991  -2.363  1.00 10.00      B   
ATOM   5041  HN  ALA B 259      48.219 -10.420  -2.265  1.00 10.00      B   
ATOM   5042  CA  ALA B 259      49.535  -9.571  -3.691  1.00 10.00      B   
ATOM   5043  CB  ALA B 259      48.588 -10.099  -4.759  1.00 10.00      B   
ATOM   5044  C   ALA B 259      49.649  -8.049  -3.776  1.00 10.00      B   
ATOM   5045  O   ALA B 259      50.427  -7.514  -4.566  1.00 10.00      B   
ATOM   5046  N   ILE B 260      48.862  -7.357  -2.958  1.00 10.00      B   
ATOM   5047  HN  ILE B 260      48.251  -7.840  -2.362  1.00 10.00      B   
ATOM   5048  CA  ILE B 260      48.878  -5.896  -2.930  1.00 10.00      B   
ATOM   5049  CB  ILE B 260      47.553  -5.323  -2.373  1.00 10.00      B   
ATOM   5050  CG1 ILE B 260      46.344  -5.987  -3.042  1.00 10.00      B   
ATOM   5051  CG2 ILE B 260      47.491  -3.811  -2.547  1.00 10.00      B   
ATOM   5052  CD1 ILE B 260      46.351  -5.916  -4.555  1.00 10.00      B   
ATOM   5053  C   ILE B 260      50.048  -5.401  -2.080  1.00 10.00      B   
ATOM   5054  O   ILE B 260      50.469  -4.245  -2.177  1.00 10.00      B   
ATOM   5055  N   LEU B 261      50.574  -6.290  -1.249  1.00 10.00      B   
ATOM   5056  HN  LEU B 261      50.205  -7.196  -1.225  1.00 10.00      B   
ATOM   5057  CA  LEU B 261      51.696  -5.959  -0.383  1.00 10.00      B   
ATOM   5058  CB  LEU B 261      51.652  -6.804   0.895  1.00 10.00      B   
ATOM   5059  CG  LEU B 261      51.793  -6.048   2.221  1.00 10.00      B   
ATOM   5060  CD1 LEU B 261      51.463  -6.958   3.396  1.00 10.00      B   
ATOM   5061  CD2 LEU B 261      53.194  -5.471   2.371  1.00 10.00      B   
ATOM   5062  C   LEU B 261      53.009  -6.186  -1.123  1.00 10.00      B   
ATOM   5063  O   LEU B 261      53.912  -5.348  -1.078  1.00 10.00      B   
ATOM   5064  N   ILE B 262      53.105  -7.316  -1.812  1.00 10.00      B   
ATOM   5065  HN  ILE B 262      52.349  -7.942  -1.813  1.00 10.00      B   
ATOM   5066  CB  ILE B 262      54.713  -9.125  -2.360  1.00 10.00      B   
ATOM   5067  CG1 ILE B 262      54.616  -9.502  -0.879  1.00 10.00      B   
ATOM   5068  CG2 ILE B 262      56.128  -9.356  -2.876  1.00 10.00      B   
ATOM   5069  CD1 ILE B 262      54.826 -10.975  -0.602  1.00 10.00      B   
ATOM   5070  CA  ILE B 262      54.302  -7.651  -2.568  1.00 10.00      B   
ATOM   5071  C   ILE B 262      54.070  -7.390  -4.055  1.00 10.00      B   
ATOM   5072  O   ILE B 262      54.336  -6.257  -4.511  1.00 10.00      B   
ATOM   5073  OXT ILE B 262      53.617  -8.314  -4.761  1.00 10.00      B   
END
