# Supplementary material for: Large-scale discovery of protein interactions at residue resolution using co-evolution calculated from genomic sequences
Source: Nat Commun. 2021 Mar 2;12:1396. doi: 10.1038/s41467-021-21636-z (PMC7925567; doi:10.1038/s41467-021-21636-z)
Supplement: Supplementary file 12 — Supplementary Data 10 [file 41467_2021_21636_MOESM12_ESM.zip › supplementary/allpdb0162_ECFA2_ECFT/models/haddock_top4_haddock_47w.pdb]

REMARK FILENAME="haddock_47w.pdb0"
REMARK ===============================================================
REMARK HADDOCK run for haddock
REMARK initial structure: haddock_47.pdb
REMARK final NOE weights: unambig 50 amb: 50
REMARK ===============================================================
REMARK            total,bonds,angles,improper,dihe,vdw,elec,air,cdih,coup,rdcs,vean,dani,xpcs,rg
REMARK energies: -289.71, 0, 0, 0, 0, -54.3166, -290.405, 55.0112, 0, 0, 0, 0, 0, 0, 0
REMARK ===============================================================
REMARK            bonds,angles,impropers,dihe,air,cdih,coup,rdcs,vean,dani,xpcs
REMARK rms-dev.: 0,0,0,0,2.16999,0,0, 0, 0, 0, 0
REMARK ===============================================================
REMARK               air,cdih,coup,rdcs,vean,dani,xpcs
REMARK               >0.3,>5,>1,>0,>5,>0.2,>0.2
REMARK violations.: 1, 0, 0, 0, 0, 0, 0
REMARK ===============================================================
REMARK                        CVpartition#,violations,rms
REMARK AIRs cross-validation: 2, 0, NaN
REMARK ===============================================================
REMARK NCS energy: 0
REMARK ===============================================================
REMARK Symmetry energy: 0
REMARK ===============================================================
REMARK Desolvation energy: -15.679
REMARK Internal energy free molecules: 142512
REMARK Internal energy complex: -19204.8
REMARK Binding energy: -162078
REMARK ===============================================================
REMARK buried surface area: 1697.73
REMARK ===============================================================
REMARK water - chain1: 0 0 0
REMARK water - chain2: 0 0 0
REMARK water - chain3: 0 0 0
REMARK water - chain4: 0 0 0
REMARK water - chain5: 0 0 0
REMARK water - chain6: 0 0 0
REMARK ===============================================================
REMARK water - water: 0 0 0
REMARK ===============================================================
REMARK DATE:27-Jul-2020  06:23:01       created by user: he47
REMARK VERSION:1.3
ATOM      1  CB  ALA A   2     -20.170  -5.464  18.706  1.00 10.00      A   
ATOM      2  C   ALA A   2     -18.232  -5.800  17.162  1.00 10.00      A   
ATOM      3  O   ALA A   2     -17.247  -6.469  17.487  1.00 10.00      A   
ATOM      4  N   ALA A   2     -19.684  -7.710  17.807  1.00 10.00      A   
ATOM      5  HT1 ALA A   2     -19.173  -7.920  18.685  1.00 10.00      A   
ATOM      6  HT2 ALA A   2     -19.241  -8.246  17.026  1.00 10.00      A   
ATOM      7  HT3 ALA A   2     -20.675  -8.026  17.908  1.00 10.00      A   
ATOM      8  CA  ALA A   2     -19.642  -6.257  17.522  1.00 10.00      A   
ATOM      9  N   ILE A   3     -18.144  -4.657  16.489  1.00 10.00      A   
ATOM     10  HN  ILE A   3     -18.970  -4.170  16.267  1.00 10.00      A   
ATOM     11  CA  ILE A   3     -16.863  -4.097  16.079  1.00 10.00      A   
ATOM     12  CB  ILE A   3     -16.756  -4.008  14.541  1.00 10.00      A   
ATOM     13  CG1 ILE A   3     -17.193  -5.323  13.891  1.00 10.00      A   
ATOM     14  CG2 ILE A   3     -15.336  -3.646  14.122  1.00 10.00      A   
ATOM     15  CD1 ILE A   3     -17.411  -5.220  12.399  1.00 10.00      A   
ATOM     16  C   ILE A   3     -16.694  -2.698  16.663  1.00 10.00      A   
ATOM     17  O   ILE A   3     -17.601  -1.872  16.581  1.00 10.00      A   
ATOM     18  N   ALA A   4     -15.540  -2.437  17.260  1.00 10.00      A   
ATOM     19  HN  ALA A   4     -14.850  -3.137  17.302  1.00 10.00      A   
ATOM     20  CA  ALA A   4     -15.269  -1.134  17.850  1.00 10.00      A   
ATOM     21  CB  ALA A   4     -15.566  -1.149  19.344  1.00 10.00      A   
ATOM     22  C   ALA A   4     -13.827  -0.708  17.599  1.00 10.00      A   
ATOM     23  O   ALA A   4     -12.890  -1.434  17.941  1.00 10.00      A   
ATOM     24  N   PHE A   5     -13.658   0.459  16.986  1.00 10.00      A   
ATOM     25  HN  PHE A   5     -14.451   0.977  16.716  1.00 10.00      A   
ATOM     26  CA  PHE A   5     -12.330   0.993  16.701  1.00 10.00      A   
ATOM     27  CB  PHE A   5     -12.342   1.874  15.449  1.00 10.00      A   
ATOM     28  CG  PHE A   5     -12.283   1.101  14.161  1.00 10.00      A   
ATOM     29  CD1 PHE A   5     -13.352   1.114  13.282  1.00 10.00      A   
ATOM     30  CD2 PHE A   5     -11.158   0.362  13.830  1.00 10.00      A   
ATOM     31  CE1 PHE A   5     -13.301   0.407  12.095  1.00 10.00      A   
ATOM     32  CE2 PHE A   5     -11.099  -0.347  12.646  1.00 10.00      A   
ATOM     33  CZ  PHE A   5     -12.173  -0.325  11.777  1.00 10.00      A   
ATOM     34  C   PHE A   5     -11.790   1.767  17.899  1.00 10.00      A   
ATOM     35  O   PHE A   5     -12.441   2.685  18.403  1.00 10.00      A   
ATOM     36  N   GLU A   6     -10.601   1.394  18.350  1.00 10.00      A   
ATOM     37  HN  GLU A   6     -10.125   0.665  17.895  1.00 10.00      A   
ATOM     38  CA  GLU A   6      -9.982   2.037  19.499  1.00 10.00      A   
ATOM     39  CB  GLU A   6      -9.574   0.997  20.543  1.00 10.00      A   
ATOM     40  CG  GLU A   6     -10.731   0.373  21.303  1.00 10.00      A   
ATOM     41  CD  GLU A   6     -10.256  -0.583  22.375  1.00 10.00      A   
ATOM     42  OE1 GLU A   6      -9.080  -0.477  22.794  1.00 10.00      A   
ATOM     43  OE2 GLU A   6     -11.048  -1.445  22.804  1.00 10.00      A   
ATOM     44  C   GLU A   6      -8.766   2.863  19.107  1.00 10.00      A   
ATOM     45  O   GLU A   6      -7.630   2.409  19.264  1.00 10.00      A   
ATOM     46  N   HIS A   7      -9.010   4.070  18.593  1.00 10.00      A   
ATOM     47  HN  HIS A   7      -9.942   4.359  18.470  1.00 10.00      A   
ATOM     48  CA  HIS A   7      -7.935   4.981  18.197  1.00 10.00      A   
ATOM     49  CB  HIS A   7      -7.163   5.469  19.429  1.00 10.00      A   
ATOM     50  CG  HIS A   7      -7.985   6.289  20.375  1.00 10.00      A   
ATOM     51  ND1 HIS A   7      -8.228   7.630  20.186  1.00 10.00      A   
ATOM     52  HD1 HIS A   7      -7.883   8.174  19.433  1.00 10.00      A   
ATOM     53  CD2 HIS A   7      -8.625   5.952  21.521  1.00 10.00      A   
ATOM     54  CE1 HIS A   7      -8.982   8.085  21.169  1.00 10.00      A   
ATOM     55  NE2 HIS A   7      -9.235   7.086  21.992  1.00 10.00      A   
ATOM     56  HE2 HIS A   7      -9.776   7.147  22.811  1.00 10.00      A   
ATOM     57  C   HIS A   7      -6.990   4.326  17.196  1.00 10.00      A   
ATOM     58  O   HIS A   7      -5.774   4.294  17.396  1.00 10.00      A   
ATOM     59  N   VAL A   8      -7.553   3.817  16.115  1.00 10.00      A   
ATOM     60  HN  VAL A   8      -8.525   3.899  15.994  1.00 10.00      A   
ATOM     61  CA  VAL A   8      -6.760   3.151  15.092  1.00 10.00      A   
ATOM     62  CB  VAL A   8      -7.572   2.067  14.352  1.00 10.00      A   
ATOM     63  CG1 VAL A   8      -6.736   1.410  13.261  1.00 10.00      A   
ATOM     64  CG2 VAL A   8      -8.077   1.023  15.337  1.00 10.00      A   
ATOM     65  C   VAL A   8      -6.178   4.152  14.096  1.00 10.00      A   
ATOM     66  O   VAL A   8      -6.904   4.934  13.483  1.00 10.00      A   
ATOM     67  N   THR A   9      -4.862   4.129  13.962  1.00 10.00      A   
ATOM     68  HN  THR A   9      -4.339   3.486  14.500  1.00 10.00      A   
ATOM     69  CA  THR A   9      -4.156   5.010  13.047  1.00 10.00      A   
ATOM     70  CB  THR A   9      -3.300   6.026  13.831  1.00 10.00      A   
ATOM     71  OG1 THR A   9      -4.133   6.723  14.766  1.00 10.00      A   
ATOM     72  HG1 THR A   9      -4.497   6.094  15.399  1.00 10.00      A   
ATOM     73  CG2 THR A   9      -2.639   7.033  12.899  1.00 10.00      A   
ATOM     74  C   THR A   9      -3.261   4.174  12.130  1.00 10.00      A   
ATOM     75  O   THR A   9      -2.578   3.252  12.587  1.00 10.00      A   
ATOM     76  N   TYR A  10      -3.285   4.475  10.838  1.00 10.00      A   
ATOM     77  HN  TYR A  10      -3.846   5.220  10.525  1.00 10.00      A   
ATOM     78  CA  TYR A  10      -2.480   3.741   9.873  1.00 10.00      A   
ATOM     79  CB  TYR A  10      -3.318   2.679   9.145  1.00 10.00      A   
ATOM     80  CG  TYR A  10      -2.608   2.050   7.961  1.00 10.00      A   
ATOM     81  CD1 TYR A  10      -1.632   1.078   8.146  1.00 10.00      A   
ATOM     82  CD2 TYR A  10      -2.898   2.446   6.662  1.00 10.00      A   
ATOM     83  CE1 TYR A  10      -0.964   0.522   7.072  1.00 10.00      A   
ATOM     84  CE2 TYR A  10      -2.240   1.891   5.584  1.00 10.00      A   
ATOM     85  CZ  TYR A  10      -1.273   0.932   5.794  1.00 10.00      A   
ATOM     86  OH  TYR A  10      -0.604   0.389   4.719  1.00 10.00      A   
ATOM     87  HH  TYR A  10      -0.270   1.101   4.163  1.00 10.00      A   
ATOM     88  C   TYR A  10      -1.828   4.678   8.864  1.00 10.00      A   
ATOM     89  O   TYR A  10      -2.475   5.589   8.335  1.00 10.00      A   
ATOM     90  N   THR A  11      -0.548   4.447   8.604  1.00 10.00      A   
ATOM     91  HN  THR A  11      -0.089   3.711   9.074  1.00 10.00      A   
ATOM     92  CA  THR A  11       0.201   5.243   7.646  1.00 10.00      A   
ATOM     93  CB  THR A  11       1.329   6.052   8.334  1.00 10.00      A   
ATOM     94  OG1 THR A  11       1.818   7.068   7.452  1.00 10.00      A   
ATOM     95  HG1 THR A  11       1.981   7.874   7.952  1.00 10.00      A   
ATOM     96  CG2 THR A  11       2.481   5.157   8.768  1.00 10.00      A   
ATOM     97  C   THR A  11       0.767   4.341   6.541  1.00 10.00      A   
ATOM     98  O   THR A  11       1.145   3.191   6.790  1.00 10.00      A   
ATOM     99  N   TYR A  12       0.788   4.845   5.318  1.00 10.00      A   
ATOM    100  HN  TYR A  12       0.463   5.763   5.169  1.00 10.00      A   
ATOM    101  CA  TYR A  12       1.297   4.081   4.194  1.00 10.00      A   
ATOM    102  CB  TYR A  12       0.690   4.572   2.876  1.00 10.00      A   
ATOM    103  CG  TYR A  12      -0.707   4.046   2.604  1.00 10.00      A   
ATOM    104  CD1 TYR A  12      -1.831   4.800   2.919  1.00 10.00      A   
ATOM    105  CD2 TYR A  12      -0.902   2.793   2.031  1.00 10.00      A   
ATOM    106  CE1 TYR A  12      -3.106   4.322   2.674  1.00 10.00      A   
ATOM    107  CE2 TYR A  12      -2.176   2.308   1.780  1.00 10.00      A   
ATOM    108  CZ  TYR A  12      -3.275   3.077   2.104  1.00 10.00      A   
ATOM    109  OH  TYR A  12      -4.547   2.599   1.861  1.00 10.00      A   
ATOM    110  HH  TYR A  12      -4.608   1.684   2.167  1.00 10.00      A   
ATOM    111  C   TYR A  12       2.818   4.142   4.148  1.00 10.00      A   
ATOM    112  O   TYR A  12       3.422   5.052   4.714  1.00 10.00      A   
ATOM    113  N   GLN A  13       3.420   3.157   3.484  1.00 10.00      A   
ATOM    114  HN  GLN A  13       2.862   2.470   3.057  1.00 10.00      A   
ATOM    115  CA  GLN A  13       4.878   3.060   3.344  1.00 10.00      A   
ATOM    116  CB  GLN A  13       5.501   4.329   2.755  1.00 10.00      A   
ATOM    117  CG  GLN A  13       5.343   4.448   1.246  1.00 10.00      A   
ATOM    118  CD  GLN A  13       5.743   3.178   0.518  1.00 10.00      A   
ATOM    119  OE1 GLN A  13       6.913   2.977   0.189  1.00 10.00      A   
ATOM    120  NE2 GLN A  13       4.775   2.315   0.253  1.00 10.00      A   
ATOM    121 HE21 GLN A  13       3.860   2.541   0.534  1.00 10.00      A   
ATOM    122 HE22 GLN A  13       5.010   1.480  -0.203  1.00 10.00      A   
ATOM    123  C   GLN A  13       5.580   2.620   4.633  1.00 10.00      A   
ATOM    124  O   GLN A  13       6.788   2.370   4.633  1.00 10.00      A   
ATOM    125  N   ALA A  14       4.813   2.532   5.720  1.00 10.00      A   
ATOM    126  HN  ALA A  14       3.870   2.786   5.646  1.00 10.00      A   
ATOM    127  CA  ALA A  14       5.319   2.097   7.024  1.00 10.00      A   
ATOM    128  CB  ALA A  14       5.686   0.618   7.011  1.00 10.00      A   
ATOM    129  C   ALA A  14       6.463   2.962   7.568  1.00 10.00      A   
ATOM    130  O   ALA A  14       6.226   4.027   8.143  1.00 10.00      A   
ATOM    131  N   GLY A  15       7.697   2.502   7.378  1.00 10.00      A   
ATOM    132  HN  GLY A  15       7.824   1.658   6.889  1.00 10.00      A   
ATOM    133  CA  GLY A  15       8.853   3.228   7.874  1.00 10.00      A   
ATOM    134  C   GLY A  15       9.561   4.030   6.800  1.00 10.00      A   
ATOM    135  O   GLY A  15      10.608   4.628   7.054  1.00 10.00      A   
ATOM    136  N   THR A  16       8.999   4.036   5.601  1.00 10.00      A   
ATOM    137  HN  THR A  16       8.167   3.536   5.459  1.00 10.00      A   
ATOM    138  CA  THR A  16       9.576   4.782   4.495  1.00 10.00      A   
ATOM    139  CB  THR A  16       8.887   4.399   3.161  1.00 10.00      A   
ATOM    140  OG1 THR A  16       8.900   2.969   2.990  1.00 10.00      A   
ATOM    141  HG1 THR A  16       8.263   2.568   3.603  1.00 10.00      A   
ATOM    142  CG2 THR A  16       9.578   5.054   1.973  1.00 10.00      A   
ATOM    143  C   THR A  16       9.407   6.285   4.747  1.00 10.00      A   
ATOM    144  O   THR A  16       8.340   6.723   5.175  1.00 10.00      A   
ATOM    145  N   PRO A  17      10.461   7.092   4.499  1.00 10.00      A   
ATOM    146  CA  PRO A  17      10.420   8.556   4.702  1.00 10.00      A   
ATOM    147  CB  PRO A  17      11.809   9.021   4.252  1.00 10.00      A   
ATOM    148  CG  PRO A  17      12.669   7.811   4.370  1.00 10.00      A   
ATOM    149  CD  PRO A  17      11.786   6.645   4.035  1.00 10.00      A   
ATOM    150  C   PRO A  17       9.342   9.247   3.864  1.00 10.00      A   
ATOM    151  O   PRO A  17       9.068  10.433   4.037  1.00 10.00      A   
ATOM    152  N   MET A  18       8.743   8.497   2.952  1.00 10.00      A   
ATOM    153  HN  MET A  18       9.013   7.561   2.863  1.00 10.00      A   
ATOM    154  CA  MET A  18       7.688   9.013   2.089  1.00 10.00      A   
ATOM    155  CB  MET A  18       7.949   8.597   0.638  1.00 10.00      A   
ATOM    156  CG  MET A  18       9.256   9.114   0.057  1.00 10.00      A   
ATOM    157  SD  MET A  18       9.231  10.887  -0.274  1.00 10.00      A   
ATOM    158  CE  MET A  18       8.061  10.968  -1.628  1.00 10.00      A   
ATOM    159  C   MET A  18       6.337   8.465   2.547  1.00 10.00      A   
ATOM    160  O   MET A  18       5.473   8.132   1.733  1.00 10.00      A   
ATOM    161  N   ALA A  19       6.166   8.381   3.859  1.00 10.00      A   
ATOM    162  HN  ALA A  19       6.887   8.685   4.450  1.00 10.00      A   
ATOM    163  CA  ALA A  19       4.944   7.860   4.455  1.00 10.00      A   
ATOM    164  CB  ALA A  19       5.178   7.549   5.925  1.00 10.00      A   
ATOM    165  C   ALA A  19       3.773   8.825   4.297  1.00 10.00      A   
ATOM    166  O   ALA A  19       3.963  10.037   4.144  1.00 10.00      A   
ATOM    167  N   HIS A  20       2.564   8.276   4.333  1.00 10.00      A   
ATOM    168  HN  HIS A  20       2.490   7.304   4.452  1.00 10.00      A   
ATOM    169  CA  HIS A  20       1.342   9.066   4.206  1.00 10.00      A   
ATOM    170  CB  HIS A  20       0.871   9.133   2.748  1.00 10.00      A   
ATOM    171  CG  HIS A  20       1.615  10.128   1.916  1.00 10.00      A   
ATOM    172  ND1 HIS A  20       1.318  11.473   1.907  1.00 10.00      A   
ATOM    173  HD1 HIS A  20       0.604  11.905   2.426  1.00 10.00      A   
ATOM    174  CD2 HIS A  20       2.657   9.971   1.066  1.00 10.00      A   
ATOM    175  CE1 HIS A  20       2.142  12.100   1.091  1.00 10.00      A   
ATOM    176  NE2 HIS A  20       2.964  11.212   0.568  1.00 10.00      A   
ATOM    177  HE2 HIS A  20       3.676  11.409  -0.078  1.00 10.00      A   
ATOM    178  C   HIS A  20       0.237   8.481   5.078  1.00 10.00      A   
ATOM    179  O   HIS A  20      -0.198   7.349   4.866  1.00 10.00      A   
ATOM    180  N   THR A  21      -0.211   9.250   6.056  1.00 10.00      A   
ATOM    181  HN  THR A  21       0.163  10.152   6.168  1.00 10.00      A   
ATOM    182  CA  THR A  21      -1.256   8.801   6.962  1.00 10.00      A   
ATOM    183  CB  THR A  21      -1.121   9.489   8.337  1.00 10.00      A   
ATOM    184  OG1 THR A  21       0.260   9.487   8.736  1.00 10.00      A   
ATOM    185  HG1 THR A  21       0.386   8.860   9.459  1.00 10.00      A   
ATOM    186  CG2 THR A  21      -1.946   8.757   9.385  1.00 10.00      A   
ATOM    187  C   THR A  21      -2.641   9.079   6.378  1.00 10.00      A   
ATOM    188  O   THR A  21      -3.104  10.220   6.371  1.00 10.00      A   
ATOM    189  N   ALA A  22      -3.293   8.032   5.878  1.00 10.00      A   
ATOM    190  HN  ALA A  22      -2.864   7.152   5.896  1.00 10.00      A   
ATOM    191  CA  ALA A  22      -4.623   8.163   5.290  1.00 10.00      A   
ATOM    192  CB  ALA A  22      -4.763   7.255   4.080  1.00 10.00      A   
ATOM    193  C   ALA A  22      -5.712   7.865   6.316  1.00 10.00      A   
ATOM    194  O   ALA A  22      -6.894   8.095   6.068  1.00 10.00      A   
ATOM    195  N   LEU A  23      -5.303   7.344   7.464  1.00 10.00      A   
ATOM    196  HN  LEU A  23      -4.346   7.169   7.593  1.00 10.00      A   
ATOM    197  CA  LEU A  23      -6.230   7.024   8.539  1.00 10.00      A   
ATOM    198  CB  LEU A  23      -6.475   5.513   8.602  1.00 10.00      A   
ATOM    199  CG  LEU A  23      -7.622   5.048   9.500  1.00 10.00      A   
ATOM    200  CD1 LEU A  23      -8.957   5.561   8.982  1.00 10.00      A   
ATOM    201  CD2 LEU A  23      -7.634   3.531   9.608  1.00 10.00      A   
ATOM    202  C   LEU A  23      -5.651   7.522   9.855  1.00 10.00      A   
ATOM    203  O   LEU A  23      -4.720   6.926  10.395  1.00 10.00      A   
ATOM    204  N   THR A  24      -6.194   8.618  10.365  1.00 10.00      A   
ATOM    205  HN  THR A  24      -6.963   9.034   9.911  1.00 10.00      A   
ATOM    206  CA  THR A  24      -5.692   9.206  11.596  1.00 10.00      A   
ATOM    207  CB  THR A  24      -5.311  10.680  11.374  1.00 10.00      A   
ATOM    208  OG1 THR A  24      -4.854  10.847  10.025  1.00 10.00      A   
ATOM    209  HG1 THR A  24      -5.069  10.057   9.518  1.00 10.00      A   
ATOM    210  CG2 THR A  24      -4.209  11.099  12.336  1.00 10.00      A   
ATOM    211  C   THR A  24      -6.689   9.120  12.747  1.00 10.00      A   
ATOM    212  O   THR A  24      -7.761   9.726  12.696  1.00 10.00      A   
ATOM    213  N   ASP A  25      -6.303   8.371  13.778  1.00 10.00      A   
ATOM    214  HN  ASP A  25      -5.435   7.915  13.725  1.00 10.00      A   
ATOM    215  CA  ASP A  25      -7.102   8.191  14.995  1.00 10.00      A   
ATOM    216  CB  ASP A  25      -6.907   9.373  15.949  1.00 10.00      A   
ATOM    217  CG  ASP A  25      -7.401   9.083  17.353  1.00 10.00      A   
ATOM    218  OD1 ASP A  25      -6.770   8.266  18.050  1.00 10.00      A   
ATOM    219  OD2 ASP A  25      -8.413   9.683  17.781  1.00 10.00      A   
ATOM    220  C   ASP A  25      -8.585   7.956  14.739  1.00 10.00      A   
ATOM    221  O   ASP A  25      -9.414   8.833  14.984  1.00 10.00      A   
ATOM    222  N   VAL A  26      -8.925   6.782  14.237  1.00 10.00      A   
ATOM    223  HN  VAL A  26      -8.226   6.121  14.029  1.00 10.00      A   
ATOM    224  CA  VAL A  26     -10.318   6.458  13.984  1.00 10.00      A   
ATOM    225  CB  VAL A  26     -10.523   5.700  12.647  1.00 10.00      A   
ATOM    226  CG1 VAL A  26      -9.990   4.276  12.699  1.00 10.00      A   
ATOM    227  CG2 VAL A  26     -11.979   5.727  12.215  1.00 10.00      A   
ATOM    228  C   VAL A  26     -10.901   5.692  15.174  1.00 10.00      A   
ATOM    229  O   VAL A  26     -10.327   4.699  15.632  1.00 10.00      A   
ATOM    230  N   SER A  27     -12.015   6.183  15.702  1.00 10.00      A   
ATOM    231  HN  SER A  27     -12.419   6.989  15.310  1.00 10.00      A   
ATOM    232  CA  SER A  27     -12.658   5.551  16.842  1.00 10.00      A   
ATOM    233  CB  SER A  27     -12.199   6.210  18.149  1.00 10.00      A   
ATOM    234  OG  SER A  27     -10.784   6.315  18.207  1.00 10.00      A   
ATOM    235  HG  SER A  27     -10.511   7.159  17.825  1.00 10.00      A   
ATOM    236  C   SER A  27     -14.173   5.632  16.725  1.00 10.00      A   
ATOM    237  O   SER A  27     -14.749   6.719  16.749  1.00 10.00      A   
ATOM    238  N   LEU A  28     -14.805   4.479  16.578  1.00 10.00      A   
ATOM    239  HN  LEU A  28     -14.282   3.650  16.544  1.00 10.00      A   
ATOM    240  CA  LEU A  28     -16.255   4.395  16.469  1.00 10.00      A   
ATOM    241  CB  LEU A  28     -16.727   4.728  15.047  1.00 10.00      A   
ATOM    242  CG  LEU A  28     -16.311   3.754  13.945  1.00 10.00      A   
ATOM    243  CD1 LEU A  28     -17.474   3.496  13.004  1.00 10.00      A   
ATOM    244  CD2 LEU A  28     -15.118   4.299  13.176  1.00 10.00      A   
ATOM    245  C   LEU A  28     -16.711   2.999  16.864  1.00 10.00      A   
ATOM    246  O   LEU A  28     -15.895   2.078  16.926  1.00 10.00      A   
ATOM    247  N   THR A  29     -17.996   2.842  17.139  1.00 10.00      A   
ATOM    248  HN  THR A  29     -18.605   3.609  17.076  1.00 10.00      A   
ATOM    249  CA  THR A  29     -18.527   1.548  17.527  1.00 10.00      A   
ATOM    250  CB  THR A  29     -19.010   1.553  18.991  1.00 10.00      A   
ATOM    251  OG1 THR A  29     -18.004   2.153  19.821  1.00 10.00      A   
ATOM    252  HG1 THR A  29     -17.737   1.526  20.505  1.00 10.00      A   
ATOM    253  CG2 THR A  29     -19.268   0.131  19.473  1.00 10.00      A   
ATOM    254  C   THR A  29     -19.669   1.133  16.606  1.00 10.00      A   
ATOM    255  O   THR A  29     -20.600   1.903  16.372  1.00 10.00      A   
ATOM    256  N   VAL A  30     -19.576  -0.079  16.080  1.00 10.00      A   
ATOM    257  HN  VAL A  30     -18.801  -0.639  16.307  1.00 10.00      A   
ATOM    258  CA  VAL A  30     -20.593  -0.619  15.193  1.00 10.00      A   
ATOM    259  CB  VAL A  30     -19.961  -1.197  13.904  1.00 10.00      A   
ATOM    260  CG1 VAL A  30     -20.955  -2.056  13.135  1.00 10.00      A   
ATOM    261  CG2 VAL A  30     -19.444  -0.072  13.021  1.00 10.00      A   
ATOM    262  C   VAL A  30     -21.373  -1.709  15.922  1.00 10.00      A   
ATOM    263  O   VAL A  30     -20.804  -2.729  16.325  1.00 10.00      A   
ATOM    264  N   PRO A  31     -22.680  -1.493  16.124  1.00 10.00      A   
ATOM    265  CA  PRO A  31     -23.544  -2.455  16.813  1.00 10.00      A   
ATOM    266  CB  PRO A  31     -24.872  -1.705  16.953  1.00 10.00      A   
ATOM    267  CG  PRO A  31     -24.855  -0.707  15.848  1.00 10.00      A   
ATOM    268  CD  PRO A  31     -23.420  -0.293  15.694  1.00 10.00      A   
ATOM    269  C   PRO A  31     -23.746  -3.726  15.995  1.00 10.00      A   
ATOM    270  O   PRO A  31     -23.579  -3.728  14.772  1.00 10.00      A   
ATOM    271  N   ASP A  32     -24.098  -4.806  16.678  1.00 10.00      A   
ATOM    272  HN  ASP A  32     -24.203  -4.740  17.651  1.00 10.00      A   
ATOM    273  CA  ASP A  32     -24.333  -6.084  16.020  1.00 10.00      A   
ATOM    274  CB  ASP A  32     -24.535  -7.204  17.046  1.00 10.00      A   
ATOM    275  CG  ASP A  32     -23.367  -7.360  17.994  1.00 10.00      A   
ATOM    276  OD1 ASP A  32     -22.337  -7.936  17.587  1.00 10.00      A   
ATOM    277  OD2 ASP A  32     -23.479  -6.905  19.155  1.00 10.00      A   
ATOM    278  C   ASP A  32     -25.561  -5.975  15.137  1.00 10.00      A   
ATOM    279  O   ASP A  32     -26.598  -5.475  15.576  1.00 10.00      A   
ATOM    280  N   ARG A  33     -25.435  -6.436  13.897  1.00 10.00      A   
ATOM    281  HN  ARG A  33     -24.578  -6.833  13.625  1.00 10.00      A   
ATOM    282  CA  ARG A  33     -26.527  -6.378  12.923  1.00 10.00      A   
ATOM    283  CB  ARG A  33     -27.794  -7.091  13.423  1.00 10.00      A   
ATOM    284  CG  ARG A  33     -27.616  -8.567  13.736  1.00 10.00      A   
ATOM    285  CD  ARG A  33     -28.955  -9.248  13.975  1.00 10.00      A   
ATOM    286  NE  ARG A  33     -29.698  -8.641  15.081  1.00 10.00      A   
ATOM    287  HE  ARG A  33     -29.256  -7.912  15.573  1.00 10.00      A   
ATOM    288  CZ  ARG A  33     -30.921  -9.015  15.457  1.00 10.00      A   
ATOM    289  NH1 ARG A  33     -31.555  -9.994  14.817  1.00 10.00      A   
ATOM    290 HH11 ARG A  33     -31.099 -10.479  14.015  1.00 10.00      A   
ATOM    291 HH12 ARG A  33     -32.511 -10.284  15.115  1.00 10.00      A   
ATOM    292  NH2 ARG A  33     -31.515  -8.396  16.469  1.00 10.00      A   
ATOM    293 HH21 ARG A  33     -31.026  -7.620  16.968  1.00 10.00      A   
ATOM    294 HH22 ARG A  33     -32.471  -8.682  16.771  1.00 10.00      A   
ATOM    295  C   ARG A  33     -26.848  -4.931  12.562  1.00 10.00      A   
ATOM    296  O   ARG A  33     -27.994  -4.596  12.265  1.00 10.00      A   
ATOM    297  N   GLY A  34     -25.830  -4.079  12.598  1.00 10.00      A   
ATOM    298  HN  GLY A  34     -24.940  -4.405  12.851  1.00 10.00      A   
ATOM    299  CA  GLY A  34     -26.016  -2.677  12.273  1.00 10.00      A   
ATOM    300  C   GLY A  34     -25.820  -2.396  10.795  1.00 10.00      A   
ATOM    301  O   GLY A  34     -25.547  -3.312  10.011  1.00 10.00      A   
ATOM    302  N   TYR A  35     -25.958  -1.130  10.417  1.00 10.00      A   
ATOM    303  HN  TYR A  35     -26.162  -0.450  11.095  1.00 10.00      A   
ATOM    304  CA  TYR A  35     -25.802  -0.710   9.031  1.00 10.00      A   
ATOM    305  CB  TYR A  35     -27.179  -0.569   8.369  1.00 10.00      A   
ATOM    306  CG  TYR A  35     -27.183  -0.755   6.867  1.00 10.00      A   
ATOM    307  CD1 TYR A  35     -27.813  -1.848   6.290  1.00 10.00      A   
ATOM    308  CD2 TYR A  35     -26.570   0.165   6.027  1.00 10.00      A   
ATOM    309  CE1 TYR A  35     -27.832  -2.021   4.920  1.00 10.00      A   
ATOM    310  CE2 TYR A  35     -26.582  -0.001   4.657  1.00 10.00      A   
ATOM    311  CZ  TYR A  35     -27.215  -1.096   4.108  1.00 10.00      A   
ATOM    312  OH  TYR A  35     -27.234  -1.261   2.744  1.00 10.00      A   
ATOM    313  HH  TYR A  35     -26.335  -1.207   2.404  1.00 10.00      A   
ATOM    314  C   TYR A  35     -25.062   0.622   8.984  1.00 10.00      A   
ATOM    315  O   TYR A  35     -25.665   1.687   9.126  1.00 10.00      A   
ATOM    316  N   LEU A  36     -23.755   0.554   8.798  1.00 10.00      A   
ATOM    317  HN  LEU A  36     -23.333  -0.326   8.683  1.00 10.00      A   
ATOM    318  CA  LEU A  36     -22.926   1.751   8.750  1.00 10.00      A   
ATOM    319  CB  LEU A  36     -21.575   1.494   9.426  1.00 10.00      A   
ATOM    320  CG  LEU A  36     -20.532   2.609   9.317  1.00 10.00      A   
ATOM    321  CD1 LEU A  36     -20.945   3.819  10.142  1.00 10.00      A   
ATOM    322  CD2 LEU A  36     -19.162   2.105   9.742  1.00 10.00      A   
ATOM    323  C   LEU A  36     -22.711   2.234   7.321  1.00 10.00      A   
ATOM    324  O   LEU A  36     -22.402   1.450   6.426  1.00 10.00      A   
ATOM    325  N   ALA A  37     -22.900   3.525   7.118  1.00 10.00      A   
ATOM    326  HN  ALA A  37     -23.195   4.086   7.872  1.00 10.00      A   
ATOM    327  CA  ALA A  37     -22.701   4.144   5.820  1.00 10.00      A   
ATOM    328  CB  ALA A  37     -23.968   4.849   5.366  1.00 10.00      A   
ATOM    329  C   ALA A  37     -21.545   5.131   5.907  1.00 10.00      A   
ATOM    330  O   ALA A  37     -21.566   6.055   6.720  1.00 10.00      A   
ATOM    331  N   ILE A  38     -20.533   4.926   5.085  1.00 10.00      A   
ATOM    332  HN  ILE A  38     -20.575   4.176   4.450  1.00 10.00      A   
ATOM    333  CA  ILE A  38     -19.368   5.798   5.089  1.00 10.00      A   
ATOM    334  CB  ILE A  38     -18.052   4.995   5.048  1.00 10.00      A   
ATOM    335  CG1 ILE A  38     -18.026   3.948   6.167  1.00 10.00      A   
ATOM    336  CG2 ILE A  38     -16.854   5.926   5.165  1.00 10.00      A   
ATOM    337  CD1 ILE A  38     -16.835   3.014   6.109  1.00 10.00      A   
ATOM    338  C   ILE A  38     -19.416   6.772   3.917  1.00 10.00      A   
ATOM    339  O   ILE A  38     -19.407   6.363   2.753  1.00 10.00      A   
ATOM    340  N   ILE A  39     -19.478   8.057   4.231  1.00 10.00      A   
ATOM    341  HN  ILE A  39     -19.484   8.321   5.180  1.00 10.00      A   
ATOM    342  CA  ILE A  39     -19.528   9.090   3.214  1.00 10.00      A   
ATOM    343  CB  ILE A  39     -20.800   9.964   3.357  1.00 10.00      A   
ATOM    344  CG1 ILE A  39     -20.875  11.036   2.264  1.00 10.00      A   
ATOM    345  CG2 ILE A  39     -20.887  10.589   4.742  1.00 10.00      A   
ATOM    346  CD1 ILE A  39     -20.926  10.482   0.855  1.00 10.00      A   
ATOM    347  C   ILE A  39     -18.270   9.956   3.265  1.00 10.00      A   
ATOM    348  O   ILE A  39     -17.712  10.200   4.338  1.00 10.00      A   
ATOM    349  N   GLY A  40     -17.810  10.384   2.099  1.00 10.00      A   
ATOM    350  HN  GLY A  40     -18.279  10.131   1.277  1.00 10.00      A   
ATOM    351  CA  GLY A  40     -16.627  11.212   2.026  1.00 10.00      A   
ATOM    352  C   GLY A  40     -16.126  11.342   0.605  1.00 10.00      A   
ATOM    353  O   GLY A  40     -16.613  10.657  -0.295  1.00 10.00      A   
ATOM    354  N   HIS A  41     -15.145  12.208   0.402  1.00 10.00      A   
ATOM    355  HN  HIS A  41     -14.787  12.707   1.166  1.00 10.00      A   
ATOM    356  CA  HIS A  41     -14.577  12.434  -0.922  1.00 10.00      A   
ATOM    357  CB  HIS A  41     -13.771  13.741  -0.921  1.00 10.00      A   
ATOM    358  CG  HIS A  41     -13.449  14.269  -2.284  1.00 10.00      A   
ATOM    359  ND1 HIS A  41     -12.193  14.182  -2.850  1.00 10.00      A   
ATOM    360  HD1 HIS A  41     -11.390  13.791  -2.426  1.00 10.00      A   
ATOM    361  CD2 HIS A  41     -14.231  14.886  -3.202  1.00 10.00      A   
ATOM    362  CE1 HIS A  41     -12.219  14.723  -4.054  1.00 10.00      A   
ATOM    363  NE2 HIS A  41     -13.441  15.155  -4.290  1.00 10.00      A   
ATOM    364  HE2 HIS A  41     -13.738  15.595  -5.117  1.00 10.00      A   
ATOM    365  C   HIS A  41     -13.688  11.257  -1.329  1.00 10.00      A   
ATOM    366  O   HIS A  41     -13.388  10.390  -0.512  1.00 10.00      A   
ATOM    367  N   THR A  42     -13.294  11.208  -2.591  1.00 10.00      A   
ATOM    368  HN  THR A  42     -13.589  11.898  -3.220  1.00 10.00      A   
ATOM    369  CA  THR A  42     -12.434  10.145  -3.078  1.00 10.00      A   
ATOM    370  CB  THR A  42     -12.298  10.240  -4.606  1.00 10.00      A   
ATOM    371  OG1 THR A  42     -13.282  11.164  -5.100  1.00 10.00      A   
ATOM    372  HG1 THR A  42     -13.087  11.376  -6.023  1.00 10.00      A   
ATOM    373  CG2 THR A  42     -12.526   8.878  -5.244  1.00 10.00      A   
ATOM    374  C   THR A  42     -11.052  10.268  -2.441  1.00 10.00      A   
ATOM    375  O   THR A  42     -10.347  11.250  -2.663  1.00 10.00      A   
ATOM    376  N   GLY A  43     -10.689   9.288  -1.624  1.00 10.00      A   
ATOM    377  HN  GLY A  43     -11.299   8.539  -1.468  1.00 10.00      A   
ATOM    378  CA  GLY A  43      -9.401   9.317  -0.964  1.00 10.00      A   
ATOM    379  C   GLY A  43      -9.468  10.016   0.379  1.00 10.00      A   
ATOM    380  O   GLY A  43      -8.481  10.584   0.843  1.00 10.00      A   
ATOM    381  N   SER A  44     -10.638   9.976   1.006  1.00 10.00      A   
ATOM    382  HN  SER A  44     -11.393   9.523   0.580  1.00 10.00      A   
ATOM    383  CA  SER A  44     -10.834  10.606   2.305  1.00 10.00      A   
ATOM    384  CB  SER A  44     -12.282  11.075   2.438  1.00 10.00      A   
ATOM    385  OG  SER A  44     -13.178  10.056   2.024  1.00 10.00      A   
ATOM    386  HG  SER A  44     -13.443  10.220   1.108  1.00 10.00      A   
ATOM    387  C   SER A  44     -10.511   9.637   3.434  1.00 10.00      A   
ATOM    388  O   SER A  44     -10.701   9.953   4.608  1.00 10.00      A   
ATOM    389  N   GLY A  45     -10.016   8.464   3.071  1.00 10.00      A   
ATOM    390  HN  GLY A  45      -9.856   8.287   2.124  1.00 10.00      A   
ATOM    391  CA  GLY A  45      -9.686   7.457   4.057  1.00 10.00      A   
ATOM    392  C   GLY A  45     -10.701   6.331   4.072  1.00 10.00      A   
ATOM    393  O   GLY A  45     -10.609   5.415   4.887  1.00 10.00      A   
ATOM    394  N   LYS A  46     -11.670   6.400   3.159  1.00 10.00      A   
ATOM    395  HN  LYS A  46     -11.686   7.155   2.541  1.00 10.00      A   
ATOM    396  CA  LYS A  46     -12.710   5.381   3.063  1.00 10.00      A   
ATOM    397  CB  LYS A  46     -13.716   5.721   1.958  1.00 10.00      A   
ATOM    398  CG  LYS A  46     -14.491   7.007   2.190  1.00 10.00      A   
ATOM    399  CD  LYS A  46     -15.700   7.113   1.269  1.00 10.00      A   
ATOM    400  CE  LYS A  46     -15.298   7.208  -0.197  1.00 10.00      A   
ATOM    401  NZ  LYS A  46     -15.513   5.928  -0.924  1.00 10.00      A   
ATOM    402  HZ1 LYS A  46     -14.941   5.172  -0.503  1.00 10.00      A   
ATOM    403  HZ2 LYS A  46     -15.241   6.030  -1.922  1.00 10.00      A   
ATOM    404  HZ3 LYS A  46     -16.515   5.650  -0.882  1.00 10.00      A   
ATOM    405  C   LYS A  46     -12.099   4.011   2.800  1.00 10.00      A   
ATOM    406  O   LYS A  46     -12.304   3.075   3.568  1.00 10.00      A   
ATOM    407  N   SER A  47     -11.336   3.910   1.716  1.00 10.00      A   
ATOM    408  HN  SER A  47     -11.214   4.696   1.145  1.00 10.00      A   
ATOM    409  CA  SER A  47     -10.687   2.659   1.341  1.00 10.00      A   
ATOM    410  CB  SER A  47      -9.886   2.861   0.055  1.00 10.00      A   
ATOM    411  OG  SER A  47     -10.630   3.614  -0.891  1.00 10.00      A   
ATOM    412  HG  SER A  47     -11.177   3.013  -1.415  1.00 10.00      A   
ATOM    413  C   SER A  47      -9.768   2.165   2.455  1.00 10.00      A   
ATOM    414  O   SER A  47      -9.713   0.968   2.744  1.00 10.00      A   
ATOM    415  N   THR A  48      -9.071   3.100   3.087  1.00 10.00      A   
ATOM    416  HN  THR A  48      -9.177   4.036   2.819  1.00 10.00      A   
ATOM    417  CA  THR A  48      -8.156   2.784   4.169  1.00 10.00      A   
ATOM    418  CB  THR A  48      -7.463   4.065   4.660  1.00 10.00      A   
ATOM    419  OG1 THR A  48      -7.443   5.022   3.589  1.00 10.00      A   
ATOM    420  HG1 THR A  48      -6.937   4.665   2.848  1.00 10.00      A   
ATOM    421  CG2 THR A  48      -6.038   3.768   5.101  1.00 10.00      A   
ATOM    422  C   THR A  48      -8.897   2.139   5.336  1.00 10.00      A   
ATOM    423  O   THR A  48      -8.457   1.122   5.874  1.00 10.00      A   
ATOM    424  N   LEU A  49     -10.031   2.728   5.709  1.00 10.00      A   
ATOM    425  HN  LEU A  49     -10.334   3.531   5.226  1.00 10.00      A   
ATOM    426  CA  LEU A  49     -10.839   2.219   6.811  1.00 10.00      A   
ATOM    427  CB  LEU A  49     -11.960   3.208   7.144  1.00 10.00      A   
ATOM    428  CG  LEU A  49     -12.796   2.901   8.390  1.00 10.00      A   
ATOM    429  CD1 LEU A  49     -11.914   2.841   9.628  1.00 10.00      A   
ATOM    430  CD2 LEU A  49     -13.887   3.946   8.565  1.00 10.00      A   
ATOM    431  C   LEU A  49     -11.426   0.857   6.459  1.00 10.00      A   
ATOM    432  O   LEU A  49     -11.524  -0.026   7.310  1.00 10.00      A   
ATOM    433  N   ILE A  50     -11.805   0.696   5.197  1.00 10.00      A   
ATOM    434  HN  ILE A  50     -11.707   1.448   4.571  1.00 10.00      A   
ATOM    435  CA  ILE A  50     -12.376  -0.558   4.713  1.00 10.00      A   
ATOM    436  CB  ILE A  50     -12.909  -0.416   3.265  1.00 10.00      A   
ATOM    437  CG1 ILE A  50     -14.042   0.613   3.207  1.00 10.00      A   
ATOM    438  CG2 ILE A  50     -13.386  -1.751   2.715  1.00 10.00      A   
ATOM    439  CD1 ILE A  50     -15.172   0.337   4.177  1.00 10.00      A   
ATOM    440  C   ILE A  50     -11.348  -1.688   4.782  1.00 10.00      A   
ATOM    441  O   ILE A  50     -11.674  -2.817   5.147  1.00 10.00      A   
ATOM    442  N   GLN A  51     -10.101  -1.367   4.454  1.00 10.00      A   
ATOM    443  HN  GLN A  51      -9.904  -0.444   4.176  1.00 10.00      A   
ATOM    444  CA  GLN A  51      -9.015  -2.347   4.478  1.00 10.00      A   
ATOM    445  CB  GLN A  51      -7.740  -1.743   3.883  1.00 10.00      A   
ATOM    446  CG  GLN A  51      -7.753  -1.604   2.370  1.00 10.00      A   
ATOM    447  CD  GLN A  51      -6.785  -0.546   1.874  1.00 10.00      A   
ATOM    448  OE1 GLN A  51      -5.800  -0.218   2.541  1.00 10.00      A   
ATOM    449  NE2 GLN A  51      -7.056  -0.002   0.699  1.00 10.00      A   
ATOM    450 HE21 GLN A  51      -7.858  -0.306   0.219  1.00 10.00      A   
ATOM    451 HE22 GLN A  51      -6.439   0.675   0.347  1.00 10.00      A   
ATOM    452  C   GLN A  51      -8.738  -2.852   5.895  1.00 10.00      A   
ATOM    453  O   GLN A  51      -8.118  -3.899   6.083  1.00 10.00      A   
ATOM    454  N   GLN A  52      -9.206  -2.109   6.889  1.00 10.00      A   
ATOM    455  HN  GLN A  52      -9.701  -1.288   6.681  1.00 10.00      A   
ATOM    456  CA  GLN A  52      -9.004  -2.482   8.283  1.00 10.00      A   
ATOM    457  CB  GLN A  52      -8.795  -1.229   9.140  1.00 10.00      A   
ATOM    458  CG  GLN A  52      -7.560  -0.423   8.774  1.00 10.00      A   
ATOM    459  CD  GLN A  52      -6.268  -1.101   9.189  1.00 10.00      A   
ATOM    460  OE1 GLN A  52      -6.210  -1.786  10.207  1.00 10.00      A   
ATOM    461  NE2 GLN A  52      -5.223  -0.922   8.399  1.00 10.00      A   
ATOM    462 HE21 GLN A  52      -5.337  -0.367   7.595  1.00 10.00      A   
ATOM    463 HE22 GLN A  52      -4.379  -1.353   8.647  1.00 10.00      A   
ATOM    464  C   GLN A  52     -10.183  -3.293   8.816  1.00 10.00      A   
ATOM    465  O   GLN A  52     -10.227  -3.637   9.996  1.00 10.00      A   
ATOM    466  N   LEU A  53     -11.137  -3.602   7.944  1.00 10.00      A   
ATOM    467  HN  LEU A  53     -11.053  -3.303   7.012  1.00 10.00      A   
ATOM    468  CA  LEU A  53     -12.316  -4.362   8.346  1.00 10.00      A   
ATOM    469  CB  LEU A  53     -13.519  -4.024   7.463  1.00 10.00      A   
ATOM    470  CG  LEU A  53     -14.049  -2.593   7.579  1.00 10.00      A   
ATOM    471  CD1 LEU A  53     -15.251  -2.394   6.674  1.00 10.00      A   
ATOM    472  CD2 LEU A  53     -14.399  -2.259   9.021  1.00 10.00      A   
ATOM    473  C   LEU A  53     -12.054  -5.864   8.360  1.00 10.00      A   
ATOM    474  O   LEU A  53     -12.460  -6.562   9.286  1.00 10.00      A   
ATOM    475  N   ASN A  54     -11.378  -6.363   7.335  1.00 10.00      A   
ATOM    476  HN  ASN A  54     -11.080  -5.768   6.616  1.00 10.00      A   
ATOM    477  CA  ASN A  54     -11.070  -7.787   7.257  1.00 10.00      A   
ATOM    478  CB  ASN A  54     -11.611  -8.419   5.966  1.00 10.00      A   
ATOM    479  CG  ASN A  54     -10.849  -8.007   4.723  1.00 10.00      A   
ATOM    480  OD1 ASN A  54     -10.273  -6.922   4.664  1.00 10.00      A   
ATOM    481  ND2 ASN A  54     -10.855  -8.866   3.715  1.00 10.00      A   
ATOM    482 HD21 ASN A  54     -11.348  -9.707   3.825  1.00 10.00      A   
ATOM    483 HD22 ASN A  54     -10.361  -8.627   2.904  1.00 10.00      A   
ATOM    484  C   ASN A  54      -9.574  -8.026   7.409  1.00 10.00      A   
ATOM    485  O   ASN A  54      -9.069  -9.100   7.088  1.00 10.00      A   
ATOM    486  N   ALA A  55      -8.883  -7.006   7.910  1.00 10.00      A   
ATOM    487  HN  ALA A  55      -9.362  -6.183   8.135  1.00 10.00      A   
ATOM    488  CA  ALA A  55      -7.442  -7.061   8.143  1.00 10.00      A   
ATOM    489  CB  ALA A  55      -7.082  -8.097   9.200  1.00 10.00      A   
ATOM    490  C   ALA A  55      -6.630  -7.268   6.869  1.00 10.00      A   
ATOM    491  O   ALA A  55      -5.965  -8.294   6.703  1.00 10.00      A   
ATOM    492  N   LEU A  56      -6.691  -6.300   5.965  1.00 10.00      A   
ATOM    493  HN  LEU A  56      -7.265  -5.517   6.132  1.00 10.00      A   
ATOM    494  CA  LEU A  56      -5.925  -6.377   4.729  1.00 10.00      A   
ATOM    495  CB  LEU A  56      -6.613  -5.611   3.595  1.00 10.00      A   
ATOM    496  CG  LEU A  56      -7.832  -6.286   2.957  1.00 10.00      A   
ATOM    497  CD1 LEU A  56      -8.305  -5.501   1.744  1.00 10.00      A   
ATOM    498  CD2 LEU A  56      -7.524  -7.727   2.578  1.00 10.00      A   
ATOM    499  C   LEU A  56      -4.532  -5.817   4.968  1.00 10.00      A   
ATOM    500  O   LEU A  56      -3.544  -6.298   4.417  1.00 10.00      A   
ATOM    501  N   LEU A  57      -4.465  -4.807   5.819  1.00 10.00      A   
ATOM    502  HN  LEU A  57      -5.286  -4.491   6.247  1.00 10.00      A   
ATOM    503  CA  LEU A  57      -3.206  -4.170   6.158  1.00 10.00      A   
ATOM    504  CB  LEU A  57      -3.095  -2.804   5.477  1.00 10.00      A   
ATOM    505  CG  LEU A  57      -2.921  -2.825   3.957  1.00 10.00      A   
ATOM    506  CD1 LEU A  57      -2.972  -1.417   3.397  1.00 10.00      A   
ATOM    507  CD2 LEU A  57      -1.614  -3.506   3.578  1.00 10.00      A   
ATOM    508  C   LEU A  57      -3.104  -4.018   7.666  1.00 10.00      A   
ATOM    509  O   LEU A  57      -4.099  -3.720   8.329  1.00 10.00      A   
ATOM    510  N   LYS A  58      -1.915  -4.237   8.203  1.00 10.00      A   
ATOM    511  HN  LYS A  58      -1.159  -4.468   7.621  1.00 10.00      A   
ATOM    512  CA  LYS A  58      -1.697  -4.129   9.636  1.00 10.00      A   
ATOM    513  CB  LYS A  58      -0.429  -4.880  10.047  1.00 10.00      A   
ATOM    514  CG  LYS A  58      -0.552  -6.395   9.978  1.00 10.00      A   
ATOM    515  CD  LYS A  58       0.763  -7.075  10.327  1.00 10.00      A   
ATOM    516  CE  LYS A  58       1.775  -6.947   9.199  1.00 10.00      A   
ATOM    517  NZ  LYS A  58       1.363  -7.709   7.993  1.00 10.00      A   
ATOM    518  HZ1 LYS A  58       0.493  -7.307   7.592  1.00 10.00      A   
ATOM    519  HZ2 LYS A  58       1.185  -8.704   8.240  1.00 10.00      A   
ATOM    520  HZ3 LYS A  58       2.112  -7.674   7.274  1.00 10.00      A   
ATOM    521  C   LYS A  58      -1.614  -2.669  10.064  1.00 10.00      A   
ATOM    522  O   LYS A  58      -0.858  -1.887   9.484  1.00 10.00      A   
ATOM    523  N   PRO A  59      -2.396  -2.286  11.084  1.00 10.00      A   
ATOM    524  CA  PRO A  59      -2.421  -0.914  11.596  1.00 10.00      A   
ATOM    525  CB  PRO A  59      -3.456  -0.960  12.727  1.00 10.00      A   
ATOM    526  CG  PRO A  59      -3.570  -2.401  13.089  1.00 10.00      A   
ATOM    527  CD  PRO A  59      -3.318  -3.164  11.822  1.00 10.00      A   
ATOM    528  C   PRO A  59      -1.068  -0.483  12.145  1.00 10.00      A   
ATOM    529  O   PRO A  59      -0.285  -1.305  12.630  1.00 10.00      A   
ATOM    530  N   THR A  60      -0.797   0.806  12.051  1.00 10.00      A   
ATOM    531  HN  THR A  60      -1.453   1.402  11.634  1.00 10.00      A   
ATOM    532  CA  THR A  60       0.449   1.367  12.540  1.00 10.00      A   
ATOM    533  CB  THR A  60       0.750   2.695  11.819  1.00 10.00      A   
ATOM    534  OG1 THR A  60       0.536   2.529  10.406  1.00 10.00      A   
ATOM    535  HG1 THR A  60       0.952   1.707  10.111  1.00 10.00      A   
ATOM    536  CG2 THR A  60       2.185   3.141  12.068  1.00 10.00      A   
ATOM    537  C   THR A  60       0.353   1.607  14.048  1.00 10.00      A   
ATOM    538  O   THR A  60       1.326   1.442  14.783  1.00 10.00      A   
ATOM    539  N   SER A  61      -0.831   2.004  14.499  1.00 10.00      A   
ATOM    540  HN  SER A  61      -1.566   2.142  13.859  1.00 10.00      A   
ATOM    541  CA  SER A  61      -1.078   2.257  15.911  1.00 10.00      A   
ATOM    542  CB  SER A  61      -0.701   3.699  16.265  1.00 10.00      A   
ATOM    543  OG  SER A  61       0.620   3.987  15.837  1.00 10.00      A   
ATOM    544  HG  SER A  61       1.059   3.158  15.593  1.00 10.00      A   
ATOM    545  C   SER A  61      -2.545   2.001  16.228  1.00 10.00      A   
ATOM    546  O   SER A  61      -3.427   2.479  15.516  1.00 10.00      A   
ATOM    547  N   GLY A  62      -2.804   1.227  17.271  1.00 10.00      A   
ATOM    548  HN  GLY A  62      -2.061   0.845  17.786  1.00 10.00      A   
ATOM    549  CA  GLY A  62      -4.170   0.932  17.647  1.00 10.00      A   
ATOM    550  C   GLY A  62      -4.482  -0.546  17.561  1.00 10.00      A   
ATOM    551  O   GLY A  62      -3.894  -1.269  16.755  1.00 10.00      A   
ATOM    552  N   THR A  63      -5.400  -0.997  18.399  1.00 10.00      A   
ATOM    553  HN  THR A  63      -5.830  -0.370  19.020  1.00 10.00      A   
ATOM    554  CA  THR A  63      -5.796  -2.391  18.425  1.00 10.00      A   
ATOM    555  CB  THR A  63      -5.662  -2.963  19.847  1.00 10.00      A   
ATOM    556  OG1 THR A  63      -4.364  -2.643  20.363  1.00 10.00      A   
ATOM    557  HG1 THR A  63      -4.081  -1.794  20.004  1.00 10.00      A   
ATOM    558  CG2 THR A  63      -5.838  -4.469  19.838  1.00 10.00      A   
ATOM    559  C   THR A  63      -7.238  -2.539  17.952  1.00 10.00      A   
ATOM    560  O   THR A  63      -8.150  -1.915  18.501  1.00 10.00      A   
ATOM    561  N   ILE A  64      -7.437  -3.354  16.927  1.00 10.00      A   
ATOM    562  HN  ILE A  64      -6.667  -3.833  16.540  1.00 10.00      A   
ATOM    563  CA  ILE A  64      -8.763  -3.579  16.369  1.00 10.00      A   
ATOM    564  CB  ILE A  64      -8.699  -3.883  14.858  1.00 10.00      A   
ATOM    565  CG1 ILE A  64      -7.779  -2.882  14.151  1.00 10.00      A   
ATOM    566  CG2 ILE A  64     -10.096  -3.849  14.248  1.00 10.00      A   
ATOM    567  CD1 ILE A  64      -7.536  -3.197  12.694  1.00 10.00      A   
ATOM    568  C   ILE A  64      -9.455  -4.733  17.086  1.00 10.00      A   
ATOM    569  O   ILE A  64      -8.813  -5.719  17.452  1.00 10.00      A   
ATOM    570  N   LYS A  65     -10.761  -4.604  17.292  1.00 10.00      A   
ATOM    571  HN  LYS A  65     -11.218  -3.793  16.978  1.00 10.00      A   
ATOM    572  CA  LYS A  65     -11.535  -5.641  17.962  1.00 10.00      A   
ATOM    573  CB  LYS A  65     -11.854  -5.235  19.400  1.00 10.00      A   
ATOM    574  CG  LYS A  65     -10.632  -5.209  20.297  1.00 10.00      A   
ATOM    575  CD  LYS A  65     -10.934  -4.574  21.639  1.00 10.00      A   
ATOM    576  CE  LYS A  65      -9.656  -4.365  22.428  1.00 10.00      A   
ATOM    577  NZ  LYS A  65      -9.908  -3.683  23.721  1.00 10.00      A   
ATOM    578  HZ1 LYS A  65     -10.515  -4.270  24.326  1.00 10.00      A   
ATOM    579  HZ2 LYS A  65     -10.385  -2.767  23.555  1.00 10.00      A   
ATOM    580  HZ3 LYS A  65      -9.009  -3.505  24.214  1.00 10.00      A   
ATOM    581  C   LYS A  65     -12.810  -5.951  17.192  1.00 10.00      A   
ATOM    582  O   LYS A  65     -13.748  -5.150  17.165  1.00 10.00      A   
ATOM    583  N   ILE A  66     -12.833  -7.117  16.568  1.00 10.00      A   
ATOM    584  HN  ILE A  66     -12.059  -7.717  16.654  1.00 10.00      A   
ATOM    585  CA  ILE A  66     -13.975  -7.554  15.781  1.00 10.00      A   
ATOM    586  CB  ILE A  66     -13.580  -7.797  14.306  1.00 10.00      A   
ATOM    587  CG1 ILE A  66     -12.821  -6.599  13.729  1.00 10.00      A   
ATOM    588  CG2 ILE A  66     -14.809  -8.114  13.463  1.00 10.00      A   
ATOM    589  CD1 ILE A  66     -12.042  -6.922  12.472  1.00 10.00      A   
ATOM    590  C   ILE A  66     -14.518  -8.860  16.348  1.00 10.00      A   
ATOM    591  O   ILE A  66     -13.946  -9.925  16.114  1.00 10.00      A   
ATOM    592  N   ASP A  67     -15.604  -8.766  17.103  1.00 10.00      A   
ATOM    593  HN  ASP A  67     -15.998  -7.877  17.260  1.00 10.00      A   
ATOM    594  CA  ASP A  67     -16.244  -9.938  17.709  1.00 10.00      A   
ATOM    595  CB  ASP A  67     -16.825 -10.874  16.646  1.00 10.00      A   
ATOM    596  CG  ASP A  67     -18.284 -10.602  16.357  1.00 10.00      A   
ATOM    597  OD1 ASP A  67     -18.640  -9.427  16.119  1.00 10.00      A   
ATOM    598  OD2 ASP A  67     -19.080 -11.564  16.361  1.00 10.00      A   
ATOM    599  C   ASP A  67     -15.305 -10.699  18.637  1.00 10.00      A   
ATOM    600  O   ASP A  67     -15.137 -10.333  19.801  1.00 10.00      A   
ATOM    601  N   GLU A  68     -14.688 -11.752  18.113  1.00 10.00      A   
ATOM    602  HN  GLU A  68     -14.855 -11.982  17.172  1.00 10.00      A   
ATOM    603  CA  GLU A  68     -13.769 -12.573  18.894  1.00 10.00      A   
ATOM    604  CB  GLU A  68     -14.263 -14.021  18.937  1.00 10.00      A   
ATOM    605  CG  GLU A  68     -15.727 -14.166  19.318  1.00 10.00      A   
ATOM    606  CD  GLU A  68     -16.178 -15.607  19.369  1.00 10.00      A   
ATOM    607  OE1 GLU A  68     -16.161 -16.281  18.314  1.00 10.00      A   
ATOM    608  OE2 GLU A  68     -16.556 -16.078  20.462  1.00 10.00      A   
ATOM    609  C   GLU A  68     -12.362 -12.522  18.305  1.00 10.00      A   
ATOM    610  O   GLU A  68     -11.492 -13.317  18.666  1.00 10.00      A   
ATOM    611  N   PHE A  69     -12.148 -11.590  17.387  1.00 10.00      A   
ATOM    612  HN  PHE A  69     -12.886 -10.990  17.133  1.00 10.00      A   
ATOM    613  CA  PHE A  69     -10.853 -11.428  16.742  1.00 10.00      A   
ATOM    614  CB  PHE A  69     -11.002 -11.499  15.220  1.00 10.00      A   
ATOM    615  CG  PHE A  69     -11.666 -12.751  14.720  1.00 10.00      A   
ATOM    616  CD1 PHE A  69     -13.028 -12.772  14.456  1.00 10.00      A   
ATOM    617  CD2 PHE A  69     -10.928 -13.904  14.508  1.00 10.00      A   
ATOM    618  CE1 PHE A  69     -13.640 -13.919  13.993  1.00 10.00      A   
ATOM    619  CE2 PHE A  69     -11.535 -15.055  14.045  1.00 10.00      A   
ATOM    620  CZ  PHE A  69     -12.892 -15.062  13.787  1.00 10.00      A   
ATOM    621  C   PHE A  69     -10.232 -10.092  17.130  1.00 10.00      A   
ATOM    622  O   PHE A  69     -10.904  -9.062  17.114  1.00 10.00      A   
ATOM    623  N   THR A  70      -8.958 -10.106  17.475  1.00 10.00      A   
ATOM    624  HN  THR A  70      -8.462 -10.953  17.458  1.00 10.00      A   
ATOM    625  CA  THR A  70      -8.262  -8.893  17.867  1.00 10.00      A   
ATOM    626  CB  THR A  70      -7.852  -8.957  19.351  1.00 10.00      A   
ATOM    627  OG1 THR A  70      -9.027  -9.143  20.154  1.00 10.00      A   
ATOM    628  HG1 THR A  70      -9.771  -9.360  19.581  1.00 10.00      A   
ATOM    629  CG2 THR A  70      -7.150  -7.680  19.778  1.00 10.00      A   
ATOM    630  C   THR A  70      -7.028  -8.680  16.989  1.00 10.00      A   
ATOM    631  O   THR A  70      -6.171  -9.557  16.891  1.00 10.00      A   
ATOM    632  N   ILE A  71      -6.955  -7.525  16.339  1.00 10.00      A   
ATOM    633  HN  ILE A  71      -7.678  -6.865  16.451  1.00 10.00      A   
ATOM    634  CA  ILE A  71      -5.832  -7.206  15.465  1.00 10.00      A   
ATOM    635  CB  ILE A  71      -6.306  -6.736  14.070  1.00 10.00      A   
ATOM    636  CG1 ILE A  71      -7.300  -7.733  13.467  1.00 10.00      A   
ATOM    637  CG2 ILE A  71      -5.118  -6.537  13.136  1.00 10.00      A   
ATOM    638  CD1 ILE A  71      -8.177  -7.138  12.388  1.00 10.00      A   
ATOM    639  C   ILE A  71      -4.954  -6.120  16.080  1.00 10.00      A   
ATOM    640  O   ILE A  71      -5.392  -4.985  16.268  1.00 10.00      A   
ATOM    641  N   THR A  72      -3.720  -6.474  16.395  1.00 10.00      A   
ATOM    642  HN  THR A  72      -3.426  -7.399  16.226  1.00 10.00      A   
ATOM    643  CA  THR A  72      -2.778  -5.531  16.971  1.00 10.00      A   
ATOM    644  CB  THR A  72      -2.047  -6.154  18.183  1.00 10.00      A   
ATOM    645  OG1 THR A  72      -1.180  -7.208  17.742  1.00 10.00      A   
ATOM    646  HG1 THR A  72      -0.636  -7.505  18.484  1.00 10.00      A   
ATOM    647  CG2 THR A  72      -3.050  -6.719  19.177  1.00 10.00      A   
ATOM    648  C   THR A  72      -1.753  -5.137  15.908  1.00 10.00      A   
ATOM    649  O   THR A  72      -1.624  -5.820  14.889  1.00 10.00      A   
ATOM    650  N   PRO A  73      -1.005  -4.042  16.121  1.00 10.00      A   
ATOM    651  CA  PRO A  73       0.013  -3.579  15.168  1.00 10.00      A   
ATOM    652  CB  PRO A  73       0.520  -2.266  15.786  1.00 10.00      A   
ATOM    653  CG  PRO A  73      -0.533  -1.868  16.763  1.00 10.00      A   
ATOM    654  CD  PRO A  73      -1.105  -3.150  17.287  1.00 10.00      A   
ATOM    655  C   PRO A  73       1.170  -4.571  15.027  1.00 10.00      A   
ATOM    656  O   PRO A  73       2.085  -4.363  14.226  1.00 10.00      A   
ATOM    657  N   GLU A  74       1.125  -5.646  15.809  1.00 10.00      A   
ATOM    658  HN  GLU A  74       0.369  -5.753  16.425  1.00 10.00      A   
ATOM    659  CA  GLU A  74       2.164  -6.666  15.774  1.00 10.00      A   
ATOM    660  CB  GLU A  74       2.992  -6.629  17.063  1.00 10.00      A   
ATOM    661  CG  GLU A  74       3.528  -5.249  17.416  1.00 10.00      A   
ATOM    662  CD  GLU A  74       4.487  -5.268  18.588  1.00 10.00      A   
ATOM    663  OE1 GLU A  74       4.022  -5.236  19.748  1.00 10.00      A   
ATOM    664  OE2 GLU A  74       5.714  -5.305  18.353  1.00 10.00      A   
ATOM    665  C   GLU A  74       1.576  -8.062  15.556  1.00 10.00      A   
ATOM    666  O   GLU A  74       2.230  -9.071  15.831  1.00 10.00      A   
ATOM    667  N   THR A  75       0.344  -8.121  15.063  1.00 10.00      A   
ATOM    668  HN  THR A  75      -0.136  -7.287  14.863  1.00 10.00      A   
ATOM    669  CA  THR A  75      -0.314  -9.400  14.806  1.00 10.00      A   
ATOM    670  CB  THR A  75      -1.847  -9.234  14.699  1.00 10.00      A   
ATOM    671  OG1 THR A  75      -2.367  -8.793  15.962  1.00 10.00      A   
ATOM    672  HG1 THR A  75      -1.651  -8.406  16.493  1.00 10.00      A   
ATOM    673  CG2 THR A  75      -2.525 -10.545  14.320  1.00 10.00      A   
ATOM    674  C   THR A  75       0.245 -10.057  13.540  1.00 10.00      A   
ATOM    675  O   THR A  75       0.499  -9.383  12.542  1.00 10.00      A   
ATOM    676  N   THR A  76       0.451 -11.367  13.598  1.00 10.00      A   
ATOM    677  HN  THR A  76       0.239 -11.848  14.427  1.00 10.00      A   
ATOM    678  CA  THR A  76       0.979 -12.117  12.467  1.00 10.00      A   
ATOM    679  CB  THR A  76       1.576 -13.453  12.950  1.00 10.00      A   
ATOM    680  OG1 THR A  76       1.947 -13.323  14.330  1.00 10.00      A   
ATOM    681  HG1 THR A  76       2.600 -12.612  14.417  1.00 10.00      A   
ATOM    682  CG2 THR A  76       2.817 -13.808  12.148  1.00 10.00      A   
ATOM    683  C   THR A  76      -0.115 -12.390  11.433  1.00 10.00      A   
ATOM    684  O   THR A  76      -1.251 -12.709  11.788  1.00 10.00      A   
ATOM    685  N   ASN A  77       0.243 -12.275  10.155  1.00 10.00      A   
ATOM    686  HN  ASN A  77       1.172 -12.024   9.944  1.00 10.00      A   
ATOM    687  CA  ASN A  77      -0.698 -12.502   9.052  1.00 10.00      A   
ATOM    688  CB  ASN A  77      -0.017 -12.235   7.705  1.00 10.00      A   
ATOM    689  CG  ASN A  77      -0.148 -10.800   7.234  1.00 10.00      A   
ATOM    690  OD1 ASN A  77      -0.435  -9.891   8.015  1.00 10.00      A   
ATOM    691  ND2 ASN A  77       0.079 -10.581   5.949  1.00 10.00      A   
ATOM    692 HD21 ASN A  77       0.314 -11.347   5.384  1.00 10.00      A   
ATOM    693 HD22 ASN A  77       0.010  -9.662   5.615  1.00 10.00      A   
ATOM    694  C   ASN A  77      -1.249 -13.926   9.068  1.00 10.00      A   
ATOM    695  O   ASN A  77      -2.323 -14.196   8.526  1.00 10.00      A   
ATOM    696  N   ALA A  78      -0.503 -14.833   9.689  1.00 10.00      A   
ATOM    697  HN  ALA A  78       0.344 -14.553  10.091  1.00 10.00      A   
ATOM    698  CA  ALA A  78      -0.901 -16.233   9.778  1.00 10.00      A   
ATOM    699  CB  ALA A  78       0.223 -17.069  10.371  1.00 10.00      A   
ATOM    700  C   ALA A  78      -2.185 -16.410  10.586  1.00 10.00      A   
ATOM    701  O   ALA A  78      -2.990 -17.295  10.294  1.00 10.00      A   
ATOM    702  N   ALA A  79      -2.388 -15.546  11.577  1.00 10.00      A   
ATOM    703  HN  ALA A  79      -1.731 -14.834  11.732  1.00 10.00      A   
ATOM    704  CA  ALA A  79      -3.571 -15.618  12.432  1.00 10.00      A   
ATOM    705  CB  ALA A  79      -3.279 -15.011  13.797  1.00 10.00      A   
ATOM    706  C   ALA A  79      -4.772 -14.930  11.788  1.00 10.00      A   
ATOM    707  O   ALA A  79      -5.854 -14.868  12.373  1.00 10.00      A   
ATOM    708  N   LEU A  80      -4.580 -14.423  10.581  1.00 10.00      A   
ATOM    709  HN  LEU A  80      -3.699 -14.510  10.161  1.00 10.00      A   
ATOM    710  CA  LEU A  80      -5.639 -13.740   9.856  1.00 10.00      A   
ATOM    711  CB  LEU A  80      -5.114 -12.415   9.291  1.00 10.00      A   
ATOM    712  CG  LEU A  80      -4.484 -11.447  10.300  1.00 10.00      A   
ATOM    713  CD1 LEU A  80      -3.868 -10.253   9.585  1.00 10.00      A   
ATOM    714  CD2 LEU A  80      -5.515 -10.987  11.319  1.00 10.00      A   
ATOM    715  C   LEU A  80      -6.173 -14.628   8.732  1.00 10.00      A   
ATOM    716  O   LEU A  80      -6.303 -14.198   7.586  1.00 10.00      A   
ATOM    717  N   LYS A  81      -6.477 -15.876   9.065  1.00 10.00      A   
ATOM    718  HN  LYS A  81      -6.347 -16.171   9.993  1.00 10.00      A   
ATOM    719  CA  LYS A  81      -6.987 -16.822   8.080  1.00 10.00      A   
ATOM    720  CB  LYS A  81      -6.356 -18.212   8.262  1.00 10.00      A   
ATOM    721  CG  LYS A  81      -6.583 -19.183   7.119  1.00 10.00      A   
ATOM    722  CD  LYS A  81      -6.123 -20.579   7.504  1.00 10.00      A   
ATOM    723  CE  LYS A  81      -6.207 -21.540   6.333  1.00 10.00      A   
ATOM    724  NZ  LYS A  81      -5.046 -21.405   5.414  1.00 10.00      A   
ATOM    725  HZ1 LYS A  81      -5.022 -20.451   4.995  1.00 10.00      A   
ATOM    726  HZ2 LYS A  81      -5.116 -22.102   4.644  1.00 10.00      A   
ATOM    727  HZ3 LYS A  81      -4.150 -21.567   5.932  1.00 10.00      A   
ATOM    728  C   LYS A  81      -8.526 -16.875   8.047  1.00 10.00      A   
ATOM    729  O   LYS A  81      -9.129 -16.524   7.033  1.00 10.00      A   
ATOM    730  N   PRO A  82      -9.197 -17.274   9.152  1.00 10.00      A   
ATOM    731  CA  PRO A  82     -10.663 -17.377   9.185  1.00 10.00      A   
ATOM    732  CB  PRO A  82     -10.950 -18.172  10.471  1.00 10.00      A   
ATOM    733  CG  PRO A  82      -9.620 -18.639  10.965  1.00 10.00      A   
ATOM    734  CD  PRO A  82      -8.611 -17.661  10.443  1.00 10.00      A   
ATOM    735  C   PRO A  82     -11.363 -16.017   9.241  1.00 10.00      A   
ATOM    736  O   PRO A  82     -12.574 -15.919   9.026  1.00 10.00      A   
ATOM    737  N   LEU A  83     -10.602 -14.968   9.518  1.00 10.00      A   
ATOM    738  HN  LEU A  83      -9.640 -15.099   9.659  1.00 10.00      A   
ATOM    739  CA  LEU A  83     -11.161 -13.626   9.617  1.00 10.00      A   
ATOM    740  CB  LEU A  83     -10.134 -12.655  10.205  1.00 10.00      A   
ATOM    741  CG  LEU A  83     -10.590 -11.203  10.372  1.00 10.00      A   
ATOM    742  CD1 LEU A  83     -11.795 -11.117  11.300  1.00 10.00      A   
ATOM    743  CD2 LEU A  83      -9.449 -10.350  10.899  1.00 10.00      A   
ATOM    744  C   LEU A  83     -11.677 -13.112   8.272  1.00 10.00      A   
ATOM    745  O   LEU A  83     -12.736 -12.487   8.202  1.00 10.00      A   
ATOM    746  N   ARG A  84     -10.940 -13.398   7.206  1.00 10.00      A   
ATOM    747  HN  ARG A  84     -10.122 -13.924   7.319  1.00 10.00      A   
ATOM    748  CA  ARG A  84     -11.322 -12.945   5.869  1.00 10.00      A   
ATOM    749  CB  ARG A  84     -10.223 -13.241   4.850  1.00 10.00      A   
ATOM    750  CG  ARG A  84      -9.018 -12.324   4.961  1.00 10.00      A   
ATOM    751  CD  ARG A  84      -7.726 -13.120   5.035  1.00 10.00      A   
ATOM    752  NE  ARG A  84      -7.595 -14.041   3.911  1.00 10.00      A   
ATOM    753  HE  ARG A  84      -7.895 -13.717   3.025  1.00 10.00      A   
ATOM    754  CZ  ARG A  84      -7.101 -15.274   4.007  1.00 10.00      A   
ATOM    755  NH1 ARG A  84      -6.686 -15.744   5.175  1.00 10.00      A   
ATOM    756 HH11 ARG A  84      -6.737 -15.142   6.029  1.00 10.00      A   
ATOM    757 HH12 ARG A  84      -6.310 -16.715   5.248  1.00 10.00      A   
ATOM    758  NH2 ARG A  84      -7.006 -16.027   2.924  1.00 10.00      A   
ATOM    759 HH21 ARG A  84      -7.312 -15.652   1.997  1.00 10.00      A   
ATOM    760 HH22 ARG A  84      -6.625 -16.995   2.987  1.00 10.00      A   
ATOM    761  C   ARG A  84     -12.655 -13.530   5.412  1.00 10.00      A   
ATOM    762  O   ARG A  84     -13.379 -12.908   4.642  1.00 10.00      A   
ATOM    763  N   GLN A  85     -12.982 -14.720   5.897  1.00 10.00      A   
ATOM    764  HN  GLN A  85     -12.369 -15.175   6.510  1.00 10.00      A   
ATOM    765  CA  GLN A  85     -14.235 -15.366   5.528  1.00 10.00      A   
ATOM    766  CB  GLN A  85     -14.140 -16.878   5.753  1.00 10.00      A   
ATOM    767  CG  GLN A  85     -15.227 -17.678   5.053  1.00 10.00      A   
ATOM    768  CD  GLN A  85     -15.402 -19.069   5.628  1.00 10.00      A   
ATOM    769  OE1 GLN A  85     -14.448 -19.690   6.102  1.00 10.00      A   
ATOM    770  NE2 GLN A  85     -16.629 -19.564   5.600  1.00 10.00      A   
ATOM    771 HE21 GLN A  85     -17.346 -19.006   5.214  1.00 10.00      A   
ATOM    772 HE22 GLN A  85     -16.779 -20.463   5.960  1.00 10.00      A   
ATOM    773  C   GLN A  85     -15.397 -14.786   6.332  1.00 10.00      A   
ATOM    774  O   GLN A  85     -16.564 -14.993   6.004  1.00 10.00      A   
ATOM    775  N   HIS A  86     -15.069 -14.043   7.381  1.00 10.00      A   
ATOM    776  HN  HIS A  86     -14.120 -13.877   7.569  1.00 10.00      A   
ATOM    777  CA  HIS A  86     -16.084 -13.443   8.242  1.00 10.00      A   
ATOM    778  CB  HIS A  86     -15.569 -13.315   9.679  1.00 10.00      A   
ATOM    779  CG  HIS A  86     -15.772 -14.544  10.508  1.00 10.00      A   
ATOM    780  ND1 HIS A  86     -14.985 -15.673  10.397  1.00 10.00      A   
ATOM    781  HD1 HIS A  86     -14.224 -15.789   9.783  1.00 10.00      A   
ATOM    782  CD2 HIS A  86     -16.685 -14.819  11.469  1.00 10.00      A   
ATOM    783  CE1 HIS A  86     -15.409 -16.585  11.251  1.00 10.00      A   
ATOM    784  NE2 HIS A  86     -16.437 -16.091  11.912  1.00 10.00      A   
ATOM    785  HE2 HIS A  86     -16.947 -16.564  12.606  1.00 10.00      A   
ATOM    786  C   HIS A  86     -16.522 -12.081   7.718  1.00 10.00      A   
ATOM    787  O   HIS A  86     -17.669 -11.668   7.913  1.00 10.00      A   
ATOM    788  N   VAL A  87     -15.606 -11.388   7.055  1.00 10.00      A   
ATOM    789  HN  VAL A  87     -14.715 -11.775   6.922  1.00 10.00      A   
ATOM    790  CA  VAL A  87     -15.893 -10.072   6.508  1.00 10.00      A   
ATOM    791  CB  VAL A  87     -14.958  -8.988   7.092  1.00 10.00      A   
ATOM    792  CG1 VAL A  87     -15.402  -7.602   6.641  1.00 10.00      A   
ATOM    793  CG2 VAL A  87     -14.912  -9.069   8.610  1.00 10.00      A   
ATOM    794  C   VAL A  87     -15.759 -10.087   4.990  1.00 10.00      A   
ATOM    795  O   VAL A  87     -14.652 -10.061   4.452  1.00 10.00      A   
ATOM    796  N   GLY A  88     -16.893 -10.126   4.312  1.00 10.00      A   
ATOM    797  HN  GLY A  88     -17.746 -10.114   4.804  1.00 10.00      A   
ATOM    798  CA  GLY A  88     -16.898 -10.151   2.865  1.00 10.00      A   
ATOM    799  C   GLY A  88     -16.831  -8.759   2.281  1.00 10.00      A   
ATOM    800  O   GLY A  88     -17.810  -8.015   2.320  1.00 10.00      A   
ATOM    801  N   MET A  89     -15.675  -8.396   1.750  1.00 10.00      A   
ATOM    802  HN  MET A  89     -14.928  -9.032   1.751  1.00 10.00      A   
ATOM    803  CA  MET A  89     -15.486  -7.076   1.164  1.00 10.00      A   
ATOM    804  CB  MET A  89     -14.096  -6.526   1.500  1.00 10.00      A   
ATOM    805  CG  MET A  89     -13.815  -5.148   0.916  1.00 10.00      A   
ATOM    806  SD  MET A  89     -12.078  -4.676   1.034  1.00 10.00      A   
ATOM    807  CE  MET A  89     -11.781  -4.936   2.780  1.00 10.00      A   
ATOM    808  C   MET A  89     -15.681  -7.098  -0.346  1.00 10.00      A   
ATOM    809  O   MET A  89     -14.949  -7.774  -1.067  1.00 10.00      A   
ATOM    810  N   VAL A  90     -16.677  -6.369  -0.817  1.00 10.00      A   
ATOM    811  HN  VAL A  90     -17.254  -5.879  -0.191  1.00 10.00      A   
ATOM    812  CA  VAL A  90     -16.945  -6.278  -2.241  1.00 10.00      A   
ATOM    813  CB  VAL A  90     -18.456  -6.155  -2.534  1.00 10.00      A   
ATOM    814  CG1 VAL A  90     -18.708  -6.043  -4.031  1.00 10.00      A   
ATOM    815  CG2 VAL A  90     -19.208  -7.345  -1.954  1.00 10.00      A   
ATOM    816  C   VAL A  90     -16.211  -5.067  -2.808  1.00 10.00      A   
ATOM    817  O   VAL A  90     -16.497  -3.923  -2.438  1.00 10.00      A   
ATOM    818  N   PHE A  91     -15.245  -5.326  -3.676  1.00 10.00      A   
ATOM    819  HN  PHE A  91     -15.055  -6.260  -3.911  1.00 10.00      A   
ATOM    820  CA  PHE A  91     -14.455  -4.264  -4.288  1.00 10.00      A   
ATOM    821  CB  PHE A  91     -13.134  -4.819  -4.834  1.00 10.00      A   
ATOM    822  CG  PHE A  91     -12.060  -5.005  -3.797  1.00 10.00      A   
ATOM    823  CD1 PHE A  91     -11.897  -6.220  -3.154  1.00 10.00      A   
ATOM    824  CD2 PHE A  91     -11.207  -3.965  -3.474  1.00 10.00      A   
ATOM    825  CE1 PHE A  91     -10.903  -6.394  -2.209  1.00 10.00      A   
ATOM    826  CE2 PHE A  91     -10.211  -4.130  -2.528  1.00 10.00      A   
ATOM    827  CZ  PHE A  91     -10.058  -5.347  -1.895  1.00 10.00      A   
ATOM    828  C   PHE A  91     -15.218  -3.548  -5.401  1.00 10.00      A   
ATOM    829  O   PHE A  91     -16.351  -3.907  -5.734  1.00 10.00      A   
ATOM    830  N   GLN A  92     -14.587  -2.524  -5.966  1.00 10.00      A   
ATOM    831  HN  GLN A  92     -13.695  -2.276  -5.645  1.00 10.00      A   
ATOM    832  CA  GLN A  92     -15.183  -1.760  -7.050  1.00 10.00      A   
ATOM    833  CB  GLN A  92     -14.392  -0.472  -7.281  1.00 10.00      A   
ATOM    834  CG  GLN A  92     -15.084   0.524  -8.193  1.00 10.00      A   
ATOM    835  CD  GLN A  92     -14.180   1.666  -8.599  1.00 10.00      A   
ATOM    836  OE1 GLN A  92     -12.978   1.481  -8.788  1.00 10.00      A   
ATOM    837  NE2 GLN A  92     -14.750   2.853  -8.724  1.00 10.00      A   
ATOM    838 HE21 GLN A  92     -15.713   2.923  -8.552  1.00 10.00      A   
ATOM    839 HE22 GLN A  92     -14.184   3.617  -8.970  1.00 10.00      A   
ATOM    840  C   GLN A  92     -15.182  -2.598  -8.320  1.00 10.00      A   
ATOM    841  O   GLN A  92     -14.119  -2.931  -8.842  1.00 10.00      A   
ATOM    842  N   PHE A  93     -16.375  -2.940  -8.796  1.00 10.00      A   
ATOM    843  HN  PHE A  93     -17.176  -2.639  -8.315  1.00 10.00      A   
ATOM    844  CA  PHE A  93     -16.539  -3.757  -9.999  1.00 10.00      A   
ATOM    845  CB  PHE A  93     -15.955  -3.067 -11.240  1.00 10.00      A   
ATOM    846  CG  PHE A  93     -16.389  -1.635 -11.408  1.00 10.00      A   
ATOM    847  CD1 PHE A  93     -15.454  -0.636 -11.618  1.00 10.00      A   
ATOM    848  CD2 PHE A  93     -17.729  -1.288 -11.356  1.00 10.00      A   
ATOM    849  CE1 PHE A  93     -15.847   0.679 -11.772  1.00 10.00      A   
ATOM    850  CE2 PHE A  93     -18.129   0.025 -11.510  1.00 10.00      A   
ATOM    851  CZ  PHE A  93     -17.186   1.010 -11.718  1.00 10.00      A   
ATOM    852  C   PHE A  93     -15.923  -5.146  -9.800  1.00 10.00      A   
ATOM    853  O   PHE A  93     -14.885  -5.476 -10.390  1.00 10.00      A   
ATOM    854  N   PRO A  94     -16.570  -5.985  -8.969  1.00 10.00      A   
ATOM    855  CA  PRO A  94     -16.087  -7.336  -8.655  1.00 10.00      A   
ATOM    856  CB  PRO A  94     -16.964  -7.760  -7.476  1.00 10.00      A   
ATOM    857  CG  PRO A  94     -18.229  -6.995  -7.660  1.00 10.00      A   
ATOM    858  CD  PRO A  94     -17.837  -5.680  -8.275  1.00 10.00      A   
ATOM    859  C   PRO A  94     -16.245  -8.320  -9.814  1.00 10.00      A   
ATOM    860  O   PRO A  94     -15.706  -9.424  -9.768  1.00 10.00      A   
ATOM    861  N   GLU A  95     -16.964  -7.918 -10.858  1.00 10.00      A   
ATOM    862  HN  GLU A  95     -17.371  -7.019 -10.848  1.00 10.00      A   
ATOM    863  CA  GLU A  95     -17.174  -8.783 -12.016  1.00 10.00      A   
ATOM    864  CB  GLU A  95     -18.179  -8.165 -12.994  1.00 10.00      A   
ATOM    865  CG  GLU A  95     -17.723  -6.856 -13.622  1.00 10.00      A   
ATOM    866  CD  GLU A  95     -18.319  -5.640 -12.950  1.00 10.00      A   
ATOM    867  OE1 GLU A  95     -18.569  -5.690 -11.725  1.00 10.00      A   
ATOM    868  OE2 GLU A  95     -18.533  -4.623 -13.646  1.00 10.00      A   
ATOM    869  C   GLU A  95     -15.855  -9.092 -12.728  1.00 10.00      A   
ATOM    870  O   GLU A  95     -15.769 -10.028 -13.523  1.00 10.00      A   
ATOM    871  N   ASN A  96     -14.824  -8.311 -12.419  1.00 10.00      A   
ATOM    872  HN  ASN A  96     -14.953  -7.596 -11.763  1.00 10.00      A   
ATOM    873  CA  ASN A  96     -13.509  -8.490 -13.027  1.00 10.00      A   
ATOM    874  CB  ASN A  96     -12.700  -7.189 -12.963  1.00 10.00      A   
ATOM    875  CG  ASN A  96     -13.137  -6.148 -13.977  1.00 10.00      A   
ATOM    876  OD1 ASN A  96     -12.691  -6.153 -15.129  1.00 10.00      A   
ATOM    877  ND2 ASN A  96     -13.993  -5.229 -13.552  1.00 10.00      A   
ATOM    878 HD21 ASN A  96     -14.295  -5.269 -12.617  1.00 10.00      A   
ATOM    879 HD22 ASN A  96     -14.288  -4.542 -14.187  1.00 10.00      A   
ATOM    880  C   ASN A  96     -12.722  -9.610 -12.347  1.00 10.00      A   
ATOM    881  O   ASN A  96     -11.622  -9.950 -12.779  1.00 10.00      A   
ATOM    882  N   GLN A  97     -13.282 -10.179 -11.284  1.00 10.00      A   
ATOM    883  HN  GLN A  97     -14.167  -9.877 -10.983  1.00 10.00      A   
ATOM    884  CA  GLN A  97     -12.607 -11.246 -10.554  1.00 10.00      A   
ATOM    885  CB  GLN A  97     -12.761 -11.068  -9.044  1.00 10.00      A   
ATOM    886  CG  GLN A  97     -11.785 -10.072  -8.434  1.00 10.00      A   
ATOM    887  CD  GLN A  97     -10.336 -10.390  -8.764  1.00 10.00      A   
ATOM    888  OE1 GLN A  97      -9.971 -11.543  -8.982  1.00 10.00      A   
ATOM    889  NE2 GLN A  97      -9.498  -9.366  -8.798  1.00 10.00      A   
ATOM    890 HE21 GLN A  97      -9.853  -8.471  -8.610  1.00 10.00      A   
ATOM    891 HE22 GLN A  97      -8.558  -9.542  -9.013  1.00 10.00      A   
ATOM    892  C   GLN A  97     -13.064 -12.636 -10.984  1.00 10.00      A   
ATOM    893  O   GLN A  97     -12.552 -13.642 -10.492  1.00 10.00      A   
ATOM    894  N   LEU A  98     -14.017 -12.689 -11.905  1.00 10.00      A   
ATOM    895  HN  LEU A  98     -14.382 -11.857 -12.265  1.00 10.00      A   
ATOM    896  CA  LEU A  98     -14.521 -13.964 -12.406  1.00 10.00      A   
ATOM    897  CB  LEU A  98     -15.884 -13.770 -13.079  1.00 10.00      A   
ATOM    898  CG  LEU A  98     -16.961 -13.076 -12.238  1.00 10.00      A   
ATOM    899  CD1 LEU A  98     -18.213 -12.838 -13.065  1.00 10.00      A   
ATOM    900  CD2 LEU A  98     -17.284 -13.886 -10.995  1.00 10.00      A   
ATOM    901  C   LEU A  98     -13.522 -14.541 -13.401  1.00 10.00      A   
ATOM    902  O   LEU A  98     -13.007 -13.814 -14.255  1.00 10.00      A   
ATOM    903  N   PHE A  99     -13.235 -15.834 -13.293  1.00 10.00      A   
ATOM    904  HN  PHE A  99     -13.683 -16.374 -12.598  1.00 10.00      A   
ATOM    905  CA  PHE A  99     -12.274 -16.463 -14.192  1.00 10.00      A   
ATOM    906  CB  PHE A  99     -10.848 -16.280 -13.664  1.00 10.00      A   
ATOM    907  CG  PHE A  99      -9.788 -16.670 -14.651  1.00 10.00      A   
ATOM    908  CD1 PHE A  99      -9.512 -15.865 -15.742  1.00 10.00      A   
ATOM    909  CD2 PHE A  99      -9.073 -17.844 -14.494  1.00 10.00      A   
ATOM    910  CE1 PHE A  99      -8.545 -16.223 -16.658  1.00 10.00      A   
ATOM    911  CE2 PHE A  99      -8.104 -18.209 -15.405  1.00 10.00      A   
ATOM    912  CZ  PHE A  99      -7.840 -17.397 -16.490  1.00 10.00      A   
ATOM    913  C   PHE A  99     -12.561 -17.945 -14.446  1.00 10.00      A   
ATOM    914  O   PHE A  99     -12.183 -18.479 -15.491  1.00 10.00      A   
ATOM    915  N   GLU A 100     -13.224 -18.606 -13.504  1.00 10.00      A   
ATOM    916  HN  GLU A 100     -13.535 -18.127 -12.700  1.00 10.00      A   
ATOM    917  CA  GLU A 100     -13.528 -20.028 -13.646  1.00 10.00      A   
ATOM    918  CB  GLU A 100     -14.133 -20.589 -12.360  1.00 10.00      A   
ATOM    919  CG  GLU A 100     -13.204 -20.536 -11.152  1.00 10.00      A   
ATOM    920  CD  GLU A 100     -12.002 -21.451 -11.281  1.00 10.00      A   
ATOM    921  OE1 GLU A 100     -11.990 -22.522 -10.630  1.00 10.00      A   
ATOM    922  OE2 GLU A 100     -11.063 -21.108 -12.030  1.00 10.00      A   
ATOM    923  C   GLU A 100     -14.437 -20.292 -14.847  1.00 10.00      A   
ATOM    924  O   GLU A 100     -15.262 -19.451 -15.206  1.00 10.00      A   
ATOM    925  N   GLU A 101     -14.271 -21.467 -15.459  1.00 10.00      A   
ATOM    926  HN  GLU A 101     -13.597 -22.092 -15.107  1.00 10.00      A   
ATOM    927  CA  GLU A 101     -15.042 -21.862 -16.640  1.00 10.00      A   
ATOM    928  CB  GLU A 101     -14.642 -23.263 -17.111  1.00 10.00      A   
ATOM    929  CG  GLU A 101     -13.168 -23.418 -17.446  1.00 10.00      A   
ATOM    930  CD  GLU A 101     -12.354 -23.960 -16.289  1.00 10.00      A   
ATOM    931  OE1 GLU A 101     -11.897 -25.119 -16.366  1.00 10.00      A   
ATOM    932  OE2 GLU A 101     -12.161 -23.231 -15.294  1.00 10.00      A   
ATOM    933  C   GLU A 101     -16.552 -21.799 -16.422  1.00 10.00      A   
ATOM    934  O   GLU A 101     -17.285 -21.290 -17.267  1.00 10.00      A   
ATOM    935  N   THR A 102     -17.017 -22.316 -15.297  1.00 10.00      A   
ATOM    936  HN  THR A 102     -16.391 -22.689 -14.639  1.00 10.00      A   
ATOM    937  CA  THR A 102     -18.444 -22.309 -15.010  1.00 10.00      A   
ATOM    938  CB  THR A 102     -18.948 -23.705 -14.592  1.00 10.00      A   
ATOM    939  OG1 THR A 102     -17.854 -24.633 -14.573  1.00 10.00      A   
ATOM    940  HG1 THR A 102     -17.080 -24.224 -14.975  1.00 10.00      A   
ATOM    941  CG2 THR A 102     -20.003 -24.199 -15.567  1.00 10.00      A   
ATOM    942  C   THR A 102     -18.790 -21.288 -13.931  1.00 10.00      A   
ATOM    943  O   THR A 102     -17.995 -21.040 -13.023  1.00 10.00      A   
ATOM    944  N   VAL A 103     -19.975 -20.693 -14.046  1.00 10.00      A   
ATOM    945  HN  VAL A 103     -20.544 -20.913 -14.819  1.00 10.00      A   
ATOM    946  CA  VAL A 103     -20.442 -19.704 -13.076  1.00 10.00      A   
ATOM    947  CB  VAL A 103     -21.865 -19.201 -13.419  1.00 10.00      A   
ATOM    948  CG1 VAL A 103     -22.504 -18.484 -12.238  1.00 10.00      A   
ATOM    949  CG2 VAL A 103     -21.816 -18.279 -14.627  1.00 10.00      A   
ATOM    950  C   VAL A 103     -20.412 -20.273 -11.658  1.00 10.00      A   
ATOM    951  O   VAL A 103     -19.830 -19.680 -10.752  1.00 10.00      A   
ATOM    952  N   ARG A 104     -21.012 -21.444 -11.485  1.00 10.00      A   
ATOM    953  HN  ARG A 104     -21.443 -21.876 -12.253  1.00 10.00      A   
ATOM    954  CA  ARG A 104     -21.048 -22.101 -10.184  1.00 10.00      A   
ATOM    955  CB  ARG A 104     -21.894 -23.374 -10.264  1.00 10.00      A   
ATOM    956  CG  ARG A 104     -21.904 -24.201  -8.989  1.00 10.00      A   
ATOM    957  CD  ARG A 104     -22.888 -25.354  -9.079  1.00 10.00      A   
ATOM    958  NE  ARG A 104     -22.615 -26.232 -10.216  1.00 10.00      A   
ATOM    959  HE  ARG A 104     -21.675 -26.342 -10.484  1.00 10.00      A   
ATOM    960  CZ  ARG A 104     -23.561 -26.881 -10.896  1.00 10.00      A   
ATOM    961  NH1 ARG A 104     -24.839 -26.739 -10.565  1.00 10.00      A   
ATOM    962 HH11 ARG A 104     -25.577 -27.246 -11.094  1.00 10.00      A   
ATOM    963 HH12 ARG A 104     -25.117 -26.113  -9.762  1.00 10.00      A   
ATOM    964  NH2 ARG A 104     -23.232 -27.656 -11.920  1.00 10.00      A   
ATOM    965 HH21 ARG A 104     -23.971 -28.163 -12.451  1.00 10.00      A   
ATOM    966 HH22 ARG A 104     -22.232 -27.762 -12.198  1.00 10.00      A   
ATOM    967  C   ARG A 104     -19.632 -22.429  -9.708  1.00 10.00      A   
ATOM    968  O   ARG A 104     -19.338 -22.391  -8.513  1.00 10.00      A   
ATOM    969  N   GLN A 105     -18.757 -22.715 -10.663  1.00 10.00      A   
ATOM    970  HN  GLN A 105     -19.052 -22.689 -11.596  1.00 10.00      A   
ATOM    971  CA  GLN A 105     -17.370 -23.051 -10.374  1.00 10.00      A   
ATOM    972  CB  GLN A 105     -16.674 -23.494 -11.662  1.00 10.00      A   
ATOM    973  CG  GLN A 105     -15.244 -23.980 -11.501  1.00 10.00      A   
ATOM    974  CD  GLN A 105     -14.522 -24.061 -12.834  1.00 10.00      A   
ATOM    975  OE1 GLN A 105     -15.136 -24.297 -13.874  1.00 10.00      A   
ATOM    976  NE2 GLN A 105     -13.219 -23.839 -12.822  1.00 10.00      A   
ATOM    977 HE21 GLN A 105     -12.787 -23.634 -11.960  1.00 10.00      A   
ATOM    978 HE22 GLN A 105     -12.734 -23.872 -13.681  1.00 10.00      A   
ATOM    979  C   GLN A 105     -16.639 -21.861  -9.750  1.00 10.00      A   
ATOM    980  O   GLN A 105     -15.838 -22.034  -8.831  1.00 10.00      A   
ATOM    981  N   ASP A 106     -16.925 -20.655 -10.242  1.00 10.00      A   
ATOM    982  HN  ASP A 106     -17.568 -20.577 -10.981  1.00 10.00      A   
ATOM    983  CA  ASP A 106     -16.292 -19.444  -9.717  1.00 10.00      A   
ATOM    984  CB  ASP A 106     -16.427 -18.269 -10.691  1.00 10.00      A   
ATOM    985  CG  ASP A 106     -15.296 -17.263 -10.545  1.00 10.00      A   
ATOM    986  OD1 ASP A 106     -14.321 -17.338 -11.331  1.00 10.00      A   
ATOM    987  OD2 ASP A 106     -15.366 -16.404  -9.643  1.00 10.00      A   
ATOM    988  C   ASP A 106     -16.875 -19.077  -8.358  1.00 10.00      A   
ATOM    989  O   ASP A 106     -16.176 -18.562  -7.485  1.00 10.00      A   
ATOM    990  N   ILE A 107     -18.163 -19.350  -8.181  1.00 10.00      A   
ATOM    991  HN  ILE A 107     -18.676 -19.735  -8.924  1.00 10.00      A   
ATOM    992  CA  ILE A 107     -18.833 -19.068  -6.916  1.00 10.00      A   
ATOM    993  CB  ILE A 107     -20.365 -19.255  -7.030  1.00 10.00      A   
ATOM    994  CG1 ILE A 107     -20.942 -18.310  -8.088  1.00 10.00      A   
ATOM    995  CG2 ILE A 107     -21.047 -19.030  -5.685  1.00 10.00      A   
ATOM    996  CD1 ILE A 107     -22.408 -18.541  -8.388  1.00 10.00      A   
ATOM    997  C   ILE A 107     -18.285 -19.992  -5.831  1.00 10.00      A   
ATOM    998  O   ILE A 107     -18.019 -19.565  -4.705  1.00 10.00      A   
ATOM    999  N   ALA A 108     -18.085 -21.257  -6.195  1.00 10.00      A   
ATOM   1000  HN  ALA A 108     -18.303 -21.527  -7.115  1.00 10.00      A   
ATOM   1001  CA  ALA A 108     -17.566 -22.259  -5.270  1.00 10.00      A   
ATOM   1002  CB  ALA A 108     -17.795 -23.657  -5.827  1.00 10.00      A   
ATOM   1003  C   ALA A 108     -16.082 -22.036  -4.991  1.00 10.00      A   
ATOM   1004  O   ALA A 108     -15.529 -22.585  -4.036  1.00 10.00      A   
ATOM   1005  N   PHE A 109     -15.448 -21.221  -5.826  1.00 10.00      A   
ATOM   1006  HN  PHE A 109     -15.952 -20.810  -6.561  1.00 10.00      A   
ATOM   1007  CA  PHE A 109     -14.028 -20.912  -5.685  1.00 10.00      A   
ATOM   1008  CB  PHE A 109     -13.570 -20.005  -6.836  1.00 10.00      A   
ATOM   1009  CG  PHE A 109     -12.169 -19.473  -6.714  1.00 10.00      A   
ATOM   1010  CD1 PHE A 109     -11.082 -20.271  -7.020  1.00 10.00      A   
ATOM   1011  CD2 PHE A 109     -11.940 -18.169  -6.302  1.00 10.00      A   
ATOM   1012  CE1 PHE A 109      -9.792 -19.784  -6.917  1.00 10.00      A   
ATOM   1013  CE2 PHE A 109     -10.653 -17.674  -6.195  1.00 10.00      A   
ATOM   1014  CZ  PHE A 109      -9.577 -18.483  -6.504  1.00 10.00      A   
ATOM   1015  C   PHE A 109     -13.748 -20.252  -4.337  1.00 10.00      A   
ATOM   1016  O   PHE A 109     -12.709 -20.495  -3.720  1.00 10.00      A   
ATOM   1017  N   GLY A 110     -14.686 -19.427  -3.887  1.00 10.00      A   
ATOM   1018  HN  GLY A 110     -15.500 -19.291  -4.417  1.00 10.00      A   
ATOM   1019  CA  GLY A 110     -14.528 -18.741  -2.619  1.00 10.00      A   
ATOM   1020  C   GLY A 110     -14.444 -19.695  -1.437  1.00 10.00      A   
ATOM   1021  O   GLY A 110     -13.393 -19.804  -0.806  1.00 10.00      A   
ATOM   1022  N   PRO A 111     -15.543 -20.405  -1.118  1.00 10.00      A   
ATOM   1023  CA  PRO A 111     -15.586 -21.354   0.006  1.00 10.00      A   
ATOM   1024  CB  PRO A 111     -16.955 -22.020  -0.140  1.00 10.00      A   
ATOM   1025  CG  PRO A 111     -17.779 -21.026  -0.877  1.00 10.00      A   
ATOM   1026  CD  PRO A 111     -16.841 -20.324  -1.814  1.00 10.00      A   
ATOM   1027  C   PRO A 111     -14.480 -22.410  -0.050  1.00 10.00      A   
ATOM   1028  O   PRO A 111     -13.905 -22.765   0.979  1.00 10.00      A   
ATOM   1029  N   LYS A 112     -14.171 -22.891  -1.252  1.00 10.00      A   
ATOM   1030  HN  LYS A 112     -14.648 -22.552  -2.040  1.00 10.00      A   
ATOM   1031  CA  LYS A 112     -13.139 -23.914  -1.428  1.00 10.00      A   
ATOM   1032  CB  LYS A 112     -13.115 -24.449  -2.861  1.00 10.00      A   
ATOM   1033  CG  LYS A 112     -13.671 -25.859  -2.997  1.00 10.00      A   
ATOM   1034  CD  LYS A 112     -13.361 -26.459  -4.361  1.00 10.00      A   
ATOM   1035  CE  LYS A 112     -11.875 -26.759  -4.527  1.00 10.00      A   
ATOM   1036  NZ  LYS A 112     -11.429 -27.919  -3.706  1.00 10.00      A   
ATOM   1037  HZ1 LYS A 112     -11.599 -27.735  -2.697  1.00 10.00      A   
ATOM   1038  HZ2 LYS A 112     -10.413 -28.085  -3.846  1.00 10.00      A   
ATOM   1039  HZ3 LYS A 112     -11.951 -28.784  -3.983  1.00 10.00      A   
ATOM   1040  C   LYS A 112     -11.752 -23.423  -1.016  1.00 10.00      A   
ATOM   1041  O   LYS A 112     -10.870 -24.221  -0.694  1.00 10.00      A   
ATOM   1042  N   ASN A 113     -11.560 -22.112  -1.019  1.00 10.00      A   
ATOM   1043  HN  ASN A 113     -12.297 -21.516  -1.285  1.00 10.00      A   
ATOM   1044  CA  ASN A 113     -10.275 -21.538  -0.636  1.00 10.00      A   
ATOM   1045  CB  ASN A 113     -10.017 -20.215  -1.353  1.00 10.00      A   
ATOM   1046  CG  ASN A 113      -9.271 -20.397  -2.659  1.00 10.00      A   
ATOM   1047  OD1 ASN A 113      -8.041 -20.438  -2.688  1.00 10.00      A   
ATOM   1048  ND2 ASN A 113     -10.006 -20.508  -3.751  1.00 10.00      A   
ATOM   1049 HD21 ASN A 113     -10.988 -20.465  -3.657  1.00 10.00      A   
ATOM   1050 HD22 ASN A 113      -9.550 -20.634  -4.607  1.00 10.00      A   
ATOM   1051  C   ASN A 113     -10.177 -21.365   0.874  1.00 10.00      A   
ATOM   1052  O   ASN A 113      -9.157 -20.923   1.399  1.00 10.00      A   
ATOM   1053  N   PHE A 114     -11.246 -21.728   1.567  1.00 10.00      A   
ATOM   1054  HN  PHE A 114     -12.031 -22.074   1.084  1.00 10.00      A   
ATOM   1055  CA  PHE A 114     -11.297 -21.638   3.021  1.00 10.00      A   
ATOM   1056  CB  PHE A 114     -12.310 -20.576   3.463  1.00 10.00      A   
ATOM   1057  CG  PHE A 114     -11.838 -19.160   3.285  1.00 10.00      A   
ATOM   1058  CD1 PHE A 114     -12.372 -18.359   2.290  1.00 10.00      A   
ATOM   1059  CD2 PHE A 114     -10.865 -18.629   4.119  1.00 10.00      A   
ATOM   1060  CE1 PHE A 114     -11.946 -17.054   2.127  1.00 10.00      A   
ATOM   1061  CE2 PHE A 114     -10.433 -17.326   3.961  1.00 10.00      A   
ATOM   1062  CZ  PHE A 114     -10.975 -16.536   2.964  1.00 10.00      A   
ATOM   1063  C   PHE A 114     -11.685 -22.996   3.594  1.00 10.00      A   
ATOM   1064  O   PHE A 114     -12.279 -23.092   4.672  1.00 10.00      A   
ATOM   1065  N   GLY A 115     -11.337 -24.043   2.861  1.00 10.00      A   
ATOM   1066  HN  GLY A 115     -10.863 -23.898   2.016  1.00 10.00      A   
ATOM   1067  CA  GLY A 115     -11.661 -25.388   3.275  1.00 10.00      A   
ATOM   1068  C   GLY A 115     -12.854 -25.900   2.500  1.00 10.00      A   
ATOM   1069  O   GLY A 115     -12.940 -25.678   1.291  1.00 10.00      A   
ATOM   1070  N   MET A 116     -13.764 -26.588   3.190  1.00 10.00      A   
ATOM   1071  HN  MET A 116     -13.609 -26.752   4.145  1.00 10.00      A   
ATOM   1072  CA  MET A 116     -14.981 -27.122   2.573  1.00 10.00      A   
ATOM   1073  CB  MET A 116     -15.808 -25.988   1.939  1.00 10.00      A   
ATOM   1074  CG  MET A 116     -17.207 -26.386   1.489  1.00 10.00      A   
ATOM   1075  SD  MET A 116     -18.303 -26.769   2.869  1.00 10.00      A   
ATOM   1076  CE  MET A 116     -18.566 -25.131   3.548  1.00 10.00      A   
ATOM   1077  C   MET A 116     -14.677 -28.217   1.547  1.00 10.00      A   
ATOM   1078  O   MET A 116     -13.543 -28.361   1.080  1.00 10.00      A   
ATOM   1079  N   ALA A 117     -15.689 -29.006   1.223  1.00 10.00      A   
ATOM   1080  HN  ALA A 117     -16.560 -28.866   1.656  1.00 10.00      A   
ATOM   1081  CA  ALA A 117     -15.548 -30.071   0.246  1.00 10.00      A   
ATOM   1082  CB  ALA A 117     -16.444 -31.242   0.617  1.00 10.00      A   
ATOM   1083  C   ALA A 117     -15.896 -29.551  -1.146  1.00 10.00      A   
ATOM   1084  O   ALA A 117     -16.557 -28.519  -1.282  1.00 10.00      A   
ATOM   1085  N   ASP A 118     -15.464 -30.272  -2.174  1.00 10.00      A   
ATOM   1086  HN  ASP A 118     -14.964 -31.100  -1.998  1.00 10.00      A   
ATOM   1087  CA  ASP A 118     -15.719 -29.874  -3.557  1.00 10.00      A   
ATOM   1088  CB  ASP A 118     -14.962 -30.774  -4.540  1.00 10.00      A   
ATOM   1089  CG  ASP A 118     -13.603 -30.223  -4.923  1.00 10.00      A   
ATOM   1090  OD1 ASP A 118     -12.678 -30.274  -4.085  1.00 10.00      A   
ATOM   1091  OD2 ASP A 118     -13.447 -29.743  -6.065  1.00 10.00      A   
ATOM   1092  C   ASP A 118     -17.209 -29.890  -3.875  1.00 10.00      A   
ATOM   1093  O   ASP A 118     -17.754 -28.907  -4.376  1.00 10.00      A   
ATOM   1094  N   ALA A 119     -17.865 -31.004  -3.571  1.00 10.00      A   
ATOM   1095  HN  ALA A 119     -17.373 -31.755  -3.172  1.00 10.00      A   
ATOM   1096  CA  ALA A 119     -19.294 -31.145  -3.825  1.00 10.00      A   
ATOM   1097  CB  ALA A 119     -19.742 -32.577  -3.568  1.00 10.00      A   
ATOM   1098  C   ALA A 119     -20.099 -30.173  -2.969  1.00 10.00      A   
ATOM   1099  O   ALA A 119     -21.084 -29.595  -3.428  1.00 10.00      A   
ATOM   1100  N   ASP A 120     -19.659 -29.983  -1.731  1.00 10.00      A   
ATOM   1101  HN  ASP A 120     -18.857 -30.460  -1.436  1.00 10.00      A   
ATOM   1102  CA  ASP A 120     -20.335 -29.082  -0.800  1.00 10.00      A   
ATOM   1103  CB  ASP A 120     -19.659 -29.109   0.571  1.00 10.00      A   
ATOM   1104  CG  ASP A 120     -20.231 -30.171   1.482  1.00 10.00      A   
ATOM   1105  OD1 ASP A 120     -21.139 -29.850   2.276  1.00 10.00      A   
ATOM   1106  OD2 ASP A 120     -19.771 -31.333   1.416  1.00 10.00      A   
ATOM   1107  C   ASP A 120     -20.359 -27.658  -1.332  1.00 10.00      A   
ATOM   1108  O   ASP A 120     -21.393 -26.990  -1.299  1.00 10.00      A   
ATOM   1109  N   ALA A 121     -19.214 -27.207  -1.833  1.00 10.00      A   
ATOM   1110  HN  ALA A 121     -18.427 -27.794  -1.829  1.00 10.00      A   
ATOM   1111  CA  ALA A 121     -19.092 -25.861  -2.382  1.00 10.00      A   
ATOM   1112  CB  ALA A 121     -17.650 -25.574  -2.773  1.00 10.00      A   
ATOM   1113  C   ALA A 121     -20.026 -25.674  -3.576  1.00 10.00      A   
ATOM   1114  O   ALA A 121     -20.664 -24.630  -3.723  1.00 10.00      A   
ATOM   1115  N   LEU A 122     -20.113 -26.702  -4.414  1.00 10.00      A   
ATOM   1116  HN  LEU A 122     -19.587 -27.510  -4.232  1.00 10.00      A   
ATOM   1117  CA  LEU A 122     -20.968 -26.664  -5.592  1.00 10.00      A   
ATOM   1118  CB  LEU A 122     -20.714 -27.890  -6.480  1.00 10.00      A   
ATOM   1119  CG  LEU A 122     -19.297 -28.046  -7.038  1.00 10.00      A   
ATOM   1120  CD1 LEU A 122     -19.131 -29.400  -7.717  1.00 10.00      A   
ATOM   1121  CD2 LEU A 122     -18.979 -26.919  -8.007  1.00 10.00      A   
ATOM   1122  C   LEU A 122     -22.440 -26.605  -5.193  1.00 10.00      A   
ATOM   1123  O   LEU A 122     -23.211 -25.816  -5.742  1.00 10.00      A   
ATOM   1124  N   ALA A 123     -22.815 -27.436  -4.225  1.00 10.00      A   
ATOM   1125  HN  ALA A 123     -22.146 -28.035  -3.824  1.00 10.00      A   
ATOM   1126  CA  ALA A 123     -24.191 -27.491  -3.747  1.00 10.00      A   
ATOM   1127  CB  ALA A 123     -24.340 -28.581  -2.697  1.00 10.00      A   
ATOM   1128  C   ALA A 123     -24.632 -26.146  -3.181  1.00 10.00      A   
ATOM   1129  O   ALA A 123     -25.731 -25.667  -3.472  1.00 10.00      A   
ATOM   1130  N   LEU A 124     -23.772 -25.539  -2.373  1.00 10.00      A   
ATOM   1131  HN  LEU A 124     -22.910 -25.972  -2.174  1.00 10.00      A   
ATOM   1132  CA  LEU A 124     -24.081 -24.249  -1.770  1.00 10.00      A   
ATOM   1133  CB  LEU A 124     -23.090 -23.904  -0.658  1.00 10.00      A   
ATOM   1134  CG  LEU A 124     -23.124 -24.809   0.578  1.00 10.00      A   
ATOM   1135  CD1 LEU A 124     -22.254 -24.239   1.687  1.00 10.00      A   
ATOM   1136  CD2 LEU A 124     -24.550 -25.004   1.068  1.00 10.00      A   
ATOM   1137  C   LEU A 124     -24.120 -23.147  -2.822  1.00 10.00      A   
ATOM   1138  O   LEU A 124     -24.917 -22.212  -2.727  1.00 10.00      A   
ATOM   1139  N   ALA A 125     -23.264 -23.270  -3.832  1.00 10.00      A   
ATOM   1140  HN  ALA A 125     -22.649 -24.036  -3.847  1.00 10.00      A   
ATOM   1141  CA  ALA A 125     -23.205 -22.295  -4.913  1.00 10.00      A   
ATOM   1142  CB  ALA A 125     -22.058 -22.614  -5.857  1.00 10.00      A   
ATOM   1143  C   ALA A 125     -24.531 -22.240  -5.666  1.00 10.00      A   
ATOM   1144  O   ALA A 125     -24.977 -21.164  -6.068  1.00 10.00      A   
ATOM   1145  N   ASP A 126     -25.158 -23.404  -5.838  1.00 10.00      A   
ATOM   1146  HN  ASP A 126     -24.735 -24.228  -5.508  1.00 10.00      A   
ATOM   1147  CA  ASP A 126     -26.448 -23.495  -6.522  1.00 10.00      A   
ATOM   1148  CB  ASP A 126     -26.933 -24.950  -6.570  1.00 10.00      A   
ATOM   1149  CG  ASP A 126     -26.533 -25.691  -7.833  1.00 10.00      A   
ATOM   1150  OD1 ASP A 126     -25.912 -25.080  -8.725  1.00 10.00      A   
ATOM   1151  OD2 ASP A 126     -26.837 -26.902  -7.934  1.00 10.00      A   
ATOM   1152  C   ASP A 126     -27.485 -22.645  -5.797  1.00 10.00      A   
ATOM   1153  O   ASP A 126     -28.251 -21.910  -6.418  1.00 10.00      A   
ATOM   1154  N   GLU A 127     -27.481 -22.738  -4.471  1.00 10.00      A   
ATOM   1155  HN  GLU A 127     -26.832 -23.333  -4.042  1.00 10.00      A   
ATOM   1156  CA  GLU A 127     -28.413 -21.986  -3.637  1.00 10.00      A   
ATOM   1157  CB  GLU A 127     -28.365 -22.495  -2.195  1.00 10.00      A   
ATOM   1158  CG  GLU A 127     -28.678 -23.973  -2.040  1.00 10.00      A   
ATOM   1159  CD  GLU A 127     -28.640 -24.426  -0.596  1.00 10.00      A   
ATOM   1160  OE1 GLU A 127     -28.527 -23.565   0.301  1.00 10.00      A   
ATOM   1161  OE2 GLU A 127     -28.730 -25.651  -0.351  1.00 10.00      A   
ATOM   1162  C   GLU A 127     -28.082 -20.497  -3.660  1.00 10.00      A   
ATOM   1163  O   GLU A 127     -28.974 -19.646  -3.654  1.00 10.00      A   
ATOM   1164  N   MET A 128     -26.792 -20.190  -3.689  1.00 10.00      A   
ATOM   1165  HN  MET A 128     -26.130 -20.915  -3.697  1.00 10.00      A   
ATOM   1166  CA  MET A 128     -26.331 -18.807  -3.709  1.00 10.00      A   
ATOM   1167  CB  MET A 128     -24.817 -18.728  -3.510  1.00 10.00      A   
ATOM   1168  CG  MET A 128     -24.354 -19.176  -2.134  1.00 10.00      A   
ATOM   1169  SD  MET A 128     -25.147 -18.261  -0.798  1.00 10.00      A   
ATOM   1170  CE  MET A 128     -24.798 -19.337   0.592  1.00 10.00      A   
ATOM   1171  C   MET A 128     -26.743 -18.111  -4.999  1.00 10.00      A   
ATOM   1172  O   MET A 128     -26.927 -16.894  -5.029  1.00 10.00      A   
ATOM   1173  N   LEU A 129     -26.893 -18.894  -6.057  1.00 10.00      A   
ATOM   1174  HN  LEU A 129     -26.711 -19.857  -5.970  1.00 10.00      A   
ATOM   1175  CA  LEU A 129     -27.304 -18.366  -7.348  1.00 10.00      A   
ATOM   1176  CB  LEU A 129     -27.171 -19.447  -8.422  1.00 10.00      A   
ATOM   1177  CG  LEU A 129     -27.217 -18.973  -9.875  1.00 10.00      A   
ATOM   1178  CD1 LEU A 129     -25.985 -18.147 -10.210  1.00 10.00      A   
ATOM   1179  CD2 LEU A 129     -27.339 -20.161 -10.816  1.00 10.00      A   
ATOM   1180  C   LEU A 129     -28.746 -17.873  -7.273  1.00 10.00      A   
ATOM   1181  O   LEU A 129     -29.141 -16.946  -7.980  1.00 10.00      A   
ATOM   1182  N   THR A 130     -29.524 -18.481  -6.393  1.00 10.00      A   
ATOM   1183  HN  THR A 130     -29.155 -19.206  -5.843  1.00 10.00      A   
ATOM   1184  CA  THR A 130     -30.912 -18.108  -6.223  1.00 10.00      A   
ATOM   1185  CB  THR A 130     -31.675 -19.216  -5.482  1.00 10.00      A   
ATOM   1186  OG1 THR A 130     -31.192 -20.490  -5.933  1.00 10.00      A   
ATOM   1187  HG1 THR A 130     -30.966 -20.430  -6.871  1.00 10.00      A   
ATOM   1188  CG2 THR A 130     -33.167 -19.114  -5.760  1.00 10.00      A   
ATOM   1189  C   THR A 130     -31.033 -16.799  -5.444  1.00 10.00      A   
ATOM   1190  O   THR A 130     -31.900 -15.971  -5.735  1.00 10.00      A   
ATOM   1191  N   THR A 131     -30.148 -16.613  -4.470  1.00 10.00      A   
ATOM   1192  HN  THR A 131     -29.475 -17.308  -4.298  1.00 10.00      A   
ATOM   1193  CA  THR A 131     -30.149 -15.416  -3.637  1.00 10.00      A   
ATOM   1194  CB  THR A 131     -29.078 -15.512  -2.531  1.00 10.00      A   
ATOM   1195  OG1 THR A 131     -28.697 -16.884  -2.345  1.00 10.00      A   
ATOM   1196  HG1 THR A 131     -27.882 -16.917  -1.830  1.00 10.00      A   
ATOM   1197  CG2 THR A 131     -29.611 -14.959  -1.218  1.00 10.00      A   
ATOM   1198  C   THR A 131     -29.911 -14.149  -4.462  1.00 10.00      A   
ATOM   1199  O   THR A 131     -30.485 -13.098  -4.177  1.00 10.00      A   
ATOM   1200  N   VAL A 132     -29.083 -14.258  -5.497  1.00 10.00      A   
ATOM   1201  HN  VAL A 132     -28.668 -15.125  -5.692  1.00 10.00      A   
ATOM   1202  CA  VAL A 132     -28.779 -13.111  -6.349  1.00 10.00      A   
ATOM   1203  CB  VAL A 132     -27.334 -13.143  -6.884  1.00 10.00      A   
ATOM   1204  CG1 VAL A 132     -26.348 -12.907  -5.751  1.00 10.00      A   
ATOM   1205  CG2 VAL A 132     -27.043 -14.460  -7.589  1.00 10.00      A   
ATOM   1206  C   VAL A 132     -29.766 -12.977  -7.508  1.00 10.00      A   
ATOM   1207  O   VAL A 132     -29.555 -12.186  -8.431  1.00 10.00      A   
ATOM   1208  N   GLY A 133     -30.841 -13.756  -7.452  1.00 10.00      A   
ATOM   1209  HN  GLY A 133     -30.943 -14.377  -6.700  1.00 10.00      A   
ATOM   1210  CA  GLY A 133     -31.862 -13.703  -8.482  1.00 10.00      A   
ATOM   1211  C   GLY A 133     -31.366 -14.137  -9.847  1.00 10.00      A   
ATOM   1212  O   GLY A 133     -31.499 -13.398 -10.823  1.00 10.00      A   
ATOM   1213  N   LEU A 134     -30.776 -15.319  -9.915  1.00 10.00      A   
ATOM   1214  HN  LEU A 134     -30.669 -15.853  -9.097  1.00 10.00      A   
ATOM   1215  CA  LEU A 134     -30.278 -15.850 -11.173  1.00 10.00      A   
ATOM   1216  CB  LEU A 134     -28.748 -15.820 -11.218  1.00 10.00      A   
ATOM   1217  CG  LEU A 134     -28.104 -14.447 -11.433  1.00 10.00      A   
ATOM   1218  CD1 LEU A 134     -26.588 -14.555 -11.390  1.00 10.00      A   
ATOM   1219  CD2 LEU A 134     -28.563 -13.837 -12.750  1.00 10.00      A   
ATOM   1220  C   LEU A 134     -30.794 -17.265 -11.389  1.00 10.00      A   
ATOM   1221  O   LEU A 134     -30.736 -18.099 -10.485  1.00 10.00      A   
ATOM   1222  N   ASP A 135     -31.320 -17.519 -12.580  1.00 10.00      A   
ATOM   1223  HN  ASP A 135     -31.348 -16.804 -13.251  1.00 10.00      A   
ATOM   1224  CA  ASP A 135     -31.859 -18.831 -12.918  1.00 10.00      A   
ATOM   1225  CB  ASP A 135     -32.617 -18.779 -14.247  1.00 10.00      A   
ATOM   1226  CG  ASP A 135     -33.410 -20.039 -14.516  1.00 10.00      A   
ATOM   1227  OD1 ASP A 135     -34.566 -20.133 -14.048  1.00 10.00      A   
ATOM   1228  OD2 ASP A 135     -32.887 -20.941 -15.197  1.00 10.00      A   
ATOM   1229  C   ASP A 135     -30.756 -19.885 -12.975  1.00 10.00      A   
ATOM   1230  O   ASP A 135     -29.619 -19.588 -13.346  1.00 10.00      A   
ATOM   1231  N   GLN A 136     -31.105 -21.116 -12.616  1.00 10.00      A   
ATOM   1232  HN  GLN A 136     -32.031 -21.285 -12.339  1.00 10.00      A   
ATOM   1233  CA  GLN A 136     -30.155 -22.225 -12.604  1.00 10.00      A   
ATOM   1234  CB  GLN A 136     -30.796 -23.484 -12.018  1.00 10.00      A   
ATOM   1235  CG  GLN A 136     -31.095 -23.387 -10.531  1.00 10.00      A   
ATOM   1236  CD  GLN A 136     -29.839 -23.263  -9.690  1.00 10.00      A   
ATOM   1237  OE1 GLN A 136     -28.788 -23.804 -10.032  1.00 10.00      A   
ATOM   1238  NE2 GLN A 136     -29.938 -22.539  -8.589  1.00 10.00      A   
ATOM   1239 HE21 GLN A 136     -30.803 -22.127  -8.383  1.00 10.00      A   
ATOM   1240 HE22 GLN A 136     -29.140 -22.444  -8.020  1.00 10.00      A   
ATOM   1241  C   GLN A 136     -29.553 -22.522 -13.977  1.00 10.00      A   
ATOM   1242  O   GLN A 136     -28.498 -23.146 -14.068  1.00 10.00      A   
ATOM   1243  N   SER A 137     -30.207 -22.070 -15.043  1.00 10.00      A   
ATOM   1244  HN  SER A 137     -31.049 -21.576 -14.921  1.00 10.00      A   
ATOM   1245  CA  SER A 137     -29.705 -22.304 -16.396  1.00 10.00      A   
ATOM   1246  CB  SER A 137     -30.779 -21.993 -17.442  1.00 10.00      A   
ATOM   1247  OG  SER A 137     -31.333 -20.700 -17.247  1.00 10.00      A   
ATOM   1248  HG  SER A 137     -31.991 -20.741 -16.528  1.00 10.00      A   
ATOM   1249  C   SER A 137     -28.427 -21.506 -16.672  1.00 10.00      A   
ATOM   1250  O   SER A 137     -27.798 -21.654 -17.723  1.00 10.00      A   
ATOM   1251  N   TYR A 138     -28.054 -20.653 -15.726  1.00 10.00      A   
ATOM   1252  HN  TYR A 138     -28.608 -20.563 -14.920  1.00 10.00      A   
ATOM   1253  CA  TYR A 138     -26.854 -19.841 -15.857  1.00 10.00      A   
ATOM   1254  CB  TYR A 138     -27.115 -18.406 -15.388  1.00 10.00      A   
ATOM   1255  CG  TYR A 138     -28.097 -17.640 -16.244  1.00 10.00      A   
ATOM   1256  CD1 TYR A 138     -29.444 -17.590 -15.914  1.00 10.00      A   
ATOM   1257  CD2 TYR A 138     -27.676 -16.963 -17.382  1.00 10.00      A   
ATOM   1258  CE1 TYR A 138     -30.345 -16.888 -16.690  1.00 10.00      A   
ATOM   1259  CE2 TYR A 138     -28.569 -16.259 -18.164  1.00 10.00      A   
ATOM   1260  CZ  TYR A 138     -29.903 -16.224 -17.814  1.00 10.00      A   
ATOM   1261  OH  TYR A 138     -30.800 -15.526 -18.592  1.00 10.00      A   
ATOM   1262  HH  TYR A 138     -31.428 -15.068 -18.019  1.00 10.00      A   
ATOM   1263  C   TYR A 138     -25.705 -20.444 -15.058  1.00 10.00      A   
ATOM   1264  O   TYR A 138     -24.578 -19.957 -15.119  1.00 10.00      A   
ATOM   1265  N   ALA A 139     -25.993 -21.511 -14.318  1.00 10.00      A   
ATOM   1266  HN  ALA A 139     -26.910 -21.868 -14.329  1.00 10.00      A   
ATOM   1267  CA  ALA A 139     -24.981 -22.173 -13.499  1.00 10.00      A   
ATOM   1268  CB  ALA A 139     -25.627 -23.164 -12.540  1.00 10.00      A   
ATOM   1269  C   ALA A 139     -23.938 -22.866 -14.366  1.00 10.00      A   
ATOM   1270  O   ALA A 139     -22.732 -22.704 -14.158  1.00 10.00      A   
ATOM   1271  N   GLU A 140     -24.410 -23.625 -15.349  1.00 10.00      A   
ATOM   1272  HN  GLU A 140     -25.383 -23.700 -15.470  1.00 10.00      A   
ATOM   1273  CA  GLU A 140     -23.527 -24.348 -16.255  1.00 10.00      A   
ATOM   1274  CB  GLU A 140     -24.164 -25.673 -16.672  1.00 10.00      A   
ATOM   1275  CG  GLU A 140     -24.534 -26.575 -15.509  1.00 10.00      A   
ATOM   1276  CD  GLU A 140     -25.390 -27.743 -15.940  1.00 10.00      A   
ATOM   1277  OE1 GLU A 140     -26.579 -27.529 -16.268  1.00 10.00      A   
ATOM   1278  OE2 GLU A 140     -24.881 -28.883 -15.953  1.00 10.00      A   
ATOM   1279  C   GLU A 140     -23.209 -23.506 -17.487  1.00 10.00      A   
ATOM   1280  O   GLU A 140     -23.232 -23.997 -18.617  1.00 10.00      A   
ATOM   1281  N   ARG A 141     -22.911 -22.240 -17.257  1.00 10.00      A   
ATOM   1282  HN  ARG A 141     -22.903 -21.913 -16.332  1.00 10.00      A   
ATOM   1283  CA  ARG A 141     -22.582 -21.318 -18.330  1.00 10.00      A   
ATOM   1284  CB  ARG A 141     -23.748 -20.354 -18.562  1.00 10.00      A   
ATOM   1285  CG  ARG A 141     -23.690 -19.591 -19.875  1.00 10.00      A   
ATOM   1286  CD  ARG A 141     -25.025 -18.938 -20.185  1.00 10.00      A   
ATOM   1287  NE  ARG A 141     -26.107 -19.919 -20.229  1.00 10.00      A   
ATOM   1288  HE  ARG A 141     -25.930 -20.798 -19.820  1.00 10.00      A   
ATOM   1289  CZ  ARG A 141     -27.295 -19.698 -20.785  1.00 10.00      A   
ATOM   1290  NH1 ARG A 141     -27.560 -18.527 -21.348  1.00 10.00      A   
ATOM   1291 HH11 ARG A 141     -26.841 -17.770 -21.355  1.00 10.00      A   
ATOM   1292 HH12 ARG A 141     -28.494 -18.355 -21.788  1.00 10.00      A   
ATOM   1293  NH2 ARG A 141     -28.220 -20.650 -20.778  1.00 10.00      A   
ATOM   1294 HH21 ARG A 141     -28.019 -21.572 -20.332  1.00 10.00      A   
ATOM   1295 HH22 ARG A 141     -29.151 -20.482 -21.220  1.00 10.00      A   
ATOM   1296  C   ARG A 141     -21.324 -20.542 -17.967  1.00 10.00      A   
ATOM   1297  O   ARG A 141     -20.969 -20.451 -16.791  1.00 10.00      A   
ATOM   1298  N   SER A 142     -20.645 -20.012 -18.976  1.00 10.00      A   
ATOM   1299  HN  SER A 142     -20.963 -20.156 -19.890  1.00 10.00      A   
ATOM   1300  CA  SER A 142     -19.432 -19.234 -18.768  1.00 10.00      A   
ATOM   1301  CB  SER A 142     -18.620 -19.159 -20.067  1.00 10.00      A   
ATOM   1302  OG  SER A 142     -17.611 -18.162 -19.996  1.00 10.00      A   
ATOM   1303  HG  SER A 142     -16.965 -18.312 -20.698  1.00 10.00      A   
ATOM   1304  C   SER A 142     -19.772 -17.827 -18.281  1.00 10.00      A   
ATOM   1305  O   SER A 142     -20.649 -17.161 -18.839  1.00 10.00      A   
ATOM   1306  N   PRO A 143     -19.077 -17.357 -17.233  1.00 10.00      A   
ATOM   1307  CA  PRO A 143     -19.295 -16.023 -16.669  1.00 10.00      A   
ATOM   1308  CB  PRO A 143     -18.363 -15.984 -15.449  1.00 10.00      A   
ATOM   1309  CG  PRO A 143     -18.019 -17.408 -15.176  1.00 10.00      A   
ATOM   1310  CD  PRO A 143     -18.034 -18.096 -16.507  1.00 10.00      A   
ATOM   1311  C   PRO A 143     -18.907 -14.929 -17.656  1.00 10.00      A   
ATOM   1312  O   PRO A 143     -19.368 -13.795 -17.556  1.00 10.00      A   
ATOM   1313  N   PHE A 144     -18.073 -15.288 -18.624  1.00 10.00      A   
ATOM   1314  HN  PHE A 144     -17.763 -16.221 -18.665  1.00 10.00      A   
ATOM   1315  CA  PHE A 144     -17.611 -14.341 -19.629  1.00 10.00      A   
ATOM   1316  CB  PHE A 144     -16.310 -14.834 -20.278  1.00 10.00      A   
ATOM   1317  CG  PHE A 144     -15.172 -15.033 -19.314  1.00 10.00      A   
ATOM   1318  CD1 PHE A 144     -14.855 -16.299 -18.845  1.00 10.00      A   
ATOM   1319  CD2 PHE A 144     -14.417 -13.955 -18.880  1.00 10.00      A   
ATOM   1320  CE1 PHE A 144     -13.808 -16.485 -17.963  1.00 10.00      A   
ATOM   1321  CE2 PHE A 144     -13.369 -14.134 -17.998  1.00 10.00      A   
ATOM   1322  CZ  PHE A 144     -13.064 -15.401 -17.539  1.00 10.00      A   
ATOM   1323  C   PHE A 144     -18.671 -14.111 -20.702  1.00 10.00      A   
ATOM   1324  O   PHE A 144     -18.625 -13.119 -21.431  1.00 10.00      A   
ATOM   1325  N   GLU A 145     -19.634 -15.018 -20.788  1.00 10.00      A   
ATOM   1326  HN  GLU A 145     -19.640 -15.774 -20.159  1.00 10.00      A   
ATOM   1327  CA  GLU A 145     -20.689 -14.917 -21.787  1.00 10.00      A   
ATOM   1328  CB  GLU A 145     -20.918 -16.269 -22.462  1.00 10.00      A   
ATOM   1329  CG  GLU A 145     -19.820 -16.647 -23.442  1.00 10.00      A   
ATOM   1330  CD  GLU A 145     -19.845 -18.109 -23.830  1.00 10.00      A   
ATOM   1331  OE1 GLU A 145     -20.946 -18.686 -23.949  1.00 10.00      A   
ATOM   1332  OE2 GLU A 145     -18.757 -18.693 -24.028  1.00 10.00      A   
ATOM   1333  C   GLU A 145     -21.986 -14.371 -21.195  1.00 10.00      A   
ATOM   1334  O   GLU A 145     -23.069 -14.569 -21.750  1.00 10.00      A   
ATOM   1335  N   LEU A 146     -21.869 -13.668 -20.078  1.00 10.00      A   
ATOM   1336  HN  LEU A 146     -20.980 -13.527 -19.692  1.00 10.00      A   
ATOM   1337  CA  LEU A 146     -23.029 -13.088 -19.418  1.00 10.00      A   
ATOM   1338  CB  LEU A 146     -23.034 -13.442 -17.930  1.00 10.00      A   
ATOM   1339  CG  LEU A 146     -23.009 -14.932 -17.587  1.00 10.00      A   
ATOM   1340  CD1 LEU A 146     -22.868 -15.126 -16.086  1.00 10.00      A   
ATOM   1341  CD2 LEU A 146     -24.261 -15.624 -18.104  1.00 10.00      A   
ATOM   1342  C   LEU A 146     -23.035 -11.575 -19.586  1.00 10.00      A   
ATOM   1343  O   LEU A 146     -22.073 -10.994 -20.099  1.00 10.00      A   
ATOM   1344  N   SER A 147     -24.122 -10.945 -19.165  1.00 10.00      A   
ATOM   1345  HN  SER A 147     -24.865 -11.471 -18.790  1.00 10.00      A   
ATOM   1346  CA  SER A 147     -24.251  -9.496 -19.248  1.00 10.00      A   
ATOM   1347  CB  SER A 147     -25.730  -9.092 -19.239  1.00 10.00      A   
ATOM   1348  OG  SER A 147     -25.889  -7.709 -19.507  1.00 10.00      A   
ATOM   1349  HG  SER A 147     -26.829  -7.487 -19.497  1.00 10.00      A   
ATOM   1350  C   SER A 147     -23.517  -8.838 -18.078  1.00 10.00      A   
ATOM   1351  O   SER A 147     -23.164  -9.514 -17.109  1.00 10.00      A   
ATOM   1352  N   GLY A 148     -23.298  -7.527 -18.173  1.00 10.00      A   
ATOM   1353  HN  GLY A 148     -23.616  -7.047 -18.969  1.00 10.00      A   
ATOM   1354  CA  GLY A 148     -22.605  -6.797 -17.123  1.00 10.00      A   
ATOM   1355  C   GLY A 148     -23.254  -6.972 -15.762  1.00 10.00      A   
ATOM   1356  O   GLY A 148     -22.599  -7.384 -14.801  1.00 10.00      A   
ATOM   1357  N   GLY A 149     -24.546  -6.676 -15.686  1.00 10.00      A   
ATOM   1358  HN  GLY A 149     -25.013  -6.351 -16.486  1.00 10.00      A   
ATOM   1359  CA  GLY A 149     -25.268  -6.817 -14.436  1.00 10.00      A   
ATOM   1360  C   GLY A 149     -25.258  -8.248 -13.937  1.00 10.00      A   
ATOM   1361  O   GLY A 149     -25.077  -8.500 -12.744  1.00 10.00      A   
ATOM   1362  N   GLN A 150     -25.434  -9.186 -14.857  1.00 10.00      A   
ATOM   1363  HN  GLN A 150     -25.567  -8.916 -15.791  1.00 10.00      A   
ATOM   1364  CA  GLN A 150     -25.440 -10.603 -14.513  1.00 10.00      A   
ATOM   1365  CB  GLN A 150     -25.801 -11.456 -15.727  1.00 10.00      A   
ATOM   1366  CG  GLN A 150     -27.264 -11.360 -16.137  1.00 10.00      A   
ATOM   1367  CD  GLN A 150     -27.529 -11.989 -17.489  1.00 10.00      A   
ATOM   1368  OE1 GLN A 150     -26.652 -12.020 -18.353  1.00 10.00      A   
ATOM   1369  NE2 GLN A 150     -28.735 -12.499 -17.683  1.00 10.00      A   
ATOM   1370 HE21 GLN A 150     -29.386 -12.450 -16.946  1.00 10.00      A   
ATOM   1371 HE22 GLN A 150     -28.936 -12.894 -18.557  1.00 10.00      A   
ATOM   1372  C   GLN A 150     -24.095 -11.032 -13.932  1.00 10.00      A   
ATOM   1373  O   GLN A 150     -24.045 -11.749 -12.932  1.00 10.00      A   
ATOM   1374  N   MET A 151     -23.011 -10.571 -14.553  1.00 10.00      A   
ATOM   1375  HN  MET A 151     -23.122  -9.997 -15.344  1.00 10.00      A   
ATOM   1376  CA  MET A 151     -21.664 -10.892 -14.093  1.00 10.00      A   
ATOM   1377  CB  MET A 151     -20.618 -10.259 -15.014  1.00 10.00      A   
ATOM   1378  CG  MET A 151     -20.458 -10.957 -16.354  1.00 10.00      A   
ATOM   1379  SD  MET A 151     -19.253 -10.140 -17.421  1.00 10.00      A   
ATOM   1380  CE  MET A 151     -17.730 -10.486 -16.539  1.00 10.00      A   
ATOM   1381  C   MET A 151     -21.467 -10.388 -12.670  1.00 10.00      A   
ATOM   1382  O   MET A 151     -20.901 -11.080 -11.824  1.00 10.00      A   
ATOM   1383  N   ARG A 152     -21.952  -9.177 -12.419  1.00 10.00      A   
ATOM   1384  HN  ARG A 152     -22.382  -8.676 -13.149  1.00 10.00      A   
ATOM   1385  CA  ARG A 152     -21.858  -8.565 -11.103  1.00 10.00      A   
ATOM   1386  CB  ARG A 152     -22.462  -7.160 -11.129  1.00 10.00      A   
ATOM   1387  CG  ARG A 152     -22.337  -6.405  -9.817  1.00 10.00      A   
ATOM   1388  CD  ARG A 152     -21.123  -5.497  -9.819  1.00 10.00      A   
ATOM   1389  NE  ARG A 152     -21.510  -4.092  -9.749  1.00 10.00      A   
ATOM   1390  HE  ARG A 152     -22.184  -3.845  -9.073  1.00 10.00      A   
ATOM   1391  CZ  ARG A 152     -21.015  -3.138 -10.534  1.00 10.00      A   
ATOM   1392  NH1 ARG A 152     -20.102  -3.428 -11.453  1.00 10.00      A   
ATOM   1393 HH11 ARG A 152     -19.756  -4.417 -11.566  1.00 10.00      A   
ATOM   1394 HH12 ARG A 152     -19.720  -2.684 -12.071  1.00 10.00      A   
ATOM   1395  NH2 ARG A 152     -21.439  -1.891 -10.387  1.00 10.00      A   
ATOM   1396 HH21 ARG A 152     -21.062  -1.126 -10.991  1.00 10.00      A   
ATOM   1397 HH22 ARG A 152     -22.154  -1.669  -9.659  1.00 10.00      A   
ATOM   1398  C   ARG A 152     -22.589  -9.419 -10.071  1.00 10.00      A   
ATOM   1399  O   ARG A 152     -22.068  -9.680  -8.986  1.00 10.00      A   
ATOM   1400  N   ARG A 153     -23.790  -9.866 -10.430  1.00 10.00      A   
ATOM   1401  HN  ARG A 153     -24.141  -9.629 -11.319  1.00 10.00      A   
ATOM   1402  CA  ARG A 153     -24.602 -10.697  -9.542  1.00 10.00      A   
ATOM   1403  CB  ARG A 153     -25.971 -10.984 -10.166  1.00 10.00      A   
ATOM   1404  CG  ARG A 153     -26.875  -9.763 -10.251  1.00 10.00      A   
ATOM   1405  CD  ARG A 153     -27.799  -9.834 -11.457  1.00 10.00      A   
ATOM   1406  NE  ARG A 153     -29.071 -10.492 -11.153  1.00 10.00      A   
ATOM   1407  HE  ARG A 153     -29.032 -11.391 -10.755  1.00 10.00      A   
ATOM   1408  CZ  ARG A 153     -30.265  -9.934 -11.372  1.00 10.00      A   
ATOM   1409  NH1 ARG A 153     -30.346  -8.712 -11.889  1.00 10.00      A   
ATOM   1410 HH11 ARG A 153     -29.480  -8.184 -12.126  1.00 10.00      A   
ATOM   1411 HH12 ARG A 153     -31.279  -8.273 -12.065  1.00 10.00      A   
ATOM   1412  NH2 ARG A 153     -31.376 -10.608 -11.103  1.00 10.00      A   
ATOM   1413 HH21 ARG A 153     -32.309 -10.170 -11.271  1.00 10.00      A   
ATOM   1414 HH22 ARG A 153     -31.324 -11.580 -10.723  1.00 10.00      A   
ATOM   1415  C   ARG A 153     -23.882 -11.999  -9.197  1.00 10.00      A   
ATOM   1416  O   ARG A 153     -23.956 -12.477  -8.065  1.00 10.00      A   
ATOM   1417  N   VAL A 154     -23.177 -12.559 -10.177  1.00 10.00      A   
ATOM   1418  HN  VAL A 154     -23.166 -12.130 -11.061  1.00 10.00      A   
ATOM   1419  CA  VAL A 154     -22.427 -13.797  -9.976  1.00 10.00      A   
ATOM   1420  CB  VAL A 154     -21.780 -14.293 -11.291  1.00 10.00      A   
ATOM   1421  CG1 VAL A 154     -20.855 -15.477 -11.038  1.00 10.00      A   
ATOM   1422  CG2 VAL A 154     -22.851 -14.663 -12.303  1.00 10.00      A   
ATOM   1423  C   VAL A 154     -21.340 -13.586  -8.924  1.00 10.00      A   
ATOM   1424  O   VAL A 154     -21.179 -14.394  -8.008  1.00 10.00      A   
ATOM   1425  N   ALA A 155     -20.617 -12.478  -9.055  1.00 10.00      A   
ATOM   1426  HN  ALA A 155     -20.805 -11.872  -9.805  1.00 10.00      A   
ATOM   1427  CA  ALA A 155     -19.548 -12.142  -8.122  1.00 10.00      A   
ATOM   1428  CB  ALA A 155     -18.832 -10.878  -8.571  1.00 10.00      A   
ATOM   1429  C   ALA A 155     -20.094 -11.978  -6.707  1.00 10.00      A   
ATOM   1430  O   ALA A 155     -19.472 -12.413  -5.738  1.00 10.00      A   
ATOM   1431  N   ILE A 156     -21.263 -11.352  -6.597  1.00 10.00      A   
ATOM   1432  HN  ILE A 156     -21.705 -11.024  -7.410  1.00 10.00      A   
ATOM   1433  CA  ILE A 156     -21.904 -11.139  -5.303  1.00 10.00      A   
ATOM   1434  CB  ILE A 156     -23.218 -10.339  -5.447  1.00 10.00      A   
ATOM   1435  CG1 ILE A 156     -22.932  -8.941  -6.007  1.00 10.00      A   
ATOM   1436  CG2 ILE A 156     -23.945 -10.240  -4.112  1.00 10.00      A   
ATOM   1437  CD1 ILE A 156     -24.175  -8.184  -6.424  1.00 10.00      A   
ATOM   1438  C   ILE A 156     -22.187 -12.483  -4.631  1.00 10.00      A   
ATOM   1439  O   ILE A 156     -21.931 -12.663  -3.436  1.00 10.00      A   
ATOM   1440  N   ALA A 157     -22.682 -13.430  -5.421  1.00 10.00      A   
ATOM   1441  HN  ALA A 157     -22.845 -13.226  -6.368  1.00 10.00      A   
ATOM   1442  CA  ALA A 157     -22.994 -14.763  -4.924  1.00 10.00      A   
ATOM   1443  CB  ALA A 157     -23.680 -15.584  -6.004  1.00 10.00      A   
ATOM   1444  C   ALA A 157     -21.733 -15.467  -4.439  1.00 10.00      A   
ATOM   1445  O   ALA A 157     -21.763 -16.198  -3.450  1.00 10.00      A   
ATOM   1446  N   GLY A 158     -20.626 -15.226  -5.133  1.00 10.00      A   
ATOM   1447  HN  GLY A 158     -20.671 -14.627  -5.912  1.00 10.00      A   
ATOM   1448  CA  GLY A 158     -19.362 -15.835  -4.763  1.00 10.00      A   
ATOM   1449  C   GLY A 158     -18.894 -15.399  -3.388  1.00 10.00      A   
ATOM   1450  O   GLY A 158     -18.263 -16.169  -2.661  1.00 10.00      A   
ATOM   1451  N   VAL A 159     -19.202 -14.159  -3.033  1.00 10.00      A   
ATOM   1452  HN  VAL A 159     -19.696 -13.591  -3.664  1.00 10.00      A   
ATOM   1453  CA  VAL A 159     -18.821 -13.621  -1.737  1.00 10.00      A   
ATOM   1454  CB  VAL A 159     -18.808 -12.077  -1.742  1.00 10.00      A   
ATOM   1455  CG1 VAL A 159     -18.303 -11.541  -0.412  1.00 10.00      A   
ATOM   1456  CG2 VAL A 159     -17.950 -11.553  -2.883  1.00 10.00      A   
ATOM   1457  C   VAL A 159     -19.781 -14.122  -0.659  1.00 10.00      A   
ATOM   1458  O   VAL A 159     -19.360 -14.539   0.420  1.00 10.00      A   
ATOM   1459  N   LEU A 160     -21.071 -14.110  -0.976  1.00 10.00      A   
ATOM   1460  HN  LEU A 160     -21.344 -13.782  -1.861  1.00 10.00      A   
ATOM   1461  CA  LEU A 160     -22.098 -14.563  -0.040  1.00 10.00      A   
ATOM   1462  CB  LEU A 160     -23.496 -14.243  -0.571  1.00 10.00      A   
ATOM   1463  CG  LEU A 160     -23.860 -12.759  -0.666  1.00 10.00      A   
ATOM   1464  CD1 LEU A 160     -25.237 -12.583  -1.287  1.00 10.00      A   
ATOM   1465  CD2 LEU A 160     -23.801 -12.103   0.704  1.00 10.00      A   
ATOM   1466  C   LEU A 160     -21.970 -16.057   0.247  1.00 10.00      A   
ATOM   1467  O   LEU A 160     -22.370 -16.533   1.311  1.00 10.00      A   
ATOM   1468  N   ALA A 161     -21.397 -16.790  -0.702  1.00 10.00      A   
ATOM   1469  HN  ALA A 161     -21.111 -16.352  -1.533  1.00 10.00      A   
ATOM   1470  CA  ALA A 161     -21.203 -18.228  -0.557  1.00 10.00      A   
ATOM   1471  CB  ALA A 161     -20.674 -18.824  -1.851  1.00 10.00      A   
ATOM   1472  C   ALA A 161     -20.260 -18.550   0.601  1.00 10.00      A   
ATOM   1473  O   ALA A 161     -20.298 -19.646   1.158  1.00 10.00      A   
ATOM   1474  N   MET A 162     -19.424 -17.583   0.968  1.00 10.00      A   
ATOM   1475  HN  MET A 162     -19.453 -16.720   0.498  1.00 10.00      A   
ATOM   1476  CA  MET A 162     -18.476 -17.769   2.061  1.00 10.00      A   
ATOM   1477  CB  MET A 162     -17.311 -16.782   1.946  1.00 10.00      A   
ATOM   1478  CG  MET A 162     -16.629 -16.777   0.585  1.00 10.00      A   
ATOM   1479  SD  MET A 162     -15.116 -15.789   0.552  1.00 10.00      A   
ATOM   1480  CE  MET A 162     -15.693 -14.237   1.240  1.00 10.00      A   
ATOM   1481  C   MET A 162     -19.173 -17.609   3.407  1.00 10.00      A   
ATOM   1482  O   MET A 162     -18.600 -17.916   4.452  1.00 10.00      A   
ATOM   1483  N   GLN A 163     -20.415 -17.126   3.359  1.00 10.00      A   
ATOM   1484  HN  GLN A 163     -20.802 -16.906   2.483  1.00 10.00      A   
ATOM   1485  CA  GLN A 163     -21.228 -16.915   4.555  1.00 10.00      A   
ATOM   1486  CB  GLN A 163     -21.601 -18.249   5.209  1.00 10.00      A   
ATOM   1487  CG  GLN A 163     -22.600 -19.069   4.408  1.00 10.00      A   
ATOM   1488  CD  GLN A 163     -23.976 -18.432   4.376  1.00 10.00      A   
ATOM   1489  OE1 GLN A 163     -24.817 -18.707   5.229  1.00 10.00      A   
ATOM   1490  NE2 GLN A 163     -24.213 -17.572   3.397  1.00 10.00      A   
ATOM   1491 HE21 GLN A 163     -23.497 -17.388   2.752  1.00 10.00      A   
ATOM   1492 HE22 GLN A 163     -25.098 -17.150   3.356  1.00 10.00      A   
ATOM   1493  C   GLN A 163     -20.563 -15.973   5.562  1.00 10.00      A   
ATOM   1494  O   GLN A 163     -20.224 -16.381   6.674  1.00 10.00      A   
ATOM   1495  N   PRO A 164     -20.365 -14.699   5.184  1.00 10.00      A   
ATOM   1496  CA  PRO A 164     -19.751 -13.707   6.058  1.00 10.00      A   
ATOM   1497  CB  PRO A 164     -19.099 -12.761   5.052  1.00 10.00      A   
ATOM   1498  CG  PRO A 164     -20.005 -12.785   3.863  1.00 10.00      A   
ATOM   1499  CD  PRO A 164     -20.716 -14.118   3.873  1.00 10.00      A   
ATOM   1500  C   PRO A 164     -20.797 -12.960   6.889  1.00 10.00      A   
ATOM   1501  O   PRO A 164     -21.934 -12.772   6.451  1.00 10.00      A   
ATOM   1502  N   LYS A 165     -20.414 -12.540   8.089  1.00 10.00      A   
ATOM   1503  HN  LYS A 165     -19.497 -12.717   8.391  1.00 10.00      A   
ATOM   1504  CA  LYS A 165     -21.325 -11.812   8.963  1.00 10.00      A   
ATOM   1505  CB  LYS A 165     -20.970 -12.042  10.432  1.00 10.00      A   
ATOM   1506  CG  LYS A 165     -21.326 -13.424  10.948  1.00 10.00      A   
ATOM   1507  CD  LYS A 165     -21.403 -13.434  12.465  1.00 10.00      A   
ATOM   1508  CE  LYS A 165     -22.026 -14.722  12.974  1.00 10.00      A   
ATOM   1509  NZ  LYS A 165     -22.293 -14.671  14.433  1.00 10.00      A   
ATOM   1510  HZ1 LYS A 165     -22.754 -15.547  14.743  1.00 10.00      A   
ATOM   1511  HZ2 LYS A 165     -22.912 -13.867  14.660  1.00 10.00      A   
ATOM   1512  HZ3 LYS A 165     -21.401 -14.561  14.956  1.00 10.00      A   
ATOM   1513  C   LYS A 165     -21.296 -10.326   8.645  1.00 10.00      A   
ATOM   1514  O   LYS A 165     -22.293  -9.621   8.806  1.00 10.00      A   
ATOM   1515  N   VAL A 166     -20.143  -9.858   8.190  1.00 10.00      A   
ATOM   1516  HN  VAL A 166     -19.387 -10.474   8.074  1.00 10.00      A   
ATOM   1517  CA  VAL A 166     -19.972  -8.459   7.840  1.00 10.00      A   
ATOM   1518  CB  VAL A 166     -18.752  -7.840   8.560  1.00 10.00      A   
ATOM   1519  CG1 VAL A 166     -18.746  -6.326   8.404  1.00 10.00      A   
ATOM   1520  CG2 VAL A 166     -18.727  -8.232  10.032  1.00 10.00      A   
ATOM   1521  C   VAL A 166     -19.776  -8.330   6.334  1.00 10.00      A   
ATOM   1522  O   VAL A 166     -18.846  -8.905   5.775  1.00 10.00      A   
ATOM   1523  N   LEU A 167     -20.663  -7.599   5.684  1.00 10.00      A   
ATOM   1524  HN  LEU A 167     -21.401  -7.181   6.185  1.00 10.00      A   
ATOM   1525  CA  LEU A 167     -20.575  -7.396   4.247  1.00 10.00      A   
ATOM   1526  CB  LEU A 167     -21.899  -7.763   3.576  1.00 10.00      A   
ATOM   1527  CG  LEU A 167     -21.875  -7.849   2.048  1.00 10.00      A   
ATOM   1528  CD1 LEU A 167     -21.098  -9.075   1.595  1.00 10.00      A   
ATOM   1529  CD2 LEU A 167     -23.289  -7.868   1.487  1.00 10.00      A   
ATOM   1530  C   LEU A 167     -20.222  -5.945   3.943  1.00 10.00      A   
ATOM   1531  O   LEU A 167     -20.872  -5.028   4.436  1.00 10.00      A   
ATOM   1532  N   VAL A 168     -19.186  -5.741   3.144  1.00 10.00      A   
ATOM   1533  HN  VAL A 168     -18.702  -6.517   2.778  1.00 10.00      A   
ATOM   1534  CA  VAL A 168     -18.753  -4.398   2.781  1.00 10.00      A   
ATOM   1535  CB  VAL A 168     -17.234  -4.226   2.972  1.00 10.00      A   
ATOM   1536  CG1 VAL A 168     -16.838  -2.767   2.814  1.00 10.00      A   
ATOM   1537  CG2 VAL A 168     -16.799  -4.761   4.329  1.00 10.00      A   
ATOM   1538  C   VAL A 168     -19.102  -4.113   1.326  1.00 10.00      A   
ATOM   1539  O   VAL A 168     -18.722  -4.870   0.435  1.00 10.00      A   
ATOM   1540  N   LEU A 169     -19.816  -3.022   1.087  1.00 10.00      A   
ATOM   1541  HN  LEU A 169     -20.083  -2.443   1.841  1.00 10.00      A   
ATOM   1542  CA  LEU A 169     -20.220  -2.661  -0.264  1.00 10.00      A   
ATOM   1543  CB  LEU A 169     -21.744  -2.602  -0.361  1.00 10.00      A   
ATOM   1544  CG  LEU A 169     -22.486  -3.902  -0.052  1.00 10.00      A   
ATOM   1545  CD1 LEU A 169     -23.984  -3.654   0.018  1.00 10.00      A   
ATOM   1546  CD2 LEU A 169     -22.164  -4.966  -1.090  1.00 10.00      A   
ATOM   1547  C   LEU A 169     -19.617  -1.330  -0.702  1.00 10.00      A   
ATOM   1548  O   LEU A 169     -20.100  -0.263  -0.319  1.00 10.00      A   
ATOM   1549  N   ASP A 170     -18.567  -1.402  -1.508  1.00 10.00      A   
ATOM   1550  HN  ASP A 170     -18.229  -2.285  -1.774  1.00 10.00      A   
ATOM   1551  CA  ASP A 170     -17.896  -0.205  -2.013  1.00 10.00      A   
ATOM   1552  CB  ASP A 170     -16.404  -0.494  -2.201  1.00 10.00      A   
ATOM   1553  CG  ASP A 170     -15.550   0.737  -2.454  1.00 10.00      A   
ATOM   1554  OD1 ASP A 170     -16.082   1.868  -2.452  1.00 10.00      A   
ATOM   1555  OD2 ASP A 170     -14.324   0.574  -2.639  1.00 10.00      A   
ATOM   1556  C   ASP A 170     -18.521   0.222  -3.338  1.00 10.00      A   
ATOM   1557  O   ASP A 170     -18.003  -0.101  -4.411  1.00 10.00      A   
ATOM   1558  N   GLU A 171     -19.645   0.936  -3.243  1.00 10.00      A   
ATOM   1559  HN  GLU A 171     -19.980   1.163  -2.349  1.00 10.00      A   
ATOM   1560  CA  GLU A 171     -20.392   1.412  -4.412  1.00 10.00      A   
ATOM   1561  CB  GLU A 171     -19.747   2.656  -5.036  1.00 10.00      A   
ATOM   1562  CG  GLU A 171     -19.740   3.873  -4.125  1.00 10.00      A   
ATOM   1563  CD  GLU A 171     -19.545   5.173  -4.875  1.00 10.00      A   
ATOM   1564  OE1 GLU A 171     -20.477   5.595  -5.592  1.00 10.00      A   
ATOM   1565  OE2 GLU A 171     -18.467   5.790  -4.744  1.00 10.00      A   
ATOM   1566  C   GLU A 171     -20.601   0.313  -5.458  1.00 10.00      A   
ATOM   1567  O   GLU A 171     -20.059   0.381  -6.560  1.00 10.00      A   
ATOM   1568  N   PRO A 172     -21.394  -0.721  -5.126  1.00 10.00      A   
ATOM   1569  CA  PRO A 172     -21.658  -1.836  -6.041  1.00 10.00      A   
ATOM   1570  CB  PRO A 172     -22.171  -2.928  -5.103  1.00 10.00      A   
ATOM   1571  CG  PRO A 172     -22.850  -2.184  -4.004  1.00 10.00      A   
ATOM   1572  CD  PRO A 172     -22.097  -0.889  -3.838  1.00 10.00      A   
ATOM   1573  C   PRO A 172     -22.725  -1.487  -7.076  1.00 10.00      A   
ATOM   1574  O   PRO A 172     -22.896  -2.185  -8.073  1.00 10.00      A   
ATOM   1575  N   THR A 173     -23.431  -0.399  -6.835  1.00 10.00      A   
ATOM   1576  HN  THR A 173     -23.251   0.119  -6.022  1.00 10.00      A   
ATOM   1577  CA  THR A 173     -24.483   0.049  -7.726  1.00 10.00      A   
ATOM   1578  CB  THR A 173     -25.583   0.737  -6.908  1.00 10.00      A   
ATOM   1579  OG1 THR A 173     -24.987   1.294  -5.726  1.00 10.00      A   
ATOM   1580  HG1 THR A 173     -25.482   2.078  -5.457  1.00 10.00      A   
ATOM   1581  CG2 THR A 173     -26.645  -0.273  -6.506  1.00 10.00      A   
ATOM   1582  C   THR A 173     -23.938   1.027  -8.762  1.00 10.00      A   
ATOM   1583  O   THR A 173     -24.653   1.446  -9.671  1.00 10.00      A   
ATOM   1584  N   ALA A 174     -22.661   1.370  -8.624  1.00 10.00      A   
ATOM   1585  HN  ALA A 174     -22.139   0.978  -7.890  1.00 10.00      A   
ATOM   1586  CA  ALA A 174     -22.015   2.307  -9.533  1.00 10.00      A   
ATOM   1587  CB  ALA A 174     -20.634   2.676  -9.014  1.00 10.00      A   
ATOM   1588  C   ALA A 174     -21.923   1.747 -10.950  1.00 10.00      A   
ATOM   1589  O   ALA A 174     -21.269   0.729 -11.182  1.00 10.00      A   
ATOM   1590  N   GLY A 175     -22.599   2.403 -11.887  1.00 10.00      A   
ATOM   1591  HN  GLY A 175     -23.128   3.193 -11.637  1.00 10.00      A   
ATOM   1592  CA  GLY A 175     -22.571   1.965 -13.268  1.00 10.00      A   
ATOM   1593  C   GLY A 175     -23.799   1.169 -13.657  1.00 10.00      A   
ATOM   1594  O   GLY A 175     -23.942   0.767 -14.814  1.00 10.00      A   
ATOM   1595  N   LEU A 176     -24.692   0.942 -12.705  1.00 10.00      A   
ATOM   1596  HN  LEU A 176     -24.537   1.301 -11.801  1.00 10.00      A   
ATOM   1597  CA  LEU A 176     -25.905   0.181 -12.975  1.00 10.00      A   
ATOM   1598  CB  LEU A 176     -26.250  -0.731 -11.796  1.00 10.00      A   
ATOM   1599  CG  LEU A 176     -25.292  -1.894 -11.534  1.00 10.00      A   
ATOM   1600  CD1 LEU A 176     -25.660  -2.600 -10.238  1.00 10.00      A   
ATOM   1601  CD2 LEU A 176     -25.293  -2.872 -12.702  1.00 10.00      A   
ATOM   1602  C   LEU A 176     -27.077   1.103 -13.286  1.00 10.00      A   
ATOM   1603  O   LEU A 176     -27.053   2.289 -12.950  1.00 10.00      A   
ATOM   1604  N   ASP A 177     -28.097   0.553 -13.933  1.00 10.00      A   
ATOM   1605  HN  ASP A 177     -28.049  -0.396 -14.179  1.00 10.00      A   
ATOM   1606  CA  ASP A 177     -29.289   1.318 -14.286  1.00 10.00      A   
ATOM   1607  CB  ASP A 177     -30.156   0.528 -15.274  1.00 10.00      A   
ATOM   1608  CG  ASP A 177     -29.720   0.692 -16.715  1.00 10.00      A   
ATOM   1609  OD1 ASP A 177     -29.703   1.836 -17.214  1.00 10.00      A   
ATOM   1610  OD2 ASP A 177     -29.395  -0.330 -17.360  1.00 10.00      A   
ATOM   1611  C   ASP A 177     -30.104   1.624 -13.035  1.00 10.00      A   
ATOM   1612  O   ASP A 177     -29.929   0.963 -12.008  1.00 10.00      A   
ATOM   1613  N   PRO A 178     -30.994   2.634 -13.091  1.00 10.00      A   
ATOM   1614  CA  PRO A 178     -31.846   3.003 -11.951  1.00 10.00      A   
ATOM   1615  CB  PRO A 178     -32.822   4.016 -12.553  1.00 10.00      A   
ATOM   1616  CG  PRO A 178     -32.067   4.622 -13.683  1.00 10.00      A   
ATOM   1617  CD  PRO A 178     -31.226   3.514 -14.253  1.00 10.00      A   
ATOM   1618  C   PRO A 178     -32.608   1.796 -11.413  1.00 10.00      A   
ATOM   1619  O   PRO A 178     -32.720   1.607 -10.201  1.00 10.00      A   
ATOM   1620  N   GLN A 179     -33.117   0.977 -12.325  1.00 10.00      A   
ATOM   1621  HN  GLN A 179     -33.002   1.191 -13.276  1.00 10.00      A   
ATOM   1622  CA  GLN A 179     -33.849  -0.224 -11.951  1.00 10.00      A   
ATOM   1623  CB  GLN A 179     -34.424  -0.905 -13.196  1.00 10.00      A   
ATOM   1624  CG  GLN A 179     -35.260  -2.140 -12.902  1.00 10.00      A   
ATOM   1625  CD  GLN A 179     -36.416  -1.848 -11.965  1.00 10.00      A   
ATOM   1626  OE1 GLN A 179     -36.981  -0.755 -11.978  1.00 10.00      A   
ATOM   1627  NE2 GLN A 179     -36.767  -2.819 -11.140  1.00 10.00      A   
ATOM   1628 HE21 GLN A 179     -36.263  -3.673 -11.180  1.00 10.00      A   
ATOM   1629 HE22 GLN A 179     -37.505  -2.653 -10.514  1.00 10.00      A   
ATOM   1630  C   GLN A 179     -32.929  -1.182 -11.207  1.00 10.00      A   
ATOM   1631  O   GLN A 179     -33.306  -1.762 -10.188  1.00 10.00      A   
ATOM   1632  N   GLY A 180     -31.711  -1.327 -11.719  1.00 10.00      A   
ATOM   1633  HN  GLY A 180     -31.468  -0.829 -12.526  1.00 10.00      A   
ATOM   1634  CA  GLY A 180     -30.742  -2.200 -11.095  1.00 10.00      A   
ATOM   1635  C   GLY A 180     -30.369  -1.707  -9.716  1.00 10.00      A   
ATOM   1636  O   GLY A 180     -30.210  -2.499  -8.791  1.00 10.00      A   
ATOM   1637  N   ARG A 181     -30.245  -0.389  -9.578  1.00 10.00      A   
ATOM   1638  HN  ARG A 181     -30.380   0.189 -10.364  1.00 10.00      A   
ATOM   1639  CA  ARG A 181     -29.904   0.220  -8.298  1.00 10.00      A   
ATOM   1640  CB  ARG A 181     -29.731   1.737  -8.446  1.00 10.00      A   
ATOM   1641  CG  ARG A 181     -28.937   2.382  -7.319  1.00 10.00      A   
ATOM   1642  CD  ARG A 181     -29.745   3.440  -6.582  1.00 10.00      A   
ATOM   1643  NE  ARG A 181     -30.069   4.584  -7.433  1.00 10.00      A   
ATOM   1644  HE  ARG A 181     -30.415   4.387  -8.334  1.00 10.00      A   
ATOM   1645  CZ  ARG A 181     -29.947   5.862  -7.057  1.00 10.00      A   
ATOM   1646  NH1 ARG A 181     -29.514   6.174  -5.840  1.00 10.00      A   
ATOM   1647 HH11 ARG A 181     -29.426   7.170  -5.558  1.00 10.00      A   
ATOM   1648 HH12 ARG A 181     -29.261   5.417  -5.150  1.00 10.00      A   
ATOM   1649  NH2 ARG A 181     -30.255   6.834  -7.911  1.00 10.00      A   
ATOM   1650 HH21 ARG A 181     -30.164   7.835  -7.626  1.00 10.00      A   
ATOM   1651 HH22 ARG A 181     -30.588   6.601  -8.874  1.00 10.00      A   
ATOM   1652  C   ARG A 181     -30.983  -0.085  -7.264  1.00 10.00      A   
ATOM   1653  O   ARG A 181     -30.681  -0.504  -6.146  1.00 10.00      A   
ATOM   1654  N   GLN A 182     -32.240   0.108  -7.656  1.00 10.00      A   
ATOM   1655  HN  GLN A 182     -32.412   0.434  -8.568  1.00 10.00      A   
ATOM   1656  CA  GLN A 182     -33.368  -0.145  -6.768  1.00 10.00      A   
ATOM   1657  CB  GLN A 182     -34.686   0.259  -7.430  1.00 10.00      A   
ATOM   1658  CG  GLN A 182     -34.962   1.753  -7.421  1.00 10.00      A   
ATOM   1659  CD  GLN A 182     -36.442   2.057  -7.311  1.00 10.00      A   
ATOM   1660  OE1 GLN A 182     -37.199   1.297  -6.706  1.00 10.00      A   
ATOM   1661  NE2 GLN A 182     -36.869   3.168  -7.893  1.00 10.00      A   
ATOM   1662 HE21 GLN A 182     -36.213   3.729  -8.363  1.00 10.00      A   
ATOM   1663 HE22 GLN A 182     -37.822   3.387  -7.828  1.00 10.00      A   
ATOM   1664  C   GLN A 182     -33.430  -1.608  -6.338  1.00 10.00      A   
ATOM   1665  O   GLN A 182     -33.491  -1.909  -5.144  1.00 10.00      A   
ATOM   1666  N   GLU A 183     -33.405  -2.513  -7.312  1.00 10.00      A   
ATOM   1667  HN  GLU A 183     -33.352  -2.213  -8.248  1.00 10.00      A   
ATOM   1668  CA  GLU A 183     -33.460  -3.944  -7.027  1.00 10.00      A   
ATOM   1669  CB  GLU A 183     -33.505  -4.760  -8.320  1.00 10.00      A   
ATOM   1670  CG  GLU A 183     -34.867  -4.765  -8.995  1.00 10.00      A   
ATOM   1671  CD  GLU A 183     -34.898  -5.608 -10.253  1.00 10.00      A   
ATOM   1672  OE1 GLU A 183     -34.386  -6.750 -10.225  1.00 10.00      A   
ATOM   1673  OE2 GLU A 183     -35.445  -5.141 -11.275  1.00 10.00      A   
ATOM   1674  C   GLU A 183     -32.289  -4.386  -6.155  1.00 10.00      A   
ATOM   1675  O   GLU A 183     -32.471  -5.111  -5.176  1.00 10.00      A   
ATOM   1676  N   MET A 184     -31.094  -3.924  -6.504  1.00 10.00      A   
ATOM   1677  HN  MET A 184     -31.020  -3.338  -7.291  1.00 10.00      A   
ATOM   1678  CA  MET A 184     -29.885  -4.268  -5.761  1.00 10.00      A   
ATOM   1679  CB  MET A 184     -28.659  -3.635  -6.427  1.00 10.00      A   
ATOM   1680  CG  MET A 184     -27.333  -4.288  -6.065  1.00 10.00      A   
ATOM   1681  SD  MET A 184     -27.149  -5.948  -6.751  1.00 10.00      A   
ATOM   1682  CE  MET A 184     -27.517  -5.652  -8.482  1.00 10.00      A   
ATOM   1683  C   MET A 184     -29.986  -3.811  -4.308  1.00 10.00      A   
ATOM   1684  O   MET A 184     -29.719  -4.581  -3.386  1.00 10.00      A   
ATOM   1685  N   MET A 185     -30.393  -2.561  -4.111  1.00 10.00      A   
ATOM   1686  HN  MET A 185     -30.610  -1.999  -4.887  1.00 10.00      A   
ATOM   1687  CA  MET A 185     -30.525  -2.002  -2.769  1.00 10.00      A   
ATOM   1688  CB  MET A 185     -30.820  -0.501  -2.815  1.00 10.00      A   
ATOM   1689  CG  MET A 185     -29.615   0.356  -3.174  1.00 10.00      A   
ATOM   1690  SD  MET A 185     -28.257   0.186  -1.998  1.00 10.00      A   
ATOM   1691  CE  MET A 185     -28.910   1.073  -0.586  1.00 10.00      A   
ATOM   1692  C   MET A 185     -31.587  -2.731  -1.955  1.00 10.00      A   
ATOM   1693  O   MET A 185     -31.396  -2.990  -0.766  1.00 10.00      A   
ATOM   1694  N   ARG A 186     -32.708  -3.061  -2.595  1.00 10.00      A   
ATOM   1695  HN  ARG A 186     -32.812  -2.818  -3.542  1.00 10.00      A   
ATOM   1696  CA  ARG A 186     -33.790  -3.769  -1.917  1.00 10.00      A   
ATOM   1697  CB  ARG A 186     -35.013  -3.911  -2.824  1.00 10.00      A   
ATOM   1698  CG  ARG A 186     -35.796  -2.629  -3.047  1.00 10.00      A   
ATOM   1699  CD  ARG A 186     -37.130  -2.924  -3.712  1.00 10.00      A   
ATOM   1700  NE  ARG A 186     -37.435  -1.977  -4.784  1.00 10.00      A   
ATOM   1701  HE  ARG A 186     -37.440  -1.020  -4.550  1.00 10.00      A   
ATOM   1702  CZ  ARG A 186     -37.697  -2.332  -6.043  1.00 10.00      A   
ATOM   1703  NH1 ARG A 186     -37.691  -3.615  -6.395  1.00 10.00      A   
ATOM   1704 HH11 ARG A 186     -37.481  -4.354  -5.686  1.00 10.00      A   
ATOM   1705 HH12 ARG A 186     -37.897  -3.891  -7.382  1.00 10.00      A   
ATOM   1706  NH2 ARG A 186     -37.976  -1.403  -6.949  1.00 10.00      A   
ATOM   1707 HH21 ARG A 186     -38.182  -1.676  -7.934  1.00 10.00      A   
ATOM   1708 HH22 ARG A 186     -37.992  -0.389  -6.680  1.00 10.00      A   
ATOM   1709  C   ARG A 186     -33.328  -5.148  -1.466  1.00 10.00      A   
ATOM   1710  O   ARG A 186     -33.601  -5.568  -0.341  1.00 10.00      A   
ATOM   1711  N   LEU A 187     -32.620  -5.840  -2.350  1.00 10.00      A   
ATOM   1712  HN  LEU A 187     -32.438  -5.443  -3.231  1.00 10.00      A   
ATOM   1713  CA  LEU A 187     -32.111  -7.172  -2.058  1.00 10.00      A   
ATOM   1714  CB  LEU A 187     -31.447  -7.770  -3.298  1.00 10.00      A   
ATOM   1715  CG  LEU A 187     -31.201  -9.279  -3.278  1.00 10.00      A   
ATOM   1716  CD1 LEU A 187     -32.504 -10.033  -3.058  1.00 10.00      A   
ATOM   1717  CD2 LEU A 187     -30.539  -9.724  -4.571  1.00 10.00      A   
ATOM   1718  C   LEU A 187     -31.129  -7.134  -0.891  1.00 10.00      A   
ATOM   1719  O   LEU A 187     -31.209  -7.951   0.025  1.00 10.00      A   
ATOM   1720  N   PHE A 188     -30.215  -6.174  -0.920  1.00 10.00      A   
ATOM   1721  HN  PHE A 188     -30.198  -5.549  -1.679  1.00 10.00      A   
ATOM   1722  CA  PHE A 188     -29.229  -6.030   0.144  1.00 10.00      A   
ATOM   1723  CB  PHE A 188     -28.173  -4.986  -0.220  1.00 10.00      A   
ATOM   1724  CG  PHE A 188     -27.110  -5.492  -1.154  1.00 10.00      A   
ATOM   1725  CD1 PHE A 188     -26.721  -4.746  -2.252  1.00 10.00      A   
ATOM   1726  CD2 PHE A 188     -26.499  -6.715  -0.933  1.00 10.00      A   
ATOM   1727  CE1 PHE A 188     -25.742  -5.207  -3.111  1.00 10.00      A   
ATOM   1728  CE2 PHE A 188     -25.520  -7.184  -1.788  1.00 10.00      A   
ATOM   1729  CZ  PHE A 188     -25.140  -6.428  -2.880  1.00 10.00      A   
ATOM   1730  C   PHE A 188     -29.895  -5.675   1.469  1.00 10.00      A   
ATOM   1731  O   PHE A 188     -29.540  -6.223   2.513  1.00 10.00      A   
ATOM   1732  N   ALA A 189     -30.868  -4.769   1.419  1.00 10.00      A   
ATOM   1733  HN  ALA A 189     -31.099  -4.362   0.554  1.00 10.00      A   
ATOM   1734  CA  ALA A 189     -31.591  -4.350   2.612  1.00 10.00      A   
ATOM   1735  CB  ALA A 189     -32.536  -3.207   2.285  1.00 10.00      A   
ATOM   1736  C   ALA A 189     -32.357  -5.520   3.213  1.00 10.00      A   
ATOM   1737  O   ALA A 189     -32.391  -5.692   4.431  1.00 10.00      A   
ATOM   1738  N   ARG A 190     -32.952  -6.338   2.350  1.00 10.00      A   
ATOM   1739  HN  ARG A 190     -32.885  -6.150   1.384  1.00 10.00      A   
ATOM   1740  CA  ARG A 190     -33.712  -7.499   2.795  1.00 10.00      A   
ATOM   1741  CB  ARG A 190     -34.480  -8.125   1.631  1.00 10.00      A   
ATOM   1742  CG  ARG A 190     -35.797  -8.763   2.041  1.00 10.00      A   
ATOM   1743  CD  ARG A 190     -35.857 -10.219   1.622  1.00 10.00      A   
ATOM   1744  NE  ARG A 190     -34.892 -11.045   2.348  1.00 10.00      A   
ATOM   1745  HE  ARG A 190     -34.445 -10.639   3.126  1.00 10.00      A   
ATOM   1746  CZ  ARG A 190     -34.595 -12.303   2.011  1.00 10.00      A   
ATOM   1747  NH1 ARG A 190     -35.186 -12.872   0.964  1.00 10.00      A   
ATOM   1748 HH11 ARG A 190     -34.956 -13.858   0.702  1.00 10.00      A   
ATOM   1749 HH12 ARG A 190     -35.883 -12.339   0.400  1.00 10.00      A   
ATOM   1750  NH2 ARG A 190     -33.721 -12.999   2.729  1.00 10.00      A   
ATOM   1751 HH21 ARG A 190     -33.495 -13.985   2.464  1.00 10.00      A   
ATOM   1752 HH22 ARG A 190     -33.258 -12.573   3.559  1.00 10.00      A   
ATOM   1753  C   ARG A 190     -32.796  -8.527   3.453  1.00 10.00      A   
ATOM   1754  O   ARG A 190     -33.224  -9.289   4.324  1.00 10.00      A   
ATOM   1755  N   LEU A 191     -31.534  -8.536   3.035  1.00 10.00      A   
ATOM   1756  HN  LEU A 191     -31.261  -7.912   2.326  1.00 10.00      A   
ATOM   1757  CA  LEU A 191     -30.543  -9.449   3.597  1.00 10.00      A   
ATOM   1758  CB  LEU A 191     -29.368  -9.644   2.632  1.00 10.00      A   
ATOM   1759  CG  LEU A 191     -29.665 -10.419   1.346  1.00 10.00      A   
ATOM   1760  CD1 LEU A 191     -28.456 -10.408   0.425  1.00 10.00      A   
ATOM   1761  CD2 LEU A 191     -30.081 -11.847   1.662  1.00 10.00      A   
ATOM   1762  C   LEU A 191     -30.040  -8.917   4.938  1.00 10.00      A   
ATOM   1763  O   LEU A 191     -29.339  -9.606   5.676  1.00 10.00      A   
ATOM   1764  N   HIS A 192     -30.390  -7.672   5.231  1.00 10.00      A   
ATOM   1765  HN  HIS A 192     -30.924  -7.164   4.583  1.00 10.00      A   
ATOM   1766  CA  HIS A 192     -30.003  -7.037   6.479  1.00 10.00      A   
ATOM   1767  CB  HIS A 192     -29.749  -5.541   6.257  1.00 10.00      A   
ATOM   1768  CG  HIS A 192     -29.490  -4.764   7.511  1.00 10.00      A   
ATOM   1769  ND1 HIS A 192     -28.417  -5.006   8.342  1.00 10.00      A   
ATOM   1770  HD1 HIS A 192     -27.732  -5.704   8.215  1.00 10.00      A   
ATOM   1771  CD2 HIS A 192     -30.174  -3.737   8.072  1.00 10.00      A   
ATOM   1772  CE1 HIS A 192     -28.453  -4.164   9.355  1.00 10.00      A   
ATOM   1773  NE2 HIS A 192     -29.505  -3.383   9.214  1.00 10.00      A   
ATOM   1774  HE2 HIS A 192     -29.763  -2.648   9.833  1.00 10.00      A   
ATOM   1775  C   HIS A 192     -31.101  -7.241   7.517  1.00 10.00      A   
ATOM   1776  O   HIS A 192     -30.825  -7.505   8.688  1.00 10.00      A   
ATOM   1777  N   GLN A 193     -32.345  -7.102   7.074  1.00 10.00      A   
ATOM   1778  HN  GLN A 193     -32.495  -6.867   6.133  1.00 10.00      A   
ATOM   1779  CA  GLN A 193     -33.492  -7.282   7.950  1.00 10.00      A   
ATOM   1780  CB  GLN A 193     -34.774  -6.844   7.244  1.00 10.00      A   
ATOM   1781  CG  GLN A 193     -34.699  -5.454   6.632  1.00 10.00      A   
ATOM   1782  CD  GLN A 193     -35.812  -5.195   5.636  1.00 10.00      A   
ATOM   1783  OE1 GLN A 193     -36.351  -6.123   5.031  1.00 10.00      A   
ATOM   1784  NE2 GLN A 193     -36.154  -3.930   5.448  1.00 10.00      A   
ATOM   1785 HE21 GLN A 193     -35.676  -3.237   5.956  1.00 10.00      A   
ATOM   1786 HE22 GLN A 193     -36.867  -3.734   4.804  1.00 10.00      A   
ATOM   1787  C   GLN A 193     -33.592  -8.743   8.367  1.00 10.00      A   
ATOM   1788  O   GLN A 193     -33.703  -9.057   9.552  1.00 10.00      A   
ATOM   1789  N   GLU A 194     -33.542  -9.631   7.384  1.00 10.00      A   
ATOM   1790  HN  GLU A 194     -33.445  -9.320   6.459  1.00 10.00      A   
ATOM   1791  CA  GLU A 194     -33.604 -11.056   7.649  1.00 10.00      A   
ATOM   1792  CB  GLU A 194     -34.321 -11.790   6.516  1.00 10.00      A   
ATOM   1793  CG  GLU A 194     -35.790 -11.422   6.388  1.00 10.00      A   
ATOM   1794  CD  GLU A 194     -36.552 -12.366   5.485  1.00 10.00      A   
ATOM   1795  OE1 GLU A 194     -36.482 -13.593   5.708  1.00 10.00      A   
ATOM   1796  OE2 GLU A 194     -37.236 -11.885   4.562  1.00 10.00      A   
ATOM   1797  C   GLU A 194     -32.195 -11.593   7.833  1.00 10.00      A   
ATOM   1798  O   GLU A 194     -31.230 -10.926   7.463  1.00 10.00      A   
ATOM   1799  N   GLN A 195     -32.086 -12.786   8.413  1.00 10.00      A   
ATOM   1800  HN  GLN A 195     -32.905 -13.254   8.674  1.00 10.00      A   
ATOM   1801  CA  GLN A 195     -30.794 -13.429   8.676  1.00 10.00      A   
ATOM   1802  CB  GLN A 195     -29.917 -13.516   7.418  1.00 10.00      A   
ATOM   1803  CG  GLN A 195     -30.192 -14.721   6.529  1.00 10.00      A   
ATOM   1804  CD  GLN A 195     -31.540 -14.659   5.836  1.00 10.00      A   
ATOM   1805  OE1 GLN A 195     -31.676 -14.059   4.768  1.00 10.00      A   
ATOM   1806  NE2 GLN A 195     -32.541 -15.294   6.426  1.00 10.00      A   
ATOM   1807 HE21 GLN A 195     -32.360 -15.765   7.268  1.00 10.00      A   
ATOM   1808 HE22 GLN A 195     -33.424 -15.267   5.998  1.00 10.00      A   
ATOM   1809  C   GLN A 195     -30.047 -12.735   9.815  1.00 10.00      A   
ATOM   1810  O   GLN A 195     -29.657 -13.371  10.797  1.00 10.00      A   
ATOM   1811  N   GLY A 196     -29.872 -11.427   9.689  1.00 10.00      A   
ATOM   1812  HN  GLY A 196     -30.222 -10.973   8.889  1.00 10.00      A   
ATOM   1813  CA  GLY A 196     -29.178 -10.662  10.702  1.00 10.00      A   
ATOM   1814  C   GLY A 196     -27.716 -10.493  10.369  1.00 10.00      A   
ATOM   1815  O   GLY A 196     -26.851 -11.061  11.036  1.00 10.00      A   
ATOM   1816  N   LEU A 197     -27.438  -9.719   9.333  1.00 10.00      A   
ATOM   1817  HN  LEU A 197     -28.171  -9.297   8.838  1.00 10.00      A   
ATOM   1818  CA  LEU A 197     -26.069  -9.489   8.903  1.00 10.00      A   
ATOM   1819  CB  LEU A 197     -25.870 -10.036   7.489  1.00 10.00      A   
ATOM   1820  CG  LEU A 197     -26.230 -11.509   7.291  1.00 10.00      A   
ATOM   1821  CD1 LEU A 197     -26.484 -11.816   5.825  1.00 10.00      A   
ATOM   1822  CD2 LEU A 197     -25.141 -12.410   7.850  1.00 10.00      A   
ATOM   1823  C   LEU A 197     -25.713  -8.007   8.953  1.00 10.00      A   
ATOM   1824  O   LEU A 197     -26.561  -7.139   8.709  1.00 10.00      A   
ATOM   1825  N   THR A 198     -24.458  -7.726   9.267  1.00 10.00      A   
ATOM   1826  HN  THR A 198     -23.829  -8.465   9.427  1.00 10.00      A   
ATOM   1827  CA  THR A 198     -23.968  -6.361   9.347  1.00 10.00      A   
ATOM   1828  CB  THR A 198     -22.824  -6.254  10.374  1.00 10.00      A   
ATOM   1829  OG1 THR A 198     -23.195  -6.948  11.575  1.00 10.00      A   
ATOM   1830  HG1 THR A 198     -23.498  -7.837  11.349  1.00 10.00      A   
ATOM   1831  CG2 THR A 198     -22.538  -4.800  10.707  1.00 10.00      A   
ATOM   1832  C   THR A 198     -23.460  -5.929   7.976  1.00 10.00      A   
ATOM   1833  O   THR A 198     -22.620  -6.603   7.379  1.00 10.00      A   
ATOM   1834  N   ILE A 199     -23.969  -4.814   7.474  1.00 10.00      A   
ATOM   1835  HN  ILE A 199     -24.608  -4.290   8.004  1.00 10.00      A   
ATOM   1836  CA  ILE A 199     -23.570  -4.337   6.159  1.00 10.00      A   
ATOM   1837  CB  ILE A 199     -24.754  -4.343   5.164  1.00 10.00      A   
ATOM   1838  CG1 ILE A 199     -25.358  -5.748   5.061  1.00 10.00      A   
ATOM   1839  CG2 ILE A 199     -24.305  -3.855   3.792  1.00 10.00      A   
ATOM   1840  CD1 ILE A 199     -26.601  -5.826   4.202  1.00 10.00      A   
ATOM   1841  C   ILE A 199     -22.964  -2.941   6.222  1.00 10.00      A   
ATOM   1842  O   ILE A 199     -23.562  -2.015   6.773  1.00 10.00      A   
ATOM   1843  N   VAL A 200     -21.771  -2.811   5.663  1.00 10.00      A   
ATOM   1844  HN  VAL A 200     -21.346  -3.603   5.261  1.00 10.00      A   
ATOM   1845  CA  VAL A 200     -21.072  -1.538   5.610  1.00 10.00      A   
ATOM   1846  CB  VAL A 200     -19.567  -1.703   5.898  1.00 10.00      A   
ATOM   1847  CG1 VAL A 200     -18.903  -0.346   6.081  1.00 10.00      A   
ATOM   1848  CG2 VAL A 200     -19.346  -2.582   7.121  1.00 10.00      A   
ATOM   1849  C   VAL A 200     -21.251  -0.949   4.217  1.00 10.00      A   
ATOM   1850  O   VAL A 200     -20.651  -1.420   3.248  1.00 10.00      A   
ATOM   1851  N   LEU A 201     -22.077   0.073   4.119  1.00 10.00      A   
ATOM   1852  HN  LEU A 201     -22.494   0.434   4.936  1.00 10.00      A   
ATOM   1853  CA  LEU A 201     -22.360   0.700   2.842  1.00 10.00      A   
ATOM   1854  CB  LEU A 201     -23.843   1.069   2.750  1.00 10.00      A   
ATOM   1855  CG  LEU A 201     -24.321   1.638   1.413  1.00 10.00      A   
ATOM   1856  CD1 LEU A 201     -24.188   0.599   0.309  1.00 10.00      A   
ATOM   1857  CD2 LEU A 201     -25.756   2.127   1.523  1.00 10.00      A   
ATOM   1858  C   LEU A 201     -21.499   1.932   2.616  1.00 10.00      A   
ATOM   1859  O   LEU A 201     -21.564   2.899   3.370  1.00 10.00      A   
ATOM   1860  N   VAL A 202     -20.675   1.880   1.585  1.00 10.00      A   
ATOM   1861  HN  VAL A 202     -20.636   1.063   1.039  1.00 10.00      A   
ATOM   1862  CA  VAL A 202     -19.819   2.996   1.238  1.00 10.00      A   
ATOM   1863  CB  VAL A 202     -18.332   2.587   1.206  1.00 10.00      A   
ATOM   1864  CG1 VAL A 202     -17.439   3.797   1.429  1.00 10.00      A   
ATOM   1865  CG2 VAL A 202     -18.039   1.502   2.234  1.00 10.00      A   
ATOM   1866  C   VAL A 202     -20.226   3.494  -0.142  1.00 10.00      A   
ATOM   1867  O   VAL A 202     -19.742   2.995  -1.155  1.00 10.00      A   
ATOM   1868  N   THR A 203     -21.150   4.441  -0.179  1.00 10.00      A   
ATOM   1869  HN  THR A 203     -21.520   4.786   0.660  1.00 10.00      A   
ATOM   1870  CA  THR A 203     -21.638   4.978  -1.439  1.00 10.00      A   
ATOM   1871  CB  THR A 203     -23.106   4.569  -1.675  1.00 10.00      A   
ATOM   1872  OG1 THR A 203     -23.799   4.538  -0.419  1.00 10.00      A   
ATOM   1873  HG1 THR A 203     -24.671   4.151  -0.542  1.00 10.00      A   
ATOM   1874  CG2 THR A 203     -23.185   3.198  -2.330  1.00 10.00      A   
ATOM   1875  C   THR A 203     -21.525   6.499  -1.493  1.00 10.00      A   
ATOM   1876  O   THR A 203     -21.056   7.139  -0.548  1.00 10.00      A   
ATOM   1877  N   HIS A 204     -21.951   7.068  -2.611  1.00 10.00      A   
ATOM   1878  HN  HIS A 204     -22.305   6.501  -3.330  1.00 10.00      A   
ATOM   1879  CA  HIS A 204     -21.908   8.507  -2.805  1.00 10.00      A   
ATOM   1880  CB  HIS A 204     -20.960   8.868  -3.948  1.00 10.00      A   
ATOM   1881  CG  HIS A 204     -19.555   9.107  -3.502  1.00 10.00      A   
ATOM   1882  ND1 HIS A 204     -18.510   8.264  -3.815  1.00 10.00      A   
ATOM   1883  HD1 HIS A 204     -18.576   7.424  -4.343  1.00 10.00      A   
ATOM   1884  CD2 HIS A 204     -19.024  10.104  -2.760  1.00 10.00      A   
ATOM   1885  CE1 HIS A 204     -17.399   8.733  -3.284  1.00 10.00      A   
ATOM   1886  NE2 HIS A 204     -17.684   9.846  -2.638  1.00 10.00      A   
ATOM   1887  HE2 HIS A 204     -17.041  10.393  -2.132  1.00 10.00      A   
ATOM   1888  C   HIS A 204     -23.298   9.058  -3.085  1.00 10.00      A   
ATOM   1889  O   HIS A 204     -23.446  10.172  -3.582  1.00 10.00      A   
ATOM   1890  N   GLN A 205     -24.313   8.270  -2.764  1.00 10.00      A   
ATOM   1891  HN  GLN A 205     -24.130   7.398  -2.357  1.00 10.00      A   
ATOM   1892  CA  GLN A 205     -25.693   8.674  -2.977  1.00 10.00      A   
ATOM   1893  CB  GLN A 205     -26.455   7.605  -3.768  1.00 10.00      A   
ATOM   1894  CG  GLN A 205     -25.978   7.433  -5.203  1.00 10.00      A   
ATOM   1895  CD  GLN A 205     -26.286   8.635  -6.077  1.00 10.00      A   
ATOM   1896  OE1 GLN A 205     -27.306   9.305  -5.906  1.00 10.00      A   
ATOM   1897  NE2 GLN A 205     -25.404   8.920  -7.017  1.00 10.00      A   
ATOM   1898 HE21 GLN A 205     -24.613   8.347  -7.097  1.00 10.00      A   
ATOM   1899 HE22 GLN A 205     -25.573   9.695  -7.597  1.00 10.00      A   
ATOM   1900  C   GLN A 205     -26.380   8.938  -1.643  1.00 10.00      A   
ATOM   1901  O   GLN A 205     -26.658   8.009  -0.884  1.00 10.00      A   
ATOM   1902  N   MET A 206     -26.657  10.208  -1.371  1.00 10.00      A   
ATOM   1903  HN  MET A 206     -26.426  10.895  -2.033  1.00 10.00      A   
ATOM   1904  CA  MET A 206     -27.306  10.614  -0.125  1.00 10.00      A   
ATOM   1905  CB  MET A 206     -27.439  12.142  -0.057  1.00 10.00      A   
ATOM   1906  CG  MET A 206     -26.223  12.907  -0.561  1.00 10.00      A   
ATOM   1907  SD  MET A 206     -24.738  12.603   0.417  1.00 10.00      A   
ATOM   1908  CE  MET A 206     -23.496  13.391  -0.608  1.00 10.00      A   
ATOM   1909  C   MET A 206     -28.684   9.973  -0.005  1.00 10.00      A   
ATOM   1910  O   MET A 206     -29.139   9.649   1.094  1.00 10.00      A   
ATOM   1911  N   GLU A 207     -29.328   9.787  -1.152  1.00 10.00      A   
ATOM   1912  HN  GLU A 207     -28.893  10.066  -1.987  1.00 10.00      A   
ATOM   1913  CA  GLU A 207     -30.654   9.189  -1.223  1.00 10.00      A   
ATOM   1914  CB  GLU A 207     -31.104   9.128  -2.686  1.00 10.00      A   
ATOM   1915  CG  GLU A 207     -32.514   8.599  -2.895  1.00 10.00      A   
ATOM   1916  CD  GLU A 207     -33.578   9.533  -2.361  1.00 10.00      A   
ATOM   1917  OE1 GLU A 207     -33.511  10.747  -2.649  1.00 10.00      A   
ATOM   1918  OE2 GLU A 207     -34.505   9.055  -1.674  1.00 10.00      A   
ATOM   1919  C   GLU A 207     -30.664   7.786  -0.620  1.00 10.00      A   
ATOM   1920  O   GLU A 207     -31.431   7.502   0.299  1.00 10.00      A   
ATOM   1921  N   ASP A 208     -29.793   6.921  -1.133  1.00 10.00      A   
ATOM   1922  HN  ASP A 208     -29.188   7.219  -1.842  1.00 10.00      A   
ATOM   1923  CA  ASP A 208     -29.707   5.540  -0.662  1.00 10.00      A   
ATOM   1924  CB  ASP A 208     -28.659   4.750  -1.459  1.00 10.00      A   
ATOM   1925  CG  ASP A 208     -29.068   4.477  -2.895  1.00 10.00      A   
ATOM   1926  OD1 ASP A 208     -28.337   4.908  -3.817  1.00 10.00      A   
ATOM   1927  OD2 ASP A 208     -30.119   3.837  -3.111  1.00 10.00      A   
ATOM   1928  C   ASP A 208     -29.378   5.484   0.827  1.00 10.00      A   
ATOM   1929  O   ASP A 208     -29.945   4.681   1.572  1.00 10.00      A   
ATOM   1930  N   VAL A 209     -28.471   6.355   1.256  1.00 10.00      A   
ATOM   1931  HN  VAL A 209     -28.072   6.981   0.614  1.00 10.00      A   
ATOM   1932  CA  VAL A 209     -28.051   6.412   2.650  1.00 10.00      A   
ATOM   1933  CB  VAL A 209     -26.913   7.435   2.846  1.00 10.00      A   
ATOM   1934  CG1 VAL A 209     -26.595   7.621   4.320  1.00 10.00      A   
ATOM   1935  CG2 VAL A 209     -25.673   6.987   2.091  1.00 10.00      A   
ATOM   1936  C   VAL A 209     -29.215   6.747   3.578  1.00 10.00      A   
ATOM   1937  O   VAL A 209     -29.447   6.058   4.570  1.00 10.00      A   
ATOM   1938  N   ALA A 210     -29.971   7.780   3.235  1.00 10.00      A   
ATOM   1939  HN  ALA A 210     -29.765   8.274   2.409  1.00 10.00      A   
ATOM   1940  CA  ALA A 210     -31.100   8.205   4.055  1.00 10.00      A   
ATOM   1941  CB  ALA A 210     -31.547   9.598   3.647  1.00 10.00      A   
ATOM   1942  C   ALA A 210     -32.271   7.224   3.990  1.00 10.00      A   
ATOM   1943  O   ALA A 210     -33.299   7.430   4.637  1.00 10.00      A   
ATOM   1944  N   GLN A 211     -32.113   6.151   3.230  1.00 10.00      A   
ATOM   1945  HN  GLN A 211     -31.265   6.019   2.754  1.00 10.00      A   
ATOM   1946  CA  GLN A 211     -33.175   5.170   3.088  1.00 10.00      A   
ATOM   1947  CB  GLN A 211     -33.482   4.897   1.613  1.00 10.00      A   
ATOM   1948  CG  GLN A 211     -34.235   6.008   0.902  1.00 10.00      A   
ATOM   1949  CD  GLN A 211     -34.922   5.517  -0.357  1.00 10.00      A   
ATOM   1950  OE1 GLN A 211     -35.372   4.370  -0.427  1.00 10.00      A   
ATOM   1951  NE2 GLN A 211     -35.010   6.371  -1.361  1.00 10.00      A   
ATOM   1952 HE21 GLN A 211     -34.630   7.276  -1.240  1.00 10.00      A   
ATOM   1953 HE22 GLN A 211     -35.446   6.073  -2.187  1.00 10.00      A   
ATOM   1954  C   GLN A 211     -32.880   3.855   3.801  1.00 10.00      A   
ATOM   1955  O   GLN A 211     -33.740   3.330   4.511  1.00 10.00      A   
ATOM   1956  N   TYR A 212     -31.672   3.321   3.636  1.00 10.00      A   
ATOM   1957  HN  TYR A 212     -30.996   3.793   3.100  1.00 10.00      A   
ATOM   1958  CA  TYR A 212     -31.349   2.028   4.237  1.00 10.00      A   
ATOM   1959  CB  TYR A 212     -31.125   0.977   3.146  1.00 10.00      A   
ATOM   1960  CG  TYR A 212     -32.250   0.892   2.138  1.00 10.00      A   
ATOM   1961  CD1 TYR A 212     -32.109   1.428   0.864  1.00 10.00      A   
ATOM   1962  CD2 TYR A 212     -33.453   0.282   2.462  1.00 10.00      A   
ATOM   1963  CE1 TYR A 212     -33.136   1.359  -0.058  1.00 10.00      A   
ATOM   1964  CE2 TYR A 212     -34.485   0.206   1.547  1.00 10.00      A   
ATOM   1965  CZ  TYR A 212     -34.323   0.746   0.289  1.00 10.00      A   
ATOM   1966  OH  TYR A 212     -35.351   0.673  -0.625  1.00 10.00      A   
ATOM   1967  HH  TYR A 212     -34.995   0.793  -1.515  1.00 10.00      A   
ATOM   1968  C   TYR A 212     -30.164   2.045   5.202  1.00 10.00      A   
ATOM   1969  O   TYR A 212     -29.693   0.986   5.609  1.00 10.00      A   
ATOM   1970  N   ALA A 213     -29.685   3.220   5.579  1.00 10.00      A   
ATOM   1971  HN  ALA A 213     -30.095   4.047   5.244  1.00 10.00      A   
ATOM   1972  CA  ALA A 213     -28.557   3.297   6.504  1.00 10.00      A   
ATOM   1973  CB  ALA A 213     -27.491   4.253   5.995  1.00 10.00      A   
ATOM   1974  C   ALA A 213     -29.015   3.684   7.905  1.00 10.00      A   
ATOM   1975  O   ALA A 213     -29.913   4.510   8.068  1.00 10.00      A   
ATOM   1976  N   GLU A 214     -28.400   3.076   8.911  1.00 10.00      A   
ATOM   1977  HN  GLU A 214     -27.694   2.425   8.715  1.00 10.00      A   
ATOM   1978  CA  GLU A 214     -28.739   3.352  10.301  1.00 10.00      A   
ATOM   1979  CB  GLU A 214     -28.857   2.044  11.089  1.00 10.00      A   
ATOM   1980  CG  GLU A 214     -30.037   1.177  10.675  1.00 10.00      A   
ATOM   1981  CD  GLU A 214     -30.011  -0.201  11.308  1.00 10.00      A   
ATOM   1982  OE1 GLU A 214     -29.904  -0.294  12.551  1.00 10.00      A   
ATOM   1983  OE2 GLU A 214     -30.124  -1.202  10.566  1.00 10.00      A   
ATOM   1984  C   GLU A 214     -27.691   4.261  10.934  1.00 10.00      A   
ATOM   1985  O   GLU A 214     -28.021   5.225  11.624  1.00 10.00      A   
ATOM   1986  N   GLN A 215     -26.426   3.948  10.690  1.00 10.00      A   
ATOM   1987  HN  GLN A 215     -26.224   3.164  10.129  1.00 10.00      A   
ATOM   1988  CA  GLN A 215     -25.325   4.738  11.222  1.00 10.00      A   
ATOM   1989  CB  GLN A 215     -24.397   3.873  12.082  1.00 10.00      A   
ATOM   1990  CG  GLN A 215     -25.033   3.335  13.354  1.00 10.00      A   
ATOM   1991  CD  GLN A 215     -25.870   2.094  13.119  1.00 10.00      A   
ATOM   1992  OE1 GLN A 215     -25.548   1.256  12.274  1.00 10.00      A   
ATOM   1993  NE2 GLN A 215     -26.963   1.978  13.851  1.00 10.00      A   
ATOM   1994 HE21 GLN A 215     -27.169   2.690  14.494  1.00 10.00      A   
ATOM   1995 HE22 GLN A 215     -27.522   1.182  13.730  1.00 10.00      A   
ATOM   1996  C   GLN A 215     -24.538   5.342  10.072  1.00 10.00      A   
ATOM   1997  O   GLN A 215     -24.260   4.663   9.089  1.00 10.00      A   
ATOM   1998  N   VAL A 216     -24.189   6.612  10.186  1.00 10.00      A   
ATOM   1999  HN  VAL A 216     -24.436   7.109  10.999  1.00 10.00      A   
ATOM   2000  CA  VAL A 216     -23.440   7.291   9.137  1.00 10.00      A   
ATOM   2001  CB  VAL A 216     -24.270   8.407   8.463  1.00 10.00      A   
ATOM   2002  CG1 VAL A 216     -23.562   8.933   7.222  1.00 10.00      A   
ATOM   2003  CG2 VAL A 216     -25.667   7.912   8.113  1.00 10.00      A   
ATOM   2004  C   VAL A 216     -22.146   7.884   9.688  1.00 10.00      A   
ATOM   2005  O   VAL A 216     -22.134   8.472  10.772  1.00 10.00      A   
ATOM   2006  N   ALA A 217     -21.066   7.711   8.939  1.00 10.00      A   
ATOM   2007  HN  ALA A 217     -21.149   7.220   8.089  1.00 10.00      A   
ATOM   2008  CA  ALA A 217     -19.765   8.228   9.329  1.00 10.00      A   
ATOM   2009  CB  ALA A 217     -18.813   7.083   9.636  1.00 10.00      A   
ATOM   2010  C   ALA A 217     -19.200   9.101   8.216  1.00 10.00      A   
ATOM   2011  O   ALA A 217     -19.149   8.684   7.056  1.00 10.00      A   
ATOM   2012  N   VAL A 218     -18.799  10.315   8.565  1.00 10.00      A   
ATOM   2013  HN  VAL A 218     -18.878  10.597   9.503  1.00 10.00      A   
ATOM   2014  CA  VAL A 218     -18.243  11.244   7.591  1.00 10.00      A   
ATOM   2015  CB  VAL A 218     -18.766  12.680   7.810  1.00 10.00      A   
ATOM   2016  CG1 VAL A 218     -18.212  13.628   6.755  1.00 10.00      A   
ATOM   2017  CG2 VAL A 218     -20.286  12.707   7.817  1.00 10.00      A   
ATOM   2018  C   VAL A 218     -16.719  11.252   7.659  1.00 10.00      A   
ATOM   2019  O   VAL A 218     -16.134  11.603   8.686  1.00 10.00      A   
ATOM   2020  N   MET A 219     -16.087  10.860   6.565  1.00 10.00      A   
ATOM   2021  HN  MET A 219     -16.614  10.588   5.780  1.00 10.00      A   
ATOM   2022  CA  MET A 219     -14.635  10.830   6.488  1.00 10.00      A   
ATOM   2023  CB  MET A 219     -14.148   9.512   5.882  1.00 10.00      A   
ATOM   2024  CG  MET A 219     -14.261   8.319   6.818  1.00 10.00      A   
ATOM   2025  SD  MET A 219     -13.068   8.369   8.172  1.00 10.00      A   
ATOM   2026  CE  MET A 219     -11.529   8.201   7.273  1.00 10.00      A   
ATOM   2027  C   MET A 219     -14.129  12.007   5.667  1.00 10.00      A   
ATOM   2028  O   MET A 219     -14.559  12.218   4.531  1.00 10.00      A   
ATOM   2029  N   HIS A 220     -13.226  12.783   6.248  1.00 10.00      A   
ATOM   2030  HN  HIS A 220     -12.927  12.574   7.165  1.00 10.00      A   
ATOM   2031  CA  HIS A 220     -12.669  13.940   5.568  1.00 10.00      A   
ATOM   2032  CB  HIS A 220     -13.387  15.221   6.014  1.00 10.00      A   
ATOM   2033  CG  HIS A 220     -12.955  16.463   5.290  1.00 10.00      A   
ATOM   2034  ND1 HIS A 220     -13.280  16.725   3.974  1.00 10.00      A   
ATOM   2035  HD1 HIS A 220     -13.804  16.141   3.384  1.00 10.00      A   
ATOM   2036  CD2 HIS A 220     -12.222  17.521   5.709  1.00 10.00      A   
ATOM   2037  CE1 HIS A 220     -12.763  17.889   3.621  1.00 10.00      A   
ATOM   2038  NE2 HIS A 220     -12.118  18.390   4.656  1.00 10.00      A   
ATOM   2039  HE2 HIS A 220     -11.639  19.248   4.668  1.00 10.00      A   
ATOM   2040  C   HIS A 220     -11.164  14.052   5.804  1.00 10.00      A   
ATOM   2041  O   HIS A 220     -10.717  14.327   6.920  1.00 10.00      A   
ATOM   2042  N   GLU A 221     -10.400  13.824   4.739  1.00 10.00      A   
ATOM   2043  HN  GLU A 221     -10.837  13.604   3.888  1.00 10.00      A   
ATOM   2044  CA  GLU A 221      -8.941  13.909   4.774  1.00 10.00      A   
ATOM   2045  CB  GLU A 221      -8.484  15.343   5.050  1.00 10.00      A   
ATOM   2046  CG  GLU A 221      -9.019  16.360   4.056  1.00 10.00      A   
ATOM   2047  CD  GLU A 221      -8.517  17.760   4.329  1.00 10.00      A   
ATOM   2048  OE1 GLU A 221      -7.724  18.280   3.513  1.00 10.00      A   
ATOM   2049  OE2 GLU A 221      -8.910  18.346   5.356  1.00 10.00      A   
ATOM   2050  C   GLU A 221      -8.303  12.930   5.762  1.00 10.00      A   
ATOM   2051  O   GLU A 221      -7.354  13.272   6.467  1.00 10.00      A   
ATOM   2052  N   GLY A 222      -8.831  11.712   5.812  1.00 10.00      A   
ATOM   2053  HN  GLY A 222      -9.600  11.495   5.244  1.00 10.00      A   
ATOM   2054  CA  GLY A 222      -8.281  10.697   6.696  1.00 10.00      A   
ATOM   2055  C   GLY A 222      -8.772  10.808   8.125  1.00 10.00      A   
ATOM   2056  O   GLY A 222      -8.427   9.984   8.974  1.00 10.00      A   
ATOM   2057  N   ARG A 223      -9.583  11.815   8.390  1.00 10.00      A   
ATOM   2058  HN  ARG A 223      -9.838  12.429   7.666  1.00 10.00      A   
ATOM   2059  CA  ARG A 223     -10.115  12.034   9.722  1.00 10.00      A   
ATOM   2060  CB  ARG A 223      -9.626  13.376  10.264  1.00 10.00      A   
ATOM   2061  CG  ARG A 223      -8.118  13.447  10.464  1.00 10.00      A   
ATOM   2062  CD  ARG A 223      -7.602  14.866  10.286  1.00 10.00      A   
ATOM   2063  NE  ARG A 223      -8.359  15.826  11.087  1.00 10.00      A   
ATOM   2064  HE  ARG A 223      -8.887  15.464  11.833  1.00 10.00      A   
ATOM   2065  CZ  ARG A 223      -8.356  17.143  10.880  1.00 10.00      A   
ATOM   2066  NH1 ARG A 223      -7.623  17.665   9.900  1.00 10.00      A   
ATOM   2067 HH11 ARG A 223      -7.051  17.049   9.285  1.00 10.00      A   
ATOM   2068 HH12 ARG A 223      -7.615  18.696   9.739  1.00 10.00      A   
ATOM   2069  NH2 ARG A 223      -9.110  17.935  11.636  1.00 10.00      A   
ATOM   2070 HH21 ARG A 223      -9.706  17.528  12.392  1.00 10.00      A   
ATOM   2071 HH22 ARG A 223      -9.113  18.967  11.479  1.00 10.00      A   
ATOM   2072  C   ARG A 223     -11.634  11.997   9.696  1.00 10.00      A   
ATOM   2073  O   ARG A 223     -12.256  12.540   8.786  1.00 10.00      A   
ATOM   2074  N   LEU A 224     -12.224  11.345  10.685  1.00 10.00      A   
ATOM   2075  HN  LEU A 224     -11.672  10.927  11.382  1.00 10.00      A   
ATOM   2076  CA  LEU A 224     -13.671  11.239  10.770  1.00 10.00      A   
ATOM   2077  CB  LEU A 224     -14.067   9.950  11.499  1.00 10.00      A   
ATOM   2078  CG  LEU A 224     -15.418   9.328  11.120  1.00 10.00      A   
ATOM   2079  CD1 LEU A 224     -15.392   7.824  11.344  1.00 10.00      A   
ATOM   2080  CD2 LEU A 224     -16.549   9.957  11.919  1.00 10.00      A   
ATOM   2081  C   LEU A 224     -14.248  12.457  11.485  1.00 10.00      A   
ATOM   2082  O   LEU A 224     -13.704  12.913  12.492  1.00 10.00      A   
ATOM   2083  N   MET A 225     -15.336  12.983  10.953  1.00 10.00      A   
ATOM   2084  HN  MET A 225     -15.718  12.572  10.144  1.00 10.00      A   
ATOM   2085  CA  MET A 225     -15.991  14.147  11.530  1.00 10.00      A   
ATOM   2086  CB  MET A 225     -15.712  15.391  10.677  1.00 10.00      A   
ATOM   2087  CG  MET A 225     -16.485  16.636  11.094  1.00 10.00      A   
ATOM   2088  SD  MET A 225     -16.181  17.124  12.804  1.00 10.00      A   
ATOM   2089  CE  MET A 225     -14.418  17.447  12.761  1.00 10.00      A   
ATOM   2090  C   MET A 225     -17.492  13.906  11.648  1.00 10.00      A   
ATOM   2091  O   MET A 225     -18.190  13.811  10.639  1.00 10.00      A   
ATOM   2092  N   LYS A 226     -17.971  13.810  12.888  1.00 10.00      A   
ATOM   2093  HN  LYS A 226     -17.345  13.901  13.638  1.00 10.00      A   
ATOM   2094  CA  LYS A 226     -19.387  13.575  13.181  1.00 10.00      A   
ATOM   2095  CB  LYS A 226     -20.308  14.595  12.498  1.00 10.00      A   
ATOM   2096  CG  LYS A 226     -20.382  15.941  13.206  1.00 10.00      A   
ATOM   2097  CD  LYS A 226     -21.200  16.947  12.411  1.00 10.00      A   
ATOM   2098  CE  LYS A 226     -22.668  16.552  12.332  1.00 10.00      A   
ATOM   2099  NZ  LYS A 226     -23.382  16.774  13.616  1.00 10.00      A   
ATOM   2100  HZ1 LYS A 226     -23.290  17.768  13.911  1.00 10.00      A   
ATOM   2101  HZ2 LYS A 226     -22.983  16.168  14.361  1.00 10.00      A   
ATOM   2102  HZ3 LYS A 226     -24.393  16.549  13.509  1.00 10.00      A   
ATOM   2103  C   LYS A 226     -19.815  12.141  12.872  1.00 10.00      A   
ATOM   2104  O   LYS A 226     -19.680  11.659  11.745  1.00 10.00      A   
ATOM   2105  N   PHE A 227     -20.337  11.470  13.885  1.00 10.00      A   
ATOM   2106  HN  PHE A 227     -20.430  11.915  14.754  1.00 10.00      A   
ATOM   2107  CA  PHE A 227     -20.787  10.095  13.749  1.00 10.00      A   
ATOM   2108  CB  PHE A 227     -19.721   9.139  14.297  1.00 10.00      A   
ATOM   2109  CG  PHE A 227     -20.126   7.693  14.292  1.00 10.00      A   
ATOM   2110  CD1 PHE A 227     -20.327   7.019  13.100  1.00 10.00      A   
ATOM   2111  CD2 PHE A 227     -20.306   7.007  15.482  1.00 10.00      A   
ATOM   2112  CE1 PHE A 227     -20.700   5.689  13.093  1.00 10.00      A   
ATOM   2113  CE2 PHE A 227     -20.678   5.677  15.482  1.00 10.00      A   
ATOM   2114  CZ  PHE A 227     -20.876   5.017  14.286  1.00 10.00      A   
ATOM   2115  C   PHE A 227     -22.110   9.897  14.487  1.00 10.00      A   
ATOM   2116  O   PHE A 227     -22.234  10.251  15.664  1.00 10.00      A   
ATOM   2117  N   GLY A 228     -23.094   9.342  13.793  1.00 10.00      A   
ATOM   2118  HN  GLY A 228     -22.939   9.080  12.858  1.00 10.00      A   
ATOM   2119  CA  GLY A 228     -24.390   9.112  14.397  1.00 10.00      A   
ATOM   2120  C   GLY A 228     -25.400   8.621  13.384  1.00 10.00      A   
ATOM   2121  O   GLY A 228     -25.048   7.894  12.456  1.00 10.00      A   
ATOM   2122  N   THR A 229     -26.649   9.021  13.557  1.00 10.00      A   
ATOM   2123  HN  THR A 229     -26.864   9.608  14.314  1.00 10.00      A   
ATOM   2124  CA  THR A 229     -27.712   8.622  12.648  1.00 10.00      A   
ATOM   2125  CB  THR A 229     -29.081   8.641  13.362  1.00 10.00      A   
ATOM   2126  OG1 THR A 229     -29.400   9.980  13.772  1.00 10.00      A   
ATOM   2127  HG1 THR A 229     -28.743  10.292  14.419  1.00 10.00      A   
ATOM   2128  CG2 THR A 229     -29.063   7.731  14.581  1.00 10.00      A   
ATOM   2129  C   THR A 229     -27.750   9.572  11.451  1.00 10.00      A   
ATOM   2130  O   THR A 229     -27.098  10.618  11.471  1.00 10.00      A   
ATOM   2131  N   PRO A 230     -28.500   9.226  10.388  1.00 10.00      A   
ATOM   2132  CA  PRO A 230     -28.616  10.079   9.199  1.00 10.00      A   
ATOM   2133  CB  PRO A 230     -29.688   9.376   8.362  1.00 10.00      A   
ATOM   2134  CG  PRO A 230     -29.619   7.953   8.786  1.00 10.00      A   
ATOM   2135  CD  PRO A 230     -29.270   7.975  10.245  1.00 10.00      A   
ATOM   2136  C   PRO A 230     -29.072  11.492   9.565  1.00 10.00      A   
ATOM   2137  O   PRO A 230     -28.578  12.476   9.017  1.00 10.00      A   
ATOM   2138  N   ALA A 231     -30.000  11.581  10.512  1.00 10.00      A   
ATOM   2139  HN  ALA A 231     -30.348  10.756  10.920  1.00 10.00      A   
ATOM   2140  CA  ALA A 231     -30.522  12.868  10.957  1.00 10.00      A   
ATOM   2141  CB  ALA A 231     -31.718  12.662  11.872  1.00 10.00      A   
ATOM   2142  C   ALA A 231     -29.446  13.690  11.663  1.00 10.00      A   
ATOM   2143  O   ALA A 231     -29.464  14.923  11.624  1.00 10.00      A   
ATOM   2144  N   ASP A 232     -28.504  12.998  12.298  1.00 10.00      A   
ATOM   2145  HN  ASP A 232     -28.534  12.016  12.274  1.00 10.00      A   
ATOM   2146  CA  ASP A 232     -27.416  13.656  13.019  1.00 10.00      A   
ATOM   2147  CB  ASP A 232     -26.665  12.663  13.913  1.00 10.00      A   
ATOM   2148  CG  ASP A 232     -27.369  12.373  15.222  1.00 10.00      A   
ATOM   2149  OD1 ASP A 232     -27.465  13.289  16.068  1.00 10.00      A   
ATOM   2150  OD2 ASP A 232     -27.812  11.219  15.419  1.00 10.00      A   
ATOM   2151  C   ASP A 232     -26.435  14.281  12.045  1.00 10.00      A   
ATOM   2152  O   ASP A 232     -25.885  15.353  12.299  1.00 10.00      A   
ATOM   2153  N   VAL A 233     -26.212  13.595  10.933  1.00 10.00      A   
ATOM   2154  HN  VAL A 233     -26.674  12.737  10.801  1.00 10.00      A   
ATOM   2155  CA  VAL A 233     -25.294  14.075   9.910  1.00 10.00      A   
ATOM   2156  CB  VAL A 233     -24.776  12.922   9.028  1.00 10.00      A   
ATOM   2157  CG1 VAL A 233     -23.830  13.447   7.959  1.00 10.00      A   
ATOM   2158  CG2 VAL A 233     -24.082  11.871   9.882  1.00 10.00      A   
ATOM   2159  C   VAL A 233     -25.960  15.134   9.032  1.00 10.00      A   
ATOM   2160  O   VAL A 233     -25.391  16.201   8.788  1.00 10.00      A   
ATOM   2161  N   PHE A 234     -27.179  14.843   8.587  1.00 10.00      A   
ATOM   2162  HN  PHE A 234     -27.583  13.977   8.831  1.00 10.00      A   
ATOM   2163  CA  PHE A 234     -27.937  15.761   7.741  1.00 10.00      A   
ATOM   2164  CB  PHE A 234     -29.007  15.001   6.949  1.00 10.00      A   
ATOM   2165  CG  PHE A 234     -28.476  14.044   5.916  1.00 10.00      A   
ATOM   2166  CD1 PHE A 234     -28.983  12.759   5.822  1.00 10.00      A   
ATOM   2167  CD2 PHE A 234     -27.483  14.431   5.032  1.00 10.00      A   
ATOM   2168  CE1 PHE A 234     -28.512  11.878   4.868  1.00 10.00      A   
ATOM   2169  CE2 PHE A 234     -27.006  13.555   4.076  1.00 10.00      A   
ATOM   2170  CZ  PHE A 234     -27.522  12.277   3.993  1.00 10.00      A   
ATOM   2171  C   PHE A 234     -28.600  16.863   8.570  1.00 10.00      A   
ATOM   2172  O   PHE A 234     -29.739  17.256   8.305  1.00 10.00      A   
ATOM   2173  N   SER A 235     -27.884  17.361   9.567  1.00 10.00      A   
ATOM   2174  HN  SER A 235     -26.979  17.015   9.723  1.00 10.00      A   
ATOM   2175  CA  SER A 235     -28.395  18.413  10.430  1.00 10.00      A   
ATOM   2176  CB  SER A 235     -27.569  18.457  11.716  1.00 10.00      A   
ATOM   2177  OG  SER A 235     -26.309  17.831  11.518  1.00 10.00      A   
ATOM   2178  HG  SER A 235     -26.302  16.971  11.964  1.00 10.00      A   
ATOM   2179  C   SER A 235     -28.352  19.761   9.713  1.00 10.00      A   
ATOM   2180  O   SER A 235     -29.378  20.421   9.534  1.00 10.00      A   
ATOM   2181  N   ASN A 236     -27.162  20.160   9.295  1.00 10.00      A   
ATOM   2182  HN  ASN A 236     -26.377  19.595   9.473  1.00 10.00      A   
ATOM   2183  CA  ASN A 236     -26.989  21.418   8.586  1.00 10.00      A   
ATOM   2184  CB  ASN A 236     -26.178  22.417   9.418  1.00 10.00      A   
ATOM   2185  CG  ASN A 236     -26.128  23.797   8.781  1.00 10.00      A   
ATOM   2186  OD1 ASN A 236     -27.002  24.165   7.994  1.00 10.00      A   
ATOM   2187  ND2 ASN A 236     -25.112  24.575   9.123  1.00 10.00      A   
ATOM   2188 HD21 ASN A 236     -24.452  24.226   9.763  1.00 10.00      A   
ATOM   2189 HD22 ASN A 236     -25.064  25.472   8.729  1.00 10.00      A   
ATOM   2190  C   ASN A 236     -26.319  21.181   7.242  1.00 10.00      A   
ATOM   2191  O   ASN A 236     -25.228  20.609   7.172  1.00 10.00      A   
ATOM   2192  N   ARG A 237     -26.977  21.621   6.176  1.00 10.00      A   
ATOM   2193  HN  ARG A 237     -27.843  22.067   6.302  1.00 10.00      A   
ATOM   2194  CA  ARG A 237     -26.452  21.458   4.828  1.00 10.00      A   
ATOM   2195  CB  ARG A 237     -27.488  21.890   3.786  1.00 10.00      A   
ATOM   2196  CG  ARG A 237     -27.006  21.794   2.345  1.00 10.00      A   
ATOM   2197  CD  ARG A 237     -28.121  22.122   1.366  1.00 10.00      A   
ATOM   2198  NE  ARG A 237     -28.817  23.362   1.717  1.00 10.00      A   
ATOM   2199  HE  ARG A 237     -28.867  23.594   2.674  1.00 10.00      A   
ATOM   2200  CZ  ARG A 237     -29.376  24.182   0.831  1.00 10.00      A   
ATOM   2201  NH1 ARG A 237     -29.325  23.904  -0.468  1.00 10.00      A   
ATOM   2202 HH11 ARG A 237     -28.845  23.041  -0.804  1.00 10.00      A   
ATOM   2203 HH12 ARG A 237     -29.764  24.549  -1.159  1.00 10.00      A   
ATOM   2204  NH2 ARG A 237     -29.988  25.281   1.249  1.00 10.00      A   
ATOM   2205 HH21 ARG A 237     -30.026  25.501   2.269  1.00 10.00      A   
ATOM   2206 HH22 ARG A 237     -30.433  25.930   0.562  1.00 10.00      A   
ATOM   2207  C   ARG A 237     -25.152  22.232   4.646  1.00 10.00      A   
ATOM   2208  O   ARG A 237     -24.262  21.791   3.925  1.00 10.00      A   
ATOM   2209  N   GLU A 238     -25.039  23.367   5.331  1.00 10.00      A   
ATOM   2210  HN  GLU A 238     -25.776  23.647   5.917  1.00 10.00      A   
ATOM   2211  CA  GLU A 238     -23.846  24.206   5.240  1.00 10.00      A   
ATOM   2212  CB  GLU A 238     -24.001  25.449   6.115  1.00 10.00      A   
ATOM   2213  CG  GLU A 238     -25.238  26.283   5.829  1.00 10.00      A   
ATOM   2214  CD  GLU A 238     -25.262  27.556   6.647  1.00 10.00      A   
ATOM   2215  OE1 GLU A 238     -26.093  27.661   7.573  1.00 10.00      A   
ATOM   2216  OE2 GLU A 238     -24.436  28.451   6.375  1.00 10.00      A   
ATOM   2217  C   GLU A 238     -22.598  23.435   5.668  1.00 10.00      A   
ATOM   2218  O   GLU A 238     -21.566  23.476   4.998  1.00 10.00      A   
ATOM   2219  N   TRP A 239     -22.709  22.729   6.787  1.00 10.00      A   
ATOM   2220  HN  TRP A 239     -23.558  22.740   7.270  1.00 10.00      A   
ATOM   2221  CA  TRP A 239     -21.604  21.941   7.322  1.00 10.00      A   
ATOM   2222  CB  TRP A 239     -22.005  21.317   8.665  1.00 10.00      A   
ATOM   2223  CG  TRP A 239     -20.922  20.507   9.312  1.00 10.00      A   
ATOM   2224  CD1 TRP A 239     -20.808  19.148   9.317  1.00 10.00      A   
ATOM   2225  CD2 TRP A 239     -19.801  21.005  10.051  1.00 10.00      A   
ATOM   2226  NE1 TRP A 239     -19.682  18.768  10.003  1.00 10.00      A   
ATOM   2227  HE1 TRP A 239     -19.385  17.840  10.141  1.00 10.00      A   
ATOM   2228  CE2 TRP A 239     -19.049  19.890  10.471  1.00 10.00      A   
ATOM   2229  CE3 TRP A 239     -19.360  22.284  10.397  1.00 10.00      A   
ATOM   2230  CZ2 TRP A 239     -17.881  20.018  11.220  1.00 10.00      A   
ATOM   2231  CZ3 TRP A 239     -18.202  22.408  11.139  1.00 10.00      A   
ATOM   2232  CH2 TRP A 239     -17.475  21.282  11.543  1.00 10.00      A   
ATOM   2233  C   TRP A 239     -21.188  20.855   6.335  1.00 10.00      A   
ATOM   2234  O   TRP A 239     -19.997  20.604   6.132  1.00 10.00      A   
ATOM   2235  N   LEU A 240     -22.176  20.228   5.711  1.00 10.00      A   
ATOM   2236  HN  LEU A 240     -23.102  20.485   5.905  1.00 10.00      A   
ATOM   2237  CA  LEU A 240     -21.921  19.176   4.742  1.00 10.00      A   
ATOM   2238  CB  LEU A 240     -23.206  18.408   4.446  1.00 10.00      A   
ATOM   2239  CG  LEU A 240     -23.831  17.678   5.636  1.00 10.00      A   
ATOM   2240  CD1 LEU A 240     -25.156  17.052   5.242  1.00 10.00      A   
ATOM   2241  CD2 LEU A 240     -22.881  16.620   6.177  1.00 10.00      A   
ATOM   2242  C   LEU A 240     -21.332  19.753   3.462  1.00 10.00      A   
ATOM   2243  O   LEU A 240     -20.337  19.247   2.949  1.00 10.00      A   
ATOM   2244  N   GLN A 241     -21.947  20.824   2.970  1.00 10.00      A   
ATOM   2245  HN  GLN A 241     -22.741  21.168   3.436  1.00 10.00      A   
ATOM   2246  CA  GLN A 241     -21.498  21.501   1.754  1.00 10.00      A   
ATOM   2247  CB  GLN A 241     -22.360  22.745   1.499  1.00 10.00      A   
ATOM   2248  CG  GLN A 241     -21.842  23.667   0.405  1.00 10.00      A   
ATOM   2249  CD  GLN A 241     -21.702  22.978  -0.940  1.00 10.00      A   
ATOM   2250  OE1 GLN A 241     -22.462  22.069  -1.276  1.00 10.00      A   
ATOM   2251  NE2 GLN A 241     -20.725  23.407  -1.716  1.00 10.00      A   
ATOM   2252 HE21 GLN A 241     -20.154  24.134  -1.384  1.00 10.00      A   
ATOM   2253 HE22 GLN A 241     -20.607  22.980  -2.589  1.00 10.00      A   
ATOM   2254  C   GLN A 241     -20.030  21.891   1.866  1.00 10.00      A   
ATOM   2255  O   GLN A 241     -19.253  21.708   0.928  1.00 10.00      A   
ATOM   2256  N   ASP A 242     -19.660  22.407   3.033  1.00 10.00      A   
ATOM   2257  HN  ASP A 242     -20.338  22.519   3.736  1.00 10.00      A   
ATOM   2258  CA  ASP A 242     -18.288  22.824   3.308  1.00 10.00      A   
ATOM   2259  CB  ASP A 242     -18.196  23.320   4.758  1.00 10.00      A   
ATOM   2260  CG  ASP A 242     -16.927  24.093   5.074  1.00 10.00      A   
ATOM   2261  OD1 ASP A 242     -15.821  23.550   4.881  1.00 10.00      A   
ATOM   2262  OD2 ASP A 242     -17.036  25.248   5.550  1.00 10.00      A   
ATOM   2263  C   ASP A 242     -17.319  21.660   3.106  1.00 10.00      A   
ATOM   2264  O   ASP A 242     -16.197  21.843   2.636  1.00 10.00      A   
ATOM   2265  N   HIS A 243     -17.776  20.456   3.433  1.00 10.00      A   
ATOM   2266  HN  HIS A 243     -18.704  20.367   3.743  1.00 10.00      A   
ATOM   2267  CA  HIS A 243     -16.944  19.260   3.323  1.00 10.00      A   
ATOM   2268  CB  HIS A 243     -17.117  18.361   4.553  1.00 10.00      A   
ATOM   2269  CG  HIS A 243     -16.874  19.065   5.855  1.00 10.00      A   
ATOM   2270  ND1 HIS A 243     -16.012  20.136   5.985  1.00 10.00      A   
ATOM   2271  HD1 HIS A 243     -15.469  20.528   5.268  1.00 10.00      A   
ATOM   2272  CD2 HIS A 243     -17.400  18.861   7.086  1.00 10.00      A   
ATOM   2273  CE1 HIS A 243     -16.024  20.559   7.234  1.00 10.00      A   
ATOM   2274  NE2 HIS A 243     -16.856  19.802   7.920  1.00 10.00      A   
ATOM   2275  HE2 HIS A 243     -17.045  19.896   8.878  1.00 10.00      A   
ATOM   2276  C   HIS A 243     -17.202  18.482   2.034  1.00 10.00      A   
ATOM   2277  O   HIS A 243     -16.876  17.297   1.947  1.00 10.00      A   
ATOM   2278  N   GLN A 244     -17.783  19.161   1.044  1.00 10.00      A   
ATOM   2279  HN  GLN A 244     -18.032  20.099   1.197  1.00 10.00      A   
ATOM   2280  CA  GLN A 244     -18.073  18.564  -0.261  1.00 10.00      A   
ATOM   2281  CB  GLN A 244     -16.811  18.002  -0.926  1.00 10.00      A   
ATOM   2282  CG  GLN A 244     -15.899  19.067  -1.506  1.00 10.00      A   
ATOM   2283  CD  GLN A 244     -16.606  19.942  -2.521  1.00 10.00      A   
ATOM   2284  OE1 GLN A 244     -17.507  19.492  -3.233  1.00 10.00      A   
ATOM   2285  NE2 GLN A 244     -16.208  21.196  -2.592  1.00 10.00      A   
ATOM   2286 HE21 GLN A 244     -15.488  21.487  -1.992  1.00 10.00      A   
ATOM   2287 HE22 GLN A 244     -16.649  21.787  -3.241  1.00 10.00      A   
ATOM   2288  C   GLN A 244     -19.184  17.520  -0.209  1.00 10.00      A   
ATOM   2289  O   GLN A 244     -19.144  16.515  -0.923  1.00 10.00      A   
ATOM   2290  N   LEU A 245     -20.174  17.766   0.634  1.00 10.00      A   
ATOM   2291  HN  LEU A 245     -20.137  18.577   1.190  1.00 10.00      A   
ATOM   2292  CA  LEU A 245     -21.315  16.872   0.770  1.00 10.00      A   
ATOM   2293  CB  LEU A 245     -21.278  16.154   2.123  1.00 10.00      A   
ATOM   2294  CG  LEU A 245     -20.011  15.356   2.443  1.00 10.00      A   
ATOM   2295  CD1 LEU A 245     -20.108  14.747   3.832  1.00 10.00      A   
ATOM   2296  CD2 LEU A 245     -19.775  14.276   1.400  1.00 10.00      A   
ATOM   2297  C   LEU A 245     -22.607  17.674   0.637  1.00 10.00      A   
ATOM   2298  O   LEU A 245     -22.567  18.876   0.382  1.00 10.00      A   
ATOM   2299  N   ASP A 246     -23.746  17.017   0.806  1.00 10.00      A   
ATOM   2300  HN  ASP A 246     -23.723  16.060   1.015  1.00 10.00      A   
ATOM   2301  CA  ASP A 246     -25.039  17.690   0.704  1.00 10.00      A   
ATOM   2302  CB  ASP A 246     -25.420  17.927  -0.764  1.00 10.00      A   
ATOM   2303  CG  ASP A 246     -26.243  19.188  -0.972  1.00 10.00      A   
ATOM   2304  OD1 ASP A 246     -27.427  19.210  -0.571  1.00 10.00      A   
ATOM   2305  OD2 ASP A 246     -25.712  20.165  -1.542  1.00 10.00      A   
ATOM   2306  C   ASP A 246     -26.115  16.864   1.398  1.00 10.00      A   
ATOM   2307  O   ASP A 246     -25.813  15.853   2.034  1.00 10.00      A   
ATOM   2308  N   VAL A 247     -27.358  17.291   1.270  1.00 10.00      A   
ATOM   2309  HN  VAL A 247     -27.532  18.096   0.723  1.00 10.00      A   
ATOM   2310  CA  VAL A 247     -28.482  16.597   1.879  1.00 10.00      A   
ATOM   2311  CB  VAL A 247     -29.317  17.537   2.780  1.00 10.00      A   
ATOM   2312  CG1 VAL A 247     -28.543  17.906   4.035  1.00 10.00      A   
ATOM   2313  CG2 VAL A 247     -29.737  18.788   2.025  1.00 10.00      A   
ATOM   2314  C   VAL A 247     -29.369  15.987   0.795  1.00 10.00      A   
ATOM   2315  O   VAL A 247     -29.267  16.365  -0.374  1.00 10.00      A   
ATOM   2316  N   PRO A 248     -30.230  15.020   1.158  1.00 10.00      A   
ATOM   2317  CA  PRO A 248     -31.133  14.362   0.204  1.00 10.00      A   
ATOM   2318  CB  PRO A 248     -31.923  13.379   1.075  1.00 10.00      A   
ATOM   2319  CG  PRO A 248     -31.074  13.171   2.279  1.00 10.00      A   
ATOM   2320  CD  PRO A 248     -30.382  14.478   2.518  1.00 10.00      A   
ATOM   2321  C   PRO A 248     -32.085  15.352  -0.467  1.00 10.00      A   
ATOM   2322  O   PRO A 248     -32.405  16.400   0.099  1.00 10.00      A   
ATOM   2323  N   GLN A 249     -32.549  14.996  -1.663  1.00 10.00      A   
ATOM   2324  HN  GLN A 249     -32.274  14.132  -2.036  1.00 10.00      A   
ATOM   2325  CA  GLN A 249     -33.453  15.842  -2.438  1.00 10.00      A   
ATOM   2326  CB  GLN A 249     -33.870  15.131  -3.729  1.00 10.00      A   
ATOM   2327  CG  GLN A 249     -34.505  16.046  -4.764  1.00 10.00      A   
ATOM   2328  CD  GLN A 249     -33.499  16.945  -5.456  1.00 10.00      A   
ATOM   2329  OE1 GLN A 249     -32.349  16.559  -5.684  1.00 10.00      A   
ATOM   2330  NE2 GLN A 249     -33.925  18.152  -5.793  1.00 10.00      A   
ATOM   2331 HE21 GLN A 249     -34.854  18.391  -5.581  1.00 10.00      A   
ATOM   2332 HE22 GLN A 249     -33.296  18.760  -6.235  1.00 10.00      A   
ATOM   2333  C   GLN A 249     -34.692  16.234  -1.636  1.00 10.00      A   
ATOM   2334  O   GLN A 249     -35.132  17.386  -1.681  1.00 10.00      A   
ATOM   2335  N   ALA A 250     -35.245  15.274  -0.899  1.00 10.00      A   
ATOM   2336  HN  ALA A 250     -34.849  14.374  -0.909  1.00 10.00      A   
ATOM   2337  CA  ALA A 250     -36.430  15.519  -0.088  1.00 10.00      A   
ATOM   2338  CB  ALA A 250     -36.961  14.219   0.499  1.00 10.00      A   
ATOM   2339  C   ALA A 250     -36.137  16.523   1.019  1.00 10.00      A   
ATOM   2340  O   ALA A 250     -36.966  17.381   1.327  1.00 10.00      A   
ATOM   2341  N   ALA A 251     -34.949  16.423   1.603  1.00 10.00      A   
ATOM   2342  HN  ALA A 251     -34.327  15.730   1.299  1.00 10.00      A   
ATOM   2343  CA  ALA A 251     -34.544  17.324   2.676  1.00 10.00      A   
ATOM   2344  CB  ALA A 251     -33.240  16.857   3.302  1.00 10.00      A   
ATOM   2345  C   ALA A 251     -34.412  18.748   2.152  1.00 10.00      A   
ATOM   2346  O   ALA A 251     -34.800  19.706   2.822  1.00 10.00      A   
ATOM   2347  N   GLN A 252     -33.874  18.874   0.942  1.00 10.00      A   
ATOM   2348  HN  GLN A 252     -33.576  18.066   0.468  1.00 10.00      A   
ATOM   2349  CA  GLN A 252     -33.703  20.175   0.303  1.00 10.00      A   
ATOM   2350  CB  GLN A 252     -32.922  20.028  -1.005  1.00 10.00      A   
ATOM   2351  CG  GLN A 252     -31.591  19.314  -0.861  1.00 10.00      A   
ATOM   2352  CD  GLN A 252     -30.963  18.986  -2.198  1.00 10.00      A   
ATOM   2353  OE1 GLN A 252     -31.660  18.827  -3.204  1.00 10.00      A   
ATOM   2354  NE2 GLN A 252     -29.646  18.877  -2.223  1.00 10.00      A   
ATOM   2355 HE21 GLN A 252     -29.146  19.013  -1.381  1.00 10.00      A   
ATOM   2356 HE22 GLN A 252     -29.218  18.665  -3.075  1.00 10.00      A   
ATOM   2357  C   GLN A 252     -35.064  20.795   0.014  1.00 10.00      A   
ATOM   2358  O   GLN A 252     -35.265  21.999   0.188  1.00 10.00      A   
ATOM   2359  N   PHE A 253     -35.994  19.956  -0.424  1.00 10.00      A   
ATOM   2360  HN  PHE A 253     -35.762  19.008  -0.543  1.00 10.00      A   
ATOM   2361  CA  PHE A 253     -37.345  20.400  -0.736  1.00 10.00      A   
ATOM   2362  CB  PHE A 253     -38.130  19.275  -1.416  1.00 10.00      A   
ATOM   2363  CG  PHE A 253     -39.372  19.737  -2.123  1.00 10.00      A   
ATOM   2364  CD1 PHE A 253     -39.281  20.467  -3.296  1.00 10.00      A   
ATOM   2365  CD2 PHE A 253     -40.627  19.440  -1.618  1.00 10.00      A   
ATOM   2366  CE1 PHE A 253     -40.417  20.893  -3.953  1.00 10.00      A   
ATOM   2367  CE2 PHE A 253     -41.769  19.864  -2.271  1.00 10.00      A   
ATOM   2368  CZ  PHE A 253     -41.663  20.592  -3.440  1.00 10.00      A   
ATOM   2369  C   PHE A 253     -38.063  20.842   0.534  1.00 10.00      A   
ATOM   2370  O   PHE A 253     -38.748  21.866   0.547  1.00 10.00      A   
ATOM   2371  N   ALA A 254     -37.884  20.068   1.601  1.00 10.00      A   
ATOM   2372  HN  ALA A 254     -37.329  19.261   1.515  1.00 10.00      A   
ATOM   2373  CA  ALA A 254     -38.498  20.368   2.890  1.00 10.00      A   
ATOM   2374  CB  ALA A 254     -38.146  19.298   3.912  1.00 10.00      A   
ATOM   2375  C   ALA A 254     -38.075  21.747   3.390  1.00 10.00      A   
ATOM   2376  O   ALA A 254     -38.873  22.469   3.985  1.00 10.00      A   
ATOM   2377  N   ARG A 255     -36.820  22.109   3.133  1.00 10.00      A   
ATOM   2378  HN  ARG A 255     -36.230  21.483   2.658  1.00 10.00      A   
ATOM   2379  CA  ARG A 255     -36.292  23.405   3.547  1.00 10.00      A   
ATOM   2380  CB  ARG A 255     -34.810  23.522   3.180  1.00 10.00      A   
ATOM   2381  CG  ARG A 255     -34.105  24.719   3.795  1.00 10.00      A   
ATOM   2382  CD  ARG A 255     -33.621  25.687   2.727  1.00 10.00      A   
ATOM   2383  NE  ARG A 255     -34.581  26.762   2.464  1.00 10.00      A   
ATOM   2384  HE  ARG A 255     -35.129  27.074   3.223  1.00 10.00      A   
ATOM   2385  CZ  ARG A 255     -34.737  27.345   1.276  1.00 10.00      A   
ATOM   2386  NH1 ARG A 255     -34.006  26.959   0.237  1.00 10.00      A   
ATOM   2387 HH11 ARG A 255     -33.301  26.191   0.338  1.00 10.00      A   
ATOM   2388 HH12 ARG A 255     -34.128  27.423  -0.688  1.00 10.00      A   
ATOM   2389  NH2 ARG A 255     -35.625  28.320   1.123  1.00 10.00      A   
ATOM   2390 HH21 ARG A 255     -35.745  28.777   0.193  1.00 10.00      A   
ATOM   2391 HH22 ARG A 255     -36.210  28.642   1.938  1.00 10.00      A   
ATOM   2392  C   ARG A 255     -37.092  24.538   2.905  1.00 10.00      A   
ATOM   2393  O   ARG A 255     -37.346  25.566   3.532  1.00 10.00      A   
ATOM   2394  N   ARG A 256     -37.511  24.325   1.662  1.00 10.00      A   
ATOM   2395  HN  ARG A 256     -37.304  23.470   1.226  1.00 10.00      A   
ATOM   2396  CA  ARG A 256     -38.286  25.323   0.937  1.00 10.00      A   
ATOM   2397  CB  ARG A 256     -38.216  25.087  -0.573  1.00 10.00      A   
ATOM   2398  CG  ARG A 256     -36.816  25.189  -1.155  1.00 10.00      A   
ATOM   2399  CD  ARG A 256     -36.851  25.561  -2.629  1.00 10.00      A   
ATOM   2400  NE  ARG A 256     -37.538  24.557  -3.439  1.00 10.00      A   
ATOM   2401  HE  ARG A 256     -38.221  24.007  -2.988  1.00 10.00      A   
ATOM   2402  CZ  ARG A 256     -37.306  24.358  -4.735  1.00 10.00      A   
ATOM   2403  NH1 ARG A 256     -36.410  25.099  -5.376  1.00 10.00      A   
ATOM   2404 HH11 ARG A 256     -35.882  25.844  -4.869  1.00 10.00      A   
ATOM   2405 HH12 ARG A 256     -36.228  24.937  -6.389  1.00 10.00      A   
ATOM   2406  NH2 ARG A 256     -37.972  23.412  -5.389  1.00 10.00      A   
ATOM   2407 HH21 ARG A 256     -37.797  23.250  -6.406  1.00 10.00      A   
ATOM   2408 HH22 ARG A 256     -38.671  22.823  -4.890  1.00 10.00      A   
ATOM   2409  C   ARG A 256     -39.736  25.326   1.411  1.00 10.00      A   
ATOM   2410  O   ARG A 256     -40.423  26.347   1.341  1.00 10.00      A   
ATOM   2411  N   LEU A 257     -40.197  24.177   1.894  1.00 10.00      A   
ATOM   2412  HN  LEU A 257     -39.609  23.393   1.906  1.00 10.00      A   
ATOM   2413  CA  LEU A 257     -41.557  24.048   2.393  1.00 10.00      A   
ATOM   2414  CB  LEU A 257     -41.952  22.573   2.525  1.00 10.00      A   
ATOM   2415  CG  LEU A 257     -41.992  21.757   1.230  1.00 10.00      A   
ATOM   2416  CD1 LEU A 257     -42.470  20.342   1.510  1.00 10.00      A   
ATOM   2417  CD2 LEU A 257     -42.875  22.427   0.188  1.00 10.00      A   
ATOM   2418  C   LEU A 257     -41.692  24.748   3.739  1.00 10.00      A   
ATOM   2419  O   LEU A 257     -42.729  25.337   4.046  1.00 10.00      A   
ATOM   2420  N   ARG A 258     -40.627  24.693   4.533  1.00 10.00      A   
ATOM   2421  HN  ARG A 258     -39.830  24.205   4.230  1.00 10.00      A   
ATOM   2422  CA  ARG A 258     -40.620  25.326   5.846  1.00 10.00      A   
ATOM   2423  CB  ARG A 258     -39.352  24.970   6.625  1.00 10.00      A   
ATOM   2424  CG  ARG A 258     -39.180  23.481   6.857  1.00 10.00      A   
ATOM   2425  CD  ARG A 258     -38.119  23.198   7.903  1.00 10.00      A   
ATOM   2426  NE  ARG A 258     -38.605  23.464   9.255  1.00 10.00      A   
ATOM   2427  HE  ARG A 258     -38.913  24.377   9.453  1.00 10.00      A   
ATOM   2428  CZ  ARG A 258     -38.647  22.549  10.222  1.00 10.00      A   
ATOM   2429  NH1 ARG A 258     -38.232  21.308   9.989  1.00 10.00      A   
ATOM   2430 HH11 ARG A 258     -38.267  20.590  10.752  1.00 10.00      A   
ATOM   2431 HH12 ARG A 258     -37.862  21.045   9.053  1.00 10.00      A   
ATOM   2432  NH2 ARG A 258     -39.100  22.876  11.425  1.00 10.00      A   
ATOM   2433 HH21 ARG A 258     -39.133  22.160  12.188  1.00 10.00      A   
ATOM   2434 HH22 ARG A 258     -39.416  23.852  11.617  1.00 10.00      A   
ATOM   2435  C   ARG A 258     -40.755  26.832   5.706  1.00 10.00      A   
ATOM   2436  O   ARG A 258     -41.328  27.498   6.570  1.00 10.00      A   
ATOM   2437  N   ASP A 259     -40.238  27.359   4.599  1.00 10.00      A   
ATOM   2438  HN  ASP A 259     -39.791  26.770   3.955  1.00 10.00      A   
ATOM   2439  CA  ASP A 259     -40.311  28.790   4.321  1.00 10.00      A   
ATOM   2440  CB  ASP A 259     -39.406  29.166   3.145  1.00 10.00      A   
ATOM   2441  CG  ASP A 259     -38.132  29.857   3.584  1.00 10.00      A   
ATOM   2442  OD1 ASP A 259     -38.196  30.734   4.475  1.00 10.00      A   
ATOM   2443  OD2 ASP A 259     -37.057  29.533   3.036  1.00 10.00      A   
ATOM   2444  C   ASP A 259     -41.748  29.198   4.029  1.00 10.00      A   
ATOM   2445  O   ASP A 259     -42.125  30.357   4.193  1.00 10.00      A   
ATOM   2446  N   ARG A 260     -42.550  28.219   3.614  1.00 10.00      A   
ATOM   2447  HN  ARG A 260     -42.183  27.315   3.520  1.00 10.00      A   
ATOM   2448  CA  ARG A 260     -43.957  28.444   3.301  1.00 10.00      A   
ATOM   2449  CB  ARG A 260     -44.468  27.395   2.305  1.00 10.00      A   
ATOM   2450  CG  ARG A 260     -43.988  27.601   0.877  1.00 10.00      A   
ATOM   2451  CD  ARG A 260     -45.123  28.038  -0.038  1.00 10.00      A   
ATOM   2452  NE  ARG A 260     -45.932  26.912  -0.505  1.00 10.00      A   
ATOM   2453  HE  ARG A 260     -45.698  26.016  -0.163  1.00 10.00      A   
ATOM   2454  CZ  ARG A 260     -46.950  27.026  -1.364  1.00 10.00      A   
ATOM   2455  NH1 ARG A 260     -47.284  28.213  -1.854  1.00 10.00      A   
ATOM   2456 HH11 ARG A 260     -46.754  29.064  -1.572  1.00 10.00      A   
ATOM   2457 HH12 ARG A 260     -48.079  28.302  -2.528  1.00 10.00      A   
ATOM   2458  NH2 ARG A 260     -47.629  25.948  -1.727  1.00 10.00      A   
ATOM   2459 HH21 ARG A 260     -47.368  25.013  -1.345  1.00 10.00      A   
ATOM   2460 HH22 ARG A 260     -48.430  26.026  -2.396  1.00 10.00      A   
ATOM   2461  C   ARG A 260     -44.799  28.408   4.572  1.00 10.00      A   
ATOM   2462  O   ARG A 260     -46.015  28.585   4.526  1.00 10.00      A   
ATOM   2463  N   GLY A 261     -44.142  28.161   5.701  1.00 10.00      A   
ATOM   2464  HN  GLY A 261     -43.171  28.013   5.668  1.00 10.00      A   
ATOM   2465  CA  GLY A 261     -44.831  28.115   6.974  1.00 10.00      A   
ATOM   2466  C   GLY A 261     -44.994  26.707   7.501  1.00 10.00      A   
ATOM   2467  O   GLY A 261     -45.367  26.515   8.653  1.00 10.00      A   
ATOM   2468  N   LEU A 262     -44.702  25.721   6.663  1.00 10.00      A   
ATOM   2469  HN  LEU A 262     -44.382  25.937   5.762  1.00 10.00      A   
ATOM   2470  CA  LEU A 262     -44.835  24.323   7.055  1.00 10.00      A   
ATOM   2471  CB  LEU A 262     -44.767  23.409   5.832  1.00 10.00      A   
ATOM   2472  CG  LEU A 262     -45.764  23.712   4.709  1.00 10.00      A   
ATOM   2473  CD1 LEU A 262     -45.614  22.715   3.572  1.00 10.00      A   
ATOM   2474  CD2 LEU A 262     -47.192  23.716   5.237  1.00 10.00      A   
ATOM   2475  C   LEU A 262     -43.773  23.933   8.078  1.00 10.00      A   
ATOM   2476  O   LEU A 262     -42.595  23.788   7.749  1.00 10.00      A   
ATOM   2477  N   THR A 263     -44.197  23.775   9.322  1.00 10.00      A   
ATOM   2478  HN  THR A 263     -45.149  23.908   9.527  1.00 10.00      A   
ATOM   2479  CA  THR A 263     -43.296  23.413  10.398  1.00 10.00      A   
ATOM   2480  CB  THR A 263     -43.692  24.148  11.691  1.00 10.00      A   
ATOM   2481  OG1 THR A 263     -44.183  25.456  11.358  1.00 10.00      A   
ATOM   2482  HG1 THR A 263     -43.812  25.729  10.509  1.00 10.00      A   
ATOM   2483  CG2 THR A 263     -42.493  24.280  12.617  1.00 10.00      A   
ATOM   2484  C   THR A 263     -43.325  21.907  10.648  1.00 10.00      A   
ATOM   2485  O   THR A 263     -44.377  21.336  10.948  1.00 10.00      A   
ATOM   2486  N   PHE A 264     -42.172  21.268  10.523  1.00 10.00      A   
ATOM   2487  HN  PHE A 264     -41.369  21.773  10.282  1.00 10.00      A   
ATOM   2488  CA  PHE A 264     -42.064  19.835  10.740  1.00 10.00      A   
ATOM   2489  CB  PHE A 264     -41.437  19.157   9.516  1.00 10.00      A   
ATOM   2490  CG  PHE A 264     -42.162  19.421   8.224  1.00 10.00      A   
ATOM   2491  CD1 PHE A 264     -41.548  20.125   7.200  1.00 10.00      A   
ATOM   2492  CD2 PHE A 264     -43.456  18.965   8.032  1.00 10.00      A   
ATOM   2493  CE1 PHE A 264     -42.209  20.369   6.011  1.00 10.00      A   
ATOM   2494  CE2 PHE A 264     -44.124  19.206   6.846  1.00 10.00      A   
ATOM   2495  CZ  PHE A 264     -43.499  19.909   5.833  1.00 10.00      A   
ATOM   2496  C   PHE A 264     -41.223  19.553  11.980  1.00 10.00      A   
ATOM   2497  O   PHE A 264     -40.179  20.181  12.179  1.00 10.00      A   
ATOM   2498  N   PRO A 265     -41.681  18.630  12.843  1.00 10.00      A   
ATOM   2499  CA  PRO A 265     -40.959  18.259  14.067  1.00 10.00      A   
ATOM   2500  CB  PRO A 265     -41.811  17.130  14.658  1.00 10.00      A   
ATOM   2501  CG  PRO A 265     -43.170  17.350  14.087  1.00 10.00      A   
ATOM   2502  CD  PRO A 265     -42.948  17.892  12.704  1.00 10.00      A   
ATOM   2503  C   PRO A 265     -39.550  17.761  13.754  1.00 10.00      A   
ATOM   2504  O   PRO A 265     -38.555  18.365  14.162  1.00 10.00      A   
ATOM   2505  N   LYS A 266     -39.466  16.662  13.027  1.00 10.00      A   
ATOM   2506  HN  LYS A 266     -40.289  16.208  12.740  1.00 10.00      A   
ATOM   2507  CA  LYS A 266     -38.179  16.110  12.642  1.00 10.00      A   
ATOM   2508  CB  LYS A 266     -38.205  14.584  12.710  1.00 10.00      A   
ATOM   2509  CG  LYS A 266     -38.247  14.018  14.119  1.00 10.00      A   
ATOM   2510  CD  LYS A 266     -38.333  12.501  14.088  1.00 10.00      A   
ATOM   2511  CE  LYS A 266     -38.294  11.909  15.488  1.00 10.00      A   
ATOM   2512  NZ  LYS A 266     -38.417  10.426  15.468  1.00 10.00      A   
ATOM   2513  HZ1 LYS A 266     -37.802  10.023  14.736  1.00 10.00      A   
ATOM   2514  HZ2 LYS A 266     -39.397  10.148  15.270  1.00 10.00      A   
ATOM   2515  HZ3 LYS A 266     -38.140  10.030  16.390  1.00 10.00      A   
ATOM   2516  C   LYS A 266     -37.835  16.561  11.230  1.00 10.00      A   
ATOM   2517  O   LYS A 266     -38.663  17.169  10.549  1.00 10.00      A   
ATOM   2518  N   GLN A 267     -36.619  16.272  10.798  1.00 10.00      A   
ATOM   2519  HN  GLN A 267     -36.004  15.789  11.388  1.00 10.00      A   
ATOM   2520  CA  GLN A 267     -36.177  16.642   9.464  1.00 10.00      A   
ATOM   2521  CB  GLN A 267     -34.707  17.071   9.494  1.00 10.00      A   
ATOM   2522  CG  GLN A 267     -34.207  17.713   8.208  1.00 10.00      A   
ATOM   2523  CD  GLN A 267     -34.900  19.024   7.885  1.00 10.00      A   
ATOM   2524  OE1 GLN A 267     -35.375  19.732   8.772  1.00 10.00      A   
ATOM   2525  NE2 GLN A 267     -34.954  19.362   6.606  1.00 10.00      A   
ATOM   2526 HE21 GLN A 267     -34.551  18.755   5.949  1.00 10.00      A   
ATOM   2527 HE22 GLN A 267     -35.391  20.208   6.368  1.00 10.00      A   
ATOM   2528  C   GLN A 267     -36.372  15.467   8.513  1.00 10.00      A   
ATOM   2529  O   GLN A 267     -35.653  14.469   8.590  1.00 10.00      A   
ATOM   2530  N   PRO A 268     -37.366  15.559   7.618  1.00 10.00      A   
ATOM   2531  CA  PRO A 268     -37.665  14.502   6.653  1.00 10.00      A   
ATOM   2532  CB  PRO A 268     -39.005  14.931   6.034  1.00 10.00      A   
ATOM   2533  CG  PRO A 268     -39.492  16.069   6.871  1.00 10.00      A   
ATOM   2534  CD  PRO A 268     -38.269  16.704   7.463  1.00 10.00      A   
ATOM   2535  C   PRO A 268     -36.586  14.419   5.578  1.00 10.00      A   
ATOM   2536  O   PRO A 268     -36.373  15.368   4.819  1.00 10.00      A   
ATOM   2537  N   LEU A 269     -35.904  13.284   5.524  1.00 10.00      A   
ATOM   2538  HN  LEU A 269     -36.127  12.561   6.152  1.00 10.00      A   
ATOM   2539  CA  LEU A 269     -34.839  13.079   4.555  1.00 10.00      A   
ATOM   2540  CB  LEU A 269     -33.685  12.314   5.203  1.00 10.00      A   
ATOM   2541  CG  LEU A 269     -33.187  12.870   6.540  1.00 10.00      A   
ATOM   2542  CD1 LEU A 269     -32.197  11.916   7.187  1.00 10.00      A   
ATOM   2543  CD2 LEU A 269     -32.568  14.248   6.360  1.00 10.00      A   
ATOM   2544  C   LEU A 269     -35.352  12.333   3.330  1.00 10.00      A   
ATOM   2545  O   LEU A 269     -34.761  12.398   2.253  1.00 10.00      A   
ATOM   2546  N   THR A 270     -36.462  11.632   3.500  1.00 10.00      A   
ATOM   2547  HN  THR A 270     -36.897  11.628   4.375  1.00 10.00      A   
ATOM   2548  CA  THR A 270     -37.056  10.876   2.416  1.00 10.00      A   
ATOM   2549  CB  THR A 270     -37.149   9.379   2.769  1.00 10.00      A   
ATOM   2550  OG1 THR A 270     -37.782   9.224   4.047  1.00 10.00      A   
ATOM   2551  HG1 THR A 270     -37.478   8.405   4.459  1.00 10.00      A   
ATOM   2552  CG2 THR A 270     -35.768   8.747   2.810  1.00 10.00      A   
ATOM   2553  C   THR A 270     -38.452  11.397   2.112  1.00 10.00      A   
ATOM   2554  O   THR A 270     -39.098  12.007   2.973  1.00 10.00      A   
ATOM   2555  N   ALA A 271     -38.910  11.165   0.885  1.00 10.00      A   
ATOM   2556  HN  ALA A 271     -38.332  10.708   0.237  1.00 10.00      A   
ATOM   2557  CA  ALA A 271     -40.240  11.591   0.470  1.00 10.00      A   
ATOM   2558  CB  ALA A 271     -40.455  11.280  -1.003  1.00 10.00      A   
ATOM   2559  C   ALA A 271     -41.293  10.890   1.317  1.00 10.00      A   
ATOM   2560  O   ALA A 271     -42.378  11.421   1.551  1.00 10.00      A   
ATOM   2561  N   ASP A 272     -40.946   9.694   1.779  1.00 10.00      A   
ATOM   2562  HN  ASP A 272     -40.068   9.333   1.537  1.00 10.00      A   
ATOM   2563  CA  ASP A 272     -41.829   8.896   2.620  1.00 10.00      A   
ATOM   2564  CB  ASP A 272     -41.158   7.568   2.978  1.00 10.00      A   
ATOM   2565  CG  ASP A 272     -41.442   6.478   1.969  1.00 10.00      A   
ATOM   2566  OD1 ASP A 272     -40.890   6.536   0.849  1.00 10.00      A   
ATOM   2567  OD2 ASP A 272     -42.214   5.550   2.296  1.00 10.00      A   
ATOM   2568  C   ASP A 272     -42.175   9.653   3.896  1.00 10.00      A   
ATOM   2569  O   ASP A 272     -43.346   9.766   4.265  1.00 10.00      A   
ATOM   2570  N   GLN A 273     -41.148  10.181   4.555  1.00 10.00      A   
ATOM   2571  HN  GLN A 273     -40.242  10.061   4.200  1.00 10.00      A   
ATOM   2572  CA  GLN A 273     -41.329  10.938   5.789  1.00 10.00      A   
ATOM   2573  CB  GLN A 273     -39.977  11.218   6.446  1.00 10.00      A   
ATOM   2574  CG  GLN A 273     -39.266   9.979   6.963  1.00 10.00      A   
ATOM   2575  CD  GLN A 273     -37.830  10.257   7.363  1.00 10.00      A   
ATOM   2576  OE1 GLN A 273     -37.161  11.115   6.781  1.00 10.00      A   
ATOM   2577  NE2 GLN A 273     -37.350   9.544   8.370  1.00 10.00      A   
ATOM   2578 HE21 GLN A 273     -37.943   8.886   8.796  1.00 10.00      A   
ATOM   2579 HE22 GLN A 273     -36.424   9.700   8.652  1.00 10.00      A   
ATOM   2580  C   GLN A 273     -42.041  12.251   5.503  1.00 10.00      A   
ATOM   2581  O   GLN A 273     -42.915  12.678   6.259  1.00 10.00      A   
ATOM   2582  N   LEU A 274     -41.666  12.882   4.397  1.00 10.00      A   
ATOM   2583  HN  LEU A 274     -40.962  12.486   3.836  1.00 10.00      A   
ATOM   2584  CA  LEU A 274     -42.266  14.147   3.997  1.00 10.00      A   
ATOM   2585  CB  LEU A 274     -41.606  14.672   2.721  1.00 10.00      A   
ATOM   2586  CG  LEU A 274     -42.053  16.058   2.248  1.00 10.00      A   
ATOM   2587  CD1 LEU A 274     -41.721  17.116   3.290  1.00 10.00      A   
ATOM   2588  CD2 LEU A 274     -41.411  16.399   0.912  1.00 10.00      A   
ATOM   2589  C   LEU A 274     -43.769  13.987   3.792  1.00 10.00      A   
ATOM   2590  O   LEU A 274     -44.562  14.763   4.326  1.00 10.00      A   
ATOM   2591  N   ALA A 275     -44.149  12.960   3.035  1.00 10.00      A   
ATOM   2592  HN  ALA A 275     -43.460  12.376   2.644  1.00 10.00      A   
ATOM   2593  CA  ALA A 275     -45.550  12.678   2.756  1.00 10.00      A   
ATOM   2594  CB  ALA A 275     -45.674  11.560   1.732  1.00 10.00      A   
ATOM   2595  C   ALA A 275     -46.300  12.320   4.032  1.00 10.00      A   
ATOM   2596  O   ALA A 275     -47.468  12.671   4.194  1.00 10.00      A   
ATOM   2597  N   ASP A 276     -45.624  11.621   4.938  1.00 10.00      A   
ATOM   2598  HN  ASP A 276     -44.695  11.361   4.750  1.00 10.00      A   
ATOM   2599  CA  ASP A 276     -46.235  11.225   6.203  1.00 10.00      A   
ATOM   2600  CB  ASP A 276     -45.303  10.296   6.984  1.00 10.00      A   
ATOM   2601  CG  ASP A 276     -46.025   9.523   8.070  1.00 10.00      A   
ATOM   2602  OD1 ASP A 276     -46.763   8.568   7.737  1.00 10.00      A   
ATOM   2603  OD2 ASP A 276     -45.849   9.849   9.261  1.00 10.00      A   
ATOM   2604  C   ASP A 276     -46.571  12.457   7.036  1.00 10.00      A   
ATOM   2605  O   ASP A 276     -47.666  12.572   7.587  1.00 10.00      A   
ATOM   2606  N   TYR A 277     -45.626  13.389   7.101  1.00 10.00      A   
ATOM   2607  HN  TYR A 277     -44.774  13.240   6.633  1.00 10.00      A   
ATOM   2608  CA  TYR A 277     -45.821  14.622   7.853  1.00 10.00      A   
ATOM   2609  CB  TYR A 277     -44.509  15.399   7.973  1.00 10.00      A   
ATOM   2610  CG  TYR A 277     -43.668  15.022   9.173  1.00 10.00      A   
ATOM   2611  CD1 TYR A 277     -42.281  15.031   9.102  1.00 10.00      A   
ATOM   2612  CD2 TYR A 277     -44.260  14.667  10.381  1.00 10.00      A   
ATOM   2613  CE1 TYR A 277     -41.509  14.699  10.198  1.00 10.00      A   
ATOM   2614  CE2 TYR A 277     -43.494  14.331  11.480  1.00 10.00      A   
ATOM   2615  CZ  TYR A 277     -42.121  14.349  11.384  1.00 10.00      A   
ATOM   2616  OH  TYR A 277     -41.353  14.025  12.478  1.00 10.00      A   
ATOM   2617  HH  TYR A 277     -41.566  13.127  12.767  1.00 10.00      A   
ATOM   2618  C   TYR A 277     -46.886  15.492   7.192  1.00 10.00      A   
ATOM   2619  O   TYR A 277     -47.711  16.111   7.872  1.00 10.00      A   
ATOM   2620  N   LEU A 278     -46.864  15.532   5.865  1.00 10.00      A   
ATOM   2621  HN  LEU A 278     -46.171  15.027   5.382  1.00 10.00      A   
ATOM   2622  CA  LEU A 278     -47.831  16.315   5.108  1.00 10.00      A   
ATOM   2623  CB  LEU A 278     -47.458  16.355   3.625  1.00 10.00      A   
ATOM   2624  CG  LEU A 278     -46.239  17.205   3.263  1.00 10.00      A   
ATOM   2625  CD1 LEU A 278     -45.872  17.021   1.798  1.00 10.00      A   
ATOM   2626  CD2 LEU A 278     -46.500  18.670   3.568  1.00 10.00      A   
ATOM   2627  C   LEU A 278     -49.236  15.760   5.286  1.00 10.00      A   
ATOM   2628  O   LEU A 278     -50.195  16.519   5.426  1.00 10.00      A   
ATOM   2629  N   ALA A 279     -49.349  14.434   5.301  1.00 10.00      A   
ATOM   2630  HN  ALA A 279     -48.542  13.885   5.175  1.00 10.00      A   
ATOM   2631  CA  ALA A 279     -50.637  13.770   5.472  1.00 10.00      A   
ATOM   2632  CB  ALA A 279     -50.472  12.259   5.404  1.00 10.00      A   
ATOM   2633  C   ALA A 279     -51.285  14.174   6.792  1.00 10.00      A   
ATOM   2634  O   ALA A 279     -52.511  14.273   6.892  1.00 10.00      A   
ATOM   2635  N   GLN A 280     -50.453  14.411   7.801  1.00 10.00      A   
ATOM   2636  HN  GLN A 280     -49.487  14.304   7.657  1.00 10.00      A   
ATOM   2637  CA  GLN A 280     -50.935  14.819   9.111  1.00 10.00      A   
ATOM   2638  CB  GLN A 280     -49.796  14.827  10.124  1.00 10.00      A   
ATOM   2639  CG  GLN A 280     -49.221  13.455  10.421  1.00 10.00      A   
ATOM   2640  CD  GLN A 280     -48.250  13.476  11.580  1.00 10.00      A   
ATOM   2641  OE1 GLN A 280     -47.554  14.463  11.805  1.00 10.00      A   
ATOM   2642  NE2 GLN A 280     -48.199  12.386  12.324  1.00 10.00      A   
ATOM   2643 HE21 GLN A 280     -48.785  11.633  12.081  1.00 10.00      A   
ATOM   2644 HE22 GLN A 280     -47.588  12.374  13.089  1.00 10.00      A   
ATOM   2645  C   GLN A 280     -51.573  16.201   9.030  1.00 10.00      A   
ATOM   2646  O   GLN A 280     -52.672  16.422   9.542  1.00 10.00      A   
ATOM   2647  N   GLN A 281     -50.882  17.122   8.367  1.00 10.00      A   
ATOM   2648  HN  GLN A 281     -50.016  16.879   7.979  1.00 10.00      A   
ATOM   2649  CA  GLN A 281     -51.378  18.482   8.201  1.00 10.00      A   
ATOM   2650  CB  GLN A 281     -50.288  19.387   7.625  1.00 10.00      A   
ATOM   2651  CG  GLN A 281     -48.995  19.413   8.421  1.00 10.00      A   
ATOM   2652  CD  GLN A 281     -48.001  20.416   7.870  1.00 10.00      A   
ATOM   2653  OE1 GLN A 281     -48.003  20.719   6.674  1.00 10.00      A   
ATOM   2654  NE2 GLN A 281     -47.144  20.940   8.736  1.00 10.00      A   
ATOM   2655 HE21 GLN A 281     -47.198  20.656   9.673  1.00 10.00      A   
ATOM   2656 HE22 GLN A 281     -46.493  21.591   8.406  1.00 10.00      A   
ATOM   2657  C   GLN A 281     -52.586  18.490   7.273  1.00 10.00      A   
ATOM   2658  O   GLN A 281     -53.523  19.261   7.464  1.00 10.00      A   
ATOM   2659  N   TRP A 282     -52.547  17.616   6.276  1.00 10.00      A   
ATOM   2660  HN  TRP A 282     -51.756  17.039   6.186  1.00 10.00      A   
ATOM   2661  CA  TRP A 282     -53.617  17.488   5.298  1.00 10.00      A   
ATOM   2662  CB  TRP A 282     -53.221  16.441   4.248  1.00 10.00      A   
ATOM   2663  CG  TRP A 282     -54.324  16.027   3.321  1.00 10.00      A   
ATOM   2664  CD1 TRP A 282     -54.746  16.679   2.199  1.00 10.00      A   
ATOM   2665  CD2 TRP A 282     -55.139  14.854   3.433  1.00 10.00      A   
ATOM   2666  NE1 TRP A 282     -55.777  15.986   1.610  1.00 10.00      A   
ATOM   2667  HE1 TRP A 282     -56.251  16.251   0.789  1.00 10.00      A   
ATOM   2668  CE2 TRP A 282     -56.037  14.863   2.350  1.00 10.00      A   
ATOM   2669  CE3 TRP A 282     -55.196  13.798   4.349  1.00 10.00      A   
ATOM   2670  CZ2 TRP A 282     -56.982  13.858   2.157  1.00 10.00      A   
ATOM   2671  CZ3 TRP A 282     -56.132  12.802   4.156  1.00 10.00      A   
ATOM   2672  CH2 TRP A 282     -57.013  12.838   3.069  1.00 10.00      A   
ATOM   2673  C   TRP A 282     -54.940  17.111   5.963  1.00 10.00      A   
ATOM   2674  O   TRP A 282     -56.006  17.541   5.528  1.00 10.00      A   
ATOM   2675  N   ALA A 283     -54.864  16.320   7.027  1.00 10.00      A   
ATOM   2676  HN  ALA A 283     -53.983  16.012   7.335  1.00 10.00      A   
ATOM   2677  CA  ALA A 283     -56.059  15.888   7.743  1.00 10.00      A   
ATOM   2678  CB  ALA A 283     -55.739  14.716   8.656  1.00 10.00      A   
ATOM   2679  C   ALA A 283     -56.687  17.030   8.541  1.00 10.00      A   
ATOM   2680  O   ALA A 283     -57.867  16.977   8.888  1.00 10.00      A   
ATOM   2681  N   GLN A 284     -55.897  18.053   8.835  1.00 10.00      A   
ATOM   2682  HN  GLN A 284     -54.967  18.042   8.527  1.00 10.00      A   
ATOM   2683  CA  GLN A 284     -56.381  19.196   9.599  1.00 10.00      A   
ATOM   2684  CB  GLN A 284     -55.359  19.605  10.664  1.00 10.00      A   
ATOM   2685  CG  GLN A 284     -55.410  18.766  11.929  1.00 10.00      A   
ATOM   2686  CD  GLN A 284     -54.517  19.314  13.026  1.00 10.00      A   
ATOM   2687  OE1 GLN A 284     -53.446  19.866  12.759  1.00 10.00      A   
ATOM   2688  NE2 GLN A 284     -54.951  19.170  14.269  1.00 10.00      A   
ATOM   2689 HE21 GLN A 284     -55.813  18.719  14.411  1.00 10.00      A   
ATOM   2690 HE22 GLN A 284     -54.400  19.526  14.998  1.00 10.00      A   
ATOM   2691  C   GLN A 284     -56.690  20.383   8.696  1.00 10.00      A   
ATOM   2692  O   GLN A 284     -57.712  21.051   8.867  1.00 10.00      A   
ATOM   2693  N   ARG A 285     -55.805  20.623   7.732  1.00 10.00      A   
ATOM   2694  HN  ARG A 285     -55.027  20.030   7.650  1.00 10.00      A   
ATOM   2695  CB  ARG A 285     -57.185  21.585   5.916  1.00 10.00      A   
ATOM   2696  CG  ARG A 285     -57.122  20.419   4.942  1.00 10.00      A   
ATOM   2697  CD  ARG A 285     -56.968  20.893   3.502  1.00 10.00      A   
ATOM   2698  NE  ARG A 285     -55.664  21.514   3.252  1.00 10.00      A   
ATOM   2699  HE  ARG A 285     -55.424  22.296   3.801  1.00 10.00      A   
ATOM   2700  CZ  ARG A 285     -54.802  21.100   2.322  1.00 10.00      A   
ATOM   2701  NH1 ARG A 285     -55.098  20.066   1.542  1.00 10.00      A   
ATOM   2702 HH11 ARG A 285     -56.010  19.574   1.646  1.00 10.00      A   
ATOM   2703 HH12 ARG A 285     -54.419  19.742   0.816  1.00 10.00      A   
ATOM   2704  NH2 ARG A 285     -53.649  21.733   2.165  1.00 10.00      A   
ATOM   2705 HH21 ARG A 285     -52.970  21.415   1.442  1.00 10.00      A   
ATOM   2706 HH22 ARG A 285     -53.416  22.558   2.764  1.00 10.00      A   
ATOM   2707  CA  ARG A 285     -55.939  21.735   6.796  1.00 10.00      A   
ATOM   2708  C   ARG A 285     -55.949  23.062   7.546  1.00 10.00      A   
ATOM   2709  O   ARG A 285     -54.951  23.352   8.245  1.00 10.00      A   
ATOM   2710  OXT ARG A 285     -56.953  23.797   7.455  1.00 10.00      A   
ATOM   2711  CB  PHE B   6      11.622   1.648  -1.218  1.00 10.00      B   
ATOM   2712  CG  PHE B   6      12.385   2.895  -0.832  1.00 10.00      B   
ATOM   2713  CD1 PHE B   6      13.711   2.818  -0.427  1.00 10.00      B   
ATOM   2714  CD2 PHE B   6      11.782   4.144  -0.883  1.00 10.00      B   
ATOM   2715  CE1 PHE B   6      14.415   3.956  -0.081  1.00 10.00      B   
ATOM   2716  CE2 PHE B   6      12.481   5.285  -0.536  1.00 10.00      B   
ATOM   2717  CZ  PHE B   6      13.799   5.191  -0.134  1.00 10.00      B   
ATOM   2718  C   PHE B   6      11.502   0.705   1.124  1.00 10.00      B   
ATOM   2719  O   PHE B   6      12.546   0.055   1.040  1.00 10.00      B   
ATOM   2720  N   PHE B   6       9.616   2.037   0.198  1.00 10.00      B   
ATOM   2721  HT1 PHE B   6       9.161   2.379  -0.674  1.00 10.00      B   
ATOM   2722  HT2 PHE B   6      10.002   2.850   0.711  1.00 10.00      B   
ATOM   2723  HT3 PHE B   6       8.895   1.576   0.792  1.00 10.00      B   
ATOM   2724  CA  PHE B   6      10.701   1.078  -0.125  1.00 10.00      B   
ATOM   2725  N   GLY B   7      11.005   1.112   2.285  1.00 10.00      B   
ATOM   2726  HN  GLY B   7      10.170   1.628   2.306  1.00 10.00      B   
ATOM   2727  CA  GLY B   7      11.693   0.819   3.523  1.00 10.00      B   
ATOM   2728  C   GLY B   7      12.290   2.071   4.120  1.00 10.00      B   
ATOM   2729  O   GLY B   7      12.172   3.155   3.539  1.00 10.00      B   
ATOM   2730  N   ARG B   8      12.940   1.932   5.263  1.00 10.00      B   
ATOM   2731  HN  ARG B   8      13.033   1.038   5.660  1.00 10.00      B   
ATOM   2732  CA  ARG B   8      13.546   3.073   5.926  1.00 10.00      B   
ATOM   2733  CB  ARG B   8      13.485   2.928   7.447  1.00 10.00      B   
ATOM   2734  CG  ARG B   8      13.919   4.178   8.198  1.00 10.00      B   
ATOM   2735  CD  ARG B   8      13.937   3.954   9.702  1.00 10.00      B   
ATOM   2736  NE  ARG B   8      12.607   4.062  10.306  1.00 10.00      B   
ATOM   2737  HE  ARG B   8      11.988   4.726   9.920  1.00 10.00      B   
ATOM   2738  CZ  ARG B   8      12.208   3.335  11.351  1.00 10.00      B   
ATOM   2739  NH1 ARG B   8      13.036   2.452  11.904  1.00 10.00      B   
ATOM   2740 HH11 ARG B   8      14.000   2.327  11.520  1.00 10.00      B   
ATOM   2741 HH12 ARG B   8      12.729   1.883  12.723  1.00 10.00      B   
ATOM   2742  NH2 ARG B   8      10.983   3.491  11.840  1.00 10.00      B   
ATOM   2743 HH21 ARG B   8      10.667   2.925  12.659  1.00 10.00      B   
ATOM   2744 HH22 ARG B   8      10.331   4.181  11.409  1.00 10.00      B   
ATOM   2745  C   ARG B   8      14.983   3.265   5.460  1.00 10.00      B   
ATOM   2746  O   ARG B   8      15.931   2.890   6.150  1.00 10.00      B   
ATOM   2747  N   TYR B   9      15.134   3.823   4.269  1.00 10.00      B   
ATOM   2748  HN  TYR B   9      14.340   4.076   3.752  1.00 10.00      B   
ATOM   2749  CA  TYR B   9      16.450   4.077   3.710  1.00 10.00      B   
ATOM   2750  CB  TYR B   9      16.708   3.203   2.477  1.00 10.00      B   
ATOM   2751  CG  TYR B   9      16.972   1.751   2.807  1.00 10.00      B   
ATOM   2752  CD1 TYR B   9      18.203   1.346   3.300  1.00 10.00      B   
ATOM   2753  CD2 TYR B   9      15.987   0.786   2.629  1.00 10.00      B   
ATOM   2754  CE1 TYR B   9      18.449   0.023   3.608  1.00 10.00      B   
ATOM   2755  CE2 TYR B   9      16.224  -0.540   2.934  1.00 10.00      B   
ATOM   2756  CZ  TYR B   9      17.457  -0.916   3.423  1.00 10.00      B   
ATOM   2757  OH  TYR B   9      17.699  -2.237   3.731  1.00 10.00      B   
ATOM   2758  HH  TYR B   9      18.069  -2.293   4.623  1.00 10.00      B   
ATOM   2759  C   TYR B   9      16.601   5.553   3.373  1.00 10.00      B   
ATOM   2760  O   TYR B   9      15.725   6.143   2.737  1.00 10.00      B   
ATOM   2761  N   LEU B  10      17.705   6.135   3.827  1.00 10.00      B   
ATOM   2762  HN  LEU B  10      18.346   5.592   4.336  1.00 10.00      B   
ATOM   2763  CA  LEU B  10      18.007   7.549   3.610  1.00 10.00      B   
ATOM   2764  CB  LEU B  10      18.008   7.929   2.119  1.00 10.00      B   
ATOM   2765  CG  LEU B  10      18.686   9.254   1.739  1.00 10.00      B   
ATOM   2766  CD1 LEU B  10      17.706  10.418   1.797  1.00 10.00      B   
ATOM   2767  CD2 LEU B  10      19.897   9.523   2.617  1.00 10.00      B   
ATOM   2768  C   LEU B  10      17.084   8.456   4.427  1.00 10.00      B   
ATOM   2769  O   LEU B  10      16.009   8.854   3.970  1.00 10.00      B   
ATOM   2770  N   PRO B  11      17.490   8.774   5.665  1.00 10.00      B   
ATOM   2771  CA  PRO B  11      16.719   9.647   6.548  1.00 10.00      B   
ATOM   2772  CB  PRO B  11      17.266   9.298   7.929  1.00 10.00      B   
ATOM   2773  CG  PRO B  11      18.680   8.897   7.682  1.00 10.00      B   
ATOM   2774  CD  PRO B  11      18.729   8.295   6.303  1.00 10.00      B   
ATOM   2775  C   PRO B  11      16.976  11.118   6.226  1.00 10.00      B   
ATOM   2776  O   PRO B  11      17.440  11.451   5.131  1.00 10.00      B   
ATOM   2777  N   LEU B  12      16.695  11.998   7.173  1.00 10.00      B   
ATOM   2778  HN  LEU B  12      16.353  11.687   8.040  1.00 10.00      B   
ATOM   2779  CA  LEU B  12      16.887  13.420   6.954  1.00 10.00      B   
ATOM   2780  CB  LEU B  12      15.529  14.106   6.779  1.00 10.00      B   
ATOM   2781  CG  LEU B  12      15.545  15.501   6.153  1.00 10.00      B   
ATOM   2782  CD1 LEU B  12      16.116  15.453   4.744  1.00 10.00      B   
ATOM   2783  CD2 LEU B  12      14.144  16.092   6.144  1.00 10.00      B   
ATOM   2784  C   LEU B  12      17.665  14.071   8.094  1.00 10.00      B   
ATOM   2785  O   LEU B  12      17.482  13.726   9.265  1.00 10.00      B   
ATOM   2786  N   ASP B  13      18.541  15.005   7.730  1.00 10.00      B   
ATOM   2787  HN  ASP B  13      18.648  15.202   6.776  1.00 10.00      B   
ATOM   2788  CA  ASP B  13      19.358  15.748   8.692  1.00 10.00      B   
ATOM   2789  CB  ASP B  13      20.439  14.855   9.305  1.00 10.00      B   
ATOM   2790  CG  ASP B  13      20.954  15.392  10.623  1.00 10.00      B   
ATOM   2791  OD1 ASP B  13      21.915  16.191  10.614  1.00 10.00      B   
ATOM   2792  OD2 ASP B  13      20.393  15.017  11.678  1.00 10.00      B   
ATOM   2793  C   ASP B  13      20.007  16.933   7.987  1.00 10.00      B   
ATOM   2794  O   ASP B  13      20.129  16.931   6.760  1.00 10.00      B   
ATOM   2795  N   SER B  14      20.412  17.944   8.748  1.00 10.00      B   
ATOM   2796  HN  SER B  14      20.281  17.899   9.720  1.00 10.00      B   
ATOM   2797  CA  SER B  14      21.034  19.125   8.164  1.00 10.00      B   
ATOM   2798  CB  SER B  14      20.151  20.350   8.397  1.00 10.00      B   
ATOM   2799  OG  SER B  14      18.787  20.032   8.174  1.00 10.00      B   
ATOM   2800  HG  SER B  14      18.550  19.264   8.709  1.00 10.00      B   
ATOM   2801  C   SER B  14      22.444  19.368   8.707  1.00 10.00      B   
ATOM   2802  O   SER B  14      23.127  20.302   8.285  1.00 10.00      B   
ATOM   2803  N   VAL B  15      22.883  18.531   9.636  1.00 10.00      B   
ATOM   2804  HN  VAL B  15      22.305  17.790   9.938  1.00 10.00      B   
ATOM   2805  CA  VAL B  15      24.213  18.675  10.215  1.00 10.00      B   
ATOM   2806  CB  VAL B  15      24.243  18.219  11.692  1.00 10.00      B   
ATOM   2807  CG1 VAL B  15      25.633  18.385  12.288  1.00 10.00      B   
ATOM   2808  CG2 VAL B  15      23.218  18.997  12.510  1.00 10.00      B   
ATOM   2809  C   VAL B  15      25.231  17.886   9.397  1.00 10.00      B   
ATOM   2810  O   VAL B  15      26.376  18.307   9.227  1.00 10.00      B   
ATOM   2811  N   VAL B  16      24.799  16.745   8.884  1.00 10.00      B   
ATOM   2812  HN  VAL B  16      23.874  16.468   9.054  1.00 10.00      B   
ATOM   2813  CA  VAL B  16      25.657  15.891   8.075  1.00 10.00      B   
ATOM   2814  CB  VAL B  16      25.019  14.497   7.857  1.00 10.00      B   
ATOM   2815  CG1 VAL B  16      23.579  14.621   7.382  1.00 10.00      B   
ATOM   2816  CG2 VAL B  16      25.838  13.654   6.888  1.00 10.00      B   
ATOM   2817  C   VAL B  16      25.955  16.553   6.727  1.00 10.00      B   
ATOM   2818  O   VAL B  16      25.054  17.062   6.059  1.00 10.00      B   
ATOM   2819  N   HIS B  17      27.224  16.552   6.337  1.00 10.00      B   
ATOM   2820  HN  HIS B  17      27.902  16.131   6.910  1.00 10.00      B   
ATOM   2821  CA  HIS B  17      27.633  17.150   5.070  1.00 10.00      B   
ATOM   2822  CB  HIS B  17      29.117  17.532   5.086  1.00 10.00      B   
ATOM   2823  CG  HIS B  17      29.439  18.757   5.886  1.00 10.00      B   
ATOM   2824  ND1 HIS B  17      28.822  19.976   5.686  1.00 10.00      B   
ATOM   2825  HD1 HIS B  17      28.109  20.162   5.033  1.00 10.00      B   
ATOM   2826  CD2 HIS B  17      30.326  18.952   6.893  1.00 10.00      B   
ATOM   2827  CE1 HIS B  17      29.322  20.861   6.526  1.00 10.00      B   
ATOM   2828  NE2 HIS B  17      30.232  20.266   7.268  1.00 10.00      B   
ATOM   2829  HE2 HIS B  17      30.753  20.696   7.984  1.00 10.00      B   
ATOM   2830  C   HIS B  17      27.348  16.202   3.907  1.00 10.00      B   
ATOM   2831  O   HIS B  17      28.254  15.565   3.370  1.00 10.00      B   
ATOM   2832  N   ARG B  18      26.081  16.096   3.539  1.00 10.00      B   
ATOM   2833  HN  ARG B  18      25.400  16.620   4.016  1.00 10.00      B   
ATOM   2834  CA  ARG B  18      25.674  15.230   2.440  1.00 10.00      B   
ATOM   2835  CB  ARG B  18      24.346  14.523   2.751  1.00 10.00      B   
ATOM   2836  CG  ARG B  18      23.269  15.424   3.338  1.00 10.00      B   
ATOM   2837  CD  ARG B  18      21.876  14.890   3.048  1.00 10.00      B   
ATOM   2838  NE  ARG B  18      21.510  13.771   3.919  1.00 10.00      B   
ATOM   2839  HE  ARG B  18      22.214  13.393   4.492  1.00 10.00      B   
ATOM   2840  CZ  ARG B  18      20.291  13.235   3.966  1.00 10.00      B   
ATOM   2841  NH1 ARG B  18      19.320  13.706   3.190  1.00 10.00      B   
ATOM   2842 HH11 ARG B  18      18.368  13.283   3.227  1.00 10.00      B   
ATOM   2843 HH12 ARG B  18      19.504  14.500   2.538  1.00 10.00      B   
ATOM   2844  NH2 ARG B  18      20.037  12.245   4.809  1.00 10.00      B   
ATOM   2845 HH21 ARG B  18      19.081  11.821   4.854  1.00 10.00      B   
ATOM   2846 HH22 ARG B  18      20.792  11.886   5.438  1.00 10.00      B   
ATOM   2847  C   ARG B  18      25.577  16.026   1.141  1.00 10.00      B   
ATOM   2848  O   ARG B  18      24.499  16.474   0.749  1.00 10.00      B   
ATOM   2849  N   LEU B  19      26.714  16.213   0.485  1.00 10.00      B   
ATOM   2850  HN  LEU B  19      27.542  15.824   0.840  1.00 10.00      B   
ATOM   2851  CA  LEU B  19      26.761  16.964  -0.763  1.00 10.00      B   
ATOM   2852  CB  LEU B  19      27.188  18.415  -0.505  1.00 10.00      B   
ATOM   2853  CG  LEU B  19      26.167  19.317   0.196  1.00 10.00      B   
ATOM   2854  CD1 LEU B  19      26.810  20.631   0.607  1.00 10.00      B   
ATOM   2855  CD2 LEU B  19      24.967  19.569  -0.703  1.00 10.00      B   
ATOM   2856  C   LEU B  19      27.722  16.321  -1.753  1.00 10.00      B   
ATOM   2857  O   LEU B  19      28.573  15.518  -1.367  1.00 10.00      B   
ATOM   2858  N   ASP B  20      27.576  16.694  -3.021  1.00 10.00      B   
ATOM   2859  HN  ASP B  20      26.871  17.340  -3.240  1.00 10.00      B   
ATOM   2860  CA  ASP B  20      28.420  16.190  -4.108  1.00 10.00      B   
ATOM   2861  CB  ASP B  20      29.880  16.631  -3.961  1.00 10.00      B   
ATOM   2862  CG  ASP B  20      30.044  18.129  -4.123  1.00 10.00      B   
ATOM   2863  OD1 ASP B  20      29.518  18.684  -5.120  1.00 10.00      B   
ATOM   2864  OD2 ASP B  20      30.686  18.759  -3.250  1.00 10.00      B   
ATOM   2865  C   ASP B  20      28.302  14.682  -4.311  1.00 10.00      B   
ATOM   2866  O   ASP B  20      29.084  13.901  -3.765  1.00 10.00      B   
ATOM   2867  N   PRO B  21      27.322  14.259  -5.124  1.00 10.00      B   
ATOM   2868  CA  PRO B  21      27.078  12.838  -5.414  1.00 10.00      B   
ATOM   2869  CB  PRO B  21      25.874  12.865  -6.365  1.00 10.00      B   
ATOM   2870  CG  PRO B  21      25.833  14.251  -6.910  1.00 10.00      B   
ATOM   2871  CD  PRO B  21      26.373  15.136  -5.828  1.00 10.00      B   
ATOM   2872  C   PRO B  21      28.266  12.173  -6.104  1.00 10.00      B   
ATOM   2873  O   PRO B  21      28.606  11.027  -5.813  1.00 10.00      B   
ATOM   2874  N   ARG B  22      28.899  12.917  -6.999  1.00 10.00      B   
ATOM   2875  HN  ARG B  22      28.597  13.836  -7.144  1.00 10.00      B   
ATOM   2876  CA  ARG B  22      30.037  12.420  -7.762  1.00 10.00      B   
ATOM   2877  CB  ARG B  22      30.556  13.512  -8.699  1.00 10.00      B   
ATOM   2878  CG  ARG B  22      29.522  14.056  -9.669  1.00 10.00      B   
ATOM   2879  CD  ARG B  22      29.933  15.427 -10.180  1.00 10.00      B   
ATOM   2880  NE  ARG B  22      29.426  15.685 -11.523  1.00 10.00      B   
ATOM   2881  HE  ARG B  22      28.504  16.011 -11.605  1.00 10.00      B   
ATOM   2882  CZ  ARG B  22      30.143  15.519 -12.626  1.00 10.00      B   
ATOM   2883  NH1 ARG B  22      31.400  15.100 -12.542  1.00 10.00      B   
ATOM   2884 HH11 ARG B  22      31.827  14.904 -11.609  1.00 10.00      B   
ATOM   2885 HH12 ARG B  22      31.968  14.967 -13.403  1.00 10.00      B   
ATOM   2886  NH2 ARG B  22      29.600  15.777 -13.810  1.00 10.00      B   
ATOM   2887 HH21 ARG B  22      30.157  15.654 -14.687  1.00 10.00      B   
ATOM   2888 HH22 ARG B  22      28.613  16.110 -13.872  1.00 10.00      B   
ATOM   2889  C   ARG B  22      31.169  11.955  -6.851  1.00 10.00      B   
ATOM   2890  O   ARG B  22      31.644  10.824  -6.963  1.00 10.00      B   
ATOM   2891  N   ALA B  23      31.583  12.835  -5.948  1.00 10.00      B   
ATOM   2892  HN  ALA B  23      31.146  13.709  -5.903  1.00 10.00      B   
ATOM   2893  CA  ALA B  23      32.669  12.539  -5.022  1.00 10.00      B   
ATOM   2894  CB  ALA B  23      32.988  13.758  -4.169  1.00 10.00      B   
ATOM   2895  C   ALA B  23      32.351  11.338  -4.139  1.00 10.00      B   
ATOM   2896  O   ALA B  23      33.135  10.396  -4.063  1.00 10.00      B   
ATOM   2897  N   LYS B  24      31.190  11.374  -3.494  1.00 10.00      B   
ATOM   2898  HN  LYS B  24      30.598  12.150  -3.622  1.00 10.00      B   
ATOM   2899  CA  LYS B  24      30.767  10.300  -2.599  1.00 10.00      B   
ATOM   2900  CB  LYS B  24      29.360  10.570  -2.070  1.00 10.00      B   
ATOM   2901  CG  LYS B  24      29.225  11.881  -1.312  1.00 10.00      B   
ATOM   2902  CD  LYS B  24      28.619  11.668   0.062  1.00 10.00      B   
ATOM   2903  CE  LYS B  24      27.228  11.073  -0.036  1.00 10.00      B   
ATOM   2904  NZ  LYS B  24      26.600  10.905   1.299  1.00 10.00      B   
ATOM   2905  HZ1 LYS B  24      25.586  10.697   1.190  1.00 10.00      B   
ATOM   2906  HZ2 LYS B  24      26.703  11.777   1.854  1.00 10.00      B   
ATOM   2907  HZ3 LYS B  24      27.052  10.122   1.816  1.00 10.00      B   
ATOM   2908  C   LYS B  24      30.822   8.925  -3.263  1.00 10.00      B   
ATOM   2909  O   LYS B  24      31.376   7.977  -2.703  1.00 10.00      B   
ATOM   2910  N   LEU B  25      30.257   8.822  -4.457  1.00 10.00      B   
ATOM   2911  HN  LEU B  25      29.839   9.616  -4.860  1.00 10.00      B   
ATOM   2912  CA  LEU B  25      30.237   7.557  -5.183  1.00 10.00      B   
ATOM   2913  CB  LEU B  25      29.319   7.648  -6.402  1.00 10.00      B   
ATOM   2914  CG  LEU B  25      27.847   7.950  -6.105  1.00 10.00      B   
ATOM   2915  CD1 LEU B  25      27.057   8.080  -7.396  1.00 10.00      B   
ATOM   2916  CD2 LEU B  25      27.245   6.877  -5.210  1.00 10.00      B   
ATOM   2917  C   LEU B  25      31.639   7.117  -5.595  1.00 10.00      B   
ATOM   2918  O   LEU B  25      31.990   5.940  -5.474  1.00 10.00      B   
ATOM   2919  N   MET B  26      32.441   8.064  -6.064  1.00 10.00      B   
ATOM   2920  HN  MET B  26      32.110   8.989  -6.125  1.00 10.00      B   
ATOM   2921  CA  MET B  26      33.801   7.767  -6.496  1.00 10.00      B   
ATOM   2922  CB  MET B  26      34.415   8.961  -7.238  1.00 10.00      B   
ATOM   2923  CG  MET B  26      35.834   8.724  -7.738  1.00 10.00      B   
ATOM   2924  SD  MET B  26      35.970   7.255  -8.779  1.00 10.00      B   
ATOM   2925  CE  MET B  26      35.114   7.805 -10.254  1.00 10.00      B   
ATOM   2926  C   MET B  26      34.682   7.349  -5.321  1.00 10.00      B   
ATOM   2927  O   MET B  26      35.443   6.384  -5.421  1.00 10.00      B   
ATOM   2928  N   LEU B  27      34.559   8.061  -4.203  1.00 10.00      B   
ATOM   2929  HN  LEU B  27      33.922   8.813  -4.181  1.00 10.00      B   
ATOM   2930  CA  LEU B  27      35.350   7.764  -3.011  1.00 10.00      B   
ATOM   2931  CB  LEU B  27      35.127   8.812  -1.918  1.00 10.00      B   
ATOM   2932  CG  LEU B  27      35.531  10.249  -2.258  1.00 10.00      B   
ATOM   2933  CD1 LEU B  27      35.310  11.168  -1.063  1.00 10.00      B   
ATOM   2934  CD2 LEU B  27      36.976  10.306  -2.726  1.00 10.00      B   
ATOM   2935  C   LEU B  27      35.052   6.370  -2.472  1.00 10.00      B   
ATOM   2936  O   LEU B  27      35.961   5.651  -2.053  1.00 10.00      B   
ATOM   2937  N   SER B  28      33.781   5.989  -2.497  1.00 10.00      B   
ATOM   2938  HN  SER B  28      33.101   6.609  -2.839  1.00 10.00      B   
ATOM   2939  CA  SER B  28      33.371   4.678  -2.017  1.00 10.00      B   
ATOM   2940  CB  SER B  28      31.845   4.571  -2.001  1.00 10.00      B   
ATOM   2941  OG  SER B  28      31.273   5.679  -1.320  1.00 10.00      B   
ATOM   2942  HG  SER B  28      31.194   6.426  -1.931  1.00 10.00      B   
ATOM   2943  C   SER B  28      33.984   3.570  -2.871  1.00 10.00      B   
ATOM   2944  O   SER B  28      34.343   2.506  -2.362  1.00 10.00      B   
ATOM   2945  N   PHE B  29      34.116   3.832  -4.168  1.00 10.00      B   
ATOM   2946  HN  PHE B  29      33.808   4.697  -4.515  1.00 10.00      B   
ATOM   2947  CA  PHE B  29      34.695   2.864  -5.090  1.00 10.00      B   
ATOM   2948  CB  PHE B  29      34.340   3.230  -6.540  1.00 10.00      B   
ATOM   2949  CG  PHE B  29      35.069   2.425  -7.584  1.00 10.00      B   
ATOM   2950  CD1 PHE B  29      34.819   1.070  -7.735  1.00 10.00      B   
ATOM   2951  CD2 PHE B  29      36.004   3.028  -8.415  1.00 10.00      B   
ATOM   2952  CE1 PHE B  29      35.486   0.332  -8.691  1.00 10.00      B   
ATOM   2953  CE2 PHE B  29      36.675   2.296  -9.374  1.00 10.00      B   
ATOM   2954  CZ  PHE B  29      36.415   0.946  -9.512  1.00 10.00      B   
ATOM   2955  C   PHE B  29      36.212   2.783  -4.914  1.00 10.00      B   
ATOM   2956  O   PHE B  29      36.790   1.696  -4.889  1.00 10.00      B   
ATOM   2957  N   CYS B  30      36.849   3.938  -4.763  1.00 10.00      B   
ATOM   2958  HN  CYS B  30      36.330   4.772  -4.757  1.00 10.00      B   
ATOM   2959  CA  CYS B  30      38.300   4.005  -4.606  1.00 10.00      B   
ATOM   2960  CB  CYS B  30      38.801   5.437  -4.815  1.00 10.00      B   
ATOM   2961  SG  CYS B  30      38.363   6.152  -6.419  1.00 10.00      B   
ATOM   2962  HG  CYS B  30      37.040   6.230  -6.485  1.00 10.00      B   
ATOM   2963  C   CYS B  30      38.761   3.468  -3.251  1.00 10.00      B   
ATOM   2964  O   CYS B  30      39.907   3.054  -3.098  1.00 10.00      B   
ATOM   2965  N   TYR B  31      37.858   3.462  -2.275  1.00 10.00      B   
ATOM   2966  HN  TYR B  31      36.955   3.800  -2.459  1.00 10.00      B   
ATOM   2967  CA  TYR B  31      38.173   2.977  -0.932  1.00 10.00      B   
ATOM   2968  CB  TYR B  31      36.964   3.153  -0.005  1.00 10.00      B   
ATOM   2969  CG  TYR B  31      37.238   2.809   1.445  1.00 10.00      B   
ATOM   2970  CD1 TYR B  31      37.943   3.681   2.266  1.00 10.00      B   
ATOM   2971  CD2 TYR B  31      36.791   1.612   1.992  1.00 10.00      B   
ATOM   2972  CE1 TYR B  31      38.195   3.369   3.588  1.00 10.00      B   
ATOM   2973  CE2 TYR B  31      37.038   1.293   3.313  1.00 10.00      B   
ATOM   2974  CZ  TYR B  31      37.741   2.173   4.108  1.00 10.00      B   
ATOM   2975  OH  TYR B  31      37.991   1.856   5.428  1.00 10.00      B   
ATOM   2976  HH  TYR B  31      37.898   2.651   5.975  1.00 10.00      B   
ATOM   2977  C   TYR B  31      38.613   1.513  -0.955  1.00 10.00      B   
ATOM   2978  O   TYR B  31      39.446   1.095  -0.151  1.00 10.00      B   
ATOM   2979  N   ILE B  32      38.068   0.751  -1.899  1.00 10.00      B   
ATOM   2980  HN  ILE B  32      37.438   1.157  -2.531  1.00 10.00      B   
ATOM   2981  CA  ILE B  32      38.385  -0.670  -2.027  1.00 10.00      B   
ATOM   2982  CB  ILE B  32      37.568  -1.339  -3.154  1.00 10.00      B   
ATOM   2983  CG1 ILE B  32      36.072  -1.069  -2.960  1.00 10.00      B   
ATOM   2984  CG2 ILE B  32      37.832  -2.837  -3.187  1.00 10.00      B   
ATOM   2985  CD1 ILE B  32      35.206  -1.516  -4.119  1.00 10.00      B   
ATOM   2986  C   ILE B  32      39.877  -0.907  -2.270  1.00 10.00      B   
ATOM   2987  O   ILE B  32      40.502  -1.730  -1.598  1.00 10.00      B   
ATOM   2988  N   ILE B  33      40.449  -0.173  -3.218  1.00 10.00      B   
ATOM   2989  HN  ILE B  33      39.909   0.486  -3.707  1.00 10.00      B   
ATOM   2990  CA  ILE B  33      41.866  -0.325  -3.547  1.00 10.00      B   
ATOM   2991  CB  ILE B  33      42.258   0.402  -4.858  1.00 10.00      B   
ATOM   2992  CG1 ILE B  33      43.590  -0.134  -5.395  1.00 10.00      B   
ATOM   2993  CG2 ILE B  33      42.324   1.912  -4.657  1.00 10.00      B   
ATOM   2994  CD1 ILE B  33      43.949   0.377  -6.773  1.00 10.00      B   
ATOM   2995  C   ILE B  33      42.770   0.112  -2.391  1.00 10.00      B   
ATOM   2996  O   ILE B  33      43.895  -0.370  -2.258  1.00 10.00      B   
ATOM   2997  N   VAL B  34      42.264   1.007  -1.544  1.00 10.00      B   
ATOM   2998  HN  VAL B  34      41.355   1.345  -1.692  1.00 10.00      B   
ATOM   2999  CA  VAL B  34      43.031   1.498  -0.404  1.00 10.00      B   
ATOM   3000  CB  VAL B  34      42.390   2.754   0.226  1.00 10.00      B   
ATOM   3001  CG1 VAL B  34      43.289   3.322   1.315  1.00 10.00      B   
ATOM   3002  CG2 VAL B  34      42.111   3.806  -0.838  1.00 10.00      B   
ATOM   3003  C   VAL B  34      43.174   0.405   0.657  1.00 10.00      B   
ATOM   3004  O   VAL B  34      44.232   0.251   1.268  1.00 10.00      B   
ATOM   3005  N   VAL B  35      42.105  -0.363   0.849  1.00 10.00      B   
ATOM   3006  HN  VAL B  35      41.296  -0.191   0.321  1.00 10.00      B   
ATOM   3007  CA  VAL B  35      42.096  -1.452   1.828  1.00 10.00      B   
ATOM   3008  CB  VAL B  35      40.721  -2.162   1.878  1.00 10.00      B   
ATOM   3009  CG1 VAL B  35      40.698  -3.239   2.957  1.00 10.00      B   
ATOM   3010  CG2 VAL B  35      39.601  -1.159   2.098  1.00 10.00      B   
ATOM   3011  C   VAL B  35      43.174  -2.481   1.495  1.00 10.00      B   
ATOM   3012  O   VAL B  35      43.929  -2.920   2.367  1.00 10.00      B   
ATOM   3013  N   PHE B  36      43.263  -2.837   0.219  1.00 10.00      B   
ATOM   3014  HN  PHE B  36      42.655  -2.429  -0.434  1.00 10.00      B   
ATOM   3015  CA  PHE B  36      44.243  -3.815  -0.239  1.00 10.00      B   
ATOM   3016  CB  PHE B  36      43.760  -4.499  -1.519  1.00 10.00      B   
ATOM   3017  CG  PHE B  36      42.542  -5.355  -1.322  1.00 10.00      B   
ATOM   3018  CD1 PHE B  36      41.321  -4.984  -1.860  1.00 10.00      B   
ATOM   3019  CD2 PHE B  36      42.619  -6.531  -0.594  1.00 10.00      B   
ATOM   3020  CE1 PHE B  36      40.199  -5.770  -1.676  1.00 10.00      B   
ATOM   3021  CE2 PHE B  36      41.503  -7.321  -0.408  1.00 10.00      B   
ATOM   3022  CZ  PHE B  36      40.291  -6.940  -0.949  1.00 10.00      B   
ATOM   3023  C   PHE B  36      45.617  -3.184  -0.453  1.00 10.00      B   
ATOM   3024  O   PHE B  36      46.557  -3.846  -0.895  1.00 10.00      B   
ATOM   3025  N   LEU B  37      45.725  -1.898  -0.147  1.00 10.00      B   
ATOM   3026  HN  LEU B  37      44.934  -1.417   0.180  1.00 10.00      B   
ATOM   3027  CA  LEU B  37      46.982  -1.179  -0.294  1.00 10.00      B   
ATOM   3028  CB  LEU B  37      46.730   0.206  -0.899  1.00 10.00      B   
ATOM   3029  CG  LEU B  37      47.951   0.939  -1.457  1.00 10.00      B   
ATOM   3030  CD1 LEU B  37      48.433   0.275  -2.736  1.00 10.00      B   
ATOM   3031  CD2 LEU B  37      47.624   2.403  -1.701  1.00 10.00      B   
ATOM   3032  C   LEU B  37      47.665  -1.042   1.061  1.00 10.00      B   
ATOM   3033  O   LEU B  37      48.840  -0.685   1.148  1.00 10.00      B   
ATOM   3034  N   ALA B  38      46.921  -1.348   2.117  1.00 10.00      B   
ATOM   3035  HN  ALA B  38      45.998  -1.648   1.981  1.00 10.00      B   
ATOM   3036  CA  ALA B  38      47.441  -1.255   3.471  1.00 10.00      B   
ATOM   3037  CB  ALA B  38      46.326  -0.924   4.451  1.00 10.00      B   
ATOM   3038  C   ALA B  38      48.164  -2.534   3.882  1.00 10.00      B   
ATOM   3039  O   ALA B  38      47.551  -3.477   4.383  1.00 10.00      B   
ATOM   3040  N   ASN B  39      49.466  -2.569   3.638  1.00 10.00      B   
ATOM   3041  HN  ASN B  39      49.889  -1.805   3.192  1.00 10.00      B   
ATOM   3042  CA  ASN B  39      50.282  -3.723   3.998  1.00 10.00      B   
ATOM   3043  CB  ASN B  39      51.213  -4.121   2.847  1.00 10.00      B   
ATOM   3044  CG  ASN B  39      50.482  -4.689   1.644  1.00 10.00      B   
ATOM   3045  OD1 ASN B  39      49.436  -5.331   1.772  1.00 10.00      B   
ATOM   3046  ND2 ASN B  39      51.031  -4.457   0.462  1.00 10.00      B   
ATOM   3047 HD21 ASN B  39      51.867  -3.939   0.431  1.00 10.00      B   
ATOM   3048 HD22 ASN B  39      50.585  -4.814  -0.334  1.00 10.00      B   
ATOM   3049  C   ASN B  39      51.101  -3.404   5.239  1.00 10.00      B   
ATOM   3050  O   ASN B  39      51.790  -4.261   5.789  1.00 10.00      B   
ATOM   3051  N   ASN B  40      51.007  -2.163   5.682  1.00 10.00      B   
ATOM   3052  HN  ASN B  40      50.417  -1.535   5.214  1.00 10.00      B   
ATOM   3053  CA  ASN B  40      51.737  -1.704   6.855  1.00 10.00      B   
ATOM   3054  CB  ASN B  40      52.521  -0.435   6.498  1.00 10.00      B   
ATOM   3055  CG  ASN B  40      53.500   0.013   7.567  1.00 10.00      B   
ATOM   3056  OD1 ASN B  40      53.275  -0.171   8.758  1.00 10.00      B   
ATOM   3057  ND2 ASN B  40      54.596   0.615   7.144  1.00 10.00      B   
ATOM   3058 HD21 ASN B  40      54.717   0.736   6.180  1.00 10.00      B   
ATOM   3059 HD22 ASN B  40      55.244   0.919   7.815  1.00 10.00      B   
ATOM   3060  C   ASN B  40      50.763  -1.431   7.997  1.00 10.00      B   
ATOM   3061  O   ASN B  40      49.696  -0.858   7.777  1.00 10.00      B   
ATOM   3062  N   ILE B  41      51.136  -1.842   9.208  1.00 10.00      B   
ATOM   3063  HN  ILE B  41      52.007  -2.283   9.311  1.00 10.00      B   
ATOM   3064  CA  ILE B  41      50.299  -1.650  10.393  1.00 10.00      B   
ATOM   3065  CB  ILE B  41      50.968  -2.236  11.659  1.00 10.00      B   
ATOM   3066  CG1 ILE B  41      51.386  -3.687  11.416  1.00 10.00      B   
ATOM   3067  CG2 ILE B  41      50.029  -2.148  12.856  1.00 10.00      B   
ATOM   3068  CD1 ILE B  41      52.286  -4.260  12.490  1.00 10.00      B   
ATOM   3069  C   ILE B  41      50.002  -0.170  10.626  1.00 10.00      B   
ATOM   3070  O   ILE B  41      48.912   0.192  11.071  1.00 10.00      B   
ATOM   3071  N   TRP B  42      50.967   0.680  10.301  1.00 10.00      B   
ATOM   3072  HN  TRP B  42      51.812   0.332   9.933  1.00 10.00      B   
ATOM   3073  CA  TRP B  42      50.806   2.117  10.478  1.00 10.00      B   
ATOM   3074  CB  TRP B  42      52.131   2.850  10.252  1.00 10.00      B   
ATOM   3075  CG  TRP B  42      53.195   2.481  11.240  1.00 10.00      B   
ATOM   3076  CD1 TRP B  42      54.380   1.861  10.972  1.00 10.00      B   
ATOM   3077  CD2 TRP B  42      53.172   2.710  12.656  1.00 10.00      B   
ATOM   3078  NE1 TRP B  42      55.095   1.686  12.130  1.00 10.00      B   
ATOM   3079  HE1 TRP B  42      55.980   1.262  12.193  1.00 10.00      B   
ATOM   3080  CE2 TRP B  42      54.376   2.199  13.179  1.00 10.00      B   
ATOM   3081  CE3 TRP B  42      52.251   3.296  13.531  1.00 10.00      B   
ATOM   3082  CZ2 TRP B  42      54.683   2.256  14.538  1.00 10.00      B   
ATOM   3083  CZ3 TRP B  42      52.558   3.353  14.878  1.00 10.00      B   
ATOM   3084  CH2 TRP B  42      53.763   2.836  15.368  1.00 10.00      B   
ATOM   3085  C   TRP B  42      49.722   2.668   9.557  1.00 10.00      B   
ATOM   3086  O   TRP B  42      49.017   3.613   9.912  1.00 10.00      B   
ATOM   3087  N   SER B  43      49.575   2.059   8.385  1.00 10.00      B   
ATOM   3088  HN  SER B  43      50.154   1.298   8.163  1.00 10.00      B   
ATOM   3089  CA  SER B  43      48.571   2.486   7.424  1.00 10.00      B   
ATOM   3090  CB  SER B  43      48.789   1.778   6.089  1.00 10.00      B   
ATOM   3091  OG  SER B  43      50.173   1.593   5.837  1.00 10.00      B   
ATOM   3092  HG  SER B  43      50.619   2.449   5.857  1.00 10.00      B   
ATOM   3093  C   SER B  43      47.174   2.181   7.951  1.00 10.00      B   
ATOM   3094  O   SER B  43      46.214   2.891   7.646  1.00 10.00      B   
ATOM   3095  N   TYR B  44      47.076   1.125   8.755  1.00 10.00      B   
ATOM   3096  HN  TYR B  44      47.883   0.607   8.962  1.00 10.00      B   
ATOM   3097  CA  TYR B  44      45.806   0.720   9.340  1.00 10.00      B   
ATOM   3098  CB  TYR B  44      45.968  -0.561  10.165  1.00 10.00      B   
ATOM   3099  CG  TYR B  44      45.959  -1.830   9.346  1.00 10.00      B   
ATOM   3100  CD1 TYR B  44      47.090  -2.240   8.656  1.00 10.00      B   
ATOM   3101  CD2 TYR B  44      44.819  -2.618   9.263  1.00 10.00      B   
ATOM   3102  CE1 TYR B  44      47.089  -3.397   7.905  1.00 10.00      B   
ATOM   3103  CE2 TYR B  44      44.808  -3.778   8.513  1.00 10.00      B   
ATOM   3104  CZ  TYR B  44      45.946  -4.162   7.837  1.00 10.00      B   
ATOM   3105  OH  TYR B  44      45.941  -5.316   7.091  1.00 10.00      B   
ATOM   3106  HH  TYR B  44      46.615  -5.919   7.428  1.00 10.00      B   
ATOM   3107  C   TYR B  44      45.247   1.831  10.216  1.00 10.00      B   
ATOM   3108  O   TYR B  44      44.088   2.212  10.081  1.00 10.00      B   
ATOM   3109  N   ALA B  45      46.091   2.361  11.094  1.00 10.00      B   
ATOM   3110  HN  ALA B  45      47.010   2.017  11.139  1.00 10.00      B   
ATOM   3111  CA  ALA B  45      45.694   3.434  11.998  1.00 10.00      B   
ATOM   3112  CB  ALA B  45      46.858   3.822  12.895  1.00 10.00      B   
ATOM   3113  C   ALA B  45      45.181   4.649  11.227  1.00 10.00      B   
ATOM   3114  O   ALA B  45      44.176   5.253  11.605  1.00 10.00      B   
ATOM   3115  N   ILE B  46      45.868   4.986  10.138  1.00 10.00      B   
ATOM   3116  HN  ILE B  46      46.649   4.452   9.884  1.00 10.00      B   
ATOM   3117  CA  ILE B  46      45.490   6.125   9.307  1.00 10.00      B   
ATOM   3118  CB  ILE B  46      46.531   6.394   8.193  1.00 10.00      B   
ATOM   3119  CG1 ILE B  46      47.934   6.549   8.789  1.00 10.00      B   
ATOM   3120  CG2 ILE B  46      46.154   7.630   7.381  1.00 10.00      B   
ATOM   3121  CD1 ILE B  46      48.063   7.692   9.777  1.00 10.00      B   
ATOM   3122  C   ILE B  46      44.122   5.895   8.669  1.00 10.00      B   
ATOM   3123  O   ILE B  46      43.230   6.740   8.765  1.00 10.00      B   
ATOM   3124  N   LEU B  47      43.960   4.737   8.037  1.00 10.00      B   
ATOM   3125  HN  LEU B  47      44.705   4.096   8.013  1.00 10.00      B   
ATOM   3126  CA  LEU B  47      42.707   4.394   7.376  1.00 10.00      B   
ATOM   3127  CB  LEU B  47      42.835   3.067   6.624  1.00 10.00      B   
ATOM   3128  CG  LEU B  47      41.722   2.750   5.623  1.00 10.00      B   
ATOM   3129  CD1 LEU B  47      41.595   3.862   4.594  1.00 10.00      B   
ATOM   3130  CD2 LEU B  47      41.987   1.421   4.936  1.00 10.00      B   
ATOM   3131  C   LEU B  47      41.554   4.339   8.374  1.00 10.00      B   
ATOM   3132  O   LEU B  47      40.449   4.806   8.088  1.00 10.00      B   
ATOM   3133  N   ILE B  48      41.819   3.772   9.545  1.00 10.00      B   
ATOM   3134  HN  ILE B  48      42.719   3.413   9.712  1.00 10.00      B   
ATOM   3135  CA  ILE B  48      40.809   3.665  10.588  1.00 10.00      B   
ATOM   3136  CB  ILE B  48      41.333   2.882  11.814  1.00 10.00      B   
ATOM   3137  CG1 ILE B  48      41.495   1.399  11.475  1.00 10.00      B   
ATOM   3138  CG2 ILE B  48      40.411   3.056  13.013  1.00 10.00      B   
ATOM   3139  CD1 ILE B  48      42.247   0.611  12.526  1.00 10.00      B   
ATOM   3140  C   ILE B  48      40.353   5.054  11.021  1.00 10.00      B   
ATOM   3141  O   ILE B  48      39.156   5.338  11.054  1.00 10.00      B   
ATOM   3142  N   ALA B  49      41.321   5.920  11.322  1.00 10.00      B   
ATOM   3143  HN  ALA B  49      42.260   5.630  11.252  1.00 10.00      B   
ATOM   3144  CA  ALA B  49      41.034   7.284  11.753  1.00 10.00      B   
ATOM   3145  CB  ALA B  49      42.328   8.037  12.033  1.00 10.00      B   
ATOM   3146  C   ALA B  49      40.201   8.021  10.712  1.00 10.00      B   
ATOM   3147  O   ALA B  49      39.228   8.700  11.048  1.00 10.00      B   
ATOM   3148  N   PHE B  50      40.581   7.875   9.446  1.00 10.00      B   
ATOM   3149  HN  PHE B  50      41.370   7.322   9.246  1.00 10.00      B   
ATOM   3150  CA  PHE B  50      39.871   8.521   8.347  1.00 10.00      B   
ATOM   3151  CB  PHE B  50      40.604   8.272   7.022  1.00 10.00      B   
ATOM   3152  CG  PHE B  50      40.013   8.993   5.844  1.00 10.00      B   
ATOM   3153  CD1 PHE B  50      40.069  10.374   5.762  1.00 10.00      B   
ATOM   3154  CD2 PHE B  50      39.400   8.288   4.820  1.00 10.00      B   
ATOM   3155  CE1 PHE B  50      39.525  11.041   4.680  1.00 10.00      B   
ATOM   3156  CE2 PHE B  50      38.855   8.947   3.736  1.00 10.00      B   
ATOM   3157  CZ  PHE B  50      38.917  10.326   3.666  1.00 10.00      B   
ATOM   3158  C   PHE B  50      38.426   8.027   8.261  1.00 10.00      B   
ATOM   3159  O   PHE B  50      37.490   8.822   8.160  1.00 10.00      B   
ATOM   3160  N   THR B  51      38.251   6.713   8.330  1.00 10.00      B   
ATOM   3161  HN  THR B  51      39.034   6.133   8.441  1.00 10.00      B   
ATOM   3162  CA  THR B  51      36.927   6.112   8.258  1.00 10.00      B   
ATOM   3163  CB  THR B  51      37.009   4.574   8.163  1.00 10.00      B   
ATOM   3164  OG1 THR B  51      37.967   4.209   7.155  1.00 10.00      B   
ATOM   3165  HG1 THR B  51      38.860   4.418   7.468  1.00 10.00      B   
ATOM   3166  CG2 THR B  51      35.655   3.988   7.792  1.00 10.00      B   
ATOM   3167  C   THR B  51      36.065   6.523   9.455  1.00 10.00      B   
ATOM   3168  O   THR B  51      34.919   6.943   9.287  1.00 10.00      B   
ATOM   3169  N   VAL B  52      36.625   6.425  10.659  1.00 10.00      B   
ATOM   3170  HN  VAL B  52      37.550   6.093  10.735  1.00 10.00      B   
ATOM   3171  CA  VAL B  52      35.900   6.796  11.870  1.00 10.00      B   
ATOM   3172  CB  VAL B  52      36.708   6.477  13.147  1.00 10.00      B   
ATOM   3173  CG1 VAL B  52      36.013   7.024  14.387  1.00 10.00      B   
ATOM   3174  CG2 VAL B  52      36.915   4.976  13.276  1.00 10.00      B   
ATOM   3175  C   VAL B  52      35.534   8.277  11.843  1.00 10.00      B   
ATOM   3176  O   VAL B  52      34.411   8.653  12.183  1.00 10.00      B   
ATOM   3177  N   GLY B  53      36.484   9.104  11.421  1.00 10.00      B   
ATOM   3178  HN  GLY B  53      37.361   8.740  11.168  1.00 10.00      B   
ATOM   3179  CA  GLY B  53      36.254  10.530  11.343  1.00 10.00      B   
ATOM   3180  C   GLY B  53      35.110  10.870  10.413  1.00 10.00      B   
ATOM   3181  O   GLY B  53      34.284  11.728  10.726  1.00 10.00      B   
ATOM   3182  N   ALA B  54      35.059  10.188   9.274  1.00 10.00      B   
ATOM   3183  HN  ALA B  54      35.759   9.523   9.086  1.00 10.00      B   
ATOM   3184  CA  ALA B  54      34.003  10.405   8.293  1.00 10.00      B   
ATOM   3185  CB  ALA B  54      34.251   9.566   7.048  1.00 10.00      B   
ATOM   3186  C   ALA B  54      32.639  10.081   8.893  1.00 10.00      B   
ATOM   3187  O   ALA B  54      31.707  10.884   8.813  1.00 10.00      B   
ATOM   3188  N   ILE B  55      32.545   8.916   9.519  1.00 10.00      B   
ATOM   3189  HN  ILE B  55      33.337   8.334   9.561  1.00 10.00      B   
ATOM   3190  CA  ILE B  55      31.304   8.471  10.148  1.00 10.00      B   
ATOM   3191  CB  ILE B  55      31.461   7.050  10.736  1.00 10.00      B   
ATOM   3192  CG1 ILE B  55      31.811   6.056   9.625  1.00 10.00      B   
ATOM   3193  CG2 ILE B  55      30.196   6.614  11.463  1.00 10.00      B   
ATOM   3194  CD1 ILE B  55      32.321   4.726  10.133  1.00 10.00      B   
ATOM   3195  C   ILE B  55      30.877   9.441  11.249  1.00 10.00      B   
ATOM   3196  O   ILE B  55      29.696   9.774  11.380  1.00 10.00      B   
ATOM   3197  N   LEU B  56      31.853   9.905  12.023  1.00 10.00      B   
ATOM   3198  HN  LEU B  56      32.774   9.603  11.860  1.00 10.00      B   
ATOM   3199  CA  LEU B  56      31.598  10.838  13.113  1.00 10.00      B   
ATOM   3200  CB  LEU B  56      32.881  11.103  13.908  1.00 10.00      B   
ATOM   3201  CG  LEU B  56      32.701  11.781  15.269  1.00 10.00      B   
ATOM   3202  CD1 LEU B  56      31.768  10.968  16.156  1.00 10.00      B   
ATOM   3203  CD2 LEU B  56      34.047  11.982  15.948  1.00 10.00      B   
ATOM   3204  C   LEU B  56      31.000  12.146  12.599  1.00 10.00      B   
ATOM   3205  O   LEU B  56      30.073  12.692  13.200  1.00 10.00      B   
ATOM   3206  N   SER B  57      31.524  12.650  11.484  1.00 10.00      B   
ATOM   3207  HN  SER B  57      32.275  12.190  11.048  1.00 10.00      B   
ATOM   3208  CA  SER B  57      31.016  13.889  10.909  1.00 10.00      B   
ATOM   3209  CB  SER B  57      31.947  14.418   9.813  1.00 10.00      B   
ATOM   3210  OG  SER B  57      32.626  13.362   9.154  1.00 10.00      B   
ATOM   3211  HG  SER B  57      32.031  12.604   9.055  1.00 10.00      B   
ATOM   3212  C   SER B  57      29.590  13.711  10.385  1.00 10.00      B   
ATOM   3213  O   SER B  57      28.785  14.641  10.430  1.00 10.00      B   
ATOM   3214  N   SER B  58      29.274  12.504   9.923  1.00 10.00      B   
ATOM   3215  HN  SER B  58      29.951  11.792   9.934  1.00 10.00      B   
ATOM   3216  CA  SER B  58      27.942  12.208   9.404  1.00 10.00      B   
ATOM   3217  CB  SER B  58      27.949  10.877   8.648  1.00 10.00      B   
ATOM   3218  OG  SER B  58      29.013  10.832   7.713  1.00 10.00      B   
ATOM   3219  HG  SER B  58      29.495  11.664   7.733  1.00 10.00      B   
ATOM   3220  C   SER B  58      26.908  12.173  10.531  1.00 10.00      B   
ATOM   3221  O   SER B  58      25.708  12.263  10.284  1.00 10.00      B   
ATOM   3222  N   LYS B  59      27.391  12.029  11.766  1.00 10.00      B   
ATOM   3223  HN  LYS B  59      28.360  11.944  11.882  1.00 10.00      B   
ATOM   3224  CA  LYS B  59      26.533  11.993  12.953  1.00 10.00      B   
ATOM   3225  CB  LYS B  59      25.692  13.268  13.079  1.00 10.00      B   
ATOM   3226  CG  LYS B  59      26.513  14.528  13.295  1.00 10.00      B   
ATOM   3227  CD  LYS B  59      27.286  14.461  14.602  1.00 10.00      B   
ATOM   3228  CE  LYS B  59      28.321  15.570  14.689  1.00 10.00      B   
ATOM   3229  NZ  LYS B  59      29.390  15.414  13.668  1.00 10.00      B   
ATOM   3230  HZ1 LYS B  59      29.785  14.451  13.705  1.00 10.00      B   
ATOM   3231  HZ2 LYS B  59      30.154  16.094  13.848  1.00 10.00      B   
ATOM   3232  HZ3 LYS B  59      29.009  15.588  12.716  1.00 10.00      B   
ATOM   3233  C   LYS B  59      25.651  10.750  13.002  1.00 10.00      B   
ATOM   3234  O   LYS B  59      24.607  10.741  13.656  1.00 10.00      B   
ATOM   3235  N   ILE B  60      26.079   9.698  12.321  1.00 10.00      B   
ATOM   3236  HN  ILE B  60      26.928   9.755  11.835  1.00 10.00      B   
ATOM   3237  CA  ILE B  60      25.327   8.452  12.302  1.00 10.00      B   
ATOM   3238  CB  ILE B  60      25.331   7.777  10.912  1.00 10.00      B   
ATOM   3239  CG1 ILE B  60      24.992   8.798   9.821  1.00 10.00      B   
ATOM   3240  CG2 ILE B  60      24.334   6.625  10.884  1.00 10.00      B   
ATOM   3241  CD1 ILE B  60      25.084   8.249   8.412  1.00 10.00      B   
ATOM   3242  C   ILE B  60      25.895   7.496  13.347  1.00 10.00      B   
ATOM   3243  O   ILE B  60      27.112   7.316  13.441  1.00 10.00      B   
ATOM   3244  N   SER B  61      25.016   6.902  14.139  1.00 10.00      B   
ATOM   3245  HN  SER B  61      24.059   7.082  14.012  1.00 10.00      B   
ATOM   3246  CA  SER B  61      25.425   5.983  15.184  1.00 10.00      B   
ATOM   3247  CB  SER B  61      25.611   6.754  16.496  1.00 10.00      B   
ATOM   3248  OG  SER B  61      26.511   6.086  17.361  1.00 10.00      B   
ATOM   3249  HG  SER B  61      27.409   6.191  17.027  1.00 10.00      B   
ATOM   3250  C   SER B  61      24.382   4.882  15.359  1.00 10.00      B   
ATOM   3251  O   SER B  61      23.728   4.485  14.392  1.00 10.00      B   
ATOM   3252  N   LEU B  62      24.247   4.388  16.591  1.00 10.00      B   
ATOM   3253  HN  LEU B  62      24.831   4.731  17.304  1.00 10.00      B   
ATOM   3254  CA  LEU B  62      23.282   3.342  16.920  1.00 10.00      B   
ATOM   3255  CB  LEU B  62      21.847   3.771  16.584  1.00 10.00      B   
ATOM   3256  CG  LEU B  62      21.283   4.946  17.389  1.00 10.00      B   
ATOM   3257  CD1 LEU B  62      19.925   5.367  16.846  1.00 10.00      B   
ATOM   3258  CD2 LEU B  62      21.182   4.589  18.864  1.00 10.00      B   
ATOM   3259  C   LEU B  62      23.633   2.017  16.247  1.00 10.00      B   
ATOM   3260  O   LEU B  62      24.775   1.798  15.834  1.00 10.00      B   
ATOM   3261  N   GLY B  63      22.646   1.139  16.133  1.00 10.00      B   
ATOM   3262  HN  GLY B  63      21.755   1.374  16.470  1.00 10.00      B   
ATOM   3263  CA  GLY B  63      22.867  -0.159  15.528  1.00 10.00      B   
ATOM   3264  C   GLY B  63      22.684  -0.158  14.025  1.00 10.00      B   
ATOM   3265  O   GLY B  63      22.575  -1.220  13.414  1.00 10.00      B   
ATOM   3266  N   PHE B  64      22.660   1.027  13.423  1.00 10.00      B   
ATOM   3267  HN  PHE B  64      22.751   1.841  13.964  1.00 10.00      B   
ATOM   3268  CA  PHE B  64      22.493   1.148  11.977  1.00 10.00      B   
ATOM   3269  CB  PHE B  64      22.475   2.617  11.552  1.00 10.00      B   
ATOM   3270  CG  PHE B  64      21.136   3.280  11.705  1.00 10.00      B   
ATOM   3271  CD1 PHE B  64      20.832   4.006  12.843  1.00 10.00      B   
ATOM   3272  CD2 PHE B  64      20.180   3.181  10.707  1.00 10.00      B   
ATOM   3273  CE1 PHE B  64      19.604   4.620  12.985  1.00 10.00      B   
ATOM   3274  CE2 PHE B  64      18.948   3.792  10.842  1.00 10.00      B   
ATOM   3275  CZ  PHE B  64      18.660   4.513  11.983  1.00 10.00      B   
ATOM   3276  C   PHE B  64      23.591   0.401  11.230  1.00 10.00      B   
ATOM   3277  O   PHE B  64      23.321  -0.354  10.299  1.00 10.00      B   
ATOM   3278  N   PHE B  65      24.828   0.607  11.659  1.00 10.00      B   
ATOM   3279  HN  PHE B  65      24.976   1.220  12.410  1.00 10.00      B   
ATOM   3280  CA  PHE B  65      25.972  -0.046  11.037  1.00 10.00      B   
ATOM   3281  CB  PHE B  65      27.269   0.674  11.413  1.00 10.00      B   
ATOM   3282  CG  PHE B  65      27.342   2.094  10.929  1.00 10.00      B   
ATOM   3283  CD1 PHE B  65      27.061   3.149  11.782  1.00 10.00      B   
ATOM   3284  CD2 PHE B  65      27.692   2.374   9.620  1.00 10.00      B   
ATOM   3285  CE1 PHE B  65      27.129   4.454  11.337  1.00 10.00      B   
ATOM   3286  CE2 PHE B  65      27.762   3.676   9.168  1.00 10.00      B   
ATOM   3287  CZ  PHE B  65      27.479   4.718  10.027  1.00 10.00      B   
ATOM   3288  C   PHE B  65      26.055  -1.509  11.450  1.00 10.00      B   
ATOM   3289  O   PHE B  65      26.589  -2.340  10.719  1.00 10.00      B   
ATOM   3290  N   LEU B  66      25.509  -1.817  12.619  1.00 10.00      B   
ATOM   3291  HN  LEU B  66      25.075  -1.112  13.142  1.00 10.00      B   
ATOM   3292  CA  LEU B  66      25.528  -3.180  13.138  1.00 10.00      B   
ATOM   3293  CB  LEU B  66      25.187  -3.198  14.628  1.00 10.00      B   
ATOM   3294  CG  LEU B  66      26.111  -2.396  15.545  1.00 10.00      B   
ATOM   3295  CD1 LEU B  66      25.614  -2.456  16.980  1.00 10.00      B   
ATOM   3296  CD2 LEU B  66      27.542  -2.909  15.451  1.00 10.00      B   
ATOM   3297  C   LEU B  66      24.568  -4.077  12.367  1.00 10.00      B   
ATOM   3298  O   LEU B  66      24.839  -5.261  12.161  1.00 10.00      B   
ATOM   3299  N   LYS B  67      23.448  -3.505  11.946  1.00 10.00      B   
ATOM   3300  HN  LYS B  67      23.282  -2.560  12.166  1.00 10.00      B   
ATOM   3301  CA  LYS B  67      22.446  -4.244  11.187  1.00 10.00      B   
ATOM   3302  CB  LYS B  67      21.141  -3.456  11.118  1.00 10.00      B   
ATOM   3303  CG  LYS B  67      20.334  -3.479  12.403  1.00 10.00      B   
ATOM   3304  CD  LYS B  67      19.210  -2.463  12.354  1.00 10.00      B   
ATOM   3305  CE  LYS B  67      18.203  -2.699  13.464  1.00 10.00      B   
ATOM   3306  NZ  LYS B  67      17.196  -1.611  13.529  1.00 10.00      B   
ATOM   3307  HZ1 LYS B  67      16.378  -1.912  14.093  1.00 10.00      B   
ATOM   3308  HZ2 LYS B  67      16.874  -1.364  12.570  1.00 10.00      B   
ATOM   3309  HZ3 LYS B  67      17.616  -0.767  13.967  1.00 10.00      B   
ATOM   3310  C   LYS B  67      22.945  -4.554   9.780  1.00 10.00      B   
ATOM   3311  O   LYS B  67      22.496  -5.508   9.143  1.00 10.00      B   
ATOM   3312  N   GLY B  68      23.877  -3.742   9.296  1.00 10.00      B   
ATOM   3313  HN  GLY B  68      24.190  -2.990   9.842  1.00 10.00      B   
ATOM   3314  CA  GLY B  68      24.433  -3.956   7.976  1.00 10.00      B   
ATOM   3315  C   GLY B  68      25.398  -5.124   7.973  1.00 10.00      B   
ATOM   3316  O   GLY B  68      25.764  -5.640   6.918  1.00 10.00      B   
ATOM   3317  N   ILE B  69      25.800  -5.541   9.167  1.00 10.00      B   
ATOM   3318  HN  ILE B  69      25.471  -5.076   9.967  1.00 10.00      B   
ATOM   3319  CA  ILE B  69      26.725  -6.657   9.328  1.00 10.00      B   
ATOM   3320  CB  ILE B  69      27.501  -6.550  10.664  1.00 10.00      B   
ATOM   3321  CG1 ILE B  69      28.130  -5.162  10.807  1.00 10.00      B   
ATOM   3322  CG2 ILE B  69      28.573  -7.630  10.759  1.00 10.00      B   
ATOM   3323  CD1 ILE B  69      28.772  -4.918  12.156  1.00 10.00      B   
ATOM   3324  C   ILE B  69      25.978  -7.989   9.293  1.00 10.00      B   
ATOM   3325  O   ILE B  69      26.556  -9.020   8.956  1.00 10.00      B   
ATOM   3326  N   ARG B  70      24.685  -7.945   9.611  1.00 10.00      B   
ATOM   3327  HN  ARG B  70      24.283  -7.076   9.822  1.00 10.00      B   
ATOM   3328  CA  ARG B  70      23.840  -9.143   9.653  1.00 10.00      B   
ATOM   3329  CB  ARG B  70      22.367  -8.791   9.884  1.00 10.00      B   
ATOM   3330  CG  ARG B  70      21.510  -9.975  10.307  1.00 10.00      B   
ATOM   3331  CD  ARG B  70      20.185 -10.004   9.558  1.00 10.00      B   
ATOM   3332  NE  ARG B  70      20.316 -10.566   8.210  1.00 10.00      B   
ATOM   3333  HE  ARG B  70      21.000 -11.259   8.076  1.00 10.00      B   
ATOM   3334  CZ  ARG B  70      19.564 -10.192   7.170  1.00 10.00      B   
ATOM   3335  NH1 ARG B  70      18.626  -9.262   7.317  1.00 10.00      B   
ATOM   3336 HH11 ARG B  70      18.043  -8.974   6.501  1.00 10.00      B   
ATOM   3337 HH12 ARG B  70      18.471  -8.809   8.245  1.00 10.00      B   
ATOM   3338  NH2 ARG B  70      19.751 -10.747   5.978  1.00 10.00      B   
ATOM   3339 HH21 ARG B  70      19.164 -10.455   5.166  1.00 10.00      B   
ATOM   3340 HH22 ARG B  70      20.487 -11.477   5.844  1.00 10.00      B   
ATOM   3341  C   ARG B  70      23.997 -10.069   8.435  1.00 10.00      B   
ATOM   3342  O   ARG B  70      24.304 -11.252   8.601  1.00 10.00      B   
ATOM   3343  N   PRO B  71      23.797  -9.569   7.196  1.00 10.00      B   
ATOM   3344  CA  PRO B  71      23.914 -10.404   5.992  1.00 10.00      B   
ATOM   3345  CB  PRO B  71      23.432  -9.489   4.863  1.00 10.00      B   
ATOM   3346  CG  PRO B  71      23.659  -8.110   5.376  1.00 10.00      B   
ATOM   3347  CD  PRO B  71      23.429  -8.178   6.858  1.00 10.00      B   
ATOM   3348  C   PRO B  71      25.340 -10.880   5.711  1.00 10.00      B   
ATOM   3349  O   PRO B  71      25.546 -11.785   4.903  1.00 10.00      B   
ATOM   3350  N   LEU B  72      26.318 -10.293   6.387  1.00 10.00      B   
ATOM   3351  HN  LEU B  72      26.100  -9.606   7.053  1.00 10.00      B   
ATOM   3352  CA  LEU B  72      27.711 -10.661   6.168  1.00 10.00      B   
ATOM   3353  CB  LEU B  72      28.572  -9.421   5.926  1.00 10.00      B   
ATOM   3354  CG  LEU B  72      28.246  -8.613   4.668  1.00 10.00      B   
ATOM   3355  CD1 LEU B  72      29.109  -7.365   4.595  1.00 10.00      B   
ATOM   3356  CD2 LEU B  72      28.431  -9.463   3.419  1.00 10.00      B   
ATOM   3357  C   LEU B  72      28.277 -11.508   7.306  1.00 10.00      B   
ATOM   3358  O   LEU B  72      29.391 -12.028   7.203  1.00 10.00      B   
ATOM   3359  N   LEU B  73      27.500 -11.661   8.375  1.00 10.00      B   
ATOM   3360  HN  LEU B  73      26.622 -11.223   8.391  1.00 10.00      B   
ATOM   3361  CA  LEU B  73      27.917 -12.451   9.534  1.00 10.00      B   
ATOM   3362  CB  LEU B  73      26.817 -12.467  10.603  1.00 10.00      B   
ATOM   3363  CG  LEU B  73      26.618 -11.175  11.401  1.00 10.00      B   
ATOM   3364  CD1 LEU B  73      25.334 -11.239  12.215  1.00 10.00      B   
ATOM   3365  CD2 LEU B  73      27.812 -10.922  12.308  1.00 10.00      B   
ATOM   3366  C   LEU B  73      28.272 -13.881   9.130  1.00 10.00      B   
ATOM   3367  O   LEU B  73      29.210 -14.474   9.664  1.00 10.00      B   
ATOM   3368  N   TRP B  74      27.526 -14.409   8.167  1.00 10.00      B   
ATOM   3369  HN  TRP B  74      26.806 -13.870   7.782  1.00 10.00      B   
ATOM   3370  CA  TRP B  74      27.731 -15.764   7.664  1.00 10.00      B   
ATOM   3371  CB  TRP B  74      26.704 -16.052   6.560  1.00 10.00      B   
ATOM   3372  CG  TRP B  74      26.669 -17.474   6.088  1.00 10.00      B   
ATOM   3373  CD1 TRP B  74      27.091 -17.947   4.879  1.00 10.00      B   
ATOM   3374  CD2 TRP B  74      26.178 -18.608   6.812  1.00 10.00      B   
ATOM   3375  NE1 TRP B  74      26.896 -19.304   4.806  1.00 10.00      B   
ATOM   3376  HE1 TRP B  74      27.123 -19.873   4.040  1.00 10.00      B   
ATOM   3377  CE2 TRP B  74      26.337 -19.734   5.980  1.00 10.00      B   
ATOM   3378  CE3 TRP B  74      25.622 -18.783   8.082  1.00 10.00      B   
ATOM   3379  CZ2 TRP B  74      25.960 -21.015   6.377  1.00 10.00      B   
ATOM   3380  CZ3 TRP B  74      25.249 -20.054   8.473  1.00 10.00      B   
ATOM   3381  CH2 TRP B  74      25.420 -21.154   7.624  1.00 10.00      B   
ATOM   3382  C   TRP B  74      29.152 -15.951   7.126  1.00 10.00      B   
ATOM   3383  O   TRP B  74      29.741 -17.026   7.249  1.00 10.00      B   
ATOM   3384  N   LEU B  75      29.704 -14.893   6.547  1.00 10.00      B   
ATOM   3385  HN  LEU B  75      29.198 -14.056   6.499  1.00 10.00      B   
ATOM   3386  CA  LEU B  75      31.045 -14.947   5.984  1.00 10.00      B   
ATOM   3387  CB  LEU B  75      31.147 -14.033   4.762  1.00 10.00      B   
ATOM   3388  CG  LEU B  75      30.130 -14.282   3.648  1.00 10.00      B   
ATOM   3389  CD1 LEU B  75      30.210 -13.183   2.599  1.00 10.00      B   
ATOM   3390  CD2 LEU B  75      30.353 -15.647   3.012  1.00 10.00      B   
ATOM   3391  C   LEU B  75      32.100 -14.563   7.016  1.00 10.00      B   
ATOM   3392  O   LEU B  75      33.164 -15.177   7.084  1.00 10.00      B   
ATOM   3393  N   ILE B  76      31.794 -13.551   7.822  1.00 10.00      B   
ATOM   3394  HN  ILE B  76      30.919 -13.109   7.722  1.00 10.00      B   
ATOM   3395  CA  ILE B  76      32.719 -13.068   8.846  1.00 10.00      B   
ATOM   3396  CB  ILE B  76      32.158 -11.835   9.588  1.00 10.00      B   
ATOM   3397  CG1 ILE B  76      31.962 -10.676   8.610  1.00 10.00      B   
ATOM   3398  CG2 ILE B  76      33.082 -11.419  10.729  1.00 10.00      B   
ATOM   3399  CD1 ILE B  76      31.252  -9.485   9.212  1.00 10.00      B   
ATOM   3400  C   ILE B  76      33.076 -14.154   9.859  1.00 10.00      B   
ATOM   3401  O   ILE B  76      34.254 -14.425  10.092  1.00 10.00      B   
ATOM   3402  N   VAL B  77      32.058 -14.780  10.442  1.00 10.00      B   
ATOM   3403  HN  VAL B  77      31.139 -14.540  10.190  1.00 10.00      B   
ATOM   3404  CA  VAL B  77      32.271 -15.823  11.440  1.00 10.00      B   
ATOM   3405  CB  VAL B  77      30.937 -16.406  11.952  1.00 10.00      B   
ATOM   3406  CG1 VAL B  77      31.188 -17.546  12.931  1.00 10.00      B   
ATOM   3407  CG2 VAL B  77      30.107 -15.316  12.612  1.00 10.00      B   
ATOM   3408  C   VAL B  77      33.146 -16.942  10.885  1.00 10.00      B   
ATOM   3409  O   VAL B  77      34.116 -17.358  11.521  1.00 10.00      B   
ATOM   3410  N   PHE B  78      32.811 -17.399   9.686  1.00 10.00      B   
ATOM   3411  HN  PHE B  78      32.037 -17.012   9.226  1.00 10.00      B   
ATOM   3412  CA  PHE B  78      33.560 -18.464   9.040  1.00 10.00      B   
ATOM   3413  CB  PHE B  78      32.900 -18.871   7.719  1.00 10.00      B   
ATOM   3414  CG  PHE B  78      33.647 -19.945   6.981  1.00 10.00      B   
ATOM   3415  CD1 PHE B  78      33.757 -21.217   7.512  1.00 10.00      B   
ATOM   3416  CD2 PHE B  78      34.243 -19.678   5.761  1.00 10.00      B   
ATOM   3417  CE1 PHE B  78      34.447 -22.206   6.840  1.00 10.00      B   
ATOM   3418  CE2 PHE B  78      34.935 -20.663   5.083  1.00 10.00      B   
ATOM   3419  CZ  PHE B  78      35.038 -21.929   5.623  1.00 10.00      B   
ATOM   3420  C   PHE B  78      35.010 -18.059   8.804  1.00 10.00      B   
ATOM   3421  O   PHE B  78      35.927 -18.813   9.123  1.00 10.00      B   
ATOM   3422  N   THR B  79      35.207 -16.863   8.260  1.00 10.00      B   
ATOM   3423  HN  THR B  79      34.428 -16.304   8.043  1.00 10.00      B   
ATOM   3424  CA  THR B  79      36.546 -16.359   7.973  1.00 10.00      B   
ATOM   3425  CB  THR B  79      36.492 -14.951   7.337  1.00 10.00      B   
ATOM   3426  OG1 THR B  79      35.679 -14.989   6.155  1.00 10.00      B   
ATOM   3427  HG1 THR B  79      34.770 -15.206   6.399  1.00 10.00      B   
ATOM   3428  CG2 THR B  79      37.887 -14.466   6.968  1.00 10.00      B   
ATOM   3429  C   THR B  79      37.423 -16.331   9.229  1.00 10.00      B   
ATOM   3430  O   THR B  79      38.543 -16.841   9.222  1.00 10.00      B   
ATOM   3431  N   VAL B  80      36.897 -15.763  10.313  1.00 10.00      B   
ATOM   3432  HN  VAL B  80      35.981 -15.409  10.272  1.00 10.00      B   
ATOM   3433  CA  VAL B  80      37.644 -15.664  11.563  1.00 10.00      B   
ATOM   3434  CB  VAL B  80      36.855 -14.900  12.648  1.00 10.00      B   
ATOM   3435  CG1 VAL B  80      37.622 -14.873  13.963  1.00 10.00      B   
ATOM   3436  CG2 VAL B  80      36.553 -13.483  12.184  1.00 10.00      B   
ATOM   3437  C   VAL B  80      38.059 -17.041  12.085  1.00 10.00      B   
ATOM   3438  O   VAL B  80      39.222 -17.254  12.435  1.00 10.00      B   
ATOM   3439  N   VAL B  81      37.114 -17.976  12.118  1.00 10.00      B   
ATOM   3440  HN  VAL B  81      36.206 -17.753  11.816  1.00 10.00      B   
ATOM   3441  CA  VAL B  81      37.393 -19.326  12.601  1.00 10.00      B   
ATOM   3442  CB  VAL B  81      36.098 -20.155  12.759  1.00 10.00      B   
ATOM   3443  CG1 VAL B  81      36.409 -21.561  13.259  1.00 10.00      B   
ATOM   3444  CG2 VAL B  81      35.132 -19.459  13.706  1.00 10.00      B   
ATOM   3445  C   VAL B  81      38.363 -20.062  11.674  1.00 10.00      B   
ATOM   3446  O   VAL B  81      39.307 -20.711  12.132  1.00 10.00      B   
ATOM   3447  N   LEU B  82      38.137 -19.939  10.371  1.00 10.00      B   
ATOM   3448  HN  LEU B  82      37.379 -19.388  10.067  1.00 10.00      B   
ATOM   3449  CA  LEU B  82      38.975 -20.598   9.376  1.00 10.00      B   
ATOM   3450  CB  LEU B  82      38.388 -20.421   7.973  1.00 10.00      B   
ATOM   3451  CG  LEU B  82      39.036 -21.254   6.863  1.00 10.00      B   
ATOM   3452  CD1 LEU B  82      38.717 -22.731   7.040  1.00 10.00      B   
ATOM   3453  CD2 LEU B  82      38.601 -20.761   5.492  1.00 10.00      B   
ATOM   3454  C   LEU B  82      40.414 -20.091   9.414  1.00 10.00      B   
ATOM   3455  O   LEU B  82      41.353 -20.864   9.227  1.00 10.00      B   
ATOM   3456  N   GLN B  83      40.588 -18.798   9.659  1.00 10.00      B   
ATOM   3457  HN  GLN B  83      39.802 -18.224   9.795  1.00 10.00      B   
ATOM   3458  CA  GLN B  83      41.921 -18.211   9.717  1.00 10.00      B   
ATOM   3459  CB  GLN B  83      41.876 -16.702   9.466  1.00 10.00      B   
ATOM   3460  CG  GLN B  83      41.425 -16.316   8.066  1.00 10.00      B   
ATOM   3461  CD  GLN B  83      42.243 -16.980   6.976  1.00 10.00      B   
ATOM   3462  OE1 GLN B  83      43.424 -17.280   7.159  1.00 10.00      B   
ATOM   3463  NE2 GLN B  83      41.623 -17.215   5.834  1.00 10.00      B   
ATOM   3464 HE21 GLN B  83      40.679 -16.953   5.756  1.00 10.00      B   
ATOM   3465 HE22 GLN B  83      42.130 -17.639   5.110  1.00 10.00      B   
ATOM   3466  C   GLN B  83      42.605 -18.511  11.045  1.00 10.00      B   
ATOM   3467  O   GLN B  83      43.830 -18.577  11.119  1.00 10.00      B   
ATOM   3468  N   LEU B  84      41.806 -18.694  12.091  1.00 10.00      B   
ATOM   3469  HN  LEU B  84      40.834 -18.626  11.968  1.00 10.00      B   
ATOM   3470  CA  LEU B  84      42.338 -18.994  13.415  1.00 10.00      B   
ATOM   3471  CB  LEU B  84      41.232 -18.897  14.467  1.00 10.00      B   
ATOM   3472  CG  LEU B  84      41.690 -18.729  15.916  1.00 10.00      B   
ATOM   3473  CD1 LEU B  84      42.282 -17.344  16.137  1.00 10.00      B   
ATOM   3474  CD2 LEU B  84      40.540 -18.988  16.877  1.00 10.00      B   
ATOM   3475  C   LEU B  84      42.950 -20.390  13.433  1.00 10.00      B   
ATOM   3476  O   LEU B  84      43.960 -20.637  14.098  1.00 10.00      B   
ATOM   3477  N   LEU B  85      42.334 -21.296  12.691  1.00 10.00      B   
ATOM   3478  HN  LEU B  85      41.539 -21.032  12.178  1.00 10.00      B   
ATOM   3479  CA  LEU B  85      42.807 -22.666  12.606  1.00 10.00      B   
ATOM   3480  CB  LEU B  85      41.629 -23.642  12.662  1.00 10.00      B   
ATOM   3481  CG  LEU B  85      40.799 -23.620  13.949  1.00 10.00      B   
ATOM   3482  CD1 LEU B  85      39.615 -24.566  13.841  1.00 10.00      B   
ATOM   3483  CD2 LEU B  85      41.661 -23.970  15.155  1.00 10.00      B   
ATOM   3484  C   LEU B  85      43.605 -22.872  11.325  1.00 10.00      B   
ATOM   3485  O   LEU B  85      43.701 -21.965  10.497  1.00 10.00      B   
ATOM   3486  N   PHE B  86      44.187 -24.062  11.178  1.00 10.00      B   
ATOM   3487  HN  PHE B  86      44.073 -24.733  11.886  1.00 10.00      B   
ATOM   3488  CA  PHE B  86      44.984 -24.415  10.001  1.00 10.00      B   
ATOM   3489  CB  PHE B  86      44.113 -24.481   8.741  1.00 10.00      B   
ATOM   3490  CG  PHE B  86      43.024 -25.514   8.803  1.00 10.00      B   
ATOM   3491  CD1 PHE B  86      41.693 -25.134   8.858  1.00 10.00      B   
ATOM   3492  CD2 PHE B  86      43.331 -26.864   8.809  1.00 10.00      B   
ATOM   3493  CE1 PHE B  86      40.690 -26.081   8.916  1.00 10.00      B   
ATOM   3494  CE2 PHE B  86      42.332 -27.817   8.867  1.00 10.00      B   
ATOM   3495  CZ  PHE B  86      41.010 -27.424   8.921  1.00 10.00      B   
ATOM   3496  C   PHE B  86      46.152 -23.455   9.793  1.00 10.00      B   
ATOM   3497  O   PHE B  86      46.683 -23.336   8.688  1.00 10.00      B   
ATOM   3498  N   SER B  87      46.555 -22.788  10.863  1.00 10.00      B   
ATOM   3499  HN  SER B  87      46.105 -22.943  11.717  1.00 10.00      B   
ATOM   3500  CA  SER B  87      47.651 -21.834  10.808  1.00 10.00      B   
ATOM   3501  CB  SER B  87      47.096 -20.409  10.755  1.00 10.00      B   
ATOM   3502  OG  SER B  87      46.064 -20.300   9.784  1.00 10.00      B   
ATOM   3503  HG  SER B  87      45.237 -20.636  10.155  1.00 10.00      B   
ATOM   3504  C   SER B  87      48.567 -21.999  12.016  1.00 10.00      B   
ATOM   3505  O   SER B  87      48.345 -22.881  12.853  1.00 10.00      B   
ATOM   3506  N   ILE B 100      44.369 -27.370  16.128  1.00 10.00      B   
ATOM   3507  HN  ILE B 100      44.055 -27.478  15.206  1.00 10.00      B   
ATOM   3508  CA  ILE B 100      43.491 -26.735  17.103  1.00 10.00      B   
ATOM   3509  CB  ILE B 100      42.801 -27.772  18.013  1.00 10.00      B   
ATOM   3510  CG1 ILE B 100      43.771 -28.901  18.386  1.00 10.00      B   
ATOM   3511  CG2 ILE B 100      41.552 -28.323  17.341  1.00 10.00      B   
ATOM   3512  CD1 ILE B 100      43.183 -29.938  19.318  1.00 10.00      B   
ATOM   3513  C   ILE B 100      44.265 -25.743  17.958  1.00 10.00      B   
ATOM   3514  O   ILE B 100      43.692 -25.014  18.769  1.00 10.00      B   
ATOM   3515  N   ASN B 101      45.575 -25.727  17.765  1.00 10.00      B   
ATOM   3516  HN  ASN B 101      45.962 -26.331  17.098  1.00 10.00      B   
ATOM   3517  CA  ASN B 101      46.448 -24.834  18.507  1.00 10.00      B   
ATOM   3518  CB  ASN B 101      47.885 -25.366  18.528  1.00 10.00      B   
ATOM   3519  CG  ASN B 101      48.165 -26.257  19.723  1.00 10.00      B   
ATOM   3520  OD1 ASN B 101      47.535 -26.125  20.775  1.00 10.00      B   
ATOM   3521  ND2 ASN B 101      49.117 -27.167  19.573  1.00 10.00      B   
ATOM   3522 HD21 ASN B 101      49.583 -27.214  18.707  1.00 10.00      B   
ATOM   3523 HD22 ASN B 101      49.324 -27.758  20.332  1.00 10.00      B   
ATOM   3524  C   ASN B 101      46.415 -23.436  17.915  1.00 10.00      B   
ATOM   3525  O   ASN B 101      46.709 -23.243  16.731  1.00 10.00      B   
ATOM   3526  N   VAL B 102      46.031 -22.471  18.734  1.00 10.00      B   
ATOM   3527  HN  VAL B 102      45.794 -22.696  19.659  1.00 10.00      B   
ATOM   3528  CA  VAL B 102      45.962 -21.084  18.307  1.00 10.00      B   
ATOM   3529  CB  VAL B 102      44.844 -20.317  19.050  1.00 10.00      B   
ATOM   3530  CG1 VAL B 102      44.761 -18.876  18.567  1.00 10.00      B   
ATOM   3531  CG2 VAL B 102      43.505 -21.019  18.871  1.00 10.00      B   
ATOM   3532  C   VAL B 102      47.300 -20.406  18.559  1.00 10.00      B   
ATOM   3533  O   VAL B 102      47.821 -20.435  19.675  1.00 10.00      B   
ATOM   3534  N   THR B 103      47.863 -19.817  17.519  1.00 10.00      B   
ATOM   3535  HN  THR B 103      47.402 -19.823  16.655  1.00 10.00      B   
ATOM   3536  CA  THR B 103      49.140 -19.141  17.632  1.00 10.00      B   
ATOM   3537  CB  THR B 103      49.877 -19.131  16.284  1.00 10.00      B   
ATOM   3538  OG1 THR B 103      48.917 -19.076  15.216  1.00 10.00      B   
ATOM   3539  HG1 THR B 103      48.588 -19.963  15.032  1.00 10.00      B   
ATOM   3540  CG2 THR B 103      50.720 -20.390  16.141  1.00 10.00      B   
ATOM   3541  C   THR B 103      48.951 -17.715  18.136  1.00 10.00      B   
ATOM   3542  O   THR B 103      47.871 -17.137  17.984  1.00 10.00      B   
ATOM   3543  N   GLN B 104      49.992 -17.160  18.748  1.00 10.00      B   
ATOM   3544  HN  GLN B 104      50.821 -17.680  18.844  1.00 10.00      B   
ATOM   3545  CA  GLN B 104      49.937 -15.803  19.283  1.00 10.00      B   
ATOM   3546  CB  GLN B 104      51.256 -15.442  19.964  1.00 10.00      B   
ATOM   3547  CG  GLN B 104      51.754 -16.484  20.947  1.00 10.00      B   
ATOM   3548  CD  GLN B 104      53.033 -16.062  21.641  1.00 10.00      B   
ATOM   3549  OE1 GLN B 104      53.807 -15.259  21.116  1.00 10.00      B   
ATOM   3550  NE2 GLN B 104      53.261 -16.598  22.829  1.00 10.00      B   
ATOM   3551 HE21 GLN B 104      52.597 -17.227  23.188  1.00 10.00      B   
ATOM   3552 HE22 GLN B 104      54.091 -16.363  23.295  1.00 10.00      B   
ATOM   3553  C   GLN B 104      49.641 -14.803  18.176  1.00 10.00      B   
ATOM   3554  O   GLN B 104      48.783 -13.931  18.319  1.00 10.00      B   
ATOM   3555  N   ASP B 105      50.337 -14.962  17.058  1.00 10.00      B   
ATOM   3556  HN  ASP B 105      50.988 -15.695  17.001  1.00 10.00      B   
ATOM   3557  CA  ASP B 105      50.160 -14.077  15.914  1.00 10.00      B   
ATOM   3558  CB  ASP B 105      51.246 -14.307  14.864  1.00 10.00      B   
ATOM   3559  CG  ASP B 105      52.640 -14.026  15.386  1.00 10.00      B   
ATOM   3560  OD1 ASP B 105      52.994 -12.841  15.548  1.00 10.00      B   
ATOM   3561  OD2 ASP B 105      53.387 -14.996  15.638  1.00 10.00      B   
ATOM   3562  C   ASP B 105      48.785 -14.274  15.297  1.00 10.00      B   
ATOM   3563  O   ASP B 105      48.274 -13.397  14.605  1.00 10.00      B   
ATOM   3564  N   GLY B 106      48.186 -15.429  15.563  1.00 10.00      B   
ATOM   3565  HN  GLY B 106      48.642 -16.088  16.126  1.00 10.00      B   
ATOM   3566  CA  GLY B 106      46.868 -15.720  15.041  1.00 10.00      B   
ATOM   3567  C   GLY B 106      45.819 -14.805  15.636  1.00 10.00      B   
ATOM   3568  O   GLY B 106      44.950 -14.303  14.924  1.00 10.00      B   
ATOM   3569  N   LEU B 107      45.912 -14.572  16.944  1.00 10.00      B   
ATOM   3570  HN  LEU B 107      46.631 -15.002  17.457  1.00 10.00      B   
ATOM   3571  CA  LEU B 107      44.971 -13.698  17.634  1.00 10.00      B   
ATOM   3572  CB  LEU B 107      45.183 -13.757  19.149  1.00 10.00      B   
ATOM   3573  CG  LEU B 107      44.123 -13.057  20.005  1.00 10.00      B   
ATOM   3574  CD1 LEU B 107      42.780 -13.761  19.883  1.00 10.00      B   
ATOM   3575  CD2 LEU B 107      44.565 -12.981  21.458  1.00 10.00      B   
ATOM   3576  C   LEU B 107      45.135 -12.269  17.134  1.00 10.00      B   
ATOM   3577  O   LEU B 107      44.165 -11.520  17.011  1.00 10.00      B   
ATOM   3578  N   ILE B 108      46.376 -11.903  16.838  1.00 10.00      B   
ATOM   3579  HN  ILE B 108      47.107 -12.546  16.967  1.00 10.00      B   
ATOM   3580  CA  ILE B 108      46.677 -10.574  16.325  1.00 10.00      B   
ATOM   3581  CB  ILE B 108      48.198 -10.309  16.289  1.00 10.00      B   
ATOM   3582  CG1 ILE B 108      48.837 -10.670  17.632  1.00 10.00      B   
ATOM   3583  CG2 ILE B 108      48.480  -8.854  15.943  1.00 10.00      B   
ATOM   3584  CD1 ILE B 108      50.350 -10.644  17.612  1.00 10.00      B   
ATOM   3585  C   ILE B 108      46.110 -10.441  14.915  1.00 10.00      B   
ATOM   3586  O   ILE B 108      45.518  -9.418  14.562  1.00 10.00      B   
ATOM   3587  N   ASN B 109      46.285 -11.499  14.124  1.00 10.00      B   
ATOM   3588  HN  ASN B 109      46.776 -12.278  14.473  1.00 10.00      B   
ATOM   3589  CA  ASN B 109      45.787 -11.541  12.753  1.00 10.00      B   
ATOM   3590  CB  ASN B 109      46.206 -12.845  12.067  1.00 10.00      B   
ATOM   3591  CG  ASN B 109      47.608 -12.792  11.495  1.00 10.00      B   
ATOM   3592  OD1 ASN B 109      48.083 -11.736  11.081  1.00 10.00      B   
ATOM   3593  ND2 ASN B 109      48.285 -13.929  11.477  1.00 10.00      B   
ATOM   3594 HD21 ASN B 109      47.850 -14.731  11.831  1.00 10.00      B   
ATOM   3595 HD22 ASN B 109      49.193 -13.922  11.106  1.00 10.00      B   
ATOM   3596  C   ASN B 109      44.272 -11.423  12.732  1.00 10.00      B   
ATOM   3597  O   ASN B 109      43.707 -10.720  11.890  1.00 10.00      B   
ATOM   3598  N   ALA B 110      43.622 -12.117  13.665  1.00 10.00      B   
ATOM   3599  HN  ALA B 110      44.137 -12.674  14.290  1.00 10.00      B   
ATOM   3600  CA  ALA B 110      42.169 -12.090  13.779  1.00 10.00      B   
ATOM   3601  CB  ALA B 110      41.708 -12.965  14.934  1.00 10.00      B   
ATOM   3602  C   ALA B 110      41.677 -10.662  13.966  1.00 10.00      B   
ATOM   3603  O   ALA B 110      40.669 -10.260  13.384  1.00 10.00      B   
ATOM   3604  N   GLY B 111      42.410  -9.898  14.773  1.00 10.00      B   
ATOM   3605  HN  GLY B 111      43.199 -10.283  15.210  1.00 10.00      B   
ATOM   3606  CA  GLY B 111      42.055  -8.515  15.018  1.00 10.00      B   
ATOM   3607  C   GLY B 111      42.063  -7.702  13.739  1.00 10.00      B   
ATOM   3608  O   GLY B 111      41.134  -6.943  13.474  1.00 10.00      B   
ATOM   3609  N   TYR B 112      43.106  -7.883  12.931  1.00 10.00      B   
ATOM   3610  HN  TYR B 112      43.804  -8.521  13.188  1.00 10.00      B   
ATOM   3611  CA  TYR B 112      43.230  -7.162  11.668  1.00 10.00      B   
ATOM   3612  CB  TYR B 112      44.566  -7.477  10.986  1.00 10.00      B   
ATOM   3613  CG  TYR B 112      45.789  -7.042  11.763  1.00 10.00      B   
ATOM   3614  CD1 TYR B 112      46.838  -7.924  11.987  1.00 10.00      B   
ATOM   3615  CD2 TYR B 112      45.900  -5.754  12.271  1.00 10.00      B   
ATOM   3616  CE1 TYR B 112      47.960  -7.539  12.696  1.00 10.00      B   
ATOM   3617  CE2 TYR B 112      47.018  -5.358  12.981  1.00 10.00      B   
ATOM   3618  CZ  TYR B 112      48.045  -6.254  13.191  1.00 10.00      B   
ATOM   3619  OH  TYR B 112      49.159  -5.865  13.901  1.00 10.00      B   
ATOM   3620  HH  TYR B 112      48.885  -5.315  14.645  1.00 10.00      B   
ATOM   3621  C   TYR B 112      42.077  -7.516  10.736  1.00 10.00      B   
ATOM   3622  O   TYR B 112      41.509  -6.646  10.080  1.00 10.00      B   
ATOM   3623  N   ILE B 113      41.729  -8.797  10.706  1.00 10.00      B   
ATOM   3624  HN  ILE B 113      42.217  -9.435  11.271  1.00 10.00      B   
ATOM   3625  CA  ILE B 113      40.642  -9.282   9.864  1.00 10.00      B   
ATOM   3626  CB  ILE B 113      40.559 -10.824   9.883  1.00 10.00      B   
ATOM   3627  CG1 ILE B 113      41.880 -11.427   9.400  1.00 10.00      B   
ATOM   3628  CG2 ILE B 113      39.401 -11.314   9.021  1.00 10.00      B   
ATOM   3629  CD1 ILE B 113      42.019 -12.907   9.681  1.00 10.00      B   
ATOM   3630  C   ILE B 113      39.309  -8.700  10.321  1.00 10.00      B   
ATOM   3631  O   ILE B 113      38.510  -8.233   9.503  1.00 10.00      B   
ATOM   3632  N   PHE B 114      39.082  -8.730  11.629  1.00 10.00      B   
ATOM   3633  HN  PHE B 114      39.762  -9.128  12.222  1.00 10.00      B   
ATOM   3634  CA  PHE B 114      37.853  -8.209  12.215  1.00 10.00      B   
ATOM   3635  CB  PHE B 114      37.837  -8.467  13.725  1.00 10.00      B   
ATOM   3636  CG  PHE B 114      36.498  -8.257  14.375  1.00 10.00      B   
ATOM   3637  CD1 PHE B 114      35.374  -8.924  13.914  1.00 10.00      B   
ATOM   3638  CD2 PHE B 114      36.366  -7.400  15.454  1.00 10.00      B   
ATOM   3639  CE1 PHE B 114      34.145  -8.737  14.516  1.00 10.00      B   
ATOM   3640  CE2 PHE B 114      35.141  -7.208  16.060  1.00 10.00      B   
ATOM   3641  CZ  PHE B 114      34.028  -7.877  15.590  1.00 10.00      B   
ATOM   3642  C   PHE B 114      37.703  -6.716  11.928  1.00 10.00      B   
ATOM   3643  O   PHE B 114      36.632  -6.258  11.524  1.00 10.00      B   
ATOM   3644  N   VAL B 115      38.785  -5.967  12.131  1.00 10.00      B   
ATOM   3645  HN  VAL B 115      39.609  -6.396  12.457  1.00 10.00      B   
ATOM   3646  CA  VAL B 115      38.781  -4.528  11.888  1.00 10.00      B   
ATOM   3647  CB  VAL B 115      40.106  -3.864  12.322  1.00 10.00      B   
ATOM   3648  CG1 VAL B 115      40.162  -2.412  11.871  1.00 10.00      B   
ATOM   3649  CG2 VAL B 115      40.272  -3.948  13.830  1.00 10.00      B   
ATOM   3650  C   VAL B 115      38.507  -4.234  10.415  1.00 10.00      B   
ATOM   3651  O   VAL B 115      37.709  -3.354  10.090  1.00 10.00      B   
ATOM   3652  N   ARG B 116      39.161  -4.987   9.532  1.00 10.00      B   
ATOM   3653  HN  ARG B 116      39.794  -5.666   9.856  1.00 10.00      B   
ATOM   3654  CA  ARG B 116      38.975  -4.818   8.094  1.00 10.00      B   
ATOM   3655  CB  ARG B 116      39.814  -5.829   7.312  1.00 10.00      B   
ATOM   3656  CG  ARG B 116      41.261  -5.419   7.106  1.00 10.00      B   
ATOM   3657  CD  ARG B 116      41.945  -6.322   6.090  1.00 10.00      B   
ATOM   3658  NE  ARG B 116      43.310  -5.885   5.803  1.00 10.00      B   
ATOM   3659  HE  ARG B 116      43.840  -5.542   6.558  1.00 10.00      B   
ATOM   3660  CZ  ARG B 116      43.878  -5.927   4.598  1.00 10.00      B   
ATOM   3661  NH1 ARG B 116      43.214  -6.396   3.545  1.00 10.00      B   
ATOM   3662 HH11 ARG B 116      42.235  -6.745   3.652  1.00 10.00      B   
ATOM   3663 HH12 ARG B 116      43.668  -6.419   2.607  1.00 10.00      B   
ATOM   3664  NH2 ARG B 116      45.122  -5.493   4.450  1.00 10.00      B   
ATOM   3665 HH21 ARG B 116      45.650  -5.123   5.275  1.00 10.00      B   
ATOM   3666 HH22 ARG B 116      45.580  -5.521   3.515  1.00 10.00      B   
ATOM   3667  C   ARG B 116      37.506  -4.971   7.721  1.00 10.00      B   
ATOM   3668  O   ARG B 116      36.943  -4.129   7.019  1.00 10.00      B   
ATOM   3669  N   PHE B 117      36.886  -6.039   8.213  1.00 10.00      B   
ATOM   3670  HN  PHE B 117      37.387  -6.663   8.785  1.00 10.00      B   
ATOM   3671  CA  PHE B 117      35.480  -6.301   7.936  1.00 10.00      B   
ATOM   3672  CB  PHE B 117      35.038  -7.623   8.566  1.00 10.00      B   
ATOM   3673  CG  PHE B 117      35.426  -8.840   7.776  1.00 10.00      B   
ATOM   3674  CD1 PHE B 117      35.452  -8.804   6.389  1.00 10.00      B   
ATOM   3675  CD2 PHE B 117      35.756 -10.022   8.418  1.00 10.00      B   
ATOM   3676  CE1 PHE B 117      35.802  -9.923   5.658  1.00 10.00      B   
ATOM   3677  CE2 PHE B 117      36.106 -11.144   7.695  1.00 10.00      B   
ATOM   3678  CZ  PHE B 117      36.129 -11.095   6.313  1.00 10.00      B   
ATOM   3679  C   PHE B 117      34.604  -5.163   8.442  1.00 10.00      B   
ATOM   3680  O   PHE B 117      33.722  -4.685   7.728  1.00 10.00      B   
ATOM   3681  N   LEU B 118      34.866  -4.723   9.668  1.00 10.00      B   
ATOM   3682  HN  LEU B 118      35.591  -5.144  10.181  1.00 10.00      B   
ATOM   3683  CA  LEU B 118      34.104  -3.633  10.272  1.00 10.00      B   
ATOM   3684  CB  LEU B 118      34.605  -3.334  11.688  1.00 10.00      B   
ATOM   3685  CG  LEU B 118      34.360  -4.413  12.746  1.00 10.00      B   
ATOM   3686  CD1 LEU B 118      34.979  -4.003  14.076  1.00 10.00      B   
ATOM   3687  CD2 LEU B 118      32.871  -4.685  12.904  1.00 10.00      B   
ATOM   3688  C   LEU B 118      34.184  -2.369   9.421  1.00 10.00      B   
ATOM   3689  O   LEU B 118      33.167  -1.732   9.149  1.00 10.00      B   
ATOM   3690  N   LEU B 119      35.396  -2.018   9.002  1.00 10.00      B   
ATOM   3691  HN  LEU B 119      36.170  -2.576   9.249  1.00 10.00      B   
ATOM   3692  CA  LEU B 119      35.612  -0.831   8.186  1.00 10.00      B   
ATOM   3693  CB  LEU B 119      37.104  -0.611   7.936  1.00 10.00      B   
ATOM   3694  CG  LEU B 119      37.935  -0.178   9.145  1.00 10.00      B   
ATOM   3695  CD1 LEU B 119      39.406  -0.089   8.777  1.00 10.00      B   
ATOM   3696  CD2 LEU B 119      37.442   1.153   9.689  1.00 10.00      B   
ATOM   3697  C   LEU B 119      34.864  -0.922   6.861  1.00 10.00      B   
ATOM   3698  O   LEU B 119      34.166   0.014   6.471  1.00 10.00      B   
ATOM   3699  N   ILE B 120      34.996  -2.059   6.186  1.00 10.00      B   
ATOM   3700  HN  ILE B 120      35.554  -2.779   6.564  1.00 10.00      B   
ATOM   3701  CA  ILE B 120      34.335  -2.271   4.901  1.00 10.00      B   
ATOM   3702  CB  ILE B 120      34.672  -3.660   4.312  1.00 10.00      B   
ATOM   3703  CG1 ILE B 120      36.169  -3.765   4.007  1.00 10.00      B   
ATOM   3704  CG2 ILE B 120      33.851  -3.935   3.057  1.00 10.00      B   
ATOM   3705  CD1 ILE B 120      36.632  -5.169   3.681  1.00 10.00      B   
ATOM   3706  C   ILE B 120      32.817  -2.120   5.031  1.00 10.00      B   
ATOM   3707  O   ILE B 120      32.189  -1.360   4.286  1.00 10.00      B   
ATOM   3708  N   ILE B 121      32.239  -2.825   5.998  1.00 10.00      B   
ATOM   3709  HN  ILE B 121      32.798  -3.393   6.574  1.00 10.00      B   
ATOM   3710  CA  ILE B 121      30.800  -2.781   6.230  1.00 10.00      B   
ATOM   3711  CB  ILE B 121      30.362  -3.774   7.327  1.00 10.00      B   
ATOM   3712  CG1 ILE B 121      30.749  -5.203   6.936  1.00 10.00      B   
ATOM   3713  CG2 ILE B 121      28.862  -3.677   7.570  1.00 10.00      B   
ATOM   3714  CD1 ILE B 121      30.611  -6.201   8.062  1.00 10.00      B   
ATOM   3715  C   ILE B 121      30.338  -1.373   6.596  1.00 10.00      B   
ATOM   3716  O   ILE B 121      29.377  -0.859   6.020  1.00 10.00      B   
ATOM   3717  N   MET B 122      31.037  -0.740   7.534  1.00 10.00      B   
ATOM   3718  HN  MET B 122      31.811  -1.190   7.947  1.00 10.00      B   
ATOM   3719  CA  MET B 122      30.679   0.607   7.966  1.00 10.00      B   
ATOM   3720  CB  MET B 122      31.507   1.060   9.171  1.00 10.00      B   
ATOM   3721  CG  MET B 122      31.169   0.313  10.455  1.00 10.00      B   
ATOM   3722  SD  MET B 122      32.052   0.934  11.902  1.00 10.00      B   
ATOM   3723  CE  MET B 122      30.962   2.256  12.431  1.00 10.00      B   
ATOM   3724  C   MET B 122      30.761   1.607   6.819  1.00 10.00      B   
ATOM   3725  O   MET B 122      29.917   2.492   6.703  1.00 10.00      B   
ATOM   3726  N   MET B 123      31.762   1.450   5.960  1.00 10.00      B   
ATOM   3727  HN  MET B 123      32.418   0.731   6.106  1.00 10.00      B   
ATOM   3728  CA  MET B 123      31.921   2.336   4.813  1.00 10.00      B   
ATOM   3729  CB  MET B 123      33.260   2.085   4.111  1.00 10.00      B   
ATOM   3730  CG  MET B 123      33.558   3.046   2.969  1.00 10.00      B   
ATOM   3731  SD  MET B 123      33.936   4.716   3.538  1.00 10.00      B   
ATOM   3732  CE  MET B 123      34.217   5.545   1.974  1.00 10.00      B   
ATOM   3733  C   MET B 123      30.765   2.145   3.832  1.00 10.00      B   
ATOM   3734  O   MET B 123      30.264   3.108   3.247  1.00 10.00      B   
ATOM   3735  N   SER B 124      30.338   0.899   3.670  1.00 10.00      B   
ATOM   3736  HN  SER B 124      30.782   0.176   4.160  1.00 10.00      B   
ATOM   3737  CA  SER B 124      29.237   0.572   2.773  1.00 10.00      B   
ATOM   3738  CB  SER B 124      29.145  -0.945   2.591  1.00 10.00      B   
ATOM   3739  OG  SER B 124      30.406  -1.502   2.253  1.00 10.00      B   
ATOM   3740  HG  SER B 124      31.043  -1.321   2.957  1.00 10.00      B   
ATOM   3741  C   SER B 124      27.915   1.103   3.323  1.00 10.00      B   
ATOM   3742  O   SER B 124      27.133   1.731   2.606  1.00 10.00      B   
ATOM   3743  N   THR B 125      27.687   0.864   4.609  1.00 10.00      B   
ATOM   3744  HN  THR B 125      28.361   0.377   5.130  1.00 10.00      B   
ATOM   3745  CA  THR B 125      26.466   1.300   5.268  1.00 10.00      B   
ATOM   3746  CB  THR B 125      26.357   0.699   6.684  1.00 10.00      B   
ATOM   3747  OG1 THR B 125      26.753  -0.682   6.649  1.00 10.00      B   
ATOM   3748  HG1 THR B 125      27.692  -0.746   6.431  1.00 10.00      B   
ATOM   3749  CG2 THR B 125      24.927   0.790   7.195  1.00 10.00      B   
ATOM   3750  C   THR B 125      26.393   2.826   5.340  1.00 10.00      B   
ATOM   3751  O   THR B 125      25.319   3.411   5.227  1.00 10.00      B   
ATOM   3752  N   LEU B 126      27.546   3.463   5.514  1.00 10.00      B   
ATOM   3753  HN  LEU B 126      28.375   2.941   5.603  1.00 10.00      B   
ATOM   3754  CA  LEU B 126      27.612   4.917   5.590  1.00 10.00      B   
ATOM   3755  CB  LEU B 126      29.045   5.371   5.888  1.00 10.00      B   
ATOM   3756  CG  LEU B 126      29.246   6.865   6.147  1.00 10.00      B   
ATOM   3757  CD1 LEU B 126      28.590   7.275   7.456  1.00 10.00      B   
ATOM   3758  CD2 LEU B 126      30.727   7.210   6.156  1.00 10.00      B   
ATOM   3759  C   LEU B 126      27.120   5.547   4.288  1.00 10.00      B   
ATOM   3760  O   LEU B 126      26.406   6.552   4.302  1.00 10.00      B   
ATOM   3761  N   LEU B 127      27.487   4.933   3.169  1.00 10.00      B   
ATOM   3762  HN  LEU B 127      28.036   4.123   3.229  1.00 10.00      B   
ATOM   3763  CA  LEU B 127      27.095   5.427   1.855  1.00 10.00      B   
ATOM   3764  CB  LEU B 127      27.849   4.671   0.757  1.00 10.00      B   
ATOM   3765  CG  LEU B 127      27.421   4.966  -0.684  1.00 10.00      B   
ATOM   3766  CD1 LEU B 127      27.834   6.372  -1.095  1.00 10.00      B   
ATOM   3767  CD2 LEU B 127      27.997   3.932  -1.635  1.00 10.00      B   
ATOM   3768  C   LEU B 127      25.589   5.299   1.638  1.00 10.00      B   
ATOM   3769  O   LEU B 127      24.928   6.256   1.238  1.00 10.00      B   
ATOM   3770  N   THR B 128      25.048   4.127   1.939  1.00 10.00      B   
ATOM   3771  HN  THR B 128      25.619   3.412   2.299  1.00 10.00      B   
ATOM   3772  CA  THR B 128      23.624   3.870   1.753  1.00 10.00      B   
ATOM   3773  CB  THR B 128      23.322   2.361   1.823  1.00 10.00      B   
ATOM   3774  OG1 THR B 128      24.100   1.762   2.870  1.00 10.00      B   
ATOM   3775  HG1 THR B 128      24.691   1.097   2.493  1.00 10.00      B   
ATOM   3776  CG2 THR B 128      23.664   1.689   0.503  1.00 10.00      B   
ATOM   3777  C   THR B 128      22.752   4.622   2.764  1.00 10.00      B   
ATOM   3778  O   THR B 128      21.537   4.730   2.589  1.00 10.00      B   
ATOM   3779  N   LEU B 129      23.376   5.147   3.810  1.00 10.00      B   
ATOM   3780  HN  LEU B 129      24.344   5.030   3.896  1.00 10.00      B   
ATOM   3781  CA  LEU B 129      22.655   5.872   4.847  1.00 10.00      B   
ATOM   3782  CB  LEU B 129      23.224   5.532   6.225  1.00 10.00      B   
ATOM   3783  CG  LEU B 129      22.443   4.506   7.048  1.00 10.00      B   
ATOM   3784  CD1 LEU B 129      23.289   4.001   8.206  1.00 10.00      B   
ATOM   3785  CD2 LEU B 129      21.145   5.113   7.563  1.00 10.00      B   
ATOM   3786  C   LEU B 129      22.679   7.384   4.644  1.00 10.00      B   
ATOM   3787  O   LEU B 129      21.774   8.084   5.095  1.00 10.00      B   
ATOM   3788  N   SER B 130      23.696   7.892   3.965  1.00 10.00      B   
ATOM   3789  HN  SER B 130      24.386   7.296   3.603  1.00 10.00      B   
ATOM   3790  CA  SER B 130      23.808   9.332   3.760  1.00 10.00      B   
ATOM   3791  CB  SER B 130      25.169   9.833   4.247  1.00 10.00      B   
ATOM   3792  OG  SER B 130      26.225   9.121   3.622  1.00 10.00      B   
ATOM   3793  HG  SER B 130      26.369   8.287   4.091  1.00 10.00      B   
ATOM   3794  C   SER B 130      23.577   9.757   2.311  1.00 10.00      B   
ATOM   3795  O   SER B 130      23.799  10.915   1.966  1.00 10.00      B   
ATOM   3796  N   THR B 131      23.141   8.836   1.464  1.00 10.00      B   
ATOM   3797  HN  THR B 131      22.975   7.925   1.781  1.00 10.00      B   
ATOM   3798  CA  THR B 131      22.905   9.165   0.064  1.00 10.00      B   
ATOM   3799  CB  THR B 131      24.050   8.651  -0.827  1.00 10.00      B   
ATOM   3800  OG1 THR B 131      25.252   8.576  -0.049  1.00 10.00      B   
ATOM   3801  HG1 THR B 131      25.260   7.739   0.438  1.00 10.00      B   
ATOM   3802  CG2 THR B 131      24.273   9.593  -1.994  1.00 10.00      B   
ATOM   3803  C   THR B 131      21.575   8.598  -0.426  1.00 10.00      B   
ATOM   3804  O   THR B 131      21.259   7.432  -0.181  1.00 10.00      B   
ATOM   3805  N   GLN B 132      20.799   9.435  -1.103  1.00 10.00      B   
ATOM   3806  HN  GLN B 132      21.113  10.354  -1.264  1.00 10.00      B   
ATOM   3807  CA  GLN B 132      19.503   9.030  -1.625  1.00 10.00      B   
ATOM   3808  CB  GLN B 132      18.621  10.260  -1.858  1.00 10.00      B   
ATOM   3809  CG  GLN B 132      17.127   9.965  -1.871  1.00 10.00      B   
ATOM   3810  CD  GLN B 132      16.290  11.178  -2.226  1.00 10.00      B   
ATOM   3811  OE1 GLN B 132      16.688  12.315  -1.978  1.00 10.00      B   
ATOM   3812  NE2 GLN B 132      15.129  10.943  -2.818  1.00 10.00      B   
ATOM   3813 HE21 GLN B 132      14.880  10.010  -2.995  1.00 10.00      B   
ATOM   3814 HE22 GLN B 132      14.563  11.711  -3.055  1.00 10.00      B   
ATOM   3815  C   GLN B 132      19.670   8.256  -2.928  1.00 10.00      B   
ATOM   3816  O   GLN B 132      20.445   8.655  -3.793  1.00 10.00      B   
ATOM   3817  N   PRO B 133      18.948   7.136  -3.077  1.00 10.00      B   
ATOM   3818  CA  PRO B 133      19.009   6.297  -4.283  1.00 10.00      B   
ATOM   3819  CB  PRO B 133      17.814   5.362  -4.110  1.00 10.00      B   
ATOM   3820  CG  PRO B 133      17.651   5.243  -2.635  1.00 10.00      B   
ATOM   3821  CD  PRO B 133      18.029   6.581  -2.067  1.00 10.00      B   
ATOM   3822  C   PRO B 133      18.857   7.103  -5.574  1.00 10.00      B   
ATOM   3823  O   PRO B 133      19.615   6.913  -6.527  1.00 10.00      B   
ATOM   3824  N   LEU B 134      17.882   8.009  -5.596  1.00 10.00      B   
ATOM   3825  HN  LEU B 134      17.309   8.114  -4.807  1.00 10.00      B   
ATOM   3826  CA  LEU B 134      17.639   8.846  -6.769  1.00 10.00      B   
ATOM   3827  CB  LEU B 134      16.372   9.687  -6.587  1.00 10.00      B   
ATOM   3828  CG  LEU B 134      15.053   8.911  -6.492  1.00 10.00      B   
ATOM   3829  CD1 LEU B 134      13.884   9.863  -6.284  1.00 10.00      B   
ATOM   3830  CD2 LEU B 134      14.834   8.056  -7.732  1.00 10.00      B   
ATOM   3831  C   LEU B 134      18.840   9.742  -7.065  1.00 10.00      B   
ATOM   3832  O   LEU B 134      19.187   9.971  -8.225  1.00 10.00      B   
ATOM   3833  N   ASP B 135      19.473  10.235  -6.006  1.00 10.00      B   
ATOM   3834  HN  ASP B 135      19.147  10.010  -5.111  1.00 10.00      B   
ATOM   3835  CA  ASP B 135      20.644  11.098  -6.135  1.00 10.00      B   
ATOM   3836  CB  ASP B 135      20.978  11.749  -4.788  1.00 10.00      B   
ATOM   3837  CG  ASP B 135      22.186  12.665  -4.842  1.00 10.00      B   
ATOM   3838  OD1 ASP B 135      22.083  13.758  -5.444  1.00 10.00      B   
ATOM   3839  OD2 ASP B 135      23.233  12.307  -4.257  1.00 10.00      B   
ATOM   3840  C   ASP B 135      21.831  10.291  -6.644  1.00 10.00      B   
ATOM   3841  O   ASP B 135      22.641  10.781  -7.434  1.00 10.00      B   
ATOM   3842  N   ILE B 136      21.920   9.044  -6.183  1.00 10.00      B   
ATOM   3843  HN  ILE B 136      21.250   8.729  -5.535  1.00 10.00      B   
ATOM   3844  CA  ILE B 136      22.984   8.135  -6.594  1.00 10.00      B   
ATOM   3845  CB  ILE B 136      22.893   6.784  -5.838  1.00 10.00      B   
ATOM   3846  CG1 ILE B 136      23.130   6.995  -4.338  1.00 10.00      B   
ATOM   3847  CG2 ILE B 136      23.887   5.772  -6.398  1.00 10.00      B   
ATOM   3848  CD1 ILE B 136      22.835   5.777  -3.484  1.00 10.00      B   
ATOM   3849  C   ILE B 136      22.891   7.889  -8.098  1.00 10.00      B   
ATOM   3850  O   ILE B 136      23.902   7.865  -8.803  1.00 10.00      B   
ATOM   3851  N   ALA B 137      21.664   7.743  -8.583  1.00 10.00      B   
ATOM   3852  HN  ALA B 137      20.902   7.790  -7.966  1.00 10.00      B   
ATOM   3853  CA  ALA B 137      21.415   7.508  -9.998  1.00 10.00      B   
ATOM   3854  CB  ALA B 137      19.927   7.318 -10.243  1.00 10.00      B   
ATOM   3855  C   ALA B 137      21.957   8.658 -10.847  1.00 10.00      B   
ATOM   3856  O   ALA B 137      22.559   8.436 -11.902  1.00 10.00      B   
ATOM   3857  N   THR B 138      21.745   9.885 -10.382  1.00 10.00      B   
ATOM   3858  HN  THR B 138      21.251  10.001  -9.543  1.00 10.00      B   
ATOM   3859  CA  THR B 138      22.217  11.065 -11.091  1.00 10.00      B   
ATOM   3860  CB  THR B 138      21.691  12.356 -10.433  1.00 10.00      B   
ATOM   3861  OG1 THR B 138      20.499  12.059  -9.693  1.00 10.00      B   
ATOM   3862  HG1 THR B 138      20.497  12.569  -8.874  1.00 10.00      B   
ATOM   3863  CG2 THR B 138      21.372  13.401 -11.493  1.00 10.00      B   
ATOM   3864  C   THR B 138      23.746  11.100 -11.116  1.00 10.00      B   
ATOM   3865  O   THR B 138      24.353  11.428 -12.138  1.00 10.00      B   
ATOM   3866  N   GLY B 139      24.356  10.738  -9.990  1.00 10.00      B   
ATOM   3867  HN  GLY B 139      23.811  10.475  -9.215  1.00 10.00      B   
ATOM   3868  CA  GLY B 139      25.804  10.728  -9.888  1.00 10.00      B   
ATOM   3869  C   GLY B 139      26.443   9.645 -10.738  1.00 10.00      B   
ATOM   3870  O   GLY B 139      27.467   9.875 -11.386  1.00 10.00      B   
ATOM   3871  N   LEU B 140      25.837   8.462 -10.743  1.00 10.00      B   
ATOM   3872  HN  LEU B 140      25.027   8.333 -10.197  1.00 10.00      B   
ATOM   3873  CA  LEU B 140      26.351   7.346 -11.525  1.00 10.00      B   
ATOM   3874  CB  LEU B 140      25.544   6.073 -11.261  1.00 10.00      B   
ATOM   3875  CG  LEU B 140      25.761   5.403  -9.902  1.00 10.00      B   
ATOM   3876  CD1 LEU B 140      24.851   4.195  -9.751  1.00 10.00      B   
ATOM   3877  CD2 LEU B 140      27.217   5.001  -9.722  1.00 10.00      B   
ATOM   3878  C   LEU B 140      26.335   7.680 -13.010  1.00 10.00      B   
ATOM   3879  O   LEU B 140      27.240   7.301 -13.752  1.00 10.00      B   
ATOM   3880  N   ALA B 141      25.314   8.418 -13.431  1.00 10.00      B   
ATOM   3881  HN  ALA B 141      24.627   8.694 -12.788  1.00 10.00      B   
ATOM   3882  CA  ALA B 141      25.179   8.815 -14.825  1.00 10.00      B   
ATOM   3883  CB  ALA B 141      23.837   9.493 -15.060  1.00 10.00      B   
ATOM   3884  C   ALA B 141      26.331   9.721 -15.260  1.00 10.00      B   
ATOM   3885  O   ALA B 141      26.652   9.807 -16.446  1.00 10.00      B   
ATOM   3886  N   SER B 142      26.943  10.405 -14.302  1.00 10.00      B   
ATOM   3887  HN  SER B 142      26.634  10.315 -13.373  1.00 10.00      B   
ATOM   3888  CA  SER B 142      28.063  11.285 -14.594  1.00 10.00      B   
ATOM   3889  CB  SER B 142      28.199  12.340 -13.495  1.00 10.00      B   
ATOM   3890  OG  SER B 142      26.927  12.833 -13.111  1.00 10.00      B   
ATOM   3891  HG  SER B 142      26.292  12.660 -13.813  1.00 10.00      B   
ATOM   3892  C   SER B 142      29.351  10.476 -14.697  1.00 10.00      B   
ATOM   3893  O   SER B 142      30.166  10.690 -15.592  1.00 10.00      B   
ATOM   3894  N   LEU B 143      29.508   9.519 -13.789  1.00 10.00      B   
ATOM   3895  HN  LEU B 143      28.801   9.373 -13.121  1.00 10.00      B   
ATOM   3896  CA  LEU B 143      30.698   8.677 -13.756  1.00 10.00      B   
ATOM   3897  CB  LEU B 143      30.793   7.936 -12.417  1.00 10.00      B   
ATOM   3898  CG  LEU B 143      30.733   8.800 -11.151  1.00 10.00      B   
ATOM   3899  CD1 LEU B 143      30.787   7.932  -9.904  1.00 10.00      B   
ATOM   3900  CD2 LEU B 143      31.854   9.828 -11.137  1.00 10.00      B   
ATOM   3901  C   LEU B 143      30.718   7.681 -14.912  1.00 10.00      B   
ATOM   3902  O   LEU B 143      31.774   7.168 -15.286  1.00 10.00      B   
ATOM   3903  N   MET B 144      29.551   7.406 -15.473  1.00 10.00      B   
ATOM   3904  HN  MET B 144      28.739   7.828 -15.120  1.00 10.00      B   
ATOM   3905  CA  MET B 144      29.442   6.472 -16.583  1.00 10.00      B   
ATOM   3906  CB  MET B 144      28.239   5.548 -16.395  1.00 10.00      B   
ATOM   3907  CG  MET B 144      28.389   4.574 -15.237  1.00 10.00      B   
ATOM   3908  SD  MET B 144      26.985   3.455 -15.077  1.00 10.00      B   
ATOM   3909  CE  MET B 144      27.427   2.589 -13.572  1.00 10.00      B   
ATOM   3910  C   MET B 144      29.354   7.196 -17.920  1.00 10.00      B   
ATOM   3911  O   MET B 144      29.240   6.564 -18.966  1.00 10.00      B   
ATOM   3912  N   LYS B 145      29.434   8.519 -17.883  1.00 10.00      B   
ATOM   3913  HN  LYS B 145      29.553   8.966 -17.019  1.00 10.00      B   
ATOM   3914  CA  LYS B 145      29.357   9.328 -19.099  1.00 10.00      B   
ATOM   3915  CB  LYS B 145      29.376  10.827 -18.778  1.00 10.00      B   
ATOM   3916  CG  LYS B 145      28.876  11.710 -19.911  1.00 10.00      B   
ATOM   3917  CD  LYS B 145      29.153  13.182 -19.641  1.00 10.00      B   
ATOM   3918  CE  LYS B 145      28.626  14.062 -20.765  1.00 10.00      B   
ATOM   3919  NZ  LYS B 145      29.069  15.476 -20.629  1.00 10.00      B   
ATOM   3920  HZ1 LYS B 145      28.672  15.894 -19.767  1.00 10.00      B   
ATOM   3921  HZ2 LYS B 145      28.751  16.033 -21.444  1.00 10.00      B   
ATOM   3922  HZ3 LYS B 145      30.109  15.526 -20.579  1.00 10.00      B   
ATOM   3923  C   LYS B 145      30.442   8.970 -20.134  1.00 10.00      B   
ATOM   3924  O   LYS B 145      30.130   8.802 -21.316  1.00 10.00      B   
ATOM   3925  N   PRO B 146      31.731   8.846 -19.725  1.00 10.00      B   
ATOM   3926  CA  PRO B 146      32.826   8.509 -20.654  1.00 10.00      B   
ATOM   3927  CB  PRO B 146      34.086   8.611 -19.788  1.00 10.00      B   
ATOM   3928  CG  PRO B 146      33.602   8.434 -18.393  1.00 10.00      B   
ATOM   3929  CD  PRO B 146      32.240   9.060 -18.355  1.00 10.00      B   
ATOM   3930  C   PRO B 146      32.715   7.104 -21.256  1.00 10.00      B   
ATOM   3931  O   PRO B 146      33.499   6.739 -22.137  1.00 10.00      B   
ATOM   3932  N   LEU B 147      31.740   6.324 -20.796  1.00 10.00      B   
ATOM   3933  HN  LEU B 147      31.133   6.671 -20.105  1.00 10.00      B   
ATOM   3934  CA  LEU B 147      31.547   4.969 -21.301  1.00 10.00      B   
ATOM   3935  CB  LEU B 147      30.655   4.142 -20.372  1.00 10.00      B   
ATOM   3936  CG  LEU B 147      31.260   3.750 -19.020  1.00 10.00      B   
ATOM   3937  CD1 LEU B 147      30.263   2.942 -18.203  1.00 10.00      B   
ATOM   3938  CD2 LEU B 147      32.558   2.975 -19.207  1.00 10.00      B   
ATOM   3939  C   LEU B 147      30.978   4.980 -22.715  1.00 10.00      B   
ATOM   3940  O   LEU B 147      31.005   3.969 -23.413  1.00 10.00      B   
ATOM   3941  N   ARG B 148      30.472   6.129 -23.148  1.00 10.00      B   
ATOM   3942  HN  ARG B 148      30.467   6.909 -22.552  1.00 10.00      B   
ATOM   3943  CA  ARG B 148      29.918   6.251 -24.491  1.00 10.00      B   
ATOM   3944  CB  ARG B 148      29.251   7.614 -24.677  1.00 10.00      B   
ATOM   3945  CG  ARG B 148      28.360   7.713 -25.908  1.00 10.00      B   
ATOM   3946  CD  ARG B 148      28.054   9.163 -26.252  1.00 10.00      B   
ATOM   3947  NE  ARG B 148      27.877   9.979 -25.055  1.00 10.00      B   
ATOM   3948  HE  ARG B 148      28.689  10.350 -24.643  1.00 10.00      B   
ATOM   3949  CZ  ARG B 148      26.701  10.251 -24.497  1.00 10.00      B   
ATOM   3950  NH1 ARG B 148      25.578   9.787 -25.025  1.00 10.00      B   
ATOM   3951 HH11 ARG B 148      25.602   9.203 -25.887  1.00 10.00      B   
ATOM   3952 HH12 ARG B 148      24.650  10.012 -24.572  1.00 10.00      B   
ATOM   3953  NH2 ARG B 148      26.650  10.998 -23.405  1.00 10.00      B   
ATOM   3954 HH21 ARG B 148      27.527  11.371 -22.985  1.00 10.00      B   
ATOM   3955 HH22 ARG B 148      25.728  11.213 -22.959  1.00 10.00      B   
ATOM   3956  C   ARG B 148      31.022   6.073 -25.530  1.00 10.00      B   
ATOM   3957  O   ARG B 148      30.761   5.724 -26.682  1.00 10.00      B   
ATOM   3958  N   TRP B 149      32.259   6.295 -25.106  1.00 10.00      B   
ATOM   3959  HN  TRP B 149      32.405   6.547 -24.168  1.00 10.00      B   
ATOM   3960  CA  TRP B 149      33.406   6.170 -25.990  1.00 10.00      B   
ATOM   3961  CB  TRP B 149      34.592   6.975 -25.462  1.00 10.00      B   
ATOM   3962  CG  TRP B 149      34.382   8.455 -25.570  1.00 10.00      B   
ATOM   3963  CD1 TRP B 149      34.127   9.327 -24.552  1.00 10.00      B   
ATOM   3964  CD2 TRP B 149      34.393   9.231 -26.772  1.00 10.00      B   
ATOM   3965  NE1 TRP B 149      33.980  10.601 -25.046  1.00 10.00      B   
ATOM   3966  HE1 TRP B 149      33.794  11.406 -24.512  1.00 10.00      B   
ATOM   3967  CE2 TRP B 149      34.140  10.569 -26.408  1.00 10.00      B   
ATOM   3968  CE3 TRP B 149      34.595   8.926 -28.121  1.00 10.00      B   
ATOM   3969  CZ2 TRP B 149      34.083  11.598 -27.344  1.00 10.00      B   
ATOM   3970  CZ3 TRP B 149      34.537   9.948 -29.049  1.00 10.00      B   
ATOM   3971  CH2 TRP B 149      34.284  11.267 -28.657  1.00 10.00      B   
ATOM   3972  C   TRP B 149      33.794   4.714 -26.231  1.00 10.00      B   
ATOM   3973  O   TRP B 149      34.602   4.421 -27.112  1.00 10.00      B   
ATOM   3974  N   VAL B 150      33.225   3.801 -25.446  1.00 10.00      B   
ATOM   3975  HN  VAL B 150      32.596   4.087 -24.748  1.00 10.00      B   
ATOM   3976  CA  VAL B 150      33.510   2.379 -25.608  1.00 10.00      B   
ATOM   3977  CB  VAL B 150      34.084   1.719 -24.330  1.00 10.00      B   
ATOM   3978  CG1 VAL B 150      35.413   2.353 -23.946  1.00 10.00      B   
ATOM   3979  CG2 VAL B 150      33.100   1.786 -23.173  1.00 10.00      B   
ATOM   3980  C   VAL B 150      32.266   1.634 -26.091  1.00 10.00      B   
ATOM   3981  O   VAL B 150      32.185   0.407 -26.002  1.00 10.00      B   
ATOM   3982  N   LYS B 151      31.309   2.405 -26.612  1.00 10.00      B   
ATOM   3983  HN  LYS B 151      31.459   3.372 -26.640  1.00 10.00      B   
ATOM   3984  CA  LYS B 151      30.047   1.878 -27.142  1.00 10.00      B   
ATOM   3985  CB  LYS B 151      30.266   0.786 -28.197  1.00 10.00      B   
ATOM   3986  CG  LYS B 151      30.921   1.284 -29.476  1.00 10.00      B   
ATOM   3987  CD  LYS B 151      31.246   0.137 -30.419  1.00 10.00      B   
ATOM   3988  CE  LYS B 151      31.949   0.636 -31.671  1.00 10.00      B   
ATOM   3989  NZ  LYS B 151      32.332  -0.475 -32.577  1.00 10.00      B   
ATOM   3990  HZ1 LYS B 151      32.966  -0.125 -33.324  1.00 10.00      B   
ATOM   3991  HZ2 LYS B 151      31.487  -0.882 -33.021  1.00 10.00      B   
ATOM   3992  HZ3 LYS B 151      32.824  -1.220 -32.043  1.00 10.00      B   
ATOM   3993  C   LYS B 151      29.086   1.422 -26.047  1.00 10.00      B   
ATOM   3994  O   LYS B 151      28.721   0.248 -25.967  1.00 10.00      B   
ATOM   3995  N   VAL B 152      28.686   2.364 -25.200  1.00 10.00      B   
ATOM   3996  HN  VAL B 152      29.029   3.275 -25.308  1.00 10.00      B   
ATOM   3997  CA  VAL B 152      27.751   2.091 -24.112  1.00 10.00      B   
ATOM   3998  CB  VAL B 152      28.453   2.113 -22.732  1.00 10.00      B   
ATOM   3999  CG1 VAL B 152      27.444   2.004 -21.596  1.00 10.00      B   
ATOM   4000  CG2 VAL B 152      29.482   0.997 -22.633  1.00 10.00      B   
ATOM   4001  C   VAL B 152      26.637   3.134 -24.130  1.00 10.00      B   
ATOM   4002  O   VAL B 152      26.910   4.338 -24.115  1.00 10.00      B   
ATOM   4003  N   PRO B 153      25.372   2.691 -24.194  1.00 10.00      B   
ATOM   4004  CA  PRO B 153      24.210   3.590 -24.216  1.00 10.00      B   
ATOM   4005  CB  PRO B 153      23.058   2.660 -24.608  1.00 10.00      B   
ATOM   4006  CG  PRO B 153      23.482   1.316 -24.123  1.00 10.00      B   
ATOM   4007  CD  PRO B 153      24.977   1.272 -24.268  1.00 10.00      B   
ATOM   4008  C   PRO B 153      23.944   4.226 -22.849  1.00 10.00      B   
ATOM   4009  O   PRO B 153      23.009   3.842 -22.144  1.00 10.00      B   
ATOM   4010  N   VAL B 154      24.772   5.205 -22.492  1.00 10.00      B   
ATOM   4011  HN  VAL B 154      25.492   5.462 -23.108  1.00 10.00      B   
ATOM   4012  CA  VAL B 154      24.660   5.902 -21.213  1.00 10.00      B   
ATOM   4013  CB  VAL B 154      25.754   6.982 -21.061  1.00 10.00      B   
ATOM   4014  CG1 VAL B 154      25.753   7.557 -19.653  1.00 10.00      B   
ATOM   4015  CG2 VAL B 154      27.124   6.417 -21.408  1.00 10.00      B   
ATOM   4016  C   VAL B 154      23.290   6.548 -21.037  1.00 10.00      B   
ATOM   4017  O   VAL B 154      22.588   6.268 -20.067  1.00 10.00      B   
ATOM   4018  N   ASP B 155      22.911   7.399 -21.987  1.00 10.00      B   
ATOM   4019  HN  ASP B 155      23.515   7.570 -22.740  1.00 10.00      B   
ATOM   4020  CA  ASP B 155      21.628   8.097 -21.933  1.00 10.00      B   
ATOM   4021  CB  ASP B 155      21.442   9.007 -23.152  1.00 10.00      B   
ATOM   4022  CG  ASP B 155      22.296  10.255 -23.094  1.00 10.00      B   
ATOM   4023  OD1 ASP B 155      21.815  11.293 -22.592  1.00 10.00      B   
ATOM   4024  OD2 ASP B 155      23.456  10.201 -23.550  1.00 10.00      B   
ATOM   4025  C   ASP B 155      20.462   7.123 -21.829  1.00 10.00      B   
ATOM   4026  O   ASP B 155      19.558   7.310 -21.015  1.00 10.00      B   
ATOM   4027  N   THR B 156      20.498   6.078 -22.644  1.00 10.00      B   
ATOM   4028  HN  THR B 156      21.252   5.979 -23.264  1.00 10.00      B   
ATOM   4029  CA  THR B 156      19.445   5.075 -22.650  1.00 10.00      B   
ATOM   4030  CB  THR B 156      19.681   4.055 -23.775  1.00 10.00      B   
ATOM   4031  OG1 THR B 156      20.272   4.730 -24.893  1.00 10.00      B   
ATOM   4032  HG1 THR B 156      19.580   5.162 -25.410  1.00 10.00      B   
ATOM   4033  CG2 THR B 156      18.369   3.420 -24.209  1.00 10.00      B   
ATOM   4034  C   THR B 156      19.354   4.347 -21.308  1.00 10.00      B   
ATOM   4035  O   THR B 156      18.275   4.247 -20.722  1.00 10.00      B   
ATOM   4036  N   LEU B 157      20.493   3.859 -20.821  1.00 10.00      B   
ATOM   4037  HN  LEU B 157      21.326   3.983 -21.331  1.00 10.00      B   
ATOM   4038  CA  LEU B 157      20.538   3.137 -19.553  1.00 10.00      B   
ATOM   4039  CB  LEU B 157      21.937   2.567 -19.298  1.00 10.00      B   
ATOM   4040  CG  LEU B 157      22.061   1.582 -18.132  1.00 10.00      B   
ATOM   4041  CD1 LEU B 157      21.192   0.353 -18.364  1.00 10.00      B   
ATOM   4042  CD2 LEU B 157      23.514   1.184 -17.920  1.00 10.00      B   
ATOM   4043  C   LEU B 157      20.105   4.031 -18.395  1.00 10.00      B   
ATOM   4044  O   LEU B 157      19.335   3.611 -17.529  1.00 10.00      B   
ATOM   4045  N   ALA B 158      20.589   5.270 -18.398  1.00 10.00      B   
ATOM   4046  HN  ALA B 158      21.192   5.545 -19.124  1.00 10.00      B   
ATOM   4047  CA  ALA B 158      20.256   6.227 -17.355  1.00 10.00      B   
ATOM   4048  CB  ALA B 158      21.017   7.527 -17.560  1.00 10.00      B   
ATOM   4049  C   ALA B 158      18.753   6.480 -17.306  1.00 10.00      B   
ATOM   4050  O   ALA B 158      18.150   6.485 -16.228  1.00 10.00      B   
ATOM   4051  N   MET B 159      18.148   6.677 -18.474  1.00 10.00      B   
ATOM   4052  HN  MET B 159      18.681   6.660 -19.300  1.00 10.00      B   
ATOM   4053  CA  MET B 159      16.711   6.917 -18.560  1.00 10.00      B   
ATOM   4054  CB  MET B 159      16.300   7.280 -19.992  1.00 10.00      B   
ATOM   4055  CG  MET B 159      16.594   8.721 -20.382  1.00 10.00      B   
ATOM   4056  SD  MET B 159      15.696   9.915 -19.368  1.00 10.00      B   
ATOM   4057  CE  MET B 159      14.001   9.494 -19.775  1.00 10.00      B   
ATOM   4058  C   MET B 159      15.934   5.694 -18.091  1.00 10.00      B   
ATOM   4059  O   MET B 159      15.026   5.802 -17.268  1.00 10.00      B   
ATOM   4060  N   MET B 160      16.325   4.533 -18.602  1.00 10.00      B   
ATOM   4061  HN  MET B 160      17.076   4.526 -19.237  1.00 10.00      B   
ATOM   4062  CA  MET B 160      15.683   3.267 -18.258  1.00 10.00      B   
ATOM   4063  CB  MET B 160      16.390   2.119 -18.983  1.00 10.00      B   
ATOM   4064  CG  MET B 160      15.604   0.820 -19.036  1.00 10.00      B   
ATOM   4065  SD  MET B 160      16.313  -0.359 -20.201  1.00 10.00      B   
ATOM   4066  CE  MET B 160      16.348   0.633 -21.693  1.00 10.00      B   
ATOM   4067  C   MET B 160      15.712   3.026 -16.752  1.00 10.00      B   
ATOM   4068  O   MET B 160      14.694   2.691 -16.145  1.00 10.00      B   
ATOM   4069  N   LEU B 161      16.881   3.219 -16.152  1.00 10.00      B   
ATOM   4070  HN  LEU B 161      17.659   3.494 -16.692  1.00 10.00      B   
ATOM   4071  CA  LEU B 161      17.049   3.021 -14.718  1.00 10.00      B   
ATOM   4072  CB  LEU B 161      18.528   3.062 -14.332  1.00 10.00      B   
ATOM   4073  CG  LEU B 161      19.369   1.854 -14.750  1.00 10.00      B   
ATOM   4074  CD1 LEU B 161      20.825   2.063 -14.368  1.00 10.00      B   
ATOM   4075  CD2 LEU B 161      18.829   0.582 -14.114  1.00 10.00      B   
ATOM   4076  C   LEU B 161      16.246   4.038 -13.906  1.00 10.00      B   
ATOM   4077  O   LEU B 161      15.831   3.757 -12.779  1.00 10.00      B   
ATOM   4078  N   SER B 162      16.028   5.220 -14.473  1.00 10.00      B   
ATOM   4079  HN  SER B 162      16.386   5.399 -15.371  1.00 10.00      B   
ATOM   4080  CA  SER B 162      15.258   6.251 -13.789  1.00 10.00      B   
ATOM   4081  CB  SER B 162      15.393   7.596 -14.504  1.00 10.00      B   
ATOM   4082  OG  SER B 162      16.750   8.002 -14.572  1.00 10.00      B   
ATOM   4083  HG  SER B 162      17.176   7.570 -15.326  1.00 10.00      B   
ATOM   4084  C   SER B 162      13.793   5.839 -13.711  1.00 10.00      B   
ATOM   4085  O   SER B 162      13.144   5.991 -12.674  1.00 10.00      B   
ATOM   4086  N   ILE B 163      13.288   5.297 -14.816  1.00 10.00      B   
ATOM   4087  HN  ILE B 163      13.866   5.197 -15.607  1.00 10.00      B   
ATOM   4088  CA  ILE B 163      11.906   4.840 -14.887  1.00 10.00      B   
ATOM   4089  CB  ILE B 163      11.536   4.393 -16.320  1.00 10.00      B   
ATOM   4090  CG1 ILE B 163      11.844   5.503 -17.330  1.00 10.00      B   
ATOM   4091  CG2 ILE B 163      10.070   3.995 -16.400  1.00 10.00      B   
ATOM   4092  CD1 ILE B 163      11.789   5.045 -18.772  1.00 10.00      B   
ATOM   4093  C   ILE B 163      11.709   3.667 -13.931  1.00 10.00      B   
ATOM   4094  O   ILE B 163      10.709   3.592 -13.216  1.00 10.00      B   
ATOM   4095  N   ALA B 164      12.688   2.764 -13.919  1.00 10.00      B   
ATOM   4096  HN  ALA B 164      13.453   2.887 -14.522  1.00 10.00      B   
ATOM   4097  CA  ALA B 164      12.649   1.593 -13.055  1.00 10.00      B   
ATOM   4098  CB  ALA B 164      13.874   0.720 -13.281  1.00 10.00      B   
ATOM   4099  C   ALA B 164      12.538   1.995 -11.588  1.00 10.00      B   
ATOM   4100  O   ALA B 164      11.686   1.483 -10.862  1.00 10.00      B   
ATOM   4101  N   LEU B 165      13.385   2.928 -11.166  1.00 10.00      B   
ATOM   4102  HN  LEU B 165      14.035   3.305 -11.800  1.00 10.00      B   
ATOM   4103  CA  LEU B 165      13.381   3.399  -9.785  1.00 10.00      B   
ATOM   4104  CB  LEU B 165      14.588   4.299  -9.509  1.00 10.00      B   
ATOM   4105  CG  LEU B 165      15.824   3.615  -8.917  1.00 10.00      B   
ATOM   4106  CD1 LEU B 165      16.946   4.624  -8.715  1.00 10.00      B   
ATOM   4107  CD2 LEU B 165      15.483   2.921  -7.603  1.00 10.00      B   
ATOM   4108  C   LEU B 165      12.090   4.136  -9.443  1.00 10.00      B   
ATOM   4109  O   LEU B 165      11.594   4.048  -8.320  1.00 10.00      B   
ATOM   4110  N   ARG B 166      11.546   4.854 -10.415  1.00 10.00      B   
ATOM   4111  HN  ARG B 166      11.988   4.884 -11.291  1.00 10.00      B   
ATOM   4112  CA  ARG B 166      10.315   5.607 -10.213  1.00 10.00      B   
ATOM   4113  CB  ARG B 166      10.105   6.604 -11.357  1.00 10.00      B   
ATOM   4114  CG  ARG B 166       8.997   7.612 -11.108  1.00 10.00      B   
ATOM   4115  CD  ARG B 166       8.471   8.189 -12.411  1.00 10.00      B   
ATOM   4116  NE  ARG B 166       9.039   9.503 -12.719  1.00 10.00      B   
ATOM   4117  HE  ARG B 166       9.802   9.808 -12.176  1.00 10.00      B   
ATOM   4118  CZ  ARG B 166       8.579  10.300 -13.685  1.00 10.00      B   
ATOM   4119  NH1 ARG B 166       7.546   9.921 -14.426  1.00 10.00      B   
ATOM   4120 HH11 ARG B 166       7.090   9.000 -14.254  1.00 10.00      B   
ATOM   4121 HH12 ARG B 166       7.188  10.543 -15.186  1.00 10.00      B   
ATOM   4122  NH2 ARG B 166       9.145  11.478 -13.902  1.00 10.00      B   
ATOM   4123 HH21 ARG B 166       8.784  12.101 -14.656  1.00 10.00      B   
ATOM   4124 HH22 ARG B 166       9.954  11.785 -13.319  1.00 10.00      B   
ATOM   4125  C   ARG B 166       9.113   4.671 -10.096  1.00 10.00      B   
ATOM   4126  O   ARG B 166       8.092   5.022  -9.499  1.00 10.00      B   
ATOM   4127  N   PHE B 167       9.245   3.477 -10.661  1.00 10.00      B   
ATOM   4128  HN  PHE B 167      10.086   3.256 -11.123  1.00 10.00      B   
ATOM   4129  CA  PHE B 167       8.173   2.490 -10.628  1.00 10.00      B   
ATOM   4130  CB  PHE B 167       8.209   1.601 -11.873  1.00 10.00      B   
ATOM   4131  CG  PHE B 167       7.519   2.186 -13.072  1.00 10.00      B   
ATOM   4132  CD1 PHE B 167       7.513   1.506 -14.276  1.00 10.00      B   
ATOM   4133  CD2 PHE B 167       6.874   3.411 -12.997  1.00 10.00      B   
ATOM   4134  CE1 PHE B 167       6.879   2.033 -15.386  1.00 10.00      B   
ATOM   4135  CE2 PHE B 167       6.239   3.945 -14.101  1.00 10.00      B   
ATOM   4136  CZ  PHE B 167       6.241   3.255 -15.298  1.00 10.00      B   
ATOM   4137  C   PHE B 167       8.227   1.629  -9.372  1.00 10.00      B   
ATOM   4138  O   PHE B 167       7.246   0.976  -9.028  1.00 10.00      B   
ATOM   4139  N   VAL B 168       9.368   1.637  -8.687  1.00 10.00      B   
ATOM   4140  HN  VAL B 168      10.114   2.191  -9.007  1.00 10.00      B   
ATOM   4141  CA  VAL B 168       9.542   0.844  -7.469  1.00 10.00      B   
ATOM   4142  CB  VAL B 168      10.953   0.994  -6.846  1.00 10.00      B   
ATOM   4143  CG1 VAL B 168      11.059   0.212  -5.546  1.00 10.00      B   
ATOM   4144  CG2 VAL B 168      12.016   0.526  -7.825  1.00 10.00      B   
ATOM   4145  C   VAL B 168       8.450   1.119  -6.424  1.00 10.00      B   
ATOM   4146  O   VAL B 168       7.738   0.197  -6.022  1.00 10.00      B   
ATOM   4147  N   PRO B 169       8.281   2.384  -5.977  1.00 10.00      B   
ATOM   4148  CA  PRO B 169       7.260   2.736  -4.980  1.00 10.00      B   
ATOM   4149  CB  PRO B 169       7.421   4.250  -4.808  1.00 10.00      B   
ATOM   4150  CG  PRO B 169       8.802   4.540  -5.278  1.00 10.00      B   
ATOM   4151  CD  PRO B 169       9.068   3.564  -6.383  1.00 10.00      B   
ATOM   4152  C   PRO B 169       5.846   2.415  -5.461  1.00 10.00      B   
ATOM   4153  O   PRO B 169       4.963   2.106  -4.665  1.00 10.00      B   
ATOM   4154  N   THR B 170       5.636   2.485  -6.769  1.00 10.00      B   
ATOM   4155  HN  THR B 170       6.376   2.733  -7.362  1.00 10.00      B   
ATOM   4156  CA  THR B 170       4.332   2.204  -7.345  1.00 10.00      B   
ATOM   4157  CB  THR B 170       4.217   2.777  -8.770  1.00 10.00      B   
ATOM   4158  OG1 THR B 170       4.883   4.047  -8.820  1.00 10.00      B   
ATOM   4159  HG1 THR B 170       4.298   4.727  -8.468  1.00 10.00      B   
ATOM   4160  CG2 THR B 170       2.756   2.967  -9.145  1.00 10.00      B   
ATOM   4161  C   THR B 170       4.047   0.701  -7.365  1.00 10.00      B   
ATOM   4162  O   THR B 170       2.981   0.259  -6.934  1.00 10.00      B   
ATOM   4163  N   LEU B 171       5.014  -0.080  -7.837  1.00 10.00      B   
ATOM   4164  HN  LEU B 171       5.856   0.329  -8.144  1.00 10.00      B   
ATOM   4165  CA  LEU B 171       4.860  -1.528  -7.920  1.00 10.00      B   
ATOM   4166  CB  LEU B 171       5.956  -2.144  -8.793  1.00 10.00      B   
ATOM   4167  CG  LEU B 171       5.950  -1.741 -10.271  1.00 10.00      B   
ATOM   4168  CD1 LEU B 171       7.154  -2.328 -10.988  1.00 10.00      B   
ATOM   4169  CD2 LEU B 171       4.657  -2.178 -10.944  1.00 10.00      B   
ATOM   4170  C   LEU B 171       4.843  -2.180  -6.542  1.00 10.00      B   
ATOM   4171  O   LEU B 171       4.121  -3.152  -6.317  1.00 10.00      B   
ATOM   4172  N   MET B 172       5.627  -1.635  -5.618  1.00 10.00      B   
ATOM   4173  HN  MET B 172       6.181  -0.857  -5.857  1.00 10.00      B   
ATOM   4174  CA  MET B 172       5.700  -2.167  -4.261  1.00 10.00      B   
ATOM   4175  CB  MET B 172       6.753  -1.413  -3.445  1.00 10.00      B   
ATOM   4176  CG  MET B 172       7.034  -2.017  -2.078  1.00 10.00      B   
ATOM   4177  SD  MET B 172       8.195  -3.396  -2.151  1.00 10.00      B   
ATOM   4178  CE  MET B 172       9.706  -2.535  -2.581  1.00 10.00      B   
ATOM   4179  C   MET B 172       4.345  -2.072  -3.569  1.00 10.00      B   
ATOM   4180  O   MET B 172       3.958  -2.962  -2.813  1.00 10.00      B   
ATOM   4181  N   ASP B 173       3.626  -0.991  -3.849  1.00 10.00      B   
ATOM   4182  HN  ASP B 173       3.989  -0.326  -4.470  1.00 10.00      B   
ATOM   4183  CA  ASP B 173       2.313  -0.764  -3.256  1.00 10.00      B   
ATOM   4184  CB  ASP B 173       2.004   0.735  -3.203  1.00 10.00      B   
ATOM   4185  CG  ASP B 173       0.814   1.058  -2.323  1.00 10.00      B   
ATOM   4186  OD1 ASP B 173      -0.292   1.271  -2.864  1.00 10.00      B   
ATOM   4187  OD2 ASP B 173       0.985   1.111  -1.084  1.00 10.00      B   
ATOM   4188  C   ASP B 173       1.228  -1.494  -4.041  1.00 10.00      B   
ATOM   4189  O   ASP B 173       0.224  -1.933  -3.474  1.00 10.00      B   
ATOM   4190  N   GLU B 174       1.442  -1.628  -5.348  1.00 10.00      B   
ATOM   4191  HN  GLU B 174       2.262  -1.256  -5.737  1.00 10.00      B   
ATOM   4192  CA  GLU B 174       0.492  -2.304  -6.223  1.00 10.00      B   
ATOM   4193  CB  GLU B 174       0.913  -2.157  -7.686  1.00 10.00      B   
ATOM   4194  CG  GLU B 174      -0.249  -2.044  -8.660  1.00 10.00      B   
ATOM   4195  CD  GLU B 174      -0.971  -0.719  -8.549  1.00 10.00      B   
ATOM   4196  OE1 GLU B 174      -0.362   0.320  -8.881  1.00 10.00      B   
ATOM   4197  OE2 GLU B 174      -2.146  -0.702  -8.126  1.00 10.00      B   
ATOM   4198  C   GLU B 174       0.393  -3.780  -5.864  1.00 10.00      B   
ATOM   4199  O   GLU B 174      -0.699  -4.347  -5.816  1.00 10.00      B   
ATOM   4200  N   ALA B 175       1.543  -4.390  -5.596  1.00 10.00      B   
ATOM   4201  HN  ALA B 175       2.379  -3.874  -5.645  1.00 10.00      B   
ATOM   4202  CA  ALA B 175       1.603  -5.802  -5.237  1.00 10.00      B   
ATOM   4203  CB  ALA B 175       3.043  -6.238  -5.033  1.00 10.00      B   
ATOM   4204  C   ALA B 175       0.779  -6.090  -3.987  1.00 10.00      B   
ATOM   4205  O   ALA B 175       0.206  -7.171  -3.844  1.00 10.00      B   
ATOM   4206  N   THR B 176       0.719  -5.117  -3.087  1.00 10.00      B   
ATOM   4207  HN  THR B 176       1.198  -4.278  -3.254  1.00 10.00      B   
ATOM   4208  CA  THR B 176      -0.044  -5.262  -1.857  1.00 10.00      B   
ATOM   4209  CB  THR B 176       0.195  -4.071  -0.912  1.00 10.00      B   
ATOM   4210  OG1 THR B 176       1.495  -3.522  -1.168  1.00 10.00      B   
ATOM   4211  HG1 THR B 176       2.171  -4.139  -0.863  1.00 10.00      B   
ATOM   4212  CG2 THR B 176       0.122  -4.518   0.541  1.00 10.00      B   
ATOM   4213  C   THR B 176      -1.534  -5.372  -2.169  1.00 10.00      B   
ATOM   4214  O   THR B 176      -2.241  -6.190  -1.582  1.00 10.00      B   
ATOM   4215  N   LYS B 177      -1.991  -4.561  -3.119  1.00 10.00      B   
ATOM   4216  HN  LYS B 177      -1.366  -3.951  -3.567  1.00 10.00      B   
ATOM   4217  CA  LYS B 177      -3.392  -4.562  -3.523  1.00 10.00      B   
ATOM   4218  CB  LYS B 177      -3.668  -3.433  -4.516  1.00 10.00      B   
ATOM   4219  CG  LYS B 177      -3.210  -2.062  -4.050  1.00 10.00      B   
ATOM   4220  CD  LYS B 177      -3.386  -1.028  -5.148  1.00 10.00      B   
ATOM   4221  CE  LYS B 177      -2.529   0.199  -4.896  1.00 10.00      B   
ATOM   4222  NZ  LYS B 177      -2.486   1.091  -6.083  1.00 10.00      B   
ATOM   4223  HZ1 LYS B 177      -1.719   1.785  -5.980  1.00 10.00      B   
ATOM   4224  HZ2 LYS B 177      -3.388   1.601  -6.182  1.00 10.00      B   
ATOM   4225  HZ3 LYS B 177      -2.319   0.527  -6.950  1.00 10.00      B   
ATOM   4226  C   LYS B 177      -3.756  -5.901  -4.146  1.00 10.00      B   
ATOM   4227  O   LYS B 177      -4.780  -6.493  -3.806  1.00 10.00      B   
ATOM   4228  N   ILE B 178      -2.903  -6.375  -5.054  1.00 10.00      B   
ATOM   4229  HN  ILE B 178      -2.111  -5.842  -5.288  1.00 10.00      B   
ATOM   4230  CA  ILE B 178      -3.116  -7.656  -5.721  1.00 10.00      B   
ATOM   4231  CB  ILE B 178      -1.976  -7.969  -6.717  1.00 10.00      B   
ATOM   4232  CG1 ILE B 178      -1.804  -6.820  -7.714  1.00 10.00      B   
ATOM   4233  CG2 ILE B 178      -2.241  -9.279  -7.448  1.00 10.00      B   
ATOM   4234  CD1 ILE B 178      -0.579  -6.949  -8.595  1.00 10.00      B   
ATOM   4235  C   ILE B 178      -3.191  -8.772  -4.685  1.00 10.00      B   
ATOM   4236  O   ILE B 178      -4.079  -9.623  -4.730  1.00 10.00      B   
ATOM   4237  N   MET B 179      -2.258  -8.744  -3.741  1.00 10.00      B   
ATOM   4238  HN  MET B 179      -1.578  -8.031  -3.762  1.00 10.00      B   
ATOM   4239  CA  MET B 179      -2.208  -9.738  -2.679  1.00 10.00      B   
ATOM   4240  CB  MET B 179      -0.999  -9.476  -1.777  1.00 10.00      B   
ATOM   4241  CG  MET B 179      -0.907 -10.386  -0.561  1.00 10.00      B   
ATOM   4242  SD  MET B 179       0.356  -9.851   0.610  1.00 10.00      B   
ATOM   4243  CE  MET B 179      -0.368  -8.326   1.212  1.00 10.00      B   
ATOM   4244  C   MET B 179      -3.489  -9.703  -1.850  1.00 10.00      B   
ATOM   4245  O   MET B 179      -4.063 -10.742  -1.540  1.00 10.00      B   
ATOM   4246  N   ASN B 180      -3.940  -8.499  -1.519  1.00 10.00      B   
ATOM   4247  HN  ASN B 180      -3.448  -7.704  -1.823  1.00 10.00      B   
ATOM   4248  CA  ASN B 180      -5.146  -8.319  -0.719  1.00 10.00      B   
ATOM   4249  CB  ASN B 180      -5.305  -6.858  -0.285  1.00 10.00      B   
ATOM   4250  CG  ASN B 180      -4.310  -6.460   0.787  1.00 10.00      B   
ATOM   4251  OD1 ASN B 180      -3.812  -7.304   1.532  1.00 10.00      B   
ATOM   4252  ND2 ASN B 180      -4.011  -5.172   0.876  1.00 10.00      B   
ATOM   4253 HD21 ASN B 180      -4.441  -4.548   0.249  1.00 10.00      B   
ATOM   4254 HD22 ASN B 180      -3.377  -4.895   1.566  1.00 10.00      B   
ATOM   4255  C   ASN B 180      -6.390  -8.799  -1.459  1.00 10.00      B   
ATOM   4256  O   ASN B 180      -7.241  -9.474  -0.879  1.00 10.00      B   
ATOM   4257  N   ALA B 181      -6.479  -8.464  -2.746  1.00 10.00      B   
ATOM   4258  HN  ALA B 181      -5.761  -7.929  -3.151  1.00 10.00      B   
ATOM   4259  CA  ALA B 181      -7.617  -8.861  -3.569  1.00 10.00      B   
ATOM   4260  CB  ALA B 181      -7.504  -8.266  -4.965  1.00 10.00      B   
ATOM   4261  C   ALA B 181      -7.739 -10.378  -3.640  1.00 10.00      B   
ATOM   4262  O   ALA B 181      -8.844 -10.925  -3.601  1.00 10.00      B   
ATOM   4263  N   GLN B 182      -6.599 -11.050  -3.736  1.00 10.00      B   
ATOM   4264  HN  GLN B 182      -5.750 -10.554  -3.764  1.00 10.00      B   
ATOM   4265  CA  GLN B 182      -6.572 -12.503  -3.804  1.00 10.00      B   
ATOM   4266  CB  GLN B 182      -5.242 -12.994  -4.382  1.00 10.00      B   
ATOM   4267  CG  GLN B 182      -5.005 -12.611  -5.835  1.00 10.00      B   
ATOM   4268  CD  GLN B 182      -5.874 -13.384  -6.811  1.00 10.00      B   
ATOM   4269  OE1 GLN B 182      -7.021 -13.734  -6.517  1.00 10.00      B   
ATOM   4270  NE2 GLN B 182      -5.328 -13.661  -7.984  1.00 10.00      B   
ATOM   4271 HE21 GLN B 182      -4.409 -13.359  -8.147  1.00 10.00      B   
ATOM   4272 HE22 GLN B 182      -5.863 -14.154  -8.642  1.00 10.00      B   
ATOM   4273  C   GLN B 182      -6.796 -13.112  -2.426  1.00 10.00      B   
ATOM   4274  O   GLN B 182      -7.585 -14.043  -2.271  1.00 10.00      B   
ATOM   4275  N   ARG B 183      -6.116 -12.558  -1.424  1.00 10.00      B   
ATOM   4276  HN  ARG B 183      -5.522 -11.797  -1.614  1.00 10.00      B   
ATOM   4277  CA  ARG B 183      -6.222 -13.044  -0.051  1.00 10.00      B   
ATOM   4278  CB  ARG B 183      -5.286 -12.260   0.876  1.00 10.00      B   
ATOM   4279  CG  ARG B 183      -5.042 -12.928   2.223  1.00 10.00      B   
ATOM   4280  CD  ARG B 183      -3.665 -13.576   2.288  1.00 10.00      B   
ATOM   4281  NE  ARG B 183      -3.711 -14.927   2.853  1.00 10.00      B   
ATOM   4282  HE  ARG B 183      -3.978 -15.660   2.242  1.00 10.00      B   
ATOM   4283  CZ  ARG B 183      -3.415 -15.225   4.122  1.00 10.00      B   
ATOM   4284  NH1 ARG B 183      -3.048 -14.271   4.969  1.00 10.00      B   
ATOM   4285 HH11 ARG B 183      -2.987 -13.278   4.648  1.00 10.00      B   
ATOM   4286 HH12 ARG B 183      -2.822 -14.507   5.961  1.00 10.00      B   
ATOM   4287  NH2 ARG B 183      -3.481 -16.483   4.544  1.00 10.00      B   
ATOM   4288 HH21 ARG B 183      -3.765 -17.252   3.891  1.00 10.00      B   
ATOM   4289 HH22 ARG B 183      -3.249 -16.715   5.535  1.00 10.00      B   
ATOM   4290  C   ARG B 183      -7.657 -12.962   0.465  1.00 10.00      B   
ATOM   4291  O   ARG B 183      -8.065 -13.746   1.320  1.00 10.00      B   
ATOM   4292  N   ALA B 184      -8.417 -12.008  -0.057  1.00 10.00      B   
ATOM   4293  HN  ALA B 184      -8.029 -11.400  -0.725  1.00 10.00      B   
ATOM   4294  CA  ALA B 184      -9.808 -11.826   0.345  1.00 10.00      B   
ATOM   4295  CB  ALA B 184     -10.376 -10.551  -0.264  1.00 10.00      B   
ATOM   4296  C   ALA B 184     -10.661 -13.029  -0.047  1.00 10.00      B   
ATOM   4297  O   ALA B 184     -11.750 -13.225   0.485  1.00 10.00      B   
ATOM   4298  N   ARG B 185     -10.155 -13.831  -0.976  1.00 10.00      B   
ATOM   4299  HN  ARG B 185      -9.271 -13.628  -1.357  1.00 10.00      B   
ATOM   4300  CA  ARG B 185     -10.868 -15.012  -1.441  1.00 10.00      B   
ATOM   4301  CB  ARG B 185     -11.180 -14.886  -2.932  1.00 10.00      B   
ATOM   4302  CG  ARG B 185     -11.916 -13.616  -3.314  1.00 10.00      B   
ATOM   4303  CD  ARG B 185     -12.152 -13.549  -4.814  1.00 10.00      B   
ATOM   4304  NE  ARG B 185     -10.904 -13.643  -5.568  1.00 10.00      B   
ATOM   4305  HE  ARG B 185     -10.074 -13.422  -5.092  1.00 10.00      B   
ATOM   4306  CZ  ARG B 185     -10.840 -13.990  -6.851  1.00 10.00      B   
ATOM   4307  NH1 ARG B 185     -11.952 -14.284  -7.517  1.00 10.00      B   
ATOM   4308 HH11 ARG B 185     -11.906 -14.556  -8.522  1.00 10.00      B   
ATOM   4309 HH12 ARG B 185     -12.878 -14.240  -7.039  1.00 10.00      B   
ATOM   4310  NH2 ARG B 185      -9.667 -14.052  -7.469  1.00 10.00      B   
ATOM   4311 HH21 ARG B 185      -9.621 -14.322  -8.474  1.00 10.00      B   
ATOM   4312 HH22 ARG B 185      -8.785 -13.824  -6.954  1.00 10.00      B   
ATOM   4313  C   ARG B 185     -10.033 -16.261  -1.200  1.00 10.00      B   
ATOM   4314  O   ARG B 185      -9.994 -17.165  -2.032  1.00 10.00      B   
ATOM   4315  N   GLY B 186      -9.364 -16.301  -0.059  1.00 10.00      B   
ATOM   4316  HN  GLY B 186      -9.430 -15.547   0.563  1.00 10.00      B   
ATOM   4317  CA  GLY B 186      -8.529 -17.437   0.267  1.00 10.00      B   
ATOM   4318  C   GLY B 186      -7.086 -17.175  -0.097  1.00 10.00      B   
ATOM   4319  O   GLY B 186      -6.616 -16.044   0.033  1.00 10.00      B   
ATOM   4320  N   VAL B 187      -6.389 -18.219  -0.543  1.00 10.00      B   
ATOM   4321  HN  VAL B 187      -6.834 -19.091  -0.603  1.00 10.00      B   
ATOM   4322  CA  VAL B 187      -4.985 -18.119  -0.947  1.00 10.00      B   
ATOM   4323  CB  VAL B 187      -4.771 -17.107  -2.098  1.00 10.00      B   
ATOM   4324  CG1 VAL B 187      -3.326 -17.127  -2.573  1.00 10.00      B   
ATOM   4325  CG2 VAL B 187      -5.716 -17.399  -3.255  1.00 10.00      B   
ATOM   4326  C   VAL B 187      -4.066 -17.785   0.232  1.00 10.00      B   
ATOM   4327  O   VAL B 187      -4.194 -16.740   0.874  1.00 10.00      B   
ATOM   4328  N   ASP B 188      -3.136 -18.678   0.519  1.00 10.00      B   
ATOM   4329  HN  ASP B 188      -3.065 -19.493  -0.027  1.00 10.00      B   
ATOM   4330  CA  ASP B 188      -2.202 -18.469   1.613  1.00 10.00      B   
ATOM   4331  CB  ASP B 188      -2.261 -19.611   2.631  1.00 10.00      B   
ATOM   4332  CG  ASP B 188      -3.663 -19.917   3.101  1.00 10.00      B   
ATOM   4333  OD1 ASP B 188      -4.256 -19.077   3.812  1.00 10.00      B   
ATOM   4334  OD2 ASP B 188      -4.176 -21.008   2.771  1.00 10.00      B   
ATOM   4335  C   ASP B 188      -0.792 -18.314   1.076  1.00 10.00      B   
ATOM   4336  O   ASP B 188      -0.127 -19.295   0.744  1.00 10.00      B   
ATOM   4337  N   PHE B 189      -0.351 -17.070   0.975  1.00 10.00      B   
ATOM   4338  HN  PHE B 189      -0.939 -16.336   1.244  1.00 10.00      B   
ATOM   4339  CA  PHE B 189       0.980 -16.761   0.474  1.00 10.00      B   
ATOM   4340  CB  PHE B 189       1.105 -15.265   0.154  1.00 10.00      B   
ATOM   4341  CG  PHE B 189       0.092 -14.750  -0.833  1.00 10.00      B   
ATOM   4342  CD1 PHE B 189      -1.131 -14.262  -0.401  1.00 10.00      B   
ATOM   4343  CD2 PHE B 189       0.364 -14.750  -2.192  1.00 10.00      B   
ATOM   4344  CE1 PHE B 189      -2.063 -13.784  -1.303  1.00 10.00      B   
ATOM   4345  CE2 PHE B 189      -0.564 -14.274  -3.100  1.00 10.00      B   
ATOM   4346  CZ  PHE B 189      -1.779 -13.791  -2.655  1.00 10.00      B   
ATOM   4347  C   PHE B 189       2.049 -17.171   1.483  1.00 10.00      B   
ATOM   4348  O   PHE B 189       2.398 -16.404   2.381  1.00 10.00      B   
ATOM   4349  N   GLY B 190       2.545 -18.393   1.348  1.00 10.00      B   
ATOM   4350  HN  GLY B 190       2.199 -18.975   0.635  1.00 10.00      B   
ATOM   4351  CA  GLY B 190       3.575 -18.880   2.245  1.00 10.00      B   
ATOM   4352  C   GLY B 190       3.084 -19.964   3.186  1.00 10.00      B   
ATOM   4353  O   GLY B 190       3.799 -20.934   3.446  1.00 10.00      B   
ATOM   4354  N   GLU B 191       1.868 -19.800   3.694  1.00 10.00      B   
ATOM   4355  HN  GLU B 191       1.346 -19.018   3.431  1.00 10.00      B   
ATOM   4356  CA  GLU B 191       1.286 -20.766   4.617  1.00 10.00      B   
ATOM   4357  CB  GLU B 191       0.067 -20.171   5.330  1.00 10.00      B   
ATOM   4358  CG  GLU B 191      -0.402 -20.974   6.535  1.00 10.00      B   
ATOM   4359  CD  GLU B 191      -1.897 -20.888   6.754  1.00 10.00      B   
ATOM   4360  OE1 GLU B 191      -2.372 -19.844   7.247  1.00 10.00      B   
ATOM   4361  OE2 GLU B 191      -2.604 -21.873   6.441  1.00 10.00      B   
ATOM   4362  C   GLU B 191       0.884 -22.033   3.876  1.00 10.00      B   
ATOM   4363  O   GLU B 191       0.074 -21.989   2.948  1.00 10.00      B   
ATOM   4364  N   GLY B 192       1.445 -23.156   4.293  1.00 10.00      B   
ATOM   4365  HN  GLY B 192       2.071 -23.132   5.051  1.00 10.00      B   
ATOM   4366  CA  GLY B 192       1.137 -24.417   3.655  1.00 10.00      B   
ATOM   4367  C   GLY B 192       2.387 -25.161   3.240  1.00 10.00      B   
ATOM   4368  O   GLY B 192       2.323 -26.319   2.829  1.00 10.00      B   
ATOM   4369  N   GLY B 193       3.527 -24.490   3.335  1.00 10.00      B   
ATOM   4370  HN  GLY B 193       3.513 -23.559   3.639  1.00 10.00      B   
ATOM   4371  CA  GLY B 193       4.785 -25.109   2.978  1.00 10.00      B   
ATOM   4372  C   GLY B 193       5.516 -24.343   1.898  1.00 10.00      B   
ATOM   4373  O   GLY B 193       4.967 -23.406   1.316  1.00 10.00      B   
ATOM   4374  N   LEU B 194       6.754 -24.745   1.629  1.00 10.00      B   
ATOM   4375  HN  LEU B 194       7.129 -25.500   2.134  1.00 10.00      B   
ATOM   4376  CA  LEU B 194       7.575 -24.098   0.613  1.00 10.00      B   
ATOM   4377  CB  LEU B 194       8.993 -24.670   0.638  1.00 10.00      B   
ATOM   4378  CG  LEU B 194       9.720 -24.598   1.981  1.00 10.00      B   
ATOM   4379  CD1 LEU B 194      10.996 -25.420   1.939  1.00 10.00      B   
ATOM   4380  CD2 LEU B 194      10.021 -23.154   2.351  1.00 10.00      B   
ATOM   4381  C   LEU B 194       6.972 -24.267  -0.777  1.00 10.00      B   
ATOM   4382  O   LEU B 194       6.965 -23.331  -1.580  1.00 10.00      B   
ATOM   4383  N   PHE B 195       6.460 -25.462  -1.054  1.00 10.00      B   
ATOM   4384  HN  PHE B 195       6.488 -26.167  -0.368  1.00 10.00      B   
ATOM   4385  CA  PHE B 195       5.855 -25.752  -2.348  1.00 10.00      B   
ATOM   4386  CB  PHE B 195       5.481 -27.233  -2.454  1.00 10.00      B   
ATOM   4387  CG  PHE B 195       4.865 -27.605  -3.770  1.00 10.00      B   
ATOM   4388  CD1 PHE B 195       5.636 -27.657  -4.920  1.00 10.00      B   
ATOM   4389  CD2 PHE B 195       3.515 -27.897  -3.860  1.00 10.00      B   
ATOM   4390  CE1 PHE B 195       5.073 -27.991  -6.134  1.00 10.00      B   
ATOM   4391  CE2 PHE B 195       2.945 -28.233  -5.071  1.00 10.00      B   
ATOM   4392  CZ  PHE B 195       3.725 -28.279  -6.211  1.00 10.00      B   
ATOM   4393  C   PHE B 195       4.630 -24.875  -2.575  1.00 10.00      B   
ATOM   4394  O   PHE B 195       4.473 -24.273  -3.641  1.00 10.00      B   
ATOM   4395  N   LYS B 196       3.771 -24.799  -1.565  1.00 10.00      B   
ATOM   4396  HN  LYS B 196       3.948 -25.313  -0.744  1.00 10.00      B   
ATOM   4397  CA  LYS B 196       2.567 -23.986  -1.651  1.00 10.00      B   
ATOM   4398  CB  LYS B 196       1.646 -24.232  -0.454  1.00 10.00      B   
ATOM   4399  CG  LYS B 196       0.271 -23.597  -0.591  1.00 10.00      B   
ATOM   4400  CD  LYS B 196      -0.621 -23.945   0.589  1.00 10.00      B   
ATOM   4401  CE  LYS B 196      -1.875 -23.087   0.608  1.00 10.00      B   
ATOM   4402  NZ  LYS B 196      -2.464 -23.014   1.971  1.00 10.00      B   
ATOM   4403  HZ1 LYS B 196      -3.196 -22.270   2.013  1.00 10.00      B   
ATOM   4404  HZ2 LYS B 196      -1.724 -22.793   2.670  1.00 10.00      B   
ATOM   4405  HZ3 LYS B 196      -2.897 -23.925   2.224  1.00 10.00      B   
ATOM   4406  C   LYS B 196       2.931 -22.508  -1.770  1.00 10.00      B   
ATOM   4407  O   LYS B 196       2.269 -21.756  -2.484  1.00 10.00      B   
ATOM   4408  N   GLN B 197       4.001 -22.107  -1.081  1.00 10.00      B   
ATOM   4409  HN  GLN B 197       4.481 -22.760  -0.520  1.00 10.00      B   
ATOM   4410  CA  GLN B 197       4.473 -20.727  -1.125  1.00 10.00      B   
ATOM   4411  CB  GLN B 197       5.655 -20.524  -0.171  1.00 10.00      B   
ATOM   4412  CG  GLN B 197       6.407 -19.221  -0.393  1.00 10.00      B   
ATOM   4413  CD  GLN B 197       7.304 -18.841   0.767  1.00 10.00      B   
ATOM   4414  OE1 GLN B 197       7.779 -19.695   1.516  1.00 10.00      B   
ATOM   4415  NE2 GLN B 197       7.554 -17.552   0.917  1.00 10.00      B   
ATOM   4416 HE21 GLN B 197       7.153 -16.923   0.279  1.00 10.00      B   
ATOM   4417 HE22 GLN B 197       8.130 -17.277   1.661  1.00 10.00      B   
ATOM   4418  C   GLN B 197       4.868 -20.348  -2.552  1.00 10.00      B   
ATOM   4419  O   GLN B 197       4.499 -19.282  -3.051  1.00 10.00      B   
ATOM   4420  N   ALA B 198       5.599 -21.240  -3.213  1.00 10.00      B   
ATOM   4421  HN  ALA B 198       5.856 -22.075  -2.764  1.00 10.00      B   
ATOM   4422  CA  ALA B 198       6.028 -21.008  -4.584  1.00 10.00      B   
ATOM   4423  CB  ALA B 198       6.979 -22.108  -5.034  1.00 10.00      B   
ATOM   4424  C   ALA B 198       4.818 -20.930  -5.508  1.00 10.00      B   
ATOM   4425  O   ALA B 198       4.782 -20.125  -6.439  1.00 10.00      B   
ATOM   4426  N   LYS B 199       3.817 -21.754  -5.222  1.00 10.00      B   
ATOM   4427  HN  LYS B 199       3.902 -22.356  -4.449  1.00 10.00      B   
ATOM   4428  CA  LYS B 199       2.599 -21.786  -6.022  1.00 10.00      B   
ATOM   4429  CB  LYS B 199       1.763 -23.023  -5.686  1.00 10.00      B   
ATOM   4430  CG  LYS B 199       0.663 -23.320  -6.691  1.00 10.00      B   
ATOM   4431  CD  LYS B 199      -0.041 -24.625  -6.371  1.00 10.00      B   
ATOM   4432  CE  LYS B 199      -1.066 -24.975  -7.436  1.00 10.00      B   
ATOM   4433  NZ  LYS B 199      -1.696 -26.296  -7.188  1.00 10.00      B   
ATOM   4434  HZ1 LYS B 199      -0.966 -27.015  -7.019  1.00 10.00      B   
ATOM   4435  HZ2 LYS B 199      -2.261 -26.581  -8.013  1.00 10.00      B   
ATOM   4436  HZ3 LYS B 199      -2.319 -26.249  -6.356  1.00 10.00      B   
ATOM   4437  C   LYS B 199       1.772 -20.516  -5.833  1.00 10.00      B   
ATOM   4438  O   LYS B 199       1.158 -20.024  -6.778  1.00 10.00      B   
ATOM   4439  N   SER B 200       1.764 -19.978  -4.615  1.00 10.00      B   
ATOM   4440  HN  SER B 200       2.264 -20.415  -3.889  1.00 10.00      B   
ATOM   4441  CA  SER B 200       1.007 -18.766  -4.330  1.00 10.00      B   
ATOM   4442  CB  SER B 200       0.826 -18.560  -2.821  1.00 10.00      B   
ATOM   4443  OG  SER B 200       2.018 -18.836  -2.098  1.00 10.00      B   
ATOM   4444  HG  SER B 200       2.782 -18.762  -2.685  1.00 10.00      B   
ATOM   4445  C   SER B 200       1.621 -17.530  -4.989  1.00 10.00      B   
ATOM   4446  O   SER B 200       1.000 -16.470  -5.037  1.00 10.00      B   
ATOM   4447  N   LEU B 201       2.839 -17.672  -5.500  1.00 10.00      B   
ATOM   4448  HN  LEU B 201       3.290 -18.538  -5.427  1.00 10.00      B   
ATOM   4449  CA  LEU B 201       3.519 -16.568  -6.163  1.00 10.00      B   
ATOM   4450  CB  LEU B 201       5.033 -16.805  -6.200  1.00 10.00      B   
ATOM   4451  CG  LEU B 201       5.730 -16.953  -4.846  1.00 10.00      B   
ATOM   4452  CD1 LEU B 201       7.209 -17.246  -5.035  1.00 10.00      B   
ATOM   4453  CD2 LEU B 201       5.530 -15.707  -3.996  1.00 10.00      B   
ATOM   4454  C   LEU B 201       2.984 -16.371  -7.577  1.00 10.00      B   
ATOM   4455  O   LEU B 201       3.046 -15.272  -8.126  1.00 10.00      B   
ATOM   4456  N   ILE B 202       2.435 -17.439  -8.149  1.00 10.00      B   
ATOM   4457  HN  ILE B 202       2.390 -18.276  -7.642  1.00 10.00      B   
ATOM   4458  CA  ILE B 202       1.888 -17.399  -9.507  1.00 10.00      B   
ATOM   4459  CB  ILE B 202       1.361 -18.777  -9.972  1.00 10.00      B   
ATOM   4460  CG1 ILE B 202       2.455 -19.841  -9.852  1.00 10.00      B   
ATOM   4461  CG2 ILE B 202       0.840 -18.704 -11.401  1.00 10.00      B   
ATOM   4462  CD1 ILE B 202       1.958 -21.256 -10.057  1.00 10.00      B   
ATOM   4463  C   ILE B 202       0.796 -16.329  -9.667  1.00 10.00      B   
ATOM   4464  O   ILE B 202       0.933 -15.432 -10.501  1.00 10.00      B   
ATOM   4465  N   PRO B 203      -0.294 -16.382  -8.862  1.00 10.00      B   
ATOM   4466  CA  PRO B 203      -1.391 -15.406  -8.944  1.00 10.00      B   
ATOM   4467  CB  PRO B 203      -2.505 -16.024  -8.079  1.00 10.00      B   
ATOM   4468  CG  PRO B 203      -2.065 -17.421  -7.796  1.00 10.00      B   
ATOM   4469  CD  PRO B 203      -0.569 -17.393  -7.829  1.00 10.00      B   
ATOM   4470  C   PRO B 203      -1.006 -14.029  -8.397  1.00 10.00      B   
ATOM   4471  O   PRO B 203      -1.872 -13.210  -8.082  1.00 10.00      B   
ATOM   4472  N   LEU B 204       0.292 -13.781  -8.289  1.00 10.00      B   
ATOM   4473  HN  LEU B 204       0.931 -14.475  -8.558  1.00 10.00      B   
ATOM   4474  CA  LEU B 204       0.793 -12.514  -7.792  1.00 10.00      B   
ATOM   4475  CB  LEU B 204       1.424 -12.704  -6.411  1.00 10.00      B   
ATOM   4476  CG  LEU B 204       1.972 -11.446  -5.738  1.00 10.00      B   
ATOM   4477  CD1 LEU B 204       0.846 -10.483  -5.389  1.00 10.00      B   
ATOM   4478  CD2 LEU B 204       2.776 -11.812  -4.500  1.00 10.00      B   
ATOM   4479  C   LEU B 204       1.813 -11.928  -8.767  1.00 10.00      B   
ATOM   4480  O   LEU B 204       1.718 -10.763  -9.157  1.00 10.00      B   
ATOM   4481  N   MET B 205       2.780 -12.748  -9.166  1.00 10.00      B   
ATOM   4482  HN  MET B 205       2.801 -13.669  -8.817  1.00 10.00      B   
ATOM   4483  CA  MET B 205       3.821 -12.319 -10.094  1.00 10.00      B   
ATOM   4484  CB  MET B 205       4.963 -13.335 -10.138  1.00 10.00      B   
ATOM   4485  CG  MET B 205       5.896 -13.269  -8.940  1.00 10.00      B   
ATOM   4486  SD  MET B 205       7.139 -14.575  -8.937  1.00 10.00      B   
ATOM   4487  CE  MET B 205       7.947 -14.273 -10.506  1.00 10.00      B   
ATOM   4488  C   MET B 205       3.271 -12.079 -11.495  1.00 10.00      B   
ATOM   4489  O   MET B 205       3.584 -11.067 -12.126  1.00 10.00      B   
ATOM   4490  N   VAL B 206       2.446 -13.007 -11.971  1.00 10.00      B   
ATOM   4491  HN  VAL B 206       2.232 -13.787 -11.414  1.00 10.00      B   
ATOM   4492  CA  VAL B 206       1.850 -12.897 -13.305  1.00 10.00      B   
ATOM   4493  CB  VAL B 206       0.982 -14.123 -13.674  1.00 10.00      B   
ATOM   4494  CG1 VAL B 206       0.338 -13.942 -15.042  1.00 10.00      B   
ATOM   4495  CG2 VAL B 206       1.818 -15.394 -13.643  1.00 10.00      B   
ATOM   4496  C   VAL B 206       1.053 -11.594 -13.475  1.00 10.00      B   
ATOM   4497  O   VAL B 206       1.347 -10.806 -14.377  1.00 10.00      B   
ATOM   4498  N   PRO B 207       0.039 -11.334 -12.617  1.00 10.00      B   
ATOM   4499  CA  PRO B 207      -0.760 -10.105 -12.700  1.00 10.00      B   
ATOM   4500  CB  PRO B 207      -1.669 -10.180 -11.470  1.00 10.00      B   
ATOM   4501  CG  PRO B 207      -1.755 -11.630 -11.153  1.00 10.00      B   
ATOM   4502  CD  PRO B 207      -0.424 -12.212 -11.525  1.00 10.00      B   
ATOM   4503  C   PRO B 207       0.118  -8.855 -12.624  1.00 10.00      B   
ATOM   4504  O   PRO B 207      -0.093  -7.893 -13.365  1.00 10.00      B   
ATOM   4505  N   LEU B 208       1.112  -8.885 -11.738  1.00 10.00      B   
ATOM   4506  HN  LEU B 208       1.237  -9.688 -11.187  1.00 10.00      B   
ATOM   4507  CA  LEU B 208       2.019  -7.758 -11.565  1.00 10.00      B   
ATOM   4508  CB  LEU B 208       2.998  -8.026 -10.417  1.00 10.00      B   
ATOM   4509  CG  LEU B 208       3.922  -6.868 -10.033  1.00 10.00      B   
ATOM   4510  CD1 LEU B 208       3.132  -5.749  -9.368  1.00 10.00      B   
ATOM   4511  CD2 LEU B 208       5.042  -7.354  -9.125  1.00 10.00      B   
ATOM   4512  C   LEU B 208       2.787  -7.486 -12.855  1.00 10.00      B   
ATOM   4513  O   LEU B 208       2.867  -6.344 -13.313  1.00 10.00      B   
ATOM   4514  N   PHE B 209       3.330  -8.548 -13.445  1.00 10.00      B   
ATOM   4515  HN  PHE B 209       3.218  -9.434 -13.030  1.00 10.00      B   
ATOM   4516  CA  PHE B 209       4.089  -8.439 -14.683  1.00 10.00      B   
ATOM   4517  CB  PHE B 209       4.657  -9.807 -15.081  1.00 10.00      B   
ATOM   4518  CG  PHE B 209       5.674  -9.752 -16.187  1.00 10.00      B   
ATOM   4519  CD1 PHE B 209       7.006  -9.483 -15.910  1.00 10.00      B   
ATOM   4520  CD2 PHE B 209       5.300  -9.972 -17.503  1.00 10.00      B   
ATOM   4521  CE1 PHE B 209       7.944  -9.436 -16.925  1.00 10.00      B   
ATOM   4522  CE2 PHE B 209       6.231  -9.926 -18.521  1.00 10.00      B   
ATOM   4523  CZ  PHE B 209       7.555  -9.658 -18.232  1.00 10.00      B   
ATOM   4524  C   PHE B 209       3.207  -7.891 -15.799  1.00 10.00      B   
ATOM   4525  O   PHE B 209       3.636  -7.040 -16.584  1.00 10.00      B   
ATOM   4526  N   MET B 210       1.971  -8.378 -15.848  1.00 10.00      B   
ATOM   4527  HN  MET B 210       1.702  -9.054 -15.187  1.00 10.00      B   
ATOM   4528  CA  MET B 210       1.007  -7.951 -16.856  1.00 10.00      B   
ATOM   4529  CB  MET B 210      -0.289  -8.756 -16.723  1.00 10.00      B   
ATOM   4530  CG  MET B 210      -1.348  -8.419 -17.762  1.00 10.00      B   
ATOM   4531  SD  MET B 210      -2.947  -9.175 -17.398  1.00 10.00      B   
ATOM   4532  CE  MET B 210      -3.381  -8.333 -15.875  1.00 10.00      B   
ATOM   4533  C   MET B 210       0.712  -6.458 -16.735  1.00 10.00      B   
ATOM   4534  O   MET B 210       0.764  -5.719 -17.720  1.00 10.00      B   
ATOM   4535  N   SER B 211       0.419  -6.014 -15.519  1.00 10.00      B   
ATOM   4536  HN  SER B 211       0.402  -6.649 -14.766  1.00 10.00      B   
ATOM   4537  CA  SER B 211       0.116  -4.612 -15.269  1.00 10.00      B   
ATOM   4538  CB  SER B 211      -0.392  -4.423 -13.839  1.00 10.00      B   
ATOM   4539  OG  SER B 211      -1.573  -5.180 -13.621  1.00 10.00      B   
ATOM   4540  HG  SER B 211      -2.213  -4.978 -14.315  1.00 10.00      B   
ATOM   4541  C   SER B 211       1.330  -3.722 -15.540  1.00 10.00      B   
ATOM   4542  O   SER B 211       1.199  -2.628 -16.095  1.00 10.00      B   
ATOM   4543  N   ALA B 212       2.509  -4.202 -15.159  1.00 10.00      B   
ATOM   4544  HN  ALA B 212       2.551  -5.080 -14.720  1.00 10.00      B   
ATOM   4545  CA  ALA B 212       3.745  -3.456 -15.371  1.00 10.00      B   
ATOM   4546  CB  ALA B 212       4.923  -4.183 -14.738  1.00 10.00      B   
ATOM   4547  C   ALA B 212       3.989  -3.237 -16.859  1.00 10.00      B   
ATOM   4548  O   ALA B 212       4.427  -2.164 -17.276  1.00 10.00      B   
ATOM   4549  N   PHE B 213       3.687  -4.262 -17.652  1.00 10.00      B   
ATOM   4550  HN  PHE B 213       3.346  -5.089 -17.249  1.00 10.00      B   
ATOM   4551  CA  PHE B 213       3.855  -4.201 -19.098  1.00 10.00      B   
ATOM   4552  CB  PHE B 213       3.684  -5.598 -19.704  1.00 10.00      B   
ATOM   4553  CG  PHE B 213       3.803  -5.640 -21.200  1.00 10.00      B   
ATOM   4554  CD1 PHE B 213       5.030  -5.449 -21.813  1.00 10.00      B   
ATOM   4555  CD2 PHE B 213       2.688  -5.873 -21.992  1.00 10.00      B   
ATOM   4556  CE1 PHE B 213       5.144  -5.491 -23.189  1.00 10.00      B   
ATOM   4557  CE2 PHE B 213       2.795  -5.916 -23.367  1.00 10.00      B   
ATOM   4558  CZ  PHE B 213       4.025  -5.725 -23.966  1.00 10.00      B   
ATOM   4559  C   PHE B 213       2.850  -3.227 -19.713  1.00 10.00      B   
ATOM   4560  O   PHE B 213       3.207  -2.387 -20.542  1.00 10.00      B   
ATOM   4561  N   ASN B 214       1.594  -3.339 -19.285  1.00 10.00      B   
ATOM   4562  HN  ASN B 214       1.375  -4.032 -18.622  1.00 10.00      B   
ATOM   4563  CA  ASN B 214       0.529  -2.468 -19.781  1.00 10.00      B   
ATOM   4564  CB  ASN B 214      -0.814  -2.828 -19.138  1.00 10.00      B   
ATOM   4565  CG  ASN B 214      -1.416  -4.103 -19.697  1.00 10.00      B   
ATOM   4566  OD1 ASN B 214      -1.135  -4.494 -20.830  1.00 10.00      B   
ATOM   4567  ND2 ASN B 214      -2.254  -4.759 -18.906  1.00 10.00      B   
ATOM   4568 HD21 ASN B 214      -2.436  -4.392 -18.012  1.00 10.00      B   
ATOM   4569 HD22 ASN B 214      -2.666  -5.582 -19.247  1.00 10.00      B   
ATOM   4570  C   ASN B 214       0.852  -1.004 -19.508  1.00 10.00      B   
ATOM   4571  O   ASN B 214       0.752  -0.155 -20.397  1.00 10.00      B   
ATOM   4572  N   ARG B 215       1.260  -0.713 -18.278  1.00 10.00      B   
ATOM   4573  HN  ARG B 215       1.336  -1.435 -17.614  1.00 10.00      B   
ATOM   4574  CA  ARG B 215       1.596   0.651 -17.891  1.00 10.00      B   
ATOM   4575  CB  ARG B 215       1.740   0.786 -16.373  1.00 10.00      B   
ATOM   4576  CG  ARG B 215       0.437   0.575 -15.619  1.00 10.00      B   
ATOM   4577  CD  ARG B 215       0.209   1.651 -14.570  1.00 10.00      B   
ATOM   4578  NE  ARG B 215       0.917   1.369 -13.323  1.00 10.00      B   
ATOM   4579  HE  ARG B 215       1.898   1.459 -13.328  1.00 10.00      B   
ATOM   4580  CZ  ARG B 215       0.317   1.007 -12.192  1.00 10.00      B   
ATOM   4581  NH1 ARG B 215      -1.008   0.877 -12.146  1.00 10.00      B   
ATOM   4582 HH11 ARG B 215      -1.583   1.057 -12.997  1.00 10.00      B   
ATOM   4583 HH12 ARG B 215      -1.479   0.592 -11.256  1.00 10.00      B   
ATOM   4584  NH2 ARG B 215       1.046   0.772 -11.108  1.00 10.00      B   
ATOM   4585 HH21 ARG B 215       0.581   0.489 -10.206  1.00 10.00      B   
ATOM   4586 HH22 ARG B 215       2.086   0.869 -11.146  1.00 10.00      B   
ATOM   4587  C   ARG B 215       2.848   1.144 -18.609  1.00 10.00      B   
ATOM   4588  O   ARG B 215       2.960   2.329 -18.928  1.00 10.00      B   
ATOM   4589  N   ALA B 216       3.780   0.233 -18.871  1.00 10.00      B   
ATOM   4590  HN  ALA B 216       3.634  -0.696 -18.589  1.00 10.00      B   
ATOM   4591  CA  ALA B 216       5.013   0.579 -19.568  1.00 10.00      B   
ATOM   4592  CB  ALA B 216       5.967  -0.605 -19.598  1.00 10.00      B   
ATOM   4593  C   ALA B 216       4.700   1.033 -20.986  1.00 10.00      B   
ATOM   4594  O   ALA B 216       5.208   2.056 -21.447  1.00 10.00      B   
ATOM   4595  N   GLU B 217       3.856   0.268 -21.670  1.00 10.00      B   
ATOM   4596  HN  GLU B 217       3.499  -0.547 -21.249  1.00 10.00      B   
ATOM   4597  CA  GLU B 217       3.457   0.592 -23.031  1.00 10.00      B   
ATOM   4598  CB  GLU B 217       2.557  -0.510 -23.593  1.00 10.00      B   
ATOM   4599  CG  GLU B 217       2.316  -0.412 -25.090  1.00 10.00      B   
ATOM   4600  CD  GLU B 217       3.542  -0.775 -25.898  1.00 10.00      B   
ATOM   4601  OE1 GLU B 217       3.661  -1.947 -26.311  1.00 10.00      B   
ATOM   4602  OE2 GLU B 217       4.397   0.108 -26.130  1.00 10.00      B   
ATOM   4603  C   GLU B 217       2.723   1.929 -23.058  1.00 10.00      B   
ATOM   4604  O   GLU B 217       3.005   2.791 -23.894  1.00 10.00      B   
ATOM   4605  N   ASP B 218       1.797   2.098 -22.121  1.00 10.00      B   
ATOM   4606  HN  ASP B 218       1.619   1.363 -21.489  1.00 10.00      B   
ATOM   4607  CA  ASP B 218       1.017   3.329 -22.014  1.00 10.00      B   
ATOM   4608  CB  ASP B 218       0.025   3.227 -20.853  1.00 10.00      B   
ATOM   4609  CG  ASP B 218      -1.192   4.112 -21.036  1.00 10.00      B   
ATOM   4610  OD1 ASP B 218      -1.034   5.346 -21.135  1.00 10.00      B   
ATOM   4611  OD2 ASP B 218      -2.318   3.577 -21.077  1.00 10.00      B   
ATOM   4612  C   ASP B 218       1.929   4.536 -21.812  1.00 10.00      B   
ATOM   4613  O   ASP B 218       1.765   5.570 -22.465  1.00 10.00      B   
ATOM   4614  N   LEU B 219       2.904   4.392 -20.921  1.00 10.00      B   
ATOM   4615  HN  LEU B 219       2.990   3.540 -20.438  1.00 10.00      B   
ATOM   4616  CA  LEU B 219       3.845   5.469 -20.641  1.00 10.00      B   
ATOM   4617  CB  LEU B 219       4.728   5.117 -19.443  1.00 10.00      B   
ATOM   4618  CG  LEU B 219       5.712   6.198 -18.992  1.00 10.00      B   
ATOM   4619  CD1 LEU B 219       4.971   7.377 -18.379  1.00 10.00      B   
ATOM   4620  CD2 LEU B 219       6.723   5.624 -18.013  1.00 10.00      B   
ATOM   4621  C   LEU B 219       4.713   5.759 -21.861  1.00 10.00      B   
ATOM   4622  O   LEU B 219       4.985   6.916 -22.182  1.00 10.00      B   
ATOM   4623  N   SER B 220       5.132   4.701 -22.547  1.00 10.00      B   
ATOM   4624  HN  SER B 220       4.876   3.802 -22.246  1.00 10.00      B   
ATOM   4625  CA  SER B 220       5.962   4.842 -23.734  1.00 10.00      B   
ATOM   4626  CB  SER B 220       6.381   3.468 -24.260  1.00 10.00      B   
ATOM   4627  OG  SER B 220       7.055   2.725 -23.255  1.00 10.00      B   
ATOM   4628  HG  SER B 220       6.408   2.373 -22.627  1.00 10.00      B   
ATOM   4629  C   SER B 220       5.230   5.639 -24.811  1.00 10.00      B   
ATOM   4630  O   SER B 220       5.808   6.529 -25.435  1.00 10.00      B   
ATOM   4631  N   THR B 221       3.949   5.334 -25.003  1.00 10.00      B   
ATOM   4632  HN  THR B 221       3.537   4.620 -24.465  1.00 10.00      B   
ATOM   4633  CA  THR B 221       3.141   6.033 -25.991  1.00 10.00      B   
ATOM   4634  CB  THR B 221       1.773   5.350 -26.173  1.00 10.00      B   
ATOM   4635  OG1 THR B 221       1.957   3.930 -26.266  1.00 10.00      B   
ATOM   4636  HG1 THR B 221       2.889   3.721 -26.134  1.00 10.00      B   
ATOM   4637  CG2 THR B 221       1.090   5.844 -27.439  1.00 10.00      B   
ATOM   4638  C   THR B 221       2.939   7.490 -25.572  1.00 10.00      B   
ATOM   4639  O   THR B 221       2.971   8.398 -26.405  1.00 10.00      B   
ATOM   4640  N   ALA B 222       2.759   7.704 -24.269  1.00 10.00      B   
ATOM   4641  HN  ALA B 222       2.753   6.937 -23.655  1.00 10.00      B   
ATOM   4642  CA  ALA B 222       2.562   9.042 -23.727  1.00 10.00      B   
ATOM   4643  CB  ALA B 222       2.224   8.964 -22.246  1.00 10.00      B   
ATOM   4644  C   ALA B 222       3.806   9.892 -23.941  1.00 10.00      B   
ATOM   4645  O   ALA B 222       3.713  11.090 -24.205  1.00 10.00      B   
ATOM   4646  N   MET B 223       4.967   9.260 -23.830  1.00 10.00      B   
ATOM   4647  HN  MET B 223       4.971   8.302 -23.605  1.00 10.00      B   
ATOM   4648  CA  MET B 223       6.235   9.949 -24.019  1.00 10.00      B   
ATOM   4649  CB  MET B 223       7.397   9.089 -23.520  1.00 10.00      B   
ATOM   4650  CG  MET B 223       7.596   9.125 -22.014  1.00 10.00      B   
ATOM   4651  SD  MET B 223       8.862   7.970 -21.452  1.00 10.00      B   
ATOM   4652  CE  MET B 223      10.285   8.547 -22.376  1.00 10.00      B   
ATOM   4653  C   MET B 223       6.443  10.311 -25.485  1.00 10.00      B   
ATOM   4654  O   MET B 223       6.931  11.394 -25.799  1.00 10.00      B   
ATOM   4655  N   GLU B 224       6.049   9.405 -26.379  1.00 10.00      B   
ATOM   4656  HN  GLU B 224       5.661   8.559 -26.066  1.00 10.00      B   
ATOM   4657  CA  GLU B 224       6.192   9.629 -27.814  1.00 10.00      B   
ATOM   4658  CB  GLU B 224       6.021   8.323 -28.595  1.00 10.00      B   
ATOM   4659  CG  GLU B 224       7.099   7.289 -28.305  1.00 10.00      B   
ATOM   4660  CD  GLU B 224       7.019   6.082 -29.214  1.00 10.00      B   
ATOM   4661  OE1 GLU B 224       5.922   5.499 -29.346  1.00 10.00      B   
ATOM   4662  OE2 GLU B 224       8.057   5.700 -29.798  1.00 10.00      B   
ATOM   4663  C   GLU B 224       5.221  10.696 -28.316  1.00 10.00      B   
ATOM   4664  O   GLU B 224       5.371  11.214 -29.423  1.00 10.00      B   
ATOM   4665  N   ALA B 225       4.218  11.012 -27.503  1.00 10.00      B   
ATOM   4666  HN  ALA B 225       4.127  10.538 -26.650  1.00 10.00      B   
ATOM   4667  CA  ALA B 225       3.242  12.034 -27.856  1.00 10.00      B   
ATOM   4668  CB  ALA B 225       1.972  11.843 -27.047  1.00 10.00      B   
ATOM   4669  C   ALA B 225       3.832  13.415 -27.598  1.00 10.00      B   
ATOM   4670  O   ALA B 225       3.313  14.435 -28.059  1.00 10.00      B   
ATOM   4671  N   ARG B 226       4.932  13.429 -26.858  1.00 10.00      B   
ATOM   4672  HN  ARG B 226       5.303  12.576 -26.548  1.00 10.00      B   
ATOM   4673  CA  ARG B 226       5.626  14.658 -26.519  1.00 10.00      B   
ATOM   4674  CB  ARG B 226       5.973  14.670 -25.027  1.00 10.00      B   
ATOM   4675  CG  ARG B 226       4.763  14.569 -24.112  1.00 10.00      B   
ATOM   4676  CD  ARG B 226       5.160  14.273 -22.674  1.00 10.00      B   
ATOM   4677  NE  ARG B 226       3.987  14.132 -21.810  1.00 10.00      B   
ATOM   4678  HE  ARG B 226       3.109  14.356 -22.204  1.00 10.00      B   
ATOM   4679  CZ  ARG B 226       4.027  13.730 -20.539  1.00 10.00      B   
ATOM   4680  NH1 ARG B 226       5.182  13.424 -19.967  1.00 10.00      B   
ATOM   4681 HH11 ARG B 226       5.205  13.109 -18.971  1.00 10.00      B   
ATOM   4682 HH12 ARG B 226       6.068  13.498 -20.505  1.00 10.00      B   
ATOM   4683  NH2 ARG B 226       2.904  13.632 -19.839  1.00 10.00      B   
ATOM   4684 HH21 ARG B 226       2.931  13.316 -18.843  1.00 10.00      B   
ATOM   4685 HH22 ARG B 226       1.988  13.871 -20.280  1.00 10.00      B   
ATOM   4686  C   ARG B 226       6.891  14.774 -27.361  1.00 10.00      B   
ATOM   4687  O   ARG B 226       7.066  14.025 -28.323  1.00 10.00      B   
ATOM   4688  N   GLY B 227       7.763  15.710 -27.011  1.00 10.00      B   
ATOM   4689  HN  GLY B 227       7.570  16.285 -26.241  1.00 10.00      B   
ATOM   4690  CA  GLY B 227       8.996  15.886 -27.755  1.00 10.00      B   
ATOM   4691  C   GLY B 227      10.004  14.794 -27.449  1.00 10.00      B   
ATOM   4692  O   GLY B 227      10.918  14.990 -26.647  1.00 10.00      B   
ATOM   4693  N   TYR B 228       9.829  13.637 -28.072  1.00 10.00      B   
ATOM   4694  HN  TYR B 228       9.072  13.534 -28.692  1.00 10.00      B   
ATOM   4695  CA  TYR B 228      10.722  12.512 -27.851  1.00 10.00      B   
ATOM   4696  CB  TYR B 228      10.116  11.558 -26.816  1.00 10.00      B   
ATOM   4697  CG  TYR B 228      10.903  10.285 -26.603  1.00 10.00      B   
ATOM   4698  CD1 TYR B 228      12.127  10.305 -25.949  1.00 10.00      B   
ATOM   4699  CD2 TYR B 228      10.421   9.063 -27.056  1.00 10.00      B   
ATOM   4700  CE1 TYR B 228      12.850   9.145 -25.753  1.00 10.00      B   
ATOM   4701  CE2 TYR B 228      11.138   7.898 -26.862  1.00 10.00      B   
ATOM   4702  CZ  TYR B 228      12.351   7.944 -26.210  1.00 10.00      B   
ATOM   4703  OH  TYR B 228      13.071   6.786 -26.018  1.00 10.00      B   
ATOM   4704  HH  TYR B 228      13.372   6.451 -26.874  1.00 10.00      B   
ATOM   4705  C   TYR B 228      10.999  11.767 -29.151  1.00 10.00      B   
ATOM   4706  O   TYR B 228      10.079  11.444 -29.901  1.00 10.00      B   
ATOM   4707  N   GLN B 229      12.270  11.504 -29.414  1.00 10.00      B   
ATOM   4708  HN  GLN B 229      12.960  11.803 -28.782  1.00 10.00      B   
ATOM   4709  CA  GLN B 229      12.670  10.789 -30.616  1.00 10.00      B   
ATOM   4710  CB  GLN B 229      13.125  11.776 -31.696  1.00 10.00      B   
ATOM   4711  CG  GLN B 229      13.711  11.124 -32.940  1.00 10.00      B   
ATOM   4712  CD  GLN B 229      12.675  10.388 -33.766  1.00 10.00      B   
ATOM   4713  OE1 GLN B 229      11.508  10.781 -33.821  1.00 10.00      B   
ATOM   4714  NE2 GLN B 229      13.094   9.313 -34.411  1.00 10.00      B   
ATOM   4715 HE21 GLN B 229      14.036   9.055 -34.319  1.00 10.00      B   
ATOM   4716 HE22 GLN B 229      12.449   8.822 -34.963  1.00 10.00      B   
ATOM   4717  C   GLN B 229      13.788   9.804 -30.301  1.00 10.00      B   
ATOM   4718  O   GLN B 229      13.657   8.602 -30.527  1.00 10.00      B   
ATOM   4719  N   ASP B 230      14.878  10.323 -29.764  1.00 10.00      B   
ATOM   4720  HN  ASP B 230      14.912  11.289 -29.588  1.00 10.00      B   
ATOM   4721  CA  ASP B 230      16.033   9.502 -29.425  1.00 10.00      B   
ATOM   4722  CB  ASP B 230      17.175   9.802 -30.408  1.00 10.00      B   
ATOM   4723  CG  ASP B 230      18.336   8.832 -30.310  1.00 10.00      B   
ATOM   4724  OD1 ASP B 230      18.273   7.752 -30.937  1.00 10.00      B   
ATOM   4725  OD2 ASP B 230      19.323   9.152 -29.612  1.00 10.00      B   
ATOM   4726  C   ASP B 230      16.470   9.772 -27.987  1.00 10.00      B   
ATOM   4727  O   ASP B 230      15.984  10.712 -27.355  1.00 10.00      B   
ATOM   4728  N   SER B 231      17.360   8.935 -27.467  1.00 10.00      B   
ATOM   4729  HN  SER B 231      17.682   8.183 -28.007  1.00 10.00      B   
ATOM   4730  CA  SER B 231      17.866   9.090 -26.111  1.00 10.00      B   
ATOM   4731  CB  SER B 231      18.783   7.916 -25.766  1.00 10.00      B   
ATOM   4732  OG  SER B 231      18.484   6.787 -26.573  1.00 10.00      B   
ATOM   4733  HG  SER B 231      19.214   6.628 -27.183  1.00 10.00      B   
ATOM   4734  C   SER B 231      18.640  10.397 -25.973  1.00 10.00      B   
ATOM   4735  O   SER B 231      18.620  11.037 -24.920  1.00 10.00      B   
ATOM   4736  N   GLU B 232      19.314  10.785 -27.047  1.00 10.00      B   
ATOM   4737  HN  GLU B 232      19.280  10.229 -27.861  1.00 10.00      B   
ATOM   4738  CA  GLU B 232      20.099  12.009 -27.058  1.00 10.00      B   
ATOM   4739  CB  GLU B 232      21.432  11.768 -27.761  1.00 10.00      B   
ATOM   4740  CG  GLU B 232      22.430  10.942 -26.974  1.00 10.00      B   
ATOM   4741  CD  GLU B 232      23.775  10.904 -27.661  1.00 10.00      B   
ATOM   4742  OE1 GLU B 232      24.615  11.784 -27.380  1.00 10.00      B   
ATOM   4743  OE2 GLU B 232      23.989  10.012 -28.507  1.00 10.00      B   
ATOM   4744  C   GLU B 232      19.360  13.131 -27.777  1.00 10.00      B   
ATOM   4745  O   GLU B 232      18.165  13.024 -28.065  1.00 10.00      B   
ATOM   4746  N   HIS B 233      20.095  14.207 -28.059  1.00 10.00      B   
ATOM   4747  HN  HIS B 233      21.034  14.222 -27.770  1.00 10.00      B   
ATOM   4748  CA  HIS B 233      19.562  15.375 -28.756  1.00 10.00      B   
ATOM   4749  CB  HIS B 233      19.100  15.014 -30.173  1.00 10.00      B   
ATOM   4750  CG  HIS B 233      20.180  14.411 -31.016  1.00 10.00      B   
ATOM   4751  ND1 HIS B 233      21.202  15.147 -31.578  1.00 10.00      B   
ATOM   4752  HD1 HIS B 233      21.320  16.122 -31.504  1.00 10.00      B   
ATOM   4753  CD2 HIS B 233      20.410  13.125 -31.366  1.00 10.00      B   
ATOM   4754  CE1 HIS B 233      22.011  14.337 -32.238  1.00 10.00      B   
ATOM   4755  NE2 HIS B 233      21.553  13.108 -32.121  1.00 10.00      B   
ATOM   4756  HE2 HIS B 233      21.968  12.306 -32.509  1.00 10.00      B   
ATOM   4757  C   HIS B 233      18.444  16.033 -27.960  1.00 10.00      B   
ATOM   4758  O   HIS B 233      17.437  16.472 -28.519  1.00 10.00      B   
ATOM   4759  N   ARG B 234      18.643  16.112 -26.653  1.00 10.00      B   
ATOM   4760  HN  ARG B 234      19.486  15.771 -26.277  1.00 10.00      B   
ATOM   4761  CA  ARG B 234      17.661  16.703 -25.758  1.00 10.00      B   
ATOM   4762  CB  ARG B 234      16.837  15.603 -25.077  1.00 10.00      B   
ATOM   4763  CG  ARG B 234      17.610  14.792 -24.044  1.00 10.00      B   
ATOM   4764  CD  ARG B 234      16.724  14.393 -22.872  1.00 10.00      B   
ATOM   4765  NE  ARG B 234      15.750  13.365 -23.239  1.00 10.00      B   
ATOM   4766  HE  ARG B 234      16.087  12.444 -23.356  1.00 10.00      B   
ATOM   4767  CZ  ARG B 234      14.447  13.596 -23.411  1.00 10.00      B   
ATOM   4768  NH1 ARG B 234      13.955  14.821 -23.264  1.00 10.00      B   
ATOM   4769 HH11 ARG B 234      12.936  14.997 -23.402  1.00 10.00      B   
ATOM   4770 HH12 ARG B 234      14.582  15.616 -23.009  1.00 10.00      B   
ATOM   4771  NH2 ARG B 234      13.637  12.600 -23.748  1.00 10.00      B   
ATOM   4772 HH21 ARG B 234      12.618  12.781 -23.885  1.00 10.00      B   
ATOM   4773 HH22 ARG B 234      14.014  11.635 -23.875  1.00 10.00      B   
ATOM   4774  C   ARG B 234      18.347  17.553 -24.697  1.00 10.00      B   
ATOM   4775  O   ARG B 234      19.578  17.599 -24.621  1.00 10.00      B   
ATOM   4776  N   SER B 235      17.546  18.221 -23.884  1.00 10.00      B   
ATOM   4777  HN  SER B 235      16.575  18.152 -24.004  1.00 10.00      B   
ATOM   4778  CA  SER B 235      18.060  19.061 -22.819  1.00 10.00      B   
ATOM   4779  CB  SER B 235      17.253  20.358 -22.742  1.00 10.00      B   
ATOM   4780  OG  SER B 235      16.071  20.277 -23.528  1.00 10.00      B   
ATOM   4781  HG  SER B 235      15.645  21.147 -23.551  1.00 10.00      B   
ATOM   4782  C   SER B 235      18.004  18.329 -21.481  1.00 10.00      B   
ATOM   4783  O   SER B 235      17.026  17.643 -21.177  1.00 10.00      B   
ATOM   4784  N   GLN B 236      19.057  18.472 -20.689  1.00 10.00      B   
ATOM   4785  HN  GLN B 236      19.804  19.038 -20.984  1.00 10.00      B   
ATOM   4786  CA  GLN B 236      19.126  17.830 -19.386  1.00 10.00      B   
ATOM   4787  CB  GLN B 236      20.546  17.328 -19.111  1.00 10.00      B   
ATOM   4788  CG  GLN B 236      21.053  16.304 -20.119  1.00 10.00      B   
ATOM   4789  CD  GLN B 236      20.204  15.046 -20.161  1.00 10.00      B   
ATOM   4790  OE1 GLN B 236      19.615  14.644 -19.158  1.00 10.00      B   
ATOM   4791  NE2 GLN B 236      20.143  14.407 -21.318  1.00 10.00      B   
ATOM   4792 HE21 GLN B 236      20.646  14.772 -22.079  1.00 10.00      B   
ATOM   4793 HE22 GLN B 236      19.596  13.594 -21.371  1.00 10.00      B   
ATOM   4794  C   GLN B 236      18.670  18.800 -18.301  1.00 10.00      B   
ATOM   4795  O   GLN B 236      19.245  19.879 -18.136  1.00 10.00      B   
ATOM   4796  N   TYR B 237      17.628  18.417 -17.570  1.00 10.00      B   
ATOM   4797  HN  TYR B 237      17.221  17.541 -17.743  1.00 10.00      B   
ATOM   4798  CA  TYR B 237      17.073  19.264 -16.520  1.00 10.00      B   
ATOM   4799  CB  TYR B 237      15.565  19.037 -16.383  1.00 10.00      B   
ATOM   4800  CG  TYR B 237      14.798  19.213 -17.673  1.00 10.00      B   
ATOM   4801  CD1 TYR B 237      14.477  18.118 -18.464  1.00 10.00      B   
ATOM   4802  CD2 TYR B 237      14.397  20.472 -18.103  1.00 10.00      B   
ATOM   4803  CE1 TYR B 237      13.779  18.270 -19.645  1.00 10.00      B   
ATOM   4804  CE2 TYR B 237      13.698  20.633 -19.284  1.00 10.00      B   
ATOM   4805  CZ  TYR B 237      13.392  19.528 -20.050  1.00 10.00      B   
ATOM   4806  OH  TYR B 237      12.698  19.685 -21.225  1.00 10.00      B   
ATOM   4807  HH  TYR B 237      12.114  18.930 -21.353  1.00 10.00      B   
ATOM   4808  C   TYR B 237      17.760  19.049 -15.177  1.00 10.00      B   
ATOM   4809  O   TYR B 237      17.784  19.949 -14.338  1.00 10.00      B   
ATOM   4810  N   ARG B 238      18.311  17.861 -14.969  1.00 10.00      B   
ATOM   4811  HN  ARG B 238      18.275  17.183 -15.677  1.00 10.00      B   
ATOM   4812  CA  ARG B 238      18.990  17.548 -13.716  1.00 10.00      B   
ATOM   4813  CB  ARG B 238      18.898  16.051 -13.402  1.00 10.00      B   
ATOM   4814  CG  ARG B 238      17.495  15.576 -13.064  1.00 10.00      B   
ATOM   4815  CD  ARG B 238      17.069  14.422 -13.956  1.00 10.00      B   
ATOM   4816  NE  ARG B 238      17.766  13.178 -13.631  1.00 10.00      B   
ATOM   4817  HE  ARG B 238      17.771  12.896 -12.686  1.00 10.00      B   
ATOM   4818  CZ  ARG B 238      18.374  12.409 -14.532  1.00 10.00      B   
ATOM   4819  NH1 ARG B 238      18.377  12.757 -15.807  1.00 10.00      B   
ATOM   4820 HH11 ARG B 238      18.851  12.153 -16.513  1.00 10.00      B   
ATOM   4821 HH12 ARG B 238      17.904  13.633 -16.115  1.00 10.00      B   
ATOM   4822  NH2 ARG B 238      18.976  11.289 -14.160  1.00 10.00      B   
ATOM   4823 HH21 ARG B 238      18.975  10.999 -13.156  1.00 10.00      B   
ATOM   4824 HH22 ARG B 238      19.454  10.688 -14.868  1.00 10.00      B   
ATOM   4825  C   ARG B 238      20.445  17.996 -13.763  1.00 10.00      B   
ATOM   4826  O   ARG B 238      21.331  17.234 -14.152  1.00 10.00      B   
ATOM   4827  N   ILE B 239      20.684  19.238 -13.386  1.00 10.00      B   
ATOM   4828  HN  ILE B 239      19.937  19.803 -13.094  1.00 10.00      B   
ATOM   4829  CA  ILE B 239      22.029  19.786 -13.391  1.00 10.00      B   
ATOM   4830  CB  ILE B 239      22.023  21.286 -13.745  1.00 10.00      B   
ATOM   4831  CG1 ILE B 239      21.194  21.530 -15.011  1.00 10.00      B   
ATOM   4832  CG2 ILE B 239      23.447  21.793 -13.930  1.00 10.00      B   
ATOM   4833  CD1 ILE B 239      20.943  22.991 -15.309  1.00 10.00      B   
ATOM   4834  C   ILE B 239      22.691  19.589 -12.032  1.00 10.00      B   
ATOM   4835  O   ILE B 239      22.171  20.029 -11.008  1.00 10.00      B   
ATOM   4836  N   LEU B 240      23.833  18.919 -12.025  1.00 10.00      B   
ATOM   4837  HN  LEU B 240      24.204  18.592 -12.873  1.00 10.00      B   
ATOM   4838  CA  LEU B 240      24.558  18.671 -10.789  1.00 10.00      B   
ATOM   4839  CB  LEU B 240      25.214  17.287 -10.807  1.00 10.00      B   
ATOM   4840  CG  LEU B 240      24.270  16.084 -10.803  1.00 10.00      B   
ATOM   4841  CD1 LEU B 240      25.061  14.792 -10.927  1.00 10.00      B   
ATOM   4842  CD2 LEU B 240      23.418  16.072  -9.544  1.00 10.00      B   
ATOM   4843  C   LEU B 240      25.606  19.752 -10.565  1.00 10.00      B   
ATOM   4844  O   LEU B 240      26.648  19.769 -11.222  1.00 10.00      B   
ATOM   4845  N   THR B 241      25.317  20.665  -9.657  1.00 10.00      B   
ATOM   4846  HN  THR B 241      24.468  20.609  -9.171  1.00 10.00      B   
ATOM   4847  CA  THR B 241      26.233  21.745  -9.350  1.00 10.00      B   
ATOM   4848  CB  THR B 241      25.487  22.959  -8.762  1.00 10.00      B   
ATOM   4849  OG1 THR B 241      24.398  23.313  -9.630  1.00 10.00      B   
ATOM   4850  HG1 THR B 241      24.740  23.497 -10.513  1.00 10.00      B   
ATOM   4851  CG2 THR B 241      26.428  24.150  -8.622  1.00 10.00      B   
ATOM   4852  C   THR B 241      27.307  21.278  -8.371  1.00 10.00      B   
ATOM   4853  O   THR B 241      26.999  20.771  -7.290  1.00 10.00      B   
ATOM   4854  N   TRP B 242      28.563  21.426  -8.771  1.00 10.00      B   
ATOM   4855  HN  TRP B 242      28.743  21.809  -9.656  1.00 10.00      B   
ATOM   4856  CA  TRP B 242      29.683  21.041  -7.926  1.00 10.00      B   
ATOM   4857  CB  TRP B 242      31.000  21.126  -8.711  1.00 10.00      B   
ATOM   4858  CG  TRP B 242      31.122  20.157  -9.855  1.00 10.00      B   
ATOM   4859  CD1 TRP B 242      30.126  19.719 -10.680  1.00 10.00      B   
ATOM   4860  CD2 TRP B 242      32.321  19.515 -10.305  1.00 10.00      B   
ATOM   4861  NE1 TRP B 242      30.629  18.848 -11.613  1.00 10.00      B   
ATOM   4862  HE1 TRP B 242      30.109  18.401 -12.316  1.00 10.00      B   
ATOM   4863  CE2 TRP B 242      31.975  18.704 -11.403  1.00 10.00      B   
ATOM   4864  CE3 TRP B 242      33.655  19.547  -9.885  1.00 10.00      B   
ATOM   4865  CZ2 TRP B 242      32.913  17.934 -12.088  1.00 10.00      B   
ATOM   4866  CZ3 TRP B 242      34.584  18.781 -10.565  1.00 10.00      B   
ATOM   4867  CH2 TRP B 242      34.209  17.986 -11.655  1.00 10.00      B   
ATOM   4868  C   TRP B 242      29.745  21.985  -6.734  1.00 10.00      B   
ATOM   4869  O   TRP B 242      29.815  23.206  -6.906  1.00 10.00      B   
ATOM   4870  N   GLN B 243      29.706  21.437  -5.532  1.00 10.00      B   
ATOM   4871  HN  GLN B 243      29.656  20.451  -5.445  1.00 10.00      B   
ATOM   4872  CA  GLN B 243      29.753  22.259  -4.336  1.00 10.00      B   
ATOM   4873  CB  GLN B 243      29.070  21.563  -3.159  1.00 10.00      B   
ATOM   4874  CG  GLN B 243      27.556  21.534  -3.267  1.00 10.00      B   
ATOM   4875  CD  GLN B 243      26.963  22.925  -3.356  1.00 10.00      B   
ATOM   4876  OE1 GLN B 243      27.488  23.878  -2.778  1.00 10.00      B   
ATOM   4877  NE2 GLN B 243      25.872  23.056  -4.081  1.00 10.00      B   
ATOM   4878 HE21 GLN B 243      25.505  22.255  -4.518  1.00 10.00      B   
ATOM   4879 HE22 GLN B 243      25.473  23.948  -4.161  1.00 10.00      B   
ATOM   4880  C   GLN B 243      31.186  22.633  -3.987  1.00 10.00      B   
ATOM   4881  O   GLN B 243      32.134  22.135  -4.595  1.00 10.00      B   
ATOM   4882  N   ARG B 244      31.344  23.519  -3.014  1.00 10.00      B   
ATOM   4883  HN  ARG B 244      30.550  23.895  -2.574  1.00 10.00      B   
ATOM   4884  CA  ARG B 244      32.668  23.953  -2.590  1.00 10.00      B   
ATOM   4885  CB  ARG B 244      32.581  25.245  -1.769  1.00 10.00      B   
ATOM   4886  CG  ARG B 244      33.916  25.948  -1.566  1.00 10.00      B   
ATOM   4887  CD  ARG B 244      33.764  27.210  -0.729  1.00 10.00      B   
ATOM   4888  NE  ARG B 244      33.360  26.917   0.645  1.00 10.00      B   
ATOM   4889  HE  ARG B 244      32.403  26.750   0.808  1.00 10.00      B   
ATOM   4890  CZ  ARG B 244      34.209  26.861   1.672  1.00 10.00      B   
ATOM   4891  NH1 ARG B 244      35.506  27.074   1.478  1.00 10.00      B   
ATOM   4892 HH11 ARG B 244      35.864  27.289   0.525  1.00 10.00      B   
ATOM   4893 HH12 ARG B 244      36.173  27.021   2.279  1.00 10.00      B   
ATOM   4894  NH2 ARG B 244      33.760  26.611   2.894  1.00 10.00      B   
ATOM   4895 HH21 ARG B 244      34.422  26.567   3.700  1.00 10.00      B   
ATOM   4896 HH22 ARG B 244      32.741  26.458   3.059  1.00 10.00      B   
ATOM   4897  C   ARG B 244      33.353  22.857  -1.781  1.00 10.00      B   
ATOM   4898  O   ARG B 244      34.563  22.892  -1.567  1.00 10.00      B   
ATOM   4899  N   ARG B 245      32.573  21.872  -1.352  1.00 10.00      B   
ATOM   4900  HN  ARG B 245      31.620  21.884  -1.579  1.00 10.00      B   
ATOM   4901  CA  ARG B 245      33.105  20.772  -0.564  1.00 10.00      B   
ATOM   4902  CB  ARG B 245      32.031  20.173   0.350  1.00 10.00      B   
ATOM   4903  CG  ARG B 245      31.439  21.160   1.344  1.00 10.00      B   
ATOM   4904  CD  ARG B 245      31.039  20.472   2.642  1.00 10.00      B   
ATOM   4905  NE  ARG B 245      32.198  19.901   3.337  1.00 10.00      B   
ATOM   4906  HE  ARG B 245      32.427  18.965   3.133  1.00 10.00      B   
ATOM   4907  CZ  ARG B 245      32.944  20.568   4.220  1.00 10.00      B   
ATOM   4908  NH1 ARG B 245      32.653  21.828   4.518  1.00 10.00      B   
ATOM   4909 HH11 ARG B 245      33.237  22.358   5.203  1.00 10.00      B   
ATOM   4910 HH12 ARG B 245      31.837  22.301   4.070  1.00 10.00      B   
ATOM   4911  NH2 ARG B 245      33.984  19.973   4.795  1.00 10.00      B   
ATOM   4912 HH21 ARG B 245      34.219  18.981   4.558  1.00 10.00      B   
ATOM   4913 HH22 ARG B 245      34.572  20.492   5.486  1.00 10.00      B   
ATOM   4914  C   ARG B 245      33.726  19.691  -1.444  1.00 10.00      B   
ATOM   4915  O   ARG B 245      34.396  18.793  -0.939  1.00 10.00      B   
ATOM   4916  N   ASP B 246      33.502  19.783  -2.756  1.00 10.00      B   
ATOM   4917  HN  ASP B 246      32.945  20.517  -3.093  1.00 10.00      B   
ATOM   4918  CA  ASP B 246      34.045  18.809  -3.713  1.00 10.00      B   
ATOM   4919  CB  ASP B 246      33.710  19.222  -5.157  1.00 10.00      B   
ATOM   4920  CG  ASP B 246      34.650  18.625  -6.199  1.00 10.00      B   
ATOM   4921  OD1 ASP B 246      34.385  17.500  -6.679  1.00 10.00      B   
ATOM   4922  OD2 ASP B 246      35.656  19.292  -6.553  1.00 10.00      B   
ATOM   4923  C   ASP B 246      35.552  18.660  -3.550  1.00 10.00      B   
ATOM   4924  O   ASP B 246      36.054  17.578  -3.239  1.00 10.00      B   
ATOM   4925  N   THR B 247      36.268  19.762  -3.727  1.00 10.00      B   
ATOM   4926  HN  THR B 247      35.810  20.599  -3.952  1.00 10.00      B   
ATOM   4927  CA  THR B 247      37.715  19.753  -3.614  1.00 10.00      B   
ATOM   4928  CB  THR B 247      38.323  21.021  -4.241  1.00 10.00      B   
ATOM   4929  OG1 THR B 247      37.561  21.363  -5.410  1.00 10.00      B   
ATOM   4930  HG1 THR B 247      37.003  20.610  -5.657  1.00 10.00      B   
ATOM   4931  CG2 THR B 247      39.770  20.776  -4.648  1.00 10.00      B   
ATOM   4932  C   THR B 247      38.167  19.604  -2.161  1.00 10.00      B   
ATOM   4933  O   THR B 247      39.295  19.200  -1.892  1.00 10.00      B   
ATOM   4934  N   VAL B 248      37.279  19.913  -1.227  1.00 10.00      B   
ATOM   4935  HN  VAL B 248      36.386  20.212  -1.496  1.00 10.00      B   
ATOM   4936  CA  VAL B 248      37.602  19.804   0.192  1.00 10.00      B   
ATOM   4937  CB  VAL B 248      36.620  20.606   1.075  1.00 10.00      B   
ATOM   4938  CG1 VAL B 248      36.928  20.410   2.554  1.00 10.00      B   
ATOM   4939  CG2 VAL B 248      36.666  22.082   0.713  1.00 10.00      B   
ATOM   4940  C   VAL B 248      37.613  18.342   0.632  1.00 10.00      B   
ATOM   4941  O   VAL B 248      38.618  17.846   1.144  1.00 10.00      B   
ATOM   4942  N   THR B 249      36.499  17.651   0.409  1.00 10.00      B   
ATOM   4943  HN  THR B 249      35.733  18.096  -0.020  1.00 10.00      B   
ATOM   4944  CA  THR B 249      36.378  16.252   0.786  1.00 10.00      B   
ATOM   4945  CB  THR B 249      34.944  15.737   0.548  1.00 10.00      B   
ATOM   4946  OG1 THR B 249      34.004  16.760   0.913  1.00 10.00      B   
ATOM   4947  HG1 THR B 249      33.579  17.102   0.114  1.00 10.00      B   
ATOM   4948  CG2 THR B 249      34.678  14.493   1.382  1.00 10.00      B   
ATOM   4949  C   THR B 249      37.370  15.388   0.009  1.00 10.00      B   
ATOM   4950  O   THR B 249      37.942  14.440   0.550  1.00 10.00      B   
ATOM   4951  N   TRP B 250      37.579  15.732  -1.257  1.00 10.00      B   
ATOM   4952  HN  TRP B 250      37.090  16.496  -1.637  1.00 10.00      B   
ATOM   4953  CA  TRP B 250      38.506  14.992  -2.101  1.00 10.00      B   
ATOM   4954  CB  TRP B 250      38.365  15.415  -3.565  1.00 10.00      B   
ATOM   4955  CG  TRP B 250      39.106  14.529  -4.519  1.00 10.00      B   
ATOM   4956  CD1 TRP B 250      39.022  13.169  -4.609  1.00 10.00      B   
ATOM   4957  CD2 TRP B 250      40.043  14.940  -5.521  1.00 10.00      B   
ATOM   4958  NE1 TRP B 250      39.856  12.708  -5.598  1.00 10.00      B   
ATOM   4959  HE1 TRP B 250      39.978  11.766  -5.852  1.00 10.00      B   
ATOM   4960  CE2 TRP B 250      40.492  13.777  -6.174  1.00 10.00      B   
ATOM   4961  CE3 TRP B 250      40.546  16.179  -5.927  1.00 10.00      B   
ATOM   4962  CZ2 TRP B 250      41.419  13.816  -7.210  1.00 10.00      B   
ATOM   4963  CZ3 TRP B 250      41.466  16.215  -6.955  1.00 10.00      B   
ATOM   4964  CH2 TRP B 250      41.893  15.042  -7.585  1.00 10.00      B   
ATOM   4965  C   TRP B 250      39.943  15.178  -1.618  1.00 10.00      B   
ATOM   4966  O   TRP B 250      40.737  14.238  -1.634  1.00 10.00      B   
ATOM   4967  N   LEU B 251      40.265  16.389  -1.168  1.00 10.00      B   
ATOM   4968  HN  LEU B 251      39.588  17.099  -1.174  1.00 10.00      B   
ATOM   4969  CA  LEU B 251      41.604  16.686  -0.666  1.00 10.00      B   
ATOM   4970  CB  LEU B 251      41.754  18.177  -0.347  1.00 10.00      B   
ATOM   4971  CG  LEU B 251      43.155  18.640   0.063  1.00 10.00      B   
ATOM   4972  CD1 LEU B 251      44.119  18.561  -1.113  1.00 10.00      B   
ATOM   4973  CD2 LEU B 251      43.112  20.047   0.638  1.00 10.00      B   
ATOM   4974  C   LEU B 251      41.892  15.857   0.579  1.00 10.00      B   
ATOM   4975  O   LEU B 251      43.013  15.386   0.780  1.00 10.00      B   
ATOM   4976  N   LEU B 252      40.867  15.678   1.409  1.00 10.00      B   
ATOM   4977  HN  LEU B 252      40.003  16.091   1.195  1.00 10.00      B   
ATOM   4978  CA  LEU B 252      40.995  14.889   2.627  1.00 10.00      B   
ATOM   4979  CB  LEU B 252      39.697  14.935   3.437  1.00 10.00      B   
ATOM   4980  CG  LEU B 252      39.272  16.309   3.955  1.00 10.00      B   
ATOM   4981  CD1 LEU B 252      37.906  16.229   4.617  1.00 10.00      B   
ATOM   4982  CD2 LEU B 252      40.307  16.862   4.921  1.00 10.00      B   
ATOM   4983  C   LEU B 252      41.334  13.448   2.270  1.00 10.00      B   
ATOM   4984  O   LEU B 252      42.161  12.809   2.922  1.00 10.00      B   
ATOM   4985  N   PHE B 253      40.693  12.949   1.219  1.00 10.00      B   
ATOM   4986  HN  PHE B 253      40.043  13.510   0.744  1.00 10.00      B   
ATOM   4987  CA  PHE B 253      40.934  11.595   0.753  1.00 10.00      B   
ATOM   4988  CB  PHE B 253      39.901  11.196  -0.305  1.00 10.00      B   
ATOM   4989  CG  PHE B 253      40.087   9.806  -0.847  1.00 10.00      B   
ATOM   4990  CD1 PHE B 253      39.694   8.702  -0.109  1.00 10.00      B   
ATOM   4991  CD2 PHE B 253      40.654   9.602  -2.094  1.00 10.00      B   
ATOM   4992  CE1 PHE B 253      39.863   7.422  -0.604  1.00 10.00      B   
ATOM   4993  CE2 PHE B 253      40.826   8.324  -2.595  1.00 10.00      B   
ATOM   4994  CZ  PHE B 253      40.429   7.232  -1.848  1.00 10.00      B   
ATOM   4995  C   PHE B 253      42.345  11.485   0.187  1.00 10.00      B   
ATOM   4996  O   PHE B 253      43.038  10.498   0.425  1.00 10.00      B   
ATOM   4997  N   LEU B 254      42.761  12.506  -0.560  1.00 10.00      B   
ATOM   4998  HN  LEU B 254      42.148  13.256  -0.726  1.00 10.00      B   
ATOM   4999  CA  LEU B 254      44.095  12.537  -1.150  1.00 10.00      B   
ATOM   5000  CB  LEU B 254      44.291  13.798  -1.999  1.00 10.00      B   
ATOM   5001  CG  LEU B 254      43.482  13.885  -3.297  1.00 10.00      B   
ATOM   5002  CD1 LEU B 254      43.738  15.213  -3.993  1.00 10.00      B   
ATOM   5003  CD2 LEU B 254      43.812  12.721  -4.221  1.00 10.00      B   
ATOM   5004  C   LEU B 254      45.165  12.465  -0.068  1.00 10.00      B   
ATOM   5005  O   LEU B 254      46.099  11.668  -0.160  1.00 10.00      B   
ATOM   5006  N   LEU B 255      45.011  13.291   0.963  1.00 10.00      B   
ATOM   5007  HN  LEU B 255      44.240  13.902   0.975  1.00 10.00      B   
ATOM   5008  CA  LEU B 255      45.956  13.323   2.072  1.00 10.00      B   
ATOM   5009  CB  LEU B 255      45.536  14.377   3.100  1.00 10.00      B   
ATOM   5010  CG  LEU B 255      45.660  15.837   2.661  1.00 10.00      B   
ATOM   5011  CD1 LEU B 255      44.948  16.752   3.645  1.00 10.00      B   
ATOM   5012  CD2 LEU B 255      47.124  16.231   2.520  1.00 10.00      B   
ATOM   5013  C   LEU B 255      46.053  11.953   2.738  1.00 10.00      B   
ATOM   5014  O   LEU B 255      47.152  11.452   2.995  1.00 10.00      B   
ATOM   5015  N   GLY B 256      44.897  11.349   2.995  1.00 10.00      B   
ATOM   5016  HN  GLY B 256      44.055  11.802   2.761  1.00 10.00      B   
ATOM   5017  CA  GLY B 256      44.858  10.043   3.621  1.00 10.00      B   
ATOM   5018  C   GLY B 256      45.410   8.954   2.720  1.00 10.00      B   
ATOM   5019  O   GLY B 256      46.042   8.012   3.193  1.00 10.00      B   
ATOM   5020  N   PHE B 257      45.169   9.086   1.422  1.00 10.00      B   
ATOM   5021  HN  PHE B 257      44.646   9.858   1.110  1.00 10.00      B   
ATOM   5022  CA  PHE B 257      45.646   8.116   0.444  1.00 10.00      B   
ATOM   5023  CB  PHE B 257      45.039   8.408  -0.933  1.00 10.00      B   
ATOM   5024  CG  PHE B 257      45.462   7.450  -2.011  1.00 10.00      B   
ATOM   5025  CD1 PHE B 257      44.968   6.157  -2.040  1.00 10.00      B   
ATOM   5026  CD2 PHE B 257      46.350   7.845  -2.999  1.00 10.00      B   
ATOM   5027  CE1 PHE B 257      45.352   5.275  -3.031  1.00 10.00      B   
ATOM   5028  CE2 PHE B 257      46.740   6.967  -3.992  1.00 10.00      B   
ATOM   5029  CZ  PHE B 257      46.239   5.681  -4.008  1.00 10.00      B   
ATOM   5030  C   PHE B 257      47.167   8.145   0.369  1.00 10.00      B   
ATOM   5031  O   PHE B 257      47.822   7.103   0.429  1.00 10.00      B   
ATOM   5032  N   VAL B 258      47.722   9.345   0.256  1.00 10.00      B   
ATOM   5033  HN  VAL B 258      47.141  10.137   0.214  1.00 10.00      B   
ATOM   5034  CA  VAL B 258      49.167   9.519   0.184  1.00 10.00      B   
ATOM   5035  CB  VAL B 258      49.552  10.983  -0.135  1.00 10.00      B   
ATOM   5036  CG1 VAL B 258      51.064  11.153  -0.183  1.00 10.00      B   
ATOM   5037  CG2 VAL B 258      48.935  11.419  -1.457  1.00 10.00      B   
ATOM   5038  C   VAL B 258      49.818   9.076   1.494  1.00 10.00      B   
ATOM   5039  O   VAL B 258      50.940   8.576   1.506  1.00 10.00      B   
ATOM   5040  N   ALA B 259      49.082   9.226   2.591  1.00 10.00      B   
ATOM   5041  HN  ALA B 259      48.181   9.609   2.510  1.00 10.00      B   
ATOM   5042  CA  ALA B 259      49.573   8.840   3.909  1.00 10.00      B   
ATOM   5043  CB  ALA B 259      48.617   9.304   4.996  1.00 10.00      B   
ATOM   5044  C   ALA B 259      49.795   7.335   3.997  1.00 10.00      B   
ATOM   5045  O   ALA B 259      50.599   6.865   4.794  1.00 10.00      B   
ATOM   5046  N   ILE B 260      49.081   6.583   3.172  1.00 10.00      B   
ATOM   5047  HN  ILE B 260      48.444   7.015   2.563  1.00 10.00      B   
ATOM   5048  CA  ILE B 260      49.214   5.131   3.149  1.00 10.00      B   
ATOM   5049  CB  ILE B 260      48.004   4.465   2.448  1.00 10.00      B   
ATOM   5050  CG1 ILE B 260      46.688   4.905   3.098  1.00 10.00      B   
ATOM   5051  CG2 ILE B 260      48.119   2.945   2.459  1.00 10.00      B   
ATOM   5052  CD1 ILE B 260      46.569   4.546   4.564  1.00 10.00      B   
ATOM   5053  C   ILE B 260      50.506   4.744   2.425  1.00 10.00      B   
ATOM   5054  O   ILE B 260      51.066   3.669   2.644  1.00 10.00      B   
ATOM   5055  N   LEU B 261      50.995   5.655   1.596  1.00 10.00      B   
ATOM   5056  HN  LEU B 261      50.531   6.515   1.506  1.00 10.00      B   
ATOM   5057  CA  LEU B 261      52.210   5.427   0.824  1.00 10.00      B   
ATOM   5058  CB  LEU B 261      52.067   6.053  -0.564  1.00 10.00      B   
ATOM   5059  CG  LEU B 261      50.911   5.536  -1.421  1.00 10.00      B   
ATOM   5060  CD1 LEU B 261      50.696   6.432  -2.631  1.00 10.00      B   
ATOM   5061  CD2 LEU B 261      51.164   4.101  -1.854  1.00 10.00      B   
ATOM   5062  C   LEU B 261      53.437   6.002   1.531  1.00 10.00      B   
ATOM   5063  O   LEU B 261      54.538   6.008   0.976  1.00 10.00      B   
ATOM   5064  N   ILE B 262      53.242   6.483   2.755  1.00 10.00      B   
ATOM   5065  HN  ILE B 262      52.346   6.433   3.151  1.00 10.00      B   
ATOM   5066  CB  ILE B 262      54.136   8.587   3.734  1.00 10.00      B   
ATOM   5067  CG1 ILE B 262      54.015   9.283   2.375  1.00 10.00      B   
ATOM   5068  CG2 ILE B 262      55.294   9.180   4.528  1.00 10.00      B   
ATOM   5069  CD1 ILE B 262      53.703  10.762   2.464  1.00 10.00      B   
ATOM   5070  CA  ILE B 262      54.325   7.063   3.541  1.00 10.00      B   
ATOM   5071  C   ILE B 262      54.399   6.382   4.903  1.00 10.00      B   
ATOM   5072  O   ILE B 262      55.515   6.206   5.433  1.00 10.00      B   
ATOM   5073  OXT ILE B 262      53.335   6.009   5.432  1.00 10.00      B   
END
