# Supplementary material for: Large-scale discovery of protein interactions at residue resolution using co-evolution calculated from genomic sequences
Source: Nat Commun. 2021 Mar 2;12:1396. doi: 10.1038/s41467-021-21636-z (PMC7925567; doi:10.1038/s41467-021-21636-z)
Supplement: Supplementary file 12 — Supplementary Data 10 [file 41467_2021_21636_MOESM12_ESM.zip › supplementary/allpdb0162_ECFA2_ECFT/models/haddock_top5_haddock_77w.pdb]

REMARK FILENAME="haddock_77w.pdb0"
REMARK ===============================================================
REMARK HADDOCK run for haddock
REMARK initial structure: haddock_77.pdb
REMARK final NOE weights: unambig 50 amb: 50
REMARK ===============================================================
REMARK            total,bonds,angles,improper,dihe,vdw,elec,air,cdih,coup,rdcs,vean,dani,xpcs,rg
REMARK energies: -235.487, 0, 0, 0, 0, -65.0631, -170.507, 8.235216E-02, 0, 0, 0, 0, 0, 0, 0
REMARK ===============================================================
REMARK            bonds,angles,impropers,dihe,air,cdih,coup,rdcs,vean,dani,xpcs
REMARK rms-dev.: 0,0,0,0,1.814962E-02,0,0, 0, 0, 0, 0
REMARK ===============================================================
REMARK               air,cdih,coup,rdcs,vean,dani,xpcs
REMARK               >0.3,>5,>1,>0,>5,>0.2,>0.2
REMARK violations.: 0, 0, 0, 0, 0, 0, 0
REMARK ===============================================================
REMARK                        CVpartition#,violations,rms
REMARK AIRs cross-validation: 1, 0, NaN
REMARK ===============================================================
REMARK NCS energy: 0
REMARK ===============================================================
REMARK Symmetry energy: 0
REMARK ===============================================================
REMARK Desolvation energy: -21.6716
REMARK Internal energy free molecules: 137489
REMARK Internal energy complex: -19303
REMARK Binding energy: -157049
REMARK ===============================================================
REMARK buried surface area: 2112.33
REMARK ===============================================================
REMARK water - chain1: 0 0 0
REMARK water - chain2: 0 0 0
REMARK water - chain3: 0 0 0
REMARK water - chain4: 0 0 0
REMARK water - chain5: 0 0 0
REMARK water - chain6: 0 0 0
REMARK ===============================================================
REMARK water - water: 0 0 0
REMARK ===============================================================
REMARK DATE:27-Jul-2020  06:13:56       created by user: he47
REMARK VERSION:1.3
ATOM      1  CB  ALA A   2     -22.919  -6.970  17.810  1.00 10.00      A   
ATOM      2  C   ALA A   2     -20.860  -7.858  16.685  1.00 10.00      A   
ATOM      3  O   ALA A   2     -20.229  -8.871  16.997  1.00 10.00      A   
ATOM      4  N   ALA A   2     -22.898  -9.238  16.840  1.00 10.00      A   
ATOM      5  HT1 ALA A   2     -22.701  -9.597  17.794  1.00 10.00      A   
ATOM      6  HT2 ALA A   2     -22.438  -9.868  16.145  1.00 10.00      A   
ATOM      7  HT3 ALA A   2     -23.930  -9.260  16.676  1.00 10.00      A   
ATOM      8  CA  ALA A   2     -22.384  -7.858  16.697  1.00 10.00      A   
ATOM      9  N   ILE A   3     -20.270  -6.725  16.324  1.00 10.00      A   
ATOM     10  HN  ILE A   3     -20.827  -5.943  16.107  1.00 10.00      A   
ATOM     11  CA  ILE A   3     -18.818  -6.603  16.258  1.00 10.00      A   
ATOM     12  CB  ILE A   3     -18.340  -6.327  14.815  1.00 10.00      A   
ATOM     13  CG1 ILE A   3     -18.929  -7.358  13.845  1.00 10.00      A   
ATOM     14  CG2 ILE A   3     -16.820  -6.340  14.744  1.00 10.00      A   
ATOM     15  CD1 ILE A   3     -18.614  -7.086  12.389  1.00 10.00      A   
ATOM     16  C   ILE A   3     -18.332  -5.480  17.173  1.00 10.00      A   
ATOM     17  O   ILE A   3     -18.848  -4.359  17.126  1.00 10.00      A   
ATOM     18  N   ALA A   4     -17.341  -5.788  18.004  1.00 10.00      A   
ATOM     19  HN  ALA A   4     -16.964  -6.697  17.985  1.00 10.00      A   
ATOM     20  CA  ALA A   4     -16.783  -4.813  18.933  1.00 10.00      A   
ATOM     21  CB  ALA A   4     -17.237  -5.107  20.355  1.00 10.00      A   
ATOM     22  C   ALA A   4     -15.259  -4.789  18.851  1.00 10.00      A   
ATOM     23  O   ALA A   4     -14.610  -5.837  18.771  1.00 10.00      A   
ATOM     24  N   PHE A   5     -14.699  -3.588  18.857  1.00 10.00      A   
ATOM     25  HN  PHE A   5     -15.274  -2.794  18.903  1.00 10.00      A   
ATOM     26  CA  PHE A   5     -13.255  -3.408  18.791  1.00 10.00      A   
ATOM     27  CB  PHE A   5     -12.878  -2.525  17.600  1.00 10.00      A   
ATOM     28  CG  PHE A   5     -13.465  -2.981  16.296  1.00 10.00      A   
ATOM     29  CD1 PHE A   5     -14.540  -2.315  15.736  1.00 10.00      A   
ATOM     30  CD2 PHE A   5     -12.946  -4.081  15.637  1.00 10.00      A   
ATOM     31  CE1 PHE A   5     -15.086  -2.733  14.540  1.00 10.00      A   
ATOM     32  CE2 PHE A   5     -13.487  -4.505  14.440  1.00 10.00      A   
ATOM     33  CZ  PHE A   5     -14.559  -3.830  13.891  1.00 10.00      A   
ATOM     34  C   PHE A   5     -12.742  -2.783  20.082  1.00 10.00      A   
ATOM     35  O   PHE A   5     -12.958  -1.595  20.335  1.00 10.00      A   
ATOM     36  N   GLU A   6     -12.063  -3.584  20.888  1.00 10.00      A   
ATOM     37  HN  GLU A   6     -11.912  -4.518  20.619  1.00 10.00      A   
ATOM     38  CA  GLU A   6     -11.530  -3.117  22.160  1.00 10.00      A   
ATOM     39  CB  GLU A   6     -11.587  -4.235  23.200  1.00 10.00      A   
ATOM     40  CG  GLU A   6     -12.995  -4.675  23.567  1.00 10.00      A   
ATOM     41  CD  GLU A   6     -13.006  -5.810  24.569  1.00 10.00      A   
ATOM     42  OE1 GLU A   6     -12.162  -5.802  25.492  1.00 10.00      A   
ATOM     43  OE2 GLU A   6     -13.861  -6.714  24.442  1.00 10.00      A   
ATOM     44  C   GLU A   6     -10.100  -2.604  22.019  1.00 10.00      A   
ATOM     45  O   GLU A   6      -9.147  -3.383  22.096  1.00 10.00      A   
ATOM     46  N   HIS A   7      -9.976  -1.292  21.803  1.00 10.00      A   
ATOM     47  HN  HIS A   7     -10.792  -0.751  21.729  1.00 10.00      A   
ATOM     48  CA  HIS A   7      -8.673  -0.626  21.657  1.00 10.00      A   
ATOM     49  CB  HIS A   7      -7.992  -0.417  23.013  1.00 10.00      A   
ATOM     50  CG  HIS A   7      -8.641   0.633  23.859  1.00 10.00      A   
ATOM     51  ND1 HIS A   7      -8.439   1.983  23.671  1.00 10.00      A   
ATOM     52  HD1 HIS A   7      -7.850   2.390  22.983  1.00 10.00      A   
ATOM     53  CD2 HIS A   7      -9.500   0.526  24.897  1.00 10.00      A   
ATOM     54  CE1 HIS A   7      -9.145   2.661  24.554  1.00 10.00      A   
ATOM     55  NE2 HIS A   7      -9.798   1.801  25.310  1.00 10.00      A   
ATOM     56  HE2 HIS A   7     -10.409   2.037  26.043  1.00 10.00      A   
ATOM     57  C   HIS A   7      -7.756  -1.368  20.694  1.00 10.00      A   
ATOM     58  O   HIS A   7      -6.763  -1.971  21.101  1.00 10.00      A   
ATOM     59  N   VAL A   8      -8.097  -1.316  19.417  1.00 10.00      A   
ATOM     60  HN  VAL A   8      -8.886  -0.792  19.153  1.00 10.00      A   
ATOM     61  CA  VAL A   8      -7.326  -2.001  18.394  1.00 10.00      A   
ATOM     62  CB  VAL A   8      -8.257  -2.654  17.354  1.00 10.00      A   
ATOM     63  CG1 VAL A   8      -7.461  -3.424  16.313  1.00 10.00      A   
ATOM     64  CG2 VAL A   8      -9.262  -3.565  18.041  1.00 10.00      A   
ATOM     65  C   VAL A   8      -6.358  -1.052  17.690  1.00 10.00      A   
ATOM     66  O   VAL A   8      -6.735   0.044  17.279  1.00 10.00      A   
ATOM     67  N   THR A   9      -5.109  -1.476  17.573  1.00 10.00      A   
ATOM     68  HN  THR A   9      -4.865  -2.349  17.955  1.00 10.00      A   
ATOM     69  CA  THR A   9      -4.086  -0.686  16.910  1.00 10.00      A   
ATOM     70  CB  THR A   9      -3.226   0.100  17.936  1.00 10.00      A   
ATOM     71  OG1 THR A   9      -3.151   1.481  17.560  1.00 10.00      A   
ATOM     72  HG1 THR A   9      -2.911   1.547  16.627  1.00 10.00      A   
ATOM     73  CG2 THR A   9      -1.820  -0.470  18.076  1.00 10.00      A   
ATOM     74  C   THR A   9      -3.222  -1.592  16.026  1.00 10.00      A   
ATOM     75  O   THR A   9      -3.045  -2.779  16.328  1.00 10.00      A   
ATOM     76  N   TYR A  10      -2.714  -1.046  14.925  1.00 10.00      A   
ATOM     77  HN  TYR A  10      -2.886  -0.097  14.733  1.00 10.00      A   
ATOM     78  CA  TYR A  10      -1.886  -1.817  14.006  1.00 10.00      A   
ATOM     79  CB  TYR A  10      -2.742  -2.516  12.941  1.00 10.00      A   
ATOM     80  CG  TYR A  10      -1.936  -3.299  11.923  1.00 10.00      A   
ATOM     81  CD1 TYR A  10      -1.396  -4.538  12.241  1.00 10.00      A   
ATOM     82  CD2 TYR A  10      -1.711  -2.797  10.647  1.00 10.00      A   
ATOM     83  CE1 TYR A  10      -0.653  -5.253  11.320  1.00 10.00      A   
ATOM     84  CE2 TYR A  10      -0.971  -3.505   9.719  1.00 10.00      A   
ATOM     85  CZ  TYR A  10      -0.445  -4.732  10.061  1.00 10.00      A   
ATOM     86  OH  TYR A  10       0.297  -5.438   9.139  1.00 10.00      A   
ATOM     87  HH  TYR A  10       0.984  -4.867   8.785  1.00 10.00      A   
ATOM     88  C   TYR A  10      -0.840  -0.937  13.340  1.00 10.00      A   
ATOM     89  O   TYR A  10      -1.146   0.163  12.869  1.00 10.00      A   
ATOM     90  N   THR A  11       0.387  -1.430  13.305  1.00 10.00      A   
ATOM     91  HN  THR A  11       0.560  -2.311  13.707  1.00 10.00      A   
ATOM     92  CA  THR A  11       1.487  -0.709  12.692  1.00 10.00      A   
ATOM     93  CB  THR A  11       2.512  -0.236  13.754  1.00 10.00      A   
ATOM     94  OG1 THR A  11       3.526   0.577  13.147  1.00 10.00      A   
ATOM     95  HG1 THR A  11       4.380   0.143  13.244  1.00 10.00      A   
ATOM     96  CG2 THR A  11       3.159  -1.415  14.463  1.00 10.00      A   
ATOM     97  C   THR A  11       2.166  -1.590  11.637  1.00 10.00      A   
ATOM     98  O   THR A  11       2.183  -2.818  11.758  1.00 10.00      A   
ATOM     99  N   TYR A  12       2.698  -0.964  10.595  1.00 10.00      A   
ATOM    100  HN  TYR A  12       2.645   0.016  10.548  1.00 10.00      A   
ATOM    101  CA  TYR A  12       3.376  -1.693   9.529  1.00 10.00      A   
ATOM    102  CB  TYR A  12       3.284  -0.929   8.203  1.00 10.00      A   
ATOM    103  CG  TYR A  12       1.924  -0.980   7.539  1.00 10.00      A   
ATOM    104  CD1 TYR A  12       1.025   0.071   7.671  1.00 10.00      A   
ATOM    105  CD2 TYR A  12       1.542  -2.073   6.770  1.00 10.00      A   
ATOM    106  CE1 TYR A  12      -0.214   0.036   7.057  1.00 10.00      A   
ATOM    107  CE2 TYR A  12       0.302  -2.118   6.153  1.00 10.00      A   
ATOM    108  CZ  TYR A  12      -0.572  -1.059   6.300  1.00 10.00      A   
ATOM    109  OH  TYR A  12      -1.805  -1.095   5.687  1.00 10.00      A   
ATOM    110  HH  TYR A  12      -2.047  -2.013   5.507  1.00 10.00      A   
ATOM    111  C   TYR A  12       4.838  -1.923   9.891  1.00 10.00      A   
ATOM    112  O   TYR A  12       5.447  -1.089  10.560  1.00 10.00      A   
ATOM    113  N   GLN A  13       5.380  -3.062   9.452  1.00 10.00      A   
ATOM    114  HN  GLN A  13       4.818  -3.683   8.941  1.00 10.00      A   
ATOM    115  CA  GLN A  13       6.777  -3.430   9.708  1.00 10.00      A   
ATOM    116  CB  GLN A  13       7.757  -2.331   9.272  1.00 10.00      A   
ATOM    117  CG  GLN A  13       8.033  -2.292   7.777  1.00 10.00      A   
ATOM    118  CD  GLN A  13       8.845  -3.482   7.300  1.00 10.00      A   
ATOM    119  OE1 GLN A  13      10.075  -3.471   7.358  1.00 10.00      A   
ATOM    120  NE2 GLN A  13       8.166  -4.506   6.807  1.00 10.00      A   
ATOM    121 HE21 GLN A  13       7.187  -4.442   6.774  1.00 10.00      A   
ATOM    122 HE22 GLN A  13       8.670  -5.289   6.495  1.00 10.00      A   
ATOM    123  C   GLN A  13       7.016  -3.846  11.161  1.00 10.00      A   
ATOM    124  O   GLN A  13       8.164  -3.919  11.610  1.00 10.00      A   
ATOM    125  N   ALA A  14       5.925  -4.138  11.870  1.00 10.00      A   
ATOM    126  HN  ALA A  14       5.052  -4.072  11.433  1.00 10.00      A   
ATOM    127  CA  ALA A  14       5.976  -4.558  13.271  1.00 10.00      A   
ATOM    128  CB  ALA A  14       6.561  -5.958  13.412  1.00 10.00      A   
ATOM    129  C   ALA A  14       6.696  -3.545  14.168  1.00 10.00      A   
ATOM    130  O   ALA A  14       6.247  -2.408  14.320  1.00 10.00      A   
ATOM    131  N   GLY A  15       7.810  -3.955  14.759  1.00 10.00      A   
ATOM    132  HN  GLY A  15       8.138  -4.866  14.596  1.00 10.00      A   
ATOM    133  CA  GLY A  15       8.551  -3.070  15.634  1.00 10.00      A   
ATOM    134  C   GLY A  15       9.892  -2.687  15.056  1.00 10.00      A   
ATOM    135  O   GLY A  15      10.885  -3.379  15.265  1.00 10.00      A   
ATOM    136  N   THR A  16       9.917  -1.592  14.317  1.00 10.00      A   
ATOM    137  HN  THR A  16       9.087  -1.091  14.181  1.00 10.00      A   
ATOM    138  CA  THR A  16      11.141  -1.103  13.703  1.00 10.00      A   
ATOM    139  CB  THR A  16      11.289  -1.651  12.269  1.00 10.00      A   
ATOM    140  OG1 THR A  16       9.992  -1.809  11.683  1.00 10.00      A   
ATOM    141  HG1 THR A  16       9.530  -2.535  12.118  1.00 10.00      A   
ATOM    142  CG2 THR A  16      12.017  -2.985  12.270  1.00 10.00      A   
ATOM    143  C   THR A  16      11.114   0.421  13.647  1.00 10.00      A   
ATOM    144  O   THR A  16      10.053   1.024  13.802  1.00 10.00      A   
ATOM    145  N   PRO A  17      12.272   1.069  13.449  1.00 10.00      A   
ATOM    146  CA  PRO A  17      12.343   2.534  13.358  1.00 10.00      A   
ATOM    147  CB  PRO A  17      13.844   2.816  13.213  1.00 10.00      A   
ATOM    148  CG  PRO A  17      14.517   1.576  13.692  1.00 10.00      A   
ATOM    149  CD  PRO A  17      13.599   0.447  13.333  1.00 10.00      A   
ATOM    150  C   PRO A  17      11.591   3.042  12.126  1.00 10.00      A   
ATOM    151  O   PRO A  17      11.062   4.151  12.116  1.00 10.00      A   
ATOM    152  N   MET A  18      11.537   2.210  11.094  1.00 10.00      A   
ATOM    153  HN  MET A  18      11.969   1.331  11.167  1.00 10.00      A   
ATOM    154  CA  MET A  18      10.855   2.564   9.856  1.00 10.00      A   
ATOM    155  CB  MET A  18      11.592   1.991   8.640  1.00 10.00      A   
ATOM    156  CG  MET A  18      11.705   0.474   8.625  1.00 10.00      A   
ATOM    157  SD  MET A  18      13.136  -0.133   9.540  1.00 10.00      A   
ATOM    158  CE  MET A  18      14.473   0.440   8.492  1.00 10.00      A   
ATOM    159  C   MET A  18       9.401   2.093   9.867  1.00 10.00      A   
ATOM    160  O   MET A  18       8.758   2.012   8.820  1.00 10.00      A   
ATOM    161  N   ALA A  19       8.888   1.785  11.052  1.00 10.00      A   
ATOM    162  HN  ALA A  19       9.446   1.874  11.854  1.00 10.00      A   
ATOM    163  CA  ALA A  19       7.511   1.329  11.192  1.00 10.00      A   
ATOM    164  CB  ALA A  19       7.294   0.667  12.544  1.00 10.00      A   
ATOM    165  C   ALA A  19       6.539   2.489  11.010  1.00 10.00      A   
ATOM    166  O   ALA A  19       6.838   3.628  11.376  1.00 10.00      A   
ATOM    167  N   HIS A  20       5.380   2.196  10.442  1.00 10.00      A   
ATOM    168  HN  HIS A  20       5.196   1.266  10.181  1.00 10.00      A   
ATOM    169  CA  HIS A  20       4.367   3.211  10.209  1.00 10.00      A   
ATOM    170  CB  HIS A  20       4.223   3.485   8.709  1.00 10.00      A   
ATOM    171  CG  HIS A  20       3.737   4.865   8.374  1.00 10.00      A   
ATOM    172  ND1 HIS A  20       2.751   5.111   7.439  1.00 10.00      A   
ATOM    173  HD1 HIS A  20       2.283   4.431   6.905  1.00 10.00      A   
ATOM    174  CD2 HIS A  20       4.107   6.078   8.849  1.00 10.00      A   
ATOM    175  CE1 HIS A  20       2.539   6.413   7.355  1.00 10.00      A   
ATOM    176  NE2 HIS A  20       3.346   7.020   8.202  1.00 10.00      A   
ATOM    177  HE2 HIS A  20       3.389   7.991   8.350  1.00 10.00      A   
ATOM    178  C   HIS A  20       3.037   2.762  10.801  1.00 10.00      A   
ATOM    179  O   HIS A  20       2.400   1.836  10.296  1.00 10.00      A   
ATOM    180  N   THR A  21       2.640   3.402  11.888  1.00 10.00      A   
ATOM    181  HN  THR A  21       3.198   4.127  12.248  1.00 10.00      A   
ATOM    182  CA  THR A  21       1.398   3.068  12.569  1.00 10.00      A   
ATOM    183  CB  THR A  21       1.396   3.624  14.002  1.00 10.00      A   
ATOM    184  OG1 THR A  21       2.715   3.497  14.550  1.00 10.00      A   
ATOM    185  HG1 THR A  21       3.134   2.702  14.196  1.00 10.00      A   
ATOM    186  CG2 THR A  21       0.409   2.861  14.874  1.00 10.00      A   
ATOM    187  C   THR A  21       0.193   3.613  11.815  1.00 10.00      A   
ATOM    188  O   THR A  21      -0.061   4.818  11.814  1.00 10.00      A   
ATOM    189  N   ALA A  22      -0.538   2.719  11.168  1.00 10.00      A   
ATOM    190  HN  ALA A  22      -0.279   1.776  11.203  1.00 10.00      A   
ATOM    191  CA  ALA A  22      -1.719   3.103  10.416  1.00 10.00      A   
ATOM    192  CB  ALA A  22      -2.042   2.052   9.366  1.00 10.00      A   
ATOM    193  C   ALA A  22      -2.898   3.300  11.357  1.00 10.00      A   
ATOM    194  O   ALA A  22      -3.366   4.420  11.553  1.00 10.00      A   
ATOM    195  N   LEU A  23      -3.351   2.210  11.963  1.00 10.00      A   
ATOM    196  HN  LEU A  23      -2.911   1.351  11.793  1.00 10.00      A   
ATOM    197  CA  LEU A  23      -4.469   2.260  12.889  1.00 10.00      A   
ATOM    198  CB  LEU A  23      -5.151   0.895  12.964  1.00 10.00      A   
ATOM    199  CG  LEU A  23      -6.525   0.863  13.629  1.00 10.00      A   
ATOM    200  CD1 LEU A  23      -7.516   1.708  12.843  1.00 10.00      A   
ATOM    201  CD2 LEU A  23      -7.019  -0.568  13.750  1.00 10.00      A   
ATOM    202  C   LEU A  23      -3.971   2.678  14.265  1.00 10.00      A   
ATOM    203  O   LEU A  23      -3.166   1.974  14.882  1.00 10.00      A   
ATOM    204  N   THR A  24      -4.446   3.817  14.741  1.00 10.00      A   
ATOM    205  HN  THR A  24      -5.113   4.319  14.218  1.00 10.00      A   
ATOM    206  CA  THR A  24      -4.017   4.334  16.031  1.00 10.00      A   
ATOM    207  CB  THR A  24      -3.424   5.746  15.887  1.00 10.00      A   
ATOM    208  OG1 THR A  24      -2.793   5.854  14.600  1.00 10.00      A   
ATOM    209  HG1 THR A  24      -3.069   5.112  14.049  1.00 10.00      A   
ATOM    210  CG2 THR A  24      -2.389   5.998  16.975  1.00 10.00      A   
ATOM    211  C   THR A  24      -5.148   4.352  17.057  1.00 10.00      A   
ATOM    212  O   THR A  24      -5.972   5.269  17.069  1.00 10.00      A   
ATOM    213  N   ASP A  25      -5.166   3.319  17.899  1.00 10.00      A   
ATOM    214  HN  ASP A  25      -4.480   2.621  17.795  1.00 10.00      A   
ATOM    215  CA  ASP A  25      -6.155   3.165  18.972  1.00 10.00      A   
ATOM    216  CB  ASP A  25      -5.841   4.081  20.161  1.00 10.00      A   
ATOM    217  CG  ASP A  25      -6.768   3.850  21.340  1.00 10.00      A   
ATOM    218  OD1 ASP A  25      -6.609   2.826  22.036  1.00 10.00      A   
ATOM    219  OD2 ASP A  25      -7.647   4.700  21.591  1.00 10.00      A   
ATOM    220  C   ASP A  25      -7.593   3.365  18.507  1.00 10.00      A   
ATOM    221  O   ASP A  25      -8.171   4.434  18.686  1.00 10.00      A   
ATOM    222  N   VAL A  26      -8.170   2.340  17.903  1.00 10.00      A   
ATOM    223  HN  VAL A  26      -7.659   1.507  17.763  1.00 10.00      A   
ATOM    224  CA  VAL A  26      -9.548   2.419  17.441  1.00 10.00      A   
ATOM    225  CB  VAL A  26      -9.714   1.909  15.987  1.00 10.00      A   
ATOM    226  CG1 VAL A  26      -9.837   0.393  15.922  1.00 10.00      A   
ATOM    227  CG2 VAL A  26     -10.894   2.586  15.309  1.00 10.00      A   
ATOM    228  C   VAL A  26     -10.467   1.661  18.400  1.00 10.00      A   
ATOM    229  O   VAL A  26     -10.110   0.593  18.910  1.00 10.00      A   
ATOM    230  N   SER A  27     -11.628   2.232  18.683  1.00 10.00      A   
ATOM    231  HN  SER A  27     -11.848   3.099  18.281  1.00 10.00      A   
ATOM    232  CA  SER A  27     -12.583   1.606  19.582  1.00 10.00      A   
ATOM    233  CB  SER A  27     -12.276   1.973  21.036  1.00 10.00      A   
ATOM    234  OG  SER A  27     -10.988   1.513  21.407  1.00 10.00      A   
ATOM    235  HG  SER A  27     -10.483   1.313  20.608  1.00 10.00      A   
ATOM    236  C   SER A  27     -14.018   1.981  19.225  1.00 10.00      A   
ATOM    237  O   SER A  27     -14.501   3.054  19.586  1.00 10.00      A   
ATOM    238  N   LEU A  28     -14.693   1.093  18.510  1.00 10.00      A   
ATOM    239  HN  LEU A  28     -14.256   0.254  18.253  1.00 10.00      A   
ATOM    240  CA  LEU A  28     -16.076   1.315  18.112  1.00 10.00      A   
ATOM    241  CB  LEU A  28     -16.163   1.874  16.685  1.00 10.00      A   
ATOM    242  CG  LEU A  28     -15.629   0.981  15.564  1.00 10.00      A   
ATOM    243  CD1 LEU A  28     -16.697   0.761  14.504  1.00 10.00      A   
ATOM    244  CD2 LEU A  28     -14.380   1.587  14.945  1.00 10.00      A   
ATOM    245  C   LEU A  28     -16.866   0.018  18.236  1.00 10.00      A   
ATOM    246  O   LEU A  28     -16.284  -1.055  18.418  1.00 10.00      A   
ATOM    247  N   THR A  29     -18.181   0.113  18.158  1.00 10.00      A   
ATOM    248  HN  THR A  29     -18.596   0.993  18.023  1.00 10.00      A   
ATOM    249  CA  THR A  29     -19.032  -1.062  18.267  1.00 10.00      A   
ATOM    250  CB  THR A  29     -19.632  -1.173  19.683  1.00 10.00      A   
ATOM    251  OG1 THR A  29     -18.603  -0.916  20.654  1.00 10.00      A   
ATOM    252  HG1 THR A  29     -17.742  -0.930  20.215  1.00 10.00      A   
ATOM    253  CG2 THR A  29     -20.208  -2.564  19.915  1.00 10.00      A   
ATOM    254  C   THR A  29     -20.161  -1.013  17.241  1.00 10.00      A   
ATOM    255  O   THR A  29     -20.886  -0.020  17.154  1.00 10.00      A   
ATOM    256  N   VAL A  30     -20.291  -2.079  16.464  1.00 10.00      A   
ATOM    257  HN  VAL A  30     -19.674  -2.837  16.580  1.00 10.00      A   
ATOM    258  CA  VAL A  30     -21.332  -2.168  15.450  1.00 10.00      A   
ATOM    259  CB  VAL A  30     -20.759  -2.565  14.072  1.00 10.00      A   
ATOM    260  CG1 VAL A  30     -21.818  -2.415  12.990  1.00 10.00      A   
ATOM    261  CG2 VAL A  30     -19.528  -1.734  13.736  1.00 10.00      A   
ATOM    262  C   VAL A  30     -22.370  -3.201  15.876  1.00 10.00      A   
ATOM    263  O   VAL A  30     -22.035  -4.367  16.107  1.00 10.00      A   
ATOM    264  N   PRO A  31     -23.637  -2.785  15.994  1.00 10.00      A   
ATOM    265  CA  PRO A  31     -24.729  -3.672  16.410  1.00 10.00      A   
ATOM    266  CB  PRO A  31     -25.900  -2.710  16.630  1.00 10.00      A   
ATOM    267  CG  PRO A  31     -25.605  -1.556  15.737  1.00 10.00      A   
ATOM    268  CD  PRO A  31     -24.109  -1.413  15.727  1.00 10.00      A   
ATOM    269  C   PRO A  31     -25.094  -4.704  15.344  1.00 10.00      A   
ATOM    270  O   PRO A  31     -24.640  -4.630  14.198  1.00 10.00      A   
ATOM    271  N   ASP A  32     -25.909  -5.674  15.734  1.00 10.00      A   
ATOM    272  HN  ASP A  32     -26.220  -5.690  16.664  1.00 10.00      A   
ATOM    273  CA  ASP A  32     -26.354  -6.718  14.822  1.00 10.00      A   
ATOM    274  CB  ASP A  32     -27.091  -7.810  15.600  1.00 10.00      A   
ATOM    275  CG  ASP A  32     -26.430  -9.169  15.480  1.00 10.00      A   
ATOM    276  OD1 ASP A  32     -26.920 -10.003  14.690  1.00 10.00      A   
ATOM    277  OD2 ASP A  32     -25.427  -9.413  16.182  1.00 10.00      A   
ATOM    278  C   ASP A  32     -27.279  -6.118  13.773  1.00 10.00      A   
ATOM    279  O   ASP A  32     -28.167  -5.333  14.109  1.00 10.00      A   
ATOM    280  N   ARG A  33     -27.046  -6.473  12.510  1.00 10.00      A   
ATOM    281  HN  ARG A  33     -26.305  -7.090  12.324  1.00 10.00      A   
ATOM    282  CA  ARG A  33     -27.845  -5.974  11.386  1.00 10.00      A   
ATOM    283  CB  ARG A  33     -29.341  -6.284  11.553  1.00 10.00      A   
ATOM    284  CG  ARG A  33     -29.708  -7.759  11.529  1.00 10.00      A   
ATOM    285  CD  ARG A  33     -31.218  -7.936  11.444  1.00 10.00      A   
ATOM    286  NE  ARG A  33     -31.916  -7.212  12.506  1.00 10.00      A   
ATOM    287  HE  ARG A  33     -31.613  -7.370  13.431  1.00 10.00      A   
ATOM    288  CZ  ARG A  33     -32.918  -6.356  12.295  1.00 10.00      A   
ATOM    289  NH1 ARG A  33     -33.348  -6.116  11.059  1.00 10.00      A   
ATOM    290 HH11 ARG A  33     -32.905  -6.595  10.243  1.00 10.00      A   
ATOM    291 HH12 ARG A  33     -34.132  -5.445  10.899  1.00 10.00      A   
ATOM    292  NH2 ARG A  33     -33.485  -5.734  13.322  1.00 10.00      A   
ATOM    293 HH21 ARG A  33     -33.150  -5.907  14.297  1.00 10.00      A   
ATOM    294 HH22 ARG A  33     -34.265  -5.062  13.160  1.00 10.00      A   
ATOM    295  C   ARG A  33     -27.641  -4.475  11.173  1.00 10.00      A   
ATOM    296  O   ARG A  33     -28.540  -3.778  10.700  1.00 10.00      A   
ATOM    297  N   GLY A  34     -26.459  -3.984  11.518  1.00 10.00      A   
ATOM    298  HN  GLY A  34     -25.780  -4.583  11.889  1.00 10.00      A   
ATOM    299  CA  GLY A  34     -26.166  -2.572  11.361  1.00 10.00      A   
ATOM    300  C   GLY A  34     -25.657  -2.226   9.974  1.00 10.00      A   
ATOM    301  O   GLY A  34     -25.475  -3.106   9.127  1.00 10.00      A   
ATOM    302  N   TYR A  35     -25.435  -0.942   9.741  1.00 10.00      A   
ATOM    303  HN  TYR A  35     -25.604  -0.289  10.458  1.00 10.00      A   
ATOM    304  CA  TYR A  35     -24.934  -0.466   8.462  1.00 10.00      A   
ATOM    305  CB  TYR A  35     -26.081   0.077   7.602  1.00 10.00      A   
ATOM    306  CG  TYR A  35     -25.810   0.064   6.110  1.00 10.00      A   
ATOM    307  CD1 TYR A  35     -26.475  -0.824   5.274  1.00 10.00      A   
ATOM    308  CD2 TYR A  35     -24.900   0.942   5.535  1.00 10.00      A   
ATOM    309  CE1 TYR A  35     -26.242  -0.838   3.912  1.00 10.00      A   
ATOM    310  CE2 TYR A  35     -24.659   0.935   4.174  1.00 10.00      A   
ATOM    311  CZ  TYR A  35     -25.333   0.043   3.367  1.00 10.00      A   
ATOM    312  OH  TYR A  35     -25.098   0.035   2.010  1.00 10.00      A   
ATOM    313  HH  TYR A  35     -24.149   0.050   1.854  1.00 10.00      A   
ATOM    314  C   TYR A  35     -23.902   0.622   8.708  1.00 10.00      A   
ATOM    315  O   TYR A  35     -24.228   1.814   8.727  1.00 10.00      A   
ATOM    316  N   LEU A  36     -22.668   0.204   8.927  1.00 10.00      A   
ATOM    317  HN  LEU A  36     -22.478  -0.761   8.902  1.00 10.00      A   
ATOM    318  CA  LEU A  36     -21.581   1.128   9.195  1.00 10.00      A   
ATOM    319  CB  LEU A  36     -20.525   0.465  10.085  1.00 10.00      A   
ATOM    320  CG  LEU A  36     -19.294   1.310  10.418  1.00 10.00      A   
ATOM    321  CD1 LEU A  36     -19.641   2.388  11.433  1.00 10.00      A   
ATOM    322  CD2 LEU A  36     -18.161   0.432  10.921  1.00 10.00      A   
ATOM    323  C   LEU A  36     -20.936   1.622   7.907  1.00 10.00      A   
ATOM    324  O   LEU A  36     -20.600   0.836   7.019  1.00 10.00      A   
ATOM    325  N   ALA A  37     -20.784   2.931   7.808  1.00 10.00      A   
ATOM    326  HN  ALA A  37     -21.117   3.503   8.535  1.00 10.00      A   
ATOM    327  CA  ALA A  37     -20.158   3.553   6.658  1.00 10.00      A   
ATOM    328  CB  ALA A  37     -21.118   4.522   5.985  1.00 10.00      A   
ATOM    329  C   ALA A  37     -18.901   4.282   7.102  1.00 10.00      A   
ATOM    330  O   ALA A  37     -18.960   5.183   7.940  1.00 10.00      A   
ATOM    331  N   ILE A  38     -17.763   3.876   6.566  1.00 10.00      A   
ATOM    332  HN  ILE A  38     -17.777   3.148   5.907  1.00 10.00      A   
ATOM    333  CA  ILE A  38     -16.498   4.498   6.917  1.00 10.00      A   
ATOM    334  CB  ILE A  38     -15.354   3.468   7.012  1.00 10.00      A   
ATOM    335  CG1 ILE A  38     -15.742   2.351   7.987  1.00 10.00      A   
ATOM    336  CG2 ILE A  38     -14.061   4.141   7.460  1.00 10.00      A   
ATOM    337  CD1 ILE A  38     -14.673   1.299   8.180  1.00 10.00      A   
ATOM    338  C   ILE A  38     -16.147   5.584   5.911  1.00 10.00      A   
ATOM    339  O   ILE A  38     -16.024   5.322   4.712  1.00 10.00      A   
ATOM    340  N   ILE A  39     -15.986   6.800   6.404  1.00 10.00      A   
ATOM    341  HN  ILE A  39     -16.068   6.938   7.378  1.00 10.00      A   
ATOM    342  CA  ILE A  39     -15.668   7.932   5.551  1.00 10.00      A   
ATOM    343  CB  ILE A  39     -16.757   9.031   5.640  1.00 10.00      A   
ATOM    344  CG1 ILE A  39     -16.714   9.954   4.418  1.00 10.00      A   
ATOM    345  CG2 ILE A  39     -16.647   9.829   6.934  1.00 10.00      A   
ATOM    346  CD1 ILE A  39     -17.103   9.268   3.125  1.00 10.00      A   
ATOM    347  C   ILE A  39     -14.294   8.506   5.895  1.00 10.00      A   
ATOM    348  O   ILE A  39     -13.773   8.284   6.992  1.00 10.00      A   
ATOM    349  N   GLY A  40     -13.702   9.218   4.948  1.00 10.00      A   
ATOM    350  HN  GLY A  40     -14.156   9.346   4.091  1.00 10.00      A   
ATOM    351  CA  GLY A  40     -12.400   9.809   5.172  1.00 10.00      A   
ATOM    352  C   GLY A  40     -11.539   9.780   3.929  1.00 10.00      A   
ATOM    353  O   GLY A  40     -11.823   9.029   2.987  1.00 10.00      A   
ATOM    354  N   HIS A  41     -10.497  10.606   3.925  1.00 10.00      A   
ATOM    355  HN  HIS A  41     -10.350  11.184   4.707  1.00 10.00      A   
ATOM    356  CA  HIS A  41      -9.568  10.695   2.802  1.00 10.00      A   
ATOM    357  CB  HIS A  41      -8.517  11.776   3.096  1.00 10.00      A   
ATOM    358  CG  HIS A  41      -7.677  12.175   1.920  1.00 10.00      A   
ATOM    359  ND1 HIS A  41      -6.358  11.796   1.772  1.00 10.00      A   
ATOM    360  HD1 HIS A  41      -5.843  11.243   2.400  1.00 10.00      A   
ATOM    361  CD2 HIS A  41      -7.969  12.941   0.841  1.00 10.00      A   
ATOM    362  CE1 HIS A  41      -5.878  12.311   0.655  1.00 10.00      A   
ATOM    363  NE2 HIS A  41      -6.835  13.006   0.073  1.00 10.00      A   
ATOM    364  HE2 HIS A  41      -6.742  13.499  -0.772  1.00 10.00      A   
ATOM    365  C   HIS A  41      -8.884   9.350   2.572  1.00 10.00      A   
ATOM    366  O   HIS A  41      -8.629   8.609   3.517  1.00 10.00      A   
ATOM    367  N   THR A  42      -8.606   9.029   1.320  1.00 10.00      A   
ATOM    368  HN  THR A  42      -8.855   9.645   0.595  1.00 10.00      A   
ATOM    369  CA  THR A  42      -7.952   7.771   0.985  1.00 10.00      A   
ATOM    370  CB  THR A  42      -7.744   7.658  -0.531  1.00 10.00      A   
ATOM    371  OG1 THR A  42      -8.868   8.254  -1.195  1.00 10.00      A   
ATOM    372  HG1 THR A  42      -8.890   7.953  -2.112  1.00 10.00      A   
ATOM    373  CG2 THR A  42      -7.635   6.198  -0.941  1.00 10.00      A   
ATOM    374  C   THR A  42      -6.605   7.629   1.699  1.00 10.00      A   
ATOM    375  O   THR A  42      -5.704   8.454   1.523  1.00 10.00      A   
ATOM    376  N   GLY A  43      -6.482   6.582   2.510  1.00 10.00      A   
ATOM    377  HN  GLY A  43      -7.232   5.953   2.599  1.00 10.00      A   
ATOM    378  CA  GLY A  43      -5.251   6.345   3.241  1.00 10.00      A   
ATOM    379  C   GLY A  43      -5.304   6.837   4.676  1.00 10.00      A   
ATOM    380  O   GLY A  43      -4.267   7.079   5.291  1.00 10.00      A   
ATOM    381  N   SER A  44      -6.509   6.973   5.218  1.00 10.00      A   
ATOM    382  HN  SER A  44      -7.302   6.768   4.682  1.00 10.00      A   
ATOM    383  CA  SER A  44      -6.687   7.442   6.588  1.00 10.00      A   
ATOM    384  CB  SER A  44      -7.917   8.344   6.673  1.00 10.00      A   
ATOM    385  OG  SER A  44      -8.990   7.795   5.927  1.00 10.00      A   
ATOM    386  HG  SER A  44      -9.037   8.233   5.066  1.00 10.00      A   
ATOM    387  C   SER A  44      -6.822   6.280   7.569  1.00 10.00      A   
ATOM    388  O   SER A  44      -7.261   6.465   8.704  1.00 10.00      A   
ATOM    389  N   GLY A  45      -6.445   5.086   7.127  1.00 10.00      A   
ATOM    390  HN  GLY A  45      -6.099   4.998   6.215  1.00 10.00      A   
ATOM    391  CA  GLY A  45      -6.534   3.918   7.982  1.00 10.00      A   
ATOM    392  C   GLY A  45      -7.795   3.118   7.726  1.00 10.00      A   
ATOM    393  O   GLY A  45      -8.030   2.092   8.364  1.00 10.00      A   
ATOM    394  N   LYS A  46      -8.605   3.593   6.785  1.00 10.00      A   
ATOM    395  HN  LYS A  46      -8.358   4.417   6.321  1.00 10.00      A   
ATOM    396  CA  LYS A  46      -9.854   2.924   6.436  1.00 10.00      A   
ATOM    397  CB  LYS A  46     -10.612   3.705   5.355  1.00 10.00      A   
ATOM    398  CG  LYS A  46     -10.860   5.171   5.680  1.00 10.00      A   
ATOM    399  CD  LYS A  46     -11.885   5.783   4.734  1.00 10.00      A   
ATOM    400  CE  LYS A  46     -11.439   5.694   3.281  1.00 10.00      A   
ATOM    401  NZ  LYS A  46     -12.465   6.237   2.350  1.00 10.00      A   
ATOM    402  HZ1 LYS A  46     -12.295   5.878   1.386  1.00 10.00      A   
ATOM    403  HZ2 LYS A  46     -12.424   7.277   2.337  1.00 10.00      A   
ATOM    404  HZ3 LYS A  46     -13.414   5.944   2.654  1.00 10.00      A   
ATOM    405  C   LYS A  46      -9.589   1.503   5.947  1.00 10.00      A   
ATOM    406  O   LYS A  46     -10.161   0.545   6.460  1.00 10.00      A   
ATOM    407  N   SER A  47      -8.697   1.383   4.971  1.00 10.00      A   
ATOM    408  HN  SER A  47      -8.258   2.188   4.627  1.00 10.00      A   
ATOM    409  CA  SER A  47      -8.345   0.094   4.392  1.00 10.00      A   
ATOM    410  CB  SER A  47      -7.362   0.314   3.243  1.00 10.00      A   
ATOM    411  OG  SER A  47      -7.542   1.607   2.679  1.00 10.00      A   
ATOM    412  HG  SER A  47      -8.259   1.570   2.031  1.00 10.00      A   
ATOM    413  C   SER A  47      -7.735  -0.835   5.439  1.00 10.00      A   
ATOM    414  O   SER A  47      -7.989  -2.039   5.435  1.00 10.00      A   
ATOM    415  N   THR A  48      -6.948  -0.264   6.342  1.00 10.00      A   
ATOM    416  HN  THR A  48      -6.801   0.703   6.306  1.00 10.00      A   
ATOM    417  CA  THR A  48      -6.303  -1.035   7.394  1.00 10.00      A   
ATOM    418  CB  THR A  48      -5.361  -0.138   8.214  1.00 10.00      A   
ATOM    419  OG1 THR A  48      -4.985   0.997   7.419  1.00 10.00      A   
ATOM    420  HG1 THR A  48      -4.470   0.698   6.661  1.00 10.00      A   
ATOM    421  CG2 THR A  48      -4.113  -0.908   8.611  1.00 10.00      A   
ATOM    422  C   THR A  48      -7.348  -1.647   8.323  1.00 10.00      A   
ATOM    423  O   THR A  48      -7.287  -2.833   8.649  1.00 10.00      A   
ATOM    424  N   LEU A  49      -8.313  -0.829   8.727  1.00 10.00      A   
ATOM    425  HN  LEU A  49      -8.306   0.105   8.420  1.00 10.00      A   
ATOM    426  CA  LEU A  49      -9.383  -1.272   9.611  1.00 10.00      A   
ATOM    427  CB  LEU A  49     -10.252  -0.070  10.003  1.00 10.00      A   
ATOM    428  CG  LEU A  49     -11.322  -0.312  11.068  1.00 10.00      A   
ATOM    429  CD1 LEU A  49     -10.683  -0.524  12.429  1.00 10.00      A   
ATOM    430  CD2 LEU A  49     -12.307   0.846  11.111  1.00 10.00      A   
ATOM    431  C   LEU A  49     -10.239  -2.329   8.916  1.00 10.00      A   
ATOM    432  O   LEU A  49     -10.636  -3.326   9.518  1.00 10.00      A   
ATOM    433  N   ILE A  50     -10.500  -2.101   7.636  1.00 10.00      A   
ATOM    434  HN  ILE A  50     -10.140  -1.289   7.217  1.00 10.00      A   
ATOM    435  CA  ILE A  50     -11.308  -3.008   6.831  1.00 10.00      A   
ATOM    436  CB  ILE A  50     -11.572  -2.409   5.428  1.00 10.00      A   
ATOM    437  CG1 ILE A  50     -12.531  -1.222   5.530  1.00 10.00      A   
ATOM    438  CG2 ILE A  50     -12.112  -3.448   4.456  1.00 10.00      A   
ATOM    439  CD1 ILE A  50     -13.820  -1.536   6.258  1.00 10.00      A   
ATOM    440  C   ILE A  50     -10.659  -4.389   6.703  1.00 10.00      A   
ATOM    441  O   ILE A  50     -11.332  -5.415   6.825  1.00 10.00      A   
ATOM    442  N   GLN A  51      -9.347  -4.411   6.488  1.00 10.00      A   
ATOM    443  HN  GLN A  51      -8.855  -3.562   6.442  1.00 10.00      A   
ATOM    444  CA  GLN A  51      -8.615  -5.667   6.325  1.00 10.00      A   
ATOM    445  CB  GLN A  51      -7.201  -5.411   5.796  1.00 10.00      A   
ATOM    446  CG  GLN A  51      -7.158  -4.975   4.338  1.00 10.00      A   
ATOM    447  CD  GLN A  51      -5.755  -4.671   3.845  1.00 10.00      A   
ATOM    448  OE1 GLN A  51      -4.777  -5.261   4.304  1.00 10.00      A   
ATOM    449  NE2 GLN A  51      -5.642  -3.744   2.904  1.00 10.00      A   
ATOM    450 HE21 GLN A  51      -6.460  -3.307   2.578  1.00 10.00      A   
ATOM    451 HE22 GLN A  51      -4.746  -3.531   2.567  1.00 10.00      A   
ATOM    452  C   GLN A  51      -8.566  -6.493   7.613  1.00 10.00      A   
ATOM    453  O   GLN A  51      -8.186  -7.664   7.597  1.00 10.00      A   
ATOM    454  N   GLN A  52      -8.962  -5.894   8.725  1.00 10.00      A   
ATOM    455  HN  GLN A  52      -9.269  -4.962   8.690  1.00 10.00      A   
ATOM    456  CA  GLN A  52      -8.950  -6.597  10.000  1.00 10.00      A   
ATOM    457  CB  GLN A  52      -8.579  -5.648  11.136  1.00 10.00      A   
ATOM    458  CG  GLN A  52      -7.143  -5.155  11.092  1.00 10.00      A   
ATOM    459  CD  GLN A  52      -6.766  -4.373  12.331  1.00 10.00      A   
ATOM    460  OE1 GLN A  52      -7.605  -3.714  12.941  1.00 10.00      A   
ATOM    461  NE2 GLN A  52      -5.503  -4.452  12.718  1.00 10.00      A   
ATOM    462 HE21 GLN A  52      -4.890  -5.007  12.191  1.00 10.00      A   
ATOM    463 HE22 GLN A  52      -5.231  -3.950  13.513  1.00 10.00      A   
ATOM    464  C   GLN A  52     -10.290  -7.265  10.289  1.00 10.00      A   
ATOM    465  O   GLN A  52     -10.468  -7.883  11.336  1.00 10.00      A   
ATOM    466  N   LEU A  53     -11.221  -7.160   9.350  1.00 10.00      A   
ATOM    467  HN  LEU A  53     -11.014  -6.674   8.523  1.00 10.00      A   
ATOM    468  CA  LEU A  53     -12.547  -7.747   9.525  1.00 10.00      A   
ATOM    469  CB  LEU A  53     -13.602  -6.956   8.752  1.00 10.00      A   
ATOM    470  CG  LEU A  53     -14.090  -5.665   9.415  1.00 10.00      A   
ATOM    471  CD1 LEU A  53     -14.956  -4.860   8.458  1.00 10.00      A   
ATOM    472  CD2 LEU A  53     -14.854  -5.980  10.694  1.00 10.00      A   
ATOM    473  C   LEU A  53     -12.595  -9.225   9.142  1.00 10.00      A   
ATOM    474  O   LEU A  53     -13.115 -10.048   9.890  1.00 10.00      A   
ATOM    475  N   ASN A  54     -12.046  -9.566   7.987  1.00 10.00      A   
ATOM    476  HN  ASN A  54     -11.626  -8.877   7.428  1.00 10.00      A   
ATOM    477  CA  ASN A  54     -12.055 -10.954   7.527  1.00 10.00      A   
ATOM    478  CB  ASN A  54     -12.459 -11.074   6.054  1.00 10.00      A   
ATOM    479  CG  ASN A  54     -11.531 -10.336   5.116  1.00 10.00      A   
ATOM    480  OD1 ASN A  54     -10.849  -9.394   5.515  1.00 10.00      A   
ATOM    481  ND2 ASN A  54     -11.514 -10.744   3.858  1.00 10.00      A   
ATOM    482 HD21 ASN A  54     -12.099 -11.492   3.604  1.00 10.00      A   
ATOM    483 HD22 ASN A  54     -10.921 -10.283   3.231  1.00 10.00      A   
ATOM    484  C   ASN A  54     -10.741 -11.671   7.821  1.00 10.00      A   
ATOM    485  O   ASN A  54     -10.348 -12.595   7.105  1.00 10.00      A   
ATOM    486  N   ALA A  55     -10.073 -11.227   8.884  1.00 10.00      A   
ATOM    487  HN  ALA A  55     -10.446 -10.474   9.387  1.00 10.00      A   
ATOM    488  CA  ALA A  55      -8.816 -11.822   9.345  1.00 10.00      A   
ATOM    489  CB  ALA A  55      -9.009 -13.280   9.735  1.00 10.00      A   
ATOM    490  C   ALA A  55      -7.635 -11.656   8.383  1.00 10.00      A   
ATOM    491  O   ALA A  55      -6.673 -12.430   8.437  1.00 10.00      A   
ATOM    492  N   LEU A  56      -7.680 -10.651   7.523  1.00 10.00      A   
ATOM    493  HN  LEU A  56      -8.462 -10.059   7.507  1.00 10.00      A   
ATOM    494  CA  LEU A  56      -6.575 -10.418   6.597  1.00 10.00      A   
ATOM    495  CB  LEU A  56      -6.994  -9.502   5.448  1.00 10.00      A   
ATOM    496  CG  LEU A  56      -8.070 -10.052   4.512  1.00 10.00      A   
ATOM    497  CD1 LEU A  56      -8.427  -9.032   3.442  1.00 10.00      A   
ATOM    498  CD2 LEU A  56      -7.630 -11.369   3.888  1.00 10.00      A   
ATOM    499  C   LEU A  56      -5.386  -9.833   7.351  1.00 10.00      A   
ATOM    500  O   LEU A  56      -4.234 -10.215   7.123  1.00 10.00      A   
ATOM    501  N   LEU A  57      -5.676  -8.921   8.266  1.00 10.00      A   
ATOM    502  HN  LEU A  57      -6.613  -8.658   8.397  1.00 10.00      A   
ATOM    503  CA  LEU A  57      -4.649  -8.291   9.077  1.00 10.00      A   
ATOM    504  CB  LEU A  57      -4.544  -6.793   8.764  1.00 10.00      A   
ATOM    505  CG  LEU A  57      -3.831  -6.406   7.466  1.00 10.00      A   
ATOM    506  CD1 LEU A  57      -3.692  -4.893   7.374  1.00 10.00      A   
ATOM    507  CD2 LEU A  57      -2.467  -7.076   7.374  1.00 10.00      A   
ATOM    508  C   LEU A  57      -4.959  -8.476  10.554  1.00 10.00      A   
ATOM    509  O   LEU A  57      -6.090  -8.271  10.988  1.00 10.00      A   
ATOM    510  N   LYS A  58      -3.960  -8.881  11.317  1.00 10.00      A   
ATOM    511  HN  LYS A  58      -3.085  -9.059  10.910  1.00 10.00      A   
ATOM    512  CA  LYS A  58      -4.129  -9.070  12.748  1.00 10.00      A   
ATOM    513  CB  LYS A  58      -3.470 -10.371  13.209  1.00 10.00      A   
ATOM    514  CG  LYS A  58      -4.186 -11.621  12.722  1.00 10.00      A   
ATOM    515  CD  LYS A  58      -3.509 -12.889  13.215  1.00 10.00      A   
ATOM    516  CE  LYS A  58      -2.104 -13.030  12.650  1.00 10.00      A   
ATOM    517  NZ  LYS A  58      -2.094 -13.041  11.164  1.00 10.00      A   
ATOM    518  HZ1 LYS A  58      -2.477 -12.146  10.796  1.00 10.00      A   
ATOM    519  HZ2 LYS A  58      -2.674 -13.827  10.801  1.00 10.00      A   
ATOM    520  HZ3 LYS A  58      -1.124 -13.155  10.815  1.00 10.00      A   
ATOM    521  C   LYS A  58      -3.556  -7.874  13.503  1.00 10.00      A   
ATOM    522  O   LYS A  58      -2.458  -7.409  13.199  1.00 10.00      A   
ATOM    523  N   PRO A  59      -4.294  -7.363  14.494  1.00 10.00      A   
ATOM    524  CA  PRO A  59      -3.873  -6.202  15.281  1.00 10.00      A   
ATOM    525  CB  PRO A  59      -5.049  -5.968  16.235  1.00 10.00      A   
ATOM    526  CG  PRO A  59      -5.755  -7.277  16.296  1.00 10.00      A   
ATOM    527  CD  PRO A  59      -5.596  -7.885  14.935  1.00 10.00      A   
ATOM    528  C   PRO A  59      -2.604  -6.451  16.082  1.00 10.00      A   
ATOM    529  O   PRO A  59      -2.323  -7.577  16.498  1.00 10.00      A   
ATOM    530  N   THR A  60      -1.840  -5.392  16.285  1.00 10.00      A   
ATOM    531  HN  THR A  60      -2.102  -4.530  15.897  1.00 10.00      A   
ATOM    532  CA  THR A  60      -0.618  -5.469  17.060  1.00 10.00      A   
ATOM    533  CB  THR A  60       0.286  -4.258  16.756  1.00 10.00      A   
ATOM    534  OG1 THR A  60       0.181  -3.933  15.359  1.00 10.00      A   
ATOM    535  HG1 THR A  60       0.815  -4.465  14.858  1.00 10.00      A   
ATOM    536  CG2 THR A  60       1.734  -4.576  17.087  1.00 10.00      A   
ATOM    537  C   THR A  60      -0.993  -5.473  18.538  1.00 10.00      A   
ATOM    538  O   THR A  60      -0.269  -5.990  19.387  1.00 10.00      A   
ATOM    539  N   SER A  61      -2.148  -4.885  18.820  1.00 10.00      A   
ATOM    540  HN  SER A  61      -2.663  -4.481  18.085  1.00 10.00      A   
ATOM    541  CA  SER A  61      -2.692  -4.809  20.167  1.00 10.00      A   
ATOM    542  CB  SER A  61      -1.996  -3.712  20.981  1.00 10.00      A   
ATOM    543  OG  SER A  61      -0.618  -4.001  21.157  1.00 10.00      A   
ATOM    544  HG  SER A  61      -0.386  -4.780  20.623  1.00 10.00      A   
ATOM    545  C   SER A  61      -4.187  -4.529  20.084  1.00 10.00      A   
ATOM    546  O   SER A  61      -4.630  -3.771  19.214  1.00 10.00      A   
ATOM    547  N   GLY A  62      -4.956  -5.165  20.955  1.00 10.00      A   
ATOM    548  HN  GLY A  62      -4.550  -5.786  21.597  1.00 10.00      A   
ATOM    549  CA  GLY A  62      -6.389  -4.963  20.961  1.00 10.00      A   
ATOM    550  C   GLY A  62      -7.154  -6.258  20.802  1.00 10.00      A   
ATOM    551  O   GLY A  62      -6.569  -7.301  20.502  1.00 10.00      A   
ATOM    552  N   THR A  63      -8.459  -6.197  21.013  1.00 10.00      A   
ATOM    553  HN  THR A  63      -8.865  -5.337  21.258  1.00 10.00      A   
ATOM    554  CA  THR A  63      -9.306  -7.373  20.888  1.00 10.00      A   
ATOM    555  CB  THR A  63      -9.912  -7.774  22.247  1.00 10.00      A   
ATOM    556  OG1 THR A  63      -8.892  -7.762  23.256  1.00 10.00      A   
ATOM    557  HG1 THR A  63      -8.181  -7.163  22.989  1.00 10.00      A   
ATOM    558  CG2 THR A  63     -10.516  -9.168  22.167  1.00 10.00      A   
ATOM    559  C   THR A  63     -10.437  -7.130  19.890  1.00 10.00      A   
ATOM    560  O   THR A  63     -11.264  -6.237  20.080  1.00 10.00      A   
ATOM    561  N   ILE A  64     -10.458  -7.921  18.823  1.00 10.00      A   
ATOM    562  HN  ILE A  64      -9.758  -8.605  18.718  1.00 10.00      A   
ATOM    563  CA  ILE A  64     -11.493  -7.810  17.803  1.00 10.00      A   
ATOM    564  CB  ILE A  64     -10.900  -7.856  16.377  1.00 10.00      A   
ATOM    565  CG1 ILE A  64      -9.856  -6.753  16.190  1.00 10.00      A   
ATOM    566  CG2 ILE A  64     -12.001  -7.736  15.331  1.00 10.00      A   
ATOM    567  CD1 ILE A  64      -9.197  -6.756  14.828  1.00 10.00      A   
ATOM    568  C   ILE A  64     -12.492  -8.950  17.966  1.00 10.00      A   
ATOM    569  O   ILE A  64     -12.196 -10.098  17.636  1.00 10.00      A   
ATOM    570  N   LYS A  65     -13.666  -8.637  18.488  1.00 10.00      A   
ATOM    571  HN  LYS A  65     -13.855  -7.699  18.725  1.00 10.00      A   
ATOM    572  CA  LYS A  65     -14.693  -9.647  18.706  1.00 10.00      A   
ATOM    573  CB  LYS A  65     -15.308  -9.492  20.098  1.00 10.00      A   
ATOM    574  CG  LYS A  65     -14.380  -9.904  21.227  1.00 10.00      A   
ATOM    575  CD  LYS A  65     -14.928  -9.477  22.576  1.00 10.00      A   
ATOM    576  CE  LYS A  65     -14.029  -9.945  23.706  1.00 10.00      A   
ATOM    577  NZ  LYS A  65     -14.341  -9.258  24.984  1.00 10.00      A   
ATOM    578  HZ1 LYS A  65     -15.333  -9.418  25.245  1.00 10.00      A   
ATOM    579  HZ2 LYS A  65     -14.183  -8.227  24.886  1.00 10.00      A   
ATOM    580  HZ3 LYS A  65     -13.732  -9.620  25.743  1.00 10.00      A   
ATOM    581  C   LYS A  65     -15.776  -9.576  17.641  1.00 10.00      A   
ATOM    582  O   LYS A  65     -16.581  -8.641  17.619  1.00 10.00      A   
ATOM    583  N   ILE A  66     -15.782 -10.558  16.749  1.00 10.00      A   
ATOM    584  HN  ILE A  66     -15.105 -11.269  16.812  1.00 10.00      A   
ATOM    585  CA  ILE A  66     -16.770 -10.613  15.683  1.00 10.00      A   
ATOM    586  CB  ILE A  66     -16.125 -10.691  14.282  1.00 10.00      A   
ATOM    587  CG1 ILE A  66     -15.179  -9.504  14.069  1.00 10.00      A   
ATOM    588  CG2 ILE A  66     -17.193 -10.725  13.192  1.00 10.00      A   
ATOM    589  CD1 ILE A  66     -14.377  -9.576  12.789  1.00 10.00      A   
ATOM    590  C   ILE A  66     -17.710 -11.796  15.887  1.00 10.00      A   
ATOM    591  O   ILE A  66     -17.449 -12.907  15.415  1.00 10.00      A   
ATOM    592  N   ASP A  67     -18.787 -11.539  16.625  1.00 10.00      A   
ATOM    593  HN  ASP A  67     -18.901 -10.633  16.984  1.00 10.00      A   
ATOM    594  CA  ASP A  67     -19.816 -12.537  16.919  1.00 10.00      A   
ATOM    595  CB  ASP A  67     -20.623 -12.905  15.669  1.00 10.00      A   
ATOM    596  CG  ASP A  67     -22.012 -12.304  15.678  1.00 10.00      A   
ATOM    597  OD1 ASP A  67     -22.178 -11.176  15.160  1.00 10.00      A   
ATOM    598  OD2 ASP A  67     -22.944 -12.954  16.198  1.00 10.00      A   
ATOM    599  C   ASP A  67     -19.292 -13.789  17.622  1.00 10.00      A   
ATOM    600  O   ASP A  67     -19.209 -13.833  18.852  1.00 10.00      A   
ATOM    601  N   GLU A  68     -18.926 -14.796  16.837  1.00 10.00      A   
ATOM    602  HN  GLU A  68     -18.969 -14.682  15.864  1.00 10.00      A   
ATOM    603  CA  GLU A  68     -18.452 -16.063  17.378  1.00 10.00      A   
ATOM    604  CB  GLU A  68     -19.094 -17.223  16.612  1.00 10.00      A   
ATOM    605  CG  GLU A  68     -20.560 -17.001  16.273  1.00 10.00      A   
ATOM    606  CD  GLU A  68     -21.135 -18.103  15.412  1.00 10.00      A   
ATOM    607  OE1 GLU A  68     -20.616 -18.329  14.299  1.00 10.00      A   
ATOM    608  OE2 GLU A  68     -22.121 -18.740  15.838  1.00 10.00      A   
ATOM    609  C   GLU A  68     -16.934 -16.183  17.317  1.00 10.00      A   
ATOM    610  O   GLU A  68     -16.349 -17.064  17.945  1.00 10.00      A   
ATOM    611  N   PHE A  69     -16.294 -15.304  16.564  1.00 10.00      A   
ATOM    612  HN  PHE A  69     -16.803 -14.603  16.099  1.00 10.00      A   
ATOM    613  CA  PHE A  69     -14.846 -15.338  16.431  1.00 10.00      A   
ATOM    614  CB  PHE A  69     -14.429 -15.155  14.969  1.00 10.00      A   
ATOM    615  CG  PHE A  69     -14.628 -16.382  14.120  1.00 10.00      A   
ATOM    616  CD1 PHE A  69     -15.860 -16.656  13.545  1.00 10.00      A   
ATOM    617  CD2 PHE A  69     -13.580 -17.260  13.892  1.00 10.00      A   
ATOM    618  CE1 PHE A  69     -16.042 -17.781  12.762  1.00 10.00      A   
ATOM    619  CE2 PHE A  69     -13.756 -18.386  13.110  1.00 10.00      A   
ATOM    620  CZ  PHE A  69     -14.988 -18.646  12.545  1.00 10.00      A   
ATOM    621  C   PHE A  69     -14.188 -14.283  17.311  1.00 10.00      A   
ATOM    622  O   PHE A  69     -14.850 -13.365  17.802  1.00 10.00      A   
ATOM    623  N   THR A  70     -12.893 -14.437  17.536  1.00 10.00      A   
ATOM    624  HN  THR A  70     -12.430 -15.209  17.145  1.00 10.00      A   
ATOM    625  CA  THR A  70     -12.137 -13.498  18.350  1.00 10.00      A   
ATOM    626  CB  THR A  70     -12.076 -13.949  19.823  1.00 10.00      A   
ATOM    627  OG1 THR A  70     -13.399 -14.269  20.273  1.00 10.00      A   
ATOM    628  HG1 THR A  70     -14.028 -14.072  19.565  1.00 10.00      A   
ATOM    629  CG2 THR A  70     -11.506 -12.842  20.701  1.00 10.00      A   
ATOM    630  C   THR A  70     -10.720 -13.335  17.805  1.00 10.00      A   
ATOM    631  O   THR A  70      -9.901 -14.253  17.888  1.00 10.00      A   
ATOM    632  N   ILE A  71     -10.446 -12.168  17.236  1.00 10.00      A   
ATOM    633  HN  ILE A  71     -11.142 -11.474  17.210  1.00 10.00      A   
ATOM    634  CA  ILE A  71      -9.137 -11.878  16.673  1.00 10.00      A   
ATOM    635  CB  ILE A  71      -9.225 -10.997  15.405  1.00 10.00      A   
ATOM    636  CG1 ILE A  71     -10.166 -11.631  14.376  1.00 10.00      A   
ATOM    637  CG2 ILE A  71      -7.840 -10.796  14.800  1.00 10.00      A   
ATOM    638  CD1 ILE A  71     -10.437 -10.754  13.173  1.00 10.00      A   
ATOM    639  C   ILE A  71      -8.256 -11.188  17.704  1.00 10.00      A   
ATOM    640  O   ILE A  71      -8.604 -10.129  18.239  1.00 10.00      A   
ATOM    641  N   THR A  72      -7.126 -11.805  17.988  1.00 10.00      A   
ATOM    642  HN  THR A  72      -6.916 -12.652  17.528  1.00 10.00      A   
ATOM    643  CA  THR A  72      -6.173 -11.278  18.946  1.00 10.00      A   
ATOM    644  CB  THR A  72      -6.053 -12.229  20.159  1.00 10.00      A   
ATOM    645  OG1 THR A  72      -5.774 -13.561  19.701  1.00 10.00      A   
ATOM    646  HG1 THR A  72      -6.430 -14.170  20.067  1.00 10.00      A   
ATOM    647  CG2 THR A  72      -7.339 -12.233  20.973  1.00 10.00      A   
ATOM    648  C   THR A  72      -4.805 -11.157  18.275  1.00 10.00      A   
ATOM    649  O   THR A  72      -4.617 -11.643  17.157  1.00 10.00      A   
ATOM    650  N   PRO A  73      -3.825 -10.514  18.928  1.00 10.00      A   
ATOM    651  CA  PRO A  73      -2.480 -10.369  18.368  1.00 10.00      A   
ATOM    652  CB  PRO A  73      -1.786  -9.381  19.321  1.00 10.00      A   
ATOM    653  CG  PRO A  73      -2.878  -8.797  20.151  1.00 10.00      A   
ATOM    654  CD  PRO A  73      -3.940  -9.852  20.236  1.00 10.00      A   
ATOM    655  C   PRO A  73      -1.724 -11.700  18.364  1.00 10.00      A   
ATOM    656  O   PRO A  73      -0.569 -11.765  17.943  1.00 10.00      A   
ATOM    657  N   GLU A  74      -2.388 -12.760  18.821  1.00 10.00      A   
ATOM    658  HN  GLU A  74      -3.318 -12.651  19.114  1.00 10.00      A   
ATOM    659  CA  GLU A  74      -1.771 -14.075  18.891  1.00 10.00      A   
ATOM    660  CB  GLU A  74      -1.532 -14.465  20.348  1.00 10.00      A   
ATOM    661  CG  GLU A  74      -0.252 -13.908  20.936  1.00 10.00      A   
ATOM    662  CD  GLU A  74       0.575 -14.981  21.605  1.00 10.00      A   
ATOM    663  OE1 GLU A  74       1.078 -15.876  20.894  1.00 10.00      A   
ATOM    664  OE2 GLU A  74       0.720 -14.938  22.844  1.00 10.00      A   
ATOM    665  C   GLU A  74      -2.608 -15.152  18.204  1.00 10.00      A   
ATOM    666  O   GLU A  74      -2.512 -16.328  18.549  1.00 10.00      A   
ATOM    667  N   THR A  75      -3.431 -14.764  17.246  1.00 10.00      A   
ATOM    668  HN  THR A  75      -3.491 -13.814  17.010  1.00 10.00      A   
ATOM    669  CA  THR A  75      -4.252 -15.734  16.534  1.00 10.00      A   
ATOM    670  CB  THR A  75      -5.582 -15.115  16.069  1.00 10.00      A   
ATOM    671  OG1 THR A  75      -5.989 -14.115  17.010  1.00 10.00      A   
ATOM    672  HG1 THR A  75      -5.551 -14.270  17.859  1.00 10.00      A   
ATOM    673  CG2 THR A  75      -6.663 -16.182  15.993  1.00 10.00      A   
ATOM    674  C   THR A  75      -3.495 -16.297  15.329  1.00 10.00      A   
ATOM    675  O   THR A  75      -2.598 -15.645  14.788  1.00 10.00      A   
ATOM    676  N   THR A  76      -3.839 -17.517  14.933  1.00 10.00      A   
ATOM    677  HN  THR A  76      -4.541 -18.000  15.419  1.00 10.00      A   
ATOM    678  CA  THR A  76      -3.200 -18.160  13.795  1.00 10.00      A   
ATOM    679  CB  THR A  76      -2.928 -19.650  14.088  1.00 10.00      A   
ATOM    680  OG1 THR A  76      -2.775 -19.835  15.505  1.00 10.00      A   
ATOM    681  HG1 THR A  76      -2.201 -20.595  15.669  1.00 10.00      A   
ATOM    682  CG2 THR A  76      -1.656 -20.105  13.387  1.00 10.00      A   
ATOM    683  C   THR A  76      -4.088 -18.025  12.556  1.00 10.00      A   
ATOM    684  O   THR A  76      -5.313 -18.115  12.654  1.00 10.00      A   
ATOM    685  N   ASN A  77      -3.467 -17.806  11.399  1.00 10.00      A   
ATOM    686  HN  ASN A  77      -2.487 -17.748  11.388  1.00 10.00      A   
ATOM    687  CA  ASN A  77      -4.201 -17.634  10.143  1.00 10.00      A   
ATOM    688  CB  ASN A  77      -3.260 -17.294   8.980  1.00 10.00      A   
ATOM    689  CG  ASN A  77      -2.748 -15.868   9.032  1.00 10.00      A   
ATOM    690  OD1 ASN A  77      -3.340 -15.005   9.677  1.00 10.00      A   
ATOM    691  ND2 ASN A  77      -1.649 -15.606   8.344  1.00 10.00      A   
ATOM    692 HD21 ASN A  77      -1.229 -16.338   7.841  1.00 10.00      A   
ATOM    693 HD22 ASN A  77      -1.293 -14.692   8.368  1.00 10.00      A   
ATOM    694  C   ASN A  77      -5.060 -18.840   9.781  1.00 10.00      A   
ATOM    695  O   ASN A  77      -6.155 -18.681   9.239  1.00 10.00      A   
ATOM    696  N   ALA A  78      -4.570 -20.037  10.089  1.00 10.00      A   
ATOM    697  HN  ALA A  78      -3.702 -20.095  10.540  1.00 10.00      A   
ATOM    698  CA  ALA A  78      -5.292 -21.269   9.772  1.00 10.00      A   
ATOM    699  CB  ALA A  78      -4.468 -22.493  10.139  1.00 10.00      A   
ATOM    700  C   ALA A  78      -6.671 -21.319  10.428  1.00 10.00      A   
ATOM    701  O   ALA A  78      -7.668 -21.630   9.772  1.00 10.00      A   
ATOM    702  N   ALA A  79      -6.727 -20.995  11.713  1.00 10.00      A   
ATOM    703  HN  ALA A  79      -5.901 -20.753  12.181  1.00 10.00      A   
ATOM    704  CA  ALA A  79      -7.984 -21.009  12.454  1.00 10.00      A   
ATOM    705  CB  ALA A  79      -7.718 -21.005  13.954  1.00 10.00      A   
ATOM    706  C   ALA A  79      -8.886 -19.839  12.063  1.00 10.00      A   
ATOM    707  O   ALA A  79     -10.056 -19.789  12.446  1.00 10.00      A   
ATOM    708  N   LEU A  80      -8.340 -18.904  11.295  1.00 10.00      A   
ATOM    709  HN  LEU A  80      -7.402 -19.003  11.016  1.00 10.00      A   
ATOM    710  CA  LEU A  80      -9.089 -17.733  10.856  1.00 10.00      A   
ATOM    711  CB  LEU A  80      -8.204 -16.487  10.922  1.00 10.00      A   
ATOM    712  CG  LEU A  80      -7.802 -16.022  12.324  1.00 10.00      A   
ATOM    713  CD1 LEU A  80      -6.779 -14.902  12.243  1.00 10.00      A   
ATOM    714  CD2 LEU A  80      -9.025 -15.576  13.111  1.00 10.00      A   
ATOM    715  C   LEU A  80      -9.636 -17.930   9.445  1.00 10.00      A   
ATOM    716  O   LEU A  80     -10.085 -16.985   8.797  1.00 10.00      A   
ATOM    717  N   LYS A  81      -9.590 -19.167   8.974  1.00 10.00      A   
ATOM    718  HN  LYS A  81      -9.206 -19.876   9.533  1.00 10.00      A   
ATOM    719  CA  LYS A  81     -10.087 -19.505   7.644  1.00 10.00      A   
ATOM    720  CB  LYS A  81      -9.608 -20.897   7.214  1.00 10.00      A   
ATOM    721  CG  LYS A  81      -9.821 -21.220   5.741  1.00 10.00      A   
ATOM    722  CD  LYS A  81      -9.449 -22.664   5.443  1.00 10.00      A   
ATOM    723  CE  LYS A  81      -9.612 -22.995   3.968  1.00 10.00      A   
ATOM    724  NZ  LYS A  81      -9.416 -24.448   3.706  1.00 10.00      A   
ATOM    725  HZ1 LYS A  81      -9.344 -24.622   2.682  1.00 10.00      A   
ATOM    726  HZ2 LYS A  81     -10.221 -24.993   4.081  1.00 10.00      A   
ATOM    727  HZ3 LYS A  81      -8.547 -24.781   4.166  1.00 10.00      A   
ATOM    728  C   LYS A  81     -11.619 -19.381   7.542  1.00 10.00      A   
ATOM    729  O   LYS A  81     -12.117 -18.708   6.639  1.00 10.00      A   
ATOM    730  N   PRO A  82     -12.394 -19.999   8.471  1.00 10.00      A   
ATOM    731  CA  PRO A  82     -13.870 -19.945   8.442  1.00 10.00      A   
ATOM    732  CB  PRO A  82     -14.293 -20.808   9.637  1.00 10.00      A   
ATOM    733  CG  PRO A  82     -13.108 -21.649   9.945  1.00 10.00      A   
ATOM    734  CD  PRO A  82     -11.916 -20.810   9.607  1.00 10.00      A   
ATOM    735  C   PRO A  82     -14.428 -18.528   8.604  1.00 10.00      A   
ATOM    736  O   PRO A  82     -15.580 -18.255   8.257  1.00 10.00      A   
ATOM    737  N   LEU A  83     -13.610 -17.629   9.132  1.00 10.00      A   
ATOM    738  HN  LEU A  83     -12.704 -17.900   9.384  1.00 10.00      A   
ATOM    739  CA  LEU A  83     -14.027 -16.249   9.337  1.00 10.00      A   
ATOM    740  CB  LEU A  83     -13.047 -15.513  10.255  1.00 10.00      A   
ATOM    741  CG  LEU A  83     -13.388 -14.057  10.588  1.00 10.00      A   
ATOM    742  CD1 LEU A  83     -14.755 -13.954  11.248  1.00 10.00      A   
ATOM    743  CD2 LEU A  83     -12.318 -13.451  11.478  1.00 10.00      A   
ATOM    744  C   LEU A  83     -14.160 -15.520   8.006  1.00 10.00      A   
ATOM    745  O   LEU A  83     -15.008 -14.646   7.849  1.00 10.00      A   
ATOM    746  N   ARG A  84     -13.340 -15.911   7.041  1.00 10.00      A   
ATOM    747  HN  ARG A  84     -12.708 -16.639   7.217  1.00 10.00      A   
ATOM    748  CA  ARG A  84     -13.355 -15.290   5.721  1.00 10.00      A   
ATOM    749  CB  ARG A  84     -12.164 -15.770   4.900  1.00 10.00      A   
ATOM    750  CG  ARG A  84     -10.835 -15.612   5.615  1.00 10.00      A   
ATOM    751  CD  ARG A  84      -9.769 -16.481   4.981  1.00 10.00      A   
ATOM    752  NE  ARG A  84      -8.772 -16.921   5.957  1.00 10.00      A   
ATOM    753  HE  ARG A  84      -8.925 -16.673   6.899  1.00 10.00      A   
ATOM    754  CZ  ARG A  84      -7.696 -17.643   5.643  1.00 10.00      A   
ATOM    755  NH1 ARG A  84      -7.474 -18.001   4.385  1.00 10.00      A   
ATOM    756 HH11 ARG A  84      -8.140 -17.723   3.631  1.00 10.00      A   
ATOM    757 HH12 ARG A  84      -6.630 -18.571   4.148  1.00 10.00      A   
ATOM    758  NH2 ARG A  84      -6.835 -18.012   6.583  1.00 10.00      A   
ATOM    759 HH21 ARG A  84      -6.992 -17.755   7.580  1.00 10.00      A   
ATOM    760 HH22 ARG A  84      -5.978 -18.569   6.317  1.00 10.00      A   
ATOM    761  C   ARG A  84     -14.656 -15.588   4.988  1.00 10.00      A   
ATOM    762  O   ARG A  84     -15.099 -14.811   4.147  1.00 10.00      A   
ATOM    763  N   GLN A  85     -15.265 -16.719   5.314  1.00 10.00      A   
ATOM    764  HN  GLN A  85     -14.854 -17.309   5.978  1.00 10.00      A   
ATOM    765  CA  GLN A  85     -16.526 -17.105   4.696  1.00 10.00      A   
ATOM    766  CB  GLN A  85     -16.689 -18.628   4.693  1.00 10.00      A   
ATOM    767  CG  GLN A  85     -17.805 -19.124   3.785  1.00 10.00      A   
ATOM    768  CD  GLN A  85     -18.470 -20.386   4.296  1.00 10.00      A   
ATOM    769  OE1 GLN A  85     -17.831 -21.240   4.913  1.00 10.00      A   
ATOM    770  NE2 GLN A  85     -19.764 -20.509   4.051  1.00 10.00      A   
ATOM    771 HE21 GLN A  85     -20.218 -19.784   3.556  1.00 10.00      A   
ATOM    772 HE22 GLN A  85     -20.221 -21.315   4.369  1.00 10.00      A   
ATOM    773  C   GLN A  85     -17.689 -16.452   5.438  1.00 10.00      A   
ATOM    774  O   GLN A  85     -18.799 -16.347   4.917  1.00 10.00      A   
ATOM    775  N   HIS A  86     -17.416 -16.006   6.657  1.00 10.00      A   
ATOM    776  HN  HIS A  86     -16.505 -16.103   7.004  1.00 10.00      A   
ATOM    777  CA  HIS A  86     -18.426 -15.358   7.484  1.00 10.00      A   
ATOM    778  CB  HIS A  86     -18.167 -15.623   8.968  1.00 10.00      A   
ATOM    779  CG  HIS A  86     -18.963 -16.764   9.525  1.00 10.00      A   
ATOM    780  ND1 HIS A  86     -18.495 -18.061   9.578  1.00 10.00      A   
ATOM    781  HD1 HIS A  86     -17.620 -18.372   9.254  1.00 10.00      A   
ATOM    782  CD2 HIS A  86     -20.207 -16.794  10.058  1.00 10.00      A   
ATOM    783  CE1 HIS A  86     -19.419 -18.836  10.120  1.00 10.00      A   
ATOM    784  NE2 HIS A  86     -20.464 -18.092  10.419  1.00 10.00      A   
ATOM    785  HE2 HIS A  86     -21.291 -18.415  10.836  1.00 10.00      A   
ATOM    786  C   HIS A  86     -18.461 -13.862   7.206  1.00 10.00      A   
ATOM    787  O   HIS A  86     -19.512 -13.227   7.295  1.00 10.00      A   
ATOM    788  N   VAL A  87     -17.302 -13.308   6.876  1.00 10.00      A   
ATOM    789  HN  VAL A  87     -16.496 -13.869   6.846  1.00 10.00      A   
ATOM    790  CA  VAL A  87     -17.180 -11.892   6.563  1.00 10.00      A   
ATOM    791  CB  VAL A  87     -16.274 -11.155   7.576  1.00 10.00      A   
ATOM    792  CG1 VAL A  87     -16.198  -9.669   7.250  1.00 10.00      A   
ATOM    793  CG2 VAL A  87     -16.771 -11.364   8.999  1.00 10.00      A   
ATOM    794  C   VAL A  87     -16.598 -11.733   5.162  1.00 10.00      A   
ATOM    795  O   VAL A  87     -15.400 -11.925   4.955  1.00 10.00      A   
ATOM    796  N   GLY A  88     -17.447 -11.385   4.207  1.00 10.00      A   
ATOM    797  HN  GLY A  88     -18.385 -11.208   4.438  1.00 10.00      A   
ATOM    798  CA  GLY A  88     -17.002 -11.224   2.841  1.00 10.00      A   
ATOM    799  C   GLY A  88     -16.637  -9.791   2.533  1.00 10.00      A   
ATOM    800  O   GLY A  88     -17.354  -8.867   2.914  1.00 10.00      A   
ATOM    801  N   MET A  89     -15.519  -9.601   1.851  1.00 10.00      A   
ATOM    802  HN  MET A  89     -14.989 -10.378   1.570  1.00 10.00      A   
ATOM    803  CA  MET A  89     -15.066  -8.265   1.502  1.00 10.00      A   
ATOM    804  CB  MET A  89     -13.739  -7.942   2.194  1.00 10.00      A   
ATOM    805  CG  MET A  89     -13.213  -6.549   1.886  1.00 10.00      A   
ATOM    806  SD  MET A  89     -11.436  -6.383   2.154  1.00 10.00      A   
ATOM    807  CE  MET A  89     -11.310  -6.800   3.889  1.00 10.00      A   
ATOM    808  C   MET A  89     -14.907  -8.104  -0.003  1.00 10.00      A   
ATOM    809  O   MET A  89     -14.264  -8.923  -0.663  1.00 10.00      A   
ATOM    810  N   VAL A  90     -15.503  -7.053  -0.534  1.00 10.00      A   
ATOM    811  HN  VAL A  90     -16.025  -6.455   0.051  1.00 10.00      A   
ATOM    812  CA  VAL A  90     -15.417  -6.751  -1.953  1.00 10.00      A   
ATOM    813  CB  VAL A  90     -16.810  -6.482  -2.563  1.00 10.00      A   
ATOM    814  CG1 VAL A  90     -16.700  -6.130  -4.038  1.00 10.00      A   
ATOM    815  CG2 VAL A  90     -17.713  -7.692  -2.373  1.00 10.00      A   
ATOM    816  C   VAL A  90     -14.522  -5.532  -2.145  1.00 10.00      A   
ATOM    817  O   VAL A  90     -14.839  -4.433  -1.676  1.00 10.00      A   
ATOM    818  N   PHE A  91     -13.394  -5.739  -2.805  1.00 10.00      A   
ATOM    819  HN  PHE A  91     -13.206  -6.635  -3.161  1.00 10.00      A   
ATOM    820  CA  PHE A  91     -12.436  -4.669  -3.042  1.00 10.00      A   
ATOM    821  CB  PHE A  91     -11.044  -5.252  -3.313  1.00 10.00      A   
ATOM    822  CG  PHE A  91     -10.197  -5.454  -2.090  1.00 10.00      A   
ATOM    823  CD1 PHE A  91      -9.956  -6.728  -1.603  1.00 10.00      A   
ATOM    824  CD2 PHE A  91      -9.631  -4.371  -1.435  1.00 10.00      A   
ATOM    825  CE1 PHE A  91      -9.165  -6.921  -0.487  1.00 10.00      A   
ATOM    826  CE2 PHE A  91      -8.840  -4.555  -0.317  1.00 10.00      A   
ATOM    827  CZ  PHE A  91      -8.607  -5.833   0.158  1.00 10.00      A   
ATOM    828  C   PHE A  91     -12.854  -3.790  -4.211  1.00 10.00      A   
ATOM    829  O   PHE A  91     -13.792  -4.109  -4.942  1.00 10.00      A   
ATOM    830  N   GLN A  92     -12.151  -2.676  -4.368  1.00 10.00      A   
ATOM    831  HN  GLN A  92     -11.444  -2.470  -3.726  1.00 10.00      A   
ATOM    832  CA  GLN A  92     -12.404  -1.746  -5.456  1.00 10.00      A   
ATOM    833  CB  GLN A  92     -11.580  -0.474  -5.229  1.00 10.00      A   
ATOM    834  CG  GLN A  92     -11.982   0.712  -6.089  1.00 10.00      A   
ATOM    835  CD  GLN A  92     -11.219   1.974  -5.724  1.00 10.00      A   
ATOM    836  OE1 GLN A  92     -10.070   1.918  -5.283  1.00 10.00      A   
ATOM    837  NE2 GLN A  92     -11.856   3.125  -5.898  1.00 10.00      A   
ATOM    838 HE21 GLN A  92     -12.773   3.098  -6.242  1.00 10.00      A   
ATOM    839 HE22 GLN A  92     -11.383   3.957  -5.676  1.00 10.00      A   
ATOM    840  C   GLN A  92     -12.004  -2.410  -6.770  1.00 10.00      A   
ATOM    841  O   GLN A  92     -10.844  -2.796  -6.946  1.00 10.00      A   
ATOM    842  N   PHE A  93     -12.972  -2.554  -7.671  1.00 10.00      A   
ATOM    843  HN  PHE A  93     -13.870  -2.227  -7.452  1.00 10.00      A   
ATOM    844  CA  PHE A  93     -12.754  -3.200  -8.970  1.00 10.00      A   
ATOM    845  CB  PHE A  93     -11.649  -2.506  -9.781  1.00 10.00      A   
ATOM    846  CG  PHE A  93     -11.872  -1.034  -9.993  1.00 10.00      A   
ATOM    847  CD1 PHE A  93     -10.900  -0.116  -9.634  1.00 10.00      A   
ATOM    848  CD2 PHE A  93     -13.053  -0.566 -10.549  1.00 10.00      A   
ATOM    849  CE1 PHE A  93     -11.099   1.239  -9.823  1.00 10.00      A   
ATOM    850  CE2 PHE A  93     -13.257   0.789 -10.742  1.00 10.00      A   
ATOM    851  CZ  PHE A  93     -12.279   1.693 -10.378  1.00 10.00      A   
ATOM    852  C   PHE A  93     -12.440  -4.688  -8.776  1.00 10.00      A   
ATOM    853  O   PHE A  93     -11.326  -5.145  -9.043  1.00 10.00      A   
ATOM    854  N   PRO A  94     -13.432  -5.474  -8.313  1.00 10.00      A   
ATOM    855  CA  PRO A  94     -13.256  -6.904  -8.050  1.00 10.00      A   
ATOM    856  CB  PRO A  94     -14.412  -7.211  -7.103  1.00 10.00      A   
ATOM    857  CG  PRO A  94     -15.493  -6.279  -7.530  1.00 10.00      A   
ATOM    858  CD  PRO A  94     -14.808  -5.027  -8.010  1.00 10.00      A   
ATOM    859  C   PRO A  94     -13.360  -7.775  -9.299  1.00 10.00      A   
ATOM    860  O   PRO A  94     -13.178  -8.991  -9.230  1.00 10.00      A   
ATOM    861  N   GLU A  95     -13.635  -7.164 -10.443  1.00 10.00      A   
ATOM    862  HN  GLU A  95     -13.751  -6.185 -10.457  1.00 10.00      A   
ATOM    863  CA  GLU A  95     -13.763  -7.911 -11.687  1.00 10.00      A   
ATOM    864  CB  GLU A  95     -14.342  -7.027 -12.796  1.00 10.00      A   
ATOM    865  CG  GLU A  95     -13.371  -5.997 -13.354  1.00 10.00      A   
ATOM    866  CD  GLU A  95     -13.421  -4.668 -12.628  1.00 10.00      A   
ATOM    867  OE1 GLU A  95     -14.041  -4.592 -11.543  1.00 10.00      A   
ATOM    868  OE2 GLU A  95     -12.852  -3.683 -13.150  1.00 10.00      A   
ATOM    869  C   GLU A  95     -12.419  -8.500 -12.116  1.00 10.00      A   
ATOM    870  O   GLU A  95     -12.356  -9.398 -12.952  1.00 10.00      A   
ATOM    871  N   ASN A  96     -11.350  -8.007 -11.501  1.00 10.00      A   
ATOM    872  HN  ASN A  96     -11.475  -7.315 -10.822  1.00 10.00      A   
ATOM    873  CA  ASN A  96      -9.999  -8.455 -11.807  1.00 10.00      A   
ATOM    874  CB  ASN A  96      -8.995  -7.341 -11.495  1.00 10.00      A   
ATOM    875  CG  ASN A  96      -9.300  -6.047 -12.225  1.00 10.00      A   
ATOM    876  OD1 ASN A  96      -8.870  -5.842 -13.357  1.00 10.00      A   
ATOM    877  ND2 ASN A  96     -10.039  -5.153 -11.577  1.00 10.00      A   
ATOM    878 HD21 ASN A  96     -10.347  -5.369 -10.668  1.00 10.00      A   
ATOM    879 HD22 ASN A  96     -10.256  -4.309 -12.037  1.00 10.00      A   
ATOM    880  C   ASN A  96      -9.635  -9.707 -11.018  1.00 10.00      A   
ATOM    881  O   ASN A  96      -8.477 -10.126 -11.005  1.00 10.00      A   
ATOM    882  N   GLN A  97     -10.618 -10.298 -10.346  1.00 10.00      A   
ATOM    883  HN  GLN A  97     -11.521  -9.912 -10.373  1.00 10.00      A   
ATOM    884  CA  GLN A  97     -10.380 -11.503  -9.557  1.00 10.00      A   
ATOM    885  CB  GLN A  97     -10.940 -11.355  -8.138  1.00 10.00      A   
ATOM    886  CG  GLN A  97     -10.625 -10.029  -7.452  1.00 10.00      A   
ATOM    887  CD  GLN A  97      -9.137  -9.748  -7.328  1.00 10.00      A   
ATOM    888  OE1 GLN A  97      -8.318 -10.663  -7.260  1.00 10.00      A   
ATOM    889  NE2 GLN A  97      -8.782  -8.470  -7.282  1.00 10.00      A   
ATOM    890 HE21 GLN A  97      -9.485  -7.792  -7.327  1.00 10.00      A   
ATOM    891 HE22 GLN A  97      -7.826  -8.257  -7.208  1.00 10.00      A   
ATOM    892  C   GLN A  97     -10.970 -12.745 -10.231  1.00 10.00      A   
ATOM    893  O   GLN A  97     -10.874 -13.855  -9.705  1.00 10.00      A   
ATOM    894  N   LEU A  98     -11.594 -12.553 -11.389  1.00 10.00      A   
ATOM    895  HN  LEU A  98     -11.644 -11.648 -11.762  1.00 10.00      A   
ATOM    896  CA  LEU A  98     -12.194 -13.662 -12.132  1.00 10.00      A   
ATOM    897  CB  LEU A  98     -13.280 -13.137 -13.073  1.00 10.00      A   
ATOM    898  CG  LEU A  98     -14.454 -12.404 -12.416  1.00 10.00      A   
ATOM    899  CD1 LEU A  98     -15.254 -11.639 -13.457  1.00 10.00      A   
ATOM    900  CD2 LEU A  98     -15.349 -13.385 -11.677  1.00 10.00      A   
ATOM    901  C   LEU A  98     -11.116 -14.386 -12.935  1.00 10.00      A   
ATOM    902  O   LEU A  98     -10.266 -13.739 -13.550  1.00 10.00      A   
ATOM    903  N   PHE A  99     -11.143 -15.717 -12.943  1.00 10.00      A   
ATOM    904  HN  PHE A  99     -11.854 -16.193 -12.452  1.00 10.00      A   
ATOM    905  CA  PHE A  99     -10.124 -16.470 -13.670  1.00 10.00      A   
ATOM    906  CB  PHE A  99      -8.937 -16.773 -12.750  1.00 10.00      A   
ATOM    907  CG  PHE A  99      -7.622 -16.908 -13.467  1.00 10.00      A   
ATOM    908  CD1 PHE A  99      -7.203 -15.939 -14.365  1.00 10.00      A   
ATOM    909  CD2 PHE A  99      -6.803 -18.003 -13.242  1.00 10.00      A   
ATOM    910  CE1 PHE A  99      -5.995 -16.057 -15.027  1.00 10.00      A   
ATOM    911  CE2 PHE A  99      -5.593 -18.128 -13.899  1.00 10.00      A   
ATOM    912  CZ  PHE A  99      -5.189 -17.154 -14.792  1.00 10.00      A   
ATOM    913  C   PHE A  99     -10.649 -17.760 -14.311  1.00 10.00      A   
ATOM    914  O   PHE A  99     -10.022 -18.301 -15.223  1.00 10.00      A   
ATOM    915  N   GLU A 100     -11.794 -18.250 -13.851  1.00 10.00      A   
ATOM    916  HN  GLU A 100     -12.277 -17.770 -13.140  1.00 10.00      A   
ATOM    917  CA  GLU A 100     -12.358 -19.487 -14.395  1.00 10.00      A   
ATOM    918  CB  GLU A 100     -13.488 -20.023 -13.513  1.00 10.00      A   
ATOM    919  CG  GLU A 100     -13.006 -20.806 -12.299  1.00 10.00      A   
ATOM    920  CD  GLU A 100     -12.317 -22.105 -12.675  1.00 10.00      A   
ATOM    921  OE1 GLU A 100     -12.822 -23.186 -12.303  1.00 10.00      A   
ATOM    922  OE2 GLU A 100     -11.269 -22.053 -13.351  1.00 10.00      A   
ATOM    923  C   GLU A 100     -12.822 -19.323 -15.842  1.00 10.00      A   
ATOM    924  O   GLU A 100     -13.207 -18.231 -16.258  1.00 10.00      A   
ATOM    925  N   GLU A 101     -12.782 -20.417 -16.603  1.00 10.00      A   
ATOM    926  HN  GLU A 101     -12.462 -21.258 -16.211  1.00 10.00      A   
ATOM    927  CA  GLU A 101     -13.190 -20.401 -18.007  1.00 10.00      A   
ATOM    928  CB  GLU A 101     -12.861 -21.734 -18.678  1.00 10.00      A   
ATOM    929  CG  GLU A 101     -11.385 -21.953 -18.945  1.00 10.00      A   
ATOM    930  CD  GLU A 101     -11.133 -23.189 -19.777  1.00 10.00      A   
ATOM    931  OE1 GLU A 101     -11.149 -23.091 -21.026  1.00 10.00      A   
ATOM    932  OE2 GLU A 101     -10.929 -24.270 -19.189  1.00 10.00      A   
ATOM    933  C   GLU A 101     -14.677 -20.113 -18.161  1.00 10.00      A   
ATOM    934  O   GLU A 101     -15.107 -19.509 -19.145  1.00 10.00      A   
ATOM    935  N   THR A 102     -15.458 -20.558 -17.193  1.00 10.00      A   
ATOM    936  HN  THR A 102     -15.056 -21.030 -16.434  1.00 10.00      A   
ATOM    937  CA  THR A 102     -16.896 -20.355 -17.218  1.00 10.00      A   
ATOM    938  CB  THR A 102     -17.639 -21.705 -17.236  1.00 10.00      A   
ATOM    939  OG1 THR A 102     -16.960 -22.609 -18.123  1.00 10.00      A   
ATOM    940  HG1 THR A 102     -16.014 -22.584 -17.935  1.00 10.00      A   
ATOM    941  CG2 THR A 102     -19.070 -21.525 -17.710  1.00 10.00      A   
ATOM    942  C   THR A 102     -17.341 -19.539 -16.005  1.00 10.00      A   
ATOM    943  O   THR A 102     -16.797 -19.702 -14.910  1.00 10.00      A   
ATOM    944  N   VAL A 103     -18.315 -18.656 -16.218  1.00 10.00      A   
ATOM    945  HN  VAL A 103     -18.684 -18.568 -17.125  1.00 10.00      A   
ATOM    946  CA  VAL A 103     -18.845 -17.801 -15.158  1.00 10.00      A   
ATOM    947  CB  VAL A 103     -20.008 -16.922 -15.677  1.00 10.00      A   
ATOM    948  CG1 VAL A 103     -20.650 -16.141 -14.541  1.00 10.00      A   
ATOM    949  CG2 VAL A 103     -19.519 -15.975 -16.764  1.00 10.00      A   
ATOM    950  C   VAL A 103     -19.314 -18.618 -13.952  1.00 10.00      A   
ATOM    951  O   VAL A 103     -18.901 -18.360 -12.817  1.00 10.00      A   
ATOM    952  N   ARG A 104     -20.154 -19.617 -14.206  1.00 10.00      A   
ATOM    953  HN  ARG A 104     -20.441 -19.778 -15.132  1.00 10.00      A   
ATOM    954  CA  ARG A 104     -20.679 -20.469 -13.141  1.00 10.00      A   
ATOM    955  CB  ARG A 104     -21.623 -21.534 -13.711  1.00 10.00      A   
ATOM    956  CG  ARG A 104     -22.219 -22.465 -12.663  1.00 10.00      A   
ATOM    957  CD  ARG A 104     -23.464 -23.169 -13.178  1.00 10.00      A   
ATOM    958  NE  ARG A 104     -23.192 -24.023 -14.333  1.00 10.00      A   
ATOM    959  HE  ARG A 104     -22.271 -24.353 -14.444  1.00 10.00      A   
ATOM    960  CZ  ARG A 104     -24.118 -24.381 -15.220  1.00 10.00      A   
ATOM    961  NH1 ARG A 104     -25.371 -23.960 -15.082  1.00 10.00      A   
ATOM    962 HH11 ARG A 104     -26.097 -24.240 -15.774  1.00 10.00      A   
ATOM    963 HH12 ARG A 104     -25.639 -23.345 -14.269  1.00 10.00      A   
ATOM    964  NH2 ARG A 104     -23.795 -25.173 -16.241  1.00 10.00      A   
ATOM    965 HH21 ARG A 104     -24.518 -25.452 -16.942  1.00 10.00      A   
ATOM    966 HH22 ARG A 104     -22.817 -25.523 -16.345  1.00 10.00      A   
ATOM    967  C   ARG A 104     -19.558 -21.121 -12.333  1.00 10.00      A   
ATOM    968  O   ARG A 104     -19.658 -21.257 -11.114  1.00 10.00      A   
ATOM    969  N   GLN A 105     -18.481 -21.492 -13.016  1.00 10.00      A   
ATOM    970  HN  GLN A 105     -18.449 -21.323 -13.979  1.00 10.00      A   
ATOM    971  CA  GLN A 105     -17.343 -22.134 -12.370  1.00 10.00      A   
ATOM    972  CB  GLN A 105     -16.314 -22.586 -13.405  1.00 10.00      A   
ATOM    973  CG  GLN A 105     -16.778 -23.719 -14.300  1.00 10.00      A   
ATOM    974  CD  GLN A 105     -15.756 -24.067 -15.362  1.00 10.00      A   
ATOM    975  OE1 GLN A 105     -15.002 -23.206 -15.823  1.00 10.00      A   
ATOM    976  NE2 GLN A 105     -15.723 -25.327 -15.760  1.00 10.00      A   
ATOM    977 HE21 GLN A 105     -16.354 -25.959 -15.352  1.00 10.00      A   
ATOM    978 HE22 GLN A 105     -15.065 -25.580 -16.443  1.00 10.00      A   
ATOM    979  C   GLN A 105     -16.675 -21.217 -11.349  1.00 10.00      A   
ATOM    980  O   GLN A 105     -16.338 -21.650 -10.247  1.00 10.00      A   
ATOM    981  N   ASP A 106     -16.497 -19.948 -11.711  1.00 10.00      A   
ATOM    982  HN  ASP A 106     -16.813 -19.651 -12.593  1.00 10.00      A   
ATOM    983  CA  ASP A 106     -15.849 -18.985 -10.819  1.00 10.00      A   
ATOM    984  CB  ASP A 106     -15.505 -17.683 -11.546  1.00 10.00      A   
ATOM    985  CG  ASP A 106     -14.290 -16.994 -10.947  1.00 10.00      A   
ATOM    986  OD1 ASP A 106     -13.203 -17.037 -11.576  1.00 10.00      A   
ATOM    987  OD2 ASP A 106     -14.408 -16.418  -9.841  1.00 10.00      A   
ATOM    988  C   ASP A 106     -16.701 -18.703  -9.589  1.00 10.00      A   
ATOM    989  O   ASP A 106     -16.189 -18.621  -8.472  1.00 10.00      A   
ATOM    990  N   ILE A 107     -18.005 -18.570  -9.791  1.00 10.00      A   
ATOM    991  HN  ILE A 107     -18.359 -18.638 -10.705  1.00 10.00      A   
ATOM    992  CA  ILE A 107     -18.920 -18.314  -8.683  1.00 10.00      A   
ATOM    993  CB  ILE A 107     -20.346 -17.985  -9.175  1.00 10.00      A   
ATOM    994  CG1 ILE A 107     -20.308 -16.855 -10.210  1.00 10.00      A   
ATOM    995  CG2 ILE A 107     -21.241 -17.604  -8.002  1.00 10.00      A   
ATOM    996  CD1 ILE A 107     -21.651 -16.553 -10.842  1.00 10.00      A   
ATOM    997  C   ILE A 107     -18.965 -19.529  -7.754  1.00 10.00      A   
ATOM    998  O   ILE A 107     -19.005 -19.397  -6.529  1.00 10.00      A   
ATOM    999  N   ALA A 108     -18.942 -20.713  -8.350  1.00 10.00      A   
ATOM   1000  HN  ALA A 108     -18.921 -20.753  -9.332  1.00 10.00      A   
ATOM   1001  CA  ALA A 108     -18.967 -21.956  -7.593  1.00 10.00      A   
ATOM   1002  CB  ALA A 108     -19.217 -23.128  -8.525  1.00 10.00      A   
ATOM   1003  C   ALA A 108     -17.656 -22.157  -6.842  1.00 10.00      A   
ATOM   1004  O   ALA A 108     -17.619 -22.812  -5.803  1.00 10.00      A   
ATOM   1005  N   PHE A 109     -16.590 -21.572  -7.378  1.00 10.00      A   
ATOM   1006  HN  PHE A 109     -16.703 -21.058  -8.206  1.00 10.00      A   
ATOM   1007  CA  PHE A 109     -15.259 -21.673  -6.788  1.00 10.00      A   
ATOM   1008  CB  PHE A 109     -14.232 -20.965  -7.681  1.00 10.00      A   
ATOM   1009  CG  PHE A 109     -12.825 -20.992  -7.158  1.00 10.00      A   
ATOM   1010  CD1 PHE A 109     -12.141 -22.188  -7.030  1.00 10.00      A   
ATOM   1011  CD2 PHE A 109     -12.186 -19.817  -6.797  1.00 10.00      A   
ATOM   1012  CE1 PHE A 109     -10.847 -22.215  -6.553  1.00 10.00      A   
ATOM   1013  CE2 PHE A 109     -10.890 -19.835  -6.317  1.00 10.00      A   
ATOM   1014  CZ  PHE A 109     -10.220 -21.037  -6.195  1.00 10.00      A   
ATOM   1015  C   PHE A 109     -15.228 -21.101  -5.374  1.00 10.00      A   
ATOM   1016  O   PHE A 109     -14.408 -21.511  -4.552  1.00 10.00      A   
ATOM   1017  N   GLY A 110     -16.129 -20.162  -5.101  1.00 10.00      A   
ATOM   1018  HN  GLY A 110     -16.763 -19.891  -5.800  1.00 10.00      A   
ATOM   1019  CA  GLY A 110     -16.201 -19.544  -3.786  1.00 10.00      A   
ATOM   1020  C   GLY A 110     -16.377 -20.566  -2.677  1.00 10.00      A   
ATOM   1021  O   GLY A 110     -15.434 -20.840  -1.933  1.00 10.00      A   
ATOM   1022  N   PRO A 111     -17.579 -21.154  -2.544  1.00 10.00      A   
ATOM   1023  CA  PRO A 111     -17.857 -22.168  -1.521  1.00 10.00      A   
ATOM   1024  CB  PRO A 111     -19.337 -22.512  -1.738  1.00 10.00      A   
ATOM   1025  CG  PRO A 111     -19.894 -21.368  -2.511  1.00 10.00      A   
ATOM   1026  CD  PRO A 111     -18.768 -20.858  -3.360  1.00 10.00      A   
ATOM   1027  C   PRO A 111     -17.001 -23.420  -1.717  1.00 10.00      A   
ATOM   1028  O   PRO A 111     -16.665 -24.109  -0.755  1.00 10.00      A   
ATOM   1029  N   LYS A 112     -16.637 -23.690  -2.971  1.00 10.00      A   
ATOM   1030  HN  LYS A 112     -16.927 -23.084  -3.686  1.00 10.00      A   
ATOM   1031  CA  LYS A 112     -15.828 -24.858  -3.318  1.00 10.00      A   
ATOM   1032  CB  LYS A 112     -15.701 -24.989  -4.838  1.00 10.00      A   
ATOM   1033  CG  LYS A 112     -14.807 -26.129  -5.300  1.00 10.00      A   
ATOM   1034  CD  LYS A 112     -14.533 -26.053  -6.793  1.00 10.00      A   
ATOM   1035  CE  LYS A 112     -13.541 -27.121  -7.219  1.00 10.00      A   
ATOM   1036  NZ  LYS A 112     -14.063 -28.488  -6.966  1.00 10.00      A   
ATOM   1037  HZ1 LYS A 112     -14.274 -28.614  -5.955  1.00 10.00      A   
ATOM   1038  HZ2 LYS A 112     -13.365 -29.200  -7.253  1.00 10.00      A   
ATOM   1039  HZ3 LYS A 112     -14.941 -28.644  -7.512  1.00 10.00      A   
ATOM   1040  C   LYS A 112     -14.441 -24.798  -2.678  1.00 10.00      A   
ATOM   1041  O   LYS A 112     -13.870 -25.825  -2.299  1.00 10.00      A   
ATOM   1042  N   ASN A 113     -13.904 -23.597  -2.544  1.00 10.00      A   
ATOM   1043  HN  ASN A 113     -14.406 -22.807  -2.847  1.00 10.00      A   
ATOM   1044  CA  ASN A 113     -12.580 -23.419  -1.958  1.00 10.00      A   
ATOM   1045  CB  ASN A 113     -12.015 -22.045  -2.302  1.00 10.00      A   
ATOM   1046  CG  ASN A 113     -10.556 -22.103  -2.706  1.00 10.00      A   
ATOM   1047  OD1 ASN A 113     -10.067 -23.131  -3.182  1.00 10.00      A   
ATOM   1048  ND2 ASN A 113      -9.853 -20.995  -2.536  1.00 10.00      A   
ATOM   1049 HD21 ASN A 113     -10.314 -20.207  -2.160  1.00 10.00      A   
ATOM   1050 HD22 ASN A 113      -8.909 -20.997  -2.794  1.00 10.00      A   
ATOM   1051  C   ASN A 113     -12.606 -23.637  -0.448  1.00 10.00      A   
ATOM   1052  O   ASN A 113     -11.559 -23.709   0.200  1.00 10.00      A   
ATOM   1053  N   PHE A 114     -13.811 -23.743   0.099  1.00 10.00      A   
ATOM   1054  HN  PHE A 114     -14.603 -23.660  -0.477  1.00 10.00      A   
ATOM   1055  CA  PHE A 114     -14.001 -23.976   1.525  1.00 10.00      A   
ATOM   1056  CB  PHE A 114     -14.931 -22.914   2.128  1.00 10.00      A   
ATOM   1057  CG  PHE A 114     -14.333 -21.538   2.224  1.00 10.00      A   
ATOM   1058  CD1 PHE A 114     -14.659 -20.559   1.301  1.00 10.00      A   
ATOM   1059  CD2 PHE A 114     -13.449 -21.221   3.242  1.00 10.00      A   
ATOM   1060  CE1 PHE A 114     -14.113 -19.292   1.389  1.00 10.00      A   
ATOM   1061  CE2 PHE A 114     -12.899 -19.959   3.337  1.00 10.00      A   
ATOM   1062  CZ  PHE A 114     -13.231 -18.991   2.410  1.00 10.00      A   
ATOM   1063  C   PHE A 114     -14.599 -25.364   1.747  1.00 10.00      A   
ATOM   1064  O   PHE A 114     -14.794 -25.797   2.884  1.00 10.00      A   
ATOM   1065  N   GLY A 115     -14.890 -26.051   0.649  1.00 10.00      A   
ATOM   1066  HN  GLY A 115     -14.717 -25.647  -0.226  1.00 10.00      A   
ATOM   1067  CA  GLY A 115     -15.475 -27.375   0.715  1.00 10.00      A   
ATOM   1068  C   GLY A 115     -16.661 -27.483  -0.218  1.00 10.00      A   
ATOM   1069  O   GLY A 115     -16.632 -26.918  -1.310  1.00 10.00      A   
ATOM   1070  N   MET A 116     -17.698 -28.207   0.207  1.00 10.00      A   
ATOM   1071  HN  MET A 116     -17.635 -28.656   1.075  1.00 10.00      A   
ATOM   1072  CA  MET A 116     -18.919 -28.377  -0.585  1.00 10.00      A   
ATOM   1073  CB  MET A 116     -19.559 -27.019  -0.918  1.00 10.00      A   
ATOM   1074  CG  MET A 116     -20.925 -27.107  -1.583  1.00 10.00      A   
ATOM   1075  SD  MET A 116     -22.169 -27.884  -0.529  1.00 10.00      A   
ATOM   1076  CE  MET A 116     -22.392 -26.626   0.731  1.00 10.00      A   
ATOM   1077  C   MET A 116     -18.677 -29.202  -1.854  1.00 10.00      A   
ATOM   1078  O   MET A 116     -17.575 -29.219  -2.411  1.00 10.00      A   
ATOM   1079  N   ALA A 117     -19.701 -29.916  -2.292  1.00 10.00      A   
ATOM   1080  HN  ALA A 117     -20.545 -29.906  -1.790  1.00 10.00      A   
ATOM   1081  CA  ALA A 117     -19.599 -30.720  -3.499  1.00 10.00      A   
ATOM   1082  CB  ALA A 117     -20.719 -31.743  -3.544  1.00 10.00      A   
ATOM   1083  C   ALA A 117     -19.645 -29.819  -4.732  1.00 10.00      A   
ATOM   1084  O   ALA A 117     -20.292 -28.769  -4.714  1.00 10.00      A   
ATOM   1085  N   ASP A 118     -18.965 -30.234  -5.797  1.00 10.00      A   
ATOM   1086  HN  ASP A 118     -18.482 -31.088  -5.753  1.00 10.00      A   
ATOM   1087  CA  ASP A 118     -18.920 -29.458  -7.037  1.00 10.00      A   
ATOM   1088  CB  ASP A 118     -18.089 -30.178  -8.105  1.00 10.00      A   
ATOM   1089  CG  ASP A 118     -16.629 -29.772  -8.102  1.00 10.00      A   
ATOM   1090  OD1 ASP A 118     -16.305 -28.660  -8.575  1.00 10.00      A   
ATOM   1091  OD2 ASP A 118     -15.787 -30.564  -7.631  1.00 10.00      A   
ATOM   1092  C   ASP A 118     -20.319 -29.192  -7.574  1.00 10.00      A   
ATOM   1093  O   ASP A 118     -20.662 -28.057  -7.910  1.00 10.00      A   
ATOM   1094  N   ALA A 119     -21.130 -30.242  -7.629  1.00 10.00      A   
ATOM   1095  HN  ALA A 119     -20.798 -31.115  -7.323  1.00 10.00      A   
ATOM   1096  CA  ALA A 119     -22.495 -30.140  -8.131  1.00 10.00      A   
ATOM   1097  CB  ALA A 119     -23.155 -31.507  -8.143  1.00 10.00      A   
ATOM   1098  C   ALA A 119     -23.328 -29.156  -7.316  1.00 10.00      A   
ATOM   1099  O   ALA A 119     -24.149 -28.416  -7.868  1.00 10.00      A   
ATOM   1100  N   ASP A 120     -23.108 -29.140  -6.007  1.00 10.00      A   
ATOM   1101  HN  ASP A 120     -22.427 -29.735  -5.628  1.00 10.00      A   
ATOM   1102  CA  ASP A 120     -23.844 -28.244  -5.124  1.00 10.00      A   
ATOM   1103  CB  ASP A 120     -23.661 -28.642  -3.656  1.00 10.00      A   
ATOM   1104  CG  ASP A 120     -24.505 -29.830  -3.245  1.00 10.00      A   
ATOM   1105  OD1 ASP A 120     -25.750 -29.702  -3.206  1.00 10.00      A   
ATOM   1106  OD2 ASP A 120     -23.929 -30.897  -2.944  1.00 10.00      A   
ATOM   1107  C   ASP A 120     -23.392 -26.806  -5.329  1.00 10.00      A   
ATOM   1108  O   ASP A 120     -24.212 -25.895  -5.446  1.00 10.00      A   
ATOM   1109  N   ALA A 121     -22.079 -26.612  -5.386  1.00 10.00      A   
ATOM   1110  HN  ALA A 121     -21.477 -27.383  -5.290  1.00 10.00      A   
ATOM   1111  CA  ALA A 121     -21.505 -25.288  -5.581  1.00 10.00      A   
ATOM   1112  CB  ALA A 121     -19.987 -25.361  -5.549  1.00 10.00      A   
ATOM   1113  C   ALA A 121     -21.987 -24.678  -6.893  1.00 10.00      A   
ATOM   1114  O   ALA A 121     -22.305 -23.488  -6.960  1.00 10.00      A   
ATOM   1115  N   LEU A 122     -22.043 -25.500  -7.936  1.00 10.00      A   
ATOM   1116  HN  LEU A 122     -21.755 -26.433  -7.826  1.00 10.00      A   
ATOM   1117  CA  LEU A 122     -22.504 -25.050  -9.244  1.00 10.00      A   
ATOM   1118  CB  LEU A 122     -22.325 -26.154 -10.291  1.00 10.00      A   
ATOM   1119  CG  LEU A 122     -20.886 -26.524 -10.653  1.00 10.00      A   
ATOM   1120  CD1 LEU A 122     -20.856 -27.806 -11.472  1.00 10.00      A   
ATOM   1121  CD2 LEU A 122     -20.210 -25.389 -11.407  1.00 10.00      A   
ATOM   1122  C   LEU A 122     -23.967 -24.627  -9.176  1.00 10.00      A   
ATOM   1123  O   LEU A 122     -24.360 -23.614  -9.755  1.00 10.00      A   
ATOM   1124  N   ALA A 123     -24.763 -25.399  -8.444  1.00 10.00      A   
ATOM   1125  HN  ALA A 123     -24.384 -26.184  -7.993  1.00 10.00      A   
ATOM   1126  CA  ALA A 123     -26.184 -25.114  -8.291  1.00 10.00      A   
ATOM   1127  CB  ALA A 123     -26.878 -26.265  -7.581  1.00 10.00      A   
ATOM   1128  C   ALA A 123     -26.401 -23.806  -7.534  1.00 10.00      A   
ATOM   1129  O   ALA A 123     -27.386 -23.100  -7.759  1.00 10.00      A   
ATOM   1130  N   LEU A 124     -25.489 -23.500  -6.619  1.00 10.00      A   
ATOM   1131  HN  LEU A 124     -24.750 -24.126  -6.453  1.00 10.00      A   
ATOM   1132  CA  LEU A 124     -25.568 -22.268  -5.842  1.00 10.00      A   
ATOM   1133  CB  LEU A 124     -24.633 -22.336  -4.629  1.00 10.00      A   
ATOM   1134  CG  LEU A 124     -24.929 -23.430  -3.599  1.00 10.00      A   
ATOM   1135  CD1 LEU A 124     -23.833 -23.482  -2.545  1.00 10.00      A   
ATOM   1136  CD2 LEU A 124     -26.286 -23.205  -2.949  1.00 10.00      A   
ATOM   1137  C   LEU A 124     -25.200 -21.080  -6.720  1.00 10.00      A   
ATOM   1138  O   LEU A 124     -25.723 -19.979  -6.552  1.00 10.00      A   
ATOM   1139  N   ALA A 125     -24.310 -21.324  -7.674  1.00 10.00      A   
ATOM   1140  HN  ALA A 125     -23.940 -22.229  -7.760  1.00 10.00      A   
ATOM   1141  CA  ALA A 125     -23.867 -20.288  -8.595  1.00 10.00      A   
ATOM   1142  CB  ALA A 125     -22.690 -20.778  -9.423  1.00 10.00      A   
ATOM   1143  C   ALA A 125     -25.014 -19.852  -9.497  1.00 10.00      A   
ATOM   1144  O   ALA A 125     -25.181 -18.663  -9.775  1.00 10.00      A   
ATOM   1145  N   ASP A 126     -25.807 -20.825  -9.937  1.00 10.00      A   
ATOM   1146  HN  ASP A 126     -25.606 -21.754  -9.685  1.00 10.00      A   
ATOM   1147  CA  ASP A 126     -26.955 -20.554 -10.799  1.00 10.00      A   
ATOM   1148  CB  ASP A 126     -27.717 -21.844 -11.119  1.00 10.00      A   
ATOM   1149  CG  ASP A 126     -26.945 -22.801 -12.005  1.00 10.00      A   
ATOM   1150  OD1 ASP A 126     -26.549 -22.405 -13.125  1.00 10.00      A   
ATOM   1151  OD2 ASP A 126     -26.747 -23.962 -11.595  1.00 10.00      A   
ATOM   1152  C   ASP A 126     -27.897 -19.562 -10.134  1.00 10.00      A   
ATOM   1153  O   ASP A 126     -28.389 -18.628 -10.770  1.00 10.00      A   
ATOM   1154  N   GLU A 127     -28.120 -19.763  -8.842  1.00 10.00      A   
ATOM   1155  HN  GLU A 127     -27.679 -20.517  -8.396  1.00 10.00      A   
ATOM   1156  CA  GLU A 127     -28.995 -18.896  -8.067  1.00 10.00      A   
ATOM   1157  CB  GLU A 127     -29.213 -19.471  -6.667  1.00 10.00      A   
ATOM   1158  CG  GLU A 127     -30.124 -20.682  -6.616  1.00 10.00      A   
ATOM   1159  CD  GLU A 127     -30.332 -21.182  -5.204  1.00 10.00      A   
ATOM   1160  OE1 GLU A 127     -30.301 -20.358  -4.265  1.00 10.00      A   
ATOM   1161  OE2 GLU A 127     -30.533 -22.399  -5.025  1.00 10.00      A   
ATOM   1162  C   GLU A 127     -28.409 -17.495  -7.950  1.00 10.00      A   
ATOM   1163  O   GLU A 127     -29.112 -16.500  -8.136  1.00 10.00      A   
ATOM   1164  N   MET A 128     -27.117 -17.424  -7.657  1.00 10.00      A   
ATOM   1165  HN  MET A 128     -26.606 -18.256  -7.546  1.00 10.00      A   
ATOM   1166  CA  MET A 128     -26.434 -16.142  -7.499  1.00 10.00      A   
ATOM   1167  CB  MET A 128     -25.004 -16.336  -6.996  1.00 10.00      A   
ATOM   1168  CG  MET A 128     -24.925 -16.810  -5.555  1.00 10.00      A   
ATOM   1169  SD  MET A 128     -25.828 -15.739  -4.416  1.00 10.00      A   
ATOM   1170  CE  MET A 128     -26.056 -16.850  -3.028  1.00 10.00      A   
ATOM   1171  C   MET A 128     -26.454 -15.320  -8.783  1.00 10.00      A   
ATOM   1172  O   MET A 128     -26.531 -14.091  -8.737  1.00 10.00      A   
ATOM   1173  N   LEU A 129     -26.395 -16.003  -9.923  1.00 10.00      A   
ATOM   1174  HN  LEU A 129     -26.320 -16.984  -9.891  1.00 10.00      A   
ATOM   1175  CA  LEU A 129     -26.418 -15.333 -11.217  1.00 10.00      A   
ATOM   1176  CB  LEU A 129     -26.279 -16.348 -12.356  1.00 10.00      A   
ATOM   1177  CG  LEU A 129     -26.086 -15.766 -13.760  1.00 10.00      A   
ATOM   1178  CD1 LEU A 129     -24.766 -15.021 -13.864  1.00 10.00      A   
ATOM   1179  CD2 LEU A 129     -26.163 -16.861 -14.808  1.00 10.00      A   
ATOM   1180  C   LEU A 129     -27.701 -14.521 -11.376  1.00 10.00      A   
ATOM   1181  O   LEU A 129     -27.666 -13.360 -11.784  1.00 10.00      A   
ATOM   1182  N   THR A 130     -28.830 -15.129 -11.032  1.00 10.00      A   
ATOM   1183  HN  THR A 130     -28.801 -16.058 -10.717  1.00 10.00      A   
ATOM   1184  CA  THR A 130     -30.113 -14.451 -11.123  1.00 10.00      A   
ATOM   1185  CB  THR A 130     -31.275 -15.454 -11.072  1.00 10.00      A   
ATOM   1186  OG1 THR A 130     -30.813 -16.692 -10.510  1.00 10.00      A   
ATOM   1187  HG1 THR A 130     -30.948 -16.675  -9.552  1.00 10.00      A   
ATOM   1188  CG2 THR A 130     -31.821 -15.703 -12.466  1.00 10.00      A   
ATOM   1189  C   THR A 130     -30.266 -13.433  -9.995  1.00 10.00      A   
ATOM   1190  O   THR A 130     -30.937 -12.411 -10.152  1.00 10.00      A   
ATOM   1191  N   THR A 131     -29.619 -13.714  -8.866  1.00 10.00      A   
ATOM   1192  HN  THR A 131     -29.095 -14.543  -8.815  1.00 10.00      A   
ATOM   1193  CA  THR A 131     -29.670 -12.833  -7.702  1.00 10.00      A   
ATOM   1194  CB  THR A 131     -28.931 -13.450  -6.497  1.00 10.00      A   
ATOM   1195  OG1 THR A 131     -29.519 -14.719  -6.176  1.00 10.00      A   
ATOM   1196  HG1 THR A 131     -29.495 -15.297  -6.952  1.00 10.00      A   
ATOM   1197  CG2 THR A 131     -29.015 -12.540  -5.280  1.00 10.00      A   
ATOM   1198  C   THR A 131     -29.090 -11.454  -8.015  1.00 10.00      A   
ATOM   1199  O   THR A 131     -29.643 -10.433  -7.606  1.00 10.00      A   
ATOM   1200  N   VAL A 132     -27.993 -11.425  -8.760  1.00 10.00      A   
ATOM   1201  HN  VAL A 132     -27.593 -12.270  -9.061  1.00 10.00      A   
ATOM   1202  CA  VAL A 132     -27.361 -10.162  -9.121  1.00 10.00      A   
ATOM   1203  CB  VAL A 132     -25.864 -10.308  -9.457  1.00 10.00      A   
ATOM   1204  CG1 VAL A 132     -25.086 -10.730  -8.221  1.00 10.00      A   
ATOM   1205  CG2 VAL A 132     -25.647 -11.291 -10.595  1.00 10.00      A   
ATOM   1206  C   VAL A 132     -28.098  -9.455 -10.256  1.00 10.00      A   
ATOM   1207  O   VAL A 132     -27.713  -8.365 -10.673  1.00 10.00      A   
ATOM   1208  N   GLY A 133     -29.157 -10.077 -10.754  1.00 10.00      A   
ATOM   1209  HN  GLY A 133     -29.420 -10.950 -10.389  1.00 10.00      A   
ATOM   1210  CA  GLY A 133     -29.934  -9.477 -11.819  1.00 10.00      A   
ATOM   1211  C   GLY A 133     -29.429  -9.831 -13.204  1.00 10.00      A   
ATOM   1212  O   GLY A 133     -29.648  -9.082 -14.156  1.00 10.00      A   
ATOM   1213  N   LEU A 134     -28.751 -10.962 -13.324  1.00 10.00      A   
ATOM   1214  HN  LEU A 134     -28.597 -11.519 -12.531  1.00 10.00      A   
ATOM   1215  CA  LEU A 134     -28.235 -11.405 -14.612  1.00 10.00      A   
ATOM   1216  CB  LEU A 134     -26.736 -11.712 -14.533  1.00 10.00      A   
ATOM   1217  CG  LEU A 134     -25.804 -10.504 -14.401  1.00 10.00      A   
ATOM   1218  CD1 LEU A 134     -24.360 -10.958 -14.243  1.00 10.00      A   
ATOM   1219  CD2 LEU A 134     -25.947  -9.584 -15.603  1.00 10.00      A   
ATOM   1220  C   LEU A 134     -29.005 -12.626 -15.098  1.00 10.00      A   
ATOM   1221  O   LEU A 134     -29.496 -13.420 -14.294  1.00 10.00      A   
ATOM   1222  N   ASP A 135     -29.124 -12.762 -16.409  1.00 10.00      A   
ATOM   1223  HN  ASP A 135     -28.719 -12.093 -16.998  1.00 10.00      A   
ATOM   1224  CA  ASP A 135     -29.843 -13.883 -16.993  1.00 10.00      A   
ATOM   1225  CB  ASP A 135     -30.312 -13.537 -18.408  1.00 10.00      A   
ATOM   1226  CG  ASP A 135     -31.297 -14.546 -18.954  1.00 10.00      A   
ATOM   1227  OD1 ASP A 135     -32.454 -14.559 -18.487  1.00 10.00      A   
ATOM   1228  OD2 ASP A 135     -30.918 -15.328 -19.851  1.00 10.00      A   
ATOM   1229  C   ASP A 135     -28.981 -15.143 -17.003  1.00 10.00      A   
ATOM   1230  O   ASP A 135     -27.753 -15.065 -16.965  1.00 10.00      A   
ATOM   1231  N   GLN A 136     -29.627 -16.301 -17.088  1.00 10.00      A   
ATOM   1232  HN  GLN A 136     -30.605 -16.295 -17.156  1.00 10.00      A   
ATOM   1233  CA  GLN A 136     -28.928 -17.585 -17.088  1.00 10.00      A   
ATOM   1234  CB  GLN A 136     -29.900 -18.723 -16.779  1.00 10.00      A   
ATOM   1235  CG  GLN A 136     -30.523 -18.653 -15.394  1.00 10.00      A   
ATOM   1236  CD  GLN A 136     -29.502 -18.824 -14.289  1.00 10.00      A   
ATOM   1237  OE1 GLN A 136     -28.494 -19.511 -14.454  1.00 10.00      A   
ATOM   1238  NE2 GLN A 136     -29.755 -18.200 -13.152  1.00 10.00      A   
ATOM   1239 HE21 GLN A 136     -30.573 -17.665 -13.088  1.00 10.00      A   
ATOM   1240 HE22 GLN A 136     -29.116 -18.307 -12.410  1.00 10.00      A   
ATOM   1241  C   GLN A 136     -28.203 -17.852 -18.407  1.00 10.00      A   
ATOM   1242  O   GLN A 136     -27.597 -18.907 -18.586  1.00 10.00      A   
ATOM   1243  N   SER A 137     -28.258 -16.895 -19.324  1.00 10.00      A   
ATOM   1244  HN  SER A 137     -28.761 -16.076 -19.131  1.00 10.00      A   
ATOM   1245  CA  SER A 137     -27.596 -17.029 -20.614  1.00 10.00      A   
ATOM   1246  CB  SER A 137     -28.162 -16.007 -21.598  1.00 10.00      A   
ATOM   1247  OG  SER A 137     -28.565 -14.827 -20.920  1.00 10.00      A   
ATOM   1248  HG  SER A 137     -29.499 -14.903 -20.672  1.00 10.00      A   
ATOM   1249  C   SER A 137     -26.092 -16.828 -20.472  1.00 10.00      A   
ATOM   1250  O   SER A 137     -25.309 -17.291 -21.299  1.00 10.00      A   
ATOM   1251  N   TYR A 138     -25.696 -16.143 -19.406  1.00 10.00      A   
ATOM   1252  HN  TYR A 138     -26.370 -15.813 -18.775  1.00 10.00      A   
ATOM   1253  CA  TYR A 138     -24.285 -15.869 -19.154  1.00 10.00      A   
ATOM   1254  CB  TYR A 138     -24.103 -14.458 -18.582  1.00 10.00      A   
ATOM   1255  CG  TYR A 138     -25.004 -13.412 -19.201  1.00 10.00      A   
ATOM   1256  CD1 TYR A 138     -26.069 -12.879 -18.485  1.00 10.00      A   
ATOM   1257  CD2 TYR A 138     -24.797 -12.958 -20.499  1.00 10.00      A   
ATOM   1258  CE1 TYR A 138     -26.902 -11.927 -19.038  1.00 10.00      A   
ATOM   1259  CE2 TYR A 138     -25.627 -12.002 -21.060  1.00 10.00      A   
ATOM   1260  CZ  TYR A 138     -26.678 -11.493 -20.326  1.00 10.00      A   
ATOM   1261  OH  TYR A 138     -27.511 -10.548 -20.881  1.00 10.00      A   
ATOM   1262  HH  TYR A 138     -28.009 -10.112 -20.179  1.00 10.00      A   
ATOM   1263  C   TYR A 138     -23.686 -16.897 -18.200  1.00 10.00      A   
ATOM   1264  O   TYR A 138     -22.597 -16.699 -17.668  1.00 10.00      A   
ATOM   1265  N   ALA A 139     -24.400 -17.997 -17.996  1.00 10.00      A   
ATOM   1266  HN  ALA A 139     -25.253 -18.106 -18.464  1.00 10.00      A   
ATOM   1267  CA  ALA A 139     -23.941 -19.051 -17.101  1.00 10.00      A   
ATOM   1268  CB  ALA A 139     -25.083 -19.997 -16.764  1.00 10.00      A   
ATOM   1269  C   ALA A 139     -22.778 -19.817 -17.718  1.00 10.00      A   
ATOM   1270  O   ALA A 139     -21.668 -19.826 -17.179  1.00 10.00      A   
ATOM   1271  N   GLU A 140     -23.031 -20.438 -18.863  1.00 10.00      A   
ATOM   1272  HN  GLU A 140     -23.930 -20.370 -19.255  1.00 10.00      A   
ATOM   1273  CA  GLU A 140     -22.009 -21.212 -19.557  1.00 10.00      A   
ATOM   1274  CB  GLU A 140     -22.604 -22.466 -20.190  1.00 10.00      A   
ATOM   1275  CG  GLU A 140     -23.063 -23.493 -19.170  1.00 10.00      A   
ATOM   1276  CD  GLU A 140     -23.487 -24.802 -19.799  1.00 10.00      A   
ATOM   1277  OE1 GLU A 140     -22.864 -25.223 -20.799  1.00 10.00      A   
ATOM   1278  OE2 GLU A 140     -24.437 -25.429 -19.284  1.00 10.00      A   
ATOM   1279  C   GLU A 140     -21.277 -20.364 -20.591  1.00 10.00      A   
ATOM   1280  O   GLU A 140     -21.124 -20.754 -21.751  1.00 10.00      A   
ATOM   1281  N   ARG A 141     -20.836 -19.196 -20.153  1.00 10.00      A   
ATOM   1282  HN  ARG A 141     -21.000 -18.948 -19.221  1.00 10.00      A   
ATOM   1283  CA  ARG A 141     -20.109 -18.274 -21.005  1.00 10.00      A   
ATOM   1284  CB  ARG A 141     -20.937 -17.009 -21.244  1.00 10.00      A   
ATOM   1285  CG  ARG A 141     -22.194 -17.241 -22.060  1.00 10.00      A   
ATOM   1286  CD  ARG A 141     -22.019 -16.776 -23.494  1.00 10.00      A   
ATOM   1287  NE  ARG A 141     -22.281 -15.347 -23.639  1.00 10.00      A   
ATOM   1288  HE  ARG A 141     -21.633 -14.725 -23.232  1.00 10.00      A   
ATOM   1289  CZ  ARG A 141     -23.331 -14.845 -24.290  1.00 10.00      A   
ATOM   1290  NH1 ARG A 141     -24.215 -15.655 -24.861  1.00 10.00      A   
ATOM   1291 HH11 ARG A 141     -24.092 -16.690 -24.806  1.00 10.00      A   
ATOM   1292 HH12 ARG A 141     -25.034 -15.261 -25.371  1.00 10.00      A   
ATOM   1293  NH2 ARG A 141     -23.494 -13.532 -24.373  1.00 10.00      A   
ATOM   1294 HH21 ARG A 141     -22.800 -12.891 -23.931  1.00 10.00      A   
ATOM   1295 HH22 ARG A 141     -24.315 -13.133 -24.878  1.00 10.00      A   
ATOM   1296  C   ARG A 141     -18.790 -17.906 -20.349  1.00 10.00      A   
ATOM   1297  O   ARG A 141     -18.589 -18.160 -19.157  1.00 10.00      A   
ATOM   1298  N   SER A 142     -17.895 -17.311 -21.119  1.00 10.00      A   
ATOM   1299  HN  SER A 142     -18.112 -17.126 -22.063  1.00 10.00      A   
ATOM   1300  CA  SER A 142     -16.605 -16.905 -20.599  1.00 10.00      A   
ATOM   1301  CB  SER A 142     -15.576 -16.834 -21.735  1.00 10.00      A   
ATOM   1302  OG  SER A 142     -14.314 -16.388 -21.267  1.00 10.00      A   
ATOM   1303  HG  SER A 142     -13.617 -16.897 -21.702  1.00 10.00      A   
ATOM   1304  C   SER A 142     -16.736 -15.550 -19.919  1.00 10.00      A   
ATOM   1305  O   SER A 142     -17.383 -14.649 -20.454  1.00 10.00      A   
ATOM   1306  N   PRO A 143     -16.149 -15.386 -18.722  1.00 10.00      A   
ATOM   1307  CA  PRO A 143     -16.199 -14.119 -17.982  1.00 10.00      A   
ATOM   1308  CB  PRO A 143     -15.327 -14.391 -16.753  1.00 10.00      A   
ATOM   1309  CG  PRO A 143     -15.373 -15.870 -16.589  1.00 10.00      A   
ATOM   1310  CD  PRO A 143     -15.415 -16.426 -17.981  1.00 10.00      A   
ATOM   1311  C   PRO A 143     -15.621 -12.965 -18.800  1.00 10.00      A   
ATOM   1312  O   PRO A 143     -15.974 -11.806 -18.589  1.00 10.00      A   
ATOM   1313  N   PHE A 144     -14.756 -13.299 -19.757  1.00 10.00      A   
ATOM   1314  HN  PHE A 144     -14.536 -14.248 -19.890  1.00 10.00      A   
ATOM   1315  CA  PHE A 144     -14.128 -12.300 -20.612  1.00 10.00      A   
ATOM   1316  CB  PHE A 144     -12.855 -12.860 -21.250  1.00 10.00      A   
ATOM   1317  CG  PHE A 144     -11.677 -12.922 -20.318  1.00 10.00      A   
ATOM   1318  CD1 PHE A 144     -11.259 -14.131 -19.784  1.00 10.00      A   
ATOM   1319  CD2 PHE A 144     -10.985 -11.770 -19.980  1.00 10.00      A   
ATOM   1320  CE1 PHE A 144     -10.173 -14.189 -18.930  1.00 10.00      A   
ATOM   1321  CE2 PHE A 144      -9.899 -11.820 -19.126  1.00 10.00      A   
ATOM   1322  CZ  PHE A 144      -9.492 -13.032 -18.601  1.00 10.00      A   
ATOM   1323  C   PHE A 144     -15.080 -11.813 -21.698  1.00 10.00      A   
ATOM   1324  O   PHE A 144     -14.783 -10.853 -22.411  1.00 10.00      A   
ATOM   1325  N   GLU A 145     -16.222 -12.476 -21.824  1.00 10.00      A   
ATOM   1326  HN  GLU A 145     -16.407 -13.237 -21.226  1.00 10.00      A   
ATOM   1327  CA  GLU A 145     -17.214 -12.101 -22.825  1.00 10.00      A   
ATOM   1328  CB  GLU A 145     -17.958 -13.333 -23.339  1.00 10.00      A   
ATOM   1329  CG  GLU A 145     -17.068 -14.384 -23.974  1.00 10.00      A   
ATOM   1330  CD  GLU A 145     -17.864 -15.517 -24.583  1.00 10.00      A   
ATOM   1331  OE1 GLU A 145     -18.285 -15.387 -25.754  1.00 10.00      A   
ATOM   1332  OE2 GLU A 145     -18.073 -16.544 -23.900  1.00 10.00      A   
ATOM   1333  C   GLU A 145     -18.214 -11.110 -22.244  1.00 10.00      A   
ATOM   1334  O   GLU A 145     -19.119 -10.643 -22.936  1.00 10.00      A   
ATOM   1335  N   LEU A 146     -18.056 -10.807 -20.966  1.00 10.00      A   
ATOM   1336  HN  LEU A 146     -17.313 -11.210 -20.468  1.00 10.00      A   
ATOM   1337  CA  LEU A 146     -18.940  -9.876 -20.286  1.00 10.00      A   
ATOM   1338  CB  LEU A 146     -19.323 -10.405 -18.898  1.00 10.00      A   
ATOM   1339  CG  LEU A 146     -20.387 -11.513 -18.852  1.00 10.00      A   
ATOM   1340  CD1 LEU A 146     -19.805 -12.860 -19.256  1.00 10.00      A   
ATOM   1341  CD2 LEU A 146     -21.020 -11.594 -17.472  1.00 10.00      A   
ATOM   1342  C   LEU A 146     -18.269  -8.516 -20.167  1.00 10.00      A   
ATOM   1343  O   LEU A 146     -17.043  -8.431 -20.083  1.00 10.00      A   
ATOM   1344  N   SER A 147     -19.070  -7.459 -20.162  1.00 10.00      A   
ATOM   1345  HN  SER A 147     -20.042  -7.589 -20.222  1.00 10.00      A   
ATOM   1346  CA  SER A 147     -18.542  -6.106 -20.053  1.00 10.00      A   
ATOM   1347  CB  SER A 147     -19.588  -5.091 -20.516  1.00 10.00      A   
ATOM   1348  OG  SER A 147     -20.887  -5.471 -20.094  1.00 10.00      A   
ATOM   1349  HG  SER A 147     -21.429  -5.665 -20.870  1.00 10.00      A   
ATOM   1350  C   SER A 147     -18.101  -5.814 -18.622  1.00 10.00      A   
ATOM   1351  O   SER A 147     -18.388  -6.593 -17.712  1.00 10.00      A   
ATOM   1352  N   GLY A 148     -17.412  -4.691 -18.431  1.00 10.00      A   
ATOM   1353  HN  GLY A 148     -17.223  -4.115 -19.204  1.00 10.00      A   
ATOM   1354  CA  GLY A 148     -16.929  -4.306 -17.113  1.00 10.00      A   
ATOM   1355  C   GLY A 148     -18.015  -4.321 -16.051  1.00 10.00      A   
ATOM   1356  O   GLY A 148     -17.807  -4.836 -14.950  1.00 10.00      A   
ATOM   1357  N   GLY A 149     -19.176  -3.764 -16.385  1.00 10.00      A   
ATOM   1358  HN  GLY A 149     -19.280  -3.363 -17.277  1.00 10.00      A   
ATOM   1359  CA  GLY A 149     -20.284  -3.734 -15.446  1.00 10.00      A   
ATOM   1360  C   GLY A 149     -20.775  -5.129 -15.107  1.00 10.00      A   
ATOM   1361  O   GLY A 149     -21.050  -5.437 -13.946  1.00 10.00      A   
ATOM   1362  N   GLN A 150     -20.863  -5.980 -16.122  1.00 10.00      A   
ATOM   1363  HN  GLN A 150     -20.611  -5.678 -17.018  1.00 10.00      A   
ATOM   1364  CA  GLN A 150     -21.316  -7.353 -15.940  1.00 10.00      A   
ATOM   1365  CB  GLN A 150     -21.552  -8.026 -17.292  1.00 10.00      A   
ATOM   1366  CG  GLN A 150     -22.794  -7.540 -18.019  1.00 10.00      A   
ATOM   1367  CD  GLN A 150     -22.908  -8.100 -19.423  1.00 10.00      A   
ATOM   1368  OE1 GLN A 150     -21.903  -8.369 -20.080  1.00 10.00      A   
ATOM   1369  NE2 GLN A 150     -24.133  -8.281 -19.893  1.00 10.00      A   
ATOM   1370 HE21 GLN A 150     -24.890  -8.047 -19.314  1.00 10.00      A   
ATOM   1371 HE22 GLN A 150     -24.236  -8.634 -20.803  1.00 10.00      A   
ATOM   1372  C   GLN A 150     -20.307  -8.150 -15.121  1.00 10.00      A   
ATOM   1373  O   GLN A 150     -20.683  -8.916 -14.234  1.00 10.00      A   
ATOM   1374  N   MET A 151     -19.026  -7.954 -15.417  1.00 10.00      A   
ATOM   1375  HN  MET A 151     -18.791  -7.322 -16.135  1.00 10.00      A   
ATOM   1376  CA  MET A 151     -17.956  -8.646 -14.706  1.00 10.00      A   
ATOM   1377  CB  MET A 151     -16.588  -8.281 -15.291  1.00 10.00      A   
ATOM   1378  CG  MET A 151     -16.335  -8.817 -16.691  1.00 10.00      A   
ATOM   1379  SD  MET A 151     -14.701  -8.387 -17.323  1.00 10.00      A   
ATOM   1380  CE  MET A 151     -13.648  -9.326 -16.217  1.00 10.00      A   
ATOM   1381  C   MET A 151     -17.991  -8.286 -13.228  1.00 10.00      A   
ATOM   1382  O   MET A 151     -17.743  -9.127 -12.362  1.00 10.00      A   
ATOM   1383  N   ARG A 152     -18.307  -7.026 -12.952  1.00 10.00      A   
ATOM   1384  HN  ARG A 152     -18.483  -6.407 -13.695  1.00 10.00      A   
ATOM   1385  CA  ARG A 152     -18.389  -6.535 -11.586  1.00 10.00      A   
ATOM   1386  CB  ARG A 152     -18.742  -5.047 -11.582  1.00 10.00      A   
ATOM   1387  CG  ARG A 152     -18.218  -4.282 -10.379  1.00 10.00      A   
ATOM   1388  CD  ARG A 152     -16.987  -3.460 -10.740  1.00 10.00      A   
ATOM   1389  NE  ARG A 152     -17.316  -2.315 -11.594  1.00 10.00      A   
ATOM   1390  HE  ARG A 152     -18.225  -1.954 -11.526  1.00 10.00      A   
ATOM   1391  CZ  ARG A 152     -16.456  -1.745 -12.443  1.00 10.00      A   
ATOM   1392  NH1 ARG A 152     -15.217  -2.210 -12.555  1.00 10.00      A   
ATOM   1393 HH11 ARG A 152     -14.902  -3.031 -11.979  1.00 10.00      A   
ATOM   1394 HH12 ARG A 152     -14.545  -1.766 -13.217  1.00 10.00      A   
ATOM   1395  NH2 ARG A 152     -16.839  -0.712 -13.192  1.00 10.00      A   
ATOM   1396 HH21 ARG A 152     -16.168  -0.269 -13.859  1.00 10.00      A   
ATOM   1397 HH22 ARG A 152     -17.809  -0.341 -13.121  1.00 10.00      A   
ATOM   1398  C   ARG A 152     -19.427  -7.322 -10.786  1.00 10.00      A   
ATOM   1399  O   ARG A 152     -19.161  -7.749  -9.663  1.00 10.00      A   
ATOM   1400  N   ARG A 153     -20.601  -7.525 -11.382  1.00 10.00      A   
ATOM   1401  HN  ARG A 153     -20.743  -7.173 -12.286  1.00 10.00      A   
ATOM   1402  CA  ARG A 153     -21.682  -8.259 -10.728  1.00 10.00      A   
ATOM   1403  CB  ARG A 153     -22.970  -8.208 -11.557  1.00 10.00      A   
ATOM   1404  CG  ARG A 153     -23.578  -6.820 -11.684  1.00 10.00      A   
ATOM   1405  CD  ARG A 153     -25.078  -6.893 -11.934  1.00 10.00      A   
ATOM   1406  NE  ARG A 153     -25.605  -5.648 -12.491  1.00 10.00      A   
ATOM   1407  HE  ARG A 153     -24.947  -4.966 -12.759  1.00 10.00      A   
ATOM   1408  CZ  ARG A 153     -26.904  -5.383 -12.650  1.00 10.00      A   
ATOM   1409  NH1 ARG A 153     -27.822  -6.269 -12.292  1.00 10.00      A   
ATOM   1410 HH11 ARG A 153     -27.536  -7.185 -11.876  1.00 10.00      A   
ATOM   1411 HH12 ARG A 153     -28.837  -6.054 -12.417  1.00 10.00      A   
ATOM   1412  NH2 ARG A 153     -27.282  -4.227 -13.168  1.00 10.00      A   
ATOM   1413 HH21 ARG A 153     -28.293  -4.013 -13.296  1.00 10.00      A   
ATOM   1414 HH22 ARG A 153     -26.568  -3.518 -13.448  1.00 10.00      A   
ATOM   1415  C   ARG A 153     -21.292  -9.708 -10.454  1.00 10.00      A   
ATOM   1416  O   ARG A 153     -21.600 -10.250  -9.395  1.00 10.00      A   
ATOM   1417  N   VAL A 154     -20.604 -10.324 -11.409  1.00 10.00      A   
ATOM   1418  HN  VAL A 154     -20.383  -9.833 -12.229  1.00 10.00      A   
ATOM   1419  CA  VAL A 154     -20.173 -11.713 -11.269  1.00 10.00      A   
ATOM   1420  CB  VAL A 154     -19.479 -12.228 -12.549  1.00 10.00      A   
ATOM   1421  CG1 VAL A 154     -19.005 -13.662 -12.364  1.00 10.00      A   
ATOM   1422  CG2 VAL A 154     -20.421 -12.131 -13.739  1.00 10.00      A   
ATOM   1423  C   VAL A 154     -19.228 -11.867 -10.079  1.00 10.00      A   
ATOM   1424  O   VAL A 154     -19.352 -12.807  -9.286  1.00 10.00      A   
ATOM   1425  N   ALA A 155     -18.296 -10.928  -9.954  1.00 10.00      A   
ATOM   1426  HN  ALA A 155     -18.251 -10.206 -10.623  1.00 10.00      A   
ATOM   1427  CA  ALA A 155     -17.332 -10.944  -8.862  1.00 10.00      A   
ATOM   1428  CB  ALA A 155     -16.312  -9.838  -9.050  1.00 10.00      A   
ATOM   1429  C   ALA A 155     -18.038 -10.802  -7.515  1.00 10.00      A   
ATOM   1430  O   ALA A 155     -17.616 -11.387  -6.513  1.00 10.00      A   
ATOM   1431  N   ILE A 156     -19.113 -10.021  -7.504  1.00 10.00      A   
ATOM   1432  HN  ILE A 156     -19.384  -9.571  -8.335  1.00 10.00      A   
ATOM   1433  CA  ILE A 156     -19.897  -9.805  -6.296  1.00 10.00      A   
ATOM   1434  CB  ILE A 156     -20.865  -8.607  -6.464  1.00 10.00      A   
ATOM   1435  CG1 ILE A 156     -20.071  -7.306  -6.635  1.00 10.00      A   
ATOM   1436  CG2 ILE A 156     -21.827  -8.499  -5.285  1.00 10.00      A   
ATOM   1437  CD1 ILE A 156     -20.913  -6.116  -7.038  1.00 10.00      A   
ATOM   1438  C   ILE A 156     -20.683 -11.070  -5.952  1.00 10.00      A   
ATOM   1439  O   ILE A 156     -20.788 -11.455  -4.783  1.00 10.00      A   
ATOM   1440  N   ALA A 157     -21.209 -11.725  -6.985  1.00 10.00      A   
ATOM   1441  HN  ALA A 157     -21.082 -11.366  -7.892  1.00 10.00      A   
ATOM   1442  CA  ALA A 157     -21.977 -12.952  -6.813  1.00 10.00      A   
ATOM   1443  CB  ALA A 157     -22.536 -13.420  -8.147  1.00 10.00      A   
ATOM   1444  C   ALA A 157     -21.124 -14.044  -6.178  1.00 10.00      A   
ATOM   1445  O   ALA A 157     -21.614 -14.837  -5.375  1.00 10.00      A   
ATOM   1446  N   GLY A 158     -19.844 -14.069  -6.539  1.00 10.00      A   
ATOM   1447  HN  GLY A 158     -19.519 -13.412  -7.194  1.00 10.00      A   
ATOM   1448  CA  GLY A 158     -18.930 -15.056  -5.992  1.00 10.00      A   
ATOM   1449  C   GLY A 158     -18.839 -14.974  -4.480  1.00 10.00      A   
ATOM   1450  O   GLY A 158     -18.796 -15.996  -3.795  1.00 10.00      A   
ATOM   1451  N   VAL A 159     -18.827 -13.751  -3.959  1.00 10.00      A   
ATOM   1452  HN  VAL A 159     -18.875 -12.976  -4.559  1.00 10.00      A   
ATOM   1453  CA  VAL A 159     -18.752 -13.532  -2.520  1.00 10.00      A   
ATOM   1454  CB  VAL A 159     -18.390 -12.067  -2.186  1.00 10.00      A   
ATOM   1455  CG1 VAL A 159     -18.235 -11.871  -0.685  1.00 10.00      A   
ATOM   1456  CG2 VAL A 159     -17.122 -11.648  -2.914  1.00 10.00      A   
ATOM   1457  C   VAL A 159     -20.086 -13.888  -1.869  1.00 10.00      A   
ATOM   1458  O   VAL A 159     -20.128 -14.484  -0.792  1.00 10.00      A   
ATOM   1459  N   LEU A 160     -21.175 -13.548  -2.551  1.00 10.00      A   
ATOM   1460  HN  LEU A 160     -21.071 -13.096  -3.416  1.00 10.00      A   
ATOM   1461  CA  LEU A 160     -22.521 -13.827  -2.054  1.00 10.00      A   
ATOM   1462  CB  LEU A 160     -23.573 -13.180  -2.961  1.00 10.00      A   
ATOM   1463  CG  LEU A 160     -23.606 -11.652  -2.983  1.00 10.00      A   
ATOM   1464  CD1 LEU A 160     -24.646 -11.158  -3.978  1.00 10.00      A   
ATOM   1465  CD2 LEU A 160     -23.888 -11.098  -1.594  1.00 10.00      A   
ATOM   1466  C   LEU A 160     -22.772 -15.329  -1.954  1.00 10.00      A   
ATOM   1467  O   LEU A 160     -23.515 -15.785  -1.082  1.00 10.00      A   
ATOM   1468  N   ALA A 161     -22.138 -16.089  -2.843  1.00 10.00      A   
ATOM   1469  HN  ALA A 161     -21.559 -15.656  -3.510  1.00 10.00      A   
ATOM   1470  CA  ALA A 161     -22.283 -17.541  -2.873  1.00 10.00      A   
ATOM   1471  CB  ALA A 161     -21.609 -18.115  -4.109  1.00 10.00      A   
ATOM   1472  C   ALA A 161     -21.718 -18.184  -1.612  1.00 10.00      A   
ATOM   1473  O   ALA A 161     -22.104 -19.293  -1.243  1.00 10.00      A   
ATOM   1474  N   MET A 162     -20.811 -17.481  -0.946  1.00 10.00      A   
ATOM   1475  HN  MET A 162     -20.544 -16.597  -1.285  1.00 10.00      A   
ATOM   1476  CA  MET A 162     -20.199 -17.991   0.276  1.00 10.00      A   
ATOM   1477  CB  MET A 162     -18.865 -17.296   0.552  1.00 10.00      A   
ATOM   1478  CG  MET A 162     -17.844 -17.451  -0.564  1.00 10.00      A   
ATOM   1479  SD  MET A 162     -16.196 -16.886  -0.095  1.00 10.00      A   
ATOM   1480  CE  MET A 162     -16.520 -15.173   0.320  1.00 10.00      A   
ATOM   1481  C   MET A 162     -21.141 -17.824   1.463  1.00 10.00      A   
ATOM   1482  O   MET A 162     -20.941 -18.433   2.515  1.00 10.00      A   
ATOM   1483  N   GLN A 163     -22.167 -16.998   1.272  1.00 10.00      A   
ATOM   1484  HN  GLN A 163     -22.254 -16.555   0.403  1.00 10.00      A   
ATOM   1485  CA  GLN A 163     -23.171 -16.725   2.302  1.00 10.00      A   
ATOM   1486  CB  GLN A 163     -24.010 -17.972   2.608  1.00 10.00      A   
ATOM   1487  CG  GLN A 163     -25.000 -18.335   1.512  1.00 10.00      A   
ATOM   1488  CD  GLN A 163     -26.154 -17.354   1.428  1.00 10.00      A   
ATOM   1489  OE1 GLN A 163     -27.186 -17.531   2.079  1.00 10.00      A   
ATOM   1490  NE2 GLN A 163     -25.990 -16.314   0.624  1.00 10.00      A   
ATOM   1491 HE21 GLN A 163     -25.144 -16.238   0.130  1.00 10.00      A   
ATOM   1492 HE22 GLN A 163     -26.716 -15.656   0.562  1.00 10.00      A   
ATOM   1493  C   GLN A 163     -22.563 -16.142   3.579  1.00 10.00      A   
ATOM   1494  O   GLN A 163     -22.557 -16.790   4.628  1.00 10.00      A   
ATOM   1495  N   PRO A 164     -22.040 -14.907   3.507  1.00 10.00      A   
ATOM   1496  CA  PRO A 164     -21.436 -14.240   4.653  1.00 10.00      A   
ATOM   1497  CB  PRO A 164     -20.437 -13.292   3.988  1.00 10.00      A   
ATOM   1498  CG  PRO A 164     -21.060 -12.933   2.677  1.00 10.00      A   
ATOM   1499  CD  PRO A 164     -21.989 -14.061   2.298  1.00 10.00      A   
ATOM   1500  C   PRO A 164     -22.465 -13.444   5.457  1.00 10.00      A   
ATOM   1501  O   PRO A 164     -23.462 -12.967   4.914  1.00 10.00      A   
ATOM   1502  N   LYS A 165     -22.220 -13.307   6.753  1.00 10.00      A   
ATOM   1503  HN  LYS A 165     -21.410 -13.713   7.131  1.00 10.00      A   
ATOM   1504  CA  LYS A 165     -23.117 -12.556   7.626  1.00 10.00      A   
ATOM   1505  CB  LYS A 165     -23.019 -13.052   9.073  1.00 10.00      A   
ATOM   1506  CG  LYS A 165     -23.769 -14.350   9.341  1.00 10.00      A   
ATOM   1507  CD  LYS A 165     -24.067 -14.517  10.824  1.00 10.00      A   
ATOM   1508  CE  LYS A 165     -24.845 -15.796  11.101  1.00 10.00      A   
ATOM   1509  NZ  LYS A 165     -25.377 -15.831  12.492  1.00 10.00      A   
ATOM   1510  HZ1 LYS A 165     -25.804 -16.758  12.691  1.00 10.00      A   
ATOM   1511  HZ2 LYS A 165     -26.105 -15.100  12.614  1.00 10.00      A   
ATOM   1512  HZ3 LYS A 165     -24.614 -15.658  13.179  1.00 10.00      A   
ATOM   1513  C   LYS A 165     -22.786 -11.071   7.554  1.00 10.00      A   
ATOM   1514  O   LYS A 165     -23.669 -10.215   7.639  1.00 10.00      A   
ATOM   1515  N   VAL A 166     -21.505 -10.779   7.382  1.00 10.00      A   
ATOM   1516  HN  VAL A 166     -20.859 -11.511   7.304  1.00 10.00      A   
ATOM   1517  CA  VAL A 166     -21.029  -9.407   7.287  1.00 10.00      A   
ATOM   1518  CB  VAL A 166     -19.984  -9.086   8.380  1.00 10.00      A   
ATOM   1519  CG1 VAL A 166     -19.584  -7.620   8.328  1.00 10.00      A   
ATOM   1520  CG2 VAL A 166     -20.517  -9.444   9.761  1.00 10.00      A   
ATOM   1521  C   VAL A 166     -20.409  -9.170   5.913  1.00 10.00      A   
ATOM   1522  O   VAL A 166     -19.533  -9.920   5.479  1.00 10.00      A   
ATOM   1523  N   LEU A 167     -20.886  -8.144   5.229  1.00 10.00      A   
ATOM   1524  HN  LEU A 167     -21.601  -7.596   5.627  1.00 10.00      A   
ATOM   1525  CA  LEU A 167     -20.385  -7.801   3.907  1.00 10.00      A   
ATOM   1526  CB  LEU A 167     -21.531  -7.773   2.893  1.00 10.00      A   
ATOM   1527  CG  LEU A 167     -21.140  -7.569   1.426  1.00 10.00      A   
ATOM   1528  CD1 LEU A 167     -20.332  -8.751   0.912  1.00 10.00      A   
ATOM   1529  CD2 LEU A 167     -22.378  -7.353   0.572  1.00 10.00      A   
ATOM   1530  C   LEU A 167     -19.682  -6.448   3.942  1.00 10.00      A   
ATOM   1531  O   LEU A 167     -20.250  -5.453   4.393  1.00 10.00      A   
ATOM   1532  N   VAL A 168     -18.442  -6.425   3.481  1.00 10.00      A   
ATOM   1533  HN  VAL A 168     -18.044  -7.261   3.144  1.00 10.00      A   
ATOM   1534  CA  VAL A 168     -17.648  -5.202   3.457  1.00 10.00      A   
ATOM   1535  CB  VAL A 168     -16.297  -5.396   4.173  1.00 10.00      A   
ATOM   1536  CG1 VAL A 168     -15.643  -4.052   4.443  1.00 10.00      A   
ATOM   1537  CG2 VAL A 168     -16.477  -6.180   5.465  1.00 10.00      A   
ATOM   1538  C   VAL A 168     -17.389  -4.764   2.018  1.00 10.00      A   
ATOM   1539  O   VAL A 168     -17.011  -5.576   1.174  1.00 10.00      A   
ATOM   1540  N   LEU A 169     -17.591  -3.484   1.740  1.00 10.00      A   
ATOM   1541  HN  LEU A 169     -17.888  -2.877   2.456  1.00 10.00      A   
ATOM   1542  CA  LEU A 169     -17.389  -2.958   0.395  1.00 10.00      A   
ATOM   1543  CB  LEU A 169     -18.745  -2.672  -0.258  1.00 10.00      A   
ATOM   1544  CG  LEU A 169     -19.840  -3.721  -0.051  1.00 10.00      A   
ATOM   1545  CD1 LEU A 169     -21.215  -3.082  -0.152  1.00 10.00      A   
ATOM   1546  CD2 LEU A 169     -19.702  -4.848  -1.062  1.00 10.00      A   
ATOM   1547  C   LEU A 169     -16.566  -1.671   0.417  1.00 10.00      A   
ATOM   1548  O   LEU A 169     -16.938  -0.703   1.084  1.00 10.00      A   
ATOM   1549  N   ASP A 170     -15.458  -1.657  -0.320  1.00 10.00      A   
ATOM   1550  HN  ASP A 170     -15.213  -2.457  -0.837  1.00 10.00      A   
ATOM   1551  CA  ASP A 170     -14.603  -0.471  -0.392  1.00 10.00      A   
ATOM   1552  CB  ASP A 170     -13.144  -0.803  -0.047  1.00 10.00      A   
ATOM   1553  CG  ASP A 170     -12.230   0.415  -0.067  1.00 10.00      A   
ATOM   1554  OD1 ASP A 170     -12.666   1.506   0.366  1.00 10.00      A   
ATOM   1555  OD2 ASP A 170     -11.055   0.279  -0.490  1.00 10.00      A   
ATOM   1556  C   ASP A 170     -14.694   0.156  -1.778  1.00 10.00      A   
ATOM   1557  O   ASP A 170     -13.993  -0.256  -2.702  1.00 10.00      A   
ATOM   1558  N   GLU A 171     -15.575   1.146  -1.905  1.00 10.00      A   
ATOM   1559  HN  GLU A 171     -16.082   1.428  -1.109  1.00 10.00      A   
ATOM   1560  CA  GLU A 171     -15.806   1.852  -3.169  1.00 10.00      A   
ATOM   1561  CB  GLU A 171     -14.653   2.807  -3.487  1.00 10.00      A   
ATOM   1562  CG  GLU A 171     -14.483   3.920  -2.467  1.00 10.00      A   
ATOM   1563  CD  GLU A 171     -15.001   5.257  -2.954  1.00 10.00      A   
ATOM   1564  OE1 GLU A 171     -14.175   6.178  -3.144  1.00 10.00      A   
ATOM   1565  OE2 GLU A 171     -16.228   5.396  -3.148  1.00 10.00      A   
ATOM   1566  C   GLU A 171     -16.082   0.900  -4.341  1.00 10.00      A   
ATOM   1567  O   GLU A 171     -15.351   0.898  -5.336  1.00 10.00      A   
ATOM   1568  N   PRO A 172     -17.155   0.089  -4.251  1.00 10.00      A   
ATOM   1569  CA  PRO A 172     -17.507  -0.859  -5.304  1.00 10.00      A   
ATOM   1570  CB  PRO A 172     -18.316  -1.906  -4.541  1.00 10.00      A   
ATOM   1571  CG  PRO A 172     -19.011  -1.127  -3.477  1.00 10.00      A   
ATOM   1572  CD  PRO A 172     -18.108   0.028  -3.124  1.00 10.00      A   
ATOM   1573  C   PRO A 172     -18.366  -0.210  -6.389  1.00 10.00      A   
ATOM   1574  O   PRO A 172     -18.607  -0.800  -7.440  1.00 10.00      A   
ATOM   1575  N   THR A 173     -18.818   1.010  -6.124  1.00 10.00      A   
ATOM   1576  HN  THR A 173     -18.592   1.427  -5.266  1.00 10.00      A   
ATOM   1577  CA  THR A 173     -19.647   1.747  -7.063  1.00 10.00      A   
ATOM   1578  CB  THR A 173     -20.662   2.626  -6.307  1.00 10.00      A   
ATOM   1579  OG1 THR A 173     -20.206   2.824  -4.956  1.00 10.00      A   
ATOM   1580  HG1 THR A 173     -20.973   2.913  -4.373  1.00 10.00      A   
ATOM   1581  CG2 THR A 173     -22.027   1.952  -6.276  1.00 10.00      A   
ATOM   1582  C   THR A 173     -18.788   2.619  -7.976  1.00 10.00      A   
ATOM   1583  O   THR A 173     -19.295   3.297  -8.876  1.00 10.00      A   
ATOM   1584  N   ALA A 174     -17.485   2.592  -7.737  1.00 10.00      A   
ATOM   1585  HN  ALA A 174     -17.148   2.032  -7.009  1.00 10.00      A   
ATOM   1586  CA  ALA A 174     -16.543   3.367  -8.525  1.00 10.00      A   
ATOM   1587  CB  ALA A 174     -15.193   3.426  -7.828  1.00 10.00      A   
ATOM   1588  C   ALA A 174     -16.398   2.776  -9.921  1.00 10.00      A   
ATOM   1589  O   ALA A 174     -16.331   1.558 -10.087  1.00 10.00      A   
ATOM   1590  N   GLY A 175     -16.369   3.642 -10.919  1.00 10.00      A   
ATOM   1591  HN  GLY A 175     -16.439   4.603 -10.728  1.00 10.00      A   
ATOM   1592  CA  GLY A 175     -16.230   3.190 -12.284  1.00 10.00      A   
ATOM   1593  C   GLY A 175     -17.563   2.845 -12.911  1.00 10.00      A   
ATOM   1594  O   GLY A 175     -17.613   2.368 -14.043  1.00 10.00      A   
ATOM   1595  N   LEU A 176     -18.641   3.096 -12.181  1.00 10.00      A   
ATOM   1596  HN  LEU A 176     -18.533   3.502 -11.294  1.00 10.00      A   
ATOM   1597  CA  LEU A 176     -19.980   2.804 -12.666  1.00 10.00      A   
ATOM   1598  CB  LEU A 176     -20.739   1.929 -11.664  1.00 10.00      A   
ATOM   1599  CG  LEU A 176     -20.172   0.526 -11.429  1.00 10.00      A   
ATOM   1600  CD1 LEU A 176     -20.822  -0.117 -10.213  1.00 10.00      A   
ATOM   1601  CD2 LEU A 176     -20.366  -0.341 -12.663  1.00 10.00      A   
ATOM   1602  C   LEU A 176     -20.750   4.090 -12.924  1.00 10.00      A   
ATOM   1603  O   LEU A 176     -20.519   5.105 -12.265  1.00 10.00      A   
ATOM   1604  N   ASP A 177     -21.661   4.036 -13.885  1.00 10.00      A   
ATOM   1605  HN  ASP A 177     -21.792   3.191 -14.365  1.00 10.00      A   
ATOM   1606  CA  ASP A 177     -22.482   5.189 -14.246  1.00 10.00      A   
ATOM   1607  CB  ASP A 177     -23.210   4.919 -15.569  1.00 10.00      A   
ATOM   1608  CG  ASP A 177     -22.276   4.629 -16.726  1.00 10.00      A   
ATOM   1609  OD1 ASP A 177     -21.665   5.577 -17.262  1.00 10.00      A   
ATOM   1610  OD2 ASP A 177     -22.160   3.446 -17.122  1.00 10.00      A   
ATOM   1611  C   ASP A 177     -23.508   5.461 -13.147  1.00 10.00      A   
ATOM   1612  O   ASP A 177     -23.734   4.605 -12.291  1.00 10.00      A   
ATOM   1613  N   PRO A 178     -24.138   6.656 -13.147  1.00 10.00      A   
ATOM   1614  CA  PRO A 178     -25.151   7.016 -12.142  1.00 10.00      A   
ATOM   1615  CB  PRO A 178     -25.767   8.298 -12.704  1.00 10.00      A   
ATOM   1616  CG  PRO A 178     -24.681   8.905 -13.521  1.00 10.00      A   
ATOM   1617  CD  PRO A 178     -23.896   7.759 -14.100  1.00 10.00      A   
ATOM   1618  C   PRO A 178     -26.217   5.933 -12.005  1.00 10.00      A   
ATOM   1619  O   PRO A 178     -26.569   5.529 -10.896  1.00 10.00      A   
ATOM   1620  N   GLN A 179     -26.715   5.462 -13.142  1.00 10.00      A   
ATOM   1621  HN  GLN A 179     -26.406   5.845 -13.990  1.00 10.00      A   
ATOM   1622  CA  GLN A 179     -27.722   4.407 -13.166  1.00 10.00      A   
ATOM   1623  CB  GLN A 179     -28.112   4.081 -14.613  1.00 10.00      A   
ATOM   1624  CG  GLN A 179     -29.177   3.002 -14.757  1.00 10.00      A   
ATOM   1625  CD  GLN A 179     -30.499   3.386 -14.119  1.00 10.00      A   
ATOM   1626  OE1 GLN A 179     -30.872   4.558 -14.080  1.00 10.00      A   
ATOM   1627  NE2 GLN A 179     -31.217   2.398 -13.615  1.00 10.00      A   
ATOM   1628 HE21 GLN A 179     -30.857   1.483 -13.678  1.00 10.00      A   
ATOM   1629 HE22 GLN A 179     -32.074   2.615 -13.200  1.00 10.00      A   
ATOM   1630  C   GLN A 179     -27.183   3.158 -12.470  1.00 10.00      A   
ATOM   1631  O   GLN A 179     -27.862   2.554 -11.639  1.00 10.00      A   
ATOM   1632  N   GLY A 180     -25.945   2.800 -12.801  1.00 10.00      A   
ATOM   1633  HN  GLY A 180     -25.454   3.334 -13.458  1.00 10.00      A   
ATOM   1634  CA  GLY A 180     -25.314   1.639 -12.208  1.00 10.00      A   
ATOM   1635  C   GLY A 180     -25.152   1.781 -10.709  1.00 10.00      A   
ATOM   1636  O   GLY A 180     -25.380   0.828  -9.966  1.00 10.00      A   
ATOM   1637  N   ARG A 181     -24.763   2.974 -10.263  1.00 10.00      A   
ATOM   1638  HN  ARG A 181     -24.594   3.694 -10.912  1.00 10.00      A   
ATOM   1639  CA  ARG A 181     -24.582   3.238  -8.839  1.00 10.00      A   
ATOM   1640  CB  ARG A 181     -24.043   4.657  -8.598  1.00 10.00      A   
ATOM   1641  CG  ARG A 181     -24.018   5.069  -7.129  1.00 10.00      A   
ATOM   1642  CD  ARG A 181     -22.915   6.078  -6.837  1.00 10.00      A   
ATOM   1643  NE  ARG A 181     -23.143   7.363  -7.495  1.00 10.00      A   
ATOM   1644  HE  ARG A 181     -23.038   7.391  -8.475  1.00 10.00      A   
ATOM   1645  CZ  ARG A 181     -23.476   8.483  -6.852  1.00 10.00      A   
ATOM   1646  NH1 ARG A 181     -23.624   8.486  -5.528  1.00 10.00      A   
ATOM   1647 HH11 ARG A 181     -23.889   9.364  -5.033  1.00 10.00      A   
ATOM   1648 HH12 ARG A 181     -23.476   7.607  -4.971  1.00 10.00      A   
ATOM   1649  NH2 ARG A 181     -23.651   9.612  -7.529  1.00 10.00      A   
ATOM   1650 HH21 ARG A 181     -23.910  10.487  -7.027  1.00 10.00      A   
ATOM   1651 HH22 ARG A 181     -23.531   9.629  -8.568  1.00 10.00      A   
ATOM   1652  C   ARG A 181     -25.893   3.029  -8.091  1.00 10.00      A   
ATOM   1653  O   ARG A 181     -25.931   2.362  -7.055  1.00 10.00      A   
ATOM   1654  N   GLN A 182     -26.966   3.578  -8.642  1.00 10.00      A   
ATOM   1655  HN  GLN A 182     -26.866   4.084  -9.480  1.00 10.00      A   
ATOM   1656  CA  GLN A 182     -28.288   3.453  -8.041  1.00 10.00      A   
ATOM   1657  CB  GLN A 182     -29.310   4.293  -8.808  1.00 10.00      A   
ATOM   1658  CG  GLN A 182     -29.074   5.791  -8.704  1.00 10.00      A   
ATOM   1659  CD  GLN A 182     -29.709   6.568  -9.842  1.00 10.00      A   
ATOM   1660  OE1 GLN A 182     -30.744   6.176 -10.383  1.00 10.00      A   
ATOM   1661  NE2 GLN A 182     -29.081   7.668 -10.227  1.00 10.00      A   
ATOM   1662 HE21 GLN A 182     -28.250   7.912  -9.763  1.00 10.00      A   
ATOM   1663 HE22 GLN A 182     -29.472   8.198 -10.953  1.00 10.00      A   
ATOM   1664  C   GLN A 182     -28.730   1.993  -7.991  1.00 10.00      A   
ATOM   1665  O   GLN A 182     -29.187   1.513  -6.955  1.00 10.00      A   
ATOM   1666  N   GLU A 183     -28.575   1.287  -9.109  1.00 10.00      A   
ATOM   1667  HN  GLU A 183     -28.197   1.727  -9.905  1.00 10.00      A   
ATOM   1668  CA  GLU A 183     -28.957  -0.121  -9.187  1.00 10.00      A   
ATOM   1669  CB  GLU A 183     -28.806  -0.647 -10.617  1.00 10.00      A   
ATOM   1670  CG  GLU A 183     -29.727   0.018 -11.626  1.00 10.00      A   
ATOM   1671  CD  GLU A 183     -29.541  -0.509 -13.034  1.00 10.00      A   
ATOM   1672  OE1 GLU A 183     -28.402  -0.867 -13.399  1.00 10.00      A   
ATOM   1673  OE2 GLU A 183     -30.537  -0.561 -13.790  1.00 10.00      A   
ATOM   1674  C   GLU A 183     -28.129  -0.968  -8.223  1.00 10.00      A   
ATOM   1675  O   GLU A 183     -28.663  -1.826  -7.513  1.00 10.00      A   
ATOM   1676  N   MET A 184     -26.825  -0.718  -8.200  1.00 10.00      A   
ATOM   1677  HN  MET A 184     -26.461  -0.033  -8.805  1.00 10.00      A   
ATOM   1678  CA  MET A 184     -25.914  -1.442  -7.323  1.00 10.00      A   
ATOM   1679  CB  MET A 184     -24.473  -0.990  -7.568  1.00 10.00      A   
ATOM   1680  CG  MET A 184     -23.419  -1.947  -7.036  1.00 10.00      A   
ATOM   1681  SD  MET A 184     -23.463  -3.559  -7.847  1.00 10.00      A   
ATOM   1682  CE  MET A 184     -23.036  -3.106  -9.528  1.00 10.00      A   
ATOM   1683  C   MET A 184     -26.297  -1.229  -5.861  1.00 10.00      A   
ATOM   1684  O   MET A 184     -26.340  -2.179  -5.074  1.00 10.00      A   
ATOM   1685  N   MET A 185     -26.599   0.017  -5.509  1.00 10.00      A   
ATOM   1686  HN  MET A 185     -26.562   0.728  -6.187  1.00 10.00      A   
ATOM   1687  CA  MET A 185     -26.988   0.357  -4.147  1.00 10.00      A   
ATOM   1688  CB  MET A 185     -27.085   1.874  -3.955  1.00 10.00      A   
ATOM   1689  CG  MET A 185     -25.740   2.585  -3.903  1.00 10.00      A   
ATOM   1690  SD  MET A 185     -24.555   1.781  -2.800  1.00 10.00      A   
ATOM   1691  CE  MET A 185     -25.416   1.878  -1.232  1.00 10.00      A   
ATOM   1692  C   MET A 185     -28.309  -0.302  -3.780  1.00 10.00      A   
ATOM   1693  O   MET A 185     -28.488  -0.755  -2.652  1.00 10.00      A   
ATOM   1694  N   ARG A 186     -29.226  -0.364  -4.743  1.00 10.00      A   
ATOM   1695  HN  ARG A 186     -29.021   0.019  -5.624  1.00 10.00      A   
ATOM   1696  CA  ARG A 186     -30.533  -0.976  -4.521  1.00 10.00      A   
ATOM   1697  CB  ARG A 186     -31.441  -0.807  -5.743  1.00 10.00      A   
ATOM   1698  CG  ARG A 186     -31.959   0.607  -5.951  1.00 10.00      A   
ATOM   1699  CD  ARG A 186     -32.859   0.685  -7.173  1.00 10.00      A   
ATOM   1700  NE  ARG A 186     -33.159   2.065  -7.554  1.00 10.00      A   
ATOM   1701  HE  ARG A 186     -33.160   2.739  -6.835  1.00 10.00      A   
ATOM   1702  CZ  ARG A 186     -33.432   2.455  -8.799  1.00 10.00      A   
ATOM   1703  NH1 ARG A 186     -33.450   1.568  -9.789  1.00 10.00      A   
ATOM   1704 HH11 ARG A 186     -33.252   0.560  -9.598  1.00 10.00      A   
ATOM   1705 HH12 ARG A 186     -33.667   1.874 -10.762  1.00 10.00      A   
ATOM   1706  NH2 ARG A 186     -33.691   3.733  -9.055  1.00 10.00      A   
ATOM   1707 HH21 ARG A 186     -33.903   4.044 -10.029  1.00 10.00      A   
ATOM   1708 HH22 ARG A 186     -33.688   4.438  -8.281  1.00 10.00      A   
ATOM   1709  C   ARG A 186     -30.397  -2.454  -4.177  1.00 10.00      A   
ATOM   1710  O   ARG A 186     -31.092  -2.963  -3.296  1.00 10.00      A   
ATOM   1711  N   LEU A 187     -29.493  -3.142  -4.866  1.00 10.00      A   
ATOM   1712  HN  LEU A 187     -28.959  -2.687  -5.552  1.00 10.00      A   
ATOM   1713  CA  LEU A 187     -29.281  -4.561  -4.615  1.00 10.00      A   
ATOM   1714  CB  LEU A 187     -28.380  -5.196  -5.677  1.00 10.00      A   
ATOM   1715  CG  LEU A 187     -28.381  -6.727  -5.715  1.00 10.00      A   
ATOM   1716  CD1 LEU A 187     -29.782  -7.254  -5.983  1.00 10.00      A   
ATOM   1717  CD2 LEU A 187     -27.406  -7.244  -6.760  1.00 10.00      A   
ATOM   1718  C   LEU A 187     -28.714  -4.774  -3.214  1.00 10.00      A   
ATOM   1719  O   LEU A 187     -29.123  -5.689  -2.500  1.00 10.00      A   
ATOM   1720  N   PHE A 188     -27.787  -3.906  -2.818  1.00 10.00      A   
ATOM   1721  HN  PHE A 188     -27.499  -3.199  -3.433  1.00 10.00      A   
ATOM   1722  CA  PHE A 188     -27.185  -3.989  -1.490  1.00 10.00      A   
ATOM   1723  CB  PHE A 188     -25.962  -3.071  -1.375  1.00 10.00      A   
ATOM   1724  CG  PHE A 188     -24.762  -3.552  -2.143  1.00 10.00      A   
ATOM   1725  CD1 PHE A 188     -24.029  -2.675  -2.924  1.00 10.00      A   
ATOM   1726  CD2 PHE A 188     -24.369  -4.879  -2.083  1.00 10.00      A   
ATOM   1727  CE1 PHE A 188     -22.926  -3.111  -3.633  1.00 10.00      A   
ATOM   1728  CE2 PHE A 188     -23.268  -5.324  -2.789  1.00 10.00      A   
ATOM   1729  CZ  PHE A 188     -22.544  -4.438  -3.565  1.00 10.00      A   
ATOM   1730  C   PHE A 188     -28.217  -3.640  -0.421  1.00 10.00      A   
ATOM   1731  O   PHE A 188     -28.180  -4.168   0.689  1.00 10.00      A   
ATOM   1732  N   ALA A 189     -29.138  -2.746  -0.768  1.00 10.00      A   
ATOM   1733  HN  ALA A 189     -29.098  -2.343  -1.663  1.00 10.00      A   
ATOM   1734  CA  ALA A 189     -30.199  -2.339   0.144  1.00 10.00      A   
ATOM   1735  CB  ALA A 189     -31.002  -1.189  -0.448  1.00 10.00      A   
ATOM   1736  C   ALA A 189     -31.105  -3.527   0.442  1.00 10.00      A   
ATOM   1737  O   ALA A 189     -31.524  -3.735   1.581  1.00 10.00      A   
ATOM   1738  N   ARG A 190     -31.385  -4.315  -0.591  1.00 10.00      A   
ATOM   1739  HN  ARG A 190     -31.020  -4.088  -1.472  1.00 10.00      A   
ATOM   1740  CA  ARG A 190     -32.226  -5.498  -0.452  1.00 10.00      A   
ATOM   1741  CB  ARG A 190     -32.447  -6.167  -1.811  1.00 10.00      A   
ATOM   1742  CG  ARG A 190     -33.722  -5.744  -2.522  1.00 10.00      A   
ATOM   1743  CD  ARG A 190     -34.266  -6.871  -3.386  1.00 10.00      A   
ATOM   1744  NE  ARG A 190     -34.661  -8.029  -2.582  1.00 10.00      A   
ATOM   1745  HE  ARG A 190     -35.175  -7.849  -1.750  1.00 10.00      A   
ATOM   1746  CZ  ARG A 190     -34.378  -9.297  -2.893  1.00 10.00      A   
ATOM   1747  NH1 ARG A 190     -33.695  -9.588  -3.995  1.00 10.00      A   
ATOM   1748 HH11 ARG A 190     -33.483 -10.586  -4.225  1.00 10.00      A   
ATOM   1749 HH12 ARG A 190     -33.372  -8.833  -4.633  1.00 10.00      A   
ATOM   1750  NH2 ARG A 190     -34.775 -10.280  -2.099  1.00 10.00      A   
ATOM   1751 HH21 ARG A 190     -34.552 -11.271  -2.342  1.00 10.00      A   
ATOM   1752 HH22 ARG A 190     -35.319 -10.065  -1.221  1.00 10.00      A   
ATOM   1753  C   ARG A 190     -31.598  -6.495   0.514  1.00 10.00      A   
ATOM   1754  O   ARG A 190     -32.287  -7.091   1.336  1.00 10.00      A   
ATOM   1755  N   LEU A 191     -30.280  -6.640   0.428  1.00 10.00      A   
ATOM   1756  HN  LEU A 191     -29.784  -6.107  -0.231  1.00 10.00      A   
ATOM   1757  CA  LEU A 191     -29.545  -7.567   1.284  1.00 10.00      A   
ATOM   1758  CB  LEU A 191     -28.125  -7.767   0.751  1.00 10.00      A   
ATOM   1759  CG  LEU A 191     -28.013  -8.315  -0.675  1.00 10.00      A   
ATOM   1760  CD1 LEU A 191     -26.574  -8.264  -1.157  1.00 10.00      A   
ATOM   1761  CD2 LEU A 191     -28.560  -9.734  -0.757  1.00 10.00      A   
ATOM   1762  C   LEU A 191     -29.502  -7.079   2.733  1.00 10.00      A   
ATOM   1763  O   LEU A 191     -29.119  -7.817   3.642  1.00 10.00      A   
ATOM   1764  N   HIS A 192     -29.879  -5.827   2.940  1.00 10.00      A   
ATOM   1765  HN  HIS A 192     -30.156  -5.278   2.174  1.00 10.00      A   
ATOM   1766  CA  HIS A 192     -29.893  -5.254   4.275  1.00 10.00      A   
ATOM   1767  CB  HIS A 192     -29.318  -3.836   4.266  1.00 10.00      A   
ATOM   1768  CG  HIS A 192     -29.178  -3.234   5.628  1.00 10.00      A   
ATOM   1769  ND1 HIS A 192     -28.398  -3.788   6.623  1.00 10.00      A   
ATOM   1770  HD1 HIS A 192     -27.869  -4.612   6.550  1.00 10.00      A   
ATOM   1771  CD2 HIS A 192     -29.727  -2.118   6.159  1.00 10.00      A   
ATOM   1772  CE1 HIS A 192     -28.477  -3.036   7.705  1.00 10.00      A   
ATOM   1773  NE2 HIS A 192     -29.275  -2.019   7.448  1.00 10.00      A   
ATOM   1774  HE2 HIS A 192     -29.501  -1.286   8.085  1.00 10.00      A   
ATOM   1775  C   HIS A 192     -31.308  -5.264   4.840  1.00 10.00      A   
ATOM   1776  O   HIS A 192     -31.522  -5.598   6.006  1.00 10.00      A   
ATOM   1777  N   GLN A 193     -32.267  -4.890   4.003  1.00 10.00      A   
ATOM   1778  HN  GLN A 193     -32.026  -4.622   3.090  1.00 10.00      A   
ATOM   1779  CA  GLN A 193     -33.668  -4.870   4.401  1.00 10.00      A   
ATOM   1780  CB  GLN A 193     -34.512  -4.194   3.317  1.00 10.00      A   
ATOM   1781  CG  GLN A 193     -34.156  -2.735   3.067  1.00 10.00      A   
ATOM   1782  CD  GLN A 193     -34.773  -2.188   1.792  1.00 10.00      A   
ATOM   1783  OE1 GLN A 193     -35.019  -2.927   0.838  1.00 10.00      A   
ATOM   1784  NE2 GLN A 193     -35.023  -0.887   1.767  1.00 10.00      A   
ATOM   1785 HE21 GLN A 193     -34.799  -0.356   2.564  1.00 10.00      A   
ATOM   1786 HE22 GLN A 193     -35.416  -0.503   0.952  1.00 10.00      A   
ATOM   1787  C   GLN A 193     -34.143  -6.297   4.626  1.00 10.00      A   
ATOM   1788  O   GLN A 193     -34.791  -6.607   5.627  1.00 10.00      A   
ATOM   1789  N   GLU A 194     -33.798  -7.163   3.689  1.00 10.00      A   
ATOM   1790  HN  GLU A 194     -33.270  -6.852   2.918  1.00 10.00      A   
ATOM   1791  CA  GLU A 194     -34.147  -8.566   3.770  1.00 10.00      A   
ATOM   1792  CB  GLU A 194     -34.665  -9.057   2.417  1.00 10.00      A   
ATOM   1793  CG  GLU A 194     -35.886  -8.299   1.921  1.00 10.00      A   
ATOM   1794  CD  GLU A 194     -36.089  -8.428   0.426  1.00 10.00      A   
ATOM   1795  OE1 GLU A 194     -36.280  -9.562  -0.058  1.00 10.00      A   
ATOM   1796  OE2 GLU A 194     -36.063  -7.393  -0.276  1.00 10.00      A   
ATOM   1797  C   GLU A 194     -32.898  -9.330   4.176  1.00 10.00      A   
ATOM   1798  O   GLU A 194     -31.812  -8.749   4.205  1.00 10.00      A   
ATOM   1799  N   GLN A 195     -33.053 -10.608   4.515  1.00 10.00      A   
ATOM   1800  HN  GLN A 195     -33.950 -10.997   4.484  1.00 10.00      A   
ATOM   1801  CA  GLN A 195     -31.933 -11.456   4.938  1.00 10.00      A   
ATOM   1802  CB  GLN A 195     -30.784 -11.446   3.921  1.00 10.00      A   
ATOM   1803  CG  GLN A 195     -30.868 -12.527   2.850  1.00 10.00      A   
ATOM   1804  CD  GLN A 195     -32.163 -12.492   2.061  1.00 10.00      A   
ATOM   1805  OE1 GLN A 195     -32.296 -11.746   1.093  1.00 10.00      A   
ATOM   1806  NE2 GLN A 195     -33.123 -13.313   2.458  1.00 10.00      A   
ATOM   1807 HE21 GLN A 195     -32.949 -13.891   3.230  1.00 10.00      A   
ATOM   1808 HE22 GLN A 195     -33.966 -13.314   1.957  1.00 10.00      A   
ATOM   1809  C   GLN A 195     -31.434 -11.085   6.338  1.00 10.00      A   
ATOM   1810  O   GLN A 195     -31.255 -11.955   7.191  1.00 10.00      A   
ATOM   1811  N   GLY A 196     -31.210  -9.796   6.568  1.00 10.00      A   
ATOM   1812  HN  GLY A 196     -31.360  -9.150   5.840  1.00 10.00      A   
ATOM   1813  CA  GLY A 196     -30.743  -9.331   7.859  1.00 10.00      A   
ATOM   1814  C   GLY A 196     -29.240  -9.435   7.990  1.00 10.00      A   
ATOM   1815  O   GLY A 196     -28.731  -9.999   8.960  1.00 10.00      A   
ATOM   1816  N   LEU A 197     -28.526  -8.890   7.019  1.00 10.00      A   
ATOM   1817  HN  LEU A 197     -28.988  -8.447   6.274  1.00 10.00      A   
ATOM   1818  CA  LEU A 197     -27.071  -8.937   7.022  1.00 10.00      A   
ATOM   1819  CB  LEU A 197     -26.555  -9.363   5.645  1.00 10.00      A   
ATOM   1820  CG  LEU A 197     -27.110 -10.678   5.087  1.00 10.00      A   
ATOM   1821  CD1 LEU A 197     -26.719 -10.849   3.627  1.00 10.00      A   
ATOM   1822  CD2 LEU A 197     -26.623 -11.860   5.910  1.00 10.00      A   
ATOM   1823  C   LEU A 197     -26.460  -7.591   7.410  1.00 10.00      A   
ATOM   1824  O   LEU A 197     -27.048  -6.528   7.171  1.00 10.00      A   
ATOM   1825  N   THR A 198     -25.284  -7.646   8.021  1.00 10.00      A   
ATOM   1826  HN  THR A 198     -24.877  -8.523   8.194  1.00 10.00      A   
ATOM   1827  CA  THR A 198     -24.567  -6.445   8.424  1.00 10.00      A   
ATOM   1828  CB  THR A 198     -23.733  -6.696   9.701  1.00 10.00      A   
ATOM   1829  OG1 THR A 198     -24.579  -7.232  10.730  1.00 10.00      A   
ATOM   1830  HG1 THR A 198     -25.167  -7.893  10.345  1.00 10.00      A   
ATOM   1831  CG2 THR A 198     -23.114  -5.402  10.202  1.00 10.00      A   
ATOM   1832  C   THR A 198     -23.644  -6.022   7.282  1.00 10.00      A   
ATOM   1833  O   THR A 198     -22.847  -6.825   6.796  1.00 10.00      A   
ATOM   1834  N   ILE A 199     -23.757  -4.776   6.843  1.00 10.00      A   
ATOM   1835  HN  ILE A 199     -24.386  -4.164   7.281  1.00 10.00      A   
ATOM   1836  CA  ILE A 199     -22.947  -4.294   5.730  1.00 10.00      A   
ATOM   1837  CB  ILE A 199     -23.829  -3.909   4.519  1.00 10.00      A   
ATOM   1838  CG1 ILE A 199     -24.705  -5.093   4.098  1.00 10.00      A   
ATOM   1839  CG2 ILE A 199     -22.973  -3.435   3.351  1.00 10.00      A   
ATOM   1840  CD1 ILE A 199     -25.714  -4.762   3.020  1.00 10.00      A   
ATOM   1841  C   ILE A 199     -22.075  -3.103   6.119  1.00 10.00      A   
ATOM   1842  O   ILE A 199     -22.551  -2.139   6.715  1.00 10.00      A   
ATOM   1843  N   VAL A 200     -20.795  -3.197   5.788  1.00 10.00      A   
ATOM   1844  HN  VAL A 200     -20.483  -4.013   5.333  1.00 10.00      A   
ATOM   1845  CA  VAL A 200     -19.835  -2.135   6.054  1.00 10.00      A   
ATOM   1846  CB  VAL A 200     -18.550  -2.677   6.717  1.00 10.00      A   
ATOM   1847  CG1 VAL A 200     -17.681  -1.534   7.223  1.00 10.00      A   
ATOM   1848  CG2 VAL A 200     -18.884  -3.638   7.845  1.00 10.00      A   
ATOM   1849  C   VAL A 200     -19.465  -1.502   4.721  1.00 10.00      A   
ATOM   1850  O   VAL A 200     -18.849  -2.146   3.869  1.00 10.00      A   
ATOM   1851  N   LEU A 201     -19.843  -0.251   4.533  1.00 10.00      A   
ATOM   1852  HN  LEU A 201     -20.298   0.230   5.262  1.00 10.00      A   
ATOM   1853  CA  LEU A 201     -19.578   0.430   3.277  1.00 10.00      A   
ATOM   1854  CB  LEU A 201     -20.888   0.922   2.649  1.00 10.00      A   
ATOM   1855  CG  LEU A 201     -20.780   1.611   1.284  1.00 10.00      A   
ATOM   1856  CD1 LEU A 201     -20.205   0.668   0.238  1.00 10.00      A   
ATOM   1857  CD2 LEU A 201     -22.138   2.140   0.842  1.00 10.00      A   
ATOM   1858  C   LEU A 201     -18.592   1.583   3.424  1.00 10.00      A   
ATOM   1859  O   LEU A 201     -18.764   2.467   4.260  1.00 10.00      A   
ATOM   1860  N   VAL A 202     -17.552   1.548   2.610  1.00 10.00      A   
ATOM   1861  HN  VAL A 202     -17.454   0.785   1.997  1.00 10.00      A   
ATOM   1862  CA  VAL A 202     -16.541   2.592   2.587  1.00 10.00      A   
ATOM   1863  CB  VAL A 202     -15.119   2.011   2.731  1.00 10.00      A   
ATOM   1864  CG1 VAL A 202     -14.123   3.117   3.034  1.00 10.00      A   
ATOM   1865  CG2 VAL A 202     -15.077   0.941   3.811  1.00 10.00      A   
ATOM   1866  C   VAL A 202     -16.653   3.304   1.247  1.00 10.00      A   
ATOM   1867  O   VAL A 202     -16.518   2.674   0.197  1.00 10.00      A   
ATOM   1868  N   THR A 203     -16.923   4.600   1.274  1.00 10.00      A   
ATOM   1869  HN  THR A 203     -17.010   5.058   2.134  1.00 10.00      A   
ATOM   1870  CA  THR A 203     -17.089   5.357   0.041  1.00 10.00      A   
ATOM   1871  CB  THR A 203     -18.585   5.453  -0.328  1.00 10.00      A   
ATOM   1872  OG1 THR A 203     -19.375   5.336   0.863  1.00 10.00      A   
ATOM   1873  HG1 THR A 203     -20.297   5.182   0.623  1.00 10.00      A   
ATOM   1874  CG2 THR A 203     -18.983   4.353  -1.302  1.00 10.00      A   
ATOM   1875  C   THR A 203     -16.501   6.767   0.141  1.00 10.00      A   
ATOM   1876  O   THR A 203     -15.660   7.051   1.004  1.00 10.00      A   
ATOM   1877  N   HIS A 204     -16.934   7.635  -0.767  1.00 10.00      A   
ATOM   1878  HN  HIS A 204     -17.574   7.328  -1.443  1.00 10.00      A   
ATOM   1879  CA  HIS A 204     -16.482   9.019  -0.811  1.00 10.00      A   
ATOM   1880  CB  HIS A 204     -15.626   9.249  -2.059  1.00 10.00      A   
ATOM   1881  CG  HIS A 204     -14.162   9.396  -1.793  1.00 10.00      A   
ATOM   1882  ND1 HIS A 204     -13.244   8.405  -2.067  1.00 10.00      A   
ATOM   1883  HD1 HIS A 204     -13.454   7.512  -2.450  1.00 10.00      A   
ATOM   1884  CD2 HIS A 204     -13.452  10.435  -1.291  1.00 10.00      A   
ATOM   1885  CE1 HIS A 204     -12.034   8.823  -1.745  1.00 10.00      A   
ATOM   1886  NE2 HIS A 204     -12.135  10.052  -1.273  1.00 10.00      A   
ATOM   1887  HE2 HIS A 204     -11.382  10.610  -0.971  1.00 10.00      A   
ATOM   1888  C   HIS A 204     -17.674   9.969  -0.844  1.00 10.00      A   
ATOM   1889  O   HIS A 204     -17.651  11.038  -0.233  1.00 10.00      A   
ATOM   1890  N   GLN A 205     -18.712   9.571  -1.571  1.00 10.00      A   
ATOM   1891  HN  GLN A 205     -18.666   8.707  -2.033  1.00 10.00      A   
ATOM   1892  CA  GLN A 205     -19.918  10.379  -1.704  1.00 10.00      A   
ATOM   1893  CB  GLN A 205     -20.791   9.862  -2.849  1.00 10.00      A   
ATOM   1894  CG  GLN A 205     -20.109   9.869  -4.207  1.00 10.00      A   
ATOM   1895  CD  GLN A 205     -19.740  11.264  -4.674  1.00 10.00      A   
ATOM   1896  OE1 GLN A 205     -20.408  12.244  -4.338  1.00 10.00      A   
ATOM   1897  NE2 GLN A 205     -18.675  11.363  -5.453  1.00 10.00      A   
ATOM   1898 HE21 GLN A 205     -18.189  10.538  -5.679  1.00 10.00      A   
ATOM   1899 HE22 GLN A 205     -18.417  12.252  -5.781  1.00 10.00      A   
ATOM   1900  C   GLN A 205     -20.718  10.407  -0.411  1.00 10.00      A   
ATOM   1901  O   GLN A 205     -21.252   9.386   0.024  1.00 10.00      A   
ATOM   1902  N   MET A 206     -20.817  11.590   0.181  1.00 10.00      A   
ATOM   1903  HN  MET A 206     -20.391  12.366  -0.241  1.00 10.00      A   
ATOM   1904  CA  MET A 206     -21.548  11.774   1.432  1.00 10.00      A   
ATOM   1905  CB  MET A 206     -21.307  13.176   2.002  1.00 10.00      A   
ATOM   1906  CG  MET A 206     -19.861  13.632   1.975  1.00 10.00      A   
ATOM   1907  SD  MET A 206     -18.765  12.553   2.910  1.00 10.00      A   
ATOM   1908  CE  MET A 206     -17.173  13.245   2.469  1.00 10.00      A   
ATOM   1909  C   MET A 206     -23.038  11.581   1.206  1.00 10.00      A   
ATOM   1910  O   MET A 206     -23.778  11.227   2.126  1.00 10.00      A   
ATOM   1911  N   GLU A 207     -23.466  11.823  -0.028  1.00 10.00      A   
ATOM   1912  HN  GLU A 207     -22.817  12.116  -0.704  1.00 10.00      A   
ATOM   1913  CA  GLU A 207     -24.864  11.686  -0.409  1.00 10.00      A   
ATOM   1914  CB  GLU A 207     -25.031  12.044  -1.882  1.00 10.00      A   
ATOM   1915  CG  GLU A 207     -26.410  12.561  -2.245  1.00 10.00      A   
ATOM   1916  CD  GLU A 207     -26.664  13.965  -1.738  1.00 10.00      A   
ATOM   1917  OE1 GLU A 207     -25.688  14.664  -1.383  1.00 10.00      A   
ATOM   1918  OE2 GLU A 207     -27.842  14.377  -1.710  1.00 10.00      A   
ATOM   1919  C   GLU A 207     -25.361  10.266  -0.160  1.00 10.00      A   
ATOM   1920  O   GLU A 207     -26.456  10.064   0.359  1.00 10.00      A   
ATOM   1921  N   ASP A 208     -24.540   9.288  -0.520  1.00 10.00      A   
ATOM   1922  HN  ASP A 208     -23.674   9.515  -0.912  1.00 10.00      A   
ATOM   1923  CA  ASP A 208     -24.896   7.883  -0.338  1.00 10.00      A   
ATOM   1924  CB  ASP A 208     -23.931   6.966  -1.101  1.00 10.00      A   
ATOM   1925  CG  ASP A 208     -24.127   6.996  -2.607  1.00 10.00      A   
ATOM   1926  OD1 ASP A 208     -25.280   7.135  -3.062  1.00 10.00      A   
ATOM   1927  OD2 ASP A 208     -23.122   6.875  -3.348  1.00 10.00      A   
ATOM   1928  C   ASP A 208     -24.894   7.516   1.141  1.00 10.00      A   
ATOM   1929  O   ASP A 208     -25.752   6.763   1.611  1.00 10.00      A   
ATOM   1930  N   VAL A 209     -23.934   8.070   1.872  1.00 10.00      A   
ATOM   1931  HN  VAL A 209     -23.294   8.669   1.434  1.00 10.00      A   
ATOM   1932  CA  VAL A 209     -23.796   7.813   3.301  1.00 10.00      A   
ATOM   1933  CB  VAL A 209     -22.601   8.588   3.903  1.00 10.00      A   
ATOM   1934  CG1 VAL A 209     -22.401   8.218   5.366  1.00 10.00      A   
ATOM   1935  CG2 VAL A 209     -21.333   8.327   3.106  1.00 10.00      A   
ATOM   1936  C   VAL A 209     -25.061   8.189   4.068  1.00 10.00      A   
ATOM   1937  O   VAL A 209     -25.637   7.366   4.774  1.00 10.00      A   
ATOM   1938  N   ALA A 210     -25.510   9.423   3.894  1.00 10.00      A   
ATOM   1939  HN  ALA A 210     -25.037  10.021   3.274  1.00 10.00      A   
ATOM   1940  CA  ALA A 210     -26.689   9.916   4.600  1.00 10.00      A   
ATOM   1941  CB  ALA A 210     -26.762  11.432   4.506  1.00 10.00      A   
ATOM   1942  C   ALA A 210     -27.996   9.284   4.116  1.00 10.00      A   
ATOM   1943  O   ALA A 210     -29.064   9.563   4.668  1.00 10.00      A   
ATOM   1944  N   GLN A 211     -27.924   8.435   3.099  1.00 10.00      A   
ATOM   1945  HN  GLN A 211     -27.051   8.226   2.705  1.00 10.00      A   
ATOM   1946  CA  GLN A 211     -29.122   7.805   2.562  1.00 10.00      A   
ATOM   1947  CB  GLN A 211     -29.182   7.947   1.038  1.00 10.00      A   
ATOM   1948  CG  GLN A 211     -29.411   9.365   0.550  1.00 10.00      A   
ATOM   1949  CD  GLN A 211     -29.693   9.431  -0.936  1.00 10.00      A   
ATOM   1950  OE1 GLN A 211     -30.287   8.517  -1.511  1.00 10.00      A   
ATOM   1951  NE2 GLN A 211     -29.260  10.507  -1.570  1.00 10.00      A   
ATOM   1952 HE21 GLN A 211     -28.785  11.191  -1.051  1.00 10.00      A   
ATOM   1953 HE22 GLN A 211     -29.436  10.582  -2.532  1.00 10.00      A   
ATOM   1954  C   GLN A 211     -29.241   6.333   2.932  1.00 10.00      A   
ATOM   1955  O   GLN A 211     -30.316   5.874   3.322  1.00 10.00      A   
ATOM   1956  N   TYR A 212     -28.148   5.590   2.813  1.00 10.00      A   
ATOM   1957  HN  TYR A 212     -27.304   6.010   2.534  1.00 10.00      A   
ATOM   1958  CA  TYR A 212     -28.187   4.157   3.085  1.00 10.00      A   
ATOM   1959  CB  TYR A 212     -27.588   3.379   1.910  1.00 10.00      A   
ATOM   1960  CG  TYR A 212     -28.028   3.869   0.544  1.00 10.00      A   
ATOM   1961  CD1 TYR A 212     -27.218   4.715  -0.202  1.00 10.00      A   
ATOM   1962  CD2 TYR A 212     -29.249   3.489   0.003  1.00 10.00      A   
ATOM   1963  CE1 TYR A 212     -27.610   5.169  -1.446  1.00 10.00      A   
ATOM   1964  CE2 TYR A 212     -29.649   3.937  -1.241  1.00 10.00      A   
ATOM   1965  CZ  TYR A 212     -28.826   4.777  -1.961  1.00 10.00      A   
ATOM   1966  OH  TYR A 212     -29.216   5.227  -3.202  1.00 10.00      A   
ATOM   1967  HH  TYR A 212     -30.127   5.537  -3.155  1.00 10.00      A   
ATOM   1968  C   TYR A 212     -27.487   3.747   4.378  1.00 10.00      A   
ATOM   1969  O   TYR A 212     -27.728   2.653   4.889  1.00 10.00      A   
ATOM   1970  N   ALA A 213     -26.636   4.607   4.918  1.00 10.00      A   
ATOM   1971  HN  ALA A 213     -26.517   5.493   4.515  1.00 10.00      A   
ATOM   1972  CA  ALA A 213     -25.902   4.267   6.133  1.00 10.00      A   
ATOM   1973  CB  ALA A 213     -24.520   4.894   6.131  1.00 10.00      A   
ATOM   1974  C   ALA A 213     -26.661   4.636   7.397  1.00 10.00      A   
ATOM   1975  O   ALA A 213     -27.373   5.638   7.440  1.00 10.00      A   
ATOM   1976  N   GLU A 214     -26.496   3.811   8.423  1.00 10.00      A   
ATOM   1977  HN  GLU A 214     -25.916   3.026   8.314  1.00 10.00      A   
ATOM   1978  CA  GLU A 214     -27.146   4.036   9.706  1.00 10.00      A   
ATOM   1979  CB  GLU A 214     -27.853   2.763  10.169  1.00 10.00      A   
ATOM   1980  CG  GLU A 214     -29.082   2.409   9.351  1.00 10.00      A   
ATOM   1981  CD  GLU A 214     -29.546   0.989   9.587  1.00 10.00      A   
ATOM   1982  OE1 GLU A 214     -29.720   0.602  10.760  1.00 10.00      A   
ATOM   1983  OE2 GLU A 214     -29.744   0.257   8.599  1.00 10.00      A   
ATOM   1984  C   GLU A 214     -26.115   4.476  10.738  1.00 10.00      A   
ATOM   1985  O   GLU A 214     -26.409   5.261  11.642  1.00 10.00      A   
ATOM   1986  N   GLN A 215     -24.905   3.949  10.596  1.00 10.00      A   
ATOM   1987  HN  GLN A 215     -24.747   3.311   9.865  1.00 10.00      A   
ATOM   1988  CA  GLN A 215     -23.799   4.280  11.481  1.00 10.00      A   
ATOM   1989  CB  GLN A 215     -23.371   3.056  12.300  1.00 10.00      A   
ATOM   1990  CG  GLN A 215     -24.340   2.659  13.408  1.00 10.00      A   
ATOM   1991  CD  GLN A 215     -25.501   1.807  12.919  1.00 10.00      A   
ATOM   1992  OE1 GLN A 215     -25.368   1.030  11.972  1.00 10.00      A   
ATOM   1993  NE2 GLN A 215     -26.651   1.945  13.564  1.00 10.00      A   
ATOM   1994 HE21 GLN A 215     -26.690   2.580  14.311  1.00 10.00      A   
ATOM   1995 HE22 GLN A 215     -27.416   1.409  13.268  1.00 10.00      A   
ATOM   1996  C   GLN A 215     -22.630   4.783  10.641  1.00 10.00      A   
ATOM   1997  O   GLN A 215     -22.294   4.188   9.624  1.00 10.00      A   
ATOM   1998  N   VAL A 216     -22.021   5.879  11.053  1.00 10.00      A   
ATOM   1999  HN  VAL A 216     -22.318   6.312  11.886  1.00 10.00      A   
ATOM   2000  CA  VAL A 216     -20.907   6.454  10.313  1.00 10.00      A   
ATOM   2001  CB  VAL A 216     -21.232   7.879   9.812  1.00 10.00      A   
ATOM   2002  CG1 VAL A 216     -20.144   8.388   8.875  1.00 10.00      A   
ATOM   2003  CG2 VAL A 216     -22.590   7.916   9.126  1.00 10.00      A   
ATOM   2004  C   VAL A 216     -19.638   6.489  11.159  1.00 10.00      A   
ATOM   2005  O   VAL A 216     -19.672   6.853  12.339  1.00 10.00      A   
ATOM   2006  N   ALA A 217     -18.527   6.098  10.550  1.00 10.00      A   
ATOM   2007  HN  ALA A 217     -18.576   5.814   9.606  1.00 10.00      A   
ATOM   2008  CA  ALA A 217     -17.237   6.090  11.219  1.00 10.00      A   
ATOM   2009  CB  ALA A 217     -16.707   4.667  11.337  1.00 10.00      A   
ATOM   2010  C   ALA A 217     -16.260   6.966  10.446  1.00 10.00      A   
ATOM   2011  O   ALA A 217     -15.925   6.673   9.297  1.00 10.00      A   
ATOM   2012  N   VAL A 218     -15.829   8.054  11.067  1.00 10.00      A   
ATOM   2013  HN  VAL A 218     -16.135   8.238  11.980  1.00 10.00      A   
ATOM   2014  CA  VAL A 218     -14.902   8.977  10.429  1.00 10.00      A   
ATOM   2015  CB  VAL A 218     -15.240  10.442  10.774  1.00 10.00      A   
ATOM   2016  CG1 VAL A 218     -14.362  11.397   9.982  1.00 10.00      A   
ATOM   2017  CG2 VAL A 218     -16.713  10.732  10.523  1.00 10.00      A   
ATOM   2018  C   VAL A 218     -13.467   8.685  10.849  1.00 10.00      A   
ATOM   2019  O   VAL A 218     -13.148   8.675  12.039  1.00 10.00      A   
ATOM   2020  N   MET A 219     -12.608   8.453   9.868  1.00 10.00      A   
ATOM   2021  HN  MET A 219     -12.923   8.490   8.939  1.00 10.00      A   
ATOM   2022  CA  MET A 219     -11.207   8.159  10.131  1.00 10.00      A   
ATOM   2023  CB  MET A 219     -10.783   6.866   9.429  1.00 10.00      A   
ATOM   2024  CG  MET A 219     -11.536   5.624   9.886  1.00 10.00      A   
ATOM   2025  SD  MET A 219     -11.194   5.180  11.601  1.00 10.00      A   
ATOM   2026  CE  MET A 219      -9.453   4.772  11.506  1.00 10.00      A   
ATOM   2027  C   MET A 219     -10.327   9.313   9.671  1.00 10.00      A   
ATOM   2028  O   MET A 219     -10.523   9.861   8.584  1.00 10.00      A   
ATOM   2029  N   HIS A 220      -9.379   9.699  10.510  1.00 10.00      A   
ATOM   2030  HN  HIS A 220      -9.294   9.241  11.382  1.00 10.00      A   
ATOM   2031  CA  HIS A 220      -8.468  10.791  10.187  1.00 10.00      A   
ATOM   2032  CB  HIS A 220      -8.945  12.095  10.836  1.00 10.00      A   
ATOM   2033  CG  HIS A 220      -8.355  13.339  10.239  1.00 10.00      A   
ATOM   2034  ND1 HIS A 220      -8.871  13.951   9.116  1.00 10.00      A   
ATOM   2035  HD1 HIS A 220      -9.655  13.647   8.606  1.00 10.00      A   
ATOM   2036  CD2 HIS A 220      -7.292  14.089  10.618  1.00 10.00      A   
ATOM   2037  CE1 HIS A 220      -8.154  15.021   8.830  1.00 10.00      A   
ATOM   2038  NE2 HIS A 220      -7.192  15.127   9.726  1.00 10.00      A   
ATOM   2039  HE2 HIS A 220      -6.508  15.837   9.747  1.00 10.00      A   
ATOM   2040  C   HIS A 220      -7.053  10.465  10.650  1.00 10.00      A   
ATOM   2041  O   HIS A 220      -6.801  10.339  11.848  1.00 10.00      A   
ATOM   2042  N   GLU A 221      -6.144  10.308   9.691  1.00 10.00      A   
ATOM   2043  HN  GLU A 221      -6.421  10.416   8.754  1.00 10.00      A   
ATOM   2044  CA  GLU A 221      -4.740   9.999   9.974  1.00 10.00      A   
ATOM   2045  CB  GLU A 221      -4.068  11.137  10.747  1.00 10.00      A   
ATOM   2046  CG  GLU A 221      -4.109  12.480  10.041  1.00 10.00      A   
ATOM   2047  CD  GLU A 221      -3.379  13.562  10.806  1.00 10.00      A   
ATOM   2048  OE1 GLU A 221      -3.878  13.988  11.872  1.00 10.00      A   
ATOM   2049  OE2 GLU A 221      -2.307  13.996  10.346  1.00 10.00      A   
ATOM   2050  C   GLU A 221      -4.564   8.673  10.716  1.00 10.00      A   
ATOM   2051  O   GLU A 221      -3.525   8.435  11.333  1.00 10.00      A   
ATOM   2052  N   GLY A 222      -5.572   7.811  10.647  1.00 10.00      A   
ATOM   2053  HN  GLY A 222      -6.373   8.041  10.130  1.00 10.00      A   
ATOM   2054  CA  GLY A 222      -5.493   6.528  11.317  1.00 10.00      A   
ATOM   2055  C   GLY A 222      -6.211   6.523  12.649  1.00 10.00      A   
ATOM   2056  O   GLY A 222      -6.225   5.511  13.350  1.00 10.00      A   
ATOM   2057  N   ARG A 223      -6.795   7.657  13.005  1.00 10.00      A   
ATOM   2058  HN  ARG A 223      -6.737   8.434  12.407  1.00 10.00      A   
ATOM   2059  CA  ARG A 223      -7.524   7.782  14.257  1.00 10.00      A   
ATOM   2060  CB  ARG A 223      -6.968   8.942  15.086  1.00 10.00      A   
ATOM   2061  CG  ARG A 223      -5.567   8.710  15.629  1.00 10.00      A   
ATOM   2062  CD  ARG A 223      -4.643   9.869  15.288  1.00 10.00      A   
ATOM   2063  NE  ARG A 223      -5.256  11.166  15.586  1.00 10.00      A   
ATOM   2064  HE  ARG A 223      -5.843  11.215  16.375  1.00 10.00      A   
ATOM   2065  CZ  ARG A 223      -5.068  12.266  14.861  1.00 10.00      A   
ATOM   2066  NH1 ARG A 223      -4.282  12.231  13.796  1.00 10.00      A   
ATOM   2067 HH11 ARG A 223      -3.807  11.345  13.527  1.00 10.00      A   
ATOM   2068 HH12 ARG A 223      -4.134  13.095  13.213  1.00 10.00      A   
ATOM   2069  NH2 ARG A 223      -5.673  13.396  15.201  1.00 10.00      A   
ATOM   2070 HH21 ARG A 223      -6.297  13.421  16.038  1.00 10.00      A   
ATOM   2071 HH22 ARG A 223      -5.531  14.264  14.639  1.00 10.00      A   
ATOM   2072  C   ARG A 223      -9.008   8.002  13.994  1.00 10.00      A   
ATOM   2073  O   ARG A 223      -9.382   8.629  13.001  1.00 10.00      A   
ATOM   2074  N   LEU A 224      -9.843   7.479  14.877  1.00 10.00      A   
ATOM   2075  HN  LEU A 224      -9.478   6.989  15.643  1.00 10.00      A   
ATOM   2076  CA  LEU A 224     -11.287   7.621  14.754  1.00 10.00      A   
ATOM   2077  CB  LEU A 224     -11.986   6.459  15.464  1.00 10.00      A   
ATOM   2078  CG  LEU A 224     -13.516   6.476  15.462  1.00 10.00      A   
ATOM   2079  CD1 LEU A 224     -14.061   6.104  14.092  1.00 10.00      A   
ATOM   2080  CD2 LEU A 224     -14.065   5.549  16.536  1.00 10.00      A   
ATOM   2081  C   LEU A 224     -11.727   8.942  15.371  1.00 10.00      A   
ATOM   2082  O   LEU A 224     -11.300   9.291  16.473  1.00 10.00      A   
ATOM   2083  N   MET A 225     -12.571   9.675  14.663  1.00 10.00      A   
ATOM   2084  HN  MET A 225     -12.878   9.347  13.787  1.00 10.00      A   
ATOM   2085  CA  MET A 225     -13.058  10.955  15.153  1.00 10.00      A   
ATOM   2086  CB  MET A 225     -12.264  12.103  14.524  1.00 10.00      A   
ATOM   2087  CG  MET A 225     -12.546  13.466  15.136  1.00 10.00      A   
ATOM   2088  SD  MET A 225     -11.776  13.678  16.752  1.00 10.00      A   
ATOM   2089  CE  MET A 225     -10.043  13.593  16.311  1.00 10.00      A   
ATOM   2090  C   MET A 225     -14.541  11.117  14.845  1.00 10.00      A   
ATOM   2091  O   MET A 225     -14.925  11.234  13.681  1.00 10.00      A   
ATOM   2092  N   LYS A 226     -15.358  11.116  15.897  1.00 10.00      A   
ATOM   2093  HN  LYS A 226     -14.969  11.000  16.792  1.00 10.00      A   
ATOM   2094  CA  LYS A 226     -16.812  11.263  15.782  1.00 10.00      A   
ATOM   2095  CB  LYS A 226     -17.218  12.521  15.005  1.00 10.00      A   
ATOM   2096  CG  LYS A 226     -17.028  13.820  15.775  1.00 10.00      A   
ATOM   2097  CD  LYS A 226     -17.390  15.029  14.926  1.00 10.00      A   
ATOM   2098  CE  LYS A 226     -18.873  15.070  14.597  1.00 10.00      A   
ATOM   2099  NZ  LYS A 226     -19.700  15.340  15.800  1.00 10.00      A   
ATOM   2100  HZ1 LYS A 226     -19.551  14.599  16.511  1.00 10.00      A   
ATOM   2101  HZ2 LYS A 226     -20.707  15.358  15.543  1.00 10.00      A   
ATOM   2102  HZ3 LYS A 226     -19.442  16.259  16.214  1.00 10.00      A   
ATOM   2103  C   LYS A 226     -17.480  10.015  15.210  1.00 10.00      A   
ATOM   2104  O   LYS A 226     -17.576   9.839  13.996  1.00 10.00      A   
ATOM   2105  N   PHE A 227     -17.941   9.153  16.104  1.00 10.00      A   
ATOM   2106  HN  PHE A 227     -17.833   9.352  17.058  1.00 10.00      A   
ATOM   2107  CA  PHE A 227     -18.606   7.919  15.713  1.00 10.00      A   
ATOM   2108  CB  PHE A 227     -17.871   6.716  16.322  1.00 10.00      A   
ATOM   2109  CG  PHE A 227     -18.577   5.399  16.150  1.00 10.00      A   
ATOM   2110  CD1 PHE A 227     -18.768   4.858  14.888  1.00 10.00      A   
ATOM   2111  CD2 PHE A 227     -19.050   4.704  17.253  1.00 10.00      A   
ATOM   2112  CE1 PHE A 227     -19.417   3.649  14.729  1.00 10.00      A   
ATOM   2113  CE2 PHE A 227     -19.699   3.493  17.100  1.00 10.00      A   
ATOM   2114  CZ  PHE A 227     -19.883   2.965  15.835  1.00 10.00      A   
ATOM   2115  C   PHE A 227     -20.062   7.944  16.165  1.00 10.00      A   
ATOM   2116  O   PHE A 227     -20.353   8.207  17.332  1.00 10.00      A   
ATOM   2117  N   GLY A 228     -20.973   7.682  15.241  1.00 10.00      A   
ATOM   2118  HN  GLY A 228     -20.685   7.483  14.322  1.00 10.00      A   
ATOM   2119  CA  GLY A 228     -22.384   7.683  15.566  1.00 10.00      A   
ATOM   2120  C   GLY A 228     -23.238   7.623  14.320  1.00 10.00      A   
ATOM   2121  O   GLY A 228     -22.843   7.013  13.329  1.00 10.00      A   
ATOM   2122  N   THR A 229     -24.396   8.259  14.359  1.00 10.00      A   
ATOM   2123  HN  THR A 229     -24.651   8.743  15.175  1.00 10.00      A   
ATOM   2124  CA  THR A 229     -25.296   8.276  13.215  1.00 10.00      A   
ATOM   2125  CB  THR A 229     -26.760   8.483  13.663  1.00 10.00      A   
ATOM   2126  OG1 THR A 229     -26.903   9.764  14.288  1.00 10.00      A   
ATOM   2127  HG1 THR A 229     -26.448   9.761  15.146  1.00 10.00      A   
ATOM   2128  CG2 THR A 229     -27.187   7.395  14.636  1.00 10.00      A   
ATOM   2129  C   THR A 229     -24.893   9.410  12.271  1.00 10.00      A   
ATOM   2130  O   THR A 229     -24.058  10.240  12.630  1.00 10.00      A   
ATOM   2131  N   PRO A 230     -25.460   9.465  11.049  1.00 10.00      A   
ATOM   2132  CA  PRO A 230     -25.146  10.528  10.084  1.00 10.00      A   
ATOM   2133  CB  PRO A 230     -26.127  10.266   8.935  1.00 10.00      A   
ATOM   2134  CG  PRO A 230     -26.428   8.811   9.031  1.00 10.00      A   
ATOM   2135  CD  PRO A 230     -26.416   8.486  10.496  1.00 10.00      A   
ATOM   2136  C   PRO A 230     -25.376  11.921  10.676  1.00 10.00      A   
ATOM   2137  O   PRO A 230     -24.641  12.862  10.377  1.00 10.00      A   
ATOM   2138  N   ALA A 231     -26.377  12.035  11.543  1.00 10.00      A   
ATOM   2139  HN  ALA A 231     -26.900  11.240  11.771  1.00 10.00      A   
ATOM   2140  CA  ALA A 231     -26.706  13.309  12.180  1.00 10.00      A   
ATOM   2141  CB  ALA A 231     -28.095  13.253  12.799  1.00 10.00      A   
ATOM   2142  C   ALA A 231     -25.667  13.674  13.233  1.00 10.00      A   
ATOM   2143  O   ALA A 231     -25.482  14.848  13.566  1.00 10.00      A   
ATOM   2144  N   ASP A 232     -24.982  12.659  13.746  1.00 10.00      A   
ATOM   2145  HN  ASP A 232     -25.170  11.748  13.432  1.00 10.00      A   
ATOM   2146  CA  ASP A 232     -23.950  12.854  14.757  1.00 10.00      A   
ATOM   2147  CB  ASP A 232     -23.770  11.591  15.608  1.00 10.00      A   
ATOM   2148  CG  ASP A 232     -24.987  11.236  16.435  1.00 10.00      A   
ATOM   2149  OD1 ASP A 232     -25.556  12.136  17.090  1.00 10.00      A   
ATOM   2150  OD2 ASP A 232     -25.376  10.045  16.442  1.00 10.00      A   
ATOM   2151  C   ASP A 232     -22.626  13.203  14.088  1.00 10.00      A   
ATOM   2152  O   ASP A 232     -21.681  13.640  14.742  1.00 10.00      A   
ATOM   2153  N   VAL A 233     -22.565  12.990  12.782  1.00 10.00      A   
ATOM   2154  HN  VAL A 233     -23.347  12.614  12.325  1.00 10.00      A   
ATOM   2155  CA  VAL A 233     -21.366  13.282  12.012  1.00 10.00      A   
ATOM   2156  CB  VAL A 233     -21.044  12.141  11.019  1.00 10.00      A   
ATOM   2157  CG1 VAL A 233     -19.873  12.506  10.115  1.00 10.00      A   
ATOM   2158  CG2 VAL A 233     -20.751  10.853  11.775  1.00 10.00      A   
ATOM   2159  C   VAL A 233     -21.518  14.600  11.260  1.00 10.00      A   
ATOM   2160  O   VAL A 233     -20.697  15.508  11.405  1.00 10.00      A   
ATOM   2161  N   PHE A 234     -22.594  14.719  10.493  1.00 10.00      A   
ATOM   2162  HN  PHE A 234     -23.240  13.978  10.457  1.00 10.00      A   
ATOM   2163  CA  PHE A 234     -22.851  15.926   9.708  1.00 10.00      A   
ATOM   2164  CB  PHE A 234     -23.768  15.605   8.520  1.00 10.00      A   
ATOM   2165  CG  PHE A 234     -23.271  14.503   7.624  1.00 10.00      A   
ATOM   2166  CD1 PHE A 234     -24.047  13.377   7.391  1.00 10.00      A   
ATOM   2167  CD2 PHE A 234     -22.032  14.593   7.010  1.00 10.00      A   
ATOM   2168  CE1 PHE A 234     -23.599  12.364   6.566  1.00 10.00      A   
ATOM   2169  CE2 PHE A 234     -21.575  13.583   6.182  1.00 10.00      A   
ATOM   2170  CZ  PHE A 234     -22.360  12.466   5.960  1.00 10.00      A   
ATOM   2171  C   PHE A 234     -23.483  17.024  10.566  1.00 10.00      A   
ATOM   2172  O   PHE A 234     -24.317  17.800  10.094  1.00 10.00      A   
ATOM   2173  N   SER A 235     -23.071  17.089  11.826  1.00 10.00      A   
ATOM   2174  HN  SER A 235     -22.396  16.451  12.140  1.00 10.00      A   
ATOM   2175  CA  SER A 235     -23.591  18.074  12.757  1.00 10.00      A   
ATOM   2176  CB  SER A 235     -23.336  17.603  14.187  1.00 10.00      A   
ATOM   2177  OG  SER A 235     -23.129  16.203  14.217  1.00 10.00      A   
ATOM   2178  HG  SER A 235     -23.960  15.750  14.019  1.00 10.00      A   
ATOM   2179  C   SER A 235     -22.942  19.436  12.537  1.00 10.00      A   
ATOM   2180  O   SER A 235     -23.558  20.470  12.780  1.00 10.00      A   
ATOM   2181  N   ASN A 236     -21.699  19.429  12.074  1.00 10.00      A   
ATOM   2182  HN  ASN A 236     -21.266  18.572  11.880  1.00 10.00      A   
ATOM   2183  CA  ASN A 236     -20.970  20.665  11.826  1.00 10.00      A   
ATOM   2184  CB  ASN A 236     -20.018  20.967  12.985  1.00 10.00      A   
ATOM   2185  CG  ASN A 236     -19.547  22.407  12.994  1.00 10.00      A   
ATOM   2186  OD1 ASN A 236     -18.609  22.772  12.287  1.00 10.00      A   
ATOM   2187  ND2 ASN A 236     -20.188  23.235  13.803  1.00 10.00      A   
ATOM   2188 HD21 ASN A 236     -20.924  22.878  14.345  1.00 10.00      A   
ATOM   2189 HD22 ASN A 236     -19.902  24.174  13.827  1.00 10.00      A   
ATOM   2190  C   ASN A 236     -20.195  20.567  10.519  1.00 10.00      A   
ATOM   2191  O   ASN A 236     -19.246  19.788  10.404  1.00 10.00      A   
ATOM   2192  N   ARG A 237     -20.603  21.357   9.536  1.00 10.00      A   
ATOM   2193  HN  ARG A 237     -21.359  21.966   9.697  1.00 10.00      A   
ATOM   2194  CA  ARG A 237     -19.966  21.351   8.225  1.00 10.00      A   
ATOM   2195  CB  ARG A 237     -20.738  22.233   7.240  1.00 10.00      A   
ATOM   2196  CG  ARG A 237     -20.251  22.117   5.804  1.00 10.00      A   
ATOM   2197  CD  ARG A 237     -20.286  23.456   5.092  1.00 10.00      A   
ATOM   2198  NE  ARG A 237     -21.620  23.792   4.596  1.00 10.00      A   
ATOM   2199  HE  ARG A 237     -22.351  23.829   5.253  1.00 10.00      A   
ATOM   2200  CZ  ARG A 237     -21.893  24.047   3.316  1.00 10.00      A   
ATOM   2201  NH1 ARG A 237     -20.930  23.999   2.405  1.00 10.00      A   
ATOM   2202 HH11 ARG A 237     -19.953  23.761   2.687  1.00 10.00      A   
ATOM   2203 HH12 ARG A 237     -21.143  24.196   1.402  1.00 10.00      A   
ATOM   2204  NH2 ARG A 237     -23.130  24.365   2.954  1.00 10.00      A   
ATOM   2205 HH21 ARG A 237     -23.888  24.417   3.671  1.00 10.00      A   
ATOM   2206 HH22 ARG A 237     -23.349  24.565   1.951  1.00 10.00      A   
ATOM   2207  C   ARG A 237     -18.512  21.805   8.300  1.00 10.00      A   
ATOM   2208  O   ARG A 237     -17.641  21.218   7.663  1.00 10.00      A   
ATOM   2209  N   GLU A 238     -18.255  22.843   9.086  1.00 10.00      A   
ATOM   2210  HN  GLU A 238     -18.992  23.260   9.587  1.00 10.00      A   
ATOM   2211  CA  GLU A 238     -16.904  23.380   9.226  1.00 10.00      A   
ATOM   2212  CB  GLU A 238     -16.914  24.674  10.035  1.00 10.00      A   
ATOM   2213  CG  GLU A 238     -17.635  25.814   9.337  1.00 10.00      A   
ATOM   2214  CD  GLU A 238     -17.897  26.990  10.249  1.00 10.00      A   
ATOM   2215  OE1 GLU A 238     -18.956  27.005  10.913  1.00 10.00      A   
ATOM   2216  OE2 GLU A 238     -17.050  27.909  10.300  1.00 10.00      A   
ATOM   2217  C   GLU A 238     -15.941  22.355   9.821  1.00 10.00      A   
ATOM   2218  O   GLU A 238     -14.777  22.283   9.424  1.00 10.00      A   
ATOM   2219  N   TRP A 239     -16.428  21.569  10.774  1.00 10.00      A   
ATOM   2220  HN  TRP A 239     -17.355  21.697  11.071  1.00 10.00      A   
ATOM   2221  CA  TRP A 239     -15.613  20.533  11.405  1.00 10.00      A   
ATOM   2222  CB  TRP A 239     -16.410  19.845  12.525  1.00 10.00      A   
ATOM   2223  CG  TRP A 239     -15.709  18.681  13.172  1.00 10.00      A   
ATOM   2224  CD1 TRP A 239     -15.643  17.400  12.704  1.00 10.00      A   
ATOM   2225  CD2 TRP A 239     -14.990  18.688  14.413  1.00 10.00      A   
ATOM   2226  NE1 TRP A 239     -14.917  16.615  13.564  1.00 10.00      A   
ATOM   2227  HE1 TRP A 239     -14.727  15.659  13.441  1.00 10.00      A   
ATOM   2228  CE2 TRP A 239     -14.509  17.380  14.624  1.00 10.00      A   
ATOM   2229  CE3 TRP A 239     -14.702  19.672  15.363  1.00 10.00      A   
ATOM   2230  CZ2 TRP A 239     -13.760  17.033  15.744  1.00 10.00      A   
ATOM   2231  CZ3 TRP A 239     -13.959  19.325  16.474  1.00 10.00      A   
ATOM   2232  CH2 TRP A 239     -13.497  18.016  16.657  1.00 10.00      A   
ATOM   2233  C   TRP A 239     -15.180  19.507  10.361  1.00 10.00      A   
ATOM   2234  O   TRP A 239     -14.006  19.136  10.274  1.00 10.00      A   
ATOM   2235  N   LEU A 240     -16.140  19.071   9.558  1.00 10.00      A   
ATOM   2236  HN  LEU A 240     -17.048  19.422   9.672  1.00 10.00      A   
ATOM   2237  CA  LEU A 240     -15.889  18.088   8.515  1.00 10.00      A   
ATOM   2238  CB  LEU A 240     -17.211  17.574   7.943  1.00 10.00      A   
ATOM   2239  CG  LEU A 240     -18.196  16.978   8.953  1.00 10.00      A   
ATOM   2240  CD1 LEU A 240     -19.499  16.611   8.266  1.00 10.00      A   
ATOM   2241  CD2 LEU A 240     -17.595  15.763   9.643  1.00 10.00      A   
ATOM   2242  C   LEU A 240     -15.031  18.684   7.406  1.00 10.00      A   
ATOM   2243  O   LEU A 240     -14.068  18.067   6.959  1.00 10.00      A   
ATOM   2244  N   GLN A 241     -15.377  19.898   6.990  1.00 10.00      A   
ATOM   2245  HN  GLN A 241     -16.154  20.339   7.405  1.00 10.00      A   
ATOM   2246  CA  GLN A 241     -14.652  20.601   5.933  1.00 10.00      A   
ATOM   2247  CB  GLN A 241     -15.219  22.015   5.765  1.00 10.00      A   
ATOM   2248  CG  GLN A 241     -14.581  22.830   4.651  1.00 10.00      A   
ATOM   2249  CD  GLN A 241     -14.864  22.265   3.274  1.00 10.00      A   
ATOM   2250  OE1 GLN A 241     -15.868  22.600   2.644  1.00 10.00      A   
ATOM   2251  NE2 GLN A 241     -13.978  21.411   2.800  1.00 10.00      A   
ATOM   2252 HE21 GLN A 241     -13.199  21.195   3.356  1.00 10.00      A   
ATOM   2253 HE22 GLN A 241     -14.133  21.025   1.909  1.00 10.00      A   
ATOM   2254  C   GLN A 241     -13.162  20.677   6.245  1.00 10.00      A   
ATOM   2255  O   GLN A 241     -12.321  20.376   5.398  1.00 10.00      A   
ATOM   2256  N   ASP A 242     -12.850  21.050   7.477  1.00 10.00      A   
ATOM   2257  HN  ASP A 242     -13.573  21.258   8.109  1.00 10.00      A   
ATOM   2258  CA  ASP A 242     -11.466  21.176   7.920  1.00 10.00      A   
ATOM   2259  CB  ASP A 242     -11.421  21.894   9.274  1.00 10.00      A   
ATOM   2260  CG  ASP A 242     -10.014  22.083   9.799  1.00 10.00      A   
ATOM   2261  OD1 ASP A 242      -9.320  23.010   9.332  1.00 10.00      A   
ATOM   2262  OD2 ASP A 242      -9.594  21.312  10.688  1.00 10.00      A   
ATOM   2263  C   ASP A 242     -10.781  19.812   8.033  1.00 10.00      A   
ATOM   2264  O   ASP A 242      -9.558  19.721   8.121  1.00 10.00      A   
ATOM   2265  N   HIS A 243     -11.569  18.747   8.018  1.00 10.00      A   
ATOM   2266  HN  HIS A 243     -12.537  18.866   7.907  1.00 10.00      A   
ATOM   2267  CA  HIS A 243     -11.032  17.401   8.146  1.00 10.00      A   
ATOM   2268  CB  HIS A 243     -11.770  16.635   9.244  1.00 10.00      A   
ATOM   2269  CG  HIS A 243     -11.477  17.127  10.630  1.00 10.00      A   
ATOM   2270  ND1 HIS A 243     -10.632  18.189  10.898  1.00 10.00      A   
ATOM   2271  HD1 HIS A 243     -10.148  18.723  10.232  1.00 10.00      A   
ATOM   2272  CD2 HIS A 243     -11.923  16.697  11.831  1.00 10.00      A   
ATOM   2273  CE1 HIS A 243     -10.575  18.384  12.201  1.00 10.00      A   
ATOM   2274  NE2 HIS A 243     -11.347  17.493  12.787  1.00 10.00      A   
ATOM   2275  HE2 HIS A 243     -11.475  17.407  13.758  1.00 10.00      A   
ATOM   2276  C   HIS A 243     -11.078  16.636   6.826  1.00 10.00      A   
ATOM   2277  O   HIS A 243     -11.094  15.404   6.822  1.00 10.00      A   
ATOM   2278  N   GLN A 244     -11.100  17.377   5.714  1.00 10.00      A   
ATOM   2279  HN  GLN A 244     -11.103  18.355   5.799  1.00 10.00      A   
ATOM   2280  CA  GLN A 244     -11.128  16.786   4.370  1.00 10.00      A   
ATOM   2281  CB  GLN A 244      -9.940  15.839   4.149  1.00 10.00      A   
ATOM   2282  CG  GLN A 244      -8.588  16.531   4.138  1.00 10.00      A   
ATOM   2283  CD  GLN A 244      -8.385  17.379   2.900  1.00 10.00      A   
ATOM   2284  OE1 GLN A 244      -8.883  17.056   1.822  1.00 10.00      A   
ATOM   2285  NE2 GLN A 244      -7.664  18.475   3.047  1.00 10.00      A   
ATOM   2286 HE21 GLN A 244      -7.306  18.679   3.938  1.00 10.00      A   
ATOM   2287 HE22 GLN A 244      -7.513  19.040   2.260  1.00 10.00      A   
ATOM   2288  C   GLN A 244     -12.448  16.069   4.089  1.00 10.00      A   
ATOM   2289  O   GLN A 244     -12.491  15.093   3.338  1.00 10.00      A   
ATOM   2290  N   LEU A 245     -13.521  16.564   4.685  1.00 10.00      A   
ATOM   2291  HN  LEU A 245     -13.428  17.353   5.264  1.00 10.00      A   
ATOM   2292  CA  LEU A 245     -14.839  15.974   4.504  1.00 10.00      A   
ATOM   2293  CB  LEU A 245     -15.313  15.332   5.809  1.00 10.00      A   
ATOM   2294  CG  LEU A 245     -14.366  14.314   6.442  1.00 10.00      A   
ATOM   2295  CD1 LEU A 245     -14.710  14.118   7.909  1.00 10.00      A   
ATOM   2296  CD2 LEU A 245     -14.424  12.992   5.692  1.00 10.00      A   
ATOM   2297  C   LEU A 245     -15.836  17.034   4.046  1.00 10.00      A   
ATOM   2298  O   LEU A 245     -15.446  18.151   3.695  1.00 10.00      A   
ATOM   2299  N   ASP A 246     -17.117  16.686   4.061  1.00 10.00      A   
ATOM   2300  HN  ASP A 246     -17.366  15.791   4.379  1.00 10.00      A   
ATOM   2301  CA  ASP A 246     -18.175  17.602   3.648  1.00 10.00      A   
ATOM   2302  CB  ASP A 246     -18.143  17.806   2.127  1.00 10.00      A   
ATOM   2303  CG  ASP A 246     -18.636  19.176   1.682  1.00 10.00      A   
ATOM   2304  OD1 ASP A 246     -19.616  19.690   2.261  1.00 10.00      A   
ATOM   2305  OD2 ASP A 246     -18.039  19.741   0.736  1.00 10.00      A   
ATOM   2306  C   ASP A 246     -19.530  17.035   4.048  1.00 10.00      A   
ATOM   2307  O   ASP A 246     -19.609  15.964   4.648  1.00 10.00      A   
ATOM   2308  N   VAL A 247     -20.585  17.751   3.709  1.00 10.00      A   
ATOM   2309  HN  VAL A 247     -20.448  18.595   3.215  1.00 10.00      A   
ATOM   2310  CA  VAL A 247     -21.942  17.329   4.011  1.00 10.00      A   
ATOM   2311  CB  VAL A 247     -22.702  18.395   4.836  1.00 10.00      A   
ATOM   2312  CG1 VAL A 247     -22.138  18.485   6.245  1.00 10.00      A   
ATOM   2313  CG2 VAL A 247     -22.654  19.753   4.150  1.00 10.00      A   
ATOM   2314  C   VAL A 247     -22.693  17.062   2.707  1.00 10.00      A   
ATOM   2315  O   VAL A 247     -22.258  17.497   1.638  1.00 10.00      A   
ATOM   2316  N   PRO A 248     -23.809  16.319   2.762  1.00 10.00      A   
ATOM   2317  CA  PRO A 248     -24.607  16.014   1.571  1.00 10.00      A   
ATOM   2318  CB  PRO A 248     -25.704  15.077   2.095  1.00 10.00      A   
ATOM   2319  CG  PRO A 248     -25.185  14.574   3.398  1.00 10.00      A   
ATOM   2320  CD  PRO A 248     -24.371  15.694   3.968  1.00 10.00      A   
ATOM   2321  C   PRO A 248     -25.221  17.272   0.956  1.00 10.00      A   
ATOM   2322  O   PRO A 248     -25.304  18.320   1.603  1.00 10.00      A   
ATOM   2323  N   GLN A 249     -25.671  17.148  -0.289  1.00 10.00      A   
ATOM   2324  HN  GLN A 249     -25.609  16.264  -0.731  1.00 10.00      A   
ATOM   2325  CA  GLN A 249     -26.266  18.261  -1.022  1.00 10.00      A   
ATOM   2326  CB  GLN A 249     -26.690  17.793  -2.420  1.00 10.00      A   
ATOM   2327  CG  GLN A 249     -27.296  18.873  -3.302  1.00 10.00      A   
ATOM   2328  CD  GLN A 249     -26.349  20.025  -3.567  1.00 10.00      A   
ATOM   2329  OE1 GLN A 249     -25.127  19.859  -3.576  1.00 10.00      A   
ATOM   2330  NE2 GLN A 249     -26.911  21.202  -3.788  1.00 10.00      A   
ATOM   2331 HE21 GLN A 249     -27.892  21.258  -3.768  1.00 10.00      A   
ATOM   2332 HE22 GLN A 249     -26.328  21.968  -3.973  1.00 10.00      A   
ATOM   2333  C   GLN A 249     -27.455  18.859  -0.272  1.00 10.00      A   
ATOM   2334  O   GLN A 249     -27.628  20.080  -0.238  1.00 10.00      A   
ATOM   2335  N   ALA A 250     -28.253  17.994   0.344  1.00 10.00      A   
ATOM   2336  HN  ALA A 250     -28.049  17.035   0.286  1.00 10.00      A   
ATOM   2337  CA  ALA A 250     -29.428  18.428   1.093  1.00 10.00      A   
ATOM   2338  CB  ALA A 250     -30.209  17.231   1.614  1.00 10.00      A   
ATOM   2339  C   ALA A 250     -29.057  19.369   2.238  1.00 10.00      A   
ATOM   2340  O   ALA A 250     -29.737  20.367   2.474  1.00 10.00      A   
ATOM   2341  N   ALA A 251     -27.970  19.057   2.935  1.00 10.00      A   
ATOM   2342  HN  ALA A 251     -27.463  18.253   2.696  1.00 10.00      A   
ATOM   2343  CA  ALA A 251     -27.515  19.874   4.055  1.00 10.00      A   
ATOM   2344  CB  ALA A 251     -26.423  19.162   4.840  1.00 10.00      A   
ATOM   2345  C   ALA A 251     -27.025  21.232   3.577  1.00 10.00      A   
ATOM   2346  O   ALA A 251     -27.204  22.246   4.257  1.00 10.00      A   
ATOM   2347  N   GLN A 252     -26.410  21.248   2.404  1.00 10.00      A   
ATOM   2348  HN  GLN A 252     -26.300  20.406   1.910  1.00 10.00      A   
ATOM   2349  CA  GLN A 252     -25.896  22.481   1.831  1.00 10.00      A   
ATOM   2350  CB  GLN A 252     -24.967  22.186   0.650  1.00 10.00      A   
ATOM   2351  CG  GLN A 252     -23.853  21.199   0.969  1.00 10.00      A   
ATOM   2352  CD  GLN A 252     -22.809  21.109  -0.127  1.00 10.00      A   
ATOM   2353  OE1 GLN A 252     -23.090  21.378  -1.295  1.00 10.00      A   
ATOM   2354  NE2 GLN A 252     -21.596  20.725   0.237  1.00 10.00      A   
ATOM   2355 HE21 GLN A 252     -21.435  20.521   1.186  1.00 10.00      A   
ATOM   2356 HE22 GLN A 252     -20.907  20.653  -0.454  1.00 10.00      A   
ATOM   2357  C   GLN A 252     -27.046  23.383   1.397  1.00 10.00      A   
ATOM   2358  O   GLN A 252     -27.000  24.600   1.587  1.00 10.00      A   
ATOM   2359  N   PHE A 253     -28.085  22.772   0.837  1.00 10.00      A   
ATOM   2360  HN  PHE A 253     -28.059  21.797   0.719  1.00 10.00      A   
ATOM   2361  CA  PHE A 253     -29.256  23.509   0.382  1.00 10.00      A   
ATOM   2362  CB  PHE A 253     -30.102  22.645  -0.559  1.00 10.00      A   
ATOM   2363  CG  PHE A 253     -31.008  23.436  -1.461  1.00 10.00      A   
ATOM   2364  CD1 PHE A 253     -30.503  24.076  -2.582  1.00 10.00      A   
ATOM   2365  CD2 PHE A 253     -32.363  23.538  -1.191  1.00 10.00      A   
ATOM   2366  CE1 PHE A 253     -31.332  24.804  -3.415  1.00 10.00      A   
ATOM   2367  CE2 PHE A 253     -33.198  24.264  -2.020  1.00 10.00      A   
ATOM   2368  CZ  PHE A 253     -32.682  24.898  -3.134  1.00 10.00      A   
ATOM   2369  C   PHE A 253     -30.096  23.982   1.565  1.00 10.00      A   
ATOM   2370  O   PHE A 253     -30.641  25.082   1.549  1.00 10.00      A   
ATOM   2371  N   ALA A 254     -30.190  23.151   2.594  1.00 10.00      A   
ATOM   2372  HN  ALA A 254     -29.740  22.278   2.547  1.00 10.00      A   
ATOM   2373  CA  ALA A 254     -30.963  23.491   3.784  1.00 10.00      A   
ATOM   2374  CB  ALA A 254     -31.017  22.311   4.742  1.00 10.00      A   
ATOM   2375  C   ALA A 254     -30.395  24.721   4.488  1.00 10.00      A   
ATOM   2376  O   ALA A 254     -31.145  25.548   5.005  1.00 10.00      A   
ATOM   2377  N   ARG A 255     -29.072  24.845   4.493  1.00 10.00      A   
ATOM   2378  HN  ARG A 255     -28.526  24.159   4.052  1.00 10.00      A   
ATOM   2379  CA  ARG A 255     -28.414  25.975   5.143  1.00 10.00      A   
ATOM   2380  CB  ARG A 255     -26.895  25.794   5.173  1.00 10.00      A   
ATOM   2381  CG  ARG A 255     -26.217  26.490   6.345  1.00 10.00      A   
ATOM   2382  CD  ARG A 255     -25.100  27.413   5.884  1.00 10.00      A   
ATOM   2383  NE  ARG A 255     -25.602  28.575   5.151  1.00 10.00      A   
ATOM   2384  HE  ARG A 255     -26.387  29.040   5.525  1.00 10.00      A   
ATOM   2385  CZ  ARG A 255     -25.055  29.039   4.026  1.00 10.00      A   
ATOM   2386  NH1 ARG A 255     -23.985  28.447   3.506  1.00 10.00      A   
ATOM   2387 HH11 ARG A 255     -23.564  27.615   3.979  1.00 10.00      A   
ATOM   2388 HH12 ARG A 255     -23.561  28.812   2.624  1.00 10.00      A   
ATOM   2389  NH2 ARG A 255     -25.564  30.110   3.435  1.00 10.00      A   
ATOM   2390 HH21 ARG A 255     -25.142  30.477   2.554  1.00 10.00      A   
ATOM   2391 HH22 ARG A 255     -26.397  30.602   3.855  1.00 10.00      A   
ATOM   2392  C   ARG A 255     -28.785  27.303   4.486  1.00 10.00      A   
ATOM   2393  O   ARG A 255     -29.053  28.288   5.176  1.00 10.00      A   
ATOM   2394  N   ARG A 256     -28.816  27.328   3.155  1.00 10.00      A   
ATOM   2395  HN  ARG A 256     -28.603  26.514   2.653  1.00 10.00      A   
ATOM   2396  CA  ARG A 256     -29.166  28.550   2.432  1.00 10.00      A   
ATOM   2397  CB  ARG A 256     -28.742  28.492   0.959  1.00 10.00      A   
ATOM   2398  CG  ARG A 256     -29.297  27.313   0.181  1.00 10.00      A   
ATOM   2399  CD  ARG A 256     -28.644  27.187  -1.185  1.00 10.00      A   
ATOM   2400  NE  ARG A 256     -29.235  28.100  -2.161  1.00 10.00      A   
ATOM   2401  HE  ARG A 256     -29.900  28.749  -1.828  1.00 10.00      A   
ATOM   2402  CZ  ARG A 256     -28.930  28.102  -3.455  1.00 10.00      A   
ATOM   2403  NH1 ARG A 256     -28.039  27.240  -3.932  1.00 10.00      A   
ATOM   2404 HH11 ARG A 256     -27.573  26.558  -3.293  1.00 10.00      A   
ATOM   2405 HH12 ARG A 256     -27.800  27.241  -4.948  1.00 10.00      A   
ATOM   2406  NH2 ARG A 256     -29.525  28.961  -4.275  1.00 10.00      A   
ATOM   2407 HH21 ARG A 256     -29.291  28.964  -5.292  1.00 10.00      A   
ATOM   2408 HH22 ARG A 256     -30.232  29.640  -3.905  1.00 10.00      A   
ATOM   2409  C   ARG A 256     -30.653  28.867   2.577  1.00 10.00      A   
ATOM   2410  O   ARG A 256     -31.087  29.994   2.332  1.00 10.00      A   
ATOM   2411  N   LEU A 257     -31.426  27.863   2.975  1.00 10.00      A   
ATOM   2412  HN  LEU A 257     -31.023  26.979   3.125  1.00 10.00      A   
ATOM   2413  CA  LEU A 257     -32.858  28.037   3.187  1.00 10.00      A   
ATOM   2414  CB  LEU A 257     -33.589  26.693   3.091  1.00 10.00      A   
ATOM   2415  CG  LEU A 257     -33.752  26.098   1.690  1.00 10.00      A   
ATOM   2416  CD1 LEU A 257     -34.394  24.724   1.769  1.00 10.00      A   
ATOM   2417  CD2 LEU A 257     -34.575  27.019   0.804  1.00 10.00      A   
ATOM   2418  C   LEU A 257     -33.090  28.649   4.562  1.00 10.00      A   
ATOM   2419  O   LEU A 257     -33.954  29.509   4.739  1.00 10.00      A   
ATOM   2420  N   ARG A 258     -32.292  28.209   5.533  1.00 10.00      A   
ATOM   2421  HN  ARG A 258     -31.625  27.518   5.327  1.00 10.00      A   
ATOM   2422  CA  ARG A 258     -32.389  28.715   6.898  1.00 10.00      A   
ATOM   2423  CB  ARG A 258     -31.486  27.918   7.841  1.00 10.00      A   
ATOM   2424  CG  ARG A 258     -31.896  26.464   8.006  1.00 10.00      A   
ATOM   2425  CD  ARG A 258     -31.072  25.771   9.078  1.00 10.00      A   
ATOM   2426  NE  ARG A 258     -31.397  26.246  10.424  1.00 10.00      A   
ATOM   2427  HE  ARG A 258     -31.610  27.202  10.526  1.00 10.00      A   
ATOM   2428  CZ  ARG A 258     -31.405  25.468  11.506  1.00 10.00      A   
ATOM   2429  NH1 ARG A 258     -31.105  24.180  11.401  1.00 10.00      A   
ATOM   2430 HH11 ARG A 258     -31.113  23.570  12.247  1.00 10.00      A   
ATOM   2431 HH12 ARG A 258     -30.858  23.771  10.475  1.00 10.00      A   
ATOM   2432  NH2 ARG A 258     -31.720  25.977  12.691  1.00 10.00      A   
ATOM   2433 HH21 ARG A 258     -31.726  25.368  13.540  1.00 10.00      A   
ATOM   2434 HH22 ARG A 258     -31.962  26.988  12.783  1.00 10.00      A   
ATOM   2435  C   ARG A 258     -32.024  30.191   6.943  1.00 10.00      A   
ATOM   2436  O   ARG A 258     -32.492  30.935   7.804  1.00 10.00      A   
ATOM   2437  N   ASP A 259     -31.204  30.611   5.985  1.00 10.00      A   
ATOM   2438  HN  ASP A 259     -30.870  29.963   5.331  1.00 10.00      A   
ATOM   2439  CA  ASP A 259     -30.779  32.004   5.886  1.00 10.00      A   
ATOM   2440  CB  ASP A 259     -29.654  32.157   4.860  1.00 10.00      A   
ATOM   2441  CG  ASP A 259     -28.282  31.846   5.423  1.00 10.00      A   
ATOM   2442  OD1 ASP A 259     -28.116  31.880   6.663  1.00 10.00      A   
ATOM   2443  OD2 ASP A 259     -27.358  31.579   4.629  1.00 10.00      A   
ATOM   2444  C   ASP A 259     -31.954  32.901   5.509  1.00 10.00      A   
ATOM   2445  O   ASP A 259     -31.865  34.127   5.579  1.00 10.00      A   
ATOM   2446  N   ARG A 260     -33.051  32.282   5.093  1.00 10.00      A   
ATOM   2447  HN  ARG A 260     -33.052  31.301   5.033  1.00 10.00      A   
ATOM   2448  CA  ARG A 260     -34.250  33.014   4.720  1.00 10.00      A   
ATOM   2449  CB  ARG A 260     -34.860  32.445   3.441  1.00 10.00      A   
ATOM   2450  CG  ARG A 260     -34.293  33.045   2.168  1.00 10.00      A   
ATOM   2451  CD  ARG A 260     -35.300  32.975   1.032  1.00 10.00      A   
ATOM   2452  NE  ARG A 260     -35.481  31.614   0.525  1.00 10.00      A   
ATOM   2453  HE  ARG A 260     -34.669  31.109   0.297  1.00 10.00      A   
ATOM   2454  CZ  ARG A 260     -36.665  31.027   0.358  1.00 10.00      A   
ATOM   2455  NH1 ARG A 260     -37.784  31.677   0.659  1.00 10.00      A   
ATOM   2456 HH11 ARG A 260     -37.743  32.650   1.038  1.00 10.00      A   
ATOM   2457 HH12 ARG A 260     -38.711  31.213   0.522  1.00 10.00      A   
ATOM   2458  NH2 ARG A 260     -36.731  29.788  -0.119  1.00 10.00      A   
ATOM   2459 HH21 ARG A 260     -35.859  29.270  -0.363  1.00 10.00      A   
ATOM   2460 HH22 ARG A 260     -37.659  29.326  -0.251  1.00 10.00      A   
ATOM   2461  C   ARG A 260     -35.273  32.990   5.850  1.00 10.00      A   
ATOM   2462  O   ARG A 260     -36.362  33.548   5.727  1.00 10.00      A   
ATOM   2463  N   GLY A 261     -34.920  32.329   6.948  1.00 10.00      A   
ATOM   2464  HN  GLY A 261     -34.039  31.895   6.991  1.00 10.00      A   
ATOM   2465  CA  GLY A 261     -35.814  32.252   8.086  1.00 10.00      A   
ATOM   2466  C   GLY A 261     -36.448  30.887   8.257  1.00 10.00      A   
ATOM   2467  O   GLY A 261     -37.083  30.618   9.278  1.00 10.00      A   
ATOM   2468  N   LEU A 262     -36.287  30.027   7.262  1.00 10.00      A   
ATOM   2469  HN  LEU A 262     -35.778  30.301   6.472  1.00 10.00      A   
ATOM   2470  CA  LEU A 262     -36.848  28.681   7.318  1.00 10.00      A   
ATOM   2471  CB  LEU A 262     -36.779  28.010   5.943  1.00 10.00      A   
ATOM   2472  CG  LEU A 262     -37.505  28.729   4.801  1.00 10.00      A   
ATOM   2473  CD1 LEU A 262     -37.276  28.009   3.482  1.00 10.00      A   
ATOM   2474  CD2 LEU A 262     -38.992  28.849   5.098  1.00 10.00      A   
ATOM   2475  C   LEU A 262     -36.110  27.843   8.357  1.00 10.00      A   
ATOM   2476  O   LEU A 262     -34.963  27.452   8.154  1.00 10.00      A   
ATOM   2477  N   THR A 263     -36.774  27.575   9.469  1.00 10.00      A   
ATOM   2478  HN  THR A 263     -37.701  27.886   9.562  1.00 10.00      A   
ATOM   2479  CA  THR A 263     -36.176  26.805  10.545  1.00 10.00      A   
ATOM   2480  CB  THR A 263     -36.490  27.449  11.904  1.00 10.00      A   
ATOM   2481  OG1 THR A 263     -36.474  28.877  11.767  1.00 10.00      A   
ATOM   2482  HG1 THR A 263     -36.505  29.105  10.828  1.00 10.00      A   
ATOM   2483  CG2 THR A 263     -35.463  27.034  12.944  1.00 10.00      A   
ATOM   2484  C   THR A 263     -36.696  25.374  10.545  1.00 10.00      A   
ATOM   2485  O   THR A 263     -37.902  25.145  10.492  1.00 10.00      A   
ATOM   2486  N   PHE A 264     -35.781  24.420  10.602  1.00 10.00      A   
ATOM   2487  HN  PHE A 264     -34.836  24.668  10.645  1.00 10.00      A   
ATOM   2488  CA  PHE A 264     -36.143  23.010  10.617  1.00 10.00      A   
ATOM   2489  CB  PHE A 264     -35.474  22.278   9.448  1.00 10.00      A   
ATOM   2490  CG  PHE A 264     -35.681  22.932   8.112  1.00 10.00      A   
ATOM   2491  CD1 PHE A 264     -34.629  23.557   7.464  1.00 10.00      A   
ATOM   2492  CD2 PHE A 264     -36.926  22.923   7.503  1.00 10.00      A   
ATOM   2493  CE1 PHE A 264     -34.812  24.163   6.237  1.00 10.00      A   
ATOM   2494  CE2 PHE A 264     -37.117  23.527   6.275  1.00 10.00      A   
ATOM   2495  CZ  PHE A 264     -36.058  24.148   5.641  1.00 10.00      A   
ATOM   2496  C   PHE A 264     -35.709  22.378  11.936  1.00 10.00      A   
ATOM   2497  O   PHE A 264     -34.596  22.625  12.404  1.00 10.00      A   
ATOM   2498  N   PRO A 265     -36.590  21.572  12.560  1.00 10.00      A   
ATOM   2499  CA  PRO A 265     -36.293  20.897  13.833  1.00 10.00      A   
ATOM   2500  CB  PRO A 265     -37.510  19.988  14.042  1.00 10.00      A   
ATOM   2501  CG  PRO A 265     -38.604  20.655  13.284  1.00 10.00      A   
ATOM   2502  CD  PRO A 265     -37.949  21.268  12.080  1.00 10.00      A   
ATOM   2503  C   PRO A 265     -35.017  20.061  13.745  1.00 10.00      A   
ATOM   2504  O   PRO A 265     -34.162  20.109  14.630  1.00 10.00      A   
ATOM   2505  N   LYS A 266     -34.897  19.299  12.670  1.00 10.00      A   
ATOM   2506  HN  LYS A 266     -35.607  19.308  12.001  1.00 10.00      A   
ATOM   2507  CA  LYS A 266     -33.731  18.463  12.448  1.00 10.00      A   
ATOM   2508  CB  LYS A 266     -34.121  16.987  12.419  1.00 10.00      A   
ATOM   2509  CG  LYS A 266     -34.639  16.445  13.741  1.00 10.00      A   
ATOM   2510  CD  LYS A 266     -34.747  14.930  13.697  1.00 10.00      A   
ATOM   2511  CE  LYS A 266     -35.275  14.365  15.003  1.00 10.00      A   
ATOM   2512  NZ  LYS A 266     -35.127  12.888  15.058  1.00 10.00      A   
ATOM   2513  HZ1 LYS A 266     -34.117  12.629  15.086  1.00 10.00      A   
ATOM   2514  HZ2 LYS A 266     -35.557  12.454  14.217  1.00 10.00      A   
ATOM   2515  HZ3 LYS A 266     -35.593  12.513  15.907  1.00 10.00      A   
ATOM   2516  C   LYS A 266     -33.056  18.843  11.138  1.00 10.00      A   
ATOM   2517  O   LYS A 266     -33.666  19.490  10.284  1.00 10.00      A   
ATOM   2518  N   GLN A 267     -31.805  18.439  10.983  1.00 10.00      A   
ATOM   2519  HN  GLN A 267     -31.379  17.919  11.700  1.00 10.00      A   
ATOM   2520  CA  GLN A 267     -31.046  18.740   9.778  1.00 10.00      A   
ATOM   2521  CB  GLN A 267     -29.545  18.733  10.088  1.00 10.00      A   
ATOM   2522  CG  GLN A 267     -28.668  19.321   8.992  1.00 10.00      A   
ATOM   2523  CD  GLN A 267     -28.887  20.810   8.791  1.00 10.00      A   
ATOM   2524  OE1 GLN A 267     -29.258  21.535   9.716  1.00 10.00      A   
ATOM   2525  NE2 GLN A 267     -28.649  21.284   7.581  1.00 10.00      A   
ATOM   2526 HE21 GLN A 267     -28.350  20.658   6.889  1.00 10.00      A   
ATOM   2527 HE22 GLN A 267     -28.774  22.245   7.427  1.00 10.00      A   
ATOM   2528  C   GLN A 267     -31.365  17.726   8.682  1.00 10.00      A   
ATOM   2529  O   GLN A 267     -31.135  16.527   8.855  1.00 10.00      A   
ATOM   2530  N   PRO A 268     -31.927  18.193   7.554  1.00 10.00      A   
ATOM   2531  CA  PRO A 268     -32.277  17.329   6.422  1.00 10.00      A   
ATOM   2532  CB  PRO A 268     -32.907  18.292   5.408  1.00 10.00      A   
ATOM   2533  CG  PRO A 268     -33.306  19.480   6.211  1.00 10.00      A   
ATOM   2534  CD  PRO A 268     -32.280  19.597   7.299  1.00 10.00      A   
ATOM   2535  C   PRO A 268     -31.047  16.658   5.818  1.00 10.00      A   
ATOM   2536  O   PRO A 268     -30.212  17.310   5.187  1.00 10.00      A   
ATOM   2537  N   LEU A 269     -30.938  15.355   6.022  1.00 10.00      A   
ATOM   2538  HN  LEU A 269     -31.640  14.890   6.533  1.00 10.00      A   
ATOM   2539  CA  LEU A 269     -29.813  14.589   5.511  1.00 10.00      A   
ATOM   2540  CB  LEU A 269     -29.543  13.372   6.397  1.00 10.00      A   
ATOM   2541  CG  LEU A 269     -29.206  13.665   7.859  1.00 10.00      A   
ATOM   2542  CD1 LEU A 269     -29.184  12.378   8.665  1.00 10.00      A   
ATOM   2543  CD2 LEU A 269     -27.874  14.393   7.970  1.00 10.00      A   
ATOM   2544  C   LEU A 269     -30.061  14.154   4.073  1.00 10.00      A   
ATOM   2545  O   LEU A 269     -29.143  14.137   3.254  1.00 10.00      A   
ATOM   2546  N   THR A 270     -31.304  13.813   3.771  1.00 10.00      A   
ATOM   2547  HN  THR A 270     -31.995  13.853   4.464  1.00 10.00      A   
ATOM   2548  CA  THR A 270     -31.671  13.382   2.434  1.00 10.00      A   
ATOM   2549  CB  THR A 270     -32.365  12.006   2.470  1.00 10.00      A   
ATOM   2550  OG1 THR A 270     -33.464  12.042   3.392  1.00 10.00      A   
ATOM   2551  HG1 THR A 270     -33.722  11.141   3.616  1.00 10.00      A   
ATOM   2552  CG2 THR A 270     -31.387  10.929   2.900  1.00 10.00      A   
ATOM   2553  C   THR A 270     -32.615  14.387   1.789  1.00 10.00      A   
ATOM   2554  O   THR A 270     -33.207  15.226   2.478  1.00 10.00      A   
ATOM   2555  N   ALA A 271     -32.755  14.305   0.471  1.00 10.00      A   
ATOM   2556  HN  ALA A 271     -32.245  13.628  -0.026  1.00 10.00      A   
ATOM   2557  CA  ALA A 271     -33.653  15.196  -0.252  1.00 10.00      A   
ATOM   2558  CB  ALA A 271     -33.474  15.025  -1.752  1.00 10.00      A   
ATOM   2559  C   ALA A 271     -35.087  14.884   0.156  1.00 10.00      A   
ATOM   2560  O   ALA A 271     -35.955  15.756   0.164  1.00 10.00      A   
ATOM   2561  N   ASP A 272     -35.307  13.623   0.519  1.00 10.00      A   
ATOM   2562  HN  ASP A 272     -34.565  12.984   0.476  1.00 10.00      A   
ATOM   2563  CA  ASP A 272     -36.611  13.150   0.961  1.00 10.00      A   
ATOM   2564  CB  ASP A 272     -36.559  11.646   1.241  1.00 10.00      A   
ATOM   2565  CG  ASP A 272     -36.364  10.814  -0.011  1.00 10.00      A   
ATOM   2566  OD1 ASP A 272     -37.318  10.120  -0.424  1.00 10.00      A   
ATOM   2567  OD2 ASP A 272     -35.254  10.844  -0.589  1.00 10.00      A   
ATOM   2568  C   ASP A 272     -37.031  13.889   2.222  1.00 10.00      A   
ATOM   2569  O   ASP A 272     -38.170  14.340   2.337  1.00 10.00      A   
ATOM   2570  N   GLN A 273     -36.098  14.011   3.164  1.00 10.00      A   
ATOM   2571  HN  GLN A 273     -35.212  13.617   3.015  1.00 10.00      A   
ATOM   2572  CA  GLN A 273     -36.360  14.713   4.411  1.00 10.00      A   
ATOM   2573  CB  GLN A 273     -35.210  14.510   5.399  1.00 10.00      A   
ATOM   2574  CG  GLN A 273     -35.113  13.102   5.967  1.00 10.00      A   
ATOM   2575  CD  GLN A 273     -33.928  12.931   6.901  1.00 10.00      A   
ATOM   2576  OE1 GLN A 273     -32.893  13.576   6.733  1.00 10.00      A   
ATOM   2577  NE2 GLN A 273     -34.073  12.060   7.889  1.00 10.00      A   
ATOM   2578 HE21 GLN A 273     -34.926  11.582   7.962  1.00 10.00      A   
ATOM   2579 HE22 GLN A 273     -33.323  11.927   8.511  1.00 10.00      A   
ATOM   2580  C   GLN A 273     -36.555  16.198   4.140  1.00 10.00      A   
ATOM   2581  O   GLN A 273     -37.438  16.833   4.712  1.00 10.00      A   
ATOM   2582  N   LEU A 274     -35.729  16.743   3.254  1.00 10.00      A   
ATOM   2583  HN  LEU A 274     -35.038  16.182   2.834  1.00 10.00      A   
ATOM   2584  CA  LEU A 274     -35.816  18.152   2.893  1.00 10.00      A   
ATOM   2585  CB  LEU A 274     -34.733  18.501   1.872  1.00 10.00      A   
ATOM   2586  CG  LEU A 274     -34.653  19.963   1.432  1.00 10.00      A   
ATOM   2587  CD1 LEU A 274     -34.234  20.855   2.592  1.00 10.00      A   
ATOM   2588  CD2 LEU A 274     -33.691  20.111   0.265  1.00 10.00      A   
ATOM   2589  C   LEU A 274     -37.201  18.478   2.335  1.00 10.00      A   
ATOM   2590  O   LEU A 274     -37.851  19.431   2.771  1.00 10.00      A   
ATOM   2591  N   ALA A 275     -37.652  17.665   1.385  1.00 10.00      A   
ATOM   2592  HN  ALA A 275     -37.086  16.919   1.086  1.00 10.00      A   
ATOM   2593  CA  ALA A 275     -38.957  17.854   0.768  1.00 10.00      A   
ATOM   2594  CB  ALA A 275     -39.135  16.895  -0.400  1.00 10.00      A   
ATOM   2595  C   ALA A 275     -40.077  17.674   1.791  1.00 10.00      A   
ATOM   2596  O   ALA A 275     -41.075  18.395   1.765  1.00 10.00      A   
ATOM   2597  N   ASP A 276     -39.900  16.712   2.691  1.00 10.00      A   
ATOM   2598  HN  ASP A 276     -39.083  16.168   2.654  1.00 10.00      A   
ATOM   2599  CA  ASP A 276     -40.890  16.437   3.727  1.00 10.00      A   
ATOM   2600  CB  ASP A 276     -40.508  15.192   4.527  1.00 10.00      A   
ATOM   2601  CG  ASP A 276     -41.557  14.815   5.555  1.00 10.00      A   
ATOM   2602  OD1 ASP A 276     -42.642  14.338   5.159  1.00 10.00      A   
ATOM   2603  OD2 ASP A 276     -41.300  14.984   6.763  1.00 10.00      A   
ATOM   2604  C   ASP A 276     -41.048  17.633   4.658  1.00 10.00      A   
ATOM   2605  O   ASP A 276     -42.164  18.070   4.934  1.00 10.00      A   
ATOM   2606  N   TYR A 277     -39.925  18.173   5.122  1.00 10.00      A   
ATOM   2607  HN  TYR A 277     -39.062  17.781   4.859  1.00 10.00      A   
ATOM   2608  CA  TYR A 277     -39.942  19.328   6.015  1.00 10.00      A   
ATOM   2609  CB  TYR A 277     -38.534  19.665   6.517  1.00 10.00      A   
ATOM   2610  CG  TYR A 277     -38.114  18.848   7.714  1.00 10.00      A   
ATOM   2611  CD1 TYR A 277     -37.073  17.936   7.628  1.00 10.00      A   
ATOM   2612  CD2 TYR A 277     -38.771  18.983   8.930  1.00 10.00      A   
ATOM   2613  CE1 TYR A 277     -36.699  17.178   8.720  1.00 10.00      A   
ATOM   2614  CE2 TYR A 277     -38.404  18.232  10.027  1.00 10.00      A   
ATOM   2615  CZ  TYR A 277     -37.368  17.332   9.917  1.00 10.00      A   
ATOM   2616  OH  TYR A 277     -36.999  16.579  11.008  1.00 10.00      A   
ATOM   2617  HH  TYR A 277     -36.175  16.111  10.809  1.00 10.00      A   
ATOM   2618  C   TYR A 277     -40.576  20.534   5.333  1.00 10.00      A   
ATOM   2619  O   TYR A 277     -41.347  21.275   5.947  1.00 10.00      A   
ATOM   2620  N   LEU A 278     -40.257  20.717   4.056  1.00 10.00      A   
ATOM   2621  HN  LEU A 278     -39.627  20.096   3.624  1.00 10.00      A   
ATOM   2622  CA  LEU A 278     -40.812  21.818   3.282  1.00 10.00      A   
ATOM   2623  CB  LEU A 278     -40.180  21.882   1.889  1.00 10.00      A   
ATOM   2624  CG  LEU A 278     -38.713  22.317   1.832  1.00 10.00      A   
ATOM   2625  CD1 LEU A 278     -38.161  22.144   0.427  1.00 10.00      A   
ATOM   2626  CD2 LEU A 278     -38.561  23.759   2.292  1.00 10.00      A   
ATOM   2627  C   LEU A 278     -42.324  21.664   3.172  1.00 10.00      A   
ATOM   2628  O   LEU A 278     -43.067  22.640   3.267  1.00 10.00      A   
ATOM   2629  N   ALA A 279     -42.770  20.425   2.993  1.00 10.00      A   
ATOM   2630  HN  ALA A 279     -42.121  19.690   2.924  1.00 10.00      A   
ATOM   2631  CA  ALA A 279     -44.192  20.123   2.884  1.00 10.00      A   
ATOM   2632  CB  ALA A 279     -44.398  18.666   2.495  1.00 10.00      A   
ATOM   2633  C   ALA A 279     -44.905  20.424   4.198  1.00 10.00      A   
ATOM   2634  O   ALA A 279     -46.021  20.948   4.203  1.00 10.00      A   
ATOM   2635  N   GLN A 280     -44.244  20.094   5.307  1.00 10.00      A   
ATOM   2636  HN  GLN A 280     -43.361  19.669   5.224  1.00 10.00      A   
ATOM   2637  CA  GLN A 280     -44.790  20.329   6.641  1.00 10.00      A   
ATOM   2638  CB  GLN A 280     -43.786  19.888   7.715  1.00 10.00      A   
ATOM   2639  CG  GLN A 280     -43.514  18.391   7.758  1.00 10.00      A   
ATOM   2640  CD  GLN A 280     -42.533  18.007   8.852  1.00 10.00      A   
ATOM   2641  OE1 GLN A 280     -42.439  18.678   9.879  1.00 10.00      A   
ATOM   2642  NE2 GLN A 280     -41.801  16.921   8.647  1.00 10.00      A   
ATOM   2643 HE21 GLN A 280     -41.925  16.421   7.804  1.00 10.00      A   
ATOM   2644 HE22 GLN A 280     -41.162  16.652   9.343  1.00 10.00      A   
ATOM   2645  C   GLN A 280     -45.119  21.806   6.834  1.00 10.00      A   
ATOM   2646  O   GLN A 280     -46.201  22.159   7.301  1.00 10.00      A   
ATOM   2647  N   GLN A 281     -44.182  22.665   6.456  1.00 10.00      A   
ATOM   2648  HN  GLN A 281     -43.343  22.321   6.076  1.00 10.00      A   
ATOM   2649  CA  GLN A 281     -44.364  24.103   6.597  1.00 10.00      A   
ATOM   2650  CB  GLN A 281     -43.015  24.817   6.562  1.00 10.00      A   
ATOM   2651  CG  GLN A 281     -41.982  24.235   7.513  1.00 10.00      A   
ATOM   2652  CD  GLN A 281     -40.722  25.068   7.569  1.00 10.00      A   
ATOM   2653  OE1 GLN A 281     -40.372  25.750   6.606  1.00 10.00      A   
ATOM   2654  NE2 GLN A 281     -40.037  25.030   8.700  1.00 10.00      A   
ATOM   2655 HE21 GLN A 281     -40.378  24.472   9.433  1.00 10.00      A   
ATOM   2656 HE22 GLN A 281     -39.215  25.559   8.763  1.00 10.00      A   
ATOM   2657  C   GLN A 281     -45.283  24.662   5.515  1.00 10.00      A   
ATOM   2658  O   GLN A 281     -46.059  25.587   5.763  1.00 10.00      A   
ATOM   2659  N   TRP A 282     -45.205  24.087   4.318  1.00 10.00      A   
ATOM   2660  HN  TRP A 282     -44.580  23.340   4.186  1.00 10.00      A   
ATOM   2661  CA  TRP A 282     -46.023  24.534   3.196  1.00 10.00      A   
ATOM   2662  CB  TRP A 282     -45.623  23.822   1.902  1.00 10.00      A   
ATOM   2663  CG  TRP A 282     -46.076  24.540   0.668  1.00 10.00      A   
ATOM   2664  CD1 TRP A 282     -45.425  25.555   0.032  1.00 10.00      A   
ATOM   2665  CD2 TRP A 282     -47.278  24.306  -0.075  1.00 10.00      A   
ATOM   2666  NE1 TRP A 282     -46.147  25.970  -1.057  1.00 10.00      A   
ATOM   2667  HE1 TRP A 282     -45.886  26.690  -1.673  1.00 10.00      A   
ATOM   2668  CE2 TRP A 282     -47.287  25.218  -1.147  1.00 10.00      A   
ATOM   2669  CE3 TRP A 282     -48.348  23.413   0.061  1.00 10.00      A   
ATOM   2670  CZ2 TRP A 282     -48.321  25.265  -2.076  1.00 10.00      A   
ATOM   2671  CZ3 TRP A 282     -49.374  23.462  -0.864  1.00 10.00      A   
ATOM   2672  CH2 TRP A 282     -49.352  24.381  -1.918  1.00 10.00      A   
ATOM   2673  C   TRP A 282     -47.505  24.323   3.476  1.00 10.00      A   
ATOM   2674  O   TRP A 282     -48.341  25.114   3.043  1.00 10.00      A   
ATOM   2675  N   ALA A 283     -47.818  23.261   4.212  1.00 10.00      A   
ATOM   2676  HN  ALA A 283     -47.098  22.667   4.523  1.00 10.00      A   
ATOM   2677  CA  ALA A 283     -49.199  22.940   4.556  1.00 10.00      A   
ATOM   2678  CB  ALA A 283     -49.252  21.647   5.351  1.00 10.00      A   
ATOM   2679  C   ALA A 283     -49.852  24.069   5.348  1.00 10.00      A   
ATOM   2680  O   ALA A 283     -51.065  24.277   5.273  1.00 10.00      A   
ATOM   2681  N   GLN A 284     -49.041  24.792   6.106  1.00 10.00      A   
ATOM   2682  HN  GLN A 284     -48.084  24.581   6.117  1.00 10.00      A   
ATOM   2683  CA  GLN A 284     -49.530  25.895   6.917  1.00 10.00      A   
ATOM   2684  CB  GLN A 284     -48.522  26.218   8.019  1.00 10.00      A   
ATOM   2685  CG  GLN A 284     -48.300  25.102   9.021  1.00 10.00      A   
ATOM   2686  CD  GLN A 284     -47.231  25.452  10.035  1.00 10.00      A   
ATOM   2687  OE1 GLN A 284     -46.256  26.137   9.716  1.00 10.00      A   
ATOM   2688  NE2 GLN A 284     -47.412  25.001  11.264  1.00 10.00      A   
ATOM   2689 HE21 GLN A 284     -48.217  24.471  11.448  1.00 10.00      A   
ATOM   2690 HE22 GLN A 284     -46.742  25.223  11.944  1.00 10.00      A   
ATOM   2691  C   GLN A 284     -49.749  27.140   6.065  1.00 10.00      A   
ATOM   2692  O   GLN A 284     -50.763  27.834   6.209  1.00 10.00      A   
ATOM   2693  N   ARG A 285     -48.788  27.409   5.184  1.00 10.00      A   
ATOM   2694  HN  ARG A 285     -48.018  26.805   5.129  1.00 10.00      A   
ATOM   2695  CB  ARG A 285     -50.035  28.528   3.356  1.00 10.00      A   
ATOM   2696  CG  ARG A 285     -49.813  27.707   2.094  1.00 10.00      A   
ATOM   2697  CD  ARG A 285     -48.973  28.460   1.072  1.00 10.00      A   
ATOM   2698  NE  ARG A 285     -47.550  28.496   1.421  1.00 10.00      A   
ATOM   2699  HE  ARG A 285     -47.217  27.793   2.022  1.00 10.00      A   
ATOM   2700  CZ  ARG A 285     -46.695  29.415   0.965  1.00 10.00      A   
ATOM   2701  NH1 ARG A 285     -47.120  30.371   0.148  1.00 10.00      A   
ATOM   2702 HH11 ARG A 285     -48.122  30.407  -0.142  1.00 10.00      A   
ATOM   2703 HH12 ARG A 285     -46.453  31.091  -0.209  1.00 10.00      A   
ATOM   2704  NH2 ARG A 285     -45.415  29.368   1.310  1.00 10.00      A   
ATOM   2705 HH21 ARG A 285     -44.747  30.087   0.949  1.00 10.00      A   
ATOM   2706 HH22 ARG A 285     -45.069  28.614   1.937  1.00 10.00      A   
ATOM   2707  CA  ARG A 285     -48.832  28.574   4.305  1.00 10.00      A   
ATOM   2708  C   ARG A 285     -48.822  29.864   5.116  1.00 10.00      A   
ATOM   2709  O   ARG A 285     -48.018  29.950   6.070  1.00 10.00      A   
ATOM   2710  OXT ARG A 285     -49.607  30.782   4.798  1.00 10.00      A   
ATOM   2711  CB  PHE B   6      11.319   3.360  -1.407  1.00 10.00      B   
ATOM   2712  CG  PHE B   6      11.134   4.268  -0.219  1.00 10.00      B   
ATOM   2713  CD1 PHE B   6      12.201   4.561   0.617  1.00 10.00      B   
ATOM   2714  CD2 PHE B   6       9.901   4.833   0.060  1.00 10.00      B   
ATOM   2715  CE1 PHE B   6      12.039   5.396   1.703  1.00 10.00      B   
ATOM   2716  CE2 PHE B   6       9.731   5.668   1.146  1.00 10.00      B   
ATOM   2717  CZ  PHE B   6      10.803   5.950   1.969  1.00 10.00      B   
ATOM   2718  C   PHE B   6      11.170   1.234  -0.035  1.00 10.00      B   
ATOM   2719  O   PHE B   6      12.346   1.307   0.310  1.00 10.00      B   
ATOM   2720  N   PHE B   6       9.189   2.065  -1.306  1.00 10.00      B   
ATOM   2721  HT1 PHE B   6       8.881   2.723  -2.050  1.00 10.00      B   
ATOM   2722  HT2 PHE B   6       8.833   2.403  -0.393  1.00 10.00      B   
ATOM   2723  HT3 PHE B   6       8.778   1.130  -1.500  1.00 10.00      B   
ATOM   2724  CA  PHE B   6      10.669   1.973  -1.280  1.00 10.00      B   
ATOM   2725  N   GLY B   7      10.263   0.543   0.652  1.00 10.00      B   
ATOM   2726  HN  GLY B   7       9.328   0.542   0.353  1.00 10.00      B   
ATOM   2727  CA  GLY B   7      10.635  -0.215   1.835  1.00 10.00      B   
ATOM   2728  C   GLY B   7      10.927   0.648   3.051  1.00 10.00      B   
ATOM   2729  O   GLY B   7      11.332   0.131   4.093  1.00 10.00      B   
ATOM   2730  N   ARG B   8      10.712   1.960   2.922  1.00 10.00      B   
ATOM   2731  HN  ARG B   8      10.365   2.298   2.072  1.00 10.00      B   
ATOM   2732  CA  ARG B   8      10.958   2.908   4.013  1.00 10.00      B   
ATOM   2733  CB  ARG B   8       9.966   2.686   5.163  1.00 10.00      B   
ATOM   2734  CG  ARG B   8       9.202   3.930   5.596  1.00 10.00      B   
ATOM   2735  CD  ARG B   8      10.101   4.925   6.313  1.00 10.00      B   
ATOM   2736  NE  ARG B   8       9.324   5.948   7.008  1.00 10.00      B   
ATOM   2737  HE  ARG B   8       8.500   5.653   7.463  1.00 10.00      B   
ATOM   2738  CZ  ARG B   8       9.656   7.236   7.068  1.00 10.00      B   
ATOM   2739  NH1 ARG B   8      10.762   7.675   6.477  1.00 10.00      B   
ATOM   2740 HH11 ARG B   8      11.381   7.014   5.962  1.00 10.00      B   
ATOM   2741 HH12 ARG B   8      11.016   8.686   6.523  1.00 10.00      B   
ATOM   2742  NH2 ARG B   8       8.878   8.082   7.730  1.00 10.00      B   
ATOM   2743 HH21 ARG B   8       9.124   9.094   7.783  1.00 10.00      B   
ATOM   2744 HH22 ARG B   8       8.012   7.737   8.203  1.00 10.00      B   
ATOM   2745  C   ARG B   8      12.399   2.820   4.521  1.00 10.00      B   
ATOM   2746  O   ARG B   8      12.658   2.972   5.713  1.00 10.00      B   
ATOM   2747  N   TYR B   9      13.336   2.599   3.604  1.00 10.00      B   
ATOM   2748  HN  TYR B   9      13.072   2.507   2.666  1.00 10.00      B   
ATOM   2749  CA  TYR B   9      14.748   2.475   3.962  1.00 10.00      B   
ATOM   2750  CB  TYR B   9      15.500   1.638   2.925  1.00 10.00      B   
ATOM   2751  CG  TYR B   9      15.015   0.212   2.794  1.00 10.00      B   
ATOM   2752  CD1 TYR B   9      14.852  -0.596   3.911  1.00 10.00      B   
ATOM   2753  CD2 TYR B   9      14.729  -0.328   1.549  1.00 10.00      B   
ATOM   2754  CE1 TYR B   9      14.416  -1.902   3.789  1.00 10.00      B   
ATOM   2755  CE2 TYR B   9      14.292  -1.630   1.417  1.00 10.00      B   
ATOM   2756  CZ  TYR B   9      14.137  -2.414   2.539  1.00 10.00      B   
ATOM   2757  OH  TYR B   9      13.703  -3.715   2.410  1.00 10.00      B   
ATOM   2758  HH  TYR B   9      14.267  -4.179   1.775  1.00 10.00      B   
ATOM   2759  C   TYR B   9      15.428   3.833   4.120  1.00 10.00      B   
ATOM   2760  O   TYR B   9      16.628   3.906   4.387  1.00 10.00      B   
ATOM   2761  N   LEU B  10      14.667   4.906   3.957  1.00 10.00      B   
ATOM   2762  HN  LEU B  10      13.717   4.792   3.755  1.00 10.00      B   
ATOM   2763  CA  LEU B  10      15.213   6.250   4.080  1.00 10.00      B   
ATOM   2764  CB  LEU B  10      14.918   7.064   2.809  1.00 10.00      B   
ATOM   2765  CG  LEU B  10      15.690   8.379   2.606  1.00 10.00      B   
ATOM   2766  CD1 LEU B  10      14.968   9.553   3.250  1.00 10.00      B   
ATOM   2767  CD2 LEU B  10      17.121   8.274   3.112  1.00 10.00      B   
ATOM   2768  C   LEU B  10      14.656   6.954   5.317  1.00 10.00      B   
ATOM   2769  O   LEU B  10      13.468   7.283   5.374  1.00 10.00      B   
ATOM   2770  N   PRO B  11      15.504   7.158   6.337  1.00 10.00      B   
ATOM   2771  CA  PRO B  11      15.115   7.844   7.567  1.00 10.00      B   
ATOM   2772  CB  PRO B  11      16.129   7.308   8.575  1.00 10.00      B   
ATOM   2773  CG  PRO B  11      17.362   7.066   7.771  1.00 10.00      B   
ATOM   2774  CD  PRO B  11      16.909   6.708   6.379  1.00 10.00      B   
ATOM   2775  C   PRO B  11      15.262   9.361   7.420  1.00 10.00      B   
ATOM   2776  O   PRO B  11      15.918   9.844   6.490  1.00 10.00      B   
ATOM   2777  N   LEU B  12      14.667  10.109   8.337  1.00 10.00      B   
ATOM   2778  HN  LEU B  12      14.178   9.671   9.069  1.00 10.00      B   
ATOM   2779  CA  LEU B  12      14.729  11.565   8.291  1.00 10.00      B   
ATOM   2780  CB  LEU B  12      13.325  12.165   8.434  1.00 10.00      B   
ATOM   2781  CG  LEU B  12      13.209  13.679   8.230  1.00 10.00      B   
ATOM   2782  CD1 LEU B  12      13.599  14.064   6.810  1.00 10.00      B   
ATOM   2783  CD2 LEU B  12      11.799  14.156   8.549  1.00 10.00      B   
ATOM   2784  C   LEU B  12      15.652  12.114   9.377  1.00 10.00      B   
ATOM   2785  O   LEU B  12      15.588  11.691  10.533  1.00 10.00      B   
ATOM   2786  N   ASP B  13      16.511  13.050   8.992  1.00 10.00      B   
ATOM   2787  HN  ASP B  13      16.512  13.336   8.055  1.00 10.00      B   
ATOM   2788  CA  ASP B  13      17.452  13.679   9.917  1.00 10.00      B   
ATOM   2789  CB  ASP B  13      18.775  12.909   9.943  1.00 10.00      B   
ATOM   2790  CG  ASP B  13      19.670  13.310  11.100  1.00 10.00      B   
ATOM   2791  OD1 ASP B  13      20.398  14.316  10.975  1.00 10.00      B   
ATOM   2792  OD2 ASP B  13      19.648  12.612  12.139  1.00 10.00      B   
ATOM   2793  C   ASP B  13      17.701  15.117   9.477  1.00 10.00      B   
ATOM   2794  O   ASP B  13      17.644  15.413   8.284  1.00 10.00      B   
ATOM   2795  N   SER B  14      17.966  16.004  10.428  1.00 10.00      B   
ATOM   2796  HN  SER B  14      18.014  15.708  11.364  1.00 10.00      B   
ATOM   2797  CA  SER B  14      18.198  17.408  10.112  1.00 10.00      B   
ATOM   2798  CB  SER B  14      17.067  18.270  10.682  1.00 10.00      B   
ATOM   2799  OG  SER B  14      15.806  17.627  10.560  1.00 10.00      B   
ATOM   2800  HG  SER B  14      15.202  17.997  11.216  1.00 10.00      B   
ATOM   2801  C   SER B  14      19.542  17.900  10.652  1.00 10.00      B   
ATOM   2802  O   SER B  14      19.859  19.088  10.556  1.00 10.00      B   
ATOM   2803  N   VAL B  15      20.336  16.989  11.201  1.00 10.00      B   
ATOM   2804  HN  VAL B  15      20.051  16.043  11.217  1.00 10.00      B   
ATOM   2805  CA  VAL B  15      21.636  17.348  11.758  1.00 10.00      B   
ATOM   2806  CB  VAL B  15      21.892  16.640  13.109  1.00 10.00      B   
ATOM   2807  CG1 VAL B  15      23.134  17.200  13.788  1.00 10.00      B   
ATOM   2808  CG2 VAL B  15      20.680  16.766  14.020  1.00 10.00      B   
ATOM   2809  C   VAL B  15      22.750  16.981  10.786  1.00 10.00      B   
ATOM   2810  O   VAL B  15      23.716  17.728  10.612  1.00 10.00      B   
ATOM   2811  N   VAL B  16      22.605  15.830  10.152  1.00 10.00      B   
ATOM   2812  HN  VAL B  16      21.804  15.280  10.336  1.00 10.00      B   
ATOM   2813  CA  VAL B  16      23.591  15.349   9.197  1.00 10.00      B   
ATOM   2814  CB  VAL B  16      23.391  13.844   8.894  1.00 10.00      B   
ATOM   2815  CG1 VAL B  16      22.090  13.595   8.143  1.00 10.00      B   
ATOM   2816  CG2 VAL B  16      24.579  13.269   8.138  1.00 10.00      B   
ATOM   2817  C   VAL B  16      23.548  16.159   7.895  1.00 10.00      B   
ATOM   2818  O   VAL B  16      22.529  16.772   7.561  1.00 10.00      B   
ATOM   2819  N   HIS B  17      24.666  16.170   7.171  1.00 10.00      B   
ATOM   2820  HN  HIS B  17      25.447  15.673   7.494  1.00 10.00      B   
ATOM   2821  CA  HIS B  17      24.759  16.887   5.904  1.00 10.00      B   
ATOM   2822  CB  HIS B  17      26.217  17.243   5.585  1.00 10.00      B   
ATOM   2823  CG  HIS B  17      26.719  18.490   6.243  1.00 10.00      B   
ATOM   2824  ND1 HIS B  17      26.167  19.734   6.021  1.00 10.00      B   
ATOM   2825  HD1 HIS B  17      25.398  19.926   5.435  1.00 10.00      B   
ATOM   2826  CD2 HIS B  17      27.743  18.684   7.109  1.00 10.00      B   
ATOM   2827  CE1 HIS B  17      26.828  20.639   6.719  1.00 10.00      B   
ATOM   2828  NE2 HIS B  17      27.788  20.029   7.387  1.00 10.00      B   
ATOM   2829  HE2 HIS B  17      28.429  20.469   7.990  1.00 10.00      B   
ATOM   2830  C   HIS B  17      24.176  16.047   4.770  1.00 10.00      B   
ATOM   2831  O   HIS B  17      24.904  15.561   3.903  1.00 10.00      B   
ATOM   2832  N   ARG B  18      22.865  15.863   4.783  1.00 10.00      B   
ATOM   2833  HN  ARG B  18      22.330  16.267   5.500  1.00 10.00      B   
ATOM   2834  CA  ARG B  18      22.206  15.079   3.747  1.00 10.00      B   
ATOM   2835  CB  ARG B  18      20.945  14.375   4.264  1.00 10.00      B   
ATOM   2836  CG  ARG B  18      20.022  15.245   5.100  1.00 10.00      B   
ATOM   2837  CD  ARG B  18      18.710  14.531   5.375  1.00 10.00      B   
ATOM   2838  NE  ARG B  18      18.902  13.312   6.162  1.00 10.00      B   
ATOM   2839  HE  ARG B  18      19.634  13.312   6.813  1.00 10.00      B   
ATOM   2840  CZ  ARG B  18      18.145  12.222   6.037  1.00 10.00      B   
ATOM   2841  NH1 ARG B  18      17.153  12.197   5.159  1.00 10.00      B   
ATOM   2842 HH11 ARG B  18      16.560  11.344   5.063  1.00 10.00      B   
ATOM   2843 HH12 ARG B  18      16.963  13.029   4.553  1.00 10.00      B   
ATOM   2844  NH2 ARG B  18      18.383  11.147   6.780  1.00 10.00      B   
ATOM   2845 HH21 ARG B  18      19.166  11.139   7.472  1.00 10.00      B   
ATOM   2846 HH22 ARG B  18      17.782  10.300   6.674  1.00 10.00      B   
ATOM   2847  C   ARG B  18      21.918  15.924   2.509  1.00 10.00      B   
ATOM   2848  O   ARG B  18      20.776  16.303   2.242  1.00 10.00      B   
ATOM   2849  N   LEU B  19      22.976  16.236   1.777  1.00 10.00      B   
ATOM   2850  HN  LEU B  19      23.862  15.925   2.070  1.00 10.00      B   
ATOM   2851  CA  LEU B  19      22.876  17.029   0.558  1.00 10.00      B   
ATOM   2852  CB  LEU B  19      23.209  18.497   0.843  1.00 10.00      B   
ATOM   2853  CG  LEU B  19      22.043  19.387   1.280  1.00 10.00      B   
ATOM   2854  CD1 LEU B  19      22.554  20.726   1.790  1.00 10.00      B   
ATOM   2855  CD2 LEU B  19      21.066  19.593   0.131  1.00 10.00      B   
ATOM   2856  C   LEU B  19      23.820  16.478  -0.501  1.00 10.00      B   
ATOM   2857  O   LEU B  19      24.599  15.563  -0.220  1.00 10.00      B   
ATOM   2858  N   ASP B  20      23.732  17.030  -1.708  1.00 10.00      B   
ATOM   2859  HN  ASP B  20      23.078  17.749  -1.853  1.00 10.00      B   
ATOM   2860  CA  ASP B  20      24.572  16.614  -2.834  1.00 10.00      B   
ATOM   2861  CB  ASP B  20      26.023  17.087  -2.666  1.00 10.00      B   
ATOM   2862  CG  ASP B  20      26.157  18.599  -2.704  1.00 10.00      B   
ATOM   2863  OD1 ASP B  20      25.691  19.219  -3.690  1.00 10.00      B   
ATOM   2864  OD2 ASP B  20      26.722  19.174  -1.746  1.00 10.00      B   
ATOM   2865  C   ASP B  20      24.496  15.106  -3.083  1.00 10.00      B   
ATOM   2866  O   ASP B  20      25.423  14.361  -2.760  1.00 10.00      B   
ATOM   2867  N   PRO B  21      23.374  14.636  -3.656  1.00 10.00      B   
ATOM   2868  CA  PRO B  21      23.161  13.211  -3.942  1.00 10.00      B   
ATOM   2869  CB  PRO B  21      21.740  13.159  -4.521  1.00 10.00      B   
ATOM   2870  CG  PRO B  21      21.108  14.446  -4.114  1.00 10.00      B   
ATOM   2871  CD  PRO B  21      22.219  15.453  -4.062  1.00 10.00      B   
ATOM   2872  C   PRO B  21      24.159  12.668  -4.962  1.00 10.00      B   
ATOM   2873  O   PRO B  21      24.651  11.547  -4.827  1.00 10.00      B   
ATOM   2874  N   ARG B  22      24.465  13.476  -5.972  1.00 10.00      B   
ATOM   2875  HN  ARG B  22      24.059  14.367  -6.006  1.00 10.00      B   
ATOM   2876  CA  ARG B  22      25.397  13.076  -7.021  1.00 10.00      B   
ATOM   2877  CB  ARG B  22      25.449  14.126  -8.136  1.00 10.00      B   
ATOM   2878  CG  ARG B  22      26.515  13.876  -9.195  1.00 10.00      B   
ATOM   2879  CD  ARG B  22      26.029  14.271 -10.582  1.00 10.00      B   
ATOM   2880  NE  ARG B  22      25.326  15.552 -10.577  1.00 10.00      B   
ATOM   2881  HE  ARG B  22      24.945  15.852  -9.720  1.00 10.00      B   
ATOM   2882  CZ  ARG B  22      25.179  16.328 -11.649  1.00 10.00      B   
ATOM   2883  NH1 ARG B  22      25.691  15.961 -12.818  1.00 10.00      B   
ATOM   2884 HH11 ARG B  22      26.212  15.060 -12.907  1.00 10.00      B   
ATOM   2885 HH12 ARG B  22      25.576  16.574 -13.655  1.00 10.00      B   
ATOM   2886  NH2 ARG B  22      24.518  17.477 -11.547  1.00 10.00      B   
ATOM   2887 HH21 ARG B  22      24.401  18.090 -12.385  1.00 10.00      B   
ATOM   2888 HH22 ARG B  22      24.114  17.771 -10.630  1.00 10.00      B   
ATOM   2889  C   ARG B  22      26.788  12.805  -6.453  1.00 10.00      B   
ATOM   2890  O   ARG B  22      27.457  11.852  -6.854  1.00 10.00      B   
ATOM   2891  N   ALA B  23      27.207  13.635  -5.506  1.00 10.00      B   
ATOM   2892  HN  ALA B  23      26.627  14.376  -5.229  1.00 10.00      B   
ATOM   2893  CA  ALA B  23      28.511  13.481  -4.876  1.00 10.00      B   
ATOM   2894  CB  ALA B  23      28.759  14.602  -3.880  1.00 10.00      B   
ATOM   2895  C   ALA B  23      28.619  12.130  -4.183  1.00 10.00      B   
ATOM   2896  O   ALA B  23      29.586  11.396  -4.382  1.00 10.00      B   
ATOM   2897  N   LYS B  24      27.609  11.802  -3.387  1.00 10.00      B   
ATOM   2898  HN  LYS B  24      26.863  12.428  -3.286  1.00 10.00      B   
ATOM   2899  CA  LYS B  24      27.581  10.541  -2.657  1.00 10.00      B   
ATOM   2900  CB  LYS B  24      26.356  10.468  -1.746  1.00 10.00      B   
ATOM   2901  CG  LYS B  24      26.470  11.304  -0.486  1.00 10.00      B   
ATOM   2902  CD  LYS B  24      25.330  10.997   0.470  1.00 10.00      B   
ATOM   2903  CE  LYS B  24      25.461  11.783   1.761  1.00 10.00      B   
ATOM   2904  NZ  LYS B  24      24.310  11.543   2.668  1.00 10.00      B   
ATOM   2905  HZ1 LYS B  24      24.445  12.061   3.559  1.00 10.00      B   
ATOM   2906  HZ2 LYS B  24      24.227  10.526   2.881  1.00 10.00      B   
ATOM   2907  HZ3 LYS B  24      23.429  11.863   2.221  1.00 10.00      B   
ATOM   2908  C   LYS B  24      27.604   9.343  -3.597  1.00 10.00      B   
ATOM   2909  O   LYS B  24      28.293   8.356  -3.335  1.00 10.00      B   
ATOM   2910  N   LEU B  25      26.861   9.434  -4.693  1.00 10.00      B   
ATOM   2911  HN  LEU B  25      26.335  10.250  -4.853  1.00 10.00      B   
ATOM   2912  CA  LEU B  25      26.799   8.348  -5.664  1.00 10.00      B   
ATOM   2913  CB  LEU B  25      25.706   8.607  -6.697  1.00 10.00      B   
ATOM   2914  CG  LEU B  25      24.275   8.614  -6.159  1.00 10.00      B   
ATOM   2915  CD1 LEU B  25      23.297   9.049  -7.237  1.00 10.00      B   
ATOM   2916  CD2 LEU B  25      23.902   7.246  -5.611  1.00 10.00      B   
ATOM   2917  C   LEU B  25      28.146   8.124  -6.341  1.00 10.00      B   
ATOM   2918  O   LEU B  25      28.518   6.991  -6.649  1.00 10.00      B   
ATOM   2919  N   MET B  26      28.878   9.206  -6.564  1.00 10.00      B   
ATOM   2920  HN  MET B  26      28.527  10.087  -6.305  1.00 10.00      B   
ATOM   2921  CA  MET B  26      30.189   9.118  -7.191  1.00 10.00      B   
ATOM   2922  CB  MET B  26      30.599  10.475  -7.771  1.00 10.00      B   
ATOM   2923  CG  MET B  26      32.025  10.525  -8.303  1.00 10.00      B   
ATOM   2924  SD  MET B  26      32.329   9.334  -9.624  1.00 10.00      B   
ATOM   2925  CE  MET B  26      31.439  10.094 -10.982  1.00 10.00      B   
ATOM   2926  C   MET B  26      31.233   8.630  -6.187  1.00 10.00      B   
ATOM   2927  O   MET B  26      32.079   7.794  -6.508  1.00 10.00      B   
ATOM   2928  N   LEU B  27      31.151   9.144  -4.963  1.00 10.00      B   
ATOM   2929  HN  LEU B  27      30.437   9.793  -4.764  1.00 10.00      B   
ATOM   2930  CA  LEU B  27      32.089   8.780  -3.906  1.00 10.00      B   
ATOM   2931  CB  LEU B  27      31.870   9.639  -2.658  1.00 10.00      B   
ATOM   2932  CG  LEU B  27      32.209  11.125  -2.791  1.00 10.00      B   
ATOM   2933  CD1 LEU B  27      31.921  11.855  -1.492  1.00 10.00      B   
ATOM   2934  CD2 LEU B  27      33.661  11.316  -3.201  1.00 10.00      B   
ATOM   2935  C   LEU B  27      32.007   7.300  -3.549  1.00 10.00      B   
ATOM   2936  O   LEU B  27      33.030   6.656  -3.334  1.00 10.00      B   
ATOM   2937  N   SER B  28      30.794   6.758  -3.496  1.00 10.00      B   
ATOM   2938  HN  SER B  28      30.008   7.316  -3.684  1.00 10.00      B   
ATOM   2939  CA  SER B  28      30.604   5.349  -3.162  1.00 10.00      B   
ATOM   2940  CB  SER B  28      29.118   5.026  -3.012  1.00 10.00      B   
ATOM   2941  OG  SER B  28      28.346   5.747  -3.955  1.00 10.00      B   
ATOM   2942  HG  SER B  28      28.126   6.615  -3.590  1.00 10.00      B   
ATOM   2943  C   SER B  28      31.247   4.440  -4.208  1.00 10.00      B   
ATOM   2944  O   SER B  28      31.771   3.374  -3.884  1.00 10.00      B   
ATOM   2945  N   PHE B  29      31.214   4.876  -5.460  1.00 10.00      B   
ATOM   2946  HN  PHE B  29      30.781   5.735  -5.653  1.00 10.00      B   
ATOM   2947  CA  PHE B  29      31.796   4.111  -6.555  1.00 10.00      B   
ATOM   2948  CB  PHE B  29      31.281   4.641  -7.895  1.00 10.00      B   
ATOM   2949  CG  PHE B  29      31.759   3.868  -9.093  1.00 10.00      B   
ATOM   2950  CD1 PHE B  29      31.183   2.653  -9.426  1.00 10.00      B   
ATOM   2951  CD2 PHE B  29      32.782   4.358  -9.888  1.00 10.00      B   
ATOM   2952  CE1 PHE B  29      31.616   1.942 -10.529  1.00 10.00      B   
ATOM   2953  CE2 PHE B  29      33.221   3.650 -10.992  1.00 10.00      B   
ATOM   2954  CZ  PHE B  29      32.636   2.441 -11.313  1.00 10.00      B   
ATOM   2955  C   PHE B  29      33.320   4.180  -6.505  1.00 10.00      B   
ATOM   2956  O   PHE B  29      34.012   3.197  -6.783  1.00 10.00      B   
ATOM   2957  N   CYS B  30      33.835   5.348  -6.138  1.00 10.00      B   
ATOM   2958  HN  CYS B  30      33.230   6.090  -5.928  1.00 10.00      B   
ATOM   2959  CA  CYS B  30      35.272   5.559  -6.048  1.00 10.00      B   
ATOM   2960  CB  CYS B  30      35.602   7.055  -6.050  1.00 10.00      B   
ATOM   2961  SG  CYS B  30      34.936   7.970  -7.461  1.00 10.00      B   
ATOM   2962  HG  CYS B  30      33.612   7.850  -7.434  1.00 10.00      B   
ATOM   2963  C   CYS B  30      35.854   4.895  -4.803  1.00 10.00      B   
ATOM   2964  O   CYS B  30      37.003   4.455  -4.805  1.00 10.00      B   
ATOM   2965  N   TYR B  31      35.055   4.818  -3.746  1.00 10.00      B   
ATOM   2966  HN  TYR B  31      34.148   5.191  -3.806  1.00 10.00      B   
ATOM   2967  CA  TYR B  31      35.487   4.215  -2.492  1.00 10.00      B   
ATOM   2968  CB  TYR B  31      34.367   4.298  -1.450  1.00 10.00      B   
ATOM   2969  CG  TYR B  31      34.747   3.772  -0.086  1.00 10.00      B   
ATOM   2970  CD1 TYR B  31      35.527   4.526   0.779  1.00 10.00      B   
ATOM   2971  CD2 TYR B  31      34.320   2.522   0.336  1.00 10.00      B   
ATOM   2972  CE1 TYR B  31      35.873   4.046   2.028  1.00 10.00      B   
ATOM   2973  CE2 TYR B  31      34.660   2.034   1.582  1.00 10.00      B   
ATOM   2974  CZ  TYR B  31      35.436   2.800   2.424  1.00 10.00      B   
ATOM   2975  OH  TYR B  31      35.779   2.316   3.667  1.00 10.00      B   
ATOM   2976  HH  TYR B  31      35.791   3.048   4.304  1.00 10.00      B   
ATOM   2977  C   TYR B  31      35.929   2.768  -2.694  1.00 10.00      B   
ATOM   2978  O   TYR B  31      36.891   2.313  -2.075  1.00 10.00      B   
ATOM   2979  N   ILE B  32      35.241   2.067  -3.586  1.00 10.00      B   
ATOM   2980  HN  ILE B  32      34.501   2.501  -4.061  1.00 10.00      B   
ATOM   2981  CA  ILE B  32      35.543   0.669  -3.875  1.00 10.00      B   
ATOM   2982  CB  ILE B  32      34.580   0.091  -4.936  1.00 10.00      B   
ATOM   2983  CG1 ILE B  32      33.126   0.375  -4.542  1.00 10.00      B   
ATOM   2984  CG2 ILE B  32      34.803  -1.407  -5.099  1.00 10.00      B   
ATOM   2985  CD1 ILE B  32      32.115   0.027  -5.618  1.00 10.00      B   
ATOM   2986  C   ILE B  32      36.987   0.481  -4.344  1.00 10.00      B   
ATOM   2987  O   ILE B  32      37.691  -0.410  -3.867  1.00 10.00      B   
ATOM   2988  N   ILE B  33      37.436   1.342  -5.249  1.00 10.00      B   
ATOM   2989  HN  ILE B  33      36.851   2.069  -5.551  1.00 10.00      B   
ATOM   2990  CA  ILE B  33      38.791   1.240  -5.790  1.00 10.00      B   
ATOM   2991  CB  ILE B  33      38.988   2.103  -7.064  1.00 10.00      B   
ATOM   2992  CG1 ILE B  33      40.132   1.549  -7.920  1.00 10.00      B   
ATOM   2993  CG2 ILE B  33      39.234   3.567  -6.718  1.00 10.00      B   
ATOM   2994  CD1 ILE B  33      40.230   2.182  -9.293  1.00 10.00      B   
ATOM   2995  C   ILE B  33      39.856   1.563  -4.737  1.00 10.00      B   
ATOM   2996  O   ILE B  33      41.000   1.125  -4.843  1.00 10.00      B   
ATOM   2997  N   VAL B  34      39.467   2.307  -3.709  1.00 10.00      B   
ATOM   2998  HN  VAL B  34      38.535   2.615  -3.663  1.00 10.00      B   
ATOM   2999  CA  VAL B  34      40.391   2.679  -2.646  1.00 10.00      B   
ATOM   3000  CB  VAL B  34      39.866   3.878  -1.823  1.00 10.00      B   
ATOM   3001  CG1 VAL B  34      40.931   4.376  -0.859  1.00 10.00      B   
ATOM   3002  CG2 VAL B  34      39.412   5.005  -2.739  1.00 10.00      B   
ATOM   3003  C   VAL B  34      40.645   1.493  -1.718  1.00 10.00      B   
ATOM   3004  O   VAL B  34      41.739   1.340  -1.171  1.00 10.00      B   
ATOM   3005  N   VAL B  35      39.634   0.643  -1.570  1.00 10.00      B   
ATOM   3006  HN  VAL B  35      38.796   0.811  -2.054  1.00 10.00      B   
ATOM   3007  CA  VAL B  35      39.731  -0.533  -0.711  1.00 10.00      B   
ATOM   3008  CB  VAL B  35      38.375  -1.270  -0.610  1.00 10.00      B   
ATOM   3009  CG1 VAL B  35      38.418  -2.347   0.462  1.00 10.00      B   
ATOM   3010  CG2 VAL B  35      37.244  -0.291  -0.333  1.00 10.00      B   
ATOM   3011  C   VAL B  35      40.795  -1.502  -1.228  1.00 10.00      B   
ATOM   3012  O   VAL B  35      41.520  -2.120  -0.449  1.00 10.00      B   
ATOM   3013  N   PHE B  36      40.898  -1.617  -2.544  1.00 10.00      B   
ATOM   3014  HN  PHE B  36      40.307  -1.086  -3.118  1.00 10.00      B   
ATOM   3015  CA  PHE B  36      41.870  -2.517  -3.158  1.00 10.00      B   
ATOM   3016  CB  PHE B  36      41.420  -2.922  -4.563  1.00 10.00      B   
ATOM   3017  CG  PHE B  36      40.082  -3.606  -4.598  1.00 10.00      B   
ATOM   3018  CD1 PHE B  36      39.019  -3.039  -5.281  1.00 10.00      B   
ATOM   3019  CD2 PHE B  36      39.886  -4.810  -3.943  1.00 10.00      B   
ATOM   3020  CE1 PHE B  36      37.786  -3.661  -5.308  1.00 10.00      B   
ATOM   3021  CE2 PHE B  36      38.656  -5.438  -3.967  1.00 10.00      B   
ATOM   3022  CZ  PHE B  36      37.604  -4.862  -4.652  1.00 10.00      B   
ATOM   3023  C   PHE B  36      43.259  -1.888  -3.211  1.00 10.00      B   
ATOM   3024  O   PHE B  36      44.260  -2.583  -3.396  1.00 10.00      B   
ATOM   3025  N   LEU B  37      43.314  -0.574  -3.033  1.00 10.00      B   
ATOM   3026  HN  LEU B  37      42.484  -0.080  -2.871  1.00 10.00      B   
ATOM   3027  CA  LEU B  37      44.580   0.150  -3.072  1.00 10.00      B   
ATOM   3028  CB  LEU B  37      44.344   1.614  -3.458  1.00 10.00      B   
ATOM   3029  CG  LEU B  37      45.588   2.499  -3.574  1.00 10.00      B   
ATOM   3030  CD1 LEU B  37      46.408   2.126  -4.800  1.00 10.00      B   
ATOM   3031  CD2 LEU B  37      45.198   3.968  -3.613  1.00 10.00      B   
ATOM   3032  C   LEU B  37      45.302   0.072  -1.730  1.00 10.00      B   
ATOM   3033  O   LEU B  37      46.530  -0.032  -1.677  1.00 10.00      B   
ATOM   3034  N   ALA B  38      44.533   0.110  -0.650  1.00 10.00      B   
ATOM   3035  HN  ALA B  38      43.559   0.169  -0.760  1.00 10.00      B   
ATOM   3036  CA  ALA B  38      45.094   0.064   0.693  1.00 10.00      B   
ATOM   3037  CB  ALA B  38      44.078   0.553   1.712  1.00 10.00      B   
ATOM   3038  C   ALA B  38      45.584  -1.331   1.065  1.00 10.00      B   
ATOM   3039  O   ALA B  38      44.798  -2.197   1.443  1.00 10.00      B   
ATOM   3040  N   ASN B  39      46.885  -1.544   0.941  1.00 10.00      B   
ATOM   3041  HN  ASN B  39      47.458  -0.822   0.595  1.00 10.00      B   
ATOM   3042  CA  ASN B  39      47.487  -2.826   1.292  1.00 10.00      B   
ATOM   3043  CB  ASN B  39      48.294  -3.393   0.122  1.00 10.00      B   
ATOM   3044  CG  ASN B  39      47.478  -4.324  -0.754  1.00 10.00      B   
ATOM   3045  OD1 ASN B  39      47.449  -5.537  -0.537  1.00 10.00      B   
ATOM   3046  ND2 ASN B  39      46.811  -3.768  -1.752  1.00 10.00      B   
ATOM   3047 HD21 ASN B  39      46.879  -2.795  -1.871  1.00 10.00      B   
ATOM   3048 HD22 ASN B  39      46.274  -4.349  -2.333  1.00 10.00      B   
ATOM   3049  C   ASN B  39      48.382  -2.658   2.510  1.00 10.00      B   
ATOM   3050  O   ASN B  39      48.561  -3.583   3.305  1.00 10.00      B   
ATOM   3051  N   ASN B  40      48.940  -1.464   2.642  1.00 10.00      B   
ATOM   3052  HN  ASN B  40      48.760  -0.780   1.964  1.00 10.00      B   
ATOM   3053  CA  ASN B  40      49.814  -1.133   3.758  1.00 10.00      B   
ATOM   3054  CB  ASN B  40      50.612   0.134   3.426  1.00 10.00      B   
ATOM   3055  CG  ASN B  40      51.380   0.706   4.603  1.00 10.00      B   
ATOM   3056  OD1 ASN B  40      51.876  -0.025   5.460  1.00 10.00      B   
ATOM   3057  ND2 ASN B  40      51.466   2.028   4.652  1.00 10.00      B   
ATOM   3058 HD21 ASN B  40      51.029   2.546   3.939  1.00 10.00      B   
ATOM   3059 HD22 ASN B  40      51.974   2.437   5.383  1.00 10.00      B   
ATOM   3060  C   ASN B  40      48.997  -0.936   5.032  1.00 10.00      B   
ATOM   3061  O   ASN B  40      47.957  -0.274   5.015  1.00 10.00      B   
ATOM   3062  N   ILE B  41      49.476  -1.518   6.128  1.00 10.00      B   
ATOM   3063  HN  ILE B  41      50.313  -2.030   6.063  1.00 10.00      B   
ATOM   3064  CA  ILE B  41      48.803  -1.427   7.424  1.00 10.00      B   
ATOM   3065  CB  ILE B  41      49.629  -2.110   8.538  1.00 10.00      B   
ATOM   3066  CG1 ILE B  41      50.108  -3.495   8.089  1.00 10.00      B   
ATOM   3067  CG2 ILE B  41      48.815  -2.218   9.822  1.00 10.00      B   
ATOM   3068  CD1 ILE B  41      51.201  -4.078   8.959  1.00 10.00      B   
ATOM   3069  C   ILE B  41      48.557   0.028   7.825  1.00 10.00      B   
ATOM   3070  O   ILE B  41      47.481   0.378   8.308  1.00 10.00      B   
ATOM   3071  N   TRP B  42      49.553   0.872   7.597  1.00 10.00      B   
ATOM   3072  HN  TRP B  42      50.379   0.536   7.183  1.00 10.00      B   
ATOM   3073  CA  TRP B  42      49.459   2.286   7.943  1.00 10.00      B   
ATOM   3074  CB  TRP B  42      50.830   2.962   7.839  1.00 10.00      B   
ATOM   3075  CG  TRP B  42      51.839   2.383   8.786  1.00 10.00      B   
ATOM   3076  CD1 TRP B  42      52.756   1.406   8.515  1.00 10.00      B   
ATOM   3077  CD2 TRP B  42      52.025   2.734  10.165  1.00 10.00      B   
ATOM   3078  NE1 TRP B  42      53.502   1.132   9.637  1.00 10.00      B   
ATOM   3079  HE1 TRP B  42      54.227   0.468   9.695  1.00 10.00      B   
ATOM   3080  CE2 TRP B  42      53.073   1.933  10.662  1.00 10.00      B   
ATOM   3081  CE3 TRP B  42      51.409   3.649  11.027  1.00 10.00      B   
ATOM   3082  CZ2 TRP B  42      53.517   2.019  11.980  1.00 10.00      B   
ATOM   3083  CZ3 TRP B  42      51.853   3.731  12.334  1.00 10.00      B   
ATOM   3084  CH2 TRP B  42      52.897   2.922  12.798  1.00 10.00      B   
ATOM   3085  C   TRP B  42      48.416   3.012   7.097  1.00 10.00      B   
ATOM   3086  O   TRP B  42      47.859   4.029   7.514  1.00 10.00      B   
ATOM   3087  N   SER B  43      48.139   2.482   5.917  1.00 10.00      B   
ATOM   3088  HN  SER B  43      48.606   1.669   5.631  1.00 10.00      B   
ATOM   3089  CA  SER B  43      47.153   3.080   5.034  1.00 10.00      B   
ATOM   3090  CB  SER B  43      47.391   2.623   3.594  1.00 10.00      B   
ATOM   3091  OG  SER B  43      48.748   2.818   3.234  1.00 10.00      B   
ATOM   3092  HG  SER B  43      48.949   3.763   3.249  1.00 10.00      B   
ATOM   3093  C   SER B  43      45.745   2.718   5.493  1.00 10.00      B   
ATOM   3094  O   SER B  43      44.809   3.503   5.337  1.00 10.00      B   
ATOM   3095  N   TYR B  44      45.611   1.533   6.088  1.00 10.00      B   
ATOM   3096  HN  TYR B  44      46.401   0.958   6.189  1.00 10.00      B   
ATOM   3097  CA  TYR B  44      44.323   1.063   6.586  1.00 10.00      B   
ATOM   3098  CB  TYR B  44      44.455  -0.337   7.196  1.00 10.00      B   
ATOM   3099  CG  TYR B  44      44.407  -1.474   6.200  1.00 10.00      B   
ATOM   3100  CD1 TYR B  44      45.548  -2.205   5.895  1.00 10.00      B   
ATOM   3101  CD2 TYR B  44      43.219  -1.823   5.573  1.00 10.00      B   
ATOM   3102  CE1 TYR B  44      45.507  -3.253   4.997  1.00 10.00      B   
ATOM   3103  CE2 TYR B  44      43.168  -2.869   4.671  1.00 10.00      B   
ATOM   3104  CZ  TYR B  44      44.314  -3.579   4.386  1.00 10.00      B   
ATOM   3105  OH  TYR B  44      44.263  -4.624   3.491  1.00 10.00      B   
ATOM   3106  HH  TYR B  44      44.813  -5.351   3.812  1.00 10.00      B   
ATOM   3107  C   TYR B  44      43.780   2.019   7.637  1.00 10.00      B   
ATOM   3108  O   TYR B  44      42.584   2.306   7.672  1.00 10.00      B   
ATOM   3109  N   ALA B  45      44.678   2.518   8.478  1.00 10.00      B   
ATOM   3110  HN  ALA B  45      45.617   2.253   8.379  1.00 10.00      B   
ATOM   3111  CA  ALA B  45      44.314   3.442   9.543  1.00 10.00      B   
ATOM   3112  CB  ALA B  45      45.546   3.842  10.337  1.00 10.00      B   
ATOM   3113  C   ALA B  45      43.615   4.680   8.990  1.00 10.00      B   
ATOM   3114  O   ALA B  45      42.662   5.182   9.588  1.00 10.00      B   
ATOM   3115  N   ILE B  46      44.085   5.157   7.840  1.00 10.00      B   
ATOM   3116  HN  ILE B  46      44.835   4.700   7.407  1.00 10.00      B   
ATOM   3117  CA  ILE B  46      43.506   6.335   7.202  1.00 10.00      B   
ATOM   3118  CB  ILE B  46      44.409   6.868   6.064  1.00 10.00      B   
ATOM   3119  CG1 ILE B  46      45.821   7.152   6.590  1.00 10.00      B   
ATOM   3120  CG2 ILE B  46      43.812   8.119   5.430  1.00 10.00      B   
ATOM   3121  CD1 ILE B  46      45.868   8.159   7.724  1.00 10.00      B   
ATOM   3122  C   ILE B  46      42.123   6.010   6.650  1.00 10.00      B   
ATOM   3123  O   ILE B  46      41.174   6.775   6.832  1.00 10.00      B   
ATOM   3124  N   LEU B  47      42.019   4.861   5.993  1.00 10.00      B   
ATOM   3125  HN  LEU B  47      42.818   4.303   5.883  1.00 10.00      B   
ATOM   3126  CA  LEU B  47      40.758   4.411   5.419  1.00 10.00      B   
ATOM   3127  CB  LEU B  47      40.953   3.061   4.724  1.00 10.00      B   
ATOM   3128  CG  LEU B  47      39.733   2.475   4.007  1.00 10.00      B   
ATOM   3129  CD1 LEU B  47      39.301   3.367   2.853  1.00 10.00      B   
ATOM   3130  CD2 LEU B  47      40.029   1.065   3.520  1.00 10.00      B   
ATOM   3131  C   LEU B  47      39.695   4.293   6.506  1.00 10.00      B   
ATOM   3132  O   LEU B  47      38.570   4.771   6.346  1.00 10.00      B   
ATOM   3133  N   ILE B  48      40.067   3.658   7.612  1.00 10.00      B   
ATOM   3134  HN  ILE B  48      40.976   3.287   7.665  1.00 10.00      B   
ATOM   3135  CA  ILE B  48      39.163   3.484   8.741  1.00 10.00      B   
ATOM   3136  CB  ILE B  48      39.801   2.609   9.849  1.00 10.00      B   
ATOM   3137  CG1 ILE B  48      40.163   1.222   9.304  1.00 10.00      B   
ATOM   3138  CG2 ILE B  48      38.868   2.480  11.046  1.00 10.00      B   
ATOM   3139  CD1 ILE B  48      41.033   0.403  10.236  1.00 10.00      B   
ATOM   3140  C   ILE B  48      38.780   4.842   9.326  1.00 10.00      B   
ATOM   3141  O   ILE B  48      37.603   5.115   9.558  1.00 10.00      B   
ATOM   3142  N   ALA B  49      39.778   5.700   9.525  1.00 10.00      B   
ATOM   3143  HN  ALA B  49      40.692   5.431   9.282  1.00 10.00      B   
ATOM   3144  CA  ALA B  49      39.559   7.029  10.092  1.00 10.00      B   
ATOM   3145  CB  ALA B  49      40.876   7.770  10.240  1.00 10.00      B   
ATOM   3146  C   ALA B  49      38.578   7.849   9.263  1.00 10.00      B   
ATOM   3147  O   ALA B  49      37.683   8.497   9.808  1.00 10.00      B   
ATOM   3148  N   PHE B  50      38.740   7.810   7.948  1.00 10.00      B   
ATOM   3149  HN  PHE B  50      39.468   7.268   7.567  1.00 10.00      B   
ATOM   3150  CA  PHE B  50      37.867   8.557   7.059  1.00 10.00      B   
ATOM   3151  CB  PHE B  50      38.428   8.583   5.636  1.00 10.00      B   
ATOM   3152  CG  PHE B  50      37.833   9.659   4.777  1.00 10.00      B   
ATOM   3153  CD1 PHE B  50      38.238  10.977   4.915  1.00 10.00      B   
ATOM   3154  CD2 PHE B  50      36.866   9.355   3.836  1.00 10.00      B   
ATOM   3155  CE1 PHE B  50      37.690  11.970   4.129  1.00 10.00      B   
ATOM   3156  CE2 PHE B  50      36.313  10.342   3.045  1.00 10.00      B   
ATOM   3157  CZ  PHE B  50      36.726  11.653   3.192  1.00 10.00      B   
ATOM   3158  C   PHE B  50      36.451   7.995   7.068  1.00 10.00      B   
ATOM   3159  O   PHE B  50      35.482   8.744   7.186  1.00 10.00      B   
ATOM   3160  N   THR B  51      36.338   6.675   6.958  1.00 10.00      B   
ATOM   3161  HN  THR B  51      37.150   6.130   6.872  1.00 10.00      B   
ATOM   3162  CA  THR B  51      35.039   6.016   6.956  1.00 10.00      B   
ATOM   3163  CB  THR B  51      35.175   4.504   6.683  1.00 10.00      B   
ATOM   3164  OG1 THR B  51      36.039   4.300   5.553  1.00 10.00      B   
ATOM   3165  HG1 THR B  51      36.956   4.475   5.811  1.00 10.00      B   
ATOM   3166  CG2 THR B  51      33.817   3.888   6.384  1.00 10.00      B   
ATOM   3167  C   THR B  51      34.306   6.246   8.278  1.00 10.00      B   
ATOM   3168  O   THR B  51      33.144   6.661   8.290  1.00 10.00      B   
ATOM   3169  N   VAL B  52      35.002   6.005   9.386  1.00 10.00      B   
ATOM   3170  HN  VAL B  52      35.934   5.698   9.308  1.00 10.00      B   
ATOM   3171  CA  VAL B  52      34.425   6.190  10.713  1.00 10.00      B   
ATOM   3172  CB  VAL B  52      35.394   5.739  11.837  1.00 10.00      B   
ATOM   3173  CG1 VAL B  52      34.908   6.205  13.201  1.00 10.00      B   
ATOM   3174  CG2 VAL B  52      35.549   4.224  11.829  1.00 10.00      B   
ATOM   3175  C   VAL B  52      34.015   7.648  10.917  1.00 10.00      B   
ATOM   3176  O   VAL B  52      32.943   7.927  11.452  1.00 10.00      B   
ATOM   3177  N   GLY B  53      34.863   8.572  10.466  1.00 10.00      B   
ATOM   3178  HN  GLY B  53      35.708   8.290  10.049  1.00 10.00      B   
ATOM   3179  CA  GLY B  53      34.562   9.987  10.594  1.00 10.00      B   
ATOM   3180  C   GLY B  53      33.263  10.349   9.904  1.00 10.00      B   
ATOM   3181  O   GLY B  53      32.468  11.132  10.425  1.00 10.00      B   
ATOM   3182  N   ALA B  54      33.042   9.766   8.733  1.00 10.00      B   
ATOM   3183  HN  ALA B  54      33.717   9.149   8.371  1.00 10.00      B   
ATOM   3184  CA  ALA B  54      31.825  10.020   7.974  1.00 10.00      B   
ATOM   3185  CB  ALA B  54      31.958   9.480   6.558  1.00 10.00      B   
ATOM   3186  C   ALA B  54      30.622   9.395   8.676  1.00 10.00      B   
ATOM   3187  O   ALA B  54      29.565  10.021   8.796  1.00 10.00      B   
ATOM   3188  N   ILE B  55      30.800   8.166   9.160  1.00 10.00      B   
ATOM   3189  HN  ILE B  55      31.674   7.730   9.037  1.00 10.00      B   
ATOM   3190  CA  ILE B  55      29.738   7.446   9.861  1.00 10.00      B   
ATOM   3191  CB  ILE B  55      30.145   5.984  10.168  1.00 10.00      B   
ATOM   3192  CG1 ILE B  55      30.416   5.225   8.866  1.00 10.00      B   
ATOM   3193  CG2 ILE B  55      29.068   5.276  10.980  1.00 10.00      B   
ATOM   3194  CD1 ILE B  55      31.072   3.875   9.066  1.00 10.00      B   
ATOM   3195  C   ILE B  55      29.369   8.164  11.159  1.00 10.00      B   
ATOM   3196  O   ILE B  55      28.207   8.193  11.564  1.00 10.00      B   
ATOM   3197  N   LEU B  56      30.363   8.757  11.798  1.00 10.00      B   
ATOM   3198  HN  LEU B  56      31.275   8.694  11.432  1.00 10.00      B   
ATOM   3199  CA  LEU B  56      30.148   9.482  13.039  1.00 10.00      B   
ATOM   3200  CB  LEU B  56      31.485   9.831  13.695  1.00 10.00      B   
ATOM   3201  CG  LEU B  56      31.740   9.225  15.077  1.00 10.00      B   
ATOM   3202  CD1 LEU B  56      31.727   7.706  15.012  1.00 10.00      B   
ATOM   3203  CD2 LEU B  56      33.058   9.726  15.641  1.00 10.00      B   
ATOM   3204  C   LEU B  56      29.327  10.748  12.802  1.00 10.00      B   
ATOM   3205  O   LEU B  56      28.469  11.104  13.615  1.00 10.00      B   
ATOM   3206  N   SER B  57      29.583  11.417  11.682  1.00 10.00      B   
ATOM   3207  HN  SER B  57      30.286  11.091  11.079  1.00 10.00      B   
ATOM   3208  CA  SER B  57      28.870  12.644  11.344  1.00 10.00      B   
ATOM   3209  CB  SER B  57      29.674  13.482  10.343  1.00 10.00      B   
ATOM   3210  OG  SER B  57      30.229  12.674   9.314  1.00 10.00      B   
ATOM   3211  HG  SER B  57      29.691  11.879   9.202  1.00 10.00      B   
ATOM   3212  C   SER B  57      27.462  12.375  10.814  1.00 10.00      B   
ATOM   3213  O   SER B  57      26.656  13.294  10.691  1.00 10.00      B   
ATOM   3214  N   SER B  58      27.167  11.117  10.508  1.00 10.00      B   
ATOM   3215  HN  SER B  58      27.847  10.422  10.630  1.00 10.00      B   
ATOM   3216  CA  SER B  58      25.857  10.749   9.984  1.00 10.00      B   
ATOM   3217  CB  SER B  58      25.899   9.352   9.366  1.00 10.00      B   
ATOM   3218  OG  SER B  58      25.915   8.354  10.374  1.00 10.00      B   
ATOM   3219  HG  SER B  58      26.825   8.207  10.669  1.00 10.00      B   
ATOM   3220  C   SER B  58      24.781  10.812  11.065  1.00 10.00      B   
ATOM   3221  O   SER B  58      23.594  10.955  10.764  1.00 10.00      B   
ATOM   3222  N   LYS B  59      25.216  10.690  12.323  1.00 10.00      B   
ATOM   3223  HN  LYS B  59      26.176  10.571  12.477  1.00 10.00      B   
ATOM   3224  CA  LYS B  59      24.321  10.721  13.481  1.00 10.00      B   
ATOM   3225  CB  LYS B  59      23.469  11.998  13.518  1.00 10.00      B   
ATOM   3226  CG  LYS B  59      24.266  13.278  13.738  1.00 10.00      B   
ATOM   3227  CD  LYS B  59      24.980  13.260  15.083  1.00 10.00      B   
ATOM   3228  CE  LYS B  59      25.607  14.608  15.404  1.00 10.00      B   
ATOM   3229  NZ  LYS B  59      26.777  14.909  14.539  1.00 10.00      B   
ATOM   3230  HZ1 LYS B  59      27.542  14.224  14.712  1.00 10.00      B   
ATOM   3231  HZ2 LYS B  59      27.134  15.864  14.740  1.00 10.00      B   
ATOM   3232  HZ3 LYS B  59      26.505  14.863  13.536  1.00 10.00      B   
ATOM   3233  C   LYS B  59      23.452   9.467  13.562  1.00 10.00      B   
ATOM   3234  O   LYS B  59      22.580   9.361  14.423  1.00 10.00      B   
ATOM   3235  N   ILE B  60      23.707   8.514  12.673  1.00 10.00      B   
ATOM   3236  HN  ILE B  60      24.421   8.650  12.017  1.00 10.00      B   
ATOM   3237  CA  ILE B  60      22.955   7.269  12.655  1.00 10.00      B   
ATOM   3238  CB  ILE B  60      22.968   6.598  11.262  1.00 10.00      B   
ATOM   3239  CG1 ILE B  60      22.491   7.580  10.188  1.00 10.00      B   
ATOM   3240  CG2 ILE B  60      22.093   5.351  11.266  1.00 10.00      B   
ATOM   3241  CD1 ILE B  60      22.587   7.048   8.773  1.00 10.00      B   
ATOM   3242  C   ILE B  60      23.521   6.306  13.693  1.00 10.00      B   
ATOM   3243  O   ILE B  60      24.512   5.617  13.445  1.00 10.00      B   
ATOM   3244  N   SER B  61      22.907   6.293  14.865  1.00 10.00      B   
ATOM   3245  HN  SER B  61      22.141   6.886  15.009  1.00 10.00      B   
ATOM   3246  CA  SER B  61      23.334   5.429  15.950  1.00 10.00      B   
ATOM   3247  CB  SER B  61      23.033   6.113  17.284  1.00 10.00      B   
ATOM   3248  OG  SER B  61      22.423   7.377  17.072  1.00 10.00      B   
ATOM   3249  HG  SER B  61      23.091   8.008  16.772  1.00 10.00      B   
ATOM   3250  C   SER B  61      22.630   4.076  15.877  1.00 10.00      B   
ATOM   3251  O   SER B  61      21.915   3.794  14.914  1.00 10.00      B   
ATOM   3252  N   LEU B  62      22.842   3.247  16.900  1.00 10.00      B   
ATOM   3253  HN  LEU B  62      23.435   3.536  17.626  1.00 10.00      B   
ATOM   3254  CA  LEU B  62      22.240   1.916  16.980  1.00 10.00      B   
ATOM   3255  CB  LEU B  62      20.707   1.964  16.897  1.00 10.00      B   
ATOM   3256  CG  LEU B  62      19.962   2.199  18.213  1.00 10.00      B   
ATOM   3257  CD1 LEU B  62      18.481   2.425  17.953  1.00 10.00      B   
ATOM   3258  CD2 LEU B  62      20.163   1.022  19.157  1.00 10.00      B   
ATOM   3259  C   LEU B  62      22.817   0.958  15.942  1.00 10.00      B   
ATOM   3260  O   LEU B  62      23.686   1.326  15.148  1.00 10.00      B   
ATOM   3261  N   GLY B  63      22.336  -0.278  15.960  1.00 10.00      B   
ATOM   3262  HN  GLY B  63      21.656  -0.517  16.624  1.00 10.00      B   
ATOM   3263  CA  GLY B  63      22.810  -1.278  15.024  1.00 10.00      B   
ATOM   3264  C   GLY B  63      22.104  -1.212  13.685  1.00 10.00      B   
ATOM   3265  O   GLY B  63      21.693  -2.234  13.141  1.00 10.00      B   
ATOM   3266  N   PHE B  64      21.965  -0.009  13.148  1.00 10.00      B   
ATOM   3267  HN  PHE B  64      22.310   0.776  13.634  1.00 10.00      B   
ATOM   3268  CA  PHE B  64      21.308   0.179  11.858  1.00 10.00      B   
ATOM   3269  CB  PHE B  64      21.173   1.670  11.537  1.00 10.00      B   
ATOM   3270  CG  PHE B  64      19.862   2.278  11.951  1.00 10.00      B   
ATOM   3271  CD1 PHE B  64      19.574   2.509  13.285  1.00 10.00      B   
ATOM   3272  CD2 PHE B  64      18.923   2.633  10.998  1.00 10.00      B   
ATOM   3273  CE1 PHE B  64      18.374   3.081  13.663  1.00 10.00      B   
ATOM   3274  CE2 PHE B  64      17.719   3.204  11.366  1.00 10.00      B   
ATOM   3275  CZ  PHE B  64      17.444   3.430  12.702  1.00 10.00      B   
ATOM   3276  C   PHE B  64      22.091  -0.519  10.752  1.00 10.00      B   
ATOM   3277  O   PHE B  64      21.517  -1.142   9.858  1.00 10.00      B   
ATOM   3278  N   PHE B  65      23.408  -0.424  10.838  1.00 10.00      B   
ATOM   3279  HN  PHE B  65      23.802   0.082  11.579  1.00 10.00      B   
ATOM   3280  CA  PHE B  65      24.283  -1.038   9.855  1.00 10.00      B   
ATOM   3281  CB  PHE B  65      25.670  -0.393   9.909  1.00 10.00      B   
ATOM   3282  CG  PHE B  65      25.646   1.108   9.842  1.00 10.00      B   
ATOM   3283  CD1 PHE B  65      25.759   1.869  10.995  1.00 10.00      B   
ATOM   3284  CD2 PHE B  65      25.511   1.760   8.627  1.00 10.00      B   
ATOM   3285  CE1 PHE B  65      25.739   3.249  10.937  1.00 10.00      B   
ATOM   3286  CE2 PHE B  65      25.490   3.140   8.562  1.00 10.00      B   
ATOM   3287  CZ  PHE B  65      25.605   3.886   9.719  1.00 10.00      B   
ATOM   3288  C   PHE B  65      24.389  -2.539  10.092  1.00 10.00      B   
ATOM   3289  O   PHE B  65      24.597  -3.314   9.159  1.00 10.00      B   
ATOM   3290  N   LEU B  66      24.226  -2.943  11.350  1.00 10.00      B   
ATOM   3291  HN  LEU B  66      24.041  -2.278  12.043  1.00 10.00      B   
ATOM   3292  CA  LEU B  66      24.307  -4.352  11.724  1.00 10.00      B   
ATOM   3293  CB  LEU B  66      24.216  -4.517  13.244  1.00 10.00      B   
ATOM   3294  CG  LEU B  66      25.301  -3.824  14.075  1.00 10.00      B   
ATOM   3295  CD1 LEU B  66      25.073  -4.067  15.557  1.00 10.00      B   
ATOM   3296  CD2 LEU B  66      26.687  -4.297  13.665  1.00 10.00      B   
ATOM   3297  C   LEU B  66      23.211  -5.158  11.037  1.00 10.00      B   
ATOM   3298  O   LEU B  66      23.388  -6.341  10.735  1.00 10.00      B   
ATOM   3299  N   LYS B  67      22.084  -4.503  10.780  1.00 10.00      B   
ATOM   3300  HN  LYS B  67      22.009  -3.563  11.049  1.00 10.00      B   
ATOM   3301  CA  LYS B  67      20.952  -5.140  10.119  1.00 10.00      B   
ATOM   3302  CB  LYS B  67      19.746  -4.199  10.098  1.00 10.00      B   
ATOM   3303  CG  LYS B  67      19.201  -3.854  11.473  1.00 10.00      B   
ATOM   3304  CD  LYS B  67      18.295  -2.635  11.417  1.00 10.00      B   
ATOM   3305  CE  LYS B  67      17.728  -2.299  12.789  1.00 10.00      B   
ATOM   3306  NZ  LYS B  67      16.707  -3.287  13.233  1.00 10.00      B   
ATOM   3307  HZ1 LYS B  67      16.365  -3.045  14.188  1.00 10.00      B   
ATOM   3308  HZ2 LYS B  67      17.117  -4.243  13.259  1.00 10.00      B   
ATOM   3309  HZ3 LYS B  67      15.900  -3.283  12.578  1.00 10.00      B   
ATOM   3310  C   LYS B  67      21.322  -5.560   8.701  1.00 10.00      B   
ATOM   3311  O   LYS B  67      20.772  -6.522   8.164  1.00 10.00      B   
ATOM   3312  N   GLY B  68      22.264  -4.837   8.104  1.00 10.00      B   
ATOM   3313  HN  GLY B  68      22.666  -4.079   8.583  1.00 10.00      B   
ATOM   3314  CA  GLY B  68      22.704  -5.153   6.760  1.00 10.00      B   
ATOM   3315  C   GLY B  68      23.822  -6.176   6.765  1.00 10.00      B   
ATOM   3316  O   GLY B  68      24.074  -6.844   5.761  1.00 10.00      B   
ATOM   3317  N   ILE B  69      24.485  -6.307   7.905  1.00 10.00      B   
ATOM   3318  HN  ILE B  69      24.230  -5.749   8.670  1.00 10.00      B   
ATOM   3319  CA  ILE B  69      25.580  -7.254   8.053  1.00 10.00      B   
ATOM   3320  CB  ILE B  69      26.510  -6.843   9.219  1.00 10.00      B   
ATOM   3321  CG1 ILE B  69      27.033  -5.419   9.003  1.00 10.00      B   
ATOM   3322  CG2 ILE B  69      27.667  -7.822   9.362  1.00 10.00      B   
ATOM   3323  CD1 ILE B  69      27.851  -4.878  10.155  1.00 10.00      B   
ATOM   3324  C   ILE B  69      25.036  -8.661   8.306  1.00 10.00      B   
ATOM   3325  O   ILE B  69      25.632  -9.655   7.888  1.00 10.00      B   
ATOM   3326  N   ARG B  70      23.883  -8.723   8.973  1.00 10.00      B   
ATOM   3327  HN  ARG B  70      23.460  -7.883   9.256  1.00 10.00      B   
ATOM   3328  CA  ARG B  70      23.233  -9.993   9.312  1.00 10.00      B   
ATOM   3329  CB  ARG B  70      21.868  -9.769   9.978  1.00 10.00      B   
ATOM   3330  CG  ARG B  70      21.332 -10.982  10.725  1.00 10.00      B   
ATOM   3331  CD  ARG B  70      19.825 -11.116  10.561  1.00 10.00      B   
ATOM   3332  NE  ARG B  70      19.455 -11.675   9.257  1.00 10.00      B   
ATOM   3333  HE  ARG B  70      19.644 -12.629   9.109  1.00 10.00      B   
ATOM   3334  CZ  ARG B  70      18.872 -10.979   8.279  1.00 10.00      B   
ATOM   3335  NH1 ARG B  70      18.586  -9.689   8.450  1.00 10.00      B   
ATOM   3336 HH11 ARG B  70      18.131  -9.147   7.683  1.00 10.00      B   
ATOM   3337 HH12 ARG B  70      18.812  -9.215   9.353  1.00 10.00      B   
ATOM   3338  NH2 ARG B  70      18.576 -11.575   7.127  1.00 10.00      B   
ATOM   3339 HH21 ARG B  70      18.121 -11.035   6.356  1.00 10.00      B   
ATOM   3340 HH22 ARG B  70      18.798 -12.588   6.984  1.00 10.00      B   
ATOM   3341  C   ARG B  70      23.120 -10.977   8.131  1.00 10.00      B   
ATOM   3342  O   ARG B  70      23.587 -12.110   8.237  1.00 10.00      B   
ATOM   3343  N   PRO B  71      22.514 -10.579   6.987  1.00 10.00      B   
ATOM   3344  CA  PRO B  71      22.362 -11.477   5.829  1.00 10.00      B   
ATOM   3345  CB  PRO B  71      21.497 -10.673   4.854  1.00 10.00      B   
ATOM   3346  CG  PRO B  71      21.719  -9.253   5.236  1.00 10.00      B   
ATOM   3347  CD  PRO B  71      21.921  -9.252   6.724  1.00 10.00      B   
ATOM   3348  C   PRO B  71      23.690 -11.852   5.170  1.00 10.00      B   
ATOM   3349  O   PRO B  71      23.765 -12.823   4.414  1.00 10.00      B   
ATOM   3350  N   LEU B  72      24.734 -11.093   5.459  1.00 10.00      B   
ATOM   3351  HN  LEU B  72      24.626 -10.341   6.082  1.00 10.00      B   
ATOM   3352  CA  LEU B  72      26.042 -11.355   4.877  1.00 10.00      B   
ATOM   3353  CB  LEU B  72      26.729 -10.048   4.471  1.00 10.00      B   
ATOM   3354  CG  LEU B  72      26.059  -9.266   3.337  1.00 10.00      B   
ATOM   3355  CD1 LEU B  72      26.793  -7.961   3.075  1.00 10.00      B   
ATOM   3356  CD2 LEU B  72      25.993 -10.107   2.071  1.00 10.00      B   
ATOM   3357  C   LEU B  72      26.930 -12.164   5.818  1.00 10.00      B   
ATOM   3358  O   LEU B  72      28.019 -12.597   5.436  1.00 10.00      B   
ATOM   3359  N   LEU B  73      26.450 -12.382   7.042  1.00 10.00      B   
ATOM   3360  HN  LEU B  73      25.569 -12.013   7.281  1.00 10.00      B   
ATOM   3361  CA  LEU B  73      27.199 -13.142   8.043  1.00 10.00      B   
ATOM   3362  CB  LEU B  73      26.441 -13.198   9.370  1.00 10.00      B   
ATOM   3363  CG  LEU B  73      26.451 -11.919  10.209  1.00 10.00      B   
ATOM   3364  CD1 LEU B  73      25.565 -12.080  11.434  1.00 10.00      B   
ATOM   3365  CD2 LEU B  73      27.870 -11.553  10.620  1.00 10.00      B   
ATOM   3366  C   LEU B  73      27.514 -14.551   7.555  1.00 10.00      B   
ATOM   3367  O   LEU B  73      28.517 -15.146   7.954  1.00 10.00      B   
ATOM   3368  N   TRP B  74      26.652 -15.065   6.684  1.00 10.00      B   
ATOM   3369  HN  TRP B  74      25.871 -14.532   6.423  1.00 10.00      B   
ATOM   3370  CA  TRP B  74      26.816 -16.395   6.110  1.00 10.00      B   
ATOM   3371  CB  TRP B  74      25.709 -16.647   5.077  1.00 10.00      B   
ATOM   3372  CG  TRP B  74      25.721 -18.020   4.471  1.00 10.00      B   
ATOM   3373  CD1 TRP B  74      26.363 -18.408   3.331  1.00 10.00      B   
ATOM   3374  CD2 TRP B  74      25.051 -19.184   4.970  1.00 10.00      B   
ATOM   3375  NE1 TRP B  74      26.131 -19.739   3.087  1.00 10.00      B   
ATOM   3376  HE1 TRP B  74      26.484 -20.251   2.324  1.00 10.00      B   
ATOM   3377  CE2 TRP B  74      25.331 -20.239   4.082  1.00 10.00      B   
ATOM   3378  CE3 TRP B  74      24.242 -19.438   6.083  1.00 10.00      B   
ATOM   3379  CZ2 TRP B  74      24.830 -21.526   4.272  1.00 10.00      B   
ATOM   3380  CZ3 TRP B  74      23.747 -20.714   6.269  1.00 10.00      B   
ATOM   3381  CH2 TRP B  74      24.043 -21.743   5.369  1.00 10.00      B   
ATOM   3382  C   TRP B  74      28.184 -16.528   5.444  1.00 10.00      B   
ATOM   3383  O   TRP B  74      28.869 -17.539   5.603  1.00 10.00      B   
ATOM   3384  N   LEU B  75      28.579 -15.486   4.724  1.00 10.00      B   
ATOM   3385  HN  LEU B  75      27.998 -14.698   4.673  1.00 10.00      B   
ATOM   3386  CA  LEU B  75      29.855 -15.474   4.021  1.00 10.00      B   
ATOM   3387  CB  LEU B  75      29.761 -14.616   2.758  1.00 10.00      B   
ATOM   3388  CG  LEU B  75      28.830 -15.136   1.663  1.00 10.00      B   
ATOM   3389  CD1 LEU B  75      28.621 -14.077   0.591  1.00 10.00      B   
ATOM   3390  CD2 LEU B  75      29.383 -16.417   1.057  1.00 10.00      B   
ATOM   3391  C   LEU B  75      30.978 -14.965   4.916  1.00 10.00      B   
ATOM   3392  O   LEU B  75      32.107 -15.446   4.836  1.00 10.00      B   
ATOM   3393  N   ILE B  76      30.659 -14.003   5.775  1.00 10.00      B   
ATOM   3394  HN  ILE B  76      29.736 -13.670   5.798  1.00 10.00      B   
ATOM   3395  CA  ILE B  76      31.645 -13.424   6.683  1.00 10.00      B   
ATOM   3396  CB  ILE B  76      31.046 -12.283   7.532  1.00 10.00      B   
ATOM   3397  CG1 ILE B  76      30.607 -11.127   6.630  1.00 10.00      B   
ATOM   3398  CG2 ILE B  76      32.047 -11.797   8.573  1.00 10.00      B   
ATOM   3399  CD1 ILE B  76      29.879 -10.018   7.358  1.00 10.00      B   
ATOM   3400  C   ILE B  76      32.257 -14.487   7.591  1.00 10.00      B   
ATOM   3401  O   ILE B  76      33.471 -14.684   7.586  1.00 10.00      B   
ATOM   3402  N   VAL B  77      31.409 -15.188   8.340  1.00 10.00      B   
ATOM   3403  HN  VAL B  77      30.445 -15.007   8.272  1.00 10.00      B   
ATOM   3404  CA  VAL B  77      31.873 -16.226   9.254  1.00 10.00      B   
ATOM   3405  CB  VAL B  77      30.699 -16.863  10.031  1.00 10.00      B   
ATOM   3406  CG1 VAL B  77      31.198 -17.937  10.988  1.00 10.00      B   
ATOM   3407  CG2 VAL B  77      29.919 -15.796  10.784  1.00 10.00      B   
ATOM   3408  C   VAL B  77      32.636 -17.311   8.501  1.00 10.00      B   
ATOM   3409  O   VAL B  77      33.669 -17.794   8.963  1.00 10.00      B   
ATOM   3410  N   PHE B  78      32.132 -17.666   7.325  1.00 10.00      B   
ATOM   3411  HN  PHE B  78      31.317 -17.226   7.005  1.00 10.00      B   
ATOM   3412  CA  PHE B  78      32.756 -18.687   6.496  1.00 10.00      B   
ATOM   3413  CB  PHE B  78      31.898 -18.957   5.257  1.00 10.00      B   
ATOM   3414  CG  PHE B  78      32.321 -20.158   4.460  1.00 10.00      B   
ATOM   3415  CD1 PHE B  78      32.253 -21.428   5.008  1.00 10.00      B   
ATOM   3416  CD2 PHE B  78      32.777 -20.018   3.162  1.00 10.00      B   
ATOM   3417  CE1 PHE B  78      32.631 -22.537   4.273  1.00 10.00      B   
ATOM   3418  CE2 PHE B  78      33.158 -21.121   2.422  1.00 10.00      B   
ATOM   3419  CZ  PHE B  78      33.085 -22.383   2.978  1.00 10.00      B   
ATOM   3420  C   PHE B  78      34.166 -18.267   6.084  1.00 10.00      B   
ATOM   3421  O   PHE B  78      35.116 -19.038   6.214  1.00 10.00      B   
ATOM   3422  N   THR B  79      34.296 -17.038   5.606  1.00 10.00      B   
ATOM   3423  HN  THR B  79      33.503 -16.462   5.546  1.00 10.00      B   
ATOM   3424  CA  THR B  79      35.586 -16.518   5.175  1.00 10.00      B   
ATOM   3425  CB  THR B  79      35.439 -15.147   4.481  1.00 10.00      B   
ATOM   3426  OG1 THR B  79      34.412 -15.224   3.480  1.00 10.00      B   
ATOM   3427  HG1 THR B  79      33.557 -15.366   3.908  1.00 10.00      B   
ATOM   3428  CG2 THR B  79      36.747 -14.732   3.823  1.00 10.00      B   
ATOM   3429  C   THR B  79      36.555 -16.397   6.353  1.00 10.00      B   
ATOM   3430  O   THR B  79      37.709 -16.821   6.262  1.00 10.00      B   
ATOM   3431  N   VAL B  80      36.069 -15.843   7.461  1.00 10.00      B   
ATOM   3432  HN  VAL B  80      35.130 -15.550   7.476  1.00 10.00      B   
ATOM   3433  CA  VAL B  80      36.888 -15.655   8.657  1.00 10.00      B   
ATOM   3434  CB  VAL B  80      36.105 -14.958   9.796  1.00 10.00      B   
ATOM   3435  CG1 VAL B  80      36.906 -14.955  11.089  1.00 10.00      B   
ATOM   3436  CG2 VAL B  80      35.749 -13.533   9.400  1.00 10.00      B   
ATOM   3437  C   VAL B  80      37.479 -16.974   9.153  1.00 10.00      B   
ATOM   3438  O   VAL B  80      38.689 -17.082   9.348  1.00 10.00      B   
ATOM   3439  N   VAL B  81      36.626 -17.979   9.326  1.00 10.00      B   
ATOM   3440  HN  VAL B  81      35.673 -17.835   9.131  1.00 10.00      B   
ATOM   3441  CA  VAL B  81      37.066 -19.287   9.805  1.00 10.00      B   
ATOM   3442  CB  VAL B  81      35.868 -20.233  10.069  1.00 10.00      B   
ATOM   3443  CG1 VAL B  81      36.342 -21.641  10.401  1.00 10.00      B   
ATOM   3444  CG2 VAL B  81      34.996 -19.693  11.195  1.00 10.00      B   
ATOM   3445  C   VAL B  81      38.051 -19.945   8.833  1.00 10.00      B   
ATOM   3446  O   VAL B  81      39.092 -20.466   9.244  1.00 10.00      B   
ATOM   3447  N   LEU B  82      37.735 -19.885   7.545  1.00 10.00      B   
ATOM   3448  HN  LEU B  82      36.912 -19.419   7.277  1.00 10.00      B   
ATOM   3449  CA  LEU B  82      38.579 -20.489   6.516  1.00 10.00      B   
ATOM   3450  CB  LEU B  82      37.849 -20.552   5.172  1.00 10.00      B   
ATOM   3451  CG  LEU B  82      37.244 -21.910   4.800  1.00 10.00      B   
ATOM   3452  CD1 LEU B  82      36.140 -22.302   5.772  1.00 10.00      B   
ATOM   3453  CD2 LEU B  82      36.725 -21.895   3.371  1.00 10.00      B   
ATOM   3454  C   LEU B  82      39.919 -19.772   6.367  1.00 10.00      B   
ATOM   3455  O   LEU B  82      40.903 -20.366   5.937  1.00 10.00      B   
ATOM   3456  N   GLN B  83      39.955 -18.498   6.722  1.00 10.00      B   
ATOM   3457  HN  GLN B  83      39.137 -18.066   7.054  1.00 10.00      B   
ATOM   3458  CA  GLN B  83      41.184 -17.723   6.625  1.00 10.00      B   
ATOM   3459  CB  GLN B  83      40.893 -16.256   6.322  1.00 10.00      B   
ATOM   3460  CG  GLN B  83      40.635 -15.981   4.850  1.00 10.00      B   
ATOM   3461  CD  GLN B  83      41.884 -16.137   4.002  1.00 10.00      B   
ATOM   3462  OE1 GLN B  83      42.628 -15.180   3.793  1.00 10.00      B   
ATOM   3463  NE2 GLN B  83      42.125 -17.343   3.507  1.00 10.00      B   
ATOM   3464 HE21 GLN B  83      41.497 -18.067   3.716  1.00 10.00      B   
ATOM   3465 HE22 GLN B  83      42.927 -17.464   2.952  1.00 10.00      B   
ATOM   3466  C   GLN B  83      42.025 -17.863   7.885  1.00 10.00      B   
ATOM   3467  O   GLN B  83      43.223 -17.573   7.882  1.00 10.00      B   
ATOM   3468  N   LEU B  84      41.391 -18.296   8.964  1.00 10.00      B   
ATOM   3469  HN  LEU B  84      40.429 -18.482   8.911  1.00 10.00      B   
ATOM   3470  CA  LEU B  84      42.086 -18.497  10.226  1.00 10.00      B   
ATOM   3471  CB  LEU B  84      41.108 -18.421  11.399  1.00 10.00      B   
ATOM   3472  CG  LEU B  84      40.800 -17.020  11.930  1.00 10.00      B   
ATOM   3473  CD1 LEU B  84      39.553 -17.045  12.800  1.00 10.00      B   
ATOM   3474  CD2 LEU B  84      41.984 -16.478  12.715  1.00 10.00      B   
ATOM   3475  C   LEU B  84      42.783 -19.848  10.217  1.00 10.00      B   
ATOM   3476  O   LEU B  84      43.944 -19.966  10.605  1.00 10.00      B   
ATOM   3477  N   LEU B  85      42.062 -20.863   9.759  1.00 10.00      B   
ATOM   3478  HN  LEU B  85      41.143 -20.697   9.454  1.00 10.00      B   
ATOM   3479  CA  LEU B  85      42.598 -22.210   9.683  1.00 10.00      B   
ATOM   3480  CB  LEU B  85      41.458 -23.235   9.625  1.00 10.00      B   
ATOM   3481  CG  LEU B  85      40.432 -23.187  10.761  1.00 10.00      B   
ATOM   3482  CD1 LEU B  85      39.292 -24.157  10.488  1.00 10.00      B   
ATOM   3483  CD2 LEU B  85      41.089 -23.503  12.097  1.00 10.00      B   
ATOM   3484  C   LEU B  85      43.479 -22.347   8.446  1.00 10.00      B   
ATOM   3485  O   LEU B  85      43.324 -21.595   7.480  1.00 10.00      B   
ATOM   3486  N   PHE B  86      44.409 -23.298   8.491  1.00 10.00      B   
ATOM   3487  HN  PHE B  86      44.490 -23.841   9.300  1.00 10.00      B   
ATOM   3488  CA  PHE B  86      45.324 -23.551   7.377  1.00 10.00      B   
ATOM   3489  CB  PHE B  86      44.562 -23.990   6.114  1.00 10.00      B   
ATOM   3490  CG  PHE B  86      43.515 -25.043   6.353  1.00 10.00      B   
ATOM   3491  CD1 PHE B  86      42.182 -24.789   6.070  1.00 10.00      B   
ATOM   3492  CD2 PHE B  86      43.861 -26.283   6.862  1.00 10.00      B   
ATOM   3493  CE1 PHE B  86      41.215 -25.750   6.291  1.00 10.00      B   
ATOM   3494  CE2 PHE B  86      42.900 -27.250   7.085  1.00 10.00      B   
ATOM   3495  CZ  PHE B  86      41.575 -26.983   6.799  1.00 10.00      B   
ATOM   3496  C   PHE B  86      46.175 -22.318   7.081  1.00 10.00      B   
ATOM   3497  O   PHE B  86      46.463 -22.009   5.923  1.00 10.00      B   
ATOM   3498  N   SER B  87      46.572 -21.620   8.139  1.00 10.00      B   
ATOM   3499  HN  SER B  87      46.323 -21.932   9.035  1.00 10.00      B   
ATOM   3500  CA  SER B  87      47.380 -20.413   8.011  1.00 10.00      B   
ATOM   3501  CB  SER B  87      47.066 -19.447   9.157  1.00 10.00      B   
ATOM   3502  OG  SER B  87      47.776 -18.228   9.018  1.00 10.00      B   
ATOM   3503  HG  SER B  87      47.329 -17.669   8.369  1.00 10.00      B   
ATOM   3504  C   SER B  87      48.869 -20.748   7.996  1.00 10.00      B   
ATOM   3505  O   SER B  87      49.253 -21.920   7.961  1.00 10.00      B   
ATOM   3506  N   ILE B 100      44.290 -27.523  10.621  1.00 10.00      B   
ATOM   3507  HN  ILE B 100      44.920 -28.127  11.070  1.00 10.00      B   
ATOM   3508  CA  ILE B 100      43.590 -26.519  11.413  1.00 10.00      B   
ATOM   3509  CB  ILE B 100      42.592 -27.157  12.404  1.00 10.00      B   
ATOM   3510  CG1 ILE B 100      43.260 -28.282  13.202  1.00 10.00      B   
ATOM   3511  CG2 ILE B 100      41.361 -27.668  11.664  1.00 10.00      B   
ATOM   3512  CD1 ILE B 100      42.395 -28.843  14.310  1.00 10.00      B   
ATOM   3513  C   ILE B 100      44.577 -25.642  12.173  1.00 10.00      B   
ATOM   3514  O   ILE B 100      44.223 -25.004  13.166  1.00 10.00      B   
ATOM   3515  N   ASN B 101      45.813 -25.617  11.695  1.00 10.00      B   
ATOM   3516  HN  ASN B 101      46.026 -26.152  10.901  1.00 10.00      B   
ATOM   3517  CA  ASN B 101      46.860 -24.820  12.320  1.00 10.00      B   
ATOM   3518  CB  ASN B 101      48.246 -25.210  11.799  1.00 10.00      B   
ATOM   3519  CG  ASN B 101      48.740 -26.547  12.320  1.00 10.00      B   
ATOM   3520  OD1 ASN B 101      48.362 -26.992  13.405  1.00 10.00      B   
ATOM   3521  ND2 ASN B 101      49.583 -27.205  11.539  1.00 10.00      B   
ATOM   3522 HD21 ASN B 101      49.829 -26.799  10.679  1.00 10.00      B   
ATOM   3523 HD22 ASN B 101      49.937 -28.065  11.852  1.00 10.00      B   
ATOM   3524  C   ASN B 101      46.620 -23.331  12.097  1.00 10.00      B   
ATOM   3525  O   ASN B 101      46.516 -22.867  10.956  1.00 10.00      B   
ATOM   3526  N   VAL B 102      46.517 -22.593  13.193  1.00 10.00      B   
ATOM   3527  HN  VAL B 102      46.599 -23.028  14.067  1.00 10.00      B   
ATOM   3528  CA  VAL B 102      46.298 -21.154  13.137  1.00 10.00      B   
ATOM   3529  CB  VAL B 102      45.072 -20.720  13.975  1.00 10.00      B   
ATOM   3530  CG1 VAL B 102      44.801 -19.229  13.811  1.00 10.00      B   
ATOM   3531  CG2 VAL B 102      43.841 -21.533  13.605  1.00 10.00      B   
ATOM   3532  C   VAL B 102      47.535 -20.430  13.652  1.00 10.00      B   
ATOM   3533  O   VAL B 102      47.797 -20.407  14.857  1.00 10.00      B   
ATOM   3534  N   THR B 103      48.308 -19.877  12.736  1.00 10.00      B   
ATOM   3535  HN  THR B 103      48.067 -19.967  11.790  1.00 10.00      B   
ATOM   3536  CA  THR B 103      49.515 -19.149  13.087  1.00 10.00      B   
ATOM   3537  CB  THR B 103      50.470 -19.099  11.881  1.00 10.00      B   
ATOM   3538  OG1 THR B 103      50.110 -20.138  10.953  1.00 10.00      B   
ATOM   3539  HG1 THR B 103      50.665 -20.915  11.105  1.00 10.00      B   
ATOM   3540  CG2 THR B 103      51.908 -19.305  12.329  1.00 10.00      B   
ATOM   3541  C   THR B 103      49.168 -17.727  13.533  1.00 10.00      B   
ATOM   3542  O   THR B 103      48.043 -17.265  13.325  1.00 10.00      B   
ATOM   3543  N   GLN B 104      50.134 -17.038  14.140  1.00 10.00      B   
ATOM   3544  HN  GLN B 104      51.010 -17.460  14.273  1.00 10.00      B   
ATOM   3545  CA  GLN B 104      49.927 -15.673  14.620  1.00 10.00      B   
ATOM   3546  CB  GLN B 104      51.219 -15.116  15.217  1.00 10.00      B   
ATOM   3547  CG  GLN B 104      51.573 -15.688  16.580  1.00 10.00      B   
ATOM   3548  CD  GLN B 104      52.959 -15.282  17.032  1.00 10.00      B   
ATOM   3549  OE1 GLN B 104      53.874 -15.144  16.221  1.00 10.00      B   
ATOM   3550  NE2 GLN B 104      53.126 -15.086  18.327  1.00 10.00      B   
ATOM   3551 HE21 GLN B 104      52.355 -15.216  18.921  1.00 10.00      B   
ATOM   3552 HE22 GLN B 104      54.011 -14.807  18.642  1.00 10.00      B   
ATOM   3553  C   GLN B 104      49.423 -14.751  13.514  1.00 10.00      B   
ATOM   3554  O   GLN B 104      48.508 -13.955  13.727  1.00 10.00      B   
ATOM   3555  N   ASP B 105      50.012 -14.879  12.329  1.00 10.00      B   
ATOM   3556  HN  ASP B 105      50.735 -15.535  12.225  1.00 10.00      B   
ATOM   3557  CA  ASP B 105      49.627 -14.057  11.184  1.00 10.00      B   
ATOM   3558  CB  ASP B 105      50.516 -14.345   9.977  1.00 10.00      B   
ATOM   3559  CG  ASP B 105      51.949 -13.917  10.196  1.00 10.00      B   
ATOM   3560  OD1 ASP B 105      52.180 -12.737  10.541  1.00 10.00      B   
ATOM   3561  OD2 ASP B 105      52.852 -14.763  10.033  1.00 10.00      B   
ATOM   3562  C   ASP B 105      48.167 -14.264  10.812  1.00 10.00      B   
ATOM   3563  O   ASP B 105      47.530 -13.374  10.247  1.00 10.00      B   
ATOM   3564  N   GLY B 106      47.644 -15.439  11.139  1.00 10.00      B   
ATOM   3565  HN  GLY B 106      48.205 -16.100  11.598  1.00 10.00      B   
ATOM   3566  CA  GLY B 106      46.261 -15.753  10.842  1.00 10.00      B   
ATOM   3567  C   GLY B 106      45.312 -14.912  11.665  1.00 10.00      B   
ATOM   3568  O   GLY B 106      44.296 -14.435  11.160  1.00 10.00      B   
ATOM   3569  N   LEU B 107      45.654 -14.720  12.934  1.00 10.00      B   
ATOM   3570  HN  LEU B 107      46.478 -15.129  13.273  1.00 10.00      B   
ATOM   3571  CA  LEU B 107      44.840 -13.918  13.836  1.00 10.00      B   
ATOM   3572  CB  LEU B 107      45.356 -14.039  15.272  1.00 10.00      B   
ATOM   3573  CG  LEU B 107      44.585 -13.250  16.333  1.00 10.00      B   
ATOM   3574  CD1 LEU B 107      43.150 -13.746  16.443  1.00 10.00      B   
ATOM   3575  CD2 LEU B 107      45.290 -13.328  17.678  1.00 10.00      B   
ATOM   3576  C   LEU B 107      44.854 -12.459  13.395  1.00 10.00      B   
ATOM   3577  O   LEU B 107      43.826 -11.783  13.408  1.00 10.00      B   
ATOM   3578  N   ILE B 108      46.029 -11.984  12.995  1.00 10.00      B   
ATOM   3579  HN  ILE B 108      46.814 -12.570  13.022  1.00 10.00      B   
ATOM   3580  CA  ILE B 108      46.180 -10.612  12.530  1.00 10.00      B   
ATOM   3581  CB  ILE B 108      47.662 -10.249  12.302  1.00 10.00      B   
ATOM   3582  CG1 ILE B 108      48.503 -10.692  13.503  1.00 10.00      B   
ATOM   3583  CG2 ILE B 108      47.808  -8.749  12.085  1.00 10.00      B   
ATOM   3584  CD1 ILE B 108      49.998 -10.621  13.271  1.00 10.00      B   
ATOM   3585  C   ILE B 108      45.398 -10.417  11.234  1.00 10.00      B   
ATOM   3586  O   ILE B 108      44.787  -9.369  11.013  1.00 10.00      B   
ATOM   3587  N   ASN B 109      45.408 -11.450  10.395  1.00 10.00      B   
ATOM   3588  HN  ASN B 109      45.920 -12.253  10.637  1.00 10.00      B   
ATOM   3589  CA  ASN B 109      44.689 -11.424   9.122  1.00 10.00      B   
ATOM   3590  CB  ASN B 109      44.990 -12.680   8.295  1.00 10.00      B   
ATOM   3591  CG  ASN B 109      46.097 -12.477   7.279  1.00 10.00      B   
ATOM   3592  OD1 ASN B 109      46.314 -11.368   6.788  1.00 10.00      B   
ATOM   3593  ND2 ASN B 109      46.811 -13.548   6.962  1.00 10.00      B   
ATOM   3594 HD21 ASN B 109      46.588 -14.400   7.399  1.00 10.00      B   
ATOM   3595 HD22 ASN B 109      47.525 -13.453   6.293  1.00 10.00      B   
ATOM   3596  C   ASN B 109      43.191 -11.324   9.361  1.00 10.00      B   
ATOM   3597  O   ASN B 109      42.480 -10.633   8.629  1.00 10.00      B   
ATOM   3598  N   ALA B 110      42.723 -12.012  10.399  1.00 10.00      B   
ATOM   3599  HN  ALA B 110      43.347 -12.542  10.940  1.00 10.00      B   
ATOM   3600  CA  ALA B 110      41.311 -12.008  10.754  1.00 10.00      B   
ATOM   3601  CB  ALA B 110      41.065 -12.882  11.973  1.00 10.00      B   
ATOM   3602  C   ALA B 110      40.836 -10.588  11.010  1.00 10.00      B   
ATOM   3603  O   ALA B 110      39.766 -10.191  10.553  1.00 10.00      B   
ATOM   3604  N   GLY B 111      41.651  -9.825  11.732  1.00 10.00      B   
ATOM   3605  HN  GLY B 111      42.490 -10.203  12.071  1.00 10.00      B   
ATOM   3606  CA  GLY B 111      41.311  -8.449  12.023  1.00 10.00      B   
ATOM   3607  C   GLY B 111      41.197  -7.630  10.754  1.00 10.00      B   
ATOM   3608  O   GLY B 111      40.269  -6.836  10.601  1.00 10.00      B   
ATOM   3609  N   TYR B 112      42.132  -7.846   9.831  1.00 10.00      B   
ATOM   3610  HN  TYR B 112      42.835  -8.507  10.010  1.00 10.00      B   
ATOM   3611  CA  TYR B 112      42.134  -7.129   8.560  1.00 10.00      B   
ATOM   3612  CB  TYR B 112      43.318  -7.559   7.684  1.00 10.00      B   
ATOM   3613  CG  TYR B 112      44.683  -7.162   8.203  1.00 10.00      B   
ATOM   3614  CD1 TYR B 112      45.720  -8.083   8.249  1.00 10.00      B   
ATOM   3615  CD2 TYR B 112      44.939  -5.868   8.637  1.00 10.00      B   
ATOM   3616  CE1 TYR B 112      46.972  -7.731   8.713  1.00 10.00      B   
ATOM   3617  CE2 TYR B 112      46.188  -5.504   9.104  1.00 10.00      B   
ATOM   3618  CZ  TYR B 112      47.201  -6.440   9.139  1.00 10.00      B   
ATOM   3619  OH  TYR B 112      48.448  -6.082   9.600  1.00 10.00      B   
ATOM   3620  HH  TYR B 112      49.126  -6.526   9.076  1.00 10.00      B   
ATOM   3621  C   TYR B 112      40.841  -7.389   7.797  1.00 10.00      B   
ATOM   3622  O   TYR B 112      40.163  -6.454   7.366  1.00 10.00      B   
ATOM   3623  N   ILE B 113      40.505  -8.666   7.657  1.00 10.00      B   
ATOM   3624  HN  ILE B 113      41.081  -9.353   8.061  1.00 10.00      B   
ATOM   3625  CA  ILE B 113      39.311  -9.083   6.934  1.00 10.00      B   
ATOM   3626  CB  ILE B 113      39.289 -10.615   6.735  1.00 10.00      B   
ATOM   3627  CG1 ILE B 113      40.545 -11.070   5.986  1.00 10.00      B   
ATOM   3628  CG2 ILE B 113      38.039 -11.047   5.982  1.00 10.00      B   
ATOM   3629  CD1 ILE B 113      40.748 -12.568   5.990  1.00 10.00      B   
ATOM   3630  C   ILE B 113      38.036  -8.629   7.645  1.00 10.00      B   
ATOM   3631  O   ILE B 113      37.108  -8.125   7.009  1.00 10.00      B   
ATOM   3632  N   PHE B 114      38.002  -8.797   8.963  1.00 10.00      B   
ATOM   3633  HN  PHE B 114      38.777  -9.205   9.414  1.00 10.00      B   
ATOM   3634  CA  PHE B 114      36.843  -8.407   9.761  1.00 10.00      B   
ATOM   3635  CB  PHE B 114      37.075  -8.726  11.240  1.00 10.00      B   
ATOM   3636  CG  PHE B 114      35.819  -8.766  12.065  1.00 10.00      B   
ATOM   3637  CD1 PHE B 114      34.978  -9.867  12.015  1.00 10.00      B   
ATOM   3638  CD2 PHE B 114      35.480  -7.704  12.891  1.00 10.00      B   
ATOM   3639  CE1 PHE B 114      33.825  -9.911  12.772  1.00 10.00      B   
ATOM   3640  CE2 PHE B 114      34.325  -7.741  13.651  1.00 10.00      B   
ATOM   3641  CZ  PHE B 114      33.497  -8.846  13.591  1.00 10.00      B   
ATOM   3642  C   PHE B 114      36.532  -6.924   9.583  1.00 10.00      B   
ATOM   3643  O   PHE B 114      35.384  -6.544   9.339  1.00 10.00      B   
ATOM   3644  N   VAL B 115      37.563  -6.093   9.702  1.00 10.00      B   
ATOM   3645  HN  VAL B 115      38.453  -6.458   9.909  1.00 10.00      B   
ATOM   3646  CA  VAL B 115      37.403  -4.653   9.545  1.00 10.00      B   
ATOM   3647  CB  VAL B 115      38.673  -3.880   9.975  1.00 10.00      B   
ATOM   3648  CG1 VAL B 115      38.538  -2.395   9.674  1.00 10.00      B   
ATOM   3649  CG2 VAL B 115      38.951  -4.092  11.456  1.00 10.00      B   
ATOM   3650  C   VAL B 115      37.037  -4.311   8.102  1.00 10.00      B   
ATOM   3651  O   VAL B 115      36.211  -3.428   7.854  1.00 10.00      B   
ATOM   3652  N   ARG B 116      37.638  -5.032   7.153  1.00 10.00      B   
ATOM   3653  HN  ARG B 116      38.280  -5.728   7.415  1.00 10.00      B   
ATOM   3654  CA  ARG B 116      37.363  -4.810   5.736  1.00 10.00      B   
ATOM   3655  CB  ARG B 116      38.200  -5.731   4.845  1.00 10.00      B   
ATOM   3656  CG  ARG B 116      39.559  -5.161   4.469  1.00 10.00      B   
ATOM   3657  CD  ARG B 116      40.141  -5.863   3.253  1.00 10.00      B   
ATOM   3658  NE  ARG B 116      41.373  -5.222   2.793  1.00 10.00      B   
ATOM   3659  HE  ARG B 116      42.113  -5.152   3.437  1.00 10.00      B   
ATOM   3660  CZ  ARG B 116      41.550  -4.738   1.568  1.00 10.00      B   
ATOM   3661  NH1 ARG B 116      40.581  -4.819   0.662  1.00 10.00      B   
ATOM   3662 HH11 ARG B 116      39.669  -5.268   0.901  1.00 10.00      B   
ATOM   3663 HH12 ARG B 116      40.730  -4.434  -0.295  1.00 10.00      B   
ATOM   3664  NH2 ARG B 116      42.703  -4.164   1.251  1.00 10.00      B   
ATOM   3665 HH21 ARG B 116      43.471  -4.094   1.963  1.00 10.00      B   
ATOM   3666 HH22 ARG B 116      42.851  -3.774   0.295  1.00 10.00      B   
ATOM   3667  C   ARG B 116      35.880  -4.990   5.441  1.00 10.00      B   
ATOM   3668  O   ARG B 116      35.251  -4.119   4.840  1.00 10.00      B   
ATOM   3669  N   PHE B 117      35.326  -6.115   5.883  1.00 10.00      B   
ATOM   3670  HN  PHE B 117      35.887  -6.771   6.358  1.00 10.00      B   
ATOM   3671  CA  PHE B 117      33.913  -6.405   5.681  1.00 10.00      B   
ATOM   3672  CB  PHE B 117      33.551  -7.778   6.255  1.00 10.00      B   
ATOM   3673  CG  PHE B 117      33.651  -8.906   5.266  1.00 10.00      B   
ATOM   3674  CD1 PHE B 117      32.874  -8.912   4.119  1.00 10.00      B   
ATOM   3675  CD2 PHE B 117      34.517  -9.965   5.487  1.00 10.00      B   
ATOM   3676  CE1 PHE B 117      32.957  -9.949   3.210  1.00 10.00      B   
ATOM   3677  CE2 PHE B 117      34.606 -11.007   4.581  1.00 10.00      B   
ATOM   3678  CZ  PHE B 117      33.825 -10.998   3.441  1.00 10.00      B   
ATOM   3679  C   PHE B 117      33.045  -5.329   6.322  1.00 10.00      B   
ATOM   3680  O   PHE B 117      32.066  -4.875   5.728  1.00 10.00      B   
ATOM   3681  N   LEU B 118      33.421  -4.918   7.531  1.00 10.00      B   
ATOM   3682  HN  LEU B 118      34.220  -5.313   7.943  1.00 10.00      B   
ATOM   3683  CA  LEU B 118      32.682  -3.892   8.259  1.00 10.00      B   
ATOM   3684  CB  LEU B 118      33.323  -3.623   9.624  1.00 10.00      B   
ATOM   3685  CG  LEU B 118      33.100  -4.684  10.702  1.00 10.00      B   
ATOM   3686  CD1 LEU B 118      33.935  -4.369  11.934  1.00 10.00      B   
ATOM   3687  CD2 LEU B 118      31.624  -4.775  11.066  1.00 10.00      B   
ATOM   3688  C   LEU B 118      32.612  -2.598   7.464  1.00 10.00      B   
ATOM   3689  O   LEU B 118      31.530  -2.057   7.239  1.00 10.00      B   
ATOM   3690  N   LEU B 119      33.770  -2.119   7.024  1.00 10.00      B   
ATOM   3691  HN  LEU B 119      34.597  -2.617   7.218  1.00 10.00      B   
ATOM   3692  CA  LEU B 119      33.851  -0.881   6.259  1.00 10.00      B   
ATOM   3693  CB  LEU B 119      35.309  -0.516   5.973  1.00 10.00      B   
ATOM   3694  CG  LEU B 119      36.197  -0.242   7.188  1.00 10.00      B   
ATOM   3695  CD1 LEU B 119      37.618   0.070   6.748  1.00 10.00      B   
ATOM   3696  CD2 LEU B 119      35.633   0.893   8.029  1.00 10.00      B   
ATOM   3697  C   LEU B 119      33.067  -0.978   4.954  1.00 10.00      B   
ATOM   3698  O   LEU B 119      32.385  -0.033   4.558  1.00 10.00      B   
ATOM   3699  N   ILE B 120      33.156  -2.128   4.296  1.00 10.00      B   
ATOM   3700  HN  ILE B 120      33.712  -2.852   4.664  1.00 10.00      B   
ATOM   3701  CA  ILE B 120      32.455  -2.342   3.037  1.00 10.00      B   
ATOM   3702  CB  ILE B 120      32.853  -3.682   2.372  1.00 10.00      B   
ATOM   3703  CG1 ILE B 120      34.314  -3.633   1.912  1.00 10.00      B   
ATOM   3704  CG2 ILE B 120      31.937  -4.009   1.198  1.00 10.00      B   
ATOM   3705  CD1 ILE B 120      34.849  -4.963   1.428  1.00 10.00      B   
ATOM   3706  C   ILE B 120      30.937  -2.266   3.215  1.00 10.00      B   
ATOM   3707  O   ILE B 120      30.252  -1.565   2.464  1.00 10.00      B   
ATOM   3708  N   ILE B 121      30.418  -2.960   4.219  1.00 10.00      B   
ATOM   3709  HN  ILE B 121      31.016  -3.474   4.810  1.00 10.00      B   
ATOM   3710  CA  ILE B 121      28.981  -2.976   4.470  1.00 10.00      B   
ATOM   3711  CB  ILE B 121      28.573  -4.138   5.399  1.00 10.00      B   
ATOM   3712  CG1 ILE B 121      29.097  -5.463   4.842  1.00 10.00      B   
ATOM   3713  CG2 ILE B 121      27.059  -4.194   5.558  1.00 10.00      B   
ATOM   3714  CD1 ILE B 121      29.032  -6.609   5.827  1.00 10.00      B   
ATOM   3715  C   ILE B 121      28.483  -1.653   5.049  1.00 10.00      B   
ATOM   3716  O   ILE B 121      27.536  -1.062   4.533  1.00 10.00      B   
ATOM   3717  N   MET B 122      29.143  -1.173   6.099  1.00 10.00      B   
ATOM   3718  HN  MET B 122      29.925  -1.664   6.441  1.00 10.00      B   
ATOM   3719  CA  MET B 122      28.739   0.069   6.756  1.00 10.00      B   
ATOM   3720  CB  MET B 122      29.614   0.368   7.979  1.00 10.00      B   
ATOM   3721  CG  MET B 122      29.414  -0.600   9.136  1.00 10.00      B   
ATOM   3722  SD  MET B 122      30.458  -0.227  10.557  1.00 10.00      B   
ATOM   3723  CE  MET B 122      29.608   1.193  11.242  1.00 10.00      B   
ATOM   3724  C   MET B 122      28.714   1.263   5.804  1.00 10.00      B   
ATOM   3725  O   MET B 122      27.817   2.099   5.878  1.00 10.00      B   
ATOM   3726  N   MET B 123      29.690   1.337   4.908  1.00 10.00      B   
ATOM   3727  HN  MET B 123      30.377   0.638   4.885  1.00 10.00      B   
ATOM   3728  CA  MET B 123      29.765   2.444   3.959  1.00 10.00      B   
ATOM   3729  CB  MET B 123      31.147   2.508   3.303  1.00 10.00      B   
ATOM   3730  CG  MET B 123      31.385   3.746   2.447  1.00 10.00      B   
ATOM   3731  SD  MET B 123      31.263   5.285   3.383  1.00 10.00      B   
ATOM   3732  CE  MET B 123      32.182   6.395   2.320  1.00 10.00      B   
ATOM   3733  C   MET B 123      28.673   2.358   2.893  1.00 10.00      B   
ATOM   3734  O   MET B 123      28.106   3.377   2.492  1.00 10.00      B   
ATOM   3735  N   SER B 124      28.362   1.145   2.447  1.00 10.00      B   
ATOM   3736  HN  SER B 124      28.814   0.362   2.823  1.00 10.00      B   
ATOM   3737  CA  SER B 124      27.344   0.961   1.420  1.00 10.00      B   
ATOM   3738  CB  SER B 124      27.443  -0.422   0.771  1.00 10.00      B   
ATOM   3739  OG  SER B 124      27.567  -1.445   1.743  1.00 10.00      B   
ATOM   3740  HG  SER B 124      28.503  -1.612   1.918  1.00 10.00      B   
ATOM   3741  C   SER B 124      25.940   1.228   1.958  1.00 10.00      B   
ATOM   3742  O   SER B 124      25.155   1.936   1.327  1.00 10.00      B   
ATOM   3743  N   THR B 125      25.633   0.680   3.130  1.00 10.00      B   
ATOM   3744  HN  THR B 125      26.298   0.118   3.590  1.00 10.00      B   
ATOM   3745  CA  THR B 125      24.327   0.880   3.746  1.00 10.00      B   
ATOM   3746  CB  THR B 125      24.159  -0.003   5.000  1.00 10.00      B   
ATOM   3747  OG1 THR B 125      24.711  -1.301   4.742  1.00 10.00      B   
ATOM   3748  HG1 THR B 125      24.108  -1.801   4.180  1.00 10.00      B   
ATOM   3749  CG2 THR B 125      22.686  -0.154   5.351  1.00 10.00      B   
ATOM   3750  C   THR B 125      24.133   2.351   4.122  1.00 10.00      B   
ATOM   3751  O   THR B 125      23.020   2.881   4.062  1.00 10.00      B   
ATOM   3752  N   LEU B 126      25.231   3.009   4.487  1.00 10.00      B   
ATOM   3753  HN  LEU B 126      26.085   2.529   4.507  1.00 10.00      B   
ATOM   3754  CA  LEU B 126      25.203   4.417   4.864  1.00 10.00      B   
ATOM   3755  CB  LEU B 126      26.597   4.877   5.308  1.00 10.00      B   
ATOM   3756  CG  LEU B 126      26.722   6.323   5.792  1.00 10.00      B   
ATOM   3757  CD1 LEU B 126      25.868   6.550   7.029  1.00 10.00      B   
ATOM   3758  CD2 LEU B 126      28.176   6.666   6.076  1.00 10.00      B   
ATOM   3759  C   LEU B 126      24.712   5.279   3.706  1.00 10.00      B   
ATOM   3760  O   LEU B 126      24.079   6.315   3.915  1.00 10.00      B   
ATOM   3761  N   LEU B 127      24.996   4.838   2.486  1.00 10.00      B   
ATOM   3762  HN  LEU B 127      25.493   3.995   2.386  1.00 10.00      B   
ATOM   3763  CA  LEU B 127      24.583   5.562   1.292  1.00 10.00      B   
ATOM   3764  CB  LEU B 127      25.194   4.922   0.043  1.00 10.00      B   
ATOM   3765  CG  LEU B 127      24.764   5.510  -1.304  1.00 10.00      B   
ATOM   3766  CD1 LEU B 127      25.337   6.906  -1.493  1.00 10.00      B   
ATOM   3767  CD2 LEU B 127      25.173   4.594  -2.446  1.00 10.00      B   
ATOM   3768  C   LEU B 127      23.062   5.607   1.172  1.00 10.00      B   
ATOM   3769  O   LEU B 127      22.471   6.682   1.076  1.00 10.00      B   
ATOM   3770  N   THR B 128      22.433   4.439   1.201  1.00 10.00      B   
ATOM   3771  HN  THR B 128      22.956   3.613   1.301  1.00 10.00      B   
ATOM   3772  CA  THR B 128      20.985   4.342   1.081  1.00 10.00      B   
ATOM   3773  CB  THR B 128      20.559   2.880   0.876  1.00 10.00      B   
ATOM   3774  OG1 THR B 128      21.552   2.021   1.455  1.00 10.00      B   
ATOM   3775  HG1 THR B 128      21.181   1.575   2.224  1.00 10.00      B   
ATOM   3776  CG2 THR B 128      20.440   2.569  -0.608  1.00 10.00      B   
ATOM   3777  C   THR B 128      20.269   4.922   2.300  1.00 10.00      B   
ATOM   3778  O   THR B 128      19.154   5.434   2.194  1.00 10.00      B   
ATOM   3779  N   LEU B 129      20.927   4.861   3.451  1.00 10.00      B   
ATOM   3780  HN  LEU B 129      21.821   4.452   3.472  1.00 10.00      B   
ATOM   3781  CA  LEU B 129      20.349   5.372   4.687  1.00 10.00      B   
ATOM   3782  CB  LEU B 129      21.013   4.723   5.907  1.00 10.00      B   
ATOM   3783  CG  LEU B 129      20.647   3.264   6.194  1.00 10.00      B   
ATOM   3784  CD1 LEU B 129      21.426   2.749   7.394  1.00 10.00      B   
ATOM   3785  CD2 LEU B 129      19.151   3.118   6.428  1.00 10.00      B   
ATOM   3786  C   LEU B 129      20.454   6.890   4.784  1.00 10.00      B   
ATOM   3787  O   LEU B 129      20.029   7.484   5.774  1.00 10.00      B   
ATOM   3788  N   SER B 130      21.010   7.527   3.763  1.00 10.00      B   
ATOM   3789  HN  SER B 130      21.332   7.018   2.986  1.00 10.00      B   
ATOM   3790  CA  SER B 130      21.150   8.974   3.788  1.00 10.00      B   
ATOM   3791  CB  SER B 130      22.554   9.366   4.255  1.00 10.00      B   
ATOM   3792  OG  SER B 130      23.555   8.834   3.398  1.00 10.00      B   
ATOM   3793  HG  SER B 130      23.652   7.883   3.570  1.00 10.00      B   
ATOM   3794  C   SER B 130      20.824   9.620   2.444  1.00 10.00      B   
ATOM   3795  O   SER B 130      21.085  10.808   2.243  1.00 10.00      B   
ATOM   3796  N   THR B 131      20.253   8.845   1.529  1.00 10.00      B   
ATOM   3797  HN  THR B 131      20.060   7.909   1.742  1.00 10.00      B   
ATOM   3798  CA  THR B 131      19.900   9.360   0.209  1.00 10.00      B   
ATOM   3799  CB  THR B 131      20.996   9.050  -0.833  1.00 10.00      B   
ATOM   3800  OG1 THR B 131      22.284   9.056  -0.196  1.00 10.00      B   
ATOM   3801  HG1 THR B 131      22.389   8.241   0.313  1.00 10.00      B   
ATOM   3802  CG2 THR B 131      20.984  10.094  -1.940  1.00 10.00      B   
ATOM   3803  C   THR B 131      18.565   8.782  -0.265  1.00 10.00      B   
ATOM   3804  O   THR B 131      18.388   7.563  -0.312  1.00 10.00      B   
ATOM   3805  N   GLN B 132      17.626   9.662  -0.595  1.00 10.00      B   
ATOM   3806  HN  GLN B 132      17.822  10.620  -0.518  1.00 10.00      B   
ATOM   3807  CA  GLN B 132      16.309   9.247  -1.064  1.00 10.00      B   
ATOM   3808  CB  GLN B 132      15.371  10.457  -1.133  1.00 10.00      B   
ATOM   3809  CG  GLN B 132      14.022  10.235  -0.468  1.00 10.00      B   
ATOM   3810  CD  GLN B 132      13.093  11.426  -0.604  1.00 10.00      B   
ATOM   3811  OE1 GLN B 132      13.534  12.572  -0.699  1.00 10.00      B   
ATOM   3812  NE2 GLN B 132      11.796  11.166  -0.606  1.00 10.00      B   
ATOM   3813 HE21 GLN B 132      11.509  10.231  -0.518  1.00 10.00      B   
ATOM   3814 HE22 GLN B 132      11.173  11.917  -0.694  1.00 10.00      B   
ATOM   3815  C   GLN B 132      16.416   8.596  -2.441  1.00 10.00      B   
ATOM   3816  O   GLN B 132      17.200   9.044  -3.278  1.00 10.00      B   
ATOM   3817  N   PRO B 133      15.639   7.526  -2.692  1.00 10.00      B   
ATOM   3818  CA  PRO B 133      15.648   6.816  -3.981  1.00 10.00      B   
ATOM   3819  CB  PRO B 133      14.489   5.824  -3.847  1.00 10.00      B   
ATOM   3820  CG  PRO B 133      14.370   5.595  -2.382  1.00 10.00      B   
ATOM   3821  CD  PRO B 133      14.704   6.907  -1.734  1.00 10.00      B   
ATOM   3822  C   PRO B 133      15.402   7.759  -5.156  1.00 10.00      B   
ATOM   3823  O   PRO B 133      15.998   7.606  -6.224  1.00 10.00      B   
ATOM   3824  N   LEU B 134      14.533   8.743  -4.942  1.00 10.00      B   
ATOM   3825  HN  LEU B 134      14.094   8.805  -4.069  1.00 10.00      B   
ATOM   3826  CA  LEU B 134      14.210   9.726  -5.970  1.00 10.00      B   
ATOM   3827  CB  LEU B 134      13.083  10.647  -5.494  1.00 10.00      B   
ATOM   3828  CG  LEU B 134      11.726   9.983  -5.252  1.00 10.00      B   
ATOM   3829  CD1 LEU B 134      10.754  10.965  -4.620  1.00 10.00      B   
ATOM   3830  CD2 LEU B 134      11.159   9.428  -6.549  1.00 10.00      B   
ATOM   3831  C   LEU B 134      15.441  10.549  -6.337  1.00 10.00      B   
ATOM   3832  O   LEU B 134      15.660  10.876  -7.505  1.00 10.00      B   
ATOM   3833  N   ASP B 135      16.247  10.864  -5.331  1.00 10.00      B   
ATOM   3834  HN  ASP B 135      16.021  10.562  -4.427  1.00 10.00      B   
ATOM   3835  CA  ASP B 135      17.465  11.639  -5.535  1.00 10.00      B   
ATOM   3836  CB  ASP B 135      18.031  12.132  -4.200  1.00 10.00      B   
ATOM   3837  CG  ASP B 135      17.250  13.288  -3.613  1.00 10.00      B   
ATOM   3838  OD1 ASP B 135      16.529  13.973  -4.371  1.00 10.00      B   
ATOM   3839  OD2 ASP B 135      17.350  13.519  -2.387  1.00 10.00      B   
ATOM   3840  C   ASP B 135      18.503  10.789  -6.246  1.00 10.00      B   
ATOM   3841  O   ASP B 135      19.194  11.256  -7.153  1.00 10.00      B   
ATOM   3842  N   ILE B 136      18.597   9.531  -5.829  1.00 10.00      B   
ATOM   3843  HN  ILE B 136      18.018   9.230  -5.095  1.00 10.00      B   
ATOM   3844  CA  ILE B 136      19.538   8.589  -6.418  1.00 10.00      B   
ATOM   3845  CB  ILE B 136      19.454   7.210  -5.726  1.00 10.00      B   
ATOM   3846  CG1 ILE B 136      19.770   7.342  -4.233  1.00 10.00      B   
ATOM   3847  CG2 ILE B 136      20.395   6.211  -6.385  1.00 10.00      B   
ATOM   3848  CD1 ILE B 136      19.523   6.076  -3.437  1.00 10.00      B   
ATOM   3849  C   ILE B 136      19.269   8.426  -7.914  1.00 10.00      B   
ATOM   3850  O   ILE B 136      20.198   8.422  -8.723  1.00 10.00      B   
ATOM   3851  N   ALA B 137      17.993   8.312  -8.271  1.00 10.00      B   
ATOM   3852  HN  ALA B 137      17.300   8.324  -7.575  1.00 10.00      B   
ATOM   3853  CA  ALA B 137      17.594   8.155  -9.664  1.00 10.00      B   
ATOM   3854  CB  ALA B 137      16.083   8.022  -9.770  1.00 10.00      B   
ATOM   3855  C   ALA B 137      18.089   9.319 -10.520  1.00 10.00      B   
ATOM   3856  O   ALA B 137      18.712   9.111 -11.566  1.00 10.00      B   
ATOM   3857  N   THR B 138      17.819  10.540 -10.072  1.00 10.00      B   
ATOM   3858  HN  THR B 138      17.315  10.645  -9.235  1.00 10.00      B   
ATOM   3859  CA  THR B 138      18.240  11.732 -10.797  1.00 10.00      B   
ATOM   3860  CB  THR B 138      17.675  13.004 -10.137  1.00 10.00      B   
ATOM   3861  OG1 THR B 138      16.384  12.718  -9.577  1.00 10.00      B   
ATOM   3862  HG1 THR B 138      16.396  12.910  -8.627  1.00 10.00      B   
ATOM   3863  CG2 THR B 138      17.534  14.120 -11.162  1.00 10.00      B   
ATOM   3864  C   THR B 138      19.766  11.823 -10.856  1.00 10.00      B   
ATOM   3865  O   THR B 138      20.338  12.227 -11.870  1.00 10.00      B   
ATOM   3866  N   GLY B 139      20.418  11.431  -9.766  1.00 10.00      B   
ATOM   3867  HN  GLY B 139      19.906  11.117  -8.988  1.00 10.00      B   
ATOM   3868  CA  GLY B 139      21.866  11.468  -9.706  1.00 10.00      B   
ATOM   3869  C   GLY B 139      22.509  10.492 -10.670  1.00 10.00      B   
ATOM   3870  O   GLY B 139      23.384  10.871 -11.450  1.00 10.00      B   
ATOM   3871  N   LEU B 140      22.064   9.240 -10.629  1.00 10.00      B   
ATOM   3872  HN  LEU B 140      21.354   9.005  -9.987  1.00 10.00      B   
ATOM   3873  CA  LEU B 140      22.602   8.199 -11.501  1.00 10.00      B   
ATOM   3874  CB  LEU B 140      21.988   6.837 -11.168  1.00 10.00      B   
ATOM   3875  CG  LEU B 140      22.389   6.223  -9.826  1.00 10.00      B   
ATOM   3876  CD1 LEU B 140      21.632   4.925  -9.588  1.00 10.00      B   
ATOM   3877  CD2 LEU B 140      23.890   5.987  -9.768  1.00 10.00      B   
ATOM   3878  C   LEU B 140      22.383   8.534 -12.971  1.00 10.00      B   
ATOM   3879  O   LEU B 140      23.262   8.312 -13.804  1.00 10.00      B   
ATOM   3880  N   ALA B 141      21.215   9.083 -13.283  1.00 10.00      B   
ATOM   3881  HN  ALA B 141      20.551   9.234 -12.574  1.00 10.00      B   
ATOM   3882  CA  ALA B 141      20.887   9.457 -14.653  1.00 10.00      B   
ATOM   3883  CB  ALA B 141      19.450   9.944 -14.738  1.00 10.00      B   
ATOM   3884  C   ALA B 141      21.843  10.530 -15.163  1.00 10.00      B   
ATOM   3885  O   ALA B 141      22.193  10.561 -16.341  1.00 10.00      B   
ATOM   3886  N   SER B 142      22.268  11.402 -14.262  1.00 10.00      B   
ATOM   3887  HN  SER B 142      21.957  11.320 -13.336  1.00 10.00      B   
ATOM   3888  CA  SER B 142      23.185  12.474 -14.611  1.00 10.00      B   
ATOM   3889  CB  SER B 142      23.091  13.600 -13.580  1.00 10.00      B   
ATOM   3890  OG  SER B 142      21.737  13.983 -13.379  1.00 10.00      B   
ATOM   3891  HG  SER B 142      21.332  13.403 -12.715  1.00 10.00      B   
ATOM   3892  C   SER B 142      24.618  11.947 -14.717  1.00 10.00      B   
ATOM   3893  O   SER B 142      25.426  12.465 -15.488  1.00 10.00      B   
ATOM   3894  N   LEU B 143      24.919  10.905 -13.949  1.00 10.00      B   
ATOM   3895  HN  LEU B 143      24.232  10.535 -13.355  1.00 10.00      B   
ATOM   3896  CA  LEU B 143      26.247  10.299 -13.963  1.00 10.00      B   
ATOM   3897  CB  LEU B 143      26.456   9.418 -12.729  1.00 10.00      B   
ATOM   3898  CG  LEU B 143      26.599  10.148 -11.393  1.00 10.00      B   
ATOM   3899  CD1 LEU B 143      26.661   9.153 -10.246  1.00 10.00      B   
ATOM   3900  CD2 LEU B 143      27.832  11.039 -11.395  1.00 10.00      B   
ATOM   3901  C   LEU B 143      26.446   9.476 -15.228  1.00 10.00      B   
ATOM   3902  O   LEU B 143      27.530   9.453 -15.805  1.00 10.00      B   
ATOM   3903  N   MET B 144      25.386   8.807 -15.660  1.00 10.00      B   
ATOM   3904  HN  MET B 144      24.545   8.860 -15.151  1.00 10.00      B   
ATOM   3905  CA  MET B 144      25.441   7.984 -16.861  1.00 10.00      B   
ATOM   3906  CB  MET B 144      24.474   6.803 -16.755  1.00 10.00      B   
ATOM   3907  CG  MET B 144      24.924   5.708 -15.800  1.00 10.00      B   
ATOM   3908  SD  MET B 144      23.847   4.259 -15.845  1.00 10.00      B   
ATOM   3909  CE  MET B 144      24.055   3.743 -17.549  1.00 10.00      B   
ATOM   3910  C   MET B 144      25.125   8.805 -18.107  1.00 10.00      B   
ATOM   3911  O   MET B 144      25.128   8.286 -19.221  1.00 10.00      B   
ATOM   3912  N   LYS B 145      24.865  10.092 -17.911  1.00 10.00      B   
ATOM   3913  HN  LYS B 145      24.893  10.446 -16.997  1.00 10.00      B   
ATOM   3914  CA  LYS B 145      24.535  10.996 -19.011  1.00 10.00      B   
ATOM   3915  CB  LYS B 145      24.203  12.395 -18.492  1.00 10.00      B   
ATOM   3916  CG  LYS B 145      23.150  13.125 -19.306  1.00 10.00      B   
ATOM   3917  CD  LYS B 145      22.663  14.366 -18.577  1.00 10.00      B   
ATOM   3918  CE  LYS B 145      21.528  15.044 -19.322  1.00 10.00      B   
ATOM   3919  NZ  LYS B 145      21.028  16.236 -18.589  1.00 10.00      B   
ATOM   3920  HZ1 LYS B 145      20.642  15.952 -17.664  1.00 10.00      B   
ATOM   3921  HZ2 LYS B 145      20.276  16.701 -19.137  1.00 10.00      B   
ATOM   3922  HZ3 LYS B 145      21.803  16.917 -18.437  1.00 10.00      B   
ATOM   3923  C   LYS B 145      25.621  11.049 -20.097  1.00 10.00      B   
ATOM   3924  O   LYS B 145      25.309  10.929 -21.281  1.00 10.00      B   
ATOM   3925  N   PRO B 146      26.910  11.241 -19.732  1.00 10.00      B   
ATOM   3926  CA  PRO B 146      28.005  11.288 -20.714  1.00 10.00      B   
ATOM   3927  CB  PRO B 146      29.259  11.530 -19.864  1.00 10.00      B   
ATOM   3928  CG  PRO B 146      28.869  11.141 -18.481  1.00 10.00      B   
ATOM   3929  CD  PRO B 146      27.411  11.468 -18.363  1.00 10.00      B   
ATOM   3930  C   PRO B 146      28.147   9.986 -21.507  1.00 10.00      B   
ATOM   3931  O   PRO B 146      28.841   9.945 -22.525  1.00 10.00      B   
ATOM   3932  N   LEU B 147      27.475   8.928 -21.053  1.00 10.00      B   
ATOM   3933  HN  LEU B 147      26.919   9.021 -20.249  1.00 10.00      B   
ATOM   3934  CA  LEU B 147      27.536   7.637 -21.729  1.00 10.00      B   
ATOM   3935  CB  LEU B 147      27.103   6.498 -20.803  1.00 10.00      B   
ATOM   3936  CG  LEU B 147      27.990   6.239 -19.582  1.00 10.00      B   
ATOM   3937  CD1 LEU B 147      27.488   5.035 -18.803  1.00 10.00      B   
ATOM   3938  CD2 LEU B 147      29.440   6.044 -19.998  1.00 10.00      B   
ATOM   3939  C   LEU B 147      26.690   7.638 -22.999  1.00 10.00      B   
ATOM   3940  O   LEU B 147      26.740   6.699 -23.788  1.00 10.00      B   
ATOM   3941  N   ARG B 148      25.908   8.695 -23.197  1.00 10.00      B   
ATOM   3942  HN  ARG B 148      25.880   9.407 -22.519  1.00 10.00      B   
ATOM   3943  CA  ARG B 148      25.075   8.807 -24.393  1.00 10.00      B   
ATOM   3944  CB  ARG B 148      24.125  10.003 -24.297  1.00 10.00      B   
ATOM   3945  CG  ARG B 148      23.054   9.872 -23.229  1.00 10.00      B   
ATOM   3946  CD  ARG B 148      22.023  10.987 -23.333  1.00 10.00      B   
ATOM   3947  NE  ARG B 148      22.635  12.316 -23.376  1.00 10.00      B   
ATOM   3948  HE  ARG B 148      23.598  12.376 -23.197  1.00 10.00      B   
ATOM   3949  CZ  ARG B 148      21.967  13.438 -23.648  1.00 10.00      B   
ATOM   3950  NH1 ARG B 148      20.666  13.400 -23.908  1.00 10.00      B   
ATOM   3951 HH11 ARG B 148      20.145  12.483 -23.900  1.00 10.00      B   
ATOM   3952 HH12 ARG B 148      20.144  14.285 -24.121  1.00 10.00      B   
ATOM   3953  NH2 ARG B 148      22.611  14.598 -23.660  1.00 10.00      B   
ATOM   3954 HH21 ARG B 148      23.636  14.631 -23.459  1.00 10.00      B   
ATOM   3955 HH22 ARG B 148      22.098  15.483 -23.869  1.00 10.00      B   
ATOM   3956  C   ARG B 148      25.948   8.944 -25.636  1.00 10.00      B   
ATOM   3957  O   ARG B 148      25.508   8.667 -26.752  1.00 10.00      B   
ATOM   3958  N   TRP B 149      27.197   9.350 -25.424  1.00 10.00      B   
ATOM   3959  HN  TRP B 149      27.490   9.523 -24.505  1.00 10.00      B   
ATOM   3960  CA  TRP B 149      28.147   9.544 -26.510  1.00 10.00      B   
ATOM   3961  CB  TRP B 149      29.339  10.382 -26.037  1.00 10.00      B   
ATOM   3962  CG  TRP B 149      28.992  11.823 -25.805  1.00 10.00      B   
ATOM   3963  CD1 TRP B 149      28.595  12.392 -24.630  1.00 10.00      B   
ATOM   3964  CD2 TRP B 149      28.999  12.875 -26.778  1.00 10.00      B   
ATOM   3965  NE1 TRP B 149      28.357  13.733 -24.810  1.00 10.00      B   
ATOM   3966  HE1 TRP B 149      28.063  14.359 -24.112  1.00 10.00      B   
ATOM   3967  CE2 TRP B 149      28.599  14.055 -26.121  1.00 10.00      B   
ATOM   3968  CE3 TRP B 149      29.307  12.932 -28.142  1.00 10.00      B   
ATOM   3969  CZ2 TRP B 149      28.497  15.278 -26.782  1.00 10.00      B   
ATOM   3970  CZ3 TRP B 149      29.206  14.145 -28.796  1.00 10.00      B   
ATOM   3971  CH2 TRP B 149      28.805  15.302 -28.116  1.00 10.00      B   
ATOM   3972  C   TRP B 149      28.615   8.223 -27.117  1.00 10.00      B   
ATOM   3973  O   TRP B 149      29.231   8.207 -28.182  1.00 10.00      B   
ATOM   3974  N   VAL B 150      28.334   7.115 -26.438  1.00 10.00      B   
ATOM   3975  HN  VAL B 150      27.857   7.180 -25.585  1.00 10.00      B   
ATOM   3976  CA  VAL B 150      28.717   5.802 -26.947  1.00 10.00      B   
ATOM   3977  CB  VAL B 150      29.577   4.974 -25.962  1.00 10.00      B   
ATOM   3978  CG1 VAL B 150      30.926   5.642 -25.737  1.00 10.00      B   
ATOM   3979  CG2 VAL B 150      28.862   4.748 -24.641  1.00 10.00      B   
ATOM   3980  C   VAL B 150      27.487   5.022 -27.409  1.00 10.00      B   
ATOM   3981  O   VAL B 150      27.467   3.787 -27.396  1.00 10.00      B   
ATOM   3982  N   LYS B 151      26.469   5.777 -27.825  1.00 10.00      B   
ATOM   3983  HN  LYS B 151      26.569   6.753 -27.792  1.00 10.00      B   
ATOM   3984  CA  LYS B 151      25.212   5.222 -28.326  1.00 10.00      B   
ATOM   3985  CB  LYS B 151      25.430   4.371 -29.581  1.00 10.00      B   
ATOM   3986  CG  LYS B 151      26.101   5.126 -30.716  1.00 10.00      B   
ATOM   3987  CD  LYS B 151      26.345   4.235 -31.918  1.00 10.00      B   
ATOM   3988  CE  LYS B 151      27.215   4.939 -32.947  1.00 10.00      B   
ATOM   3989  NZ  LYS B 151      27.469   4.084 -34.132  1.00 10.00      B   
ATOM   3990  HZ1 LYS B 151      27.911   3.187 -33.841  1.00 10.00      B   
ATOM   3991  HZ2 LYS B 151      28.103   4.570 -34.800  1.00 10.00      B   
ATOM   3992  HZ3 LYS B 151      26.574   3.874 -34.614  1.00 10.00      B   
ATOM   3993  C   LYS B 151      24.428   4.462 -27.258  1.00 10.00      B   
ATOM   3994  O   LYS B 151      24.005   3.326 -27.474  1.00 10.00      B   
ATOM   3995  N   VAL B 152      24.239   5.095 -26.107  1.00 10.00      B   
ATOM   3996  HN  VAL B 152      24.613   5.991 -25.990  1.00 10.00      B   
ATOM   3997  CA  VAL B 152      23.487   4.493 -25.011  1.00 10.00      B   
ATOM   3998  CB  VAL B 152      24.349   4.331 -23.738  1.00 10.00      B   
ATOM   3999  CG1 VAL B 152      23.522   3.771 -22.588  1.00 10.00      B   
ATOM   4000  CG2 VAL B 152      25.543   3.430 -24.018  1.00 10.00      B   
ATOM   4001  C   VAL B 152      22.260   5.350 -24.704  1.00 10.00      B   
ATOM   4002  O   VAL B 152      22.388   6.533 -24.383  1.00 10.00      B   
ATOM   4003  N   PRO B 153      21.055   4.769 -24.822  1.00 10.00      B   
ATOM   4004  CA  PRO B 153      19.796   5.482 -24.568  1.00 10.00      B   
ATOM   4005  CB  PRO B 153      18.736   4.532 -25.133  1.00 10.00      B   
ATOM   4006  CG  PRO B 153      19.350   3.179 -25.025  1.00 10.00      B   
ATOM   4007  CD  PRO B 153      20.828   3.368 -25.224  1.00 10.00      B   
ATOM   4008  C   PRO B 153      19.552   5.735 -23.078  1.00 10.00      B   
ATOM   4009  O   PRO B 153      18.673   5.125 -22.465  1.00 10.00      B   
ATOM   4010  N   VAL B 154      20.329   6.642 -22.503  1.00 10.00      B   
ATOM   4011  HN  VAL B 154      21.009   7.099 -23.049  1.00 10.00      B   
ATOM   4012  CA  VAL B 154      20.205   6.976 -21.091  1.00 10.00      B   
ATOM   4013  CB  VAL B 154      21.432   7.767 -20.587  1.00 10.00      B   
ATOM   4014  CG1 VAL B 154      21.342   8.024 -19.087  1.00 10.00      B   
ATOM   4015  CG2 VAL B 154      22.716   7.023 -20.926  1.00 10.00      B   
ATOM   4016  C   VAL B 154      18.930   7.773 -20.831  1.00 10.00      B   
ATOM   4017  O   VAL B 154      18.267   7.583 -19.812  1.00 10.00      B   
ATOM   4018  N   ASP B 155      18.577   8.638 -21.778  1.00 10.00      B   
ATOM   4019  HN  ASP B 155      19.136   8.718 -22.580  1.00 10.00      B   
ATOM   4020  CA  ASP B 155      17.381   9.471 -21.658  1.00 10.00      B   
ATOM   4021  CB  ASP B 155      17.207  10.360 -22.893  1.00 10.00      B   
ATOM   4022  CG  ASP B 155      18.339  11.343 -23.087  1.00 10.00      B   
ATOM   4023  OD1 ASP B 155      19.058  11.231 -24.108  1.00 10.00      B   
ATOM   4024  OD2 ASP B 155      18.526  12.222 -22.224  1.00 10.00      B   
ATOM   4025  C   ASP B 155      16.144   8.606 -21.489  1.00 10.00      B   
ATOM   4026  O   ASP B 155      15.323   8.835 -20.598  1.00 10.00      B   
ATOM   4027  N   THR B 156      16.026   7.607 -22.347  1.00 10.00      B   
ATOM   4028  HN  THR B 156      16.717   7.483 -23.030  1.00 10.00      B   
ATOM   4029  CA  THR B 156      14.900   6.693 -22.310  1.00 10.00      B   
ATOM   4030  CB  THR B 156      14.882   5.812 -23.571  1.00 10.00      B   
ATOM   4031  OG1 THR B 156      15.293   6.604 -24.697  1.00 10.00      B   
ATOM   4032  HG1 THR B 156      14.635   7.300 -24.859  1.00 10.00      B   
ATOM   4033  CG2 THR B 156      13.484   5.264 -23.820  1.00 10.00      B   
ATOM   4034  C   THR B 156      14.960   5.813 -21.063  1.00 10.00      B   
ATOM   4035  O   THR B 156      13.938   5.551 -20.427  1.00 10.00      B   
ATOM   4036  N   LEU B 157      16.166   5.383 -20.707  1.00 10.00      B   
ATOM   4037  HN  LEU B 157      16.943   5.634 -21.250  1.00 10.00      B   
ATOM   4038  CA  LEU B 157      16.367   4.540 -19.536  1.00 10.00      B   
ATOM   4039  CB  LEU B 157      17.826   4.095 -19.445  1.00 10.00      B   
ATOM   4040  CG  LEU B 157      18.169   3.149 -18.296  1.00 10.00      B   
ATOM   4041  CD1 LEU B 157      17.499   1.799 -18.492  1.00 10.00      B   
ATOM   4042  CD2 LEU B 157      19.675   2.994 -18.162  1.00 10.00      B   
ATOM   4043  C   LEU B 157      15.961   5.271 -18.261  1.00 10.00      B   
ATOM   4044  O   LEU B 157      15.251   4.719 -17.420  1.00 10.00      B   
ATOM   4045  N   ALA B 158      16.407   6.518 -18.131  1.00 10.00      B   
ATOM   4046  HN  ALA B 158      16.977   6.896 -18.837  1.00 10.00      B   
ATOM   4047  CA  ALA B 158      16.086   7.338 -16.967  1.00 10.00      B   
ATOM   4048  CB  ALA B 158      16.757   8.697 -17.073  1.00 10.00      B   
ATOM   4049  C   ALA B 158      14.579   7.511 -16.840  1.00 10.00      B   
ATOM   4050  O   ALA B 158      14.023   7.451 -15.741  1.00 10.00      B   
ATOM   4051  N   MET B 159      13.919   7.715 -17.976  1.00 10.00      B   
ATOM   4052  HN  MET B 159      14.422   7.754 -18.818  1.00 10.00      B   
ATOM   4053  CA  MET B 159      12.472   7.884 -18.005  1.00 10.00      B   
ATOM   4054  CB  MET B 159      11.998   8.231 -19.417  1.00 10.00      B   
ATOM   4055  CG  MET B 159      11.748   9.713 -19.637  1.00 10.00      B   
ATOM   4056  SD  MET B 159      10.200  10.281 -18.900  1.00 10.00      B   
ATOM   4057  CE  MET B 159       9.006   9.457 -19.953  1.00 10.00      B   
ATOM   4058  C   MET B 159      11.782   6.616 -17.515  1.00 10.00      B   
ATOM   4059  O   MET B 159      10.841   6.677 -16.720  1.00 10.00      B   
ATOM   4060  N   MET B 160      12.275   5.471 -17.978  1.00 10.00      B   
ATOM   4061  HN  MET B 160      13.032   5.497 -18.603  1.00 10.00      B   
ATOM   4062  CA  MET B 160      11.726   4.176 -17.592  1.00 10.00      B   
ATOM   4063  CB  MET B 160      12.392   3.055 -18.395  1.00 10.00      B   
ATOM   4064  CG  MET B 160      11.855   1.662 -18.102  1.00 10.00      B   
ATOM   4065  SD  MET B 160      12.814   0.368 -18.914  1.00 10.00      B   
ATOM   4066  CE  MET B 160      11.862  -1.085 -18.477  1.00 10.00      B   
ATOM   4067  C   MET B 160      11.915   3.937 -16.099  1.00 10.00      B   
ATOM   4068  O   MET B 160      10.983   3.524 -15.409  1.00 10.00      B   
ATOM   4069  N   LEU B 161      13.117   4.218 -15.604  1.00 10.00      B   
ATOM   4070  HN  LEU B 161      13.822   4.548 -16.210  1.00 10.00      B   
ATOM   4071  CA  LEU B 161      13.426   4.040 -14.191  1.00 10.00      B   
ATOM   4072  CB  LEU B 161      14.900   4.346 -13.923  1.00 10.00      B   
ATOM   4073  CG  LEU B 161      15.907   3.389 -14.563  1.00 10.00      B   
ATOM   4074  CD1 LEU B 161      17.312   3.969 -14.497  1.00 10.00      B   
ATOM   4075  CD2 LEU B 161      15.855   2.024 -13.891  1.00 10.00      B   
ATOM   4076  C   LEU B 161      12.530   4.918 -13.323  1.00 10.00      B   
ATOM   4077  O   LEU B 161      12.062   4.493 -12.264  1.00 10.00      B   
ATOM   4078  N   SER B 162      12.281   6.139 -13.787  1.00 10.00      B   
ATOM   4079  HN  SER B 162      12.687   6.420 -14.636  1.00 10.00      B   
ATOM   4080  CA  SER B 162      11.424   7.070 -13.063  1.00 10.00      B   
ATOM   4081  CB  SER B 162      11.445   8.450 -13.728  1.00 10.00      B   
ATOM   4082  OG  SER B 162      12.769   8.951 -13.841  1.00 10.00      B   
ATOM   4083  HG  SER B 162      13.290   8.358 -14.400  1.00 10.00      B   
ATOM   4084  C   SER B 162       9.996   6.533 -13.000  1.00 10.00      B   
ATOM   4085  O   SER B 162       9.322   6.639 -11.973  1.00 10.00      B   
ATOM   4086  N   ILE B 163       9.545   5.946 -14.104  1.00 10.00      B   
ATOM   4087  HN  ILE B 163      10.131   5.897 -14.891  1.00 10.00      B   
ATOM   4088  CA  ILE B 163       8.208   5.372 -14.181  1.00 10.00      B   
ATOM   4089  CB  ILE B 163       7.871   4.931 -15.625  1.00 10.00      B   
ATOM   4090  CG1 ILE B 163       7.747   6.154 -16.539  1.00 10.00      B   
ATOM   4091  CG2 ILE B 163       6.592   4.102 -15.662  1.00 10.00      B   
ATOM   4092  CD1 ILE B 163       7.628   5.814 -18.010  1.00 10.00      B   
ATOM   4093  C   ILE B 163       8.098   4.174 -13.240  1.00 10.00      B   
ATOM   4094  O   ILE B 163       7.103   4.014 -12.531  1.00 10.00      B   
ATOM   4095  N   ALA B 164       9.141   3.349 -13.230  1.00 10.00      B   
ATOM   4096  HN  ALA B 164       9.901   3.537 -13.826  1.00 10.00      B   
ATOM   4097  CA  ALA B 164       9.185   2.168 -12.377  1.00 10.00      B   
ATOM   4098  CB  ALA B 164      10.471   1.388 -12.613  1.00 10.00      B   
ATOM   4099  C   ALA B 164       9.056   2.553 -10.907  1.00 10.00      B   
ATOM   4100  O   ALA B 164       8.346   1.898 -10.146  1.00 10.00      B   
ATOM   4101  N   LEU B 165       9.727   3.636 -10.521  1.00 10.00      B   
ATOM   4102  HN  LEU B 165      10.271   4.120 -11.180  1.00 10.00      B   
ATOM   4103  CA  LEU B 165       9.682   4.114  -9.142  1.00 10.00      B   
ATOM   4104  CB  LEU B 165      10.684   5.252  -8.926  1.00 10.00      B   
ATOM   4105  CG  LEU B 165      12.163   4.858  -8.898  1.00 10.00      B   
ATOM   4106  CD1 LEU B 165      13.037   6.090  -8.721  1.00 10.00      B   
ATOM   4107  CD2 LEU B 165      12.431   3.846  -7.793  1.00 10.00      B   
ATOM   4108  C   LEU B 165       8.277   4.571  -8.758  1.00 10.00      B   
ATOM   4109  O   LEU B 165       7.887   4.497  -7.595  1.00 10.00      B   
ATOM   4110  N   ARG B 166       7.519   5.039  -9.740  1.00 10.00      B   
ATOM   4111  HN  ARG B 166       7.882   5.069 -10.651  1.00 10.00      B   
ATOM   4112  CA  ARG B 166       6.159   5.503  -9.497  1.00 10.00      B   
ATOM   4113  CB  ARG B 166       5.735   6.540 -10.539  1.00 10.00      B   
ATOM   4114  CG  ARG B 166       6.546   7.824 -10.505  1.00 10.00      B   
ATOM   4115  CD  ARG B 166       5.982   8.852 -11.470  1.00 10.00      B   
ATOM   4116  NE  ARG B 166       6.963   9.879 -11.813  1.00 10.00      B   
ATOM   4117  HE  ARG B 166       7.323  10.426 -11.075  1.00 10.00      B   
ATOM   4118  CZ  ARG B 166       7.388  10.112 -13.052  1.00 10.00      B   
ATOM   4119  NH1 ARG B 166       6.918   9.392 -14.067  1.00 10.00      B   
ATOM   4120 HH11 ARG B 166       6.206   8.645 -13.898  1.00 10.00      B   
ATOM   4121 HH12 ARG B 166       7.258   9.571 -15.037  1.00 10.00      B   
ATOM   4122  NH2 ARG B 166       8.272  11.075 -13.276  1.00 10.00      B   
ATOM   4123 HH21 ARG B 166       8.608  11.267 -14.246  1.00 10.00      B   
ATOM   4124 HH22 ARG B 166       8.633  11.652 -12.483  1.00 10.00      B   
ATOM   4125  C   ARG B 166       5.181   4.335  -9.488  1.00 10.00      B   
ATOM   4126  O   ARG B 166       4.012   4.495  -9.143  1.00 10.00      B   
ATOM   4127  N   PHE B 167       5.666   3.165  -9.884  1.00 10.00      B   
ATOM   4128  HN  PHE B 167       6.602   3.109 -10.175  1.00 10.00      B   
ATOM   4129  CA  PHE B 167       4.840   1.965  -9.913  1.00 10.00      B   
ATOM   4130  CB  PHE B 167       5.100   1.150 -11.183  1.00 10.00      B   
ATOM   4131  CG  PHE B 167       4.157   1.456 -12.314  1.00 10.00      B   
ATOM   4132  CD1 PHE B 167       4.637   1.668 -13.598  1.00 10.00      B   
ATOM   4133  CD2 PHE B 167       2.791   1.525 -12.094  1.00 10.00      B   
ATOM   4134  CE1 PHE B 167       3.770   1.944 -14.640  1.00 10.00      B   
ATOM   4135  CE2 PHE B 167       1.919   1.802 -13.131  1.00 10.00      B   
ATOM   4136  CZ  PHE B 167       2.409   2.011 -14.406  1.00 10.00      B   
ATOM   4137  C   PHE B 167       5.089   1.104  -8.682  1.00 10.00      B   
ATOM   4138  O   PHE B 167       4.286   0.230  -8.356  1.00 10.00      B   
ATOM   4139  N   VAL B 168       6.201   1.364  -7.999  1.00 10.00      B   
ATOM   4140  HN  VAL B 168       6.799   2.073  -8.316  1.00 10.00      B   
ATOM   4141  CA  VAL B 168       6.565   0.614  -6.795  1.00 10.00      B   
ATOM   4142  CB  VAL B 168       7.896   1.101  -6.173  1.00 10.00      B   
ATOM   4143  CG1 VAL B 168       8.199   0.361  -4.878  1.00 10.00      B   
ATOM   4144  CG2 VAL B 168       9.039   0.930  -7.160  1.00 10.00      B   
ATOM   4145  C   VAL B 168       5.448   0.621  -5.741  1.00 10.00      B   
ATOM   4146  O   VAL B 168       5.003  -0.447  -5.312  1.00 10.00      B   
ATOM   4147  N   PRO B 169       4.972   1.811  -5.305  1.00 10.00      B   
ATOM   4148  CA  PRO B 169       3.901   1.904  -4.304  1.00 10.00      B   
ATOM   4149  CB  PRO B 169       3.722   3.412  -4.092  1.00 10.00      B   
ATOM   4150  CG  PRO B 169       4.979   4.027  -4.601  1.00 10.00      B   
ATOM   4151  CD  PRO B 169       5.433   3.148  -5.727  1.00 10.00      B   
ATOM   4152  C   PRO B 169       2.601   1.288  -4.811  1.00 10.00      B   
ATOM   4153  O   PRO B 169       1.897   0.606  -4.068  1.00 10.00      B   
ATOM   4154  N   THR B 170       2.304   1.515  -6.084  1.00 10.00      B   
ATOM   4155  HN  THR B 170       2.914   2.057  -6.630  1.00 10.00      B   
ATOM   4156  CA  THR B 170       1.096   0.989  -6.701  1.00 10.00      B   
ATOM   4157  CB  THR B 170       0.973   1.497  -8.143  1.00 10.00      B   
ATOM   4158  OG1 THR B 170       1.874   2.598  -8.319  1.00 10.00      B   
ATOM   4159  HG1 THR B 170       1.594   3.124  -9.078  1.00 10.00      B   
ATOM   4160  CG2 THR B 170      -0.448   1.959  -8.420  1.00 10.00      B   
ATOM   4161  C   THR B 170       1.108  -0.537  -6.703  1.00 10.00      B   
ATOM   4162  O   THR B 170       0.126  -1.176  -6.325  1.00 10.00      B   
ATOM   4163  N   LEU B 171       2.228  -1.117  -7.119  1.00 10.00      B   
ATOM   4164  HN  LEU B 171       2.984  -0.553  -7.410  1.00 10.00      B   
ATOM   4165  CA  LEU B 171       2.367  -2.567  -7.161  1.00 10.00      B   
ATOM   4166  CB  LEU B 171       3.640  -2.972  -7.903  1.00 10.00      B   
ATOM   4167  CG  LEU B 171       3.644  -2.715  -9.411  1.00 10.00      B   
ATOM   4168  CD1 LEU B 171       5.046  -2.872  -9.978  1.00 10.00      B   
ATOM   4169  CD2 LEU B 171       2.670  -3.647 -10.119  1.00 10.00      B   
ATOM   4170  C   LEU B 171       2.367  -3.148  -5.754  1.00 10.00      B   
ATOM   4171  O   LEU B 171       1.858  -4.244  -5.526  1.00 10.00      B   
ATOM   4172  N   MET B 172       2.935  -2.400  -4.814  1.00 10.00      B   
ATOM   4173  HN  MET B 172       3.332  -1.537  -5.067  1.00 10.00      B   
ATOM   4174  CA  MET B 172       2.991  -2.827  -3.422  1.00 10.00      B   
ATOM   4175  CB  MET B 172       3.767  -1.809  -2.583  1.00 10.00      B   
ATOM   4176  CG  MET B 172       3.844  -2.146  -1.102  1.00 10.00      B   
ATOM   4177  SD  MET B 172       4.554  -0.810  -0.123  1.00 10.00      B   
ATOM   4178  CE  MET B 172       3.325   0.472  -0.362  1.00 10.00      B   
ATOM   4179  C   MET B 172       1.583  -2.994  -2.869  1.00 10.00      B   
ATOM   4180  O   MET B 172       1.274  -3.997  -2.222  1.00 10.00      B   
ATOM   4181  N   ASP B 173       0.728  -2.012  -3.142  1.00 10.00      B   
ATOM   4182  HN  ASP B 173       1.036  -1.238  -3.667  1.00 10.00      B   
ATOM   4183  CA  ASP B 173      -0.654  -2.052  -2.679  1.00 10.00      B   
ATOM   4184  CB  ASP B 173      -1.337  -0.696  -2.871  1.00 10.00      B   
ATOM   4185  CG  ASP B 173      -2.090  -0.239  -1.637  1.00 10.00      B   
ATOM   4186  OD1 ASP B 173      -3.247  -0.670  -1.435  1.00 10.00      B   
ATOM   4187  OD2 ASP B 173      -1.518   0.555  -0.858  1.00 10.00      B   
ATOM   4188  C   ASP B 173      -1.426  -3.125  -3.429  1.00 10.00      B   
ATOM   4189  O   ASP B 173      -2.164  -3.903  -2.826  1.00 10.00      B   
ATOM   4190  N   GLU B 174      -1.228  -3.168  -4.745  1.00 10.00      B   
ATOM   4191  HN  GLU B 174      -0.617  -2.515  -5.154  1.00 10.00      B   
ATOM   4192  CA  GLU B 174      -1.893  -4.139  -5.605  1.00 10.00      B   
ATOM   4193  CB  GLU B 174      -1.434  -3.952  -7.054  1.00 10.00      B   
ATOM   4194  CG  GLU B 174      -2.394  -4.503  -8.095  1.00 10.00      B   
ATOM   4195  CD  GLU B 174      -3.673  -3.697  -8.191  1.00 10.00      B   
ATOM   4196  OE1 GLU B 174      -3.609  -2.520  -8.616  1.00 10.00      B   
ATOM   4197  OE2 GLU B 174      -4.747  -4.237  -7.853  1.00 10.00      B   
ATOM   4198  C   GLU B 174      -1.600  -5.565  -5.144  1.00 10.00      B   
ATOM   4199  O   GLU B 174      -2.512  -6.377  -5.003  1.00 10.00      B   
ATOM   4200  N   ALA B 175      -0.323  -5.856  -4.896  1.00 10.00      B   
ATOM   4201  HN  ALA B 175       0.360  -5.159  -5.024  1.00 10.00      B   
ATOM   4202  CA  ALA B 175       0.092  -7.183  -4.448  1.00 10.00      B   
ATOM   4203  CB  ALA B 175       1.604  -7.250  -4.284  1.00 10.00      B   
ATOM   4204  C   ALA B 175      -0.608  -7.570  -3.151  1.00 10.00      B   
ATOM   4205  O   ALA B 175      -1.025  -8.714  -2.978  1.00 10.00      B   
ATOM   4206  N   THR B 176      -0.745  -6.609  -2.247  1.00 10.00      B   
ATOM   4207  HN  THR B 176      -0.400  -5.710  -2.441  1.00 10.00      B   
ATOM   4208  CA  THR B 176      -1.405  -6.852  -0.977  1.00 10.00      B   
ATOM   4209  CB  THR B 176      -1.161  -5.691   0.007  1.00 10.00      B   
ATOM   4210  OG1 THR B 176       0.252  -5.483   0.146  1.00 10.00      B   
ATOM   4211  HG1 THR B 176       0.444  -4.537   0.083  1.00 10.00      B   
ATOM   4212  CG2 THR B 176      -1.754  -6.007   1.374  1.00 10.00      B   
ATOM   4213  C   THR B 176      -2.903  -7.056  -1.186  1.00 10.00      B   
ATOM   4214  O   THR B 176      -3.503  -7.952  -0.592  1.00 10.00      B   
ATOM   4215  N   LYS B 177      -3.492  -6.237  -2.051  1.00 10.00      B   
ATOM   4216  HN  LYS B 177      -2.951  -5.550  -2.505  1.00 10.00      B   
ATOM   4217  CA  LYS B 177      -4.916  -6.326  -2.348  1.00 10.00      B   
ATOM   4218  CB  LYS B 177      -5.349  -5.202  -3.289  1.00 10.00      B   
ATOM   4219  CG  LYS B 177      -5.475  -3.839  -2.634  1.00 10.00      B   
ATOM   4220  CD  LYS B 177      -6.067  -2.828  -3.602  1.00 10.00      B   
ATOM   4221  CE  LYS B 177      -6.240  -1.470  -2.947  1.00 10.00      B   
ATOM   4222  NZ  LYS B 177      -6.987  -0.525  -3.818  1.00 10.00      B   
ATOM   4223  HZ1 LYS B 177      -7.066   0.400  -3.354  1.00 10.00      B   
ATOM   4224  HZ2 LYS B 177      -7.944  -0.888  -4.008  1.00 10.00      B   
ATOM   4225  HZ3 LYS B 177      -6.493  -0.405  -4.723  1.00 10.00      B   
ATOM   4226  C   LYS B 177      -5.266  -7.674  -2.965  1.00 10.00      B   
ATOM   4227  O   LYS B 177      -6.160  -8.365  -2.483  1.00 10.00      B   
ATOM   4228  N   ILE B 178      -4.550  -8.047  -4.023  1.00 10.00      B   
ATOM   4229  HN  ILE B 178      -3.847  -7.448  -4.361  1.00 10.00      B   
ATOM   4230  CA  ILE B 178      -4.791  -9.315  -4.702  1.00 10.00      B   
ATOM   4231  CB  ILE B 178      -3.870  -9.500  -5.927  1.00 10.00      B   
ATOM   4232  CG1 ILE B 178      -4.030  -8.332  -6.905  1.00 10.00      B   
ATOM   4233  CG2 ILE B 178      -4.171 -10.821  -6.624  1.00 10.00      B   
ATOM   4234  CD1 ILE B 178      -3.026  -8.335  -8.040  1.00 10.00      B   
ATOM   4235  C   ILE B 178      -4.606 -10.492  -3.747  1.00 10.00      B   
ATOM   4236  O   ILE B 178      -5.469 -11.366  -3.655  1.00 10.00      B   
ATOM   4237  N   MET B 179      -3.487 -10.495  -3.027  1.00 10.00      B   
ATOM   4238  HN  MET B 179      -2.849  -9.758  -3.140  1.00 10.00      B   
ATOM   4239  CA  MET B 179      -3.182 -11.558  -2.071  1.00 10.00      B   
ATOM   4240  CB  MET B 179      -1.868 -11.252  -1.348  1.00 10.00      B   
ATOM   4241  CG  MET B 179      -1.488 -12.264  -0.279  1.00 10.00      B   
ATOM   4242  SD  MET B 179      -0.066 -11.739   0.695  1.00 10.00      B   
ATOM   4243  CE  MET B 179      -0.749 -10.320   1.550  1.00 10.00      B   
ATOM   4244  C   MET B 179      -4.305 -11.704  -1.050  1.00 10.00      B   
ATOM   4245  O   MET B 179      -4.748 -12.811  -0.748  1.00 10.00      B   
ATOM   4246  N   ASN B 180      -4.767 -10.574  -0.534  1.00 10.00      B   
ATOM   4247  HN  ASN B 180      -4.376  -9.719  -0.825  1.00 10.00      B   
ATOM   4248  CA  ASN B 180      -5.836 -10.567   0.454  1.00 10.00      B   
ATOM   4249  CB  ASN B 180      -5.962  -9.193   1.121  1.00 10.00      B   
ATOM   4250  CG  ASN B 180      -4.983  -8.999   2.265  1.00 10.00      B   
ATOM   4251  OD1 ASN B 180      -4.496  -9.965   2.856  1.00 10.00      B   
ATOM   4252  ND2 ASN B 180      -4.706  -7.750   2.600  1.00 10.00      B   
ATOM   4253 HD21 ASN B 180      -5.145  -7.029   2.102  1.00 10.00      B   
ATOM   4254 HD22 ASN B 180      -4.075  -7.595   3.334  1.00 10.00      B   
ATOM   4255  C   ASN B 180      -7.168 -10.979  -0.162  1.00 10.00      B   
ATOM   4256  O   ASN B 180      -7.928 -11.737   0.441  1.00 10.00      B   
ATOM   4257  N   ALA B 181      -7.439 -10.487  -1.365  1.00 10.00      B   
ATOM   4258  HN  ALA B 181      -6.785  -9.890  -1.795  1.00 10.00      B   
ATOM   4259  CA  ALA B 181      -8.680 -10.798  -2.066  1.00 10.00      B   
ATOM   4260  CB  ALA B 181      -8.778 -10.002  -3.359  1.00 10.00      B   
ATOM   4261  C   ALA B 181      -8.799 -12.292  -2.347  1.00 10.00      B   
ATOM   4262  O   ALA B 181      -9.877 -12.876  -2.213  1.00 10.00      B   
ATOM   4263  N   GLN B 182      -7.692 -12.909  -2.741  1.00 10.00      B   
ATOM   4264  HN  GLN B 182      -6.866 -12.387  -2.854  1.00 10.00      B   
ATOM   4265  CA  GLN B 182      -7.681 -14.339  -3.024  1.00 10.00      B   
ATOM   4266  CB  GLN B 182      -6.415 -14.744  -3.786  1.00 10.00      B   
ATOM   4267  CG  GLN B 182      -6.215 -14.005  -5.100  1.00 10.00      B   
ATOM   4268  CD  GLN B 182      -7.193 -14.425  -6.185  1.00 10.00      B   
ATOM   4269  OE1 GLN B 182      -8.320 -14.843  -5.908  1.00 10.00      B   
ATOM   4270  NE2 GLN B 182      -6.764 -14.326  -7.429  1.00 10.00      B   
ATOM   4271 HE21 GLN B 182      -5.851 -13.994  -7.579  1.00 10.00      B   
ATOM   4272 HE22 GLN B 182      -7.372 -14.584  -8.154  1.00 10.00      B   
ATOM   4273  C   GLN B 182      -7.813 -15.139  -1.732  1.00 10.00      B   
ATOM   4274  O   GLN B 182      -8.612 -16.072  -1.653  1.00 10.00      B   
ATOM   4275  N   ARG B 183      -7.044 -14.744  -0.715  1.00 10.00      B   
ATOM   4276  HN  ARG B 183      -6.435 -13.985  -0.847  1.00 10.00      B   
ATOM   4277  CA  ARG B 183      -7.066 -15.407   0.589  1.00 10.00      B   
ATOM   4278  CB  ARG B 183      -6.056 -14.737   1.532  1.00 10.00      B   
ATOM   4279  CG  ARG B 183      -6.194 -15.128   2.998  1.00 10.00      B   
ATOM   4280  CD  ARG B 183      -5.022 -15.970   3.477  1.00 10.00      B   
ATOM   4281  NE  ARG B 183      -3.805 -15.178   3.654  1.00 10.00      B   
ATOM   4282  HE  ARG B 183      -3.788 -14.285   3.245  1.00 10.00      B   
ATOM   4283  CZ  ARG B 183      -2.742 -15.582   4.350  1.00 10.00      B   
ATOM   4284  NH1 ARG B 183      -2.740 -16.767   4.946  1.00 10.00      B   
ATOM   4285 HH11 ARG B 183      -3.579 -17.400   4.883  1.00 10.00      B   
ATOM   4286 HH12 ARG B 183      -1.904 -17.078   5.486  1.00 10.00      B   
ATOM   4287  NH2 ARG B 183      -1.682 -14.786   4.462  1.00 10.00      B   
ATOM   4288 HH21 ARG B 183      -1.680 -13.844   4.013  1.00 10.00      B   
ATOM   4289 HH22 ARG B 183      -0.841 -15.099   5.003  1.00 10.00      B   
ATOM   4290  C   ARG B 183      -8.466 -15.360   1.199  1.00 10.00      B   
ATOM   4291  O   ARG B 183      -8.873 -16.273   1.923  1.00 10.00      B   
ATOM   4292  N   ALA B 184      -9.192 -14.287   0.900  1.00 10.00      B   
ATOM   4293  HN  ALA B 184      -8.799 -13.590   0.328  1.00 10.00      B   
ATOM   4294  CA  ALA B 184     -10.548 -14.101   1.406  1.00 10.00      B   
ATOM   4295  CB  ALA B 184     -11.075 -12.728   1.021  1.00 10.00      B   
ATOM   4296  C   ALA B 184     -11.488 -15.190   0.899  1.00 10.00      B   
ATOM   4297  O   ALA B 184     -12.473 -15.522   1.555  1.00 10.00      B   
ATOM   4298  N   ARG B 185     -11.173 -15.746  -0.264  1.00 10.00      B   
ATOM   4299  HN  ARG B 185     -10.366 -15.447  -0.736  1.00 10.00      B   
ATOM   4300  CA  ARG B 185     -11.990 -16.798  -0.852  1.00 10.00      B   
ATOM   4301  CB  ARG B 185     -12.250 -16.517  -2.337  1.00 10.00      B   
ATOM   4302  CG  ARG B 185     -13.447 -17.266  -2.907  1.00 10.00      B   
ATOM   4303  CD  ARG B 185     -13.469 -17.214  -4.428  1.00 10.00      B   
ATOM   4304  NE  ARG B 185     -14.043 -15.967  -4.935  1.00 10.00      B   
ATOM   4305  HE  ARG B 185     -14.170 -15.232  -4.286  1.00 10.00      B   
ATOM   4306  CZ  ARG B 185     -14.384 -15.769  -6.216  1.00 10.00      B   
ATOM   4307  NH1 ARG B 185     -14.206 -16.734  -7.118  1.00 10.00      B   
ATOM   4308 HH11 ARG B 185     -14.472 -16.577  -8.128  1.00 10.00      B   
ATOM   4309 HH12 ARG B 185     -13.800 -17.646  -6.832  1.00 10.00      B   
ATOM   4310  NH2 ARG B 185     -14.909 -14.608  -6.590  1.00 10.00      B   
ATOM   4311 HH21 ARG B 185     -15.172 -14.449  -7.589  1.00 10.00      B   
ATOM   4312 HH22 ARG B 185     -15.051 -13.848  -5.891  1.00 10.00      B   
ATOM   4313  C   ARG B 185     -11.314 -18.155  -0.669  1.00 10.00      B   
ATOM   4314  O   ARG B 185     -11.501 -19.072  -1.466  1.00 10.00      B   
ATOM   4315  N   GLY B 186     -10.516 -18.274   0.383  1.00 10.00      B   
ATOM   4316  HN  GLY B 186     -10.380 -17.502   0.972  1.00 10.00      B   
ATOM   4317  CA  GLY B 186      -9.827 -19.518   0.656  1.00 10.00      B   
ATOM   4318  C   GLY B 186      -8.367 -19.457   0.254  1.00 10.00      B   
ATOM   4319  O   GLY B 186      -7.925 -18.463  -0.317  1.00 10.00      B   
ATOM   4320  N   VAL B 187      -7.626 -20.528   0.539  1.00 10.00      B   
ATOM   4321  HN  VAL B 187      -8.053 -21.297   0.972  1.00 10.00      B   
ATOM   4322  CA  VAL B 187      -6.200 -20.608   0.216  1.00 10.00      B   
ATOM   4323  CB  VAL B 187      -5.905 -20.331  -1.278  1.00 10.00      B   
ATOM   4324  CG1 VAL B 187      -4.407 -20.234  -1.535  1.00 10.00      B   
ATOM   4325  CG2 VAL B 187      -6.518 -21.416  -2.149  1.00 10.00      B   
ATOM   4326  C   VAL B 187      -5.362 -19.698   1.111  1.00 10.00      B   
ATOM   4327  O   VAL B 187      -5.607 -18.497   1.216  1.00 10.00      B   
ATOM   4328  N   ASP B 188      -4.387 -20.287   1.778  1.00 10.00      B   
ATOM   4329  HN  ASP B 188      -4.250 -21.252   1.677  1.00 10.00      B   
ATOM   4330  CA  ASP B 188      -3.511 -19.531   2.652  1.00 10.00      B   
ATOM   4331  CB  ASP B 188      -3.373 -20.206   4.017  1.00 10.00      B   
ATOM   4332  CG  ASP B 188      -4.524 -19.848   4.931  1.00 10.00      B   
ATOM   4333  OD1 ASP B 188      -4.576 -18.688   5.390  1.00 10.00      B   
ATOM   4334  OD2 ASP B 188      -5.398 -20.709   5.173  1.00 10.00      B   
ATOM   4335  C   ASP B 188      -2.160 -19.320   1.992  1.00 10.00      B   
ATOM   4336  O   ASP B 188      -1.520 -20.275   1.550  1.00 10.00      B   
ATOM   4337  N   PHE B 189      -1.747 -18.066   1.908  1.00 10.00      B   
ATOM   4338  HN  PHE B 189      -2.303 -17.358   2.287  1.00 10.00      B   
ATOM   4339  CA  PHE B 189      -0.484 -17.708   1.279  1.00 10.00      B   
ATOM   4340  CB  PHE B 189      -0.528 -16.258   0.784  1.00 10.00      B   
ATOM   4341  CG  PHE B 189      -1.461 -16.022  -0.374  1.00 10.00      B   
ATOM   4342  CD1 PHE B 189      -2.830 -16.197  -0.232  1.00 10.00      B   
ATOM   4343  CD2 PHE B 189      -0.967 -15.618  -1.603  1.00 10.00      B   
ATOM   4344  CE1 PHE B 189      -3.687 -15.976  -1.293  1.00 10.00      B   
ATOM   4345  CE2 PHE B 189      -1.820 -15.394  -2.668  1.00 10.00      B   
ATOM   4346  CZ  PHE B 189      -3.180 -15.574  -2.512  1.00 10.00      B   
ATOM   4347  C   PHE B 189       0.684 -17.887   2.238  1.00 10.00      B   
ATOM   4348  O   PHE B 189       0.734 -17.252   3.291  1.00 10.00      B   
ATOM   4349  N   GLY B 190       1.614 -18.759   1.871  1.00 10.00      B   
ATOM   4350  HN  GLY B 190       1.498 -19.260   1.034  1.00 10.00      B   
ATOM   4351  CA  GLY B 190       2.781 -18.996   2.699  1.00 10.00      B   
ATOM   4352  C   GLY B 190       2.483 -19.916   3.863  1.00 10.00      B   
ATOM   4353  O   GLY B 190       3.046 -19.757   4.949  1.00 10.00      B   
ATOM   4354  N   GLU B 191       1.601 -20.879   3.634  1.00 10.00      B   
ATOM   4355  HN  GLU B 191       1.198 -20.955   2.741  1.00 10.00      B   
ATOM   4356  CA  GLU B 191       1.221 -21.834   4.663  1.00 10.00      B   
ATOM   4357  CB  GLU B 191       0.016 -21.319   5.456  1.00 10.00      B   
ATOM   4358  CG  GLU B 191      -0.288 -22.114   6.718  1.00 10.00      B   
ATOM   4359  CD  GLU B 191       0.705 -21.843   7.829  1.00 10.00      B   
ATOM   4360  OE1 GLU B 191       1.773 -22.495   7.855  1.00 10.00      B   
ATOM   4361  OE2 GLU B 191       0.421 -20.977   8.687  1.00 10.00      B   
ATOM   4362  C   GLU B 191       0.894 -23.185   4.040  1.00 10.00      B   
ATOM   4363  O   GLU B 191      -0.041 -23.304   3.246  1.00 10.00      B   
ATOM   4364  N   GLY B 192       1.673 -24.197   4.390  1.00 10.00      B   
ATOM   4365  HN  GLY B 192       2.410 -24.041   5.016  1.00 10.00      B   
ATOM   4366  CA  GLY B 192       1.439 -25.524   3.857  1.00 10.00      B   
ATOM   4367  C   GLY B 192       2.664 -26.117   3.193  1.00 10.00      B   
ATOM   4368  O   GLY B 192       2.631 -27.254   2.725  1.00 10.00      B   
ATOM   4369  N   GLY B 193       3.740 -25.350   3.137  1.00 10.00      B   
ATOM   4370  HN  GLY B 193       3.705 -24.442   3.505  1.00 10.00      B   
ATOM   4371  CA  GLY B 193       4.961 -25.833   2.528  1.00 10.00      B   
ATOM   4372  C   GLY B 193       5.430 -24.941   1.402  1.00 10.00      B   
ATOM   4373  O   GLY B 193       4.676 -24.095   0.921  1.00 10.00      B   
ATOM   4374  N   LEU B 194       6.676 -25.131   0.980  1.00 10.00      B   
ATOM   4375  HN  LEU B 194       7.221 -25.830   1.405  1.00 10.00      B   
ATOM   4376  CA  LEU B 194       7.256 -24.339  -0.100  1.00 10.00      B   
ATOM   4377  CB  LEU B 194       8.733 -24.688  -0.301  1.00 10.00      B   
ATOM   4378  CG  LEU B 194       9.698 -24.246   0.801  1.00 10.00      B   
ATOM   4379  CD1 LEU B 194      11.119 -24.660   0.455  1.00 10.00      B   
ATOM   4380  CD2 LEU B 194       9.614 -22.742   1.027  1.00 10.00      B   
ATOM   4381  C   LEU B 194       6.490 -24.539  -1.404  1.00 10.00      B   
ATOM   4382  O   LEU B 194       6.290 -23.591  -2.168  1.00 10.00      B   
ATOM   4383  N   PHE B 195       6.061 -25.771  -1.645  1.00 10.00      B   
ATOM   4384  HN  PHE B 195       6.250 -26.478  -0.991  1.00 10.00      B   
ATOM   4385  CA  PHE B 195       5.313 -26.103  -2.848  1.00 10.00      B   
ATOM   4386  CB  PHE B 195       5.121 -27.620  -2.953  1.00 10.00      B   
ATOM   4387  CG  PHE B 195       4.289 -28.051  -4.125  1.00 10.00      B   
ATOM   4388  CD1 PHE B 195       4.671 -27.730  -5.419  1.00 10.00      B   
ATOM   4389  CD2 PHE B 195       3.122 -28.773  -3.934  1.00 10.00      B   
ATOM   4390  CE1 PHE B 195       3.905 -28.120  -6.500  1.00 10.00      B   
ATOM   4391  CE2 PHE B 195       2.351 -29.167  -5.010  1.00 10.00      B   
ATOM   4392  CZ  PHE B 195       2.742 -28.840  -6.295  1.00 10.00      B   
ATOM   4393  C   PHE B 195       3.963 -25.392  -2.852  1.00 10.00      B   
ATOM   4394  O   PHE B 195       3.613 -24.707  -3.815  1.00 10.00      B   
ATOM   4395  N   LYS B 196       3.216 -25.546  -1.764  1.00 10.00      B   
ATOM   4396  HN  LYS B 196       3.548 -26.106  -1.030  1.00 10.00      B   
ATOM   4397  CA  LYS B 196       1.910 -24.909  -1.640  1.00 10.00      B   
ATOM   4398  CB  LYS B 196       1.232 -25.316  -0.329  1.00 10.00      B   
ATOM   4399  CG  LYS B 196      -0.227 -24.899  -0.226  1.00 10.00      B   
ATOM   4400  CD  LYS B 196      -0.915 -25.577   0.949  1.00 10.00      B   
ATOM   4401  CE  LYS B 196      -2.381 -25.180   1.030  1.00 10.00      B   
ATOM   4402  NZ  LYS B 196      -3.111 -25.928   2.089  1.00 10.00      B   
ATOM   4403  HZ1 LYS B 196      -4.110 -25.634   2.111  1.00 10.00      B   
ATOM   4404  HZ2 LYS B 196      -2.689 -25.745   3.019  1.00 10.00      B   
ATOM   4405  HZ3 LYS B 196      -3.070 -26.951   1.901  1.00 10.00      B   
ATOM   4406  C   LYS B 196       2.053 -23.392  -1.723  1.00 10.00      B   
ATOM   4407  O   LYS B 196       1.239 -22.712  -2.351  1.00 10.00      B   
ATOM   4408  N   GLN B 197       3.110 -22.876  -1.103  1.00 10.00      B   
ATOM   4409  HN  GLN B 197       3.716 -23.479  -0.616  1.00 10.00      B   
ATOM   4410  CA  GLN B 197       3.392 -21.446  -1.105  1.00 10.00      B   
ATOM   4411  CB  GLN B 197       4.641 -21.159  -0.270  1.00 10.00      B   
ATOM   4412  CG  GLN B 197       5.020 -19.692  -0.188  1.00 10.00      B   
ATOM   4413  CD  GLN B 197       6.408 -19.480   0.383  1.00 10.00      B   
ATOM   4414  OE1 GLN B 197       7.314 -20.290   0.173  1.00 10.00      B   
ATOM   4415  NE2 GLN B 197       6.584 -18.390   1.110  1.00 10.00      B   
ATOM   4416 HE21 GLN B 197       5.820 -17.788   1.233  1.00 10.00      B   
ATOM   4417 HE22 GLN B 197       7.472 -18.225   1.499  1.00 10.00      B   
ATOM   4418  C   GLN B 197       3.590 -20.942  -2.530  1.00 10.00      B   
ATOM   4419  O   GLN B 197       2.995 -19.943  -2.936  1.00 10.00      B   
ATOM   4420  N   ALA B 198       4.407 -21.657  -3.290  1.00 10.00      B   
ATOM   4421  HN  ALA B 198       4.834 -22.458  -2.911  1.00 10.00      B   
ATOM   4422  CA  ALA B 198       4.691 -21.289  -4.670  1.00 10.00      B   
ATOM   4423  CB  ALA B 198       5.769 -22.190  -5.251  1.00 10.00      B   
ATOM   4424  C   ALA B 198       3.428 -21.337  -5.526  1.00 10.00      B   
ATOM   4425  O   ALA B 198       3.208 -20.471  -6.375  1.00 10.00      B   
ATOM   4426  N   LYS B 199       2.593 -22.339  -5.287  1.00 10.00      B   
ATOM   4427  HN  LYS B 199       2.817 -22.994  -4.589  1.00 10.00      B   
ATOM   4428  CA  LYS B 199       1.357 -22.494  -6.041  1.00 10.00      B   
ATOM   4429  CB  LYS B 199       0.752 -23.882  -5.830  1.00 10.00      B   
ATOM   4430  CG  LYS B 199      -0.316 -24.241  -6.850  1.00 10.00      B   
ATOM   4431  CD  LYS B 199      -0.763 -25.686  -6.709  1.00 10.00      B   
ATOM   4432  CE  LYS B 199      -1.699 -26.087  -7.838  1.00 10.00      B   
ATOM   4433  NZ  LYS B 199      -2.110 -27.511  -7.740  1.00 10.00      B   
ATOM   4434  HZ1 LYS B 199      -2.650 -27.789  -8.585  1.00 10.00      B   
ATOM   4435  HZ2 LYS B 199      -2.705 -27.657  -6.901  1.00 10.00      B   
ATOM   4436  HZ3 LYS B 199      -1.272 -28.120  -7.662  1.00 10.00      B   
ATOM   4437  C   LYS B 199       0.347 -21.404  -5.698  1.00 10.00      B   
ATOM   4438  O   LYS B 199      -0.384 -20.931  -6.569  1.00 10.00      B   
ATOM   4439  N   SER B 200       0.308 -20.997  -4.431  1.00 10.00      B   
ATOM   4440  HN  SER B 200       0.899 -21.422  -3.767  1.00 10.00      B   
ATOM   4441  CA  SER B 200      -0.619 -19.954  -4.003  1.00 10.00      B   
ATOM   4442  CB  SER B 200      -0.755 -19.914  -2.474  1.00 10.00      B   
ATOM   4443  OG  SER B 200       0.508 -19.952  -1.833  1.00 10.00      B   
ATOM   4444  HG  SER B 200       1.206 -19.809  -2.485  1.00 10.00      B   
ATOM   4445  C   SER B 200      -0.225 -18.586  -4.564  1.00 10.00      B   
ATOM   4446  O   SER B 200      -1.025 -17.654  -4.570  1.00 10.00      B   
ATOM   4447  N   LEU B 201       1.002 -18.479  -5.060  1.00 10.00      B   
ATOM   4448  HN  LEU B 201       1.595 -19.260  -5.044  1.00 10.00      B   
ATOM   4449  CA  LEU B 201       1.487 -17.228  -5.622  1.00 10.00      B   
ATOM   4450  CB  LEU B 201       3.013 -17.146  -5.531  1.00 10.00      B   
ATOM   4451  CG  LEU B 201       3.605 -17.142  -4.121  1.00 10.00      B   
ATOM   4452  CD1 LEU B 201       5.120 -17.240  -4.175  1.00 10.00      B   
ATOM   4453  CD2 LEU B 201       3.170 -15.903  -3.354  1.00 10.00      B   
ATOM   4454  C   LEU B 201       1.028 -17.049  -7.069  1.00 10.00      B   
ATOM   4455  O   LEU B 201       1.110 -15.954  -7.624  1.00 10.00      B   
ATOM   4456  N   ILE B 202       0.527 -18.125  -7.669  1.00 10.00      B   
ATOM   4457  HN  ILE B 202       0.462 -18.966  -7.167  1.00 10.00      B   
ATOM   4458  CA  ILE B 202       0.051 -18.083  -9.053  1.00 10.00      B   
ATOM   4459  CB  ILE B 202      -0.354 -19.474  -9.590  1.00 10.00      B   
ATOM   4460  CG1 ILE B 202       0.851 -20.422  -9.560  1.00 10.00      B   
ATOM   4461  CG2 ILE B 202      -0.914 -19.366 -11.004  1.00 10.00      B   
ATOM   4462  CD1 ILE B 202       0.524 -21.851  -9.943  1.00 10.00      B   
ATOM   4463  C   ILE B 202      -1.089 -17.069  -9.240  1.00 10.00      B   
ATOM   4464  O   ILE B 202      -0.967 -16.158 -10.061  1.00 10.00      B   
ATOM   4465  N   PRO B 203      -2.199 -17.183  -8.462  1.00 10.00      B   
ATOM   4466  CA  PRO B 203      -3.341 -16.252  -8.562  1.00 10.00      B   
ATOM   4467  CB  PRO B 203      -4.411 -16.900  -7.682  1.00 10.00      B   
ATOM   4468  CG  PRO B 203      -3.645 -17.715  -6.704  1.00 10.00      B   
ATOM   4469  CD  PRO B 203      -2.447 -18.229  -7.449  1.00 10.00      B   
ATOM   4470  C   PRO B 203      -3.006 -14.850  -8.042  1.00 10.00      B   
ATOM   4471  O   PRO B 203      -3.892 -14.031  -7.802  1.00 10.00      B   
ATOM   4472  N   LEU B 204      -1.722 -14.593  -7.860  1.00 10.00      B   
ATOM   4473  HN  LEU B 204      -1.070 -15.298  -8.050  1.00 10.00      B   
ATOM   4474  CA  LEU B 204      -1.251 -13.303  -7.393  1.00 10.00      B   
ATOM   4475  CB  LEU B 204      -0.472 -13.474  -6.087  1.00 10.00      B   
ATOM   4476  CG  LEU B 204       0.279 -12.245  -5.570  1.00 10.00      B   
ATOM   4477  CD1 LEU B 204      -0.692 -11.139  -5.187  1.00 10.00      B   
ATOM   4478  CD2 LEU B 204       1.167 -12.618  -4.393  1.00 10.00      B   
ATOM   4479  C   LEU B 204      -0.363 -12.670  -8.457  1.00 10.00      B   
ATOM   4480  O   LEU B 204      -0.511 -11.492  -8.787  1.00 10.00      B   
ATOM   4481  N   MET B 205       0.536 -13.476  -9.011  1.00 10.00      B   
ATOM   4482  HN  MET B 205       0.578 -14.414  -8.718  1.00 10.00      B   
ATOM   4483  CA  MET B 205       1.466 -13.012 -10.037  1.00 10.00      B   
ATOM   4484  CB  MET B 205       2.582 -14.038 -10.257  1.00 10.00      B   
ATOM   4485  CG  MET B 205       3.525 -14.205  -9.075  1.00 10.00      B   
ATOM   4486  SD  MET B 205       4.738 -15.515  -9.338  1.00 10.00      B   
ATOM   4487  CE  MET B 205       5.616 -14.880 -10.764  1.00 10.00      B   
ATOM   4488  C   MET B 205       0.759 -12.724 -11.360  1.00 10.00      B   
ATOM   4489  O   MET B 205       1.049 -11.725 -12.019  1.00 10.00      B   
ATOM   4490  N   VAL B 206      -0.170 -13.597 -11.742  1.00 10.00      B   
ATOM   4491  HN  VAL B 206      -0.370 -14.369 -11.166  1.00 10.00      B   
ATOM   4492  CA  VAL B 206      -0.906 -13.433 -12.997  1.00 10.00      B   
ATOM   4493  CB  VAL B 206      -1.801 -14.648 -13.333  1.00 10.00      B   
ATOM   4494  CG1 VAL B 206      -2.513 -14.442 -14.663  1.00 10.00      B   
ATOM   4495  CG2 VAL B 206      -0.972 -15.925 -13.361  1.00 10.00      B   
ATOM   4496  C   VAL B 206      -1.717 -12.128 -13.026  1.00 10.00      B   
ATOM   4497  O   VAL B 206      -1.497 -11.289 -13.901  1.00 10.00      B   
ATOM   4498  N   PRO B 207      -2.654 -11.922 -12.073  1.00 10.00      B   
ATOM   4499  CA  PRO B 207      -3.466 -10.697 -12.026  1.00 10.00      B   
ATOM   4500  CB  PRO B 207      -4.317 -10.874 -10.766  1.00 10.00      B   
ATOM   4501  CG  PRO B 207      -4.366 -12.343 -10.556  1.00 10.00      B   
ATOM   4502  CD  PRO B 207      -3.024 -12.854 -10.992  1.00 10.00      B   
ATOM   4503  C   PRO B 207      -2.601  -9.445 -11.901  1.00 10.00      B   
ATOM   4504  O   PRO B 207      -2.945  -8.386 -12.435  1.00 10.00      B   
ATOM   4505  N   LEU B 208      -1.477  -9.574 -11.200  1.00 10.00      B   
ATOM   4506  HN  LEU B 208      -1.262 -10.443 -10.797  1.00 10.00      B   
ATOM   4507  CA  LEU B 208      -0.558  -8.459 -11.015  1.00 10.00      B   
ATOM   4508  CB  LEU B 208       0.563  -8.836 -10.042  1.00 10.00      B   
ATOM   4509  CG  LEU B 208       1.446  -7.688  -9.545  1.00 10.00      B   
ATOM   4510  CD1 LEU B 208       0.619  -6.663  -8.785  1.00 10.00      B   
ATOM   4511  CD2 LEU B 208       2.570  -8.220  -8.670  1.00 10.00      B   
ATOM   4512  C   LEU B 208       0.028  -8.034 -12.357  1.00 10.00      B   
ATOM   4513  O   LEU B 208       0.029  -6.850 -12.699  1.00 10.00      B   
ATOM   4514  N   PHE B 209       0.502  -9.013 -13.122  1.00 10.00      B   
ATOM   4515  HN  PHE B 209       0.462  -9.939 -12.793  1.00 10.00      B   
ATOM   4516  CA  PHE B 209       1.081  -8.751 -14.437  1.00 10.00      B   
ATOM   4517  CB  PHE B 209       1.672 -10.035 -15.029  1.00 10.00      B   
ATOM   4518  CG  PHE B 209       2.157  -9.898 -16.447  1.00 10.00      B   
ATOM   4519  CD1 PHE B 209       3.279  -9.140 -16.737  1.00 10.00      B   
ATOM   4520  CD2 PHE B 209       1.492 -10.527 -17.488  1.00 10.00      B   
ATOM   4521  CE1 PHE B 209       3.730  -9.008 -18.037  1.00 10.00      B   
ATOM   4522  CE2 PHE B 209       1.938 -10.400 -18.793  1.00 10.00      B   
ATOM   4523  CZ  PHE B 209       3.059  -9.638 -19.066  1.00 10.00      B   
ATOM   4524  C   PHE B 209       0.027  -8.173 -15.377  1.00 10.00      B   
ATOM   4525  O   PHE B 209       0.287  -7.210 -16.102  1.00 10.00      B   
ATOM   4526  N   MET B 210      -1.166  -8.762 -15.346  1.00 10.00      B   
ATOM   4527  HN  MET B 210      -1.303  -9.528 -14.743  1.00 10.00      B   
ATOM   4528  CA  MET B 210      -2.273  -8.311 -16.187  1.00 10.00      B   
ATOM   4529  CB  MET B 210      -3.516  -9.180 -15.958  1.00 10.00      B   
ATOM   4530  CG  MET B 210      -4.562  -9.059 -17.055  1.00 10.00      B   
ATOM   4531  SD  MET B 210      -6.068  -9.985 -16.706  1.00 10.00      B   
ATOM   4532  CE  MET B 210      -6.834  -8.932 -15.472  1.00 10.00      B   
ATOM   4533  C   MET B 210      -2.596  -6.844 -15.911  1.00 10.00      B   
ATOM   4534  O   MET B 210      -2.845  -6.064 -16.832  1.00 10.00      B   
ATOM   4535  N   SER B 211      -2.577  -6.475 -14.636  1.00 10.00      B   
ATOM   4536  HN  SER B 211      -2.374  -7.146 -13.947  1.00 10.00      B   
ATOM   4537  CA  SER B 211      -2.858  -5.105 -14.232  1.00 10.00      B   
ATOM   4538  CB  SER B 211      -3.125  -5.037 -12.727  1.00 10.00      B   
ATOM   4539  OG  SER B 211      -4.176  -5.918 -12.360  1.00 10.00      B   
ATOM   4540  HG  SER B 211      -3.831  -6.816 -12.274  1.00 10.00      B   
ATOM   4541  C   SER B 211      -1.702  -4.182 -14.609  1.00 10.00      B   
ATOM   4542  O   SER B 211      -1.912  -3.042 -15.028  1.00 10.00      B   
ATOM   4543  N   ALA B 212      -0.481  -4.687 -14.464  1.00 10.00      B   
ATOM   4544  HN  ALA B 212      -0.382  -5.604 -14.125  1.00 10.00      B   
ATOM   4545  CA  ALA B 212       0.714  -3.920 -14.790  1.00 10.00      B   
ATOM   4546  CB  ALA B 212       1.965  -4.707 -14.432  1.00 10.00      B   
ATOM   4547  C   ALA B 212       0.720  -3.541 -16.265  1.00 10.00      B   
ATOM   4548  O   ALA B 212       0.939  -2.383 -16.615  1.00 10.00      B   
ATOM   4549  N   PHE B 213       0.452  -4.520 -17.120  1.00 10.00      B   
ATOM   4550  HN  PHE B 213       0.276  -5.423 -16.772  1.00 10.00      B   
ATOM   4551  CA  PHE B 213       0.419  -4.293 -18.561  1.00 10.00      B   
ATOM   4552  CB  PHE B 213       0.205  -5.616 -19.306  1.00 10.00      B   
ATOM   4553  CG  PHE B 213       0.035  -5.461 -20.792  1.00 10.00      B   
ATOM   4554  CD1 PHE B 213       1.094  -5.058 -21.587  1.00 10.00      B   
ATOM   4555  CD2 PHE B 213      -1.188  -5.715 -21.393  1.00 10.00      B   
ATOM   4556  CE1 PHE B 213       0.938  -4.912 -22.954  1.00 10.00      B   
ATOM   4557  CE2 PHE B 213      -1.350  -5.571 -22.757  1.00 10.00      B   
ATOM   4558  CZ  PHE B 213      -0.287  -5.168 -23.539  1.00 10.00      B   
ATOM   4559  C   PHE B 213      -0.673  -3.289 -18.926  1.00 10.00      B   
ATOM   4560  O   PHE B 213      -0.455  -2.377 -19.726  1.00 10.00      B   
ATOM   4561  N   ASN B 214      -1.839  -3.446 -18.312  1.00 10.00      B   
ATOM   4562  HN  ASN B 214      -1.945  -4.183 -17.672  1.00 10.00      B   
ATOM   4563  CA  ASN B 214      -2.969  -2.555 -18.568  1.00 10.00      B   
ATOM   4564  CB  ASN B 214      -4.222  -3.034 -17.829  1.00 10.00      B   
ATOM   4565  CG  ASN B 214      -5.496  -2.770 -18.609  1.00 10.00      B   
ATOM   4566  OD1 ASN B 214      -5.509  -2.832 -19.837  1.00 10.00      B   
ATOM   4567  ND2 ASN B 214      -6.576  -2.474 -17.905  1.00 10.00      B   
ATOM   4568 HD21 ASN B 214      -6.498  -2.440 -16.926  1.00 10.00      B   
ATOM   4569 HD22 ASN B 214      -7.410  -2.298 -18.389  1.00 10.00      B   
ATOM   4570  C   ASN B 214      -2.639  -1.120 -18.169  1.00 10.00      B   
ATOM   4571  O   ASN B 214      -2.900  -0.181 -18.920  1.00 10.00      B   
ATOM   4572  N   ARG B 215      -2.046  -0.958 -16.990  1.00 10.00      B   
ATOM   4573  HN  ARG B 215      -1.854  -1.749 -16.437  1.00 10.00      B   
ATOM   4574  CA  ARG B 215      -1.676   0.364 -16.499  1.00 10.00      B   
ATOM   4575  CB  ARG B 215      -1.259   0.310 -15.031  1.00 10.00      B   
ATOM   4576  CG  ARG B 215      -2.409   0.484 -14.055  1.00 10.00      B   
ATOM   4577  CD  ARG B 215      -1.896   0.732 -12.648  1.00 10.00      B   
ATOM   4578  NE  ARG B 215      -1.117  -0.396 -12.140  1.00 10.00      B   
ATOM   4579  HE  ARG B 215      -0.253  -0.580 -12.575  1.00 10.00      B   
ATOM   4580  CZ  ARG B 215      -1.507  -1.174 -11.134  1.00 10.00      B   
ATOM   4581  NH1 ARG B 215      -2.663  -0.945 -10.524  1.00 10.00      B   
ATOM   4582 HH11 ARG B 215      -3.270  -0.152 -10.827  1.00 10.00      B   
ATOM   4583 HH12 ARG B 215      -2.977  -1.563  -9.729  1.00 10.00      B   
ATOM   4584  NH2 ARG B 215      -0.740  -2.180 -10.737  1.00 10.00      B   
ATOM   4585 HH21 ARG B 215      -1.045  -2.792  -9.949  1.00 10.00      B   
ATOM   4586 HH22 ARG B 215       0.170  -2.363 -11.214  1.00 10.00      B   
ATOM   4587  C   ARG B 215      -0.560   0.970 -17.337  1.00 10.00      B   
ATOM   4588  O   ARG B 215      -0.518   2.183 -17.542  1.00 10.00      B   
ATOM   4589  N   ALA B 216       0.349   0.124 -17.810  1.00 10.00      B   
ATOM   4590  HN  ALA B 216       0.276  -0.834 -17.590  1.00 10.00      B   
ATOM   4591  CA  ALA B 216       1.457   0.581 -18.637  1.00 10.00      B   
ATOM   4592  CB  ALA B 216       2.464  -0.541 -18.852  1.00 10.00      B   
ATOM   4593  C   ALA B 216       0.938   1.107 -19.970  1.00 10.00      B   
ATOM   4594  O   ALA B 216       1.350   2.173 -20.431  1.00 10.00      B   
ATOM   4595  N   GLU B 217       0.020   0.357 -20.574  1.00 10.00      B   
ATOM   4596  HN  GLU B 217      -0.261  -0.486 -20.150  1.00 10.00      B   
ATOM   4597  CA  GLU B 217      -0.574   0.738 -21.851  1.00 10.00      B   
ATOM   4598  CB  GLU B 217      -1.510  -0.366 -22.353  1.00 10.00      B   
ATOM   4599  CG  GLU B 217      -2.187  -0.059 -23.679  1.00 10.00      B   
ATOM   4600  CD  GLU B 217      -3.152  -1.147 -24.099  1.00 10.00      B   
ATOM   4601  OE1 GLU B 217      -4.174  -1.342 -23.406  1.00 10.00      B   
ATOM   4602  OE2 GLU B 217      -2.900  -1.808 -25.129  1.00 10.00      B   
ATOM   4603  C   GLU B 217      -1.335   2.053 -21.712  1.00 10.00      B   
ATOM   4604  O   GLU B 217      -1.210   2.947 -22.550  1.00 10.00      B   
ATOM   4605  N   ASP B 218      -2.113   2.165 -20.642  1.00 10.00      B   
ATOM   4606  HN  ASP B 218      -2.176   1.409 -20.017  1.00 10.00      B   
ATOM   4607  CA  ASP B 218      -2.890   3.372 -20.375  1.00 10.00      B   
ATOM   4608  CB  ASP B 218      -3.724   3.189 -19.109  1.00 10.00      B   
ATOM   4609  CG  ASP B 218      -4.878   4.168 -19.015  1.00 10.00      B   
ATOM   4610  OD1 ASP B 218      -4.649   5.339 -18.629  1.00 10.00      B   
ATOM   4611  OD2 ASP B 218      -6.024   3.766 -19.313  1.00 10.00      B   
ATOM   4612  C   ASP B 218      -1.963   4.566 -20.198  1.00 10.00      B   
ATOM   4613  O   ASP B 218      -2.253   5.671 -20.657  1.00 10.00      B   
ATOM   4614  N   LEU B 219      -0.837   4.330 -19.536  1.00 10.00      B   
ATOM   4615  HN  LEU B 219      -0.666   3.425 -19.198  1.00 10.00      B   
ATOM   4616  CA  LEU B 219       0.149   5.374 -19.298  1.00 10.00      B   
ATOM   4617  CB  LEU B 219       1.236   4.889 -18.337  1.00 10.00      B   
ATOM   4618  CG  LEU B 219       2.292   5.925 -17.939  1.00 10.00      B   
ATOM   4619  CD1 LEU B 219       1.654   7.094 -17.204  1.00 10.00      B   
ATOM   4620  CD2 LEU B 219       3.377   5.286 -17.091  1.00 10.00      B   
ATOM   4621  C   LEU B 219       0.773   5.837 -20.610  1.00 10.00      B   
ATOM   4622  O   LEU B 219       1.011   7.026 -20.804  1.00 10.00      B   
ATOM   4623  N   SER B 220       1.022   4.893 -21.514  1.00 10.00      B   
ATOM   4624  HN  SER B 220       0.809   3.958 -21.300  1.00 10.00      B   
ATOM   4625  CA  SER B 220       1.607   5.206 -22.809  1.00 10.00      B   
ATOM   4626  CB  SER B 220       1.805   3.926 -23.627  1.00 10.00      B   
ATOM   4627  OG  SER B 220       2.591   2.985 -22.910  1.00 10.00      B   
ATOM   4628  HG  SER B 220       2.891   3.384 -22.082  1.00 10.00      B   
ATOM   4629  C   SER B 220       0.738   6.212 -23.566  1.00 10.00      B   
ATOM   4630  O   SER B 220       1.238   7.208 -24.093  1.00 10.00      B   
ATOM   4631  N   THR B 221      -0.568   5.962 -23.590  1.00 10.00      B   
ATOM   4632  HN  THR B 221      -0.913   5.148 -23.156  1.00 10.00      B   
ATOM   4633  CA  THR B 221      -1.502   6.851 -24.264  1.00 10.00      B   
ATOM   4634  CB  THR B 221      -2.915   6.241 -24.300  1.00 10.00      B   
ATOM   4635  OG1 THR B 221      -2.816   4.811 -24.201  1.00 10.00      B   
ATOM   4636  HG1 THR B 221      -3.553   4.475 -23.677  1.00 10.00      B   
ATOM   4637  CG2 THR B 221      -3.619   6.606 -25.598  1.00 10.00      B   
ATOM   4638  C   THR B 221      -1.554   8.203 -23.557  1.00 10.00      B   
ATOM   4639  O   THR B 221      -1.600   9.252 -24.201  1.00 10.00      B   
ATOM   4640  N   ALA B 222      -1.535   8.169 -22.226  1.00 10.00      B   
ATOM   4641  HN  ALA B 222      -1.502   7.297 -21.770  1.00 10.00      B   
ATOM   4642  CA  ALA B 222      -1.570   9.388 -21.423  1.00 10.00      B   
ATOM   4643  CB  ALA B 222      -1.672   9.048 -19.945  1.00 10.00      B   
ATOM   4644  C   ALA B 222      -0.334  10.244 -21.693  1.00 10.00      B   
ATOM   4645  O   ALA B 222      -0.395  11.474 -21.671  1.00 10.00      B   
ATOM   4646  N   MET B 223       0.787   9.581 -21.950  1.00 10.00      B   
ATOM   4647  HN  MET B 223       0.773   8.598 -21.937  1.00 10.00      B   
ATOM   4648  CA  MET B 223       2.037  10.270 -22.240  1.00 10.00      B   
ATOM   4649  CB  MET B 223       3.211   9.288 -22.226  1.00 10.00      B   
ATOM   4650  CG  MET B 223       3.637   8.848 -20.835  1.00 10.00      B   
ATOM   4651  SD  MET B 223       4.655   7.357 -20.851  1.00 10.00      B   
ATOM   4652  CE  MET B 223       6.033   7.895 -21.863  1.00 10.00      B   
ATOM   4653  C   MET B 223       1.957  10.971 -23.590  1.00 10.00      B   
ATOM   4654  O   MET B 223       2.397  12.110 -23.733  1.00 10.00      B   
ATOM   4655  N   GLU B 224       1.377  10.288 -24.571  1.00 10.00      B   
ATOM   4656  HN  GLU B 224       1.039   9.382 -24.390  1.00 10.00      B   
ATOM   4657  CA  GLU B 224       1.233  10.845 -25.913  1.00 10.00      B   
ATOM   4658  CB  GLU B 224       0.899   9.753 -26.928  1.00 10.00      B   
ATOM   4659  CG  GLU B 224       1.950   8.661 -27.039  1.00 10.00      B   
ATOM   4660  CD  GLU B 224       1.714   7.756 -28.228  1.00 10.00      B   
ATOM   4661  OE1 GLU B 224       0.629   7.152 -28.309  1.00 10.00      B   
ATOM   4662  OE2 GLU B 224       2.620   7.647 -29.085  1.00 10.00      B   
ATOM   4663  C   GLU B 224       0.179  11.951 -25.944  1.00 10.00      B   
ATOM   4664  O   GLU B 224       0.165  12.785 -26.850  1.00 10.00      B   
ATOM   4665  N   ALA B 225      -0.709  11.944 -24.953  1.00 10.00      B   
ATOM   4666  HN  ALA B 225      -0.663  11.233 -24.280  1.00 10.00      B   
ATOM   4667  CA  ALA B 225      -1.753  12.958 -24.851  1.00 10.00      B   
ATOM   4668  CB  ALA B 225      -2.740  12.594 -23.750  1.00 10.00      B   
ATOM   4669  C   ALA B 225      -1.119  14.314 -24.570  1.00 10.00      B   
ATOM   4670  O   ALA B 225      -1.607  15.354 -25.013  1.00 10.00      B   
ATOM   4671  N   ARG B 226      -0.012  14.284 -23.843  1.00 10.00      B   
ATOM   4672  HN  ARG B 226       0.326  13.418 -23.533  1.00 10.00      B   
ATOM   4673  CA  ARG B 226       0.724  15.488 -23.502  1.00 10.00      B   
ATOM   4674  CB  ARG B 226       1.259  15.385 -22.074  1.00 10.00      B   
ATOM   4675  CG  ARG B 226       0.183  15.401 -21.001  1.00 10.00      B   
ATOM   4676  CD  ARG B 226       0.636  14.659 -19.753  1.00 10.00      B   
ATOM   4677  NE  ARG B 226       1.980  15.051 -19.330  1.00 10.00      B   
ATOM   4678  HE  ARG B 226       2.412  15.783 -19.824  1.00 10.00      B   
ATOM   4679  CZ  ARG B 226       2.639  14.486 -18.320  1.00 10.00      B   
ATOM   4680  NH1 ARG B 226       2.083  13.503 -17.624  1.00 10.00      B   
ATOM   4681 HH11 ARG B 226       2.599  13.062 -16.833  1.00 10.00      B   
ATOM   4682 HH12 ARG B 226       1.119  13.172 -17.857  1.00 10.00      B   
ATOM   4683  NH2 ARG B 226       3.860  14.905 -18.010  1.00 10.00      B   
ATOM   4684 HH21 ARG B 226       4.383  14.467 -17.220  1.00 10.00      B   
ATOM   4685 HH22 ARG B 226       4.303  15.678 -18.555  1.00 10.00      B   
ATOM   4686  C   ARG B 226       1.877  15.667 -24.482  1.00 10.00      B   
ATOM   4687  O   ARG B 226       1.995  14.909 -25.445  1.00 10.00      B   
ATOM   4688  N   GLY B 227       2.723  16.658 -24.239  1.00 10.00      B   
ATOM   4689  HN  GLY B 227       2.585  17.232 -23.456  1.00 10.00      B   
ATOM   4690  CA  GLY B 227       3.848  16.895 -25.119  1.00 10.00      B   
ATOM   4691  C   GLY B 227       4.861  15.774 -25.041  1.00 10.00      B   
ATOM   4692  O   GLY B 227       5.538  15.616 -24.022  1.00 10.00      B   
ATOM   4693  N   TYR B 228       4.941  14.972 -26.098  1.00 10.00      B   
ATOM   4694  HN  TYR B 228       4.343  15.126 -26.864  1.00 10.00      B   
ATOM   4695  CA  TYR B 228       5.875  13.859 -26.143  1.00 10.00      B   
ATOM   4696  CB  TYR B 228       5.376  12.704 -25.264  1.00 10.00      B   
ATOM   4697  CG  TYR B 228       6.358  11.559 -25.133  1.00 10.00      B   
ATOM   4698  CD1 TYR B 228       7.532  11.708 -24.408  1.00 10.00      B   
ATOM   4699  CD2 TYR B 228       6.115  10.333 -25.744  1.00 10.00      B   
ATOM   4700  CE1 TYR B 228       8.437  10.670 -24.294  1.00 10.00      B   
ATOM   4701  CE2 TYR B 228       7.014   9.291 -25.632  1.00 10.00      B   
ATOM   4702  CZ  TYR B 228       8.173   9.465 -24.908  1.00 10.00      B   
ATOM   4703  OH  TYR B 228       9.073   8.431 -24.798  1.00 10.00      B   
ATOM   4704  HH  TYR B 228       9.290   8.102 -25.682  1.00 10.00      B   
ATOM   4705  C   TYR B 228       6.077  13.373 -27.572  1.00 10.00      B   
ATOM   4706  O   TYR B 228       5.171  13.463 -28.403  1.00 10.00      B   
ATOM   4707  N   GLN B 229       7.277  12.870 -27.846  1.00 10.00      B   
ATOM   4708  HN  GLN B 229       7.955  12.853 -27.139  1.00 10.00      B   
ATOM   4709  CA  GLN B 229       7.626  12.338 -29.155  1.00 10.00      B   
ATOM   4710  CB  GLN B 229       7.752  13.458 -30.191  1.00 10.00      B   
ATOM   4711  CG  GLN B 229       8.186  12.987 -31.572  1.00 10.00      B   
ATOM   4712  CD  GLN B 229       7.162  12.088 -32.246  1.00 10.00      B   
ATOM   4713  OE1 GLN B 229       6.299  12.556 -32.989  1.00 10.00      B   
ATOM   4714  NE2 GLN B 229       7.255  10.791 -31.995  1.00 10.00      B   
ATOM   4715 HE21 GLN B 229       7.970  10.482 -31.396  1.00 10.00      B   
ATOM   4716 HE22 GLN B 229       6.604  10.188 -32.416  1.00 10.00      B   
ATOM   4717  C   GLN B 229       8.932  11.557 -29.058  1.00 10.00      B   
ATOM   4718  O   GLN B 229       9.013  10.400 -29.471  1.00 10.00      B   
ATOM   4719  N   ASP B 230       9.945  12.198 -28.496  1.00 10.00      B   
ATOM   4720  HN  ASP B 230       9.814  13.121 -28.193  1.00 10.00      B   
ATOM   4721  CA  ASP B 230      11.254  11.581 -28.324  1.00 10.00      B   
ATOM   4722  CB  ASP B 230      12.275  12.238 -29.264  1.00 10.00      B   
ATOM   4723  CG  ASP B 230      13.546  11.424 -29.420  1.00 10.00      B   
ATOM   4724  OD1 ASP B 230      13.591  10.558 -30.321  1.00 10.00      B   
ATOM   4725  OD2 ASP B 230      14.498  11.637 -28.638  1.00 10.00      B   
ATOM   4726  C   ASP B 230      11.707  11.740 -26.878  1.00 10.00      B   
ATOM   4727  O   ASP B 230      11.069  12.452 -26.100  1.00 10.00      B   
ATOM   4728  N   SER B 231      12.787  11.066 -26.513  1.00 10.00      B   
ATOM   4729  HN  SER B 231      13.242  10.490 -27.169  1.00 10.00      B   
ATOM   4730  CA  SER B 231      13.322  11.166 -25.167  1.00 10.00      B   
ATOM   4731  CB  SER B 231      14.206   9.957 -24.857  1.00 10.00      B   
ATOM   4732  OG  SER B 231      13.523   8.743 -25.129  1.00 10.00      B   
ATOM   4733  HG  SER B 231      12.633   8.791 -24.758  1.00 10.00      B   
ATOM   4734  C   SER B 231      14.126  12.455 -25.027  1.00 10.00      B   
ATOM   4735  O   SER B 231      14.222  13.028 -23.943  1.00 10.00      B   
ATOM   4736  N   GLU B 232      14.684  12.909 -26.142  1.00 10.00      B   
ATOM   4737  HN  GLU B 232      14.544  12.416 -26.982  1.00 10.00      B   
ATOM   4738  CA  GLU B 232      15.482  14.121 -26.169  1.00 10.00      B   
ATOM   4739  CB  GLU B 232      16.712  13.911 -27.053  1.00 10.00      B   
ATOM   4740  CG  GLU B 232      17.977  13.557 -26.294  1.00 10.00      B   
ATOM   4741  CD  GLU B 232      18.836  14.769 -26.023  1.00 10.00      B   
ATOM   4742  OE1 GLU B 232      18.846  15.256 -24.874  1.00 10.00      B   
ATOM   4743  OE2 GLU B 232      19.507  15.246 -26.962  1.00 10.00      B   
ATOM   4744  C   GLU B 232      14.660  15.284 -26.706  1.00 10.00      B   
ATOM   4745  O   GLU B 232      13.461  15.140 -26.953  1.00 10.00      B   
ATOM   4746  N   HIS B 233      15.314  16.434 -26.872  1.00 10.00      B   
ATOM   4747  HN  HIS B 233      16.259  16.477 -26.614  1.00 10.00      B   
ATOM   4748  CA  HIS B 233      14.674  17.641 -27.390  1.00 10.00      B   
ATOM   4749  CB  HIS B 233      14.123  17.441 -28.805  1.00 10.00      B   
ATOM   4750  CG  HIS B 233      15.132  17.690 -29.877  1.00 10.00      B   
ATOM   4751  ND1 HIS B 233      15.290  18.912 -30.498  1.00 10.00      B   
ATOM   4752  HD1 HIS B 233      14.762  19.724 -30.319  1.00 10.00      B   
ATOM   4753  CD2 HIS B 233      16.049  16.866 -30.434  1.00 10.00      B   
ATOM   4754  CE1 HIS B 233      16.260  18.826 -31.390  1.00 10.00      B   
ATOM   4755  NE2 HIS B 233      16.735  17.598 -31.370  1.00 10.00      B   
ATOM   4756  HE2 HIS B 233      17.460  17.260 -31.944  1.00 10.00      B   
ATOM   4757  C   HIS B 233      13.599  18.159 -26.449  1.00 10.00      B   
ATOM   4758  O   HIS B 233      12.537  18.603 -26.880  1.00 10.00      B   
ATOM   4759  N   ARG B 234      13.893  18.119 -25.159  1.00 10.00      B   
ATOM   4760  HN  ARG B 234      14.773  17.780 -24.877  1.00 10.00      B   
ATOM   4761  CA  ARG B 234      12.955  18.580 -24.147  1.00 10.00      B   
ATOM   4762  CB  ARG B 234      12.050  17.435 -23.688  1.00 10.00      B   
ATOM   4763  CG  ARG B 234      12.780  16.124 -23.420  1.00 10.00      B   
ATOM   4764  CD  ARG B 234      11.817  15.034 -22.973  1.00 10.00      B   
ATOM   4765  NE  ARG B 234      10.542  15.121 -23.679  1.00 10.00      B   
ATOM   4766  HE  ARG B 234      10.576  15.170 -24.662  1.00 10.00      B   
ATOM   4767  CZ  ARG B 234       9.357  15.127 -23.078  1.00 10.00      B   
ATOM   4768  NH1 ARG B 234       9.278  15.045 -21.753  1.00 10.00      B   
ATOM   4769 HH11 ARG B 234       8.349  15.051 -21.278  1.00 10.00      B   
ATOM   4770 HH12 ARG B 234      10.146  14.972 -21.180  1.00 10.00      B   
ATOM   4771  NH2 ARG B 234       8.258  15.254 -23.805  1.00 10.00      B   
ATOM   4772 HH21 ARG B 234       7.319  15.269 -23.347  1.00 10.00      B   
ATOM   4773 HH22 ARG B 234       8.326  15.348 -24.841  1.00 10.00      B   
ATOM   4774  C   ARG B 234      13.688  19.175 -22.956  1.00 10.00      B   
ATOM   4775  O   ARG B 234      14.833  18.813 -22.677  1.00 10.00      B   
ATOM   4776  N   SER B 235      13.032  20.097 -22.267  1.00 10.00      B   
ATOM   4777  HN  SER B 235      12.133  20.360 -22.556  1.00 10.00      B   
ATOM   4778  CA  SER B 235      13.615  20.739 -21.097  1.00 10.00      B   
ATOM   4779  CB  SER B 235      13.014  22.134 -20.911  1.00 10.00      B   
ATOM   4780  OG  SER B 235      12.876  22.804 -22.156  1.00 10.00      B   
ATOM   4781  HG  SER B 235      12.013  23.241 -22.189  1.00 10.00      B   
ATOM   4782  C   SER B 235      13.370  19.894 -19.849  1.00 10.00      B   
ATOM   4783  O   SER B 235      12.274  19.366 -19.657  1.00 10.00      B   
ATOM   4784  N   GLN B 236      14.390  19.753 -19.012  1.00 10.00      B   
ATOM   4785  HN  GLN B 236      15.245  20.188 -19.218  1.00 10.00      B   
ATOM   4786  CA  GLN B 236      14.268  18.971 -17.791  1.00 10.00      B   
ATOM   4787  CB  GLN B 236      15.509  18.100 -17.573  1.00 10.00      B   
ATOM   4788  CG  GLN B 236      15.927  17.269 -18.779  1.00 10.00      B   
ATOM   4789  CD  GLN B 236      14.866  16.277 -19.225  1.00 10.00      B   
ATOM   4790  OE1 GLN B 236      14.037  15.828 -18.432  1.00 10.00      B   
ATOM   4791  NE2 GLN B 236      14.891  15.924 -20.498  1.00 10.00      B   
ATOM   4792 HE21 GLN B 236      15.584  16.317 -21.076  1.00 10.00      B   
ATOM   4793 HE22 GLN B 236      14.228  15.274 -20.811  1.00 10.00      B   
ATOM   4794  C   GLN B 236      14.064  19.882 -16.588  1.00 10.00      B   
ATOM   4795  O   GLN B 236      14.861  20.788 -16.343  1.00 10.00      B   
ATOM   4796  N   TYR B 237      12.994  19.639 -15.846  1.00 10.00      B   
ATOM   4797  HN  TYR B 237      12.395  18.901 -16.097  1.00 10.00      B   
ATOM   4798  CA  TYR B 237      12.682  20.431 -14.665  1.00 10.00      B   
ATOM   4799  CB  TYR B 237      11.173  20.428 -14.403  1.00 10.00      B   
ATOM   4800  CG  TYR B 237      10.341  20.807 -15.610  1.00 10.00      B   
ATOM   4801  CD1 TYR B 237       9.652  19.840 -16.333  1.00 10.00      B   
ATOM   4802  CD2 TYR B 237      10.246  22.127 -16.028  1.00 10.00      B   
ATOM   4803  CE1 TYR B 237       8.892  20.177 -17.436  1.00 10.00      B   
ATOM   4804  CE2 TYR B 237       9.488  22.474 -17.131  1.00 10.00      B   
ATOM   4805  CZ  TYR B 237       8.813  21.495 -17.830  1.00 10.00      B   
ATOM   4806  OH  TYR B 237       8.054  21.836 -18.925  1.00 10.00      B   
ATOM   4807  HH  TYR B 237       7.191  21.418 -18.853  1.00 10.00      B   
ATOM   4808  C   TYR B 237      13.428  19.877 -13.457  1.00 10.00      B   
ATOM   4809  O   TYR B 237      13.621  20.567 -12.451  1.00 10.00      B   
ATOM   4810  N   ARG B 238      13.846  18.624 -13.570  1.00 10.00      B   
ATOM   4811  HN  ARG B 238      13.652  18.132 -14.398  1.00 10.00      B   
ATOM   4812  CA  ARG B 238      14.585  17.958 -12.508  1.00 10.00      B   
ATOM   4813  CB  ARG B 238      14.496  16.441 -12.691  1.00 10.00      B   
ATOM   4814  CG  ARG B 238      13.072  15.934 -12.876  1.00 10.00      B   
ATOM   4815  CD  ARG B 238      13.045  14.549 -13.501  1.00 10.00      B   
ATOM   4816  NE  ARG B 238      13.284  13.494 -12.516  1.00 10.00      B   
ATOM   4817  HE  ARG B 238      13.455  13.777 -11.589  1.00 10.00      B   
ATOM   4818  CZ  ARG B 238      13.271  12.194 -12.797  1.00 10.00      B   
ATOM   4819  NH1 ARG B 238      13.034  11.780 -14.032  1.00 10.00      B   
ATOM   4820 HH11 ARG B 238      13.023  10.755 -14.246  1.00 10.00      B   
ATOM   4821 HH12 ARG B 238      12.854  12.469 -14.793  1.00 10.00      B   
ATOM   4822  NH2 ARG B 238      13.488  11.300 -11.841  1.00 10.00      B   
ATOM   4823 HH21 ARG B 238      13.665  11.609 -10.859  1.00 10.00      B   
ATOM   4824 HH22 ARG B 238      13.482  10.281 -12.070  1.00 10.00      B   
ATOM   4825  C   ARG B 238      16.039  18.408 -12.539  1.00 10.00      B   
ATOM   4826  O   ARG B 238      16.833  17.925 -13.346  1.00 10.00      B   
ATOM   4827  N   ILE B 239      16.380  19.345 -11.669  1.00 10.00      B   
ATOM   4828  HN  ILE B 239      15.706  19.682 -11.040  1.00 10.00      B   
ATOM   4829  CA  ILE B 239      17.733  19.884 -11.619  1.00 10.00      B   
ATOM   4830  CB  ILE B 239      17.743  21.378 -12.019  1.00 10.00      B   
ATOM   4831  CG1 ILE B 239      17.284  21.555 -13.470  1.00 10.00      B   
ATOM   4832  CG2 ILE B 239      19.120  21.996 -11.804  1.00 10.00      B   
ATOM   4833  CD1 ILE B 239      16.995  22.992 -13.849  1.00 10.00      B   
ATOM   4834  C   ILE B 239      18.355  19.739 -10.232  1.00 10.00      B   
ATOM   4835  O   ILE B 239      17.760  20.137  -9.229  1.00 10.00      B   
ATOM   4836  N   LEU B 240      19.557  19.171 -10.191  1.00 10.00      B   
ATOM   4837  HN  LEU B 240      19.969  18.867 -11.031  1.00 10.00      B   
ATOM   4838  CA  LEU B 240      20.290  18.993  -8.947  1.00 10.00      B   
ATOM   4839  CB  LEU B 240      20.709  17.528  -8.761  1.00 10.00      B   
ATOM   4840  CG  LEU B 240      19.594  16.536  -8.412  1.00 10.00      B   
ATOM   4841  CD1 LEU B 240      20.151  15.124  -8.318  1.00 10.00      B   
ATOM   4842  CD2 LEU B 240      18.909  16.929  -7.111  1.00 10.00      B   
ATOM   4843  C   LEU B 240      21.521  19.892  -8.959  1.00 10.00      B   
ATOM   4844  O   LEU B 240      22.548  19.549  -9.556  1.00 10.00      B   
ATOM   4845  N   THR B 241      21.405  21.052  -8.329  1.00 10.00      B   
ATOM   4846  HN  THR B 241      20.558  21.278  -7.886  1.00 10.00      B   
ATOM   4847  CA  THR B 241      22.497  22.007  -8.278  1.00 10.00      B   
ATOM   4848  CB  THR B 241      21.976  23.409  -7.923  1.00 10.00      B   
ATOM   4849  OG1 THR B 241      20.666  23.288  -7.347  1.00 10.00      B   
ATOM   4850  HG1 THR B 241      20.704  23.515  -6.410  1.00 10.00      B   
ATOM   4851  CG2 THR B 241      21.894  24.273  -9.172  1.00 10.00      B   
ATOM   4852  C   THR B 241      23.579  21.583  -7.287  1.00 10.00      B   
ATOM   4853  O   THR B 241      23.291  20.999  -6.235  1.00 10.00      B   
ATOM   4854  N   TRP B 242      24.823  21.870  -7.638  1.00 10.00      B   
ATOM   4855  HN  TRP B 242      24.983  22.332  -8.489  1.00 10.00      B   
ATOM   4856  CA  TRP B 242      25.959  21.533  -6.797  1.00 10.00      B   
ATOM   4857  CB  TRP B 242      27.241  21.504  -7.630  1.00 10.00      B   
ATOM   4858  CG  TRP B 242      27.499  20.199  -8.313  1.00 10.00      B   
ATOM   4859  CD1 TRP B 242      27.655  18.985  -7.715  1.00 10.00      B   
ATOM   4860  CD2 TRP B 242      27.646  19.976  -9.720  1.00 10.00      B   
ATOM   4861  NE1 TRP B 242      27.888  18.017  -8.659  1.00 10.00      B   
ATOM   4862  HE1 TRP B 242      28.037  17.065  -8.473  1.00 10.00      B   
ATOM   4863  CE2 TRP B 242      27.889  18.600  -9.900  1.00 10.00      B   
ATOM   4864  CE3 TRP B 242      27.595  20.807 -10.843  1.00 10.00      B   
ATOM   4865  CZ2 TRP B 242      28.082  18.037 -11.157  1.00 10.00      B   
ATOM   4866  CZ3 TRP B 242      27.786  20.247 -12.091  1.00 10.00      B   
ATOM   4867  CH2 TRP B 242      28.026  18.876 -12.238  1.00 10.00      B   
ATOM   4868  C   TRP B 242      26.110  22.538  -5.663  1.00 10.00      B   
ATOM   4869  O   TRP B 242      25.983  23.747  -5.871  1.00 10.00      B   
ATOM   4870  N   GLN B 243      26.364  22.038  -4.465  1.00 10.00      B   
ATOM   4871  HN  GLN B 243      26.426  21.059  -4.352  1.00 10.00      B   
ATOM   4872  CA  GLN B 243      26.544  22.901  -3.309  1.00 10.00      B   
ATOM   4873  CB  GLN B 243      25.894  22.286  -2.070  1.00 10.00      B   
ATOM   4874  CG  GLN B 243      24.408  22.572  -1.934  1.00 10.00      B   
ATOM   4875  CD  GLN B 243      24.102  23.433  -0.728  1.00 10.00      B   
ATOM   4876  OE1 GLN B 243      24.809  23.386   0.279  1.00 10.00      B   
ATOM   4877  NE2 GLN B 243      23.044  24.220  -0.820  1.00 10.00      B   
ATOM   4878 HE21 GLN B 243      22.524  24.201  -1.650  1.00 10.00      B   
ATOM   4879 HE22 GLN B 243      22.822  24.794  -0.054  1.00 10.00      B   
ATOM   4880  C   GLN B 243      28.024  23.156  -3.052  1.00 10.00      B   
ATOM   4881  O   GLN B 243      28.887  22.523  -3.660  1.00 10.00      B   
ATOM   4882  N   ARG B 244      28.312  24.078  -2.146  1.00 10.00      B   
ATOM   4883  HN  ARG B 244      27.577  24.550  -1.698  1.00 10.00      B   
ATOM   4884  CA  ARG B 244      29.688  24.420  -1.803  1.00 10.00      B   
ATOM   4885  CB  ARG B 244      29.721  25.687  -0.939  1.00 10.00      B   
ATOM   4886  CG  ARG B 244      31.118  26.232  -0.678  1.00 10.00      B   
ATOM   4887  CD  ARG B 244      31.468  26.195   0.803  1.00 10.00      B   
ATOM   4888  NE  ARG B 244      30.699  27.170   1.576  1.00 10.00      B   
ATOM   4889  HE  ARG B 244      29.714  27.119   1.516  1.00 10.00      B   
ATOM   4890  CZ  ARG B 244      31.246  28.103   2.354  1.00 10.00      B   
ATOM   4891  NH1 ARG B 244      32.566  28.187   2.471  1.00 10.00      B   
ATOM   4892 HH11 ARG B 244      33.182  27.520   1.958  1.00 10.00      B   
ATOM   4893 HH12 ARG B 244      32.997  28.920   3.080  1.00 10.00      B   
ATOM   4894  NH2 ARG B 244      30.469  28.949   3.015  1.00 10.00      B   
ATOM   4895 HH21 ARG B 244      30.891  29.683   3.625  1.00 10.00      B   
ATOM   4896 HH22 ARG B 244      29.428  28.883   2.929  1.00 10.00      B   
ATOM   4897  C   ARG B 244      30.366  23.264  -1.072  1.00 10.00      B   
ATOM   4898  O   ARG B 244      31.589  23.127  -1.100  1.00 10.00      B   
ATOM   4899  N   ARG B 245      29.558  22.427  -0.434  1.00 10.00      B   
ATOM   4900  HN  ARG B 245      28.591  22.584  -0.467  1.00 10.00      B   
ATOM   4901  CA  ARG B 245      30.066  21.285   0.312  1.00 10.00      B   
ATOM   4902  CB  ARG B 245      29.019  20.759   1.291  1.00 10.00      B   
ATOM   4903  CG  ARG B 245      28.639  21.751   2.373  1.00 10.00      B   
ATOM   4904  CD  ARG B 245      29.847  22.180   3.192  1.00 10.00      B   
ATOM   4905  NE  ARG B 245      30.401  21.085   3.989  1.00 10.00      B   
ATOM   4906  HE  ARG B 245      30.379  20.182   3.591  1.00 10.00      B   
ATOM   4907  CZ  ARG B 245      30.930  21.239   5.200  1.00 10.00      B   
ATOM   4908  NH1 ARG B 245      30.972  22.442   5.763  1.00 10.00      B   
ATOM   4909 HH11 ARG B 245      31.393  22.562   6.711  1.00 10.00      B   
ATOM   4910 HH12 ARG B 245      30.592  23.274   5.258  1.00 10.00      B   
ATOM   4911  NH2 ARG B 245      31.421  20.191   5.848  1.00 10.00      B   
ATOM   4912 HH21 ARG B 245      31.399  19.243   5.408  1.00 10.00      B   
ATOM   4913 HH22 ARG B 245      31.834  20.309   6.798  1.00 10.00      B   
ATOM   4914  C   ARG B 245      30.545  20.172  -0.612  1.00 10.00      B   
ATOM   4915  O   ARG B 245      31.372  19.354  -0.216  1.00 10.00      B   
ATOM   4916  N   ASP B 246      30.036  20.152  -1.842  1.00 10.00      B   
ATOM   4917  HN  ASP B 246      29.381  20.834  -2.098  1.00 10.00      B   
ATOM   4918  CA  ASP B 246      30.427  19.135  -2.822  1.00 10.00      B   
ATOM   4919  CB  ASP B 246      29.722  19.370  -4.168  1.00 10.00      B   
ATOM   4920  CG  ASP B 246      30.080  18.336  -5.226  1.00 10.00      B   
ATOM   4921  OD1 ASP B 246      29.330  17.348  -5.380  1.00 10.00      B   
ATOM   4922  OD2 ASP B 246      31.109  18.514  -5.920  1.00 10.00      B   
ATOM   4923  C   ASP B 246      31.942  19.139  -3.011  1.00 10.00      B   
ATOM   4924  O   ASP B 246      32.594  18.092  -2.948  1.00 10.00      B   
ATOM   4925  N   THR B 247      32.499  20.332  -3.186  1.00 10.00      B   
ATOM   4926  HN  THR B 247      31.928  21.131  -3.188  1.00 10.00      B   
ATOM   4927  CA  THR B 247      33.929  20.499  -3.379  1.00 10.00      B   
ATOM   4928  CB  THR B 247      34.235  21.925  -3.866  1.00 10.00      B   
ATOM   4929  OG1 THR B 247      33.058  22.734  -3.704  1.00 10.00      B   
ATOM   4930  HG1 THR B 247      33.279  23.516  -3.182  1.00 10.00      B   
ATOM   4931  CG2 THR B 247      34.633  21.911  -5.334  1.00 10.00      B   
ATOM   4932  C   THR B 247      34.695  20.226  -2.084  1.00 10.00      B   
ATOM   4933  O   THR B 247      35.851  19.801  -2.111  1.00 10.00      B   
ATOM   4934  N   VAL B 248      34.046  20.471  -0.951  1.00 10.00      B   
ATOM   4935  HN  VAL B 248      33.131  20.815  -0.993  1.00 10.00      B   
ATOM   4936  CA  VAL B 248      34.662  20.240   0.350  1.00 10.00      B   
ATOM   4937  CB  VAL B 248      33.852  20.896   1.490  1.00 10.00      B   
ATOM   4938  CG1 VAL B 248      34.496  20.616   2.840  1.00 10.00      B   
ATOM   4939  CG2 VAL B 248      33.718  22.394   1.262  1.00 10.00      B   
ATOM   4940  C   VAL B 248      34.778  18.743   0.614  1.00 10.00      B   
ATOM   4941  O   VAL B 248      35.854  18.237   0.938  1.00 10.00      B   
ATOM   4942  N   THR B 249      33.663  18.044   0.452  1.00 10.00      B   
ATOM   4943  HN  THR B 249      32.839  18.512   0.184  1.00 10.00      B   
ATOM   4944  CA  THR B 249      33.611  16.607   0.664  1.00 10.00      B   
ATOM   4945  CB  THR B 249      32.168  16.090   0.487  1.00 10.00      B   
ATOM   4946  OG1 THR B 249      31.260  17.006   1.118  1.00 10.00      B   
ATOM   4947  HG1 THR B 249      30.745  17.469   0.441  1.00 10.00      B   
ATOM   4948  CG2 THR B 249      32.002  14.717   1.120  1.00 10.00      B   
ATOM   4949  C   THR B 249      34.548  15.882  -0.303  1.00 10.00      B   
ATOM   4950  O   THR B 249      35.203  14.903   0.065  1.00 10.00      B   
ATOM   4951  N   TRP B 250      34.618  16.374  -1.535  1.00 10.00      B   
ATOM   4952  HN  TRP B 250      34.067  17.152  -1.773  1.00 10.00      B   
ATOM   4953  CA  TRP B 250      35.486  15.781  -2.543  1.00 10.00      B   
ATOM   4954  CB  TRP B 250      35.150  16.316  -3.936  1.00 10.00      B   
ATOM   4955  CG  TRP B 250      35.703  15.480  -5.052  1.00 10.00      B   
ATOM   4956  CD1 TRP B 250      35.564  14.130  -5.215  1.00 10.00      B   
ATOM   4957  CD2 TRP B 250      36.482  15.938  -6.162  1.00 10.00      B   
ATOM   4958  NE1 TRP B 250      36.210  13.721  -6.357  1.00 10.00      B   
ATOM   4959  HE1 TRP B 250      36.254  12.795  -6.691  1.00 10.00      B   
ATOM   4960  CE2 TRP B 250      36.781  14.812  -6.956  1.00 10.00      B   
ATOM   4961  CE3 TRP B 250      36.955  17.189  -6.562  1.00 10.00      B   
ATOM   4962  CZ2 TRP B 250      37.531  14.902  -8.126  1.00 10.00      B   
ATOM   4963  CZ3 TRP B 250      37.698  17.276  -7.723  1.00 10.00      B   
ATOM   4964  CH2 TRP B 250      37.979  16.141  -8.492  1.00 10.00      B   
ATOM   4965  C   TRP B 250      36.951  16.040  -2.203  1.00 10.00      B   
ATOM   4966  O   TRP B 250      37.797  15.158  -2.355  1.00 10.00      B   
ATOM   4967  N   LEU B 251      37.238  17.248  -1.725  1.00 10.00      B   
ATOM   4968  HN  LEU B 251      36.516  17.907  -1.626  1.00 10.00      B   
ATOM   4969  CA  LEU B 251      38.599  17.621  -1.346  1.00 10.00      B   
ATOM   4970  CB  LEU B 251      38.661  19.087  -0.912  1.00 10.00      B   
ATOM   4971  CG  LEU B 251      40.044  19.625  -0.533  1.00 10.00      B   
ATOM   4972  CD1 LEU B 251      40.936  19.730  -1.760  1.00 10.00      B   
ATOM   4973  CD2 LEU B 251      39.928  20.968   0.171  1.00 10.00      B   
ATOM   4974  C   LEU B 251      39.097  16.722  -0.221  1.00 10.00      B   
ATOM   4975  O   LEU B 251      40.208  16.196  -0.279  1.00 10.00      B   
ATOM   4976  N   LEU B 252      38.252  16.535   0.792  1.00 10.00      B   
ATOM   4977  HN  LEU B 252      37.377  16.987   0.775  1.00 10.00      B   
ATOM   4978  CA  LEU B 252      38.590  15.687   1.930  1.00 10.00      B   
ATOM   4979  CB  LEU B 252      37.458  15.697   2.961  1.00 10.00      B   
ATOM   4980  CG  LEU B 252      37.174  17.037   3.648  1.00 10.00      B   
ATOM   4981  CD1 LEU B 252      35.951  16.931   4.547  1.00 10.00      B   
ATOM   4982  CD2 LEU B 252      38.387  17.508   4.439  1.00 10.00      B   
ATOM   4983  C   LEU B 252      38.861  14.260   1.466  1.00 10.00      B   
ATOM   4984  O   LEU B 252      39.754  13.582   1.979  1.00 10.00      B   
ATOM   4985  N   PHE B 253      38.085  13.816   0.484  1.00 10.00      B   
ATOM   4986  HN  PHE B 253      37.392  14.406   0.123  1.00 10.00      B   
ATOM   4987  CA  PHE B 253      38.241  12.481  -0.071  1.00 10.00      B   
ATOM   4988  CB  PHE B 253      37.109  12.174  -1.057  1.00 10.00      B   
ATOM   4989  CG  PHE B 253      37.130  10.772  -1.597  1.00 10.00      B   
ATOM   4990  CD1 PHE B 253      36.699   9.710  -0.820  1.00 10.00      B   
ATOM   4991  CD2 PHE B 253      37.580  10.516  -2.881  1.00 10.00      B   
ATOM   4992  CE1 PHE B 253      36.716   8.418  -1.312  1.00 10.00      B   
ATOM   4993  CE2 PHE B 253      37.600   9.227  -3.380  1.00 10.00      B   
ATOM   4994  CZ  PHE B 253      37.168   8.175  -2.594  1.00 10.00      B   
ATOM   4995  C   PHE B 253      39.592  12.360  -0.765  1.00 10.00      B   
ATOM   4996  O   PHE B 253      40.326  11.394  -0.551  1.00 10.00      B   
ATOM   4997  N   LEU B 254      39.919  13.359  -1.578  1.00 10.00      B   
ATOM   4998  HN  LEU B 254      39.287  14.106  -1.697  1.00 10.00      B   
ATOM   4999  CA  LEU B 254      41.181  13.379  -2.307  1.00 10.00      B   
ATOM   5000  CB  LEU B 254      41.232  14.562  -3.277  1.00 10.00      B   
ATOM   5001  CG  LEU B 254      40.237  14.529  -4.440  1.00 10.00      B   
ATOM   5002  CD1 LEU B 254      40.346  15.797  -5.271  1.00 10.00      B   
ATOM   5003  CD2 LEU B 254      40.457  13.301  -5.310  1.00 10.00      B   
ATOM   5004  C   LEU B 254      42.369  13.425  -1.355  1.00 10.00      B   
ATOM   5005  O   LEU B 254      43.351  12.714  -1.551  1.00 10.00      B   
ATOM   5006  N   LEU B 255      42.265  14.253  -0.318  1.00 10.00      B   
ATOM   5007  HN  LEU B 255      41.453  14.799  -0.222  1.00 10.00      B   
ATOM   5008  CA  LEU B 255      43.330  14.379   0.672  1.00 10.00      B   
ATOM   5009  CB  LEU B 255      42.960  15.406   1.746  1.00 10.00      B   
ATOM   5010  CG  LEU B 255      42.778  16.851   1.273  1.00 10.00      B   
ATOM   5011  CD1 LEU B 255      42.301  17.735   2.416  1.00 10.00      B   
ATOM   5012  CD2 LEU B 255      44.067  17.393   0.673  1.00 10.00      B   
ATOM   5013  C   LEU B 255      43.625  13.027   1.311  1.00 10.00      B   
ATOM   5014  O   LEU B 255      44.783  12.638   1.459  1.00 10.00      B   
ATOM   5015  N   GLY B 256      42.565  12.307   1.663  1.00 10.00      B   
ATOM   5016  HN  GLY B 256      41.667  12.670   1.509  1.00 10.00      B   
ATOM   5017  CA  GLY B 256      42.721  10.998   2.268  1.00 10.00      B   
ATOM   5018  C   GLY B 256      43.215   9.969   1.270  1.00 10.00      B   
ATOM   5019  O   GLY B 256      43.898   9.018   1.638  1.00 10.00      B   
ATOM   5020  N   PHE B 257      42.861  10.166   0.005  1.00 10.00      B   
ATOM   5021  HN  PHE B 257      42.309  10.947  -0.216  1.00 10.00      B   
ATOM   5022  CA  PHE B 257      43.266   9.261  -1.066  1.00 10.00      B   
ATOM   5023  CB  PHE B 257      42.514   9.604  -2.359  1.00 10.00      B   
ATOM   5024  CG  PHE B 257      42.876   8.745  -3.538  1.00 10.00      B   
ATOM   5025  CD1 PHE B 257      42.397   7.452  -3.644  1.00 10.00      B   
ATOM   5026  CD2 PHE B 257      43.695   9.236  -4.543  1.00 10.00      B   
ATOM   5027  CE1 PHE B 257      42.726   6.660  -4.730  1.00 10.00      B   
ATOM   5028  CE2 PHE B 257      44.029   8.450  -5.631  1.00 10.00      B   
ATOM   5029  CZ  PHE B 257      43.544   7.160  -5.726  1.00 10.00      B   
ATOM   5030  C   PHE B 257      44.772   9.344  -1.290  1.00 10.00      B   
ATOM   5031  O   PHE B 257      45.459   8.325  -1.356  1.00 10.00      B   
ATOM   5032  N   VAL B 258      45.283  10.565  -1.389  1.00 10.00      B   
ATOM   5033  HN  VAL B 258      44.684  11.342  -1.322  1.00 10.00      B   
ATOM   5034  CA  VAL B 258      46.709  10.782  -1.601  1.00 10.00      B   
ATOM   5035  CB  VAL B 258      47.024  12.271  -1.874  1.00 10.00      B   
ATOM   5036  CG1 VAL B 258      48.502  12.466  -2.177  1.00 10.00      B   
ATOM   5037  CG2 VAL B 258      46.177  12.794  -3.023  1.00 10.00      B   
ATOM   5038  C   VAL B 258      47.504  10.301  -0.389  1.00 10.00      B   
ATOM   5039  O   VAL B 258      48.620   9.796  -0.522  1.00 10.00      B   
ATOM   5040  N   ALA B 259      46.901  10.424   0.789  1.00 10.00      B   
ATOM   5041  HN  ALA B 259      46.001  10.815   0.824  1.00 10.00      B   
ATOM   5042  CA  ALA B 259      47.535  10.006   2.036  1.00 10.00      B   
ATOM   5043  CB  ALA B 259      46.702  10.441   3.231  1.00 10.00      B   
ATOM   5044  C   ALA B 259      47.774   8.495   2.074  1.00 10.00      B   
ATOM   5045  O   ALA B 259      48.552   8.005   2.892  1.00 10.00      B   
ATOM   5046  N   ILE B 260      47.099   7.764   1.193  1.00 10.00      B   
ATOM   5047  HN  ILE B 260      46.480   8.210   0.575  1.00 10.00      B   
ATOM   5048  CA  ILE B 260      47.247   6.315   1.121  1.00 10.00      B   
ATOM   5049  CB  ILE B 260      46.037   5.661   0.412  1.00 10.00      B   
ATOM   5050  CG1 ILE B 260      44.733   6.003   1.140  1.00 10.00      B   
ATOM   5051  CG2 ILE B 260      46.204   4.151   0.297  1.00 10.00      B   
ATOM   5052  CD1 ILE B 260      44.721   5.615   2.603  1.00 10.00      B   
ATOM   5053  C   ILE B 260      48.534   5.946   0.386  1.00 10.00      B   
ATOM   5054  O   ILE B 260      49.158   4.925   0.673  1.00 10.00      B   
ATOM   5055  N   LEU B 261      48.938   6.803  -0.544  1.00 10.00      B   
ATOM   5056  HN  LEU B 261      48.416   7.618  -0.701  1.00 10.00      B   
ATOM   5057  CA  LEU B 261      50.145   6.574  -1.329  1.00 10.00      B   
ATOM   5058  CB  LEU B 261      50.106   7.397  -2.619  1.00 10.00      B   
ATOM   5059  CG  LEU B 261      48.974   7.075  -3.598  1.00 10.00      B   
ATOM   5060  CD1 LEU B 261      48.944   8.090  -4.728  1.00 10.00      B   
ATOM   5061  CD2 LEU B 261      49.124   5.663  -4.147  1.00 10.00      B   
ATOM   5062  C   LEU B 261      51.394   6.919  -0.526  1.00 10.00      B   
ATOM   5063  O   LEU B 261      52.512   6.577  -0.917  1.00 10.00      B   
ATOM   5064  N   ILE B 262      51.195   7.596   0.596  1.00 10.00      B   
ATOM   5065  HN  ILE B 262      50.279   7.821   0.858  1.00 10.00      B   
ATOM   5066  CB  ILE B 262      51.920   9.225   2.319  1.00 10.00      B   
ATOM   5067  CG1 ILE B 262      51.492  10.382   1.414  1.00 10.00      B   
ATOM   5068  CG2 ILE B 262      53.088   9.643   3.202  1.00 10.00      B   
ATOM   5069  CD1 ILE B 262      50.884  11.553   2.156  1.00 10.00      B   
ATOM   5070  CA  ILE B 262      52.295   7.997   1.461  1.00 10.00      B   
ATOM   5071  C   ILE B 262      52.709   6.843   2.366  1.00 10.00      B   
ATOM   5072  O   ILE B 262      53.825   6.316   2.186  1.00 10.00      B   
ATOM   5073  OXT ILE B 262      51.910   6.452   3.241  1.00 10.00      B   
END
