# Supplementary material for: Large-scale discovery of protein interactions at residue resolution using co-evolution calculated from genomic sequences
Source: Nat Commun. 2021 Mar 2;12:1396. doi: 10.1038/s41467-021-21636-z (PMC7925567; doi:10.1038/s41467-021-21636-z)
Supplement: Supplementary file 12 — Supplementary Data 10 [file 41467_2021_21636_MOESM12_ESM.zip › supplementary/allpdb0162_ECFA2_ECFT/models/haddock_top6_haddock_31w.pdb]

REMARK FILENAME="haddock_31w.pdb0"
REMARK ===============================================================
REMARK HADDOCK run for haddock
REMARK initial structure: haddock_31.pdb
REMARK final NOE weights: unambig 50 amb: 50
REMARK ===============================================================
REMARK            total,bonds,angles,improper,dihe,vdw,elec,air,cdih,coup,rdcs,vean,dani,xpcs,rg
REMARK energies: -366.892, 0, 0, 0, 0, -47.1765, -375.163, 55.4476, 0, 0, 0, 0, 0, 0, 0
REMARK ===============================================================
REMARK            bonds,angles,impropers,dihe,air,cdih,coup,rdcs,vean,dani,xpcs
REMARK rms-dev.: 0,0,0,0,2.25229,0,0, 0, 0, 0, 0
REMARK ===============================================================
REMARK               air,cdih,coup,rdcs,vean,dani,xpcs
REMARK               >0.3,>5,>1,>0,>5,>0.2,>0.2
REMARK violations.: 1, 0, 0, 0, 0, 0, 0
REMARK ===============================================================
REMARK                        CVpartition#,violations,rms
REMARK AIRs cross-validation: 2, 0, NaN
REMARK ===============================================================
REMARK NCS energy: 0
REMARK ===============================================================
REMARK Symmetry energy: 0
REMARK ===============================================================
REMARK Desolvation energy: -2.92559
REMARK Internal energy free molecules: 142593
REMARK Internal energy complex: -19083.3
REMARK Binding energy: -162101
REMARK ===============================================================
REMARK buried surface area: 1714.96
REMARK ===============================================================
REMARK water - chain1: 0 0 0
REMARK water - chain2: 0 0 0
REMARK water - chain3: 0 0 0
REMARK water - chain4: 0 0 0
REMARK water - chain5: 0 0 0
REMARK water - chain6: 0 0 0
REMARK ===============================================================
REMARK water - water: 0 0 0
REMARK ===============================================================
REMARK DATE:27-Jul-2020  06:41:35       created by user: he47
REMARK VERSION:1.3
ATOM      1  CB  ALA A   2     -20.292   4.632 -18.062  1.00 10.00      A   
ATOM      2  C   ALA A   2     -18.085   5.121 -16.993  1.00 10.00      A   
ATOM      3  O   ALA A   2     -17.189   5.769 -17.539  1.00 10.00      A   
ATOM      4  N   ALA A   2     -19.635   6.953 -17.585  1.00 10.00      A   
ATOM      5  HT1 ALA A   2     -19.296   7.025 -18.563  1.00 10.00      A   
ATOM      6  HT2 ALA A   2     -19.051   7.577 -16.986  1.00 10.00      A   
ATOM      7  HT3 ALA A   2     -20.626   7.284 -17.545  1.00 10.00      A   
ATOM      8  CA  ALA A   2     -19.542   5.554 -17.115  1.00 10.00      A   
ATOM      9  N   ILE A   3     -17.853   4.027 -16.277  1.00 10.00      A   
ATOM     10  HN  ILE A   3     -18.610   3.550 -15.869  1.00 10.00      A   
ATOM     11  CA  ILE A   3     -16.505   3.515 -16.077  1.00 10.00      A   
ATOM     12  CB  ILE A   3     -16.156   3.438 -14.577  1.00 10.00      A   
ATOM     13  CG1 ILE A   3     -16.362   4.801 -13.915  1.00 10.00      A   
ATOM     14  CG2 ILE A   3     -14.724   2.962 -14.379  1.00 10.00      A   
ATOM     15  CD1 ILE A   3     -16.057   4.818 -12.434  1.00 10.00      A   
ATOM     16  C   ILE A   3     -16.341   2.133 -16.702  1.00 10.00      A   
ATOM     17  O   ILE A   3     -17.236   1.288 -16.612  1.00 10.00      A   
ATOM     18  N   ALA A   4     -15.198   1.914 -17.338  1.00 10.00      A   
ATOM     19  HN  ALA A   4     -14.527   2.635 -17.379  1.00 10.00      A   
ATOM     20  CA  ALA A   4     -14.902   0.640 -17.975  1.00 10.00      A   
ATOM     21  CB  ALA A   4     -15.068   0.750 -19.482  1.00 10.00      A   
ATOM     22  C   ALA A   4     -13.492   0.175 -17.627  1.00 10.00      A   
ATOM     23  O   ALA A   4     -12.518   0.897 -17.847  1.00 10.00      A   
ATOM     24  N   PHE A   5     -13.396  -1.022 -17.064  1.00 10.00      A   
ATOM     25  HN  PHE A   5     -14.218  -1.535 -16.895  1.00 10.00      A   
ATOM     26  CA  PHE A   5     -12.109  -1.600 -16.690  1.00 10.00      A   
ATOM     27  CB  PHE A   5     -12.270  -2.519 -15.473  1.00 10.00      A   
ATOM     28  CG  PHE A   5     -12.499  -1.807 -14.166  1.00 10.00      A   
ATOM     29  CD1 PHE A   5     -13.761  -1.357 -13.816  1.00 10.00      A   
ATOM     30  CD2 PHE A   5     -11.451  -1.600 -13.282  1.00 10.00      A   
ATOM     31  CE1 PHE A   5     -13.975  -0.716 -12.610  1.00 10.00      A   
ATOM     32  CE2 PHE A   5     -11.657  -0.958 -12.076  1.00 10.00      A   
ATOM     33  CZ  PHE A   5     -12.922  -0.515 -11.740  1.00 10.00      A   
ATOM     34  C   PHE A   5     -11.542  -2.405 -17.854  1.00 10.00      A   
ATOM     35  O   PHE A   5     -12.220  -3.280 -18.398  1.00 10.00      A   
ATOM     36  N   GLU A   6     -10.309  -2.111 -18.242  1.00 10.00      A   
ATOM     37  HN  GLU A   6      -9.815  -1.394 -17.785  1.00 10.00      A   
ATOM     38  CA  GLU A   6      -9.677  -2.818 -19.345  1.00 10.00      A   
ATOM     39  CB  GLU A   6      -9.351  -1.854 -20.491  1.00 10.00      A   
ATOM     40  CG  GLU A   6     -10.513  -0.949 -20.879  1.00 10.00      A   
ATOM     41  CD  GLU A   6     -10.243  -0.136 -22.128  1.00 10.00      A   
ATOM     42  OE1 GLU A   6      -9.134   0.426 -22.256  1.00 10.00      A   
ATOM     43  OE2 GLU A   6     -11.147  -0.044 -22.987  1.00 10.00      A   
ATOM     44  C   GLU A   6      -8.421  -3.560 -18.888  1.00 10.00      A   
ATOM     45  O   GLU A   6      -7.343  -2.971 -18.798  1.00 10.00      A   
ATOM     46  N   HIS A   7      -8.581  -4.852 -18.583  1.00 10.00      A   
ATOM     47  HN  HIS A   7      -9.478  -5.244 -18.650  1.00 10.00      A   
ATOM     48  CA  HIS A   7      -7.471  -5.710 -18.145  1.00 10.00      A   
ATOM     49  CB  HIS A   7      -6.497  -5.987 -19.297  1.00 10.00      A   
ATOM     50  CG  HIS A   7      -6.969  -7.023 -20.269  1.00 10.00      A   
ATOM     51  ND1 HIS A   7      -6.954  -8.374 -19.996  1.00 10.00      A   
ATOM     52  HD1 HIS A   7      -6.662  -8.788 -19.143  1.00 10.00      A   
ATOM     53  CD2 HIS A   7      -7.468  -6.900 -21.521  1.00 10.00      A   
ATOM     54  CE1 HIS A   7      -7.421  -9.037 -21.034  1.00 10.00      A   
ATOM     55  NE2 HIS A   7      -7.741  -8.164 -21.973  1.00 10.00      A   
ATOM     56  HE2 HIS A   7      -8.123  -8.389 -22.849  1.00 10.00      A   
ATOM     57  C   HIS A   7      -6.717  -5.120 -16.956  1.00 10.00      A   
ATOM     58  O   HIS A   7      -5.494  -5.229 -16.869  1.00 10.00      A   
ATOM     59  N   VAL A   8      -7.451  -4.523 -16.032  1.00 10.00      A   
ATOM     60  HN  VAL A   8      -8.427  -4.515 -16.127  1.00 10.00      A   
ATOM     61  CA  VAL A   8      -6.842  -3.895 -14.868  1.00 10.00      A   
ATOM     62  CB  VAL A   8      -7.812  -2.911 -14.184  1.00 10.00      A   
ATOM     63  CG1 VAL A   8      -7.106  -2.137 -13.081  1.00 10.00      A   
ATOM     64  CG2 VAL A   8      -8.407  -1.957 -15.210  1.00 10.00      A   
ATOM     65  C   VAL A   8      -6.347  -4.924 -13.853  1.00 10.00      A   
ATOM     66  O   VAL A   8      -7.090  -5.814 -13.438  1.00 10.00      A   
ATOM     67  N   THR A   9      -5.082  -4.792 -13.478  1.00 10.00      A   
ATOM     68  HN  THR A   9      -4.544  -4.070 -13.873  1.00 10.00      A   
ATOM     69  CA  THR A   9      -4.459  -5.672 -12.506  1.00 10.00      A   
ATOM     70  CB  THR A   9      -3.672  -6.823 -13.195  1.00 10.00      A   
ATOM     71  OG1 THR A   9      -4.148  -8.082 -12.708  1.00 10.00      A   
ATOM     72  HG1 THR A   9      -4.243  -8.037 -11.744  1.00 10.00      A   
ATOM     73  CG2 THR A   9      -2.169  -6.731 -12.957  1.00 10.00      A   
ATOM     74  C   THR A   9      -3.558  -4.845 -11.585  1.00 10.00      A   
ATOM     75  O   THR A   9      -3.000  -3.825 -12.007  1.00 10.00      A   
ATOM     76  N   TYR A  10      -3.427  -5.267 -10.332  1.00 10.00      A   
ATOM     77  HN  TYR A  10      -3.882  -6.089 -10.045  1.00 10.00      A   
ATOM     78  CA  TYR A  10      -2.609  -4.538  -9.379  1.00 10.00      A   
ATOM     79  CB  TYR A  10      -3.469  -3.534  -8.606  1.00 10.00      A   
ATOM     80  CG  TYR A  10      -2.681  -2.641  -7.679  1.00 10.00      A   
ATOM     81  CD1 TYR A  10      -1.801  -1.702  -8.187  1.00 10.00      A   
ATOM     82  CD2 TYR A  10      -2.818  -2.737  -6.301  1.00 10.00      A   
ATOM     83  CE1 TYR A  10      -1.075  -0.885  -7.352  1.00 10.00      A   
ATOM     84  CE2 TYR A  10      -2.093  -1.921  -5.455  1.00 10.00      A   
ATOM     85  CZ  TYR A  10      -1.224  -0.994  -5.991  1.00 10.00      A   
ATOM     86  OH  TYR A  10      -0.502  -0.167  -5.165  1.00 10.00      A   
ATOM     87  HH  TYR A  10      -0.011  -0.699  -4.528  1.00 10.00      A   
ATOM     88  C   TYR A  10      -1.894  -5.471  -8.409  1.00 10.00      A   
ATOM     89  O   TYR A  10      -2.473  -6.438  -7.910  1.00 10.00      A   
ATOM     90  N   THR A  11      -0.629  -5.174  -8.158  1.00 10.00      A   
ATOM     91  HN  THR A  11      -0.222  -4.400  -8.608  1.00 10.00      A   
ATOM     92  CA  THR A  11       0.175  -5.952  -7.237  1.00 10.00      A   
ATOM     93  CB  THR A  11       1.361  -6.655  -7.950  1.00 10.00      A   
ATOM     94  OG1 THR A  11       2.140  -7.397  -7.000  1.00 10.00      A   
ATOM     95  HG1 THR A  11       2.702  -6.788  -6.506  1.00 10.00      A   
ATOM     96  CG2 THR A  11       2.257  -5.651  -8.665  1.00 10.00      A   
ATOM     97  C   THR A  11       0.684  -5.051  -6.112  1.00 10.00      A   
ATOM     98  O   THR A  11       1.084  -3.908  -6.350  1.00 10.00      A   
ATOM     99  N   TYR A  12       0.635  -5.553  -4.887  1.00 10.00      A   
ATOM    100  HN  TYR A  12       0.290  -6.464  -4.753  1.00 10.00      A   
ATOM    101  CA  TYR A  12       1.094  -4.791  -3.736  1.00 10.00      A   
ATOM    102  CB  TYR A  12       0.609  -5.442  -2.439  1.00 10.00      A   
ATOM    103  CG  TYR A  12      -0.846  -5.197  -2.102  1.00 10.00      A   
ATOM    104  CD1 TYR A  12      -1.853  -5.966  -2.672  1.00 10.00      A   
ATOM    105  CD2 TYR A  12      -1.211  -4.207  -1.199  1.00 10.00      A   
ATOM    106  CE1 TYR A  12      -3.182  -5.756  -2.351  1.00 10.00      A   
ATOM    107  CE2 TYR A  12      -2.535  -3.988  -0.875  1.00 10.00      A   
ATOM    108  CZ  TYR A  12      -3.516  -4.763  -1.453  1.00 10.00      A   
ATOM    109  OH  TYR A  12      -4.836  -4.550  -1.123  1.00 10.00      A   
ATOM    110  HH  TYR A  12      -4.931  -3.658  -0.754  1.00 10.00      A   
ATOM    111  C   TYR A  12       2.613  -4.723  -3.722  1.00 10.00      A   
ATOM    112  O   TYR A  12       3.276  -5.625  -4.230  1.00 10.00      A   
ATOM    113  N   GLN A  13       3.148  -3.639  -3.158  1.00 10.00      A   
ATOM    114  HN  GLN A  13       2.546  -2.941  -2.822  1.00 10.00      A   
ATOM    115  CA  GLN A  13       4.593  -3.427  -3.037  1.00 10.00      A   
ATOM    116  CB  GLN A  13       5.296  -4.624  -2.386  1.00 10.00      A   
ATOM    117  CG  GLN A  13       4.796  -4.961  -0.990  1.00 10.00      A   
ATOM    118  CD  GLN A  13       5.203  -3.939   0.054  1.00 10.00      A   
ATOM    119  OE1 GLN A  13       6.291  -3.360  -0.007  1.00 10.00      A   
ATOM    120  NE2 GLN A  13       4.326  -3.708   1.020  1.00 10.00      A   
ATOM    121 HE21 GLN A  13       3.478  -4.204   1.003  1.00 10.00      A   
ATOM    122 HE22 GLN A  13       4.555  -3.051   1.710  1.00 10.00      A   
ATOM    123  C   GLN A  13       5.258  -3.044  -4.362  1.00 10.00      A   
ATOM    124  O   GLN A  13       6.487  -2.931  -4.432  1.00 10.00      A   
ATOM    125  N   ALA A  14       4.443  -2.845  -5.395  1.00 10.00      A   
ATOM    126  HN  ALA A  14       3.481  -2.968  -5.261  1.00 10.00      A   
ATOM    127  CA  ALA A  14       4.921  -2.460  -6.727  1.00 10.00      A   
ATOM    128  CB  ALA A  14       5.468  -1.036  -6.739  1.00 10.00      A   
ATOM    129  C   ALA A  14       5.923  -3.455  -7.323  1.00 10.00      A   
ATOM    130  O   ALA A  14       5.528  -4.450  -7.934  1.00 10.00      A   
ATOM    131  N   GLY A  15       7.213  -3.181  -7.153  1.00 10.00      A   
ATOM    132  HN  GLY A  15       7.473  -2.374  -6.662  1.00 10.00      A   
ATOM    133  CA  GLY A  15       8.234  -4.058  -7.693  1.00 10.00      A   
ATOM    134  C   GLY A  15       9.004  -4.803  -6.621  1.00 10.00      A   
ATOM    135  O   GLY A  15       9.971  -5.506  -6.922  1.00 10.00      A   
ATOM    136  N   THR A  16       8.585  -4.647  -5.371  1.00 10.00      A   
ATOM    137  HN  THR A  16       7.809  -4.071  -5.198  1.00 10.00      A   
ATOM    138  CA  THR A  16       9.236  -5.315  -4.250  1.00 10.00      A   
ATOM    139  CB  THR A  16       8.526  -4.960  -2.922  1.00 10.00      A   
ATOM    140  OG1 THR A  16       8.510  -3.537  -2.733  1.00 10.00      A   
ATOM    141  HG1 THR A  16       7.885  -3.137  -3.357  1.00 10.00      A   
ATOM    142  CG2 THR A  16       9.209  -5.613  -1.731  1.00 10.00      A   
ATOM    143  C   THR A  16       9.202  -6.836  -4.448  1.00 10.00      A   
ATOM    144  O   THR A  16       8.175  -7.385  -4.834  1.00 10.00      A   
ATOM    145  N   PRO A  17      10.332  -7.531  -4.213  1.00 10.00      A   
ATOM    146  CA  PRO A  17      10.416  -8.995  -4.362  1.00 10.00      A   
ATOM    147  CB  PRO A  17      11.806  -9.321  -3.809  1.00 10.00      A   
ATOM    148  CG  PRO A  17      12.591  -8.076  -4.028  1.00 10.00      A   
ATOM    149  CD  PRO A  17      11.626  -6.947  -3.813  1.00 10.00      A   
ATOM    150  C   PRO A  17       9.342  -9.722  -3.551  1.00 10.00      A   
ATOM    151  O   PRO A  17       8.915 -10.820  -3.907  1.00 10.00      A   
ATOM    152  N   MET A  18       8.900  -9.093  -2.470  1.00 10.00      A   
ATOM    153  HN  MET A  18       9.273  -8.217  -2.249  1.00 10.00      A   
ATOM    154  CA  MET A  18       7.873  -9.663  -1.607  1.00 10.00      A   
ATOM    155  CB  MET A  18       8.198  -9.376  -0.139  1.00 10.00      A   
ATOM    156  CG  MET A  18       9.490 -10.010   0.358  1.00 10.00      A   
ATOM    157  SD  MET A  18       9.448 -11.815   0.337  1.00 10.00      A   
ATOM    158  CE  MET A  18       8.150 -12.140   1.532  1.00 10.00      A   
ATOM    159  C   MET A  18       6.501  -9.090  -1.963  1.00 10.00      A   
ATOM    160  O   MET A  18       5.700  -8.755  -1.086  1.00 10.00      A   
ATOM    161  N   ALA A  19       6.242  -8.977  -3.258  1.00 10.00      A   
ATOM    162  HN  ALA A  19       6.917  -9.274  -3.904  1.00 10.00      A   
ATOM    163  CA  ALA A  19       4.981  -8.438  -3.751  1.00 10.00      A   
ATOM    164  CB  ALA A  19       5.189  -7.795  -5.113  1.00 10.00      A   
ATOM    165  C   ALA A  19       3.919  -9.524  -3.850  1.00 10.00      A   
ATOM    166  O   ALA A  19       4.239 -10.708  -3.957  1.00 10.00      A   
ATOM    167  N   HIS A  20       2.657  -9.114  -3.813  1.00 10.00      A   
ATOM    168  HN  HIS A  20       2.470  -8.156  -3.723  1.00 10.00      A   
ATOM    169  CA  HIS A  20       1.538 -10.041  -3.912  1.00 10.00      A   
ATOM    170  CB  HIS A  20       0.999 -10.401  -2.527  1.00 10.00      A   
ATOM    171  CG  HIS A  20       1.285 -11.815  -2.121  1.00 10.00      A   
ATOM    172  ND1 HIS A  20       0.426 -12.564  -1.348  1.00 10.00      A   
ATOM    173  HD1 HIS A  20      -0.444 -12.263  -1.003  1.00 10.00      A   
ATOM    174  CD2 HIS A  20       2.345 -12.620  -2.385  1.00 10.00      A   
ATOM    175  CE1 HIS A  20       0.943 -13.763  -1.150  1.00 10.00      A   
ATOM    176  NE2 HIS A  20       2.105 -13.822  -1.770  1.00 10.00      A   
ATOM    177  HE2 HIS A  20       2.702 -14.604  -1.784  1.00 10.00      A   
ATOM    178  C   HIS A  20       0.437  -9.446  -4.781  1.00 10.00      A   
ATOM    179  O   HIS A  20       0.005  -8.311  -4.562  1.00 10.00      A   
ATOM    180  N   THR A  21       0.003 -10.203  -5.776  1.00 10.00      A   
ATOM    181  HN  THR A  21       0.395 -11.093  -5.908  1.00 10.00      A   
ATOM    182  CA  THR A  21      -1.033  -9.751  -6.688  1.00 10.00      A   
ATOM    183  CB  THR A  21      -0.910 -10.460  -8.050  1.00 10.00      A   
ATOM    184  OG1 THR A  21       0.410 -11.008  -8.196  1.00 10.00      A   
ATOM    185  HG1 THR A  21       1.033 -10.296  -8.381  1.00 10.00      A   
ATOM    186  CG2 THR A  21      -1.183  -9.488  -9.187  1.00 10.00      A   
ATOM    187  C   THR A  21      -2.424 -10.028  -6.132  1.00 10.00      A   
ATOM    188  O   THR A  21      -2.749 -11.162  -5.782  1.00 10.00      A   
ATOM    189  N   ALA A  22      -3.237  -8.990  -6.040  1.00 10.00      A   
ATOM    190  HN  ALA A  22      -2.919  -8.102  -6.311  1.00 10.00      A   
ATOM    191  CA  ALA A  22      -4.597  -9.141  -5.556  1.00 10.00      A   
ATOM    192  CB  ALA A  22      -4.947  -8.037  -4.571  1.00 10.00      A   
ATOM    193  C   ALA A  22      -5.541  -9.129  -6.749  1.00 10.00      A   
ATOM    194  O   ALA A  22      -6.048 -10.171  -7.164  1.00 10.00      A   
ATOM    195  N   LEU A  23      -5.744  -7.946  -7.315  1.00 10.00      A   
ATOM    196  HN  LEU A  23      -5.302  -7.155  -6.935  1.00 10.00      A   
ATOM    197  CA  LEU A  23      -6.597  -7.786  -8.485  1.00 10.00      A   
ATOM    198  CB  LEU A  23      -6.738  -6.300  -8.822  1.00 10.00      A   
ATOM    199  CG  LEU A  23      -7.726  -5.942  -9.932  1.00 10.00      A   
ATOM    200  CD1 LEU A  23      -9.128  -6.396  -9.565  1.00 10.00      A   
ATOM    201  CD2 LEU A  23      -7.701  -4.447 -10.205  1.00 10.00      A   
ATOM    202  C   LEU A  23      -5.968  -8.521  -9.661  1.00 10.00      A   
ATOM    203  O   LEU A  23      -4.919  -8.114 -10.163  1.00 10.00      A   
ATOM    204  N   THR A  24      -6.599  -9.600 -10.091  1.00 10.00      A   
ATOM    205  HN  THR A  24      -7.454  -9.861  -9.672  1.00 10.00      A   
ATOM    206  CA  THR A  24      -6.070 -10.402 -11.181  1.00 10.00      A   
ATOM    207  CB  THR A  24      -5.991 -11.883 -10.773  1.00 10.00      A   
ATOM    208  OG1 THR A  24      -5.677 -11.967  -9.373  1.00 10.00      A   
ATOM    209  HG1 THR A  24      -5.799 -11.097  -8.965  1.00 10.00      A   
ATOM    210  CG2 THR A  24      -4.913 -12.600 -11.572  1.00 10.00      A   
ATOM    211  C   THR A  24      -6.899 -10.264 -12.455  1.00 10.00      A   
ATOM    212  O   THR A  24      -7.904 -10.954 -12.620  1.00 10.00      A   
ATOM    213  N   ASP A  25      -6.458  -9.365 -13.335  1.00 10.00      A   
ATOM    214  HN  ASP A  25      -5.647  -8.851 -13.113  1.00 10.00      A   
ATOM    215  CA  ASP A  25      -7.110  -9.109 -14.625  1.00 10.00      A   
ATOM    216  CB  ASP A  25      -6.789 -10.226 -15.620  1.00 10.00      A   
ATOM    217  CG  ASP A  25      -7.013  -9.811 -17.057  1.00 10.00      A   
ATOM    218  OD1 ASP A  25      -6.117  -9.159 -17.640  1.00 10.00      A   
ATOM    219  OD2 ASP A  25      -8.075 -10.150 -17.623  1.00 10.00      A   
ATOM    220  C   ASP A  25      -8.620  -8.910 -14.504  1.00 10.00      A   
ATOM    221  O   ASP A  25      -9.402  -9.844 -14.706  1.00 10.00      A   
ATOM    222  N   VAL A  26      -9.032  -7.698 -14.166  1.00 10.00      A   
ATOM    223  HN  VAL A  26      -8.369  -6.987 -14.012  1.00 10.00      A   
ATOM    224  CA  VAL A  26     -10.447  -7.400 -14.021  1.00 10.00      A   
ATOM    225  CB  VAL A  26     -10.747  -6.623 -12.715  1.00 10.00      A   
ATOM    226  CG1 VAL A  26     -10.372  -5.152 -12.832  1.00 10.00      A   
ATOM    227  CG2 VAL A  26     -12.200  -6.788 -12.294  1.00 10.00      A   
ATOM    228  C   VAL A  26     -10.982  -6.640 -15.236  1.00 10.00      A   
ATOM    229  O   VAL A  26     -10.284  -5.810 -15.827  1.00 10.00      A   
ATOM    230  N   SER A  27     -12.214  -6.951 -15.616  1.00 10.00      A   
ATOM    231  HN  SER A  27     -12.705  -7.640 -15.122  1.00 10.00      A   
ATOM    232  CA  SER A  27     -12.860  -6.309 -16.747  1.00 10.00      A   
ATOM    233  CB  SER A  27     -12.586  -7.091 -18.034  1.00 10.00      A   
ATOM    234  OG  SER A  27     -13.060  -6.391 -19.173  1.00 10.00      A   
ATOM    235  HG  SER A  27     -13.978  -6.646 -19.346  1.00 10.00      A   
ATOM    236  C   SER A  27     -14.358  -6.218 -16.501  1.00 10.00      A   
ATOM    237  O   SER A  27     -15.035  -7.237 -16.367  1.00 10.00      A   
ATOM    238  N   LEU A  28     -14.863  -4.998 -16.414  1.00 10.00      A   
ATOM    239  HN  LEU A  28     -14.268  -4.226 -16.514  1.00 10.00      A   
ATOM    240  CA  LEU A  28     -16.280  -4.769 -16.184  1.00 10.00      A   
ATOM    241  CB  LEU A  28     -16.644  -4.997 -14.711  1.00 10.00      A   
ATOM    242  CG  LEU A  28     -16.013  -4.045 -13.691  1.00 10.00      A   
ATOM    243  CD1 LEU A  28     -17.066  -3.129 -13.088  1.00 10.00      A   
ATOM    244  CD2 LEU A  28     -15.295  -4.824 -12.601  1.00 10.00      A   
ATOM    245  C   LEU A  28     -16.652  -3.357 -16.605  1.00 10.00      A   
ATOM    246  O   LEU A  28     -15.802  -2.463 -16.624  1.00 10.00      A   
ATOM    247  N   THR A  29     -17.913  -3.165 -16.957  1.00 10.00      A   
ATOM    248  HN  THR A  29     -18.536  -3.923 -16.945  1.00 10.00      A   
ATOM    249  CA  THR A  29     -18.398  -1.862 -17.370  1.00 10.00      A   
ATOM    250  CB  THR A  29     -18.688  -1.828 -18.885  1.00 10.00      A   
ATOM    251  OG1 THR A  29     -17.710  -2.617 -19.581  1.00 10.00      A   
ATOM    252  HG1 THR A  29     -16.846  -2.489 -19.173  1.00 10.00      A   
ATOM    253  CG2 THR A  29     -18.638  -0.398 -19.399  1.00 10.00      A   
ATOM    254  C   THR A  29     -19.671  -1.512 -16.609  1.00 10.00      A   
ATOM    255  O   THR A  29     -20.679  -2.208 -16.718  1.00 10.00      A   
ATOM    256  N   VAL A  30     -19.612  -0.455 -15.820  1.00 10.00      A   
ATOM    257  HN  VAL A  30     -18.775   0.054 -15.758  1.00 10.00      A   
ATOM    258  CA  VAL A  30     -20.769  -0.021 -15.055  1.00 10.00      A   
ATOM    259  CB  VAL A  30     -20.382   0.439 -13.634  1.00 10.00      A   
ATOM    260  CG1 VAL A  30     -21.615   0.864 -12.848  1.00 10.00      A   
ATOM    261  CG2 VAL A  30     -19.639  -0.668 -12.905  1.00 10.00      A   
ATOM    262  C   VAL A  30     -21.464   1.121 -15.783  1.00 10.00      A   
ATOM    263  O   VAL A  30     -20.859   2.166 -16.027  1.00 10.00      A   
ATOM    264  N   PRO A  31     -22.736   0.929 -16.161  1.00 10.00      A   
ATOM    265  CA  PRO A  31     -23.513   1.950 -16.868  1.00 10.00      A   
ATOM    266  CB  PRO A  31     -24.881   1.288 -17.078  1.00 10.00      A   
ATOM    267  CG  PRO A  31     -24.929   0.176 -16.088  1.00 10.00      A   
ATOM    268  CD  PRO A  31     -23.515  -0.297 -15.932  1.00 10.00      A   
ATOM    269  C   PRO A  31     -23.664   3.227 -16.044  1.00 10.00      A   
ATOM    270  O   PRO A  31     -23.583   3.200 -14.811  1.00 10.00      A   
ATOM    271  N   ASP A  32     -23.866   4.345 -16.729  1.00 10.00      A   
ATOM    272  HN  ASP A  32     -23.911   4.302 -17.710  1.00 10.00      A   
ATOM    273  CA  ASP A  32     -24.031   5.630 -16.062  1.00 10.00      A   
ATOM    274  CB  ASP A  32     -24.114   6.763 -17.088  1.00 10.00      A   
ATOM    275  CG  ASP A  32     -23.225   7.941 -16.736  1.00 10.00      A   
ATOM    276  OD1 ASP A  32     -22.074   7.993 -17.227  1.00 10.00      A   
ATOM    277  OD2 ASP A  32     -23.677   8.831 -15.982  1.00 10.00      A   
ATOM    278  C   ASP A  32     -25.284   5.603 -15.195  1.00 10.00      A   
ATOM    279  O   ASP A  32     -26.346   5.159 -15.645  1.00 10.00      A   
ATOM    280  N   ARG A  33     -25.142   6.047 -13.947  1.00 10.00      A   
ATOM    281  HN  ARG A  33     -24.260   6.373 -13.657  1.00 10.00      A   
ATOM    282  CA  ARG A  33     -26.244   6.063 -12.988  1.00 10.00      A   
ATOM    283  CB  ARG A  33     -27.459   6.841 -13.524  1.00 10.00      A   
ATOM    284  CG  ARG A  33     -28.460   7.257 -12.454  1.00 10.00      A   
ATOM    285  CD  ARG A  33     -29.837   6.661 -12.705  1.00 10.00      A   
ATOM    286  NE  ARG A  33     -30.558   7.363 -13.763  1.00 10.00      A   
ATOM    287  HE  ARG A  33     -30.036   7.674 -14.536  1.00 10.00      A   
ATOM    288  CZ  ARG A  33     -31.869   7.595 -13.739  1.00 10.00      A   
ATOM    289  NH1 ARG A  33     -32.604   7.181 -12.715  1.00 10.00      A   
ATOM    290 HH11 ARG A  33     -32.158   6.670 -11.920  1.00 10.00      A   
ATOM    291 HH12 ARG A  33     -33.632   7.363 -12.699  1.00 10.00      A   
ATOM    292  NH2 ARG A  33     -32.442   8.245 -14.740  1.00 10.00      A   
ATOM    293 HH21 ARG A  33     -31.869   8.575 -15.544  1.00 10.00      A   
ATOM    294 HH22 ARG A  33     -33.469   8.430 -14.727  1.00 10.00      A   
ATOM    295  C   ARG A  33     -26.627   4.636 -12.588  1.00 10.00      A   
ATOM    296  O   ARG A  33     -27.771   4.356 -12.236  1.00 10.00      A   
ATOM    297  N   GLY A  34     -25.658   3.734 -12.637  1.00 10.00      A   
ATOM    298  HN  GLY A  34     -24.759   4.005 -12.922  1.00 10.00      A   
ATOM    299  CA  GLY A  34     -25.915   2.355 -12.277  1.00 10.00      A   
ATOM    300  C   GLY A  34     -25.776   2.110 -10.787  1.00 10.00      A   
ATOM    301  O   GLY A  34     -25.460   3.025 -10.021  1.00 10.00      A   
ATOM    302  N   TYR A  35     -26.016   0.875 -10.379  1.00 10.00      A   
ATOM    303  HN  TYR A  35     -26.253   0.193 -11.044  1.00 10.00      A   
ATOM    304  CA  TYR A  35     -25.918   0.489  -8.980  1.00 10.00      A   
ATOM    305  CB  TYR A  35     -27.312   0.344  -8.361  1.00 10.00      A   
ATOM    306  CG  TYR A  35     -27.359   0.578  -6.866  1.00 10.00      A   
ATOM    307  CD1 TYR A  35     -27.853   1.767  -6.350  1.00 10.00      A   
ATOM    308  CD2 TYR A  35     -26.917  -0.389  -5.968  1.00 10.00      A   
ATOM    309  CE1 TYR A  35     -27.908   1.991  -4.988  1.00 10.00      A   
ATOM    310  CE2 TYR A  35     -26.967  -0.174  -4.602  1.00 10.00      A   
ATOM    311  CZ  TYR A  35     -27.465   1.018  -4.118  1.00 10.00      A   
ATOM    312  OH  TYR A  35     -27.523   1.240  -2.759  1.00 10.00      A   
ATOM    313  HH  TYR A  35     -26.702   0.944  -2.350  1.00 10.00      A   
ATOM    314  C   TYR A  35     -25.162  -0.826  -8.884  1.00 10.00      A   
ATOM    315  O   TYR A  35     -25.757  -1.902  -8.950  1.00 10.00      A   
ATOM    316  N   LEU A  36     -23.849  -0.731  -8.747  1.00 10.00      A   
ATOM    317  HN  LEU A  36     -23.440   0.158  -8.674  1.00 10.00      A   
ATOM    318  CA  LEU A  36     -23.000  -1.909  -8.667  1.00 10.00      A   
ATOM    319  CB  LEU A  36     -21.673  -1.668  -9.393  1.00 10.00      A   
ATOM    320  CG  LEU A  36     -20.612  -2.765  -9.238  1.00 10.00      A   
ATOM    321  CD1 LEU A  36     -20.973  -3.987 -10.067  1.00 10.00      A   
ATOM    322  CD2 LEU A  36     -19.233  -2.246  -9.608  1.00 10.00      A   
ATOM    323  C   LEU A  36     -22.730  -2.298  -7.225  1.00 10.00      A   
ATOM    324  O   LEU A  36     -22.369  -1.461  -6.403  1.00 10.00      A   
ATOM    325  N   ALA A  37     -22.920  -3.567  -6.926  1.00 10.00      A   
ATOM    326  HN  ALA A  37     -23.250  -4.179  -7.623  1.00 10.00      A   
ATOM    327  CA  ALA A  37     -22.671  -4.086  -5.598  1.00 10.00      A   
ATOM    328  CB  ALA A  37     -23.949  -4.632  -4.990  1.00 10.00      A   
ATOM    329  C   ALA A  37     -21.605  -5.169  -5.669  1.00 10.00      A   
ATOM    330  O   ALA A  37     -21.745  -6.145  -6.409  1.00 10.00      A   
ATOM    331  N   ILE A  38     -20.537  -4.991  -4.912  1.00 10.00      A   
ATOM    332  HN  ILE A  38     -20.483  -4.196  -4.333  1.00 10.00      A   
ATOM    333  CA  ILE A  38     -19.446  -5.953  -4.904  1.00 10.00      A   
ATOM    334  CB  ILE A  38     -18.074  -5.250  -4.896  1.00 10.00      A   
ATOM    335  CG1 ILE A  38     -17.976  -4.289  -6.086  1.00 10.00      A   
ATOM    336  CG2 ILE A  38     -16.948  -6.274  -4.947  1.00 10.00      A   
ATOM    337  CD1 ILE A  38     -16.756  -3.393  -6.060  1.00 10.00      A   
ATOM    338  C   ILE A  38     -19.560  -6.884  -3.705  1.00 10.00      A   
ATOM    339  O   ILE A  38     -19.516  -6.443  -2.555  1.00 10.00      A   
ATOM    340  N   ILE A  39     -19.706  -8.169  -3.981  1.00 10.00      A   
ATOM    341  HN  ILE A  39     -19.714  -8.460  -4.923  1.00 10.00      A   
ATOM    342  CA  ILE A  39     -19.833  -9.167  -2.933  1.00 10.00      A   
ATOM    343  CB  ILE A  39     -21.194  -9.905  -3.012  1.00 10.00      A   
ATOM    344  CG1 ILE A  39     -21.497 -10.656  -1.712  1.00 10.00      A   
ATOM    345  CG2 ILE A  39     -21.248 -10.846  -4.209  1.00 10.00      A   
ATOM    346  CD1 ILE A  39     -21.620  -9.757  -0.502  1.00 10.00      A   
ATOM    347  C   ILE A  39     -18.677 -10.162  -3.012  1.00 10.00      A   
ATOM    348  O   ILE A  39     -18.072 -10.342  -4.071  1.00 10.00      A   
ATOM    349  N   GLY A  40     -18.368 -10.793  -1.893  1.00 10.00      A   
ATOM    350  HN  GLY A  40     -18.886 -10.614  -1.082  1.00 10.00      A   
ATOM    351  CA  GLY A  40     -17.287 -11.750  -1.852  1.00 10.00      A   
ATOM    352  C   GLY A  40     -16.755 -11.918  -0.448  1.00 10.00      A   
ATOM    353  O   GLY A  40     -17.082 -11.127   0.438  1.00 10.00      A   
ATOM    354  N   HIS A  41     -15.949 -12.949  -0.247  1.00 10.00      A   
ATOM    355  HN  HIS A  41     -15.754 -13.549  -0.998  1.00 10.00      A   
ATOM    356  CA  HIS A  41     -15.354 -13.232   1.054  1.00 10.00      A   
ATOM    357  CB  HIS A  41     -14.551 -14.538   0.991  1.00 10.00      A   
ATOM    358  CG  HIS A  41     -14.122 -15.069   2.326  1.00 10.00      A   
ATOM    359  ND1 HIS A  41     -12.930 -14.721   2.928  1.00 10.00      A   
ATOM    360  HD1 HIS A  41     -12.261 -14.102   2.560  1.00 10.00      A   
ATOM    361  CD2 HIS A  41     -14.730 -15.933   3.172  1.00 10.00      A   
ATOM    362  CE1 HIS A  41     -12.822 -15.346   4.085  1.00 10.00      A   
ATOM    363  NE2 HIS A  41     -13.901 -16.088   4.255  1.00 10.00      A   
ATOM    364  HE2 HIS A  41     -14.079 -16.661   5.035  1.00 10.00      A   
ATOM    365  C   HIS A  41     -14.451 -12.081   1.490  1.00 10.00      A   
ATOM    366  O   HIS A  41     -13.779 -11.466   0.664  1.00 10.00      A   
ATOM    367  N   THR A  42     -14.457 -11.788   2.783  1.00 10.00      A   
ATOM    368  HN  THR A  42     -15.029 -12.309   3.387  1.00 10.00      A   
ATOM    369  CA  THR A  42     -13.642 -10.716   3.334  1.00 10.00      A   
ATOM    370  CB  THR A  42     -13.851 -10.599   4.854  1.00 10.00      A   
ATOM    371  OG1 THR A  42     -15.257 -10.679   5.127  1.00 10.00      A   
ATOM    372  HG1 THR A  42     -15.740 -10.707   4.290  1.00 10.00      A   
ATOM    373  CG2 THR A  42     -13.320  -9.269   5.366  1.00 10.00      A   
ATOM    374  C   THR A  42     -12.163 -10.942   3.026  1.00 10.00      A   
ATOM    375  O   THR A  42     -11.560 -11.910   3.494  1.00 10.00      A   
ATOM    376  N   GLY A  43     -11.594 -10.052   2.222  1.00 10.00      A   
ATOM    377  HN  GLY A  43     -12.132  -9.309   1.873  1.00 10.00      A   
ATOM    378  CA  GLY A  43     -10.204 -10.168   1.844  1.00 10.00      A   
ATOM    379  C   GLY A  43     -10.070 -10.729   0.444  1.00 10.00      A   
ATOM    380  O   GLY A  43      -9.246 -11.610   0.193  1.00 10.00      A   
ATOM    381  N   SER A  44     -10.897 -10.239  -0.467  1.00 10.00      A   
ATOM    382  HN  SER A  44     -11.544  -9.548  -0.208  1.00 10.00      A   
ATOM    383  CA  SER A  44     -10.875 -10.704  -1.844  1.00 10.00      A   
ATOM    384  CB  SER A  44     -12.247 -11.257  -2.226  1.00 10.00      A   
ATOM    385  OG  SER A  44     -13.278 -10.447  -1.692  1.00 10.00      A   
ATOM    386  HG  SER A  44     -13.506 -10.763  -0.805  1.00 10.00      A   
ATOM    387  C   SER A  44     -10.479  -9.586  -2.798  1.00 10.00      A   
ATOM    388  O   SER A  44     -10.678  -9.693  -4.006  1.00 10.00      A   
ATOM    389  N   GLY A  45      -9.912  -8.520  -2.251  1.00 10.00      A   
ATOM    390  HN  GLY A  45      -9.770  -8.494  -1.282  1.00 10.00      A   
ATOM    391  CA  GLY A  45      -9.505  -7.397  -3.067  1.00 10.00      A   
ATOM    392  C   GLY A  45     -10.646  -6.432  -3.299  1.00 10.00      A   
ATOM    393  O   GLY A  45     -10.601  -5.613  -4.218  1.00 10.00      A   
ATOM    394  N   LYS A  46     -11.672  -6.530  -2.460  1.00 10.00      A   
ATOM    395  HN  LYS A  46     -11.637  -7.199  -1.743  1.00 10.00      A   
ATOM    396  CA  LYS A  46     -12.839  -5.667  -2.569  1.00 10.00      A   
ATOM    397  CB  LYS A  46     -13.938  -6.128  -1.605  1.00 10.00      A   
ATOM    398  CG  LYS A  46     -14.675  -7.383  -2.045  1.00 10.00      A   
ATOM    399  CD  LYS A  46     -15.637  -7.872  -0.969  1.00 10.00      A   
ATOM    400  CE  LYS A  46     -16.716  -6.841  -0.668  1.00 10.00      A   
ATOM    401  NZ  LYS A  46     -17.515  -7.205   0.533  1.00 10.00      A   
ATOM    402  HZ1 LYS A  46     -16.900  -7.250   1.369  1.00 10.00      A   
ATOM    403  HZ2 LYS A  46     -17.966  -8.131   0.399  1.00 10.00      A   
ATOM    404  HZ3 LYS A  46     -18.256  -6.491   0.703  1.00 10.00      A   
ATOM    405  C   LYS A  46     -12.459  -4.222  -2.275  1.00 10.00      A   
ATOM    406  O   LYS A  46     -12.846  -3.305  -3.000  1.00 10.00      A   
ATOM    407  N   SER A  47     -11.679  -4.037  -1.219  1.00 10.00      A   
ATOM    408  HN  SER A  47     -11.396  -4.815  -0.693  1.00 10.00      A   
ATOM    409  CA  SER A  47     -11.230  -2.720  -0.807  1.00 10.00      A   
ATOM    410  CB  SER A  47     -10.539  -2.835   0.551  1.00 10.00      A   
ATOM    411  OG  SER A  47     -10.067  -4.162   0.756  1.00 10.00      A   
ATOM    412  HG  SER A  47      -9.429  -4.170   1.480  1.00 10.00      A   
ATOM    413  C   SER A  47     -10.277  -2.119  -1.837  1.00 10.00      A   
ATOM    414  O   SER A  47     -10.384  -0.943  -2.188  1.00 10.00      A   
ATOM    415  N   THR A  48      -9.354  -2.939  -2.326  1.00 10.00      A   
ATOM    416  HN  THR A  48      -9.319  -3.867  -2.007  1.00 10.00      A   
ATOM    417  CA  THR A  48      -8.376  -2.502  -3.311  1.00 10.00      A   
ATOM    418  CB  THR A  48      -7.376  -3.627  -3.615  1.00 10.00      A   
ATOM    419  OG1 THR A  48      -7.389  -4.570  -2.533  1.00 10.00      A   
ATOM    420  HG1 THR A  48      -6.525  -4.575  -2.100  1.00 10.00      A   
ATOM    421  CG2 THR A  48      -5.974  -3.057  -3.773  1.00 10.00      A   
ATOM    422  C   THR A  48      -9.049  -2.057  -4.609  1.00 10.00      A   
ATOM    423  O   THR A  48      -8.601  -1.110  -5.254  1.00 10.00      A   
ATOM    424  N   LEU A  49     -10.134  -2.735  -4.980  1.00 10.00      A   
ATOM    425  HN  LEU A  49     -10.448  -3.480  -4.420  1.00 10.00      A   
ATOM    426  CA  LEU A  49     -10.866  -2.400  -6.198  1.00 10.00      A   
ATOM    427  CB  LEU A  49     -11.918  -3.469  -6.508  1.00 10.00      A   
ATOM    428  CG  LEU A  49     -12.599  -3.379  -7.876  1.00 10.00      A   
ATOM    429  CD1 LEU A  49     -11.572  -3.461  -8.999  1.00 10.00      A   
ATOM    430  CD2 LEU A  49     -13.644  -4.474  -8.022  1.00 10.00      A   
ATOM    431  C   LEU A  49     -11.524  -1.031  -6.061  1.00 10.00      A   
ATOM    432  O   LEU A  49     -11.662  -0.293  -7.036  1.00 10.00      A   
ATOM    433  N   ILE A  50     -11.909  -0.691  -4.838  1.00 10.00      A   
ATOM    434  HN  ILE A  50     -11.767  -1.322  -4.100  1.00 10.00      A   
ATOM    435  CA  ILE A  50     -12.541   0.595  -4.565  1.00 10.00      A   
ATOM    436  CB  ILE A  50     -13.187   0.622  -3.160  1.00 10.00      A   
ATOM    437  CG1 ILE A  50     -14.239  -0.483  -3.025  1.00 10.00      A   
ATOM    438  CG2 ILE A  50     -13.797   1.983  -2.857  1.00 10.00      A   
ATOM    439  CD1 ILE A  50     -15.298  -0.467  -4.108  1.00 10.00      A   
ATOM    440  C   ILE A  50     -11.515   1.721  -4.683  1.00 10.00      A   
ATOM    441  O   ILE A  50     -11.823   2.816  -5.154  1.00 10.00      A   
ATOM    442  N   GLN A  51     -10.280   1.426  -4.290  1.00 10.00      A   
ATOM    443  HN  GLN A  51     -10.091   0.525  -3.951  1.00 10.00      A   
ATOM    444  CA  GLN A  51      -9.199   2.401  -4.349  1.00 10.00      A   
ATOM    445  CB  GLN A  51      -8.003   1.935  -3.516  1.00 10.00      A   
ATOM    446  CG  GLN A  51      -8.351   1.614  -2.070  1.00 10.00      A   
ATOM    447  CD  GLN A  51      -7.128   1.384  -1.204  1.00 10.00      A   
ATOM    448  OE1 GLN A  51      -6.093   2.026  -1.382  1.00 10.00      A   
ATOM    449  NE2 GLN A  51      -7.242   0.462  -0.258  1.00 10.00      A   
ATOM    450 HE21 GLN A  51      -8.097  -0.009  -0.174  1.00 10.00      A   
ATOM    451 HE22 GLN A  51      -6.464   0.283   0.315  1.00 10.00      A   
ATOM    452  C   GLN A  51      -8.783   2.669  -5.795  1.00 10.00      A   
ATOM    453  O   GLN A  51      -7.955   3.537  -6.066  1.00 10.00      A   
ATOM    454  N   GLN A  52      -9.370   1.914  -6.720  1.00 10.00      A   
ATOM    455  HN  GLN A  52     -10.017   1.229  -6.436  1.00 10.00      A   
ATOM    456  CA  GLN A  52      -9.086   2.072  -8.140  1.00 10.00      A   
ATOM    457  CB  GLN A  52      -9.133   0.714  -8.848  1.00 10.00      A   
ATOM    458  CG  GLN A  52      -8.161  -0.317  -8.300  1.00 10.00      A   
ATOM    459  CD  GLN A  52      -6.716   0.105  -8.460  1.00 10.00      A   
ATOM    460  OE1 GLN A  52      -6.360   0.793  -9.413  1.00 10.00      A   
ATOM    461  NE2 GLN A  52      -5.874  -0.310  -7.530  1.00 10.00      A   
ATOM    462 HE21 GLN A  52      -6.225  -0.863  -6.800  1.00 10.00      A   
ATOM    463 HE22 GLN A  52      -4.935  -0.038  -7.605  1.00 10.00      A   
ATOM    464  C   GLN A  52     -10.115   2.998  -8.775  1.00 10.00      A   
ATOM    465  O   GLN A  52     -10.017   3.342  -9.952  1.00 10.00      A   
ATOM    466  N   LEU A  53     -11.106   3.390  -7.987  1.00 10.00      A   
ATOM    467  HN  LEU A  53     -11.125   3.081  -7.054  1.00 10.00      A   
ATOM    468  CA  LEU A  53     -12.167   4.263  -8.465  1.00 10.00      A   
ATOM    469  CB  LEU A  53     -13.486   3.921  -7.769  1.00 10.00      A   
ATOM    470  CG  LEU A  53     -13.971   2.478  -7.926  1.00 10.00      A   
ATOM    471  CD1 LEU A  53     -15.228   2.241  -7.103  1.00 10.00      A   
ATOM    472  CD2 LEU A  53     -14.209   2.143  -9.394  1.00 10.00      A   
ATOM    473  C   LEU A  53     -11.821   5.730  -8.244  1.00 10.00      A   
ATOM    474  O   LEU A  53     -12.143   6.582  -9.067  1.00 10.00      A   
ATOM    475  N   ASN A  54     -11.172   6.017  -7.127  1.00 10.00      A   
ATOM    476  HN  ASN A  54     -10.960   5.294  -6.495  1.00 10.00      A   
ATOM    477  CA  ASN A  54     -10.774   7.384  -6.797  1.00 10.00      A   
ATOM    478  CB  ASN A  54     -11.224   7.779  -5.384  1.00 10.00      A   
ATOM    479  CG  ASN A  54     -10.760   6.820  -4.302  1.00 10.00      A   
ATOM    480  OD1 ASN A  54     -10.357   5.689  -4.578  1.00 10.00      A   
ATOM    481  ND2 ASN A  54     -10.827   7.262  -3.058  1.00 10.00      A   
ATOM    482 HD21 ASN A  54     -11.168   8.168  -2.906  1.00 10.00      A   
ATOM    483 HD22 ASN A  54     -10.549   6.657  -2.337  1.00 10.00      A   
ATOM    484  C   ASN A  54      -9.272   7.581  -6.985  1.00 10.00      A   
ATOM    485  O   ASN A  54      -8.703   8.590  -6.567  1.00 10.00      A   
ATOM    486  N   ALA A  55      -8.653   6.593  -7.627  1.00 10.00      A   
ATOM    487  HN  ALA A  55      -9.183   5.822  -7.908  1.00 10.00      A   
ATOM    488  CA  ALA A  55      -7.223   6.606  -7.931  1.00 10.00      A   
ATOM    489  CB  ALA A  55      -6.897   7.665  -8.971  1.00 10.00      A   
ATOM    490  C   ALA A  55      -6.343   6.754  -6.694  1.00 10.00      A   
ATOM    491  O   ALA A  55      -5.511   7.662  -6.615  1.00 10.00      A   
ATOM    492  N   LEU A  56      -6.520   5.862  -5.730  1.00 10.00      A   
ATOM    493  HN  LEU A  56      -7.205   5.162  -5.840  1.00 10.00      A   
ATOM    494  CA  LEU A  56      -5.715   5.893  -4.518  1.00 10.00      A   
ATOM    495  CB  LEU A  56      -6.496   5.352  -3.320  1.00 10.00      A   
ATOM    496  CG  LEU A  56      -7.639   6.227  -2.801  1.00 10.00      A   
ATOM    497  CD1 LEU A  56      -8.196   5.662  -1.504  1.00 10.00      A   
ATOM    498  CD2 LEU A  56      -7.182   7.665  -2.605  1.00 10.00      A   
ATOM    499  C   LEU A  56      -4.447   5.075  -4.729  1.00 10.00      A   
ATOM    500  O   LEU A  56      -3.385   5.377  -4.175  1.00 10.00      A   
ATOM    501  N   LEU A  57      -4.575   4.041  -5.547  1.00 10.00      A   
ATOM    502  HN  LEU A  57      -5.449   3.870  -5.961  1.00 10.00      A   
ATOM    503  CA  LEU A  57      -3.464   3.161  -5.867  1.00 10.00      A   
ATOM    504  CB  LEU A  57      -3.602   1.823  -5.132  1.00 10.00      A   
ATOM    505  CG  LEU A  57      -3.463   1.849  -3.606  1.00 10.00      A   
ATOM    506  CD1 LEU A  57      -3.697   0.461  -3.029  1.00 10.00      A   
ATOM    507  CD2 LEU A  57      -2.095   2.372  -3.194  1.00 10.00      A   
ATOM    508  C   LEU A  57      -3.425   2.916  -7.368  1.00 10.00      A   
ATOM    509  O   LEU A  57      -4.254   2.180  -7.898  1.00 10.00      A   
ATOM    510  N   LYS A  58      -2.475   3.549  -8.046  1.00 10.00      A   
ATOM    511  HN  LYS A  58      -1.851   4.128  -7.562  1.00 10.00      A   
ATOM    512  CA  LYS A  58      -2.333   3.404  -9.492  1.00 10.00      A   
ATOM    513  CB  LYS A  58      -1.225   4.310 -10.029  1.00 10.00      A   
ATOM    514  CG  LYS A  58      -1.509   5.798  -9.876  1.00 10.00      A   
ATOM    515  CD  LYS A  58      -0.446   6.646 -10.559  1.00 10.00      A   
ATOM    516  CE  LYS A  58       0.914   6.496  -9.896  1.00 10.00      A   
ATOM    517  NZ  LYS A  58       0.910   6.979  -8.491  1.00 10.00      A   
ATOM    518  HZ1 LYS A  58       0.344   6.343  -7.898  1.00 10.00      A   
ATOM    519  HZ2 LYS A  58       0.501   7.936  -8.438  1.00 10.00      A   
ATOM    520  HZ3 LYS A  58       1.881   7.009  -8.118  1.00 10.00      A   
ATOM    521  C   LYS A  58      -2.070   1.952  -9.880  1.00 10.00      A   
ATOM    522  O   LYS A  58      -1.132   1.327  -9.374  1.00 10.00      A   
ATOM    523  N   PRO A  59      -2.906   1.405 -10.781  1.00 10.00      A   
ATOM    524  CA  PRO A  59      -2.801   0.016 -11.250  1.00 10.00      A   
ATOM    525  CB  PRO A  59      -3.894  -0.097 -12.322  1.00 10.00      A   
ATOM    526  CG  PRO A  59      -4.242   1.310 -12.673  1.00 10.00      A   
ATOM    527  CD  PRO A  59      -4.024   2.110 -11.426  1.00 10.00      A   
ATOM    528  C   PRO A  59      -1.436  -0.299 -11.851  1.00 10.00      A   
ATOM    529  O   PRO A  59      -0.739   0.589 -12.343  1.00 10.00      A   
ATOM    530  N   THR A  60      -1.063  -1.569 -11.806  1.00 10.00      A   
ATOM    531  HN  THR A  60      -1.667  -2.230 -11.408  1.00 10.00      A   
ATOM    532  CA  THR A  60       0.216  -2.010 -12.330  1.00 10.00      A   
ATOM    533  CB  THR A  60       0.709  -3.252 -11.565  1.00 10.00      A   
ATOM    534  OG1 THR A  60       0.376  -3.108 -10.175  1.00 10.00      A   
ATOM    535  HG1 THR A  60       0.660  -2.235  -9.871  1.00 10.00      A   
ATOM    536  CG2 THR A  60       2.216  -3.406 -11.708  1.00 10.00      A   
ATOM    537  C   THR A  60       0.111  -2.343 -13.816  1.00 10.00      A   
ATOM    538  O   THR A  60       1.037  -2.087 -14.588  1.00 10.00      A   
ATOM    539  N   SER A  61      -1.020  -2.905 -14.213  1.00 10.00      A   
ATOM    540  HN  SER A  61      -1.730  -3.079 -13.557  1.00 10.00      A   
ATOM    541  CA  SER A  61      -1.238  -3.273 -15.601  1.00 10.00      A   
ATOM    542  CB  SER A  61      -0.902  -4.753 -15.800  1.00 10.00      A   
ATOM    543  OG  SER A  61       0.280  -5.112 -15.100  1.00 10.00      A   
ATOM    544  HG  SER A  61       1.045  -4.690 -15.519  1.00 10.00      A   
ATOM    545  C   SER A  61      -2.687  -3.014 -16.001  1.00 10.00      A   
ATOM    546  O   SER A  61      -3.578  -3.011 -15.146  1.00 10.00      A   
ATOM    547  N   GLY A  62      -2.914  -2.780 -17.290  1.00 10.00      A   
ATOM    548  HN  GLY A  62      -2.160  -2.761 -17.916  1.00 10.00      A   
ATOM    549  CA  GLY A  62      -4.258  -2.539 -17.780  1.00 10.00      A   
ATOM    550  C   GLY A  62      -4.538  -1.074 -18.037  1.00 10.00      A   
ATOM    551  O   GLY A  62      -3.617  -0.259 -18.089  1.00 10.00      A   
ATOM    552  N   THR A  63      -5.812  -0.745 -18.211  1.00 10.00      A   
ATOM    553  HN  THR A  63      -6.496  -1.453 -18.179  1.00 10.00      A   
ATOM    554  CA  THR A  63      -6.231   0.629 -18.458  1.00 10.00      A   
ATOM    555  CB  THR A  63      -6.452   0.891 -19.963  1.00 10.00      A   
ATOM    556  OG1 THR A  63      -5.416   0.254 -20.725  1.00 10.00      A   
ATOM    557  HG1 THR A  63      -5.364  -0.677 -20.472  1.00 10.00      A   
ATOM    558  CG2 THR A  63      -6.442   2.385 -20.249  1.00 10.00      A   
ATOM    559  C   THR A  63      -7.532   0.940 -17.718  1.00 10.00      A   
ATOM    560  O   THR A  63      -8.501   0.181 -17.799  1.00 10.00      A   
ATOM    561  N   ILE A  64      -7.544   2.047 -16.991  1.00 10.00      A   
ATOM    562  HN  ILE A  64      -6.731   2.598 -16.942  1.00 10.00      A   
ATOM    563  CA  ILE A  64      -8.728   2.471 -16.259  1.00 10.00      A   
ATOM    564  CB  ILE A  64      -8.390   2.828 -14.791  1.00 10.00      A   
ATOM    565  CG1 ILE A  64      -8.128   1.556 -13.980  1.00 10.00      A   
ATOM    566  CG2 ILE A  64      -9.497   3.656 -14.155  1.00 10.00      A   
ATOM    567  CD1 ILE A  64      -7.857   1.807 -12.510  1.00 10.00      A   
ATOM    568  C   ILE A  64      -9.351   3.678 -16.955  1.00 10.00      A   
ATOM    569  O   ILE A  64      -8.697   4.709 -17.129  1.00 10.00      A   
ATOM    570  N   LYS A  65     -10.606   3.544 -17.365  1.00 10.00      A   
ATOM    571  HN  LYS A  65     -11.081   2.700 -17.193  1.00 10.00      A   
ATOM    572  CA  LYS A  65     -11.302   4.626 -18.049  1.00 10.00      A   
ATOM    573  CB  LYS A  65     -11.634   4.249 -19.495  1.00 10.00      A   
ATOM    574  CG  LYS A  65     -10.463   4.433 -20.448  1.00 10.00      A   
ATOM    575  CD  LYS A  65     -10.612   3.584 -21.699  1.00 10.00      A   
ATOM    576  CE  LYS A  65      -9.432   3.791 -22.636  1.00 10.00      A   
ATOM    577  NZ  LYS A  65      -9.305   2.696 -23.634  1.00 10.00      A   
ATOM    578  HZ1 LYS A  65     -10.130   2.685 -24.262  1.00 10.00      A   
ATOM    579  HZ2 LYS A  65      -9.241   1.772 -23.148  1.00 10.00      A   
ATOM    580  HZ3 LYS A  65      -8.448   2.829 -24.207  1.00 10.00      A   
ATOM    581  C   LYS A  65     -12.545   5.072 -17.287  1.00 10.00      A   
ATOM    582  O   LYS A  65     -13.608   4.449 -17.368  1.00 10.00      A   
ATOM    583  N   ILE A  66     -12.392   6.158 -16.545  1.00 10.00      A   
ATOM    584  HN  ILE A  66     -11.516   6.608 -16.538  1.00 10.00      A   
ATOM    585  CA  ILE A  66     -13.477   6.718 -15.752  1.00 10.00      A   
ATOM    586  CB  ILE A  66     -13.008   7.055 -14.316  1.00 10.00      A   
ATOM    587  CG1 ILE A  66     -12.458   5.805 -13.625  1.00 10.00      A   
ATOM    588  CG2 ILE A  66     -14.141   7.666 -13.500  1.00 10.00      A   
ATOM    589  CD1 ILE A  66     -11.832   6.074 -12.274  1.00 10.00      A   
ATOM    590  C   ILE A  66     -14.005   7.985 -16.414  1.00 10.00      A   
ATOM    591  O   ILE A  66     -13.455   9.070 -16.216  1.00 10.00      A   
ATOM    592  N   ASP A  67     -15.053   7.833 -17.217  1.00 10.00      A   
ATOM    593  HN  ASP A  67     -15.424   6.933 -17.348  1.00 10.00      A   
ATOM    594  CA  ASP A  67     -15.673   8.960 -17.916  1.00 10.00      A   
ATOM    595  CB  ASP A  67     -16.248   9.990 -16.933  1.00 10.00      A   
ATOM    596  CG  ASP A  67     -17.488   9.508 -16.212  1.00 10.00      A   
ATOM    597  OD1 ASP A  67     -18.497   9.213 -16.888  1.00 10.00      A   
ATOM    598  OD2 ASP A  67     -17.467   9.444 -14.963  1.00 10.00      A   
ATOM    599  C   ASP A  67     -14.702   9.639 -18.877  1.00 10.00      A   
ATOM    600  O   ASP A  67     -14.562   9.228 -20.030  1.00 10.00      A   
ATOM    601  N   GLU A  68     -14.031  10.679 -18.389  1.00 10.00      A   
ATOM    602  HN  GLU A  68     -14.181  10.944 -17.456  1.00 10.00      A   
ATOM    603  CA  GLU A  68     -13.075  11.429 -19.189  1.00 10.00      A   
ATOM    604  CB  GLU A  68     -13.470  12.905 -19.223  1.00 10.00      A   
ATOM    605  CG  GLU A  68     -14.847  13.167 -19.806  1.00 10.00      A   
ATOM    606  CD  GLU A  68     -15.372  14.541 -19.456  1.00 10.00      A   
ATOM    607  OE1 GLU A  68     -14.562  15.488 -19.363  1.00 10.00      A   
ATOM    608  OE2 GLU A  68     -16.601  14.681 -19.270  1.00 10.00      A   
ATOM    609  C   GLU A  68     -11.669  11.293 -18.617  1.00 10.00      A   
ATOM    610  O   GLU A  68     -10.719  11.879 -19.130  1.00 10.00      A   
ATOM    611  N   PHE A  69     -11.543  10.517 -17.551  1.00 10.00      A   
ATOM    612  HN  PHE A  69     -12.338  10.058 -17.192  1.00 10.00      A   
ATOM    613  CA  PHE A  69     -10.257  10.313 -16.904  1.00 10.00      A   
ATOM    614  CB  PHE A  69     -10.401  10.412 -15.382  1.00 10.00      A   
ATOM    615  CG  PHE A  69     -10.874  11.750 -14.886  1.00 10.00      A   
ATOM    616  CD1 PHE A  69     -12.221  11.984 -14.654  1.00 10.00      A   
ATOM    617  CD2 PHE A  69      -9.971  12.770 -14.644  1.00 10.00      A   
ATOM    618  CE1 PHE A  69     -12.656  13.210 -14.189  1.00 10.00      A   
ATOM    619  CE2 PHE A  69     -10.398  14.000 -14.180  1.00 10.00      A   
ATOM    620  CZ  PHE A  69     -11.743  14.220 -13.951  1.00 10.00      A   
ATOM    621  C   PHE A  69      -9.676   8.957 -17.278  1.00 10.00      A   
ATOM    622  O   PHE A  69     -10.347   7.932 -17.159  1.00 10.00      A   
ATOM    623  N   THR A  70      -8.440   8.952 -17.741  1.00 10.00      A   
ATOM    624  HN  THR A  70      -7.952   9.803 -17.828  1.00 10.00      A   
ATOM    625  CA  THR A  70      -7.775   7.718 -18.115  1.00 10.00      A   
ATOM    626  CB  THR A  70      -7.313   7.755 -19.581  1.00 10.00      A   
ATOM    627  OG1 THR A  70      -8.396   8.232 -20.398  1.00 10.00      A   
ATOM    628  HG1 THR A  70      -9.167   8.396 -19.843  1.00 10.00      A   
ATOM    629  CG2 THR A  70      -6.909   6.365 -20.049  1.00 10.00      A   
ATOM    630  C   THR A  70      -6.586   7.470 -17.195  1.00 10.00      A   
ATOM    631  O   THR A  70      -5.590   8.197 -17.237  1.00 10.00      A   
ATOM    632  N   ILE A  71      -6.697   6.450 -16.364  1.00 10.00      A   
ATOM    633  HN  ILE A  71      -7.500   5.883 -16.404  1.00 10.00      A   
ATOM    634  CA  ILE A  71      -5.643   6.123 -15.420  1.00 10.00      A   
ATOM    635  CB  ILE A  71      -6.215   5.707 -14.047  1.00 10.00      A   
ATOM    636  CG1 ILE A  71      -7.216   6.752 -13.544  1.00 10.00      A   
ATOM    637  CG2 ILE A  71      -5.093   5.517 -13.032  1.00 10.00      A   
ATOM    638  CD1 ILE A  71      -7.944   6.343 -12.282  1.00 10.00      A   
ATOM    639  C   ILE A  71      -4.742   5.015 -15.957  1.00 10.00      A   
ATOM    640  O   ILE A  71      -5.216   3.989 -16.454  1.00 10.00      A   
ATOM    641  N   THR A  72      -3.445   5.252 -15.864  1.00 10.00      A   
ATOM    642  HN  THR A  72      -3.147   6.107 -15.474  1.00 10.00      A   
ATOM    643  CA  THR A  72      -2.434   4.308 -16.305  1.00 10.00      A   
ATOM    644  CB  THR A  72      -1.801   4.767 -17.640  1.00 10.00      A   
ATOM    645  OG1 THR A  72      -1.861   6.197 -17.738  1.00 10.00      A   
ATOM    646  HG1 THR A  72      -2.673   6.450 -18.201  1.00 10.00      A   
ATOM    647  CG2 THR A  72      -2.540   4.154 -18.818  1.00 10.00      A   
ATOM    648  C   THR A  72      -1.353   4.207 -15.228  1.00 10.00      A   
ATOM    649  O   THR A  72      -1.321   5.029 -14.308  1.00 10.00      A   
ATOM    650  N   PRO A  73      -0.444   3.219 -15.321  1.00 10.00      A   
ATOM    651  CA  PRO A  73       0.629   3.033 -14.331  1.00 10.00      A   
ATOM    652  CB  PRO A  73       1.290   1.709 -14.749  1.00 10.00      A   
ATOM    653  CG  PRO A  73       0.338   1.068 -15.701  1.00 10.00      A   
ATOM    654  CD  PRO A  73      -0.397   2.189 -16.371  1.00 10.00      A   
ATOM    655  C   PRO A  73       1.665   4.163 -14.346  1.00 10.00      A   
ATOM    656  O   PRO A  73       2.679   4.093 -13.651  1.00 10.00      A   
ATOM    657  N   GLU A  74       1.409   5.199 -15.137  1.00 10.00      A   
ATOM    658  HN  GLU A  74       0.585   5.203 -15.665  1.00 10.00      A   
ATOM    659  CA  GLU A  74       2.323   6.329 -15.238  1.00 10.00      A   
ATOM    660  CB  GLU A  74       3.121   6.255 -16.541  1.00 10.00      A   
ATOM    661  CG  GLU A  74       4.004   5.022 -16.643  1.00 10.00      A   
ATOM    662  CD  GLU A  74       4.782   4.958 -17.936  1.00 10.00      A   
ATOM    663  OE1 GLU A  74       4.179   4.629 -18.977  1.00 10.00      A   
ATOM    664  OE2 GLU A  74       6.003   5.229 -17.912  1.00 10.00      A   
ATOM    665  C   GLU A  74       1.585   7.663 -15.132  1.00 10.00      A   
ATOM    666  O   GLU A  74       2.118   8.705 -15.514  1.00 10.00      A   
ATOM    667  N   THR A  75       0.361   7.630 -14.616  1.00 10.00      A   
ATOM    668  HN  THR A  75      -0.023   6.771 -14.334  1.00 10.00      A   
ATOM    669  CA  THR A  75      -0.427   8.846 -14.459  1.00 10.00      A   
ATOM    670  CB  THR A  75      -1.925   8.529 -14.279  1.00 10.00      A   
ATOM    671  OG1 THR A  75      -2.348   7.655 -15.329  1.00 10.00      A   
ATOM    672  HG1 THR A  75      -1.791   7.795 -16.103  1.00 10.00      A   
ATOM    673  CG2 THR A  75      -2.758   9.801 -14.327  1.00 10.00      A   
ATOM    674  C   THR A  75       0.067   9.667 -13.271  1.00 10.00      A   
ATOM    675  O   THR A  75       0.322   9.127 -12.195  1.00 10.00      A   
ATOM    676  N   THR A  76       0.216  10.964 -13.480  1.00 10.00      A   
ATOM    677  HN  THR A  76       0.020  11.333 -14.369  1.00 10.00      A   
ATOM    678  CA  THR A  76       0.668  11.859 -12.431  1.00 10.00      A   
ATOM    679  CB  THR A  76       0.989  13.237 -13.021  1.00 10.00      A   
ATOM    680  OG1 THR A  76       1.459  13.064 -14.366  1.00 10.00      A   
ATOM    681  HG1 THR A  76       2.273  12.541 -14.355  1.00 10.00      A   
ATOM    682  CG2 THR A  76       2.063  13.926 -12.197  1.00 10.00      A   
ATOM    683  C   THR A  76      -0.414  12.008 -11.363  1.00 10.00      A   
ATOM    684  O   THR A  76      -1.588  12.205 -11.681  1.00 10.00      A   
ATOM    685  N   ASN A  77      -0.007  11.926 -10.101  1.00 10.00      A   
ATOM    686  HN  ASN A  77       0.947  11.791  -9.918  1.00 10.00      A   
ATOM    687  CA  ASN A  77      -0.935  12.032  -8.975  1.00 10.00      A   
ATOM    688  CB  ASN A  77      -0.203  11.818  -7.645  1.00 10.00      A   
ATOM    689  CG  ASN A  77       0.328  10.406  -7.470  1.00 10.00      A   
ATOM    690  OD1 ASN A  77      -0.264   9.440  -7.952  1.00 10.00      A   
ATOM    691  ND2 ASN A  77       1.460  10.276  -6.790  1.00 10.00      A   
ATOM    692 HD21 ASN A  77       1.891  11.091  -6.442  1.00 10.00      A   
ATOM    693 HD22 ASN A  77       1.823   9.373  -6.659  1.00 10.00      A   
ATOM    694  C   ASN A  77      -1.657  13.377  -8.962  1.00 10.00      A   
ATOM    695  O   ASN A  77      -2.831  13.459  -8.603  1.00 10.00      A   
ATOM    696  N   ALA A  78      -0.955  14.425  -9.378  1.00 10.00      A   
ATOM    697  HN  ALA A  78      -0.025  14.293  -9.659  1.00 10.00      A   
ATOM    698  CA  ALA A  78      -1.520  15.768  -9.412  1.00 10.00      A   
ATOM    699  CB  ALA A  78      -0.436  16.793  -9.728  1.00 10.00      A   
ATOM    700  C   ALA A  78      -2.667  15.876 -10.415  1.00 10.00      A   
ATOM    701  O   ALA A  78      -3.575  16.690 -10.245  1.00 10.00      A   
ATOM    702  N   ALA A  79      -2.634  15.036 -11.440  1.00 10.00      A   
ATOM    703  HN  ALA A  79      -1.907  14.380 -11.498  1.00 10.00      A   
ATOM    704  CA  ALA A  79      -3.660  15.053 -12.476  1.00 10.00      A   
ATOM    705  CB  ALA A  79      -3.109  14.477 -13.769  1.00 10.00      A   
ATOM    706  C   ALA A  79      -4.907  14.293 -12.037  1.00 10.00      A   
ATOM    707  O   ALA A  79      -5.937  14.320 -12.714  1.00 10.00      A   
ATOM    708  N   LEU A  80      -4.814  13.627 -10.893  1.00 10.00      A   
ATOM    709  HN  LEU A  80      -3.974  13.660 -10.387  1.00 10.00      A   
ATOM    710  CA  LEU A  80      -5.927  12.851 -10.365  1.00 10.00      A   
ATOM    711  CB  LEU A  80      -5.414  11.530  -9.785  1.00 10.00      A   
ATOM    712  CG  LEU A  80      -4.622  10.639 -10.744  1.00 10.00      A   
ATOM    713  CD1 LEU A  80      -3.875   9.556  -9.980  1.00 10.00      A   
ATOM    714  CD2 LEU A  80      -5.542  10.026 -11.789  1.00 10.00      A   
ATOM    715  C   LEU A  80      -6.681  13.636  -9.297  1.00 10.00      A   
ATOM    716  O   LEU A  80      -7.611  13.125  -8.675  1.00 10.00      A   
ATOM    717  N   LYS A  81      -6.285  14.890  -9.108  1.00 10.00      A   
ATOM    718  HN  LYS A  81      -5.549  15.242  -9.653  1.00 10.00      A   
ATOM    719  CA  LYS A  81      -6.912  15.761  -8.117  1.00 10.00      A   
ATOM    720  CB  LYS A  81      -6.238  17.138  -8.087  1.00 10.00      A   
ATOM    721  CG  LYS A  81      -6.566  17.970  -6.860  1.00 10.00      A   
ATOM    722  CD  LYS A  81      -6.003  19.376  -6.986  1.00 10.00      A   
ATOM    723  CE  LYS A  81      -6.267  20.191  -5.731  1.00 10.00      A   
ATOM    724  NZ  LYS A  81      -5.203  20.014  -4.709  1.00 10.00      A   
ATOM    725  HZ1 LYS A  81      -5.061  19.000  -4.504  1.00 10.00      A   
ATOM    726  HZ2 LYS A  81      -5.468  20.497  -3.829  1.00 10.00      A   
ATOM    727  HZ3 LYS A  81      -4.300  20.413  -5.055  1.00 10.00      A   
ATOM    728  C   LYS A  81      -8.434  15.890  -8.309  1.00 10.00      A   
ATOM    729  O   LYS A  81      -9.195  15.616  -7.377  1.00 10.00      A   
ATOM    730  N   PRO A  82      -8.912  16.281  -9.518  1.00 10.00      A   
ATOM    731  CA  PRO A  82     -10.354  16.442  -9.786  1.00 10.00      A   
ATOM    732  CB  PRO A  82     -10.406  16.984 -11.222  1.00 10.00      A   
ATOM    733  CG  PRO A  82      -9.033  17.495 -11.493  1.00 10.00      A   
ATOM    734  CD  PRO A  82      -8.108  16.617 -10.709  1.00 10.00      A   
ATOM    735  C   PRO A  82     -11.132  15.129  -9.694  1.00 10.00      A   
ATOM    736  O   PRO A  82     -12.363  15.130  -9.608  1.00 10.00      A   
ATOM    737  N   LEU A  83     -10.420  14.011  -9.713  1.00 10.00      A   
ATOM    738  HN  LEU A  83      -9.442  14.065  -9.765  1.00 10.00      A   
ATOM    739  CA  LEU A  83     -11.059  12.704  -9.635  1.00 10.00      A   
ATOM    740  CB  LEU A  83     -10.141  11.609 -10.183  1.00 10.00      A   
ATOM    741  CG  LEU A  83     -10.763  10.217 -10.326  1.00 10.00      A   
ATOM    742  CD1 LEU A  83     -11.944  10.250 -11.284  1.00 10.00      A   
ATOM    743  CD2 LEU A  83      -9.722   9.212 -10.789  1.00 10.00      A   
ATOM    744  C   LEU A  83     -11.483  12.390  -8.206  1.00 10.00      A   
ATOM    745  O   LEU A  83     -12.503  11.739  -7.982  1.00 10.00      A   
ATOM    746  N   ARG A  84     -10.713  12.891  -7.246  1.00 10.00      A   
ATOM    747  HN  ARG A  84      -9.928  13.425  -7.497  1.00 10.00      A   
ATOM    748  CA  ARG A  84     -10.995  12.672  -5.829  1.00 10.00      A   
ATOM    749  CB  ARG A  84      -9.846  13.205  -4.966  1.00 10.00      A   
ATOM    750  CG  ARG A  84      -8.612  12.315  -4.953  1.00 10.00      A   
ATOM    751  CD  ARG A  84      -7.337  13.124  -4.766  1.00 10.00      A   
ATOM    752  NE  ARG A  84      -7.390  13.981  -3.582  1.00 10.00      A   
ATOM    753  HE  ARG A  84      -7.968  13.688  -2.837  1.00 10.00      A   
ATOM    754  CZ  ARG A  84      -6.697  15.112  -3.451  1.00 10.00      A   
ATOM    755  NH1 ARG A  84      -5.896  15.518  -4.427  1.00 10.00      A   
ATOM    756 HH11 ARG A  84      -5.804  14.955  -5.300  1.00 10.00      A   
ATOM    757 HH12 ARG A  84      -5.344  16.409  -4.326  1.00 10.00      A   
ATOM    758  NH2 ARG A  84      -6.798  15.832  -2.342  1.00 10.00      A   
ATOM    759 HH21 ARG A  84      -7.416  15.514  -1.564  1.00 10.00      A   
ATOM    760 HH22 ARG A  84      -6.261  16.723  -2.241  1.00 10.00      A   
ATOM    761  C   ARG A  84     -12.313  13.324  -5.419  1.00 10.00      A   
ATOM    762  O   ARG A  84     -12.928  12.934  -4.434  1.00 10.00      A   
ATOM    763  N   GLN A  85     -12.737  14.322  -6.186  1.00 10.00      A   
ATOM    764  HN  GLN A  85     -12.195  14.597  -6.952  1.00 10.00      A   
ATOM    765  CA  GLN A  85     -13.983  15.025  -5.908  1.00 10.00      A   
ATOM    766  CB  GLN A  85     -13.800  16.526  -6.154  1.00 10.00      A   
ATOM    767  CG  GLN A  85     -14.897  17.397  -5.564  1.00 10.00      A   
ATOM    768  CD  GLN A  85     -15.282  18.542  -6.479  1.00 10.00      A   
ATOM    769  OE1 GLN A  85     -14.458  19.054  -7.238  1.00 10.00      A   
ATOM    770  NE2 GLN A  85     -16.544  18.939  -6.425  1.00 10.00      A   
ATOM    771 HE21 GLN A  85     -17.154  18.470  -5.804  1.00 10.00      A   
ATOM    772 HE22 GLN A  85     -16.823  19.682  -7.001  1.00 10.00      A   
ATOM    773  C   GLN A  85     -15.108  14.480  -6.788  1.00 10.00      A   
ATOM    774  O   GLN A  85     -16.277  14.833  -6.623  1.00 10.00      A   
ATOM    775  N   HIS A  86     -14.749  13.612  -7.726  1.00 10.00      A   
ATOM    776  HN  HIS A  86     -13.806  13.347  -7.799  1.00 10.00      A   
ATOM    777  CA  HIS A  86     -15.726  13.027  -8.633  1.00 10.00      A   
ATOM    778  CB  HIS A  86     -15.110  12.782 -10.014  1.00 10.00      A   
ATOM    779  CG  HIS A  86     -15.423  13.848 -11.019  1.00 10.00      A   
ATOM    780  ND1 HIS A  86     -14.720  15.033 -11.111  1.00 10.00      A   
ATOM    781  HD1 HIS A  86     -13.969  15.305 -10.532  1.00 10.00      A   
ATOM    782  CD2 HIS A  86     -16.370  13.902 -11.986  1.00 10.00      A   
ATOM    783  CE1 HIS A  86     -15.222  15.766 -12.089  1.00 10.00      A   
ATOM    784  NE2 HIS A  86     -16.223  15.101 -12.634  1.00 10.00      A   
ATOM    785  HE2 HIS A  86     -16.778  15.420 -13.382  1.00 10.00      A   
ATOM    786  C   HIS A  86     -16.284  11.730  -8.064  1.00 10.00      A   
ATOM    787  O   HIS A  86     -17.461  11.412  -8.250  1.00 10.00      A   
ATOM    788  N   VAL A  87     -15.435  10.989  -7.365  1.00 10.00      A   
ATOM    789  HN  VAL A  87     -14.513  11.307  -7.236  1.00 10.00      A   
ATOM    790  CA  VAL A  87     -15.834   9.726  -6.767  1.00 10.00      A   
ATOM    791  CB  VAL A  87     -14.966   8.556  -7.282  1.00 10.00      A   
ATOM    792  CG1 VAL A  87     -15.426   7.234  -6.681  1.00 10.00      A   
ATOM    793  CG2 VAL A  87     -14.997   8.495  -8.804  1.00 10.00      A   
ATOM    794  C   VAL A  87     -15.722   9.808  -5.250  1.00 10.00      A   
ATOM    795  O   VAL A  87     -14.626   9.950  -4.711  1.00 10.00      A   
ATOM    796  N   GLY A  88     -16.858   9.732  -4.575  1.00 10.00      A   
ATOM    797  HN  GLY A  88     -17.700   9.617  -5.065  1.00 10.00      A   
ATOM    798  CA  GLY A  88     -16.871   9.800  -3.128  1.00 10.00      A   
ATOM    799  C   GLY A  88     -16.680   8.436  -2.502  1.00 10.00      A   
ATOM    800  O   GLY A  88     -17.549   7.575  -2.605  1.00 10.00      A   
ATOM    801  N   MET A  89     -15.546   8.240  -1.852  1.00 10.00      A   
ATOM    802  HN  MET A  89     -14.900   8.977  -1.785  1.00 10.00      A   
ATOM    803  CA  MET A  89     -15.241   6.967  -1.217  1.00 10.00      A   
ATOM    804  CB  MET A  89     -13.801   6.542  -1.526  1.00 10.00      A   
ATOM    805  CG  MET A  89     -13.376   5.241  -0.857  1.00 10.00      A   
ATOM    806  SD  MET A  89     -11.634   4.858  -1.128  1.00 10.00      A   
ATOM    807  CE  MET A  89     -11.493   3.287  -0.279  1.00 10.00      A   
ATOM    808  C   MET A  89     -15.458   7.030   0.290  1.00 10.00      A   
ATOM    809  O   MET A  89     -14.676   7.646   1.019  1.00 10.00      A   
ATOM    810  N   VAL A  90     -16.530   6.407   0.751  1.00 10.00      A   
ATOM    811  HN  VAL A  90     -17.136   5.956   0.118  1.00 10.00      A   
ATOM    812  CA  VAL A  90     -16.833   6.369   2.170  1.00 10.00      A   
ATOM    813  CB  VAL A  90     -18.353   6.290   2.428  1.00 10.00      A   
ATOM    814  CG1 VAL A  90     -18.649   6.214   3.919  1.00 10.00      A   
ATOM    815  CG2 VAL A  90     -19.059   7.487   1.807  1.00 10.00      A   
ATOM    816  C   VAL A  90     -16.131   5.168   2.796  1.00 10.00      A   
ATOM    817  O   VAL A  90     -16.460   4.016   2.494  1.00 10.00      A   
ATOM    818  N   PHE A  91     -15.148   5.444   3.642  1.00 10.00      A   
ATOM    819  HN  PHE A  91     -14.939   6.383   3.838  1.00 10.00      A   
ATOM    820  CA  PHE A  91     -14.375   4.399   4.304  1.00 10.00      A   
ATOM    821  CB  PHE A  91     -13.097   4.991   4.907  1.00 10.00      A   
ATOM    822  CG  PHE A  91     -12.015   5.293   3.906  1.00 10.00      A   
ATOM    823  CD1 PHE A  91     -12.047   6.456   3.151  1.00 10.00      A   
ATOM    824  CD2 PHE A  91     -10.960   4.416   3.726  1.00 10.00      A   
ATOM    825  CE1 PHE A  91     -11.050   6.736   2.236  1.00 10.00      A   
ATOM    826  CE2 PHE A  91      -9.960   4.689   2.812  1.00 10.00      A   
ATOM    827  CZ  PHE A  91     -10.005   5.851   2.066  1.00 10.00      A   
ATOM    828  C   PHE A  91     -15.185   3.707   5.394  1.00 10.00      A   
ATOM    829  O   PHE A  91     -16.310   4.109   5.703  1.00 10.00      A   
ATOM    830  N   GLN A  92     -14.607   2.659   5.965  1.00 10.00      A   
ATOM    831  HN  GLN A  92     -13.713   2.392   5.672  1.00 10.00      A   
ATOM    832  CA  GLN A  92     -15.250   1.907   7.028  1.00 10.00      A   
ATOM    833  CB  GLN A  92     -14.516   0.577   7.237  1.00 10.00      A   
ATOM    834  CG  GLN A  92     -15.100  -0.298   8.333  1.00 10.00      A   
ATOM    835  CD  GLN A  92     -14.074  -1.243   8.931  1.00 10.00      A   
ATOM    836  OE1 GLN A  92     -12.878  -0.956   8.933  1.00 10.00      A   
ATOM    837  NE2 GLN A  92     -14.532  -2.374   9.447  1.00 10.00      A   
ATOM    838 HE21 GLN A  92     -15.499  -2.542   9.416  1.00 10.00      A   
ATOM    839 HE22 GLN A  92     -13.886  -2.997   9.844  1.00 10.00      A   
ATOM    840  C   GLN A  92     -15.222   2.729   8.311  1.00 10.00      A   
ATOM    841  O   GLN A  92     -14.148   3.079   8.796  1.00 10.00      A   
ATOM    842  N   PHE A  93     -16.404   3.043   8.842  1.00 10.00      A   
ATOM    843  HN  PHE A  93     -17.220   2.734   8.399  1.00 10.00      A   
ATOM    844  CA  PHE A  93     -16.525   3.839  10.064  1.00 10.00      A   
ATOM    845  CB  PHE A  93     -15.908   3.112  11.269  1.00 10.00      A   
ATOM    846  CG  PHE A  93     -16.691   1.922  11.764  1.00 10.00      A   
ATOM    847  CD1 PHE A  93     -17.002   0.867  10.922  1.00 10.00      A   
ATOM    848  CD2 PHE A  93     -17.103   1.856  13.082  1.00 10.00      A   
ATOM    849  CE1 PHE A  93     -17.709  -0.226  11.382  1.00 10.00      A   
ATOM    850  CE2 PHE A  93     -17.811   0.769  13.550  1.00 10.00      A   
ATOM    851  CZ  PHE A  93     -18.115  -0.276  12.699  1.00 10.00      A   
ATOM    852  C   PHE A  93     -15.881   5.216   9.873  1.00 10.00      A   
ATOM    853  O   PHE A  93     -14.854   5.528  10.484  1.00 10.00      A   
ATOM    854  N   PRO A  94     -16.488   6.061   9.019  1.00 10.00      A   
ATOM    855  CA  PRO A  94     -15.968   7.400   8.718  1.00 10.00      A   
ATOM    856  CB  PRO A  94     -16.787   7.825   7.496  1.00 10.00      A   
ATOM    857  CG  PRO A  94     -18.076   7.095   7.644  1.00 10.00      A   
ATOM    858  CD  PRO A  94     -17.738   5.779   8.284  1.00 10.00      A   
ATOM    859  C   PRO A  94     -16.160   8.393   9.865  1.00 10.00      A   
ATOM    860  O   PRO A  94     -15.691   9.530   9.791  1.00 10.00      A   
ATOM    861  N   GLU A  95     -16.835   7.965  10.929  1.00 10.00      A   
ATOM    862  HN  GLU A  95     -17.190   7.041  10.939  1.00 10.00      A   
ATOM    863  CA  GLU A  95     -17.078   8.834  12.079  1.00 10.00      A   
ATOM    864  CB  GLU A  95     -18.080   8.207  13.057  1.00 10.00      A   
ATOM    865  CG  GLU A  95     -17.718   6.803  13.516  1.00 10.00      A   
ATOM    866  CD  GLU A  95     -18.463   5.726  12.754  1.00 10.00      A   
ATOM    867  OE1 GLU A  95     -18.498   5.793  11.508  1.00 10.00      A   
ATOM    868  OE2 GLU A  95     -19.009   4.806  13.397  1.00 10.00      A   
ATOM    869  C   GLU A  95     -15.780   9.208  12.800  1.00 10.00      A   
ATOM    870  O   GLU A  95     -15.766  10.093  13.652  1.00 10.00      A   
ATOM    871  N   ASN A  96     -14.689   8.538  12.445  1.00 10.00      A   
ATOM    872  HN  ASN A  96     -14.759   7.845  11.754  1.00 10.00      A   
ATOM    873  CA  ASN A  96     -13.391   8.801  13.062  1.00 10.00      A   
ATOM    874  CB  ASN A  96     -12.642   7.489  13.324  1.00 10.00      A   
ATOM    875  CG  ASN A  96     -13.427   6.528  14.192  1.00 10.00      A   
ATOM    876  OD1 ASN A  96     -13.470   6.672  15.413  1.00 10.00      A   
ATOM    877  ND2 ASN A  96     -14.039   5.529  13.571  1.00 10.00      A   
ATOM    878 HD21 ASN A  96     -13.949   5.462  12.596  1.00 10.00      A   
ATOM    879 HD22 ASN A  96     -14.566   4.902  14.112  1.00 10.00      A   
ATOM    880  C   ASN A  96     -12.539   9.718  12.191  1.00 10.00      A   
ATOM    881  O   ASN A  96     -11.371   9.974  12.491  1.00 10.00      A   
ATOM    882  N   GLN A  97     -13.126  10.217  11.112  1.00 10.00      A   
ATOM    883  HN  GLN A  97     -14.061   9.979  10.920  1.00 10.00      A   
ATOM    884  CA  GLN A  97     -12.414  11.101  10.199  1.00 10.00      A   
ATOM    885  CB  GLN A  97     -12.823  10.828   8.748  1.00 10.00      A   
ATOM    886  CG  GLN A  97     -12.413   9.458   8.227  1.00 10.00      A   
ATOM    887  CD  GLN A  97     -10.909   9.303   8.091  1.00 10.00      A   
ATOM    888  OE1 GLN A  97     -10.192  10.273   7.839  1.00 10.00      A   
ATOM    889  NE2 GLN A  97     -10.423   8.082   8.253  1.00 10.00      A   
ATOM    890 HE21 GLN A  97     -11.053   7.354   8.448  1.00 10.00      A   
ATOM    891 HE22 GLN A  97      -9.453   7.953   8.179  1.00 10.00      A   
ATOM    892  C   GLN A  97     -12.646  12.569  10.542  1.00 10.00      A   
ATOM    893  O   GLN A  97     -11.934  13.446  10.052  1.00 10.00      A   
ATOM    894  N   LEU A  98     -13.633  12.833  11.392  1.00 10.00      A   
ATOM    895  HN  LEU A  98     -14.151  12.093  11.766  1.00 10.00      A   
ATOM    896  CA  LEU A  98     -13.956  14.204  11.787  1.00 10.00      A   
ATOM    897  CB  LEU A  98     -15.339  14.274  12.441  1.00 10.00      A   
ATOM    898  CG  LEU A  98     -16.530  13.982  11.522  1.00 10.00      A   
ATOM    899  CD1 LEU A  98     -17.010  12.549  11.692  1.00 10.00      A   
ATOM    900  CD2 LEU A  98     -17.661  14.964  11.779  1.00 10.00      A   
ATOM    901  C   LEU A  98     -12.891  14.789  12.712  1.00 10.00      A   
ATOM    902  O   LEU A  98     -12.253  14.058  13.476  1.00 10.00      A   
ATOM    903  N   PHE A  99     -12.702  16.106  12.641  1.00 10.00      A   
ATOM    904  HN  PHE A  99     -13.253  16.638  12.018  1.00 10.00      A   
ATOM    905  CA  PHE A  99     -11.699  16.777  13.468  1.00 10.00      A   
ATOM    906  CB  PHE A  99     -10.308  16.632  12.838  1.00 10.00      A   
ATOM    907  CG  PHE A  99      -9.171  17.076  13.719  1.00 10.00      A   
ATOM    908  CD1 PHE A  99      -9.019  16.557  14.995  1.00 10.00      A   
ATOM    909  CD2 PHE A  99      -8.256  18.014  13.269  1.00 10.00      A   
ATOM    910  CE1 PHE A  99      -7.977  16.966  15.805  1.00 10.00      A   
ATOM    911  CE2 PHE A  99      -7.212  18.425  14.073  1.00 10.00      A   
ATOM    912  CZ  PHE A  99      -7.073  17.901  15.343  1.00 10.00      A   
ATOM    913  C   PHE A  99     -12.027  18.257  13.709  1.00 10.00      A   
ATOM    914  O   PHE A  99     -11.410  18.904  14.564  1.00 10.00      A   
ATOM    915  N   GLU A 100     -12.988  18.795  12.967  1.00 10.00      A   
ATOM    916  HN  GLU A 100     -13.457  18.244  12.297  1.00 10.00      A   
ATOM    917  CA  GLU A 100     -13.365  20.195  13.124  1.00 10.00      A   
ATOM    918  CB  GLU A 100     -14.202  20.676  11.939  1.00 10.00      A   
ATOM    919  CG  GLU A 100     -13.446  20.706  10.619  1.00 10.00      A   
ATOM    920  CD  GLU A 100     -12.336  21.734  10.603  1.00 10.00      A   
ATOM    921  OE1 GLU A 100     -12.639  22.945  10.653  1.00 10.00      A   
ATOM    922  OE2 GLU A 100     -11.153  21.340  10.541  1.00 10.00      A   
ATOM    923  C   GLU A 100     -14.101  20.440  14.443  1.00 10.00      A   
ATOM    924  O   GLU A 100     -14.622  19.510  15.063  1.00 10.00      A   
ATOM    925  N   GLU A 101     -14.134  21.703  14.862  1.00 10.00      A   
ATOM    926  HN  GLU A 101     -13.703  22.392  14.317  1.00 10.00      A   
ATOM    927  CA  GLU A 101     -14.788  22.092  16.106  1.00 10.00      A   
ATOM    928  CB  GLU A 101     -14.436  23.536  16.472  1.00 10.00      A   
ATOM    929  CG  GLU A 101     -12.960  23.768  16.750  1.00 10.00      A   
ATOM    930  CD  GLU A 101     -12.695  25.116  17.386  1.00 10.00      A   
ATOM    931  OE1 GLU A 101     -12.956  25.266  18.602  1.00 10.00      A   
ATOM    932  OE2 GLU A 101     -12.214  26.030  16.681  1.00 10.00      A   
ATOM    933  C   GLU A 101     -16.300  21.926  16.034  1.00 10.00      A   
ATOM    934  O   GLU A 101     -16.906  21.316  16.911  1.00 10.00      A   
ATOM    935  N   THR A 102     -16.906  22.473  14.995  1.00 10.00      A   
ATOM    936  HN  THR A 102     -16.375  22.954  14.326  1.00 10.00      A   
ATOM    937  CA  THR A 102     -18.346  22.380  14.822  1.00 10.00      A   
ATOM    938  CB  THR A 102     -18.967  23.768  14.592  1.00 10.00      A   
ATOM    939  OG1 THR A 102     -17.965  24.649  14.072  1.00 10.00      A   
ATOM    940  HG1 THR A 102     -18.018  25.499  14.529  1.00 10.00      A   
ATOM    941  CG2 THR A 102     -19.505  24.333  15.898  1.00 10.00      A   
ATOM    942  C   THR A 102     -18.700  21.461  13.660  1.00 10.00      A   
ATOM    943  O   THR A 102     -17.914  21.300  12.722  1.00 10.00      A   
ATOM    944  N   VAL A 103     -19.884  20.864  13.731  1.00 10.00      A   
ATOM    945  HN  VAL A 103     -20.456  21.036  14.518  1.00 10.00      A   
ATOM    946  CA  VAL A 103     -20.365  19.950  12.699  1.00 10.00      A   
ATOM    947  CB  VAL A 103     -21.783  19.437  13.034  1.00 10.00      A   
ATOM    948  CG1 VAL A 103     -22.383  18.668  11.866  1.00 10.00      A   
ATOM    949  CG2 VAL A 103     -21.743  18.564  14.279  1.00 10.00      A   
ATOM    950  C   VAL A 103     -20.350  20.588  11.308  1.00 10.00      A   
ATOM    951  O   VAL A 103     -19.817  20.010  10.359  1.00 10.00      A   
ATOM    952  N   ARG A 104     -20.918  21.787  11.202  1.00 10.00      A   
ATOM    953  HN  ARG A 104     -21.307  22.202  12.001  1.00 10.00      A   
ATOM    954  CA  ARG A 104     -20.982  22.500   9.928  1.00 10.00      A   
ATOM    955  CB  ARG A 104     -21.694  23.845  10.099  1.00 10.00      A   
ATOM    956  CG  ARG A 104     -21.795  24.667   8.822  1.00 10.00      A   
ATOM    957  CD  ARG A 104     -22.649  25.911   9.022  1.00 10.00      A   
ATOM    958  NE  ARG A 104     -22.222  26.682  10.185  1.00 10.00      A   
ATOM    959  HE  ARG A 104     -21.300  27.023  10.185  1.00 10.00      A   
ATOM    960  CZ  ARG A 104     -23.011  26.960  11.223  1.00 10.00      A   
ATOM    961  NH1 ARG A 104     -24.274  26.541  11.239  1.00 10.00      A   
ATOM    962 HH11 ARG A 104     -24.888  26.759  12.054  1.00 10.00      A   
ATOM    963 HH12 ARG A 104     -24.659  25.995  10.431  1.00 10.00      A   
ATOM    964  NH2 ARG A 104     -22.530  27.637  12.255  1.00 10.00      A   
ATOM    965 HH21 ARG A 104     -23.149  27.854  13.078  1.00 10.00      A   
ATOM    966 HH22 ARG A 104     -21.534  27.952  12.263  1.00 10.00      A   
ATOM    967  C   ARG A 104     -19.594  22.709   9.326  1.00 10.00      A   
ATOM    968  O   ARG A 104     -19.408  22.574   8.117  1.00 10.00      A   
ATOM    969  N   GLN A 105     -18.619  23.010  10.175  1.00 10.00      A   
ATOM    970  HN  GLN A 105     -18.818  23.066  11.133  1.00 10.00      A   
ATOM    971  CA  GLN A 105     -17.255  23.247   9.714  1.00 10.00      A   
ATOM    972  CB  GLN A 105     -16.388  23.843  10.825  1.00 10.00      A   
ATOM    973  CG  GLN A 105     -16.770  25.263  11.213  1.00 10.00      A   
ATOM    974  CD  GLN A 105     -15.752  25.917  12.128  1.00 10.00      A   
ATOM    975  OE1 GLN A 105     -15.057  25.245  12.892  1.00 10.00      A   
ATOM    976  NE2 GLN A 105     -15.661  27.237  12.058  1.00 10.00      A   
ATOM    977 HE21 GLN A 105     -16.251  27.710  11.428  1.00 10.00      A   
ATOM    978 HE22 GLN A 105     -15.010  27.690  12.634  1.00 10.00      A   
ATOM    979  C   GLN A 105     -16.613  21.988   9.138  1.00 10.00      A   
ATOM    980  O   GLN A 105     -15.884  22.062   8.153  1.00 10.00      A   
ATOM    981  N   ASP A 106     -16.895  20.833   9.739  1.00 10.00      A   
ATOM    982  HN  ASP A 106     -17.491  20.826  10.520  1.00 10.00      A   
ATOM    983  CA  ASP A 106     -16.323  19.574   9.260  1.00 10.00      A   
ATOM    984  CB  ASP A 106     -16.475  18.453  10.292  1.00 10.00      A   
ATOM    985  CG  ASP A 106     -15.390  17.394  10.168  1.00 10.00      A   
ATOM    986  OD1 ASP A 106     -14.413  17.438  10.954  1.00 10.00      A   
ATOM    987  OD2 ASP A 106     -15.506  16.513   9.291  1.00 10.00      A   
ATOM    988  C   ASP A 106     -16.933  19.173   7.922  1.00 10.00      A   
ATOM    989  O   ASP A 106     -16.252  18.626   7.051  1.00 10.00      A   
ATOM    990  N   ILE A 107     -18.217  19.465   7.755  1.00 10.00      A   
ATOM    991  HN  ILE A 107     -18.710  19.894   8.489  1.00 10.00      A   
ATOM    992  CA  ILE A 107     -18.915  19.153   6.513  1.00 10.00      A   
ATOM    993  CB  ILE A 107     -20.451  19.267   6.674  1.00 10.00      A   
ATOM    994  CG1 ILE A 107     -20.945  18.341   7.792  1.00 10.00      A   
ATOM    995  CG2 ILE A 107     -21.159  18.946   5.362  1.00 10.00      A   
ATOM    996  CD1 ILE A 107     -22.415  18.501   8.121  1.00 10.00      A   
ATOM    997  C   ILE A 107     -18.442  20.087   5.398  1.00 10.00      A   
ATOM    998  O   ILE A 107     -18.242  19.667   4.257  1.00 10.00      A   
ATOM    999  N   ALA A 108     -18.245  21.355   5.745  1.00 10.00      A   
ATOM   1000  HN  ALA A 108     -18.417  21.629   6.673  1.00 10.00      A   
ATOM   1001  CA  ALA A 108     -17.791  22.353   4.782  1.00 10.00      A   
ATOM   1002  CB  ALA A 108     -18.075  23.753   5.303  1.00 10.00      A   
ATOM   1003  C   ALA A 108     -16.303  22.192   4.480  1.00 10.00      A   
ATOM   1004  O   ALA A 108     -15.806  22.695   3.471  1.00 10.00      A   
ATOM   1005  N   PHE A 109     -15.605  21.480   5.356  1.00 10.00      A   
ATOM   1006  HN  PHE A 109     -16.065  21.104   6.134  1.00 10.00      A   
ATOM   1007  CA  PHE A 109     -14.173  21.248   5.204  1.00 10.00      A   
ATOM   1008  CB  PHE A 109     -13.637  20.486   6.419  1.00 10.00      A   
ATOM   1009  CG  PHE A 109     -12.145  20.523   6.569  1.00 10.00      A   
ATOM   1010  CD1 PHE A 109     -11.481  21.727   6.720  1.00 10.00      A   
ATOM   1011  CD2 PHE A 109     -11.410  19.351   6.564  1.00 10.00      A   
ATOM   1012  CE1 PHE A 109     -10.107  21.762   6.863  1.00 10.00      A   
ATOM   1013  CE2 PHE A 109     -10.038  19.378   6.706  1.00 10.00      A   
ATOM   1014  CZ  PHE A 109      -9.385  20.585   6.855  1.00 10.00      A   
ATOM   1015  C   PHE A 109     -13.869  20.476   3.924  1.00 10.00      A   
ATOM   1016  O   PHE A 109     -12.806  20.649   3.322  1.00 10.00      A   
ATOM   1017  N   GLY A 110     -14.809  19.630   3.517  1.00 10.00      A   
ATOM   1018  HN  GLY A 110     -15.634  19.548   4.041  1.00 10.00      A   
ATOM   1019  CA  GLY A 110     -14.637  18.836   2.310  1.00 10.00      A   
ATOM   1020  C   GLY A 110     -14.508  19.693   1.059  1.00 10.00      A   
ATOM   1021  O   GLY A 110     -13.438  19.744   0.452  1.00 10.00      A   
ATOM   1022  N   PRO A 111     -15.590  20.388   0.651  1.00 10.00      A   
ATOM   1023  CA  PRO A 111     -15.584  21.252  -0.540  1.00 10.00      A   
ATOM   1024  CB  PRO A 111     -16.964  21.913  -0.516  1.00 10.00      A   
ATOM   1025  CG  PRO A 111     -17.813  20.986   0.275  1.00 10.00      A   
ATOM   1026  CD  PRO A 111     -16.912  20.368   1.304  1.00 10.00      A   
ATOM   1027  C   PRO A 111     -14.500  22.328  -0.477  1.00 10.00      A   
ATOM   1028  O   PRO A 111     -13.936  22.712  -1.503  1.00 10.00      A   
ATOM   1029  N   LYS A 112     -14.204  22.795   0.730  1.00 10.00      A   
ATOM   1030  HN  LYS A 112     -14.677  22.429   1.510  1.00 10.00      A   
ATOM   1031  CA  LYS A 112     -13.200  23.834   0.931  1.00 10.00      A   
ATOM   1032  CB  LYS A 112     -13.244  24.360   2.369  1.00 10.00      A   
ATOM   1033  CG  LYS A 112     -12.195  25.415   2.677  1.00 10.00      A   
ATOM   1034  CD  LYS A 112     -12.405  26.038   4.045  1.00 10.00      A   
ATOM   1035  CE  LYS A 112     -11.241  26.942   4.418  1.00 10.00      A   
ATOM   1036  NZ  LYS A 112     -10.950  27.954   3.365  1.00 10.00      A   
ATOM   1037  HZ1 LYS A 112     -10.708  27.487   2.472  1.00 10.00      A   
ATOM   1038  HZ2 LYS A 112     -10.152  28.551   3.655  1.00 10.00      A   
ATOM   1039  HZ3 LYS A 112     -11.784  28.569   3.211  1.00 10.00      A   
ATOM   1040  C   LYS A 112     -11.792  23.355   0.580  1.00 10.00      A   
ATOM   1041  O   LYS A 112     -10.947  24.147   0.155  1.00 10.00      A   
ATOM   1042  N   ASN A 113     -11.548  22.061   0.736  1.00 10.00      A   
ATOM   1043  HN  ASN A 113     -12.269  21.468   1.045  1.00 10.00      A   
ATOM   1044  CA  ASN A 113     -10.233  21.492   0.445  1.00 10.00      A   
ATOM   1045  CB  ASN A 113     -10.083  20.106   1.069  1.00 10.00      A   
ATOM   1046  CG  ASN A 113      -9.334  20.137   2.387  1.00 10.00      A   
ATOM   1047  OD1 ASN A 113      -8.108  20.017   2.426  1.00 10.00      A   
ATOM   1048  ND2 ASN A 113     -10.064  20.289   3.479  1.00 10.00      A   
ATOM   1049 HD21 ASN A 113     -11.041  20.376   3.376  1.00 10.00      A   
ATOM   1050 HD22 ASN A 113      -9.606  20.304   4.343  1.00 10.00      A   
ATOM   1051  C   ASN A 113      -9.962  21.431  -1.054  1.00 10.00      A   
ATOM   1052  O   ASN A 113      -8.852  21.111  -1.487  1.00 10.00      A   
ATOM   1053  N   PHE A 114     -10.984  21.729  -1.845  1.00 10.00      A   
ATOM   1054  HN  PHE A 114     -11.849  21.960  -1.440  1.00 10.00      A   
ATOM   1055  CA  PHE A 114     -10.863  21.725  -3.297  1.00 10.00      A   
ATOM   1056  CB  PHE A 114     -11.774  20.656  -3.911  1.00 10.00      A   
ATOM   1057  CG  PHE A 114     -11.413  19.248  -3.522  1.00 10.00      A   
ATOM   1058  CD1 PHE A 114     -12.167  18.558  -2.587  1.00 10.00      A   
ATOM   1059  CD2 PHE A 114     -10.319  18.617  -4.090  1.00 10.00      A   
ATOM   1060  CE1 PHE A 114     -11.837  17.265  -2.225  1.00 10.00      A   
ATOM   1061  CE2 PHE A 114      -9.983  17.324  -3.733  1.00 10.00      A   
ATOM   1062  CZ  PHE A 114     -10.743  16.647  -2.799  1.00 10.00      A   
ATOM   1063  C   PHE A 114     -11.216  23.102  -3.850  1.00 10.00      A   
ATOM   1064  O   PHE A 114     -11.551  23.254  -5.024  1.00 10.00      A   
ATOM   1065  N   GLY A 115     -11.124  24.105  -2.990  1.00 10.00      A   
ATOM   1066  HN  GLY A 115     -10.847  23.922  -2.068  1.00 10.00      A   
ATOM   1067  CA  GLY A 115     -11.445  25.455  -3.385  1.00 10.00      A   
ATOM   1068  C   GLY A 115     -12.728  25.905  -2.733  1.00 10.00      A   
ATOM   1069  O   GLY A 115     -12.934  25.650  -1.547  1.00 10.00      A   
ATOM   1070  N   MET A 116     -13.581  26.575  -3.505  1.00 10.00      A   
ATOM   1071  HN  MET A 116     -13.330  26.758  -4.435  1.00 10.00      A   
ATOM   1072  CA  MET A 116     -14.876  27.060  -3.016  1.00 10.00      A   
ATOM   1073  CB  MET A 116     -15.745  25.893  -2.511  1.00 10.00      A   
ATOM   1074  CG  MET A 116     -17.138  26.283  -2.034  1.00 10.00      A   
ATOM   1075  SD  MET A 116     -18.149  27.022  -3.333  1.00 10.00      A   
ATOM   1076  CE  MET A 116     -18.316  25.641  -4.464  1.00 10.00      A   
ATOM   1077  C   MET A 116     -14.719  28.142  -1.943  1.00 10.00      A   
ATOM   1078  O   MET A 116     -13.717  28.194  -1.226  1.00 10.00      A   
ATOM   1079  N   ALA A 117     -15.694  29.033  -1.860  1.00 10.00      A   
ATOM   1080  HN  ALA A 117     -16.450  28.978  -2.480  1.00 10.00      A   
ATOM   1081  CA  ALA A 117     -15.665  30.090  -0.865  1.00 10.00      A   
ATOM   1082  CB  ALA A 117     -16.572  31.236  -1.277  1.00 10.00      A   
ATOM   1083  C   ALA A 117     -16.086  29.530   0.487  1.00 10.00      A   
ATOM   1084  O   ALA A 117     -16.959  28.665   0.558  1.00 10.00      A   
ATOM   1085  N   ASP A 118     -15.468  30.026   1.548  1.00 10.00      A   
ATOM   1086  HN  ASP A 118     -14.788  30.721   1.421  1.00 10.00      A   
ATOM   1087  CA  ASP A 118     -15.766  29.567   2.903  1.00 10.00      A   
ATOM   1088  CB  ASP A 118     -14.900  30.307   3.931  1.00 10.00      A   
ATOM   1089  CG  ASP A 118     -13.449  29.858   3.927  1.00 10.00      A   
ATOM   1090  OD1 ASP A 118     -12.850  29.753   2.832  1.00 10.00      A   
ATOM   1091  OD2 ASP A 118     -12.891  29.613   5.018  1.00 10.00      A   
ATOM   1092  C   ASP A 118     -17.242  29.746   3.232  1.00 10.00      A   
ATOM   1093  O   ASP A 118     -17.916  28.798   3.635  1.00 10.00      A   
ATOM   1094  N   ALA A 119     -17.745  30.959   3.025  1.00 10.00      A   
ATOM   1095  HN  ALA A 119     -17.154  31.667   2.686  1.00 10.00      A   
ATOM   1096  CA  ALA A 119     -19.145  31.275   3.300  1.00 10.00      A   
ATOM   1097  CB  ALA A 119     -19.405  32.759   3.098  1.00 10.00      A   
ATOM   1098  C   ALA A 119     -20.086  30.446   2.432  1.00 10.00      A   
ATOM   1099  O   ALA A 119     -21.205  30.120   2.839  1.00 10.00      A   
ATOM   1100  N   ASP A 120     -19.630  30.107   1.236  1.00 10.00      A   
ATOM   1101  HN  ASP A 120     -18.732  30.392   0.969  1.00 10.00      A   
ATOM   1102  CA  ASP A 120     -20.424  29.309   0.313  1.00 10.00      A   
ATOM   1103  CB  ASP A 120     -19.805  29.331  -1.083  1.00 10.00      A   
ATOM   1104  CG  ASP A 120     -20.496  30.294  -2.022  1.00 10.00      A   
ATOM   1105  OD1 ASP A 120     -21.406  29.864  -2.755  1.00 10.00      A   
ATOM   1106  OD2 ASP A 120     -20.120  31.487  -2.042  1.00 10.00      A   
ATOM   1107  C   ASP A 120     -20.515  27.876   0.813  1.00 10.00      A   
ATOM   1108  O   ASP A 120     -21.595  27.289   0.853  1.00 10.00      A   
ATOM   1109  N   ALA A 121     -19.371  27.330   1.218  1.00 10.00      A   
ATOM   1110  HN  ALA A 121     -18.545  27.866   1.175  1.00 10.00      A   
ATOM   1111  CA  ALA A 121     -19.302  25.966   1.723  1.00 10.00      A   
ATOM   1112  CB  ALA A 121     -17.860  25.577   2.019  1.00 10.00      A   
ATOM   1113  C   ALA A 121     -20.171  25.801   2.966  1.00 10.00      A   
ATOM   1114  O   ALA A 121     -20.863  24.795   3.120  1.00 10.00      A   
ATOM   1115  N   LEU A 122     -20.144  26.805   3.837  1.00 10.00      A   
ATOM   1116  HN  LEU A 122     -19.566  27.579   3.653  1.00 10.00      A   
ATOM   1117  CA  LEU A 122     -20.932  26.782   5.066  1.00 10.00      A   
ATOM   1118  CB  LEU A 122     -20.648  28.027   5.909  1.00 10.00      A   
ATOM   1119  CG  LEU A 122     -19.233  28.158   6.472  1.00 10.00      A   
ATOM   1120  CD1 LEU A 122     -19.027  29.538   7.082  1.00 10.00      A   
ATOM   1121  CD2 LEU A 122     -18.958  27.070   7.500  1.00 10.00      A   
ATOM   1122  C   LEU A 122     -22.424  26.685   4.764  1.00 10.00      A   
ATOM   1123  O   LEU A 122     -23.158  25.960   5.436  1.00 10.00      A   
ATOM   1124  N   ALA A 123     -22.861  27.408   3.738  1.00 10.00      A   
ATOM   1125  HN  ALA A 123     -22.222  27.959   3.236  1.00 10.00      A   
ATOM   1126  CA  ALA A 123     -24.262  27.404   3.338  1.00 10.00      A   
ATOM   1127  CB  ALA A 123     -24.517  28.481   2.294  1.00 10.00      A   
ATOM   1128  C   ALA A 123     -24.662  26.034   2.803  1.00 10.00      A   
ATOM   1129  O   ALA A 123     -25.735  25.519   3.122  1.00 10.00      A   
ATOM   1130  N   LEU A 124     -23.783  25.443   2.004  1.00 10.00      A   
ATOM   1131  HN  LEU A 124     -22.944  25.907   1.790  1.00 10.00      A   
ATOM   1132  CA  LEU A 124     -24.032  24.128   1.428  1.00 10.00      A   
ATOM   1133  CB  LEU A 124     -22.966  23.793   0.382  1.00 10.00      A   
ATOM   1134  CG  LEU A 124     -22.748  24.833  -0.718  1.00 10.00      A   
ATOM   1135  CD1 LEU A 124     -21.609  24.414  -1.637  1.00 10.00      A   
ATOM   1136  CD2 LEU A 124     -24.026  25.062  -1.510  1.00 10.00      A   
ATOM   1137  C   LEU A 124     -24.045  23.059   2.514  1.00 10.00      A   
ATOM   1138  O   LEU A 124     -24.850  22.129   2.473  1.00 10.00      A   
ATOM   1139  N   ALA A 125     -23.149  23.199   3.485  1.00 10.00      A   
ATOM   1140  HN  ALA A 125     -22.525  23.959   3.452  1.00 10.00      A   
ATOM   1141  CA  ALA A 125     -23.050  22.255   4.589  1.00 10.00      A   
ATOM   1142  CB  ALA A 125     -21.876  22.614   5.485  1.00 10.00      A   
ATOM   1143  C   ALA A 125     -24.341  22.226   5.393  1.00 10.00      A   
ATOM   1144  O   ALA A 125     -24.826  21.160   5.769  1.00 10.00      A   
ATOM   1145  N   ASP A 126     -24.901  23.405   5.643  1.00 10.00      A   
ATOM   1146  HN  ASP A 126     -24.462  24.220   5.316  1.00 10.00      A   
ATOM   1147  CA  ASP A 126     -26.144  23.517   6.398  1.00 10.00      A   
ATOM   1148  CB  ASP A 126     -26.504  24.981   6.656  1.00 10.00      A   
ATOM   1149  CG  ASP A 126     -26.056  25.481   8.017  1.00 10.00      A   
ATOM   1150  OD1 ASP A 126     -25.740  24.652   8.899  1.00 10.00      A   
ATOM   1151  OD2 ASP A 126     -26.023  26.716   8.213  1.00 10.00      A   
ATOM   1152  C   ASP A 126     -27.286  22.819   5.673  1.00 10.00      A   
ATOM   1153  O   ASP A 126     -28.147  22.201   6.299  1.00 10.00      A   
ATOM   1154  N   GLU A 127     -27.282  22.914   4.350  1.00 10.00      A   
ATOM   1155  HN  GLU A 127     -26.568  23.423   3.909  1.00 10.00      A   
ATOM   1156  CA  GLU A 127     -28.314  22.285   3.535  1.00 10.00      A   
ATOM   1157  CB  GLU A 127     -28.336  22.884   2.128  1.00 10.00      A   
ATOM   1158  CG  GLU A 127     -28.785  24.333   2.095  1.00 10.00      A   
ATOM   1159  CD  GLU A 127     -28.799  24.926   0.704  1.00 10.00      A   
ATOM   1160  OE1 GLU A 127     -28.222  26.018   0.515  1.00 10.00      A   
ATOM   1161  OE2 GLU A 127     -29.408  24.319  -0.206  1.00 10.00      A   
ATOM   1162  C   GLU A 127     -28.109  20.777   3.472  1.00 10.00      A   
ATOM   1163  O   GLU A 127     -29.059  20.008   3.611  1.00 10.00      A   
ATOM   1164  N   MET A 128     -26.859  20.360   3.286  1.00 10.00      A   
ATOM   1165  HN  MET A 128     -26.142  21.029   3.193  1.00 10.00      A   
ATOM   1166  CA  MET A 128     -26.520  18.941   3.210  1.00 10.00      A   
ATOM   1167  CB  MET A 128     -25.050  18.743   2.840  1.00 10.00      A   
ATOM   1168  CG  MET A 128     -24.787  18.793   1.346  1.00 10.00      A   
ATOM   1169  SD  MET A 128     -25.717  17.540   0.442  1.00 10.00      A   
ATOM   1170  CE  MET A 128     -25.233  17.910  -1.244  1.00 10.00      A   
ATOM   1171  C   MET A 128     -26.847  18.229   4.516  1.00 10.00      A   
ATOM   1172  O   MET A 128     -27.143  17.032   4.527  1.00 10.00      A   
ATOM   1173  N   LEU A 129     -26.805  18.979   5.611  1.00 10.00      A   
ATOM   1174  HN  LEU A 129     -26.543  19.923   5.532  1.00 10.00      A   
ATOM   1175  CA  LEU A 129     -27.118  18.442   6.927  1.00 10.00      A   
ATOM   1176  CB  LEU A 129     -26.869  19.505   8.000  1.00 10.00      A   
ATOM   1177  CG  LEU A 129     -26.977  19.045   9.455  1.00 10.00      A   
ATOM   1178  CD1 LEU A 129     -25.832  18.108   9.809  1.00 10.00      A   
ATOM   1179  CD2 LEU A 129     -26.999  20.243  10.389  1.00 10.00      A   
ATOM   1180  C   LEU A 129     -28.574  17.987   6.968  1.00 10.00      A   
ATOM   1181  O   LEU A 129     -28.926  17.035   7.662  1.00 10.00      A   
ATOM   1182  N   THR A 130     -29.414  18.667   6.206  1.00 10.00      A   
ATOM   1183  HN  THR A 130     -29.078  19.419   5.674  1.00 10.00      A   
ATOM   1184  CA  THR A 130     -30.823  18.334   6.142  1.00 10.00      A   
ATOM   1185  CB  THR A 130     -31.651  19.545   5.682  1.00 10.00      A   
ATOM   1186  OG1 THR A 130     -31.135  20.729   6.307  1.00 10.00      A   
ATOM   1187  HG1 THR A 130     -30.948  21.392   5.631  1.00 10.00      A   
ATOM   1188  CG2 THR A 130     -33.110  19.368   6.071  1.00 10.00      A   
ATOM   1189  C   THR A 130     -31.056  17.157   5.193  1.00 10.00      A   
ATOM   1190  O   THR A 130     -31.985  16.371   5.383  1.00 10.00      A   
ATOM   1191  N   THR A 131     -30.194  17.033   4.186  1.00 10.00      A   
ATOM   1192  HN  THR A 131     -29.473  17.692   4.091  1.00 10.00      A   
ATOM   1193  CA  THR A 131     -30.296  15.957   3.203  1.00 10.00      A   
ATOM   1194  CB  THR A 131     -29.216  16.103   2.113  1.00 10.00      A   
ATOM   1195  OG1 THR A 131     -29.022  17.498   1.822  1.00 10.00      A   
ATOM   1196  HG1 THR A 131     -28.244  17.603   1.262  1.00 10.00      A   
ATOM   1197  CG2 THR A 131     -29.631  15.368   0.843  1.00 10.00      A   
ATOM   1198  C   THR A 131     -30.174  14.579   3.854  1.00 10.00      A   
ATOM   1199  O   THR A 131     -30.808  13.618   3.417  1.00 10.00      A   
ATOM   1200  N   VAL A 132     -29.364  14.488   4.904  1.00 10.00      A   
ATOM   1201  HN  VAL A 132     -28.881  15.286   5.209  1.00 10.00      A   
ATOM   1202  CA  VAL A 132     -29.171  13.223   5.603  1.00 10.00      A   
ATOM   1203  CB  VAL A 132     -27.744  13.077   6.164  1.00 10.00      A   
ATOM   1204  CG1 VAL A 132     -26.742  12.913   5.032  1.00 10.00      A   
ATOM   1205  CG2 VAL A 132     -27.381  14.270   7.034  1.00 10.00      A   
ATOM   1206  C   VAL A 132     -30.194  13.032   6.721  1.00 10.00      A   
ATOM   1207  O   VAL A 132     -30.143  12.048   7.461  1.00 10.00      A   
ATOM   1208  N   GLY A 133     -31.120  13.976   6.838  1.00 10.00      A   
ATOM   1209  HN  GLY A 133     -31.110  14.737   6.216  1.00 10.00      A   
ATOM   1210  CA  GLY A 133     -32.151  13.887   7.857  1.00 10.00      A   
ATOM   1211  C   GLY A 133     -31.667  14.288   9.238  1.00 10.00      A   
ATOM   1212  O   GLY A 133     -31.755  13.502  10.182  1.00 10.00      A   
ATOM   1213  N   LEU A 134     -31.132  15.497   9.351  1.00 10.00      A   
ATOM   1214  HN  LEU A 134     -31.048  16.060   8.555  1.00 10.00      A   
ATOM   1215  CA  LEU A 134     -30.652  16.009  10.629  1.00 10.00      A   
ATOM   1216  CB  LEU A 134     -29.125  15.994  10.693  1.00 10.00      A   
ATOM   1217  CG  LEU A 134     -28.474  14.643  10.990  1.00 10.00      A   
ATOM   1218  CD1 LEU A 134     -26.961  14.761  10.936  1.00 10.00      A   
ATOM   1219  CD2 LEU A 134     -28.920  14.118  12.347  1.00 10.00      A   
ATOM   1220  C   LEU A 134     -31.172  17.421  10.878  1.00 10.00      A   
ATOM   1221  O   LEU A 134     -31.522  18.136   9.938  1.00 10.00      A   
ATOM   1222  N   ASP A 135     -31.225  17.809  12.149  1.00 10.00      A   
ATOM   1223  HN  ASP A 135     -30.929  17.192  12.847  1.00 10.00      A   
ATOM   1224  CA  ASP A 135     -31.705  19.131  12.539  1.00 10.00      A   
ATOM   1225  CB  ASP A 135     -32.184  19.127  13.997  1.00 10.00      A   
ATOM   1226  CG  ASP A 135     -33.537  18.469  14.198  1.00 10.00      A   
ATOM   1227  OD1 ASP A 135     -34.181  18.086  13.195  1.00 10.00      A   
ATOM   1228  OD2 ASP A 135     -33.968  18.334  15.364  1.00 10.00      A   
ATOM   1229  C   ASP A 135     -30.605  20.170  12.380  1.00 10.00      A   
ATOM   1230  O   ASP A 135     -29.420  19.854  12.507  1.00 10.00      A   
ATOM   1231  N   GLN A 136     -31.003  21.410  12.121  1.00 10.00      A   
ATOM   1232  HN  GLN A 136     -31.964  21.591  12.032  1.00 10.00      A   
ATOM   1233  CA  GLN A 136     -30.055  22.510  11.953  1.00 10.00      A   
ATOM   1234  CB  GLN A 136     -30.775  23.784  11.502  1.00 10.00      A   
ATOM   1235  CG  GLN A 136     -31.315  23.742  10.082  1.00 10.00      A   
ATOM   1236  CD  GLN A 136     -30.229  23.857   9.029  1.00 10.00      A   
ATOM   1237  OE1 GLN A 136     -29.858  24.954   8.615  1.00 10.00      A   
ATOM   1238  NE2 GLN A 136     -29.719  22.724   8.587  1.00 10.00      A   
ATOM   1239 HE21 GLN A 136     -30.062  21.886   8.962  1.00 10.00      A   
ATOM   1240 HE22 GLN A 136     -29.032  22.763   7.885  1.00 10.00      A   
ATOM   1241  C   GLN A 136     -29.304  22.785  13.253  1.00 10.00      A   
ATOM   1242  O   GLN A 136     -28.206  23.339  13.241  1.00 10.00      A   
ATOM   1243  N   SER A 137     -29.904  22.386  14.369  1.00 10.00      A   
ATOM   1244  HN  SER A 137     -30.783  21.951  14.308  1.00 10.00      A   
ATOM   1245  CA  SER A 137     -29.314  22.585  15.688  1.00 10.00      A   
ATOM   1246  CB  SER A 137     -30.314  22.143  16.755  1.00 10.00      A   
ATOM   1247  OG  SER A 137     -31.603  21.957  16.185  1.00 10.00      A   
ATOM   1248  HG  SER A 137     -32.112  22.774  16.272  1.00 10.00      A   
ATOM   1249  C   SER A 137     -28.000  21.818  15.858  1.00 10.00      A   
ATOM   1250  O   SER A 137     -27.164  22.180  16.684  1.00 10.00      A   
ATOM   1251  N   TYR A 138     -27.810  20.770  15.062  1.00 10.00      A   
ATOM   1252  HN  TYR A 138     -28.494  20.545  14.396  1.00 10.00      A   
ATOM   1253  CA  TYR A 138     -26.601  19.957  15.145  1.00 10.00      A   
ATOM   1254  CB  TYR A 138     -26.787  18.622  14.415  1.00 10.00      A   
ATOM   1255  CG  TYR A 138     -27.700  17.650  15.126  1.00 10.00      A   
ATOM   1256  CD1 TYR A 138     -28.969  17.370  14.637  1.00 10.00      A   
ATOM   1257  CD2 TYR A 138     -27.294  17.014  16.290  1.00 10.00      A   
ATOM   1258  CE1 TYR A 138     -29.808  16.484  15.288  1.00 10.00      A   
ATOM   1259  CE2 TYR A 138     -28.123  16.126  16.947  1.00 10.00      A   
ATOM   1260  CZ  TYR A 138     -29.380  15.864  16.441  1.00 10.00      A   
ATOM   1261  OH  TYR A 138     -30.213  14.984  17.094  1.00 10.00      A   
ATOM   1262  HH  TYR A 138     -30.651  14.418  16.447  1.00 10.00      A   
ATOM   1263  C   TYR A 138     -25.389  20.693  14.585  1.00 10.00      A   
ATOM   1264  O   TYR A 138     -24.261  20.457  15.008  1.00 10.00      A   
ATOM   1265  N   ALA A 139     -25.630  21.605  13.650  1.00 10.00      A   
ATOM   1266  HN  ALA A 139     -26.555  21.778  13.377  1.00 10.00      A   
ATOM   1267  CA  ALA A 139     -24.552  22.362  13.025  1.00 10.00      A   
ATOM   1268  CB  ALA A 139     -25.088  23.180  11.862  1.00 10.00      A   
ATOM   1269  C   ALA A 139     -23.841  23.268  14.026  1.00 10.00      A   
ATOM   1270  O   ALA A 139     -22.637  23.504  13.917  1.00 10.00      A   
ATOM   1271  N   GLU A 140     -24.590  23.755  15.005  1.00 10.00      A   
ATOM   1272  HN  GLU A 140     -25.537  23.506  15.049  1.00 10.00      A   
ATOM   1273  CA  GLU A 140     -24.046  24.646  16.022  1.00 10.00      A   
ATOM   1274  CB  GLU A 140     -25.161  25.531  16.586  1.00 10.00      A   
ATOM   1275  CG  GLU A 140     -25.683  26.576  15.615  1.00 10.00      A   
ATOM   1276  CD  GLU A 140     -24.719  27.727  15.433  1.00 10.00      A   
ATOM   1277  OE1 GLU A 140     -24.747  28.671  16.254  1.00 10.00      A   
ATOM   1278  OE2 GLU A 140     -23.925  27.699  14.474  1.00 10.00      A   
ATOM   1279  C   GLU A 140     -23.375  23.867  17.155  1.00 10.00      A   
ATOM   1280  O   GLU A 140     -22.915  24.451  18.140  1.00 10.00      A   
ATOM   1281  N   ARG A 141     -23.315  22.550  17.017  1.00 10.00      A   
ATOM   1282  HN  ARG A 141     -23.669  22.133  16.202  1.00 10.00      A   
ATOM   1283  CA  ARG A 141     -22.707  21.712  18.039  1.00 10.00      A   
ATOM   1284  CB  ARG A 141     -23.688  20.651  18.542  1.00 10.00      A   
ATOM   1285  CG  ARG A 141     -24.855  21.226  19.324  1.00 10.00      A   
ATOM   1286  CD  ARG A 141     -25.277  20.304  20.457  1.00 10.00      A   
ATOM   1287  NE  ARG A 141     -26.232  19.290  20.023  1.00 10.00      A   
ATOM   1288  HE  ARG A 141     -25.877  18.393  19.819  1.00 10.00      A   
ATOM   1289  CZ  ARG A 141     -27.541  19.502  19.899  1.00 10.00      A   
ATOM   1290  NH1 ARG A 141     -28.059  20.696  20.179  1.00 10.00      A   
ATOM   1291 HH11 ARG A 141     -27.441  21.476  20.499  1.00 10.00      A   
ATOM   1292 HH12 ARG A 141     -29.085  20.858  20.081  1.00 10.00      A   
ATOM   1293  NH2 ARG A 141     -28.332  18.512  19.508  1.00 10.00      A   
ATOM   1294 HH21 ARG A 141     -27.929  17.571  19.300  1.00 10.00      A   
ATOM   1295 HH22 ARG A 141     -29.361  18.667  19.405  1.00 10.00      A   
ATOM   1296  C   ARG A 141     -21.425  21.061  17.539  1.00 10.00      A   
ATOM   1297  O   ARG A 141     -21.097  21.135  16.352  1.00 10.00      A   
ATOM   1298  N   SER A 142     -20.703  20.435  18.456  1.00 10.00      A   
ATOM   1299  HN  SER A 142     -21.023  20.419  19.387  1.00 10.00      A   
ATOM   1300  CA  SER A 142     -19.454  19.769  18.133  1.00 10.00      A   
ATOM   1301  CB  SER A 142     -18.524  19.808  19.356  1.00 10.00      A   
ATOM   1302  OG  SER A 142     -17.570  18.760  19.325  1.00 10.00      A   
ATOM   1303  HG  SER A 142     -16.706  19.106  19.590  1.00 10.00      A   
ATOM   1304  C   SER A 142     -19.710  18.327  17.703  1.00 10.00      A   
ATOM   1305  O   SER A 142     -20.630  17.678  18.207  1.00 10.00      A   
ATOM   1306  N   PRO A 143     -18.909  17.805  16.753  1.00 10.00      A   
ATOM   1307  CA  PRO A 143     -19.038  16.423  16.273  1.00 10.00      A   
ATOM   1308  CB  PRO A 143     -17.964  16.316  15.182  1.00 10.00      A   
ATOM   1309  CG  PRO A 143     -17.658  17.722  14.799  1.00 10.00      A   
ATOM   1310  CD  PRO A 143     -17.838  18.529  16.050  1.00 10.00      A   
ATOM   1311  C   PRO A 143     -18.752  15.416  17.386  1.00 10.00      A   
ATOM   1312  O   PRO A 143     -19.053  14.229  17.259  1.00 10.00      A   
ATOM   1313  N   PHE A 144     -18.167  15.909  18.475  1.00 10.00      A   
ATOM   1314  HN  PHE A 144     -17.957  16.870  18.505  1.00 10.00      A   
ATOM   1315  CA  PHE A 144     -17.834  15.079  19.625  1.00 10.00      A   
ATOM   1316  CB  PHE A 144     -16.659  15.690  20.395  1.00 10.00      A   
ATOM   1317  CG  PHE A 144     -15.354  15.709  19.650  1.00 10.00      A   
ATOM   1318  CD1 PHE A 144     -15.144  16.597  18.605  1.00 10.00      A   
ATOM   1319  CD2 PHE A 144     -14.329  14.847  20.006  1.00 10.00      A   
ATOM   1320  CE1 PHE A 144     -13.941  16.624  17.929  1.00 10.00      A   
ATOM   1321  CE2 PHE A 144     -13.123  14.867  19.333  1.00 10.00      A   
ATOM   1322  CZ  PHE A 144     -12.929  15.757  18.293  1.00 10.00      A   
ATOM   1323  C   PHE A 144     -19.039  14.957  20.555  1.00 10.00      A   
ATOM   1324  O   PHE A 144     -19.068  14.105  21.444  1.00 10.00      A   
ATOM   1325  N   GLU A 145     -20.031  15.816  20.338  1.00 10.00      A   
ATOM   1326  HN  GLU A 145     -19.947  16.466  19.604  1.00 10.00      A   
ATOM   1327  CA  GLU A 145     -21.245  15.823  21.152  1.00 10.00      A   
ATOM   1328  CB  GLU A 145     -21.733  17.259  21.360  1.00 10.00      A   
ATOM   1329  CG  GLU A 145     -20.703  18.215  21.931  1.00 10.00      A   
ATOM   1330  CD  GLU A 145     -21.314  19.559  22.263  1.00 10.00      A   
ATOM   1331  OE1 GLU A 145     -21.268  20.471  21.407  1.00 10.00      A   
ATOM   1332  OE2 GLU A 145     -21.866  19.704  23.375  1.00 10.00      A   
ATOM   1333  C   GLU A 145     -22.356  15.024  20.482  1.00 10.00      A   
ATOM   1334  O   GLU A 145     -23.529  15.151  20.840  1.00 10.00      A   
ATOM   1335  N   LEU A 146     -21.988  14.209  19.510  1.00 10.00      A   
ATOM   1336  HN  LEU A 146     -21.039  14.134  19.278  1.00 10.00      A   
ATOM   1337  CA  LEU A 146     -22.962  13.411  18.786  1.00 10.00      A   
ATOM   1338  CB  LEU A 146     -22.797  13.612  17.279  1.00 10.00      A   
ATOM   1339  CG  LEU A 146     -22.781  15.060  16.786  1.00 10.00      A   
ATOM   1340  CD1 LEU A 146     -22.544  15.108  15.289  1.00 10.00      A   
ATOM   1341  CD2 LEU A 146     -24.077  15.763  17.145  1.00 10.00      A   
ATOM   1342  C   LEU A 146     -22.830  11.937  19.127  1.00 10.00      A   
ATOM   1343  O   LEU A 146     -21.757  11.468  19.511  1.00 10.00      A   
ATOM   1344  N   SER A 147     -23.931  11.217  19.004  1.00 10.00      A   
ATOM   1345  HN  SER A 147     -24.767  11.664  18.738  1.00 10.00      A   
ATOM   1346  CA  SER A 147     -23.946   9.792  19.271  1.00 10.00      A   
ATOM   1347  CB  SER A 147     -25.377   9.339  19.554  1.00 10.00      A   
ATOM   1348  OG  SER A 147     -26.029  10.250  20.428  1.00 10.00      A   
ATOM   1349  HG  SER A 147     -25.364  10.723  20.949  1.00 10.00      A   
ATOM   1350  C   SER A 147     -23.344   9.030  18.087  1.00 10.00      A   
ATOM   1351  O   SER A 147     -23.104   9.617  17.029  1.00 10.00      A   
ATOM   1352  N   GLY A 148     -23.107   7.731  18.273  1.00 10.00      A   
ATOM   1353  HN  GLY A 148     -23.333   7.327  19.137  1.00 10.00      A   
ATOM   1354  CA  GLY A 148     -22.514   6.904  17.227  1.00 10.00      A   
ATOM   1355  C   GLY A 148     -23.181   7.047  15.869  1.00 10.00      A   
ATOM   1356  O   GLY A 148     -22.541   7.448  14.893  1.00 10.00      A   
ATOM   1357  N   GLY A 149     -24.470   6.743  15.813  1.00 10.00      A   
ATOM   1358  HN  GLY A 149     -24.934   6.461  16.631  1.00 10.00      A   
ATOM   1359  CA  GLY A 149     -25.205   6.830  14.562  1.00 10.00      A   
ATOM   1360  C   GLY A 149     -25.275   8.244  14.016  1.00 10.00      A   
ATOM   1361  O   GLY A 149     -25.353   8.446  12.801  1.00 10.00      A   
ATOM   1362  N   GLN A 150     -25.245   9.223  14.912  1.00 10.00      A   
ATOM   1363  HN  GLN A 150     -25.177   8.997  15.864  1.00 10.00      A   
ATOM   1364  CA  GLN A 150     -25.302  10.624  14.516  1.00 10.00      A   
ATOM   1365  CB  GLN A 150     -25.593  11.516  15.723  1.00 10.00      A   
ATOM   1366  CG  GLN A 150     -26.902  11.208  16.436  1.00 10.00      A   
ATOM   1367  CD  GLN A 150     -27.158  12.149  17.596  1.00 10.00      A   
ATOM   1368  OE1 GLN A 150     -26.223  12.683  18.189  1.00 10.00      A   
ATOM   1369  NE2 GLN A 150     -28.421  12.350  17.934  1.00 10.00      A   
ATOM   1370 HE21 GLN A 150     -29.118  11.884  17.425  1.00 10.00      A   
ATOM   1371 HE22 GLN A 150     -28.608  12.959  18.679  1.00 10.00      A   
ATOM   1372  C   GLN A 150     -23.997  11.047  13.854  1.00 10.00      A   
ATOM   1373  O   GLN A 150     -24.004  11.720  12.823  1.00 10.00      A   
ATOM   1374  N   MET A 151     -22.879  10.634  14.448  1.00 10.00      A   
ATOM   1375  HN  MET A 151     -22.947  10.094  15.271  1.00 10.00      A   
ATOM   1376  CA  MET A 151     -21.556  10.960  13.918  1.00 10.00      A   
ATOM   1377  CB  MET A 151     -20.459  10.377  14.814  1.00 10.00      A   
ATOM   1378  CG  MET A 151     -20.375  10.999  16.197  1.00 10.00      A   
ATOM   1379  SD  MET A 151     -18.991  10.361  17.161  1.00 10.00      A   
ATOM   1380  CE  MET A 151     -17.606  10.950  16.187  1.00 10.00      A   
ATOM   1381  C   MET A 151     -21.400  10.414  12.505  1.00 10.00      A   
ATOM   1382  O   MET A 151     -20.931  11.110  11.604  1.00 10.00      A   
ATOM   1383  N   ARG A 152     -21.808   9.162  12.326  1.00 10.00      A   
ATOM   1384  HN  ARG A 152     -22.163   8.665  13.097  1.00 10.00      A   
ATOM   1385  CA  ARG A 152     -21.730   8.497  11.030  1.00 10.00      A   
ATOM   1386  CB  ARG A 152     -22.255   7.064  11.149  1.00 10.00      A   
ATOM   1387  CG  ARG A 152     -22.236   6.274   9.852  1.00 10.00      A   
ATOM   1388  CD  ARG A 152     -20.986   5.422   9.745  1.00 10.00      A   
ATOM   1389  NE  ARG A 152     -21.312   4.028   9.459  1.00 10.00      A   
ATOM   1390  HE  ARG A 152     -21.823   3.848   8.635  1.00 10.00      A   
ATOM   1391  CZ  ARG A 152     -20.959   3.002  10.230  1.00 10.00      A   
ATOM   1392  NH1 ARG A 152     -20.251   3.201  11.339  1.00 10.00      A   
ATOM   1393 HH11 ARG A 152     -19.957   4.171  11.618  1.00 10.00      A   
ATOM   1394 HH12 ARG A 152     -19.985   2.395  11.944  1.00 10.00      A   
ATOM   1395  NH2 ARG A 152     -21.337   1.776   9.898  1.00 10.00      A   
ATOM   1396 HH21 ARG A 152     -21.067   0.959  10.492  1.00 10.00      A   
ATOM   1397 HH22 ARG A 152     -21.913   1.624   9.041  1.00 10.00      A   
ATOM   1398  C   ARG A 152     -22.538   9.259   9.983  1.00 10.00      A   
ATOM   1399  O   ARG A 152     -22.080   9.460   8.857  1.00 10.00      A   
ATOM   1400  N   ARG A 153     -23.733   9.694  10.374  1.00 10.00      A   
ATOM   1401  HN  ARG A 153     -24.031   9.506  11.290  1.00 10.00      A   
ATOM   1402  CA  ARG A 153     -24.617  10.433   9.481  1.00 10.00      A   
ATOM   1403  CB  ARG A 153     -25.956  10.708  10.169  1.00 10.00      A   
ATOM   1404  CG  ARG A 153     -27.110  10.931   9.209  1.00 10.00      A   
ATOM   1405  CD  ARG A 153     -28.393  11.282   9.945  1.00 10.00      A   
ATOM   1406  NE  ARG A 153     -28.980  10.134  10.633  1.00 10.00      A   
ATOM   1407  HE  ARG A 153     -28.515   9.799  11.435  1.00 10.00      A   
ATOM   1408  CZ  ARG A 153     -30.100   9.523  10.242  1.00 10.00      A   
ATOM   1409  NH1 ARG A 153     -30.757   9.941   9.167  1.00 10.00      A   
ATOM   1410 HH11 ARG A 153     -30.404  10.754   8.610  1.00 10.00      A   
ATOM   1411 HH12 ARG A 153     -31.638   9.450   8.867  1.00 10.00      A   
ATOM   1412  NH2 ARG A 153     -30.575   8.501  10.940  1.00 10.00      A   
ATOM   1413 HH21 ARG A 153     -31.456   8.022  10.638  1.00 10.00      A   
ATOM   1414 HH22 ARG A 153     -30.073   8.168  11.793  1.00 10.00      A   
ATOM   1415  C   ARG A 153     -23.971  11.740   9.026  1.00 10.00      A   
ATOM   1416  O   ARG A 153     -24.077  12.126   7.860  1.00 10.00      A   
ATOM   1417  N   VAL A 154     -23.291  12.405   9.951  1.00 10.00      A   
ATOM   1418  HN  VAL A 154     -23.239  12.039  10.861  1.00 10.00      A   
ATOM   1419  CA  VAL A 154     -22.618  13.664   9.653  1.00 10.00      A   
ATOM   1420  CB  VAL A 154     -22.079  14.330  10.936  1.00 10.00      A   
ATOM   1421  CG1 VAL A 154     -21.197  15.525  10.610  1.00 10.00      A   
ATOM   1422  CG2 VAL A 154     -23.228  14.752  11.834  1.00 10.00      A   
ATOM   1423  C   VAL A 154     -21.472  13.440   8.670  1.00 10.00      A   
ATOM   1424  O   VAL A 154     -21.314  14.189   7.701  1.00 10.00      A   
ATOM   1425  N   ALA A 155     -20.689  12.392   8.913  1.00 10.00      A   
ATOM   1426  HN  ALA A 155     -20.870  11.831   9.699  1.00 10.00      A   
ATOM   1427  CA  ALA A 155     -19.562  12.061   8.050  1.00 10.00      A   
ATOM   1428  CB  ALA A 155     -18.832  10.840   8.583  1.00 10.00      A   
ATOM   1429  C   ALA A 155     -20.026  11.823   6.615  1.00 10.00      A   
ATOM   1430  O   ALA A 155     -19.372  12.247   5.661  1.00 10.00      A   
ATOM   1431  N   ILE A 156     -21.168  11.154   6.472  1.00 10.00      A   
ATOM   1432  HN  ILE A 156     -21.639  10.837   7.274  1.00 10.00      A   
ATOM   1433  CA  ILE A 156     -21.733  10.869   5.158  1.00 10.00      A   
ATOM   1434  CB  ILE A 156     -22.966   9.942   5.261  1.00 10.00      A   
ATOM   1435  CG1 ILE A 156     -22.545   8.579   5.817  1.00 10.00      A   
ATOM   1436  CG2 ILE A 156     -23.648   9.778   3.906  1.00 10.00      A   
ATOM   1437  CD1 ILE A 156     -23.703   7.670   6.168  1.00 10.00      A   
ATOM   1438  C   ILE A 156     -22.112  12.165   4.444  1.00 10.00      A   
ATOM   1439  O   ILE A 156     -21.874  12.317   3.241  1.00 10.00      A   
ATOM   1440  N   ALA A 157     -22.678  13.101   5.199  1.00 10.00      A   
ATOM   1441  HN  ALA A 157     -22.820  12.920   6.154  1.00 10.00      A   
ATOM   1442  CA  ALA A 157     -23.091  14.390   4.654  1.00 10.00      A   
ATOM   1443  CB  ALA A 157     -23.849  15.189   5.702  1.00 10.00      A   
ATOM   1444  C   ALA A 157     -21.887  15.180   4.153  1.00 10.00      A   
ATOM   1445  O   ALA A 157     -21.970  15.887   3.145  1.00 10.00      A   
ATOM   1446  N   GLY A 158     -20.768  15.048   4.857  1.00 10.00      A   
ATOM   1447  HN  GLY A 158     -20.770  14.473   5.654  1.00 10.00      A   
ATOM   1448  CA  GLY A 158     -19.554  15.747   4.475  1.00 10.00      A   
ATOM   1449  C   GLY A 158     -19.068  15.350   3.095  1.00 10.00      A   
ATOM   1450  O   GLY A 158     -18.597  16.190   2.330  1.00 10.00      A   
ATOM   1451  N   VAL A 159     -19.189  14.069   2.773  1.00 10.00      A   
ATOM   1452  HN  VAL A 159     -19.572  13.445   3.427  1.00 10.00      A   
ATOM   1453  CA  VAL A 159     -18.761  13.566   1.473  1.00 10.00      A   
ATOM   1454  CB  VAL A 159     -18.637  12.026   1.466  1.00 10.00      A   
ATOM   1455  CG1 VAL A 159     -17.932  11.543   0.208  1.00 10.00      A   
ATOM   1456  CG2 VAL A 159     -17.903  11.540   2.708  1.00 10.00      A   
ATOM   1457  C   VAL A 159     -19.732  14.013   0.378  1.00 10.00      A   
ATOM   1458  O   VAL A 159     -19.320  14.381  -0.723  1.00 10.00      A   
ATOM   1459  N   LEU A 160     -21.022  14.010   0.704  1.00 10.00      A   
ATOM   1460  HN  LEU A 160     -21.283  13.728   1.606  1.00 10.00      A   
ATOM   1461  CA  LEU A 160     -22.060  14.413  -0.241  1.00 10.00      A   
ATOM   1462  CB  LEU A 160     -23.448  14.156   0.351  1.00 10.00      A   
ATOM   1463  CG  LEU A 160     -23.894  12.694   0.427  1.00 10.00      A   
ATOM   1464  CD1 LEU A 160     -25.119  12.557   1.316  1.00 10.00      A   
ATOM   1465  CD2 LEU A 160     -24.183  12.149  -0.964  1.00 10.00      A   
ATOM   1466  C   LEU A 160     -21.927  15.886  -0.614  1.00 10.00      A   
ATOM   1467  O   LEU A 160     -22.267  16.293  -1.726  1.00 10.00      A   
ATOM   1468  N   ALA A 161     -21.408  16.678   0.318  1.00 10.00      A   
ATOM   1469  HN  ALA A 161     -21.143  16.290   1.180  1.00 10.00      A   
ATOM   1470  CA  ALA A 161     -21.232  18.107   0.101  1.00 10.00      A   
ATOM   1471  CB  ALA A 161     -20.851  18.795   1.403  1.00 10.00      A   
ATOM   1472  C   ALA A 161     -20.195  18.397  -0.980  1.00 10.00      A   
ATOM   1473  O   ALA A 161     -20.107  19.518  -1.481  1.00 10.00      A   
ATOM   1474  N   MET A 162     -19.419  17.384  -1.349  1.00 10.00      A   
ATOM   1475  HN  MET A 162     -19.542  16.505  -0.931  1.00 10.00      A   
ATOM   1476  CA  MET A 162     -18.392  17.552  -2.371  1.00 10.00      A   
ATOM   1477  CB  MET A 162     -17.249  16.553  -2.180  1.00 10.00      A   
ATOM   1478  CG  MET A 162     -16.534  16.669  -0.844  1.00 10.00      A   
ATOM   1479  SD  MET A 162     -14.934  15.834  -0.827  1.00 10.00      A   
ATOM   1480  CE  MET A 162     -15.400  14.176  -1.320  1.00 10.00      A   
ATOM   1481  C   MET A 162     -18.981  17.419  -3.772  1.00 10.00      A   
ATOM   1482  O   MET A 162     -18.289  17.649  -4.765  1.00 10.00      A   
ATOM   1483  N   GLN A 163     -20.265  17.053  -3.836  1.00 10.00      A   
ATOM   1484  HN  GLN A 163     -20.751  16.887  -2.998  1.00 10.00      A   
ATOM   1485  CA  GLN A 163     -20.976  16.883  -5.107  1.00 10.00      A   
ATOM   1486  CB  GLN A 163     -21.137  18.221  -5.840  1.00 10.00      A   
ATOM   1487  CG  GLN A 163     -22.120  19.183  -5.194  1.00 10.00      A   
ATOM   1488  CD  GLN A 163     -23.562  18.735  -5.335  1.00 10.00      A   
ATOM   1489  OE1 GLN A 163     -23.920  18.039  -6.288  1.00 10.00      A   
ATOM   1490  NE2 GLN A 163     -24.402  19.137  -4.397  1.00 10.00      A   
ATOM   1491 HE21 GLN A 163     -24.052  19.698  -3.671  1.00 10.00      A   
ATOM   1492 HE22 GLN A 163     -25.341  18.862  -4.467  1.00 10.00      A   
ATOM   1493  C   GLN A 163     -20.301  15.854  -6.018  1.00 10.00      A   
ATOM   1494  O   GLN A 163     -19.815  16.195  -7.101  1.00 10.00      A   
ATOM   1495  N   PRO A 164     -20.271  14.578  -5.602  1.00 10.00      A   
ATOM   1496  CA  PRO A 164     -19.654  13.513  -6.386  1.00 10.00      A   
ATOM   1497  CB  PRO A 164     -19.303  12.480  -5.318  1.00 10.00      A   
ATOM   1498  CG  PRO A 164     -20.368  12.633  -4.283  1.00 10.00      A   
ATOM   1499  CD  PRO A 164     -20.834  14.068  -4.338  1.00 10.00      A   
ATOM   1500  C   PRO A 164     -20.629  12.911  -7.394  1.00 10.00      A   
ATOM   1501  O   PRO A 164     -21.846  12.966  -7.208  1.00 10.00      A   
ATOM   1502  N   LYS A 165     -20.095  12.343  -8.465  1.00 10.00      A   
ATOM   1503  HN  LYS A 165     -19.117  12.331  -8.565  1.00 10.00      A   
ATOM   1504  CA  LYS A 165     -20.924  11.726  -9.487  1.00 10.00      A   
ATOM   1505  CB  LYS A 165     -20.293  11.906 -10.869  1.00 10.00      A   
ATOM   1506  CG  LYS A 165     -21.238  12.476 -11.913  1.00 10.00      A   
ATOM   1507  CD  LYS A 165     -20.583  12.506 -13.282  1.00 10.00      A   
ATOM   1508  CE  LYS A 165     -21.429  13.257 -14.293  1.00 10.00      A   
ATOM   1509  NZ  LYS A 165     -20.819  13.237 -15.650  1.00 10.00      A   
ATOM   1510  HZ1 LYS A 165     -21.385  13.814 -16.308  1.00 10.00      A   
ATOM   1511  HZ2 LYS A 165     -20.780  12.264 -16.008  1.00 10.00      A   
ATOM   1512  HZ3 LYS A 165     -19.852  13.617 -15.615  1.00 10.00      A   
ATOM   1513  C   LYS A 165     -21.099  10.247  -9.173  1.00 10.00      A   
ATOM   1514  O   LYS A 165     -22.092   9.624  -9.551  1.00 10.00      A   
ATOM   1515  N   VAL A 166     -20.114   9.697  -8.473  1.00 10.00      A   
ATOM   1516  HN  VAL A 166     -19.352  10.255  -8.207  1.00 10.00      A   
ATOM   1517  CA  VAL A 166     -20.133   8.300  -8.075  1.00 10.00      A   
ATOM   1518  CB  VAL A 166     -19.005   7.495  -8.757  1.00 10.00      A   
ATOM   1519  CG1 VAL A 166     -19.168   6.010  -8.475  1.00 10.00      A   
ATOM   1520  CG2 VAL A 166     -18.973   7.756 -10.257  1.00 10.00      A   
ATOM   1521  C   VAL A 166     -19.963   8.207  -6.562  1.00 10.00      A   
ATOM   1522  O   VAL A 166     -19.058   8.822  -5.997  1.00 10.00      A   
ATOM   1523  N   LEU A 167     -20.838   7.456  -5.912  1.00 10.00      A   
ATOM   1524  HN  LEU A 167     -21.538   6.988  -6.422  1.00 10.00      A   
ATOM   1525  CA  LEU A 167     -20.783   7.293  -4.466  1.00 10.00      A   
ATOM   1526  CB  LEU A 167     -22.109   7.732  -3.831  1.00 10.00      A   
ATOM   1527  CG  LEU A 167     -22.296   7.417  -2.341  1.00 10.00      A   
ATOM   1528  CD1 LEU A 167     -21.229   8.103  -1.502  1.00 10.00      A   
ATOM   1529  CD2 LEU A 167     -23.687   7.825  -1.877  1.00 10.00      A   
ATOM   1530  C   LEU A 167     -20.475   5.847  -4.101  1.00 10.00      A   
ATOM   1531  O   LEU A 167     -21.195   4.934  -4.500  1.00 10.00      A   
ATOM   1532  N   VAL A 168     -19.397   5.645  -3.358  1.00 10.00      A   
ATOM   1533  HN  VAL A 168     -18.852   6.417  -3.082  1.00 10.00      A   
ATOM   1534  CA  VAL A 168     -18.998   4.312  -2.934  1.00 10.00      A   
ATOM   1535  CB  VAL A 168     -17.561   3.973  -3.382  1.00 10.00      A   
ATOM   1536  CG1 VAL A 168     -17.272   2.498  -3.161  1.00 10.00      A   
ATOM   1537  CG2 VAL A 168     -17.334   4.355  -4.837  1.00 10.00      A   
ATOM   1538  C   VAL A 168     -19.085   4.200  -1.414  1.00 10.00      A   
ATOM   1539  O   VAL A 168     -18.507   5.014  -0.691  1.00 10.00      A   
ATOM   1540  N   LEU A 169     -19.807   3.196  -0.935  1.00 10.00      A   
ATOM   1541  HN  LEU A 169     -20.238   2.571  -1.562  1.00 10.00      A   
ATOM   1542  CA  LEU A 169     -19.974   2.996   0.499  1.00 10.00      A   
ATOM   1543  CB  LEU A 169     -21.441   3.182   0.886  1.00 10.00      A   
ATOM   1544  CG  LEU A 169     -22.080   4.506   0.472  1.00 10.00      A   
ATOM   1545  CD1 LEU A 169     -23.451   4.269  -0.143  1.00 10.00      A   
ATOM   1546  CD2 LEU A 169     -22.180   5.446   1.663  1.00 10.00      A   
ATOM   1547  C   LEU A 169     -19.495   1.615   0.932  1.00 10.00      A   
ATOM   1548  O   LEU A 169     -20.053   0.596   0.514  1.00 10.00      A   
ATOM   1549  N   ASP A 170     -18.457   1.589   1.761  1.00 10.00      A   
ATOM   1550  HN  ASP A 170     -18.051   2.438   2.047  1.00 10.00      A   
ATOM   1551  CA  ASP A 170     -17.901   0.334   2.270  1.00 10.00      A   
ATOM   1552  CB  ASP A 170     -16.369   0.403   2.317  1.00 10.00      A   
ATOM   1553  CG  ASP A 170     -15.721  -0.836   2.916  1.00 10.00      A   
ATOM   1554  OD1 ASP A 170     -16.259  -1.947   2.731  1.00 10.00      A   
ATOM   1555  OD2 ASP A 170     -14.653  -0.704   3.560  1.00 10.00      A   
ATOM   1556  C   ASP A 170     -18.461   0.043   3.659  1.00 10.00      A   
ATOM   1557  O   ASP A 170     -18.108   0.720   4.629  1.00 10.00      A   
ATOM   1558  N   GLU A 171     -19.354  -0.947   3.733  1.00 10.00      A   
ATOM   1559  HN  GLU A 171     -19.588  -1.435   2.912  1.00 10.00      A   
ATOM   1560  CA  GLU A 171     -19.998  -1.338   4.990  1.00 10.00      A   
ATOM   1561  CB  GLU A 171     -19.001  -2.050   5.915  1.00 10.00      A   
ATOM   1562  CG  GLU A 171     -18.401  -3.322   5.336  1.00 10.00      A   
ATOM   1563  CD  GLU A 171     -19.323  -4.515   5.454  1.00 10.00      A   
ATOM   1564  OE1 GLU A 171     -19.198  -5.273   6.438  1.00 10.00      A   
ATOM   1565  OE2 GLU A 171     -20.169  -4.716   4.559  1.00 10.00      A   
ATOM   1566  C   GLU A 171     -20.614  -0.121   5.696  1.00 10.00      A   
ATOM   1567  O   GLU A 171     -20.260   0.191   6.833  1.00 10.00      A   
ATOM   1568  N   PRO A 172     -21.561   0.573   5.040  1.00 10.00      A   
ATOM   1569  CA  PRO A 172     -22.183   1.775   5.603  1.00 10.00      A   
ATOM   1570  CB  PRO A 172     -22.961   2.359   4.421  1.00 10.00      A   
ATOM   1571  CG  PRO A 172     -23.272   1.183   3.561  1.00 10.00      A   
ATOM   1572  CD  PRO A 172     -22.108   0.242   3.708  1.00 10.00      A   
ATOM   1573  C   PRO A 172     -23.121   1.488   6.774  1.00 10.00      A   
ATOM   1574  O   PRO A 172     -23.126   2.216   7.765  1.00 10.00      A   
ATOM   1575  N   THR A 173     -23.890   0.416   6.675  1.00 10.00      A   
ATOM   1576  HN  THR A 173     -23.816  -0.159   5.885  1.00 10.00      A   
ATOM   1577  CA  THR A 173     -24.843   0.067   7.715  1.00 10.00      A   
ATOM   1578  CB  THR A 173     -26.120  -0.523   7.099  1.00 10.00      A   
ATOM   1579  OG1 THR A 173     -25.759  -1.318   5.962  1.00 10.00      A   
ATOM   1580  HG1 THR A 173     -26.528  -1.821   5.668  1.00 10.00      A   
ATOM   1581  CG2 THR A 173     -27.048   0.595   6.646  1.00 10.00      A   
ATOM   1582  C   THR A 173     -24.265  -0.911   8.734  1.00 10.00      A   
ATOM   1583  O   THR A 173     -24.926  -1.257   9.714  1.00 10.00      A   
ATOM   1584  N   ALA A 174     -23.035  -1.357   8.500  1.00 10.00      A   
ATOM   1585  HN  ALA A 174     -22.559  -1.054   7.700  1.00 10.00      A   
ATOM   1586  CA  ALA A 174     -22.381  -2.288   9.406  1.00 10.00      A   
ATOM   1587  CB  ALA A 174     -21.093  -2.815   8.789  1.00 10.00      A   
ATOM   1588  C   ALA A 174     -22.106  -1.622  10.750  1.00 10.00      A   
ATOM   1589  O   ALA A 174     -21.206  -0.790  10.871  1.00 10.00      A   
ATOM   1590  N   GLY A 175     -22.904  -1.976  11.749  1.00 10.00      A   
ATOM   1591  HN  GLY A 175     -23.616  -2.633  11.587  1.00 10.00      A   
ATOM   1592  CA  GLY A 175     -22.740  -1.403  13.069  1.00 10.00      A   
ATOM   1593  C   GLY A 175     -23.921  -0.542  13.473  1.00 10.00      A   
ATOM   1594  O   GLY A 175     -23.926   0.050  14.553  1.00 10.00      A   
ATOM   1595  N   LEU A 176     -24.920  -0.466  12.605  1.00 10.00      A   
ATOM   1596  HN  LEU A 176     -24.856  -0.957  11.758  1.00 10.00      A   
ATOM   1597  CA  LEU A 176     -26.115   0.321  12.879  1.00 10.00      A   
ATOM   1598  CB  LEU A 176     -26.516   1.149  11.652  1.00 10.00      A   
ATOM   1599  CG  LEU A 176     -25.506   2.198  11.179  1.00 10.00      A   
ATOM   1600  CD1 LEU A 176     -26.010   2.896   9.925  1.00 10.00      A   
ATOM   1601  CD2 LEU A 176     -25.222   3.210  12.280  1.00 10.00      A   
ATOM   1602  C   LEU A 176     -27.266  -0.586  13.293  1.00 10.00      A   
ATOM   1603  O   LEU A 176     -27.214  -1.800  13.088  1.00 10.00      A   
ATOM   1604  N   ASP A 177     -28.293   0.003  13.882  1.00 10.00      A   
ATOM   1605  HN  ASP A 177     -28.259   0.970  14.037  1.00 10.00      A   
ATOM   1606  CA  ASP A 177     -29.468  -0.744  14.321  1.00 10.00      A   
ATOM   1607  CB  ASP A 177     -30.256   0.074  15.348  1.00 10.00      A   
ATOM   1608  CG  ASP A 177     -29.442   0.411  16.577  1.00 10.00      A   
ATOM   1609  OD1 ASP A 177     -29.003  -0.521  17.280  1.00 10.00      A   
ATOM   1610  OD2 ASP A 177     -29.234   1.614  16.845  1.00 10.00      A   
ATOM   1611  C   ASP A 177     -30.361  -1.052  13.127  1.00 10.00      A   
ATOM   1612  O   ASP A 177     -30.225  -0.416  12.082  1.00 10.00      A   
ATOM   1613  N   PRO A 178     -31.275  -2.033  13.254  1.00 10.00      A   
ATOM   1614  CA  PRO A 178     -32.195  -2.401  12.170  1.00 10.00      A   
ATOM   1615  CB  PRO A 178     -33.198  -3.326  12.861  1.00 10.00      A   
ATOM   1616  CG  PRO A 178     -32.419  -3.942  13.970  1.00 10.00      A   
ATOM   1617  CD  PRO A 178     -31.472  -2.877  14.449  1.00 10.00      A   
ATOM   1618  C   PRO A 178     -32.905  -1.179  11.587  1.00 10.00      A   
ATOM   1619  O   PRO A 178     -32.965  -1.013  10.368  1.00 10.00      A   
ATOM   1620  N   GLN A 179     -33.419  -0.320  12.463  1.00 10.00      A   
ATOM   1621  HN  GLN A 179     -33.343  -0.511  13.424  1.00 10.00      A   
ATOM   1622  CA  GLN A 179     -34.106   0.894  12.034  1.00 10.00      A   
ATOM   1623  CB  GLN A 179     -34.670   1.634  13.249  1.00 10.00      A   
ATOM   1624  CG  GLN A 179     -35.409   2.920  12.916  1.00 10.00      A   
ATOM   1625  CD  GLN A 179     -36.656   2.683  12.088  1.00 10.00      A   
ATOM   1626  OE1 GLN A 179     -37.300   1.640  12.192  1.00 10.00      A   
ATOM   1627  NE2 GLN A 179     -37.007   3.653  11.264  1.00 10.00      A   
ATOM   1628 HE21 GLN A 179     -36.447   4.462  11.236  1.00 10.00      A   
ATOM   1629 HE22 GLN A 179     -37.807   3.528  10.715  1.00 10.00      A   
ATOM   1630  C   GLN A 179     -33.148   1.798  11.265  1.00 10.00      A   
ATOM   1631  O   GLN A 179     -33.490   2.325  10.204  1.00 10.00      A   
ATOM   1632  N   GLY A 180     -31.941   1.948  11.799  1.00 10.00      A   
ATOM   1633  HN  GLY A 180     -31.723   1.483  12.634  1.00 10.00      A   
ATOM   1634  CA  GLY A 180     -30.940   2.774  11.156  1.00 10.00      A   
ATOM   1635  C   GLY A 180     -30.535   2.210   9.810  1.00 10.00      A   
ATOM   1636  O   GLY A 180     -30.314   2.956   8.856  1.00 10.00      A   
ATOM   1637  N   ARG A 181     -30.439   0.886   9.739  1.00 10.00      A   
ATOM   1638  HN  ARG A 181     -30.609   0.352  10.550  1.00 10.00      A   
ATOM   1639  CA  ARG A 181     -30.072   0.202   8.506  1.00 10.00      A   
ATOM   1640  CB  ARG A 181     -30.020  -1.318   8.721  1.00 10.00      A   
ATOM   1641  CG  ARG A 181     -29.550  -2.104   7.501  1.00 10.00      A   
ATOM   1642  CD  ARG A 181     -30.466  -3.281   7.190  1.00 10.00      A   
ATOM   1643  NE  ARG A 181     -30.276  -4.402   8.114  1.00 10.00      A   
ATOM   1644  HE  ARG A 181     -30.456  -4.237   9.069  1.00 10.00      A   
ATOM   1645  CZ  ARG A 181     -29.888  -5.623   7.742  1.00 10.00      A   
ATOM   1646  NH1 ARG A 181     -29.640  -5.901   6.465  1.00 10.00      A   
ATOM   1647 HH11 ARG A 181     -29.336  -6.862   6.185  1.00 10.00      A   
ATOM   1648 HH12 ARG A 181     -29.741  -5.158   5.727  1.00 10.00      A   
ATOM   1649  NH2 ARG A 181     -29.747  -6.574   8.653  1.00 10.00      A   
ATOM   1650 HH21 ARG A 181     -29.447  -7.530   8.368  1.00 10.00      A   
ATOM   1651 HH22 ARG A 181     -29.937  -6.369   9.659  1.00 10.00      A   
ATOM   1652  C   ARG A 181     -31.067   0.534   7.404  1.00 10.00      A   
ATOM   1653  O   ARG A 181     -30.686   0.987   6.325  1.00 10.00      A   
ATOM   1654  N   GLN A 182     -32.345   0.330   7.702  1.00 10.00      A   
ATOM   1655  HN  GLN A 182     -32.576  -0.006   8.596  1.00 10.00      A   
ATOM   1656  CA  GLN A 182     -33.413   0.590   6.748  1.00 10.00      A   
ATOM   1657  CB  GLN A 182     -34.755   0.103   7.297  1.00 10.00      A   
ATOM   1658  CG  GLN A 182     -34.816  -1.401   7.505  1.00 10.00      A   
ATOM   1659  CD  GLN A 182     -36.119  -1.867   8.127  1.00 10.00      A   
ATOM   1660  OE1 GLN A 182     -37.173  -1.259   7.935  1.00 10.00      A   
ATOM   1661  NE2 GLN A 182     -36.053  -2.952   8.875  1.00 10.00      A   
ATOM   1662 HE21 GLN A 182     -35.178  -3.384   8.985  1.00 10.00      A   
ATOM   1663 HE22 GLN A 182     -36.879  -3.285   9.285  1.00 10.00      A   
ATOM   1664  C   GLN A 182     -33.486   2.065   6.368  1.00 10.00      A   
ATOM   1665  O   GLN A 182     -33.612   2.397   5.190  1.00 10.00      A   
ATOM   1666  N   GLU A 183     -33.385   2.946   7.360  1.00 10.00      A   
ATOM   1667  HN  GLU A 183     -33.273   2.621   8.282  1.00 10.00      A   
ATOM   1668  CA  GLU A 183     -33.445   4.384   7.110  1.00 10.00      A   
ATOM   1669  CB  GLU A 183     -33.412   5.171   8.424  1.00 10.00      A   
ATOM   1670  CG  GLU A 183     -34.137   6.508   8.361  1.00 10.00      A   
ATOM   1671  CD  GLU A 183     -33.454   7.594   9.169  1.00 10.00      A   
ATOM   1672  OE1 GLU A 183     -32.932   8.549   8.556  1.00 10.00      A   
ATOM   1673  OE2 GLU A 183     -33.441   7.507  10.421  1.00 10.00      A   
ATOM   1674  C   GLU A 183     -32.300   4.835   6.199  1.00 10.00      A   
ATOM   1675  O   GLU A 183     -32.505   5.605   5.258  1.00 10.00      A   
ATOM   1676  N   MET A 184     -31.103   4.335   6.478  1.00 10.00      A   
ATOM   1677  HN  MET A 184     -31.008   3.719   7.238  1.00 10.00      A   
ATOM   1678  CA  MET A 184     -29.924   4.685   5.696  1.00 10.00      A   
ATOM   1679  CB  MET A 184     -28.648   4.241   6.417  1.00 10.00      A   
ATOM   1680  CG  MET A 184     -27.379   4.895   5.896  1.00 10.00      A   
ATOM   1681  SD  MET A 184     -27.432   6.696   5.987  1.00 10.00      A   
ATOM   1682  CE  MET A 184     -27.435   6.951   7.760  1.00 10.00      A   
ATOM   1683  C   MET A 184     -29.982   4.090   4.290  1.00 10.00      A   
ATOM   1684  O   MET A 184     -29.622   4.751   3.315  1.00 10.00      A   
ATOM   1685  N   MET A 185     -30.456   2.851   4.184  1.00 10.00      A   
ATOM   1686  HN  MET A 185     -30.747   2.376   4.995  1.00 10.00      A   
ATOM   1687  CA  MET A 185     -30.558   2.183   2.889  1.00 10.00      A   
ATOM   1688  CB  MET A 185     -30.986   0.721   3.050  1.00 10.00      A   
ATOM   1689  CG  MET A 185     -29.906  -0.195   3.604  1.00 10.00      A   
ATOM   1690  SD  MET A 185     -28.443  -0.294   2.552  1.00 10.00      A   
ATOM   1691  CE  MET A 185     -29.127  -1.073   1.091  1.00 10.00      A   
ATOM   1692  C   MET A 185     -31.535   2.915   1.978  1.00 10.00      A   
ATOM   1693  O   MET A 185     -31.281   3.086   0.783  1.00 10.00      A   
ATOM   1694  N   ARG A 186     -32.650   3.357   2.555  1.00 10.00      A   
ATOM   1695  HN  ARG A 186     -32.795   3.187   3.514  1.00 10.00      A   
ATOM   1696  CA  ARG A 186     -33.663   4.084   1.796  1.00 10.00      A   
ATOM   1697  CB  ARG A 186     -34.949   4.254   2.607  1.00 10.00      A   
ATOM   1698  CG  ARG A 186     -35.702   2.955   2.840  1.00 10.00      A   
ATOM   1699  CD  ARG A 186     -36.929   3.174   3.710  1.00 10.00      A   
ATOM   1700  NE  ARG A 186     -37.414   1.921   4.291  1.00 10.00      A   
ATOM   1701  HE  ARG A 186     -37.261   1.093   3.776  1.00 10.00      A   
ATOM   1702  CZ  ARG A 186     -38.045   1.844   5.461  1.00 10.00      A   
ATOM   1703  NH1 ARG A 186     -38.267   2.939   6.174  1.00 10.00      A   
ATOM   1704 HH11 ARG A 186     -37.952   3.866   5.816  1.00 10.00      A   
ATOM   1705 HH12 ARG A 186     -38.762   2.880   7.091  1.00 10.00      A   
ATOM   1706  NH2 ARG A 186     -38.445   0.671   5.926  1.00 10.00      A   
ATOM   1707 HH21 ARG A 186     -38.939   0.610   6.844  1.00 10.00      A   
ATOM   1708 HH22 ARG A 186     -38.269  -0.198   5.377  1.00 10.00      A   
ATOM   1709  C   ARG A 186     -33.123   5.435   1.347  1.00 10.00      A   
ATOM   1710  O   ARG A 186     -33.491   5.940   0.285  1.00 10.00      A   
ATOM   1711  N   LEU A 187     -32.241   6.011   2.160  1.00 10.00      A   
ATOM   1712  HN  LEU A 187     -31.999   5.564   3.000  1.00 10.00      A   
ATOM   1713  CA  LEU A 187     -31.629   7.291   1.834  1.00 10.00      A   
ATOM   1714  CB  LEU A 187     -30.784   7.803   3.007  1.00 10.00      A   
ATOM   1715  CG  LEU A 187     -30.003   9.102   2.771  1.00 10.00      A   
ATOM   1716  CD1 LEU A 187     -30.948  10.277   2.581  1.00 10.00      A   
ATOM   1717  CD2 LEU A 187     -29.040   9.368   3.919  1.00 10.00      A   
ATOM   1718  C   LEU A 187     -30.769   7.135   0.587  1.00 10.00      A   
ATOM   1719  O   LEU A 187     -30.792   7.976  -0.311  1.00 10.00      A   
ATOM   1720  N   PHE A 188     -30.028   6.033   0.530  1.00 10.00      A   
ATOM   1721  HN  PHE A 188     -30.055   5.400   1.281  1.00 10.00      A   
ATOM   1722  CA  PHE A 188     -29.169   5.746  -0.612  1.00 10.00      A   
ATOM   1723  CB  PHE A 188     -28.303   4.515  -0.351  1.00 10.00      A   
ATOM   1724  CG  PHE A 188     -27.354   4.659   0.802  1.00 10.00      A   
ATOM   1725  CD1 PHE A 188     -27.050   3.569   1.599  1.00 10.00      A   
ATOM   1726  CD2 PHE A 188     -26.764   5.881   1.090  1.00 10.00      A   
ATOM   1727  CE1 PHE A 188     -26.178   3.693   2.663  1.00 10.00      A   
ATOM   1728  CE2 PHE A 188     -25.891   6.012   2.153  1.00 10.00      A   
ATOM   1729  CZ  PHE A 188     -25.597   4.917   2.940  1.00 10.00      A   
ATOM   1730  C   PHE A 188     -30.008   5.535  -1.867  1.00 10.00      A   
ATOM   1731  O   PHE A 188     -29.638   5.974  -2.956  1.00 10.00      A   
ATOM   1732  N   ALA A 189     -31.143   4.862  -1.704  1.00 10.00      A   
ATOM   1733  HN  ALA A 189     -31.375   4.524  -0.812  1.00 10.00      A   
ATOM   1734  CA  ALA A 189     -32.047   4.608  -2.818  1.00 10.00      A   
ATOM   1735  CB  ALA A 189     -33.167   3.675  -2.385  1.00 10.00      A   
ATOM   1736  C   ALA A 189     -32.620   5.928  -3.325  1.00 10.00      A   
ATOM   1737  O   ALA A 189     -32.752   6.143  -4.533  1.00 10.00      A   
ATOM   1738  N   ARG A 190     -32.943   6.811  -2.386  1.00 10.00      A   
ATOM   1739  HN  ARG A 190     -32.826   6.565  -1.441  1.00 10.00      A   
ATOM   1740  CA  ARG A 190     -33.477   8.124  -2.712  1.00 10.00      A   
ATOM   1741  CB  ARG A 190     -33.818   8.880  -1.426  1.00 10.00      A   
ATOM   1742  CG  ARG A 190     -35.236   9.419  -1.373  1.00 10.00      A   
ATOM   1743  CD  ARG A 190     -35.303  10.692  -0.546  1.00 10.00      A   
ATOM   1744  NE  ARG A 190     -34.677  11.817  -1.240  1.00 10.00      A   
ATOM   1745  HE  ARG A 190     -34.939  11.961  -2.186  1.00 10.00      A   
ATOM   1746  CZ  ARG A 190     -33.793  12.651  -0.687  1.00 10.00      A   
ATOM   1747  NH1 ARG A 190     -33.423  12.496   0.578  1.00 10.00      A   
ATOM   1748 HH11 ARG A 190     -32.735  13.146   1.013  1.00 10.00      A   
ATOM   1749 HH12 ARG A 190     -33.825  11.719   1.146  1.00 10.00      A   
ATOM   1750  NH2 ARG A 190     -33.285  13.639  -1.411  1.00 10.00      A   
ATOM   1751 HH21 ARG A 190     -32.595  14.302  -0.996  1.00 10.00      A   
ATOM   1752 HH22 ARG A 190     -33.581  13.760  -2.418  1.00 10.00      A   
ATOM   1753  C   ARG A 190     -32.452   8.919  -3.510  1.00 10.00      A   
ATOM   1754  O   ARG A 190     -32.781   9.544  -4.516  1.00 10.00      A   
ATOM   1755  N   LEU A 191     -31.197   8.857  -3.068  1.00 10.00      A   
ATOM   1756  HN  LEU A 191     -31.001   8.316  -2.270  1.00 10.00      A   
ATOM   1757  CA  LEU A 191     -30.102   9.570  -3.724  1.00 10.00      A   
ATOM   1758  CB  LEU A 191     -28.879   9.638  -2.807  1.00 10.00      A   
ATOM   1759  CG  LEU A 191     -29.061  10.411  -1.496  1.00 10.00      A   
ATOM   1760  CD1 LEU A 191     -27.838  10.257  -0.606  1.00 10.00      A   
ATOM   1761  CD2 LEU A 191     -29.359  11.882  -1.764  1.00 10.00      A   
ATOM   1762  C   LEU A 191     -29.729   8.934  -5.062  1.00 10.00      A   
ATOM   1763  O   LEU A 191     -28.948   9.490  -5.833  1.00 10.00      A   
ATOM   1764  N   HIS A 192     -30.271   7.753  -5.321  1.00 10.00      A   
ATOM   1765  HN  HIS A 192     -30.854   7.337  -4.650  1.00 10.00      A   
ATOM   1766  CA  HIS A 192     -30.014   7.057  -6.570  1.00 10.00      A   
ATOM   1767  CB  HIS A 192     -30.022   5.542  -6.354  1.00 10.00      A   
ATOM   1768  CG  HIS A 192     -29.627   4.752  -7.565  1.00 10.00      A   
ATOM   1769  ND1 HIS A 192     -28.479   5.005  -8.293  1.00 10.00      A   
ATOM   1770  HD1 HIS A 192     -27.823   5.715  -8.109  1.00 10.00      A   
ATOM   1771  CD2 HIS A 192     -30.233   3.705  -8.177  1.00 10.00      A   
ATOM   1772  CE1 HIS A 192     -28.398   4.147  -9.292  1.00 10.00      A   
ATOM   1773  NE2 HIS A 192     -29.447   3.350  -9.244  1.00 10.00      A   
ATOM   1774  HE2 HIS A 192     -29.634   2.610  -9.879  1.00 10.00      A   
ATOM   1775  C   HIS A 192     -31.058   7.454  -7.604  1.00 10.00      A   
ATOM   1776  O   HIS A 192     -30.760   7.569  -8.794  1.00 10.00      A   
ATOM   1777  N   GLN A 193     -32.285   7.657  -7.138  1.00 10.00      A   
ATOM   1778  HN  GLN A 193     -32.457   7.546  -6.178  1.00 10.00      A   
ATOM   1779  CA  GLN A 193     -33.378   8.054  -8.015  1.00 10.00      A   
ATOM   1780  CB  GLN A 193     -34.734   7.679  -7.415  1.00 10.00      A   
ATOM   1781  CG  GLN A 193     -34.910   6.186  -7.188  1.00 10.00      A   
ATOM   1782  CD  GLN A 193     -36.345   5.800  -6.909  1.00 10.00      A   
ATOM   1783  OE1 GLN A 193     -37.119   6.583  -6.360  1.00 10.00      A   
ATOM   1784  NE2 GLN A 193     -36.708   4.589  -7.285  1.00 10.00      A   
ATOM   1785 HE21 GLN A 193     -36.037   4.017  -7.718  1.00 10.00      A   
ATOM   1786 HE22 GLN A 193     -37.634   4.311  -7.120  1.00 10.00      A   
ATOM   1787  C   GLN A 193     -33.304   9.549  -8.296  1.00 10.00      A   
ATOM   1788  O   GLN A 193     -33.590  10.003  -9.405  1.00 10.00      A   
ATOM   1789  N   GLU A 194     -32.927  10.312  -7.281  1.00 10.00      A   
ATOM   1790  HN  GLU A 194     -32.734   9.895  -6.411  1.00 10.00      A   
ATOM   1791  CA  GLU A 194     -32.781  11.751  -7.422  1.00 10.00      A   
ATOM   1792  CB  GLU A 194     -33.119  12.457  -6.112  1.00 10.00      A   
ATOM   1793  CG  GLU A 194     -34.607  12.567  -5.830  1.00 10.00      A   
ATOM   1794  CD  GLU A 194     -34.901  12.824  -4.370  1.00 10.00      A   
ATOM   1795  OE1 GLU A 194     -34.386  13.817  -3.816  1.00 10.00      A   
ATOM   1796  OE2 GLU A 194     -35.657  12.035  -3.762  1.00 10.00      A   
ATOM   1797  C   GLU A 194     -31.346  12.058  -7.821  1.00 10.00      A   
ATOM   1798  O   GLU A 194     -30.441  11.288  -7.493  1.00 10.00      A   
ATOM   1799  N   GLN A 195     -31.149  13.151  -8.558  1.00 10.00      A   
ATOM   1800  HN  GLN A 195     -31.926  13.695  -8.811  1.00 10.00      A   
ATOM   1801  CA  GLN A 195     -29.824  13.571  -9.026  1.00 10.00      A   
ATOM   1802  CB  GLN A 195     -28.798  13.632  -7.888  1.00 10.00      A   
ATOM   1803  CG  GLN A 195     -28.198  15.009  -7.663  1.00 10.00      A   
ATOM   1804  CD  GLN A 195     -28.983  15.843  -6.670  1.00 10.00      A   
ATOM   1805  OE1 GLN A 195     -28.694  15.840  -5.474  1.00 10.00      A   
ATOM   1806  NE2 GLN A 195     -29.981  16.563  -7.153  1.00 10.00      A   
ATOM   1807 HE21 GLN A 195     -30.163  16.517  -8.117  1.00 10.00      A   
ATOM   1808 HE22 GLN A 195     -30.494  17.121  -6.529  1.00 10.00      A   
ATOM   1809  C   GLN A 195     -29.315  12.689 -10.169  1.00 10.00      A   
ATOM   1810  O   GLN A 195     -28.752  13.185 -11.147  1.00 10.00      A   
ATOM   1811  N   GLY A 196     -29.508  11.385 -10.030  1.00 10.00      A   
ATOM   1812  HN  GLY A 196     -29.944  11.053  -9.215  1.00 10.00      A   
ATOM   1813  CA  GLY A 196     -29.074  10.451 -11.043  1.00 10.00      A   
ATOM   1814  C   GLY A 196     -27.591  10.172 -10.948  1.00 10.00      A   
ATOM   1815  O   GLY A 196     -26.847  10.398 -11.904  1.00 10.00      A   
ATOM   1816  N   LEU A 197     -27.160   9.686  -9.794  1.00 10.00      A   
ATOM   1817  HN  LEU A 197     -27.803   9.534  -9.072  1.00 10.00      A   
ATOM   1818  CA  LEU A 197     -25.753   9.380  -9.566  1.00 10.00      A   
ATOM   1819  CB  LEU A 197     -25.280  10.012  -8.254  1.00 10.00      A   
ATOM   1820  CG  LEU A 197     -25.577  11.502  -8.073  1.00 10.00      A   
ATOM   1821  CD1 LEU A 197     -25.169  11.960  -6.683  1.00 10.00      A   
ATOM   1822  CD2 LEU A 197     -24.873  12.328  -9.140  1.00 10.00      A   
ATOM   1823  C   LEU A 197     -25.500   7.873  -9.533  1.00 10.00      A   
ATOM   1824  O   LEU A 197     -26.414   7.079  -9.277  1.00 10.00      A   
ATOM   1825  N   THR A 198     -24.255   7.487  -9.785  1.00 10.00      A   
ATOM   1826  HN  THR A 198     -23.569   8.170  -9.965  1.00 10.00      A   
ATOM   1827  CA  THR A 198     -23.867   6.083  -9.770  1.00 10.00      A   
ATOM   1828  CB  THR A 198     -22.705   5.817 -10.750  1.00 10.00      A   
ATOM   1829  OG1 THR A 198     -23.007   6.419 -12.015  1.00 10.00      A   
ATOM   1830  HG1 THR A 198     -23.076   7.376 -11.907  1.00 10.00      A   
ATOM   1831  CG2 THR A 198     -22.502   4.323 -10.952  1.00 10.00      A   
ATOM   1832  C   THR A 198     -23.435   5.703  -8.358  1.00 10.00      A   
ATOM   1833  O   THR A 198     -22.655   6.420  -7.733  1.00 10.00      A   
ATOM   1834  N   ILE A 199     -23.941   4.590  -7.851  1.00 10.00      A   
ATOM   1835  HN  ILE A 199     -24.537   4.032  -8.400  1.00 10.00      A   
ATOM   1836  CA  ILE A 199     -23.604   4.166  -6.500  1.00 10.00      A   
ATOM   1837  CB  ILE A 199     -24.829   4.230  -5.555  1.00 10.00      A   
ATOM   1838  CG1 ILE A 199     -25.400   5.652  -5.515  1.00 10.00      A   
ATOM   1839  CG2 ILE A 199     -24.458   3.767  -4.149  1.00 10.00      A   
ATOM   1840  CD1 ILE A 199     -26.676   5.780  -4.714  1.00 10.00      A   
ATOM   1841  C   ILE A 199     -23.004   2.765  -6.472  1.00 10.00      A   
ATOM   1842  O   ILE A 199     -23.552   1.829  -7.058  1.00 10.00      A   
ATOM   1843  N   VAL A 200     -21.864   2.645  -5.802  1.00 10.00      A   
ATOM   1844  HN  VAL A 200     -21.476   3.445  -5.380  1.00 10.00      A   
ATOM   1845  CA  VAL A 200     -21.178   1.373  -5.647  1.00 10.00      A   
ATOM   1846  CB  VAL A 200     -19.673   1.488  -5.975  1.00 10.00      A   
ATOM   1847  CG1 VAL A 200     -19.013   0.117  -5.924  1.00 10.00      A   
ATOM   1848  CG2 VAL A 200     -19.466   2.131  -7.339  1.00 10.00      A   
ATOM   1849  C   VAL A 200     -21.344   0.922  -4.201  1.00 10.00      A   
ATOM   1850  O   VAL A 200     -20.834   1.561  -3.278  1.00 10.00      A   
ATOM   1851  N   LEU A 201     -22.062  -0.168  -4.006  1.00 10.00      A   
ATOM   1852  HN  LEU A 201     -22.411  -0.659  -4.784  1.00 10.00      A   
ATOM   1853  CA  LEU A 201     -22.328  -0.664  -2.670  1.00 10.00      A   
ATOM   1854  CB  LEU A 201     -23.809  -1.029  -2.523  1.00 10.00      A   
ATOM   1855  CG  LEU A 201     -24.309  -1.283  -1.097  1.00 10.00      A   
ATOM   1856  CD1 LEU A 201     -24.201  -0.020  -0.254  1.00 10.00      A   
ATOM   1857  CD2 LEU A 201     -25.741  -1.794  -1.115  1.00 10.00      A   
ATOM   1858  C   LEU A 201     -21.446  -1.847  -2.292  1.00 10.00      A   
ATOM   1859  O   LEU A 201     -21.377  -2.850  -3.005  1.00 10.00      A   
ATOM   1860  N   VAL A 202     -20.763  -1.708  -1.168  1.00 10.00      A   
ATOM   1861  HN  VAL A 202     -20.829  -0.862  -0.669  1.00 10.00      A   
ATOM   1862  CA  VAL A 202     -19.910  -2.758  -0.644  1.00 10.00      A   
ATOM   1863  CB  VAL A 202     -18.489  -2.236  -0.354  1.00 10.00      A   
ATOM   1864  CG1 VAL A 202     -17.551  -3.385  -0.029  1.00 10.00      A   
ATOM   1865  CG2 VAL A 202     -17.958  -1.425  -1.526  1.00 10.00      A   
ATOM   1866  C   VAL A 202     -20.537  -3.254   0.652  1.00 10.00      A   
ATOM   1867  O   VAL A 202     -20.436  -2.597   1.687  1.00 10.00      A   
ATOM   1868  N   THR A 203     -21.211  -4.393   0.590  1.00 10.00      A   
ATOM   1869  HN  THR A 203     -21.253  -4.886  -0.259  1.00 10.00      A   
ATOM   1870  CA  THR A 203     -21.883  -4.936   1.762  1.00 10.00      A   
ATOM   1871  CB  THR A 203     -23.409  -4.894   1.565  1.00 10.00      A   
ATOM   1872  OG1 THR A 203     -23.703  -4.074   0.431  1.00 10.00      A   
ATOM   1873  HG1 THR A 203     -22.899  -3.638   0.141  1.00 10.00      A   
ATOM   1874  CG2 THR A 203     -24.091  -4.304   2.788  1.00 10.00      A   
ATOM   1875  C   THR A 203     -21.458  -6.372   2.056  1.00 10.00      A   
ATOM   1876  O   THR A 203     -20.694  -6.974   1.299  1.00 10.00      A   
ATOM   1877  N   HIS A 204     -21.952  -6.901   3.169  1.00 10.00      A   
ATOM   1878  HN  HIS A 204     -22.530  -6.350   3.736  1.00 10.00      A   
ATOM   1879  CA  HIS A 204     -21.650  -8.263   3.587  1.00 10.00      A   
ATOM   1880  CB  HIS A 204     -21.302  -8.295   5.079  1.00 10.00      A   
ATOM   1881  CG  HIS A 204     -19.893  -8.702   5.385  1.00 10.00      A   
ATOM   1882  ND1 HIS A 204     -18.908  -7.798   5.714  1.00 10.00      A   
ATOM   1883  HD1 HIS A 204     -19.031  -6.819   5.804  1.00 10.00      A   
ATOM   1884  CD2 HIS A 204     -19.305  -9.921   5.416  1.00 10.00      A   
ATOM   1885  CE1 HIS A 204     -17.776  -8.439   5.933  1.00 10.00      A   
ATOM   1886  NE2 HIS A 204     -17.991  -9.727   5.760  1.00 10.00      A   
ATOM   1887  HE2 HIS A 204     -17.314 -10.434   5.867  1.00 10.00      A   
ATOM   1888  C   HIS A 204     -22.847  -9.172   3.339  1.00 10.00      A   
ATOM   1889  O   HIS A 204     -22.687 -10.358   3.057  1.00 10.00      A   
ATOM   1890  N   GLN A 205     -24.046  -8.605   3.447  1.00 10.00      A   
ATOM   1891  HN  GLN A 205     -24.104  -7.651   3.654  1.00 10.00      A   
ATOM   1892  CA  GLN A 205     -25.276  -9.367   3.256  1.00 10.00      A   
ATOM   1893  CB  GLN A 205     -26.405  -8.813   4.135  1.00 10.00      A   
ATOM   1894  CG  GLN A 205     -25.982  -8.415   5.545  1.00 10.00      A   
ATOM   1895  CD  GLN A 205     -25.307  -9.536   6.313  1.00 10.00      A   
ATOM   1896  OE1 GLN A 205     -25.592 -10.715   6.100  1.00 10.00      A   
ATOM   1897  NE2 GLN A 205     -24.411  -9.174   7.220  1.00 10.00      A   
ATOM   1898 HE21 GLN A 205     -24.239  -8.214   7.344  1.00 10.00      A   
ATOM   1899 HE22 GLN A 205     -23.955  -9.878   7.730  1.00 10.00      A   
ATOM   1900  C   GLN A 205     -25.710  -9.379   1.793  1.00 10.00      A   
ATOM   1901  O   GLN A 205     -25.143  -8.672   0.955  1.00 10.00      A   
ATOM   1902  N   MET A 206     -26.720 -10.184   1.494  1.00 10.00      A   
ATOM   1903  HN  MET A 206     -27.123 -10.727   2.205  1.00 10.00      A   
ATOM   1904  CA  MET A 206     -27.238 -10.304   0.136  1.00 10.00      A   
ATOM   1905  CB  MET A 206     -27.281 -11.780  -0.283  1.00 10.00      A   
ATOM   1906  CG  MET A 206     -26.145 -12.630   0.269  1.00 10.00      A   
ATOM   1907  SD  MET A 206     -24.534 -12.180  -0.403  1.00 10.00      A   
ATOM   1908  CE  MET A 206     -23.454 -13.117   0.676  1.00 10.00      A   
ATOM   1909  C   MET A 206     -28.641  -9.714   0.036  1.00 10.00      A   
ATOM   1910  O   MET A 206     -29.042  -9.210  -1.015  1.00 10.00      A   
ATOM   1911  N   GLU A 207     -29.371  -9.777   1.143  1.00 10.00      A   
ATOM   1912  HN  GLU A 207     -28.976 -10.178   1.947  1.00 10.00      A   
ATOM   1913  CA  GLU A 207     -30.742  -9.281   1.211  1.00 10.00      A   
ATOM   1914  CB  GLU A 207     -31.269  -9.422   2.642  1.00 10.00      A   
ATOM   1915  CG  GLU A 207     -32.784  -9.478   2.754  1.00 10.00      A   
ATOM   1916  CD  GLU A 207     -33.357 -10.751   2.171  1.00 10.00      A   
ATOM   1917  OE1 GLU A 207     -32.710 -11.810   2.300  1.00 10.00      A   
ATOM   1918  OE2 GLU A 207     -34.456 -10.695   1.583  1.00 10.00      A   
ATOM   1919  C   GLU A 207     -30.854  -7.826   0.766  1.00 10.00      A   
ATOM   1920  O   GLU A 207     -31.655  -7.496  -0.104  1.00 10.00      A   
ATOM   1921  N   ASP A 208     -30.040  -6.965   1.362  1.00 10.00      A   
ATOM   1922  HN  ASP A 208     -29.410  -7.293   2.043  1.00 10.00      A   
ATOM   1923  CA  ASP A 208     -30.062  -5.540   1.046  1.00 10.00      A   
ATOM   1924  CB  ASP A 208     -29.087  -4.777   1.946  1.00 10.00      A   
ATOM   1925  CG  ASP A 208     -29.185  -5.163   3.404  1.00 10.00      A   
ATOM   1926  OD1 ASP A 208     -29.851  -4.437   4.176  1.00 10.00      A   
ATOM   1927  OD2 ASP A 208     -28.579  -6.181   3.794  1.00 10.00      A   
ATOM   1928  C   ASP A 208     -29.684  -5.279  -0.404  1.00 10.00      A   
ATOM   1929  O   ASP A 208     -30.283  -4.433  -1.073  1.00 10.00      A   
ATOM   1930  N   VAL A 209     -28.694  -6.015  -0.880  1.00 10.00      A   
ATOM   1931  HN  VAL A 209     -28.291  -6.695  -0.302  1.00 10.00      A   
ATOM   1932  CA  VAL A 209     -28.190  -5.859  -2.234  1.00 10.00      A   
ATOM   1933  CB  VAL A 209     -26.916  -6.702  -2.440  1.00 10.00      A   
ATOM   1934  CG1 VAL A 209     -26.454  -6.648  -3.887  1.00 10.00      A   
ATOM   1935  CG2 VAL A 209     -25.812  -6.225  -1.506  1.00 10.00      A   
ATOM   1936  C   VAL A 209     -29.224  -6.221  -3.297  1.00 10.00      A   
ATOM   1937  O   VAL A 209     -29.517  -5.421  -4.185  1.00 10.00      A   
ATOM   1938  N   ALA A 210     -29.807  -7.406  -3.178  1.00 10.00      A   
ATOM   1939  HN  ALA A 210     -29.581  -7.974  -2.403  1.00 10.00      A   
ATOM   1940  CA  ALA A 210     -30.782  -7.899  -4.153  1.00 10.00      A   
ATOM   1941  CB  ALA A 210     -31.172  -9.331  -3.827  1.00 10.00      A   
ATOM   1942  C   ALA A 210     -32.033  -7.026  -4.289  1.00 10.00      A   
ATOM   1943  O   ALA A 210     -32.833  -7.231  -5.202  1.00 10.00      A   
ATOM   1944  N   GLN A 211     -32.204  -6.051  -3.407  1.00 10.00      A   
ATOM   1945  HN  GLN A 211     -31.528  -5.906  -2.711  1.00 10.00      A   
ATOM   1946  CA  GLN A 211     -33.385  -5.196  -3.455  1.00 10.00      A   
ATOM   1947  CB  GLN A 211     -33.922  -4.926  -2.049  1.00 10.00      A   
ATOM   1948  CG  GLN A 211     -34.283  -6.185  -1.283  1.00 10.00      A   
ATOM   1949  CD  GLN A 211     -34.989  -5.904   0.027  1.00 10.00      A   
ATOM   1950  OE1 GLN A 211     -35.758  -4.951   0.148  1.00 10.00      A   
ATOM   1951  NE2 GLN A 211     -34.728  -6.738   1.019  1.00 10.00      A   
ATOM   1952 HE21 GLN A 211     -34.103  -7.475   0.847  1.00 10.00      A   
ATOM   1953 HE22 GLN A 211     -35.171  -6.589   1.883  1.00 10.00      A   
ATOM   1954  C   GLN A 211     -33.164  -3.878  -4.194  1.00 10.00      A   
ATOM   1955  O   GLN A 211     -34.099  -3.338  -4.788  1.00 10.00      A   
ATOM   1956  N   TYR A 212     -31.943  -3.353  -4.173  1.00 10.00      A   
ATOM   1957  HN  TYR A 212     -31.215  -3.830  -3.721  1.00 10.00      A   
ATOM   1958  CA  TYR A 212     -31.680  -2.067  -4.823  1.00 10.00      A   
ATOM   1959  CB  TYR A 212     -31.371  -0.982  -3.784  1.00 10.00      A   
ATOM   1960  CG  TYR A 212     -32.430  -0.823  -2.714  1.00 10.00      A   
ATOM   1961  CD1 TYR A 212     -32.290  -1.436  -1.475  1.00 10.00      A   
ATOM   1962  CD2 TYR A 212     -33.567  -0.061  -2.940  1.00 10.00      A   
ATOM   1963  CE1 TYR A 212     -33.252  -1.295  -0.494  1.00 10.00      A   
ATOM   1964  CE2 TYR A 212     -34.535   0.086  -1.966  1.00 10.00      A   
ATOM   1965  CZ  TYR A 212     -34.372  -0.532  -0.745  1.00 10.00      A   
ATOM   1966  OH  TYR A 212     -35.332  -0.386   0.229  1.00 10.00      A   
ATOM   1967  HH  TYR A 212     -36.202  -0.300  -0.185  1.00 10.00      A   
ATOM   1968  C   TYR A 212     -30.569  -2.118  -5.870  1.00 10.00      A   
ATOM   1969  O   TYR A 212     -30.510  -1.258  -6.753  1.00 10.00      A   
ATOM   1970  N   ALA A 213     -29.693  -3.111  -5.780  1.00 10.00      A   
ATOM   1971  HN  ALA A 213     -29.795  -3.784  -5.075  1.00 10.00      A   
ATOM   1972  CA  ALA A 213     -28.585  -3.227  -6.720  1.00 10.00      A   
ATOM   1973  CB  ALA A 213     -27.523  -4.182  -6.203  1.00 10.00      A   
ATOM   1974  C   ALA A 213     -29.046  -3.639  -8.109  1.00 10.00      A   
ATOM   1975  O   ALA A 213     -29.985  -4.425  -8.265  1.00 10.00      A   
ATOM   1976  N   GLU A 214     -28.372  -3.098  -9.113  1.00 10.00      A   
ATOM   1977  HN  GLU A 214     -27.638  -2.478  -8.913  1.00 10.00      A   
ATOM   1978  CA  GLU A 214     -28.679  -3.395 -10.501  1.00 10.00      A   
ATOM   1979  CB  GLU A 214     -28.756  -2.098 -11.309  1.00 10.00      A   
ATOM   1980  CG  GLU A 214     -29.864  -1.157 -10.862  1.00 10.00      A   
ATOM   1981  CD  GLU A 214     -29.779   0.208 -11.512  1.00 10.00      A   
ATOM   1982  OE1 GLU A 214     -29.655   0.274 -12.755  1.00 10.00      A   
ATOM   1983  OE2 GLU A 214     -29.859   1.222 -10.783  1.00 10.00      A   
ATOM   1984  C   GLU A 214     -27.608  -4.309 -11.084  1.00 10.00      A   
ATOM   1985  O   GLU A 214     -27.897  -5.192 -11.892  1.00 10.00      A   
ATOM   1986  N   GLN A 215     -26.372  -4.089 -10.659  1.00 10.00      A   
ATOM   1987  HN  GLN A 215     -26.211  -3.369 -10.010  1.00 10.00      A   
ATOM   1988  CA  GLN A 215     -25.243  -4.884 -11.114  1.00 10.00      A   
ATOM   1989  CB  GLN A 215     -24.259  -4.025 -11.914  1.00 10.00      A   
ATOM   1990  CG  GLN A 215     -24.722  -3.664 -13.318  1.00 10.00      A   
ATOM   1991  CD  GLN A 215     -25.616  -2.438 -13.351  1.00 10.00      A   
ATOM   1992  OE1 GLN A 215     -25.479  -1.525 -12.534  1.00 10.00      A   
ATOM   1993  NE2 GLN A 215     -26.536  -2.406 -14.299  1.00 10.00      A   
ATOM   1994 HE21 GLN A 215     -26.591  -3.163 -14.920  1.00 10.00      A   
ATOM   1995 HE22 GLN A 215     -27.128  -1.626 -14.342  1.00 10.00      A   
ATOM   1996  C   GLN A 215     -24.527  -5.494  -9.916  1.00 10.00      A   
ATOM   1997  O   GLN A 215     -24.273  -4.811  -8.926  1.00 10.00      A   
ATOM   1998  N   VAL A 216     -24.207  -6.772 -10.007  1.00 10.00      A   
ATOM   1999  HN  VAL A 216     -24.431  -7.267 -10.830  1.00 10.00      A   
ATOM   2000  CA  VAL A 216     -23.521  -7.465  -8.926  1.00 10.00      A   
ATOM   2001  CB  VAL A 216     -24.391  -8.582  -8.308  1.00 10.00      A   
ATOM   2002  CG1 VAL A 216     -23.712  -9.181  -7.082  1.00 10.00      A   
ATOM   2003  CG2 VAL A 216     -25.771  -8.055  -7.948  1.00 10.00      A   
ATOM   2004  C   VAL A 216     -22.208  -8.062  -9.421  1.00 10.00      A   
ATOM   2005  O   VAL A 216     -22.156  -8.681 -10.487  1.00 10.00      A   
ATOM   2006  N   ALA A 217     -21.155  -7.863  -8.645  1.00 10.00      A   
ATOM   2007  HN  ALA A 217     -21.269  -7.357  -7.809  1.00 10.00      A   
ATOM   2008  CA  ALA A 217     -19.840  -8.377  -8.983  1.00 10.00      A   
ATOM   2009  CB  ALA A 217     -18.884  -7.224  -9.244  1.00 10.00      A   
ATOM   2010  C   ALA A 217     -19.318  -9.257  -7.854  1.00 10.00      A   
ATOM   2011  O   ALA A 217     -19.242  -8.823  -6.703  1.00 10.00      A   
ATOM   2012  N   VAL A 218     -18.977 -10.495  -8.177  1.00 10.00      A   
ATOM   2013  HN  VAL A 218     -19.069 -10.792  -9.107  1.00 10.00      A   
ATOM   2014  CA  VAL A 218     -18.469 -11.425  -7.180  1.00 10.00      A   
ATOM   2015  CB  VAL A 218     -19.033 -12.848  -7.375  1.00 10.00      A   
ATOM   2016  CG1 VAL A 218     -18.660 -13.741  -6.201  1.00 10.00      A   
ATOM   2017  CG2 VAL A 218     -20.542 -12.812  -7.568  1.00 10.00      A   
ATOM   2018  C   VAL A 218     -16.947 -11.480  -7.222  1.00 10.00      A   
ATOM   2019  O   VAL A 218     -16.356 -11.842  -8.241  1.00 10.00      A   
ATOM   2020  N   MET A 219     -16.323 -11.120  -6.115  1.00 10.00      A   
ATOM   2021  HN  MET A 219     -16.855 -10.846  -5.334  1.00 10.00      A   
ATOM   2022  CA  MET A 219     -14.873 -11.123  -6.019  1.00 10.00      A   
ATOM   2023  CB  MET A 219     -14.391  -9.940  -5.176  1.00 10.00      A   
ATOM   2024  CG  MET A 219     -13.721  -8.841  -5.982  1.00 10.00      A   
ATOM   2025  SD  MET A 219     -12.338  -9.451  -6.966  1.00 10.00      A   
ATOM   2026  CE  MET A 219     -11.715  -7.918  -7.648  1.00 10.00      A   
ATOM   2027  C   MET A 219     -14.356 -12.430  -5.431  1.00 10.00      A   
ATOM   2028  O   MET A 219     -14.740 -12.824  -4.329  1.00 10.00      A   
ATOM   2029  N   HIS A 220     -13.491 -13.106  -6.176  1.00 10.00      A   
ATOM   2030  HN  HIS A 220     -13.238 -12.753  -7.060  1.00 10.00      A   
ATOM   2031  CA  HIS A 220     -12.912 -14.362  -5.721  1.00 10.00      A   
ATOM   2032  CB  HIS A 220     -13.278 -15.520  -6.661  1.00 10.00      A   
ATOM   2033  CG  HIS A 220     -12.603 -16.823  -6.337  1.00 10.00      A   
ATOM   2034  ND1 HIS A 220     -12.755 -17.478  -5.133  1.00 10.00      A   
ATOM   2035  HD1 HIS A 220     -13.315 -17.180  -4.382  1.00 10.00      A   
ATOM   2036  CD2 HIS A 220     -11.756 -17.586  -7.070  1.00 10.00      A   
ATOM   2037  CE1 HIS A 220     -12.032 -18.582  -5.139  1.00 10.00      A   
ATOM   2038  NE2 HIS A 220     -11.418 -18.669  -6.303  1.00 10.00      A   
ATOM   2039  HE2 HIS A 220     -10.813 -19.395  -6.572  1.00 10.00      A   
ATOM   2040  C   HIS A 220     -11.399 -14.239  -5.566  1.00 10.00      A   
ATOM   2041  O   HIS A 220     -10.645 -14.504  -6.501  1.00 10.00      A   
ATOM   2042  N   GLU A 221     -10.978 -13.795  -4.388  1.00 10.00      A   
ATOM   2043  HN  GLU A 221     -11.645 -13.559  -3.712  1.00 10.00      A   
ATOM   2044  CA  GLU A 221      -9.560 -13.647  -4.064  1.00 10.00      A   
ATOM   2045  CB  GLU A 221      -8.895 -15.024  -3.943  1.00 10.00      A   
ATOM   2046  CG  GLU A 221      -9.650 -15.992  -3.045  1.00 10.00      A   
ATOM   2047  CD  GLU A 221      -9.116 -17.408  -3.122  1.00 10.00      A   
ATOM   2048  OE1 GLU A 221      -9.015 -17.951  -4.242  1.00 10.00      A   
ATOM   2049  OE2 GLU A 221      -8.809 -17.989  -2.058  1.00 10.00      A   
ATOM   2050  C   GLU A 221      -8.817 -12.767  -5.075  1.00 10.00      A   
ATOM   2051  O   GLU A 221      -7.666 -13.034  -5.423  1.00 10.00      A   
ATOM   2052  N   GLY A 222      -9.481 -11.716  -5.541  1.00 10.00      A   
ATOM   2053  HN  GLY A 222     -10.393 -11.545  -5.226  1.00 10.00      A   
ATOM   2054  CA  GLY A 222      -8.869 -10.814  -6.496  1.00 10.00      A   
ATOM   2055  C   GLY A 222      -9.308 -11.087  -7.919  1.00 10.00      A   
ATOM   2056  O   GLY A 222      -9.047 -10.292  -8.823  1.00 10.00      A   
ATOM   2057  N   ARG A 223      -9.956 -12.224  -8.122  1.00 10.00      A   
ATOM   2058  HN  ARG A 223     -10.108 -12.829  -7.363  1.00 10.00      A   
ATOM   2059  CA  ARG A 223     -10.444 -12.605  -9.438  1.00 10.00      A   
ATOM   2060  CB  ARG A 223     -10.044 -14.050  -9.753  1.00 10.00      A   
ATOM   2061  CG  ARG A 223      -8.538 -14.280  -9.757  1.00 10.00      A   
ATOM   2062  CD  ARG A 223      -8.186 -15.755  -9.659  1.00 10.00      A   
ATOM   2063  NE  ARG A 223      -8.647 -16.510 -10.821  1.00 10.00      A   
ATOM   2064  HE  ARG A 223      -8.519 -16.096 -11.706  1.00 10.00      A   
ATOM   2065  CZ  ARG A 223      -9.214 -17.710 -10.752  1.00 10.00      A   
ATOM   2066  NH1 ARG A 223      -9.391 -18.306  -9.575  1.00 10.00      A   
ATOM   2067 HH11 ARG A 223      -9.079 -17.839  -8.691  1.00 10.00      A   
ATOM   2068 HH12 ARG A 223      -9.844 -19.247  -9.526  1.00 10.00      A   
ATOM   2069  NH2 ARG A 223      -9.603 -18.318 -11.865  1.00 10.00      A   
ATOM   2070 HH21 ARG A 223      -9.464 -17.859 -12.793  1.00 10.00      A   
ATOM   2071 HH22 ARG A 223     -10.051 -19.256 -11.818  1.00 10.00      A   
ATOM   2072  C   ARG A 223     -11.960 -12.440  -9.495  1.00 10.00      A   
ATOM   2073  O   ARG A 223     -12.701 -13.197  -8.867  1.00 10.00      A   
ATOM   2074  N   LEU A 224     -12.412 -11.427 -10.221  1.00 10.00      A   
ATOM   2075  HN  LEU A 224     -11.769 -10.850 -10.688  1.00 10.00      A   
ATOM   2076  CA  LEU A 224     -13.833 -11.149 -10.353  1.00 10.00      A   
ATOM   2077  CB  LEU A 224     -14.047  -9.716 -10.839  1.00 10.00      A   
ATOM   2078  CG  LEU A 224     -15.442  -9.138 -10.606  1.00 10.00      A   
ATOM   2079  CD1 LEU A 224     -15.430  -8.176  -9.427  1.00 10.00      A   
ATOM   2080  CD2 LEU A 224     -15.965  -8.459 -11.864  1.00 10.00      A   
ATOM   2081  C   LEU A 224     -14.489 -12.127 -11.319  1.00 10.00      A   
ATOM   2082  O   LEU A 224     -13.946 -12.420 -12.385  1.00 10.00      A   
ATOM   2083  N   MET A 225     -15.664 -12.616 -10.949  1.00 10.00      A   
ATOM   2084  HN  MET A 225     -16.059 -12.325 -10.097  1.00 10.00      A   
ATOM   2085  CA  MET A 225     -16.398 -13.566 -11.771  1.00 10.00      A   
ATOM   2086  CB  MET A 225     -15.946 -14.994 -11.433  1.00 10.00      A   
ATOM   2087  CG  MET A 225     -16.666 -16.098 -12.194  1.00 10.00      A   
ATOM   2088  SD  MET A 225     -16.582 -15.886 -13.984  1.00 10.00      A   
ATOM   2089  CE  MET A 225     -14.832 -16.135 -14.270  1.00 10.00      A   
ATOM   2090  C   MET A 225     -17.898 -13.410 -11.538  1.00 10.00      A   
ATOM   2091  O   MET A 225     -18.318 -12.863 -10.517  1.00 10.00      A   
ATOM   2092  N   LYS A 226     -18.690 -13.868 -12.505  1.00 10.00      A   
ATOM   2093  HN  LYS A 226     -18.272 -14.261 -13.301  1.00 10.00      A   
ATOM   2094  CA  LYS A 226     -20.152 -13.813 -12.433  1.00 10.00      A   
ATOM   2095  CB  LYS A 226     -20.698 -14.597 -11.234  1.00 10.00      A   
ATOM   2096  CG  LYS A 226     -20.589 -16.105 -11.381  1.00 10.00      A   
ATOM   2097  CD  LYS A 226     -21.567 -16.824 -10.466  1.00 10.00      A   
ATOM   2098  CE  LYS A 226     -23.004 -16.611 -10.914  1.00 10.00      A   
ATOM   2099  NZ  LYS A 226     -23.258 -17.204 -12.254  1.00 10.00      A   
ATOM   2100  HZ1 LYS A 226     -22.544 -16.877 -12.934  1.00 10.00      A   
ATOM   2101  HZ2 LYS A 226     -24.199 -16.926 -12.602  1.00 10.00      A   
ATOM   2102  HZ3 LYS A 226     -23.218 -18.242 -12.200  1.00 10.00      A   
ATOM   2103  C   LYS A 226     -20.692 -12.390 -12.439  1.00 10.00      A   
ATOM   2104  O   LYS A 226     -21.684 -12.091 -11.772  1.00 10.00      A   
ATOM   2105  N   PHE A 227     -20.047 -11.522 -13.199  1.00 10.00      A   
ATOM   2106  HN  PHE A 227     -19.262 -11.820 -13.709  1.00 10.00      A   
ATOM   2107  CA  PHE A 227     -20.478 -10.135 -13.293  1.00 10.00      A   
ATOM   2108  CB  PHE A 227     -19.385  -9.271 -13.926  1.00 10.00      A   
ATOM   2109  CG  PHE A 227     -19.774  -7.833 -14.140  1.00 10.00      A   
ATOM   2110  CD1 PHE A 227     -20.046  -7.003 -13.063  1.00 10.00      A   
ATOM   2111  CD2 PHE A 227     -19.861  -7.310 -15.421  1.00 10.00      A   
ATOM   2112  CE1 PHE A 227     -20.396  -5.681 -13.261  1.00 10.00      A   
ATOM   2113  CE2 PHE A 227     -20.212  -5.991 -15.626  1.00 10.00      A   
ATOM   2114  CZ  PHE A 227     -20.480  -5.175 -14.544  1.00 10.00      A   
ATOM   2115  C   PHE A 227     -21.777 -10.033 -14.089  1.00 10.00      A   
ATOM   2116  O   PHE A 227     -21.818 -10.358 -15.279  1.00 10.00      A   
ATOM   2117  N   GLY A 228     -22.838  -9.600 -13.428  1.00 10.00      A   
ATOM   2118  HN  GLY A 228     -22.749  -9.360 -12.476  1.00 10.00      A   
ATOM   2119  CA  GLY A 228     -24.122  -9.470 -14.088  1.00 10.00      A   
ATOM   2120  C   GLY A 228     -25.176  -8.914 -13.158  1.00 10.00      A   
ATOM   2121  O   GLY A 228     -24.853  -8.222 -12.195  1.00 10.00      A   
ATOM   2122  N   THR A 229     -26.434  -9.212 -13.438  1.00 10.00      A   
ATOM   2123  HN  THR A 229     -26.634  -9.770 -14.220  1.00 10.00      A   
ATOM   2124  CA  THR A 229     -27.526  -8.733 -12.604  1.00 10.00      A   
ATOM   2125  CB  THR A 229     -28.847  -8.659 -13.403  1.00 10.00      A   
ATOM   2126  OG1 THR A 229     -29.205  -9.965 -13.875  1.00 10.00      A   
ATOM   2127  HG1 THR A 229     -28.543 -10.275 -14.517  1.00 10.00      A   
ATOM   2128  CG2 THR A 229     -28.709  -7.713 -14.586  1.00 10.00      A   
ATOM   2129  C   THR A 229     -27.712  -9.658 -11.398  1.00 10.00      A   
ATOM   2130  O   THR A 229     -27.157 -10.760 -11.372  1.00 10.00      A   
ATOM   2131  N   PRO A 230     -28.477  -9.226 -10.375  1.00 10.00      A   
ATOM   2132  CA  PRO A 230     -28.735 -10.041  -9.179  1.00 10.00      A   
ATOM   2133  CB  PRO A 230     -29.811  -9.247  -8.436  1.00 10.00      A   
ATOM   2134  CG  PRO A 230     -29.587  -7.838  -8.859  1.00 10.00      A   
ATOM   2135  CD  PRO A 230     -29.128  -7.903 -10.288  1.00 10.00      A   
ATOM   2136  C   PRO A 230     -29.270 -11.422  -9.548  1.00 10.00      A   
ATOM   2137  O   PRO A 230     -28.916 -12.424  -8.926  1.00 10.00      A   
ATOM   2138  N   ALA A 231     -30.110 -11.466 -10.579  1.00 10.00      A   
ATOM   2139  HN  ALA A 231     -30.344 -10.634 -11.036  1.00 10.00      A   
ATOM   2140  CA  ALA A 231     -30.695 -12.716 -11.046  1.00 10.00      A   
ATOM   2141  CB  ALA A 231     -31.827 -12.441 -12.023  1.00 10.00      A   
ATOM   2142  C   ALA A 231     -29.636 -13.605 -11.692  1.00 10.00      A   
ATOM   2143  O   ALA A 231     -29.683 -14.830 -11.575  1.00 10.00      A   
ATOM   2144  N   ASP A 232     -28.677 -12.975 -12.365  1.00 10.00      A   
ATOM   2145  HN  ASP A 232     -28.695 -11.995 -12.417  1.00 10.00      A   
ATOM   2146  CA  ASP A 232     -27.598 -13.699 -13.023  1.00 10.00      A   
ATOM   2147  CB  ASP A 232     -26.783 -12.766 -13.927  1.00 10.00      A   
ATOM   2148  CG  ASP A 232     -27.508 -12.364 -15.196  1.00 10.00      A   
ATOM   2149  OD1 ASP A 232     -28.031 -13.254 -15.902  1.00 10.00      A   
ATOM   2150  OD2 ASP A 232     -27.546 -11.148 -15.503  1.00 10.00      A   
ATOM   2151  C   ASP A 232     -26.677 -14.315 -11.981  1.00 10.00      A   
ATOM   2152  O   ASP A 232     -26.163 -15.420 -12.158  1.00 10.00      A   
ATOM   2153  N   VAL A 233     -26.477 -13.591 -10.891  1.00 10.00      A   
ATOM   2154  HN  VAL A 233     -26.918 -12.717 -10.810  1.00 10.00      A   
ATOM   2155  CA  VAL A 233     -25.619 -14.055  -9.813  1.00 10.00      A   
ATOM   2156  CB  VAL A 233     -25.177 -12.894  -8.900  1.00 10.00      A   
ATOM   2157  CG1 VAL A 233     -24.315 -13.404  -7.755  1.00 10.00      A   
ATOM   2158  CG2 VAL A 233     -24.423 -11.850  -9.708  1.00 10.00      A   
ATOM   2159  C   VAL A 233     -26.324 -15.125  -8.984  1.00 10.00      A   
ATOM   2160  O   VAL A 233     -25.800 -16.224  -8.799  1.00 10.00      A   
ATOM   2161  N   PHE A 234     -27.530 -14.818  -8.529  1.00 10.00      A   
ATOM   2162  HN  PHE A 234     -27.918 -13.942  -8.754  1.00 10.00      A   
ATOM   2163  CA  PHE A 234     -28.302 -15.746  -7.708  1.00 10.00      A   
ATOM   2164  CB  PHE A 234     -29.262 -14.990  -6.785  1.00 10.00      A   
ATOM   2165  CG  PHE A 234     -28.587 -14.107  -5.775  1.00 10.00      A   
ATOM   2166  CD1 PHE A 234     -29.041 -12.818  -5.555  1.00 10.00      A   
ATOM   2167  CD2 PHE A 234     -27.504 -14.564  -5.046  1.00 10.00      A   
ATOM   2168  CE1 PHE A 234     -28.429 -12.002  -4.625  1.00 10.00      A   
ATOM   2169  CE2 PHE A 234     -26.886 -13.753  -4.116  1.00 10.00      A   
ATOM   2170  CZ  PHE A 234     -27.350 -12.471  -3.904  1.00 10.00      A   
ATOM   2171  C   PHE A 234     -29.076 -16.760  -8.551  1.00 10.00      A   
ATOM   2172  O   PHE A 234     -30.243 -17.051  -8.277  1.00 10.00      A   
ATOM   2173  N   SER A 235     -28.419 -17.306  -9.560  1.00 10.00      A   
ATOM   2174  HN  SER A 235     -27.489 -17.044  -9.723  1.00 10.00      A   
ATOM   2175  CA  SER A 235     -29.040 -18.289 -10.432  1.00 10.00      A   
ATOM   2176  CB  SER A 235     -28.450 -18.173 -11.837  1.00 10.00      A   
ATOM   2177  OG  SER A 235     -27.065 -17.880 -11.774  1.00 10.00      A   
ATOM   2178  HG  SER A 235     -26.920 -16.970 -12.072  1.00 10.00      A   
ATOM   2179  C   SER A 235     -28.815 -19.692  -9.882  1.00 10.00      A   
ATOM   2180  O   SER A 235     -29.729 -20.520  -9.855  1.00 10.00      A   
ATOM   2181  N   ASN A 236     -27.595 -19.939  -9.424  1.00 10.00      A   
ATOM   2182  HN  ASN A 236     -26.920 -19.228  -9.459  1.00 10.00      A   
ATOM   2183  CA  ASN A 236     -27.223 -21.230  -8.875  1.00 10.00      A   
ATOM   2184  CB  ASN A 236     -26.358 -21.984  -9.887  1.00 10.00      A   
ATOM   2185  CG  ASN A 236     -25.816 -23.295  -9.356  1.00 10.00      A   
ATOM   2186  OD1 ASN A 236     -26.488 -24.006  -8.606  1.00 10.00      A   
ATOM   2187  ND2 ASN A 236     -24.591 -23.616  -9.738  1.00 10.00      A   
ATOM   2188 HD21 ASN A 236     -24.111 -22.996 -10.332  1.00 10.00      A   
ATOM   2189 HD22 ASN A 236     -24.208 -24.463  -9.416  1.00 10.00      A   
ATOM   2190  C   ASN A 236     -26.459 -21.042  -7.570  1.00 10.00      A   
ATOM   2191  O   ASN A 236     -25.333 -20.540  -7.563  1.00 10.00      A   
ATOM   2192  N   ARG A 237     -27.068 -21.448  -6.465  1.00 10.00      A   
ATOM   2193  HN  ARG A 237     -27.955 -21.863  -6.529  1.00 10.00      A   
ATOM   2194  CA  ARG A 237     -26.435 -21.302  -5.161  1.00 10.00      A   
ATOM   2195  CB  ARG A 237     -27.453 -21.299  -4.018  1.00 10.00      A   
ATOM   2196  CG  ARG A 237     -26.822 -21.039  -2.656  1.00 10.00      A   
ATOM   2197  CD  ARG A 237     -27.854 -20.693  -1.602  1.00 10.00      A   
ATOM   2198  NE  ARG A 237     -28.773 -21.795  -1.337  1.00 10.00      A   
ATOM   2199  HE  ARG A 237     -28.857 -22.489  -2.030  1.00 10.00      A   
ATOM   2200  CZ  ARG A 237     -29.476 -21.919  -0.212  1.00 10.00      A   
ATOM   2201  NH1 ARG A 237     -29.358 -21.010   0.755  1.00 10.00      A   
ATOM   2202 HH11 ARG A 237     -28.709 -20.190   0.636  1.00 10.00      A   
ATOM   2203 HH12 ARG A 237     -29.905 -21.107   1.636  1.00 10.00      A   
ATOM   2204  NH2 ARG A 237     -30.301 -22.948  -0.055  1.00 10.00      A   
ATOM   2205 HH21 ARG A 237     -30.401 -23.658  -0.814  1.00 10.00      A   
ATOM   2206 HH22 ARG A 237     -30.850 -23.051   0.822  1.00 10.00      A   
ATOM   2207  C   ARG A 237     -25.350 -22.347  -4.927  1.00 10.00      A   
ATOM   2208  O   ARG A 237     -24.461 -22.143  -4.105  1.00 10.00      A   
ATOM   2209  N   GLU A 238     -25.406 -23.453  -5.663  1.00 10.00      A   
ATOM   2210  HN  GLU A 238     -26.133 -23.562  -6.313  1.00 10.00      A   
ATOM   2211  CA  GLU A 238     -24.405 -24.509  -5.520  1.00 10.00      A   
ATOM   2212  CB  GLU A 238     -24.718 -25.685  -6.447  1.00 10.00      A   
ATOM   2213  CG  GLU A 238     -26.096 -26.290  -6.245  1.00 10.00      A   
ATOM   2214  CD  GLU A 238     -26.264 -26.942  -4.887  1.00 10.00      A   
ATOM   2215  OE1 GLU A 238     -26.080 -28.172  -4.788  1.00 10.00      A   
ATOM   2216  OE2 GLU A 238     -26.590 -26.226  -3.917  1.00 10.00      A   
ATOM   2217  C   GLU A 238     -23.015 -23.963  -5.828  1.00 10.00      A   
ATOM   2218  O   GLU A 238     -22.017 -24.390  -5.248  1.00 10.00      A   
ATOM   2219  N   TRP A 239     -22.965 -23.005  -6.740  1.00 10.00      A   
ATOM   2220  HN  TRP A 239     -23.796 -22.716  -7.172  1.00 10.00      A   
ATOM   2221  CA  TRP A 239     -21.713 -22.381  -7.128  1.00 10.00      A   
ATOM   2222  CB  TRP A 239     -21.832 -21.828  -8.550  1.00 10.00      A   
ATOM   2223  CG  TRP A 239     -20.519 -21.500  -9.194  1.00 10.00      A   
ATOM   2224  CD1 TRP A 239     -20.177 -20.325  -9.796  1.00 10.00      A   
ATOM   2225  CD2 TRP A 239     -19.375 -22.357  -9.303  1.00 10.00      A   
ATOM   2226  NE1 TRP A 239     -18.894 -20.398 -10.278  1.00 10.00      A   
ATOM   2227  HE1 TRP A 239     -18.423 -19.679 -10.756  1.00 10.00      A   
ATOM   2228  CE2 TRP A 239     -18.379 -21.635  -9.988  1.00 10.00      A   
ATOM   2229  CE3 TRP A 239     -19.096 -23.664  -8.890  1.00 10.00      A   
ATOM   2230  CZ2 TRP A 239     -17.127 -22.176 -10.269  1.00 10.00      A   
ATOM   2231  CZ3 TRP A 239     -17.854 -24.197  -9.168  1.00 10.00      A   
ATOM   2232  CH2 TRP A 239     -16.885 -23.455  -9.851  1.00 10.00      A   
ATOM   2233  C   TRP A 239     -21.358 -21.262  -6.155  1.00 10.00      A   
ATOM   2234  O   TRP A 239     -20.187 -21.038  -5.842  1.00 10.00      A   
ATOM   2235  N   LEU A 240     -22.382 -20.573  -5.668  1.00 10.00      A   
ATOM   2236  HN  LEU A 240     -23.290 -20.806  -5.953  1.00 10.00      A   
ATOM   2237  CA  LEU A 240     -22.194 -19.471  -4.731  1.00 10.00      A   
ATOM   2238  CB  LEU A 240     -23.483 -18.655  -4.601  1.00 10.00      A   
ATOM   2239  CG  LEU A 240     -24.004 -18.001  -5.883  1.00 10.00      A   
ATOM   2240  CD1 LEU A 240     -25.343 -17.328  -5.626  1.00 10.00      A   
ATOM   2241  CD2 LEU A 240     -22.994 -17.000  -6.422  1.00 10.00      A   
ATOM   2242  C   LEU A 240     -21.742 -19.968  -3.360  1.00 10.00      A   
ATOM   2243  O   LEU A 240     -20.808 -19.427  -2.772  1.00 10.00      A   
ATOM   2244  N   GLN A 241     -22.401 -21.008  -2.863  1.00 10.00      A   
ATOM   2245  HN  GLN A 241     -23.139 -21.398  -3.387  1.00 10.00      A   
ATOM   2246  CA  GLN A 241     -22.073 -21.585  -1.560  1.00 10.00      A   
ATOM   2247  CB  GLN A 241     -23.018 -22.743  -1.230  1.00 10.00      A   
ATOM   2248  CG  GLN A 241     -23.035 -23.122   0.242  1.00 10.00      A   
ATOM   2249  CD  GLN A 241     -23.779 -22.110   1.088  1.00 10.00      A   
ATOM   2250  OE1 GLN A 241     -24.773 -21.528   0.652  1.00 10.00      A   
ATOM   2251  NE2 GLN A 241     -23.304 -21.881   2.299  1.00 10.00      A   
ATOM   2252 HE21 GLN A 241     -22.505 -22.372   2.586  1.00 10.00      A   
ATOM   2253 HE22 GLN A 241     -23.765 -21.221   2.859  1.00 10.00      A   
ATOM   2254  C   GLN A 241     -20.631 -22.076  -1.544  1.00 10.00      A   
ATOM   2255  O   GLN A 241     -19.918 -21.932  -0.549  1.00 10.00      A   
ATOM   2256  N   ASP A 242     -20.206 -22.635  -2.671  1.00 10.00      A   
ATOM   2257  HN  ASP A 242     -20.831 -22.716  -3.424  1.00 10.00      A   
ATOM   2258  CA  ASP A 242     -18.846 -23.147  -2.823  1.00 10.00      A   
ATOM   2259  CB  ASP A 242     -18.715 -23.858  -4.172  1.00 10.00      A   
ATOM   2260  CG  ASP A 242     -17.441 -24.665  -4.297  1.00 10.00      A   
ATOM   2261  OD1 ASP A 242     -16.503 -24.200  -4.969  1.00 10.00      A   
ATOM   2262  OD2 ASP A 242     -17.379 -25.779  -3.734  1.00 10.00      A   
ATOM   2263  C   ASP A 242     -17.825 -22.010  -2.724  1.00 10.00      A   
ATOM   2264  O   ASP A 242     -16.638 -22.232  -2.475  1.00 10.00      A   
ATOM   2265  N   HIS A 243     -18.309 -20.786  -2.902  1.00 10.00      A   
ATOM   2266  HN  HIS A 243     -19.271 -20.677  -3.072  1.00 10.00      A   
ATOM   2267  CA  HIS A 243     -17.468 -19.598  -2.833  1.00 10.00      A   
ATOM   2268  CB  HIS A 243     -17.733 -18.684  -4.035  1.00 10.00      A   
ATOM   2269  CG  HIS A 243     -17.079 -19.133  -5.304  1.00 10.00      A   
ATOM   2270  ND1 HIS A 243     -17.679 -19.992  -6.202  1.00 10.00      A   
ATOM   2271  HD1 HIS A 243     -18.578 -20.387  -6.109  1.00 10.00      A   
ATOM   2272  CD2 HIS A 243     -15.867 -18.836  -5.827  1.00 10.00      A   
ATOM   2273  CE1 HIS A 243     -16.863 -20.205  -7.217  1.00 10.00      A   
ATOM   2274  NE2 HIS A 243     -15.759 -19.515  -7.012  1.00 10.00      A   
ATOM   2275  HE2 HIS A 243     -14.978 -19.501  -7.612  1.00 10.00      A   
ATOM   2276  C   HIS A 243     -17.732 -18.839  -1.537  1.00 10.00      A   
ATOM   2277  O   HIS A 243     -17.375 -17.669  -1.412  1.00 10.00      A   
ATOM   2278  N   GLN A 244     -18.369 -19.521  -0.585  1.00 10.00      A   
ATOM   2279  HN  GLN A 244     -18.636 -20.450  -0.770  1.00 10.00      A   
ATOM   2280  CA  GLN A 244     -18.702 -18.942   0.719  1.00 10.00      A   
ATOM   2281  CB  GLN A 244     -17.449 -18.510   1.491  1.00 10.00      A   
ATOM   2282  CG  GLN A 244     -16.553 -19.660   1.921  1.00 10.00      A   
ATOM   2283  CD  GLN A 244     -17.272 -20.685   2.779  1.00 10.00      A   
ATOM   2284  OE1 GLN A 244     -17.360 -20.542   3.999  1.00 10.00      A   
ATOM   2285  NE2 GLN A 244     -17.780 -21.732   2.151  1.00 10.00      A   
ATOM   2286 HE21 GLN A 244     -17.668 -21.789   1.180  1.00 10.00      A   
ATOM   2287 HE22 GLN A 244     -18.242 -22.413   2.683  1.00 10.00      A   
ATOM   2288  C   GLN A 244     -19.701 -17.796   0.599  1.00 10.00      A   
ATOM   2289  O   GLN A 244     -19.511 -16.719   1.166  1.00 10.00      A   
ATOM   2290  N   LEU A 245     -20.766 -18.039  -0.148  1.00 10.00      A   
ATOM   2291  HN  LEU A 245     -20.855 -18.915  -0.577  1.00 10.00      A   
ATOM   2292  CA  LEU A 245     -21.812 -17.047  -0.353  1.00 10.00      A   
ATOM   2293  CB  LEU A 245     -21.761 -16.511  -1.786  1.00 10.00      A   
ATOM   2294  CG  LEU A 245     -20.476 -15.787  -2.194  1.00 10.00      A   
ATOM   2295  CD1 LEU A 245     -20.447 -15.569  -3.697  1.00 10.00      A   
ATOM   2296  CD2 LEU A 245     -20.348 -14.463  -1.456  1.00 10.00      A   
ATOM   2297  C   LEU A 245     -23.173 -17.673  -0.074  1.00 10.00      A   
ATOM   2298  O   LEU A 245     -23.249 -18.822   0.361  1.00 10.00      A   
ATOM   2299  N   ASP A 246     -24.239 -16.924  -0.327  1.00 10.00      A   
ATOM   2300  HN  ASP A 246     -24.114 -16.024  -0.691  1.00 10.00      A   
ATOM   2301  CA  ASP A 246     -25.601 -17.410  -0.100  1.00 10.00      A   
ATOM   2302  CB  ASP A 246     -25.937 -17.411   1.402  1.00 10.00      A   
ATOM   2303  CG  ASP A 246     -27.033 -18.396   1.800  1.00 10.00      A   
ATOM   2304  OD1 ASP A 246     -27.840 -18.804   0.932  1.00 10.00      A   
ATOM   2305  OD2 ASP A 246     -27.098 -18.760   2.995  1.00 10.00      A   
ATOM   2306  C   ASP A 246     -26.584 -16.523  -0.855  1.00 10.00      A   
ATOM   2307  O   ASP A 246     -26.194 -15.509  -1.436  1.00 10.00      A   
ATOM   2308  N   VAL A 247     -27.847 -16.905  -0.849  1.00 10.00      A   
ATOM   2309  HN  VAL A 247     -28.095 -17.716  -0.345  1.00 10.00      A   
ATOM   2310  CA  VAL A 247     -28.885 -16.149  -1.531  1.00 10.00      A   
ATOM   2311  CB  VAL A 247     -29.716 -17.053  -2.474  1.00 10.00      A   
ATOM   2312  CG1 VAL A 247     -28.854 -17.590  -3.606  1.00 10.00      A   
ATOM   2313  CG2 VAL A 247     -30.365 -18.194  -1.705  1.00 10.00      A   
ATOM   2314  C   VAL A 247     -29.805 -15.489  -0.504  1.00 10.00      A   
ATOM   2315  O   VAL A 247     -29.748 -15.823   0.680  1.00 10.00      A   
ATOM   2316  N   PRO A 248     -30.638 -14.521  -0.928  1.00 10.00      A   
ATOM   2317  CA  PRO A 248     -31.568 -13.828  -0.027  1.00 10.00      A   
ATOM   2318  CB  PRO A 248     -32.309 -12.852  -0.948  1.00 10.00      A   
ATOM   2319  CG  PRO A 248     -31.413 -12.685  -2.124  1.00 10.00      A   
ATOM   2320  CD  PRO A 248     -30.728 -14.007  -2.304  1.00 10.00      A   
ATOM   2321  C   PRO A 248     -32.560 -14.791   0.622  1.00 10.00      A   
ATOM   2322  O   PRO A 248     -32.791 -15.895   0.118  1.00 10.00      A   
ATOM   2323  N   GLN A 249     -33.154 -14.353   1.727  1.00 10.00      A   
ATOM   2324  HN  GLN A 249     -32.943 -13.439   2.048  1.00 10.00      A   
ATOM   2325  CA  GLN A 249     -34.117 -15.154   2.475  1.00 10.00      A   
ATOM   2326  CB  GLN A 249     -34.643 -14.351   3.669  1.00 10.00      A   
ATOM   2327  CG  GLN A 249     -35.686 -15.068   4.515  1.00 10.00      A   
ATOM   2328  CD  GLN A 249     -35.137 -16.292   5.225  1.00 10.00      A   
ATOM   2329  OE1 GLN A 249     -33.958 -16.352   5.570  1.00 10.00      A   
ATOM   2330  NE2 GLN A 249     -35.993 -17.275   5.454  1.00 10.00      A   
ATOM   2331 HE21 GLN A 249     -36.923 -17.160   5.157  1.00 10.00      A   
ATOM   2332 HE22 GLN A 249     -35.666 -18.078   5.910  1.00 10.00      A   
ATOM   2333  C   GLN A 249     -35.273 -15.608   1.586  1.00 10.00      A   
ATOM   2334  O   GLN A 249     -35.708 -16.759   1.657  1.00 10.00      A   
ATOM   2335  N   ALA A 250     -35.756 -14.707   0.739  1.00 10.00      A   
ATOM   2336  HN  ALA A 250     -35.369 -13.806   0.730  1.00 10.00      A   
ATOM   2337  CA  ALA A 250     -36.860 -15.022  -0.164  1.00 10.00      A   
ATOM   2338  CB  ALA A 250     -37.311 -13.780  -0.914  1.00 10.00      A   
ATOM   2339  C   ALA A 250     -36.481 -16.125  -1.145  1.00 10.00      A   
ATOM   2340  O   ALA A 250     -37.303 -16.977  -1.485  1.00 10.00      A   
ATOM   2341  N   ALA A 251     -35.226 -16.114  -1.582  1.00 10.00      A   
ATOM   2342  HN  ALA A 251     -34.615 -15.420  -1.257  1.00 10.00      A   
ATOM   2343  CA  ALA A 251     -34.733 -17.110  -2.524  1.00 10.00      A   
ATOM   2344  CB  ALA A 251     -33.398 -16.676  -3.109  1.00 10.00      A   
ATOM   2345  C   ALA A 251     -34.616 -18.477  -1.864  1.00 10.00      A   
ATOM   2346  O   ALA A 251     -34.803 -19.511  -2.511  1.00 10.00      A   
ATOM   2347  N   GLN A 252     -34.303 -18.478  -0.577  1.00 10.00      A   
ATOM   2348  HN  GLN A 252     -34.155 -17.620  -0.118  1.00 10.00      A   
ATOM   2349  CA  GLN A 252     -34.173 -19.717   0.173  1.00 10.00      A   
ATOM   2350  CB  GLN A 252     -33.422 -19.466   1.481  1.00 10.00      A   
ATOM   2351  CG  GLN A 252     -32.065 -18.810   1.295  1.00 10.00      A   
ATOM   2352  CD  GLN A 252     -31.525 -18.217   2.577  1.00 10.00      A   
ATOM   2353  OE1 GLN A 252     -32.286 -17.825   3.463  1.00 10.00      A   
ATOM   2354  NE2 GLN A 252     -30.210 -18.134   2.684  1.00 10.00      A   
ATOM   2355 HE21 GLN A 252     -29.658 -18.453   1.934  1.00 10.00      A   
ATOM   2356 HE22 GLN A 252     -29.836 -17.761   3.508  1.00 10.00      A   
ATOM   2357  C   GLN A 252     -35.553 -20.292   0.468  1.00 10.00      A   
ATOM   2358  O   GLN A 252     -35.764 -21.504   0.409  1.00 10.00      A   
ATOM   2359  N   PHE A 253     -36.492 -19.406   0.776  1.00 10.00      A   
ATOM   2360  HN  PHE A 253     -36.256 -18.453   0.813  1.00 10.00      A   
ATOM   2361  CA  PHE A 253     -37.859 -19.807   1.078  1.00 10.00      A   
ATOM   2362  CB  PHE A 253     -38.649 -18.610   1.614  1.00 10.00      A   
ATOM   2363  CG  PHE A 253     -39.947 -18.971   2.277  1.00 10.00      A   
ATOM   2364  CD1 PHE A 253     -39.961 -19.498   3.557  1.00 10.00      A   
ATOM   2365  CD2 PHE A 253     -41.154 -18.770   1.626  1.00 10.00      A   
ATOM   2366  CE1 PHE A 253     -41.153 -19.820   4.176  1.00 10.00      A   
ATOM   2367  CE2 PHE A 253     -42.350 -19.092   2.237  1.00 10.00      A   
ATOM   2368  CZ  PHE A 253     -42.350 -19.617   3.515  1.00 10.00      A   
ATOM   2369  C   PHE A 253     -38.540 -20.372  -0.165  1.00 10.00      A   
ATOM   2370  O   PHE A 253     -39.272 -21.364  -0.091  1.00 10.00      A   
ATOM   2371  N   ALA A 254     -38.280 -19.741  -1.308  1.00 10.00      A   
ATOM   2372  HN  ALA A 254     -37.686 -18.956  -1.296  1.00 10.00      A   
ATOM   2373  CA  ALA A 254     -38.858 -20.168  -2.577  1.00 10.00      A   
ATOM   2374  CB  ALA A 254     -38.481 -19.195  -3.683  1.00 10.00      A   
ATOM   2375  C   ALA A 254     -38.416 -21.583  -2.939  1.00 10.00      A   
ATOM   2376  O   ALA A 254     -39.153 -22.329  -3.587  1.00 10.00      A   
ATOM   2377  N   ARG A 255     -37.214 -21.947  -2.505  1.00 10.00      A   
ATOM   2378  HN  ARG A 255     -36.678 -21.301  -1.995  1.00 10.00      A   
ATOM   2379  CA  ARG A 255     -36.665 -23.272  -2.772  1.00 10.00      A   
ATOM   2380  CB  ARG A 255     -35.241 -23.373  -2.216  1.00 10.00      A   
ATOM   2381  CG  ARG A 255     -34.446 -24.574  -2.707  1.00 10.00      A   
ATOM   2382  CD  ARG A 255     -34.025 -25.467  -1.549  1.00 10.00      A   
ATOM   2383  NE  ARG A 255     -35.053 -26.453  -1.217  1.00 10.00      A   
ATOM   2384  HE  ARG A 255     -35.403 -27.001  -1.959  1.00 10.00      A   
ATOM   2385  CZ  ARG A 255     -35.528 -26.663   0.012  1.00 10.00      A   
ATOM   2386  NH1 ARG A 255     -35.071 -25.960   1.042  1.00 10.00      A   
ATOM   2387 HH11 ARG A 255     -34.332 -25.236   0.898  1.00 10.00      A   
ATOM   2388 HH12 ARG A 255     -35.448 -26.129   2.003  1.00 10.00      A   
ATOM   2389  NH2 ARG A 255     -36.460 -27.583   0.206  1.00 10.00      A   
ATOM   2390 HH21 ARG A 255     -36.843 -27.755   1.163  1.00 10.00      A   
ATOM   2391 HH22 ARG A 255     -36.820 -28.146  -0.609  1.00 10.00      A   
ATOM   2392  C   ARG A 255     -37.553 -24.351  -2.157  1.00 10.00      A   
ATOM   2393  O   ARG A 255     -37.715 -25.433  -2.721  1.00 10.00      A   
ATOM   2394  N   ARG A 256     -38.137 -24.038  -1.004  1.00 10.00      A   
ATOM   2395  HN  ARG A 256     -37.973 -23.154  -0.611  1.00 10.00      A   
ATOM   2396  CA  ARG A 256     -39.015 -24.974  -0.309  1.00 10.00      A   
ATOM   2397  CB  ARG A 256     -39.197 -24.567   1.158  1.00 10.00      A   
ATOM   2398  CG  ARG A 256     -37.928 -24.078   1.837  1.00 10.00      A   
ATOM   2399  CD  ARG A 256     -38.032 -24.179   3.349  1.00 10.00      A   
ATOM   2400  NE  ARG A 256     -39.281 -23.622   3.858  1.00 10.00      A   
ATOM   2401  HE  ARG A 256     -39.938 -23.307   3.195  1.00 10.00      A   
ATOM   2402  CZ  ARG A 256     -39.585 -23.536   5.152  1.00 10.00      A   
ATOM   2403  NH1 ARG A 256     -38.729 -23.975   6.072  1.00 10.00      A   
ATOM   2404 HH11 ARG A 256     -37.820 -24.393   5.780  1.00 10.00      A   
ATOM   2405 HH12 ARG A 256     -38.963 -23.909   7.090  1.00 10.00      A   
ATOM   2406  NH2 ARG A 256     -40.748 -23.020   5.524  1.00 10.00      A   
ATOM   2407 HH21 ARG A 256     -40.990 -22.944   6.538  1.00 10.00      A   
ATOM   2408 HH22 ARG A 256     -41.429 -22.687   4.805  1.00 10.00      A   
ATOM   2409  C   ARG A 256     -40.373 -25.044  -1.000  1.00 10.00      A   
ATOM   2410  O   ARG A 256     -41.013 -26.095  -1.038  1.00 10.00      A   
ATOM   2411  N   LEU A 257     -40.803 -23.913  -1.545  1.00 10.00      A   
ATOM   2412  HN  LEU A 257     -40.247 -23.108  -1.475  1.00 10.00      A   
ATOM   2413  CA  LEU A 257     -42.080 -23.831  -2.245  1.00 10.00      A   
ATOM   2414  CB  LEU A 257     -42.440 -22.372  -2.528  1.00 10.00      A   
ATOM   2415  CG  LEU A 257     -42.574 -21.464  -1.302  1.00 10.00      A   
ATOM   2416  CD1 LEU A 257     -42.845 -20.029  -1.728  1.00 10.00      A   
ATOM   2417  CD2 LEU A 257     -43.670 -21.966  -0.374  1.00 10.00      A   
ATOM   2418  C   LEU A 257     -42.026 -24.624  -3.545  1.00 10.00      A   
ATOM   2419  O   LEU A 257     -42.988 -25.294  -3.918  1.00 10.00      A   
ATOM   2420  N   ARG A 258     -40.884 -24.552  -4.219  1.00 10.00      A   
ATOM   2421  HN  ARG A 258     -40.158 -23.994  -3.863  1.00 10.00      A   
ATOM   2422  CA  ARG A 258     -40.681 -25.267  -5.474  1.00 10.00      A   
ATOM   2423  CB  ARG A 258     -39.302 -24.956  -6.054  1.00 10.00      A   
ATOM   2424  CG  ARG A 258     -39.337 -24.186  -7.361  1.00 10.00      A   
ATOM   2425  CD  ARG A 258     -39.648 -22.715  -7.133  1.00 10.00      A   
ATOM   2426  NE  ARG A 258     -39.572 -21.951  -8.377  1.00 10.00      A   
ATOM   2427  HE  ARG A 258     -40.312 -22.052  -9.012  1.00 10.00      A   
ATOM   2428  CZ  ARG A 258     -38.560 -21.153  -8.702  1.00 10.00      A   
ATOM   2429  NH1 ARG A 258     -37.536 -21.013  -7.871  1.00 10.00      A   
ATOM   2430 HH11 ARG A 258     -36.733 -20.390  -8.121  1.00 10.00      A   
ATOM   2431 HH12 ARG A 258     -37.523 -21.528  -6.961  1.00 10.00      A   
ATOM   2432  NH2 ARG A 258     -38.576 -20.497  -9.859  1.00 10.00      A   
ATOM   2433 HH21 ARG A 258     -37.783 -19.872 -10.119  1.00 10.00      A   
ATOM   2434 HH22 ARG A 258     -39.380 -20.605 -10.518  1.00 10.00      A   
ATOM   2435  C   ARG A 258     -40.815 -26.771  -5.265  1.00 10.00      A   
ATOM   2436  O   ARG A 258     -41.369 -27.481  -6.106  1.00 10.00      A   
ATOM   2437  N   ASP A 259     -40.330 -27.242  -4.122  1.00 10.00      A   
ATOM   2438  HN  ASP A 259     -39.925 -26.618  -3.486  1.00 10.00      A   
ATOM   2439  CA  ASP A 259     -40.382 -28.662  -3.786  1.00 10.00      A   
ATOM   2440  CB  ASP A 259     -39.503 -28.970  -2.570  1.00 10.00      A   
ATOM   2441  CG  ASP A 259     -38.027 -29.040  -2.906  1.00 10.00      A   
ATOM   2442  OD1 ASP A 259     -37.685 -29.279  -4.084  1.00 10.00      A   
ATOM   2443  OD2 ASP A 259     -37.196 -28.861  -1.993  1.00 10.00      A   
ATOM   2444  C   ASP A 259     -41.812 -29.113  -3.529  1.00 10.00      A   
ATOM   2445  O   ASP A 259     -42.105 -30.307  -3.511  1.00 10.00      A   
ATOM   2446  N   ARG A 260     -42.699 -28.151  -3.328  1.00 10.00      A   
ATOM   2447  HN  ARG A 260     -42.402 -27.213  -3.346  1.00 10.00      A   
ATOM   2448  CA  ARG A 260     -44.101 -28.448  -3.082  1.00 10.00      A   
ATOM   2449  CB  ARG A 260     -44.690 -27.457  -2.078  1.00 10.00      A   
ATOM   2450  CG  ARG A 260     -44.093 -27.567  -0.686  1.00 10.00      A   
ATOM   2451  CD  ARG A 260     -45.104 -28.104   0.313  1.00 10.00      A   
ATOM   2452  NE  ARG A 260     -46.139 -27.120   0.627  1.00 10.00      A   
ATOM   2453  HE  ARG A 260     -45.883 -26.171   0.586  1.00 10.00      A   
ATOM   2454  CZ  ARG A 260     -47.390 -27.430   0.965  1.00 10.00      A   
ATOM   2455  NH1 ARG A 260     -47.769 -28.697   1.038  1.00 10.00      A   
ATOM   2456 HH11 ARG A 260     -47.090 -29.460   0.832  1.00 10.00      A   
ATOM   2457 HH12 ARG A 260     -48.749 -28.937   1.305  1.00 10.00      A   
ATOM   2458  NH2 ARG A 260     -48.262 -26.465   1.231  1.00 10.00      A   
ATOM   2459 HH21 ARG A 260     -47.970 -25.465   1.178  1.00 10.00      A   
ATOM   2460 HH22 ARG A 260     -49.246 -26.704   1.492  1.00 10.00      A   
ATOM   2461  C   ARG A 260     -44.893 -28.421  -4.384  1.00 10.00      A   
ATOM   2462  O   ARG A 260     -46.101 -28.654  -4.393  1.00 10.00      A   
ATOM   2463  N   GLY A 261     -44.202 -28.132  -5.481  1.00 10.00      A   
ATOM   2464  HN  GLY A 261     -43.238 -27.951  -5.409  1.00 10.00      A   
ATOM   2465  CA  GLY A 261     -44.845 -28.085  -6.779  1.00 10.00      A   
ATOM   2466  C   GLY A 261     -45.091 -26.670  -7.259  1.00 10.00      A   
ATOM   2467  O   GLY A 261     -45.446 -26.460  -8.416  1.00 10.00      A   
ATOM   2468  N   LEU A 262     -44.891 -25.699  -6.374  1.00 10.00      A   
ATOM   2469  HN  LEU A 262     -44.574 -25.928  -5.476  1.00 10.00      A   
ATOM   2470  CA  LEU A 262     -45.109 -24.299  -6.715  1.00 10.00      A   
ATOM   2471  CB  LEU A 262     -45.126 -23.419  -5.464  1.00 10.00      A   
ATOM   2472  CG  LEU A 262     -46.252 -23.695  -4.458  1.00 10.00      A   
ATOM   2473  CD1 LEU A 262     -46.159 -22.741  -3.276  1.00 10.00      A   
ATOM   2474  CD2 LEU A 262     -47.617 -23.589  -5.127  1.00 10.00      A   
ATOM   2475  C   LEU A 262     -44.072 -23.807  -7.719  1.00 10.00      A   
ATOM   2476  O   LEU A 262     -42.932 -23.499  -7.368  1.00 10.00      A   
ATOM   2477  N   THR A 263     -44.478 -23.759  -8.975  1.00 10.00      A   
ATOM   2478  HN  THR A 263     -45.396 -24.030  -9.186  1.00 10.00      A   
ATOM   2479  CA  THR A 263     -43.615 -23.318 -10.052  1.00 10.00      A   
ATOM   2480  CB  THR A 263     -44.024 -24.005 -11.369  1.00 10.00      A   
ATOM   2481  OG1 THR A 263     -44.188 -25.415 -11.135  1.00 10.00      A   
ATOM   2482  HG1 THR A 263     -44.694 -25.546 -10.318  1.00 10.00      A   
ATOM   2483  CG2 THR A 263     -42.974 -23.787 -12.446  1.00 10.00      A   
ATOM   2484  C   THR A 263     -43.698 -21.803 -10.222  1.00 10.00      A   
ATOM   2485  O   THR A 263     -44.786 -21.233 -10.291  1.00 10.00      A   
ATOM   2486  N   PHE A 264     -42.545 -21.159 -10.284  1.00 10.00      A   
ATOM   2487  HN  PHE A 264     -41.712 -21.671 -10.244  1.00 10.00      A   
ATOM   2488  CA  PHE A 264     -42.481 -19.715 -10.445  1.00 10.00      A   
ATOM   2489  CB  PHE A 264     -41.841 -19.060  -9.216  1.00 10.00      A   
ATOM   2490  CG  PHE A 264     -42.578 -19.319  -7.931  1.00 10.00      A   
ATOM   2491  CD1 PHE A 264     -41.944 -19.934  -6.864  1.00 10.00      A   
ATOM   2492  CD2 PHE A 264     -43.905 -18.951  -7.790  1.00 10.00      A   
ATOM   2493  CE1 PHE A 264     -42.619 -20.176  -5.683  1.00 10.00      A   
ATOM   2494  CE2 PHE A 264     -44.586 -19.189  -6.612  1.00 10.00      A   
ATOM   2495  CZ  PHE A 264     -43.942 -19.803  -5.556  1.00 10.00      A   
ATOM   2496  C   PHE A 264     -41.689 -19.370 -11.699  1.00 10.00      A   
ATOM   2497  O   PHE A 264     -40.676 -20.014 -11.985  1.00 10.00      A   
ATOM   2498  N   PRO A 265     -42.155 -18.368 -12.464  1.00 10.00      A   
ATOM   2499  CA  PRO A 265     -41.502 -17.929 -13.708  1.00 10.00      A   
ATOM   2500  CB  PRO A 265     -42.225 -16.620 -14.034  1.00 10.00      A   
ATOM   2501  CG  PRO A 265     -43.578 -16.788 -13.434  1.00 10.00      A   
ATOM   2502  CD  PRO A 265     -43.376 -17.587 -12.178  1.00 10.00      A   
ATOM   2503  C   PRO A 265     -40.009 -17.668 -13.526  1.00 10.00      A   
ATOM   2504  O   PRO A 265     -39.178 -18.188 -14.275  1.00 10.00      A   
ATOM   2505  N   LYS A 266     -39.673 -16.862 -12.533  1.00 10.00      A   
ATOM   2506  HN  LYS A 266     -40.375 -16.490 -11.961  1.00 10.00      A   
ATOM   2507  CA  LYS A 266     -38.286 -16.535 -12.251  1.00 10.00      A   
ATOM   2508  CB  LYS A 266     -37.978 -15.081 -12.618  1.00 10.00      A   
ATOM   2509  CG  LYS A 266     -37.928 -14.822 -14.116  1.00 10.00      A   
ATOM   2510  CD  LYS A 266     -37.590 -13.373 -14.421  1.00 10.00      A   
ATOM   2511  CE  LYS A 266     -37.500 -13.129 -15.919  1.00 10.00      A   
ATOM   2512  NZ  LYS A 266     -37.249 -11.696 -16.232  1.00 10.00      A   
ATOM   2513  HZ1 LYS A 266     -38.055 -11.116 -15.924  1.00 10.00      A   
ATOM   2514  HZ2 LYS A 266     -37.118 -11.565 -17.254  1.00 10.00      A   
ATOM   2515  HZ3 LYS A 266     -36.397 -11.365 -15.741  1.00 10.00      A   
ATOM   2516  C   LYS A 266     -37.975 -16.797 -10.786  1.00 10.00      A   
ATOM   2517  O   LYS A 266     -38.855 -17.200 -10.023  1.00 10.00      A   
ATOM   2518  N   GLN A 267     -36.729 -16.581 -10.402  1.00 10.00      A   
ATOM   2519  HN  GLN A 267     -36.075 -16.260 -11.058  1.00 10.00      A   
ATOM   2520  CA  GLN A 267     -36.306 -16.796  -9.030  1.00 10.00      A   
ATOM   2521  CB  GLN A 267     -34.818 -17.165  -8.979  1.00 10.00      A   
ATOM   2522  CG  GLN A 267     -34.278 -17.377  -7.573  1.00 10.00      A   
ATOM   2523  CD  GLN A 267     -34.917 -18.559  -6.866  1.00 10.00      A   
ATOM   2524  OE1 GLN A 267     -35.247 -19.570  -7.482  1.00 10.00      A   
ATOM   2525  NE2 GLN A 267     -35.117 -18.431  -5.565  1.00 10.00      A   
ATOM   2526 HE21 GLN A 267     -34.847 -17.590  -5.136  1.00 10.00      A   
ATOM   2527 HE22 GLN A 267     -35.524 -19.182  -5.080  1.00 10.00      A   
ATOM   2528  C   GLN A 267     -36.576 -15.559  -8.179  1.00 10.00      A   
ATOM   2529  O   GLN A 267     -36.000 -14.496  -8.416  1.00 10.00      A   
ATOM   2530  N   PRO A 268     -37.470 -15.683  -7.187  1.00 10.00      A   
ATOM   2531  CA  PRO A 268     -37.815 -14.577  -6.289  1.00 10.00      A   
ATOM   2532  CB  PRO A 268     -38.949 -15.145  -5.427  1.00 10.00      A   
ATOM   2533  CG  PRO A 268     -39.417 -16.364  -6.146  1.00 10.00      A   
ATOM   2534  CD  PRO A 268     -38.219 -16.903  -6.863  1.00 10.00      A   
ATOM   2535  C   PRO A 268     -36.633 -14.197  -5.404  1.00 10.00      A   
ATOM   2536  O   PRO A 268     -36.218 -14.968  -4.537  1.00 10.00      A   
ATOM   2537  N   LEU A 269     -36.085 -13.018  -5.636  1.00 10.00      A   
ATOM   2538  HN  LEU A 269     -36.448 -12.451  -6.354  1.00 10.00      A   
ATOM   2539  CA  LEU A 269     -34.950 -12.541  -4.862  1.00 10.00      A   
ATOM   2540  CB  LEU A 269     -34.026 -11.702  -5.745  1.00 10.00      A   
ATOM   2541  CG  LEU A 269     -33.549 -12.358  -7.043  1.00 10.00      A   
ATOM   2542  CD1 LEU A 269     -32.778 -11.361  -7.891  1.00 10.00      A   
ATOM   2543  CD2 LEU A 269     -32.698 -13.585  -6.747  1.00 10.00      A   
ATOM   2544  C   LEU A 269     -35.427 -11.718  -3.677  1.00 10.00      A   
ATOM   2545  O   LEU A 269     -34.801 -11.702  -2.617  1.00 10.00      A   
ATOM   2546  N   THR A 270     -36.541 -11.034  -3.860  1.00 10.00      A   
ATOM   2547  HN  THR A 270     -36.999 -11.080  -4.728  1.00 10.00      A   
ATOM   2548  CA  THR A 270     -37.103 -10.209  -2.806  1.00 10.00      A   
ATOM   2549  CB  THR A 270     -37.300  -8.756  -3.282  1.00 10.00      A   
ATOM   2550  OG1 THR A 270     -38.225  -8.736  -4.378  1.00 10.00      A   
ATOM   2551  HG1 THR A 270     -37.881  -8.164  -5.075  1.00 10.00      A   
ATOM   2552  CG2 THR A 270     -35.976  -8.159  -3.732  1.00 10.00      A   
ATOM   2553  C   THR A 270     -38.447 -10.763  -2.354  1.00 10.00      A   
ATOM   2554  O   THR A 270     -39.087 -11.538  -3.075  1.00 10.00      A   
ATOM   2555  N   ALA A 271     -38.877 -10.359  -1.164  1.00 10.00      A   
ATOM   2556  HN  ALA A 271     -38.317  -9.746  -0.636  1.00 10.00      A   
ATOM   2557  CA  ALA A 271     -40.156 -10.800  -0.622  1.00 10.00      A   
ATOM   2558  CB  ALA A 271     -40.300 -10.359   0.827  1.00 10.00      A   
ATOM   2559  C   ALA A 271     -41.284 -10.222  -1.464  1.00 10.00      A   
ATOM   2560  O   ALA A 271     -42.370 -10.797  -1.556  1.00 10.00      A   
ATOM   2561  N   ASP A 272     -40.996  -9.084  -2.087  1.00 10.00      A   
ATOM   2562  HN  ASP A 272     -40.109  -8.687  -1.957  1.00 10.00      A   
ATOM   2563  CA  ASP A 272     -41.948  -8.400  -2.948  1.00 10.00      A   
ATOM   2564  CB  ASP A 272     -41.403  -7.028  -3.362  1.00 10.00      A   
ATOM   2565  CG  ASP A 272     -41.236  -6.080  -2.190  1.00 10.00      A   
ATOM   2566  OD1 ASP A 272     -42.186  -5.326  -1.889  1.00 10.00      A   
ATOM   2567  OD2 ASP A 272     -40.155  -6.086  -1.560  1.00 10.00      A   
ATOM   2568  C   ASP A 272     -42.224  -9.245  -4.185  1.00 10.00      A   
ATOM   2569  O   ASP A 272     -43.380  -9.456  -4.562  1.00 10.00      A   
ATOM   2570  N   GLN A 273     -41.151  -9.734  -4.805  1.00 10.00      A   
ATOM   2571  HN  GLN A 273     -40.257  -9.515  -4.458  1.00 10.00      A   
ATOM   2572  CA  GLN A 273     -41.266 -10.579  -5.989  1.00 10.00      A   
ATOM   2573  CB  GLN A 273     -39.887 -10.873  -6.586  1.00 10.00      A   
ATOM   2574  CG  GLN A 273     -39.230  -9.690  -7.272  1.00 10.00      A   
ATOM   2575  CD  GLN A 273     -37.792  -9.978  -7.648  1.00 10.00      A   
ATOM   2576  OE1 GLN A 273     -37.111 -10.760  -6.980  1.00 10.00      A   
ATOM   2577  NE2 GLN A 273     -37.325  -9.354  -8.719  1.00 10.00      A   
ATOM   2578 HE21 GLN A 273     -37.929  -8.750  -9.203  1.00 10.00      A   
ATOM   2579 HE22 GLN A 273     -36.394  -9.514  -8.980  1.00 10.00      A   
ATOM   2580  C   GLN A 273     -41.947 -11.890  -5.626  1.00 10.00      A   
ATOM   2581  O   GLN A 273     -42.817 -12.373  -6.349  1.00 10.00      A   
ATOM   2582  N   LEU A 274     -41.550 -12.452  -4.487  1.00 10.00      A   
ATOM   2583  HN  LEU A 274     -40.854 -12.010  -3.954  1.00 10.00      A   
ATOM   2584  CA  LEU A 274     -42.116 -13.706  -4.009  1.00 10.00      A   
ATOM   2585  CB  LEU A 274     -41.451 -14.125  -2.693  1.00 10.00      A   
ATOM   2586  CG  LEU A 274     -41.929 -15.444  -2.081  1.00 10.00      A   
ATOM   2587  CD1 LEU A 274     -41.614 -16.614  -3.001  1.00 10.00      A   
ATOM   2588  CD2 LEU A 274     -41.309 -15.651  -0.708  1.00 10.00      A   
ATOM   2589  C   LEU A 274     -43.623 -13.579  -3.823  1.00 10.00      A   
ATOM   2590  O   LEU A 274     -44.387 -14.425  -4.287  1.00 10.00      A   
ATOM   2591  N   ALA A 275     -44.044 -12.506  -3.160  1.00 10.00      A   
ATOM   2592  HN  ALA A 275     -43.385 -11.859  -2.823  1.00 10.00      A   
ATOM   2593  CA  ALA A 275     -45.461 -12.264  -2.920  1.00 10.00      A   
ATOM   2594  CB  ALA A 275     -45.657 -11.079  -1.985  1.00 10.00      A   
ATOM   2595  C   ALA A 275     -46.194 -12.033  -4.235  1.00 10.00      A   
ATOM   2596  O   ALA A 275     -47.349 -12.429  -4.387  1.00 10.00      A   
ATOM   2597  N   ASP A 276     -45.508 -11.402  -5.185  1.00 10.00      A   
ATOM   2598  HN  ASP A 276     -44.588 -11.114  -4.998  1.00 10.00      A   
ATOM   2599  CA  ASP A 276     -46.084 -11.123  -6.497  1.00 10.00      A   
ATOM   2600  CB  ASP A 276     -45.149 -10.238  -7.324  1.00 10.00      A   
ATOM   2601  CG  ASP A 276     -45.776  -8.914  -7.702  1.00 10.00      A   
ATOM   2602  OD1 ASP A 276     -46.606  -8.396  -6.924  1.00 10.00      A   
ATOM   2603  OD2 ASP A 276     -45.432  -8.371  -8.776  1.00 10.00      A   
ATOM   2604  C   ASP A 276     -46.372 -12.422  -7.236  1.00 10.00      A   
ATOM   2605  O   ASP A 276     -47.445 -12.596  -7.816  1.00 10.00      A   
ATOM   2606  N   TYR A 277     -45.411 -13.340  -7.200  1.00 10.00      A   
ATOM   2607  HN  TYR A 277     -44.574 -13.138  -6.727  1.00 10.00      A   
ATOM   2608  CA  TYR A 277     -45.568 -14.636  -7.851  1.00 10.00      A   
ATOM   2609  CB  TYR A 277     -44.247 -15.408  -7.861  1.00 10.00      A   
ATOM   2610  CG  TYR A 277     -43.166 -14.772  -8.708  1.00 10.00      A   
ATOM   2611  CD1 TYR A 277     -41.858 -14.693  -8.252  1.00 10.00      A   
ATOM   2612  CD2 TYR A 277     -43.453 -14.250  -9.963  1.00 10.00      A   
ATOM   2613  CE1 TYR A 277     -40.866 -14.112  -9.018  1.00 10.00      A   
ATOM   2614  CE2 TYR A 277     -42.469 -13.668 -10.739  1.00 10.00      A   
ATOM   2615  CZ  TYR A 277     -41.177 -13.601 -10.262  1.00 10.00      A   
ATOM   2616  OH  TYR A 277     -40.193 -13.023 -11.031  1.00 10.00      A   
ATOM   2617  HH  TYR A 277     -40.535 -12.215 -11.432  1.00 10.00      A   
ATOM   2618  C   TYR A 277     -46.656 -15.448  -7.155  1.00 10.00      A   
ATOM   2619  O   TYR A 277     -47.452 -16.130  -7.803  1.00 10.00      A   
ATOM   2620  N   LEU A 278     -46.694 -15.357  -5.831  1.00 10.00      A   
ATOM   2621  HN  LEU A 278     -46.025 -14.803  -5.369  1.00 10.00      A   
ATOM   2622  CA  LEU A 278     -47.695 -16.065  -5.046  1.00 10.00      A   
ATOM   2623  CB  LEU A 278     -47.395 -15.951  -3.548  1.00 10.00      A   
ATOM   2624  CG  LEU A 278     -46.192 -16.748  -3.037  1.00 10.00      A   
ATOM   2625  CD1 LEU A 278     -45.938 -16.451  -1.566  1.00 10.00      A   
ATOM   2626  CD2 LEU A 278     -46.409 -18.237  -3.249  1.00 10.00      A   
ATOM   2627  C   LEU A 278     -49.088 -15.518  -5.345  1.00 10.00      A   
ATOM   2628  O   LEU A 278     -50.072 -16.263  -5.346  1.00 10.00      A   
ATOM   2629  N   ALA A 279     -49.159 -14.215  -5.602  1.00 10.00      A   
ATOM   2630  HN  ALA A 279     -48.335 -13.677  -5.575  1.00 10.00      A   
ATOM   2631  CA  ALA A 279     -50.421 -13.560  -5.914  1.00 10.00      A   
ATOM   2632  CB  ALA A 279     -50.257 -12.049  -5.909  1.00 10.00      A   
ATOM   2633  C   ALA A 279     -50.949 -14.036  -7.260  1.00 10.00      A   
ATOM   2634  O   ALA A 279     -52.156 -14.195  -7.441  1.00 10.00      A   
ATOM   2635  N   GLN A 280     -50.035 -14.273  -8.197  1.00 10.00      A   
ATOM   2636  HN  GLN A 280     -49.088 -14.110  -7.991  1.00 10.00      A   
ATOM   2637  CA  GLN A 280     -50.400 -14.755  -9.526  1.00 10.00      A   
ATOM   2638  CB  GLN A 280     -49.166 -14.857 -10.425  1.00 10.00      A   
ATOM   2639  CG  GLN A 280     -48.678 -13.523 -10.964  1.00 10.00      A   
ATOM   2640  CD  GLN A 280     -47.565 -13.679 -11.981  1.00 10.00      A   
ATOM   2641  OE1 GLN A 280     -46.748 -14.593 -11.893  1.00 10.00      A   
ATOM   2642  NE2 GLN A 280     -47.522 -12.782 -12.953  1.00 10.00      A   
ATOM   2643 HE21 GLN A 280     -48.201 -12.071 -12.960  1.00 10.00      A   
ATOM   2644 HE22 GLN A 280     -46.822 -12.871 -13.638  1.00 10.00      A   
ATOM   2645  C   GLN A 280     -51.086 -16.111  -9.435  1.00 10.00      A   
ATOM   2646  O   GLN A 280     -52.030 -16.395 -10.173  1.00 10.00      A   
ATOM   2647  N   GLN A 281     -50.605 -16.946  -8.525  1.00 10.00      A   
ATOM   2648  HN  GLN A 281     -49.840 -16.668  -7.975  1.00 10.00      A   
ATOM   2649  CA  GLN A 281     -51.183 -18.266  -8.329  1.00 10.00      A   
ATOM   2650  CB  GLN A 281     -50.183 -19.195  -7.644  1.00 10.00      A   
ATOM   2651  CG  GLN A 281     -48.927 -19.456  -8.457  1.00 10.00      A   
ATOM   2652  CD  GLN A 281     -47.993 -20.430  -7.774  1.00 10.00      A   
ATOM   2653  OE1 GLN A 281     -47.924 -20.485  -6.546  1.00 10.00      A   
ATOM   2654  NE2 GLN A 281     -47.276 -21.212  -8.563  1.00 10.00      A   
ATOM   2655 HE21 GLN A 281     -47.387 -21.121  -9.534  1.00 10.00      A   
ATOM   2656 HE22 GLN A 281     -46.660 -21.847  -8.149  1.00 10.00      A   
ATOM   2657  C   GLN A 281     -52.465 -18.165  -7.509  1.00 10.00      A   
ATOM   2658  O   GLN A 281     -53.443 -18.868  -7.768  1.00 10.00      A   
ATOM   2659  N   TRP A 282     -52.455 -17.265  -6.531  1.00 10.00      A   
ATOM   2660  HN  TRP A 282     -51.642 -16.733  -6.387  1.00 10.00      A   
ATOM   2661  CA  TRP A 282     -53.607 -17.047  -5.660  1.00 10.00      A   
ATOM   2662  CB  TRP A 282     -53.240 -16.084  -4.523  1.00 10.00      A   
ATOM   2663  CG  TRP A 282     -54.372 -15.771  -3.593  1.00 10.00      A   
ATOM   2664  CD1 TRP A 282     -54.911 -16.595  -2.648  1.00 10.00      A   
ATOM   2665  CD2 TRP A 282     -55.106 -14.542  -3.519  1.00 10.00      A   
ATOM   2666  NE1 TRP A 282     -55.938 -15.959  -1.995  1.00 10.00      A   
ATOM   2667  HE1 TRP A 282     -56.487 -16.347  -1.272  1.00 10.00      A   
ATOM   2668  CE2 TRP A 282     -56.077 -14.697  -2.511  1.00 10.00      A   
ATOM   2669  CE3 TRP A 282     -55.037 -13.328  -4.209  1.00 10.00      A   
ATOM   2670  CZ2 TRP A 282     -56.971 -13.684  -2.176  1.00 10.00      A   
ATOM   2671  CZ3 TRP A 282     -55.924 -12.326  -3.873  1.00 10.00      A   
ATOM   2672  CH2 TRP A 282     -56.878 -12.510  -2.867  1.00 10.00      A   
ATOM   2673  C   TRP A 282     -54.797 -16.512  -6.453  1.00 10.00      A   
ATOM   2674  O   TRP A 282     -55.950 -16.766  -6.107  1.00 10.00      A   
ATOM   2675  N   ALA A 283     -54.510 -15.778  -7.523  1.00 10.00      A   
ATOM   2676  HN  ALA A 283     -53.569 -15.597  -7.740  1.00 10.00      A   
ATOM   2677  CA  ALA A 283     -55.558 -15.218  -8.373  1.00 10.00      A   
ATOM   2678  CB  ALA A 283     -54.966 -14.254  -9.391  1.00 10.00      A   
ATOM   2679  C   ALA A 283     -56.339 -16.325  -9.077  1.00 10.00      A   
ATOM   2680  O   ALA A 283     -57.460 -16.115  -9.537  1.00 10.00      A   
ATOM   2681  N   GLN A 284     -55.735 -17.501  -9.158  1.00 10.00      A   
ATOM   2682  HN  GLN A 284     -54.839 -17.606  -8.770  1.00 10.00      A   
ATOM   2683  CA  GLN A 284     -56.368 -18.645  -9.790  1.00 10.00      A   
ATOM   2684  CB  GLN A 284     -55.367 -19.385 -10.679  1.00 10.00      A   
ATOM   2685  CG  GLN A 284     -54.824 -18.566 -11.840  1.00 10.00      A   
ATOM   2686  CD  GLN A 284     -53.709 -19.283 -12.574  1.00 10.00      A   
ATOM   2687  OE1 GLN A 284     -52.972 -20.073 -11.983  1.00 10.00      A   
ATOM   2688  NE2 GLN A 284     -53.570 -19.016 -13.863  1.00 10.00      A   
ATOM   2689 HE21 GLN A 284     -54.191 -18.375 -14.274  1.00 10.00      A   
ATOM   2690 HE22 GLN A 284     -52.852 -19.469 -14.357  1.00 10.00      A   
ATOM   2691  C   GLN A 284     -56.921 -19.590  -8.727  1.00 10.00      A   
ATOM   2692  O   GLN A 284     -58.136 -19.764  -8.612  1.00 10.00      A   
ATOM   2693  N   ARG A 285     -56.014 -20.166  -7.938  1.00 10.00      A   
ATOM   2694  HN  ARG A 285     -55.066 -19.950  -8.076  1.00 10.00      A   
ATOM   2695  CB  ARG A 285     -57.005 -20.402  -5.671  1.00 10.00      A   
ATOM   2696  CG  ARG A 285     -56.007 -20.020  -4.593  1.00 10.00      A   
ATOM   2697  CD  ARG A 285     -56.673 -19.912  -3.232  1.00 10.00      A   
ATOM   2698  NE  ARG A 285     -55.687 -19.854  -2.155  1.00 10.00      A   
ATOM   2699  HE  ARG A 285     -54.812 -19.459  -2.371  1.00 10.00      A   
ATOM   2700  CZ  ARG A 285     -55.902 -20.298  -0.916  1.00 10.00      A   
ATOM   2701  NH1 ARG A 285     -57.073 -20.836  -0.590  1.00 10.00      A   
ATOM   2702 HH11 ARG A 285     -57.831 -20.911  -1.302  1.00 10.00      A   
ATOM   2703 HH12 ARG A 285     -57.241 -21.184   0.382  1.00 10.00      A   
ATOM   2704  NH2 ARG A 285     -54.944 -20.208  -0.005  1.00 10.00      A   
ATOM   2705 HH21 ARG A 285     -55.109 -20.561   0.965  1.00 10.00      A   
ATOM   2706 HH22 ARG A 285     -54.025 -19.786  -0.249  1.00 10.00      A   
ATOM   2707  CA  ARG A 285     -56.370 -21.105  -6.876  1.00 10.00      A   
ATOM   2708  C   ARG A 285     -57.250 -22.240  -7.391  1.00 10.00      A   
ATOM   2709  O   ARG A 285     -56.779 -23.000  -8.263  1.00 10.00      A   
ATOM   2710  OXT ARG A 285     -58.403 -22.375  -6.921  1.00 10.00      A   
ATOM   2711  CB  PHE B   6      11.139  -3.321   2.178  1.00 10.00      B   
ATOM   2712  CG  PHE B   6      11.843  -4.453   1.475  1.00 10.00      B   
ATOM   2713  CD1 PHE B   6      13.125  -4.287   0.972  1.00 10.00      B   
ATOM   2714  CD2 PHE B   6      11.226  -5.684   1.327  1.00 10.00      B   
ATOM   2715  CE1 PHE B   6      13.775  -5.323   0.333  1.00 10.00      B   
ATOM   2716  CE2 PHE B   6      11.870  -6.725   0.688  1.00 10.00      B   
ATOM   2717  CZ  PHE B   6      13.146  -6.545   0.191  1.00 10.00      B   
ATOM   2718  C   PHE B   6      11.023  -1.897   0.099  1.00 10.00      B   
ATOM   2719  O   PHE B   6      12.105  -1.338   0.282  1.00 10.00      B   
ATOM   2720  N   PHE B   6       9.050  -3.229   0.825  1.00 10.00      B   
ATOM   2721  HT1 PHE B   6       8.591  -3.692   1.635  1.00 10.00      B   
ATOM   2722  HT2 PHE B   6       9.337  -3.959   0.144  1.00 10.00      B   
ATOM   2723  HT3 PHE B   6       8.363  -2.593   0.371  1.00 10.00      B   
ATOM   2724  CA  PHE B   6      10.234  -2.463   1.278  1.00 10.00      B   
ATOM   2725  N   GLY B   7      10.479  -2.037  -1.106  1.00 10.00      B   
ATOM   2726  HN  GLY B   7       9.614  -2.489  -1.202  1.00 10.00      B   
ATOM   2727  CA  GLY B   7      11.157  -1.539  -2.286  1.00 10.00      B   
ATOM   2728  C   GLY B   7      11.832  -2.659  -3.044  1.00 10.00      B   
ATOM   2729  O   GLY B   7      12.021  -3.753  -2.506  1.00 10.00      B   
ATOM   2730  N   ARG B   8      12.184  -2.405  -4.294  1.00 10.00      B   
ATOM   2731  HN  ARG B   8      11.993  -1.520  -4.680  1.00 10.00      B   
ATOM   2732  CA  ARG B   8      12.843  -3.414  -5.111  1.00 10.00      B   
ATOM   2733  CB  ARG B   8      12.580  -3.182  -6.601  1.00 10.00      B   
ATOM   2734  CG  ARG B   8      13.115  -4.284  -7.505  1.00 10.00      B   
ATOM   2735  CD  ARG B   8      12.536  -4.186  -8.907  1.00 10.00      B   
ATOM   2736  NE  ARG B   8      12.806  -2.892  -9.533  1.00 10.00      B   
ATOM   2737  HE  ARG B   8      13.657  -2.451  -9.310  1.00 10.00      B   
ATOM   2738  CZ  ARG B   8      11.977  -2.291 -10.387  1.00 10.00      B   
ATOM   2739  NH1 ARG B   8      10.823  -2.870 -10.716  1.00 10.00      B   
ATOM   2740 HH11 ARG B   8      10.565  -3.800 -10.309  1.00 10.00      B   
ATOM   2741 HH12 ARG B   8      10.172  -2.399 -11.382  1.00 10.00      B   
ATOM   2742  NH2 ARG B   8      12.302  -1.112 -10.912  1.00 10.00      B   
ATOM   2743 HH21 ARG B   8      11.657  -0.636 -11.580  1.00 10.00      B   
ATOM   2744 HH22 ARG B   8      13.207  -0.655 -10.658  1.00 10.00      B   
ATOM   2745  C   ARG B   8      14.340  -3.458  -4.816  1.00 10.00      B   
ATOM   2746  O   ARG B   8      15.161  -2.971  -5.594  1.00 10.00      B   
ATOM   2747  N   TYR B   9      14.683  -4.018  -3.669  1.00 10.00      B   
ATOM   2748  HN  TYR B   9      13.980  -4.362  -3.076  1.00 10.00      B   
ATOM   2749  CA  TYR B   9      16.073  -4.136  -3.261  1.00 10.00      B   
ATOM   2750  CB  TYR B   9      16.330  -3.331  -1.983  1.00 10.00      B   
ATOM   2751  CG  TYR B   9      16.250  -1.828  -2.164  1.00 10.00      B   
ATOM   2752  CD1 TYR B   9      17.329  -1.109  -2.664  1.00 10.00      B   
ATOM   2753  CD2 TYR B   9      15.096  -1.128  -1.831  1.00 10.00      B   
ATOM   2754  CE1 TYR B   9      17.262   0.264  -2.825  1.00 10.00      B   
ATOM   2755  CE2 TYR B   9      15.020   0.243  -1.991  1.00 10.00      B   
ATOM   2756  CZ  TYR B   9      16.106   0.935  -2.487  1.00 10.00      B   
ATOM   2757  OH  TYR B   9      16.034   2.303  -2.645  1.00 10.00      B   
ATOM   2758  HH  TYR B   9      15.542   2.685  -1.903  1.00 10.00      B   
ATOM   2759  C   TYR B   9      16.428  -5.600  -3.041  1.00 10.00      B   
ATOM   2760  O   TYR B   9      15.644  -6.348  -2.453  1.00 10.00      B   
ATOM   2761  N   LEU B  10      17.597  -5.999  -3.537  1.00 10.00      B   
ATOM   2762  HN  LEU B  10      18.155  -5.346  -4.004  1.00 10.00      B   
ATOM   2763  CA  LEU B  10      18.083  -7.371  -3.412  1.00 10.00      B   
ATOM   2764  CB  LEU B  10      18.184  -7.810  -1.940  1.00 10.00      B   
ATOM   2765  CG  LEU B  10      18.986  -9.088  -1.638  1.00 10.00      B   
ATOM   2766  CD1 LEU B  10      18.097 -10.323  -1.652  1.00 10.00      B   
ATOM   2767  CD2 LEU B  10      20.154  -9.246  -2.600  1.00 10.00      B   
ATOM   2768  C   LEU B  10      17.253  -8.357  -4.239  1.00 10.00      B   
ATOM   2769  O   LEU B  10      16.205  -8.832  -3.800  1.00 10.00      B   
ATOM   2770  N   PRO B  11      17.712  -8.668  -5.460  1.00 10.00      B   
ATOM   2771  CA  PRO B  11      17.028  -9.611  -6.341  1.00 10.00      B   
ATOM   2772  CB  PRO B  11      17.546  -9.211  -7.719  1.00 10.00      B   
ATOM   2773  CG  PRO B  11      18.931  -8.716  -7.466  1.00 10.00      B   
ATOM   2774  CD  PRO B  11      18.928  -8.112  -6.085  1.00 10.00      B   
ATOM   2775  C   PRO B  11      17.425 -11.053  -6.021  1.00 10.00      B   
ATOM   2776  O   PRO B  11      18.159 -11.307  -5.061  1.00 10.00      B   
ATOM   2777  N   LEU B  12      16.962 -11.990  -6.833  1.00 10.00      B   
ATOM   2778  HN  LEU B  12      16.415 -11.728  -7.608  1.00 10.00      B   
ATOM   2779  CA  LEU B  12      17.260 -13.399  -6.620  1.00 10.00      B   
ATOM   2780  CB  LEU B  12      15.983 -14.173  -6.271  1.00 10.00      B   
ATOM   2781  CG  LEU B  12      16.147 -15.672  -5.992  1.00 10.00      B   
ATOM   2782  CD1 LEU B  12      16.868 -15.901  -4.672  1.00 10.00      B   
ATOM   2783  CD2 LEU B  12      14.796 -16.375  -6.002  1.00 10.00      B   
ATOM   2784  C   LEU B  12      17.921 -14.010  -7.848  1.00 10.00      B   
ATOM   2785  O   LEU B  12      17.548 -13.708  -8.982  1.00 10.00      B   
ATOM   2786  N   ASP B  13      18.910 -14.860  -7.610  1.00 10.00      B   
ATOM   2787  HN  ASP B  13      19.164 -15.048  -6.682  1.00 10.00      B   
ATOM   2788  CA  ASP B  13      19.625 -15.535  -8.683  1.00 10.00      B   
ATOM   2789  CB  ASP B  13      20.820 -14.702  -9.152  1.00 10.00      B   
ATOM   2790  CG  ASP B  13      21.126 -14.916 -10.620  1.00 10.00      B   
ATOM   2791  OD1 ASP B  13      21.586 -16.023 -10.980  1.00 10.00      B   
ATOM   2792  OD2 ASP B  13      20.887 -13.984 -11.421  1.00 10.00      B   
ATOM   2793  C   ASP B  13      20.092 -16.902  -8.198  1.00 10.00      B   
ATOM   2794  O   ASP B  13      20.041 -17.188  -7.000  1.00 10.00      B   
ATOM   2795  N   SER B  14      20.537 -17.744  -9.117  1.00 10.00      B   
ATOM   2796  HN  SER B  14      20.561 -17.460 -10.059  1.00 10.00      B   
ATOM   2797  CA  SER B  14      21.000 -19.078  -8.761  1.00 10.00      B   
ATOM   2798  CB  SER B  14      20.028 -20.137  -9.281  1.00 10.00      B   
ATOM   2799  OG  SER B  14      18.952 -19.539  -9.988  1.00 10.00      B   
ATOM   2800  HG  SER B  14      18.611 -18.787  -9.481  1.00 10.00      B   
ATOM   2801  C   SER B  14      22.412 -19.350  -9.280  1.00 10.00      B   
ATOM   2802  O   SER B  14      23.054 -20.322  -8.876  1.00 10.00      B   
ATOM   2803  N   VAL B  15      22.897 -18.482 -10.161  1.00 10.00      B   
ATOM   2804  HN  VAL B  15      22.352 -17.705 -10.424  1.00 10.00      B   
ATOM   2805  CA  VAL B  15      24.232 -18.637 -10.734  1.00 10.00      B   
ATOM   2806  CB  VAL B  15      24.240 -18.370 -12.257  1.00 10.00      B   
ATOM   2807  CG1 VAL B  15      25.346 -19.165 -12.936  1.00 10.00      B   
ATOM   2808  CG2 VAL B  15      22.891 -18.704 -12.876  1.00 10.00      B   
ATOM   2809  C   VAL B  15      25.205 -17.684 -10.040  1.00 10.00      B   
ATOM   2810  O   VAL B  15      26.197 -17.234 -10.615  1.00 10.00      B   
ATOM   2811  N   VAL B  16      24.909 -17.395  -8.784  1.00 10.00      B   
ATOM   2812  HN  VAL B  16      24.123 -17.812  -8.376  1.00 10.00      B   
ATOM   2813  CA  VAL B  16      25.721 -16.496  -7.983  1.00 10.00      B   
ATOM   2814  CB  VAL B  16      24.880 -15.271  -7.538  1.00 10.00      B   
ATOM   2815  CG1 VAL B  16      23.662 -15.699  -6.734  1.00 10.00      B   
ATOM   2816  CG2 VAL B  16      25.714 -14.252  -6.774  1.00 10.00      B   
ATOM   2817  C   VAL B  16      26.275 -17.237  -6.763  1.00 10.00      B   
ATOM   2818  O   VAL B  16      25.716 -18.251  -6.338  1.00 10.00      B   
ATOM   2819  N   HIS B  17      27.385 -16.749  -6.223  1.00 10.00      B   
ATOM   2820  HN  HIS B  17      27.802 -15.957  -6.624  1.00 10.00      B   
ATOM   2821  CA  HIS B  17      28.000 -17.354  -5.050  1.00 10.00      B   
ATOM   2822  CB  HIS B  17      29.491 -17.618  -5.286  1.00 10.00      B   
ATOM   2823  CG  HIS B  17      29.781 -18.605  -6.378  1.00 10.00      B   
ATOM   2824  ND1 HIS B  17      29.274 -19.888  -6.395  1.00 10.00      B   
ATOM   2825  HD1 HIS B  17      28.677 -20.280  -5.718  1.00 10.00      B   
ATOM   2826  CD2 HIS B  17      30.534 -18.489  -7.496  1.00 10.00      B   
ATOM   2827  CE1 HIS B  17      29.705 -20.515  -7.474  1.00 10.00      B   
ATOM   2828  NE2 HIS B  17      30.468 -19.688  -8.156  1.00 10.00      B   
ATOM   2829  HE2 HIS B  17      30.917 -19.897  -9.006  1.00 10.00      B   
ATOM   2830  C   HIS B  17      27.812 -16.449  -3.835  1.00 10.00      B   
ATOM   2831  O   HIS B  17      28.762 -16.171  -3.095  1.00 10.00      B   
ATOM   2832  N   ARG B  18      26.576 -16.004  -3.627  1.00 10.00      B   
ATOM   2833  HN  ARG B  18      25.855 -16.303  -4.222  1.00 10.00      B   
ATOM   2834  CA  ARG B  18      26.252 -15.114  -2.516  1.00 10.00      B   
ATOM   2835  CB  ARG B  18      25.038 -14.226  -2.839  1.00 10.00      B   
ATOM   2836  CG  ARG B  18      23.768 -14.979  -3.217  1.00 10.00      B   
ATOM   2837  CD  ARG B  18      22.544 -14.075  -3.174  1.00 10.00      B   
ATOM   2838  NE  ARG B  18      22.340 -13.351  -4.431  1.00 10.00      B   
ATOM   2839  HE  ARG B  18      23.082 -13.349  -5.074  1.00 10.00      B   
ATOM   2840  CZ  ARG B  18      21.216 -12.707  -4.742  1.00 10.00      B   
ATOM   2841  NH1 ARG B  18      20.200 -12.688  -3.892  1.00 10.00      B   
ATOM   2842 HH11 ARG B  18      19.317 -12.182  -4.139  1.00 10.00      B   
ATOM   2843 HH12 ARG B  18      20.274 -13.178  -2.972  1.00 10.00      B   
ATOM   2844  NH2 ARG B  18      21.101 -12.089  -5.909  1.00 10.00      B   
ATOM   2845 HH21 ARG B  18      20.221 -11.585  -6.152  1.00 10.00      B   
ATOM   2846 HH22 ARG B  18      21.892 -12.102  -6.590  1.00 10.00      B   
ATOM   2847  C   ARG B  18      26.040 -15.882  -1.212  1.00 10.00      B   
ATOM   2848  O   ARG B  18      24.930 -15.948  -0.679  1.00 10.00      B   
ATOM   2849  N   LEU B  19      27.110 -16.457  -0.694  1.00 10.00      B   
ATOM   2850  HN  LEU B  19      27.973 -16.362  -1.153  1.00 10.00      B   
ATOM   2851  CA  LEU B  19      27.039 -17.216   0.545  1.00 10.00      B   
ATOM   2852  CB  LEU B  19      27.226 -18.710   0.282  1.00 10.00      B   
ATOM   2853  CG  LEU B  19      26.065 -19.406  -0.434  1.00 10.00      B   
ATOM   2854  CD1 LEU B  19      26.471 -20.796  -0.891  1.00 10.00      B   
ATOM   2855  CD2 LEU B  19      24.840 -19.474   0.469  1.00 10.00      B   
ATOM   2856  C   LEU B  19      28.048 -16.710   1.565  1.00 10.00      B   
ATOM   2857  O   LEU B  19      29.019 -16.039   1.203  1.00 10.00      B   
ATOM   2858  N   ASP B  20      27.801 -17.041   2.833  1.00 10.00      B   
ATOM   2859  HN  ASP B  20      27.011 -17.584   3.027  1.00 10.00      B   
ATOM   2860  CA  ASP B  20      28.657 -16.628   3.953  1.00 10.00      B   
ATOM   2861  CB  ASP B  20      30.048 -17.269   3.906  1.00 10.00      B   
ATOM   2862  CG  ASP B  20      30.055 -18.695   4.433  1.00 10.00      B   
ATOM   2863  OD1 ASP B  20      29.319 -18.979   5.399  1.00 10.00      B   
ATOM   2864  OD2 ASP B  20      30.803 -19.541   3.884  1.00 10.00      B   
ATOM   2865  C   ASP B  20      28.725 -15.105   4.092  1.00 10.00      B   
ATOM   2866  O   ASP B  20      29.738 -14.476   3.779  1.00 10.00      B   
ATOM   2867  N   PRO B  21      27.626 -14.499   4.576  1.00 10.00      B   
ATOM   2868  CA  PRO B  21      27.505 -13.041   4.756  1.00 10.00      B   
ATOM   2869  CB  PRO B  21      26.116 -12.872   5.380  1.00 10.00      B   
ATOM   2870  CG  PRO B  21      25.375 -14.098   4.984  1.00 10.00      B   
ATOM   2871  CD  PRO B  21      26.391 -15.196   4.978  1.00 10.00      B   
ATOM   2872  C   PRO B  21      28.564 -12.439   5.676  1.00 10.00      B   
ATOM   2873  O   PRO B  21      28.930 -11.270   5.522  1.00 10.00      B   
ATOM   2874  N   ARG B  22      29.041 -13.233   6.635  1.00 10.00      B   
ATOM   2875  HN  ARG B  22      28.697 -14.151   6.705  1.00 10.00      B   
ATOM   2876  CA  ARG B  22      30.054 -12.777   7.586  1.00 10.00      B   
ATOM   2877  CB  ARG B  22      30.457 -13.912   8.536  1.00 10.00      B   
ATOM   2878  CG  ARG B  22      31.576 -13.550   9.506  1.00 10.00      B   
ATOM   2879  CD  ARG B  22      31.066 -12.722  10.677  1.00 10.00      B   
ATOM   2880  NE  ARG B  22      30.337 -13.540  11.651  1.00 10.00      B   
ATOM   2881  HE  ARG B  22      29.482 -13.931  11.357  1.00 10.00      B   
ATOM   2882  CZ  ARG B  22      30.763 -13.783  12.896  1.00 10.00      B   
ATOM   2883  NH1 ARG B  22      31.916 -13.279  13.325  1.00 10.00      B   
ATOM   2884 HH11 ARG B  22      32.500 -12.685  12.696  1.00 10.00      B   
ATOM   2885 HH12 ARG B  22      32.246 -13.474  14.297  1.00 10.00      B   
ATOM   2886  NH2 ARG B  22      30.037 -14.537  13.714  1.00 10.00      B   
ATOM   2887 HH21 ARG B  22      30.374 -14.731  14.686  1.00 10.00      B   
ATOM   2888 HH22 ARG B  22      29.129 -14.943  13.396  1.00 10.00      B   
ATOM   2889  C   ARG B  22      31.287 -12.240   6.869  1.00 10.00      B   
ATOM   2890  O   ARG B  22      31.757 -11.140   7.159  1.00 10.00      B   
ATOM   2891  N   ALA B  23      31.796 -13.019   5.926  1.00 10.00      B   
ATOM   2892  HN  ALA B  23      31.366 -13.879   5.733  1.00 10.00      B   
ATOM   2893  CA  ALA B  23      32.977 -12.633   5.172  1.00 10.00      B   
ATOM   2894  CB  ALA B  23      33.515 -13.822   4.389  1.00 10.00      B   
ATOM   2895  C   ALA B  23      32.685 -11.469   4.233  1.00 10.00      B   
ATOM   2896  O   ALA B  23      33.503 -10.561   4.088  1.00 10.00      B   
ATOM   2897  N   LYS B  24      31.507 -11.493   3.620  1.00 10.00      B   
ATOM   2898  HN  LYS B  24      30.887 -12.227   3.814  1.00 10.00      B   
ATOM   2899  CA  LYS B  24      31.102 -10.461   2.668  1.00 10.00      B   
ATOM   2900  CB  LYS B  24      29.686 -10.722   2.154  1.00 10.00      B   
ATOM   2901  CG  LYS B  24      29.492 -12.097   1.540  1.00 10.00      B   
ATOM   2902  CD  LYS B  24      28.266 -12.130   0.645  1.00 10.00      B   
ATOM   2903  CE  LYS B  24      26.999 -11.801   1.416  1.00 10.00      B   
ATOM   2904  NZ  LYS B  24      25.865 -11.476   0.511  1.00 10.00      B   
ATOM   2905  HZ1 LYS B  24      25.002 -11.971   0.822  1.00 10.00      B   
ATOM   2906  HZ2 LYS B  24      26.085 -11.765  -0.464  1.00 10.00      B   
ATOM   2907  HZ3 LYS B  24      25.684 -10.451   0.522  1.00 10.00      B   
ATOM   2908  C   LYS B  24      31.198  -9.052   3.245  1.00 10.00      B   
ATOM   2909  O   LYS B  24      31.750  -8.153   2.606  1.00 10.00      B   
ATOM   2910  N   LEU B  25      30.672  -8.863   4.449  1.00 10.00      B   
ATOM   2911  HN  LEU B  25      30.256  -9.622   4.918  1.00 10.00      B   
ATOM   2912  CA  LEU B  25      30.697  -7.550   5.089  1.00 10.00      B   
ATOM   2913  CB  LEU B  25      29.783  -7.518   6.315  1.00 10.00      B   
ATOM   2914  CG  LEU B  25      28.281  -7.474   6.030  1.00 10.00      B   
ATOM   2915  CD1 LEU B  25      27.489  -7.613   7.318  1.00 10.00      B   
ATOM   2916  CD2 LEU B  25      27.908  -6.186   5.310  1.00 10.00      B   
ATOM   2917  C   LEU B  25      32.114  -7.127   5.465  1.00 10.00      B   
ATOM   2918  O   LEU B  25      32.428  -5.934   5.488  1.00 10.00      B   
ATOM   2919  N   MET B  26      32.964  -8.107   5.752  1.00 10.00      B   
ATOM   2920  HN  MET B  26      32.652  -9.035   5.713  1.00 10.00      B   
ATOM   2921  CA  MET B  26      34.347  -7.838   6.120  1.00 10.00      B   
ATOM   2922  CB  MET B  26      34.962  -9.052   6.824  1.00 10.00      B   
ATOM   2923  CG  MET B  26      36.267  -8.757   7.552  1.00 10.00      B   
ATOM   2924  SD  MET B  26      36.052  -7.638   8.953  1.00 10.00      B   
ATOM   2925  CE  MET B  26      37.748  -7.440   9.498  1.00 10.00      B   
ATOM   2926  C   MET B  26      35.163  -7.474   4.882  1.00 10.00      B   
ATOM   2927  O   MET B  26      36.035  -6.607   4.928  1.00 10.00      B   
ATOM   2928  N   LEU B  27      34.856  -8.133   3.770  1.00 10.00      B   
ATOM   2929  HN  LEU B  27      34.144  -8.810   3.798  1.00 10.00      B   
ATOM   2930  CA  LEU B  27      35.550  -7.888   2.512  1.00 10.00      B   
ATOM   2931  CB  LEU B  27      35.024  -8.809   1.407  1.00 10.00      B   
ATOM   2932  CG  LEU B  27      35.159 -10.315   1.643  1.00 10.00      B   
ATOM   2933  CD1 LEU B  27      34.551 -11.095   0.489  1.00 10.00      B   
ATOM   2934  CD2 LEU B  27      36.613 -10.704   1.842  1.00 10.00      B   
ATOM   2935  C   LEU B  27      35.403  -6.434   2.087  1.00 10.00      B   
ATOM   2936  O   LEU B  27      36.391  -5.760   1.808  1.00 10.00      B   
ATOM   2937  N   SER B  28      34.168  -5.953   2.059  1.00 10.00      B   
ATOM   2938  HN  SER B  28      33.418  -6.541   2.296  1.00 10.00      B   
ATOM   2939  CA  SER B  28      33.889  -4.580   1.671  1.00 10.00      B   
ATOM   2940  CB  SER B  28      32.380  -4.383   1.545  1.00 10.00      B   
ATOM   2941  OG  SER B  28      31.792  -5.491   0.881  1.00 10.00      B   
ATOM   2942  HG  SER B  28      31.571  -5.240  -0.022  1.00 10.00      B   
ATOM   2943  C   SER B  28      34.486  -3.588   2.669  1.00 10.00      B   
ATOM   2944  O   SER B  28      34.961  -2.519   2.283  1.00 10.00      B   
ATOM   2945  N   PHE B  29      34.478  -3.962   3.945  1.00 10.00      B   
ATOM   2946  HN  PHE B  29      34.096  -4.835   4.181  1.00 10.00      B   
ATOM   2947  CA  PHE B  29      35.014  -3.118   5.006  1.00 10.00      B   
ATOM   2948  CB  PHE B  29      34.730  -3.759   6.370  1.00 10.00      B   
ATOM   2949  CG  PHE B  29      35.159  -2.934   7.551  1.00 10.00      B   
ATOM   2950  CD1 PHE B  29      34.456  -1.799   7.913  1.00 10.00      B   
ATOM   2951  CD2 PHE B  29      36.258  -3.302   8.304  1.00 10.00      B   
ATOM   2952  CE1 PHE B  29      34.842  -1.045   9.005  1.00 10.00      B   
ATOM   2953  CE2 PHE B  29      36.651  -2.552   9.397  1.00 10.00      B   
ATOM   2954  CZ  PHE B  29      35.941  -1.421   9.748  1.00 10.00      B   
ATOM   2955  C   PHE B  29      36.514  -2.892   4.824  1.00 10.00      B   
ATOM   2956  O   PHE B  29      37.008  -1.769   4.946  1.00 10.00      B   
ATOM   2957  N   CYS B  30      37.236  -3.964   4.527  1.00 10.00      B   
ATOM   2958  HN  CYS B  30      36.791  -4.838   4.453  1.00 10.00      B   
ATOM   2959  CA  CYS B  30      38.677  -3.879   4.332  1.00 10.00      B   
ATOM   2960  CB  CYS B  30      39.333  -5.239   4.570  1.00 10.00      B   
ATOM   2961  SG  CYS B  30      39.005  -5.940   6.204  1.00 10.00      B   
ATOM   2962  HG  CYS B  30      39.504  -5.108   7.114  1.00 10.00      B   
ATOM   2963  C   CYS B  30      39.026  -3.356   2.942  1.00 10.00      B   
ATOM   2964  O   CYS B  30      40.087  -2.768   2.744  1.00 10.00      B   
ATOM   2965  N   TYR B  31      38.125  -3.567   1.988  1.00 10.00      B   
ATOM   2966  HN  TYR B  31      37.300  -4.047   2.214  1.00 10.00      B   
ATOM   2967  CA  TYR B  31      38.331  -3.123   0.608  1.00 10.00      B   
ATOM   2968  CB  TYR B  31      37.103  -3.465  -0.247  1.00 10.00      B   
ATOM   2969  CG  TYR B  31      37.223  -3.097  -1.711  1.00 10.00      B   
ATOM   2970  CD1 TYR B  31      37.919  -3.911  -2.595  1.00 10.00      B   
ATOM   2971  CD2 TYR B  31      36.637  -1.941  -2.208  1.00 10.00      B   
ATOM   2972  CE1 TYR B  31      38.029  -3.586  -3.934  1.00 10.00      B   
ATOM   2973  CE2 TYR B  31      36.742  -1.607  -3.543  1.00 10.00      B   
ATOM   2974  CZ  TYR B  31      37.439  -2.433  -4.402  1.00 10.00      B   
ATOM   2975  OH  TYR B  31      37.540  -2.099  -5.733  1.00 10.00      B   
ATOM   2976  HH  TYR B  31      37.476  -2.900  -6.275  1.00 10.00      B   
ATOM   2977  C   TYR B  31      38.624  -1.625   0.542  1.00 10.00      B   
ATOM   2978  O   TYR B  31      39.395  -1.171  -0.302  1.00 10.00      B   
ATOM   2979  N   ILE B  32      38.015  -0.873   1.451  1.00 10.00      B   
ATOM   2980  HN  ILE B  32      37.430  -1.306   2.110  1.00 10.00      B   
ATOM   2981  CA  ILE B  32      38.192   0.575   1.505  1.00 10.00      B   
ATOM   2982  CB  ILE B  32      37.350   1.203   2.636  1.00 10.00      B   
ATOM   2983  CG1 ILE B  32      35.890   0.752   2.533  1.00 10.00      B   
ATOM   2984  CG2 ILE B  32      37.442   2.722   2.592  1.00 10.00      B   
ATOM   2985  CD1 ILE B  32      35.045   1.141   3.727  1.00 10.00      B   
ATOM   2986  C   ILE B  32      39.662   0.955   1.707  1.00 10.00      B   
ATOM   2987  O   ILE B  32      40.203   1.786   0.977  1.00 10.00      B   
ATOM   2988  N   ILE B  33      40.313   0.326   2.684  1.00 10.00      B   
ATOM   2989  HN  ILE B  33      39.844  -0.352   3.216  1.00 10.00      B   
ATOM   2990  CA  ILE B  33      41.714   0.622   2.980  1.00 10.00      B   
ATOM   2991  CB  ILE B  33      42.164   0.074   4.358  1.00 10.00      B   
ATOM   2992  CG1 ILE B  33      43.446   0.774   4.825  1.00 10.00      B   
ATOM   2993  CG2 ILE B  33      42.355  -1.436   4.325  1.00 10.00      B   
ATOM   2994  CD1 ILE B  33      43.878   0.400   6.227  1.00 10.00      B   
ATOM   2995  C   ILE B  33      42.654   0.150   1.867  1.00 10.00      B   
ATOM   2996  O   ILE B  33      43.700   0.754   1.634  1.00 10.00      B   
ATOM   2997  N   VAL B  34      42.262  -0.909   1.164  1.00 10.00      B   
ATOM   2998  HN  VAL B  34      41.407  -1.337   1.382  1.00 10.00      B   
ATOM   2999  CA  VAL B  34      43.073  -1.449   0.076  1.00 10.00      B   
ATOM   3000  CB  VAL B  34      42.483  -2.770  -0.476  1.00 10.00      B   
ATOM   3001  CG1 VAL B  34      43.400  -3.385  -1.523  1.00 10.00      B   
ATOM   3002  CG2 VAL B  34      42.231  -3.758   0.653  1.00 10.00      B   
ATOM   3003  C   VAL B  34      43.197  -0.422  -1.050  1.00 10.00      B   
ATOM   3004  O   VAL B  34      44.233  -0.322  -1.711  1.00 10.00      B   
ATOM   3005  N   VAL B  35      42.143   0.365  -1.232  1.00 10.00      B   
ATOM   3006  HN  VAL B  35      41.356   0.246  -0.657  1.00 10.00      B   
ATOM   3007  CA  VAL B  35      42.112   1.392  -2.264  1.00 10.00      B   
ATOM   3008  CB  VAL B  35      40.726   2.068  -2.327  1.00 10.00      B   
ATOM   3009  CG1 VAL B  35      40.726   3.220  -3.320  1.00 10.00      B   
ATOM   3010  CG2 VAL B  35      39.655   1.052  -2.691  1.00 10.00      B   
ATOM   3011  C   VAL B  35      43.185   2.454  -2.025  1.00 10.00      B   
ATOM   3012  O   VAL B  35      43.877   2.874  -2.955  1.00 10.00      B   
ATOM   3013  N   PHE B  36      43.336   2.864  -0.774  1.00 10.00      B   
ATOM   3014  HN  PHE B  36      42.772   2.472  -0.073  1.00 10.00      B   
ATOM   3015  CA  PHE B  36      44.314   3.886  -0.413  1.00 10.00      B   
ATOM   3016  CB  PHE B  36      43.848   4.671   0.815  1.00 10.00      B   
ATOM   3017  CG  PHE B  36      42.560   5.414   0.607  1.00 10.00      B   
ATOM   3018  CD1 PHE B  36      41.392   4.985   1.215  1.00 10.00      B   
ATOM   3019  CD2 PHE B  36      42.517   6.539  -0.200  1.00 10.00      B   
ATOM   3020  CE1 PHE B  36      40.204   5.664   1.023  1.00 10.00      B   
ATOM   3021  CE2 PHE B  36      41.333   7.224  -0.396  1.00 10.00      B   
ATOM   3022  CZ  PHE B  36      40.174   6.786   0.216  1.00 10.00      B   
ATOM   3023  C   PHE B  36      45.704   3.297  -0.172  1.00 10.00      B   
ATOM   3024  O   PHE B  36      46.702   4.021  -0.151  1.00 10.00      B   
ATOM   3025  N   LEU B  37      45.766   1.986   0.018  1.00 10.00      B   
ATOM   3026  HN  LEU B  37      44.937   1.462   0.009  1.00 10.00      B   
ATOM   3027  CA  LEU B  37      47.034   1.308   0.256  1.00 10.00      B   
ATOM   3028  CB  LEU B  37      46.792  -0.061   0.894  1.00 10.00      B   
ATOM   3029  CG  LEU B  37      48.036  -0.821   1.356  1.00 10.00      B   
ATOM   3030  CD1 LEU B  37      48.693  -0.105   2.525  1.00 10.00      B   
ATOM   3031  CD2 LEU B  37      47.686  -2.254   1.728  1.00 10.00      B   
ATOM   3032  C   LEU B  37      47.816   1.150  -1.045  1.00 10.00      B   
ATOM   3033  O   LEU B  37      49.046   1.235  -1.059  1.00 10.00      B   
ATOM   3034  N   ALA B  38      47.089   0.919  -2.131  1.00 10.00      B   
ATOM   3035  HN  ALA B  38      46.113   0.857  -2.048  1.00 10.00      B   
ATOM   3036  CA  ALA B  38      47.696   0.749  -3.443  1.00 10.00      B   
ATOM   3037  CB  ALA B  38      46.816  -0.131  -4.313  1.00 10.00      B   
ATOM   3038  C   ALA B  38      47.921   2.098  -4.118  1.00 10.00      B   
ATOM   3039  O   ALA B  38      46.969   2.788  -4.491  1.00 10.00      B   
ATOM   3040  N   ASN B  39      49.179   2.469  -4.279  1.00 10.00      B   
ATOM   3041  HN  ASN B  39      49.896   1.873  -3.969  1.00 10.00      B   
ATOM   3042  CA  ASN B  39      49.525   3.739  -4.907  1.00 10.00      B   
ATOM   3043  CB  ASN B  39      50.292   4.645  -3.940  1.00 10.00      B   
ATOM   3044  CG  ASN B  39      49.371   5.388  -2.993  1.00 10.00      B   
ATOM   3045  OD1 ASN B  39      48.222   5.672  -3.326  1.00 10.00      B   
ATOM   3046  ND2 ASN B  39      49.870   5.711  -1.809  1.00 10.00      B   
ATOM   3047 HD21 ASN B  39      50.798   5.458  -1.613  1.00 10.00      B   
ATOM   3048 HD22 ASN B  39      49.293   6.195  -1.178  1.00 10.00      B   
ATOM   3049  C   ASN B  39      50.309   3.543  -6.197  1.00 10.00      B   
ATOM   3050  O   ASN B  39      50.530   4.492  -6.950  1.00 10.00      B   
ATOM   3051  N   ASN B  40      50.718   2.312  -6.462  1.00 10.00      B   
ATOM   3052  HN  ASN B  40      50.503   1.583  -5.835  1.00 10.00      B   
ATOM   3053  CA  ASN B  40      51.473   2.011  -7.672  1.00 10.00      B   
ATOM   3054  CB  ASN B  40      52.387   0.801  -7.450  1.00 10.00      B   
ATOM   3055  CG  ASN B  40      53.372   0.585  -8.583  1.00 10.00      B   
ATOM   3056  OD1 ASN B  40      53.058  -0.068  -9.573  1.00 10.00      B   
ATOM   3057  ND2 ASN B  40      54.570   1.129  -8.444  1.00 10.00      B   
ATOM   3058 HD21 ASN B  40      54.757   1.641  -7.628  1.00 10.00      B   
ATOM   3059 HD22 ASN B  40      55.226   0.994  -9.162  1.00 10.00      B   
ATOM   3060  C   ASN B  40      50.519   1.760  -8.840  1.00 10.00      B   
ATOM   3061  O   ASN B  40      49.377   1.339  -8.639  1.00 10.00      B   
ATOM   3062  N   ILE B  41      50.979   2.034 -10.056  1.00 10.00      B   
ATOM   3063  HN  ILE B  41      51.889   2.386 -10.153  1.00 10.00      B   
ATOM   3064  CA  ILE B  41      50.160   1.842 -11.251  1.00 10.00      B   
ATOM   3065  CB  ILE B  41      50.743   2.553 -12.492  1.00 10.00      B   
ATOM   3066  CG1 ILE B  41      52.198   2.140 -12.739  1.00 10.00      B   
ATOM   3067  CG2 ILE B  41      50.627   4.063 -12.336  1.00 10.00      B   
ATOM   3068  CD1 ILE B  41      52.779   2.691 -14.026  1.00 10.00      B   
ATOM   3069  C   ILE B  41      49.897   0.367 -11.556  1.00 10.00      B   
ATOM   3070  O   ILE B  41      48.894   0.027 -12.181  1.00 10.00      B   
ATOM   3071  N   TRP B  42      50.788  -0.509 -11.107  1.00 10.00      B   
ATOM   3072  HN  TRP B  42      51.573  -0.188 -10.606  1.00 10.00      B   
ATOM   3073  CA  TRP B  42      50.626  -1.938 -11.338  1.00 10.00      B   
ATOM   3074  CB  TRP B  42      51.950  -2.682 -11.154  1.00 10.00      B   
ATOM   3075  CG  TRP B  42      52.889  -2.504 -12.307  1.00 10.00      B   
ATOM   3076  CD1 TRP B  42      53.973  -1.681 -12.361  1.00 10.00      B   
ATOM   3077  CD2 TRP B  42      52.820  -3.164 -13.576  1.00 10.00      B   
ATOM   3078  NE1 TRP B  42      54.581  -1.782 -13.588  1.00 10.00      B   
ATOM   3079  HE1 TRP B  42      55.382  -1.286 -13.869  1.00 10.00      B   
ATOM   3080  CE2 TRP B  42      53.895  -2.688 -14.350  1.00 10.00      B   
ATOM   3081  CE3 TRP B  42      51.955  -4.110 -14.131  1.00 10.00      B   
ATOM   3082  CZ2 TRP B  42      54.127  -3.126 -15.650  1.00 10.00      B   
ATOM   3083  CZ3 TRP B  42      52.187  -4.544 -15.421  1.00 10.00      B   
ATOM   3084  CH2 TRP B  42      53.264  -4.052 -16.166  1.00 10.00      B   
ATOM   3085  C   TRP B  42      49.556  -2.512 -10.421  1.00 10.00      B   
ATOM   3086  O   TRP B  42      48.939  -3.531 -10.727  1.00 10.00      B   
ATOM   3087  N   SER B  43      49.321  -1.835  -9.306  1.00 10.00      B   
ATOM   3088  HN  SER B  43      49.838  -1.023  -9.120  1.00 10.00      B   
ATOM   3089  CA  SER B  43      48.321  -2.270  -8.343  1.00 10.00      B   
ATOM   3090  CB  SER B  43      48.443  -1.450  -7.062  1.00 10.00      B   
ATOM   3091  OG  SER B  43      49.806  -1.286  -6.706  1.00 10.00      B   
ATOM   3092  HG  SER B  43      50.216  -2.156  -6.612  1.00 10.00      B   
ATOM   3093  C   SER B  43      46.916  -2.150  -8.926  1.00 10.00      B   
ATOM   3094  O   SER B  43      45.999  -2.866  -8.518  1.00 10.00      B   
ATOM   3095  N   TYR B  44      46.762  -1.256  -9.900  1.00 10.00      B   
ATOM   3096  HN  TYR B  44      47.536  -0.727 -10.188  1.00 10.00      B   
ATOM   3097  CA  TYR B  44      45.476  -1.047 -10.554  1.00 10.00      B   
ATOM   3098  CB  TYR B  44      45.571   0.070 -11.596  1.00 10.00      B   
ATOM   3099  CG  TYR B  44      45.567   1.467 -11.020  1.00 10.00      B   
ATOM   3100  CD1 TYR B  44      46.729   2.225 -10.975  1.00 10.00      B   
ATOM   3101  CD2 TYR B  44      44.397   2.031 -10.529  1.00 10.00      B   
ATOM   3102  CE1 TYR B  44      46.726   3.505 -10.461  1.00 10.00      B   
ATOM   3103  CE2 TYR B  44      44.385   3.311 -10.010  1.00 10.00      B   
ATOM   3104  CZ  TYR B  44      45.551   4.043  -9.978  1.00 10.00      B   
ATOM   3105  OH  TYR B  44      45.543   5.321  -9.467  1.00 10.00      B   
ATOM   3106  HH  TYR B  44      46.157   5.868  -9.970  1.00 10.00      B   
ATOM   3107  C   TYR B  44      45.000  -2.335 -11.218  1.00 10.00      B   
ATOM   3108  O   TYR B  44      43.807  -2.643 -11.217  1.00 10.00      B   
ATOM   3109  N   ALA B  45      45.945  -3.089 -11.771  1.00 10.00      B   
ATOM   3110  HN  ALA B  45      46.877  -2.788 -11.733  1.00 10.00      B   
ATOM   3111  CA  ALA B  45      45.634  -4.347 -12.434  1.00 10.00      B   
ATOM   3112  CB  ALA B  45      46.896  -4.967 -13.014  1.00 10.00      B   
ATOM   3113  C   ALA B  45      44.970  -5.313 -11.462  1.00 10.00      B   
ATOM   3114  O   ALA B  45      43.948  -5.919 -11.776  1.00 10.00      B   
ATOM   3115  N   ILE B  46      45.543  -5.427 -10.271  1.00 10.00      B   
ATOM   3116  HN  ILE B  46      46.338  -4.890 -10.072  1.00 10.00      B   
ATOM   3117  CA  ILE B  46      45.017  -6.316  -9.244  1.00 10.00      B   
ATOM   3118  CB  ILE B  46      45.978  -6.406  -8.040  1.00 10.00      B   
ATOM   3119  CG1 ILE B  46      47.393  -6.769  -8.510  1.00 10.00      B   
ATOM   3120  CG2 ILE B  46      45.478  -7.419  -7.017  1.00 10.00      B   
ATOM   3121  CD1 ILE B  46      47.481  -8.098  -9.235  1.00 10.00      B   
ATOM   3122  C   ILE B  46      43.654  -5.827  -8.766  1.00 10.00      B   
ATOM   3123  O   ILE B  46      42.709  -6.611  -8.644  1.00 10.00      B   
ATOM   3124  N   LEU B  47      43.566  -4.524  -8.511  1.00 10.00      B   
ATOM   3125  HN  LEU B  47      44.368  -3.963  -8.628  1.00 10.00      B   
ATOM   3126  CA  LEU B  47      42.331  -3.899  -8.050  1.00 10.00      B   
ATOM   3127  CB  LEU B  47      42.539  -2.388  -7.907  1.00 10.00      B   
ATOM   3128  CG  LEU B  47      41.304  -1.556  -7.554  1.00 10.00      B   
ATOM   3129  CD1 LEU B  47      40.918  -1.752  -6.098  1.00 10.00      B   
ATOM   3130  CD2 LEU B  47      41.548  -0.087  -7.851  1.00 10.00      B   
ATOM   3131  C   LEU B  47      41.183  -4.176  -9.018  1.00 10.00      B   
ATOM   3132  O   LEU B  47      40.111  -4.645  -8.618  1.00 10.00      B   
ATOM   3133  N   ILE B  48      41.420  -3.901 -10.296  1.00 10.00      B   
ATOM   3134  HN  ILE B  48      42.300  -3.542 -10.553  1.00 10.00      B   
ATOM   3135  CA  ILE B  48      40.414  -4.111 -11.328  1.00 10.00      B   
ATOM   3136  CB  ILE B  48      40.867  -3.533 -12.688  1.00 10.00      B   
ATOM   3137  CG1 ILE B  48      41.061  -2.015 -12.583  1.00 10.00      B   
ATOM   3138  CG2 ILE B  48      39.869  -3.869 -13.789  1.00 10.00      B   
ATOM   3139  CD1 ILE B  48      41.724  -1.396 -13.796  1.00 10.00      B   
ATOM   3140  C   ILE B  48      40.078  -5.595 -11.477  1.00 10.00      B   
ATOM   3141  O   ILE B  48      38.907  -5.973 -11.484  1.00 10.00      B   
ATOM   3142  N   ALA B  49      41.109  -6.433 -11.562  1.00 10.00      B   
ATOM   3143  HN  ALA B  49      42.024  -6.075 -11.511  1.00 10.00      B   
ATOM   3144  CA  ALA B  49      40.920  -7.873 -11.725  1.00 10.00      B   
ATOM   3145  CB  ALA B  49      42.260  -8.582 -11.825  1.00 10.00      B   
ATOM   3146  C   ALA B  49      40.078  -8.472 -10.604  1.00 10.00      B   
ATOM   3147  O   ALA B  49      39.190  -9.288 -10.853  1.00 10.00      B   
ATOM   3148  N   PHE B  50      40.350  -8.062  -9.372  1.00 10.00      B   
ATOM   3149  HN  PHE B  50      41.071  -7.405  -9.228  1.00 10.00      B   
ATOM   3150  CA  PHE B  50      39.610  -8.573  -8.229  1.00 10.00      B   
ATOM   3151  CB  PHE B  50      40.300  -8.209  -6.914  1.00 10.00      B   
ATOM   3152  CG  PHE B  50      39.877  -9.074  -5.760  1.00 10.00      B   
ATOM   3153  CD1 PHE B  50      40.376 -10.358  -5.625  1.00 10.00      B   
ATOM   3154  CD2 PHE B  50      38.978  -8.607  -4.816  1.00 10.00      B   
ATOM   3155  CE1 PHE B  50      39.989 -11.161  -4.571  1.00 10.00      B   
ATOM   3156  CE2 PHE B  50      38.587  -9.405  -3.759  1.00 10.00      B   
ATOM   3157  CZ  PHE B  50      39.093 -10.683  -3.637  1.00 10.00      B   
ATOM   3158  C   PHE B  50      38.171  -8.073  -8.239  1.00 10.00      B   
ATOM   3159  O   PHE B  50      37.233  -8.852  -8.066  1.00 10.00      B   
ATOM   3160  N   THR B  51      38.003  -6.775  -8.465  1.00 10.00      B   
ATOM   3161  HN  THR B  51      38.791  -6.207  -8.609  1.00 10.00      B   
ATOM   3162  CA  THR B  51      36.679  -6.172  -8.498  1.00 10.00      B   
ATOM   3163  CB  THR B  51      36.758  -4.639  -8.648  1.00 10.00      B   
ATOM   3164  OG1 THR B  51      37.640  -4.112  -7.645  1.00 10.00      B   
ATOM   3165  HG1 THR B  51      38.559  -4.245  -7.922  1.00 10.00      B   
ATOM   3166  CG2 THR B  51      35.382  -4.011  -8.481  1.00 10.00      B   
ATOM   3167  C   THR B  51      35.820  -6.772  -9.614  1.00 10.00      B   
ATOM   3168  O   THR B  51      34.679  -7.172  -9.377  1.00 10.00      B   
ATOM   3169  N   VAL B  52      36.386  -6.864 -10.819  1.00 10.00      B   
ATOM   3170  HN  VAL B  52      37.312  -6.548 -10.939  1.00 10.00      B   
ATOM   3171  CA  VAL B  52      35.671  -7.418 -11.969  1.00 10.00      B   
ATOM   3172  CB  VAL B  52      36.472  -7.264 -13.283  1.00 10.00      B   
ATOM   3173  CG1 VAL B  52      35.817  -8.034 -14.424  1.00 10.00      B   
ATOM   3174  CG2 VAL B  52      36.607  -5.794 -13.653  1.00 10.00      B   
ATOM   3175  C   VAL B  52      35.315  -8.886 -11.733  1.00 10.00      B   
ATOM   3176  O   VAL B  52      34.217  -9.332 -12.076  1.00 10.00      B   
ATOM   3177  N   GLY B  53      36.238  -9.622 -11.121  1.00 10.00      B   
ATOM   3178  HN  GLY B  53      37.094  -9.209 -10.872  1.00 10.00      B   
ATOM   3179  CA  GLY B  53      36.004 -11.026 -10.833  1.00 10.00      B   
ATOM   3180  C   GLY B  53      34.799 -11.224  -9.935  1.00 10.00      B   
ATOM   3181  O   GLY B  53      34.052 -12.196 -10.083  1.00 10.00      B   
ATOM   3182  N   ALA B  54      34.597 -10.285  -9.015  1.00 10.00      B   
ATOM   3183  HN  ALA B  54      35.221  -9.530  -8.959  1.00 10.00      B   
ATOM   3184  CA  ALA B  54      33.470 -10.344  -8.093  1.00 10.00      B   
ATOM   3185  CB  ALA B  54      33.696  -9.404  -6.917  1.00 10.00      B   
ATOM   3186  C   ALA B  54      32.173  -9.996  -8.819  1.00 10.00      B   
ATOM   3187  O   ALA B  54      31.092 -10.430  -8.423  1.00 10.00      B   
ATOM   3188  N   ILE B  55      32.292  -9.214  -9.887  1.00 10.00      B   
ATOM   3189  HN  ILE B  55      33.183  -8.898 -10.147  1.00 10.00      B   
ATOM   3190  CA  ILE B  55      31.137  -8.810 -10.687  1.00 10.00      B   
ATOM   3191  CB  ILE B  55      31.493  -7.626 -11.615  1.00 10.00      B   
ATOM   3192  CG1 ILE B  55      31.980  -6.430 -10.795  1.00 10.00      B   
ATOM   3193  CG2 ILE B  55      30.307  -7.233 -12.485  1.00 10.00      B   
ATOM   3194  CD1 ILE B  55      32.648  -5.352 -11.620  1.00 10.00      B   
ATOM   3195  C   ILE B  55      30.667  -9.981 -11.546  1.00 10.00      B   
ATOM   3196  O   ILE B  55      29.470 -10.253 -11.661  1.00 10.00      B   
ATOM   3197  N   LEU B  56      31.629 -10.690 -12.121  1.00 10.00      B   
ATOM   3198  HN  LEU B  56      32.565 -10.431 -11.971  1.00 10.00      B   
ATOM   3199  CA  LEU B  56      31.341 -11.829 -12.980  1.00 10.00      B   
ATOM   3200  CB  LEU B  56      32.630 -12.319 -13.641  1.00 10.00      B   
ATOM   3201  CG  LEU B  56      32.470 -13.033 -14.982  1.00 10.00      B   
ATOM   3202  CD1 LEU B  56      32.284 -12.023 -16.103  1.00 10.00      B   
ATOM   3203  CD2 LEU B  56      33.660 -13.939 -15.256  1.00 10.00      B   
ATOM   3204  C   LEU B  56      30.697 -12.970 -12.200  1.00 10.00      B   
ATOM   3205  O   LEU B  56      29.868 -13.708 -12.734  1.00 10.00      B   
ATOM   3206  N   SER B  57      31.064 -13.098 -10.932  1.00 10.00      B   
ATOM   3207  HN  SER B  57      31.710 -12.464 -10.551  1.00 10.00      B   
ATOM   3208  CA  SER B  57      30.536 -14.164 -10.092  1.00 10.00      B   
ATOM   3209  CB  SER B  57      31.576 -14.569  -9.051  1.00 10.00      B   
ATOM   3210  OG  SER B  57      32.186 -13.420  -8.485  1.00 10.00      B   
ATOM   3211  HG  SER B  57      33.037 -13.263  -8.915  1.00 10.00      B   
ATOM   3212  C   SER B  57      29.212 -13.792  -9.418  1.00 10.00      B   
ATOM   3213  O   SER B  57      28.530 -14.653  -8.859  1.00 10.00      B   
ATOM   3214  N   SER B  58      28.849 -12.514  -9.460  1.00 10.00      B   
ATOM   3215  HN  SER B  58      29.428 -11.860  -9.901  1.00 10.00      B   
ATOM   3216  CA  SER B  58      27.606 -12.068  -8.848  1.00 10.00      B   
ATOM   3217  CB  SER B  58      27.800 -10.728  -8.146  1.00 10.00      B   
ATOM   3218  OG  SER B  58      28.523  -9.835  -8.968  1.00 10.00      B   
ATOM   3219  HG  SER B  58      29.451  -9.830  -8.695  1.00 10.00      B   
ATOM   3220  C   SER B  58      26.470 -11.991  -9.866  1.00 10.00      B   
ATOM   3221  O   SER B  58      25.302 -11.898  -9.492  1.00 10.00      B   
ATOM   3222  N   LYS B  59      26.826 -12.024 -11.152  1.00 10.00      B   
ATOM   3223  HN  LYS B  59      27.780 -12.071 -11.376  1.00 10.00      B   
ATOM   3224  CA  LYS B  59      25.847 -11.976 -12.245  1.00 10.00      B   
ATOM   3225  CB  LYS B  59      24.797 -13.090 -12.123  1.00 10.00      B   
ATOM   3226  CG  LYS B  59      25.364 -14.495 -12.213  1.00 10.00      B   
ATOM   3227  CD  LYS B  59      26.075 -14.711 -13.534  1.00 10.00      B   
ATOM   3228  CE  LYS B  59      27.097 -15.826 -13.435  1.00 10.00      B   
ATOM   3229  NZ  LYS B  59      28.343 -15.484 -14.164  1.00 10.00      B   
ATOM   3230  HZ1 LYS B  59      28.122 -15.222 -15.146  1.00 10.00      B   
ATOM   3231  HZ2 LYS B  59      28.988 -16.296 -14.174  1.00 10.00      B   
ATOM   3232  HZ3 LYS B  59      28.824 -14.682 -13.702  1.00 10.00      B   
ATOM   3233  C   LYS B  59      25.171 -10.612 -12.360  1.00 10.00      B   
ATOM   3234  O   LYS B  59      24.110 -10.485 -12.976  1.00 10.00      B   
ATOM   3235  N   ILE B  60      25.789  -9.594 -11.781  1.00 10.00      B   
ATOM   3236  HN  ILE B  60      26.638  -9.749 -11.316  1.00 10.00      B   
ATOM   3237  CA  ILE B  60      25.241  -8.246 -11.835  1.00 10.00      B   
ATOM   3238  CB  ILE B  60      25.382  -7.516 -10.482  1.00 10.00      B   
ATOM   3239  CG1 ILE B  60      24.996  -8.444  -9.327  1.00 10.00      B   
ATOM   3240  CG2 ILE B  60      24.511  -6.267 -10.467  1.00 10.00      B   
ATOM   3241  CD1 ILE B  60      25.346  -7.897  -7.960  1.00 10.00      B   
ATOM   3242  C   ILE B  60      25.958  -7.446 -12.916  1.00 10.00      B   
ATOM   3243  O   ILE B  60      27.184  -7.387 -12.940  1.00 10.00      B   
ATOM   3244  N   SER B  61      25.198  -6.852 -13.825  1.00 10.00      B   
ATOM   3245  HN  SER B  61      24.224  -6.936 -13.765  1.00 10.00      B   
ATOM   3246  CA  SER B  61      25.777  -6.070 -14.909  1.00 10.00      B   
ATOM   3247  CB  SER B  61      26.175  -6.997 -16.067  1.00 10.00      B   
ATOM   3248  OG  SER B  61      27.083  -8.004 -15.641  1.00 10.00      B   
ATOM   3249  HG  SER B  61      27.317  -7.850 -14.715  1.00 10.00      B   
ATOM   3250  C   SER B  61      24.794  -5.006 -15.401  1.00 10.00      B   
ATOM   3251  O   SER B  61      23.765  -4.762 -14.769  1.00 10.00      B   
ATOM   3252  N   LEU B  62      25.141  -4.359 -16.510  1.00 10.00      B   
ATOM   3253  HN  LEU B  62      26.007  -4.567 -16.927  1.00 10.00      B   
ATOM   3254  CA  LEU B  62      24.297  -3.335 -17.121  1.00 10.00      B   
ATOM   3255  CB  LEU B  62      22.952  -3.906 -17.588  1.00 10.00      B   
ATOM   3256  CG  LEU B  62      22.983  -4.729 -18.879  1.00 10.00      B   
ATOM   3257  CD1 LEU B  62      21.589  -5.218 -19.230  1.00 10.00      B   
ATOM   3258  CD2 LEU B  62      23.572  -3.918 -20.026  1.00 10.00      B   
ATOM   3259  C   LEU B  62      24.117  -2.092 -16.246  1.00 10.00      B   
ATOM   3260  O   LEU B  62      25.062  -1.635 -15.599  1.00 10.00      B   
ATOM   3261  N   GLY B  63      22.895  -1.563 -16.219  1.00 10.00      B   
ATOM   3262  HN  GLY B  63      22.171  -2.008 -16.709  1.00 10.00      B   
ATOM   3263  CA  GLY B  63      22.609  -0.354 -15.466  1.00 10.00      B   
ATOM   3264  C   GLY B  63      22.439  -0.562 -13.973  1.00 10.00      B   
ATOM   3265  O   GLY B  63      22.251   0.407 -13.236  1.00 10.00      B   
ATOM   3266  N   PHE B  64      22.512  -1.806 -13.518  1.00 10.00      B   
ATOM   3267  HN  PHE B  64      22.662  -2.540 -14.151  1.00 10.00      B   
ATOM   3268  CA  PHE B  64      22.359  -2.105 -12.096  1.00 10.00      B   
ATOM   3269  CB  PHE B  64      22.503  -3.602 -11.823  1.00 10.00      B   
ATOM   3270  CG  PHE B  64      21.303  -4.419 -12.217  1.00 10.00      B   
ATOM   3271  CD1 PHE B  64      21.462  -5.664 -12.804  1.00 10.00      B   
ATOM   3272  CD2 PHE B  64      20.020  -3.944 -11.998  1.00 10.00      B   
ATOM   3273  CE1 PHE B  64      20.365  -6.422 -13.162  1.00 10.00      B   
ATOM   3274  CE2 PHE B  64      18.918  -4.696 -12.356  1.00 10.00      B   
ATOM   3275  CZ  PHE B  64      19.091  -5.936 -12.939  1.00 10.00      B   
ATOM   3276  C   PHE B  64      23.347  -1.311 -11.244  1.00 10.00      B   
ATOM   3277  O   PHE B  64      23.000  -0.814 -10.172  1.00 10.00      B   
ATOM   3278  N   PHE B  65      24.575  -1.179 -11.733  1.00 10.00      B   
ATOM   3279  HN  PHE B  65      24.796  -1.592 -12.595  1.00 10.00      B   
ATOM   3280  CA  PHE B  65      25.602  -0.436 -11.014  1.00 10.00      B   
ATOM   3281  CB  PHE B  65      26.993  -0.963 -11.372  1.00 10.00      B   
ATOM   3282  CG  PHE B  65      27.273  -2.352 -10.881  1.00 10.00      B   
ATOM   3283  CD1 PHE B  65      27.496  -3.383 -11.779  1.00 10.00      B   
ATOM   3284  CD2 PHE B  65      27.324  -2.624  -9.522  1.00 10.00      B   
ATOM   3285  CE1 PHE B  65      27.767  -4.661 -11.332  1.00 10.00      B   
ATOM   3286  CE2 PHE B  65      27.591  -3.899  -9.068  1.00 10.00      B   
ATOM   3287  CZ  PHE B  65      27.815  -4.919  -9.974  1.00 10.00      B   
ATOM   3288  C   PHE B  65      25.523   1.049 -11.345  1.00 10.00      B   
ATOM   3289  O   PHE B  65      25.780   1.903 -10.499  1.00 10.00      B   
ATOM   3290  N   LEU B  66      25.141   1.347 -12.581  1.00 10.00      B   
ATOM   3291  HN  LEU B  66      24.913   0.618 -13.197  1.00 10.00      B   
ATOM   3292  CA  LEU B  66      25.041   2.727 -13.050  1.00 10.00      B   
ATOM   3293  CB  LEU B  66      24.738   2.765 -14.547  1.00 10.00      B   
ATOM   3294  CG  LEU B  66      25.728   2.032 -15.454  1.00 10.00      B   
ATOM   3295  CD1 LEU B  66      25.256   2.080 -16.896  1.00 10.00      B   
ATOM   3296  CD2 LEU B  66      27.125   2.621 -15.324  1.00 10.00      B   
ATOM   3297  C   LEU B  66      23.991   3.518 -12.274  1.00 10.00      B   
ATOM   3298  O   LEU B  66      24.107   4.736 -12.121  1.00 10.00      B   
ATOM   3299  N   LYS B  67      22.972   2.825 -11.785  1.00 10.00      B   
ATOM   3300  HN  LYS B  67      22.925   1.858 -11.957  1.00 10.00      B   
ATOM   3301  CA  LYS B  67      21.911   3.459 -11.014  1.00 10.00      B   
ATOM   3302  CB  LYS B  67      20.800   2.451 -10.716  1.00 10.00      B   
ATOM   3303  CG  LYS B  67      19.809   2.249 -11.850  1.00 10.00      B   
ATOM   3304  CD  LYS B  67      18.898   1.070 -11.561  1.00 10.00      B   
ATOM   3305  CE  LYS B  67      17.746   0.988 -12.548  1.00 10.00      B   
ATOM   3306  NZ  LYS B  67      16.974  -0.270 -12.380  1.00 10.00      B   
ATOM   3307  HZ1 LYS B  67      16.700  -0.395 -11.383  1.00 10.00      B   
ATOM   3308  HZ2 LYS B  67      17.548  -1.085 -12.672  1.00 10.00      B   
ATOM   3309  HZ3 LYS B  67      16.112  -0.243 -12.961  1.00 10.00      B   
ATOM   3310  C   LYS B  67      22.448   4.043  -9.706  1.00 10.00      B   
ATOM   3311  O   LYS B  67      21.963   5.068  -9.228  1.00 10.00      B   
ATOM   3312  N   GLY B  68      23.461   3.393  -9.142  1.00 10.00      B   
ATOM   3313  HN  GLY B  68      23.828   2.597  -9.583  1.00 10.00      B   
ATOM   3314  CA  GLY B  68      24.041   3.856  -7.892  1.00 10.00      B   
ATOM   3315  C   GLY B  68      25.032   4.985  -8.096  1.00 10.00      B   
ATOM   3316  O   GLY B  68      25.391   5.690  -7.152  1.00 10.00      B   
ATOM   3317  N   ILE B  69      25.457   5.168  -9.339  1.00 10.00      B   
ATOM   3318  HN  ILE B  69      25.115   4.584 -10.048  1.00 10.00      B   
ATOM   3319  CA  ILE B  69      26.419   6.212  -9.680  1.00 10.00      B   
ATOM   3320  CB  ILE B  69      27.201   5.851 -10.965  1.00 10.00      B   
ATOM   3321  CG1 ILE B  69      27.825   4.459 -10.831  1.00 10.00      B   
ATOM   3322  CG2 ILE B  69      28.276   6.889 -11.260  1.00 10.00      B   
ATOM   3323  CD1 ILE B  69      28.527   3.975 -12.082  1.00 10.00      B   
ATOM   3324  C   ILE B  69      25.714   7.555  -9.869  1.00 10.00      B   
ATOM   3325  O   ILE B  69      26.320   8.613  -9.709  1.00 10.00      B   
ATOM   3326  N   ARG B  70      24.419   7.495 -10.178  1.00 10.00      B   
ATOM   3327  HN  ARG B  70      23.992   6.618 -10.250  1.00 10.00      B   
ATOM   3328  CA  ARG B  70      23.613   8.697 -10.406  1.00 10.00      B   
ATOM   3329  CB  ARG B  70      22.150   8.351 -10.701  1.00 10.00      B   
ATOM   3330  CG  ARG B  70      21.327   9.527 -11.206  1.00 10.00      B   
ATOM   3331  CD  ARG B  70      19.885   9.445 -10.730  1.00 10.00      B   
ATOM   3332  NE  ARG B  70      19.689  10.111  -9.440  1.00 10.00      B   
ATOM   3333  HE  ARG B  70      20.352  10.796  -9.187  1.00 10.00      B   
ATOM   3334  CZ  ARG B  70      18.682   9.851  -8.608  1.00 10.00      B   
ATOM   3335  NH1 ARG B  70      17.773   8.939  -8.925  1.00 10.00      B   
ATOM   3336 HH11 ARG B  70      16.980   8.737  -8.276  1.00 10.00      B   
ATOM   3337 HH12 ARG B  70      17.844   8.419  -9.824  1.00 10.00      B   
ATOM   3338  NH2 ARG B  70      18.580  10.505  -7.460  1.00 10.00      B   
ATOM   3339 HH21 ARG B  70      17.790  10.304  -6.812  1.00 10.00      B   
ATOM   3340 HH22 ARG B  70      19.289  11.225  -7.201  1.00 10.00      B   
ATOM   3341  C   ARG B  70      23.712   9.719  -9.263  1.00 10.00      B   
ATOM   3342  O   ARG B  70      24.084  10.867  -9.500  1.00 10.00      B   
ATOM   3343  N   PRO B  71      23.403   9.332  -8.005  1.00 10.00      B   
ATOM   3344  CA  PRO B  71      23.462  10.259  -6.868  1.00 10.00      B   
ATOM   3345  CB  PRO B  71      22.706   9.511  -5.767  1.00 10.00      B   
ATOM   3346  CG  PRO B  71      22.908   8.074  -6.087  1.00 10.00      B   
ATOM   3347  CD  PRO B  71      22.958   7.985  -7.586  1.00 10.00      B   
ATOM   3348  C   PRO B  71      24.890  10.572  -6.417  1.00 10.00      B   
ATOM   3349  O   PRO B  71      25.098  11.117  -5.334  1.00 10.00      B   
ATOM   3350  N   LEU B  72      25.870  10.219  -7.238  1.00 10.00      B   
ATOM   3351  HN  LEU B  72      25.650   9.767  -8.083  1.00 10.00      B   
ATOM   3352  CA  LEU B  72      27.268  10.478  -6.916  1.00 10.00      B   
ATOM   3353  CB  LEU B  72      28.000   9.170  -6.607  1.00 10.00      B   
ATOM   3354  CG  LEU B  72      27.911   8.677  -5.161  1.00 10.00      B   
ATOM   3355  CD1 LEU B  72      28.222   7.191  -5.078  1.00 10.00      B   
ATOM   3356  CD2 LEU B  72      28.857   9.467  -4.271  1.00 10.00      B   
ATOM   3357  C   LEU B  72      27.961  11.222  -8.051  1.00 10.00      B   
ATOM   3358  O   LEU B  72      29.159  11.503  -7.986  1.00 10.00      B   
ATOM   3359  N   LEU B  73      27.194  11.559  -9.081  1.00 10.00      B   
ATOM   3360  HN  LEU B  73      26.243  11.326  -9.061  1.00 10.00      B   
ATOM   3361  CA  LEU B  73      27.726  12.266 -10.243  1.00 10.00      B   
ATOM   3362  CB  LEU B  73      26.671  12.364 -11.347  1.00 10.00      B   
ATOM   3363  CG  LEU B  73      26.342  11.062 -12.082  1.00 10.00      B   
ATOM   3364  CD1 LEU B  73      25.138  11.248 -12.989  1.00 10.00      B   
ATOM   3365  CD2 LEU B  73      27.542  10.575 -12.880  1.00 10.00      B   
ATOM   3366  C   LEU B  73      28.233  13.657  -9.876  1.00 10.00      B   
ATOM   3367  O   LEU B  73      29.160  14.172 -10.503  1.00 10.00      B   
ATOM   3368  N   TRP B  74      27.631  14.251  -8.849  1.00 10.00      B   
ATOM   3369  HN  TRP B  74      26.909  13.778  -8.387  1.00 10.00      B   
ATOM   3370  CA  TRP B  74      28.016  15.581  -8.389  1.00 10.00      B   
ATOM   3371  CB  TRP B  74      27.157  15.999  -7.190  1.00 10.00      B   
ATOM   3372  CG  TRP B  74      27.570  17.299  -6.566  1.00 10.00      B   
ATOM   3373  CD1 TRP B  74      28.281  17.466  -5.410  1.00 10.00      B   
ATOM   3374  CD2 TRP B  74      27.297  18.615  -7.060  1.00 10.00      B   
ATOM   3375  NE1 TRP B  74      28.467  18.802  -5.156  1.00 10.00      B   
ATOM   3376  HE1 TRP B  74      28.945  19.173  -4.382  1.00 10.00      B   
ATOM   3377  CE2 TRP B  74      27.873  19.529  -6.154  1.00 10.00      B   
ATOM   3378  CE3 TRP B  74      26.623  19.109  -8.179  1.00 10.00      B   
ATOM   3379  CZ2 TRP B  74      27.793  20.907  -6.336  1.00 10.00      B   
ATOM   3380  CZ3 TRP B  74      26.545  20.476  -8.358  1.00 10.00      B   
ATOM   3381  CH2 TRP B  74      27.127  21.360  -7.441  1.00 10.00      B   
ATOM   3382  C   TRP B  74      29.497  15.623  -8.021  1.00 10.00      B   
ATOM   3383  O   TRP B  74      30.243  16.477  -8.504  1.00 10.00      B   
ATOM   3384  N   LEU B  75      29.919  14.683  -7.182  1.00 10.00      B   
ATOM   3385  HN  LEU B  75      29.278  14.016  -6.844  1.00 10.00      B   
ATOM   3386  CA  LEU B  75      31.306  14.612  -6.751  1.00 10.00      B   
ATOM   3387  CB  LEU B  75      31.470  13.624  -5.595  1.00 10.00      B   
ATOM   3388  CG  LEU B  75      31.092  14.147  -4.210  1.00 10.00      B   
ATOM   3389  CD1 LEU B  75      31.227  13.047  -3.172  1.00 10.00      B   
ATOM   3390  CD2 LEU B  75      31.955  15.342  -3.839  1.00 10.00      B   
ATOM   3391  C   LEU B  75      32.226  14.234  -7.905  1.00 10.00      B   
ATOM   3392  O   LEU B  75      33.360  14.702  -7.979  1.00 10.00      B   
ATOM   3393  N   ILE B  76      31.733  13.389  -8.801  1.00 10.00      B   
ATOM   3394  HN  ILE B  76      30.818  13.050  -8.688  1.00 10.00      B   
ATOM   3395  CA  ILE B  76      32.517  12.953  -9.950  1.00 10.00      B   
ATOM   3396  CB  ILE B  76      31.759  11.908 -10.795  1.00 10.00      B   
ATOM   3397  CG1 ILE B  76      31.522  10.639  -9.971  1.00 10.00      B   
ATOM   3398  CG2 ILE B  76      32.527  11.582 -12.070  1.00 10.00      B   
ATOM   3399  CD1 ILE B  76      30.551   9.667 -10.605  1.00 10.00      B   
ATOM   3400  C   ILE B  76      32.912  14.140 -10.826  1.00 10.00      B   
ATOM   3401  O   ILE B  76      34.097  14.405 -11.023  1.00 10.00      B   
ATOM   3402  N   VAL B  77      31.916  14.865 -11.323  1.00 10.00      B   
ATOM   3403  HN  VAL B  77      30.989  14.619 -11.103  1.00 10.00      B   
ATOM   3404  CA  VAL B  77      32.162  16.022 -12.182  1.00 10.00      B   
ATOM   3405  CB  VAL B  77      30.841  16.674 -12.654  1.00 10.00      B   
ATOM   3406  CG1 VAL B  77      31.115  17.824 -13.612  1.00 10.00      B   
ATOM   3407  CG2 VAL B  77      29.942  15.640 -13.315  1.00 10.00      B   
ATOM   3408  C   VAL B  77      33.018  17.062 -11.465  1.00 10.00      B   
ATOM   3409  O   VAL B  77      33.978  17.585 -12.032  1.00 10.00      B   
ATOM   3410  N   PHE B  78      32.676  17.329 -10.206  1.00 10.00      B   
ATOM   3411  HN  PHE B  78      31.913  16.854  -9.809  1.00 10.00      B   
ATOM   3412  CA  PHE B  78      33.400  18.305  -9.398  1.00 10.00      B   
ATOM   3413  CB  PHE B  78      32.764  18.426  -8.007  1.00 10.00      B   
ATOM   3414  CG  PHE B  78      33.459  19.393  -7.088  1.00 10.00      B   
ATOM   3415  CD1 PHE B  78      33.336  20.758  -7.276  1.00 10.00      B   
ATOM   3416  CD2 PHE B  78      34.233  18.936  -6.033  1.00 10.00      B   
ATOM   3417  CE1 PHE B  78      33.970  21.650  -6.431  1.00 10.00      B   
ATOM   3418  CE2 PHE B  78      34.870  19.822  -5.185  1.00 10.00      B   
ATOM   3419  CZ  PHE B  78      34.738  21.182  -5.384  1.00 10.00      B   
ATOM   3420  C   PHE B  78      34.881  17.948  -9.275  1.00 10.00      B   
ATOM   3421  O   PHE B  78      35.750  18.775  -9.553  1.00 10.00      B   
ATOM   3422  N   THR B  79      35.160  16.713  -8.873  1.00 10.00      B   
ATOM   3423  HN  THR B  79      34.423  16.089  -8.692  1.00 10.00      B   
ATOM   3424  CA  THR B  79      36.532  16.255  -8.695  1.00 10.00      B   
ATOM   3425  CB  THR B  79      36.580  14.869  -8.022  1.00 10.00      B   
ATOM   3426  OG1 THR B  79      35.755  14.890  -6.851  1.00 10.00      B   
ATOM   3427  HG1 THR B  79      34.830  14.803  -7.113  1.00 10.00      B   
ATOM   3428  CG2 THR B  79      38.005  14.505  -7.621  1.00 10.00      B   
ATOM   3429  C   THR B  79      37.304  16.224 -10.015  1.00 10.00      B   
ATOM   3430  O   THR B  79      38.462  16.638 -10.069  1.00 10.00      B   
ATOM   3431  N   VAL B  80      36.658  15.750 -11.077  1.00 10.00      B   
ATOM   3432  HN  VAL B  80      35.726  15.448 -10.980  1.00 10.00      B   
ATOM   3433  CA  VAL B  80      37.299  15.668 -12.385  1.00 10.00      B   
ATOM   3434  CB  VAL B  80      36.388  14.990 -13.437  1.00 10.00      B   
ATOM   3435  CG1 VAL B  80      36.960  15.150 -14.839  1.00 10.00      B   
ATOM   3436  CG2 VAL B  80      36.204  13.514 -13.111  1.00 10.00      B   
ATOM   3437  C   VAL B  80      37.745  17.048 -12.870  1.00 10.00      B   
ATOM   3438  O   VAL B  80      38.914  17.248 -13.198  1.00 10.00      B   
ATOM   3439  N   VAL B  81      36.823  18.005 -12.879  1.00 10.00      B   
ATOM   3440  HN  VAL B  81      35.909  17.797 -12.578  1.00 10.00      B   
ATOM   3441  CA  VAL B  81      37.140  19.359 -13.328  1.00 10.00      B   
ATOM   3442  CB  VAL B  81      35.877  20.243 -13.433  1.00 10.00      B   
ATOM   3443  CG1 VAL B  81      36.229  21.644 -13.913  1.00 10.00      B   
ATOM   3444  CG2 VAL B  81      34.860  19.606 -14.367  1.00 10.00      B   
ATOM   3445  C   VAL B  81      38.166  20.025 -12.407  1.00 10.00      B   
ATOM   3446  O   VAL B  81      39.086  20.698 -12.869  1.00 10.00      B   
ATOM   3447  N   LEU B  82      38.021  19.799 -11.106  1.00 10.00      B   
ATOM   3448  HN  LEU B  82      37.281  19.227 -10.800  1.00 10.00      B   
ATOM   3449  CA  LEU B  82      38.926  20.382 -10.116  1.00 10.00      B   
ATOM   3450  CB  LEU B  82      38.414  20.114  -8.698  1.00 10.00      B   
ATOM   3451  CG  LEU B  82      39.131  20.852  -7.563  1.00 10.00      B   
ATOM   3452  CD1 LEU B  82      38.819  22.342  -7.605  1.00 10.00      B   
ATOM   3453  CD2 LEU B  82      38.750  20.258  -6.216  1.00 10.00      B   
ATOM   3454  C   LEU B  82      40.355  19.859 -10.268  1.00 10.00      B   
ATOM   3455  O   LEU B  82      41.311  20.522  -9.870  1.00 10.00      B   
ATOM   3456  N   GLN B  83      40.499  18.669 -10.836  1.00 10.00      B   
ATOM   3457  HN  GLN B  83      39.702  18.174 -11.129  1.00 10.00      B   
ATOM   3458  CA  GLN B  83      41.818  18.080 -11.028  1.00 10.00      B   
ATOM   3459  CB  GLN B  83      41.792  16.577 -10.762  1.00 10.00      B   
ATOM   3460  CG  GLN B  83      41.514  16.219  -9.310  1.00 10.00      B   
ATOM   3461  CD  GLN B  83      42.589  16.724  -8.368  1.00 10.00      B   
ATOM   3462  OE1 GLN B  83      43.545  16.015  -8.066  1.00 10.00      B   
ATOM   3463  NE2 GLN B  83      42.443  17.955  -7.901  1.00 10.00      B   
ATOM   3464 HE21 GLN B  83      41.662  18.470  -8.188  1.00 10.00      B   
ATOM   3465 HE22 GLN B  83      43.129  18.305  -7.292  1.00 10.00      B   
ATOM   3466  C   GLN B  83      42.373  18.382 -12.414  1.00 10.00      B   
ATOM   3467  O   GLN B  83      43.590  18.440 -12.606  1.00 10.00      B   
ATOM   3468  N   LEU B  84      41.482  18.572 -13.379  1.00 10.00      B   
ATOM   3469  HN  LEU B  84      40.525  18.501 -13.169  1.00 10.00      B   
ATOM   3470  CA  LEU B  84      41.892  18.882 -14.743  1.00 10.00      B   
ATOM   3471  CB  LEU B  84      40.731  18.687 -15.721  1.00 10.00      B   
ATOM   3472  CG  LEU B  84      40.364  17.242 -16.067  1.00 10.00      B   
ATOM   3473  CD1 LEU B  84      39.169  17.213 -17.007  1.00 10.00      B   
ATOM   3474  CD2 LEU B  84      41.550  16.517 -16.687  1.00 10.00      B   
ATOM   3475  C   LEU B  84      42.404  20.312 -14.821  1.00 10.00      B   
ATOM   3476  O   LEU B  84      43.227  20.648 -15.669  1.00 10.00      B   
ATOM   3477  N   LEU B  85      41.905  21.148 -13.923  1.00 10.00      B   
ATOM   3478  HN  LEU B  85      41.249  20.815 -13.274  1.00 10.00      B   
ATOM   3479  CA  LEU B  85      42.308  22.541 -13.866  1.00 10.00      B   
ATOM   3480  CB  LEU B  85      41.082  23.458 -13.856  1.00 10.00      B   
ATOM   3481  CG  LEU B  85      40.130  23.347 -15.049  1.00 10.00      B   
ATOM   3482  CD1 LEU B  85      38.961  24.307 -14.881  1.00 10.00      B   
ATOM   3483  CD2 LEU B  85      40.863  23.621 -16.352  1.00 10.00      B   
ATOM   3484  C   LEU B  85      43.147  22.784 -12.621  1.00 10.00      B   
ATOM   3485  O   LEU B  85      43.131  21.979 -11.689  1.00 10.00      B   
ATOM   3486  N   PHE B  86      43.899  23.881 -12.627  1.00 10.00      B   
ATOM   3487  HN  PHE B  86      43.887  24.452 -13.423  1.00 10.00      B   
ATOM   3488  CA  PHE B  86      44.752  24.266 -11.499  1.00 10.00      B   
ATOM   3489  CB  PHE B  86      43.940  24.466 -10.210  1.00 10.00      B   
ATOM   3490  CG  PHE B  86      42.672  25.251 -10.395  1.00 10.00      B   
ATOM   3491  CD1 PHE B  86      41.442  24.668 -10.136  1.00 10.00      B   
ATOM   3492  CD2 PHE B  86      42.708  26.566 -10.833  1.00 10.00      B   
ATOM   3493  CE1 PHE B  86      40.272  25.380 -10.309  1.00 10.00      B   
ATOM   3494  CE2 PHE B  86      41.542  27.286 -11.008  1.00 10.00      B   
ATOM   3495  CZ  PHE B  86      40.321  26.691 -10.747  1.00 10.00      B   
ATOM   3496  C   PHE B  86      45.892  23.273 -11.274  1.00 10.00      B   
ATOM   3497  O   PHE B  86      46.616  23.356 -10.280  1.00 10.00      B   
ATOM   3498  N   SER B  87      46.061  22.345 -12.204  1.00 10.00      B   
ATOM   3499  HN  SER B  87      45.459  22.325 -12.980  1.00 10.00      B   
ATOM   3500  CA  SER B  87      47.114  21.349 -12.103  1.00 10.00      B   
ATOM   3501  CB  SER B  87      46.664  20.040 -12.754  1.00 10.00      B   
ATOM   3502  OG  SER B  87      45.531  20.255 -13.581  1.00 10.00      B   
ATOM   3503  HG  SER B  87      44.770  19.789 -13.210  1.00 10.00      B   
ATOM   3504  C   SER B  87      48.397  21.852 -12.749  1.00 10.00      B   
ATOM   3505  O   SER B  87      48.364  22.743 -13.606  1.00 10.00      B   
ATOM   3506  N   ILE B 100      43.786  27.372 -17.320  1.00 10.00      B   
ATOM   3507  HN  ILE B 100      44.098  27.312 -16.387  1.00 10.00      B   
ATOM   3508  CA  ILE B 100      42.871  26.353 -17.824  1.00 10.00      B   
ATOM   3509  CB  ILE B 100      41.696  26.971 -18.610  1.00 10.00      B   
ATOM   3510  CG1 ILE B 100      42.210  27.872 -19.736  1.00 10.00      B   
ATOM   3511  CG2 ILE B 100      40.775  27.745 -17.676  1.00 10.00      B   
ATOM   3512  CD1 ILE B 100      41.124  28.384 -20.657  1.00 10.00      B   
ATOM   3513  C   ILE B 100      43.604  25.349 -18.706  1.00 10.00      B   
ATOM   3514  O   ILE B 100      42.984  24.537 -19.396  1.00 10.00      B   
ATOM   3515  N   ASN B 101      44.927  25.423 -18.686  1.00 10.00      B   
ATOM   3516  HN  ASN B 101      45.355  26.105 -18.124  1.00 10.00      B   
ATOM   3517  CA  ASN B 101      45.764  24.530 -19.475  1.00 10.00      B   
ATOM   3518  CB  ASN B 101      47.138  25.160 -19.715  1.00 10.00      B   
ATOM   3519  CG  ASN B 101      47.239  25.891 -21.044  1.00 10.00      B   
ATOM   3520  OD1 ASN B 101      48.316  25.973 -21.636  1.00 10.00      B   
ATOM   3521  ND2 ASN B 101      46.132  26.435 -21.519  1.00 10.00      B   
ATOM   3522 HD21 ASN B 101      45.308  26.344 -20.997  1.00 10.00      B   
ATOM   3523 HD22 ASN B 101      46.179  26.902 -22.381  1.00 10.00      B   
ATOM   3524  C   ASN B 101      45.920  23.179 -18.791  1.00 10.00      B   
ATOM   3525  O   ASN B 101      46.532  23.077 -17.726  1.00 10.00      B   
ATOM   3526  N   VAL B 102      45.362  22.150 -19.405  1.00 10.00      B   
ATOM   3527  HN  VAL B 102      44.892  22.298 -20.251  1.00 10.00      B   
ATOM   3528  CA  VAL B 102      45.433  20.803 -18.867  1.00 10.00      B   
ATOM   3529  CB  VAL B 102      44.170  19.988 -19.223  1.00 10.00      B   
ATOM   3530  CG1 VAL B 102      44.163  18.659 -18.482  1.00 10.00      B   
ATOM   3531  CG2 VAL B 102      42.904  20.781 -18.924  1.00 10.00      B   
ATOM   3532  C   VAL B 102      46.657  20.084 -19.419  1.00 10.00      B   
ATOM   3533  O   VAL B 102      46.714  19.762 -20.605  1.00 10.00      B   
ATOM   3534  N   THR B 103      47.640  19.851 -18.563  1.00 10.00      B   
ATOM   3535  HN  THR B 103      47.552  20.155 -17.635  1.00 10.00      B   
ATOM   3536  CA  THR B 103      48.856  19.167 -18.967  1.00 10.00      B   
ATOM   3537  CB  THR B 103      49.936  19.292 -17.881  1.00 10.00      B   
ATOM   3538  OG1 THR B 103      49.479  20.201 -16.868  1.00 10.00      B   
ATOM   3539  HG1 THR B 103      49.389  19.723 -16.035  1.00 10.00      B   
ATOM   3540  CG2 THR B 103      51.231  19.819 -18.480  1.00 10.00      B   
ATOM   3541  C   THR B 103      48.573  17.693 -19.252  1.00 10.00      B   
ATOM   3542  O   THR B 103      47.503  17.185 -18.905  1.00 10.00      B   
ATOM   3543  N   GLN B 104      49.524  17.016 -19.889  1.00 10.00      B   
ATOM   3544  HN  GLN B 104      50.348  17.483 -20.146  1.00 10.00      B   
ATOM   3545  CA  GLN B 104      49.372  15.605 -20.233  1.00 10.00      B   
ATOM   3546  CB  GLN B 104      50.612  15.081 -20.955  1.00 10.00      B   
ATOM   3547  CG  GLN B 104      51.026  15.909 -22.161  1.00 10.00      B   
ATOM   3548  CD  GLN B 104      52.156  15.273 -22.940  1.00 10.00      B   
ATOM   3549  OE1 GLN B 104      52.957  14.521 -22.387  1.00 10.00      B   
ATOM   3550  NE2 GLN B 104      52.231  15.571 -24.227  1.00 10.00      B   
ATOM   3551 HE21 GLN B 104      51.558  16.181 -24.603  1.00 10.00      B   
ATOM   3552 HE22 GLN B 104      52.960  15.173 -24.753  1.00 10.00      B   
ATOM   3553  C   GLN B 104      49.086  14.751 -19.003  1.00 10.00      B   
ATOM   3554  O   GLN B 104      48.189  13.907 -19.020  1.00 10.00      B   
ATOM   3555  N   ASP B 105      49.839  14.986 -17.934  1.00 10.00      B   
ATOM   3556  HN  ASP B 105      50.531  15.681 -17.981  1.00 10.00      B   
ATOM   3557  CA  ASP B 105      49.668  14.235 -16.693  1.00 10.00      B   
ATOM   3558  CB  ASP B 105      50.713  14.633 -15.653  1.00 10.00      B   
ATOM   3559  CG  ASP B 105      52.029  13.912 -15.851  1.00 10.00      B   
ATOM   3560  OD1 ASP B 105      52.876  14.417 -16.617  1.00 10.00      B   
ATOM   3561  OD2 ASP B 105      52.226  12.838 -15.243  1.00 10.00      B   
ATOM   3562  C   ASP B 105      48.268  14.413 -16.128  1.00 10.00      B   
ATOM   3563  O   ASP B 105      47.758  13.539 -15.428  1.00 10.00      B   
ATOM   3564  N   GLY B 106      47.654  15.551 -16.434  1.00 10.00      B   
ATOM   3565  HN  GLY B 106      48.122  16.214 -16.986  1.00 10.00      B   
ATOM   3566  CA  GLY B 106      46.309  15.825 -15.963  1.00 10.00      B   
ATOM   3567  C   GLY B 106      45.310  14.824 -16.511  1.00 10.00      B   
ATOM   3568  O   GLY B 106      44.452  14.326 -15.780  1.00 10.00      B   
ATOM   3569  N   LEU B 107      45.440  14.516 -17.797  1.00 10.00      B   
ATOM   3570  HN  LEU B 107      46.154  14.941 -18.318  1.00 10.00      B   
ATOM   3571  CA  LEU B 107      44.559  13.558 -18.451  1.00 10.00      B   
ATOM   3572  CB  LEU B 107      44.739  13.607 -19.973  1.00 10.00      B   
ATOM   3573  CG  LEU B 107      43.769  12.750 -20.791  1.00 10.00      B   
ATOM   3574  CD1 LEU B 107      42.360  13.321 -20.730  1.00 10.00      B   
ATOM   3575  CD2 LEU B 107      44.241  12.624 -22.230  1.00 10.00      B   
ATOM   3576  C   LEU B 107      44.841  12.151 -17.934  1.00 10.00      B   
ATOM   3577  O   LEU B 107      43.918  11.370 -17.692  1.00 10.00      B   
ATOM   3578  N   ILE B 108      46.125  11.845 -17.761  1.00 10.00      B   
ATOM   3579  HN  ILE B 108      46.808  12.512 -17.991  1.00 10.00      B   
ATOM   3580  CA  ILE B 108      46.549  10.543 -17.255  1.00 10.00      B   
ATOM   3581  CB  ILE B 108      48.092  10.450 -17.173  1.00 10.00      B   
ATOM   3582  CG1 ILE B 108      48.714  10.676 -18.554  1.00 10.00      B   
ATOM   3583  CG2 ILE B 108      48.530   9.105 -16.604  1.00 10.00      B   
ATOM   3584  CD1 ILE B 108      50.224  10.789 -18.538  1.00 10.00      B   
ATOM   3585  C   ILE B 108      45.943  10.298 -15.871  1.00 10.00      B   
ATOM   3586  O   ILE B 108      45.424   9.216 -15.585  1.00 10.00      B   
ATOM   3587  N   ASN B 109      45.988  11.325 -15.028  1.00 10.00      B   
ATOM   3588  HN  ASN B 109      46.406  12.166 -15.320  1.00 10.00      B   
ATOM   3589  CA  ASN B 109      45.439  11.237 -13.681  1.00 10.00      B   
ATOM   3590  CB  ASN B 109      45.881  12.429 -12.829  1.00 10.00      B   
ATOM   3591  CG  ASN B 109      47.229  12.206 -12.171  1.00 10.00      B   
ATOM   3592  OD1 ASN B 109      47.311  11.694 -11.055  1.00 10.00      B   
ATOM   3593  ND2 ASN B 109      48.295  12.587 -12.860  1.00 10.00      B   
ATOM   3594 HD21 ASN B 109      48.156  12.988 -13.749  1.00 10.00      B   
ATOM   3595 HD22 ASN B 109      49.181  12.459 -12.455  1.00 10.00      B   
ATOM   3596  C   ASN B 109      43.923  11.150 -13.726  1.00 10.00      B   
ATOM   3597  O   ASN B 109      43.309  10.471 -12.904  1.00 10.00      B   
ATOM   3598  N   ALA B 110      43.322  11.833 -14.701  1.00 10.00      B   
ATOM   3599  HN  ALA B 110      43.869  12.363 -15.321  1.00 10.00      B   
ATOM   3600  CA  ALA B 110      41.875  11.820 -14.869  1.00 10.00      B   
ATOM   3601  CB  ALA B 110      41.450  12.752 -15.993  1.00 10.00      B   
ATOM   3602  C   ALA B 110      41.392  10.399 -15.134  1.00 10.00      B   
ATOM   3603  O   ALA B 110      40.315  10.004 -14.685  1.00 10.00      B   
ATOM   3604  N   GLY B 111      42.198   9.636 -15.869  1.00 10.00      B   
ATOM   3605  HN  GLY B 111      43.031  10.019 -16.222  1.00 10.00      B   
ATOM   3606  CA  GLY B 111      41.856   8.257 -16.162  1.00 10.00      B   
ATOM   3607  C   GLY B 111      41.836   7.420 -14.897  1.00 10.00      B   
ATOM   3608  O   GLY B 111      40.985   6.546 -14.729  1.00 10.00      B   
ATOM   3609  N   TYR B 112      42.764   7.712 -13.992  1.00 10.00      B   
ATOM   3610  HN  TYR B 112      43.403   8.433 -14.180  1.00 10.00      B   
ATOM   3611  CA  TYR B 112      42.850   6.998 -12.726  1.00 10.00      B   
ATOM   3612  CB  TYR B 112      44.125   7.379 -11.971  1.00 10.00      B   
ATOM   3613  CG  TYR B 112      45.404   6.983 -12.671  1.00 10.00      B   
ATOM   3614  CD1 TYR B 112      46.484   7.853 -12.725  1.00 10.00      B   
ATOM   3615  CD2 TYR B 112      45.532   5.740 -13.277  1.00 10.00      B   
ATOM   3616  CE1 TYR B 112      47.656   7.496 -13.361  1.00 10.00      B   
ATOM   3617  CE2 TYR B 112      46.700   5.374 -13.916  1.00 10.00      B   
ATOM   3618  CZ  TYR B 112      47.757   6.256 -13.955  1.00 10.00      B   
ATOM   3619  OH  TYR B 112      48.920   5.895 -14.592  1.00 10.00      B   
ATOM   3620  HH  TYR B 112      48.708   5.534 -15.460  1.00 10.00      B   
ATOM   3621  C   TYR B 112      41.634   7.310 -11.870  1.00 10.00      B   
ATOM   3622  O   TYR B 112      40.969   6.406 -11.372  1.00 10.00      B   
ATOM   3623  N   ILE B 113      41.341   8.600 -11.725  1.00 10.00      B   
ATOM   3624  HN  ILE B 113      41.918   9.270 -12.160  1.00 10.00      B   
ATOM   3625  CA  ILE B 113      40.201   9.056 -10.936  1.00 10.00      B   
ATOM   3626  CB  ILE B 113      40.129  10.600 -10.905  1.00 10.00      B   
ATOM   3627  CG1 ILE B 113      41.432  11.178 -10.345  1.00 10.00      B   
ATOM   3628  CG2 ILE B 113      38.939  11.072 -10.079  1.00 10.00      B   
ATOM   3629  CD1 ILE B 113      41.584  12.668 -10.560  1.00 10.00      B   
ATOM   3630  C   ILE B 113      38.892   8.491 -11.486  1.00 10.00      B   
ATOM   3631  O   ILE B 113      37.982   8.146 -10.728  1.00 10.00      B   
ATOM   3632  N   PHE B 114      38.814   8.390 -12.807  1.00 10.00      B   
ATOM   3633  HN  PHE B 114      39.572   8.690 -13.353  1.00 10.00      B   
ATOM   3634  CA  PHE B 114      37.634   7.860 -13.472  1.00 10.00      B   
ATOM   3635  CB  PHE B 114      37.825   7.917 -14.990  1.00 10.00      B   
ATOM   3636  CG  PHE B 114      36.596   7.580 -15.785  1.00 10.00      B   
ATOM   3637  CD1 PHE B 114      35.485   8.405 -15.756  1.00 10.00      B   
ATOM   3638  CD2 PHE B 114      36.556   6.439 -16.569  1.00 10.00      B   
ATOM   3639  CE1 PHE B 114      34.358   8.099 -16.493  1.00 10.00      B   
ATOM   3640  CE2 PHE B 114      35.431   6.127 -17.307  1.00 10.00      B   
ATOM   3641  CZ  PHE B 114      34.330   6.958 -17.269  1.00 10.00      B   
ATOM   3642  C   PHE B 114      37.372   6.424 -13.026  1.00 10.00      B   
ATOM   3643  O   PHE B 114      36.302   6.112 -12.504  1.00 10.00      B   
ATOM   3644  N   VAL B 115      38.374   5.566 -13.199  1.00 10.00      B   
ATOM   3645  HN  VAL B 115      39.217   5.889 -13.587  1.00 10.00      B   
ATOM   3646  CA  VAL B 115      38.259   4.160 -12.827  1.00 10.00      B   
ATOM   3647  CB  VAL B 115      39.464   3.338 -13.340  1.00 10.00      B   
ATOM   3648  CG1 VAL B 115      39.343   1.874 -12.938  1.00 10.00      B   
ATOM   3649  CG2 VAL B 115      39.586   3.464 -14.850  1.00 10.00      B   
ATOM   3650  C   VAL B 115      38.125   3.994 -11.312  1.00 10.00      B   
ATOM   3651  O   VAL B 115      37.332   3.178 -10.839  1.00 10.00      B   
ATOM   3652  N   ARG B 116      38.891   4.783 -10.560  1.00 10.00      B   
ATOM   3653  HN  ARG B 116      39.495   5.422 -11.000  1.00 10.00      B   
ATOM   3654  CA  ARG B 116      38.863   4.721  -9.100  1.00 10.00      B   
ATOM   3655  CB  ARG B 116      39.833   5.730  -8.476  1.00 10.00      B   
ATOM   3656  CG  ARG B 116      41.280   5.266  -8.450  1.00 10.00      B   
ATOM   3657  CD  ARG B 116      42.156   6.216  -7.645  1.00 10.00      B   
ATOM   3658  NE  ARG B 116      43.537   5.743  -7.552  1.00 10.00      B   
ATOM   3659  HE  ARG B 116      44.065   5.719  -8.387  1.00 10.00      B   
ATOM   3660  CZ  ARG B 116      44.115   5.346  -6.420  1.00 10.00      B   
ATOM   3661  NH1 ARG B 116      43.434   5.364  -5.281  1.00 10.00      B   
ATOM   3662 HH11 ARG B 116      42.445   5.685  -5.271  1.00 10.00      B   
ATOM   3663 HH12 ARG B 116      43.886   5.055  -4.392  1.00 10.00      B   
ATOM   3664  NH2 ARG B 116      45.371   4.922  -6.435  1.00 10.00      B   
ATOM   3665 HH21 ARG B 116      45.905   4.897  -7.333  1.00 10.00      B   
ATOM   3666 HH22 ARG B 116      45.833   4.609  -5.553  1.00 10.00      B   
ATOM   3667  C   ARG B 116      37.457   4.934  -8.558  1.00 10.00      B   
ATOM   3668  O   ARG B 116      36.945   4.104  -7.806  1.00 10.00      B   
ATOM   3669  N   PHE B 117      36.833   6.039  -8.958  1.00 10.00      B   
ATOM   3670  HN  PHE B 117      37.292   6.654  -9.573  1.00 10.00      B   
ATOM   3671  CA  PHE B 117      35.484   6.360  -8.511  1.00 10.00      B   
ATOM   3672  CB  PHE B 117      35.044   7.730  -9.037  1.00 10.00      B   
ATOM   3673  CG  PHE B 117      35.235   8.852  -8.053  1.00 10.00      B   
ATOM   3674  CD1 PHE B 117      36.482   9.431  -7.868  1.00 10.00      B   
ATOM   3675  CD2 PHE B 117      34.163   9.330  -7.314  1.00 10.00      B   
ATOM   3676  CE1 PHE B 117      36.656  10.462  -6.964  1.00 10.00      B   
ATOM   3677  CE2 PHE B 117      34.330  10.360  -6.409  1.00 10.00      B   
ATOM   3678  CZ  PHE B 117      35.578  10.928  -6.235  1.00 10.00      B   
ATOM   3679  C   PHE B 117      34.494   5.286  -8.939  1.00 10.00      B   
ATOM   3680  O   PHE B 117      33.617   4.895  -8.169  1.00 10.00      B   
ATOM   3681  N   LEU B 118      34.650   4.803 -10.165  1.00 10.00      B   
ATOM   3682  HN  LEU B 118      35.377   5.150 -10.725  1.00 10.00      B   
ATOM   3683  CA  LEU B 118      33.774   3.770 -10.701  1.00 10.00      B   
ATOM   3684  CB  LEU B 118      34.189   3.390 -12.124  1.00 10.00      B   
ATOM   3685  CG  LEU B 118      33.744   4.329 -13.246  1.00 10.00      B   
ATOM   3686  CD1 LEU B 118      34.402   3.931 -14.558  1.00 10.00      B   
ATOM   3687  CD2 LEU B 118      32.229   4.320 -13.386  1.00 10.00      B   
ATOM   3688  C   LEU B 118      33.777   2.527  -9.821  1.00 10.00      B   
ATOM   3689  O   LEU B 118      32.727   2.096  -9.349  1.00 10.00      B   
ATOM   3690  N   LEU B 119      34.963   1.969  -9.590  1.00 10.00      B   
ATOM   3691  HN  LEU B 119      35.769   2.382  -9.976  1.00 10.00      B   
ATOM   3692  CA  LEU B 119      35.104   0.762  -8.781  1.00 10.00      B   
ATOM   3693  CB  LEU B 119      36.556   0.278  -8.764  1.00 10.00      B   
ATOM   3694  CG  LEU B 119      37.144  -0.124 -10.119  1.00 10.00      B   
ATOM   3695  CD1 LEU B 119      38.563  -0.641  -9.955  1.00 10.00      B   
ATOM   3696  CD2 LEU B 119      36.270  -1.167 -10.798  1.00 10.00      B   
ATOM   3697  C   LEU B 119      34.580   0.953  -7.362  1.00 10.00      B   
ATOM   3698  O   LEU B 119      33.938   0.059  -6.811  1.00 10.00      B   
ATOM   3699  N   ILE B 120      34.839   2.120  -6.781  1.00 10.00      B   
ATOM   3700  HN  ILE B 120      35.348   2.799  -7.276  1.00 10.00      B   
ATOM   3701  CA  ILE B 120      34.386   2.416  -5.426  1.00 10.00      B   
ATOM   3702  CB  ILE B 120      34.869   3.806  -4.943  1.00 10.00      B   
ATOM   3703  CG1 ILE B 120      36.388   3.808  -4.752  1.00 10.00      B   
ATOM   3704  CG2 ILE B 120      34.173   4.205  -3.648  1.00 10.00      B   
ATOM   3705  CD1 ILE B 120      36.974   5.181  -4.503  1.00 10.00      B   
ATOM   3706  C   ILE B 120      32.862   2.330  -5.335  1.00 10.00      B   
ATOM   3707  O   ILE B 120      32.318   1.700  -4.425  1.00 10.00      B   
ATOM   3708  N   ILE B 121      32.179   2.945  -6.291  1.00 10.00      B   
ATOM   3709  HN  ILE B 121      32.665   3.420  -7.001  1.00 10.00      B   
ATOM   3710  CA  ILE B 121      30.725   2.933  -6.312  1.00 10.00      B   
ATOM   3711  CB  ILE B 121      30.166   3.964  -7.311  1.00 10.00      B   
ATOM   3712  CG1 ILE B 121      30.727   5.355  -7.007  1.00 10.00      B   
ATOM   3713  CG2 ILE B 121      28.646   3.982  -7.265  1.00 10.00      B   
ATOM   3714  CD1 ILE B 121      30.485   6.371  -8.102  1.00 10.00      B   
ATOM   3715  C   ILE B 121      30.198   1.547  -6.673  1.00 10.00      B   
ATOM   3716  O   ILE B 121      29.271   1.042  -6.038  1.00 10.00      B   
ATOM   3717  N   MET B 122      30.815   0.927  -7.670  1.00 10.00      B   
ATOM   3718  HN  MET B 122      31.577   1.369  -8.108  1.00 10.00      B   
ATOM   3719  CA  MET B 122      30.402  -0.394  -8.132  1.00 10.00      B   
ATOM   3720  CB  MET B 122      31.208  -0.825  -9.361  1.00 10.00      B   
ATOM   3721  CG  MET B 122      30.891  -0.044 -10.626  1.00 10.00      B   
ATOM   3722  SD  MET B 122      31.829  -0.624 -12.052  1.00 10.00      B   
ATOM   3723  CE  MET B 122      31.018  -2.188 -12.370  1.00 10.00      B   
ATOM   3724  C   MET B 122      30.507  -1.444  -7.029  1.00 10.00      B   
ATOM   3725  O   MET B 122      29.560  -2.192  -6.785  1.00 10.00      B   
ATOM   3726  N   MET B 123      31.651  -1.485  -6.352  1.00 10.00      B   
ATOM   3727  HN  MET B 123      32.373  -0.857  -6.589  1.00 10.00      B   
ATOM   3728  CA  MET B 123      31.874  -2.452  -5.277  1.00 10.00      B   
ATOM   3729  CB  MET B 123      33.310  -2.368  -4.752  1.00 10.00      B   
ATOM   3730  CG  MET B 123      33.673  -3.440  -3.733  1.00 10.00      B   
ATOM   3731  SD  MET B 123      33.742  -5.094  -4.452  1.00 10.00      B   
ATOM   3732  CE  MET B 123      34.410  -6.032  -3.080  1.00 10.00      B   
ATOM   3733  C   MET B 123      30.883  -2.255  -4.135  1.00 10.00      B   
ATOM   3734  O   MET B 123      30.452  -3.222  -3.504  1.00 10.00      B   
ATOM   3735  N   SER B 124      30.526  -1.001  -3.874  1.00 10.00      B   
ATOM   3736  HN  SER B 124      30.912  -0.274  -4.408  1.00 10.00      B   
ATOM   3737  CA  SER B 124      29.579  -0.685  -2.813  1.00 10.00      B   
ATOM   3738  CB  SER B 124      29.602   0.814  -2.500  1.00 10.00      B   
ATOM   3739  OG  SER B 124      30.925   1.255  -2.224  1.00 10.00      B   
ATOM   3740  HG  SER B 124      31.331   1.584  -3.042  1.00 10.00      B   
ATOM   3741  C   SER B 124      28.172  -1.133  -3.201  1.00 10.00      B   
ATOM   3742  O   SER B 124      27.480  -1.789  -2.421  1.00 10.00      B   
ATOM   3743  N   THR B 125      27.770  -0.799  -4.424  1.00 10.00      B   
ATOM   3744  HN  THR B 125      28.373  -0.285  -5.001  1.00 10.00      B   
ATOM   3745  CA  THR B 125      26.454  -1.167  -4.928  1.00 10.00      B   
ATOM   3746  CB  THR B 125      26.201  -0.546  -6.318  1.00 10.00      B   
ATOM   3747  OG1 THR B 125      26.559   0.844  -6.288  1.00 10.00      B   
ATOM   3748  HG1 THR B 125      27.519   0.935  -6.331  1.00 10.00      B   
ATOM   3749  CG2 THR B 125      24.733  -0.673  -6.706  1.00 10.00      B   
ATOM   3750  C   THR B 125      26.314  -2.688  -5.014  1.00 10.00      B   
ATOM   3751  O   THR B 125      25.244  -3.241  -4.742  1.00 10.00      B   
ATOM   3752  N   LEU B 126      27.411  -3.354  -5.373  1.00 10.00      B   
ATOM   3753  HN  LEU B 126      28.227  -2.848  -5.582  1.00 10.00      B   
ATOM   3754  CA  LEU B 126      27.439  -4.808  -5.490  1.00 10.00      B   
ATOM   3755  CB  LEU B 126      28.852  -5.272  -5.865  1.00 10.00      B   
ATOM   3756  CG  LEU B 126      29.043  -6.773  -6.094  1.00 10.00      B   
ATOM   3757  CD1 LEU B 126      29.454  -7.042  -7.531  1.00 10.00      B   
ATOM   3758  CD2 LEU B 126      30.076  -7.334  -5.128  1.00 10.00      B   
ATOM   3759  C   LEU B 126      27.004  -5.473  -4.187  1.00 10.00      B   
ATOM   3760  O   LEU B 126      26.214  -6.417  -4.197  1.00 10.00      B   
ATOM   3761  N   LEU B 127      27.507  -4.954  -3.071  1.00 10.00      B   
ATOM   3762  HN  LEU B 127      28.108  -4.179  -3.136  1.00 10.00      B   
ATOM   3763  CA  LEU B 127      27.190  -5.493  -1.752  1.00 10.00      B   
ATOM   3764  CB  LEU B 127      27.957  -4.733  -0.667  1.00 10.00      B   
ATOM   3765  CG  LEU B 127      27.673  -5.136   0.783  1.00 10.00      B   
ATOM   3766  CD1 LEU B 127      28.081  -6.579   1.039  1.00 10.00      B   
ATOM   3767  CD2 LEU B 127      28.387  -4.197   1.742  1.00 10.00      B   
ATOM   3768  C   LEU B 127      25.688  -5.449  -1.476  1.00 10.00      B   
ATOM   3769  O   LEU B 127      25.096  -6.447  -1.060  1.00 10.00      B   
ATOM   3770  N   THR B 128      25.074  -4.303  -1.737  1.00 10.00      B   
ATOM   3771  HN  THR B 128      25.598  -3.545  -2.082  1.00 10.00      B   
ATOM   3772  CA  THR B 128      23.645  -4.128  -1.508  1.00 10.00      B   
ATOM   3773  CB  THR B 128      23.249  -2.643  -1.585  1.00 10.00      B   
ATOM   3774  OG1 THR B 128      24.110  -1.964  -2.513  1.00 10.00      B   
ATOM   3775  HG1 THR B 128      24.205  -2.494  -3.316  1.00 10.00      B   
ATOM   3776  CG2 THR B 128      23.362  -1.989  -0.216  1.00 10.00      B   
ATOM   3777  C   THR B 128      22.793  -4.934  -2.490  1.00 10.00      B   
ATOM   3778  O   THR B 128      21.611  -5.173  -2.249  1.00 10.00      B   
ATOM   3779  N   LEU B 129      23.390  -5.352  -3.597  1.00 10.00      B   
ATOM   3780  HN  LEU B 129      24.336  -5.137  -3.745  1.00 10.00      B   
ATOM   3781  CA  LEU B 129      22.667  -6.121  -4.601  1.00 10.00      B   
ATOM   3782  CB  LEU B 129      23.043  -5.664  -6.013  1.00 10.00      B   
ATOM   3783  CG  LEU B 129      22.494  -4.305  -6.449  1.00 10.00      B   
ATOM   3784  CD1 LEU B 129      23.032  -3.923  -7.820  1.00 10.00      B   
ATOM   3785  CD2 LEU B 129      20.973  -4.320  -6.454  1.00 10.00      B   
ATOM   3786  C   LEU B 129      22.896  -7.619  -4.443  1.00 10.00      B   
ATOM   3787  O   LEU B 129      22.371  -8.420  -5.216  1.00 10.00      B   
ATOM   3788  N   SER B 130      23.678  -8.002  -3.441  1.00 10.00      B   
ATOM   3789  HN  SER B 130      24.086  -7.327  -2.861  1.00 10.00      B   
ATOM   3790  CA  SER B 130      23.959  -9.410  -3.206  1.00 10.00      B   
ATOM   3791  CB  SER B 130      25.414  -9.720  -3.564  1.00 10.00      B   
ATOM   3792  OG  SER B 130      26.293  -8.776  -2.973  1.00 10.00      B   
ATOM   3793  HG  SER B 130      26.304  -7.973  -3.511  1.00 10.00      B   
ATOM   3794  C   SER B 130      23.669  -9.818  -1.764  1.00 10.00      B   
ATOM   3795  O   SER B 130      23.859 -10.976  -1.389  1.00 10.00      B   
ATOM   3796  N   THR B 131      23.199  -8.877  -0.956  1.00 10.00      B   
ATOM   3797  HN  THR B 131      23.036  -7.975  -1.302  1.00 10.00      B   
ATOM   3798  CA  THR B 131      22.913  -9.167   0.440  1.00 10.00      B   
ATOM   3799  CB  THR B 131      24.006  -8.590   1.356  1.00 10.00      B   
ATOM   3800  OG1 THR B 131      25.276  -8.701   0.692  1.00 10.00      B   
ATOM   3801  HG1 THR B 131      25.370  -7.971   0.062  1.00 10.00      B   
ATOM   3802  CG2 THR B 131      24.062  -9.360   2.664  1.00 10.00      B   
ATOM   3803  C   THR B 131      21.544  -8.652   0.872  1.00 10.00      B   
ATOM   3804  O   THR B 131      21.201  -7.491   0.644  1.00 10.00      B   
ATOM   3805  N   GLN B 132      20.769  -9.542   1.485  1.00 10.00      B   
ATOM   3806  HN  GLN B 132      21.110 -10.448   1.615  1.00 10.00      B   
ATOM   3807  CA  GLN B 132      19.434  -9.223   1.975  1.00 10.00      B   
ATOM   3808  CB  GLN B 132      18.702 -10.535   2.292  1.00 10.00      B   
ATOM   3809  CG  GLN B 132      17.200 -10.518   2.041  1.00 10.00      B   
ATOM   3810  CD  GLN B 132      16.404 -10.133   3.272  1.00 10.00      B   
ATOM   3811  OE1 GLN B 132      16.867 -10.299   4.400  1.00 10.00      B   
ATOM   3812  NE2 GLN B 132      15.199  -9.631   3.067  1.00 10.00      B   
ATOM   3813 HE21 GLN B 132      14.888  -9.537   2.137  1.00 10.00      B   
ATOM   3814 HE22 GLN B 132      14.661  -9.386   3.845  1.00 10.00      B   
ATOM   3815  C   GLN B 132      19.549  -8.372   3.240  1.00 10.00      B   
ATOM   3816  O   GLN B 132      20.460  -8.582   4.036  1.00 10.00      B   
ATOM   3817  N   PRO B 133      18.646  -7.388   3.427  1.00 10.00      B   
ATOM   3818  CA  PRO B 133      18.647  -6.501   4.602  1.00 10.00      B   
ATOM   3819  CB  PRO B 133      17.259  -5.866   4.549  1.00 10.00      B   
ATOM   3820  CG  PRO B 133      16.944  -5.806   3.096  1.00 10.00      B   
ATOM   3821  CD  PRO B 133      17.572  -7.028   2.479  1.00 10.00      B   
ATOM   3822  C   PRO B 133      18.847  -7.238   5.933  1.00 10.00      B   
ATOM   3823  O   PRO B 133      19.664  -6.829   6.756  1.00 10.00      B   
ATOM   3824  N   LEU B 134      18.117  -8.335   6.132  1.00 10.00      B   
ATOM   3825  HN  LEU B 134      17.500  -8.636   5.430  1.00 10.00      B   
ATOM   3826  CA  LEU B 134      18.219  -9.109   7.370  1.00 10.00      B   
ATOM   3827  CB  LEU B 134      17.076 -10.123   7.483  1.00 10.00      B   
ATOM   3828  CG  LEU B 134      15.664  -9.539   7.600  1.00 10.00      B   
ATOM   3829  CD1 LEU B 134      14.617 -10.640   7.543  1.00 10.00      B   
ATOM   3830  CD2 LEU B 134      15.523  -8.725   8.878  1.00 10.00      B   
ATOM   3831  C   LEU B 134      19.570  -9.807   7.475  1.00 10.00      B   
ATOM   3832  O   LEU B 134      20.080 -10.032   8.573  1.00 10.00      B   
ATOM   3833  N   ASP B 135      20.151 -10.131   6.326  1.00 10.00      B   
ATOM   3834  HN  ASP B 135      19.699  -9.906   5.483  1.00 10.00      B   
ATOM   3835  CA  ASP B 135      21.453 -10.795   6.283  1.00 10.00      B   
ATOM   3836  CB  ASP B 135      21.717 -11.395   4.902  1.00 10.00      B   
ATOM   3837  CG  ASP B 135      21.326 -12.856   4.821  1.00 10.00      B   
ATOM   3838  OD1 ASP B 135      20.532 -13.316   5.674  1.00 10.00      B   
ATOM   3839  OD2 ASP B 135      21.807 -13.555   3.902  1.00 10.00      B   
ATOM   3840  C   ASP B 135      22.550  -9.809   6.656  1.00 10.00      B   
ATOM   3841  O   ASP B 135      23.564 -10.175   7.256  1.00 10.00      B   
ATOM   3842  N   ILE B 136      22.338  -8.553   6.293  1.00 10.00      B   
ATOM   3843  HN  ILE B 136      21.526  -8.333   5.789  1.00 10.00      B   
ATOM   3844  CA  ILE B 136      23.285  -7.497   6.611  1.00 10.00      B   
ATOM   3845  CB  ILE B 136      22.944  -6.189   5.862  1.00 10.00      B   
ATOM   3846  CG1 ILE B 136      22.901  -6.435   4.353  1.00 10.00      B   
ATOM   3847  CG2 ILE B 136      23.949  -5.093   6.192  1.00 10.00      B   
ATOM   3848  CD1 ILE B 136      22.322  -5.285   3.558  1.00 10.00      B   
ATOM   3849  C   ILE B 136      23.242  -7.237   8.111  1.00 10.00      B   
ATOM   3850  O   ILE B 136      24.279  -7.128   8.767  1.00 10.00      B   
ATOM   3851  N   ALA B 137      22.025  -7.173   8.644  1.00 10.00      B   
ATOM   3852  HN  ALA B 137      21.245  -7.287   8.057  1.00 10.00      B   
ATOM   3853  CA  ALA B 137      21.808  -6.930  10.064  1.00 10.00      B   
ATOM   3854  CB  ALA B 137      20.321  -6.843  10.357  1.00 10.00      B   
ATOM   3855  C   ALA B 137      22.452  -8.016  10.921  1.00 10.00      B   
ATOM   3856  O   ALA B 137      23.133  -7.718  11.905  1.00 10.00      B   
ATOM   3857  N   THR B 138      22.242  -9.273  10.540  1.00 10.00      B   
ATOM   3858  HN  THR B 138      21.699  -9.451   9.743  1.00 10.00      B   
ATOM   3859  CA  THR B 138      22.802 -10.394  11.279  1.00 10.00      B   
ATOM   3860  CB  THR B 138      22.297 -11.744  10.732  1.00 10.00      B   
ATOM   3861  OG1 THR B 138      22.079 -11.647   9.318  1.00 10.00      B   
ATOM   3862  HG1 THR B 138      21.218 -11.235   9.152  1.00 10.00      B   
ATOM   3863  CG2 THR B 138      20.999 -12.146  11.414  1.00 10.00      B   
ATOM   3864  C   THR B 138      24.325 -10.364  11.252  1.00 10.00      B   
ATOM   3865  O   THR B 138      24.979 -10.506  12.288  1.00 10.00      B   
ATOM   3866  N   GLY B 139      24.882 -10.158  10.065  1.00 10.00      B   
ATOM   3867  HN  GLY B 139      24.304 -10.044   9.275  1.00 10.00      B   
ATOM   3868  CA  GLY B 139      26.321 -10.108   9.919  1.00 10.00      B   
ATOM   3869  C   GLY B 139      26.940  -8.974  10.715  1.00 10.00      B   
ATOM   3870  O   GLY B 139      27.943  -9.170  11.402  1.00 10.00      B   
ATOM   3871  N   LEU B 140      26.329  -7.794  10.637  1.00 10.00      B   
ATOM   3872  HN  LEU B 140      25.521  -7.710  10.082  1.00 10.00      B   
ATOM   3873  CA  LEU B 140      26.826  -6.620  11.347  1.00 10.00      B   
ATOM   3874  CB  LEU B 140      26.035  -5.366  10.964  1.00 10.00      B   
ATOM   3875  CG  LEU B 140      26.362  -4.751   9.599  1.00 10.00      B   
ATOM   3876  CD1 LEU B 140      25.485  -3.539   9.334  1.00 10.00      B   
ATOM   3877  CD2 LEU B 140      27.835  -4.377   9.511  1.00 10.00      B   
ATOM   3878  C   LEU B 140      26.797  -6.828  12.857  1.00 10.00      B   
ATOM   3879  O   LEU B 140      27.765  -6.514  13.549  1.00 10.00      B   
ATOM   3880  N   ALA B 141      25.692  -7.374  13.360  1.00 10.00      B   
ATOM   3881  HN  ALA B 141      24.954  -7.607  12.755  1.00 10.00      B   
ATOM   3882  CA  ALA B 141      25.547  -7.630  14.790  1.00 10.00      B   
ATOM   3883  CB  ALA B 141      24.170  -8.204  15.090  1.00 10.00      B   
ATOM   3884  C   ALA B 141      26.633  -8.584  15.269  1.00 10.00      B   
ATOM   3885  O   ALA B 141      27.157  -8.448  16.373  1.00 10.00      B   
ATOM   3886  N   SER B 142      26.978  -9.538  14.420  1.00 10.00      B   
ATOM   3887  HN  SER B 142      26.523  -9.589  13.551  1.00 10.00      B   
ATOM   3888  CA  SER B 142      28.007 -10.516  14.743  1.00 10.00      B   
ATOM   3889  CB  SER B 142      27.918 -11.706  13.787  1.00 10.00      B   
ATOM   3890  OG  SER B 142      26.595 -12.213  13.729  1.00 10.00      B   
ATOM   3891  HG  SER B 142      26.031 -11.595  13.246  1.00 10.00      B   
ATOM   3892  C   SER B 142      29.404  -9.894  14.694  1.00 10.00      B   
ATOM   3893  O   SER B 142      30.300 -10.289  15.445  1.00 10.00      B   
ATOM   3894  N   LEU B 143      29.582  -8.916  13.810  1.00 10.00      B   
ATOM   3895  HN  LEU B 143      28.832  -8.650  13.235  1.00 10.00      B   
ATOM   3896  CA  LEU B 143      30.861  -8.233  13.661  1.00 10.00      B   
ATOM   3897  CB  LEU B 143      30.961  -7.572  12.283  1.00 10.00      B   
ATOM   3898  CG  LEU B 143      31.167  -8.513  11.093  1.00 10.00      B   
ATOM   3899  CD1 LEU B 143      31.044  -7.751   9.782  1.00 10.00      B   
ATOM   3900  CD2 LEU B 143      32.515  -9.210  11.186  1.00 10.00      B   
ATOM   3901  C   LEU B 143      31.061  -7.191  14.756  1.00 10.00      B   
ATOM   3902  O   LEU B 143      32.179  -6.741  15.006  1.00 10.00      B   
ATOM   3903  N   MET B 144      29.970  -6.806  15.404  1.00 10.00      B   
ATOM   3904  HN  MET B 144      29.103  -7.189  15.149  1.00 10.00      B   
ATOM   3905  CA  MET B 144      30.024  -5.824  16.480  1.00 10.00      B   
ATOM   3906  CB  MET B 144      28.804  -4.893  16.436  1.00 10.00      B   
ATOM   3907  CG  MET B 144      28.744  -4.018  15.191  1.00 10.00      B   
ATOM   3908  SD  MET B 144      27.280  -2.963  15.131  1.00 10.00      B   
ATOM   3909  CE  MET B 144      27.857  -1.519  16.021  1.00 10.00      B   
ATOM   3910  C   MET B 144      30.125  -6.525  17.831  1.00 10.00      B   
ATOM   3911  O   MET B 144      30.046  -5.894  18.884  1.00 10.00      B   
ATOM   3912  N   LYS B 145      30.314  -7.840  17.781  1.00 10.00      B   
ATOM   3913  HN  LYS B 145      30.366  -8.275  16.904  1.00 10.00      B   
ATOM   3914  CA  LYS B 145      30.438  -8.658  18.987  1.00 10.00      B   
ATOM   3915  CB  LYS B 145      30.583 -10.144  18.639  1.00 10.00      B   
ATOM   3916  CG  LYS B 145      29.889 -11.088  19.612  1.00 10.00      B   
ATOM   3917  CD  LYS B 145      28.379 -10.892  19.589  1.00 10.00      B   
ATOM   3918  CE  LYS B 145      27.673 -11.842  20.545  1.00 10.00      B   
ATOM   3919  NZ  LYS B 145      27.787 -13.258  20.110  1.00 10.00      B   
ATOM   3920  HZ1 LYS B 145      27.217 -13.867  20.726  1.00 10.00      B   
ATOM   3921  HZ2 LYS B 145      28.778 -13.570  20.158  1.00 10.00      B   
ATOM   3922  HZ3 LYS B 145      27.449 -13.360  19.133  1.00 10.00      B   
ATOM   3923  C   LYS B 145      31.585  -8.196  19.904  1.00 10.00      B   
ATOM   3924  O   LYS B 145      31.382  -8.059  21.109  1.00 10.00      B   
ATOM   3925  N   PRO B 146      32.806  -7.938  19.365  1.00 10.00      B   
ATOM   3926  CA  PRO B 146      33.948  -7.489  20.182  1.00 10.00      B   
ATOM   3927  CB  PRO B 146      35.079  -7.282  19.164  1.00 10.00      B   
ATOM   3928  CG  PRO B 146      34.399  -7.207  17.841  1.00 10.00      B   
ATOM   3929  CD  PRO B 146      33.193  -8.089  17.949  1.00 10.00      B   
ATOM   3930  C   PRO B 146      33.678  -6.187  20.939  1.00 10.00      B   
ATOM   3931  O   PRO B 146      34.444  -5.806  21.826  1.00 10.00      B   
ATOM   3932  N   LEU B 147      32.590  -5.510  20.594  1.00 10.00      B   
ATOM   3933  HN  LEU B 147      32.013  -5.861  19.882  1.00 10.00      B   
ATOM   3934  CA  LEU B 147      32.230  -4.263  21.255  1.00 10.00      B   
ATOM   3935  CB  LEU B 147      31.240  -3.454  20.415  1.00 10.00      B   
ATOM   3936  CG  LEU B 147      31.760  -2.929  19.074  1.00 10.00      B   
ATOM   3937  CD1 LEU B 147      30.706  -2.071  18.396  1.00 10.00      B   
ATOM   3938  CD2 LEU B 147      33.043  -2.139  19.270  1.00 10.00      B   
ATOM   3939  C   LEU B 147      31.668  -4.525  22.651  1.00 10.00      B   
ATOM   3940  O   LEU B 147      31.514  -3.606  23.452  1.00 10.00      B   
ATOM   3941  N   ARG B 148      31.370  -5.788  22.942  1.00 10.00      B   
ATOM   3942  HN  ARG B 148      31.503  -6.483  22.256  1.00 10.00      B   
ATOM   3943  CA  ARG B 148      30.850  -6.169  24.252  1.00 10.00      B   
ATOM   3944  CB  ARG B 148      30.410  -7.635  24.245  1.00 10.00      B   
ATOM   3945  CG  ARG B 148      29.207  -7.919  23.360  1.00 10.00      B   
ATOM   3946  CD  ARG B 148      27.904  -7.708  24.110  1.00 10.00      B   
ATOM   3947  NE  ARG B 148      27.319  -8.973  24.550  1.00 10.00      B   
ATOM   3948  HE  ARG B 148      27.899  -9.770  24.528  1.00 10.00      B   
ATOM   3949  CZ  ARG B 148      26.061  -9.103  24.973  1.00 10.00      B   
ATOM   3950  NH1 ARG B 148      25.258  -8.050  25.015  1.00 10.00      B   
ATOM   3951 HH11 ARG B 148      25.601  -7.115  24.722  1.00 10.00      B   
ATOM   3952 HH12 ARG B 148      24.266  -8.159  25.354  1.00 10.00      B   
ATOM   3953  NH2 ARG B 148      25.608 -10.286  25.362  1.00 10.00      B   
ATOM   3954 HH21 ARG B 148      26.231 -11.120  25.344  1.00 10.00      B   
ATOM   3955 HH22 ARG B 148      24.610 -10.388  25.693  1.00 10.00      B   
ATOM   3956  C   ARG B 148      31.925  -5.954  25.314  1.00 10.00      B   
ATOM   3957  O   ARG B 148      31.629  -5.710  26.485  1.00 10.00      B   
ATOM   3958  N   TRP B 149      33.178  -6.016  24.879  1.00 10.00      B   
ATOM   3959  HN  TRP B 149      33.343  -6.195  23.930  1.00 10.00      B   
ATOM   3960  CA  TRP B 149      34.314  -5.836  25.770  1.00 10.00      B   
ATOM   3961  CB  TRP B 149      35.603  -6.320  25.105  1.00 10.00      B   
ATOM   3962  CG  TRP B 149      35.601  -7.786  24.798  1.00 10.00      B   
ATOM   3963  CD1 TRP B 149      35.696  -8.367  23.566  1.00 10.00      B   
ATOM   3964  CD2 TRP B 149      35.491  -8.858  25.741  1.00 10.00      B   
ATOM   3965  NE1 TRP B 149      35.657  -9.734  23.685  1.00 10.00      B   
ATOM   3966  HE1 TRP B 149      35.712 -10.374  22.942  1.00 10.00      B   
ATOM   3967  CE2 TRP B 149      35.530 -10.060  25.011  1.00 10.00      B   
ATOM   3968  CE3 TRP B 149      35.365  -8.916  27.133  1.00 10.00      B   
ATOM   3969  CZ2 TRP B 149      35.446 -11.306  25.626  1.00 10.00      B   
ATOM   3970  CZ3 TRP B 149      35.282 -10.153  27.741  1.00 10.00      B   
ATOM   3971  CH2 TRP B 149      35.323 -11.331  26.988  1.00 10.00      B   
ATOM   3972  C   TRP B 149      34.465  -4.388  26.216  1.00 10.00      B   
ATOM   3973  O   TRP B 149      35.057  -4.117  27.258  1.00 10.00      B   
ATOM   3974  N   VAL B 150      33.925  -3.460  25.434  1.00 10.00      B   
ATOM   3975  HN  VAL B 150      33.449  -3.731  24.619  1.00 10.00      B   
ATOM   3976  CA  VAL B 150      34.012  -2.044  25.768  1.00 10.00      B   
ATOM   3977  CB  VAL B 150      34.499  -1.182  24.579  1.00 10.00      B   
ATOM   3978  CG1 VAL B 150      35.921  -1.560  24.194  1.00 10.00      B   
ATOM   3979  CG2 VAL B 150      33.574  -1.313  23.380  1.00 10.00      B   
ATOM   3980  C   VAL B 150      32.680  -1.528  26.312  1.00 10.00      B   
ATOM   3981  O   VAL B 150      32.388  -0.332  26.252  1.00 10.00      B   
ATOM   3982  N   LYS B 151      31.881  -2.459  26.842  1.00 10.00      B   
ATOM   3983  HN  LYS B 151      32.179  -3.393  26.832  1.00 10.00      B   
ATOM   3984  CA  LYS B 151      30.579  -2.147  27.429  1.00 10.00      B   
ATOM   3985  CB  LYS B 151      30.723  -1.293  28.691  1.00 10.00      B   
ATOM   3986  CG  LYS B 151      31.537  -1.948  29.791  1.00 10.00      B   
ATOM   3987  CD  LYS B 151      31.553  -1.091  31.040  1.00 10.00      B   
ATOM   3988  CE  LYS B 151      32.484  -1.663  32.092  1.00 10.00      B   
ATOM   3989  NZ  LYS B 151      32.429  -0.872  33.347  1.00 10.00      B   
ATOM   3990  HZ1 LYS B 151      33.139  -1.216  34.023  1.00 10.00      B   
ATOM   3991  HZ2 LYS B 151      31.491  -0.957  33.782  1.00 10.00      B   
ATOM   3992  HZ3 LYS B 151      32.615   0.133  33.147  1.00 10.00      B   
ATOM   3993  C   LYS B 151      29.624  -1.492  26.437  1.00 10.00      B   
ATOM   3994  O   LYS B 151      29.241  -0.332  26.596  1.00 10.00      B   
ATOM   3995  N   VAL B 152      29.258  -2.239  25.405  1.00 10.00      B   
ATOM   3996  HN  VAL B 152      29.618  -3.144  25.322  1.00 10.00      B   
ATOM   3997  CA  VAL B 152      28.335  -1.752  24.390  1.00 10.00      B   
ATOM   3998  CB  VAL B 152      29.037  -1.543  23.023  1.00 10.00      B   
ATOM   3999  CG1 VAL B 152      28.029  -1.208  21.932  1.00 10.00      B   
ATOM   4000  CG2 VAL B 152      30.078  -0.440  23.129  1.00 10.00      B   
ATOM   4001  C   VAL B 152      27.170  -2.728  24.237  1.00 10.00      B   
ATOM   4002  O   VAL B 152      27.381  -3.926  24.023  1.00 10.00      B   
ATOM   4003  N   PRO B 153      25.928  -2.231  24.376  1.00 10.00      B   
ATOM   4004  CA  PRO B 153      24.719  -3.054  24.249  1.00 10.00      B   
ATOM   4005  CB  PRO B 153      23.602  -2.135  24.753  1.00 10.00      B   
ATOM   4006  CG  PRO B 153      24.115  -0.752  24.545  1.00 10.00      B   
ATOM   4007  CD  PRO B 153      25.610  -0.823  24.686  1.00 10.00      B   
ATOM   4008  C   PRO B 153      24.465  -3.482  22.802  1.00 10.00      B   
ATOM   4009  O   PRO B 153      23.523  -3.019  22.152  1.00 10.00      B   
ATOM   4010  N   VAL B 154      25.322  -4.365  22.310  1.00 10.00      B   
ATOM   4011  HN  VAL B 154      26.056  -4.676  22.882  1.00 10.00      B   
ATOM   4012  CA  VAL B 154      25.229  -4.872  20.949  1.00 10.00      B   
ATOM   4013  CB  VAL B 154      26.434  -5.769  20.605  1.00 10.00      B   
ATOM   4014  CG1 VAL B 154      26.369  -6.237  19.160  1.00 10.00      B   
ATOM   4015  CG2 VAL B 154      27.735  -5.032  20.871  1.00 10.00      B   
ATOM   4016  C   VAL B 154      23.940  -5.659  20.731  1.00 10.00      B   
ATOM   4017  O   VAL B 154      23.227  -5.432  19.755  1.00 10.00      B   
ATOM   4018  N   ASP B 155      23.636  -6.567  21.656  1.00 10.00      B   
ATOM   4019  HN  ASP B 155      24.227  -6.677  22.428  1.00 10.00      B   
ATOM   4020  CA  ASP B 155      22.439  -7.401  21.557  1.00 10.00      B   
ATOM   4021  CB  ASP B 155      22.427  -8.466  22.657  1.00 10.00      B   
ATOM   4022  CG  ASP B 155      21.657  -9.710  22.257  1.00 10.00      B   
ATOM   4023  OD1 ASP B 155      22.140 -10.452  21.375  1.00 10.00      B   
ATOM   4024  OD2 ASP B 155      20.575  -9.959  22.829  1.00 10.00      B   
ATOM   4025  C   ASP B 155      21.172  -6.554  21.621  1.00 10.00      B   
ATOM   4026  O   ASP B 155      20.183  -6.842  20.942  1.00 10.00      B   
ATOM   4027  N   THR B 156      21.206  -5.513  22.442  1.00 10.00      B   
ATOM   4028  HN  THR B 156      22.011  -5.353  22.979  1.00 10.00      B   
ATOM   4029  CA  THR B 156      20.071  -4.613  22.582  1.00 10.00      B   
ATOM   4030  CB  THR B 156      20.293  -3.613  23.730  1.00 10.00      B   
ATOM   4031  OG1 THR B 156      20.792  -4.317  24.878  1.00 10.00      B   
ATOM   4032  HG1 THR B 156      20.069  -4.798  25.298  1.00 10.00      B   
ATOM   4033  CG2 THR B 156      18.988  -2.923  24.092  1.00 10.00      B   
ATOM   4034  C   THR B 156      19.832  -3.858  21.276  1.00 10.00      B   
ATOM   4035  O   THR B 156      18.709  -3.809  20.769  1.00 10.00      B   
ATOM   4036  N   LEU B 157      20.899  -3.298  20.719  1.00 10.00      B   
ATOM   4037  HN  LEU B 157      21.772  -3.370  21.170  1.00 10.00      B   
ATOM   4038  CA  LEU B 157      20.802  -2.564  19.465  1.00 10.00      B   
ATOM   4039  CB  LEU B 157      22.112  -1.843  19.146  1.00 10.00      B   
ATOM   4040  CG  LEU B 157      22.075  -0.881  17.954  1.00 10.00      B   
ATOM   4041  CD1 LEU B 157      21.217   0.335  18.267  1.00 10.00      B   
ATOM   4042  CD2 LEU B 157      23.481  -0.461  17.553  1.00 10.00      B   
ATOM   4043  C   LEU B 157      20.425  -3.501  18.323  1.00 10.00      B   
ATOM   4044  O   LEU B 157      19.660  -3.129  17.436  1.00 10.00      B   
ATOM   4045  N   ALA B 158      20.962  -4.719  18.360  1.00 10.00      B   
ATOM   4046  HN  ALA B 158      21.579  -4.949  19.091  1.00 10.00      B   
ATOM   4047  CA  ALA B 158      20.675  -5.717  17.339  1.00 10.00      B   
ATOM   4048  CB  ALA B 158      21.456  -6.996  17.603  1.00 10.00      B   
ATOM   4049  C   ALA B 158      19.181  -6.002  17.289  1.00 10.00      B   
ATOM   4050  O   ALA B 158      18.578  -6.036  16.213  1.00 10.00      B   
ATOM   4051  N   MET B 159      18.584  -6.188  18.461  1.00 10.00      B   
ATOM   4052  HN  MET B 159      19.118  -6.144  19.284  1.00 10.00      B   
ATOM   4053  CA  MET B 159      17.155  -6.449  18.552  1.00 10.00      B   
ATOM   4054  CB  MET B 159      16.753  -6.796  19.987  1.00 10.00      B   
ATOM   4055  CG  MET B 159      16.621  -8.287  20.256  1.00 10.00      B   
ATOM   4056  SD  MET B 159      15.345  -9.069  19.244  1.00 10.00      B   
ATOM   4057  CE  MET B 159      13.873  -8.257  19.870  1.00 10.00      B   
ATOM   4058  C   MET B 159      16.375  -5.234  18.070  1.00 10.00      B   
ATOM   4059  O   MET B 159      15.425  -5.360  17.300  1.00 10.00      B   
ATOM   4060  N   MET B 160      16.810  -4.059  18.513  1.00 10.00      B   
ATOM   4061  HN  MET B 160      17.578  -4.037  19.124  1.00 10.00      B   
ATOM   4062  CA  MET B 160      16.178  -2.803  18.135  1.00 10.00      B   
ATOM   4063  CB  MET B 160      16.931  -1.639  18.783  1.00 10.00      B   
ATOM   4064  CG  MET B 160      16.216  -0.301  18.701  1.00 10.00      B   
ATOM   4065  SD  MET B 160      17.092   1.008  19.581  1.00 10.00      B   
ATOM   4066  CE  MET B 160      17.155   0.326  21.238  1.00 10.00      B   
ATOM   4067  C   MET B 160      16.165  -2.640  16.616  1.00 10.00      B   
ATOM   4068  O   MET B 160      15.128  -2.338  16.021  1.00 10.00      B   
ATOM   4069  N   LEU B 161      17.318  -2.870  15.994  1.00 10.00      B   
ATOM   4070  HN  LEU B 161      18.110  -3.114  16.528  1.00 10.00      B   
ATOM   4071  CA  LEU B 161      17.446  -2.761  14.547  1.00 10.00      B   
ATOM   4072  CB  LEU B 161      18.903  -2.927  14.117  1.00 10.00      B   
ATOM   4073  CG  LEU B 161      19.861  -1.821  14.560  1.00 10.00      B   
ATOM   4074  CD1 LEU B 161      21.296  -2.205  14.245  1.00 10.00      B   
ATOM   4075  CD2 LEU B 161      19.500  -0.498  13.901  1.00 10.00      B   
ATOM   4076  C   LEU B 161      16.567  -3.786  13.840  1.00 10.00      B   
ATOM   4077  O   LEU B 161      15.936  -3.478  12.829  1.00 10.00      B   
ATOM   4078  N   SER B 162      16.521  -4.998  14.387  1.00 10.00      B   
ATOM   4079  HN  SER B 162      17.041  -5.175  15.201  1.00 10.00      B   
ATOM   4080  CA  SER B 162      15.713  -6.067  13.811  1.00 10.00      B   
ATOM   4081  CB  SER B 162      15.950  -7.385  14.552  1.00 10.00      B   
ATOM   4082  OG  SER B 162      17.330  -7.722  14.558  1.00 10.00      B   
ATOM   4083  HG  SER B 162      17.783  -7.196  15.234  1.00 10.00      B   
ATOM   4084  C   SER B 162      14.233  -5.691  13.827  1.00 10.00      B   
ATOM   4085  O   SER B 162      13.520  -5.894  12.841  1.00 10.00      B   
ATOM   4086  N   ILE B 163      13.780  -5.125  14.942  1.00 10.00      B   
ATOM   4087  HN  ILE B 163      14.400  -4.989  15.696  1.00 10.00      B   
ATOM   4088  CA  ILE B 163      12.390  -4.703  15.076  1.00 10.00      B   
ATOM   4089  CB  ILE B 163      12.080  -4.206  16.507  1.00 10.00      B   
ATOM   4090  CG1 ILE B 163      12.319  -5.326  17.523  1.00 10.00      B   
ATOM   4091  CG2 ILE B 163      10.649  -3.696  16.606  1.00 10.00      B   
ATOM   4092  CD1 ILE B 163      12.366  -4.852  18.959  1.00 10.00      B   
ATOM   4093  C   ILE B 163      12.092  -3.590  14.075  1.00 10.00      B   
ATOM   4094  O   ILE B 163      11.054  -3.594  13.409  1.00 10.00      B   
ATOM   4095  N   ALA B 164      13.033  -2.657  13.960  1.00 10.00      B   
ATOM   4096  HN  ALA B 164      13.843  -2.728  14.513  1.00 10.00      B   
ATOM   4097  CA  ALA B 164      12.901  -1.533  13.044  1.00 10.00      B   
ATOM   4098  CB  ALA B 164      14.100  -0.607  13.173  1.00 10.00      B   
ATOM   4099  C   ALA B 164      12.758  -2.024  11.607  1.00 10.00      B   
ATOM   4100  O   ALA B 164      11.883  -1.568  10.869  1.00 10.00      B   
ATOM   4101  N   LEU B 165      13.610  -2.974  11.225  1.00 10.00      B   
ATOM   4102  HN  LEU B 165      14.281  -3.297  11.867  1.00 10.00      B   
ATOM   4103  CA  LEU B 165      13.588  -3.541   9.880  1.00 10.00      B   
ATOM   4104  CB  LEU B 165      14.794  -4.455   9.653  1.00 10.00      B   
ATOM   4105  CG  LEU B 165      16.152  -3.761   9.546  1.00 10.00      B   
ATOM   4106  CD1 LEU B 165      17.266  -4.789   9.440  1.00 10.00      B   
ATOM   4107  CD2 LEU B 165      16.179  -2.824   8.350  1.00 10.00      B   
ATOM   4108  C   LEU B 165      12.289  -4.296   9.611  1.00 10.00      B   
ATOM   4109  O   LEU B 165      11.802  -4.331   8.479  1.00 10.00      B   
ATOM   4110  N   ARG B 166      11.733  -4.894  10.654  1.00 10.00      B   
ATOM   4111  HN  ARG B 166      12.172  -4.833  11.529  1.00 10.00      B   
ATOM   4112  CA  ARG B 166      10.488  -5.640  10.538  1.00 10.00      B   
ATOM   4113  CB  ARG B 166      10.246  -6.477  11.799  1.00 10.00      B   
ATOM   4114  CG  ARG B 166      11.007  -7.792  11.823  1.00 10.00      B   
ATOM   4115  CD  ARG B 166      11.133  -8.340  13.237  1.00 10.00      B   
ATOM   4116  NE  ARG B 166       9.834  -8.572  13.869  1.00 10.00      B   
ATOM   4117  HE  ARG B 166       9.031  -8.441  13.312  1.00 10.00      B   
ATOM   4118  CZ  ARG B 166       9.680  -8.947  15.143  1.00 10.00      B   
ATOM   4119  NH1 ARG B 166      10.738  -9.136  15.925  1.00 10.00      B   
ATOM   4120 HH11 ARG B 166      11.700  -8.998  15.553  1.00 10.00      B   
ATOM   4121 HH12 ARG B 166      10.610  -9.423  16.922  1.00 10.00      B   
ATOM   4122  NH2 ARG B 166       8.467  -9.150  15.633  1.00 10.00      B   
ATOM   4123 HH21 ARG B 166       8.347  -9.444  16.626  1.00 10.00      B   
ATOM   4124 HH22 ARG B 166       7.626  -9.017  15.026  1.00 10.00      B   
ATOM   4125  C   ARG B 166       9.314  -4.696  10.302  1.00 10.00      B   
ATOM   4126  O   ARG B 166       8.347  -5.047   9.625  1.00 10.00      B   
ATOM   4127  N   PHE B 167       9.412  -3.492  10.847  1.00 10.00      B   
ATOM   4128  HN  PHE B 167      10.214  -3.264  11.366  1.00 10.00      B   
ATOM   4129  CA  PHE B 167       8.351  -2.505  10.706  1.00 10.00      B   
ATOM   4130  CB  PHE B 167       8.267  -1.604  11.940  1.00 10.00      B   
ATOM   4131  CG  PHE B 167       7.407  -2.161  13.037  1.00 10.00      B   
ATOM   4132  CD1 PHE B 167       7.955  -2.494  14.264  1.00 10.00      B   
ATOM   4133  CD2 PHE B 167       6.049  -2.354  12.842  1.00 10.00      B   
ATOM   4134  CE1 PHE B 167       7.168  -3.007  15.277  1.00 10.00      B   
ATOM   4135  CE2 PHE B 167       5.255  -2.867  13.851  1.00 10.00      B   
ATOM   4136  CZ  PHE B 167       5.816  -3.196  15.070  1.00 10.00      B   
ATOM   4137  C   PHE B 167       8.478  -1.662   9.440  1.00 10.00      B   
ATOM   4138  O   PHE B 167       7.523  -1.000   9.048  1.00 10.00      B   
ATOM   4139  N   VAL B 168       9.647  -1.693   8.803  1.00 10.00      B   
ATOM   4140  HN  VAL B 168      10.368  -2.250   9.164  1.00 10.00      B   
ATOM   4141  CA  VAL B 168       9.885  -0.914   7.577  1.00 10.00      B   
ATOM   4142  CB  VAL B 168      11.256  -1.217   6.922  1.00 10.00      B   
ATOM   4143  CG1 VAL B 168      11.410  -0.479   5.597  1.00 10.00      B   
ATOM   4144  CG2 VAL B 168      12.389  -0.842   7.863  1.00 10.00      B   
ATOM   4145  C   VAL B 168       8.750  -1.056   6.544  1.00 10.00      B   
ATOM   4146  O   VAL B 168       8.168  -0.052   6.122  1.00 10.00      B   
ATOM   4147  N   PRO B 169       8.409  -2.290   6.115  1.00 10.00      B   
ATOM   4148  CA  PRO B 169       7.332  -2.504   5.137  1.00 10.00      B   
ATOM   4149  CB  PRO B 169       7.295  -4.028   4.963  1.00 10.00      B   
ATOM   4150  CG  PRO B 169       8.636  -4.495   5.413  1.00 10.00      B   
ATOM   4151  CD  PRO B 169       9.044  -3.561   6.513  1.00 10.00      B   
ATOM   4152  C   PRO B 169       5.980  -1.998   5.642  1.00 10.00      B   
ATOM   4153  O   PRO B 169       5.221  -1.378   4.896  1.00 10.00      B   
ATOM   4154  N   THR B 170       5.699  -2.250   6.912  1.00 10.00      B   
ATOM   4155  HN  THR B 170       6.354  -2.730   7.458  1.00 10.00      B   
ATOM   4156  CA  THR B 170       4.446  -1.831   7.520  1.00 10.00      B   
ATOM   4157  CB  THR B 170       4.286  -2.461   8.919  1.00 10.00      B   
ATOM   4158  OG1 THR B 170       4.544  -3.874   8.834  1.00 10.00      B   
ATOM   4159  HG1 THR B 170       3.997  -4.254   8.130  1.00 10.00      B   
ATOM   4160  CG2 THR B 170       2.879  -2.233   9.455  1.00 10.00      B   
ATOM   4161  C   THR B 170       4.353  -0.303   7.617  1.00 10.00      B   
ATOM   4162  O   THR B 170       3.310   0.283   7.324  1.00 10.00      B   
ATOM   4163  N   LEU B 171       5.452   0.335   8.010  1.00 10.00      B   
ATOM   4164  HN  LEU B 171       6.260  -0.188   8.219  1.00 10.00      B   
ATOM   4165  CA  LEU B 171       5.499   1.788   8.144  1.00 10.00      B   
ATOM   4166  CB  LEU B 171       6.819   2.233   8.779  1.00 10.00      B   
ATOM   4167  CG  LEU B 171       7.009   1.887  10.258  1.00 10.00      B   
ATOM   4168  CD1 LEU B 171       8.387   2.320  10.733  1.00 10.00      B   
ATOM   4169  CD2 LEU B 171       5.923   2.539  11.101  1.00 10.00      B   
ATOM   4170  C   LEU B 171       5.314   2.463   6.791  1.00 10.00      B   
ATOM   4171  O   LEU B 171       4.715   3.537   6.697  1.00 10.00      B   
ATOM   4172  N   MET B 172       5.840   1.829   5.748  1.00 10.00      B   
ATOM   4173  HN  MET B 172       6.326   0.988   5.895  1.00 10.00      B   
ATOM   4174  CA  MET B 172       5.719   2.355   4.395  1.00 10.00      B   
ATOM   4175  CB  MET B 172       6.577   1.540   3.423  1.00 10.00      B   
ATOM   4176  CG  MET B 172       6.610   2.104   2.009  1.00 10.00      B   
ATOM   4177  SD  MET B 172       6.861   0.838   0.746  1.00 10.00      B   
ATOM   4178  CE  MET B 172       5.311  -0.055   0.851  1.00 10.00      B   
ATOM   4179  C   MET B 172       4.261   2.312   3.956  1.00 10.00      B   
ATOM   4180  O   MET B 172       3.730   3.284   3.417  1.00 10.00      B   
ATOM   4181  N   ASP B 173       3.619   1.179   4.216  1.00 10.00      B   
ATOM   4182  HN  ASP B 173       4.105   0.448   4.656  1.00 10.00      B   
ATOM   4183  CA  ASP B 173       2.216   0.986   3.862  1.00 10.00      B   
ATOM   4184  CB  ASP B 173       1.807  -0.474   4.069  1.00 10.00      B   
ATOM   4185  CG  ASP B 173       0.503  -0.818   3.377  1.00 10.00      B   
ATOM   4186  OD1 ASP B 173       0.230  -0.246   2.302  1.00 10.00      B   
ATOM   4187  OD2 ASP B 173      -0.245  -1.676   3.899  1.00 10.00      B   
ATOM   4188  C   ASP B 173       1.318   1.911   4.679  1.00 10.00      B   
ATOM   4189  O   ASP B 173       0.347   2.466   4.160  1.00 10.00      B   
ATOM   4190  N   GLU B 174       1.659   2.076   5.958  1.00 10.00      B   
ATOM   4191  HN  GLU B 174       2.435   1.584   6.310  1.00 10.00      B   
ATOM   4192  CA  GLU B 174       0.907   2.944   6.859  1.00 10.00      B   
ATOM   4193  CB  GLU B 174       1.568   2.961   8.242  1.00 10.00      B   
ATOM   4194  CG  GLU B 174       0.606   3.168   9.400  1.00 10.00      B   
ATOM   4195  CD  GLU B 174      -0.041   1.876   9.852  1.00 10.00      B   
ATOM   4196  OE1 GLU B 174       0.690   0.881  10.045  1.00 10.00      B   
ATOM   4197  OE2 GLU B 174      -1.280   1.846  10.020  1.00 10.00      B   
ATOM   4198  C   GLU B 174       0.860   4.362   6.301  1.00 10.00      B   
ATOM   4199  O   GLU B 174      -0.192   5.007   6.296  1.00 10.00      B   
ATOM   4200  N   ALA B 175       2.005   4.827   5.806  1.00 10.00      B   
ATOM   4201  HN  ALA B 175       2.801   4.253   5.827  1.00 10.00      B   
ATOM   4202  CA  ALA B 175       2.111   6.164   5.232  1.00 10.00      B   
ATOM   4203  CB  ALA B 175       3.548   6.462   4.832  1.00 10.00      B   
ATOM   4204  C   ALA B 175       1.175   6.311   4.035  1.00 10.00      B   
ATOM   4205  O   ALA B 175       0.572   7.364   3.834  1.00 10.00      B   
ATOM   4206  N   THR B 176       1.052   5.246   3.250  1.00 10.00      B   
ATOM   4207  HN  THR B 176       1.565   4.435   3.458  1.00 10.00      B   
ATOM   4208  CA  THR B 176       0.178   5.253   2.085  1.00 10.00      B   
ATOM   4209  CB  THR B 176       0.418   4.018   1.199  1.00 10.00      B   
ATOM   4210  OG1 THR B 176       1.807   3.663   1.241  1.00 10.00      B   
ATOM   4211  HG1 THR B 176       1.888   2.722   1.447  1.00 10.00      B   
ATOM   4212  CG2 THR B 176       0.023   4.314  -0.241  1.00 10.00      B   
ATOM   4213  C   THR B 176      -1.287   5.279   2.516  1.00 10.00      B   
ATOM   4214  O   THR B 176      -2.099   6.018   1.952  1.00 10.00      B   
ATOM   4215  N   LYS B 177      -1.610   4.475   3.527  1.00 10.00      B   
ATOM   4216  HN  LYS B 177      -0.909   3.912   3.928  1.00 10.00      B   
ATOM   4217  CA  LYS B 177      -2.970   4.394   4.054  1.00 10.00      B   
ATOM   4218  CB  LYS B 177      -3.039   3.394   5.212  1.00 10.00      B   
ATOM   4219  CG  LYS B 177      -2.763   1.954   4.823  1.00 10.00      B   
ATOM   4220  CD  LYS B 177      -2.807   1.051   6.042  1.00 10.00      B   
ATOM   4221  CE  LYS B 177      -2.600  -0.403   5.661  1.00 10.00      B   
ATOM   4222  NZ  LYS B 177      -2.685  -1.301   6.841  1.00 10.00      B   
ATOM   4223  HZ1 LYS B 177      -2.587  -2.290   6.543  1.00 10.00      B   
ATOM   4224  HZ2 LYS B 177      -3.602  -1.183   7.319  1.00 10.00      B   
ATOM   4225  HZ3 LYS B 177      -1.925  -1.077   7.516  1.00 10.00      B   
ATOM   4226  C   LYS B 177      -3.440   5.758   4.539  1.00 10.00      B   
ATOM   4227  O   LYS B 177      -4.489   6.247   4.119  1.00 10.00      B   
ATOM   4228  N   ILE B 178      -2.646   6.372   5.413  1.00 10.00      B   
ATOM   4229  HN  ILE B 178      -1.815   5.926   5.703  1.00 10.00      B   
ATOM   4230  CA  ILE B 178      -2.972   7.683   5.962  1.00 10.00      B   
ATOM   4231  CB  ILE B 178      -1.931   8.133   7.014  1.00 10.00      B   
ATOM   4232  CG1 ILE B 178      -1.818   7.092   8.135  1.00 10.00      B   
ATOM   4233  CG2 ILE B 178      -2.305   9.493   7.589  1.00 10.00      B   
ATOM   4234  CD1 ILE B 178      -0.640   7.309   9.065  1.00 10.00      B   
ATOM   4235  C   ILE B 178      -3.061   8.731   4.854  1.00 10.00      B   
ATOM   4236  O   ILE B 178      -4.006   9.518   4.807  1.00 10.00      B   
ATOM   4237  N   MET B 179      -2.077   8.720   3.960  1.00 10.00      B   
ATOM   4238  HN  MET B 179      -1.355   8.060   4.055  1.00 10.00      B   
ATOM   4239  CA  MET B 179      -2.032   9.666   2.845  1.00 10.00      B   
ATOM   4240  CB  MET B 179      -0.797   9.406   1.976  1.00 10.00      B   
ATOM   4241  CG  MET B 179      -0.559  10.443   0.889  1.00 10.00      B   
ATOM   4242  SD  MET B 179       0.960  10.139  -0.038  1.00 10.00      B   
ATOM   4243  CE  MET B 179       0.526   8.636  -0.913  1.00 10.00      B   
ATOM   4244  C   MET B 179      -3.296   9.580   1.994  1.00 10.00      B   
ATOM   4245  O   MET B 179      -3.914  10.598   1.682  1.00 10.00      B   
ATOM   4246  N   ASN B 180      -3.688   8.361   1.643  1.00 10.00      B   
ATOM   4247  HN  ASN B 180      -3.165   7.585   1.945  1.00 10.00      B   
ATOM   4248  CA  ASN B 180      -4.875   8.143   0.824  1.00 10.00      B   
ATOM   4249  CB  ASN B 180      -4.949   6.694   0.330  1.00 10.00      B   
ATOM   4250  CG  ASN B 180      -4.025   6.421  -0.842  1.00 10.00      B   
ATOM   4251  OD1 ASN B 180      -3.529   7.343  -1.490  1.00 10.00      B   
ATOM   4252  ND2 ASN B 180      -3.799   5.148  -1.137  1.00 10.00      B   
ATOM   4253 HD21 ASN B 180      -4.236   4.460  -0.594  1.00 10.00      B   
ATOM   4254 HD22 ASN B 180      -3.206   4.949  -1.892  1.00 10.00      B   
ATOM   4255  C   ASN B 180      -6.151   8.507   1.574  1.00 10.00      B   
ATOM   4256  O   ASN B 180      -7.059   9.112   1.006  1.00 10.00      B   
ATOM   4257  N   ALA B 181      -6.209   8.147   2.856  1.00 10.00      B   
ATOM   4258  HN  ALA B 181      -5.446   7.676   3.256  1.00 10.00      B   
ATOM   4259  CA  ALA B 181      -7.377   8.434   3.683  1.00 10.00      B   
ATOM   4260  CB  ALA B 181      -7.222   7.812   5.061  1.00 10.00      B   
ATOM   4261  C   ALA B 181      -7.611   9.936   3.796  1.00 10.00      B   
ATOM   4262  O   ALA B 181      -8.751  10.398   3.741  1.00 10.00      B   
ATOM   4263  N   GLN B 182      -6.527  10.692   3.944  1.00 10.00      B   
ATOM   4264  HN  GLN B 182      -5.643  10.261   3.984  1.00 10.00      B   
ATOM   4265  CA  GLN B 182      -6.621  12.143   4.055  1.00 10.00      B   
ATOM   4266  CB  GLN B 182      -5.326  12.747   4.609  1.00 10.00      B   
ATOM   4267  CG  GLN B 182      -4.916  12.251   5.993  1.00 10.00      B   
ATOM   4268  CD  GLN B 182      -5.891  12.631   7.092  1.00 10.00      B   
ATOM   4269  OE1 GLN B 182      -7.105  12.657   6.892  1.00 10.00      B   
ATOM   4270  NE2 GLN B 182      -5.366  12.930   8.270  1.00 10.00      B   
ATOM   4271 HE21 GLN B 182      -4.391  12.890   8.369  1.00 10.00      B   
ATOM   4272 HE22 GLN B 182      -5.975  13.190   8.995  1.00 10.00      B   
ATOM   4273  C   GLN B 182      -6.952  12.769   2.705  1.00 10.00      B   
ATOM   4274  O   GLN B 182      -7.810  13.646   2.612  1.00 10.00      B   
ATOM   4275  N   ARG B 183      -6.282  12.293   1.656  1.00 10.00      B   
ATOM   4276  HN  ARG B 183      -5.620  11.581   1.793  1.00 10.00      B   
ATOM   4277  CA  ARG B 183      -6.496  12.813   0.309  1.00 10.00      B   
ATOM   4278  CB  ARG B 183      -5.483  12.247  -0.686  1.00 10.00      B   
ATOM   4279  CG  ARG B 183      -4.417  13.248  -1.094  1.00 10.00      B   
ATOM   4280  CD  ARG B 183      -3.769  12.869  -2.413  1.00 10.00      B   
ATOM   4281  NE  ARG B 183      -2.861  13.909  -2.891  1.00 10.00      B   
ATOM   4282  HE  ARG B 183      -3.262  14.762  -3.174  1.00 10.00      B   
ATOM   4283  CZ  ARG B 183      -1.542  13.765  -2.976  1.00 10.00      B   
ATOM   4284  NH1 ARG B 183      -0.969  12.623  -2.620  1.00 10.00      B   
ATOM   4285 HH11 ARG B 183      -1.551  11.827  -2.275  1.00 10.00      B   
ATOM   4286 HH12 ARG B 183       0.067  12.513  -2.684  1.00 10.00      B   
ATOM   4287  NH2 ARG B 183      -0.798  14.777  -3.399  1.00 10.00      B   
ATOM   4288 HH21 ARG B 183      -1.254  15.691  -3.663  1.00 10.00      B   
ATOM   4289 HH22 ARG B 183       0.236  14.676  -3.475  1.00 10.00      B   
ATOM   4290  C   ARG B 183      -7.920  12.587  -0.183  1.00 10.00      B   
ATOM   4291  O   ARG B 183      -8.395  13.287  -1.083  1.00 10.00      B   
ATOM   4292  N   ALA B 184      -8.603  11.619   0.413  1.00 10.00      B   
ATOM   4293  HN  ALA B 184      -8.170  11.093   1.119  1.00 10.00      B   
ATOM   4294  CA  ALA B 184      -9.976  11.306   0.040  1.00 10.00      B   
ATOM   4295  CB  ALA B 184     -10.386   9.953   0.602  1.00 10.00      B   
ATOM   4296  C   ALA B 184     -10.937  12.397   0.508  1.00 10.00      B   
ATOM   4297  O   ALA B 184     -12.116  12.392   0.152  1.00 10.00      B   
ATOM   4298  N   ARG B 185     -10.428  13.324   1.312  1.00 10.00      B   
ATOM   4299  HN  ARG B 185      -9.480  13.268   1.569  1.00 10.00      B   
ATOM   4300  CA  ARG B 185     -11.235  14.422   1.825  1.00 10.00      B   
ATOM   4301  CB  ARG B 185     -11.648  14.144   3.276  1.00 10.00      B   
ATOM   4302  CG  ARG B 185     -12.950  14.812   3.691  1.00 10.00      B   
ATOM   4303  CD  ARG B 185     -13.590  14.103   4.877  1.00 10.00      B   
ATOM   4304  NE  ARG B 185     -12.968  14.463   6.151  1.00 10.00      B   
ATOM   4305  HE  ARG B 185     -12.027  14.204   6.282  1.00 10.00      B   
ATOM   4306  CZ  ARG B 185     -13.609  15.100   7.138  1.00 10.00      B   
ATOM   4307  NH1 ARG B 185     -14.879  15.444   6.996  1.00 10.00      B   
ATOM   4308 HH11 ARG B 185     -15.378  15.950   7.781  1.00 10.00      B   
ATOM   4309 HH12 ARG B 185     -15.390  15.221   6.122  1.00 10.00      B   
ATOM   4310  NH2 ARG B 185     -12.985  15.401   8.266  1.00 10.00      B   
ATOM   4311 HH21 ARG B 185     -13.503  15.899   9.030  1.00 10.00      B   
ATOM   4312 HH22 ARG B 185     -11.984  15.143   8.403  1.00 10.00      B   
ATOM   4313  C   ARG B 185     -10.458  15.733   1.724  1.00 10.00      B   
ATOM   4314  O   ARG B 185     -10.695  16.678   2.479  1.00 10.00      B   
ATOM   4315  N   GLY B 186      -9.533  15.784   0.774  1.00 10.00      B   
ATOM   4316  HN  GLY B 186      -9.395  15.002   0.200  1.00 10.00      B   
ATOM   4317  CA  GLY B 186      -8.727  16.973   0.581  1.00 10.00      B   
ATOM   4318  C   GLY B 186      -7.280  16.729   0.945  1.00 10.00      B   
ATOM   4319  O   GLY B 186      -6.741  15.678   0.624  1.00 10.00      B   
ATOM   4320  N   VAL B 187      -6.663  17.709   1.606  1.00 10.00      B   
ATOM   4321  HN  VAL B 187      -7.170  18.526   1.808  1.00 10.00      B   
ATOM   4322  CA  VAL B 187      -5.265  17.626   2.050  1.00 10.00      B   
ATOM   4323  CB  VAL B 187      -5.108  16.792   3.342  1.00 10.00      B   
ATOM   4324  CG1 VAL B 187      -3.717  16.977   3.937  1.00 10.00      B   
ATOM   4325  CG2 VAL B 187      -6.181  17.163   4.357  1.00 10.00      B   
ATOM   4326  C   VAL B 187      -4.321  17.090   0.971  1.00 10.00      B   
ATOM   4327  O   VAL B 187      -4.021  15.895   0.926  1.00 10.00      B   
ATOM   4328  N   ASP B 188      -3.847  17.971   0.107  1.00 10.00      B   
ATOM   4329  HN  ASP B 188      -4.105  18.915   0.185  1.00 10.00      B   
ATOM   4330  CA  ASP B 188      -2.936  17.558  -0.948  1.00 10.00      B   
ATOM   4331  CB  ASP B 188      -3.083  18.429  -2.189  1.00 10.00      B   
ATOM   4332  CG  ASP B 188      -3.287  17.590  -3.430  1.00 10.00      B   
ATOM   4333  OD1 ASP B 188      -2.345  16.873  -3.829  1.00 10.00      B   
ATOM   4334  OD2 ASP B 188      -4.399  17.627  -4.001  1.00 10.00      B   
ATOM   4335  C   ASP B 188      -1.499  17.553  -0.450  1.00 10.00      B   
ATOM   4336  O   ASP B 188      -0.934  18.599  -0.121  1.00 10.00      B   
ATOM   4337  N   PHE B 189      -0.919  16.366  -0.387  1.00 10.00      B   
ATOM   4338  HN  PHE B 189      -1.421  15.578  -0.676  1.00 10.00      B   
ATOM   4339  CA  PHE B 189       0.441  16.194   0.097  1.00 10.00      B   
ATOM   4340  CB  PHE B 189       0.686  14.731   0.489  1.00 10.00      B   
ATOM   4341  CG  PHE B 189      -0.177  14.252   1.622  1.00 10.00      B   
ATOM   4342  CD1 PHE B 189      -1.480  13.840   1.396  1.00 10.00      B   
ATOM   4343  CD2 PHE B 189       0.314  14.215   2.915  1.00 10.00      B   
ATOM   4344  CE1 PHE B 189      -2.276  13.403   2.435  1.00 10.00      B   
ATOM   4345  CE2 PHE B 189      -0.476  13.778   3.961  1.00 10.00      B   
ATOM   4346  CZ  PHE B 189      -1.774  13.371   3.722  1.00 10.00      B   
ATOM   4347  C   PHE B 189       1.482  16.652  -0.920  1.00 10.00      B   
ATOM   4348  O   PHE B 189       1.665  16.026  -1.969  1.00 10.00      B   
ATOM   4349  N   GLY B 190       2.152  17.754  -0.603  1.00 10.00      B   
ATOM   4350  HN  GLY B 190       1.936  18.220   0.238  1.00 10.00      B   
ATOM   4351  CA  GLY B 190       3.188  18.278  -1.472  1.00 10.00      B   
ATOM   4352  C   GLY B 190       2.662  19.086  -2.642  1.00 10.00      B   
ATOM   4353  O   GLY B 190       3.240  19.057  -3.729  1.00 10.00      B   
ATOM   4354  N   GLU B 191       1.573  19.807  -2.433  1.00 10.00      B   
ATOM   4355  HN  GLU B 191       1.147  19.791  -1.552  1.00 10.00      B   
ATOM   4356  CA  GLU B 191       0.997  20.623  -3.492  1.00 10.00      B   
ATOM   4357  CB  GLU B 191      -0.183  19.907  -4.157  1.00 10.00      B   
ATOM   4358  CG  GLU B 191      -0.529  20.442  -5.538  1.00 10.00      B   
ATOM   4359  CD  GLU B 191      -1.978  20.214  -5.916  1.00 10.00      B   
ATOM   4360  OE1 GLU B 191      -2.261  19.282  -6.698  1.00 10.00      B   
ATOM   4361  OE2 GLU B 191      -2.846  20.983  -5.440  1.00 10.00      B   
ATOM   4362  C   GLU B 191       0.557  21.980  -2.952  1.00 10.00      B   
ATOM   4363  O   GLU B 191      -0.137  22.058  -1.940  1.00 10.00      B   
ATOM   4364  N   GLY B 192       0.988  23.046  -3.613  1.00 10.00      B   
ATOM   4365  HN  GLY B 192       1.574  22.925  -4.392  1.00 10.00      B   
ATOM   4366  CA  GLY B 192       0.612  24.383  -3.194  1.00 10.00      B   
ATOM   4367  C   GLY B 192       1.806  25.295  -2.993  1.00 10.00      B   
ATOM   4368  O   GLY B 192       1.666  26.518  -2.968  1.00 10.00      B   
ATOM   4369  N   GLY B 193       2.978  24.700  -2.845  1.00 10.00      B   
ATOM   4370  HN  GLY B 193       3.024  23.720  -2.858  1.00 10.00      B   
ATOM   4371  CA  GLY B 193       4.188  25.472  -2.647  1.00 10.00      B   
ATOM   4372  C   GLY B 193       5.155  24.747  -1.737  1.00 10.00      B   
ATOM   4373  O   GLY B 193       4.821  23.696  -1.196  1.00 10.00      B   
ATOM   4374  N   LEU B 194       6.345  25.308  -1.557  1.00 10.00      B   
ATOM   4375  HN  LEU B 194       6.550  26.149  -2.016  1.00 10.00      B   
ATOM   4376  CA  LEU B 194       7.361  24.693  -0.705  1.00 10.00      B   
ATOM   4377  CB  LEU B 194       8.699  25.422  -0.840  1.00 10.00      B   
ATOM   4378  CG  LEU B 194       9.409  25.282  -2.191  1.00 10.00      B   
ATOM   4379  CD1 LEU B 194      10.654  26.154  -2.234  1.00 10.00      B   
ATOM   4380  CD2 LEU B 194       9.763  23.827  -2.465  1.00 10.00      B   
ATOM   4381  C   LEU B 194       6.923  24.638   0.756  1.00 10.00      B   
ATOM   4382  O   LEU B 194       7.023  23.593   1.401  1.00 10.00      B   
ATOM   4383  N   PHE B 195       6.422  25.760   1.263  1.00 10.00      B   
ATOM   4384  HN  PHE B 195       6.352  26.552   0.692  1.00 10.00      B   
ATOM   4385  CA  PHE B 195       5.968  25.838   2.645  1.00 10.00      B   
ATOM   4386  CB  PHE B 195       5.620  27.283   3.017  1.00 10.00      B   
ATOM   4387  CG  PHE B 195       5.308  27.488   4.474  1.00 10.00      B   
ATOM   4388  CD1 PHE B 195       6.302  27.369   5.432  1.00 10.00      B   
ATOM   4389  CD2 PHE B 195       4.023  27.805   4.885  1.00 10.00      B   
ATOM   4390  CE1 PHE B 195       6.022  27.558   6.773  1.00 10.00      B   
ATOM   4391  CE2 PHE B 195       3.736  27.997   6.223  1.00 10.00      B   
ATOM   4392  CZ  PHE B 195       4.736  27.873   7.169  1.00 10.00      B   
ATOM   4393  C   PHE B 195       4.765  24.926   2.860  1.00 10.00      B   
ATOM   4394  O   PHE B 195       4.686  24.211   3.858  1.00 10.00      B   
ATOM   4395  N   LYS B 196       3.836  24.943   1.908  1.00 10.00      B   
ATOM   4396  HN  LYS B 196       3.949  25.541   1.139  1.00 10.00      B   
ATOM   4397  CA  LYS B 196       2.643  24.110   1.993  1.00 10.00      B   
ATOM   4398  CB  LYS B 196       1.623  24.495   0.917  1.00 10.00      B   
ATOM   4399  CG  LYS B 196       0.195  24.080   1.242  1.00 10.00      B   
ATOM   4400  CD  LYS B 196      -0.819  24.920   0.480  1.00 10.00      B   
ATOM   4401  CE  LYS B 196      -2.242  24.629   0.938  1.00 10.00      B   
ATOM   4402  NZ  LYS B 196      -3.228  25.547   0.307  1.00 10.00      B   
ATOM   4403  HZ1 LYS B 196      -4.196  25.244   0.533  1.00 10.00      B   
ATOM   4404  HZ2 LYS B 196      -3.111  25.543  -0.726  1.00 10.00      B   
ATOM   4405  HZ3 LYS B 196      -3.088  26.519   0.654  1.00 10.00      B   
ATOM   4406  C   LYS B 196       3.006  22.627   1.909  1.00 10.00      B   
ATOM   4407  O   LYS B 196       2.352  21.785   2.522  1.00 10.00      B   
ATOM   4408  N   GLN B 197       4.063  22.319   1.163  1.00 10.00      B   
ATOM   4409  HN  GLN B 197       4.539  23.036   0.689  1.00 10.00      B   
ATOM   4410  CA  GLN B 197       4.532  20.944   1.021  1.00 10.00      B   
ATOM   4411  CB  GLN B 197       5.699  20.883   0.027  1.00 10.00      B   
ATOM   4412  CG  GLN B 197       6.301  19.500  -0.176  1.00 10.00      B   
ATOM   4413  CD  GLN B 197       7.322  19.471  -1.300  1.00 10.00      B   
ATOM   4414  OE1 GLN B 197       7.969  20.475  -1.599  1.00 10.00      B   
ATOM   4415  NE2 GLN B 197       7.481  18.317  -1.924  1.00 10.00      B   
ATOM   4416 HE21 GLN B 197       6.942  17.554  -1.631  1.00 10.00      B   
ATOM   4417 HE22 GLN B 197       8.138  18.271  -2.654  1.00 10.00      B   
ATOM   4418  C   GLN B 197       4.960  20.407   2.382  1.00 10.00      B   
ATOM   4419  O   GLN B 197       4.618  19.285   2.760  1.00 10.00      B   
ATOM   4420  N   ALA B 198       5.691  21.230   3.122  1.00 10.00      B   
ATOM   4421  HN  ALA B 198       5.930  22.112   2.761  1.00 10.00      B   
ATOM   4422  CA  ALA B 198       6.153  20.861   4.451  1.00 10.00      B   
ATOM   4423  CB  ALA B 198       7.227  21.830   4.918  1.00 10.00      B   
ATOM   4424  C   ALA B 198       4.982  20.849   5.432  1.00 10.00      B   
ATOM   4425  O   ALA B 198       4.964  20.079   6.391  1.00 10.00      B   
ATOM   4426  N   LYS B 199       4.001  21.708   5.178  1.00 10.00      B   
ATOM   4427  HN  LYS B 199       4.081  22.308   4.406  1.00 10.00      B   
ATOM   4428  CA  LYS B 199       2.820  21.798   6.025  1.00 10.00      B   
ATOM   4429  CB  LYS B 199       2.035  23.079   5.738  1.00 10.00      B   
ATOM   4430  CG  LYS B 199       2.151  24.127   6.831  1.00 10.00      B   
ATOM   4431  CD  LYS B 199       1.038  25.158   6.729  1.00 10.00      B   
ATOM   4432  CE  LYS B 199       1.047  26.092   7.928  1.00 10.00      B   
ATOM   4433  NZ  LYS B 199      -0.091  27.050   7.907  1.00 10.00      B   
ATOM   4434  HZ1 LYS B 199      -0.950  26.602   8.295  1.00 10.00      B   
ATOM   4435  HZ2 LYS B 199      -0.286  27.354   6.932  1.00 10.00      B   
ATOM   4436  HZ3 LYS B 199       0.137  27.889   8.480  1.00 10.00      B   
ATOM   4437  C   LYS B 199       1.923  20.579   5.847  1.00 10.00      B   
ATOM   4438  O   LYS B 199       1.311  20.108   6.804  1.00 10.00      B   
ATOM   4439  N   SER B 200       1.850  20.062   4.623  1.00 10.00      B   
ATOM   4440  HN  SER B 200       2.343  20.492   3.888  1.00 10.00      B   
ATOM   4441  CA  SER B 200       1.024  18.889   4.340  1.00 10.00      B   
ATOM   4442  CB  SER B 200       0.780  18.722   2.836  1.00 10.00      B   
ATOM   4443  OG  SER B 200       1.988  18.794   2.092  1.00 10.00      B   
ATOM   4444  HG  SER B 200       2.738  18.876   2.696  1.00 10.00      B   
ATOM   4445  C   SER B 200       1.617  17.618   4.949  1.00 10.00      B   
ATOM   4446  O   SER B 200       0.985  16.563   4.946  1.00 10.00      B   
ATOM   4447  N   LEU B 201       2.829  17.727   5.481  1.00 10.00      B   
ATOM   4448  HN  LEU B 201       3.286  18.595   5.463  1.00 10.00      B   
ATOM   4449  CA  LEU B 201       3.494  16.589   6.096  1.00 10.00      B   
ATOM   4450  CB  LEU B 201       5.013  16.763   6.066  1.00 10.00      B   
ATOM   4451  CG  LEU B 201       5.669  16.730   4.682  1.00 10.00      B   
ATOM   4452  CD1 LEU B 201       7.166  16.972   4.796  1.00 10.00      B   
ATOM   4453  CD2 LEU B 201       5.390  15.406   3.985  1.00 10.00      B   
ATOM   4454  C   LEU B 201       3.012  16.391   7.530  1.00 10.00      B   
ATOM   4455  O   LEU B 201       3.098  15.290   8.077  1.00 10.00      B   
ATOM   4456  N   ILE B 202       2.493  17.460   8.128  1.00 10.00      B   
ATOM   4457  HN  ILE B 202       2.439  18.306   7.632  1.00 10.00      B   
ATOM   4458  CA  ILE B 202       1.998  17.410   9.503  1.00 10.00      B   
ATOM   4459  CB  ILE B 202       1.507  18.788  10.003  1.00 10.00      B   
ATOM   4460  CG1 ILE B 202       2.609  19.837   9.833  1.00 10.00      B   
ATOM   4461  CG2 ILE B 202       1.077  18.701  11.461  1.00 10.00      B   
ATOM   4462  CD1 ILE B 202       2.154  21.256  10.104  1.00 10.00      B   
ATOM   4463  C   ILE B 202       0.906  16.344   9.696  1.00 10.00      B   
ATOM   4464  O   ILE B 202       1.042  15.475  10.560  1.00 10.00      B   
ATOM   4465  N   PRO B 203      -0.185  16.374   8.889  1.00 10.00      B   
ATOM   4466  CA  PRO B 203      -1.281  15.391   8.993  1.00 10.00      B   
ATOM   4467  CB  PRO B 203      -2.323  15.887   7.980  1.00 10.00      B   
ATOM   4468  CG  PRO B 203      -1.958  17.306   7.711  1.00 10.00      B   
ATOM   4469  CD  PRO B 203      -0.466  17.372   7.841  1.00 10.00      B   
ATOM   4470  C   PRO B 203      -0.845  13.966   8.643  1.00 10.00      B   
ATOM   4471  O   PRO B 203      -1.661  13.044   8.629  1.00 10.00      B   
ATOM   4472  N   LEU B 204       0.438  13.795   8.350  1.00 10.00      B   
ATOM   4473  HN  LEU B 204       1.035  14.573   8.362  1.00 10.00      B   
ATOM   4474  CA  LEU B 204       0.985  12.490   8.020  1.00 10.00      B   
ATOM   4475  CB  LEU B 204       1.717  12.544   6.673  1.00 10.00      B   
ATOM   4476  CG  LEU B 204       2.279  11.218   6.151  1.00 10.00      B   
ATOM   4477  CD1 LEU B 204       1.156  10.245   5.830  1.00 10.00      B   
ATOM   4478  CD2 LEU B 204       3.153  11.450   4.928  1.00 10.00      B   
ATOM   4479  C   LEU B 204       1.939  12.035   9.120  1.00 10.00      B   
ATOM   4480  O   LEU B 204       1.836  10.916   9.626  1.00 10.00      B   
ATOM   4481  N   MET B 205       2.849  12.926   9.502  1.00 10.00      B   
ATOM   4482  HN  MET B 205       2.865  13.808   9.065  1.00 10.00      B   
ATOM   4483  CA  MET B 205       3.838  12.638  10.537  1.00 10.00      B   
ATOM   4484  CB  MET B 205       4.857  13.775  10.632  1.00 10.00      B   
ATOM   4485  CG  MET B 205       5.821  13.847   9.458  1.00 10.00      B   
ATOM   4486  SD  MET B 205       6.960  15.244   9.573  1.00 10.00      B   
ATOM   4487  CE  MET B 205       7.746  14.908  11.147  1.00 10.00      B   
ATOM   4488  C   MET B 205       3.196  12.399  11.900  1.00 10.00      B   
ATOM   4489  O   MET B 205       3.543  11.440  12.590  1.00 10.00      B   
ATOM   4490  N   VAL B 206       2.261  13.265  12.278  1.00 10.00      B   
ATOM   4491  HN  VAL B 206       2.015  13.998  11.673  1.00 10.00      B   
ATOM   4492  CA  VAL B 206       1.585  13.146  13.570  1.00 10.00      B   
ATOM   4493  CB  VAL B 206       0.584  14.294  13.840  1.00 10.00      B   
ATOM   4494  CG1 VAL B 206      -0.123  14.099  15.176  1.00 10.00      B   
ATOM   4495  CG2 VAL B 206       1.296  15.638  13.805  1.00 10.00      B   
ATOM   4496  C   VAL B 206       0.922  11.772  13.766  1.00 10.00      B   
ATOM   4497  O   VAL B 206       1.282  11.046  14.696  1.00 10.00      B   
ATOM   4498  N   PRO B 207      -0.043  11.385  12.899  1.00 10.00      B   
ATOM   4499  CA  PRO B 207      -0.717  10.087  13.012  1.00 10.00      B   
ATOM   4500  CB  PRO B 207      -1.660  10.059  11.804  1.00 10.00      B   
ATOM   4501  CG  PRO B 207      -1.864  11.491  11.456  1.00 10.00      B   
ATOM   4502  CD  PRO B 207      -0.564  12.171  11.766  1.00 10.00      B   
ATOM   4503  C   PRO B 207       0.272   8.923  12.946  1.00 10.00      B   
ATOM   4504  O   PRO B 207       0.141   7.949  13.684  1.00 10.00      B   
ATOM   4505  N   LEU B 208       1.264   9.037  12.067  1.00 10.00      B   
ATOM   4506  HN  LEU B 208       1.325   9.846  11.513  1.00 10.00      B   
ATOM   4507  CA  LEU B 208       2.267   7.994  11.910  1.00 10.00      B   
ATOM   4508  CB  LEU B 208       3.231   8.347  10.777  1.00 10.00      B   
ATOM   4509  CG  LEU B 208       4.224   7.258  10.363  1.00 10.00      B   
ATOM   4510  CD1 LEU B 208       3.493   6.034   9.830  1.00 10.00      B   
ATOM   4511  CD2 LEU B 208       5.200   7.794   9.327  1.00 10.00      B   
ATOM   4512  C   LEU B 208       3.027   7.781  13.213  1.00 10.00      B   
ATOM   4513  O   LEU B 208       3.147   6.656  13.690  1.00 10.00      B   
ATOM   4514  N   PHE B 209       3.520   8.872  13.788  1.00 10.00      B   
ATOM   4515  HN  PHE B 209       3.387   9.746  13.352  1.00 10.00      B   
ATOM   4516  CA  PHE B 209       4.258   8.811  15.043  1.00 10.00      B   
ATOM   4517  CB  PHE B 209       4.790  10.203  15.409  1.00 10.00      B   
ATOM   4518  CG  PHE B 209       5.439  10.285  16.762  1.00 10.00      B   
ATOM   4519  CD1 PHE B 209       6.684   9.720  16.985  1.00 10.00      B   
ATOM   4520  CD2 PHE B 209       4.801  10.925  17.813  1.00 10.00      B   
ATOM   4521  CE1 PHE B 209       7.281   9.790  18.229  1.00 10.00      B   
ATOM   4522  CE2 PHE B 209       5.392  10.999  19.060  1.00 10.00      B   
ATOM   4523  CZ  PHE B 209       6.634  10.430  19.267  1.00 10.00      B   
ATOM   4524  C   PHE B 209       3.370   8.268  16.161  1.00 10.00      B   
ATOM   4525  O   PHE B 209       3.794   7.429  16.958  1.00 10.00      B   
ATOM   4526  N   MET B 210       2.133   8.751  16.202  1.00 10.00      B   
ATOM   4527  HN  MET B 210       1.861   9.420  15.532  1.00 10.00      B   
ATOM   4528  CA  MET B 210       1.167   8.328  17.207  1.00 10.00      B   
ATOM   4529  CB  MET B 210      -0.154   9.067  17.003  1.00 10.00      B   
ATOM   4530  CG  MET B 210      -1.175   8.841  18.102  1.00 10.00      B   
ATOM   4531  SD  MET B 210      -2.791   9.527  17.690  1.00 10.00      B   
ATOM   4532  CE  MET B 210      -3.353   8.353  16.459  1.00 10.00      B   
ATOM   4533  C   MET B 210       0.936   6.822  17.137  1.00 10.00      B   
ATOM   4534  O   MET B 210       1.060   6.117  18.138  1.00 10.00      B   
ATOM   4535  N   SER B 211       0.615   6.335  15.945  1.00 10.00      B   
ATOM   4536  HN  SER B 211       0.536   6.949  15.179  1.00 10.00      B   
ATOM   4537  CA  SER B 211       0.368   4.916  15.740  1.00 10.00      B   
ATOM   4538  CB  SER B 211      -0.233   4.666  14.358  1.00 10.00      B   
ATOM   4539  OG  SER B 211      -1.467   5.351  14.223  1.00 10.00      B   
ATOM   4540  HG  SER B 211      -1.918   5.362  15.077  1.00 10.00      B   
ATOM   4541  C   SER B 211       1.632   4.085  15.949  1.00 10.00      B   
ATOM   4542  O   SER B 211       1.570   2.980  16.490  1.00 10.00      B   
ATOM   4543  N   ALA B 212       2.775   4.621  15.531  1.00 10.00      B   
ATOM   4544  HN  ALA B 212       2.763   5.506  15.100  1.00 10.00      B   
ATOM   4545  CA  ALA B 212       4.044   3.925  15.690  1.00 10.00      B   
ATOM   4546  CB  ALA B 212       5.178   4.702  15.035  1.00 10.00      B   
ATOM   4547  C   ALA B 212       4.338   3.689  17.167  1.00 10.00      B   
ATOM   4548  O   ALA B 212       4.697   2.581  17.568  1.00 10.00      B   
ATOM   4549  N   PHE B 213       4.157   4.732  17.971  1.00 10.00      B   
ATOM   4550  HN  PHE B 213       3.857   5.586  17.587  1.00 10.00      B   
ATOM   4551  CA  PHE B 213       4.391   4.646  19.403  1.00 10.00      B   
ATOM   4552  CB  PHE B 213       4.327   6.038  20.042  1.00 10.00      B   
ATOM   4553  CG  PHE B 213       4.701   6.058  21.497  1.00 10.00      B   
ATOM   4554  CD1 PHE B 213       6.014   5.856  21.890  1.00 10.00      B   
ATOM   4555  CD2 PHE B 213       3.739   6.276  22.470  1.00 10.00      B   
ATOM   4556  CE1 PHE B 213       6.361   5.870  23.227  1.00 10.00      B   
ATOM   4557  CE2 PHE B 213       4.079   6.292  23.810  1.00 10.00      B   
ATOM   4558  CZ  PHE B 213       5.393   6.088  24.188  1.00 10.00      B   
ATOM   4559  C   PHE B 213       3.372   3.719  20.054  1.00 10.00      B   
ATOM   4560  O   PHE B 213       3.728   2.864  20.862  1.00 10.00      B   
ATOM   4561  N   ASN B 214       2.106   3.883  19.688  1.00 10.00      B   
ATOM   4562  HN  ASN B 214       1.883   4.589  19.039  1.00 10.00      B   
ATOM   4563  CA  ASN B 214       1.036   3.054  20.240  1.00 10.00      B   
ATOM   4564  CB  ASN B 214      -0.333   3.498  19.717  1.00 10.00      B   
ATOM   4565  CG  ASN B 214      -1.026   4.482  20.642  1.00 10.00      B   
ATOM   4566  OD1 ASN B 214      -0.802   4.480  21.856  1.00 10.00      B   
ATOM   4567  ND2 ASN B 214      -1.874   5.329  20.078  1.00 10.00      B   
ATOM   4568 HD21 ASN B 214      -2.008   5.274  19.105  1.00 10.00      B   
ATOM   4569 HD22 ASN B 214      -2.334   5.976  20.653  1.00 10.00      B   
ATOM   4570  C   ASN B 214       1.264   1.580  19.934  1.00 10.00      B   
ATOM   4571  O   ASN B 214       1.031   0.715  20.779  1.00 10.00      B   
ATOM   4572  N   ARG B 215       1.727   1.300  18.724  1.00 10.00      B   
ATOM   4573  HN  ARG B 215       1.886   2.038  18.091  1.00 10.00      B   
ATOM   4574  CA  ARG B 215       1.994  -0.069  18.304  1.00 10.00      B   
ATOM   4575  CB  ARG B 215       2.164  -0.145  16.787  1.00 10.00      B   
ATOM   4576  CG  ARG B 215       2.183  -1.558  16.223  1.00 10.00      B   
ATOM   4577  CD  ARG B 215       1.821  -1.564  14.745  1.00 10.00      B   
ATOM   4578  NE  ARG B 215       2.573  -0.560  13.988  1.00 10.00      B   
ATOM   4579  HE  ARG B 215       3.422  -0.248  14.378  1.00 10.00      B   
ATOM   4580  CZ  ARG B 215       2.178  -0.048  12.823  1.00 10.00      B   
ATOM   4581  NH1 ARG B 215       1.041  -0.439  12.269  1.00 10.00      B   
ATOM   4582 HH11 ARG B 215       0.440  -1.148  12.741  1.00 10.00      B   
ATOM   4583 HH12 ARG B 215       0.736  -0.028  11.348  1.00 10.00      B   
ATOM   4584  NH2 ARG B 215       2.917   0.870  12.216  1.00 10.00      B   
ATOM   4585 HH21 ARG B 215       2.605   1.266  11.299  1.00 10.00      B   
ATOM   4586 HH22 ARG B 215       3.804   1.201  12.651  1.00 10.00      B   
ATOM   4587  C   ARG B 215       3.224  -0.624  19.015  1.00 10.00      B   
ATOM   4588  O   ARG B 215       3.227  -1.773  19.453  1.00 10.00      B   
ATOM   4589  N   ALA B 216       4.263   0.201  19.138  1.00 10.00      B   
ATOM   4590  HN  ALA B 216       4.206   1.107  18.761  1.00 10.00      B   
ATOM   4591  CA  ALA B 216       5.491  -0.210  19.815  1.00 10.00      B   
ATOM   4592  CB  ALA B 216       6.564   0.858  19.667  1.00 10.00      B   
ATOM   4593  C   ALA B 216       5.206  -0.479  21.288  1.00 10.00      B   
ATOM   4594  O   ALA B 216       5.704  -1.445  21.866  1.00 10.00      B   
ATOM   4595  N   GLU B 217       4.389   0.381  21.880  1.00 10.00      B   
ATOM   4596  HN  GLU B 217       4.041   1.141  21.361  1.00 10.00      B   
ATOM   4597  CA  GLU B 217       4.002   0.250  23.274  1.00 10.00      B   
ATOM   4598  CB  GLU B 217       3.157   1.455  23.677  1.00 10.00      B   
ATOM   4599  CG  GLU B 217       2.821   1.523  25.152  1.00 10.00      B   
ATOM   4600  CD  GLU B 217       1.718   2.513  25.435  1.00 10.00      B   
ATOM   4601  OE1 GLU B 217       2.020   3.710  25.625  1.00 10.00      B   
ATOM   4602  OE2 GLU B 217       0.539   2.098  25.466  1.00 10.00      B   
ATOM   4603  C   GLU B 217       3.203  -1.035  23.469  1.00 10.00      B   
ATOM   4604  O   GLU B 217       3.401  -1.770  24.442  1.00 10.00      B   
ATOM   4605  N   ASP B 218       2.305  -1.299  22.527  1.00 10.00      B   
ATOM   4606  HN  ASP B 218       2.191  -0.663  21.786  1.00 10.00      B   
ATOM   4607  CA  ASP B 218       1.477  -2.495  22.565  1.00 10.00      B   
ATOM   4608  CB  ASP B 218       0.434  -2.456  21.445  1.00 10.00      B   
ATOM   4609  CG  ASP B 218      -0.655  -3.495  21.615  1.00 10.00      B   
ATOM   4610  OD1 ASP B 218      -1.010  -3.802  22.773  1.00 10.00      B   
ATOM   4611  OD2 ASP B 218      -1.179  -3.985  20.592  1.00 10.00      B   
ATOM   4612  C   ASP B 218       2.352  -3.735  22.425  1.00 10.00      B   
ATOM   4613  O   ASP B 218       2.196  -4.705  23.165  1.00 10.00      B   
ATOM   4614  N   LEU B 219       3.290  -3.682  21.485  1.00 10.00      B   
ATOM   4615  HN  LEU B 219       3.356  -2.877  20.921  1.00 10.00      B   
ATOM   4616  CA  LEU B 219       4.210  -4.788  21.249  1.00 10.00      B   
ATOM   4617  CB  LEU B 219       5.116  -4.485  20.052  1.00 10.00      B   
ATOM   4618  CG  LEU B 219       6.175  -5.540  19.714  1.00 10.00      B   
ATOM   4619  CD1 LEU B 219       5.522  -6.833  19.243  1.00 10.00      B   
ATOM   4620  CD2 LEU B 219       7.148  -5.011  18.671  1.00 10.00      B   
ATOM   4621  C   LEU B 219       5.053  -5.060  22.490  1.00 10.00      B   
ATOM   4622  O   LEU B 219       5.311  -6.211  22.835  1.00 10.00      B   
ATOM   4623  N   SER B 220       5.464  -3.996  23.169  1.00 10.00      B   
ATOM   4624  HN  SER B 220       5.224  -3.098  22.847  1.00 10.00      B   
ATOM   4625  CA  SER B 220       6.268  -4.129  24.376  1.00 10.00      B   
ATOM   4626  CB  SER B 220       6.701  -2.755  24.891  1.00 10.00      B   
ATOM   4627  OG  SER B 220       7.420  -2.046  23.891  1.00 10.00      B   
ATOM   4628  HG  SER B 220       6.806  -1.741  23.209  1.00 10.00      B   
ATOM   4629  C   SER B 220       5.502  -4.903  25.450  1.00 10.00      B   
ATOM   4630  O   SER B 220       6.067  -5.753  26.141  1.00 10.00      B   
ATOM   4631  N   THR B 221       4.208  -4.623  25.564  1.00 10.00      B   
ATOM   4632  HN  THR B 221       3.813  -3.938  24.982  1.00 10.00      B   
ATOM   4633  CA  THR B 221       3.362  -5.305  26.532  1.00 10.00      B   
ATOM   4634  CB  THR B 221       2.005  -4.586  26.686  1.00 10.00      B   
ATOM   4635  OG1 THR B 221       2.238  -3.195  26.953  1.00 10.00      B   
ATOM   4636  HG1 THR B 221       2.015  -2.675  26.169  1.00 10.00      B   
ATOM   4637  CG2 THR B 221       1.200  -5.186  27.831  1.00 10.00      B   
ATOM   4638  C   THR B 221       3.142  -6.760  26.105  1.00 10.00      B   
ATOM   4639  O   THR B 221       3.184  -7.677  26.932  1.00 10.00      B   
ATOM   4640  N   ALA B 222       2.938  -6.965  24.804  1.00 10.00      B   
ATOM   4641  HN  ALA B 222       2.909  -6.192  24.197  1.00 10.00      B   
ATOM   4642  CA  ALA B 222       2.729  -8.301  24.256  1.00 10.00      B   
ATOM   4643  CB  ALA B 222       2.371  -8.214  22.779  1.00 10.00      B   
ATOM   4644  C   ALA B 222       3.972  -9.163  24.455  1.00 10.00      B   
ATOM   4645  O   ALA B 222       3.876 -10.349  24.778  1.00 10.00      B   
ATOM   4646  N   MET B 223       5.135  -8.554  24.269  1.00 10.00      B   
ATOM   4647  HN  MET B 223       5.139  -7.608  23.997  1.00 10.00      B   
ATOM   4648  CA  MET B 223       6.404  -9.247  24.434  1.00 10.00      B   
ATOM   4649  CB  MET B 223       7.558  -8.366  23.950  1.00 10.00      B   
ATOM   4650  CG  MET B 223       8.936  -8.936  24.233  1.00 10.00      B   
ATOM   4651  SD  MET B 223      10.270  -7.854  23.681  1.00 10.00      B   
ATOM   4652  CE  MET B 223       9.888  -6.348  24.574  1.00 10.00      B   
ATOM   4653  C   MET B 223       6.619  -9.642  25.892  1.00 10.00      B   
ATOM   4654  O   MET B 223       7.096 -10.737  26.183  1.00 10.00      B   
ATOM   4655  N   GLU B 224       6.248  -8.748  26.803  1.00 10.00      B   
ATOM   4656  HN  GLU B 224       5.871  -7.892  26.507  1.00 10.00      B   
ATOM   4657  CA  GLU B 224       6.398  -8.998  28.232  1.00 10.00      B   
ATOM   4658  CB  GLU B 224       6.193  -7.717  29.038  1.00 10.00      B   
ATOM   4659  CG  GLU B 224       7.460  -6.898  29.227  1.00 10.00      B   
ATOM   4660  CD  GLU B 224       7.253  -5.699  30.128  1.00 10.00      B   
ATOM   4661  OE1 GLU B 224       6.501  -5.818  31.119  1.00 10.00      B   
ATOM   4662  OE2 GLU B 224       7.856  -4.635  29.854  1.00 10.00      B   
ATOM   4663  C   GLU B 224       5.463 -10.104  28.722  1.00 10.00      B   
ATOM   4664  O   GLU B 224       5.655 -10.655  29.806  1.00 10.00      B   
ATOM   4665  N   ALA B 225       4.452 -10.424  27.922  1.00 10.00      B   
ATOM   4666  HN  ALA B 225       4.331  -9.935  27.081  1.00 10.00      B   
ATOM   4667  CA  ALA B 225       3.514 -11.481  28.271  1.00 10.00      B   
ATOM   4668  CB  ALA B 225       2.247 -11.366  27.435  1.00 10.00      B   
ATOM   4669  C   ALA B 225       4.179 -12.833  28.056  1.00 10.00      B   
ATOM   4670  O   ALA B 225       3.751 -13.851  28.604  1.00 10.00      B   
ATOM   4671  N   ARG B 226       5.239 -12.823  27.258  1.00 10.00      B   
ATOM   4672  HN  ARG B 226       5.532 -11.969  26.871  1.00 10.00      B   
ATOM   4673  CA  ARG B 226       5.998 -14.025  26.957  1.00 10.00      B   
ATOM   4674  CB  ARG B 226       6.444 -14.012  25.489  1.00 10.00      B   
ATOM   4675  CG  ARG B 226       5.299 -13.931  24.491  1.00 10.00      B   
ATOM   4676  CD  ARG B 226       5.611 -12.969  23.354  1.00 10.00      B   
ATOM   4677  NE  ARG B 226       6.602 -13.503  22.421  1.00 10.00      B   
ATOM   4678  HE  ARG B 226       7.546 -13.488  22.710  1.00 10.00      B   
ATOM   4679  CZ  ARG B 226       6.307 -13.983  21.215  1.00 10.00      B   
ATOM   4680  NH1 ARG B 226       5.048 -13.994  20.787  1.00 10.00      B   
ATOM   4681 HH11 ARG B 226       4.818 -14.366  19.840  1.00 10.00      B   
ATOM   4682 HH12 ARG B 226       4.285 -13.629  21.394  1.00 10.00      B   
ATOM   4683  NH2 ARG B 226       7.273 -14.448  20.434  1.00 10.00      B   
ATOM   4684 HH21 ARG B 226       7.048 -14.825  19.488  1.00 10.00      B   
ATOM   4685 HH22 ARG B 226       8.266 -14.441  20.764  1.00 10.00      B   
ATOM   4686  C   ARG B 226       7.210 -14.102  27.879  1.00 10.00      B   
ATOM   4687  O   ARG B 226       7.334 -13.306  28.812  1.00 10.00      B   
ATOM   4688  N   GLY B 227       8.095 -15.053  27.625  1.00 10.00      B   
ATOM   4689  HN  GLY B 227       7.943 -15.663  26.877  1.00 10.00      B   
ATOM   4690  CA  GLY B 227       9.277 -15.205  28.446  1.00 10.00      B   
ATOM   4691  C   GLY B 227      10.318 -14.139  28.164  1.00 10.00      B   
ATOM   4692  O   GLY B 227      11.279 -14.377  27.433  1.00 10.00      B   
ATOM   4693  N   TYR B 228      10.118 -12.958  28.727  1.00 10.00      B   
ATOM   4694  HN  TYR B 228       9.319 -12.820  29.279  1.00 10.00      B   
ATOM   4695  CA  TYR B 228      11.051 -11.861  28.544  1.00 10.00      B   
ATOM   4696  CB  TYR B 228      10.628 -10.947  27.393  1.00 10.00      B   
ATOM   4697  CG  TYR B 228      11.600  -9.814  27.147  1.00 10.00      B   
ATOM   4698  CD1 TYR B 228      12.828 -10.050  26.544  1.00 10.00      B   
ATOM   4699  CD2 TYR B 228      11.294  -8.512  27.523  1.00 10.00      B   
ATOM   4700  CE1 TYR B 228      13.725  -9.026  26.322  1.00 10.00      B   
ATOM   4701  CE2 TYR B 228      12.187  -7.478  27.304  1.00 10.00      B   
ATOM   4702  CZ  TYR B 228      13.400  -7.742  26.702  1.00 10.00      B   
ATOM   4703  OH  TYR B 228      14.295  -6.718  26.478  1.00 10.00      B   
ATOM   4704  HH  TYR B 228      14.449  -6.233  27.301  1.00 10.00      B   
ATOM   4705  C   TYR B 228      11.203 -11.048  29.821  1.00 10.00      B   
ATOM   4706  O   TYR B 228      10.238 -10.474  30.327  1.00 10.00      B   
ATOM   4707  N   GLN B 229      12.420 -11.014  30.332  1.00 10.00      B   
ATOM   4708  HN  GLN B 229      13.134 -11.514  29.887  1.00 10.00      B   
ATOM   4709  CA  GLN B 229      12.729 -10.264  31.536  1.00 10.00      B   
ATOM   4710  CB  GLN B 229      12.913 -11.211  32.725  1.00 10.00      B   
ATOM   4711  CG  GLN B 229      12.323 -10.697  34.025  1.00 10.00      B   
ATOM   4712  CD  GLN B 229      10.849 -10.383  33.898  1.00 10.00      B   
ATOM   4713  OE1 GLN B 229      10.002 -11.265  34.038  1.00 10.00      B   
ATOM   4714  NE2 GLN B 229      10.531  -9.123  33.653  1.00 10.00      B   
ATOM   4715 HE21 GLN B 229      11.259  -8.467  33.575  1.00 10.00      B   
ATOM   4716 HE22 GLN B 229       9.581  -8.894  33.555  1.00 10.00      B   
ATOM   4717  C   GLN B 229      13.995  -9.447  31.317  1.00 10.00      B   
ATOM   4718  O   GLN B 229      14.062  -8.270  31.667  1.00 10.00      B   
ATOM   4719  N   ASP B 230      14.991 -10.082  30.720  1.00 10.00      B   
ATOM   4720  HN  ASP B 230      14.872 -11.018  30.459  1.00 10.00      B   
ATOM   4721  CA  ASP B 230      16.261  -9.433  30.441  1.00 10.00      B   
ATOM   4722  CB  ASP B 230      17.371 -10.071  31.287  1.00 10.00      B   
ATOM   4723  CG  ASP B 230      18.598  -9.189  31.442  1.00 10.00      B   
ATOM   4724  OD1 ASP B 230      19.275  -8.910  30.430  1.00 10.00      B   
ATOM   4725  OD2 ASP B 230      18.898  -8.777  32.586  1.00 10.00      B   
ATOM   4726  C   ASP B 230      16.594  -9.586  28.965  1.00 10.00      B   
ATOM   4727  O   ASP B 230      16.123 -10.520  28.311  1.00 10.00      B   
ATOM   4728  N   SER B 231      17.384  -8.664  28.444  1.00 10.00      B   
ATOM   4729  HN  SER B 231      17.707  -7.934  29.014  1.00 10.00      B   
ATOM   4730  CA  SER B 231      17.793  -8.700  27.050  1.00 10.00      B   
ATOM   4731  CB  SER B 231      18.349  -7.333  26.647  1.00 10.00      B   
ATOM   4732  OG  SER B 231      18.185  -6.389  27.699  1.00 10.00      B   
ATOM   4733  HG  SER B 231      18.988  -6.363  28.236  1.00 10.00      B   
ATOM   4734  C   SER B 231      18.853  -9.780  26.845  1.00 10.00      B   
ATOM   4735  O   SER B 231      19.005 -10.325  25.749  1.00 10.00      B   
ATOM   4736  N   GLU B 232      19.572 -10.092  27.917  1.00 10.00      B   
ATOM   4737  HN  GLU B 232      19.384  -9.634  28.772  1.00 10.00      B   
ATOM   4738  CA  GLU B 232      20.621 -11.097  27.877  1.00 10.00      B   
ATOM   4739  CB  GLU B 232      21.844 -10.601  28.649  1.00 10.00      B   
ATOM   4740  CG  GLU B 232      22.341  -9.233  28.217  1.00 10.00      B   
ATOM   4741  CD  GLU B 232      22.805  -9.207  26.777  1.00 10.00      B   
ATOM   4742  OE1 GLU B 232      23.083 -10.288  26.210  1.00 10.00      B   
ATOM   4743  OE2 GLU B 232      22.920  -8.099  26.209  1.00 10.00      B   
ATOM   4744  C   GLU B 232      20.138 -12.405  28.490  1.00 10.00      B   
ATOM   4745  O   GLU B 232      19.007 -12.491  28.969  1.00 10.00      B   
ATOM   4746  N   HIS B 233      21.010 -13.411  28.481  1.00 10.00      B   
ATOM   4747  HN  HIS B 233      21.897 -13.261  28.086  1.00 10.00      B   
ATOM   4748  CA  HIS B 233      20.708 -14.729  29.044  1.00 10.00      B   
ATOM   4749  CB  HIS B 233      20.581 -14.676  30.569  1.00 10.00      B   
ATOM   4750  CG  HIS B 233      21.861 -14.360  31.275  1.00 10.00      B   
ATOM   4751  ND1 HIS B 233      22.914 -15.246  31.362  1.00 10.00      B   
ATOM   4752  HD1 HIS B 233      22.940 -16.149  30.974  1.00 10.00      B   
ATOM   4753  CD2 HIS B 233      22.258 -13.242  31.928  1.00 10.00      B   
ATOM   4754  CE1 HIS B 233      23.899 -14.688  32.039  1.00 10.00      B   
ATOM   4755  NE2 HIS B 233      23.527 -13.473  32.391  1.00 10.00      B   
ATOM   4756  HE2 HIS B 233      24.077 -12.833  32.894  1.00 10.00      B   
ATOM   4757  C   HIS B 233      19.461 -15.354  28.426  1.00 10.00      B   
ATOM   4758  O   HIS B 233      18.485 -15.639  29.121  1.00 10.00      B   
ATOM   4759  N   ARG B 234      19.496 -15.556  27.121  1.00 10.00      B   
ATOM   4760  HN  ARG B 234      20.302 -15.305  26.619  1.00 10.00      B   
ATOM   4761  CA  ARG B 234      18.377 -16.158  26.413  1.00 10.00      B   
ATOM   4762  CB  ARG B 234      17.385 -15.102  25.920  1.00 10.00      B   
ATOM   4763  CG  ARG B 234      18.007 -13.942  25.158  1.00 10.00      B   
ATOM   4764  CD  ARG B 234      16.967 -13.261  24.288  1.00 10.00      B   
ATOM   4765  NE  ARG B 234      17.148 -11.813  24.224  1.00 10.00      B   
ATOM   4766  HE  ARG B 234      18.053 -11.460  24.405  1.00 10.00      B   
ATOM   4767  CZ  ARG B 234      16.169 -10.956  23.940  1.00 10.00      B   
ATOM   4768  NH1 ARG B 234      14.941 -11.404  23.700  1.00 10.00      B   
ATOM   4769 HH11 ARG B 234      14.171 -10.736  23.475  1.00 10.00      B   
ATOM   4770 HH12 ARG B 234      14.743 -12.426  23.732  1.00 10.00      B   
ATOM   4771  NH2 ARG B 234      16.418  -9.656  23.889  1.00 10.00      B   
ATOM   4772 HH21 ARG B 234      15.654  -8.982  23.669  1.00 10.00      B   
ATOM   4773 HH22 ARG B 234      17.384  -9.299  24.064  1.00 10.00      B   
ATOM   4774  C   ARG B 234      18.869 -17.016  25.258  1.00 10.00      B   
ATOM   4775  O   ARG B 234      19.994 -16.844  24.783  1.00 10.00      B   
ATOM   4776  N   SER B 235      18.024 -17.933  24.812  1.00 10.00      B   
ATOM   4777  HN  SER B 235      17.134 -18.006  25.224  1.00 10.00      B   
ATOM   4778  CA  SER B 235      18.371 -18.828  23.718  1.00 10.00      B   
ATOM   4779  CB  SER B 235      17.478 -20.070  23.745  1.00 10.00      B   
ATOM   4780  OG  SER B 235      17.661 -20.800  24.949  1.00 10.00      B   
ATOM   4781  HG  SER B 235      17.128 -20.399  25.649  1.00 10.00      B   
ATOM   4782  C   SER B 235      18.276 -18.127  22.365  1.00 10.00      B   
ATOM   4783  O   SER B 235      17.352 -17.347  22.115  1.00 10.00      B   
ATOM   4784  N   GLN B 236      19.243 -18.404  21.505  1.00 10.00      B   
ATOM   4785  HN  GLN B 236      19.951 -19.031  21.769  1.00 10.00      B   
ATOM   4786  CA  GLN B 236      19.291 -17.818  20.179  1.00 10.00      B   
ATOM   4787  CB  GLN B 236      20.684 -17.245  19.905  1.00 10.00      B   
ATOM   4788  CG  GLN B 236      21.086 -16.111  20.834  1.00 10.00      B   
ATOM   4789  CD  GLN B 236      20.140 -14.929  20.758  1.00 10.00      B   
ATOM   4790  OE1 GLN B 236      19.555 -14.645  19.712  1.00 10.00      B   
ATOM   4791  NE2 GLN B 236      19.973 -14.239  21.873  1.00 10.00      B   
ATOM   4792 HE21 GLN B 236      20.457 -14.531  22.672  1.00 10.00      B   
ATOM   4793 HE22 GLN B 236      19.385 -13.450  21.851  1.00 10.00      B   
ATOM   4794  C   GLN B 236      18.950 -18.862  19.123  1.00 10.00      B   
ATOM   4795  O   GLN B 236      19.697 -19.822  18.918  1.00 10.00      B   
ATOM   4796  N   TYR B 237      17.808 -18.691  18.477  1.00 10.00      B   
ATOM   4797  HN  TYR B 237      17.228 -17.931  18.713  1.00 10.00      B   
ATOM   4798  CA  TYR B 237      17.381 -19.608  17.432  1.00 10.00      B   
ATOM   4799  CB  TYR B 237      15.853 -19.712  17.387  1.00 10.00      B   
ATOM   4800  CG  TYR B 237      15.251 -20.307  18.642  1.00 10.00      B   
ATOM   4801  CD1 TYR B 237      14.843 -19.493  19.690  1.00 10.00      B   
ATOM   4802  CD2 TYR B 237      15.098 -21.681  18.783  1.00 10.00      B   
ATOM   4803  CE1 TYR B 237      14.301 -20.027  20.841  1.00 10.00      B   
ATOM   4804  CE2 TYR B 237      14.555 -22.224  19.931  1.00 10.00      B   
ATOM   4805  CZ  TYR B 237      14.159 -21.392  20.957  1.00 10.00      B   
ATOM   4806  OH  TYR B 237      13.617 -21.925  22.103  1.00 10.00      B   
ATOM   4807  HH  TYR B 237      12.945 -21.321  22.448  1.00 10.00      B   
ATOM   4808  C   TYR B 237      17.934 -19.148  16.091  1.00 10.00      B   
ATOM   4809  O   TYR B 237      18.036 -19.927  15.141  1.00 10.00      B   
ATOM   4810  N   ARG B 238      18.298 -17.872  16.036  1.00 10.00      B   
ATOM   4811  HN  ARG B 238      18.176 -17.313  16.830  1.00 10.00      B   
ATOM   4812  CA  ARG B 238      18.863 -17.270  14.838  1.00 10.00      B   
ATOM   4813  CB  ARG B 238      18.551 -15.769  14.826  1.00 10.00      B   
ATOM   4814  CG  ARG B 238      18.546 -15.131  13.448  1.00 10.00      B   
ATOM   4815  CD  ARG B 238      18.092 -13.676  13.515  1.00 10.00      B   
ATOM   4816  NE  ARG B 238      19.063 -12.832  14.215  1.00 10.00      B   
ATOM   4817  HE  ARG B 238      19.797 -13.288  14.682  1.00 10.00      B   
ATOM   4818  CZ  ARG B 238      19.012 -11.499  14.261  1.00 10.00      B   
ATOM   4819  NH1 ARG B 238      18.031 -10.835  13.658  1.00 10.00      B   
ATOM   4820 HH11 ARG B 238      18.000  -9.794  13.701  1.00 10.00      B   
ATOM   4821 HH12 ARG B 238      17.284 -11.351  13.138  1.00 10.00      B   
ATOM   4822  NH2 ARG B 238      19.949 -10.828  14.917  1.00 10.00      B   
ATOM   4823 HH21 ARG B 238      20.724 -11.341  15.394  1.00 10.00      B   
ATOM   4824 HH22 ARG B 238      19.922  -9.783  14.954  1.00 10.00      B   
ATOM   4825  C   ARG B 238      20.373 -17.494  14.829  1.00 10.00      B   
ATOM   4826  O   ARG B 238      21.141 -16.661  15.319  1.00 10.00      B   
ATOM   4827  N   ILE B 239      20.790 -18.631  14.291  1.00 10.00      B   
ATOM   4828  HN  ILE B 239      20.128 -19.248  13.909  1.00 10.00      B   
ATOM   4829  CA  ILE B 239      22.201 -18.991  14.236  1.00 10.00      B   
ATOM   4830  CB  ILE B 239      22.420 -20.449  14.704  1.00 10.00      B   
ATOM   4831  CG1 ILE B 239      21.704 -20.699  16.034  1.00 10.00      B   
ATOM   4832  CG2 ILE B 239      23.906 -20.762  14.829  1.00 10.00      B   
ATOM   4833  CD1 ILE B 239      21.638 -22.159  16.425  1.00 10.00      B   
ATOM   4834  C   ILE B 239      22.747 -18.841  12.822  1.00 10.00      B   
ATOM   4835  O   ILE B 239      22.110 -19.253  11.849  1.00 10.00      B   
ATOM   4836  N   LEU B 240      23.928 -18.255  12.714  1.00 10.00      B   
ATOM   4837  HN  LEU B 240      24.390 -17.955  13.529  1.00 10.00      B   
ATOM   4838  CA  LEU B 240      24.572 -18.055  11.427  1.00 10.00      B   
ATOM   4839  CB  LEU B 240      25.104 -16.624  11.320  1.00 10.00      B   
ATOM   4840  CG  LEU B 240      24.114 -15.501  11.641  1.00 10.00      B   
ATOM   4841  CD1 LEU B 240      24.805 -14.151  11.575  1.00 10.00      B   
ATOM   4842  CD2 LEU B 240      22.922 -15.542  10.695  1.00 10.00      B   
ATOM   4843  C   LEU B 240      25.714 -19.052  11.265  1.00 10.00      B   
ATOM   4844  O   LEU B 240      26.819 -18.834  11.768  1.00 10.00      B   
ATOM   4845  N   THR B 241      25.437 -20.152  10.582  1.00 10.00      B   
ATOM   4846  HN  THR B 241      24.539 -20.271  10.208  1.00 10.00      B   
ATOM   4847  CA  THR B 241      26.430 -21.191  10.368  1.00 10.00      B   
ATOM   4848  CB  THR B 241      25.742 -22.563  10.259  1.00 10.00      B   
ATOM   4849  OG1 THR B 241      24.661 -22.622  11.201  1.00 10.00      B   
ATOM   4850  HG1 THR B 241      24.989 -22.973  12.040  1.00 10.00      B   
ATOM   4851  CG2 THR B 241      26.725 -23.688  10.548  1.00 10.00      B   
ATOM   4852  C   THR B 241      27.235 -20.931   9.096  1.00 10.00      B   
ATOM   4853  O   THR B 241      26.665 -20.759   8.015  1.00 10.00      B   
ATOM   4854  N   TRP B 242      28.556 -20.905   9.233  1.00 10.00      B   
ATOM   4855  HN  TRP B 242      28.948 -21.052  10.120  1.00 10.00      B   
ATOM   4856  CA  TRP B 242      29.441 -20.677   8.099  1.00 10.00      B   
ATOM   4857  CB  TRP B 242      30.850 -20.309   8.576  1.00 10.00      B   
ATOM   4858  CG  TRP B 242      30.918 -19.016   9.334  1.00 10.00      B   
ATOM   4859  CD1 TRP B 242      29.942 -18.067   9.430  1.00 10.00      B   
ATOM   4860  CD2 TRP B 242      32.029 -18.524  10.095  1.00 10.00      B   
ATOM   4861  NE1 TRP B 242      30.369 -17.022  10.207  1.00 10.00      B   
ATOM   4862  HE1 TRP B 242      29.845 -16.222  10.422  1.00 10.00      B   
ATOM   4863  CE2 TRP B 242      31.650 -17.275  10.626  1.00 10.00      B   
ATOM   4864  CE3 TRP B 242      33.303 -19.016  10.380  1.00 10.00      B   
ATOM   4865  CZ2 TRP B 242      32.500 -16.515  11.424  1.00 10.00      B   
ATOM   4866  CZ3 TRP B 242      34.145 -18.258  11.172  1.00 10.00      B   
ATOM   4867  CH2 TRP B 242      33.741 -17.022  11.685  1.00 10.00      B   
ATOM   4868  C   TRP B 242      29.497 -21.927   7.234  1.00 10.00      B   
ATOM   4869  O   TRP B 242      29.446 -23.046   7.750  1.00 10.00      B   
ATOM   4870  N   GLN B 243      29.593 -21.745   5.930  1.00 10.00      B   
ATOM   4871  HN  GLN B 243      29.630 -20.824   5.570  1.00 10.00      B   
ATOM   4872  CA  GLN B 243      29.638 -22.874   5.015  1.00 10.00      B   
ATOM   4873  CB  GLN B 243      28.741 -22.635   3.804  1.00 10.00      B   
ATOM   4874  CG  GLN B 243      27.292 -22.344   4.147  1.00 10.00      B   
ATOM   4875  CD  GLN B 243      26.394 -22.431   2.933  1.00 10.00      B   
ATOM   4876  OE1 GLN B 243      26.842 -22.260   1.801  1.00 10.00      B   
ATOM   4877  NE2 GLN B 243      25.118 -22.686   3.158  1.00 10.00      B   
ATOM   4878 HE21 GLN B 243      24.825 -22.802   4.086  1.00 10.00      B   
ATOM   4879 HE22 GLN B 243      24.515 -22.748   2.387  1.00 10.00      B   
ATOM   4880  C   GLN B 243      31.057 -23.196   4.562  1.00 10.00      B   
ATOM   4881  O   GLN B 243      31.663 -24.159   5.035  1.00 10.00      B   
ATOM   4882  N   ARG B 244      31.592 -22.378   3.661  1.00 10.00      B   
ATOM   4883  HN  ARG B 244      31.084 -21.589   3.373  1.00 10.00      B   
ATOM   4884  CA  ARG B 244      32.933 -22.600   3.127  1.00 10.00      B   
ATOM   4885  CB  ARG B 244      32.928 -23.791   2.159  1.00 10.00      B   
ATOM   4886  CG  ARG B 244      34.292 -24.132   1.575  1.00 10.00      B   
ATOM   4887  CD  ARG B 244      34.205 -25.254   0.551  1.00 10.00      B   
ATOM   4888  NE  ARG B 244      33.207 -24.984  -0.484  1.00 10.00      B   
ATOM   4889  HE  ARG B 244      32.260 -24.995  -0.208  1.00 10.00      B   
ATOM   4890  CZ  ARG B 244      33.496 -24.731  -1.765  1.00 10.00      B   
ATOM   4891  NH1 ARG B 244      34.760 -24.710  -2.186  1.00 10.00      B   
ATOM   4892 HH11 ARG B 244      35.538 -24.893  -1.516  1.00 10.00      B   
ATOM   4893 HH12 ARG B 244      34.977 -24.509  -3.189  1.00 10.00      B   
ATOM   4894  NH2 ARG B 244      32.516 -24.507  -2.629  1.00 10.00      B   
ATOM   4895 HH21 ARG B 244      32.735 -24.311  -3.630  1.00 10.00      B   
ATOM   4896 HH22 ARG B 244      31.522 -24.530  -2.312  1.00 10.00      B   
ATOM   4897  C   ARG B 244      33.445 -21.356   2.412  1.00 10.00      B   
ATOM   4898  O   ARG B 244      34.652 -21.139   2.308  1.00 10.00      B   
ATOM   4899  N   ARG B 245      32.520 -20.533   1.927  1.00 10.00      B   
ATOM   4900  HN  ARG B 245      31.572 -20.739   2.067  1.00 10.00      B   
ATOM   4901  CA  ARG B 245      32.882 -19.313   1.216  1.00 10.00      B   
ATOM   4902  CB  ARG B 245      31.640 -18.593   0.692  1.00 10.00      B   
ATOM   4903  CG  ARG B 245      30.782 -19.440  -0.233  1.00 10.00      B   
ATOM   4904  CD  ARG B 245      30.590 -18.775  -1.588  1.00 10.00      B   
ATOM   4905  NE  ARG B 245      31.845 -18.662  -2.338  1.00 10.00      B   
ATOM   4906  HE  ARG B 245      32.426 -17.893  -2.128  1.00 10.00      B   
ATOM   4907  CZ  ARG B 245      32.228 -19.528  -3.282  1.00 10.00      B   
ATOM   4908  NH1 ARG B 245      31.458 -20.565  -3.586  1.00 10.00      B   
ATOM   4909 HH11 ARG B 245      31.754 -21.243  -4.324  1.00 10.00      B   
ATOM   4910 HH12 ARG B 245      30.553 -20.709  -3.090  1.00 10.00      B   
ATOM   4911  NH2 ARG B 245      33.373 -19.351  -3.926  1.00 10.00      B   
ATOM   4912 HH21 ARG B 245      33.982 -18.531  -3.702  1.00 10.00      B   
ATOM   4913 HH22 ARG B 245      33.674 -20.028  -4.665  1.00 10.00      B   
ATOM   4914  C   ARG B 245      33.692 -18.397   2.118  1.00 10.00      B   
ATOM   4915  O   ARG B 245      34.608 -17.717   1.662  1.00 10.00      B   
ATOM   4916  N   ASP B 246      33.356 -18.402   3.401  1.00 10.00      B   
ATOM   4917  HN  ASP B 246      32.589 -18.953   3.691  1.00 10.00      B   
ATOM   4918  CA  ASP B 246      34.065 -17.593   4.392  1.00 10.00      B   
ATOM   4919  CB  ASP B 246      33.449 -17.789   5.783  1.00 10.00      B   
ATOM   4920  CG  ASP B 246      34.382 -17.376   6.909  1.00 10.00      B   
ATOM   4921  OD1 ASP B 246      34.411 -16.177   7.260  1.00 10.00      B   
ATOM   4922  OD2 ASP B 246      35.096 -18.254   7.446  1.00 10.00      B   
ATOM   4923  C   ASP B 246      35.553 -17.943   4.421  1.00 10.00      B   
ATOM   4924  O   ASP B 246      36.403 -17.092   4.682  1.00 10.00      B   
ATOM   4925  N   THR B 247      35.868 -19.196   4.131  1.00 10.00      B   
ATOM   4926  HN  THR B 247      35.157 -19.834   3.911  1.00 10.00      B   
ATOM   4927  CA  THR B 247      37.245 -19.652   4.131  1.00 10.00      B   
ATOM   4928  CB  THR B 247      37.328 -21.110   4.615  1.00 10.00      B   
ATOM   4929  OG1 THR B 247      36.049 -21.502   5.141  1.00 10.00      B   
ATOM   4930  HG1 THR B 247      35.832 -20.946   5.901  1.00 10.00      B   
ATOM   4931  CG2 THR B 247      38.383 -21.252   5.702  1.00 10.00      B   
ATOM   4932  C   THR B 247      37.873 -19.540   2.739  1.00 10.00      B   
ATOM   4933  O   THR B 247      39.080 -19.342   2.609  1.00 10.00      B   
ATOM   4934  N   VAL B 248      37.054 -19.656   1.701  1.00 10.00      B   
ATOM   4935  HN  VAL B 248      36.095 -19.799   1.864  1.00 10.00      B   
ATOM   4936  CA  VAL B 248      37.547 -19.586   0.324  1.00 10.00      B   
ATOM   4937  CB  VAL B 248      36.647 -20.378  -0.652  1.00 10.00      B   
ATOM   4938  CG1 VAL B 248      37.170 -20.270  -2.077  1.00 10.00      B   
ATOM   4939  CG2 VAL B 248      36.561 -21.837  -0.233  1.00 10.00      B   
ATOM   4940  C   VAL B 248      37.691 -18.146  -0.171  1.00 10.00      B   
ATOM   4941  O   VAL B 248      38.785 -17.719  -0.546  1.00 10.00      B   
ATOM   4942  N   THR B 249      36.590 -17.403  -0.158  1.00 10.00      B   
ATOM   4943  HN  THR B 249      35.752 -17.796   0.174  1.00 10.00      B   
ATOM   4944  CA  THR B 249      36.581 -16.021  -0.619  1.00 10.00      B   
ATOM   4945  CB  THR B 249      35.170 -15.410  -0.515  1.00 10.00      B   
ATOM   4946  OG1 THR B 249      34.192 -16.398  -0.885  1.00 10.00      B   
ATOM   4947  HG1 THR B 249      33.308 -16.025  -0.789  1.00 10.00      B   
ATOM   4948  CG2 THR B 249      35.042 -14.215  -1.444  1.00 10.00      B   
ATOM   4949  C   THR B 249      37.575 -15.155   0.159  1.00 10.00      B   
ATOM   4950  O   THR B 249      38.251 -14.300  -0.418  1.00 10.00      B   
ATOM   4951  N   TRP B 250      37.673 -15.396   1.461  1.00 10.00      B   
ATOM   4952  HN  TRP B 250      37.120 -16.099   1.861  1.00 10.00      B   
ATOM   4953  CA  TRP B 250      38.584 -14.638   2.308  1.00 10.00      B   
ATOM   4954  CB  TRP B 250      38.365 -14.984   3.781  1.00 10.00      B   
ATOM   4955  CG  TRP B 250      38.908 -13.961   4.733  1.00 10.00      B   
ATOM   4956  CD1 TRP B 250      38.692 -12.614   4.698  1.00 10.00      B   
ATOM   4957  CD2 TRP B 250      39.754 -14.201   5.866  1.00 10.00      B   
ATOM   4958  NE1 TRP B 250      39.353 -12.000   5.732  1.00 10.00      B   
ATOM   4959  HE1 TRP B 250      39.354 -11.032   5.916  1.00 10.00      B   
ATOM   4960  CE2 TRP B 250      40.013 -12.951   6.464  1.00 10.00      B   
ATOM   4961  CE3 TRP B 250      40.320 -15.350   6.433  1.00 10.00      B   
ATOM   4962  CZ2 TRP B 250      40.811 -12.817   7.598  1.00 10.00      B   
ATOM   4963  CZ3 TRP B 250      41.111 -15.213   7.559  1.00 10.00      B   
ATOM   4964  CH2 TRP B 250      41.350 -13.957   8.130  1.00 10.00      B   
ATOM   4965  C   TRP B 250      40.032 -14.898   1.906  1.00 10.00      B   
ATOM   4966  O   TRP B 250      40.847 -13.979   1.860  1.00 10.00      B   
ATOM   4967  N   LEU B 251      40.341 -16.152   1.598  1.00 10.00      B   
ATOM   4968  HN  LEU B 251      39.647 -16.841   1.652  1.00 10.00      B   
ATOM   4969  CA  LEU B 251      41.688 -16.530   1.185  1.00 10.00      B   
ATOM   4970  CB  LEU B 251      41.796 -18.048   1.016  1.00 10.00      B   
ATOM   4971  CG  LEU B 251      43.170 -18.589   0.609  1.00 10.00      B   
ATOM   4972  CD1 LEU B 251      44.157 -18.499   1.764  1.00 10.00      B   
ATOM   4973  CD2 LEU B 251      43.054 -20.018   0.107  1.00 10.00      B   
ATOM   4974  C   LEU B 251      42.061 -15.832  -0.119  1.00 10.00      B   
ATOM   4975  O   LEU B 251      43.166 -15.308  -0.261  1.00 10.00      B   
ATOM   4976  N   LEU B 252      41.123 -15.817  -1.063  1.00 10.00      B   
ATOM   4977  HN  LEU B 252      40.262 -16.253  -0.884  1.00 10.00      B   
ATOM   4978  CA  LEU B 252      41.338 -15.173  -2.354  1.00 10.00      B   
ATOM   4979  CB  LEU B 252      40.143 -15.410  -3.285  1.00 10.00      B   
ATOM   4980  CG  LEU B 252      39.895 -16.861  -3.707  1.00 10.00      B   
ATOM   4981  CD1 LEU B 252      38.591 -16.982  -4.481  1.00 10.00      B   
ATOM   4982  CD2 LEU B 252      41.062 -17.386  -4.532  1.00 10.00      B   
ATOM   4983  C   LEU B 252      41.576 -13.678  -2.163  1.00 10.00      B   
ATOM   4984  O   LEU B 252      42.380 -13.067  -2.871  1.00 10.00      B   
ATOM   4985  N   PHE B 253      40.876 -13.104  -1.192  1.00 10.00      B   
ATOM   4986  HN  PHE B 253      40.243 -13.648  -0.675  1.00 10.00      B   
ATOM   4987  CA  PHE B 253      41.010 -11.692  -0.875  1.00 10.00      B   
ATOM   4988  CB  PHE B 253      39.920 -11.274   0.121  1.00 10.00      B   
ATOM   4989  CG  PHE B 253      40.059  -9.873   0.647  1.00 10.00      B   
ATOM   4990  CD1 PHE B 253      39.608  -8.792  -0.091  1.00 10.00      B   
ATOM   4991  CD2 PHE B 253      40.638  -9.639   1.883  1.00 10.00      B   
ATOM   4992  CE1 PHE B 253      39.732  -7.503   0.394  1.00 10.00      B   
ATOM   4993  CE2 PHE B 253      40.768  -8.354   2.374  1.00 10.00      B   
ATOM   4994  CZ  PHE B 253      40.313  -7.283   1.628  1.00 10.00      B   
ATOM   4995  C   PHE B 253      42.392 -11.418  -0.293  1.00 10.00      B   
ATOM   4996  O   PHE B 253      43.038 -10.422  -0.634  1.00 10.00      B   
ATOM   4997  N   LEU B 254      42.841 -12.311   0.585  1.00 10.00      B   
ATOM   4998  HN  LEU B 254      42.273 -13.079   0.821  1.00 10.00      B   
ATOM   4999  CA  LEU B 254      44.145 -12.176   1.216  1.00 10.00      B   
ATOM   5000  CB  LEU B 254      44.324 -13.217   2.319  1.00 10.00      B   
ATOM   5001  CG  LEU B 254      43.391 -13.072   3.524  1.00 10.00      B   
ATOM   5002  CD1 LEU B 254      43.566 -14.237   4.482  1.00 10.00      B   
ATOM   5003  CD2 LEU B 254      43.631 -11.749   4.236  1.00 10.00      B   
ATOM   5004  C   LEU B 254      45.257 -12.290   0.185  1.00 10.00      B   
ATOM   5005  O   LEU B 254      46.253 -11.573   0.256  1.00 10.00      B   
ATOM   5006  N   LEU B 255      45.079 -13.186  -0.780  1.00 10.00      B   
ATOM   5007  HN  LEU B 255      44.268 -13.743  -0.774  1.00 10.00      B   
ATOM   5008  CA  LEU B 255      46.065 -13.374  -1.839  1.00 10.00      B   
ATOM   5009  CB  LEU B 255      45.654 -14.516  -2.773  1.00 10.00      B   
ATOM   5010  CG  LEU B 255      45.652 -15.919  -2.164  1.00 10.00      B   
ATOM   5011  CD1 LEU B 255      45.032 -16.920  -3.126  1.00 10.00      B   
ATOM   5012  CD2 LEU B 255      47.063 -16.343  -1.786  1.00 10.00      B   
ATOM   5013  C   LEU B 255      46.235 -12.085  -2.633  1.00 10.00      B   
ATOM   5014  O   LEU B 255      47.350 -11.712  -3.006  1.00 10.00      B   
ATOM   5015  N   GLY B 256      45.120 -11.402  -2.880  1.00 10.00      B   
ATOM   5016  HN  GLY B 256      44.262 -11.752  -2.560  1.00 10.00      B   
ATOM   5017  CA  GLY B 256      45.157 -10.151  -3.612  1.00 10.00      B   
ATOM   5018  C   GLY B 256      45.762  -9.038  -2.781  1.00 10.00      B   
ATOM   5019  O   GLY B 256      46.384  -8.120  -3.313  1.00 10.00      B   
ATOM   5020  N   PHE B 257      45.579  -9.126  -1.468  1.00 10.00      B   
ATOM   5021  HN  PHE B 257      45.056  -9.876  -1.112  1.00 10.00      B   
ATOM   5022  CA  PHE B 257      46.115  -8.135  -0.543  1.00 10.00      B   
ATOM   5023  CB  PHE B 257      45.597  -8.407   0.875  1.00 10.00      B   
ATOM   5024  CG  PHE B 257      45.895  -7.317   1.866  1.00 10.00      B   
ATOM   5025  CD1 PHE B 257      45.084  -6.196   1.944  1.00 10.00      B   
ATOM   5026  CD2 PHE B 257      46.980  -7.418   2.722  1.00 10.00      B   
ATOM   5027  CE1 PHE B 257      45.350  -5.194   2.859  1.00 10.00      B   
ATOM   5028  CE2 PHE B 257      47.253  -6.420   3.637  1.00 10.00      B   
ATOM   5029  CZ  PHE B 257      46.437  -5.306   3.707  1.00 10.00      B   
ATOM   5030  C   PHE B 257      47.641  -8.170  -0.568  1.00 10.00      B   
ATOM   5031  O   PHE B 257      48.303  -7.131  -0.550  1.00 10.00      B   
ATOM   5032  N   VAL B 258      48.193  -9.378  -0.620  1.00 10.00      B   
ATOM   5033  HN  VAL B 258      47.609 -10.170  -0.616  1.00 10.00      B   
ATOM   5034  CA  VAL B 258      49.640  -9.562  -0.664  1.00 10.00      B   
ATOM   5035  CB  VAL B 258      50.023 -11.056  -0.550  1.00 10.00      B   
ATOM   5036  CG1 VAL B 258      51.535 -11.231  -0.528  1.00 10.00      B   
ATOM   5037  CG2 VAL B 258      49.404 -11.673   0.696  1.00 10.00      B   
ATOM   5038  C   VAL B 258      50.202  -8.982  -1.960  1.00 10.00      B   
ATOM   5039  O   VAL B 258      51.314  -8.456  -1.992  1.00 10.00      B   
ATOM   5040  N   ALA B 259      49.402  -9.046  -3.019  1.00 10.00      B   
ATOM   5041  HN  ALA B 259      48.516  -9.450  -2.919  1.00 10.00      B   
ATOM   5042  CA  ALA B 259      49.804  -8.528  -4.321  1.00 10.00      B   
ATOM   5043  CB  ALA B 259      48.820  -8.963  -5.396  1.00 10.00      B   
ATOM   5044  C   ALA B 259      49.937  -7.007  -4.288  1.00 10.00      B   
ATOM   5045  O   ALA B 259      50.584  -6.410  -5.147  1.00 10.00      B   
ATOM   5046  N   ILE B 260      49.312  -6.385  -3.299  1.00 10.00      B   
ATOM   5047  HN  ILE B 260      48.798  -6.911  -2.651  1.00 10.00      B   
ATOM   5048  CA  ILE B 260      49.375  -4.939  -3.147  1.00 10.00      B   
ATOM   5049  CB  ILE B 260      48.135  -4.393  -2.401  1.00 10.00      B   
ATOM   5050  CG1 ILE B 260      46.848  -4.718  -3.168  1.00 10.00      B   
ATOM   5051  CG2 ILE B 260      48.252  -2.894  -2.152  1.00 10.00      B   
ATOM   5052  CD1 ILE B 260      46.814  -4.187  -4.588  1.00 10.00      B   
ATOM   5053  C   ILE B 260      50.642  -4.567  -2.380  1.00 10.00      B   
ATOM   5054  O   ILE B 260      51.245  -3.520  -2.614  1.00 10.00      B   
ATOM   5055  N   LEU B 261      51.049  -5.452  -1.475  1.00 10.00      B   
ATOM   5056  HN  LEU B 261      50.533  -6.276  -1.349  1.00 10.00      B   
ATOM   5057  CA  LEU B 261      52.248  -5.233  -0.671  1.00 10.00      B   
ATOM   5058  CB  LEU B 261      52.301  -6.226   0.493  1.00 10.00      B   
ATOM   5059  CG  LEU B 261      51.091  -6.235   1.429  1.00 10.00      B   
ATOM   5060  CD1 LEU B 261      51.191  -7.388   2.413  1.00 10.00      B   
ATOM   5061  CD2 LEU B 261      50.970  -4.908   2.164  1.00 10.00      B   
ATOM   5062  C   LEU B 261      53.500  -5.370  -1.531  1.00 10.00      B   
ATOM   5063  O   LEU B 261      54.527  -4.742  -1.264  1.00 10.00      B   
ATOM   5064  N   ILE B 262      53.409  -6.204  -2.558  1.00 10.00      B   
ATOM   5065  HN  ILE B 262      52.572  -6.690  -2.705  1.00 10.00      B   
ATOM   5066  CB  ILE B 262      54.763  -7.921  -3.740  1.00 10.00      B   
ATOM   5067  CG1 ILE B 262      54.615  -8.735  -2.448  1.00 10.00      B   
ATOM   5068  CG2 ILE B 262      56.142  -8.132  -4.345  1.00 10.00      B   
ATOM   5069  CD1 ILE B 262      54.595 -10.235  -2.665  1.00 10.00      B   
ATOM   5070  CA  ILE B 262      54.521  -6.419  -3.469  1.00 10.00      B   
ATOM   5071  C   ILE B 262      54.249  -5.705  -4.792  1.00 10.00      B   
ATOM   5072  O   ILE B 262      54.523  -4.486  -4.877  1.00 10.00      B   
ATOM   5073  OXT ILE B 262      53.756  -6.357  -5.733  1.00 10.00      B   
END
