# Supplementary material for: Large-scale discovery of protein interactions at residue resolution using co-evolution calculated from genomic sequences
Source: Nat Commun. 2021 Mar 2;12:1396. doi: 10.1038/s41467-021-21636-z (PMC7925567; doi:10.1038/s41467-021-21636-z)
Supplement: Supplementary file 12 — Supplementary Data 10 [file 41467_2021_21636_MOESM12_ESM.zip › supplementary/allpdb0162_ECFA2_ECFT/models/haddock_top7_haddock_50w.pdb]

REMARK FILENAME="haddock_50w.pdb0"
REMARK ===============================================================
REMARK HADDOCK run for haddock
REMARK initial structure: haddock_50.pdb
REMARK final NOE weights: unambig 50 amb: 50
REMARK ===============================================================
REMARK            total,bonds,angles,improper,dihe,vdw,elec,air,cdih,coup,rdcs,vean,dani,xpcs,rg
REMARK energies: -289.547, 0, 0, 0, 0, -36.6385, -303.818, 50.9093, 0, 0, 0, 0, 0, 0, 0
REMARK ===============================================================
REMARK            bonds,angles,impropers,dihe,air,cdih,coup,rdcs,vean,dani,xpcs
REMARK rms-dev.: 0,0,0,0,1.88521,0,0, 0, 0, 0, 0
REMARK ===============================================================
REMARK               air,cdih,coup,rdcs,vean,dani,xpcs
REMARK               >0.3,>5,>1,>0,>5,>0.2,>0.2
REMARK violations.: 1, 0, 0, 0, 0, 0, 0
REMARK ===============================================================
REMARK                        CVpartition#,violations,rms
REMARK AIRs cross-validation: 1, 0, NaN
REMARK ===============================================================
REMARK NCS energy: 0
REMARK ===============================================================
REMARK Symmetry energy: 0
REMARK ===============================================================
REMARK Desolvation energy: -26.6315
REMARK Internal energy free molecules: 142810
REMARK Internal energy complex: -19040.6
REMARK Binding energy: -162218
REMARK ===============================================================
REMARK buried surface area: 1449.2
REMARK ===============================================================
REMARK water - chain1: 0 0 0
REMARK water - chain2: 0 0 0
REMARK water - chain3: 0 0 0
REMARK water - chain4: 0 0 0
REMARK water - chain5: 0 0 0
REMARK water - chain6: 0 0 0
REMARK ===============================================================
REMARK water - water: 0 0 0
REMARK ===============================================================
REMARK DATE:27-Jul-2020  07:43:19       created by user: he47
REMARK VERSION:1.3
ATOM      1  CB  ALA A   2     -21.065  -5.837  17.801  1.00 10.00      A   
ATOM      2  C   ALA A   2     -19.026  -6.137  16.379  1.00 10.00      A   
ATOM      3  O   ALA A   2     -18.014  -6.796  16.631  1.00 10.00      A   
ATOM      4  N   ALA A   2     -20.328  -8.094  17.140  1.00 10.00      A   
ATOM      5  HT1 ALA A   2     -19.765  -8.175  18.008  1.00 10.00      A   
ATOM      6  HT2 ALA A   2     -19.874  -8.667  16.391  1.00 10.00      A   
ATOM      7  HT3 ALA A   2     -21.279  -8.471  17.317  1.00 10.00      A   
ATOM      8  CA  ALA A   2     -20.410  -6.678  16.719  1.00 10.00      A   
ATOM      9  N   ILE A   3     -18.983  -4.937  15.816  1.00 10.00      A   
ATOM     10  HN  ILE A   3     -19.823  -4.446  15.666  1.00 10.00      A   
ATOM     11  CA  ILE A   3     -17.723  -4.315  15.425  1.00 10.00      A   
ATOM     12  CB  ILE A   3     -17.747  -3.899  13.937  1.00 10.00      A   
ATOM     13  CG1 ILE A   3     -18.232  -5.057  13.058  1.00 10.00      A   
ATOM     14  CG2 ILE A   3     -16.369  -3.438  13.491  1.00 10.00      A   
ATOM     15  CD1 ILE A   3     -18.559  -4.650  11.638  1.00 10.00      A   
ATOM     16  C   ILE A   3     -17.436  -3.081  16.279  1.00 10.00      A   
ATOM     17  O   ILE A   3     -18.285  -2.201  16.408  1.00 10.00      A   
ATOM     18  N   ALA A   4     -16.243  -3.022  16.863  1.00 10.00      A   
ATOM     19  HN  ALA A   4     -15.605  -3.760  16.731  1.00 10.00      A   
ATOM     20  CA  ALA A   4     -15.854  -1.890  17.699  1.00 10.00      A   
ATOM     21  CB  ALA A   4     -15.975  -2.250  19.173  1.00 10.00      A   
ATOM     22  C   ALA A   4     -14.433  -1.433  17.376  1.00 10.00      A   
ATOM     23  O   ALA A   4     -13.482  -2.213  17.480  1.00 10.00      A   
ATOM     24  N   PHE A   5     -14.294  -0.178  16.968  1.00 10.00      A   
ATOM     25  HN  PHE A   5     -15.092   0.392  16.892  1.00 10.00      A   
ATOM     26  CA  PHE A   5     -12.987   0.386  16.639  1.00 10.00      A   
ATOM     27  CB  PHE A   5     -13.078   1.260  15.383  1.00 10.00      A   
ATOM     28  CG  PHE A   5     -13.094   0.490  14.092  1.00 10.00      A   
ATOM     29  CD1 PHE A   5     -14.289   0.165  13.475  1.00 10.00      A   
ATOM     30  CD2 PHE A   5     -11.909   0.094  13.495  1.00 10.00      A   
ATOM     31  CE1 PHE A   5     -14.304  -0.541  12.287  1.00 10.00      A   
ATOM     32  CE2 PHE A   5     -11.916  -0.613  12.307  1.00 10.00      A   
ATOM     33  CZ  PHE A   5     -13.115  -0.931  11.702  1.00 10.00      A   
ATOM     34  C   PHE A   5     -12.480   1.222  17.807  1.00 10.00      A   
ATOM     35  O   PHE A   5     -13.068   2.255  18.132  1.00 10.00      A   
ATOM     36  N   GLU A   6     -11.395   0.781  18.433  1.00 10.00      A   
ATOM     37  HN  GLU A   6     -10.955  -0.039  18.119  1.00 10.00      A   
ATOM     38  CA  GLU A   6     -10.832   1.493  19.569  1.00 10.00      A   
ATOM     39  CB  GLU A   6     -10.641   0.551  20.759  1.00 10.00      A   
ATOM     40  CG  GLU A   6     -11.941   0.037  21.353  1.00 10.00      A   
ATOM     41  CD  GLU A   6     -11.728  -0.991  22.448  1.00 10.00      A   
ATOM     42  OE1 GLU A   6     -10.607  -1.070  22.996  1.00 10.00      A   
ATOM     43  OE2 GLU A   6     -12.685  -1.731  22.767  1.00 10.00      A   
ATOM     44  C   GLU A   6      -9.512   2.161  19.208  1.00 10.00      A   
ATOM     45  O   GLU A   6      -8.472   1.503  19.149  1.00 10.00      A   
ATOM     46  N   HIS A   7      -9.580   3.468  18.954  1.00 10.00      A   
ATOM     47  HN  HIS A   7     -10.458   3.907  19.000  1.00 10.00      A   
ATOM     48  CA  HIS A   7      -8.409   4.284  18.614  1.00 10.00      A   
ATOM     49  CB  HIS A   7      -7.561   4.573  19.857  1.00 10.00      A   
ATOM     50  CG  HIS A   7      -8.265   5.408  20.877  1.00 10.00      A   
ATOM     51  ND1 HIS A   7      -8.622   6.722  20.660  1.00 10.00      A   
ATOM     52  HD1 HIS A   7      -8.427   7.250  19.843  1.00 10.00      A   
ATOM     53  CD2 HIS A   7      -8.707   5.102  22.119  1.00 10.00      A   
ATOM     54  CE1 HIS A   7      -9.244   7.187  21.725  1.00 10.00      A   
ATOM     55  NE2 HIS A   7      -9.310   6.226  22.621  1.00 10.00      A   
ATOM     56  HE2 HIS A   7      -9.727   6.305  23.509  1.00 10.00      A   
ATOM     57  C   HIS A   7      -7.556   3.664  17.513  1.00 10.00      A   
ATOM     58  O   HIS A   7      -6.340   3.518  17.659  1.00 10.00      A   
ATOM     59  N   VAL A   8      -8.191   3.332  16.401  1.00 10.00      A   
ATOM     60  HN  VAL A   8      -9.151   3.518  16.322  1.00 10.00      A   
ATOM     61  CA  VAL A   8      -7.490   2.714  15.287  1.00 10.00      A   
ATOM     62  CB  VAL A   8      -8.406   1.751  14.501  1.00 10.00      A   
ATOM     63  CG1 VAL A   8      -7.641   1.065  13.380  1.00 10.00      A   
ATOM     64  CG2 VAL A   8      -9.006   0.718  15.440  1.00 10.00      A   
ATOM     65  C   VAL A   8      -6.894   3.756  14.345  1.00 10.00      A   
ATOM     66  O   VAL A   8      -7.598   4.626  13.829  1.00 10.00      A   
ATOM     67  N   THR A   9      -5.590   3.660  14.141  1.00 10.00      A   
ATOM     68  HN  THR A   9      -5.092   2.947  14.604  1.00 10.00      A   
ATOM     69  CA  THR A   9      -4.869   4.569  13.259  1.00 10.00      A   
ATOM     70  CB  THR A   9      -4.123   5.669  14.066  1.00 10.00      A   
ATOM     71  OG1 THR A   9      -4.333   6.956  13.463  1.00 10.00      A   
ATOM     72  HG1 THR A   9      -4.516   6.846  12.517  1.00 10.00      A   
ATOM     73  CG2 THR A   9      -2.627   5.393  14.176  1.00 10.00      A   
ATOM     74  C   THR A   9      -3.900   3.772  12.379  1.00 10.00      A   
ATOM     75  O   THR A   9      -3.386   2.732  12.803  1.00 10.00      A   
ATOM     76  N   TYR A  10      -3.667   4.242  11.156  1.00 10.00      A   
ATOM     77  HN  TYR A  10      -4.101   5.075  10.866  1.00 10.00      A   
ATOM     78  CA  TYR A  10      -2.770   3.548  10.238  1.00 10.00      A   
ATOM     79  CB  TYR A  10      -3.526   2.459   9.461  1.00 10.00      A   
ATOM     80  CG  TYR A  10      -2.685   1.720   8.439  1.00 10.00      A   
ATOM     81  CD1 TYR A  10      -1.637   0.900   8.835  1.00 10.00      A   
ATOM     82  CD2 TYR A  10      -2.937   1.846   7.077  1.00 10.00      A   
ATOM     83  CE1 TYR A  10      -0.867   0.225   7.907  1.00 10.00      A   
ATOM     84  CE2 TYR A  10      -2.172   1.174   6.142  1.00 10.00      A   
ATOM     85  CZ  TYR A  10      -1.136   0.365   6.563  1.00 10.00      A   
ATOM     86  OH  TYR A  10      -0.370  -0.307   5.639  1.00 10.00      A   
ATOM     87  HH  TYR A  10      -0.082   0.310   4.957  1.00 10.00      A   
ATOM     88  C   TYR A  10      -2.089   4.514   9.274  1.00 10.00      A   
ATOM     89  O   TYR A  10      -2.707   5.465   8.785  1.00 10.00      A   
ATOM     90  N   THR A  11      -0.813   4.266   9.020  1.00 10.00      A   
ATOM     91  HN  THR A  11      -0.376   3.512   9.470  1.00 10.00      A   
ATOM     92  CA  THR A  11      -0.036   5.075   8.102  1.00 10.00      A   
ATOM     93  CB  THR A  11       1.010   5.942   8.845  1.00 10.00      A   
ATOM     94  OG1 THR A  11       1.625   6.861   7.936  1.00 10.00      A   
ATOM     95  HG1 THR A  11       1.985   7.605   8.429  1.00 10.00      A   
ATOM     96  CG2 THR A  11       2.083   5.090   9.511  1.00 10.00      A   
ATOM     97  C   THR A  11       0.643   4.181   7.061  1.00 10.00      A   
ATOM     98  O   THR A  11       1.072   3.062   7.366  1.00 10.00      A   
ATOM     99  N   TYR A  12       0.705   4.662   5.828  1.00 10.00      A   
ATOM    100  HN  TYR A  12       0.328   5.551   5.643  1.00 10.00      A   
ATOM    101  CA  TYR A  12       1.325   3.914   4.746  1.00 10.00      A   
ATOM    102  CB  TYR A  12       0.816   4.400   3.384  1.00 10.00      A   
ATOM    103  CG  TYR A  12      -0.426   3.689   2.895  1.00 10.00      A   
ATOM    104  CD1 TYR A  12      -1.585   4.395   2.601  1.00 10.00      A   
ATOM    105  CD2 TYR A  12      -0.436   2.311   2.718  1.00 10.00      A   
ATOM    106  CE1 TYR A  12      -2.719   3.749   2.144  1.00 10.00      A   
ATOM    107  CE2 TYR A  12      -1.566   1.657   2.263  1.00 10.00      A   
ATOM    108  CZ  TYR A  12      -2.704   2.379   1.977  1.00 10.00      A   
ATOM    109  OH  TYR A  12      -3.828   1.728   1.519  1.00 10.00      A   
ATOM    110  HH  TYR A  12      -4.077   2.089   0.661  1.00 10.00      A   
ATOM    111  C   TYR A  12       2.840   4.032   4.807  1.00 10.00      A   
ATOM    112  O   TYR A  12       3.369   5.060   5.228  1.00 10.00      A   
ATOM    113  N   GLN A  13       3.521   2.963   4.402  1.00 10.00      A   
ATOM    114  HN  GLN A  13       3.018   2.171   4.112  1.00 10.00      A   
ATOM    115  CA  GLN A  13       4.986   2.902   4.384  1.00 10.00      A   
ATOM    116  CB  GLN A  13       5.634   4.090   3.666  1.00 10.00      A   
ATOM    117  CG  GLN A  13       5.635   3.975   2.146  1.00 10.00      A   
ATOM    118  CD  GLN A  13       6.151   2.631   1.665  1.00 10.00      A   
ATOM    119  OE1 GLN A  13       7.357   2.431   1.509  1.00 10.00      A   
ATOM    120  NE2 GLN A  13       5.240   1.706   1.413  1.00 10.00      A   
ATOM    121 HE21 GLN A  13       4.294   1.935   1.539  1.00 10.00      A   
ATOM    122 HE22 GLN A  13       5.548   0.819   1.125  1.00 10.00      A   
ATOM    123  C   GLN A  13       5.596   2.653   5.764  1.00 10.00      A   
ATOM    124  O   GLN A  13       6.811   2.507   5.890  1.00 10.00      A   
ATOM    125  N   ALA A  14       4.746   2.608   6.787  1.00 10.00      A   
ATOM    126  HN  ALA A  14       3.795   2.772   6.613  1.00 10.00      A   
ATOM    127  CA  ALA A  14       5.172   2.343   8.161  1.00 10.00      A   
ATOM    128  CB  ALA A  14       5.641   0.901   8.321  1.00 10.00      A   
ATOM    129  C   ALA A  14       6.207   3.338   8.705  1.00 10.00      A   
ATOM    130  O   ALA A  14       5.857   4.448   9.119  1.00 10.00      A   
ATOM    131  N   GLY A  15       7.480   2.941   8.688  1.00 10.00      A   
ATOM    132  HN  GLY A  15       7.706   2.067   8.307  1.00 10.00      A   
ATOM    133  CA  GLY A  15       8.537   3.789   9.217  1.00 10.00      A   
ATOM    134  C   GLY A  15       9.315   4.533   8.152  1.00 10.00      A   
ATOM    135  O   GLY A  15      10.348   5.138   8.439  1.00 10.00      A   
ATOM    136  N   THR A  16       8.832   4.484   6.921  1.00 10.00      A   
ATOM    137  HN  THR A  16       8.010   3.978   6.751  1.00 10.00      A   
ATOM    138  CA  THR A  16       9.484   5.173   5.824  1.00 10.00      A   
ATOM    139  CB  THR A  16       8.927   4.679   4.468  1.00 10.00      A   
ATOM    140  OG1 THR A  16       8.897   3.245   4.461  1.00 10.00      A   
ATOM    141  HG1 THR A  16       8.134   2.937   4.973  1.00 10.00      A   
ATOM    142  CG2 THR A  16       9.783   5.160   3.307  1.00 10.00      A   
ATOM    143  C   THR A  16       9.249   6.679   5.968  1.00 10.00      A   
ATOM    144  O   THR A  16       8.149   7.104   6.323  1.00 10.00      A   
ATOM    145  N   PRO A  17      10.285   7.507   5.726  1.00 10.00      A   
ATOM    146  CA  PRO A  17      10.180   8.975   5.827  1.00 10.00      A   
ATOM    147  CB  PRO A  17      11.585   9.462   5.452  1.00 10.00      A   
ATOM    148  CG  PRO A  17      12.470   8.291   5.697  1.00 10.00      A   
ATOM    149  CD  PRO A  17      11.648   7.082   5.368  1.00 10.00      A   
ATOM    150  C   PRO A  17       9.145   9.562   4.860  1.00 10.00      A   
ATOM    151  O   PRO A  17       8.837  10.756   4.906  1.00 10.00      A   
ATOM    152  N   MET A  18       8.617   8.717   3.986  1.00 10.00      A   
ATOM    153  HN  MET A  18       8.903   7.781   4.000  1.00 10.00      A   
ATOM    154  CA  MET A  18       7.615   9.134   3.014  1.00 10.00      A   
ATOM    155  CB  MET A  18       8.024   8.686   1.609  1.00 10.00      A   
ATOM    156  CG  MET A  18       9.393   9.175   1.162  1.00 10.00      A   
ATOM    157  SD  MET A  18       9.558  10.968   1.218  1.00 10.00      A   
ATOM    158  CE  MET A  18       8.347  11.455  -0.010  1.00 10.00      A   
ATOM    159  C   MET A  18       6.259   8.528   3.376  1.00 10.00      A   
ATOM    160  O   MET A  18       5.477   8.152   2.502  1.00 10.00      A   
ATOM    161  N   ALA A  19       5.997   8.429   4.675  1.00 10.00      A   
ATOM    162  HN  ALA A  19       6.659   8.753   5.319  1.00 10.00      A   
ATOM    163  CA  ALA A  19       4.751   7.858   5.174  1.00 10.00      A   
ATOM    164  CB  ALA A  19       4.857   7.565   6.665  1.00 10.00      A   
ATOM    165  C   ALA A  19       3.553   8.761   4.895  1.00 10.00      A   
ATOM    166  O   ALA A  19       3.698   9.968   4.688  1.00 10.00      A   
ATOM    167  N   HIS A  20       2.369   8.168   4.898  1.00 10.00      A   
ATOM    168  HN  HIS A  20       2.320   7.206   5.096  1.00 10.00      A   
ATOM    169  CA  HIS A  20       1.136   8.903   4.647  1.00 10.00      A   
ATOM    170  CB  HIS A  20       0.736   8.828   3.168  1.00 10.00      A   
ATOM    171  CG  HIS A  20       1.407   9.849   2.299  1.00 10.00      A   
ATOM    172  ND1 HIS A  20       0.870  11.099   2.051  1.00 10.00      A   
ATOM    173  HD1 HIS A  20       0.016  11.437   2.403  1.00 10.00      A   
ATOM    174  CD2 HIS A  20       2.576   9.804   1.619  1.00 10.00      A   
ATOM    175  CE1 HIS A  20       1.683  11.774   1.258  1.00 10.00      A   
ATOM    176  NE2 HIS A  20       2.721  11.014   0.985  1.00 10.00      A   
ATOM    177  HE2 HIS A  20       3.477  11.269   0.407  1.00 10.00      A   
ATOM    178  C   HIS A  20       0.011   8.367   5.521  1.00 10.00      A   
ATOM    179  O   HIS A  20      -0.352   7.195   5.429  1.00 10.00      A   
ATOM    180  N   THR A  21      -0.530   9.222   6.371  1.00 10.00      A   
ATOM    181  HN  THR A  21      -0.200  10.146   6.398  1.00 10.00      A   
ATOM    182  CA  THR A  21      -1.606   8.835   7.265  1.00 10.00      A   
ATOM    183  CB  THR A  21      -1.660   9.780   8.477  1.00 10.00      A   
ATOM    184  OG1 THR A  21      -0.361  10.360   8.673  1.00 10.00      A   
ATOM    185  HG1 THR A  21      -0.431  11.097   9.289  1.00 10.00      A   
ATOM    186  CG2 THR A  21      -2.064   9.015   9.730  1.00 10.00      A   
ATOM    187  C   THR A  21      -2.950   8.850   6.537  1.00 10.00      A   
ATOM    188  O   THR A  21      -3.353   9.870   5.971  1.00 10.00      A   
ATOM    189  N   ALA A  22      -3.627   7.707   6.537  1.00 10.00      A   
ATOM    190  HN  ALA A  22      -3.243   6.926   6.990  1.00 10.00      A   
ATOM    191  CA  ALA A  22      -4.922   7.582   5.876  1.00 10.00      A   
ATOM    192  CB  ALA A  22      -4.948   6.349   4.986  1.00 10.00      A   
ATOM    193  C   ALA A  22      -6.056   7.530   6.893  1.00 10.00      A   
ATOM    194  O   ALA A  22      -7.201   7.841   6.577  1.00 10.00      A   
ATOM    195  N   LEU A  23      -5.727   7.129   8.111  1.00 10.00      A   
ATOM    196  HN  LEU A  23      -4.797   6.889   8.299  1.00 10.00      A   
ATOM    197  CA  LEU A  23      -6.711   7.035   9.180  1.00 10.00      A   
ATOM    198  CB  LEU A  23      -7.104   5.571   9.392  1.00 10.00      A   
ATOM    199  CG  LEU A  23      -8.262   5.302  10.353  1.00 10.00      A   
ATOM    200  CD1 LEU A  23      -9.561   5.874   9.806  1.00 10.00      A   
ATOM    201  CD2 LEU A  23      -8.396   3.810  10.609  1.00 10.00      A   
ATOM    202  C   LEU A  23      -6.129   7.614  10.463  1.00 10.00      A   
ATOM    203  O   LEU A  23      -5.123   7.114  10.973  1.00 10.00      A   
ATOM    204  N   THR A  24      -6.754   8.667  10.974  1.00 10.00      A   
ATOM    205  HN  THR A  24      -7.554   9.021  10.519  1.00 10.00      A   
ATOM    206  CA  THR A  24      -6.280   9.326  12.185  1.00 10.00      A   
ATOM    207  CB  THR A  24      -6.114  10.844  11.966  1.00 10.00      A   
ATOM    208  OG1 THR A  24      -5.359  11.070  10.765  1.00 10.00      A   
ATOM    209  HG1 THR A  24      -5.412  12.000  10.523  1.00 10.00      A   
ATOM    210  CG2 THR A  24      -5.388  11.482  13.142  1.00 10.00      A   
ATOM    211  C   THR A  24      -7.180   9.065  13.398  1.00 10.00      A   
ATOM    212  O   THR A  24      -8.200   9.735  13.585  1.00 10.00      A   
ATOM    213  N   ASP A  25      -6.775   8.078  14.204  1.00 10.00      A   
ATOM    214  HN  ASP A  25      -5.956   7.592  13.962  1.00 10.00      A   
ATOM    215  CA  ASP A  25      -7.471   7.690  15.433  1.00 10.00      A   
ATOM    216  CB  ASP A  25      -7.092   8.626  16.583  1.00 10.00      A   
ATOM    217  CG  ASP A  25      -7.353   8.022  17.944  1.00 10.00      A   
ATOM    218  OD1 ASP A  25      -6.589   7.128  18.356  1.00 10.00      A   
ATOM    219  OD2 ASP A  25      -8.307   8.452  18.625  1.00 10.00      A   
ATOM    220  C   ASP A  25      -8.989   7.613  15.276  1.00 10.00      A   
ATOM    221  O   ASP A  25      -9.719   8.490  15.743  1.00 10.00      A   
ATOM    222  N   VAL A  26      -9.465   6.566  14.625  1.00 10.00      A   
ATOM    223  HN  VAL A  26      -8.842   5.891  14.272  1.00 10.00      A   
ATOM    224  CA  VAL A  26     -10.897   6.398  14.425  1.00 10.00      A   
ATOM    225  CB  VAL A  26     -11.213   5.626  13.122  1.00 10.00      A   
ATOM    226  CG1 VAL A  26     -11.051   4.123  13.298  1.00 10.00      A   
ATOM    227  CG2 VAL A  26     -12.597   5.976  12.599  1.00 10.00      A   
ATOM    228  C   VAL A  26     -11.543   5.716  15.633  1.00 10.00      A   
ATOM    229  O   VAL A  26     -10.924   4.869  16.286  1.00 10.00      A   
ATOM    230  N   SER A  27     -12.777   6.103  15.941  1.00 10.00      A   
ATOM    231  HN  SER A  27     -13.212   6.796  15.403  1.00 10.00      A   
ATOM    232  CA  SER A  27     -13.497   5.529  17.064  1.00 10.00      A   
ATOM    233  CB  SER A  27     -13.241   6.340  18.335  1.00 10.00      A   
ATOM    234  OG  SER A  27     -13.772   5.689  19.479  1.00 10.00      A   
ATOM    235  HG  SER A  27     -14.425   6.269  19.901  1.00 10.00      A   
ATOM    236  C   SER A  27     -14.993   5.458  16.775  1.00 10.00      A   
ATOM    237  O   SER A  27     -15.665   6.484  16.642  1.00 10.00      A   
ATOM    238  N   LEU A  28     -15.504   4.243  16.662  1.00 10.00      A   
ATOM    239  HN  LEU A  28     -14.915   3.467  16.768  1.00 10.00      A   
ATOM    240  CA  LEU A  28     -16.917   4.015  16.396  1.00 10.00      A   
ATOM    241  CB  LEU A  28     -17.269   4.306  14.928  1.00 10.00      A   
ATOM    242  CG  LEU A  28     -16.728   3.331  13.880  1.00 10.00      A   
ATOM    243  CD1 LEU A  28     -17.664   3.266  12.683  1.00 10.00      A   
ATOM    244  CD2 LEU A  28     -15.331   3.736  13.436  1.00 10.00      A   
ATOM    245  C   LEU A  28     -17.277   2.583  16.763  1.00 10.00      A   
ATOM    246  O   LEU A  28     -16.389   1.767  17.031  1.00 10.00      A   
ATOM    247  N   THR A  29     -18.565   2.284  16.794  1.00 10.00      A   
ATOM    248  HN  THR A  29     -19.223   2.977  16.582  1.00 10.00      A   
ATOM    249  CA  THR A  29     -19.035   0.950  17.130  1.00 10.00      A   
ATOM    250  CB  THR A  29     -19.224   0.795  18.656  1.00 10.00      A   
ATOM    251  OG1 THR A  29     -17.995   1.113  19.326  1.00 10.00      A   
ATOM    252  HG1 THR A  29     -17.337   1.378  18.670  1.00 10.00      A   
ATOM    253  CG2 THR A  29     -19.632  -0.628  19.014  1.00 10.00      A   
ATOM    254  C   THR A  29     -20.354   0.652  16.417  1.00 10.00      A   
ATOM    255  O   THR A  29     -21.298   1.441  16.486  1.00 10.00      A   
ATOM    256  N   VAL A  30     -20.399  -0.472  15.714  1.00 10.00      A   
ATOM    257  HN  VAL A  30     -19.599  -1.045  15.681  1.00 10.00      A   
ATOM    258  CA  VAL A  30     -21.595  -0.888  14.996  1.00 10.00      A   
ATOM    259  CB  VAL A  30     -21.258  -1.368  13.566  1.00 10.00      A   
ATOM    260  CG1 VAL A  30     -22.501  -1.885  12.856  1.00 10.00      A   
ATOM    261  CG2 VAL A  30     -20.629  -0.241  12.765  1.00 10.00      A   
ATOM    262  C   VAL A  30     -22.299  -2.004  15.763  1.00 10.00      A   
ATOM    263  O   VAL A  30     -21.678  -3.011  16.112  1.00 10.00      A   
ATOM    264  N   PRO A  31     -23.602  -1.832  16.037  1.00 10.00      A   
ATOM    265  CA  PRO A  31     -24.399  -2.817  16.777  1.00 10.00      A   
ATOM    266  CB  PRO A  31     -25.716  -2.081  17.032  1.00 10.00      A   
ATOM    267  CG  PRO A  31     -25.814  -1.094  15.927  1.00 10.00      A   
ATOM    268  CD  PRO A  31     -24.406  -0.661  15.640  1.00 10.00      A   
ATOM    269  C   PRO A  31     -24.653  -4.084  15.965  1.00 10.00      A   
ATOM    270  O   PRO A  31     -24.276  -4.177  14.792  1.00 10.00      A   
ATOM    271  N   ASP A  32     -25.306  -5.054  16.594  1.00 10.00      A   
ATOM    272  HN  ASP A  32     -25.602  -4.910  17.516  1.00 10.00      A   
ATOM    273  CA  ASP A  32     -25.612  -6.319  15.941  1.00 10.00      A   
ATOM    274  CB  ASP A  32     -26.025  -7.380  16.962  1.00 10.00      A   
ATOM    275  CG  ASP A  32     -24.844  -7.986  17.691  1.00 10.00      A   
ATOM    276  OD1 ASP A  32     -23.953  -8.549  17.022  1.00 10.00      A   
ATOM    277  OD2 ASP A  32     -24.806  -7.907  18.939  1.00 10.00      A   
ATOM    278  C   ASP A  32     -26.705  -6.138  14.901  1.00 10.00      A   
ATOM    279  O   ASP A  32     -27.768  -5.586  15.196  1.00 10.00      A   
ATOM    280  N   ARG A  33     -26.432  -6.607  13.688  1.00 10.00      A   
ATOM    281  HN  ARG A  33     -25.562  -7.040  13.533  1.00 10.00      A   
ATOM    282  CA  ARG A  33     -27.373  -6.500  12.575  1.00 10.00      A   
ATOM    283  CB  ARG A  33     -28.671  -7.268  12.858  1.00 10.00      A   
ATOM    284  CG  ARG A  33     -29.377  -7.770  11.607  1.00 10.00      A   
ATOM    285  CD  ARG A  33     -30.677  -7.024  11.342  1.00 10.00      A   
ATOM    286  NE  ARG A  33     -31.731  -7.412  12.276  1.00 10.00      A   
ATOM    287  HE  ARG A  33     -31.563  -7.259  13.233  1.00 10.00      A   
ATOM    288  CZ  ARG A  33     -32.897  -7.945  11.911  1.00 10.00      A   
ATOM    289  NH1 ARG A  33     -33.176  -8.156  10.628  1.00 10.00      A   
ATOM    290 HH11 ARG A  33     -32.481  -7.901   9.886  1.00 10.00      A   
ATOM    291 HH12 ARG A  33     -34.093  -8.577  10.351  1.00 10.00      A   
ATOM    292  NH2 ARG A  33     -33.791  -8.262  12.836  1.00 10.00      A   
ATOM    293 HH21 ARG A  33     -33.583  -8.094  13.845  1.00 10.00      A   
ATOM    294 HH22 ARG A  33     -34.706  -8.677  12.560  1.00 10.00      A   
ATOM    295  C   ARG A  33     -27.661  -5.034  12.257  1.00 10.00      A   
ATOM    296  O   ARG A  33     -28.803  -4.646  12.016  1.00 10.00      A   
ATOM    297  N   GLY A  34     -26.614  -4.229  12.259  1.00 10.00      A   
ATOM    298  HN  GLY A  34     -25.726  -4.595  12.459  1.00 10.00      A   
ATOM    299  CA  GLY A  34     -26.764  -2.821  11.972  1.00 10.00      A   
ATOM    300  C   GLY A  34     -26.519  -2.510  10.512  1.00 10.00      A   
ATOM    301  O   GLY A  34     -26.105  -3.381   9.741  1.00 10.00      A   
ATOM    302  N   TYR A  35     -26.794  -1.277  10.125  1.00 10.00      A   
ATOM    303  HN  TYR A  35     -27.135  -0.635  10.785  1.00 10.00      A   
ATOM    304  CA  TYR A  35     -26.595  -0.838   8.756  1.00 10.00      A   
ATOM    305  CB  TYR A  35     -27.942  -0.655   8.051  1.00 10.00      A   
ATOM    306  CG  TYR A  35     -27.888  -0.821   6.549  1.00 10.00      A   
ATOM    307  CD1 TYR A  35     -28.472  -1.922   5.930  1.00 10.00      A   
ATOM    308  CD2 TYR A  35     -27.257   0.119   5.744  1.00 10.00      A   
ATOM    309  CE1 TYR A  35     -28.431  -2.076   4.558  1.00 10.00      A   
ATOM    310  CE2 TYR A  35     -27.211  -0.027   4.370  1.00 10.00      A   
ATOM    311  CZ  TYR A  35     -27.798  -1.126   3.783  1.00 10.00      A   
ATOM    312  OH  TYR A  35     -27.753  -1.274   2.415  1.00 10.00      A   
ATOM    313  HH  TYR A  35     -26.853  -1.147   2.107  1.00 10.00      A   
ATOM    314  C   TYR A  35     -25.822   0.470   8.767  1.00 10.00      A   
ATOM    315  O   TYR A  35     -26.410   1.553   8.852  1.00 10.00      A   
ATOM    316  N   LEU A  36     -24.507   0.363   8.698  1.00 10.00      A   
ATOM    317  HN  LEU A  36     -24.105  -0.527   8.606  1.00 10.00      A   
ATOM    318  CA  LEU A  36     -23.646   1.531   8.725  1.00 10.00      A   
ATOM    319  CB  LEU A  36     -22.338   1.215   9.458  1.00 10.00      A   
ATOM    320  CG  LEU A  36     -21.312   2.351   9.526  1.00 10.00      A   
ATOM    321  CD1 LEU A  36     -21.708   3.379  10.573  1.00 10.00      A   
ATOM    322  CD2 LEU A  36     -19.916   1.809   9.794  1.00 10.00      A   
ATOM    323  C   LEU A  36     -23.346   2.036   7.323  1.00 10.00      A   
ATOM    324  O   LEU A  36     -23.095   1.253   6.409  1.00 10.00      A   
ATOM    325  N   ALA A  37     -23.396   3.346   7.158  1.00 10.00      A   
ATOM    326  HN  ALA A  37     -23.648   3.915   7.921  1.00 10.00      A   
ATOM    327  CA  ALA A  37     -23.105   3.969   5.881  1.00 10.00      A   
ATOM    328  CB  ALA A  37     -24.327   4.709   5.363  1.00 10.00      A   
ATOM    329  C   ALA A  37     -21.935   4.925   6.038  1.00 10.00      A   
ATOM    330  O   ALA A  37     -21.983   5.848   6.851  1.00 10.00      A   
ATOM    331  N   ILE A  38     -20.876   4.691   5.282  1.00 10.00      A   
ATOM    332  HN  ILE A  38     -20.891   3.933   4.655  1.00 10.00      A   
ATOM    333  CA  ILE A  38     -19.701   5.540   5.351  1.00 10.00      A   
ATOM    334  CB  ILE A  38     -18.393   4.727   5.292  1.00 10.00      A   
ATOM    335  CG1 ILE A  38     -18.430   3.599   6.328  1.00 10.00      A   
ATOM    336  CG2 ILE A  38     -17.198   5.636   5.539  1.00 10.00      A   
ATOM    337  CD1 ILE A  38     -17.194   2.728   6.337  1.00 10.00      A   
ATOM    338  C   ILE A  38     -19.729   6.588   4.244  1.00 10.00      A   
ATOM    339  O   ILE A  38     -19.366   6.318   3.093  1.00 10.00      A   
ATOM    340  N   ILE A  39     -20.175   7.780   4.602  1.00 10.00      A   
ATOM    341  HN  ILE A  39     -20.426   7.934   5.539  1.00 10.00      A   
ATOM    342  CA  ILE A  39     -20.272   8.877   3.661  1.00 10.00      A   
ATOM    343  CB  ILE A  39     -21.581   9.676   3.869  1.00 10.00      A   
ATOM    344  CG1 ILE A  39     -21.925  10.506   2.632  1.00 10.00      A   
ATOM    345  CG2 ILE A  39     -21.518  10.552   5.111  1.00 10.00      A   
ATOM    346  CD1 ILE A  39     -22.577   9.706   1.527  1.00 10.00      A   
ATOM    347  C   ILE A  39     -19.057   9.792   3.798  1.00 10.00      A   
ATOM    348  O   ILE A  39     -18.421   9.844   4.853  1.00 10.00      A   
ATOM    349  N   GLY A  40     -18.714  10.479   2.723  1.00 10.00      A   
ATOM    350  HN  GLY A  40     -19.235  10.380   1.900  1.00 10.00      A   
ATOM    351  CA  GLY A  40     -17.580  11.373   2.755  1.00 10.00      A   
ATOM    352  C   GLY A  40     -16.899  11.478   1.409  1.00 10.00      A   
ATOM    353  O   GLY A  40     -17.085  10.620   0.544  1.00 10.00      A   
ATOM    354  N   HIS A  41     -16.115  12.531   1.240  1.00 10.00      A   
ATOM    355  HN  HIS A  41     -16.013  13.169   1.980  1.00 10.00      A   
ATOM    356  CA  HIS A  41     -15.390  12.767  -0.005  1.00 10.00      A   
ATOM    357  CB  HIS A  41     -14.647  14.110   0.076  1.00 10.00      A   
ATOM    358  CG  HIS A  41     -13.665  14.358  -1.030  1.00 10.00      A   
ATOM    359  ND1 HIS A  41     -12.301  14.359  -0.831  1.00 10.00      A   
ATOM    360  HD1 HIS A  41     -11.848  14.192   0.021  1.00 10.00      A   
ATOM    361  CD2 HIS A  41     -13.851  14.621  -2.347  1.00 10.00      A   
ATOM    362  CE1 HIS A  41     -11.688  14.613  -1.970  1.00 10.00      A   
ATOM    363  NE2 HIS A  41     -12.606  14.777  -2.904  1.00 10.00      A   
ATOM    364  HE2 HIS A  41     -12.419  14.975  -3.853  1.00 10.00      A   
ATOM    365  C   HIS A  41     -14.419  11.621  -0.286  1.00 10.00      A   
ATOM    366  O   HIS A  41     -13.692  11.197   0.607  1.00 10.00      A   
ATOM    367  N   THR A  42     -14.438  11.111  -1.515  1.00 10.00      A   
ATOM    368  HN  THR A  42     -15.074  11.469  -2.172  1.00 10.00      A   
ATOM    369  CA  THR A  42     -13.554  10.019  -1.911  1.00 10.00      A   
ATOM    370  CB  THR A  42     -13.688   9.716  -3.413  1.00 10.00      A   
ATOM    371  OG1 THR A  42     -15.046   9.928  -3.819  1.00 10.00      A   
ATOM    372  HG1 THR A  42     -15.062  10.185  -4.754  1.00 10.00      A   
ATOM    373  CG2 THR A  42     -13.306   8.273  -3.703  1.00 10.00      A   
ATOM    374  C   THR A  42     -12.097  10.351  -1.590  1.00 10.00      A   
ATOM    375  O   THR A  42     -11.592  11.412  -1.961  1.00 10.00      A   
ATOM    376  N   GLY A  43     -11.436   9.440  -0.887  1.00 10.00      A   
ATOM    377  HN  GLY A  43     -11.892   8.611  -0.624  1.00 10.00      A   
ATOM    378  CA  GLY A  43     -10.051   9.650  -0.510  1.00 10.00      A   
ATOM    379  C   GLY A  43      -9.931  10.180   0.905  1.00 10.00      A   
ATOM    380  O   GLY A  43      -8.932  10.802   1.264  1.00 10.00      A   
ATOM    381  N   SER A  44     -10.959   9.937   1.710  1.00 10.00      A   
ATOM    382  HN  SER A  44     -11.731   9.446   1.362  1.00 10.00      A   
ATOM    383  CA  SER A  44     -10.978  10.393   3.092  1.00 10.00      A   
ATOM    384  CB  SER A  44     -12.344  10.985   3.435  1.00 10.00      A   
ATOM    385  OG  SER A  44     -13.387  10.163   2.946  1.00 10.00      A   
ATOM    386  HG  SER A  44     -13.718  10.533   2.116  1.00 10.00      A   
ATOM    387  C   SER A  44     -10.653   9.260   4.054  1.00 10.00      A   
ATOM    388  O   SER A  44     -10.847   9.389   5.261  1.00 10.00      A   
ATOM    389  N   GLY A  45     -10.168   8.152   3.513  1.00 10.00      A   
ATOM    390  HN  GLY A  45     -10.038   8.105   2.543  1.00 10.00      A   
ATOM    391  CA  GLY A  45      -9.822   7.019   4.344  1.00 10.00      A   
ATOM    392  C   GLY A  45     -10.942   6.004   4.445  1.00 10.00      A   
ATOM    393  O   GLY A  45     -10.854   5.053   5.222  1.00 10.00      A   
ATOM    394  N   LYS A  46     -11.996   6.196   3.654  1.00 10.00      A   
ATOM    395  HN  LYS A  46     -12.007   6.966   3.049  1.00 10.00      A   
ATOM    396  CA  LYS A  46     -13.131   5.280   3.671  1.00 10.00      A   
ATOM    397  CB  LYS A  46     -14.276   5.789   2.787  1.00 10.00      A   
ATOM    398  CG  LYS A  46     -14.706   7.221   3.065  1.00 10.00      A   
ATOM    399  CD  LYS A  46     -16.138   7.476   2.612  1.00 10.00      A   
ATOM    400  CE  LYS A  46     -16.341   7.152   1.139  1.00 10.00      A   
ATOM    401  NZ  LYS A  46     -17.783   7.141   0.769  1.00 10.00      A   
ATOM    402  HZ1 LYS A  46     -17.926   6.572  -0.092  1.00 10.00      A   
ATOM    403  HZ2 LYS A  46     -18.114   8.110   0.591  1.00 10.00      A   
ATOM    404  HZ3 LYS A  46     -18.349   6.728   1.543  1.00 10.00      A   
ATOM    405  C   LYS A  46     -12.696   3.896   3.209  1.00 10.00      A   
ATOM    406  O   LYS A  46     -12.976   2.892   3.863  1.00 10.00      A   
ATOM    407  N   SER A  47     -11.992   3.859   2.088  1.00 10.00      A   
ATOM    408  HN  SER A  47     -11.790   4.697   1.620  1.00 10.00      A   
ATOM    409  CA  SER A  47     -11.510   2.613   1.519  1.00 10.00      A   
ATOM    410  CB  SER A  47     -10.858   2.903   0.173  1.00 10.00      A   
ATOM    411  OG  SER A  47     -10.826   4.303  -0.067  1.00 10.00      A   
ATOM    412  HG  SER A  47     -10.696   4.461  -1.009  1.00 10.00      A   
ATOM    413  C   SER A  47     -10.512   1.934   2.454  1.00 10.00      A   
ATOM    414  O   SER A  47     -10.534   0.713   2.625  1.00 10.00      A   
ATOM    415  N   THR A  48      -9.648   2.733   3.068  1.00 10.00      A   
ATOM    416  HN  THR A  48      -9.679   3.699   2.895  1.00 10.00      A   
ATOM    417  CA  THR A  48      -8.646   2.221   3.985  1.00 10.00      A   
ATOM    418  CB  THR A  48      -7.651   3.329   4.359  1.00 10.00      A   
ATOM    419  OG1 THR A  48      -8.002   4.524   3.639  1.00 10.00      A   
ATOM    420  HG1 THR A  48      -7.423   4.622   2.874  1.00 10.00      A   
ATOM    421  CG2 THR A  48      -6.234   2.917   3.989  1.00 10.00      A   
ATOM    422  C   THR A  48      -9.305   1.655   5.242  1.00 10.00      A   
ATOM    423  O   THR A  48      -8.913   0.595   5.737  1.00 10.00      A   
ATOM    424  N   LEU A  49     -10.322   2.356   5.741  1.00 10.00      A   
ATOM    425  HN  LEU A  49     -10.585   3.200   5.303  1.00 10.00      A   
ATOM    426  CA  LEU A  49     -11.051   1.918   6.925  1.00 10.00      A   
ATOM    427  CB  LEU A  49     -12.021   3.011   7.393  1.00 10.00      A   
ATOM    428  CG  LEU A  49     -12.847   2.713   8.649  1.00 10.00      A   
ATOM    429  CD1 LEU A  49     -11.949   2.580   9.873  1.00 10.00      A   
ATOM    430  CD2 LEU A  49     -13.901   3.791   8.865  1.00 10.00      A   
ATOM    431  C   LEU A  49     -11.806   0.631   6.620  1.00 10.00      A   
ATOM    432  O   LEU A  49     -11.986  -0.225   7.486  1.00 10.00      A   
ATOM    433  N   ILE A  50     -12.237   0.496   5.376  1.00 10.00      A   
ATOM    434  HN  ILE A  50     -12.066   1.218   4.731  1.00 10.00      A   
ATOM    435  CA  ILE A  50     -12.960  -0.691   4.936  1.00 10.00      A   
ATOM    436  CB  ILE A  50     -13.567  -0.490   3.526  1.00 10.00      A   
ATOM    437  CG1 ILE A  50     -14.833   0.368   3.603  1.00 10.00      A   
ATOM    438  CG2 ILE A  50     -13.855  -1.816   2.835  1.00 10.00      A   
ATOM    439  CD1 ILE A  50     -15.852  -0.134   4.604  1.00 10.00      A   
ATOM    440  C   ILE A  50     -12.044  -1.913   4.959  1.00 10.00      A   
ATOM    441  O   ILE A  50     -12.453  -3.008   5.357  1.00 10.00      A   
ATOM    442  N   GLN A  51     -10.790  -1.708   4.572  1.00 10.00      A   
ATOM    443  HN  GLN A  51     -10.522  -0.809   4.287  1.00 10.00      A   
ATOM    444  CA  GLN A  51      -9.802  -2.783   4.544  1.00 10.00      A   
ATOM    445  CB  GLN A  51      -8.560  -2.370   3.752  1.00 10.00      A   
ATOM    446  CG  GLN A  51      -8.819  -2.135   2.272  1.00 10.00      A   
ATOM    447  CD  GLN A  51      -7.540  -2.017   1.466  1.00 10.00      A   
ATOM    448  OE1 GLN A  51      -6.524  -2.625   1.799  1.00 10.00      A   
ATOM    449  NE2 GLN A  51      -7.582  -1.229   0.399  1.00 10.00      A   
ATOM    450 HE21 GLN A  51      -8.428  -0.771   0.195  1.00 10.00      A   
ATOM    451 HE22 GLN A  51      -6.774  -1.140  -0.146  1.00 10.00      A   
ATOM    452  C   GLN A  51      -9.414  -3.234   5.953  1.00 10.00      A   
ATOM    453  O   GLN A  51      -8.762  -4.265   6.126  1.00 10.00      A   
ATOM    454  N   GLN A  52      -9.818  -2.464   6.956  1.00 10.00      A   
ATOM    455  HN  GLN A  52     -10.330  -1.654   6.759  1.00 10.00      A   
ATOM    456  CA  GLN A  52      -9.519  -2.795   8.345  1.00 10.00      A   
ATOM    457  CB  GLN A  52      -9.642  -1.553   9.233  1.00 10.00      A   
ATOM    458  CG  GLN A  52      -8.772  -0.377   8.812  1.00 10.00      A   
ATOM    459  CD  GLN A  52      -7.290  -0.659   8.947  1.00 10.00      A   
ATOM    460  OE1 GLN A  52      -6.698  -0.439  10.002  1.00 10.00      A   
ATOM    461  NE2 GLN A  52      -6.677  -1.129   7.873  1.00 10.00      A   
ATOM    462 HE21 GLN A  52      -7.204  -1.258   7.057  1.00 10.00      A   
ATOM    463 HE22 GLN A  52      -5.725  -1.347   7.947  1.00 10.00      A   
ATOM    464  C   GLN A  52     -10.472  -3.878   8.846  1.00 10.00      A   
ATOM    465  O   GLN A  52     -10.146  -4.633   9.759  1.00 10.00      A   
ATOM    466  N   LEU A  53     -11.639  -3.961   8.216  1.00 10.00      A   
ATOM    467  HN  LEU A  53     -11.819  -3.354   7.469  1.00 10.00      A   
ATOM    468  CA  LEU A  53     -12.657  -4.931   8.601  1.00 10.00      A   
ATOM    469  CB  LEU A  53     -13.993  -4.606   7.934  1.00 10.00      A   
ATOM    470  CG  LEU A  53     -14.691  -3.329   8.402  1.00 10.00      A   
ATOM    471  CD1 LEU A  53     -15.913  -3.045   7.543  1.00 10.00      A   
ATOM    472  CD2 LEU A  53     -15.088  -3.445   9.864  1.00 10.00      A   
ATOM    473  C   LEU A  53     -12.248  -6.365   8.281  1.00 10.00      A   
ATOM    474  O   LEU A  53     -12.416  -7.261   9.101  1.00 10.00      A   
ATOM    475  N   ASN A  54     -11.710  -6.585   7.090  1.00 10.00      A   
ATOM    476  HN  ASN A  54     -11.574  -5.837   6.472  1.00 10.00      A   
ATOM    477  CA  ASN A  54     -11.304  -7.929   6.691  1.00 10.00      A   
ATOM    478  CB  ASN A  54     -11.771  -8.273   5.272  1.00 10.00      A   
ATOM    479  CG  ASN A  54     -11.160  -7.400   4.194  1.00 10.00      A   
ATOM    480  OD1 ASN A  54     -10.804  -6.246   4.433  1.00 10.00      A   
ATOM    481  ND2 ASN A  54     -11.065  -7.938   2.989  1.00 10.00      A   
ATOM    482 HD21 ASN A  54     -11.392  -8.858   2.865  1.00 10.00      A   
ATOM    483 HD22 ASN A  54     -10.675  -7.400   2.273  1.00 10.00      A   
ATOM    484  C   ASN A  54      -9.804  -8.151   6.870  1.00 10.00      A   
ATOM    485  O   ASN A  54      -9.238  -9.116   6.347  1.00 10.00      A   
ATOM    486  N   ALA A  55      -9.178  -7.248   7.622  1.00 10.00      A   
ATOM    487  HN  ALA A  55      -9.703  -6.510   7.997  1.00 10.00      A   
ATOM    488  CA  ALA A  55      -7.749  -7.317   7.929  1.00 10.00      A   
ATOM    489  CB  ALA A  55      -7.442  -8.512   8.824  1.00 10.00      A   
ATOM    490  C   ALA A  55      -6.837  -7.302   6.703  1.00 10.00      A   
ATOM    491  O   ALA A  55      -5.820  -7.998   6.672  1.00 10.00      A   
ATOM    492  N   LEU A  56      -7.179  -6.501   5.701  1.00 10.00      A   
ATOM    493  HN  LEU A  56      -7.998  -5.962   5.768  1.00 10.00      A   
ATOM    494  CA  LEU A  56      -6.348  -6.404   4.504  1.00 10.00      A   
ATOM    495  CB  LEU A  56      -7.122  -5.823   3.320  1.00 10.00      A   
ATOM    496  CG  LEU A  56      -8.007  -6.801   2.543  1.00 10.00      A   
ATOM    497  CD1 LEU A  56      -8.517  -6.160   1.263  1.00 10.00      A   
ATOM    498  CD2 LEU A  56      -7.255  -8.089   2.241  1.00 10.00      A   
ATOM    499  C   LEU A  56      -5.115  -5.560   4.803  1.00 10.00      A   
ATOM    500  O   LEU A  56      -4.097  -5.651   4.119  1.00 10.00      A   
ATOM    501  N   LEU A  57      -5.223  -4.744   5.840  1.00 10.00      A   
ATOM    502  HN  LEU A  57      -6.068  -4.723   6.338  1.00 10.00      A   
ATOM    503  CA  LEU A  57      -4.133  -3.884   6.272  1.00 10.00      A   
ATOM    504  CB  LEU A  57      -4.321  -2.459   5.737  1.00 10.00      A   
ATOM    505  CG  LEU A  57      -4.096  -2.249   4.237  1.00 10.00      A   
ATOM    506  CD1 LEU A  57      -4.498  -0.839   3.836  1.00 10.00      A   
ATOM    507  CD2 LEU A  57      -2.644  -2.517   3.863  1.00 10.00      A   
ATOM    508  C   LEU A  57      -4.091  -3.855   7.794  1.00 10.00      A   
ATOM    509  O   LEU A  57      -5.106  -3.600   8.438  1.00 10.00      A   
ATOM    510  N   LYS A  58      -2.930  -4.133   8.366  1.00 10.00      A   
ATOM    511  HN  LYS A  58      -2.153  -4.349   7.804  1.00 10.00      A   
ATOM    512  CA  LYS A  58      -2.783  -4.119   9.815  1.00 10.00      A   
ATOM    513  CB  LYS A  58      -1.693  -5.091  10.267  1.00 10.00      A   
ATOM    514  CG  LYS A  58      -2.129  -6.547  10.245  1.00 10.00      A   
ATOM    515  CD  LYS A  58      -0.987  -7.476  10.610  1.00 10.00      A   
ATOM    516  CE  LYS A  58       0.118  -7.437   9.566  1.00 10.00      A   
ATOM    517  NZ  LYS A  58      -0.373  -7.825   8.216  1.00 10.00      A   
ATOM    518  HZ1 LYS A  58      -1.182  -7.230   7.941  1.00 10.00      A   
ATOM    519  HZ2 LYS A  58      -0.676  -8.822   8.216  1.00 10.00      A   
ATOM    520  HZ3 LYS A  58       0.384  -7.709   7.514  1.00 10.00      A   
ATOM    521  C   LYS A  58      -2.487  -2.711  10.306  1.00 10.00      A   
ATOM    522  O   LYS A  58      -1.504  -2.098   9.886  1.00 10.00      A   
ATOM    523  N   PRO A  59      -3.336  -2.189  11.204  1.00 10.00      A   
ATOM    524  CA  PRO A  59      -3.194  -0.835  11.755  1.00 10.00      A   
ATOM    525  CB  PRO A  59      -4.367  -0.711  12.737  1.00 10.00      A   
ATOM    526  CG  PRO A  59      -4.773  -2.115  13.027  1.00 10.00      A   
ATOM    527  CD  PRO A  59      -4.506  -2.884  11.765  1.00 10.00      A   
ATOM    528  C   PRO A  59      -1.876  -0.623  12.490  1.00 10.00      A   
ATOM    529  O   PRO A  59      -1.231  -1.574  12.943  1.00 10.00      A   
ATOM    530  N   THR A  60      -1.492   0.638  12.608  1.00 10.00      A   
ATOM    531  HN  THR A  60      -2.054   1.348  12.225  1.00 10.00      A   
ATOM    532  CA  THR A  60      -0.268   1.007  13.290  1.00 10.00      A   
ATOM    533  CB  THR A  60       0.261   2.350  12.756  1.00 10.00      A   
ATOM    534  OG1 THR A  60       0.146   2.361  11.326  1.00 10.00      A   
ATOM    535  HG1 THR A  60       0.852   1.823  10.951  1.00 10.00      A   
ATOM    536  CG2 THR A  60       1.720   2.541  13.140  1.00 10.00      A   
ATOM    537  C   THR A  60      -0.521   1.124  14.787  1.00 10.00      A   
ATOM    538  O   THR A  60       0.318   0.751  15.603  1.00 10.00      A   
ATOM    539  N   SER A  61      -1.692   1.634  15.141  1.00 10.00      A   
ATOM    540  HN  SER A  61      -2.332   1.896  14.443  1.00 10.00      A   
ATOM    541  CA  SER A  61      -2.062   1.802  16.536  1.00 10.00      A   
ATOM    542  CB  SER A  61      -1.735   3.224  16.999  1.00 10.00      A   
ATOM    543  OG  SER A  61      -0.383   3.558  16.717  1.00 10.00      A   
ATOM    544  HG  SER A  61       0.142   2.746  16.660  1.00 10.00      A   
ATOM    545  C   SER A  61      -3.548   1.524  16.722  1.00 10.00      A   
ATOM    546  O   SER A  61      -4.356   1.831  15.841  1.00 10.00      A   
ATOM    547  N   GLY A  62      -3.896   0.931  17.855  1.00 10.00      A   
ATOM    548  HN  GLY A  62      -3.203   0.681  18.501  1.00 10.00      A   
ATOM    549  CA  GLY A  62      -5.284   0.630  18.138  1.00 10.00      A   
ATOM    550  C   GLY A  62      -5.585  -0.851  18.042  1.00 10.00      A   
ATOM    551  O   GLY A  62      -4.741  -1.639  17.615  1.00 10.00      A   
ATOM    552  N   THR A  63      -6.784  -1.233  18.456  1.00 10.00      A   
ATOM    553  HN  THR A  63      -7.410  -0.558  18.796  1.00 10.00      A   
ATOM    554  CA  THR A  63      -7.199  -2.625  18.411  1.00 10.00      A   
ATOM    555  CB  THR A  63      -7.301  -3.233  19.826  1.00 10.00      A   
ATOM    556  OG1 THR A  63      -6.091  -2.975  20.557  1.00 10.00      A   
ATOM    557  HG1 THR A  63      -5.562  -2.325  20.077  1.00 10.00      A   
ATOM    558  CG2 THR A  63      -7.525  -4.737  19.747  1.00 10.00      A   
ATOM    559  C   THR A  63      -8.545  -2.759  17.704  1.00 10.00      A   
ATOM    560  O   THR A  63      -9.521  -2.110  18.076  1.00 10.00      A   
ATOM    561  N   ILE A  64      -8.584  -3.596  16.680  1.00 10.00      A   
ATOM    562  HN  ILE A  64      -7.767  -4.087  16.430  1.00 10.00      A   
ATOM    563  CA  ILE A  64      -9.804  -3.822  15.927  1.00 10.00      A   
ATOM    564  CB  ILE A  64      -9.511  -4.010  14.421  1.00 10.00      A   
ATOM    565  CG1 ILE A  64      -8.707  -2.824  13.881  1.00 10.00      A   
ATOM    566  CG2 ILE A  64     -10.804  -4.181  13.635  1.00 10.00      A   
ATOM    567  CD1 ILE A  64      -8.297  -2.968  12.431  1.00 10.00      A   
ATOM    568  C   ILE A  64     -10.519  -5.057  16.466  1.00 10.00      A   
ATOM    569  O   ILE A  64     -10.086  -6.186  16.235  1.00 10.00      A   
ATOM    570  N   LYS A  65     -11.595  -4.834  17.204  1.00 10.00      A   
ATOM    571  HN  LYS A  65     -11.883  -3.910  17.366  1.00 10.00      A   
ATOM    572  CA  LYS A  65     -12.364  -5.929  17.780  1.00 10.00      A   
ATOM    573  CB  LYS A  65     -12.736  -5.611  19.231  1.00 10.00      A   
ATOM    574  CG  LYS A  65     -11.541  -5.383  20.144  1.00 10.00      A   
ATOM    575  CD  LYS A  65     -11.974  -4.871  21.506  1.00 10.00      A   
ATOM    576  CE  LYS A  65     -10.780  -4.556  22.390  1.00 10.00      A   
ATOM    577  NZ  LYS A  65     -11.192  -3.876  23.646  1.00 10.00      A   
ATOM    578  HZ1 LYS A  65     -11.831  -4.487  24.192  1.00 10.00      A   
ATOM    579  HZ2 LYS A  65     -11.691  -2.985  23.425  1.00 10.00      A   
ATOM    580  HZ3 LYS A  65     -10.357  -3.656  24.228  1.00 10.00      A   
ATOM    581  C   LYS A  65     -13.619  -6.200  16.957  1.00 10.00      A   
ATOM    582  O   LYS A  65     -14.528  -5.367  16.895  1.00 10.00      A   
ATOM    583  N   ILE A  66     -13.654  -7.356  16.308  1.00 10.00      A   
ATOM    584  HN  ILE A  66     -12.893  -7.974  16.390  1.00 10.00      A   
ATOM    585  CA  ILE A  66     -14.794  -7.744  15.489  1.00 10.00      A   
ATOM    586  CB  ILE A  66     -14.458  -7.717  13.977  1.00 10.00      A   
ATOM    587  CG1 ILE A  66     -13.941  -6.338  13.557  1.00 10.00      A   
ATOM    588  CG2 ILE A  66     -15.679  -8.103  13.149  1.00 10.00      A   
ATOM    589  CD1 ILE A  66     -13.432  -6.281  12.133  1.00 10.00      A   
ATOM    590  C   ILE A  66     -15.253  -9.148  15.873  1.00 10.00      A   
ATOM    591  O   ILE A  66     -14.596 -10.134  15.530  1.00 10.00      A   
ATOM    592  N   ASP A  67     -16.373  -9.224  16.589  1.00 10.00      A   
ATOM    593  HN  ASP A  67     -16.842  -8.389  16.821  1.00 10.00      A   
ATOM    594  CA  ASP A  67     -16.943 -10.500  17.040  1.00 10.00      A   
ATOM    595  CB  ASP A  67     -17.379 -11.386  15.862  1.00 10.00      A   
ATOM    596  CG  ASP A  67     -18.763 -11.056  15.340  1.00 10.00      A   
ATOM    597  OD1 ASP A  67     -19.262  -9.941  15.602  1.00 10.00      A   
ATOM    598  OD2 ASP A  67     -19.357 -11.912  14.645  1.00 10.00      A   
ATOM    599  C   ASP A  67     -15.988 -11.253  17.965  1.00 10.00      A   
ATOM    600  O   ASP A  67     -16.009 -11.069  19.181  1.00 10.00      A   
ATOM    601  N   GLU A  68     -15.151 -12.094  17.381  1.00 10.00      A   
ATOM    602  HN  GLU A  68     -15.181 -12.188  16.406  1.00 10.00      A   
ATOM    603  CA  GLU A  68     -14.184 -12.875  18.141  1.00 10.00      A   
ATOM    604  CB  GLU A  68     -14.469 -14.370  17.985  1.00 10.00      A   
ATOM    605  CG  GLU A  68     -15.847 -14.800  18.448  1.00 10.00      A   
ATOM    606  CD  GLU A  68     -16.203 -16.184  17.958  1.00 10.00      A   
ATOM    607  OE1 GLU A  68     -15.557 -17.162  18.391  1.00 10.00      A   
ATOM    608  OE2 GLU A  68     -17.137 -16.303  17.138  1.00 10.00      A   
ATOM    609  C   GLU A  68     -12.767 -12.581  17.667  1.00 10.00      A   
ATOM    610  O   GLU A  68     -11.794 -13.081  18.229  1.00 10.00      A   
ATOM    611  N   PHE A  69     -12.651 -11.759  16.639  1.00 10.00      A   
ATOM    612  HN  PHE A  69     -13.459 -11.354  16.251  1.00 10.00      A   
ATOM    613  CA  PHE A  69     -11.354 -11.425  16.082  1.00 10.00      A   
ATOM    614  CB  PHE A  69     -11.449 -11.262  14.568  1.00 10.00      A   
ATOM    615  CG  PHE A  69     -11.777 -12.538  13.846  1.00 10.00      A   
ATOM    616  CD1 PHE A  69     -13.094 -12.879  13.575  1.00 10.00      A   
ATOM    617  CD2 PHE A  69     -10.767 -13.394  13.437  1.00 10.00      A   
ATOM    618  CE1 PHE A  69     -13.396 -14.050  12.907  1.00 10.00      A   
ATOM    619  CE2 PHE A  69     -11.062 -14.567  12.770  1.00 10.00      A   
ATOM    620  CZ  PHE A  69     -12.379 -14.895  12.504  1.00 10.00      A   
ATOM    621  C   PHE A  69     -10.780 -10.173  16.721  1.00 10.00      A   
ATOM    622  O   PHE A  69     -11.470  -9.161  16.871  1.00 10.00      A   
ATOM    623  N   THR A  70      -9.518 -10.258  17.104  1.00 10.00      A   
ATOM    624  HN  THR A  70      -9.031 -11.095  16.954  1.00 10.00      A   
ATOM    625  CA  THR A  70      -8.821  -9.153  17.727  1.00 10.00      A   
ATOM    626  CB  THR A  70      -8.325  -9.553  19.128  1.00 10.00      A   
ATOM    627  OG1 THR A  70      -9.245 -10.491  19.709  1.00 10.00      A   
ATOM    628  HG1 THR A  70      -9.287 -11.280  19.153  1.00 10.00      A   
ATOM    629  CG2 THR A  70      -8.219  -8.328  20.023  1.00 10.00      A   
ATOM    630  C   THR A  70      -7.627  -8.760  16.867  1.00 10.00      A   
ATOM    631  O   THR A  70      -6.568  -9.389  16.927  1.00 10.00      A   
ATOM    632  N   ILE A  71      -7.811  -7.743  16.042  1.00 10.00      A   
ATOM    633  HN  ILE A  71      -8.686  -7.287  16.027  1.00 10.00      A   
ATOM    634  CA  ILE A  71      -6.754  -7.278  15.159  1.00 10.00      A   
ATOM    635  CB  ILE A  71      -7.322  -6.659  13.868  1.00 10.00      A   
ATOM    636  CG1 ILE A  71      -8.323  -7.619  13.219  1.00 10.00      A   
ATOM    637  CG2 ILE A  71      -6.195  -6.331  12.897  1.00 10.00      A   
ATOM    638  CD1 ILE A  71      -9.076  -7.021  12.052  1.00 10.00      A   
ATOM    639  C   ILE A  71      -5.861  -6.266  15.862  1.00 10.00      A   
ATOM    640  O   ILE A  71      -6.328  -5.227  16.335  1.00 10.00      A   
ATOM    641  N   THR A  72      -4.583  -6.587  15.932  1.00 10.00      A   
ATOM    642  HN  THR A  72      -4.279  -7.433  15.528  1.00 10.00      A   
ATOM    643  CA  THR A  72      -3.599  -5.728  16.563  1.00 10.00      A   
ATOM    644  CB  THR A  72      -3.081  -6.368  17.869  1.00 10.00      A   
ATOM    645  OG1 THR A  72      -3.507  -7.738  17.931  1.00 10.00      A   
ATOM    646  HG1 THR A  72      -4.361  -7.826  17.493  1.00 10.00      A   
ATOM    647  CG2 THR A  72      -3.628  -5.624  19.077  1.00 10.00      A   
ATOM    648  C   THR A  72      -2.436  -5.509  15.591  1.00 10.00      A   
ATOM    649  O   THR A  72      -2.301  -6.247  14.614  1.00 10.00      A   
ATOM    650  N   PRO A  73      -1.583  -4.499  15.832  1.00 10.00      A   
ATOM    651  CA  PRO A  73      -0.438  -4.195  14.956  1.00 10.00      A   
ATOM    652  CB  PRO A  73       0.206  -2.967  15.612  1.00 10.00      A   
ATOM    653  CG  PRO A  73      -0.858  -2.386  16.475  1.00 10.00      A   
ATOM    654  CD  PRO A  73      -1.675  -3.548  16.953  1.00 10.00      A   
ATOM    655  C   PRO A  73       0.591  -5.330  14.865  1.00 10.00      A   
ATOM    656  O   PRO A  73       1.559  -5.231  14.108  1.00 10.00      A   
ATOM    657  N   GLU A  74       0.386  -6.400  15.626  1.00 10.00      A   
ATOM    658  HN  GLU A  74      -0.404  -6.432  16.201  1.00 10.00      A   
ATOM    659  CA  GLU A  74       1.317  -7.525  15.624  1.00 10.00      A   
ATOM    660  CB  GLU A  74       2.076  -7.583  16.954  1.00 10.00      A   
ATOM    661  CG  GLU A  74       2.713  -6.263  17.357  1.00 10.00      A   
ATOM    662  CD  GLU A  74       3.351  -6.309  18.727  1.00 10.00      A   
ATOM    663  OE1 GLU A  74       2.732  -6.867  19.659  1.00 10.00      A   
ATOM    664  OE2 GLU A  74       4.467  -5.767  18.882  1.00 10.00      A   
ATOM    665  C   GLU A  74       0.613  -8.861  15.373  1.00 10.00      A   
ATOM    666  O   GLU A  74       1.151  -9.923  15.695  1.00 10.00      A   
ATOM    667  N   THR A  75      -0.582  -8.814  14.798  1.00 10.00      A   
ATOM    668  HN  THR A  75      -0.968  -7.944  14.551  1.00 10.00      A   
ATOM    669  CA  THR A  75      -1.336 -10.034  14.521  1.00 10.00      A   
ATOM    670  CB  THR A  75      -2.832  -9.738  14.293  1.00 10.00      A   
ATOM    671  OG1 THR A  75      -3.313  -8.919  15.365  1.00 10.00      A   
ATOM    672  HG1 THR A  75      -2.866  -9.176  16.183  1.00 10.00      A   
ATOM    673  CG2 THR A  75      -3.639 -11.028  14.265  1.00 10.00      A   
ATOM    674  C   THR A  75      -0.768 -10.782  13.312  1.00 10.00      A   
ATOM    675  O   THR A  75      -0.474 -10.179  12.277  1.00 10.00      A   
ATOM    676  N   THR A  76      -0.601 -12.089  13.462  1.00 10.00      A   
ATOM    677  HN  THR A  76      -0.826 -12.503  14.322  1.00 10.00      A   
ATOM    678  CA  THR A  76      -0.083 -12.934  12.398  1.00 10.00      A   
ATOM    679  CB  THR A  76       0.184 -14.351  12.936  1.00 10.00      A   
ATOM    680  OG1 THR A  76       0.335 -14.283  14.362  1.00 10.00      A   
ATOM    681  HG1 THR A  76       1.239 -14.013  14.575  1.00 10.00      A   
ATOM    682  CG2 THR A  76       1.451 -14.926  12.323  1.00 10.00      A   
ATOM    683  C   THR A  76      -1.083 -13.015  11.243  1.00 10.00      A   
ATOM    684  O   THR A  76      -2.292 -13.103  11.463  1.00 10.00      A   
ATOM    685  N   ASN A  77      -0.568 -12.995  10.016  1.00 10.00      A   
ATOM    686  HN  ASN A  77       0.406 -12.946   9.911  1.00 10.00      A   
ATOM    687  CA  ASN A  77      -1.407 -13.046   8.820  1.00 10.00      A   
ATOM    688  CB  ASN A  77      -0.563 -12.876   7.554  1.00 10.00      A   
ATOM    689  CG  ASN A  77      -0.018 -11.472   7.400  1.00 10.00      A   
ATOM    690  OD1 ASN A  77      -0.633 -10.501   7.844  1.00 10.00      A   
ATOM    691  ND2 ASN A  77       1.142 -11.353   6.771  1.00 10.00      A   
ATOM    692 HD21 ASN A  77       1.578 -12.169   6.443  1.00 10.00      A   
ATOM    693 HD22 ASN A  77       1.520 -10.452   6.658  1.00 10.00      A   
ATOM    694  C   ASN A  77      -2.223 -14.331   8.737  1.00 10.00      A   
ATOM    695  O   ASN A  77      -3.346 -14.333   8.233  1.00 10.00      A   
ATOM    696  N   ALA A  78      -1.663 -15.419   9.255  1.00 10.00      A   
ATOM    697  HN  ALA A  78      -0.772 -15.354   9.657  1.00 10.00      A   
ATOM    698  CA  ALA A  78      -2.337 -16.711   9.230  1.00 10.00      A   
ATOM    699  CB  ALA A  78      -1.384 -17.814   9.661  1.00 10.00      A   
ATOM    700  C   ALA A  78      -3.593 -16.715  10.102  1.00 10.00      A   
ATOM    701  O   ALA A  78      -4.533 -17.471   9.852  1.00 10.00      A   
ATOM    702  N   ALA A  79      -3.619 -15.853  11.115  1.00 10.00      A   
ATOM    703  HN  ALA A  79      -2.854 -15.255  11.256  1.00 10.00      A   
ATOM    704  CA  ALA A  79      -4.761 -15.776  12.020  1.00 10.00      A   
ATOM    705  CB  ALA A  79      -4.319 -15.285  13.391  1.00 10.00      A   
ATOM    706  C   ALA A  79      -5.857 -14.869  11.467  1.00 10.00      A   
ATOM    707  O   ALA A  79      -6.922 -14.725  12.070  1.00 10.00      A   
ATOM    708  N   LEU A  80      -5.594 -14.267  10.317  1.00 10.00      A   
ATOM    709  HN  LEU A  80      -4.731 -14.430   9.878  1.00 10.00      A   
ATOM    710  CA  LEU A  80      -6.552 -13.364   9.692  1.00 10.00      A   
ATOM    711  CB  LEU A  80      -5.833 -12.137   9.128  1.00 10.00      A   
ATOM    712  CG  LEU A  80      -4.939 -11.374  10.110  1.00 10.00      A   
ATOM    713  CD1 LEU A  80      -4.132 -10.307   9.385  1.00 10.00      A   
ATOM    714  CD2 LEU A  80      -5.764 -10.759  11.230  1.00 10.00      A   
ATOM    715  C   LEU A  80      -7.340 -14.068   8.592  1.00 10.00      A   
ATOM    716  O   LEU A  80      -8.240 -13.479   7.985  1.00 10.00      A   
ATOM    717  N   LYS A  81      -7.008 -15.330   8.350  1.00 10.00      A   
ATOM    718  HN  LYS A  81      -6.293 -15.742   8.878  1.00 10.00      A   
ATOM    719  CA  LYS A  81      -7.673 -16.120   7.317  1.00 10.00      A   
ATOM    720  CB  LYS A  81      -6.963 -17.460   7.092  1.00 10.00      A   
ATOM    721  CG  LYS A  81      -7.627 -18.348   6.051  1.00 10.00      A   
ATOM    722  CD  LYS A  81      -6.624 -19.283   5.398  1.00 10.00      A   
ATOM    723  CE  LYS A  81      -7.302 -20.206   4.400  1.00 10.00      A   
ATOM    724  NZ  LYS A  81      -6.341 -20.745   3.406  1.00 10.00      A   
ATOM    725  HZ1 LYS A  81      -6.165 -20.033   2.657  1.00 10.00      A   
ATOM    726  HZ2 LYS A  81      -6.720 -21.607   2.968  1.00 10.00      A   
ATOM    727  HZ3 LYS A  81      -5.431 -20.974   3.869  1.00 10.00      A   
ATOM    728  C   LYS A  81      -9.180 -16.311   7.566  1.00 10.00      A   
ATOM    729  O   LYS A  81      -9.985 -15.990   6.694  1.00 10.00      A   
ATOM    730  N   PRO A  82      -9.595 -16.818   8.752  1.00 10.00      A   
ATOM    731  CA  PRO A  82     -11.020 -17.036   9.061  1.00 10.00      A   
ATOM    732  CB  PRO A  82     -11.003 -17.597  10.488  1.00 10.00      A   
ATOM    733  CG  PRO A  82      -9.627 -18.134  10.671  1.00 10.00      A   
ATOM    734  CD  PRO A  82      -8.731 -17.236   9.873  1.00 10.00      A   
ATOM    735  C   PRO A  82     -11.839 -15.746   9.015  1.00 10.00      A   
ATOM    736  O   PRO A  82     -13.071 -15.775   8.925  1.00 10.00      A   
ATOM    737  N   LEU A  83     -11.152 -14.614   9.070  1.00 10.00      A   
ATOM    738  HN  LEU A  83     -10.175 -14.653   9.125  1.00 10.00      A   
ATOM    739  CA  LEU A  83     -11.811 -13.319   9.036  1.00 10.00      A   
ATOM    740  CB  LEU A  83     -10.888 -12.230   9.590  1.00 10.00      A   
ATOM    741  CG  LEU A  83     -11.493 -10.829   9.724  1.00 10.00      A   
ATOM    742  CD1 LEU A  83     -12.748 -10.861  10.582  1.00 10.00      A   
ATOM    743  CD2 LEU A  83     -10.474  -9.866  10.306  1.00 10.00      A   
ATOM    744  C   LEU A  83     -12.266 -12.977   7.619  1.00 10.00      A   
ATOM    745  O   LEU A  83     -13.261 -12.282   7.432  1.00 10.00      A   
ATOM    746  N   ARG A  84     -11.547 -13.500   6.626  1.00 10.00      A   
ATOM    747  HN  ARG A  84     -10.777 -14.069   6.842  1.00 10.00      A   
ATOM    748  CA  ARG A  84     -11.877 -13.255   5.222  1.00 10.00      A   
ATOM    749  CB  ARG A  84     -10.806 -13.850   4.304  1.00 10.00      A   
ATOM    750  CG  ARG A  84      -9.615 -12.937   4.057  1.00 10.00      A   
ATOM    751  CD  ARG A  84      -8.319 -13.726   3.925  1.00 10.00      A   
ATOM    752  NE  ARG A  84      -8.392 -14.758   2.891  1.00 10.00      A   
ATOM    753  HE  ARG A  84      -9.158 -14.729   2.276  1.00 10.00      A   
ATOM    754  CZ  ARG A  84      -7.480 -15.717   2.735  1.00 10.00      A   
ATOM    755  NH1 ARG A  84      -6.426 -15.771   3.539  1.00 10.00      A   
ATOM    756 HH11 ARG A  84      -6.299 -15.065   4.298  1.00 10.00      A   
ATOM    757 HH12 ARG A  84      -5.707 -16.529   3.415  1.00 10.00      A   
ATOM    758  NH2 ARG A  84      -7.631 -16.622   1.776  1.00 10.00      A   
ATOM    759 HH21 ARG A  84      -8.463 -16.579   1.148  1.00 10.00      A   
ATOM    760 HH22 ARG A  84      -6.914 -17.384   1.649  1.00 10.00      A   
ATOM    761  C   ARG A  84     -13.251 -13.824   4.873  1.00 10.00      A   
ATOM    762  O   ARG A  84     -13.971 -13.270   4.047  1.00 10.00      A   
ATOM    763  N   GLN A  85     -13.609 -14.926   5.521  1.00 10.00      A   
ATOM    764  HN  GLN A  85     -12.988 -15.322   6.165  1.00 10.00      A   
ATOM    765  CA  GLN A  85     -14.897 -15.565   5.288  1.00 10.00      A   
ATOM    766  CB  GLN A  85     -14.810 -17.064   5.586  1.00 10.00      A   
ATOM    767  CG  GLN A  85     -15.985 -17.869   5.055  1.00 10.00      A   
ATOM    768  CD  GLN A  85     -16.382 -19.006   5.975  1.00 10.00      A   
ATOM    769  OE1 GLN A  85     -15.544 -19.595   6.661  1.00 10.00      A   
ATOM    770  NE2 GLN A  85     -17.669 -19.314   6.003  1.00 10.00      A   
ATOM    771 HE21 GLN A  85     -18.285 -18.793   5.437  1.00 10.00      A   
ATOM    772 HE22 GLN A  85     -17.957 -20.053   6.581  1.00 10.00      A   
ATOM    773  C   GLN A  85     -15.979 -14.925   6.157  1.00 10.00      A   
ATOM    774  O   GLN A  85     -17.172 -15.099   5.916  1.00 10.00      A   
ATOM    775  N   HIS A  86     -15.556 -14.178   7.169  1.00 10.00      A   
ATOM    776  HN  HIS A  86     -14.596 -14.051   7.298  1.00 10.00      A   
ATOM    777  CA  HIS A  86     -16.492 -13.520   8.075  1.00 10.00      A   
ATOM    778  CB  HIS A  86     -15.916 -13.428   9.491  1.00 10.00      A   
ATOM    779  CG  HIS A  86     -16.227 -14.621  10.348  1.00 10.00      A   
ATOM    780  ND1 HIS A  86     -15.441 -15.757  10.375  1.00 10.00      A   
ATOM    781  HD1 HIS A  86     -14.625 -15.905   9.844  1.00 10.00      A   
ATOM    782  CD2 HIS A  86     -17.245 -14.851  11.212  1.00 10.00      A   
ATOM    783  CE1 HIS A  86     -15.964 -16.629  11.217  1.00 10.00      A   
ATOM    784  NE2 HIS A  86     -17.055 -16.104  11.737  1.00 10.00      A   
ATOM    785  HE2 HIS A  86     -17.640 -16.542  12.396  1.00 10.00      A   
ATOM    786  C   HIS A  86     -16.885 -12.142   7.558  1.00 10.00      A   
ATOM    787  O   HIS A  86     -18.022 -11.698   7.740  1.00 10.00      A   
ATOM    788  N   VAL A  87     -15.940 -11.471   6.915  1.00 10.00      A   
ATOM    789  HN  VAL A  87     -15.050 -11.877   6.810  1.00 10.00      A   
ATOM    790  CA  VAL A  87     -16.180 -10.142   6.362  1.00 10.00      A   
ATOM    791  CB  VAL A  87     -15.242  -9.086   6.986  1.00 10.00      A   
ATOM    792  CG1 VAL A  87     -15.555  -7.700   6.444  1.00 10.00      A   
ATOM    793  CG2 VAL A  87     -15.340  -9.106   8.505  1.00 10.00      A   
ATOM    794  C   VAL A  87     -15.991 -10.159   4.847  1.00 10.00      A   
ATOM    795  O   VAL A  87     -14.874 -10.313   4.349  1.00 10.00      A   
ATOM    796  N   GLY A  88     -17.089 -10.009   4.121  1.00 10.00      A   
ATOM    797  HN  GLY A  88     -17.951  -9.871   4.576  1.00 10.00      A   
ATOM    798  CA  GLY A  88     -17.028 -10.016   2.673  1.00 10.00      A   
ATOM    799  C   GLY A  88     -17.116  -8.617   2.100  1.00 10.00      A   
ATOM    800  O   GLY A  88     -18.145  -7.950   2.228  1.00 10.00      A   
ATOM    801  N   MET A  89     -16.044  -8.171   1.463  1.00 10.00      A   
ATOM    802  HN  MET A  89     -15.262  -8.756   1.377  1.00 10.00      A   
ATOM    803  CA  MET A  89     -16.000  -6.839   0.879  1.00 10.00      A   
ATOM    804  CB  MET A  89     -14.671  -6.156   1.209  1.00 10.00      A   
ATOM    805  CG  MET A  89     -14.551  -4.743   0.655  1.00 10.00      A   
ATOM    806  SD  MET A  89     -12.897  -4.360   0.040  1.00 10.00      A   
ATOM    807  CE  MET A  89     -11.920  -4.639   1.516  1.00 10.00      A   
ATOM    808  C   MET A  89     -16.171  -6.890  -0.634  1.00 10.00      A   
ATOM    809  O   MET A  89     -15.496  -7.659  -1.317  1.00 10.00      A   
ATOM    810  N   VAL A  90     -17.090  -6.085  -1.146  1.00 10.00      A   
ATOM    811  HN  VAL A  90     -17.631  -5.530  -0.543  1.00 10.00      A   
ATOM    812  CA  VAL A  90     -17.326  -6.009  -2.579  1.00 10.00      A   
ATOM    813  CB  VAL A  90     -18.812  -5.739  -2.898  1.00 10.00      A   
ATOM    814  CG1 VAL A  90     -19.029  -5.611  -4.398  1.00 10.00      A   
ATOM    815  CG2 VAL A  90     -19.684  -6.849  -2.331  1.00 10.00      A   
ATOM    816  C   VAL A  90     -16.453  -4.909  -3.181  1.00 10.00      A   
ATOM    817  O   VAL A  90     -16.618  -3.725  -2.868  1.00 10.00      A   
ATOM    818  N   PHE A  91     -15.509  -5.314  -4.023  1.00 10.00      A   
ATOM    819  HN  PHE A  91     -15.427  -6.272  -4.217  1.00 10.00      A   
ATOM    820  CA  PHE A  91     -14.586  -4.384  -4.665  1.00 10.00      A   
ATOM    821  CB  PHE A  91     -13.397  -5.144  -5.265  1.00 10.00      A   
ATOM    822  CG  PHE A  91     -12.447  -5.715  -4.249  1.00 10.00      A   
ATOM    823  CD1 PHE A  91     -12.724  -6.917  -3.618  1.00 10.00      A   
ATOM    824  CD2 PHE A  91     -11.274  -5.049  -3.929  1.00 10.00      A   
ATOM    825  CE1 PHE A  91     -11.851  -7.443  -2.686  1.00 10.00      A   
ATOM    826  CE2 PHE A  91     -10.396  -5.569  -2.997  1.00 10.00      A   
ATOM    827  CZ  PHE A  91     -10.686  -6.768  -2.374  1.00 10.00      A   
ATOM    828  C   PHE A  91     -15.267  -3.557  -5.754  1.00 10.00      A   
ATOM    829  O   PHE A  91     -16.411  -3.820  -6.130  1.00 10.00      A   
ATOM    830  N   GLN A  92     -14.553  -2.544  -6.233  1.00 10.00      A   
ATOM    831  HN  GLN A  92     -13.667  -2.369  -5.859  1.00 10.00      A   
ATOM    832  CA  GLN A  92     -15.049  -1.676  -7.291  1.00 10.00      A   
ATOM    833  CB  GLN A  92     -14.074  -0.514  -7.502  1.00 10.00      A   
ATOM    834  CG  GLN A  92     -14.570   0.563  -8.449  1.00 10.00      A   
ATOM    835  CD  GLN A  92     -13.699   1.801  -8.422  1.00 10.00      A   
ATOM    836  OE1 GLN A  92     -12.507   1.732  -8.115  1.00 10.00      A   
ATOM    837  NE2 GLN A  92     -14.286   2.941  -8.748  1.00 10.00      A   
ATOM    838 HE21 GLN A  92     -15.239   2.923  -8.988  1.00 10.00      A   
ATOM    839 HE22 GLN A  92     -13.747   3.759  -8.742  1.00 10.00      A   
ATOM    840  C   GLN A  92     -15.209  -2.483  -8.574  1.00 10.00      A   
ATOM    841  O   GLN A  92     -14.225  -2.981  -9.128  1.00 10.00      A   
ATOM    842  N   PHE A  93     -16.453  -2.613  -9.026  1.00 10.00      A   
ATOM    843  HN  PHE A  93     -17.180  -2.169  -8.536  1.00 10.00      A   
ATOM    844  CA  PHE A  93     -16.779  -3.389 -10.222  1.00 10.00      A   
ATOM    845  CB  PHE A  93     -16.143  -2.793 -11.487  1.00 10.00      A   
ATOM    846  CG  PHE A  93     -16.570  -1.382 -11.782  1.00 10.00      A   
ATOM    847  CD1 PHE A  93     -15.633  -0.368 -11.897  1.00 10.00      A   
ATOM    848  CD2 PHE A  93     -17.910  -1.071 -11.943  1.00 10.00      A   
ATOM    849  CE1 PHE A  93     -16.022   0.929 -12.167  1.00 10.00      A   
ATOM    850  CE2 PHE A  93     -18.307   0.224 -12.215  1.00 10.00      A   
ATOM    851  CZ  PHE A  93     -17.361   1.226 -12.326  1.00 10.00      A   
ATOM    852  C   PHE A  93     -16.367  -4.850 -10.028  1.00 10.00      A   
ATOM    853  O   PHE A  93     -15.383  -5.318 -10.610  1.00 10.00      A   
ATOM    854  N   PRO A  94     -17.133  -5.592  -9.206  1.00 10.00      A   
ATOM    855  CA  PRO A  94     -16.849  -6.999  -8.893  1.00 10.00      A   
ATOM    856  CB  PRO A  94     -17.946  -7.382  -7.893  1.00 10.00      A   
ATOM    857  CG  PRO A  94     -19.033  -6.390  -8.117  1.00 10.00      A   
ATOM    858  CD  PRO A  94     -18.348  -5.115  -8.519  1.00 10.00      A   
ATOM    859  C   PRO A  94     -16.880  -7.925 -10.107  1.00 10.00      A   
ATOM    860  O   PRO A  94     -16.353  -9.035 -10.053  1.00 10.00      A   
ATOM    861  N   GLU A  95     -17.482  -7.473 -11.201  1.00 10.00      A   
ATOM    862  HN  GLU A  95     -17.903  -6.577 -11.187  1.00 10.00      A   
ATOM    863  CA  GLU A  95     -17.557  -8.279 -12.417  1.00 10.00      A   
ATOM    864  CB  GLU A  95     -18.397  -7.590 -13.497  1.00 10.00      A   
ATOM    865  CG  GLU A  95     -18.082  -6.118 -13.700  1.00 10.00      A   
ATOM    866  CD  GLU A  95     -19.076  -5.212 -13.006  1.00 10.00      A   
ATOM    867  OE1 GLU A  95     -19.165  -5.265 -11.762  1.00 10.00      A   
ATOM    868  OE2 GLU A  95     -19.768  -4.438 -13.700  1.00 10.00      A   
ATOM    869  C   GLU A  95     -16.163  -8.625 -12.954  1.00 10.00      A   
ATOM    870  O   GLU A  95     -16.000  -9.577 -13.717  1.00 10.00      A   
ATOM    871  N   ASN A  96     -15.161  -7.858 -12.535  1.00 10.00      A   
ATOM    872  HN  ASN A  96     -15.354  -7.119 -11.919  1.00 10.00      A   
ATOM    873  CA  ASN A  96     -13.784  -8.078 -12.974  1.00 10.00      A   
ATOM    874  CB  ASN A  96     -12.979  -6.772 -12.941  1.00 10.00      A   
ATOM    875  CG  ASN A  96     -13.507  -5.710 -13.885  1.00 10.00      A   
ATOM    876  OD1 ASN A  96     -13.166  -5.683 -15.070  1.00 10.00      A   
ATOM    877  ND2 ASN A  96     -14.327  -4.811 -13.362  1.00 10.00      A   
ATOM    878 HD21 ASN A  96     -14.545  -4.882 -12.405  1.00 10.00      A   
ATOM    879 HD22 ASN A  96     -14.682  -4.107 -13.948  1.00 10.00      A   
ATOM    880  C   ASN A  96     -13.076  -9.126 -12.114  1.00 10.00      A   
ATOM    881  O   ASN A  96     -11.913  -9.452 -12.352  1.00 10.00      A   
ATOM    882  N   GLN A  97     -13.772  -9.647 -11.113  1.00 10.00      A   
ATOM    883  HN  GLN A  97     -14.700  -9.360 -10.969  1.00 10.00      A   
ATOM    884  CA  GLN A  97     -13.184 -10.643 -10.224  1.00 10.00      A   
ATOM    885  CB  GLN A  97     -13.728 -10.508  -8.798  1.00 10.00      A   
ATOM    886  CG  GLN A  97     -13.563  -9.120  -8.188  1.00 10.00      A   
ATOM    887  CD  GLN A  97     -12.163  -8.551  -8.342  1.00 10.00      A   
ATOM    888  OE1 GLN A  97     -11.175  -9.284  -8.406  1.00 10.00      A   
ATOM    889  NE2 GLN A  97     -12.069  -7.230  -8.405  1.00 10.00      A   
ATOM    890 HE21 GLN A  97     -12.894  -6.704  -8.349  1.00 10.00      A   
ATOM    891 HE22 GLN A  97     -11.176  -6.832  -8.503  1.00 10.00      A   
ATOM    892  C   GLN A  97     -13.391 -12.059 -10.750  1.00 10.00      A   
ATOM    893  O   GLN A  97     -12.618 -12.964 -10.434  1.00 10.00      A   
ATOM    894  N   LEU A  98     -14.423 -12.233 -11.568  1.00 10.00      A   
ATOM    895  HN  LEU A  98     -14.981 -11.465 -11.798  1.00 10.00      A   
ATOM    896  CA  LEU A  98     -14.741 -13.535 -12.149  1.00 10.00      A   
ATOM    897  CB  LEU A  98     -15.996 -13.427 -13.015  1.00 10.00      A   
ATOM    898  CG  LEU A  98     -17.231 -12.828 -12.336  1.00 10.00      A   
ATOM    899  CD1 LEU A  98     -18.338 -12.593 -13.351  1.00 10.00      A   
ATOM    900  CD2 LEU A  98     -17.718 -13.733 -11.214  1.00 10.00      A   
ATOM    901  C   LEU A  98     -13.572 -14.042 -12.988  1.00 10.00      A   
ATOM    902  O   LEU A  98     -13.055 -13.319 -13.843  1.00 10.00      A   
ATOM    903  N   PHE A  99     -13.156 -15.276 -12.742  1.00 10.00      A   
ATOM    904  HN  PHE A  99     -13.619 -15.814 -12.053  1.00 10.00      A   
ATOM    905  CA  PHE A  99     -12.034 -15.859 -13.467  1.00 10.00      A   
ATOM    906  CB  PHE A  99     -10.789 -15.893 -12.571  1.00 10.00      A   
ATOM    907  CG  PHE A  99      -9.546 -16.395 -13.254  1.00 10.00      A   
ATOM    908  CD1 PHE A  99      -8.925 -15.637 -14.234  1.00 10.00      A   
ATOM    909  CD2 PHE A  99      -8.993 -17.622 -12.911  1.00 10.00      A   
ATOM    910  CE1 PHE A  99      -7.780 -16.092 -14.862  1.00 10.00      A   
ATOM    911  CE2 PHE A  99      -7.849 -18.082 -13.536  1.00 10.00      A   
ATOM    912  CZ  PHE A  99      -7.242 -17.316 -14.512  1.00 10.00      A   
ATOM    913  C   PHE A  99     -12.355 -17.259 -13.989  1.00 10.00      A   
ATOM    914  O   PHE A  99     -11.809 -17.686 -15.010  1.00 10.00      A   
ATOM    915  N   GLU A 100     -13.235 -17.971 -13.297  1.00 10.00      A   
ATOM    916  HN  GLU A 100     -13.656 -17.579 -12.496  1.00 10.00      A   
ATOM    917  CA  GLU A 100     -13.601 -19.321 -13.705  1.00 10.00      A   
ATOM    918  CB  GLU A 100     -14.371 -20.052 -12.605  1.00 10.00      A   
ATOM    919  CG  GLU A 100     -13.517 -20.462 -11.414  1.00 10.00      A   
ATOM    920  CD  GLU A 100     -12.303 -21.274 -11.819  1.00 10.00      A   
ATOM    921  OE1 GLU A 100     -12.463 -22.464 -12.171  1.00 10.00      A   
ATOM    922  OE2 GLU A 100     -11.182 -20.728 -11.790  1.00 10.00      A   
ATOM    923  C   GLU A 100     -14.389 -19.324 -15.010  1.00 10.00      A   
ATOM    924  O   GLU A 100     -15.080 -18.358 -15.336  1.00 10.00      A   
ATOM    925  N   GLU A 101     -14.287 -20.428 -15.739  1.00 10.00      A   
ATOM    926  HN  GLU A 101     -13.732 -21.165 -15.406  1.00 10.00      A   
ATOM    927  CA  GLU A 101     -14.964 -20.581 -17.022  1.00 10.00      A   
ATOM    928  CB  GLU A 101     -14.240 -21.621 -17.879  1.00 10.00      A   
ATOM    929  CG  GLU A 101     -13.708 -22.806 -17.088  1.00 10.00      A   
ATOM    930  CD  GLU A 101     -12.624 -23.559 -17.824  1.00 10.00      A   
ATOM    931  OE1 GLU A 101     -12.952 -24.515 -18.558  1.00 10.00      A   
ATOM    932  OE2 GLU A 101     -11.435 -23.198 -17.671  1.00 10.00      A   
ATOM    933  C   GLU A 101     -16.436 -20.950 -16.851  1.00 10.00      A   
ATOM    934  O   GLU A 101     -17.208 -20.917 -17.808  1.00 10.00      A   
ATOM    935  N   THR A 102     -16.822 -21.294 -15.634  1.00 10.00      A   
ATOM    936  HN  THR A 102     -16.164 -21.302 -14.911  1.00 10.00      A   
ATOM    937  CA  THR A 102     -18.201 -21.655 -15.338  1.00 10.00      A   
ATOM    938  CB  THR A 102     -18.319 -23.147 -14.956  1.00 10.00      A   
ATOM    939  OG1 THR A 102     -17.566 -23.944 -15.881  1.00 10.00      A   
ATOM    940  HG1 THR A 102     -17.870 -24.860 -15.837  1.00 10.00      A   
ATOM    941  CG2 THR A 102     -19.774 -23.596 -14.981  1.00 10.00      A   
ATOM    942  C   THR A 102     -18.722 -20.791 -14.193  1.00 10.00      A   
ATOM    943  O   THR A 102     -18.036 -20.617 -13.183  1.00 10.00      A   
ATOM    944  N   VAL A 103     -19.921 -20.238 -14.365  1.00 10.00      A   
ATOM    945  HN  VAL A 103     -20.404 -20.404 -15.209  1.00 10.00      A   
ATOM    946  CA  VAL A 103     -20.539 -19.379 -13.352  1.00 10.00      A   
ATOM    947  CB  VAL A 103     -21.961 -18.941 -13.769  1.00 10.00      A   
ATOM    948  CG1 VAL A 103     -22.680 -18.244 -12.624  1.00 10.00      A   
ATOM    949  CG2 VAL A 103     -21.899 -18.033 -14.986  1.00 10.00      A   
ATOM    950  C   VAL A 103     -20.586 -20.050 -11.977  1.00 10.00      A   
ATOM    951  O   VAL A 103     -20.072 -19.513 -10.994  1.00 10.00      A   
ATOM    952  N   ARG A 104     -21.189 -21.234 -11.921  1.00 10.00      A   
ATOM    953  HN  ARG A 104     -21.572 -21.613 -12.743  1.00 10.00      A   
ATOM    954  CA  ARG A 104     -21.309 -21.980 -10.668  1.00 10.00      A   
ATOM    955  CB  ARG A 104     -22.078 -23.287 -10.893  1.00 10.00      A   
ATOM    956  CG  ARG A 104     -22.240 -24.148  -9.649  1.00 10.00      A   
ATOM    957  CD  ARG A 104     -23.234 -25.278  -9.880  1.00 10.00      A   
ATOM    958  NE  ARG A 104     -22.896 -26.073 -11.059  1.00 10.00      A   
ATOM    959  HE  ARG A 104     -21.983 -26.437 -11.110  1.00 10.00      A   
ATOM    960  CZ  ARG A 104     -23.745 -26.324 -12.055  1.00 10.00      A   
ATOM    961  NH1 ARG A 104     -24.983 -25.849 -12.022  1.00 10.00      A   
ATOM    962 HH11 ARG A 104     -25.642 -26.051 -12.814  1.00 10.00      A   
ATOM    963 HH12 ARG A 104     -25.315 -25.272 -11.204  1.00 10.00      A   
ATOM    964  NH2 ARG A 104     -23.360 -27.060 -13.087  1.00 10.00      A   
ATOM    965 HH21 ARG A 104     -24.035 -27.253 -13.864  1.00 10.00      A   
ATOM    966 HH22 ARG A 104     -22.392 -27.448 -13.131  1.00 10.00      A   
ATOM    967  C   ARG A 104     -19.942 -22.260 -10.044  1.00 10.00      A   
ATOM    968  O   ARG A 104     -19.799 -22.283  -8.823  1.00 10.00      A   
ATOM    969  N   GLN A 105     -18.938 -22.439 -10.892  1.00 10.00      A   
ATOM    970  HN  GLN A 105     -19.109 -22.362 -11.850  1.00 10.00      A   
ATOM    971  CA  GLN A 105     -17.585 -22.723 -10.431  1.00 10.00      A   
ATOM    972  CB  GLN A 105     -16.701 -23.207 -11.578  1.00 10.00      A   
ATOM    973  CG  GLN A 105     -16.863 -24.681 -11.905  1.00 10.00      A   
ATOM    974  CD  GLN A 105     -15.829 -25.165 -12.901  1.00 10.00      A   
ATOM    975  OE1 GLN A 105     -15.401 -24.419 -13.782  1.00 10.00      A   
ATOM    976  NE2 GLN A 105     -15.419 -26.417 -12.766  1.00 10.00      A   
ATOM    977 HE21 GLN A 105     -15.806 -26.956 -12.038  1.00 10.00      A   
ATOM    978 HE22 GLN A 105     -14.733 -26.752 -13.387  1.00 10.00      A   
ATOM    979  C   GLN A 105     -16.947 -21.521  -9.743  1.00 10.00      A   
ATOM    980  O   GLN A 105     -16.321 -21.668  -8.693  1.00 10.00      A   
ATOM    981  N   ASP A 106     -17.110 -20.333 -10.322  1.00 10.00      A   
ATOM    982  HN  ASP A 106     -17.629 -20.269 -11.154  1.00 10.00      A   
ATOM    983  CA  ASP A 106     -16.527 -19.122  -9.742  1.00 10.00      A   
ATOM    984  CB  ASP A 106     -16.591 -17.935 -10.710  1.00 10.00      A   
ATOM    985  CG  ASP A 106     -15.532 -16.884 -10.410  1.00 10.00      A   
ATOM    986  OD1 ASP A 106     -14.437 -16.952 -11.015  1.00 10.00      A   
ATOM    987  OD2 ASP A 106     -15.786 -15.991  -9.572  1.00 10.00      A   
ATOM    988  C   ASP A 106     -17.194 -18.774  -8.420  1.00 10.00      A   
ATOM    989  O   ASP A 106     -16.549 -18.287  -7.494  1.00 10.00      A   
ATOM    990  N   ILE A 107     -18.488 -19.041  -8.330  1.00 10.00      A   
ATOM    991  HN  ILE A 107     -18.956 -19.419  -9.106  1.00 10.00      A   
ATOM    992  CA  ILE A 107     -19.232 -18.770  -7.110  1.00 10.00      A   
ATOM    993  CB  ILE A 107     -20.758 -18.843  -7.350  1.00 10.00      A   
ATOM    994  CG1 ILE A 107     -21.168 -17.862  -8.449  1.00 10.00      A   
ATOM    995  CG2 ILE A 107     -21.524 -18.551  -6.067  1.00 10.00      A   
ATOM    996  CD1 ILE A 107     -22.612 -17.991  -8.876  1.00 10.00      A   
ATOM    997  C   ILE A 107     -18.826 -19.762  -6.017  1.00 10.00      A   
ATOM    998  O   ILE A 107     -18.786 -19.427  -4.832  1.00 10.00      A   
ATOM    999  N   ALA A 108     -18.508 -20.982  -6.427  1.00 10.00      A   
ATOM   1000  HN  ALA A 108     -18.554 -21.187  -7.385  1.00 10.00      A   
ATOM   1001  CA  ALA A 108     -18.098 -22.025  -5.493  1.00 10.00      A   
ATOM   1002  CB  ALA A 108     -18.287 -23.396  -6.123  1.00 10.00      A   
ATOM   1003  C   ALA A 108     -16.646 -21.835  -5.069  1.00 10.00      A   
ATOM   1004  O   ALA A 108     -16.226 -22.326  -4.022  1.00 10.00      A   
ATOM   1005  N   PHE A 109     -15.899 -21.104  -5.890  1.00 10.00      A   
ATOM   1006  HN  PHE A 109     -16.311 -20.740  -6.701  1.00 10.00      A   
ATOM   1007  CA  PHE A 109     -14.485 -20.833  -5.641  1.00 10.00      A   
ATOM   1008  CB  PHE A 109     -13.901 -20.001  -6.792  1.00 10.00      A   
ATOM   1009  CG  PHE A 109     -12.400 -19.912  -6.810  1.00 10.00      A   
ATOM   1010  CD1 PHE A 109     -11.625 -21.042  -7.016  1.00 10.00      A   
ATOM   1011  CD2 PHE A 109     -11.765 -18.692  -6.629  1.00 10.00      A   
ATOM   1012  CE1 PHE A 109     -10.248 -20.961  -7.037  1.00 10.00      A   
ATOM   1013  CE2 PHE A 109     -10.386 -18.603  -6.648  1.00 10.00      A   
ATOM   1014  CZ  PHE A 109      -9.627 -19.739  -6.854  1.00 10.00      A   
ATOM   1015  C   PHE A 109     -14.273 -20.119  -4.308  1.00 10.00      A   
ATOM   1016  O   PHE A 109     -13.263 -20.334  -3.635  1.00 10.00      A   
ATOM   1017  N   GLY A 110     -15.237 -19.283  -3.930  1.00 10.00      A   
ATOM   1018  HN  GLY A 110     -16.021 -19.168  -4.506  1.00 10.00      A   
ATOM   1019  CA  GLY A 110     -15.147 -18.543  -2.681  1.00 10.00      A   
ATOM   1020  C   GLY A 110     -14.961 -19.437  -1.465  1.00 10.00      A   
ATOM   1021  O   GLY A 110     -13.883 -19.447  -0.862  1.00 10.00      A   
ATOM   1022  N   PRO A 111     -15.997 -20.201  -1.074  1.00 10.00      A   
ATOM   1023  CA  PRO A 111     -15.929 -21.099   0.087  1.00 10.00      A   
ATOM   1024  CB  PRO A 111     -17.339 -21.703   0.170  1.00 10.00      A   
ATOM   1025  CG  PRO A 111     -18.199 -20.796  -0.637  1.00 10.00      A   
ATOM   1026  CD  PRO A 111     -17.320 -20.239  -1.716  1.00 10.00      A   
ATOM   1027  C   PRO A 111     -14.900 -22.210  -0.098  1.00 10.00      A   
ATOM   1028  O   PRO A 111     -14.358 -22.733   0.876  1.00 10.00      A   
ATOM   1029  N   LYS A 112     -14.629 -22.548  -1.357  1.00 10.00      A   
ATOM   1030  HN  LYS A 112     -15.094 -22.079  -2.084  1.00 10.00      A   
ATOM   1031  CA  LYS A 112     -13.672 -23.597  -1.696  1.00 10.00      A   
ATOM   1032  CB  LYS A 112     -13.688 -23.849  -3.206  1.00 10.00      A   
ATOM   1033  CG  LYS A 112     -12.955 -25.102  -3.647  1.00 10.00      A   
ATOM   1034  CD  LYS A 112     -13.154 -25.361  -5.130  1.00 10.00      A   
ATOM   1035  CE  LYS A 112     -12.382 -26.588  -5.584  1.00 10.00      A   
ATOM   1036  NZ  LYS A 112     -12.906 -27.833  -4.966  1.00 10.00      A   
ATOM   1037  HZ1 LYS A 112     -13.139 -27.670  -3.966  1.00 10.00      A   
ATOM   1038  HZ2 LYS A 112     -12.192 -28.585  -5.021  1.00 10.00      A   
ATOM   1039  HZ3 LYS A 112     -13.766 -28.151  -5.468  1.00 10.00      A   
ATOM   1040  C   LYS A 112     -12.262 -23.238  -1.232  1.00 10.00      A   
ATOM   1041  O   LYS A 112     -11.460 -24.117  -0.909  1.00 10.00      A   
ATOM   1042  N   ASN A 113     -11.966 -21.944  -1.186  1.00 10.00      A   
ATOM   1043  HN  ASN A 113     -12.645 -21.286  -1.458  1.00 10.00      A   
ATOM   1044  CA  ASN A 113     -10.652 -21.477  -0.755  1.00 10.00      A   
ATOM   1045  CB  ASN A 113     -10.424 -20.024  -1.172  1.00 10.00      A   
ATOM   1046  CG  ASN A 113     -10.164 -19.879  -2.658  1.00 10.00      A   
ATOM   1047  OD1 ASN A 113      -9.570 -20.753  -3.288  1.00 10.00      A   
ATOM   1048  ND2 ASN A 113     -10.611 -18.777  -3.229  1.00 10.00      A   
ATOM   1049 HD21 ASN A 113     -11.081 -18.119  -2.668  1.00 10.00      A   
ATOM   1050 HD22 ASN A 113     -10.456 -18.657  -4.188  1.00 10.00      A   
ATOM   1051  C   ASN A 113     -10.478 -21.631   0.752  1.00 10.00      A   
ATOM   1052  O   ASN A 113      -9.367 -21.539   1.274  1.00 10.00      A   
ATOM   1053  N   PHE A 114     -11.586 -21.861   1.446  1.00 10.00      A   
ATOM   1054  HN  PHE A 114     -12.444 -21.912   0.971  1.00 10.00      A   
ATOM   1055  CA  PHE A 114     -11.569 -22.044   2.890  1.00 10.00      A   
ATOM   1056  CB  PHE A 114     -12.607 -21.141   3.562  1.00 10.00      A   
ATOM   1057  CG  PHE A 114     -12.333 -19.674   3.413  1.00 10.00      A   
ATOM   1058  CD1 PHE A 114     -13.052 -18.908   2.510  1.00 10.00      A   
ATOM   1059  CD2 PHE A 114     -11.354 -19.062   4.177  1.00 10.00      A   
ATOM   1060  CE1 PHE A 114     -12.798 -17.559   2.371  1.00 10.00      A   
ATOM   1061  CE2 PHE A 114     -11.095 -17.712   4.044  1.00 10.00      A   
ATOM   1062  CZ  PHE A 114     -11.819 -16.960   3.140  1.00 10.00      A   
ATOM   1063  C   PHE A 114     -11.868 -23.496   3.227  1.00 10.00      A   
ATOM   1064  O   PHE A 114     -12.021 -23.862   4.395  1.00 10.00      A   
ATOM   1065  N   GLY A 115     -11.943 -24.318   2.191  1.00 10.00      A   
ATOM   1066  HN  GLY A 115     -11.799 -23.965   1.286  1.00 10.00      A   
ATOM   1067  CA  GLY A 115     -12.239 -25.721   2.366  1.00 10.00      A   
ATOM   1068  C   GLY A 115     -13.528 -26.086   1.670  1.00 10.00      A   
ATOM   1069  O   GLY A 115     -13.727 -25.717   0.512  1.00 10.00      A   
ATOM   1070  N   MET A 116     -14.399 -26.800   2.382  1.00 10.00      A   
ATOM   1071  HN  MET A 116     -14.153 -27.064   3.294  1.00 10.00      A   
ATOM   1072  CA  MET A 116     -15.697 -27.222   1.855  1.00 10.00      A   
ATOM   1073  CB  MET A 116     -16.501 -26.019   1.329  1.00 10.00      A   
ATOM   1074  CG  MET A 116     -17.970 -26.308   1.059  1.00 10.00      A   
ATOM   1075  SD  MET A 116     -18.946 -26.435   2.571  1.00 10.00      A   
ATOM   1076  CE  MET A 116     -18.706 -24.798   3.264  1.00 10.00      A   
ATOM   1077  C   MET A 116     -15.543 -28.293   0.775  1.00 10.00      A   
ATOM   1078  O   MET A 116     -14.595 -28.274  -0.015  1.00 10.00      A   
ATOM   1079  N   ALA A 117     -16.462 -29.244   0.758  1.00 10.00      A   
ATOM   1080  HN  ALA A 117     -17.181 -29.229   1.423  1.00 10.00      A   
ATOM   1081  CA  ALA A 117     -16.428 -30.307  -0.230  1.00 10.00      A   
ATOM   1082  CB  ALA A 117     -17.399 -31.412   0.144  1.00 10.00      A   
ATOM   1083  C   ALA A 117     -16.736 -29.750  -1.618  1.00 10.00      A   
ATOM   1084  O   ALA A 117     -17.481 -28.774  -1.747  1.00 10.00      A   
ATOM   1085  N   ASP A 118     -16.160 -30.372  -2.640  1.00 10.00      A   
ATOM   1086  HN  ASP A 118     -15.585 -31.148  -2.457  1.00 10.00      A   
ATOM   1087  CA  ASP A 118     -16.340 -29.944  -4.027  1.00 10.00      A   
ATOM   1088  CB  ASP A 118     -15.651 -30.931  -4.974  1.00 10.00      A   
ATOM   1089  CG  ASP A 118     -14.822 -30.258  -6.052  1.00 10.00      A   
ATOM   1090  OD1 ASP A 118     -14.982 -29.037  -6.270  1.00 10.00      A   
ATOM   1091  OD2 ASP A 118     -13.993 -30.953  -6.684  1.00 10.00      A   
ATOM   1092  C   ASP A 118     -17.813 -29.806  -4.406  1.00 10.00      A   
ATOM   1093  O   ASP A 118     -18.257 -28.730  -4.813  1.00 10.00      A   
ATOM   1094  N   ALA A 119     -18.570 -30.888  -4.249  1.00 10.00      A   
ATOM   1095  HN  ALA A 119     -18.163 -31.709  -3.893  1.00 10.00      A   
ATOM   1096  CA  ALA A 119     -19.990 -30.887  -4.588  1.00 10.00      A   
ATOM   1097  CB  ALA A 119     -20.561 -32.295  -4.525  1.00 10.00      A   
ATOM   1098  C   ALA A 119     -20.779 -29.944  -3.687  1.00 10.00      A   
ATOM   1099  O   ALA A 119     -21.690 -29.255  -4.149  1.00 10.00      A   
ATOM   1100  N   ASP A 120     -20.412 -29.905  -2.408  1.00 10.00      A   
ATOM   1101  HN  ASP A 120     -19.673 -30.475  -2.107  1.00 10.00      A   
ATOM   1102  CA  ASP A 120     -21.082 -29.041  -1.438  1.00 10.00      A   
ATOM   1103  CB  ASP A 120     -20.439 -29.175  -0.052  1.00 10.00      A   
ATOM   1104  CG  ASP A 120     -21.197 -30.108   0.872  1.00 10.00      A   
ATOM   1105  OD1 ASP A 120     -20.983 -31.334   0.786  1.00 10.00      A   
ATOM   1106  OD2 ASP A 120     -21.998 -29.622   1.704  1.00 10.00      A   
ATOM   1107  C   ASP A 120     -21.028 -27.587  -1.886  1.00 10.00      A   
ATOM   1108  O   ASP A 120     -22.036 -26.882  -1.866  1.00 10.00      A   
ATOM   1109  N   ALA A 121     -19.847 -27.156  -2.313  1.00 10.00      A   
ATOM   1110  HN  ALA A 121     -19.085 -27.780  -2.323  1.00 10.00      A   
ATOM   1111  CA  ALA A 121     -19.651 -25.787  -2.771  1.00 10.00      A   
ATOM   1112  CB  ALA A 121     -18.176 -25.520  -3.020  1.00 10.00      A   
ATOM   1113  C   ALA A 121     -20.470 -25.511  -4.031  1.00 10.00      A   
ATOM   1114  O   ALA A 121     -21.023 -24.420  -4.200  1.00 10.00      A   
ATOM   1115  N   LEU A 122     -20.544 -26.506  -4.908  1.00 10.00      A   
ATOM   1116  HN  LEU A 122     -20.079 -27.350  -4.713  1.00 10.00      A   
ATOM   1117  CA  LEU A 122     -21.300 -26.384  -6.151  1.00 10.00      A   
ATOM   1118  CB  LEU A 122     -21.062 -27.600  -7.051  1.00 10.00      A   
ATOM   1119  CG  LEU A 122     -19.664 -27.730  -7.658  1.00 10.00      A   
ATOM   1120  CD1 LEU A 122     -19.504 -29.078  -8.344  1.00 10.00      A   
ATOM   1121  CD2 LEU A 122     -19.394 -26.596  -8.635  1.00 10.00      A   
ATOM   1122  C   LEU A 122     -22.787 -26.234  -5.857  1.00 10.00      A   
ATOM   1123  O   LEU A 122     -23.463 -25.380  -6.430  1.00 10.00      A   
ATOM   1124  N   ALA A 123     -23.284 -27.064  -4.947  1.00 10.00      A   
ATOM   1125  HN  ALA A 123     -22.688 -27.727  -4.530  1.00 10.00      A   
ATOM   1126  CA  ALA A 123     -24.688 -27.030  -4.556  1.00 10.00      A   
ATOM   1127  CB  ALA A 123     -25.012 -28.189  -3.623  1.00 10.00      A   
ATOM   1128  C   ALA A 123     -25.041 -25.694  -3.907  1.00 10.00      A   
ATOM   1129  O   ALA A 123     -26.144 -25.174  -4.088  1.00 10.00      A   
ATOM   1130  N   LEU A 124     -24.105 -25.143  -3.144  1.00 10.00      A   
ATOM   1131  HN  LEU A 124     -23.254 -25.616  -3.011  1.00 10.00      A   
ATOM   1132  CA  LEU A 124     -24.316 -23.857  -2.490  1.00 10.00      A   
ATOM   1133  CB  LEU A 124     -23.176 -23.553  -1.515  1.00 10.00      A   
ATOM   1134  CG  LEU A 124     -23.136 -24.381  -0.230  1.00 10.00      A   
ATOM   1135  CD1 LEU A 124     -21.875 -24.070   0.562  1.00 10.00      A   
ATOM   1136  CD2 LEU A 124     -24.374 -24.122   0.618  1.00 10.00      A   
ATOM   1137  C   LEU A 124     -24.410 -22.754  -3.537  1.00 10.00      A   
ATOM   1138  O   LEU A 124     -25.287 -21.894  -3.480  1.00 10.00      A   
ATOM   1139  N   ALA A 125     -23.512 -22.808  -4.510  1.00 10.00      A   
ATOM   1140  HN  ALA A 125     -22.848 -23.535  -4.506  1.00 10.00      A   
ATOM   1141  CA  ALA A 125     -23.478 -21.823  -5.581  1.00 10.00      A   
ATOM   1142  CB  ALA A 125     -22.258 -22.056  -6.457  1.00 10.00      A   
ATOM   1143  C   ALA A 125     -24.750 -21.883  -6.422  1.00 10.00      A   
ATOM   1144  O   ALA A 125     -25.290 -20.851  -6.831  1.00 10.00      A   
ATOM   1145  N   ASP A 126     -25.224 -23.099  -6.669  1.00 10.00      A   
ATOM   1146  HN  ASP A 126     -24.744 -23.877  -6.311  1.00 10.00      A   
ATOM   1147  CA  ASP A 126     -26.430 -23.320  -7.462  1.00 10.00      A   
ATOM   1148  CB  ASP A 126     -26.681 -24.820  -7.623  1.00 10.00      A   
ATOM   1149  CG  ASP A 126     -27.044 -25.216  -9.041  1.00 10.00      A   
ATOM   1150  OD1 ASP A 126     -26.393 -24.726  -9.990  1.00 10.00      A   
ATOM   1151  OD2 ASP A 126     -27.962 -26.047  -9.214  1.00 10.00      A   
ATOM   1152  C   ASP A 126     -27.637 -22.652  -6.810  1.00 10.00      A   
ATOM   1153  O   ASP A 126     -28.560 -22.199  -7.490  1.00 10.00      A   
ATOM   1154  N   GLU A 127     -27.624 -22.595  -5.483  1.00 10.00      A   
ATOM   1155  HN  GLU A 127     -26.871 -22.994  -4.994  1.00 10.00      A   
ATOM   1156  CA  GLU A 127     -28.706 -21.966  -4.738  1.00 10.00      A   
ATOM   1157  CB  GLU A 127     -28.822 -22.558  -3.332  1.00 10.00      A   
ATOM   1158  CG  GLU A 127     -29.553 -23.889  -3.280  1.00 10.00      A   
ATOM   1159  CD  GLU A 127     -30.016 -24.240  -1.883  1.00 10.00      A   
ATOM   1160  OE1 GLU A 127     -30.969 -23.599  -1.392  1.00 10.00      A   
ATOM   1161  OE2 GLU A 127     -29.431 -25.162  -1.272  1.00 10.00      A   
ATOM   1162  C   GLU A 127     -28.505 -20.457  -4.661  1.00 10.00      A   
ATOM   1163  O   GLU A 127     -29.458 -19.689  -4.791  1.00 10.00      A   
ATOM   1164  N   MET A 128     -27.254 -20.040  -4.470  1.00 10.00      A   
ATOM   1165  HN  MET A 128     -26.539 -20.708  -4.383  1.00 10.00      A   
ATOM   1166  CA  MET A 128     -26.916 -18.618  -4.379  1.00 10.00      A   
ATOM   1167  CB  MET A 128     -25.424 -18.418  -4.095  1.00 10.00      A   
ATOM   1168  CG  MET A 128     -24.997 -18.842  -2.698  1.00 10.00      A   
ATOM   1169  SD  MET A 128     -26.081 -18.200  -1.408  1.00 10.00      A   
ATOM   1170  CE  MET A 128     -25.548 -19.193  -0.014  1.00 10.00      A   
ATOM   1171  C   MET A 128     -27.320 -17.877  -5.646  1.00 10.00      A   
ATOM   1172  O   MET A 128     -27.631 -16.684  -5.613  1.00 10.00      A   
ATOM   1173  N   LEU A 129     -27.320 -18.602  -6.758  1.00 10.00      A   
ATOM   1174  HN  LEU A 129     -27.042 -19.544  -6.708  1.00 10.00      A   
ATOM   1175  CA  LEU A 129     -27.704 -18.046  -8.048  1.00 10.00      A   
ATOM   1176  CB  LEU A 129     -27.569 -19.116  -9.134  1.00 10.00      A   
ATOM   1177  CG  LEU A 129     -27.500 -18.617 -10.577  1.00 10.00      A   
ATOM   1178  CD1 LEU A 129     -26.264 -17.753 -10.791  1.00 10.00      A   
ATOM   1179  CD2 LEU A 129     -27.507 -19.790 -11.541  1.00 10.00      A   
ATOM   1180  C   LEU A 129     -29.143 -17.541  -7.984  1.00 10.00      A   
ATOM   1181  O   LEU A 129     -29.474 -16.487  -8.526  1.00 10.00      A   
ATOM   1182  N   THR A 130     -29.991 -18.286  -7.291  1.00 10.00      A   
ATOM   1183  HN  THR A 130     -29.671 -19.109  -6.864  1.00 10.00      A   
ATOM   1184  CA  THR A 130     -31.386 -17.910  -7.143  1.00 10.00      A   
ATOM   1185  CB  THR A 130     -32.246 -19.124  -6.745  1.00 10.00      A   
ATOM   1186  OG1 THR A 130     -31.787 -20.281  -7.459  1.00 10.00      A   
ATOM   1187  HG1 THR A 130     -32.048 -20.209  -8.386  1.00 10.00      A   
ATOM   1188  CG2 THR A 130     -33.708 -18.875  -7.086  1.00 10.00      A   
ATOM   1189  C   THR A 130     -31.535 -16.806  -6.094  1.00 10.00      A   
ATOM   1190  O   THR A 130     -32.429 -15.967  -6.189  1.00 10.00      A   
ATOM   1191  N   THR A 131     -30.627 -16.790  -5.117  1.00 10.00      A   
ATOM   1192  HN  THR A 131     -29.926 -17.475  -5.107  1.00 10.00      A   
ATOM   1193  CA  THR A 131     -30.648 -15.794  -4.050  1.00 10.00      A   
ATOM   1194  CB  THR A 131     -29.565 -16.092  -2.990  1.00 10.00      A   
ATOM   1195  OG1 THR A 131     -29.468 -17.511  -2.791  1.00 10.00      A   
ATOM   1196  HG1 THR A 131     -28.570 -17.736  -2.522  1.00 10.00      A   
ATOM   1197  CG2 THR A 131     -29.913 -15.431  -1.663  1.00 10.00      A   
ATOM   1198  C   THR A 131     -30.454 -14.378  -4.600  1.00 10.00      A   
ATOM   1199  O   THR A 131     -30.966 -13.409  -4.037  1.00 10.00      A   
ATOM   1200  N   VAL A 132     -29.718 -14.260  -5.702  1.00 10.00      A   
ATOM   1201  HN  VAL A 132     -29.323 -15.064  -6.104  1.00 10.00      A   
ATOM   1202  CA  VAL A 132     -29.477 -12.954  -6.316  1.00 10.00      A   
ATOM   1203  CB  VAL A 132     -28.039 -12.808  -6.868  1.00 10.00      A   
ATOM   1204  CG1 VAL A 132     -27.030 -12.775  -5.729  1.00 10.00      A   
ATOM   1205  CG2 VAL A 132     -27.708 -13.925  -7.847  1.00 10.00      A   
ATOM   1206  C   VAL A 132     -30.498 -12.638  -7.410  1.00 10.00      A   
ATOM   1207  O   VAL A 132     -30.515 -11.539  -7.966  1.00 10.00      A   
ATOM   1208  N   GLY A 133     -31.350 -13.607  -7.710  1.00 10.00      A   
ATOM   1209  HN  GLY A 133     -31.297 -14.458  -7.229  1.00 10.00      A   
ATOM   1210  CA  GLY A 133     -32.367 -13.414  -8.727  1.00 10.00      A   
ATOM   1211  C   GLY A 133     -31.917 -13.815 -10.122  1.00 10.00      A   
ATOM   1212  O   GLY A 133     -32.148 -13.085 -11.086  1.00 10.00      A   
ATOM   1213  N   LEU A 134     -31.265 -14.968 -10.229  1.00 10.00      A   
ATOM   1214  HN  LEU A 134     -31.092 -15.497  -9.423  1.00 10.00      A   
ATOM   1215  CA  LEU A 134     -30.797 -15.469 -11.513  1.00 10.00      A   
ATOM   1216  CB  LEU A 134     -29.267 -15.427 -11.588  1.00 10.00      A   
ATOM   1217  CG  LEU A 134     -28.631 -14.036 -11.680  1.00 10.00      A   
ATOM   1218  CD1 LEU A 134     -27.116 -14.130 -11.599  1.00 10.00      A   
ATOM   1219  CD2 LEU A 134     -29.054 -13.340 -12.964  1.00 10.00      A   
ATOM   1220  C   LEU A 134     -31.302 -16.890 -11.736  1.00 10.00      A   
ATOM   1221  O   LEU A 134     -31.405 -17.674 -10.790  1.00 10.00      A   
ATOM   1222  N   ASP A 135     -31.622 -17.211 -12.985  1.00 10.00      A   
ATOM   1223  HN  ASP A 135     -31.509 -16.542 -13.690  1.00 10.00      A   
ATOM   1224  CA  ASP A 135     -32.134 -18.532 -13.337  1.00 10.00      A   
ATOM   1225  CB  ASP A 135     -32.858 -18.491 -14.685  1.00 10.00      A   
ATOM   1226  CG  ASP A 135     -34.269 -17.954 -14.592  1.00 10.00      A   
ATOM   1227  OD1 ASP A 135     -35.164 -18.692 -14.125  1.00 10.00      A   
ATOM   1228  OD2 ASP A 135     -34.496 -16.795 -15.001  1.00 10.00      A   
ATOM   1229  C   ASP A 135     -31.027 -19.573 -13.391  1.00 10.00      A   
ATOM   1230  O   ASP A 135     -29.855 -19.244 -13.587  1.00 10.00      A   
ATOM   1231  N   GLN A 136     -31.417 -20.834 -13.252  1.00 10.00      A   
ATOM   1232  HN  GLN A 136     -32.373 -21.023 -13.129  1.00 10.00      A   
ATOM   1233  CA  GLN A 136     -30.480 -21.950 -13.282  1.00 10.00      A   
ATOM   1234  CB  GLN A 136     -31.177 -23.245 -12.844  1.00 10.00      A   
ATOM   1235  CG  GLN A 136     -31.843 -23.174 -11.476  1.00 10.00      A   
ATOM   1236  CD  GLN A 136     -30.850 -23.246 -10.331  1.00 10.00      A   
ATOM   1237  OE1 GLN A 136     -30.521 -24.327  -9.843  1.00 10.00      A   
ATOM   1238  NE2 GLN A 136     -30.379 -22.092  -9.885  1.00 10.00      A   
ATOM   1239 HE21 GLN A 136     -30.697 -21.267 -10.311  1.00 10.00      A   
ATOM   1240 HE22 GLN A 136     -29.728 -22.110  -9.150  1.00 10.00      A   
ATOM   1241  C   GLN A 136     -29.888 -22.123 -14.679  1.00 10.00      A   
ATOM   1242  O   GLN A 136     -28.872 -22.797 -14.858  1.00 10.00      A   
ATOM   1243  N   SER A 137     -30.509 -21.492 -15.668  1.00 10.00      A   
ATOM   1244  HN  SER A 137     -31.307 -20.954 -15.469  1.00 10.00      A   
ATOM   1245  CA  SER A 137     -30.046 -21.577 -17.046  1.00 10.00      A   
ATOM   1246  CB  SER A 137     -31.106 -21.012 -17.987  1.00 10.00      A   
ATOM   1247  OG  SER A 137     -31.968 -20.125 -17.294  1.00 10.00      A   
ATOM   1248  HG  SER A 137     -32.627 -19.778 -17.909  1.00 10.00      A   
ATOM   1249  C   SER A 137     -28.720 -20.844 -17.235  1.00 10.00      A   
ATOM   1250  O   SER A 137     -28.098 -20.931 -18.294  1.00 10.00      A   
ATOM   1251  N   TYR A 138     -28.286 -20.125 -16.206  1.00 10.00      A   
ATOM   1252  HN  TYR A 138     -28.825 -20.084 -15.383  1.00 10.00      A   
ATOM   1253  CA  TYR A 138     -27.031 -19.391 -16.272  1.00 10.00      A   
ATOM   1254  CB  TYR A 138     -27.244 -17.905 -15.946  1.00 10.00      A   
ATOM   1255  CG  TYR A 138     -28.488 -17.286 -16.544  1.00 10.00      A   
ATOM   1256  CD1 TYR A 138     -29.491 -16.787 -15.726  1.00 10.00      A   
ATOM   1257  CD2 TYR A 138     -28.662 -17.205 -17.919  1.00 10.00      A   
ATOM   1258  CE1 TYR A 138     -30.633 -16.221 -16.260  1.00 10.00      A   
ATOM   1259  CE2 TYR A 138     -29.800 -16.641 -18.462  1.00 10.00      A   
ATOM   1260  CZ  TYR A 138     -30.784 -16.154 -17.627  1.00 10.00      A   
ATOM   1261  OH  TYR A 138     -31.923 -15.592 -18.163  1.00 10.00      A   
ATOM   1262  HH  TYR A 138     -32.235 -14.882 -17.584  1.00 10.00      A   
ATOM   1263  C   TYR A 138     -26.007 -19.987 -15.308  1.00 10.00      A   
ATOM   1264  O   TYR A 138     -25.016 -19.343 -14.973  1.00 10.00      A   
ATOM   1265  N   ALA A 139     -26.252 -21.216 -14.863  1.00 10.00      A   
ATOM   1266  HN  ALA A 139     -27.060 -21.684 -15.167  1.00 10.00      A   
ATOM   1267  CA  ALA A 139     -25.355 -21.885 -13.926  1.00 10.00      A   
ATOM   1268  CB  ALA A 139     -26.121 -22.899 -13.092  1.00 10.00      A   
ATOM   1269  C   ALA A 139     -24.185 -22.556 -14.642  1.00 10.00      A   
ATOM   1270  O   ALA A 139     -23.029 -22.417 -14.230  1.00 10.00      A   
ATOM   1271  N   GLU A 140     -24.491 -23.276 -15.716  1.00 10.00      A   
ATOM   1272  HN  GLU A 140     -25.431 -23.339 -15.998  1.00 10.00      A   
ATOM   1273  CA  GLU A 140     -23.468 -23.971 -16.494  1.00 10.00      A   
ATOM   1274  CB  GLU A 140     -24.050 -25.213 -17.176  1.00 10.00      A   
ATOM   1275  CG  GLU A 140     -24.141 -26.442 -16.283  1.00 10.00      A   
ATOM   1276  CD  GLU A 140     -25.541 -26.696 -15.764  1.00 10.00      A   
ATOM   1277  OE1 GLU A 140     -26.485 -26.763 -16.580  1.00 10.00      A   
ATOM   1278  OE2 GLU A 140     -25.706 -26.850 -14.536  1.00 10.00      A   
ATOM   1279  C   GLU A 140     -22.858 -23.040 -17.538  1.00 10.00      A   
ATOM   1280  O   GLU A 140     -21.940 -23.416 -18.269  1.00 10.00      A   
ATOM   1281  N   ARG A 141     -23.372 -21.821 -17.590  1.00 10.00      A   
ATOM   1282  HN  ARG A 141     -24.086 -21.585 -16.966  1.00 10.00      A   
ATOM   1283  CA  ARG A 141     -22.899 -20.822 -18.536  1.00 10.00      A   
ATOM   1284  CB  ARG A 141     -23.917 -19.687 -18.659  1.00 10.00      A   
ATOM   1285  CG  ARG A 141     -25.205 -20.082 -19.355  1.00 10.00      A   
ATOM   1286  CD  ARG A 141     -24.981 -20.324 -20.834  1.00 10.00      A   
ATOM   1287  NE  ARG A 141     -26.086 -21.064 -21.428  1.00 10.00      A   
ATOM   1288  HE  ARG A 141     -26.175 -22.014 -21.182  1.00 10.00      A   
ATOM   1289  CZ  ARG A 141     -26.973 -20.542 -22.275  1.00 10.00      A   
ATOM   1290  NH1 ARG A 141     -26.890 -19.265 -22.634  1.00 10.00      A   
ATOM   1291 HH11 ARG A 141     -26.132 -18.658 -22.256  1.00 10.00      A   
ATOM   1292 HH12 ARG A 141     -27.585 -18.866 -23.301  1.00 10.00      A   
ATOM   1293  NH2 ARG A 141     -27.952 -21.295 -22.753  1.00 10.00      A   
ATOM   1294 HH21 ARG A 141     -28.033 -22.296 -22.467  1.00 10.00      A   
ATOM   1295 HH22 ARG A 141     -28.650 -20.888 -23.416  1.00 10.00      A   
ATOM   1296  C   ARG A 141     -21.557 -20.246 -18.104  1.00 10.00      A   
ATOM   1297  O   ARG A 141     -21.113 -20.450 -16.970  1.00 10.00      A   
ATOM   1298  N   SER A 142     -20.917 -19.534 -19.017  1.00 10.00      A   
ATOM   1299  HN  SER A 142     -21.314 -19.427 -19.909  1.00 10.00      A   
ATOM   1300  CA  SER A 142     -19.639 -18.903 -18.742  1.00 10.00      A   
ATOM   1301  CB  SER A 142     -18.741 -18.973 -19.986  1.00 10.00      A   
ATOM   1302  OG  SER A 142     -17.372 -18.850 -19.641  1.00 10.00      A   
ATOM   1303  HG  SER A 142     -17.092 -19.644 -19.165  1.00 10.00      A   
ATOM   1304  C   SER A 142     -19.871 -17.447 -18.352  1.00 10.00      A   
ATOM   1305  O   SER A 142     -20.711 -16.770 -18.947  1.00 10.00      A   
ATOM   1306  N   PRO A 143     -19.144 -16.948 -17.343  1.00 10.00      A   
ATOM   1307  CA  PRO A 143     -19.273 -15.558 -16.886  1.00 10.00      A   
ATOM   1308  CB  PRO A 143     -18.255 -15.460 -15.743  1.00 10.00      A   
ATOM   1309  CG  PRO A 143     -18.032 -16.866 -15.310  1.00 10.00      A   
ATOM   1310  CD  PRO A 143     -18.153 -17.695 -16.553  1.00 10.00      A   
ATOM   1311  C   PRO A 143     -18.914 -14.570 -17.993  1.00 10.00      A   
ATOM   1312  O   PRO A 143     -19.317 -13.409 -17.966  1.00 10.00      A   
ATOM   1313  N   PHE A 144     -18.176 -15.056 -18.983  1.00 10.00      A   
ATOM   1314  HN  PHE A 144     -17.903 -15.999 -18.953  1.00 10.00      A   
ATOM   1315  CA  PHE A 144     -17.757 -14.233 -20.107  1.00 10.00      A   
ATOM   1316  CB  PHE A 144     -16.491 -14.809 -20.746  1.00 10.00      A   
ATOM   1317  CG  PHE A 144     -15.433 -15.193 -19.749  1.00 10.00      A   
ATOM   1318  CD1 PHE A 144     -15.062 -16.518 -19.591  1.00 10.00      A   
ATOM   1319  CD2 PHE A 144     -14.813 -14.229 -18.968  1.00 10.00      A   
ATOM   1320  CE1 PHE A 144     -14.092 -16.876 -18.675  1.00 10.00      A   
ATOM   1321  CE2 PHE A 144     -13.843 -14.579 -18.050  1.00 10.00      A   
ATOM   1322  CZ  PHE A 144     -13.482 -15.905 -17.903  1.00 10.00      A   
ATOM   1323  C   PHE A 144     -18.869 -14.120 -21.146  1.00 10.00      A   
ATOM   1324  O   PHE A 144     -18.755 -13.368 -22.108  1.00 10.00      A   
ATOM   1325  N   GLU A 145     -19.946 -14.867 -20.935  1.00 10.00      A   
ATOM   1326  HN  GLU A 145     -19.979 -15.442 -20.139  1.00 10.00      A   
ATOM   1327  CA  GLU A 145     -21.086 -14.854 -21.846  1.00 10.00      A   
ATOM   1328  CB  GLU A 145     -21.483 -16.281 -22.231  1.00 10.00      A   
ATOM   1329  CG  GLU A 145     -20.370 -17.101 -22.859  1.00 10.00      A   
ATOM   1330  CD  GLU A 145     -20.850 -18.455 -23.334  1.00 10.00      A   
ATOM   1331  OE1 GLU A 145     -21.142 -19.323 -22.480  1.00 10.00      A   
ATOM   1332  OE2 GLU A 145     -20.940 -18.660 -24.565  1.00 10.00      A   
ATOM   1333  C   GLU A 145     -22.274 -14.157 -21.186  1.00 10.00      A   
ATOM   1334  O   GLU A 145     -23.432 -14.438 -21.498  1.00 10.00      A   
ATOM   1335  N   LEU A 146     -21.978 -13.250 -20.267  1.00 10.00      A   
ATOM   1336  HN  LEU A 146     -21.039 -13.064 -20.068  1.00 10.00      A   
ATOM   1337  CA  LEU A 146     -23.013 -12.519 -19.556  1.00 10.00      A   
ATOM   1338  CB  LEU A 146     -23.005 -12.897 -18.072  1.00 10.00      A   
ATOM   1339  CG  LEU A 146     -23.188 -14.383 -17.751  1.00 10.00      A   
ATOM   1340  CD1 LEU A 146     -22.878 -14.657 -16.288  1.00 10.00      A   
ATOM   1341  CD2 LEU A 146     -24.600 -14.839 -18.096  1.00 10.00      A   
ATOM   1342  C   LEU A 146     -22.810 -11.018 -19.707  1.00 10.00      A   
ATOM   1343  O   LEU A 146     -21.716 -10.558 -20.047  1.00 10.00      A   
ATOM   1344  N   SER A 147     -23.867 -10.261 -19.459  1.00 10.00      A   
ATOM   1345  HN  SER A 147     -24.714 -10.689 -19.203  1.00 10.00      A   
ATOM   1346  CA  SER A 147     -23.809  -8.814 -19.552  1.00 10.00      A   
ATOM   1347  CB  SER A 147     -25.195  -8.263 -19.890  1.00 10.00      A   
ATOM   1348  OG  SER A 147     -25.890  -9.147 -20.757  1.00 10.00      A   
ATOM   1349  HG  SER A 147     -25.254  -9.698 -21.231  1.00 10.00      A   
ATOM   1350  C   SER A 147     -23.294  -8.221 -18.239  1.00 10.00      A   
ATOM   1351  O   SER A 147     -23.136  -8.940 -17.252  1.00 10.00      A   
ATOM   1352  N   GLY A 148     -23.048  -6.916 -18.236  1.00 10.00      A   
ATOM   1353  HN  GLY A 148     -23.209  -6.402 -19.054  1.00 10.00      A   
ATOM   1354  CA  GLY A 148     -22.538  -6.236 -17.052  1.00 10.00      A   
ATOM   1355  C   GLY A 148     -23.353  -6.494 -15.798  1.00 10.00      A   
ATOM   1356  O   GLY A 148     -22.821  -6.983 -14.801  1.00 10.00      A   
ATOM   1357  N   GLY A 149     -24.645  -6.184 -15.856  1.00 10.00      A   
ATOM   1358  HN  GLY A 149     -25.014  -5.817 -16.688  1.00 10.00      A   
ATOM   1359  CA  GLY A 149     -25.517  -6.387 -14.710  1.00 10.00      A   
ATOM   1360  C   GLY A 149     -25.582  -7.841 -14.289  1.00 10.00      A   
ATOM   1361  O   GLY A 149     -25.654  -8.152 -13.099  1.00 10.00      A   
ATOM   1362  N   GLN A 150     -25.557  -8.733 -15.270  1.00 10.00      A   
ATOM   1363  HN  GLN A 150     -25.517  -8.417 -16.196  1.00 10.00      A   
ATOM   1364  CA  GLN A 150     -25.600 -10.166 -15.007  1.00 10.00      A   
ATOM   1365  CB  GLN A 150     -25.772 -10.946 -16.309  1.00 10.00      A   
ATOM   1366  CG  GLN A 150     -27.087 -10.674 -17.016  1.00 10.00      A   
ATOM   1367  CD  GLN A 150     -27.241 -11.467 -18.298  1.00 10.00      A   
ATOM   1368  OE1 GLN A 150     -26.260 -11.767 -18.979  1.00 10.00      A   
ATOM   1369  NE2 GLN A 150     -28.474 -11.813 -18.631  1.00 10.00      A   
ATOM   1370 HE21 GLN A 150     -29.208 -11.541 -18.037  1.00 10.00      A   
ATOM   1371 HE22 GLN A 150     -28.608 -12.318 -19.459  1.00 10.00      A   
ATOM   1372  C   GLN A 150     -24.335 -10.616 -14.289  1.00 10.00      A   
ATOM   1373  O   GLN A 150     -24.399 -11.308 -13.273  1.00 10.00      A   
ATOM   1374  N   MET A 151     -23.184 -10.205 -14.816  1.00 10.00      A   
ATOM   1375  HN  MET A 151     -23.201  -9.646 -15.627  1.00 10.00      A   
ATOM   1376  CA  MET A 151     -21.894 -10.557 -14.228  1.00 10.00      A   
ATOM   1377  CB  MET A 151     -20.744 -10.022 -15.082  1.00 10.00      A   
ATOM   1378  CG  MET A 151     -20.570 -10.729 -16.415  1.00 10.00      A   
ATOM   1379  SD  MET A 151     -19.367  -9.916 -17.486  1.00 10.00      A   
ATOM   1380  CE  MET A 151     -17.844 -10.273 -16.615  1.00 10.00      A   
ATOM   1381  C   MET A 151     -21.785 -10.010 -12.810  1.00 10.00      A   
ATOM   1382  O   MET A 151     -21.236 -10.662 -11.921  1.00 10.00      A   
ATOM   1383  N   ARG A 152     -22.324  -8.812 -12.613  1.00 10.00      A   
ATOM   1384  HN  ARG A 152     -22.728  -8.342 -13.376  1.00 10.00      A   
ATOM   1385  CA  ARG A 152     -22.318  -8.160 -11.312  1.00 10.00      A   
ATOM   1386  CB  ARG A 152     -23.052  -6.820 -11.405  1.00 10.00      A   
ATOM   1387  CG  ARG A 152     -23.029  -5.996 -10.130  1.00 10.00      A   
ATOM   1388  CD  ARG A 152     -21.745  -5.195 -10.017  1.00 10.00      A   
ATOM   1389  NE  ARG A 152     -22.011  -3.795  -9.694  1.00 10.00      A   
ATOM   1390  HE  ARG A 152     -22.623  -3.614  -8.948  1.00 10.00      A   
ATOM   1391  CZ  ARG A 152     -21.476  -2.762 -10.346  1.00 10.00      A   
ATOM   1392  NH1 ARG A 152     -20.635  -2.957 -11.351  1.00 10.00      A   
ATOM   1393 HH11 ARG A 152     -20.373  -3.934 -11.646  1.00 10.00      A   
ATOM   1394 HH12 ARG A 152     -20.230  -2.144 -11.861  1.00 10.00      A   
ATOM   1395  NH2 ARG A 152     -21.794  -1.527  -9.989  1.00 10.00      A   
ATOM   1396 HH21 ARG A 152     -21.382  -0.707 -10.495  1.00 10.00      A   
ATOM   1397 HH22 ARG A 152     -22.462  -1.370  -9.202  1.00 10.00      A   
ATOM   1398  C   ARG A 152     -22.999  -9.044 -10.267  1.00 10.00      A   
ATOM   1399  O   ARG A 152     -22.450  -9.286  -9.194  1.00 10.00      A   
ATOM   1400  N   ARG A 153     -24.190  -9.537 -10.599  1.00 10.00      A   
ATOM   1401  HN  ARG A 153     -24.567  -9.325 -11.481  1.00 10.00      A   
ATOM   1402  CA  ARG A 153     -24.948 -10.386  -9.686  1.00 10.00      A   
ATOM   1403  CB  ARG A 153     -26.366 -10.631 -10.204  1.00 10.00      A   
ATOM   1404  CG  ARG A 153     -27.229  -9.380 -10.234  1.00 10.00      A   
ATOM   1405  CD  ARG A 153     -28.703  -9.716 -10.079  1.00 10.00      A   
ATOM   1406  NE  ARG A 153     -29.321 -10.142 -11.336  1.00 10.00      A   
ATOM   1407  HE  ARG A 153     -28.788 -10.715 -11.931  1.00 10.00      A   
ATOM   1408  CZ  ARG A 153     -30.555  -9.794 -11.706  1.00 10.00      A   
ATOM   1409  NH1 ARG A 153     -31.290  -9.013 -10.920  1.00 10.00      A   
ATOM   1410 HH11 ARG A 153     -30.909  -8.670 -10.010  1.00 10.00      A   
ATOM   1411 HH12 ARG A 153     -32.257  -8.737 -11.210  1.00 10.00      A   
ATOM   1412  NH2 ARG A 153     -31.058 -10.223 -12.858  1.00 10.00      A   
ATOM   1413 HH21 ARG A 153     -32.026  -9.949 -13.139  1.00 10.00      A   
ATOM   1414 HH22 ARG A 153     -30.497 -10.835 -13.486  1.00 10.00      A   
ATOM   1415  C   ARG A 153     -24.232 -11.707  -9.416  1.00 10.00      A   
ATOM   1416  O   ARG A 153     -24.345 -12.271  -8.329  1.00 10.00      A   
ATOM   1417  N   VAL A 154     -23.488 -12.189 -10.408  1.00 10.00      A   
ATOM   1418  HN  VAL A 154     -23.441 -11.695 -11.254  1.00 10.00      A   
ATOM   1419  CA  VAL A 154     -22.739 -13.433 -10.267  1.00 10.00      A   
ATOM   1420  CB  VAL A 154     -22.129 -13.889 -11.613  1.00 10.00      A   
ATOM   1421  CG1 VAL A 154     -21.237 -15.108 -11.422  1.00 10.00      A   
ATOM   1422  CG2 VAL A 154     -23.234 -14.195 -12.612  1.00 10.00      A   
ATOM   1423  C   VAL A 154     -21.627 -13.258  -9.236  1.00 10.00      A   
ATOM   1424  O   VAL A 154     -21.449 -14.093  -8.348  1.00 10.00      A   
ATOM   1425  N   ALA A 155     -20.904 -12.150  -9.347  1.00 10.00      A   
ATOM   1426  HN  ALA A 155     -21.109 -11.516 -10.068  1.00 10.00      A   
ATOM   1427  CA  ALA A 155     -19.812 -11.848  -8.431  1.00 10.00      A   
ATOM   1428  CB  ALA A 155     -19.086 -10.591  -8.876  1.00 10.00      A   
ATOM   1429  C   ALA A 155     -20.336 -11.699  -7.007  1.00 10.00      A   
ATOM   1430  O   ALA A 155     -19.728 -12.197  -6.059  1.00 10.00      A   
ATOM   1431  N   ILE A 156     -21.472 -11.018  -6.870  1.00 10.00      A   
ATOM   1432  HN  ILE A 156     -21.897 -10.635  -7.670  1.00 10.00      A   
ATOM   1433  CA  ILE A 156     -22.097 -10.812  -5.569  1.00 10.00      A   
ATOM   1434  CB  ILE A 156     -23.363  -9.930  -5.683  1.00 10.00      A   
ATOM   1435  CG1 ILE A 156     -22.987  -8.524  -6.167  1.00 10.00      A   
ATOM   1436  CG2 ILE A 156     -24.096  -9.858  -4.349  1.00 10.00      A   
ATOM   1437  CD1 ILE A 156     -24.171  -7.667  -6.569  1.00 10.00      A   
ATOM   1438  C   ILE A 156     -22.459 -12.159  -4.942  1.00 10.00      A   
ATOM   1439  O   ILE A 156     -22.249 -12.381  -3.746  1.00 10.00      A   
ATOM   1440  N   ALA A 157     -22.984 -13.061  -5.771  1.00 10.00      A   
ATOM   1441  HN  ALA A 157     -23.120 -12.821  -6.713  1.00 10.00      A   
ATOM   1442  CA  ALA A 157     -23.363 -14.393  -5.320  1.00 10.00      A   
ATOM   1443  CB  ALA A 157     -24.010 -15.175  -6.453  1.00 10.00      A   
ATOM   1444  C   ALA A 157     -22.147 -15.138  -4.783  1.00 10.00      A   
ATOM   1445  O   ALA A 157     -22.252 -15.896  -3.821  1.00 10.00      A   
ATOM   1446  N   GLY A 158     -20.992 -14.910  -5.409  1.00 10.00      A   
ATOM   1447  HN  GLY A 158     -20.976 -14.301  -6.180  1.00 10.00      A   
ATOM   1448  CA  GLY A 158     -19.766 -15.552  -4.972  1.00 10.00      A   
ATOM   1449  C   GLY A 158     -19.393 -15.139  -3.564  1.00 10.00      A   
ATOM   1450  O   GLY A 158     -18.947 -15.959  -2.762  1.00 10.00      A   
ATOM   1451  N   VAL A 159     -19.592 -13.862  -3.261  1.00 10.00      A   
ATOM   1452  HN  VAL A 159     -19.949 -13.259  -3.948  1.00 10.00      A   
ATOM   1453  CA  VAL A 159     -19.293 -13.335  -1.940  1.00 10.00      A   
ATOM   1454  CB  VAL A 159     -19.347 -11.790  -1.925  1.00 10.00      A   
ATOM   1455  CG1 VAL A 159     -18.921 -11.251  -0.568  1.00 10.00      A   
ATOM   1456  CG2 VAL A 159     -18.473 -11.209  -3.029  1.00 10.00      A   
ATOM   1457  C   VAL A 159     -20.290 -13.888  -0.926  1.00 10.00      A   
ATOM   1458  O   VAL A 159     -19.918 -14.283   0.179  1.00 10.00      A   
ATOM   1459  N   LEU A 160     -21.558 -13.935  -1.324  1.00 10.00      A   
ATOM   1460  HN  LEU A 160     -21.787 -13.611  -2.225  1.00 10.00      A   
ATOM   1461  CA  LEU A 160     -22.622 -14.440  -0.460  1.00 10.00      A   
ATOM   1462  CB  LEU A 160     -23.994 -14.171  -1.081  1.00 10.00      A   
ATOM   1463  CG  LEU A 160     -24.372 -12.702  -1.278  1.00 10.00      A   
ATOM   1464  CD1 LEU A 160     -25.714 -12.592  -1.979  1.00 10.00      A   
ATOM   1465  CD2 LEU A 160     -24.399 -11.966   0.053  1.00 10.00      A   
ATOM   1466  C   LEU A 160     -22.464 -15.930  -0.185  1.00 10.00      A   
ATOM   1467  O   LEU A 160     -22.857 -16.414   0.876  1.00 10.00      A   
ATOM   1468  N   ALA A 161     -21.884 -16.651  -1.144  1.00 10.00      A   
ATOM   1469  HN  ALA A 161     -21.604 -16.202  -1.975  1.00 10.00      A   
ATOM   1470  CA  ALA A 161     -21.669 -18.093  -1.016  1.00 10.00      A   
ATOM   1471  CB  ALA A 161     -21.071 -18.660  -2.294  1.00 10.00      A   
ATOM   1472  C   ALA A 161     -20.781 -18.418   0.182  1.00 10.00      A   
ATOM   1473  O   ALA A 161     -20.928 -19.466   0.810  1.00 10.00      A   
ATOM   1474  N   MET A 162     -19.873 -17.505   0.502  1.00 10.00      A   
ATOM   1475  HN  MET A 162     -19.819 -16.680  -0.028  1.00 10.00      A   
ATOM   1476  CA  MET A 162     -18.963 -17.692   1.628  1.00 10.00      A   
ATOM   1477  CB  MET A 162     -17.787 -16.718   1.539  1.00 10.00      A   
ATOM   1478  CG  MET A 162     -16.887 -16.943   0.334  1.00 10.00      A   
ATOM   1479  SD  MET A 162     -15.422 -15.890   0.338  1.00 10.00      A   
ATOM   1480  CE  MET A 162     -16.162 -14.271   0.134  1.00 10.00      A   
ATOM   1481  C   MET A 162     -19.702 -17.512   2.952  1.00 10.00      A   
ATOM   1482  O   MET A 162     -19.194 -17.874   4.014  1.00 10.00      A   
ATOM   1483  N   GLN A 163     -20.912 -16.965   2.863  1.00 10.00      A   
ATOM   1484  HN  GLN A 163     -21.254 -16.726   1.974  1.00 10.00      A   
ATOM   1485  CA  GLN A 163     -21.761 -16.714   4.027  1.00 10.00      A   
ATOM   1486  CB  GLN A 163     -22.238 -18.025   4.657  1.00 10.00      A   
ATOM   1487  CG  GLN A 163     -23.185 -18.822   3.772  1.00 10.00      A   
ATOM   1488  CD  GLN A 163     -24.558 -18.184   3.670  1.00 10.00      A   
ATOM   1489  OE1 GLN A 163     -25.467 -18.514   4.434  1.00 10.00      A   
ATOM   1490  NE2 GLN A 163     -24.720 -17.268   2.728  1.00 10.00      A   
ATOM   1491 HE21 GLN A 163     -23.954 -17.054   2.146  1.00 10.00      A   
ATOM   1492 HE22 GLN A 163     -25.596 -16.830   2.653  1.00 10.00      A   
ATOM   1493  C   GLN A 163     -21.081 -15.814   5.060  1.00 10.00      A   
ATOM   1494  O   GLN A 163     -20.853 -16.221   6.200  1.00 10.00      A   
ATOM   1495  N   PRO A 164     -20.757 -14.566   4.677  1.00 10.00      A   
ATOM   1496  CA  PRO A 164     -20.105 -13.620   5.575  1.00 10.00      A   
ATOM   1497  CB  PRO A 164     -19.453 -12.632   4.606  1.00 10.00      A   
ATOM   1498  CG  PRO A 164     -20.345 -12.624   3.409  1.00 10.00      A   
ATOM   1499  CD  PRO A 164     -21.010 -13.977   3.346  1.00 10.00      A   
ATOM   1500  C   PRO A 164     -21.113 -12.907   6.475  1.00 10.00      A   
ATOM   1501  O   PRO A 164     -22.175 -12.477   6.017  1.00 10.00      A   
ATOM   1502  N   LYS A 165     -20.791 -12.802   7.759  1.00 10.00      A   
ATOM   1503  HN  LYS A 165     -19.942 -13.185   8.074  1.00 10.00      A   
ATOM   1504  CA  LYS A 165     -21.670 -12.137   8.711  1.00 10.00      A   
ATOM   1505  CB  LYS A 165     -21.306 -12.517  10.146  1.00 10.00      A   
ATOM   1506  CG  LYS A 165     -21.839 -13.876  10.570  1.00 10.00      A   
ATOM   1507  CD  LYS A 165     -21.455 -14.200  12.003  1.00 10.00      A   
ATOM   1508  CE  LYS A 165     -22.305 -15.334  12.557  1.00 10.00      A   
ATOM   1509  NZ  LYS A 165     -21.878 -15.731  13.923  1.00 10.00      A   
ATOM   1510  HZ1 LYS A 165     -21.713 -14.885  14.507  1.00 10.00      A   
ATOM   1511  HZ2 LYS A 165     -20.999 -16.285  13.877  1.00 10.00      A   
ATOM   1512  HZ3 LYS A 165     -22.615 -16.312  14.374  1.00 10.00      A   
ATOM   1513  C   LYS A 165     -21.627 -10.625   8.526  1.00 10.00      A   
ATOM   1514  O   LYS A 165     -22.586  -9.919   8.842  1.00 10.00      A   
ATOM   1515  N   VAL A 166     -20.505 -10.137   8.016  1.00 10.00      A   
ATOM   1516  HN  VAL A 166     -19.771 -10.752   7.794  1.00 10.00      A   
ATOM   1517  CA  VAL A 166     -20.333  -8.716   7.767  1.00 10.00      A   
ATOM   1518  CB  VAL A 166     -19.085  -8.155   8.484  1.00 10.00      A   
ATOM   1519  CG1 VAL A 166     -18.990  -6.647   8.297  1.00 10.00      A   
ATOM   1520  CG2 VAL A 166     -19.112  -8.509   9.966  1.00 10.00      A   
ATOM   1521  C   VAL A 166     -20.216  -8.476   6.264  1.00 10.00      A   
ATOM   1522  O   VAL A 166     -19.265  -8.928   5.624  1.00 10.00      A   
ATOM   1523  N   LEU A 167     -21.195  -7.788   5.703  1.00 10.00      A   
ATOM   1524  HN  LEU A 167     -21.934  -7.459   6.263  1.00 10.00      A   
ATOM   1525  CA  LEU A 167     -21.204  -7.502   4.279  1.00 10.00      A   
ATOM   1526  CB  LEU A 167     -22.591  -7.774   3.691  1.00 10.00      A   
ATOM   1527  CG  LEU A 167     -22.684  -7.789   2.165  1.00 10.00      A   
ATOM   1528  CD1 LEU A 167     -21.851  -8.924   1.590  1.00 10.00      A   
ATOM   1529  CD2 LEU A 167     -24.134  -7.903   1.718  1.00 10.00      A   
ATOM   1530  C   LEU A 167     -20.791  -6.061   4.008  1.00 10.00      A   
ATOM   1531  O   LEU A 167     -21.448  -5.122   4.457  1.00 10.00      A   
ATOM   1532  N   VAL A 168     -19.698  -5.889   3.281  1.00 10.00      A   
ATOM   1533  HN  VAL A 168     -19.209  -6.679   2.954  1.00 10.00      A   
ATOM   1534  CA  VAL A 168     -19.200  -4.560   2.948  1.00 10.00      A   
ATOM   1535  CB  VAL A 168     -17.688  -4.447   3.214  1.00 10.00      A   
ATOM   1536  CG1 VAL A 168     -17.209  -3.026   2.971  1.00 10.00      A   
ATOM   1537  CG2 VAL A 168     -17.359  -4.891   4.632  1.00 10.00      A   
ATOM   1538  C   VAL A 168     -19.479  -4.248   1.481  1.00 10.00      A   
ATOM   1539  O   VAL A 168     -19.040  -4.975   0.588  1.00 10.00      A   
ATOM   1540  N   LEU A 169     -20.202  -3.165   1.237  1.00 10.00      A   
ATOM   1541  HN  LEU A 169     -20.504  -2.607   1.991  1.00 10.00      A   
ATOM   1542  CA  LEU A 169     -20.560  -2.777  -0.118  1.00 10.00      A   
ATOM   1543  CB  LEU A 169     -22.081  -2.811  -0.274  1.00 10.00      A   
ATOM   1544  CG  LEU A 169     -22.780  -4.107   0.143  1.00 10.00      A   
ATOM   1545  CD1 LEU A 169     -24.272  -3.877   0.289  1.00 10.00      A   
ATOM   1546  CD2 LEU A 169     -22.511  -5.214  -0.865  1.00 10.00      A   
ATOM   1547  C   LEU A 169     -20.047  -1.382  -0.464  1.00 10.00      A   
ATOM   1548  O   LEU A 169     -20.619  -0.379  -0.034  1.00 10.00      A   
ATOM   1549  N   ASP A 170     -18.973  -1.321  -1.240  1.00 10.00      A   
ATOM   1550  HN  ASP A 170     -18.555  -2.153  -1.546  1.00 10.00      A   
ATOM   1551  CA  ASP A 170     -18.403  -0.044  -1.660  1.00 10.00      A   
ATOM   1552  CB  ASP A 170     -16.874  -0.058  -1.535  1.00 10.00      A   
ATOM   1553  CG  ASP A 170     -16.217   1.200  -2.085  1.00 10.00      A   
ATOM   1554  OD1 ASP A 170     -16.539   2.310  -1.603  1.00 10.00      A   
ATOM   1555  OD2 ASP A 170     -15.360   1.080  -2.990  1.00 10.00      A   
ATOM   1556  C   ASP A 170     -18.830   0.265  -3.093  1.00 10.00      A   
ATOM   1557  O   ASP A 170     -18.357  -0.367  -4.039  1.00 10.00      A   
ATOM   1558  N   GLU A 171     -19.741   1.229  -3.232  1.00 10.00      A   
ATOM   1559  HN  GLU A 171     -20.052   1.695  -2.427  1.00 10.00      A   
ATOM   1560  CA  GLU A 171     -20.278   1.640  -4.534  1.00 10.00      A   
ATOM   1561  CB  GLU A 171     -19.274   2.506  -5.303  1.00 10.00      A   
ATOM   1562  CG  GLU A 171     -19.264   3.965  -4.888  1.00 10.00      A   
ATOM   1563  CD  GLU A 171     -20.558   4.680  -5.222  1.00 10.00      A   
ATOM   1564  OE1 GLU A 171     -21.212   4.316  -6.220  1.00 10.00      A   
ATOM   1565  OE2 GLU A 171     -20.922   5.623  -4.487  1.00 10.00      A   
ATOM   1566  C   GLU A 171     -20.731   0.452  -5.390  1.00 10.00      A   
ATOM   1567  O   GLU A 171     -20.208   0.234  -6.482  1.00 10.00      A   
ATOM   1568  N   PRO A 172     -21.729  -0.322  -4.925  1.00 10.00      A   
ATOM   1569  CA  PRO A 172     -22.231  -1.487  -5.657  1.00 10.00      A   
ATOM   1570  CB  PRO A 172     -23.055  -2.253  -4.609  1.00 10.00      A   
ATOM   1571  CG  PRO A 172     -22.837  -1.539  -3.315  1.00 10.00      A   
ATOM   1572  CD  PRO A 172     -22.453  -0.133  -3.666  1.00 10.00      A   
ATOM   1573  C   PRO A 172     -23.127  -1.079  -6.821  1.00 10.00      A   
ATOM   1574  O   PRO A 172     -23.345  -1.851  -7.758  1.00 10.00      A   
ATOM   1575  N   THR A 173     -23.631   0.144  -6.763  1.00 10.00      A   
ATOM   1576  HN  THR A 173     -23.415   0.714  -5.995  1.00 10.00      A   
ATOM   1577  CA  THR A 173     -24.505   0.667  -7.799  1.00 10.00      A   
ATOM   1578  CB  THR A 173     -25.657   1.466  -7.171  1.00 10.00      A   
ATOM   1579  OG1 THR A 173     -25.150   2.237  -6.072  1.00 10.00      A   
ATOM   1580  HG1 THR A 173     -25.892   2.559  -5.540  1.00 10.00      A   
ATOM   1581  CG2 THR A 173     -26.726   0.517  -6.655  1.00 10.00      A   
ATOM   1582  C   THR A 173     -23.742   1.552  -8.778  1.00 10.00      A   
ATOM   1583  O   THR A 173     -24.339   2.203  -9.637  1.00 10.00      A   
ATOM   1584  N   ALA A 174     -22.418   1.564  -8.642  1.00 10.00      A   
ATOM   1585  HN  ALA A 174     -22.007   1.026  -7.935  1.00 10.00      A   
ATOM   1586  CA  ALA A 174     -21.567   2.366  -9.512  1.00 10.00      A   
ATOM   1587  CB  ALA A 174     -20.121   2.301  -9.046  1.00 10.00      A   
ATOM   1588  C   ALA A 174     -21.678   1.911 -10.965  1.00 10.00      A   
ATOM   1589  O   ALA A 174     -21.281   0.796 -11.309  1.00 10.00      A   
ATOM   1590  N   GLY A 175     -22.247   2.770 -11.802  1.00 10.00      A   
ATOM   1591  HN  GLY A 175     -22.569   3.630 -11.458  1.00 10.00      A   
ATOM   1592  CA  GLY A 175     -22.405   2.455 -13.206  1.00 10.00      A   
ATOM   1593  C   GLY A 175     -23.574   1.527 -13.475  1.00 10.00      A   
ATOM   1594  O   GLY A 175     -23.491   0.656 -14.342  1.00 10.00      A   
ATOM   1595  N   LEU A 176     -24.670   1.711 -12.749  1.00 10.00      A   
ATOM   1596  HN  LEU A 176     -24.692   2.428 -12.080  1.00 10.00      A   
ATOM   1597  CA  LEU A 176     -25.846   0.868 -12.934  1.00 10.00      A   
ATOM   1598  CB  LEU A 176     -26.206   0.112 -11.649  1.00 10.00      A   
ATOM   1599  CG  LEU A 176     -25.277  -1.043 -11.257  1.00 10.00      A   
ATOM   1600  CD1 LEU A 176     -25.845  -1.807 -10.073  1.00 10.00      A   
ATOM   1601  CD2 LEU A 176     -25.058  -1.981 -12.435  1.00 10.00      A   
ATOM   1602  C   LEU A 176     -27.044   1.663 -13.446  1.00 10.00      A   
ATOM   1603  O   LEU A 176     -27.051   2.898 -13.420  1.00 10.00      A   
ATOM   1604  N   ASP A 177     -28.055   0.942 -13.906  1.00 10.00      A   
ATOM   1605  HN  ASP A 177     -27.989  -0.035 -13.883  1.00 10.00      A   
ATOM   1606  CA  ASP A 177     -29.271   1.550 -14.435  1.00 10.00      A   
ATOM   1607  CB  ASP A 177     -30.006   0.540 -15.321  1.00 10.00      A   
ATOM   1608  CG  ASP A 177     -30.307   1.075 -16.706  1.00 10.00      A   
ATOM   1609  OD1 ASP A 177     -29.361   1.249 -17.499  1.00 10.00      A   
ATOM   1610  OD2 ASP A 177     -31.493   1.313 -17.012  1.00 10.00      A   
ATOM   1611  C   ASP A 177     -30.182   2.007 -13.295  1.00 10.00      A   
ATOM   1612  O   ASP A 177     -30.091   1.485 -12.181  1.00 10.00      A   
ATOM   1613  N   PRO A 178     -31.062   3.001 -13.547  1.00 10.00      A   
ATOM   1614  CA  PRO A 178     -31.988   3.527 -12.531  1.00 10.00      A   
ATOM   1615  CB  PRO A 178     -32.952   4.385 -13.350  1.00 10.00      A   
ATOM   1616  CG  PRO A 178     -32.136   4.846 -14.505  1.00 10.00      A   
ATOM   1617  CD  PRO A 178     -31.210   3.710 -14.835  1.00 10.00      A   
ATOM   1618  C   PRO A 178     -32.753   2.428 -11.793  1.00 10.00      A   
ATOM   1619  O   PRO A 178     -32.723   2.356 -10.564  1.00 10.00      A   
ATOM   1620  N   GLN A 179     -33.424   1.562 -12.543  1.00 10.00      A   
ATOM   1621  HN  GLN A 179     -33.401   1.655 -13.520  1.00 10.00      A   
ATOM   1622  CA  GLN A 179     -34.192   0.474 -11.943  1.00 10.00      A   
ATOM   1623  CB  GLN A 179     -35.147  -0.156 -12.960  1.00 10.00      A   
ATOM   1624  CG  GLN A 179     -36.185  -1.085 -12.349  1.00 10.00      A   
ATOM   1625  CD  GLN A 179     -37.062  -0.400 -11.319  1.00 10.00      A   
ATOM   1626  OE1 GLN A 179     -37.324   0.801 -11.398  1.00 10.00      A   
ATOM   1627  NE2 GLN A 179     -37.516  -1.157 -10.337  1.00 10.00      A   
ATOM   1628 HE21 GLN A 179     -37.259  -2.102 -10.326  1.00 10.00      A   
ATOM   1629 HE22 GLN A 179     -38.103  -0.745  -9.665  1.00 10.00      A   
ATOM   1630  C   GLN A 179     -33.262  -0.576 -11.349  1.00 10.00      A   
ATOM   1631  O   GLN A 179     -33.546  -1.146 -10.295  1.00 10.00      A   
ATOM   1632  N   GLY A 180     -32.144  -0.810 -12.031  1.00 10.00      A   
ATOM   1633  HN  GLY A 180     -31.985  -0.321 -12.863  1.00 10.00      A   
ATOM   1634  CA  GLY A 180     -31.166  -1.774 -11.564  1.00 10.00      A   
ATOM   1635  C   GLY A 180     -30.660  -1.420 -10.182  1.00 10.00      A   
ATOM   1636  O   GLY A 180     -30.409  -2.301  -9.359  1.00 10.00      A   
ATOM   1637  N   ARG A 181     -30.514  -0.120  -9.931  1.00 10.00      A   
ATOM   1638  HN  ARG A 181     -30.710   0.528 -10.644  1.00 10.00      A   
ATOM   1639  CA  ARG A 181     -30.063   0.367  -8.637  1.00 10.00      A   
ATOM   1640  CB  ARG A 181     -29.939   1.897  -8.650  1.00 10.00      A   
ATOM   1641  CG  ARG A 181     -29.561   2.498  -7.304  1.00 10.00      A   
ATOM   1642  CD  ARG A 181     -30.078   3.919  -7.150  1.00 10.00      A   
ATOM   1643  NE  ARG A 181     -29.447   4.849  -8.085  1.00 10.00      A   
ATOM   1644  HE  ARG A 181     -29.367   4.560  -9.022  1.00 10.00      A   
ATOM   1645  CZ  ARG A 181     -28.978   6.051  -7.742  1.00 10.00      A   
ATOM   1646  NH1 ARG A 181     -29.059   6.473  -6.481  1.00 10.00      A   
ATOM   1647 HH11 ARG A 181     -28.693   7.418  -6.221  1.00 10.00      A   
ATOM   1648 HH12 ARG A 181     -29.483   5.858  -5.737  1.00 10.00      A   
ATOM   1649  NH2 ARG A 181     -28.420   6.831  -8.661  1.00 10.00      A   
ATOM   1650 HH21 ARG A 181     -28.055   7.774  -8.403  1.00 10.00      A   
ATOM   1651 HH22 ARG A 181     -28.343   6.501  -9.647  1.00 10.00      A   
ATOM   1652  C   ARG A 181     -31.043  -0.064  -7.551  1.00 10.00      A   
ATOM   1653  O   ARG A 181     -30.649  -0.632  -6.533  1.00 10.00      A   
ATOM   1654  N   GLN A 182     -32.324   0.187  -7.796  1.00 10.00      A   
ATOM   1655  HN  GLN A 182     -32.570   0.622  -8.640  1.00 10.00      A   
ATOM   1656  CA  GLN A 182     -33.375  -0.168  -6.848  1.00 10.00      A   
ATOM   1657  CB  GLN A 182     -34.744   0.305  -7.339  1.00 10.00      A   
ATOM   1658  CG  GLN A 182     -34.828   1.802  -7.582  1.00 10.00      A   
ATOM   1659  CD  GLN A 182     -36.237   2.256  -7.895  1.00 10.00      A   
ATOM   1660  OE1 GLN A 182     -37.210   1.704  -7.378  1.00 10.00      A   
ATOM   1661  NE2 GLN A 182     -36.360   3.259  -8.746  1.00 10.00      A   
ATOM   1662 HE21 GLN A 182     -35.542   3.653  -9.126  1.00 10.00      A   
ATOM   1663 HE22 GLN A 182     -37.267   3.569  -8.974  1.00 10.00      A   
ATOM   1664  C   GLN A 182     -33.394  -1.669  -6.598  1.00 10.00      A   
ATOM   1665  O   GLN A 182     -33.493  -2.109  -5.455  1.00 10.00      A   
ATOM   1666  N   GLU A 183     -33.279  -2.446  -7.669  1.00 10.00      A   
ATOM   1667  HN  GLU A 183     -33.204  -2.030  -8.557  1.00 10.00      A   
ATOM   1668  CA  GLU A 183     -33.268  -3.902  -7.563  1.00 10.00      A   
ATOM   1669  CB  GLU A 183     -33.137  -4.548  -8.944  1.00 10.00      A   
ATOM   1670  CG  GLU A 183     -34.329  -4.324  -9.857  1.00 10.00      A   
ATOM   1671  CD  GLU A 183     -34.319  -5.253 -11.053  1.00 10.00      A   
ATOM   1672  OE1 GLU A 183     -33.671  -4.925 -12.068  1.00 10.00      A   
ATOM   1673  OE2 GLU A 183     -34.959  -6.324 -10.983  1.00 10.00      A   
ATOM   1674  C   GLU A 183     -32.119  -4.363  -6.677  1.00 10.00      A   
ATOM   1675  O   GLU A 183     -32.284  -5.242  -5.831  1.00 10.00      A   
ATOM   1676  N   MET A 184     -30.957  -3.753  -6.875  1.00 10.00      A   
ATOM   1677  HN  MET A 184     -30.894  -3.063  -7.574  1.00 10.00      A   
ATOM   1678  CA  MET A 184     -29.772  -4.084  -6.100  1.00 10.00      A   
ATOM   1679  CB  MET A 184     -28.538  -3.406  -6.696  1.00 10.00      A   
ATOM   1680  CG  MET A 184     -27.272  -4.243  -6.615  1.00 10.00      A   
ATOM   1681  SD  MET A 184     -27.410  -5.817  -7.489  1.00 10.00      A   
ATOM   1682  CE  MET A 184     -27.827  -5.258  -9.140  1.00 10.00      A   
ATOM   1683  C   MET A 184     -29.951  -3.674  -4.642  1.00 10.00      A   
ATOM   1684  O   MET A 184     -29.621  -4.432  -3.733  1.00 10.00      A   
ATOM   1685  N   MET A 185     -30.494  -2.477  -4.426  1.00 10.00      A   
ATOM   1686  HN  MET A 185     -30.738  -1.915  -5.196  1.00 10.00      A   
ATOM   1687  CA  MET A 185     -30.728  -1.972  -3.077  1.00 10.00      A   
ATOM   1688  CB  MET A 185     -31.241  -0.528  -3.102  1.00 10.00      A   
ATOM   1689  CG  MET A 185     -30.246   0.489  -3.642  1.00 10.00      A   
ATOM   1690  SD  MET A 185     -28.671   0.483  -2.761  1.00 10.00      A   
ATOM   1691  CE  MET A 185     -29.173   1.084  -1.150  1.00 10.00      A   
ATOM   1692  C   MET A 185     -31.711  -2.865  -2.332  1.00 10.00      A   
ATOM   1693  O   MET A 185     -31.481  -3.226  -1.181  1.00 10.00      A   
ATOM   1694  N   ARG A 186     -32.800  -3.232  -3.004  1.00 10.00      A   
ATOM   1695  HN  ARG A 186     -32.923  -2.907  -3.925  1.00 10.00      A   
ATOM   1696  CA  ARG A 186     -33.819  -4.098  -2.411  1.00 10.00      A   
ATOM   1697  CB  ARG A 186     -35.019  -4.249  -3.347  1.00 10.00      A   
ATOM   1698  CG  ARG A 186     -35.826  -2.978  -3.544  1.00 10.00      A   
ATOM   1699  CD  ARG A 186     -36.825  -3.139  -4.677  1.00 10.00      A   
ATOM   1700  NE  ARG A 186     -37.566  -1.910  -4.935  1.00 10.00      A   
ATOM   1701  HE  ARG A 186     -37.398  -1.151  -4.336  1.00 10.00      A   
ATOM   1702  CZ  ARG A 186     -38.441  -1.761  -5.928  1.00 10.00      A   
ATOM   1703  NH1 ARG A 186     -38.684  -2.765  -6.765  1.00 10.00      A   
ATOM   1704 HH11 ARG A 186     -38.187  -3.680  -6.650  1.00 10.00      A   
ATOM   1705 HH12 ARG A 186     -39.369  -2.648  -7.542  1.00 10.00      A   
ATOM   1706  NH2 ARG A 186     -39.066  -0.605  -6.084  1.00 10.00      A   
ATOM   1707 HH21 ARG A 186     -39.756  -0.478  -6.859  1.00 10.00      A   
ATOM   1708 HH22 ARG A 186     -38.872   0.186  -5.435  1.00 10.00      A   
ATOM   1709  C   ARG A 186     -33.240  -5.471  -2.093  1.00 10.00      A   
ATOM   1710  O   ARG A 186     -33.551  -6.062  -1.060  1.00 10.00      A   
ATOM   1711  N   LEU A 187     -32.393  -5.965  -2.991  1.00 10.00      A   
ATOM   1712  HN  LEU A 187     -32.200  -5.443  -3.799  1.00 10.00      A   
ATOM   1713  CA  LEU A 187     -31.752  -7.263  -2.820  1.00 10.00      A   
ATOM   1714  CB  LEU A 187     -30.886  -7.587  -4.042  1.00 10.00      A   
ATOM   1715  CG  LEU A 187     -30.435  -9.040  -4.191  1.00 10.00      A   
ATOM   1716  CD1 LEU A 187     -31.634  -9.962  -4.346  1.00 10.00      A   
ATOM   1717  CD2 LEU A 187     -29.491  -9.188  -5.375  1.00 10.00      A   
ATOM   1718  C   LEU A 187     -30.906  -7.275  -1.549  1.00 10.00      A   
ATOM   1719  O   LEU A 187     -30.932  -8.237  -0.783  1.00 10.00      A   
ATOM   1720  N   PHE A 188     -30.172  -6.191  -1.319  1.00 10.00      A   
ATOM   1721  HN  PHE A 188     -30.194  -5.450  -1.965  1.00 10.00      A   
ATOM   1722  CA  PHE A 188     -29.330  -6.080  -0.133  1.00 10.00      A   
ATOM   1723  CB  PHE A 188     -28.242  -5.022  -0.329  1.00 10.00      A   
ATOM   1724  CG  PHE A 188     -27.207  -5.409  -1.349  1.00 10.00      A   
ATOM   1725  CD1 PHE A 188     -26.817  -4.519  -2.336  1.00 10.00      A   
ATOM   1726  CD2 PHE A 188     -26.621  -6.664  -1.320  1.00 10.00      A   
ATOM   1727  CE1 PHE A 188     -25.864  -4.872  -3.272  1.00 10.00      A   
ATOM   1728  CE2 PHE A 188     -25.669  -7.024  -2.254  1.00 10.00      A   
ATOM   1729  CZ  PHE A 188     -25.289  -6.126  -3.232  1.00 10.00      A   
ATOM   1730  C   PHE A 188     -30.164  -5.785   1.112  1.00 10.00      A   
ATOM   1731  O   PHE A 188     -29.843  -6.238   2.212  1.00 10.00      A   
ATOM   1732  N   ALA A 189     -31.242  -5.030   0.931  1.00 10.00      A   
ATOM   1733  HN  ALA A 189     -31.435  -4.681   0.033  1.00 10.00      A   
ATOM   1734  CA  ALA A 189     -32.133  -4.687   2.034  1.00 10.00      A   
ATOM   1735  CB  ALA A 189     -33.187  -3.692   1.577  1.00 10.00      A   
ATOM   1736  C   ALA A 189     -32.790  -5.945   2.589  1.00 10.00      A   
ATOM   1737  O   ALA A 189     -32.949  -6.100   3.804  1.00 10.00      A   
ATOM   1738  N   ARG A 190     -33.152  -6.851   1.690  1.00 10.00      A   
ATOM   1739  HN  ARG A 190     -33.005  -6.662   0.734  1.00 10.00      A   
ATOM   1740  CA  ARG A 190     -33.775  -8.106   2.079  1.00 10.00      A   
ATOM   1741  CB  ARG A 190     -34.251  -8.883   0.857  1.00 10.00      A   
ATOM   1742  CG  ARG A 190     -35.360  -9.877   1.157  1.00 10.00      A   
ATOM   1743  CD  ARG A 190     -35.313 -11.058   0.204  1.00 10.00      A   
ATOM   1744  NE  ARG A 190     -34.328 -12.056   0.619  1.00 10.00      A   
ATOM   1745  HE  ARG A 190     -34.580 -12.646   1.371  1.00 10.00      A   
ATOM   1746  CZ  ARG A 190     -33.127 -12.210   0.052  1.00 10.00      A   
ATOM   1747  NH1 ARG A 190     -32.751 -11.423  -0.955  1.00 10.00      A   
ATOM   1748 HH11 ARG A 190     -31.810 -11.543  -1.393  1.00 10.00      A   
ATOM   1749 HH12 ARG A 190     -33.394 -10.683  -1.315  1.00 10.00      A   
ATOM   1750  NH2 ARG A 190     -32.300 -13.152   0.489  1.00 10.00      A   
ATOM   1751 HH21 ARG A 190     -31.362 -13.269   0.051  1.00 10.00      A   
ATOM   1752 HH22 ARG A 190     -32.586 -13.779   1.276  1.00 10.00      A   
ATOM   1753  C   ARG A 190     -32.797  -8.951   2.884  1.00 10.00      A   
ATOM   1754  O   ARG A 190     -33.192  -9.654   3.809  1.00 10.00      A   
ATOM   1755  N   LEU A 191     -31.514  -8.850   2.537  1.00 10.00      A   
ATOM   1756  HN  LEU A 191     -31.266  -8.261   1.792  1.00 10.00      A   
ATOM   1757  CA  LEU A 191     -30.465  -9.591   3.229  1.00 10.00      A   
ATOM   1758  CB  LEU A 191     -29.170  -9.574   2.416  1.00 10.00      A   
ATOM   1759  CG  LEU A 191     -29.133 -10.473   1.180  1.00 10.00      A   
ATOM   1760  CD1 LEU A 191     -27.870 -10.214   0.376  1.00 10.00      A   
ATOM   1761  CD2 LEU A 191     -29.219 -11.938   1.583  1.00 10.00      A   
ATOM   1762  C   LEU A 191     -30.211  -9.004   4.612  1.00 10.00      A   
ATOM   1763  O   LEU A 191     -29.494  -9.583   5.426  1.00 10.00      A   
ATOM   1764  N   HIS A 192     -30.779  -7.836   4.856  1.00 10.00      A   
ATOM   1765  HN  HIS A 192     -31.308  -7.406   4.151  1.00 10.00      A   
ATOM   1766  CA  HIS A 192     -30.637  -7.173   6.141  1.00 10.00      A   
ATOM   1767  CB  HIS A 192     -30.541  -5.656   5.946  1.00 10.00      A   
ATOM   1768  CG  HIS A 192     -30.308  -4.887   7.210  1.00 10.00      A   
ATOM   1769  ND1 HIS A 192     -29.183  -5.044   7.997  1.00 10.00      A   
ATOM   1770  HD1 HIS A 192     -28.445  -5.672   7.830  1.00 10.00      A   
ATOM   1771  CD2 HIS A 192     -31.053  -3.933   7.810  1.00 10.00      A   
ATOM   1772  CE1 HIS A 192     -29.262  -4.227   9.032  1.00 10.00      A   
ATOM   1773  NE2 HIS A 192     -30.379  -3.540   8.937  1.00 10.00      A   
ATOM   1774  HE2 HIS A 192     -30.686  -2.843   9.575  1.00 10.00      A   
ATOM   1775  C   HIS A 192     -31.826  -7.528   7.028  1.00 10.00      A   
ATOM   1776  O   HIS A 192     -31.680  -7.726   8.235  1.00 10.00      A   
ATOM   1777  N   GLN A 193     -33.001  -7.599   6.413  1.00 10.00      A   
ATOM   1778  HN  GLN A 193     -33.048  -7.412   5.451  1.00 10.00      A   
ATOM   1779  CA  GLN A 193     -34.220  -7.948   7.127  1.00 10.00      A   
ATOM   1780  CB  GLN A 193     -35.452  -7.538   6.322  1.00 10.00      A   
ATOM   1781  CG  GLN A 193     -35.622  -6.033   6.179  1.00 10.00      A   
ATOM   1782  CD  GLN A 193     -36.878  -5.658   5.419  1.00 10.00      A   
ATOM   1783  OE1 GLN A 193     -37.879  -6.373   5.459  1.00 10.00      A   
ATOM   1784  NE2 GLN A 193     -36.843  -4.534   4.729  1.00 10.00      A   
ATOM   1785 HE21 GLN A 193     -36.016  -4.003   4.742  1.00 10.00      A   
ATOM   1786 HE22 GLN A 193     -37.646  -4.271   4.232  1.00 10.00      A   
ATOM   1787  C   GLN A 193     -34.238  -9.442   7.418  1.00 10.00      A   
ATOM   1788  O   GLN A 193     -34.531  -9.866   8.539  1.00 10.00      A   
ATOM   1789  N   GLU A 194     -33.921 -10.237   6.402  1.00 10.00      A   
ATOM   1790  HN  GLU A 194     -33.706  -9.836   5.531  1.00 10.00      A   
ATOM   1791  CA  GLU A 194     -33.859 -11.682   6.544  1.00 10.00      A   
ATOM   1792  CB  GLU A 194     -34.264 -12.384   5.242  1.00 10.00      A   
ATOM   1793  CG  GLU A 194     -35.662 -12.042   4.754  1.00 10.00      A   
ATOM   1794  CD  GLU A 194     -36.273 -13.134   3.897  1.00 10.00      A   
ATOM   1795  OE1 GLU A 194     -35.925 -13.230   2.698  1.00 10.00      A   
ATOM   1796  OE2 GLU A 194     -37.120 -13.895   4.413  1.00 10.00      A   
ATOM   1797  C   GLU A 194     -32.437 -12.065   6.920  1.00 10.00      A   
ATOM   1798  O   GLU A 194     -31.523 -11.253   6.765  1.00 10.00      A   
ATOM   1799  N   GLN A 195     -32.260 -13.284   7.427  1.00 10.00      A   
ATOM   1800  HN  GLN A 195     -33.043 -13.869   7.529  1.00 10.00      A   
ATOM   1801  CA  GLN A 195     -30.946 -13.790   7.839  1.00 10.00      A   
ATOM   1802  CB  GLN A 195     -29.908 -13.725   6.712  1.00 10.00      A   
ATOM   1803  CG  GLN A 195     -29.974 -14.890   5.736  1.00 10.00      A   
ATOM   1804  CD  GLN A 195     -31.015 -14.702   4.650  1.00 10.00      A   
ATOM   1805  OE1 GLN A 195     -31.277 -13.586   4.206  1.00 10.00      A   
ATOM   1806  NE2 GLN A 195     -31.611 -15.796   4.206  1.00 10.00      A   
ATOM   1807 HE21 GLN A 195     -31.348 -16.657   4.593  1.00 10.00      A   
ATOM   1808 HE22 GLN A 195     -32.301 -15.699   3.514  1.00 10.00      A   
ATOM   1809  C   GLN A 195     -30.428 -13.106   9.106  1.00 10.00      A   
ATOM   1810  O   GLN A 195     -30.087 -13.774  10.083  1.00 10.00      A   
ATOM   1811  N   GLY A 196     -30.379 -11.781   9.086  1.00 10.00      A   
ATOM   1812  HN  GLY A 196     -30.668 -11.306   8.271  1.00 10.00      A   
ATOM   1813  CA  GLY A 196     -29.909 -11.030  10.234  1.00 10.00      A   
ATOM   1814  C   GLY A 196     -28.409 -10.824  10.210  1.00 10.00      A   
ATOM   1815  O   GLY A 196     -27.682 -11.398  11.023  1.00 10.00      A   
ATOM   1816  N   LEU A 197     -27.942  -9.998   9.282  1.00 10.00      A   
ATOM   1817  HN  LEU A 197     -28.568  -9.559   8.669  1.00 10.00      A   
ATOM   1818  CA  LEU A 197     -26.516  -9.735   9.148  1.00 10.00      A   
ATOM   1819  CB  LEU A 197     -25.982 -10.400   7.877  1.00 10.00      A   
ATOM   1820  CG  LEU A 197     -26.297 -11.890   7.727  1.00 10.00      A   
ATOM   1821  CD1 LEU A 197     -26.249 -12.308   6.268  1.00 10.00      A   
ATOM   1822  CD2 LEU A 197     -25.345 -12.730   8.565  1.00 10.00      A   
ATOM   1823  C   LEU A 197     -26.217  -8.239   9.121  1.00 10.00      A   
ATOM   1824  O   LEU A 197     -27.092  -7.419   8.815  1.00 10.00      A   
ATOM   1825  N   THR A 198     -24.975  -7.893   9.438  1.00 10.00      A   
ATOM   1826  HN  THR A 198     -24.325  -8.598   9.651  1.00 10.00      A   
ATOM   1827  CA  THR A 198     -24.535  -6.507   9.453  1.00 10.00      A   
ATOM   1828  CB  THR A 198     -23.400  -6.298  10.479  1.00 10.00      A   
ATOM   1829  OG1 THR A 198     -23.837  -6.755  11.769  1.00 10.00      A   
ATOM   1830  HG1 THR A 198     -24.026  -7.700  11.725  1.00 10.00      A   
ATOM   1831  CG2 THR A 198     -23.013  -4.829  10.577  1.00 10.00      A   
ATOM   1832  C   THR A 198     -24.049  -6.104   8.064  1.00 10.00      A   
ATOM   1833  O   THR A 198     -23.263  -6.819   7.438  1.00 10.00      A   
ATOM   1834  N   ILE A 199     -24.526  -4.966   7.581  1.00 10.00      A   
ATOM   1835  HN  ILE A 199     -25.134  -4.425   8.130  1.00 10.00      A   
ATOM   1836  CA  ILE A 199     -24.148  -4.485   6.261  1.00 10.00      A   
ATOM   1837  CB  ILE A 199     -25.348  -4.494   5.285  1.00 10.00      A   
ATOM   1838  CG1 ILE A 199     -25.907  -5.914   5.140  1.00 10.00      A   
ATOM   1839  CG2 ILE A 199     -24.941  -3.940   3.926  1.00 10.00      A   
ATOM   1840  CD1 ILE A 199     -27.159  -6.000   4.295  1.00 10.00      A   
ATOM   1841  C   ILE A 199     -23.556  -3.082   6.332  1.00 10.00      A   
ATOM   1842  O   ILE A 199     -24.134  -2.183   6.944  1.00 10.00      A   
ATOM   1843  N   VAL A 200     -22.394  -2.917   5.719  1.00 10.00      A   
ATOM   1844  HN  VAL A 200     -21.977  -3.692   5.275  1.00 10.00      A   
ATOM   1845  CA  VAL A 200     -21.714  -1.632   5.674  1.00 10.00      A   
ATOM   1846  CB  VAL A 200     -20.233  -1.759   6.097  1.00 10.00      A   
ATOM   1847  CG1 VAL A 200     -19.584  -0.385   6.200  1.00 10.00      A   
ATOM   1848  CG2 VAL A 200     -20.108  -2.512   7.413  1.00 10.00      A   
ATOM   1849  C   VAL A 200     -21.783  -1.082   4.253  1.00 10.00      A   
ATOM   1850  O   VAL A 200     -21.192  -1.644   3.331  1.00 10.00      A   
ATOM   1851  N   LEU A 201     -22.512   0.009   4.078  1.00 10.00      A   
ATOM   1852  HN  LEU A 201     -22.942   0.431   4.858  1.00 10.00      A   
ATOM   1853  CA  LEU A 201     -22.674   0.613   2.768  1.00 10.00      A   
ATOM   1854  CB  LEU A 201     -24.143   0.972   2.527  1.00 10.00      A   
ATOM   1855  CG  LEU A 201     -24.501   1.446   1.119  1.00 10.00      A   
ATOM   1856  CD1 LEU A 201     -24.285   0.334   0.106  1.00 10.00      A   
ATOM   1857  CD2 LEU A 201     -25.938   1.941   1.071  1.00 10.00      A   
ATOM   1858  C   LEU A 201     -21.797   1.847   2.609  1.00 10.00      A   
ATOM   1859  O   LEU A 201     -21.879   2.793   3.391  1.00 10.00      A   
ATOM   1860  N   VAL A 202     -20.948   1.825   1.601  1.00 10.00      A   
ATOM   1861  HN  VAL A 202     -20.908   1.027   1.027  1.00 10.00      A   
ATOM   1862  CA  VAL A 202     -20.062   2.942   1.321  1.00 10.00      A   
ATOM   1863  CB  VAL A 202     -18.579   2.508   1.356  1.00 10.00      A   
ATOM   1864  CG1 VAL A 202     -17.674   3.701   1.619  1.00 10.00      A   
ATOM   1865  CG2 VAL A 202     -18.349   1.426   2.401  1.00 10.00      A   
ATOM   1866  C   VAL A 202     -20.391   3.503  -0.057  1.00 10.00      A   
ATOM   1867  O   VAL A 202     -19.844   3.060  -1.066  1.00 10.00      A   
ATOM   1868  N   THR A 203     -21.307   4.456  -0.107  1.00 10.00      A   
ATOM   1869  HN  THR A 203     -21.730   4.766   0.721  1.00 10.00      A   
ATOM   1870  CA  THR A 203     -21.709   5.048  -1.372  1.00 10.00      A   
ATOM   1871  CB  THR A 203     -23.133   4.599  -1.752  1.00 10.00      A   
ATOM   1872  OG1 THR A 203     -23.932   4.505  -0.564  1.00 10.00      A   
ATOM   1873  HG1 THR A 203     -24.395   3.662  -0.558  1.00 10.00      A   
ATOM   1874  CG2 THR A 203     -23.111   3.251  -2.458  1.00 10.00      A   
ATOM   1875  C   THR A 203     -21.679   6.570  -1.312  1.00 10.00      A   
ATOM   1876  O   THR A 203     -21.448   7.162  -0.253  1.00 10.00      A   
ATOM   1877  N   HIS A 204     -21.895   7.194  -2.460  1.00 10.00      A   
ATOM   1878  HN  HIS A 204     -22.024   6.655  -3.274  1.00 10.00      A   
ATOM   1879  CA  HIS A 204     -21.922   8.648  -2.570  1.00 10.00      A   
ATOM   1880  CB  HIS A 204     -21.087   9.108  -3.774  1.00 10.00      A   
ATOM   1881  CG  HIS A 204     -19.630   8.760  -3.711  1.00 10.00      A   
ATOM   1882  ND1 HIS A 204     -19.148   7.481  -3.903  1.00 10.00      A   
ATOM   1883  HD1 HIS A 204     -19.699   6.679  -4.097  1.00 10.00      A   
ATOM   1884  CD2 HIS A 204     -18.547   9.536  -3.496  1.00 10.00      A   
ATOM   1885  CE1 HIS A 204     -17.831   7.490  -3.805  1.00 10.00      A   
ATOM   1886  NE2 HIS A 204     -17.443   8.725  -3.564  1.00 10.00      A   
ATOM   1887  HE2 HIS A 204     -16.507   9.024  -3.470  1.00 10.00      A   
ATOM   1888  C   HIS A 204     -23.363   9.121  -2.757  1.00 10.00      A   
ATOM   1889  O   HIS A 204     -23.615  10.270  -3.117  1.00 10.00      A   
ATOM   1890  N   GLN A 205     -24.306   8.222  -2.512  1.00 10.00      A   
ATOM   1891  HN  GLN A 205     -24.046   7.330  -2.203  1.00 10.00      A   
ATOM   1892  CA  GLN A 205     -25.718   8.536  -2.675  1.00 10.00      A   
ATOM   1893  CB  GLN A 205     -26.435   7.409  -3.424  1.00 10.00      A   
ATOM   1894  CG  GLN A 205     -25.992   7.236  -4.868  1.00 10.00      A   
ATOM   1895  CD  GLN A 205     -26.234   8.477  -5.703  1.00 10.00      A   
ATOM   1896  OE1 GLN A 205     -27.324   8.676  -6.233  1.00 10.00      A   
ATOM   1897  NE2 GLN A 205     -25.222   9.319  -5.822  1.00 10.00      A   
ATOM   1898 HE21 GLN A 205     -24.381   9.100  -5.372  1.00 10.00      A   
ATOM   1899 HE22 GLN A 205     -25.350  10.123  -6.374  1.00 10.00      A   
ATOM   1900  C   GLN A 205     -26.396   8.792  -1.337  1.00 10.00      A   
ATOM   1901  O   GLN A 205     -26.875   7.861  -0.688  1.00 10.00      A   
ATOM   1902  N   MET A 206     -26.437  10.057  -0.931  1.00 10.00      A   
ATOM   1903  HN  MET A 206     -26.028  10.749  -1.493  1.00 10.00      A   
ATOM   1904  CA  MET A 206     -27.064  10.445   0.335  1.00 10.00      A   
ATOM   1905  CB  MET A 206     -26.890  11.945   0.623  1.00 10.00      A   
ATOM   1906  CG  MET A 206     -26.117  12.730  -0.426  1.00 10.00      A   
ATOM   1907  SD  MET A 206     -24.345  12.406  -0.375  1.00 10.00      A   
ATOM   1908  CE  MET A 206     -23.758  13.521  -1.650  1.00 10.00      A   
ATOM   1909  C   MET A 206     -28.547  10.089   0.344  1.00 10.00      A   
ATOM   1910  O   MET A 206     -29.114   9.764   1.389  1.00 10.00      A   
ATOM   1911  N   GLU A 207     -29.163  10.144  -0.833  1.00 10.00      A   
ATOM   1912  HN  GLU A 207     -28.644  10.401  -1.627  1.00 10.00      A   
ATOM   1913  CA  GLU A 207     -30.580   9.833  -0.987  1.00 10.00      A   
ATOM   1914  CB  GLU A 207     -31.004  10.085  -2.434  1.00 10.00      A   
ATOM   1915  CG  GLU A 207     -32.468   9.808  -2.716  1.00 10.00      A   
ATOM   1916  CD  GLU A 207     -33.355  11.010  -2.481  1.00 10.00      A   
ATOM   1917  OE1 GLU A 207     -34.337  11.182  -3.238  1.00 10.00      A   
ATOM   1918  OE2 GLU A 207     -33.092  11.781  -1.534  1.00 10.00      A   
ATOM   1919  C   GLU A 207     -30.868   8.383  -0.596  1.00 10.00      A   
ATOM   1920  O   GLU A 207     -31.737   8.115   0.232  1.00 10.00      A   
ATOM   1921  N   ASP A 208     -30.119   7.455  -1.182  1.00 10.00      A   
ATOM   1922  HN  ASP A 208     -29.435   7.733  -1.825  1.00 10.00      A   
ATOM   1923  CA  ASP A 208     -30.291   6.032  -0.894  1.00 10.00      A   
ATOM   1924  CB  ASP A 208     -29.425   5.180  -1.829  1.00 10.00      A   
ATOM   1925  CG  ASP A 208     -30.099   4.862  -3.147  1.00 10.00      A   
ATOM   1926  OD1 ASP A 208     -29.479   5.096  -4.207  1.00 10.00      A   
ATOM   1927  OD2 ASP A 208     -31.249   4.371  -3.134  1.00 10.00      A   
ATOM   1928  C   ASP A 208     -29.925   5.725   0.553  1.00 10.00      A   
ATOM   1929  O   ASP A 208     -30.579   4.919   1.217  1.00 10.00      A   
ATOM   1930  N   VAL A 209     -28.878   6.384   1.034  1.00 10.00      A   
ATOM   1931  HN  VAL A 209     -28.406   7.017   0.450  1.00 10.00      A   
ATOM   1932  CA  VAL A 209     -28.403   6.193   2.400  1.00 10.00      A   
ATOM   1933  CB  VAL A 209     -27.171   7.080   2.696  1.00 10.00      A   
ATOM   1934  CG1 VAL A 209     -26.927   7.212   4.195  1.00 10.00      A   
ATOM   1935  CG2 VAL A 209     -25.938   6.518   2.009  1.00 10.00      A   
ATOM   1936  C   VAL A 209     -29.504   6.465   3.425  1.00 10.00      A   
ATOM   1937  O   VAL A 209     -29.763   5.643   4.300  1.00 10.00      A   
ATOM   1938  N   ALA A 210     -30.179   7.599   3.286  1.00 10.00      A   
ATOM   1939  HN  ALA A 210     -29.962   8.195   2.534  1.00 10.00      A   
ATOM   1940  CA  ALA A 210     -31.237   7.982   4.220  1.00 10.00      A   
ATOM   1941  CB  ALA A 210     -31.643   9.430   3.999  1.00 10.00      A   
ATOM   1942  C   ALA A 210     -32.463   7.069   4.150  1.00 10.00      A   
ATOM   1943  O   ALA A 210     -33.356   7.160   4.990  1.00 10.00      A   
ATOM   1944  N   GLN A 211     -32.506   6.190   3.160  1.00 10.00      A   
ATOM   1945  HN  GLN A 211     -31.763   6.146   2.520  1.00 10.00      A   
ATOM   1946  CA  GLN A 211     -33.643   5.294   3.004  1.00 10.00      A   
ATOM   1947  CB  GLN A 211     -34.137   5.300   1.554  1.00 10.00      A   
ATOM   1948  CG  GLN A 211     -34.581   6.671   1.062  1.00 10.00      A   
ATOM   1949  CD  GLN A 211     -35.202   6.636  -0.322  1.00 10.00      A   
ATOM   1950  OE1 GLN A 211     -35.829   5.654  -0.714  1.00 10.00      A   
ATOM   1951  NE2 GLN A 211     -35.037   7.717  -1.071  1.00 10.00      A   
ATOM   1952 HE21 GLN A 211     -34.532   8.469  -0.694  1.00 10.00      A   
ATOM   1953 HE22 GLN A 211     -35.417   7.718  -1.978  1.00 10.00      A   
ATOM   1954  C   GLN A 211     -33.332   3.866   3.454  1.00 10.00      A   
ATOM   1955  O   GLN A 211     -34.245   3.056   3.626  1.00 10.00      A   
ATOM   1956  N   TYR A 212     -32.055   3.550   3.664  1.00 10.00      A   
ATOM   1957  HN  TYR A 212     -31.361   4.234   3.550  1.00 10.00      A   
ATOM   1958  CA  TYR A 212     -31.680   2.193   4.061  1.00 10.00      A   
ATOM   1959  CB  TYR A 212     -31.093   1.427   2.869  1.00 10.00      A   
ATOM   1960  CG  TYR A 212     -32.095   1.113   1.780  1.00 10.00      A   
ATOM   1961  CD1 TYR A 212     -32.193   1.914   0.647  1.00 10.00      A   
ATOM   1962  CD2 TYR A 212     -32.942   0.018   1.880  1.00 10.00      A   
ATOM   1963  CE1 TYR A 212     -33.107   1.633  -0.349  1.00 10.00      A   
ATOM   1964  CE2 TYR A 212     -33.857  -0.272   0.887  1.00 10.00      A   
ATOM   1965  CZ  TYR A 212     -33.935   0.539  -0.225  1.00 10.00      A   
ATOM   1966  OH  TYR A 212     -34.843   0.254  -1.218  1.00 10.00      A   
ATOM   1967  HH  TYR A 212     -35.633  -0.139  -0.826  1.00 10.00      A   
ATOM   1968  C   TYR A 212     -30.709   2.133   5.241  1.00 10.00      A   
ATOM   1969  O   TYR A 212     -30.707   1.159   5.996  1.00 10.00      A   
ATOM   1970  N   ALA A 213     -29.888   3.163   5.407  1.00 10.00      A   
ATOM   1971  HN  ALA A 213     -29.955   3.940   4.810  1.00 10.00      A   
ATOM   1972  CA  ALA A 213     -28.903   3.177   6.481  1.00 10.00      A   
ATOM   1973  CB  ALA A 213     -27.773   4.147   6.175  1.00 10.00      A   
ATOM   1974  C   ALA A 213     -29.517   3.482   7.840  1.00 10.00      A   
ATOM   1975  O   ALA A 213     -30.476   4.248   7.951  1.00 10.00      A   
ATOM   1976  N   GLU A 214     -28.945   2.872   8.866  1.00 10.00      A   
ATOM   1977  HN  GLU A 214     -28.185   2.271   8.698  1.00 10.00      A   
ATOM   1978  CA  GLU A 214     -29.395   3.065  10.234  1.00 10.00      A   
ATOM   1979  CB  GLU A 214     -29.557   1.716  10.927  1.00 10.00      A   
ATOM   1980  CG  GLU A 214     -30.742   0.908  10.430  1.00 10.00      A   
ATOM   1981  CD  GLU A 214     -30.619  -0.568  10.740  1.00 10.00      A   
ATOM   1982  OE1 GLU A 214     -29.846  -0.940  11.649  1.00 10.00      A   
ATOM   1983  OE2 GLU A 214     -31.301  -1.371  10.069  1.00 10.00      A   
ATOM   1984  C   GLU A 214     -28.388   3.924  10.983  1.00 10.00      A   
ATOM   1985  O   GLU A 214     -28.750   4.727  11.842  1.00 10.00      A   
ATOM   1986  N   GLN A 215     -27.120   3.742  10.642  1.00 10.00      A   
ATOM   1987  HN  GLN A 215     -26.904   3.080   9.949  1.00 10.00      A   
ATOM   1988  CA  GLN A 215     -26.036   4.493  11.249  1.00 10.00      A   
ATOM   1989  CB  GLN A 215     -25.193   3.594  12.161  1.00 10.00      A   
ATOM   1990  CG  GLN A 215     -25.968   2.950  13.302  1.00 10.00      A   
ATOM   1991  CD  GLN A 215     -26.497   1.571  12.959  1.00 10.00      A   
ATOM   1992  OE1 GLN A 215     -25.885   0.826  12.192  1.00 10.00      A   
ATOM   1993  NE2 GLN A 215     -27.643   1.225  13.519  1.00 10.00      A   
ATOM   1994 HE21 GLN A 215     -28.080   1.869  14.117  1.00 10.00      A   
ATOM   1995 HE22 GLN A 215     -28.012   0.339  13.316  1.00 10.00      A   
ATOM   1996  C   GLN A 215     -25.169   5.079  10.147  1.00 10.00      A   
ATOM   1997  O   GLN A 215     -24.865   4.401   9.170  1.00 10.00      A   
ATOM   1998  N   VAL A 216     -24.784   6.333  10.293  1.00 10.00      A   
ATOM   1999  HN  VAL A 216     -25.047   6.829  11.103  1.00 10.00      A   
ATOM   2000  CA  VAL A 216     -23.967   6.994   9.289  1.00 10.00      A   
ATOM   2001  CB  VAL A 216     -24.724   8.165   8.618  1.00 10.00      A   
ATOM   2002  CG1 VAL A 216     -23.960   8.684   7.408  1.00 10.00      A   
ATOM   2003  CG2 VAL A 216     -26.131   7.746   8.218  1.00 10.00      A   
ATOM   2004  C   VAL A 216     -22.664   7.510   9.890  1.00 10.00      A   
ATOM   2005  O   VAL A 216     -22.652   8.094  10.976  1.00 10.00      A   
ATOM   2006  N   ALA A 217     -21.572   7.266   9.184  1.00 10.00      A   
ATOM   2007  HN  ALA A 217     -21.654   6.767   8.337  1.00 10.00      A   
ATOM   2008  CA  ALA A 217     -20.258   7.712   9.612  1.00 10.00      A   
ATOM   2009  CB  ALA A 217     -19.338   6.521   9.832  1.00 10.00      A   
ATOM   2010  C   ALA A 217     -19.674   8.650   8.561  1.00 10.00      A   
ATOM   2011  O   ALA A 217     -19.585   8.293   7.384  1.00 10.00      A   
ATOM   2012  N   VAL A 218     -19.300   9.848   8.978  1.00 10.00      A   
ATOM   2013  HN  VAL A 218     -19.404  10.084   9.925  1.00 10.00      A   
ATOM   2014  CA  VAL A 218     -18.738  10.827   8.062  1.00 10.00      A   
ATOM   2015  CB  VAL A 218     -19.342  12.226   8.296  1.00 10.00      A   
ATOM   2016  CG1 VAL A 218     -18.763  13.239   7.321  1.00 10.00      A   
ATOM   2017  CG2 VAL A 218     -20.861  12.182   8.201  1.00 10.00      A   
ATOM   2018  C   VAL A 218     -17.220  10.905   8.197  1.00 10.00      A   
ATOM   2019  O   VAL A 218     -16.692  11.140   9.287  1.00 10.00      A   
ATOM   2020  N   MET A 219     -16.528  10.709   7.087  1.00 10.00      A   
ATOM   2021  HN  MET A 219     -17.010  10.518   6.251  1.00 10.00      A   
ATOM   2022  CA  MET A 219     -15.073  10.766   7.070  1.00 10.00      A   
ATOM   2023  CB  MET A 219     -14.489   9.475   6.493  1.00 10.00      A   
ATOM   2024  CG  MET A 219     -14.738   8.240   7.344  1.00 10.00      A   
ATOM   2025  SD  MET A 219     -13.766   8.225   8.865  1.00 10.00      A   
ATOM   2026  CE  MET A 219     -12.105   8.126   8.201  1.00 10.00      A   
ATOM   2027  C   MET A 219     -14.592  11.963   6.258  1.00 10.00      A   
ATOM   2028  O   MET A 219     -15.129  12.257   5.187  1.00 10.00      A   
ATOM   2029  N   HIS A 220     -13.590  12.657   6.776  1.00 10.00      A   
ATOM   2030  HN  HIS A 220     -13.219  12.383   7.647  1.00 10.00      A   
ATOM   2031  CA  HIS A 220     -13.031  13.820   6.100  1.00 10.00      A   
ATOM   2032  CB  HIS A 220     -13.744  15.101   6.562  1.00 10.00      A   
ATOM   2033  CG  HIS A 220     -13.523  16.294   5.676  1.00 10.00      A   
ATOM   2034  ND1 HIS A 220     -14.397  16.662   4.669  1.00 10.00      A   
ATOM   2035  HD1 HIS A 220     -15.228  16.197   4.428  1.00 10.00      A   
ATOM   2036  CD2 HIS A 220     -12.528  17.216   5.661  1.00 10.00      A   
ATOM   2037  CE1 HIS A 220     -13.945  17.755   4.077  1.00 10.00      A   
ATOM   2038  NE2 HIS A 220     -12.817  18.109   4.659  1.00 10.00      A   
ATOM   2039  HE2 HIS A 220     -12.269  18.885   4.410  1.00 10.00      A   
ATOM   2040  C   HIS A 220     -11.531  13.920   6.360  1.00 10.00      A   
ATOM   2041  O   HIS A 220     -11.103  14.107   7.499  1.00 10.00      A   
ATOM   2042  N   GLU A 221     -10.740  13.772   5.295  1.00 10.00      A   
ATOM   2043  HN  GLU A 221     -11.154  13.609   4.420  1.00 10.00      A   
ATOM   2044  CA  GLU A 221      -9.276  13.854   5.376  1.00 10.00      A   
ATOM   2045  CB  GLU A 221      -8.815  15.250   5.804  1.00 10.00      A   
ATOM   2046  CG  GLU A 221      -8.954  16.311   4.726  1.00 10.00      A   
ATOM   2047  CD  GLU A 221      -8.168  17.563   5.044  1.00 10.00      A   
ATOM   2048  OE1 GLU A 221      -6.933  17.554   4.860  1.00 10.00      A   
ATOM   2049  OE2 GLU A 221      -8.778  18.561   5.481  1.00 10.00      A   
ATOM   2050  C   GLU A 221      -8.660  12.784   6.281  1.00 10.00      A   
ATOM   2051  O   GLU A 221      -7.586  12.988   6.851  1.00 10.00      A   
ATOM   2052  N   GLY A 222      -9.329  11.646   6.404  1.00 10.00      A   
ATOM   2053  HN  GLY A 222     -10.173  11.528   5.924  1.00 10.00      A   
ATOM   2054  CA  GLY A 222      -8.814  10.569   7.235  1.00 10.00      A   
ATOM   2055  C   GLY A 222      -9.266  10.679   8.676  1.00 10.00      A   
ATOM   2056  O   GLY A 222      -8.860   9.887   9.529  1.00 10.00      A   
ATOM   2057  N   ARG A 223     -10.102  11.666   8.953  1.00 10.00      A   
ATOM   2058  HN  ARG A 223     -10.382  12.271   8.234  1.00 10.00      A   
ATOM   2059  CA  ARG A 223     -10.612  11.878  10.297  1.00 10.00      A   
ATOM   2060  CB  ARG A 223     -10.217  13.266  10.795  1.00 10.00      A   
ATOM   2061  CG  ARG A 223      -8.723  13.544  10.724  1.00 10.00      A   
ATOM   2062  CD  ARG A 223      -8.406  14.981  11.092  1.00 10.00      A   
ATOM   2063  NE  ARG A 223      -8.668  15.253  12.502  1.00 10.00      A   
ATOM   2064  HE  ARG A 223      -8.516  14.514  13.138  1.00 10.00      A   
ATOM   2065  CZ  ARG A 223      -9.086  16.426  12.971  1.00 10.00      A   
ATOM   2066  NH1 ARG A 223      -9.282  17.444  12.142  1.00 10.00      A   
ATOM   2067 HH11 ARG A 223      -9.111  17.328  11.121  1.00 10.00      A   
ATOM   2068 HH12 ARG A 223      -9.607  18.370  12.510  1.00 10.00      A   
ATOM   2069  NH2 ARG A 223      -9.302  16.577  14.271  1.00 10.00      A   
ATOM   2070 HH21 ARG A 223      -9.146  15.778  14.925  1.00 10.00      A   
ATOM   2071 HH22 ARG A 223      -9.629  17.493  14.645  1.00 10.00      A   
ATOM   2072  C   ARG A 223     -12.128  11.726  10.316  1.00 10.00      A   
ATOM   2073  O   ARG A 223     -12.789  11.929   9.297  1.00 10.00      A   
ATOM   2074  N   LEU A 224     -12.669  11.358  11.467  1.00 10.00      A   
ATOM   2075  HN  LEU A 224     -12.090  11.210  12.240  1.00 10.00      A   
ATOM   2076  CA  LEU A 224     -14.106  11.174  11.616  1.00 10.00      A   
ATOM   2077  CB  LEU A 224     -14.386  10.071  12.640  1.00 10.00      A   
ATOM   2078  CG  LEU A 224     -15.850   9.669  12.839  1.00 10.00      A   
ATOM   2079  CD1 LEU A 224     -16.354   8.861  11.651  1.00 10.00      A   
ATOM   2080  CD2 LEU A 224     -16.017   8.887  14.131  1.00 10.00      A   
ATOM   2081  C   LEU A 224     -14.768  12.476  12.058  1.00 10.00      A   
ATOM   2082  O   LEU A 224     -14.237  13.198  12.906  1.00 10.00      A   
ATOM   2083  N   MET A 225     -15.917  12.775  11.471  1.00 10.00      A   
ATOM   2084  HN  MET A 225     -16.282  12.161  10.793  1.00 10.00      A   
ATOM   2085  CA  MET A 225     -16.658  13.987  11.799  1.00 10.00      A   
ATOM   2086  CB  MET A 225     -16.371  15.092  10.770  1.00 10.00      A   
ATOM   2087  CG  MET A 225     -17.330  16.278  10.823  1.00 10.00      A   
ATOM   2088  SD  MET A 225     -17.397  17.074  12.442  1.00 10.00      A   
ATOM   2089  CE  MET A 225     -15.726  17.708  12.586  1.00 10.00      A   
ATOM   2090  C   MET A 225     -18.155  13.699  11.886  1.00 10.00      A   
ATOM   2091  O   MET A 225     -18.823  13.536  10.868  1.00 10.00      A   
ATOM   2092  N   LYS A 226     -18.658  13.630  13.116  1.00 10.00      A   
ATOM   2093  HN  LYS A 226     -18.052  13.763  13.872  1.00 10.00      A   
ATOM   2094  CA  LYS A 226     -20.073  13.360  13.392  1.00 10.00      A   
ATOM   2095  CB  LYS A 226     -21.015  14.344  12.684  1.00 10.00      A   
ATOM   2096  CG  LYS A 226     -21.079  15.724  13.324  1.00 10.00      A   
ATOM   2097  CD  LYS A 226     -21.989  16.664  12.542  1.00 10.00      A   
ATOM   2098  CE  LYS A 226     -23.454  16.272  12.670  1.00 10.00      A   
ATOM   2099  NZ  LYS A 226     -23.995  16.565  14.023  1.00 10.00      A   
ATOM   2100  HZ1 LYS A 226     -23.462  16.039  14.744  1.00 10.00      A   
ATOM   2101  HZ2 LYS A 226     -24.993  16.286  14.079  1.00 10.00      A   
ATOM   2102  HZ3 LYS A 226     -23.921  17.581  14.228  1.00 10.00      A   
ATOM   2103  C   LYS A 226     -20.462  11.909  13.107  1.00 10.00      A   
ATOM   2104  O   LYS A 226     -20.423  11.445  11.967  1.00 10.00      A   
ATOM   2105  N   PHE A 227     -20.837  11.201  14.159  1.00 10.00      A   
ATOM   2106  HN  PHE A 227     -20.845  11.628  15.043  1.00 10.00      A   
ATOM   2107  CA  PHE A 227     -21.240   9.811  14.049  1.00 10.00      A   
ATOM   2108  CB  PHE A 227     -20.181   8.914  14.701  1.00 10.00      A   
ATOM   2109  CG  PHE A 227     -20.525   7.452  14.707  1.00 10.00      A   
ATOM   2110  CD1 PHE A 227     -20.543   6.725  13.528  1.00 10.00      A   
ATOM   2111  CD2 PHE A 227     -20.825   6.803  15.895  1.00 10.00      A   
ATOM   2112  CE1 PHE A 227     -20.856   5.379  13.531  1.00 10.00      A   
ATOM   2113  CE2 PHE A 227     -21.140   5.458  15.907  1.00 10.00      A   
ATOM   2114  CZ  PHE A 227     -21.155   4.745  14.722  1.00 10.00      A   
ATOM   2115  C   PHE A 227     -22.589   9.611  14.727  1.00 10.00      A   
ATOM   2116  O   PHE A 227     -22.778  10.011  15.878  1.00 10.00      A   
ATOM   2117  N   GLY A 228     -23.531   9.012  14.012  1.00 10.00      A   
ATOM   2118  HN  GLY A 228     -23.334   8.724  13.091  1.00 10.00      A   
ATOM   2119  CA  GLY A 228     -24.845   8.778  14.573  1.00 10.00      A   
ATOM   2120  C   GLY A 228     -25.816   8.269  13.534  1.00 10.00      A   
ATOM   2121  O   GLY A 228     -25.416   7.599  12.585  1.00 10.00      A   
ATOM   2122  N   THR A 229     -27.087   8.591  13.704  1.00 10.00      A   
ATOM   2123  HN  THR A 229     -27.345   9.146  14.474  1.00 10.00      A   
ATOM   2124  CA  THR A 229     -28.113   8.162  12.768  1.00 10.00      A   
ATOM   2125  CB  THR A 229     -29.482   8.022  13.472  1.00 10.00      A   
ATOM   2126  OG1 THR A 229     -29.940   9.310  13.908  1.00 10.00      A   
ATOM   2127  HG1 THR A 229     -29.402   9.609  14.659  1.00 10.00      A   
ATOM   2128  CG2 THR A 229     -29.380   7.090  14.670  1.00 10.00      A   
ATOM   2129  C   THR A 229     -28.233   9.183  11.640  1.00 10.00      A   
ATOM   2130  O   THR A 229     -27.662  10.273  11.734  1.00 10.00      A   
ATOM   2131  N   PRO A 230     -28.957   8.855  10.553  1.00 10.00      A   
ATOM   2132  CA  PRO A 230     -29.149   9.776   9.428  1.00 10.00      A   
ATOM   2133  CB  PRO A 230     -30.183   9.061   8.556  1.00 10.00      A   
ATOM   2134  CG  PRO A 230     -29.993   7.619   8.866  1.00 10.00      A   
ATOM   2135  CD  PRO A 230     -29.622   7.559  10.320  1.00 10.00      A   
ATOM   2136  C   PRO A 230     -29.690  11.126   9.896  1.00 10.00      A   
ATOM   2137  O   PRO A 230     -29.302  12.171   9.375  1.00 10.00      A   
ATOM   2138  N   ALA A 231     -30.567  11.096  10.896  1.00 10.00      A   
ATOM   2139  HN  ALA A 231     -30.827  10.227  11.277  1.00 10.00      A   
ATOM   2140  CA  ALA A 231     -31.156  12.315  11.441  1.00 10.00      A   
ATOM   2141  CB  ALA A 231     -32.284  11.975  12.400  1.00 10.00      A   
ATOM   2142  C   ALA A 231     -30.103  13.156  12.150  1.00 10.00      A   
ATOM   2143  O   ALA A 231     -30.153  14.389  12.127  1.00 10.00      A   
ATOM   2144  N   ASP A 232     -29.143  12.480  12.770  1.00 10.00      A   
ATOM   2145  HN  ASP A 232     -29.158  11.498  12.739  1.00 10.00      A   
ATOM   2146  CA  ASP A 232     -28.066  13.151  13.491  1.00 10.00      A   
ATOM   2147  CB  ASP A 232     -27.314  12.166  14.396  1.00 10.00      A   
ATOM   2148  CG  ASP A 232     -28.158  11.592  15.513  1.00 10.00      A   
ATOM   2149  OD1 ASP A 232     -28.709  12.375  16.313  1.00 10.00      A   
ATOM   2150  OD2 ASP A 232     -28.262  10.349  15.604  1.00 10.00      A   
ATOM   2151  C   ASP A 232     -27.079  13.768  12.515  1.00 10.00      A   
ATOM   2152  O   ASP A 232     -26.542  14.849  12.754  1.00 10.00      A   
ATOM   2153  N   VAL A 233     -26.847  13.068  11.413  1.00 10.00      A   
ATOM   2154  HN  VAL A 233     -27.312  12.211  11.288  1.00 10.00      A   
ATOM   2155  CA  VAL A 233     -25.914  13.527  10.390  1.00 10.00      A   
ATOM   2156  CB  VAL A 233     -25.453  12.365   9.478  1.00 10.00      A   
ATOM   2157  CG1 VAL A 233     -24.556  12.866   8.357  1.00 10.00      A   
ATOM   2158  CG2 VAL A 233     -24.740  11.301  10.297  1.00 10.00      A   
ATOM   2159  C   VAL A 233     -26.515  14.649   9.546  1.00 10.00      A   
ATOM   2160  O   VAL A 233     -25.920  15.720   9.410  1.00 10.00      A   
ATOM   2161  N   PHE A 234     -27.710  14.414   9.009  1.00 10.00      A   
ATOM   2162  HN  PHE A 234     -28.155  13.554   9.183  1.00 10.00      A   
ATOM   2163  CA  PHE A 234     -28.382  15.400   8.169  1.00 10.00      A   
ATOM   2164  CB  PHE A 234     -29.359  14.711   7.211  1.00 10.00      A   
ATOM   2165  CG  PHE A 234     -28.727  13.668   6.329  1.00 10.00      A   
ATOM   2166  CD1 PHE A 234     -29.250  12.385   6.269  1.00 10.00      A   
ATOM   2167  CD2 PHE A 234     -27.614  13.966   5.559  1.00 10.00      A   
ATOM   2168  CE1 PHE A 234     -28.676  11.424   5.460  1.00 10.00      A   
ATOM   2169  CE2 PHE A 234     -27.035  13.010   4.748  1.00 10.00      A   
ATOM   2170  CZ  PHE A 234     -27.566  11.737   4.698  1.00 10.00      A   
ATOM   2171  C   PHE A 234     -29.107  16.452   9.009  1.00 10.00      A   
ATOM   2172  O   PHE A 234     -30.257  16.803   8.739  1.00 10.00      A   
ATOM   2173  N   SER A 235     -28.425  16.956  10.023  1.00 10.00      A   
ATOM   2174  HN  SER A 235     -27.504  16.650  10.179  1.00 10.00      A   
ATOM   2175  CA  SER A 235     -28.991  17.961  10.904  1.00 10.00      A   
ATOM   2176  CB  SER A 235     -28.280  17.906  12.255  1.00 10.00      A   
ATOM   2177  OG  SER A 235     -26.952  17.427  12.099  1.00 10.00      A   
ATOM   2178  HG  SER A 235     -26.898  16.520  12.435  1.00 10.00      A   
ATOM   2179  C   SER A 235     -28.853  19.346  10.285  1.00 10.00      A   
ATOM   2180  O   SER A 235     -29.846  20.026  10.017  1.00 10.00      A   
ATOM   2181  N   ASN A 236     -27.611  19.749  10.047  1.00 10.00      A   
ATOM   2182  HN  ASN A 236     -26.865  19.153  10.275  1.00 10.00      A   
ATOM   2183  CA  ASN A 236     -27.326  21.047   9.457  1.00 10.00      A   
ATOM   2184  CB  ASN A 236     -26.346  21.838  10.331  1.00 10.00      A   
ATOM   2185  CG  ASN A 236     -26.320  23.317   9.989  1.00 10.00      A   
ATOM   2186  OD1 ASN A 236     -26.602  23.713   8.857  1.00 10.00      A   
ATOM   2187  ND2 ASN A 236     -25.979  24.147  10.963  1.00 10.00      A   
ATOM   2188 HD21 ASN A 236     -25.765  23.770  11.847  1.00 10.00      A   
ATOM   2189 HD22 ASN A 236     -25.948  25.108  10.764  1.00 10.00      A   
ATOM   2190  C   ASN A 236     -26.764  20.876   8.053  1.00 10.00      A   
ATOM   2191  O   ASN A 236     -25.642  20.400   7.872  1.00 10.00      A   
ATOM   2192  N   ARG A 237     -27.556  21.261   7.064  1.00 10.00      A   
ATOM   2193  HN  ARG A 237     -28.440  21.629   7.280  1.00 10.00      A   
ATOM   2194  CA  ARG A 237     -27.159  21.144   5.669  1.00 10.00      A   
ATOM   2195  CB  ARG A 237     -28.326  21.511   4.755  1.00 10.00      A   
ATOM   2196  CG  ARG A 237     -28.252  20.863   3.386  1.00 10.00      A   
ATOM   2197  CD  ARG A 237     -29.355  21.367   2.470  1.00 10.00      A   
ATOM   2198  NE  ARG A 237     -29.092  22.718   1.981  1.00 10.00      A   
ATOM   2199  HE  ARG A 237     -29.629  23.452   2.365  1.00 10.00      A   
ATOM   2200  CZ  ARG A 237     -28.188  23.009   1.049  1.00 10.00      A   
ATOM   2201  NH1 ARG A 237     -27.456  22.045   0.495  1.00 10.00      A   
ATOM   2202 HH11 ARG A 237     -27.587  21.042   0.782  1.00 10.00      A   
ATOM   2203 HH12 ARG A 237     -26.741  22.281  -0.230  1.00 10.00      A   
ATOM   2204  NH2 ARG A 237     -28.020  24.265   0.657  1.00 10.00      A   
ATOM   2205 HH21 ARG A 237     -28.599  25.030   1.076  1.00 10.00      A   
ATOM   2206 HH22 ARG A 237     -27.314  24.497  -0.073  1.00 10.00      A   
ATOM   2207  C   ARG A 237     -25.953  22.022   5.360  1.00 10.00      A   
ATOM   2208  O   ARG A 237     -25.074  21.634   4.590  1.00 10.00      A   
ATOM   2209  N   GLU A 238     -25.906  23.193   5.984  1.00 10.00      A   
ATOM   2210  HN  GLU A 238     -26.622  23.430   6.610  1.00 10.00      A   
ATOM   2211  CA  GLU A 238     -24.809  24.128   5.773  1.00 10.00      A   
ATOM   2212  CB  GLU A 238     -25.103  25.469   6.439  1.00 10.00      A   
ATOM   2213  CG  GLU A 238     -26.408  26.105   5.995  1.00 10.00      A   
ATOM   2214  CD  GLU A 238     -26.454  27.593   6.265  1.00 10.00      A   
ATOM   2215  OE1 GLU A 238     -26.044  28.015   7.366  1.00 10.00      A   
ATOM   2216  OE2 GLU A 238     -26.904  28.349   5.378  1.00 10.00      A   
ATOM   2217  C   GLU A 238     -23.492  23.557   6.286  1.00 10.00      A   
ATOM   2218  O   GLU A 238     -22.430  23.803   5.711  1.00 10.00      A   
ATOM   2219  N   TRP A 239     -23.568  22.789   7.366  1.00 10.00      A   
ATOM   2220  HN  TRP A 239     -24.442  22.635   7.782  1.00 10.00      A   
ATOM   2221  CA  TRP A 239     -22.388  22.168   7.948  1.00 10.00      A   
ATOM   2222  CB  TRP A 239     -22.727  21.577   9.320  1.00 10.00      A   
ATOM   2223  CG  TRP A 239     -21.530  21.213  10.147  1.00 10.00      A   
ATOM   2224  CD1 TRP A 239     -21.047  19.959  10.386  1.00 10.00      A   
ATOM   2225  CD2 TRP A 239     -20.670  22.115  10.857  1.00 10.00      A   
ATOM   2226  NE1 TRP A 239     -19.937  20.023  11.195  1.00 10.00      A   
ATOM   2227  HE1 TRP A 239     -19.412  19.255  11.509  1.00 10.00      A   
ATOM   2228  CE2 TRP A 239     -19.685  21.336  11.497  1.00 10.00      A   
ATOM   2229  CE3 TRP A 239     -20.634  23.504  11.009  1.00 10.00      A   
ATOM   2230  CZ2 TRP A 239     -18.681  21.899  12.280  1.00 10.00      A   
ATOM   2231  CZ3 TRP A 239     -19.638  24.060  11.786  1.00 10.00      A   
ATOM   2232  CH2 TRP A 239     -18.672  23.261  12.409  1.00 10.00      A   
ATOM   2233  C   TRP A 239     -21.880  21.075   7.018  1.00 10.00      A   
ATOM   2234  O   TRP A 239     -20.681  20.956   6.768  1.00 10.00      A   
ATOM   2235  N   LEU A 240     -22.814  20.291   6.495  1.00 10.00      A   
ATOM   2236  HN  LEU A 240     -23.754  20.443   6.737  1.00 10.00      A   
ATOM   2237  CA  LEU A 240     -22.486  19.205   5.583  1.00 10.00      A   
ATOM   2238  CB  LEU A 240     -23.724  18.349   5.303  1.00 10.00      A   
ATOM   2239  CG  LEU A 240     -24.300  17.579   6.492  1.00 10.00      A   
ATOM   2240  CD1 LEU A 240     -25.687  17.051   6.165  1.00 10.00      A   
ATOM   2241  CD2 LEU A 240     -23.377  16.440   6.893  1.00 10.00      A   
ATOM   2242  C   LEU A 240     -21.919  19.740   4.273  1.00 10.00      A   
ATOM   2243  O   LEU A 240     -20.926  19.225   3.763  1.00 10.00      A   
ATOM   2244  N   GLN A 241     -22.545  20.788   3.745  1.00 10.00      A   
ATOM   2245  HN  GLN A 241     -23.327  21.163   4.212  1.00 10.00      A   
ATOM   2246  CA  GLN A 241     -22.113  21.392   2.489  1.00 10.00      A   
ATOM   2247  CB  GLN A 241     -23.023  22.557   2.101  1.00 10.00      A   
ATOM   2248  CG  GLN A 241     -22.961  22.901   0.622  1.00 10.00      A   
ATOM   2249  CD  GLN A 241     -24.093  22.273  -0.164  1.00 10.00      A   
ATOM   2250  OE1 GLN A 241     -25.084  22.930  -0.480  1.00 10.00      A   
ATOM   2251  NE2 GLN A 241     -23.962  20.998  -0.485  1.00 10.00      A   
ATOM   2252 HE21 GLN A 241     -23.148  20.524  -0.202  1.00 10.00      A   
ATOM   2253 HE22 GLN A 241     -24.698  20.563  -0.973  1.00 10.00      A   
ATOM   2254  C   GLN A 241     -20.670  21.872   2.569  1.00 10.00      A   
ATOM   2255  O   GLN A 241     -19.905  21.736   1.613  1.00 10.00      A   
ATOM   2256  N   ASP A 242     -20.299  22.414   3.719  1.00 10.00      A   
ATOM   2257  HN  ASP A 242     -20.951  22.476   4.449  1.00 10.00      A   
ATOM   2258  CA  ASP A 242     -18.947  22.920   3.928  1.00 10.00      A   
ATOM   2259  CB  ASP A 242     -18.891  23.834   5.157  1.00 10.00      A   
ATOM   2260  CG  ASP A 242     -17.600  24.626   5.244  1.00 10.00      A   
ATOM   2261  OD1 ASP A 242     -17.350  25.464   4.350  1.00 10.00      A   
ATOM   2262  OD2 ASP A 242     -16.832  24.426   6.211  1.00 10.00      A   
ATOM   2263  C   ASP A 242     -17.943  21.777   4.069  1.00 10.00      A   
ATOM   2264  O   ASP A 242     -16.734  21.996   4.086  1.00 10.00      A   
ATOM   2265  N   HIS A 243     -18.448  20.553   4.157  1.00 10.00      A   
ATOM   2266  HN  HIS A 243     -19.425  20.432   4.126  1.00 10.00      A   
ATOM   2267  CA  HIS A 243     -17.590  19.386   4.298  1.00 10.00      A   
ATOM   2268  CB  HIS A 243     -17.885  18.640   5.606  1.00 10.00      A   
ATOM   2269  CG  HIS A 243     -17.622  19.456   6.838  1.00 10.00      A   
ATOM   2270  ND1 HIS A 243     -16.576  20.348   6.941  1.00 10.00      A   
ATOM   2271  HD1 HIS A 243     -15.907  20.532   6.245  1.00 10.00      A   
ATOM   2272  CD2 HIS A 243     -18.283  19.523   8.017  1.00 10.00      A   
ATOM   2273  CE1 HIS A 243     -16.607  20.926   8.127  1.00 10.00      A   
ATOM   2274  NE2 HIS A 243     -17.633  20.444   8.798  1.00 10.00      A   
ATOM   2275  HE2 HIS A 243     -17.891  20.709   9.706  1.00 10.00      A   
ATOM   2276  C   HIS A 243     -17.708  18.456   3.089  1.00 10.00      A   
ATOM   2277  O   HIS A 243     -17.352  17.279   3.171  1.00 10.00      A   
ATOM   2278  N   GLN A 244     -18.199  19.008   1.973  1.00 10.00      A   
ATOM   2279  HN  GLN A 244     -18.464  19.953   1.997  1.00 10.00      A   
ATOM   2280  CA  GLN A 244     -18.364  18.265   0.717  1.00 10.00      A   
ATOM   2281  CB  GLN A 244     -17.055  17.602   0.268  1.00 10.00      A   
ATOM   2282  CG  GLN A 244     -16.088  18.535  -0.443  1.00 10.00      A   
ATOM   2283  CD  GLN A 244     -16.652  19.082  -1.741  1.00 10.00      A   
ATOM   2284  OE1 GLN A 244     -16.504  18.476  -2.801  1.00 10.00      A   
ATOM   2285  NE2 GLN A 244     -17.297  20.236  -1.667  1.00 10.00      A   
ATOM   2286 HE21 GLN A 244     -17.374  20.670  -0.790  1.00 10.00      A   
ATOM   2287 HE22 GLN A 244     -17.676  20.610  -2.490  1.00 10.00      A   
ATOM   2288  C   GLN A 244     -19.506  17.249   0.768  1.00 10.00      A   
ATOM   2289  O   GLN A 244     -19.441  16.203   0.126  1.00 10.00      A   
ATOM   2290  N   LEU A 245     -20.557  17.568   1.511  1.00 10.00      A   
ATOM   2291  HN  LEU A 245     -20.564  18.424   1.991  1.00 10.00      A   
ATOM   2292  CA  LEU A 245     -21.707  16.681   1.632  1.00 10.00      A   
ATOM   2293  CB  LEU A 245     -21.697  15.967   2.986  1.00 10.00      A   
ATOM   2294  CG  LEU A 245     -20.554  14.980   3.225  1.00 10.00      A   
ATOM   2295  CD1 LEU A 245     -20.648  14.389   4.619  1.00 10.00      A   
ATOM   2296  CD2 LEU A 245     -20.570  13.879   2.178  1.00 10.00      A   
ATOM   2297  C   LEU A 245     -23.010  17.456   1.457  1.00 10.00      A   
ATOM   2298  O   LEU A 245     -22.992  18.660   1.190  1.00 10.00      A   
ATOM   2299  N   ASP A 246     -24.134  16.762   1.610  1.00 10.00      A   
ATOM   2300  HN  ASP A 246     -24.079  15.808   1.834  1.00 10.00      A   
ATOM   2301  CA  ASP A 246     -25.449  17.378   1.474  1.00 10.00      A   
ATOM   2302  CB  ASP A 246     -25.753  17.684   0.004  1.00 10.00      A   
ATOM   2303  CG  ASP A 246     -26.574  18.946  -0.189  1.00 10.00      A   
ATOM   2304  OD1 ASP A 246     -27.509  19.195   0.607  1.00 10.00      A   
ATOM   2305  OD2 ASP A 246     -26.286  19.695  -1.146  1.00 10.00      A   
ATOM   2306  C   ASP A 246     -26.516  16.448   2.034  1.00 10.00      A   
ATOM   2307  O   ASP A 246     -26.207  15.357   2.516  1.00 10.00      A   
ATOM   2308  N   VAL A 247     -27.764  16.875   1.959  1.00 10.00      A   
ATOM   2309  HN  VAL A 247     -27.943  17.749   1.538  1.00 10.00      A   
ATOM   2310  CA  VAL A 247     -28.881  16.084   2.461  1.00 10.00      A   
ATOM   2311  CB  VAL A 247     -29.778  16.907   3.417  1.00 10.00      A   
ATOM   2312  CG1 VAL A 247     -28.987  17.400   4.618  1.00 10.00      A   
ATOM   2313  CG2 VAL A 247     -30.439  18.065   2.690  1.00 10.00      A   
ATOM   2314  C   VAL A 247     -29.726  15.539   1.308  1.00 10.00      A   
ATOM   2315  O   VAL A 247     -29.595  15.996   0.169  1.00 10.00      A   
ATOM   2316  N   PRO A 248     -30.588  14.536   1.583  1.00 10.00      A   
ATOM   2317  CA  PRO A 248     -31.470  13.935   0.569  1.00 10.00      A   
ATOM   2318  CB  PRO A 248     -32.291  12.916   1.366  1.00 10.00      A   
ATOM   2319  CG  PRO A 248     -31.459  12.616   2.562  1.00 10.00      A   
ATOM   2320  CD  PRO A 248     -30.754  13.895   2.898  1.00 10.00      A   
ATOM   2321  C   PRO A 248     -32.397  14.970  -0.069  1.00 10.00      A   
ATOM   2322  O   PRO A 248     -32.571  16.075   0.459  1.00 10.00      A   
ATOM   2323  N   GLN A 249     -33.014  14.600  -1.184  1.00 10.00      A   
ATOM   2324  HN  GLN A 249     -32.878  13.684  -1.528  1.00 10.00      A   
ATOM   2325  CA  GLN A 249     -33.901  15.506  -1.904  1.00 10.00      A   
ATOM   2326  CB  GLN A 249     -34.378  14.882  -3.216  1.00 10.00      A   
ATOM   2327  CG  GLN A 249     -34.964  15.891  -4.188  1.00 10.00      A   
ATOM   2328  CD  GLN A 249     -33.952  16.945  -4.602  1.00 10.00      A   
ATOM   2329  OE1 GLN A 249     -32.756  16.668  -4.702  1.00 10.00      A   
ATOM   2330  NE2 GLN A 249     -34.422  18.160  -4.840  1.00 10.00      A   
ATOM   2331 HE21 GLN A 249     -35.388  18.313  -4.736  1.00 10.00      A   
ATOM   2332 HE22 GLN A 249     -33.787  18.860  -5.108  1.00 10.00      A   
ATOM   2333  C   GLN A 249     -35.088  15.940  -1.050  1.00 10.00      A   
ATOM   2334  O   GLN A 249     -35.420  17.126  -0.995  1.00 10.00      A   
ATOM   2335  N   ALA A 250     -35.720  14.980  -0.387  1.00 10.00      A   
ATOM   2336  HN  ALA A 250     -35.412  14.052  -0.482  1.00 10.00      A   
ATOM   2337  CA  ALA A 250     -36.869  15.261   0.463  1.00 10.00      A   
ATOM   2338  CB  ALA A 250     -37.428  13.979   1.056  1.00 10.00      A   
ATOM   2339  C   ALA A 250     -36.508  16.246   1.566  1.00 10.00      A   
ATOM   2340  O   ALA A 250     -37.302  17.121   1.913  1.00 10.00      A   
ATOM   2341  N   ALA A 251     -35.295  16.120   2.097  1.00 10.00      A   
ATOM   2342  HN  ALA A 251     -34.697  15.424   1.759  1.00 10.00      A   
ATOM   2343  CA  ALA A 251     -34.835  17.004   3.158  1.00 10.00      A   
ATOM   2344  CB  ALA A 251     -33.537  16.493   3.758  1.00 10.00      A   
ATOM   2345  C   ALA A 251     -34.673  18.432   2.644  1.00 10.00      A   
ATOM   2346  O   ALA A 251     -34.950  19.399   3.362  1.00 10.00      A   
ATOM   2347  N   GLN A 252     -34.236  18.560   1.397  1.00 10.00      A   
ATOM   2348  HN  GLN A 252     -34.033  17.751   0.875  1.00 10.00      A   
ATOM   2349  CA  GLN A 252     -34.052  19.866   0.779  1.00 10.00      A   
ATOM   2350  CB  GLN A 252     -33.232  19.745  -0.506  1.00 10.00      A   
ATOM   2351  CG  GLN A 252     -31.835  19.172  -0.312  1.00 10.00      A   
ATOM   2352  CD  GLN A 252     -30.947  19.362  -1.527  1.00 10.00      A   
ATOM   2353  OE1 GLN A 252     -31.426  19.447  -2.656  1.00 10.00      A   
ATOM   2354  NE2 GLN A 252     -29.645  19.423  -1.309  1.00 10.00      A   
ATOM   2355 HE21 GLN A 252     -29.320  19.341  -0.383  1.00 10.00      A   
ATOM   2356 HE22 GLN A 252     -29.053  19.555  -2.077  1.00 10.00      A   
ATOM   2357  C   GLN A 252     -35.407  20.498   0.481  1.00 10.00      A   
ATOM   2358  O   GLN A 252     -35.588  21.706   0.630  1.00 10.00      A   
ATOM   2359  N   PHE A 253     -36.356  19.668   0.059  1.00 10.00      A   
ATOM   2360  HN  PHE A 253     -36.138  18.716  -0.061  1.00 10.00      A   
ATOM   2361  CA  PHE A 253     -37.704  20.130  -0.252  1.00 10.00      A   
ATOM   2362  CB  PHE A 253     -38.475  19.052  -1.020  1.00 10.00      A   
ATOM   2363  CG  PHE A 253     -39.832  19.488  -1.497  1.00 10.00      A   
ATOM   2364  CD1 PHE A 253     -39.955  20.416  -2.516  1.00 10.00      A   
ATOM   2365  CD2 PHE A 253     -40.983  18.968  -0.929  1.00 10.00      A   
ATOM   2366  CE1 PHE A 253     -41.201  20.816  -2.962  1.00 10.00      A   
ATOM   2367  CE2 PHE A 253     -42.233  19.364  -1.369  1.00 10.00      A   
ATOM   2368  CZ  PHE A 253     -42.342  20.291  -2.387  1.00 10.00      A   
ATOM   2369  C   PHE A 253     -38.445  20.514   1.026  1.00 10.00      A   
ATOM   2370  O   PHE A 253     -39.177  21.504   1.061  1.00 10.00      A   
ATOM   2371  N   ALA A 254     -38.233  19.733   2.081  1.00 10.00      A   
ATOM   2372  HN  ALA A 254     -37.642  18.952   1.985  1.00 10.00      A   
ATOM   2373  CA  ALA A 254     -38.866  19.990   3.370  1.00 10.00      A   
ATOM   2374  CB  ALA A 254     -38.496  18.905   4.371  1.00 10.00      A   
ATOM   2375  C   ALA A 254     -38.470  21.364   3.898  1.00 10.00      A   
ATOM   2376  O   ALA A 254     -39.256  22.038   4.569  1.00 10.00      A   
ATOM   2377  N   ARG A 255     -37.250  21.783   3.577  1.00 10.00      A   
ATOM   2378  HN  ARG A 255     -36.671  21.204   3.035  1.00 10.00      A   
ATOM   2379  CA  ARG A 255     -36.752  23.080   4.005  1.00 10.00      A   
ATOM   2380  CB  ARG A 255     -35.270  23.220   3.653  1.00 10.00      A   
ATOM   2381  CG  ARG A 255     -34.530  24.266   4.474  1.00 10.00      A   
ATOM   2382  CD  ARG A 255     -33.790  25.250   3.583  1.00 10.00      A   
ATOM   2383  NE  ARG A 255     -34.702  26.144   2.872  1.00 10.00      A   
ATOM   2384  HE  ARG A 255     -35.461  26.509   3.384  1.00 10.00      A   
ATOM   2385  CZ  ARG A 255     -34.554  26.502   1.596  1.00 10.00      A   
ATOM   2386  NH1 ARG A 255     -33.527  26.052   0.888  1.00 10.00      A   
ATOM   2387 HH11 ARG A 255     -32.827  25.408   1.320  1.00 10.00      A   
ATOM   2388 HH12 ARG A 255     -33.414  26.336  -0.108  1.00 10.00      A   
ATOM   2389  NH2 ARG A 255     -35.442  27.305   1.026  1.00 10.00      A   
ATOM   2390 HH21 ARG A 255     -35.326  27.591   0.029  1.00 10.00      A   
ATOM   2391 HH22 ARG A 255     -36.270  27.653   1.578  1.00 10.00      A   
ATOM   2392  C   ARG A 255     -37.557  24.193   3.340  1.00 10.00      A   
ATOM   2393  O   ARG A 255     -37.835  25.226   3.950  1.00 10.00      A   
ATOM   2394  N   ARG A 256     -37.945  23.958   2.089  1.00 10.00      A   
ATOM   2395  HN  ARG A 256     -37.703  23.104   1.668  1.00 10.00      A   
ATOM   2396  CA  ARG A 256     -38.730  24.922   1.329  1.00 10.00      A   
ATOM   2397  CB  ARG A 256     -38.828  24.490  -0.135  1.00 10.00      A   
ATOM   2398  CG  ARG A 256     -37.485  24.344  -0.832  1.00 10.00      A   
ATOM   2399  CD  ARG A 256     -37.248  25.471  -1.825  1.00 10.00      A   
ATOM   2400  NE  ARG A 256     -38.023  25.301  -3.053  1.00 10.00      A   
ATOM   2401  HE  ARG A 256     -38.707  24.589  -3.061  1.00 10.00      A   
ATOM   2402  CZ  ARG A 256     -37.862  26.044  -4.149  1.00 10.00      A   
ATOM   2403  NH1 ARG A 256     -36.955  27.014  -4.174  1.00 10.00      A   
ATOM   2404 HH11 ARG A 256     -36.367  27.201  -3.334  1.00 10.00      A   
ATOM   2405 HH12 ARG A 256     -36.826  27.595  -5.034  1.00 10.00      A   
ATOM   2406  NH2 ARG A 256     -38.605  25.808  -5.218  1.00 10.00      A   
ATOM   2407 HH21 ARG A 256     -38.487  26.386  -6.077  1.00 10.00      A   
ATOM   2408 HH22 ARG A 256     -39.313  25.041  -5.201  1.00 10.00      A   
ATOM   2409  C   ARG A 256     -40.127  25.045   1.926  1.00 10.00      A   
ATOM   2410  O   ARG A 256     -40.742  26.112   1.886  1.00 10.00      A   
ATOM   2411  N   LEU A 257     -40.628  23.939   2.475  1.00 10.00      A   
ATOM   2412  HN  LEU A 257     -40.094  23.113   2.454  1.00 10.00      A   
ATOM   2413  CA  LEU A 257     -41.949  23.919   3.096  1.00 10.00      A   
ATOM   2414  CB  LEU A 257     -42.404  22.481   3.379  1.00 10.00      A   
ATOM   2415  CG  LEU A 257     -42.603  21.585   2.154  1.00 10.00      A   
ATOM   2416  CD1 LEU A 257     -43.027  20.185   2.571  1.00 10.00      A   
ATOM   2417  CD2 LEU A 257     -43.627  22.192   1.210  1.00 10.00      A   
ATOM   2418  C   LEU A 257     -41.942  24.736   4.383  1.00 10.00      A   
ATOM   2419  O   LEU A 257     -42.929  25.392   4.722  1.00 10.00      A   
ATOM   2420  N   ARG A 258     -40.812  24.710   5.085  1.00 10.00      A   
ATOM   2421  HN  ARG A 258     -40.056  24.178   4.757  1.00 10.00      A   
ATOM   2422  CA  ARG A 258     -40.670  25.454   6.329  1.00 10.00      A   
ATOM   2423  CB  ARG A 258     -39.342  25.124   7.012  1.00 10.00      A   
ATOM   2424  CG  ARG A 258     -39.282  23.718   7.588  1.00 10.00      A   
ATOM   2425  CD  ARG A 258     -37.873  23.345   8.029  1.00 10.00      A   
ATOM   2426  NE  ARG A 258     -37.557  23.822   9.376  1.00 10.00      A   
ATOM   2427  HE  ARG A 258     -37.534  24.796   9.514  1.00 10.00      A   
ATOM   2428  CZ  ARG A 258     -37.300  23.025  10.414  1.00 10.00      A   
ATOM   2429  NH1 ARG A 258     -37.321  21.702  10.272  1.00 10.00      A   
ATOM   2430 HH11 ARG A 258     -37.121  21.081  11.088  1.00 10.00      A   
ATOM   2431 HH12 ARG A 258     -37.541  21.277   9.347  1.00 10.00      A   
ATOM   2432  NH2 ARG A 258     -37.007  23.560  11.592  1.00 10.00      A   
ATOM   2433 HH21 ARG A 258     -36.798  22.950  12.412  1.00 10.00      A   
ATOM   2434 HH22 ARG A 258     -36.989  24.600  11.702  1.00 10.00      A   
ATOM   2435  C   ARG A 258     -40.779  26.949   6.069  1.00 10.00      A   
ATOM   2436  O   ARG A 258     -41.344  27.692   6.873  1.00 10.00      A   
ATOM   2437  N   ASP A 259     -40.255  27.378   4.921  1.00 10.00      A   
ATOM   2438  HN  ASP A 259     -39.825  26.730   4.325  1.00 10.00      A   
ATOM   2439  CA  ASP A 259     -40.301  28.783   4.530  1.00 10.00      A   
ATOM   2440  CB  ASP A 259     -39.563  29.013   3.204  1.00 10.00      A   
ATOM   2441  CG  ASP A 259     -38.082  28.688   3.249  1.00 10.00      A   
ATOM   2442  OD1 ASP A 259     -37.367  29.234   4.116  1.00 10.00      A   
ATOM   2443  OD2 ASP A 259     -37.619  27.898   2.398  1.00 10.00      A   
ATOM   2444  C   ASP A 259     -41.750  29.221   4.362  1.00 10.00      A   
ATOM   2445  O   ASP A 259     -42.118  30.351   4.685  1.00 10.00      A   
ATOM   2446  N   ARG A 260     -42.570  28.309   3.856  1.00 10.00      A   
ATOM   2447  HN  ARG A 260     -42.213  27.422   3.631  1.00 10.00      A   
ATOM   2448  CA  ARG A 260     -43.984  28.582   3.633  1.00 10.00      A   
ATOM   2449  CB  ARG A 260     -44.597  27.499   2.736  1.00 10.00      A   
ATOM   2450  CG  ARG A 260     -43.859  27.295   1.421  1.00 10.00      A   
ATOM   2451  CD  ARG A 260     -44.660  27.813   0.234  1.00 10.00      A   
ATOM   2452  NE  ARG A 260     -45.816  26.967  -0.057  1.00 10.00      A   
ATOM   2453  HE  ARG A 260     -45.887  26.114   0.429  1.00 10.00      A   
ATOM   2454  CZ  ARG A 260     -46.765  27.283  -0.939  1.00 10.00      A   
ATOM   2455  NH1 ARG A 260     -46.694  28.418  -1.625  1.00 10.00      A   
ATOM   2456 HH11 ARG A 260     -45.893  29.072  -1.476  1.00 10.00      A   
ATOM   2457 HH12 ARG A 260     -47.439  28.665  -2.312  1.00 10.00      A   
ATOM   2458  NH2 ARG A 260     -47.780  26.452  -1.137  1.00 10.00      A   
ATOM   2459 HH21 ARG A 260     -47.836  25.557  -0.603  1.00 10.00      A   
ATOM   2460 HH22 ARG A 260     -48.529  26.690  -1.824  1.00 10.00      A   
ATOM   2461  C   ARG A 260     -44.738  28.649   4.957  1.00 10.00      A   
ATOM   2462  O   ARG A 260     -45.659  29.450   5.118  1.00 10.00      A   
ATOM   2463  N   GLY A 261     -44.334  27.809   5.904  1.00 10.00      A   
ATOM   2464  HN  GLY A 261     -43.585  27.202   5.721  1.00 10.00      A   
ATOM   2465  CA  GLY A 261     -44.979  27.786   7.201  1.00 10.00      A   
ATOM   2466  C   GLY A 261     -45.107  26.382   7.754  1.00 10.00      A   
ATOM   2467  O   GLY A 261     -45.256  26.192   8.962  1.00 10.00      A   
ATOM   2468  N   LEU A 262     -45.045  25.393   6.873  1.00 10.00      A   
ATOM   2469  HN  LEU A 262     -44.918  25.604   5.924  1.00 10.00      A   
ATOM   2470  CA  LEU A 262     -45.154  23.997   7.284  1.00 10.00      A   
ATOM   2471  CB  LEU A 262     -45.341  23.086   6.068  1.00 10.00      A   
ATOM   2472  CG  LEU A 262     -46.701  23.150   5.376  1.00 10.00      A   
ATOM   2473  CD1 LEU A 262     -46.640  22.455   4.026  1.00 10.00      A   
ATOM   2474  CD2 LEU A 262     -47.770  22.520   6.256  1.00 10.00      A   
ATOM   2475  C   LEU A 262     -43.926  23.570   8.076  1.00 10.00      A   
ATOM   2476  O   LEU A 262     -42.851  23.367   7.512  1.00 10.00      A   
ATOM   2477  N   THR A 263     -44.090  23.445   9.385  1.00 10.00      A   
ATOM   2478  HN  THR A 263     -44.976  23.619   9.775  1.00 10.00      A   
ATOM   2479  CA  THR A 263     -42.996  23.049  10.260  1.00 10.00      A   
ATOM   2480  CB  THR A 263     -42.756  24.108  11.351  1.00 10.00      A   
ATOM   2481  OG1 THR A 263     -42.998  25.413  10.804  1.00 10.00      A   
ATOM   2482  HG1 THR A 263     -43.533  25.334  10.005  1.00 10.00      A   
ATOM   2483  CG2 THR A 263     -41.322  24.034  11.852  1.00 10.00      A   
ATOM   2484  C   THR A 263     -43.290  21.707  10.921  1.00 10.00      A   
ATOM   2485  O   THR A 263     -44.080  21.629  11.863  1.00 10.00      A   
ATOM   2486  N   PHE A 264     -42.664  20.655  10.412  1.00 10.00      A   
ATOM   2487  HN  PHE A 264     -42.052  20.779   9.656  1.00 10.00      A   
ATOM   2488  CA  PHE A 264     -42.855  19.321  10.955  1.00 10.00      A   
ATOM   2489  CB  PHE A 264     -42.586  18.262   9.877  1.00 10.00      A   
ATOM   2490  CG  PHE A 264     -43.395  18.449   8.625  1.00 10.00      A   
ATOM   2491  CD1 PHE A 264     -42.800  18.336   7.379  1.00 10.00      A   
ATOM   2492  CD2 PHE A 264     -44.747  18.738   8.696  1.00 10.00      A   
ATOM   2493  CE1 PHE A 264     -43.537  18.512   6.224  1.00 10.00      A   
ATOM   2494  CE2 PHE A 264     -45.490  18.914   7.547  1.00 10.00      A   
ATOM   2495  CZ  PHE A 264     -44.885  18.800   6.310  1.00 10.00      A   
ATOM   2496  C   PHE A 264     -41.938  19.104  12.154  1.00 10.00      A   
ATOM   2497  O   PHE A 264     -40.849  19.680  12.217  1.00 10.00      A   
ATOM   2498  N   PRO A 265     -42.380  18.285  13.128  1.00 10.00      A   
ATOM   2499  CA  PRO A 265     -41.602  17.985  14.342  1.00 10.00      A   
ATOM   2500  CB  PRO A 265     -42.389  16.838  14.982  1.00 10.00      A   
ATOM   2501  CG  PRO A 265     -43.790  17.050  14.521  1.00 10.00      A   
ATOM   2502  CD  PRO A 265     -43.686  17.597  13.127  1.00 10.00      A   
ATOM   2503  C   PRO A 265     -40.184  17.524  14.013  1.00 10.00      A   
ATOM   2504  O   PRO A 265     -39.205  18.062  14.535  1.00 10.00      A   
ATOM   2505  N   LYS A 266     -40.080  16.530  13.142  1.00 10.00      A   
ATOM   2506  HN  LYS A 266     -40.896  16.151  12.754  1.00 10.00      A   
ATOM   2507  CA  LYS A 266     -38.789  16.004  12.735  1.00 10.00      A   
ATOM   2508  CB  LYS A 266     -38.783  14.477  12.786  1.00 10.00      A   
ATOM   2509  CG  LYS A 266     -38.769  13.885  14.183  1.00 10.00      A   
ATOM   2510  CD  LYS A 266     -38.776  12.369  14.115  1.00 10.00      A   
ATOM   2511  CE  LYS A 266     -38.589  11.735  15.483  1.00 10.00      A   
ATOM   2512  NZ  LYS A 266     -38.475  10.255  15.384  1.00 10.00      A   
ATOM   2513  HZ1 LYS A 266     -39.329   9.859  14.941  1.00 10.00      A   
ATOM   2514  HZ2 LYS A 266     -38.362   9.836  16.328  1.00 10.00      A   
ATOM   2515  HZ3 LYS A 266     -37.650   9.997  14.803  1.00 10.00      A   
ATOM   2516  C   LYS A 266     -38.460  16.463  11.323  1.00 10.00      A   
ATOM   2517  O   LYS A 266     -39.255  17.158  10.689  1.00 10.00      A   
ATOM   2518  N   GLN A 267     -37.293  16.070  10.836  1.00 10.00      A   
ATOM   2519  HN  GLN A 267     -36.705  15.513  11.392  1.00 10.00      A   
ATOM   2520  CA  GLN A 267     -36.862  16.437   9.499  1.00 10.00      A   
ATOM   2521  CB  GLN A 267     -35.398  16.881   9.518  1.00 10.00      A   
ATOM   2522  CG  GLN A 267     -34.888  17.398   8.182  1.00 10.00      A   
ATOM   2523  CD  GLN A 267     -35.456  18.755   7.822  1.00 10.00      A   
ATOM   2524  OE1 GLN A 267     -35.753  19.575   8.696  1.00 10.00      A   
ATOM   2525  NE2 GLN A 267     -35.614  19.006   6.533  1.00 10.00      A   
ATOM   2526 HE21 GLN A 267     -35.360  18.310   5.892  1.00 10.00      A   
ATOM   2527 HE22 GLN A 267     -35.968  19.881   6.271  1.00 10.00      A   
ATOM   2528  C   GLN A 267     -37.038  15.260   8.546  1.00 10.00      A   
ATOM   2529  O   GLN A 267     -36.316  14.265   8.642  1.00 10.00      A   
ATOM   2530  N   PRO A 268     -38.013  15.349   7.629  1.00 10.00      A   
ATOM   2531  CA  PRO A 268     -38.284  14.290   6.650  1.00 10.00      A   
ATOM   2532  CB  PRO A 268     -39.508  14.805   5.882  1.00 10.00      A   
ATOM   2533  CG  PRO A 268     -40.091  15.866   6.751  1.00 10.00      A   
ATOM   2534  CD  PRO A 268     -38.931  16.485   7.473  1.00 10.00      A   
ATOM   2535  C   PRO A 268     -37.111  14.099   5.694  1.00 10.00      A   
ATOM   2536  O   PRO A 268     -36.818  14.969   4.872  1.00 10.00      A   
ATOM   2537  N   LEU A 269     -36.435  12.970   5.819  1.00 10.00      A   
ATOM   2538  HN  LEU A 269     -36.710  12.318   6.506  1.00 10.00      A   
ATOM   2539  CA  LEU A 269     -35.293  12.671   4.970  1.00 10.00      A   
ATOM   2540  CB  LEU A 269     -34.238  11.882   5.749  1.00 10.00      A   
ATOM   2541  CG  LEU A 269     -33.697  12.538   7.022  1.00 10.00      A   
ATOM   2542  CD1 LEU A 269     -32.744  11.599   7.737  1.00 10.00      A   
ATOM   2543  CD2 LEU A 269     -33.014  13.860   6.704  1.00 10.00      A   
ATOM   2544  C   LEU A 269     -35.727  11.889   3.741  1.00 10.00      A   
ATOM   2545  O   LEU A 269     -35.108  11.983   2.682  1.00 10.00      A   
ATOM   2546  N   THR A 270     -36.791  11.119   3.886  1.00 10.00      A   
ATOM   2547  HN  THR A 270     -37.247  11.086   4.754  1.00 10.00      A   
ATOM   2548  CA  THR A 270     -37.307  10.322   2.791  1.00 10.00      A   
ATOM   2549  CB  THR A 270     -37.548   8.869   3.240  1.00 10.00      A   
ATOM   2550  OG1 THR A 270     -38.435   8.861   4.365  1.00 10.00      A   
ATOM   2551  HG1 THR A 270     -38.105   8.238   5.027  1.00 10.00      A   
ATOM   2552  CG2 THR A 270     -36.236   8.214   3.643  1.00 10.00      A   
ATOM   2553  C   THR A 270     -38.619  10.909   2.285  1.00 10.00      A   
ATOM   2554  O   THR A 270     -39.278  11.680   2.993  1.00 10.00      A   
ATOM   2555  N   ALA A 271     -39.000  10.548   1.066  1.00 10.00      A   
ATOM   2556  HN  ALA A 271     -38.438   9.930   0.552  1.00 10.00      A   
ATOM   2557  CA  ALA A 271     -40.242  11.035   0.481  1.00 10.00      A   
ATOM   2558  CB  ALA A 271     -40.333  10.637  -0.983  1.00 10.00      A   
ATOM   2559  C   ALA A 271     -41.423  10.473   1.260  1.00 10.00      A   
ATOM   2560  O   ALA A 271     -42.464  11.122   1.408  1.00 10.00      A   
ATOM   2561  N   ASP A 272     -41.233   9.263   1.769  1.00 10.00      A   
ATOM   2562  HN  ASP A 272     -40.377   8.808   1.604  1.00 10.00      A   
ATOM   2563  CA  ASP A 272     -42.252   8.584   2.555  1.00 10.00      A   
ATOM   2564  CB  ASP A 272     -41.837   7.141   2.849  1.00 10.00      A   
ATOM   2565  CG  ASP A 272     -41.715   6.302   1.589  1.00 10.00      A   
ATOM   2566  OD1 ASP A 272     -42.707   5.646   1.206  1.00 10.00      A   
ATOM   2567  OD2 ASP A 272     -40.624   6.294   0.973  1.00 10.00      A   
ATOM   2568  C   ASP A 272     -42.511   9.346   3.848  1.00 10.00      A   
ATOM   2569  O   ASP A 272     -43.660   9.560   4.229  1.00 10.00      A   
ATOM   2570  N   GLN A 273     -41.435   9.775   4.510  1.00 10.00      A   
ATOM   2571  HN  GLN A 273     -40.541   9.570   4.158  1.00 10.00      A   
ATOM   2572  CA  GLN A 273     -41.555  10.539   5.750  1.00 10.00      A   
ATOM   2573  CB  GLN A 273     -40.179  10.815   6.362  1.00 10.00      A   
ATOM   2574  CG  GLN A 273     -39.595   9.676   7.180  1.00 10.00      A   
ATOM   2575  CD  GLN A 273     -38.273  10.057   7.823  1.00 10.00      A   
ATOM   2576  OE1 GLN A 273     -37.546  10.913   7.315  1.00 10.00      A   
ATOM   2577  NE2 GLN A 273     -37.947   9.428   8.939  1.00 10.00      A   
ATOM   2578 HE21 GLN A 273     -38.565   8.752   9.293  1.00 10.00      A   
ATOM   2579 HE22 GLN A 273     -37.099   9.666   9.370  1.00 10.00      A   
ATOM   2580  C   GLN A 273     -42.243  11.867   5.473  1.00 10.00      A   
ATOM   2581  O   GLN A 273     -43.099  12.309   6.238  1.00 10.00      A   
ATOM   2582  N   LEU A 274     -41.859  12.492   4.367  1.00 10.00      A   
ATOM   2583  HN  LEU A 274     -41.164  12.080   3.806  1.00 10.00      A   
ATOM   2584  CA  LEU A 274     -42.424  13.771   3.964  1.00 10.00      A   
ATOM   2585  CB  LEU A 274     -41.753  14.256   2.676  1.00 10.00      A   
ATOM   2586  CG  LEU A 274     -42.136  15.656   2.193  1.00 10.00      A   
ATOM   2587  CD1 LEU A 274     -41.632  16.717   3.159  1.00 10.00      A   
ATOM   2588  CD2 LEU A 274     -41.593  15.902   0.796  1.00 10.00      A   
ATOM   2589  C   LEU A 274     -43.935  13.665   3.770  1.00 10.00      A   
ATOM   2590  O   LEU A 274     -44.701  14.462   4.317  1.00 10.00      A   
ATOM   2591  N   ALA A 275     -44.356  12.660   3.008  1.00 10.00      A   
ATOM   2592  HN  ALA A 275     -43.694  12.047   2.620  1.00 10.00      A   
ATOM   2593  CA  ALA A 275     -45.771  12.440   2.740  1.00 10.00      A   
ATOM   2594  CB  ALA A 275     -45.947  11.364   1.681  1.00 10.00      A   
ATOM   2595  C   ALA A 275     -46.508  12.056   4.018  1.00 10.00      A   
ATOM   2596  O   ALA A 275     -47.640  12.476   4.240  1.00 10.00      A   
ATOM   2597  N   ASP A 276     -45.843  11.268   4.858  1.00 10.00      A   
ATOM   2598  HN  ASP A 276     -44.938  10.973   4.617  1.00 10.00      A   
ATOM   2599  CA  ASP A 276     -46.415  10.815   6.126  1.00 10.00      A   
ATOM   2600  CB  ASP A 276     -45.447   9.857   6.828  1.00 10.00      A   
ATOM   2601  CG  ASP A 276     -46.022   9.235   8.083  1.00 10.00      A   
ATOM   2602  OD1 ASP A 276     -47.150   8.699   8.031  1.00 10.00      A   
ATOM   2603  OD2 ASP A 276     -45.338   9.262   9.126  1.00 10.00      A   
ATOM   2604  C   ASP A 276     -46.757  11.999   7.030  1.00 10.00      A   
ATOM   2605  O   ASP A 276     -47.724  11.960   7.791  1.00 10.00      A   
ATOM   2606  N   TYR A 277     -45.959  13.057   6.933  1.00 10.00      A   
ATOM   2607  HN  TYR A 277     -45.195  13.024   6.318  1.00 10.00      A   
ATOM   2608  CA  TYR A 277     -46.183  14.259   7.727  1.00 10.00      A   
ATOM   2609  CB  TYR A 277     -44.892  15.063   7.874  1.00 10.00      A   
ATOM   2610  CG  TYR A 277     -44.032  14.622   9.032  1.00 10.00      A   
ATOM   2611  CD1 TYR A 277     -42.759  14.114   8.823  1.00 10.00      A   
ATOM   2612  CD2 TYR A 277     -44.500  14.712  10.335  1.00 10.00      A   
ATOM   2613  CE1 TYR A 277     -41.977  13.705   9.883  1.00 10.00      A   
ATOM   2614  CE2 TYR A 277     -43.724  14.307  11.400  1.00 10.00      A   
ATOM   2615  CZ  TYR A 277     -42.464  13.803  11.168  1.00 10.00      A   
ATOM   2616  OH  TYR A 277     -41.685  13.397  12.226  1.00 10.00      A   
ATOM   2617  HH  TYR A 277     -42.253  13.119  12.957  1.00 10.00      A   
ATOM   2618  C   TYR A 277     -47.263  15.126   7.100  1.00 10.00      A   
ATOM   2619  O   TYR A 277     -48.162  15.615   7.789  1.00 10.00      A   
ATOM   2620  N   LEU A 278     -47.173  15.303   5.786  1.00 10.00      A   
ATOM   2621  HN  LEU A 278     -46.433  14.877   5.297  1.00 10.00      A   
ATOM   2622  CA  LEU A 278     -48.140  16.106   5.047  1.00 10.00      A   
ATOM   2623  CB  LEU A 278     -47.726  16.226   3.579  1.00 10.00      A   
ATOM   2624  CG  LEU A 278     -46.507  17.104   3.292  1.00 10.00      A   
ATOM   2625  CD1 LEU A 278     -45.923  16.778   1.927  1.00 10.00      A   
ATOM   2626  CD2 LEU A 278     -46.878  18.577   3.372  1.00 10.00      A   
ATOM   2627  C   LEU A 278     -49.537  15.502   5.157  1.00 10.00      A   
ATOM   2628  O   LEU A 278     -50.531  16.224   5.212  1.00 10.00      A   
ATOM   2629  N   ALA A 279     -49.597  14.176   5.211  1.00 10.00      A   
ATOM   2630  HN  ALA A 279     -48.762  13.657   5.156  1.00 10.00      A   
ATOM   2631  CA  ALA A 279     -50.863  13.465   5.328  1.00 10.00      A   
ATOM   2632  CB  ALA A 279     -50.630  11.961   5.313  1.00 10.00      A   
ATOM   2633  C   ALA A 279     -51.602  13.872   6.598  1.00 10.00      A   
ATOM   2634  O   ALA A 279     -52.831  13.945   6.618  1.00 10.00      A   
ATOM   2635  N   GLN A 280     -50.847  14.146   7.654  1.00 10.00      A   
ATOM   2636  HN  GLN A 280     -49.871  14.072   7.575  1.00 10.00      A   
ATOM   2637  CA  GLN A 280     -51.429  14.554   8.925  1.00 10.00      A   
ATOM   2638  CB  GLN A 280     -50.419  14.391  10.060  1.00 10.00      A   
ATOM   2639  CG  GLN A 280     -50.112  12.942  10.398  1.00 10.00      A   
ATOM   2640  CD  GLN A 280     -49.219  12.799  11.612  1.00 10.00      A   
ATOM   2641  OE1 GLN A 280     -48.389  13.660  11.893  1.00 10.00      A   
ATOM   2642  NE2 GLN A 280     -49.377  11.705  12.339  1.00 10.00      A   
ATOM   2643 HE21 GLN A 280     -50.054  11.056  12.056  1.00 10.00      A   
ATOM   2644 HE22 GLN A 280     -48.816  11.591  13.136  1.00 10.00      A   
ATOM   2645  C   GLN A 280     -51.929  15.990   8.850  1.00 10.00      A   
ATOM   2646  O   GLN A 280     -52.923  16.350   9.478  1.00 10.00      A   
ATOM   2647  N   GLN A 281     -51.236  16.804   8.068  1.00 10.00      A   
ATOM   2648  HN  GLN A 281     -50.447  16.459   7.598  1.00 10.00      A   
ATOM   2649  CA  GLN A 281     -51.616  18.198   7.890  1.00 10.00      A   
ATOM   2650  CB  GLN A 281     -50.499  18.965   7.180  1.00 10.00      A   
ATOM   2651  CG  GLN A 281     -49.122  18.757   7.787  1.00 10.00      A   
ATOM   2652  CD  GLN A 281     -48.932  19.502   9.092  1.00 10.00      A   
ATOM   2653  OE1 GLN A 281     -49.477  20.593   9.289  1.00 10.00      A   
ATOM   2654  NE2 GLN A 281     -48.162  18.918   9.997  1.00 10.00      A   
ATOM   2655 HE21 GLN A 281     -47.765  18.048   9.777  1.00 10.00      A   
ATOM   2656 HE22 GLN A 281     -48.012  19.382  10.852  1.00 10.00      A   
ATOM   2657  C   GLN A 281     -52.892  18.272   7.068  1.00 10.00      A   
ATOM   2658  O   GLN A 281     -53.808  19.028   7.385  1.00 10.00      A   
ATOM   2659  N   TRP A 282     -52.942  17.456   6.021  1.00 10.00      A   
ATOM   2660  HN  TRP A 282     -52.172  16.873   5.837  1.00 10.00      A   
ATOM   2661  CA  TRP A 282     -54.090  17.401   5.127  1.00 10.00      A   
ATOM   2662  CB  TRP A 282     -53.761  16.527   3.914  1.00 10.00      A   
ATOM   2663  CG  TRP A 282     -54.739  16.657   2.787  1.00 10.00      A   
ATOM   2664  CD1 TRP A 282     -54.775  17.646   1.853  1.00 10.00      A   
ATOM   2665  CD2 TRP A 282     -55.820  15.769   2.474  1.00 10.00      A   
ATOM   2666  NE1 TRP A 282     -55.809  17.436   0.979  1.00 10.00      A   
ATOM   2667  HE1 TRP A 282     -56.036  18.012   0.219  1.00 10.00      A   
ATOM   2668  CE2 TRP A 282     -56.465  16.286   1.336  1.00 10.00      A   
ATOM   2669  CE3 TRP A 282     -56.303  14.587   3.044  1.00 10.00      A   
ATOM   2670  CZ2 TRP A 282     -57.570  15.664   0.760  1.00 10.00      A   
ATOM   2671  CZ3 TRP A 282     -57.397  13.971   2.470  1.00 10.00      A   
ATOM   2672  CH2 TRP A 282     -58.016  14.508   1.339  1.00 10.00      A   
ATOM   2673  C   TRP A 282     -55.331  16.868   5.839  1.00 10.00      A   
ATOM   2674  O   TRP A 282     -56.455  17.248   5.508  1.00 10.00      A   
ATOM   2675  N   ALA A 283     -55.118  15.987   6.818  1.00 10.00      A   
ATOM   2676  HN  ALA A 283     -54.197  15.717   7.022  1.00 10.00      A   
ATOM   2677  CA  ALA A 283     -56.216  15.401   7.588  1.00 10.00      A   
ATOM   2678  CB  ALA A 283     -55.679  14.440   8.640  1.00 10.00      A   
ATOM   2679  C   ALA A 283     -57.069  16.488   8.235  1.00 10.00      A   
ATOM   2680  O   ALA A 283     -58.296  16.376   8.306  1.00 10.00      A   
ATOM   2681  N   GLN A 284     -56.411  17.544   8.699  1.00 10.00      A   
ATOM   2682  HN  GLN A 284     -55.436  17.575   8.612  1.00 10.00      A   
ATOM   2683  CA  GLN A 284     -57.104  18.660   9.324  1.00 10.00      A   
ATOM   2684  CB  GLN A 284     -56.283  19.233  10.481  1.00 10.00      A   
ATOM   2685  CG  GLN A 284     -56.233  18.345  11.712  1.00 10.00      A   
ATOM   2686  CD  GLN A 284     -55.421  18.955  12.836  1.00 10.00      A   
ATOM   2687  OE1 GLN A 284     -54.458  19.688  12.598  1.00 10.00      A   
ATOM   2688  NE2 GLN A 284     -55.802  18.662  14.068  1.00 10.00      A   
ATOM   2689 HE21 GLN A 284     -56.581  18.075  14.186  1.00 10.00      A   
ATOM   2690 HE22 GLN A 284     -55.290  19.038  14.813  1.00 10.00      A   
ATOM   2691  C   GLN A 284     -57.384  19.747   8.294  1.00 10.00      A   
ATOM   2692  O   GLN A 284     -58.540  20.095   8.052  1.00 10.00      A   
ATOM   2693  N   ARG A 285     -56.314  20.258   7.685  1.00 10.00      A   
ATOM   2694  HN  ARG A 285     -55.426  19.923   7.931  1.00 10.00      A   
ATOM   2695  CB  ARG A 285     -57.049  20.800   5.378  1.00 10.00      A   
ATOM   2696  CG  ARG A 285     -56.888  21.744   4.195  1.00 10.00      A   
ATOM   2697  CD  ARG A 285     -56.018  21.132   3.106  1.00 10.00      A   
ATOM   2698  NE  ARG A 285     -54.618  21.006   3.514  1.00 10.00      A   
ATOM   2699  HE  ARG A 285     -54.420  21.060   4.478  1.00 10.00      A   
ATOM   2700  CZ  ARG A 285     -53.604  20.842   2.662  1.00 10.00      A   
ATOM   2701  NH1 ARG A 285     -53.832  20.789   1.351  1.00 10.00      A   
ATOM   2702 HH11 ARG A 285     -54.807  20.881   0.985  1.00 10.00      A   
ATOM   2703 HH12 ARG A 285     -53.042  20.657   0.683  1.00 10.00      A   
ATOM   2704  NH2 ARG A 285     -52.366  20.728   3.128  1.00 10.00      A   
ATOM   2705 HH21 ARG A 285     -51.564  20.598   2.472  1.00 10.00      A   
ATOM   2706 HH22 ARG A 285     -52.188  20.769   4.156  1.00 10.00      A   
ATOM   2707  CA  ARG A 285     -56.406  21.309   6.673  1.00 10.00      A   
ATOM   2708  C   ARG A 285     -57.135  22.536   7.212  1.00 10.00      A   
ATOM   2709  O   ARG A 285     -56.483  23.351   7.897  1.00 10.00      A   
ATOM   2710  OXT ARG A 285     -58.351  22.678   6.959  1.00 10.00      A   
ATOM   2711  CB  PHE B   6      12.054   2.841  -2.768  1.00 10.00      B   
ATOM   2712  CG  PHE B   6      11.429   3.871  -1.863  1.00 10.00      B   
ATOM   2713  CD1 PHE B   6      12.211   4.834  -1.243  1.00 10.00      B   
ATOM   2714  CD2 PHE B   6      10.059   3.885  -1.646  1.00 10.00      B   
ATOM   2715  CE1 PHE B   6      11.641   5.789  -0.424  1.00 10.00      B   
ATOM   2716  CE2 PHE B   6       9.483   4.836  -0.826  1.00 10.00      B   
ATOM   2717  CZ  PHE B   6      10.276   5.789  -0.215  1.00 10.00      B   
ATOM   2718  C   PHE B   6      13.267   1.449  -1.035  1.00 10.00      B   
ATOM   2719  O   PHE B   6      14.461   1.626  -1.283  1.00 10.00      B   
ATOM   2720  N   PHE B   6      10.939   0.859  -1.713  1.00 10.00      B   
ATOM   2721  HT1 PHE B   6      10.259   0.852  -2.496  1.00 10.00      B   
ATOM   2722  HT2 PHE B   6      10.542   1.411  -0.928  1.00 10.00      B   
ATOM   2723  HT3 PHE B   6      11.088  -0.120  -1.392  1.00 10.00      B   
ATOM   2724  CA  PHE B   6      12.230   1.444  -2.156  1.00 10.00      B   
ATOM   2725  N   GLY B   7      12.810   1.259   0.198  1.00 10.00      B   
ATOM   2726  HN  GLY B   7      11.848   1.153   0.349  1.00 10.00      B   
ATOM   2727  CA  GLY B   7      13.718   1.233   1.326  1.00 10.00      B   
ATOM   2728  C   GLY B   7      13.797   2.567   2.039  1.00 10.00      B   
ATOM   2729  O   GLY B   7      13.385   3.593   1.501  1.00 10.00      B   
ATOM   2730  N   ARG B   8      14.319   2.553   3.256  1.00 10.00      B   
ATOM   2731  HN  ARG B   8      14.623   1.701   3.637  1.00 10.00      B   
ATOM   2732  CA  ARG B   8      14.453   3.768   4.044  1.00 10.00      B   
ATOM   2733  CB  ARG B   8      13.294   3.920   5.037  1.00 10.00      B   
ATOM   2734  CG  ARG B   8      12.894   2.635   5.747  1.00 10.00      B   
ATOM   2735  CD  ARG B   8      12.638   2.874   7.222  1.00 10.00      B   
ATOM   2736  NE  ARG B   8      11.946   1.748   7.843  1.00 10.00      B   
ATOM   2737  HE  ARG B   8      11.110   1.449   7.421  1.00 10.00      B   
ATOM   2738  CZ  ARG B   8      12.376   1.111   8.931  1.00 10.00      B   
ATOM   2739  NH1 ARG B   8      13.500   1.487   9.526  1.00 10.00      B   
ATOM   2740 HH11 ARG B   8      14.055   2.281   9.146  1.00 10.00      B   
ATOM   2741 HH12 ARG B   8      13.834   0.988  10.378  1.00 10.00      B   
ATOM   2742  NH2 ARG B   8      11.674   0.097   9.427  1.00 10.00      B   
ATOM   2743 HH21 ARG B   8      12.011  -0.404  10.279  1.00 10.00      B   
ATOM   2744 HH22 ARG B   8      10.784  -0.203   8.972  1.00 10.00      B   
ATOM   2745  C   ARG B   8      15.797   3.803   4.765  1.00 10.00      B   
ATOM   2746  O   ARG B   8      15.877   3.581   5.973  1.00 10.00      B   
ATOM   2747  N   TYR B   9      16.849   4.072   4.011  1.00 10.00      B   
ATOM   2748  HN  TYR B   9      16.723   4.235   3.051  1.00 10.00      B   
ATOM   2749  CA  TYR B   9      18.188   4.139   4.570  1.00 10.00      B   
ATOM   2750  CB  TYR B   9      19.177   3.358   3.705  1.00 10.00      B   
ATOM   2751  CG  TYR B   9      18.988   1.860   3.775  1.00 10.00      B   
ATOM   2752  CD1 TYR B   9      19.228   1.170   4.955  1.00 10.00      B   
ATOM   2753  CD2 TYR B   9      18.567   1.137   2.667  1.00 10.00      B   
ATOM   2754  CE1 TYR B   9      19.054  -0.197   5.029  1.00 10.00      B   
ATOM   2755  CE2 TYR B   9      18.391  -0.232   2.731  1.00 10.00      B   
ATOM   2756  CZ  TYR B   9      18.635  -0.894   3.916  1.00 10.00      B   
ATOM   2757  OH  TYR B   9      18.454  -2.256   3.990  1.00 10.00      B   
ATOM   2758  HH  TYR B   9      18.938  -2.680   3.271  1.00 10.00      B   
ATOM   2759  C   TYR B   9      18.640   5.585   4.734  1.00 10.00      B   
ATOM   2760  O   TYR B   9      19.223   5.947   5.754  1.00 10.00      B   
ATOM   2761  N   LEU B  10      18.341   6.407   3.738  1.00 10.00      B   
ATOM   2762  HN  LEU B  10      17.852   6.058   2.962  1.00 10.00      B   
ATOM   2763  CA  LEU B  10      18.718   7.816   3.761  1.00 10.00      B   
ATOM   2764  CB  LEU B  10      18.977   8.309   2.327  1.00 10.00      B   
ATOM   2765  CG  LEU B  10      19.613   9.698   2.151  1.00 10.00      B   
ATOM   2766  CD1 LEU B  10      18.557  10.793   2.090  1.00 10.00      B   
ATOM   2767  CD2 LEU B  10      20.633   9.985   3.240  1.00 10.00      B   
ATOM   2768  C   LEU B  10      17.637   8.663   4.436  1.00 10.00      B   
ATOM   2769  O   LEU B  10      16.544   8.835   3.895  1.00 10.00      B   
ATOM   2770  N   PRO B  11      17.923   9.192   5.635  1.00 10.00      B   
ATOM   2771  CA  PRO B  11      16.996  10.031   6.375  1.00 10.00      B   
ATOM   2772  CB  PRO B  11      17.317   9.642   7.816  1.00 10.00      B   
ATOM   2773  CG  PRO B  11      18.784   9.334   7.809  1.00 10.00      B   
ATOM   2774  CD  PRO B  11      19.172   8.998   6.388  1.00 10.00      B   
ATOM   2775  C   PRO B  11      17.303  11.511   6.153  1.00 10.00      B   
ATOM   2776  O   PRO B  11      18.103  11.867   5.283  1.00 10.00      B   
ATOM   2777  N   LEU B  12      16.682  12.371   6.942  1.00 10.00      B   
ATOM   2778  HN  LEU B  12      16.067  12.035   7.633  1.00 10.00      B   
ATOM   2779  CA  LEU B  12      16.899  13.802   6.818  1.00 10.00      B   
ATOM   2780  CB  LEU B  12      15.567  14.533   6.643  1.00 10.00      B   
ATOM   2781  CG  LEU B  12      15.656  16.044   6.421  1.00 10.00      B   
ATOM   2782  CD1 LEU B  12      16.320  16.351   5.088  1.00 10.00      B   
ATOM   2783  CD2 LEU B  12      14.276  16.676   6.496  1.00 10.00      B   
ATOM   2784  C   LEU B  12      17.633  14.339   8.039  1.00 10.00      B   
ATOM   2785  O   LEU B  12      17.099  14.314   9.148  1.00 10.00      B   
ATOM   2786  N   ASP B  13      18.852  14.815   7.834  1.00 10.00      B   
ATOM   2787  HN  ASP B  13      19.228  14.806   6.930  1.00 10.00      B   
ATOM   2788  CA  ASP B  13      19.648  15.364   8.923  1.00 10.00      B   
ATOM   2789  CB  ASP B  13      20.551  14.294   9.541  1.00 10.00      B   
ATOM   2790  CG  ASP B  13      21.380  14.839  10.684  1.00 10.00      B   
ATOM   2791  OD1 ASP B  13      22.617  14.683  10.656  1.00 10.00      B   
ATOM   2792  OD2 ASP B  13      20.799  15.442  11.612  1.00 10.00      B   
ATOM   2793  C   ASP B  13      20.478  16.540   8.433  1.00 10.00      B   
ATOM   2794  O   ASP B  13      20.981  16.523   7.309  1.00 10.00      B   
ATOM   2795  N   SER B  14      20.615  17.557   9.271  1.00 10.00      B   
ATOM   2796  HN  SER B  14      20.189  17.511  10.154  1.00 10.00      B   
ATOM   2797  CA  SER B  14      21.375  18.743   8.912  1.00 10.00      B   
ATOM   2798  CB  SER B  14      20.516  19.994   9.117  1.00 10.00      B   
ATOM   2799  OG  SER B  14      19.250  19.842   8.493  1.00 10.00      B   
ATOM   2800  HG  SER B  14      18.593  19.596   9.156  1.00 10.00      B   
ATOM   2801  C   SER B  14      22.676  18.846   9.711  1.00 10.00      B   
ATOM   2802  O   SER B  14      23.366  19.868   9.665  1.00 10.00      B   
ATOM   2803  N   VAL B  15      23.009  17.790  10.442  1.00 10.00      B   
ATOM   2804  HN  VAL B  15      22.428  16.998  10.437  1.00 10.00      B   
ATOM   2805  CA  VAL B  15      24.228  17.771  11.239  1.00 10.00      B   
ATOM   2806  CB  VAL B  15      24.010  17.075  12.601  1.00 10.00      B   
ATOM   2807  CG1 VAL B  15      25.241  17.214  13.480  1.00 10.00      B   
ATOM   2808  CG2 VAL B  15      22.788  17.646  13.307  1.00 10.00      B   
ATOM   2809  C   VAL B  15      25.337  17.064  10.463  1.00 10.00      B   
ATOM   2810  O   VAL B  15      26.514  17.425  10.557  1.00 10.00      B   
ATOM   2811  N   VAL B  16      24.948  16.051   9.702  1.00 10.00      B   
ATOM   2812  HN  VAL B  16      23.999  15.789   9.705  1.00 10.00      B   
ATOM   2813  CA  VAL B  16      25.887  15.298   8.886  1.00 10.00      B   
ATOM   2814  CB  VAL B  16      25.279  13.948   8.438  1.00 10.00      B   
ATOM   2815  CG1 VAL B  16      23.980  14.152   7.674  1.00 10.00      B   
ATOM   2816  CG2 VAL B  16      26.269  13.139   7.612  1.00 10.00      B   
ATOM   2817  C   VAL B  16      26.295  16.112   7.656  1.00 10.00      B   
ATOM   2818  O   VAL B  16      25.475  16.815   7.063  1.00 10.00      B   
ATOM   2819  N   HIS B  17      27.567  16.027   7.287  1.00 10.00      B   
ATOM   2820  HN  HIS B  17      28.178  15.466   7.808  1.00 10.00      B   
ATOM   2821  CA  HIS B  17      28.070  16.746   6.121  1.00 10.00      B   
ATOM   2822  CB  HIS B  17      29.594  16.909   6.180  1.00 10.00      B   
ATOM   2823  CG  HIS B  17      30.061  17.961   7.140  1.00 10.00      B   
ATOM   2824  ND1 HIS B  17      30.161  19.296   6.809  1.00 10.00      B   
ATOM   2825  HD1 HIS B  17      29.938  19.688   5.935  1.00 10.00      B   
ATOM   2826  CD2 HIS B  17      30.452  17.871   8.435  1.00 10.00      B   
ATOM   2827  CE1 HIS B  17      30.593  19.980   7.854  1.00 10.00      B   
ATOM   2828  NE2 HIS B  17      30.774  19.137   8.852  1.00 10.00      B   
ATOM   2829  HE2 HIS B  17      31.084  19.384   9.752  1.00 10.00      B   
ATOM   2830  C   HIS B  17      27.648  16.039   4.832  1.00 10.00      B   
ATOM   2831  O   HIS B  17      28.351  15.160   4.326  1.00 10.00      B   
ATOM   2832  N   ARG B  18      26.484  16.408   4.324  1.00 10.00      B   
ATOM   2833  HN  ARG B  18      25.961  17.097   4.783  1.00 10.00      B   
ATOM   2834  CA  ARG B  18      25.958  15.814   3.105  1.00 10.00      B   
ATOM   2835  CB  ARG B  18      24.493  15.392   3.275  1.00 10.00      B   
ATOM   2836  CG  ARG B  18      23.607  16.406   3.987  1.00 10.00      B   
ATOM   2837  CD  ARG B  18      22.145  15.983   3.958  1.00 10.00      B   
ATOM   2838  NE  ARG B  18      21.903  14.751   4.715  1.00 10.00      B   
ATOM   2839  HE  ARG B  18      22.610  14.461   5.336  1.00 10.00      B   
ATOM   2840  CZ  ARG B  18      20.795  14.017   4.615  1.00 10.00      B   
ATOM   2841  NH1 ARG B  18      19.815  14.384   3.791  1.00 10.00      B   
ATOM   2842 HH11 ARG B  18      18.953  13.804   3.715  1.00 10.00      B   
ATOM   2843 HH12 ARG B  18      19.908  15.251   3.212  1.00 10.00      B   
ATOM   2844  NH2 ARG B  18      20.663  12.910   5.341  1.00 10.00      B   
ATOM   2845 HH21 ARG B  18      19.794  12.332   5.263  1.00 10.00      B   
ATOM   2846 HH22 ARG B  18      21.425  12.606   5.991  1.00 10.00      B   
ATOM   2847  C   ARG B  18      26.120  16.743   1.908  1.00 10.00      B   
ATOM   2848  O   ARG B  18      25.205  17.480   1.545  1.00 10.00      B   
ATOM   2849  N   LEU B  19      27.297  16.714   1.308  1.00 10.00      B   
ATOM   2850  HN  LEU B  19      27.995  16.120   1.654  1.00 10.00      B   
ATOM   2851  CA  LEU B  19      27.585  17.543   0.148  1.00 10.00      B   
ATOM   2852  CB  LEU B  19      28.196  18.885   0.570  1.00 10.00      B   
ATOM   2853  CG  LEU B  19      27.208  19.985   0.972  1.00 10.00      B   
ATOM   2854  CD1 LEU B  19      27.948  21.210   1.489  1.00 10.00      B   
ATOM   2855  CD2 LEU B  19      26.306  20.353  -0.198  1.00 10.00      B   
ATOM   2856  C   LEU B  19      28.526  16.820  -0.804  1.00 10.00      B   
ATOM   2857  O   LEU B  19      29.315  15.971  -0.382  1.00 10.00      B   
ATOM   2858  N   ASP B  20      28.426  17.166  -2.083  1.00 10.00      B   
ATOM   2859  HN  ASP B  20      27.765  17.842  -2.331  1.00 10.00      B   
ATOM   2860  CA  ASP B  20      29.258  16.581  -3.137  1.00 10.00      B   
ATOM   2861  CB  ASP B  20      30.726  17.006  -3.002  1.00 10.00      B   
ATOM   2862  CG  ASP B  20      30.896  18.510  -3.001  1.00 10.00      B   
ATOM   2863  OD1 ASP B  20      30.661  19.137  -4.058  1.00 10.00      B   
ATOM   2864  OD2 ASP B  20      31.251  19.068  -1.938  1.00 10.00      B   
ATOM   2865  C   ASP B  20      29.139  15.057  -3.194  1.00 10.00      B   
ATOM   2866  O   ASP B  20      30.110  14.343  -2.939  1.00 10.00      B   
ATOM   2867  N   PRO B  21      27.946  14.537  -3.544  1.00 10.00      B   
ATOM   2868  CA  PRO B  21      27.705  13.089  -3.634  1.00 10.00      B   
ATOM   2869  CB  PRO B  21      26.250  12.991  -4.103  1.00 10.00      B   
ATOM   2870  CG  PRO B  21      25.644  14.299  -3.726  1.00 10.00      B   
ATOM   2871  CD  PRO B  21      26.737  15.313  -3.872  1.00 10.00      B   
ATOM   2872  C   PRO B  21      28.630  12.425  -4.649  1.00 10.00      B   
ATOM   2873  O   PRO B  21      29.026  11.272  -4.481  1.00 10.00      B   
ATOM   2874  N   ARG B  22      28.975  13.168  -5.695  1.00 10.00      B   
ATOM   2875  HN  ARG B  22      28.610  14.075  -5.772  1.00 10.00      B   
ATOM   2876  CA  ARG B  22      29.867  12.670  -6.738  1.00 10.00      B   
ATOM   2877  CB  ARG B  22      30.030  13.728  -7.837  1.00 10.00      B   
ATOM   2878  CG  ARG B  22      31.091  13.409  -8.880  1.00 10.00      B   
ATOM   2879  CD  ARG B  22      30.796  14.096 -10.203  1.00 10.00      B   
ATOM   2880  NE  ARG B  22      30.464  15.510 -10.040  1.00 10.00      B   
ATOM   2881  HE  ARG B  22      30.245  15.823  -9.134  1.00 10.00      B   
ATOM   2882  CZ  ARG B  22      30.444  16.386 -11.044  1.00 10.00      B   
ATOM   2883  NH1 ARG B  22      30.743  15.998 -12.276  1.00 10.00      B   
ATOM   2884 HH11 ARG B  22      30.994  15.004 -12.467  1.00 10.00      B   
ATOM   2885 HH12 ARG B  22      30.732  16.687 -13.061  1.00 10.00      B   
ATOM   2886  NH2 ARG B  22      30.122  17.647 -10.817  1.00 10.00      B   
ATOM   2887 HH21 ARG B  22      30.104  18.337 -11.601  1.00 10.00      B   
ATOM   2888 HH22 ARG B  22      29.886  17.958  -9.849  1.00 10.00      B   
ATOM   2889  C   ARG B  22      31.223  12.280  -6.146  1.00 10.00      B   
ATOM   2890  O   ARG B  22      31.814  11.266  -6.524  1.00 10.00      B   
ATOM   2891  N   ALA B  23      31.690  13.074  -5.189  1.00 10.00      B   
ATOM   2892  HN  ALA B  23      31.159  13.846  -4.905  1.00 10.00      B   
ATOM   2893  CA  ALA B  23      32.963  12.816  -4.536  1.00 10.00      B   
ATOM   2894  CB  ALA B  23      33.476  14.077  -3.858  1.00 10.00      B   
ATOM   2895  C   ALA B  23      32.818  11.681  -3.526  1.00 10.00      B   
ATOM   2896  O   ALA B  23      33.730  10.874  -3.351  1.00 10.00      B   
ATOM   2897  N   LYS B  24      31.656  11.621  -2.881  1.00 10.00      B   
ATOM   2898  HN  LYS B  24      30.971  12.295  -3.076  1.00 10.00      B   
ATOM   2899  CA  LYS B  24      31.368  10.588  -1.885  1.00 10.00      B   
ATOM   2900  CB  LYS B  24      29.964  10.782  -1.301  1.00 10.00      B   
ATOM   2901  CG  LYS B  24      29.742  12.112  -0.600  1.00 10.00      B   
ATOM   2902  CD  LYS B  24      30.272  12.100   0.827  1.00 10.00      B   
ATOM   2903  CE  LYS B  24      29.736  13.290   1.608  1.00 10.00      B   
ATOM   2904  NZ  LYS B  24      30.165  13.274   3.032  1.00 10.00      B   
ATOM   2905  HZ1 LYS B  24      29.466  13.774   3.622  1.00 10.00      B   
ATOM   2906  HZ2 LYS B  24      31.086  13.749   3.136  1.00 10.00      B   
ATOM   2907  HZ3 LYS B  24      30.255  12.297   3.370  1.00 10.00      B   
ATOM   2908  C   LYS B  24      31.476   9.195  -2.498  1.00 10.00      B   
ATOM   2909  O   LYS B  24      32.103   8.295  -1.928  1.00 10.00      B   
ATOM   2910  N   LEU B  25      30.867   9.026  -3.666  1.00 10.00      B   
ATOM   2911  HN  LEU B  25      30.381   9.782  -4.065  1.00 10.00      B   
ATOM   2912  CA  LEU B  25      30.888   7.748  -4.368  1.00 10.00      B   
ATOM   2913  CB  LEU B  25      29.922   7.781  -5.559  1.00 10.00      B   
ATOM   2914  CG  LEU B  25      28.452   8.059  -5.232  1.00 10.00      B   
ATOM   2915  CD1 LEU B  25      27.651   8.264  -6.509  1.00 10.00      B   
ATOM   2916  CD2 LEU B  25      27.862   6.927  -4.408  1.00 10.00      B   
ATOM   2917  C   LEU B  25      32.299   7.406  -4.847  1.00 10.00      B   
ATOM   2918  O   LEU B  25      32.783   6.288  -4.641  1.00 10.00      B   
ATOM   2919  N   MET B  26      32.960   8.383  -5.466  1.00 10.00      B   
ATOM   2920  HN  MET B  26      32.527   9.259  -5.573  1.00 10.00      B   
ATOM   2921  CA  MET B  26      34.311   8.194  -5.989  1.00 10.00      B   
ATOM   2922  CB  MET B  26      34.810   9.477  -6.663  1.00 10.00      B   
ATOM   2923  CG  MET B  26      36.238   9.388  -7.190  1.00 10.00      B   
ATOM   2924  SD  MET B  26      36.382   8.384  -8.684  1.00 10.00      B   
ATOM   2925  CE  MET B  26      36.067   9.616  -9.946  1.00 10.00      B   
ATOM   2926  C   MET B  26      35.289   7.759  -4.898  1.00 10.00      B   
ATOM   2927  O   MET B  26      36.046   6.803  -5.077  1.00 10.00      B   
ATOM   2928  N   LEU B  27      35.259   8.452  -3.767  1.00 10.00      B   
ATOM   2929  HN  LEU B  27      34.622   9.196  -3.675  1.00 10.00      B   
ATOM   2930  CA  LEU B  27      36.152   8.141  -2.656  1.00 10.00      B   
ATOM   2931  CB  LEU B  27      36.082   9.210  -1.561  1.00 10.00      B   
ATOM   2932  CG  LEU B  27      36.604  10.604  -1.935  1.00 10.00      B   
ATOM   2933  CD1 LEU B  27      36.753  11.466  -0.693  1.00 10.00      B   
ATOM   2934  CD2 LEU B  27      37.928  10.512  -2.682  1.00 10.00      B   
ATOM   2935  C   LEU B  27      35.902   6.750  -2.081  1.00 10.00      B   
ATOM   2936  O   LEU B  27      36.843   6.047  -1.715  1.00 10.00      B   
ATOM   2937  N   SER B  28      34.639   6.348  -2.016  1.00 10.00      B   
ATOM   2938  HN  SER B  28      33.926   6.945  -2.327  1.00 10.00      B   
ATOM   2939  CA  SER B  28      34.291   5.034  -1.493  1.00 10.00      B   
ATOM   2940  CB  SER B  28      32.776   4.918  -1.324  1.00 10.00      B   
ATOM   2941  OG  SER B  28      32.286   5.991  -0.538  1.00 10.00      B   
ATOM   2942  HG  SER B  28      31.935   6.679  -1.116  1.00 10.00      B   
ATOM   2943  C   SER B  28      34.827   3.931  -2.405  1.00 10.00      B   
ATOM   2944  O   SER B  28      35.343   2.913  -1.936  1.00 10.00      B   
ATOM   2945  N   PHE B  29      34.738   4.164  -3.710  1.00 10.00      B   
ATOM   2946  HN  PHE B  29      34.341   5.005  -4.017  1.00 10.00      B   
ATOM   2947  CA  PHE B  29      35.212   3.205  -4.698  1.00 10.00      B   
ATOM   2948  CB  PHE B  29      34.740   3.612  -6.100  1.00 10.00      B   
ATOM   2949  CG  PHE B  29      34.947   2.560  -7.155  1.00 10.00      B   
ATOM   2950  CD1 PHE B  29      34.331   1.326  -7.050  1.00 10.00      B   
ATOM   2951  CD2 PHE B  29      35.760   2.806  -8.252  1.00 10.00      B   
ATOM   2952  CE1 PHE B  29      34.523   0.354  -8.014  1.00 10.00      B   
ATOM   2953  CE2 PHE B  29      35.954   1.840  -9.221  1.00 10.00      B   
ATOM   2954  CZ  PHE B  29      35.334   0.612  -9.102  1.00 10.00      B   
ATOM   2955  C   PHE B  29      36.735   3.098  -4.655  1.00 10.00      B   
ATOM   2956  O   PHE B  29      37.312   2.106  -5.087  1.00 10.00      B   
ATOM   2957  N   CYS B  30      37.380   4.120  -4.111  1.00 10.00      B   
ATOM   2958  HN  CYS B  30      36.869   4.878  -3.763  1.00 10.00      B   
ATOM   2959  CA  CYS B  30      38.831   4.136  -4.012  1.00 10.00      B   
ATOM   2960  CB  CYS B  30      39.380   5.533  -4.314  1.00 10.00      B   
ATOM   2961  SG  CYS B  30      38.859   6.218  -5.905  1.00 10.00      B   
ATOM   2962  HG  CYS B  30      37.554   6.456  -5.832  1.00 10.00      B   
ATOM   2963  C   CYS B  30      39.296   3.670  -2.632  1.00 10.00      B   
ATOM   2964  O   CYS B  30      40.477   3.408  -2.421  1.00 10.00      B   
ATOM   2965  N   TYR B  31      38.361   3.552  -1.694  1.00 10.00      B   
ATOM   2966  HN  TYR B  31      37.429   3.768  -1.913  1.00 10.00      B   
ATOM   2967  CA  TYR B  31      38.691   3.115  -0.340  1.00 10.00      B   
ATOM   2968  CB  TYR B  31      37.521   3.376   0.617  1.00 10.00      B   
ATOM   2969  CG  TYR B  31      37.733   2.844   2.023  1.00 10.00      B   
ATOM   2970  CD1 TYR B  31      38.494   3.545   2.951  1.00 10.00      B   
ATOM   2971  CD2 TYR B  31      37.173   1.633   2.419  1.00 10.00      B   
ATOM   2972  CE1 TYR B  31      38.689   3.055   4.229  1.00 10.00      B   
ATOM   2973  CE2 TYR B  31      37.362   1.139   3.695  1.00 10.00      B   
ATOM   2974  CZ  TYR B  31      38.122   1.853   4.596  1.00 10.00      B   
ATOM   2975  OH  TYR B  31      38.318   1.359   5.868  1.00 10.00      B   
ATOM   2976  HH  TYR B  31      38.157   2.062   6.516  1.00 10.00      B   
ATOM   2977  C   TYR B  31      39.069   1.636  -0.322  1.00 10.00      B   
ATOM   2978  O   TYR B  31      39.987   1.228   0.394  1.00 10.00      B   
ATOM   2979  N   ILE B  32      38.374   0.846  -1.130  1.00 10.00      B   
ATOM   2980  HN  ILE B  32      37.671   1.239  -1.692  1.00 10.00      B   
ATOM   2981  CA  ILE B  32      38.620  -0.592  -1.201  1.00 10.00      B   
ATOM   2982  CB  ILE B  32      37.598  -1.320  -2.100  1.00 10.00      B   
ATOM   2983  CG1 ILE B  32      37.489  -0.637  -3.467  1.00 10.00      B   
ATOM   2984  CG2 ILE B  32      36.239  -1.381  -1.412  1.00 10.00      B   
ATOM   2985  CD1 ILE B  32      36.617  -1.378  -4.457  1.00 10.00      B   
ATOM   2986  C   ILE B  32      40.042  -0.921  -1.652  1.00 10.00      B   
ATOM   2987  O   ILE B  32      40.614  -1.922  -1.226  1.00 10.00      B   
ATOM   2988  N   ILE B  33      40.624  -0.064  -2.486  1.00 10.00      B   
ATOM   2989  HN  ILE B  33      40.137   0.737  -2.771  1.00 10.00      B   
ATOM   2990  CA  ILE B  33      41.976  -0.295  -2.980  1.00 10.00      B   
ATOM   2991  CB  ILE B  33      42.300   0.543  -4.245  1.00 10.00      B   
ATOM   2992  CG1 ILE B  33      43.319  -0.185  -5.128  1.00 10.00      B   
ATOM   2993  CG2 ILE B  33      42.802   1.937  -3.886  1.00 10.00      B   
ATOM   2994  CD1 ILE B  33      43.551   0.470  -6.475  1.00 10.00      B   
ATOM   2995  C   ILE B  33      43.017  -0.061  -1.884  1.00 10.00      B   
ATOM   2996  O   ILE B  33      44.108  -0.634  -1.917  1.00 10.00      B   
ATOM   2997  N   VAL B  34      42.660   0.763  -0.902  1.00 10.00      B   
ATOM   2998  HN  VAL B  34      41.769   1.174  -0.925  1.00 10.00      B   
ATOM   2999  CA  VAL B  34      43.557   1.071   0.208  1.00 10.00      B   
ATOM   3000  CB  VAL B  34      43.119   2.351   0.953  1.00 10.00      B   
ATOM   3001  CG1 VAL B  34      44.177   2.777   1.961  1.00 10.00      B   
ATOM   3002  CG2 VAL B  34      42.828   3.476  -0.028  1.00 10.00      B   
ATOM   3003  C   VAL B  34      43.594  -0.092   1.192  1.00 10.00      B   
ATOM   3004  O   VAL B  34      44.611  -0.345   1.837  1.00 10.00      B   
ATOM   3005  N   VAL B  35      42.478  -0.807   1.280  1.00 10.00      B   
ATOM   3006  HN  VAL B  35      41.709  -0.553   0.726  1.00 10.00      B   
ATOM   3007  CA  VAL B  35      42.354  -1.951   2.177  1.00 10.00      B   
ATOM   3008  CB  VAL B  35      40.948  -2.587   2.077  1.00 10.00      B   
ATOM   3009  CG1 VAL B  35      40.806  -3.764   3.030  1.00 10.00      B   
ATOM   3010  CG2 VAL B  35      39.867  -1.551   2.343  1.00 10.00      B   
ATOM   3011  C   VAL B  35      43.408  -3.011   1.864  1.00 10.00      B   
ATOM   3012  O   VAL B  35      44.040  -3.564   2.765  1.00 10.00      B   
ATOM   3013  N   PHE B  36      43.608  -3.273   0.580  1.00 10.00      B   
ATOM   3014  HN  PHE B  36      43.089  -2.782  -0.093  1.00 10.00      B   
ATOM   3015  CA  PHE B  36      44.579  -4.271   0.146  1.00 10.00      B   
ATOM   3016  CB  PHE B  36      44.169  -4.868  -1.202  1.00 10.00      B   
ATOM   3017  CG  PHE B  36      42.749  -5.358  -1.229  1.00 10.00      B   
ATOM   3018  CD1 PHE B  36      41.836  -4.830  -2.128  1.00 10.00      B   
ATOM   3019  CD2 PHE B  36      42.323  -6.340  -0.349  1.00 10.00      B   
ATOM   3020  CE1 PHE B  36      40.527  -5.271  -2.151  1.00 10.00      B   
ATOM   3021  CE2 PHE B  36      41.016  -6.787  -0.367  1.00 10.00      B   
ATOM   3022  CZ  PHE B  36      40.116  -6.250  -1.269  1.00 10.00      B   
ATOM   3023  C   PHE B  36      45.983  -3.682   0.067  1.00 10.00      B   
ATOM   3024  O   PHE B  36      46.974  -4.410   0.058  1.00 10.00      B   
ATOM   3025  N   LEU B  37      46.061  -2.361   0.016  1.00 10.00      B   
ATOM   3026  HN  LEU B  37      45.237  -1.832   0.038  1.00 10.00      B   
ATOM   3027  CA  LEU B  37      47.344  -1.677  -0.068  1.00 10.00      B   
ATOM   3028  CB  LEU B  37      47.163  -0.283  -0.673  1.00 10.00      B   
ATOM   3029  CG  LEU B  37      48.410   0.358  -1.288  1.00 10.00      B   
ATOM   3030  CD1 LEU B  37      48.955  -0.497  -2.422  1.00 10.00      B   
ATOM   3031  CD2 LEU B  37      48.100   1.761  -1.782  1.00 10.00      B   
ATOM   3032  C   LEU B  37      47.999  -1.585   1.308  1.00 10.00      B   
ATOM   3033  O   LEU B  37      49.224  -1.634   1.434  1.00 10.00      B   
ATOM   3034  N   ALA B  38      47.172  -1.464   2.338  1.00 10.00      B   
ATOM   3035  HN  ALA B  38      46.204  -1.439   2.175  1.00 10.00      B   
ATOM   3036  CA  ALA B  38      47.659  -1.365   3.705  1.00 10.00      B   
ATOM   3037  CB  ALA B  38      46.643  -0.643   4.576  1.00 10.00      B   
ATOM   3038  C   ALA B  38      47.972  -2.746   4.271  1.00 10.00      B   
ATOM   3039  O   ALA B  38      47.071  -3.522   4.591  1.00 10.00      B   
ATOM   3040  N   ASN B  39      49.254  -3.055   4.375  1.00 10.00      B   
ATOM   3041  HN  ASN B  39      49.927  -2.402   4.086  1.00 10.00      B   
ATOM   3042  CA  ASN B  39      49.693  -4.344   4.904  1.00 10.00      B   
ATOM   3043  CB  ASN B  39      50.448  -5.143   3.838  1.00 10.00      B   
ATOM   3044  CG  ASN B  39      49.531  -5.698   2.768  1.00 10.00      B   
ATOM   3045  OD1 ASN B  39      48.952  -6.775   2.925  1.00 10.00      B   
ATOM   3046  ND2 ASN B  39      49.396  -4.970   1.668  1.00 10.00      B   
ATOM   3047 HD21 ASN B  39      49.894  -4.125   1.606  1.00 10.00      B   
ATOM   3048 HD22 ASN B  39      48.799  -5.298   0.962  1.00 10.00      B   
ATOM   3049  C   ASN B  39      50.570  -4.146   6.131  1.00 10.00      B   
ATOM   3050  O   ASN B  39      51.041  -5.106   6.747  1.00 10.00      B   
ATOM   3051  N   ASN B  40      50.778  -2.890   6.483  1.00 10.00      B   
ATOM   3052  HN  ASN B  40      50.367  -2.174   5.955  1.00 10.00      B   
ATOM   3053  CA  ASN B  40      51.595  -2.534   7.632  1.00 10.00      B   
ATOM   3054  CB  ASN B  40      52.468  -1.324   7.273  1.00 10.00      B   
ATOM   3055  CG  ASN B  40      53.245  -0.731   8.437  1.00 10.00      B   
ATOM   3056  OD1 ASN B  40      53.573  -1.411   9.408  1.00 10.00      B   
ATOM   3057  ND2 ASN B  40      53.550   0.554   8.343  1.00 10.00      B   
ATOM   3058 HD21 ASN B  40      53.265   1.042   7.537  1.00 10.00      B   
ATOM   3059 HD22 ASN B  40      54.059   0.967   9.071  1.00 10.00      B   
ATOM   3060  C   ASN B  40      50.711  -2.227   8.838  1.00 10.00      B   
ATOM   3061  O   ASN B  40      49.663  -1.593   8.700  1.00 10.00      B   
ATOM   3062  N   ILE B  41      51.135  -2.689  10.012  1.00 10.00      B   
ATOM   3063  HN  ILE B  41      51.974  -3.197  10.046  1.00 10.00      B   
ATOM   3064  CA  ILE B  41      50.394  -2.470  11.252  1.00 10.00      B   
ATOM   3065  CB  ILE B  41      51.121  -3.103  12.464  1.00 10.00      B   
ATOM   3066  CG1 ILE B  41      51.043  -4.633  12.380  1.00 10.00      B   
ATOM   3067  CG2 ILE B  41      50.534  -2.608  13.783  1.00 10.00      B   
ATOM   3068  CD1 ILE B  41      51.825  -5.348  13.460  1.00 10.00      B   
ATOM   3069  C   ILE B  41      50.154  -0.981  11.503  1.00 10.00      B   
ATOM   3070  O   ILE B  41      49.083  -0.589  11.971  1.00 10.00      B   
ATOM   3071  N   TRP B  42      51.142  -0.153  11.169  1.00 10.00      B   
ATOM   3072  HN  TRP B  42      51.971  -0.521  10.793  1.00 10.00      B   
ATOM   3073  CA  TRP B  42      51.023   1.289  11.357  1.00 10.00      B   
ATOM   3074  CB  TRP B  42      52.369   1.986  11.142  1.00 10.00      B   
ATOM   3075  CG  TRP B  42      53.460   1.501  12.047  1.00 10.00      B   
ATOM   3076  CD1 TRP B  42      54.689   1.043  11.674  1.00 10.00      B   
ATOM   3077  CD2 TRP B  42      53.422   1.427  13.477  1.00 10.00      B   
ATOM   3078  NE1 TRP B  42      55.417   0.686  12.782  1.00 10.00      B   
ATOM   3079  HE1 TRP B  42      56.332   0.327  12.775  1.00 10.00      B   
ATOM   3080  CE2 TRP B  42      54.659   0.907  13.901  1.00 10.00      B   
ATOM   3081  CE3 TRP B  42      52.456   1.734  14.438  1.00 10.00      B   
ATOM   3082  CZ2 TRP B  42      54.963   0.709  15.245  1.00 10.00      B   
ATOM   3083  CZ3 TRP B  42      52.759   1.534  15.770  1.00 10.00      B   
ATOM   3084  CH2 TRP B  42      53.999   1.019  16.162  1.00 10.00      B   
ATOM   3085  C   TRP B  42      49.956   1.876  10.434  1.00 10.00      B   
ATOM   3086  O   TRP B  42      49.195   2.760  10.832  1.00 10.00      B   
ATOM   3087  N   SER B  43      49.889   1.360   9.210  1.00 10.00      B   
ATOM   3088  HN  SER B  43      50.512   0.649   8.954  1.00 10.00      B   
ATOM   3089  CA  SER B  43      48.912   1.822   8.234  1.00 10.00      B   
ATOM   3090  CB  SER B  43      49.154   1.143   6.884  1.00 10.00      B   
ATOM   3091  OG  SER B  43      50.540   1.082   6.586  1.00 10.00      B   
ATOM   3092  HG  SER B  43      50.908   1.977   6.588  1.00 10.00      B   
ATOM   3093  C   SER B  43      47.494   1.530   8.723  1.00 10.00      B   
ATOM   3094  O   SER B  43      46.560   2.285   8.448  1.00 10.00      B   
ATOM   3095  N   TYR B  44      47.348   0.437   9.467  1.00 10.00      B   
ATOM   3096  HN  TYR B  44      48.132  -0.124   9.651  1.00 10.00      B   
ATOM   3097  CA  TYR B  44      46.054   0.044  10.007  1.00 10.00      B   
ATOM   3098  CB  TYR B  44      46.143  -1.313  10.711  1.00 10.00      B   
ATOM   3099  CG  TYR B  44      45.227  -2.363  10.124  1.00 10.00      B   
ATOM   3100  CD1 TYR B  44      45.700  -3.630   9.805  1.00 10.00      B   
ATOM   3101  CD2 TYR B  44      43.889  -2.083   9.880  1.00 10.00      B   
ATOM   3102  CE1 TYR B  44      44.867  -4.584   9.254  1.00 10.00      B   
ATOM   3103  CE2 TYR B  44      43.050  -3.032   9.335  1.00 10.00      B   
ATOM   3104  CZ  TYR B  44      43.543  -4.279   9.025  1.00 10.00      B   
ATOM   3105  OH  TYR B  44      42.711  -5.217   8.470  1.00 10.00      B   
ATOM   3106  HH  TYR B  44      42.314  -4.856   7.670  1.00 10.00      B   
ATOM   3107  C   TYR B  44      45.532   1.101  10.972  1.00 10.00      B   
ATOM   3108  O   TYR B  44      44.347   1.426  10.966  1.00 10.00      B   
ATOM   3109  N   ALA B  45      46.434   1.652  11.781  1.00 10.00      B   
ATOM   3110  HN  ALA B  45      47.370   1.371  11.714  1.00 10.00      B   
ATOM   3111  CA  ALA B  45      46.068   2.678  12.751  1.00 10.00      B   
ATOM   3112  CB  ALA B  45      47.268   3.055  13.612  1.00 10.00      B   
ATOM   3113  C   ALA B  45      45.513   3.901  12.034  1.00 10.00      B   
ATOM   3114  O   ALA B  45      44.531   4.501  12.471  1.00 10.00      B   
ATOM   3115  N   ILE B  46      46.139   4.245  10.913  1.00 10.00      B   
ATOM   3116  HN  ILE B  46      46.912   3.715  10.619  1.00 10.00      B   
ATOM   3117  CA  ILE B  46      45.713   5.386  10.111  1.00 10.00      B   
ATOM   3118  CB  ILE B  46      46.761   5.744   9.033  1.00 10.00      B   
ATOM   3119  CG1 ILE B  46      48.160   5.871   9.647  1.00 10.00      B   
ATOM   3120  CG2 ILE B  46      46.375   7.022   8.301  1.00 10.00      B   
ATOM   3121  CD1 ILE B  46      48.279   6.946  10.707  1.00 10.00      B   
ATOM   3122  C   ILE B  46      44.378   5.085   9.433  1.00 10.00      B   
ATOM   3123  O   ILE B  46      43.478   5.925   9.400  1.00 10.00      B   
ATOM   3124  N   LEU B  47      44.260   3.872   8.906  1.00 10.00      B   
ATOM   3125  HN  LEU B  47      45.023   3.253   8.965  1.00 10.00      B   
ATOM   3126  CA  LEU B  47      43.048   3.434   8.226  1.00 10.00      B   
ATOM   3127  CB  LEU B  47      43.243   2.026   7.657  1.00 10.00      B   
ATOM   3128  CG  LEU B  47      42.202   1.560   6.637  1.00 10.00      B   
ATOM   3129  CD1 LEU B  47      42.175   2.491   5.434  1.00 10.00      B   
ATOM   3130  CD2 LEU B  47      42.483   0.131   6.202  1.00 10.00      B   
ATOM   3131  C   LEU B  47      41.849   3.465   9.172  1.00 10.00      B   
ATOM   3132  O   LEU B  47      40.761   3.921   8.802  1.00 10.00      B   
ATOM   3133  N   ILE B  48      42.052   2.981  10.391  1.00 10.00      B   
ATOM   3134  HN  ILE B  48      42.935   2.612  10.619  1.00 10.00      B   
ATOM   3135  CA  ILE B  48      40.994   2.973  11.395  1.00 10.00      B   
ATOM   3136  CB  ILE B  48      41.422   2.228  12.684  1.00 10.00      B   
ATOM   3137  CG1 ILE B  48      41.701   0.754  12.379  1.00 10.00      B   
ATOM   3138  CG2 ILE B  48      40.357   2.353  13.763  1.00 10.00      B   
ATOM   3139  CD1 ILE B  48      42.390   0.010  13.504  1.00 10.00      B   
ATOM   3140  C   ILE B  48      40.593   4.404  11.740  1.00 10.00      B   
ATOM   3141  O   ILE B  48      39.410   4.739  11.756  1.00 10.00      B   
ATOM   3142  N   ALA B  49      41.591   5.251  11.978  1.00 10.00      B   
ATOM   3143  HN  ALA B  49      42.516   4.924  11.924  1.00 10.00      B   
ATOM   3144  CA  ALA B  49      41.354   6.649  12.323  1.00 10.00      B   
ATOM   3145  CB  ALA B  49      42.668   7.357  12.615  1.00 10.00      B   
ATOM   3146  C   ALA B  49      40.587   7.376  11.221  1.00 10.00      B   
ATOM   3147  O   ALA B  49      39.730   8.216  11.499  1.00 10.00      B   
ATOM   3148  N   PHE B  50      40.900   7.050   9.975  1.00 10.00      B   
ATOM   3149  HN  PHE B  50      41.609   6.386   9.819  1.00 10.00      B   
ATOM   3150  CA  PHE B  50      40.234   7.661   8.831  1.00 10.00      B   
ATOM   3151  CB  PHE B  50      40.955   7.284   7.535  1.00 10.00      B   
ATOM   3152  CG  PHE B  50      40.456   8.013   6.320  1.00 10.00      B   
ATOM   3153  CD1 PHE B  50      40.656   9.379   6.182  1.00 10.00      B   
ATOM   3154  CD2 PHE B  50      39.794   7.334   5.312  1.00 10.00      B   
ATOM   3155  CE1 PHE B  50      40.205  10.053   5.063  1.00 10.00      B   
ATOM   3156  CE2 PHE B  50      39.337   8.001   4.189  1.00 10.00      B   
ATOM   3157  CZ  PHE B  50      39.543   9.363   4.065  1.00 10.00      B   
ATOM   3158  C   PHE B  50      38.772   7.233   8.764  1.00 10.00      B   
ATOM   3159  O   PHE B  50      37.879   8.060   8.575  1.00 10.00      B   
ATOM   3160  N   THR B  51      38.535   5.940   8.928  1.00 10.00      B   
ATOM   3161  HN  THR B  51      39.288   5.327   9.072  1.00 10.00      B   
ATOM   3162  CA  THR B  51      37.183   5.406   8.883  1.00 10.00      B   
ATOM   3163  CB  THR B  51      37.192   3.865   8.868  1.00 10.00      B   
ATOM   3164  OG1 THR B  51      38.159   3.408   7.908  1.00 10.00      B   
ATOM   3165  HG1 THR B  51      39.050   3.534   8.262  1.00 10.00      B   
ATOM   3166  CG2 THR B  51      35.817   3.327   8.492  1.00 10.00      B   
ATOM   3167  C   THR B  51      36.344   5.921  10.057  1.00 10.00      B   
ATOM   3168  O   THR B  51      35.218   6.388   9.869  1.00 10.00      B   
ATOM   3169  N   VAL B  52      36.906   5.851  11.265  1.00 10.00      B   
ATOM   3170  HN  VAL B  52      37.810   5.471  11.354  1.00 10.00      B   
ATOM   3171  CA  VAL B  52      36.215   6.315  12.465  1.00 10.00      B   
ATOM   3172  CB  VAL B  52      37.037   6.039  13.746  1.00 10.00      B   
ATOM   3173  CG1 VAL B  52      36.388   6.689  14.960  1.00 10.00      B   
ATOM   3174  CG2 VAL B  52      37.180   4.542  13.974  1.00 10.00      B   
ATOM   3175  C   VAL B  52      35.896   7.805  12.355  1.00 10.00      B   
ATOM   3176  O   VAL B  52      34.827   8.254  12.772  1.00 10.00      B   
ATOM   3177  N   GLY B  53      36.818   8.558  11.766  1.00 10.00      B   
ATOM   3178  HN  GLY B  53      37.649   8.140  11.452  1.00 10.00      B   
ATOM   3179  CA  GLY B  53      36.619   9.984  11.591  1.00 10.00      B   
ATOM   3180  C   GLY B  53      35.367  10.291  10.787  1.00 10.00      B   
ATOM   3181  O   GLY B  53      34.670  11.265  11.063  1.00 10.00      B   
ATOM   3182  N   ALA B  54      35.070   9.440   9.810  1.00 10.00      B   
ATOM   3183  HN  ALA B  54      35.655   8.666   9.657  1.00 10.00      B   
ATOM   3184  CA  ALA B  54      33.893   9.618   8.965  1.00 10.00      B   
ATOM   3185  CB  ALA B  54      33.987   8.744   7.728  1.00 10.00      B   
ATOM   3186  C   ALA B  54      32.614   9.298   9.733  1.00 10.00      B   
ATOM   3187  O   ALA B  54      31.594   9.972   9.573  1.00 10.00      B   
ATOM   3188  N   ILE B  55      32.677   8.267  10.569  1.00 10.00      B   
ATOM   3189  HN  ILE B  55      33.517   7.762  10.640  1.00 10.00      B   
ATOM   3190  CA  ILE B  55      31.532   7.854  11.377  1.00 10.00      B   
ATOM   3191  CB  ILE B  55      31.810   6.514  12.096  1.00 10.00      B   
ATOM   3192  CG1 ILE B  55      32.177   5.431  11.076  1.00 10.00      B   
ATOM   3193  CG2 ILE B  55      30.609   6.085  12.932  1.00 10.00      B   
ATOM   3194  CD1 ILE B  55      32.713   4.157  11.690  1.00 10.00      B   
ATOM   3195  C   ILE B  55      31.211   8.927  12.412  1.00 10.00      B   
ATOM   3196  O   ILE B  55      30.047   9.223  12.689  1.00 10.00      B   
ATOM   3197  N   LEU B  56      32.259   9.527  12.953  1.00 10.00      B   
ATOM   3198  HN  LEU B  56      33.163   9.247  12.681  1.00 10.00      B   
ATOM   3199  CA  LEU B  56      32.117  10.570  13.957  1.00 10.00      B   
ATOM   3200  CB  LEU B  56      33.467  10.832  14.625  1.00 10.00      B   
ATOM   3201  CG  LEU B  56      33.427  11.423  16.034  1.00 10.00      B   
ATOM   3202  CD1 LEU B  56      32.740  10.465  16.995  1.00 10.00      B   
ATOM   3203  CD2 LEU B  56      34.833  11.745  16.510  1.00 10.00      B   
ATOM   3204  C   LEU B  56      31.568  11.861  13.351  1.00 10.00      B   
ATOM   3205  O   LEU B  56      30.912  12.646  14.037  1.00 10.00      B   
ATOM   3206  N   SER B  57      31.816  12.070  12.062  1.00 10.00      B   
ATOM   3207  HN  SER B  57      32.328  11.406  11.557  1.00 10.00      B   
ATOM   3208  CA  SER B  57      31.351  13.275  11.387  1.00 10.00      B   
ATOM   3209  CB  SER B  57      32.368  13.746  10.346  1.00 10.00      B   
ATOM   3210  OG  SER B  57      32.930  12.647   9.646  1.00 10.00      B   
ATOM   3211  HG  SER B  57      33.657  12.270  10.170  1.00 10.00      B   
ATOM   3212  C   SER B  57      29.964  13.099  10.769  1.00 10.00      B   
ATOM   3213  O   SER B  57      29.336  14.071  10.344  1.00 10.00      B   
ATOM   3214  N   SER B  58      29.490  11.861  10.706  1.00 10.00      B   
ATOM   3215  HN  SER B  58      30.037  11.116  11.034  1.00 10.00      B   
ATOM   3216  CA  SER B  58      28.169  11.590  10.155  1.00 10.00      B   
ATOM   3217  CB  SER B  58      28.160  10.268   9.388  1.00 10.00      B   
ATOM   3218  OG  SER B  58      29.014   9.322  10.001  1.00 10.00      B   
ATOM   3219  HG  SER B  58      29.922   9.469   9.701  1.00 10.00      B   
ATOM   3220  C   SER B  58      27.131  11.583  11.269  1.00 10.00      B   
ATOM   3221  O   SER B  58      25.931  11.699  11.018  1.00 10.00      B   
ATOM   3222  N   LYS B  59      27.617  11.439  12.502  1.00 10.00      B   
ATOM   3223  HN  LYS B  59      28.583  11.329  12.613  1.00 10.00      B   
ATOM   3224  CA  LYS B  59      26.771  11.428  13.695  1.00 10.00      B   
ATOM   3225  CB  LYS B  59      25.975  12.733  13.847  1.00 10.00      B   
ATOM   3226  CG  LYS B  59      26.833  13.991  13.883  1.00 10.00      B   
ATOM   3227  CD  LYS B  59      27.932  13.896  14.930  1.00 10.00      B   
ATOM   3228  CE  LYS B  59      28.861  15.097  14.867  1.00 10.00      B   
ATOM   3229  NZ  LYS B  59      30.148  14.843  15.562  1.00 10.00      B   
ATOM   3230  HZ1 LYS B  59      29.989  14.716  16.585  1.00 10.00      B   
ATOM   3231  HZ2 LYS B  59      30.797  15.642  15.421  1.00 10.00      B   
ATOM   3232  HZ3 LYS B  59      30.590  13.983  15.184  1.00 10.00      B   
ATOM   3233  C   LYS B  59      25.858  10.207  13.751  1.00 10.00      B   
ATOM   3234  O   LYS B  59      24.916  10.157  14.544  1.00 10.00      B   
ATOM   3235  N   ILE B  60      26.143   9.220  12.915  1.00 10.00      B   
ATOM   3236  HN  ILE B  60      26.899   9.316  12.301  1.00 10.00      B   
ATOM   3237  CA  ILE B  60      25.359   7.997  12.893  1.00 10.00      B   
ATOM   3238  CB  ILE B  60      25.447   7.290  11.525  1.00 10.00      B   
ATOM   3239  CG1 ILE B  60      25.033   8.257  10.410  1.00 10.00      B   
ATOM   3240  CG2 ILE B  60      24.564   6.053  11.508  1.00 10.00      B   
ATOM   3241  CD1 ILE B  60      25.297   7.742   9.011  1.00 10.00      B   
ATOM   3242  C   ILE B  60      25.864   7.074  13.995  1.00 10.00      B   
ATOM   3243  O   ILE B  60      27.051   6.744  14.045  1.00 10.00      B   
ATOM   3244  N   SER B  61      24.973   6.687  14.894  1.00 10.00      B   
ATOM   3245  HN  SER B  61      24.041   6.977  14.801  1.00 10.00      B   
ATOM   3246  CA  SER B  61      25.345   5.831  16.010  1.00 10.00      B   
ATOM   3247  CB  SER B  61      25.359   6.668  17.291  1.00 10.00      B   
ATOM   3248  OG  SER B  61      25.845   7.979  17.022  1.00 10.00      B   
ATOM   3249  HG  SER B  61      25.300   8.384  16.335  1.00 10.00      B   
ATOM   3250  C   SER B  61      24.395   4.641  16.151  1.00 10.00      B   
ATOM   3251  O   SER B  61      23.649   4.320  15.222  1.00 10.00      B   
ATOM   3252  N   LEU B  62      24.453   3.981  17.313  1.00 10.00      B   
ATOM   3253  HN  LEU B  62      25.098   4.274  17.993  1.00 10.00      B   
ATOM   3254  CA  LEU B  62      23.605   2.830  17.612  1.00 10.00      B   
ATOM   3255  CB  LEU B  62      22.115   3.174  17.498  1.00 10.00      B   
ATOM   3256  CG  LEU B  62      21.552   4.070  18.603  1.00 10.00      B   
ATOM   3257  CD1 LEU B  62      20.107   4.441  18.313  1.00 10.00      B   
ATOM   3258  CD2 LEU B  62      21.668   3.385  19.956  1.00 10.00      B   
ATOM   3259  C   LEU B  62      23.971   1.609  16.775  1.00 10.00      B   
ATOM   3260  O   LEU B  62      25.058   1.540  16.192  1.00 10.00      B   
ATOM   3261  N   GLY B  63      23.058   0.651  16.710  1.00 10.00      B   
ATOM   3262  HN  GLY B  63      22.202   0.774  17.174  1.00 10.00      B   
ATOM   3263  CA  GLY B  63      23.299  -0.566  15.964  1.00 10.00      B   
ATOM   3264  C   GLY B  63      22.949  -0.453  14.496  1.00 10.00      B   
ATOM   3265  O   GLY B  63      22.617  -1.450  13.857  1.00 10.00      B   
ATOM   3266  N   PHE B  64      23.032   0.756  13.957  1.00 10.00      B   
ATOM   3267  HN  PHE B  64      23.307   1.510  14.519  1.00 10.00      B   
ATOM   3268  CA  PHE B  64      22.727   0.995  12.556  1.00 10.00      B   
ATOM   3269  CB  PHE B  64      22.773   2.495  12.255  1.00 10.00      B   
ATOM   3270  CG  PHE B  64      21.468   3.069  11.781  1.00 10.00      B   
ATOM   3271  CD1 PHE B  64      21.098   4.356  12.131  1.00 10.00      B   
ATOM   3272  CD2 PHE B  64      20.616   2.325  10.983  1.00 10.00      B   
ATOM   3273  CE1 PHE B  64      19.904   4.892  11.691  1.00 10.00      B   
ATOM   3274  CE2 PHE B  64      19.421   2.854  10.541  1.00 10.00      B   
ATOM   3275  CZ  PHE B  64      19.063   4.140  10.895  1.00 10.00      B   
ATOM   3276  C   PHE B  64      23.710   0.250  11.655  1.00 10.00      B   
ATOM   3277  O   PHE B  64      23.310  -0.409  10.693  1.00 10.00      B   
ATOM   3278  N   PHE B  65      24.993   0.338  11.995  1.00 10.00      B   
ATOM   3279  HN  PHE B  65      25.238   0.870  12.781  1.00 10.00      B   
ATOM   3280  CA  PHE B  65      26.044  -0.317  11.223  1.00 10.00      B   
ATOM   3281  CB  PHE B  65      27.422   0.178  11.665  1.00 10.00      B   
ATOM   3282  CG  PHE B  65      27.673   1.629  11.368  1.00 10.00      B   
ATOM   3283  CD1 PHE B  65      27.433   2.601  12.327  1.00 10.00      B   
ATOM   3284  CD2 PHE B  65      28.151   2.021  10.129  1.00 10.00      B   
ATOM   3285  CE1 PHE B  65      27.664   3.935  12.054  1.00 10.00      B   
ATOM   3286  CE2 PHE B  65      28.385   3.353   9.850  1.00 10.00      B   
ATOM   3287  CZ  PHE B  65      28.141   4.312  10.813  1.00 10.00      B   
ATOM   3288  C   PHE B  65      25.960  -1.831  11.367  1.00 10.00      B   
ATOM   3289  O   PHE B  65      26.309  -2.574  10.450  1.00 10.00      B   
ATOM   3290  N   LEU B  66      25.470  -2.281  12.517  1.00 10.00      B   
ATOM   3291  HN  LEU B  66      25.184  -1.634  13.196  1.00 10.00      B   
ATOM   3292  CA  LEU B  66      25.340  -3.706  12.793  1.00 10.00      B   
ATOM   3293  CB  LEU B  66      24.944  -3.940  14.252  1.00 10.00      B   
ATOM   3294  CG  LEU B  66      25.913  -3.404  15.311  1.00 10.00      B   
ATOM   3295  CD1 LEU B  66      25.341  -3.601  16.704  1.00 10.00      B   
ATOM   3296  CD2 LEU B  66      27.272  -4.078  15.192  1.00 10.00      B   
ATOM   3297  C   LEU B  66      24.322  -4.348  11.860  1.00 10.00      B   
ATOM   3298  O   LEU B  66      24.417  -5.536  11.542  1.00 10.00      B   
ATOM   3299  N   LYS B  67      23.361  -3.551  11.408  1.00 10.00      B   
ATOM   3300  HN  LYS B  67      23.346  -2.612  11.692  1.00 10.00      B   
ATOM   3301  CA  LYS B  67      22.324  -4.033  10.507  1.00 10.00      B   
ATOM   3302  CB  LYS B  67      21.223  -2.986  10.327  1.00 10.00      B   
ATOM   3303  CG  LYS B  67      20.538  -2.587  11.624  1.00 10.00      B   
ATOM   3304  CD  LYS B  67      19.390  -1.623  11.376  1.00 10.00      B   
ATOM   3305  CE  LYS B  67      18.850  -1.076  12.687  1.00 10.00      B   
ATOM   3306  NZ  LYS B  67      17.543  -0.386  12.519  1.00 10.00      B   
ATOM   3307  HZ1 LYS B  67      16.795  -1.081  12.313  1.00 10.00      B   
ATOM   3308  HZ2 LYS B  67      17.592   0.296  11.736  1.00 10.00      B   
ATOM   3309  HZ3 LYS B  67      17.294   0.127  13.389  1.00 10.00      B   
ATOM   3310  C   LYS B  67      22.913  -4.424   9.156  1.00 10.00      B   
ATOM   3311  O   LYS B  67      22.348  -5.251   8.436  1.00 10.00      B   
ATOM   3312  N   GLY B  68      24.054  -3.828   8.817  1.00 10.00      B   
ATOM   3313  HN  GLY B  68      24.451  -3.172   9.429  1.00 10.00      B   
ATOM   3314  CA  GLY B  68      24.713  -4.135   7.563  1.00 10.00      B   
ATOM   3315  C   GLY B  68      25.668  -5.300   7.708  1.00 10.00      B   
ATOM   3316  O   GLY B  68      26.053  -5.927   6.723  1.00 10.00      B   
ATOM   3317  N   ILE B  69      26.039  -5.593   8.949  1.00 10.00      B   
ATOM   3318  HN  ILE B  69      25.680  -5.061   9.687  1.00 10.00      B   
ATOM   3319  CA  ILE B  69      26.956  -6.684   9.250  1.00 10.00      B   
ATOM   3320  CB  ILE B  69      27.679  -6.445  10.598  1.00 10.00      B   
ATOM   3321  CG1 ILE B  69      28.401  -5.094  10.578  1.00 10.00      B   
ATOM   3322  CG2 ILE B  69      28.661  -7.569  10.902  1.00 10.00      B   
ATOM   3323  CD1 ILE B  69      29.034  -4.710  11.897  1.00 10.00      B   
ATOM   3324  C   ILE B  69      26.207  -8.014   9.303  1.00 10.00      B   
ATOM   3325  O   ILE B  69      26.740  -9.056   8.918  1.00 10.00      B   
ATOM   3326  N   ARG B  70      24.960  -7.958   9.762  1.00 10.00      B   
ATOM   3327  HN  ARG B  70      24.599  -7.088  10.037  1.00 10.00      B   
ATOM   3328  CA  ARG B  70      24.109  -9.146   9.884  1.00 10.00      B   
ATOM   3329  CB  ARG B  70      22.675  -8.766  10.280  1.00 10.00      B   
ATOM   3330  CG  ARG B  70      21.674  -9.908  10.167  1.00 10.00      B   
ATOM   3331  CD  ARG B  70      20.273  -9.387   9.881  1.00 10.00      B   
ATOM   3332  NE  ARG B  70      19.449 -10.380   9.197  1.00 10.00      B   
ATOM   3333  HE  ARG B  70      19.478 -11.299   9.543  1.00 10.00      B   
ATOM   3334  CZ  ARG B  70      18.671 -10.111   8.143  1.00 10.00      B   
ATOM   3335  NH1 ARG B  70      18.607  -8.881   7.652  1.00 10.00      B   
ATOM   3336 HH11 ARG B  70      18.003  -8.674   6.823  1.00 10.00      B   
ATOM   3337 HH12 ARG B  70      19.158  -8.109   8.087  1.00 10.00      B   
ATOM   3338  NH2 ARG B  70      17.958 -11.082   7.584  1.00 10.00      B   
ATOM   3339 HH21 ARG B  70      17.346 -10.877   6.762  1.00 10.00      B   
ATOM   3340 HH22 ARG B  70      18.007 -12.053   7.965  1.00 10.00      B   
ATOM   3341  C   ARG B  70      24.120 -10.065   8.644  1.00 10.00      B   
ATOM   3342  O   ARG B  70      24.451 -11.246   8.758  1.00 10.00      B   
ATOM   3343  N   PRO B  71      23.777  -9.550   7.439  1.00 10.00      B   
ATOM   3344  CA  PRO B  71      23.740 -10.372   6.219  1.00 10.00      B   
ATOM   3345  CB  PRO B  71      23.120  -9.442   5.173  1.00 10.00      B   
ATOM   3346  CG  PRO B  71      23.431  -8.072   5.660  1.00 10.00      B   
ATOM   3347  CD  PRO B  71      23.393  -8.149   7.160  1.00 10.00      B   
ATOM   3348  C   PRO B  71      25.118 -10.845   5.758  1.00 10.00      B   
ATOM   3349  O   PRO B  71      25.225 -11.671   4.851  1.00 10.00      B   
ATOM   3350  N   LEU B  72      26.171 -10.338   6.388  1.00 10.00      B   
ATOM   3351  HN  LEU B  72      26.032  -9.697   7.122  1.00 10.00      B   
ATOM   3352  CA  LEU B  72      27.526 -10.716   6.015  1.00 10.00      B   
ATOM   3353  CB  LEU B  72      28.382  -9.480   5.733  1.00 10.00      B   
ATOM   3354  CG  LEU B  72      27.996  -8.667   4.493  1.00 10.00      B   
ATOM   3355  CD1 LEU B  72      28.907  -7.460   4.336  1.00 10.00      B   
ATOM   3356  CD2 LEU B  72      28.036  -9.534   3.242  1.00 10.00      B   
ATOM   3357  C   LEU B  72      28.183 -11.609   7.063  1.00 10.00      B   
ATOM   3358  O   LEU B  72      29.301 -12.096   6.860  1.00 10.00      B   
ATOM   3359  N   LEU B  73      27.480 -11.840   8.170  1.00 10.00      B   
ATOM   3360  HN  LEU B  73      26.591 -11.429   8.268  1.00 10.00      B   
ATOM   3361  CA  LEU B  73      27.997 -12.682   9.253  1.00 10.00      B   
ATOM   3362  CB  LEU B  73      26.988 -12.768  10.399  1.00 10.00      B   
ATOM   3363  CG  LEU B  73      26.882 -11.538  11.306  1.00 10.00      B   
ATOM   3364  CD1 LEU B  73      25.727 -11.688  12.281  1.00 10.00      B   
ATOM   3365  CD2 LEU B  73      28.188 -11.311  12.054  1.00 10.00      B   
ATOM   3366  C   LEU B  73      28.326 -14.082   8.741  1.00 10.00      B   
ATOM   3367  O   LEU B  73      29.236 -14.740   9.243  1.00 10.00      B   
ATOM   3368  N   TRP B  74      27.585 -14.509   7.725  1.00 10.00      B   
ATOM   3369  HN  TRP B  74      26.882 -13.920   7.379  1.00 10.00      B   
ATOM   3370  CA  TRP B  74      27.771 -15.818   7.107  1.00 10.00      B   
ATOM   3371  CB  TRP B  74      26.804 -15.961   5.924  1.00 10.00      B   
ATOM   3372  CG  TRP B  74      26.694 -17.349   5.367  1.00 10.00      B   
ATOM   3373  CD1 TRP B  74      27.428 -17.887   4.347  1.00 10.00      B   
ATOM   3374  CD2 TRP B  74      25.787 -18.373   5.791  1.00 10.00      B   
ATOM   3375  NE1 TRP B  74      27.032 -19.181   4.110  1.00 10.00      B   
ATOM   3376  HE1 TRP B  74      27.409 -19.777   3.423  1.00 10.00      B   
ATOM   3377  CE2 TRP B  74      26.025 -19.505   4.985  1.00 10.00      B   
ATOM   3378  CE3 TRP B  74      24.794 -18.441   6.775  1.00 10.00      B   
ATOM   3379  CZ2 TRP B  74      25.309 -20.690   5.137  1.00 10.00      B   
ATOM   3380  CZ3 TRP B  74      24.086 -19.617   6.923  1.00 10.00      B   
ATOM   3381  CH2 TRP B  74      24.346 -20.725   6.108  1.00 10.00      B   
ATOM   3382  C   TRP B  74      29.209 -15.990   6.620  1.00 10.00      B   
ATOM   3383  O   TRP B  74      29.788 -17.070   6.725  1.00 10.00      B   
ATOM   3384  N   LEU B  75      29.784 -14.912   6.100  1.00 10.00      B   
ATOM   3385  HN  LEU B  75      29.280 -14.071   6.075  1.00 10.00      B   
ATOM   3386  CA  LEU B  75      31.146 -14.941   5.584  1.00 10.00      B   
ATOM   3387  CB  LEU B  75      31.309 -13.919   4.455  1.00 10.00      B   
ATOM   3388  CG  LEU B  75      30.440 -14.149   3.217  1.00 10.00      B   
ATOM   3389  CD1 LEU B  75      30.487 -12.942   2.293  1.00 10.00      B   
ATOM   3390  CD2 LEU B  75      30.876 -15.408   2.483  1.00 10.00      B   
ATOM   3391  C   LEU B  75      32.162 -14.670   6.687  1.00 10.00      B   
ATOM   3392  O   LEU B  75      33.226 -15.287   6.725  1.00 10.00      B   
ATOM   3393  N   ILE B  76      31.821 -13.750   7.585  1.00 10.00      B   
ATOM   3394  HN  ILE B  76      30.950 -13.301   7.498  1.00 10.00      B   
ATOM   3395  CA  ILE B  76      32.703 -13.378   8.692  1.00 10.00      B   
ATOM   3396  CB  ILE B  76      32.092 -12.261   9.564  1.00 10.00      B   
ATOM   3397  CG1 ILE B  76      31.763 -11.035   8.708  1.00 10.00      B   
ATOM   3398  CG2 ILE B  76      33.036 -11.885  10.700  1.00 10.00      B   
ATOM   3399  CD1 ILE B  76      30.982  -9.968   9.442  1.00 10.00      B   
ATOM   3400  C   ILE B  76      33.038 -14.575   9.573  1.00 10.00      B   
ATOM   3401  O   ILE B  76      34.211 -14.916   9.746  1.00 10.00      B   
ATOM   3402  N   VAL B  77      32.002 -15.218  10.104  1.00 10.00      B   
ATOM   3403  HN  VAL B  77      31.092 -14.908   9.897  1.00 10.00      B   
ATOM   3404  CA  VAL B  77      32.175 -16.374  10.983  1.00 10.00      B   
ATOM   3405  CB  VAL B  77      30.815 -16.967  11.417  1.00 10.00      B   
ATOM   3406  CG1 VAL B  77      31.009 -18.201  12.287  1.00 10.00      B   
ATOM   3407  CG2 VAL B  77      29.989 -15.924  12.153  1.00 10.00      B   
ATOM   3408  C   VAL B  77      33.027 -17.455  10.321  1.00 10.00      B   
ATOM   3409  O   VAL B  77      33.993 -17.942  10.913  1.00 10.00      B   
ATOM   3410  N   PHE B  78      32.682 -17.797   9.082  1.00 10.00      B   
ATOM   3411  HN  PHE B  78      31.923 -17.348   8.658  1.00 10.00      B   
ATOM   3412  CA  PHE B  78      33.406 -18.820   8.337  1.00 10.00      B   
ATOM   3413  CB  PHE B  78      32.776 -19.040   6.958  1.00 10.00      B   
ATOM   3414  CG  PHE B  78      33.471 -20.090   6.137  1.00 10.00      B   
ATOM   3415  CD1 PHE B  78      33.402 -21.430   6.493  1.00 10.00      B   
ATOM   3416  CD2 PHE B  78      34.200 -19.739   5.014  1.00 10.00      B   
ATOM   3417  CE1 PHE B  78      34.047 -22.397   5.744  1.00 10.00      B   
ATOM   3418  CE2 PHE B  78      34.846 -20.699   4.262  1.00 10.00      B   
ATOM   3419  CZ  PHE B  78      34.771 -22.030   4.627  1.00 10.00      B   
ATOM   3420  C   PHE B  78      34.884 -18.466   8.194  1.00 10.00      B   
ATOM   3421  O   PHE B  78      35.755 -19.278   8.500  1.00 10.00      B   
ATOM   3422  N   THR B  79      35.160 -17.246   7.748  1.00 10.00      B   
ATOM   3423  HN  THR B  79      34.422 -16.631   7.545  1.00 10.00      B   
ATOM   3424  CA  THR B  79      36.533 -16.795   7.559  1.00 10.00      B   
ATOM   3425  CB  THR B  79      36.576 -15.370   6.978  1.00 10.00      B   
ATOM   3426  OG1 THR B  79      35.740 -15.316   5.815  1.00 10.00      B   
ATOM   3427  HG1 THR B  79      34.816 -15.239   6.087  1.00 10.00      B   
ATOM   3428  CG2 THR B  79      37.996 -14.995   6.583  1.00 10.00      B   
ATOM   3429  C   THR B  79      37.334 -16.854   8.859  1.00 10.00      B   
ATOM   3430  O   THR B  79      38.476 -17.315   8.872  1.00 10.00      B   
ATOM   3431  N   VAL B  80      36.725 -16.403   9.953  1.00 10.00      B   
ATOM   3432  HN  VAL B  80      35.807 -16.055   9.880  1.00 10.00      B   
ATOM   3433  CA  VAL B  80      37.385 -16.407  11.254  1.00 10.00      B   
ATOM   3434  CB  VAL B  80      36.532 -15.707  12.339  1.00 10.00      B   
ATOM   3435  CG1 VAL B  80      37.178 -15.858  13.708  1.00 10.00      B   
ATOM   3436  CG2 VAL B  80      36.360 -14.232  12.006  1.00 10.00      B   
ATOM   3437  C   VAL B  80      37.739 -17.829  11.691  1.00 10.00      B   
ATOM   3438  O   VAL B  80      38.891 -18.121  12.006  1.00 10.00      B   
ATOM   3439  N   VAL B  81      36.755 -18.718  11.671  1.00 10.00      B   
ATOM   3440  HN  VAL B  81      35.858 -18.434  11.378  1.00 10.00      B   
ATOM   3441  CA  VAL B  81      36.971 -20.107  12.074  1.00 10.00      B   
ATOM   3442  CB  VAL B  81      35.642 -20.893  12.150  1.00 10.00      B   
ATOM   3443  CG1 VAL B  81      35.884 -22.324  12.611  1.00 10.00      B   
ATOM   3444  CG2 VAL B  81      34.670 -20.195  13.088  1.00 10.00      B   
ATOM   3445  C   VAL B  81      37.945 -20.820  11.132  1.00 10.00      B   
ATOM   3446  O   VAL B  81      38.754 -21.649  11.559  1.00 10.00      B   
ATOM   3447  N   LEU B  82      37.869 -20.487   9.850  1.00 10.00      B   
ATOM   3448  HN  LEU B  82      37.200 -19.821   9.570  1.00 10.00      B   
ATOM   3449  CA  LEU B  82      38.739 -21.086   8.844  1.00 10.00      B   
ATOM   3450  CB  LEU B  82      38.265 -20.714   7.436  1.00 10.00      B   
ATOM   3451  CG  LEU B  82      39.135 -21.197   6.270  1.00 10.00      B   
ATOM   3452  CD1 LEU B  82      39.125 -22.716   6.177  1.00 10.00      B   
ATOM   3453  CD2 LEU B  82      38.677 -20.568   4.962  1.00 10.00      B   
ATOM   3454  C   LEU B  82      40.192 -20.658   9.033  1.00 10.00      B   
ATOM   3455  O   LEU B  82      41.112 -21.439   8.807  1.00 10.00      B   
ATOM   3456  N   GLN B  83      40.388 -19.416   9.454  1.00 10.00      B   
ATOM   3457  HN  GLN B  83      39.608 -18.840   9.629  1.00 10.00      B   
ATOM   3458  CA  GLN B  83      41.731 -18.882   9.660  1.00 10.00      B   
ATOM   3459  CB  GLN B  83      41.760 -17.368   9.441  1.00 10.00      B   
ATOM   3460  CG  GLN B  83      41.664 -16.957   7.980  1.00 10.00      B   
ATOM   3461  CD  GLN B  83      42.735 -17.605   7.126  1.00 10.00      B   
ATOM   3462  OE1 GLN B  83      43.845 -17.087   7.005  1.00 10.00      B   
ATOM   3463  NE2 GLN B  83      42.410 -18.741   6.526  1.00 10.00      B   
ATOM   3464 HE21 GLN B  83      41.506 -19.095   6.660  1.00 10.00      B   
ATOM   3465 HE22 GLN B  83      43.090 -19.188   5.978  1.00 10.00      B   
ATOM   3466  C   GLN B  83      42.305 -19.246  11.026  1.00 10.00      B   
ATOM   3467  O   GLN B  83      43.523 -19.355  11.181  1.00 10.00      B   
ATOM   3468  N   LEU B  84      41.431 -19.423  12.012  1.00 10.00      B   
ATOM   3469  HN  LEU B  84      40.474 -19.296  11.831  1.00 10.00      B   
ATOM   3470  CA  LEU B  84      41.860 -19.781  13.362  1.00 10.00      B   
ATOM   3471  CB  LEU B  84      40.682 -19.742  14.338  1.00 10.00      B   
ATOM   3472  CG  LEU B  84      40.284 -18.363  14.868  1.00 10.00      B   
ATOM   3473  CD1 LEU B  84      39.042 -18.467  15.738  1.00 10.00      B   
ATOM   3474  CD2 LEU B  84      41.430 -17.737  15.647  1.00 10.00      B   
ATOM   3475  C   LEU B  84      42.505 -21.160  13.384  1.00 10.00      B   
ATOM   3476  O   LEU B  84      43.391 -21.429  14.197  1.00 10.00      B   
ATOM   3477  N   LEU B  85      42.053 -22.029  12.489  1.00 10.00      B   
ATOM   3478  HN  LEU B  85      41.349 -21.749  11.867  1.00 10.00      B   
ATOM   3479  CA  LEU B  85      42.588 -23.377  12.394  1.00 10.00      B   
ATOM   3480  CB  LEU B  85      41.456 -24.409  12.360  1.00 10.00      B   
ATOM   3481  CG  LEU B  85      40.481 -24.390  13.538  1.00 10.00      B   
ATOM   3482  CD1 LEU B  85      39.392 -25.431  13.339  1.00 10.00      B   
ATOM   3483  CD2 LEU B  85      41.215 -24.619  14.851  1.00 10.00      B   
ATOM   3484  C   LEU B  85      43.442 -23.514  11.141  1.00 10.00      B   
ATOM   3485  O   LEU B  85      43.479 -22.602  10.315  1.00 10.00      B   
ATOM   3486  N   PHE B  86      44.128 -24.649  11.018  1.00 10.00      B   
ATOM   3487  HN  PHE B  86      44.056 -25.321  11.729  1.00 10.00      B   
ATOM   3488  CA  PHE B  86      44.984 -24.937   9.868  1.00 10.00      B   
ATOM   3489  CB  PHE B  86      44.181 -24.944   8.556  1.00 10.00      B   
ATOM   3490  CG  PHE B  86      42.997 -25.868   8.564  1.00 10.00      B   
ATOM   3491  CD1 PHE B  86      41.707 -25.364   8.575  1.00 10.00      B   
ATOM   3492  CD2 PHE B  86      43.174 -27.241   8.558  1.00 10.00      B   
ATOM   3493  CE1 PHE B  86      40.615 -26.211   8.582  1.00 10.00      B   
ATOM   3494  CE2 PHE B  86      42.089 -28.094   8.565  1.00 10.00      B   
ATOM   3495  CZ  PHE B  86      40.806 -27.580   8.577  1.00 10.00      B   
ATOM   3496  C   PHE B  86      46.173 -23.981   9.770  1.00 10.00      B   
ATOM   3497  O   PHE B  86      46.792 -23.858   8.713  1.00 10.00      B   
ATOM   3498  N   SER B  87      46.498 -23.317  10.873  1.00 10.00      B   
ATOM   3499  HN  SER B  87      45.969 -23.452  11.690  1.00 10.00      B   
ATOM   3500  CA  SER B  87      47.617 -22.381  10.899  1.00 10.00      B   
ATOM   3501  CB  SER B  87      47.475 -21.425  12.081  1.00 10.00      B   
ATOM   3502  OG  SER B  87      46.130 -20.995  12.218  1.00 10.00      B   
ATOM   3503  HG  SER B  87      45.689 -21.057  11.360  1.00 10.00      B   
ATOM   3504  C   SER B  87      48.950 -23.123  10.983  1.00 10.00      B   
ATOM   3505  O   SER B  87      49.018 -24.241  11.506  1.00 10.00      B   
ATOM   3506  N   ILE B 100      43.713 -28.649  15.420  1.00 10.00      B   
ATOM   3507  HN  ILE B 100      43.970 -29.459  15.916  1.00 10.00      B   
ATOM   3508  CA  ILE B 100      42.947 -27.610  16.101  1.00 10.00      B   
ATOM   3509  CB  ILE B 100      41.740 -28.192  16.865  1.00 10.00      B   
ATOM   3510  CG1 ILE B 100      42.187 -29.295  17.829  1.00 10.00      B   
ATOM   3511  CG2 ILE B 100      40.699 -28.718  15.887  1.00 10.00      B   
ATOM   3512  CD1 ILE B 100      41.102 -29.757  18.776  1.00 10.00      B   
ATOM   3513  C   ILE B 100      43.834 -26.828  17.066  1.00 10.00      B   
ATOM   3514  O   ILE B 100      43.354 -26.199  18.015  1.00 10.00      B   
ATOM   3515  N   ASN B 101      45.132 -26.867  16.808  1.00 10.00      B   
ATOM   3516  HN  ASN B 101      45.444 -27.359  16.022  1.00 10.00      B   
ATOM   3517  CA  ASN B 101      46.101 -26.175  17.644  1.00 10.00      B   
ATOM   3518  CB  ASN B 101      47.481 -26.834  17.554  1.00 10.00      B   
ATOM   3519  CG  ASN B 101      47.527 -28.199  18.216  1.00 10.00      B   
ATOM   3520  OD1 ASN B 101      46.746 -28.494  19.124  1.00 10.00      B   
ATOM   3521  ND2 ASN B 101      48.448 -29.041  17.771  1.00 10.00      B   
ATOM   3522 HD21 ASN B 101      49.041 -28.740  17.047  1.00 10.00      B   
ATOM   3523 HD22 ASN B 101      48.504 -29.929  18.184  1.00 10.00      B   
ATOM   3524  C   ASN B 101      46.187 -24.706  17.261  1.00 10.00      B   
ATOM   3525  O   ASN B 101      46.839 -24.345  16.281  1.00 10.00      B   
ATOM   3526  N   VAL B 102      45.503 -23.867  18.025  1.00 10.00      B   
ATOM   3527  HN  VAL B 102      44.992 -24.221  18.785  1.00 10.00      B   
ATOM   3528  CA  VAL B 102      45.494 -22.433  17.775  1.00 10.00      B   
ATOM   3529  CB  VAL B 102      44.200 -21.778  18.314  1.00 10.00      B   
ATOM   3530  CG1 VAL B 102      44.144 -20.299  17.958  1.00 10.00      B   
ATOM   3531  CG2 VAL B 102      42.973 -22.505  17.786  1.00 10.00      B   
ATOM   3532  C   VAL B 102      46.706 -21.779  18.427  1.00 10.00      B   
ATOM   3533  O   VAL B 102      46.982 -22.005  19.605  1.00 10.00      B   
ATOM   3534  N   THR B 103      47.430 -20.983  17.657  1.00 10.00      B   
ATOM   3535  HN  THR B 103      47.162 -20.845  16.721  1.00 10.00      B   
ATOM   3536  CA  THR B 103      48.608 -20.303  18.160  1.00 10.00      B   
ATOM   3537  CB  THR B 103      49.701 -20.245  17.077  1.00 10.00      B   
ATOM   3538  OG1 THR B 103      49.152 -19.669  15.882  1.00 10.00      B   
ATOM   3539  HG1 THR B 103      49.801 -19.727  15.170  1.00 10.00      B   
ATOM   3540  CG2 THR B 103      50.221 -21.640  16.769  1.00 10.00      B   
ATOM   3541  C   THR B 103      48.261 -18.882  18.577  1.00 10.00      B   
ATOM   3542  O   THR B 103      47.144 -18.409  18.341  1.00 10.00      B   
ATOM   3543  N   GLN B 104      49.214 -18.201  19.202  1.00 10.00      B   
ATOM   3544  HN  GLN B 104      50.075 -18.634  19.383  1.00 10.00      B   
ATOM   3545  CA  GLN B 104      49.007 -16.825  19.624  1.00 10.00      B   
ATOM   3546  CB  GLN B 104      50.133 -16.359  20.550  1.00 10.00      B   
ATOM   3547  CG  GLN B 104      50.289 -17.207  21.802  1.00 10.00      B   
ATOM   3548  CD  GLN B 104      51.207 -16.575  22.830  1.00 10.00      B   
ATOM   3549  OE1 GLN B 104      52.123 -15.828  22.490  1.00 10.00      B   
ATOM   3550  NE2 GLN B 104      50.967 -16.874  24.096  1.00 10.00      B   
ATOM   3551 HE21 GLN B 104      50.212 -17.473  24.298  1.00 10.00      B   
ATOM   3552 HE22 GLN B 104      51.554 -16.490  24.784  1.00 10.00      B   
ATOM   3553  C   GLN B 104      48.933 -15.938  18.391  1.00 10.00      B   
ATOM   3554  O   GLN B 104      48.159 -14.984  18.341  1.00 10.00      B   
ATOM   3555  N   ASP B 105      49.735 -16.285  17.388  1.00 10.00      B   
ATOM   3556  HN  ASP B 105      50.330 -17.055  17.502  1.00 10.00      B   
ATOM   3557  CA  ASP B 105      49.765 -15.549  16.131  1.00 10.00      B   
ATOM   3558  CB  ASP B 105      50.841 -16.115  15.199  1.00 10.00      B   
ATOM   3559  CG  ASP B 105      52.226 -16.117  15.813  1.00 10.00      B   
ATOM   3560  OD1 ASP B 105      52.960 -15.118  15.651  1.00 10.00      B   
ATOM   3561  OD2 ASP B 105      52.590 -17.125  16.458  1.00 10.00      B   
ATOM   3562  C   ASP B 105      48.406 -15.643  15.453  1.00 10.00      B   
ATOM   3563  O   ASP B 105      47.911 -14.666  14.893  1.00 10.00      B   
ATOM   3564  N   GLY B 106      47.805 -16.831  15.518  1.00 10.00      B   
ATOM   3565  HN  GLY B 106      48.261 -17.575  15.964  1.00 10.00      B   
ATOM   3566  CA  GLY B 106      46.500 -17.043  14.929  1.00 10.00      B   
ATOM   3567  C   GLY B 106      45.456 -16.158  15.573  1.00 10.00      B   
ATOM   3568  O   GLY B 106      44.547 -15.668  14.902  1.00 10.00      B   
ATOM   3569  N   LEU B 107      45.601 -15.945  16.878  1.00 10.00      B   
ATOM   3570  HN  LEU B 107      46.351 -16.371  17.348  1.00 10.00      B   
ATOM   3571  CA  LEU B 107      44.684 -15.103  17.632  1.00 10.00      B   
ATOM   3572  CB  LEU B 107      44.957 -15.243  19.135  1.00 10.00      B   
ATOM   3573  CG  LEU B 107      43.920 -14.630  20.080  1.00 10.00      B   
ATOM   3574  CD1 LEU B 107      42.593 -15.366  19.964  1.00 10.00      B   
ATOM   3575  CD2 LEU B 107      44.428 -14.655  21.515  1.00 10.00      B   
ATOM   3576  C   LEU B 107      44.846 -13.648  17.203  1.00 10.00      B   
ATOM   3577  O   LEU B 107      43.868 -12.906  17.084  1.00 10.00      B   
ATOM   3578  N   ILE B 108      46.092 -13.249  16.973  1.00 10.00      B   
ATOM   3579  HN  ILE B 108      46.828 -13.887  17.103  1.00 10.00      B   
ATOM   3580  CA  ILE B 108      46.398 -11.889  16.539  1.00 10.00      B   
ATOM   3581  CB  ILE B 108      47.917 -11.612  16.575  1.00 10.00      B   
ATOM   3582  CG1 ILE B 108      48.479 -11.856  17.978  1.00 10.00      B   
ATOM   3583  CG2 ILE B 108      48.215 -10.188  16.130  1.00 10.00      B   
ATOM   3584  CD1 ILE B 108      49.989 -11.911  18.030  1.00 10.00      B   
ATOM   3585  C   ILE B 108      45.878 -11.670  15.121  1.00 10.00      B   
ATOM   3586  O   ILE B 108      45.283 -10.634  14.819  1.00 10.00      B   
ATOM   3587  N   ASN B 109      46.094 -12.664  14.263  1.00 10.00      B   
ATOM   3588  HN  ASN B 109      46.588 -13.457  14.571  1.00 10.00      B   
ATOM   3589  CA  ASN B 109      45.641 -12.607  12.876  1.00 10.00      B   
ATOM   3590  CB  ASN B 109      46.061 -13.869  12.122  1.00 10.00      B   
ATOM   3591  CG  ASN B 109      47.462 -13.789  11.546  1.00 10.00      B   
ATOM   3592  OD1 ASN B 109      48.286 -12.987  11.986  1.00 10.00      B   
ATOM   3593  ND2 ASN B 109      47.732 -14.621  10.553  1.00 10.00      B   
ATOM   3594 HD21 ASN B 109      47.022 -15.228  10.252  1.00 10.00      B   
ATOM   3595 HD22 ASN B 109      48.635 -14.612  10.167  1.00 10.00      B   
ATOM   3596  C   ASN B 109      44.128 -12.445  12.809  1.00 10.00      B   
ATOM   3597  O   ASN B 109      43.610 -11.692  11.983  1.00 10.00      B   
ATOM   3598  N   ALA B 110      43.424 -13.153  13.691  1.00 10.00      B   
ATOM   3599  HN  ALA B 110      43.897 -13.744  14.317  1.00 10.00      B   
ATOM   3600  CA  ALA B 110      41.970 -13.079  13.746  1.00 10.00      B   
ATOM   3601  CB  ALA B 110      41.425 -14.066  14.769  1.00 10.00      B   
ATOM   3602  C   ALA B 110      41.529 -11.662  14.084  1.00 10.00      B   
ATOM   3603  O   ALA B 110      40.488 -11.199  13.624  1.00 10.00      B   
ATOM   3604  N   GLY B 111      42.346 -10.974  14.875  1.00 10.00      B   
ATOM   3605  HN  GLY B 111      43.167 -11.399  15.201  1.00 10.00      B   
ATOM   3606  CA  GLY B 111      42.042  -9.612  15.256  1.00 10.00      B   
ATOM   3607  C   GLY B 111      42.078  -8.679  14.064  1.00 10.00      B   
ATOM   3608  O   GLY B 111      41.319  -7.714  13.998  1.00 10.00      B   
ATOM   3609  N   TYR B 112      42.959  -8.967  13.111  1.00 10.00      B   
ATOM   3610  HN  TYR B 112      43.543  -9.748  13.215  1.00 10.00      B   
ATOM   3611  CA  TYR B 112      43.071  -8.149  11.913  1.00 10.00      B   
ATOM   3612  CB  TYR B 112      44.353  -8.473  11.142  1.00 10.00      B   
ATOM   3613  CG  TYR B 112      45.620  -8.169  11.903  1.00 10.00      B   
ATOM   3614  CD1 TYR B 112      46.577  -9.150  12.120  1.00 10.00      B   
ATOM   3615  CD2 TYR B 112      45.859  -6.897  12.406  1.00 10.00      B   
ATOM   3616  CE1 TYR B 112      47.737  -8.873  12.822  1.00 10.00      B   
ATOM   3617  CE2 TYR B 112      47.013  -6.610  13.106  1.00 10.00      B   
ATOM   3618  CZ  TYR B 112      47.950  -7.601  13.311  1.00 10.00      B   
ATOM   3619  OH  TYR B 112      49.101  -7.319  14.012  1.00 10.00      B   
ATOM   3620  HH  TYR B 112      48.885  -6.761  14.770  1.00 10.00      B   
ATOM   3621  C   TYR B 112      41.859  -8.367  11.024  1.00 10.00      B   
ATOM   3622  O   TYR B 112      41.251  -7.413  10.546  1.00 10.00      B   
ATOM   3623  N   ILE B 113      41.501  -9.635  10.829  1.00 10.00      B   
ATOM   3624  HN  ILE B 113      42.027 -10.349  11.249  1.00 10.00      B   
ATOM   3625  CA  ILE B 113      40.352  -9.995  10.004  1.00 10.00      B   
ATOM   3626  CB  ILE B 113      40.188 -11.527   9.922  1.00 10.00      B   
ATOM   3627  CG1 ILE B 113      41.504 -12.179   9.491  1.00 10.00      B   
ATOM   3628  CG2 ILE B 113      39.071 -11.900   8.957  1.00 10.00      B   
ATOM   3629  CD1 ILE B 113      41.555 -13.669   9.740  1.00 10.00      B   
ATOM   3630  C   ILE B 113      39.078  -9.375  10.576  1.00 10.00      B   
ATOM   3631  O   ILE B 113      38.227  -8.874   9.836  1.00 10.00      B   
ATOM   3632  N   PHE B 114      38.971  -9.397  11.901  1.00 10.00      B   
ATOM   3633  HN  PHE B 114      39.688  -9.811  12.430  1.00 10.00      B   
ATOM   3634  CA  PHE B 114      37.821  -8.836  12.595  1.00 10.00      B   
ATOM   3635  CB  PHE B 114      37.946  -9.088  14.104  1.00 10.00      B   
ATOM   3636  CG  PHE B 114      36.734  -8.701  14.906  1.00 10.00      B   
ATOM   3637  CD1 PHE B 114      35.527  -9.361  14.728  1.00 10.00      B   
ATOM   3638  CD2 PHE B 114      36.803  -7.681  15.844  1.00 10.00      B   
ATOM   3639  CE1 PHE B 114      34.414  -9.010  15.469  1.00 10.00      B   
ATOM   3640  CE2 PHE B 114      35.693  -7.325  16.587  1.00 10.00      B   
ATOM   3641  CZ  PHE B 114      34.497  -7.991  16.399  1.00 10.00      B   
ATOM   3642  C   PHE B 114      37.696  -7.339  12.310  1.00 10.00      B   
ATOM   3643  O   PHE B 114      36.642  -6.865  11.884  1.00 10.00      B   
ATOM   3644  N   VAL B 115      38.781  -6.603  12.532  1.00 10.00      B   
ATOM   3645  HN  VAL B 115      39.598  -7.039  12.866  1.00 10.00      B   
ATOM   3646  CA  VAL B 115      38.789  -5.165  12.293  1.00 10.00      B   
ATOM   3647  CB  VAL B 115      40.108  -4.522  12.774  1.00 10.00      B   
ATOM   3648  CG1 VAL B 115      40.150  -3.042  12.426  1.00 10.00      B   
ATOM   3649  CG2 VAL B 115      40.268  -4.713  14.273  1.00 10.00      B   
ATOM   3650  C   VAL B 115      38.574  -4.859  10.811  1.00 10.00      B   
ATOM   3651  O   VAL B 115      37.834  -3.935  10.458  1.00 10.00      B   
ATOM   3652  N   ARG B 116      39.215  -5.654   9.958  1.00 10.00      B   
ATOM   3653  HN  ARG B 116      39.788  -6.370  10.317  1.00 10.00      B   
ATOM   3654  CA  ARG B 116      39.113  -5.502   8.512  1.00 10.00      B   
ATOM   3655  CB  ARG B 116      39.908  -6.608   7.812  1.00 10.00      B   
ATOM   3656  CG  ARG B 116      40.112  -6.389   6.324  1.00 10.00      B   
ATOM   3657  CD  ARG B 116      40.714  -7.618   5.667  1.00 10.00      B   
ATOM   3658  NE  ARG B 116      41.841  -7.278   4.797  1.00 10.00      B   
ATOM   3659  HE  ARG B 116      42.330  -6.450   5.002  1.00 10.00      B   
ATOM   3660  CZ  ARG B 116      42.240  -8.021   3.769  1.00 10.00      B   
ATOM   3661  NH1 ARG B 116      41.608  -9.148   3.476  1.00 10.00      B   
ATOM   3662 HH11 ARG B 116      40.793  -9.459   4.053  1.00 10.00      B   
ATOM   3663 HH12 ARG B 116      41.923  -9.732   2.673  1.00 10.00      B   
ATOM   3664  NH2 ARG B 116      43.272  -7.637   3.034  1.00 10.00      B   
ATOM   3665 HH21 ARG B 116      43.779  -6.753   3.261  1.00 10.00      B   
ATOM   3666 HH22 ARG B 116      43.588  -8.219   2.232  1.00 10.00      B   
ATOM   3667  C   ARG B 116      37.657  -5.557   8.069  1.00 10.00      B   
ATOM   3668  O   ARG B 116      37.177  -4.655   7.376  1.00 10.00      B   
ATOM   3669  N   PHE B 117      36.960  -6.614   8.480  1.00 10.00      B   
ATOM   3670  HN  PHE B 117      37.405  -7.297   9.032  1.00 10.00      B   
ATOM   3671  CA  PHE B 117      35.558  -6.788   8.131  1.00 10.00      B   
ATOM   3672  CB  PHE B 117      35.009  -8.098   8.704  1.00 10.00      B   
ATOM   3673  CG  PHE B 117      35.044  -9.250   7.741  1.00 10.00      B   
ATOM   3674  CD1 PHE B 117      34.304  -9.214   6.569  1.00 10.00      B   
ATOM   3675  CD2 PHE B 117      35.807 -10.373   8.012  1.00 10.00      B   
ATOM   3676  CE1 PHE B 117      34.326 -10.276   5.685  1.00 10.00      B   
ATOM   3677  CE2 PHE B 117      35.836 -11.438   7.133  1.00 10.00      B   
ATOM   3678  CZ  PHE B 117      35.094 -11.389   5.967  1.00 10.00      B   
ATOM   3679  C   PHE B 117      34.724  -5.610   8.621  1.00 10.00      B   
ATOM   3680  O   PHE B 117      33.898  -5.080   7.879  1.00 10.00      B   
ATOM   3681  N   LEU B 118      34.959  -5.195   9.863  1.00 10.00      B   
ATOM   3682  HN  LEU B 118      35.642  -5.654  10.401  1.00 10.00      B   
ATOM   3683  CA  LEU B 118      34.226  -4.079  10.450  1.00 10.00      B   
ATOM   3684  CB  LEU B 118      34.668  -3.830  11.895  1.00 10.00      B   
ATOM   3685  CG  LEU B 118      34.330  -4.920  12.913  1.00 10.00      B   
ATOM   3686  CD1 LEU B 118      34.867  -4.552  14.286  1.00 10.00      B   
ATOM   3687  CD2 LEU B 118      32.830  -5.163  12.963  1.00 10.00      B   
ATOM   3688  C   LEU B 118      34.395  -2.806   9.626  1.00 10.00      B   
ATOM   3689  O   LEU B 118      33.415  -2.136   9.305  1.00 10.00      B   
ATOM   3690  N   LEU B 119      35.636  -2.492   9.267  1.00 10.00      B   
ATOM   3691  HN  LEU B 119      36.375  -3.089   9.524  1.00 10.00      B   
ATOM   3692  CA  LEU B 119      35.929  -1.295   8.485  1.00 10.00      B   
ATOM   3693  CB  LEU B 119      37.441  -1.106   8.333  1.00 10.00      B   
ATOM   3694  CG  LEU B 119      38.236  -0.849   9.616  1.00 10.00      B   
ATOM   3695  CD1 LEU B 119      39.728  -0.831   9.321  1.00 10.00      B   
ATOM   3696  CD2 LEU B 119      37.806   0.458  10.264  1.00 10.00      B   
ATOM   3697  C   LEU B 119      35.273  -1.353   7.110  1.00 10.00      B   
ATOM   3698  O   LEU B 119      34.638  -0.392   6.674  1.00 10.00      B   
ATOM   3699  N   ILE B 120      35.414  -2.493   6.443  1.00 10.00      B   
ATOM   3700  HN  ILE B 120      35.910  -3.234   6.862  1.00 10.00      B   
ATOM   3701  CA  ILE B 120      34.851  -2.680   5.110  1.00 10.00      B   
ATOM   3702  CB  ILE B 120      35.280  -4.035   4.501  1.00 10.00      B   
ATOM   3703  CG1 ILE B 120      36.795  -4.066   4.295  1.00 10.00      B   
ATOM   3704  CG2 ILE B 120      34.561  -4.306   3.187  1.00 10.00      B   
ATOM   3705  CD1 ILE B 120      37.325  -5.416   3.862  1.00 10.00      B   
ATOM   3706  C   ILE B 120      33.326  -2.570   5.109  1.00 10.00      B   
ATOM   3707  O   ILE B 120      32.751  -1.845   4.294  1.00 10.00      B   
ATOM   3708  N   ILE B 121      32.680  -3.271   6.033  1.00 10.00      B   
ATOM   3709  HN  ILE B 121      33.195  -3.811   6.677  1.00 10.00      B   
ATOM   3710  CA  ILE B 121      31.221  -3.264   6.118  1.00 10.00      B   
ATOM   3711  CB  ILE B 121      30.691  -4.371   7.054  1.00 10.00      B   
ATOM   3712  CG1 ILE B 121      31.194  -5.741   6.591  1.00 10.00      B   
ATOM   3713  CG2 ILE B 121      29.169  -4.356   7.093  1.00 10.00      B   
ATOM   3714  CD1 ILE B 121      30.918  -6.858   7.573  1.00 10.00      B   
ATOM   3715  C   ILE B 121      30.671  -1.904   6.559  1.00 10.00      B   
ATOM   3716  O   ILE B 121      29.666  -1.428   6.023  1.00 10.00      B   
ATOM   3717  N   MET B 122      31.328  -1.279   7.526  1.00 10.00      B   
ATOM   3718  HN  MET B 122      32.129  -1.696   7.911  1.00 10.00      B   
ATOM   3719  CA  MET B 122      30.884   0.017   8.027  1.00 10.00      B   
ATOM   3720  CB  MET B 122      31.654   0.431   9.284  1.00 10.00      B   
ATOM   3721  CG  MET B 122      31.183  -0.266  10.551  1.00 10.00      B   
ATOM   3722  SD  MET B 122      32.115   0.236  12.011  1.00 10.00      B   
ATOM   3723  CE  MET B 122      31.384  -0.817  13.263  1.00 10.00      B   
ATOM   3724  C   MET B 122      30.972   1.094   6.952  1.00 10.00      B   
ATOM   3725  O   MET B 122      30.139   1.996   6.905  1.00 10.00      B   
ATOM   3726  N   MET B 123      31.969   0.982   6.081  1.00 10.00      B   
ATOM   3727  HN  MET B 123      32.595   0.229   6.167  1.00 10.00      B   
ATOM   3728  CA  MET B 123      32.161   1.953   5.006  1.00 10.00      B   
ATOM   3729  CB  MET B 123      33.452   1.659   4.241  1.00 10.00      B   
ATOM   3730  CG  MET B 123      33.764   2.652   3.133  1.00 10.00      B   
ATOM   3731  SD  MET B 123      34.219   4.281   3.765  1.00 10.00      B   
ATOM   3732  CE  MET B 123      34.398   5.197   2.238  1.00 10.00      B   
ATOM   3733  C   MET B 123      30.973   1.960   4.046  1.00 10.00      B   
ATOM   3734  O   MET B 123      30.384   3.008   3.783  1.00 10.00      B   
ATOM   3735  N   SER B 124      30.607   0.784   3.550  1.00 10.00      B   
ATOM   3736  HN  SER B 124      31.092  -0.026   3.822  1.00 10.00      B   
ATOM   3737  CA  SER B 124      29.501   0.660   2.611  1.00 10.00      B   
ATOM   3738  CB  SER B 124      29.429  -0.774   2.084  1.00 10.00      B   
ATOM   3739  OG  SER B 124      29.917  -1.691   3.053  1.00 10.00      B   
ATOM   3740  HG  SER B 124      29.180  -2.205   3.405  1.00 10.00      B   
ATOM   3741  C   SER B 124      28.174   1.073   3.242  1.00 10.00      B   
ATOM   3742  O   SER B 124      27.393   1.814   2.642  1.00 10.00      B   
ATOM   3743  N   THR B 125      27.939   0.613   4.466  1.00 10.00      B   
ATOM   3744  HN  THR B 125      28.609   0.041   4.899  1.00 10.00      B   
ATOM   3745  CA  THR B 125      26.708   0.930   5.180  1.00 10.00      B   
ATOM   3746  CB  THR B 125      26.602   0.115   6.485  1.00 10.00      B   
ATOM   3747  OG1 THR B 125      26.975  -1.245   6.208  1.00 10.00      B   
ATOM   3748  HG1 THR B 125      27.935  -1.338   6.296  1.00 10.00      B   
ATOM   3749  CG2 THR B 125      25.178   0.138   7.020  1.00 10.00      B   
ATOM   3750  C   THR B 125      26.613   2.428   5.478  1.00 10.00      B   
ATOM   3751  O   THR B 125      25.521   2.987   5.591  1.00 10.00      B   
ATOM   3752  N   LEU B 126      27.765   3.076   5.597  1.00 10.00      B   
ATOM   3753  HN  LEU B 126      28.608   2.579   5.510  1.00 10.00      B   
ATOM   3754  CA  LEU B 126      27.807   4.503   5.862  1.00 10.00      B   
ATOM   3755  CB  LEU B 126      29.217   4.927   6.284  1.00 10.00      B   
ATOM   3756  CG  LEU B 126      29.392   6.397   6.677  1.00 10.00      B   
ATOM   3757  CD1 LEU B 126      29.684   6.527   8.163  1.00 10.00      B   
ATOM   3758  CD2 LEU B 126      30.486   7.055   5.848  1.00 10.00      B   
ATOM   3759  C   LEU B 126      27.385   5.273   4.618  1.00 10.00      B   
ATOM   3760  O   LEU B 126      26.679   6.276   4.707  1.00 10.00      B   
ATOM   3761  N   LEU B 127      27.794   4.769   3.459  1.00 10.00      B   
ATOM   3762  HN  LEU B 127      28.316   3.937   3.463  1.00 10.00      B   
ATOM   3763  CA  LEU B 127      27.491   5.400   2.180  1.00 10.00      B   
ATOM   3764  CB  LEU B 127      28.346   4.781   1.069  1.00 10.00      B   
ATOM   3765  CG  LEU B 127      28.194   5.387  -0.327  1.00 10.00      B   
ATOM   3766  CD1 LEU B 127      28.732   6.810  -0.362  1.00 10.00      B   
ATOM   3767  CD2 LEU B 127      28.889   4.520  -1.364  1.00 10.00      B   
ATOM   3768  C   LEU B 127      26.009   5.304   1.819  1.00 10.00      B   
ATOM   3769  O   LEU B 127      25.418   6.269   1.324  1.00 10.00      B   
ATOM   3770  N   THR B 128      25.403   4.149   2.072  1.00 10.00      B   
ATOM   3771  HN  THR B 128      25.914   3.415   2.481  1.00 10.00      B   
ATOM   3772  CA  THR B 128      23.994   3.937   1.751  1.00 10.00      B   
ATOM   3773  CB  THR B 128      23.604   2.453   1.870  1.00 10.00      B   
ATOM   3774  OG1 THR B 128      24.358   1.847   2.926  1.00 10.00      B   
ATOM   3775  HG1 THR B 128      23.768   1.309   3.469  1.00 10.00      B   
ATOM   3776  CG2 THR B 128      23.884   1.721   0.566  1.00 10.00      B   
ATOM   3777  C   THR B 128      23.070   4.773   2.632  1.00 10.00      B   
ATOM   3778  O   THR B 128      21.955   5.110   2.231  1.00 10.00      B   
ATOM   3779  N   LEU B 129      23.543   5.117   3.823  1.00 10.00      B   
ATOM   3780  HN  LEU B 129      24.445   4.833   4.081  1.00 10.00      B   
ATOM   3781  CA  LEU B 129      22.752   5.906   4.758  1.00 10.00      B   
ATOM   3782  CB  LEU B 129      22.937   5.402   6.194  1.00 10.00      B   
ATOM   3783  CG  LEU B 129      21.970   4.312   6.668  1.00 10.00      B   
ATOM   3784  CD1 LEU B 129      22.288   2.973   6.024  1.00 10.00      B   
ATOM   3785  CD2 LEU B 129      21.997   4.196   8.183  1.00 10.00      B   
ATOM   3786  C   LEU B 129      23.088   7.391   4.674  1.00 10.00      B   
ATOM   3787  O   LEU B 129      22.581   8.193   5.457  1.00 10.00      B   
ATOM   3788  N   SER B 130      23.944   7.763   3.731  1.00 10.00      B   
ATOM   3789  HN  SER B 130      24.336   7.088   3.138  1.00 10.00      B   
ATOM   3790  CA  SER B 130      24.319   9.161   3.576  1.00 10.00      B   
ATOM   3791  CB  SER B 130      25.791   9.374   3.937  1.00 10.00      B   
ATOM   3792  OG  SER B 130      26.629   8.473   3.232  1.00 10.00      B   
ATOM   3793  HG  SER B 130      26.771   7.681   3.772  1.00 10.00      B   
ATOM   3794  C   SER B 130      24.029   9.674   2.169  1.00 10.00      B   
ATOM   3795  O   SER B 130      24.274  10.842   1.862  1.00 10.00      B   
ATOM   3796  N   THR B 131      23.494   8.809   1.320  1.00 10.00      B   
ATOM   3797  HN  THR B 131      23.290   7.899   1.622  1.00 10.00      B   
ATOM   3798  CA  THR B 131      23.186   9.190  -0.051  1.00 10.00      B   
ATOM   3799  CB  THR B 131      24.326   8.795  -1.009  1.00 10.00      B   
ATOM   3800  OG1 THR B 131      25.534   8.579  -0.264  1.00 10.00      B   
ATOM   3801  HG1 THR B 131      25.374   7.909   0.414  1.00 10.00      B   
ATOM   3802  CG2 THR B 131      24.562   9.895  -2.035  1.00 10.00      B   
ATOM   3803  C   THR B 131      21.888   8.543  -0.522  1.00 10.00      B   
ATOM   3804  O   THR B 131      21.734   7.325  -0.448  1.00 10.00      B   
ATOM   3805  N   GLN B 132      20.957   9.369  -0.989  1.00 10.00      B   
ATOM   3806  HN  GLN B 132      21.139  10.334  -1.001  1.00 10.00      B   
ATOM   3807  CA  GLN B 132      19.672   8.889  -1.484  1.00 10.00      B   
ATOM   3808  CB  GLN B 132      18.693  10.067  -1.582  1.00 10.00      B   
ATOM   3809  CG  GLN B 132      17.246   9.673  -1.841  1.00 10.00      B   
ATOM   3810  CD  GLN B 132      16.338  10.866  -2.069  1.00 10.00      B   
ATOM   3811  OE1 GLN B 132      16.555  11.943  -1.519  1.00 10.00      B   
ATOM   3812  NE2 GLN B 132      15.314  10.679  -2.888  1.00 10.00      B   
ATOM   3813 HE21 GLN B 132      15.200   9.792  -3.296  1.00 10.00      B   
ATOM   3814 HE22 GLN B 132      14.708  11.435  -3.055  1.00 10.00      B   
ATOM   3815  C   GLN B 132      19.851   8.241  -2.860  1.00 10.00      B   
ATOM   3816  O   GLN B 132      20.662   8.706  -3.654  1.00 10.00      B   
ATOM   3817  N   PRO B 133      19.111   7.150  -3.147  1.00 10.00      B   
ATOM   3818  CA  PRO B 133      19.187   6.440  -4.434  1.00 10.00      B   
ATOM   3819  CB  PRO B 133      17.913   5.597  -4.429  1.00 10.00      B   
ATOM   3820  CG  PRO B 133      17.691   5.287  -2.990  1.00 10.00      B   
ATOM   3821  CD  PRO B 133      18.160   6.496  -2.224  1.00 10.00      B   
ATOM   3822  C   PRO B 133      19.201   7.375  -5.648  1.00 10.00      B   
ATOM   3823  O   PRO B 133      20.011   7.200  -6.561  1.00 10.00      B   
ATOM   3824  N   LEU B 134      18.315   8.369  -5.650  1.00 10.00      B   
ATOM   3825  HN  LEU B 134      17.701   8.465  -4.892  1.00 10.00      B   
ATOM   3826  CA  LEU B 134      18.233   9.323  -6.754  1.00 10.00      B   
ATOM   3827  CB  LEU B 134      17.007  10.226  -6.599  1.00 10.00      B   
ATOM   3828  CG  LEU B 134      15.645   9.582  -6.870  1.00 10.00      B   
ATOM   3829  CD1 LEU B 134      14.526  10.558  -6.552  1.00 10.00      B   
ATOM   3830  CD2 LEU B 134      15.547   9.113  -8.314  1.00 10.00      B   
ATOM   3831  C   LEU B 134      19.496  10.174  -6.863  1.00 10.00      B   
ATOM   3832  O   LEU B 134      19.895  10.574  -7.956  1.00 10.00      B   
ATOM   3833  N   ASP B 135      20.127  10.433  -5.724  1.00 10.00      B   
ATOM   3834  HN  ASP B 135      19.771  10.061  -4.888  1.00 10.00      B   
ATOM   3835  CA  ASP B 135      21.344  11.240  -5.674  1.00 10.00      B   
ATOM   3836  CB  ASP B 135      21.587  11.706  -4.239  1.00 10.00      B   
ATOM   3837  CG  ASP B 135      22.308  13.033  -4.139  1.00 10.00      B   
ATOM   3838  OD1 ASP B 135      22.523  13.689  -5.184  1.00 10.00      B   
ATOM   3839  OD2 ASP B 135      22.648  13.432  -3.004  1.00 10.00      B   
ATOM   3840  C   ASP B 135      22.534  10.424  -6.164  1.00 10.00      B   
ATOM   3841  O   ASP B 135      23.473  10.956  -6.766  1.00 10.00      B   
ATOM   3842  N   ILE B 136      22.486   9.124  -5.900  1.00 10.00      B   
ATOM   3843  HN  ILE B 136      21.722   8.770  -5.394  1.00 10.00      B   
ATOM   3844  CA  ILE B 136      23.540   8.208  -6.323  1.00 10.00      B   
ATOM   3845  CB  ILE B 136      23.365   6.817  -5.674  1.00 10.00      B   
ATOM   3846  CG1 ILE B 136      23.259   6.936  -4.153  1.00 10.00      B   
ATOM   3847  CG2 ILE B 136      24.509   5.888  -6.058  1.00 10.00      B   
ATOM   3848  CD1 ILE B 136      22.714   5.693  -3.485  1.00 10.00      B   
ATOM   3849  C   ILE B 136      23.509   8.044  -7.840  1.00 10.00      B   
ATOM   3850  O   ILE B 136      24.552   8.011  -8.498  1.00 10.00      B   
ATOM   3851  N   ALA B 137      22.300   7.959  -8.386  1.00 10.00      B   
ATOM   3852  HN  ALA B 137      21.511   8.013  -7.804  1.00 10.00      B   
ATOM   3853  CA  ALA B 137      22.109   7.787  -9.821  1.00 10.00      B   
ATOM   3854  CB  ALA B 137      20.627   7.692 -10.154  1.00 10.00      B   
ATOM   3855  C   ALA B 137      22.765   8.912 -10.613  1.00 10.00      B   
ATOM   3856  O   ALA B 137      23.425   8.663 -11.623  1.00 10.00      B   
ATOM   3857  N   THR B 138      22.590  10.142 -10.145  1.00 10.00      B   
ATOM   3858  HN  THR B 138      22.053  10.276  -9.333  1.00 10.00      B   
ATOM   3859  CA  THR B 138      23.167  11.301 -10.812  1.00 10.00      B   
ATOM   3860  CB  THR B 138      22.637  12.616 -10.209  1.00 10.00      B   
ATOM   3861  OG1 THR B 138      22.234  12.396  -8.850  1.00 10.00      B   
ATOM   3862  HG1 THR B 138      23.009  12.445  -8.273  1.00 10.00      B   
ATOM   3863  CG2 THR B 138      21.447  13.124 -11.005  1.00 10.00      B   
ATOM   3864  C   THR B 138      24.693  11.280 -10.739  1.00 10.00      B   
ATOM   3865  O   THR B 138      25.376  11.691 -11.681  1.00 10.00      B   
ATOM   3866  N   GLY B 139      25.216  10.774  -9.626  1.00 10.00      B   
ATOM   3867  HN  GLY B 139      24.619  10.438  -8.926  1.00 10.00      B   
ATOM   3868  CA  GLY B 139      26.649  10.703  -9.441  1.00 10.00      B   
ATOM   3869  C   GLY B 139      27.281   9.622 -10.296  1.00 10.00      B   
ATOM   3870  O   GLY B 139      28.308   9.846 -10.938  1.00 10.00      B   
ATOM   3871  N   LEU B 140      26.665   8.446 -10.309  1.00 10.00      B   
ATOM   3872  HN  LEU B 140      25.851   8.324  -9.769  1.00 10.00      B   
ATOM   3873  CA  LEU B 140      27.171   7.329 -11.097  1.00 10.00      B   
ATOM   3874  CB  LEU B 140      26.368   6.055 -10.817  1.00 10.00      B   
ATOM   3875  CG  LEU B 140      26.584   5.405  -9.448  1.00 10.00      B   
ATOM   3876  CD1 LEU B 140      25.677   4.196  -9.282  1.00 10.00      B   
ATOM   3877  CD2 LEU B 140      28.040   5.011  -9.264  1.00 10.00      B   
ATOM   3878  C   LEU B 140      27.137   7.661 -12.586  1.00 10.00      B   
ATOM   3879  O   LEU B 140      27.989   7.213 -13.349  1.00 10.00      B   
ATOM   3880  N   ALA B 141      26.157   8.466 -12.987  1.00 10.00      B   
ATOM   3881  HN  ALA B 141      25.513   8.800 -12.327  1.00 10.00      B   
ATOM   3882  CA  ALA B 141      26.016   8.867 -14.381  1.00 10.00      B   
ATOM   3883  CB  ALA B 141      24.730   9.653 -14.589  1.00 10.00      B   
ATOM   3884  C   ALA B 141      27.225   9.674 -14.844  1.00 10.00      B   
ATOM   3885  O   ALA B 141      27.678   9.532 -15.979  1.00 10.00      B   
ATOM   3886  N   SER B 142      27.757  10.508 -13.956  1.00 10.00      B   
ATOM   3887  HN  SER B 142      27.369  10.569 -13.057  1.00 10.00      B   
ATOM   3888  CA  SER B 142      28.913  11.326 -14.285  1.00 10.00      B   
ATOM   3889  CB  SER B 142      28.961  12.569 -13.392  1.00 10.00      B   
ATOM   3890  OG  SER B 142      28.134  12.407 -12.250  1.00 10.00      B   
ATOM   3891  HG  SER B 142      27.219  12.604 -12.481  1.00 10.00      B   
ATOM   3892  C   SER B 142      30.202  10.517 -14.162  1.00 10.00      B   
ATOM   3893  O   SER B 142      31.141  10.698 -14.937  1.00 10.00      B   
ATOM   3894  N   LEU B 143      30.229   9.604 -13.198  1.00 10.00      B   
ATOM   3895  HN  LEU B 143      29.444   9.500 -12.616  1.00 10.00      B   
ATOM   3896  CA  LEU B 143      31.399   8.761 -12.974  1.00 10.00      B   
ATOM   3897  CB  LEU B 143      31.286   8.015 -11.641  1.00 10.00      B   
ATOM   3898  CG  LEU B 143      31.215   8.878 -10.379  1.00 10.00      B   
ATOM   3899  CD1 LEU B 143      31.158   8.002  -9.136  1.00 10.00      B   
ATOM   3900  CD2 LEU B 143      32.396   9.830 -10.310  1.00 10.00      B   
ATOM   3901  C   LEU B 143      31.586   7.767 -14.117  1.00 10.00      B   
ATOM   3902  O   LEU B 143      32.707   7.361 -14.426  1.00 10.00      B   
ATOM   3903  N   MET B 144      30.481   7.379 -14.742  1.00 10.00      B   
ATOM   3904  HN  MET B 144      29.613   7.726 -14.437  1.00 10.00      B   
ATOM   3905  CA  MET B 144      30.516   6.436 -15.855  1.00 10.00      B   
ATOM   3906  CB  MET B 144      29.340   5.456 -15.774  1.00 10.00      B   
ATOM   3907  CG  MET B 144      29.358   4.561 -14.544  1.00 10.00      B   
ATOM   3908  SD  MET B 144      27.895   3.513 -14.413  1.00 10.00      B   
ATOM   3909  CE  MET B 144      28.159   2.386 -15.781  1.00 10.00      B   
ATOM   3910  C   MET B 144      30.498   7.163 -17.198  1.00 10.00      B   
ATOM   3911  O   MET B 144      30.454   6.532 -18.252  1.00 10.00      B   
ATOM   3912  N   LYS B 145      30.549   8.492 -17.153  1.00 10.00      B   
ATOM   3913  HN  LYS B 145      30.601   8.938 -16.280  1.00 10.00      B   
ATOM   3914  CA  LYS B 145      30.536   9.310 -18.367  1.00 10.00      B   
ATOM   3915  CB  LYS B 145      30.476  10.804 -18.036  1.00 10.00      B   
ATOM   3916  CG  LYS B 145      30.285  11.697 -19.252  1.00 10.00      B   
ATOM   3917  CD  LYS B 145      30.337  13.168 -18.875  1.00 10.00      B   
ATOM   3918  CE  LYS B 145      30.264  14.053 -20.107  1.00 10.00      B   
ATOM   3919  NZ  LYS B 145      30.404  15.496 -19.771  1.00 10.00      B   
ATOM   3920  HZ1 LYS B 145      31.318  15.669 -19.304  1.00 10.00      B   
ATOM   3921  HZ2 LYS B 145      29.642  15.796 -19.132  1.00 10.00      B   
ATOM   3922  HZ3 LYS B 145      30.357  16.070 -20.635  1.00 10.00      B   
ATOM   3923  C   LYS B 145      31.706   9.006 -19.320  1.00 10.00      B   
ATOM   3924  O   LYS B 145      31.491   8.871 -20.525  1.00 10.00      B   
ATOM   3925  N   PRO B 146      32.961   8.906 -18.813  1.00 10.00      B   
ATOM   3926  CA  PRO B 146      34.137   8.609 -19.651  1.00 10.00      B   
ATOM   3927  CB  PRO B 146      35.295   8.518 -18.650  1.00 10.00      B   
ATOM   3928  CG  PRO B 146      34.651   8.369 -17.315  1.00 10.00      B   
ATOM   3929  CD  PRO B 146      33.356   9.114 -17.408  1.00 10.00      B   
ATOM   3930  C   PRO B 146      34.012   7.298 -20.436  1.00 10.00      B   
ATOM   3931  O   PRO B 146      34.822   7.017 -21.319  1.00 10.00      B   
ATOM   3932  N   LEU B 147      33.000   6.498 -20.118  1.00 10.00      B   
ATOM   3933  HN  LEU B 147      32.383   6.764 -19.401  1.00 10.00      B   
ATOM   3934  CA  LEU B 147      32.784   5.234 -20.810  1.00 10.00      B   
ATOM   3935  CB  LEU B 147      31.926   4.283 -19.970  1.00 10.00      B   
ATOM   3936  CG  LEU B 147      32.534   3.811 -18.647  1.00 10.00      B   
ATOM   3937  CD1 LEU B 147      31.556   2.918 -17.900  1.00 10.00      B   
ATOM   3938  CD2 LEU B 147      33.849   3.085 -18.889  1.00 10.00      B   
ATOM   3939  C   LEU B 147      32.142   5.467 -22.174  1.00 10.00      B   
ATOM   3940  O   LEU B 147      32.073   4.564 -23.003  1.00 10.00      B   
ATOM   3941  N   ARG B 148      31.681   6.689 -22.413  1.00 10.00      B   
ATOM   3942  HN  ARG B 148      31.759   7.379 -21.713  1.00 10.00      B   
ATOM   3943  CA  ARG B 148      31.049   7.027 -23.684  1.00 10.00      B   
ATOM   3944  CB  ARG B 148      30.374   8.397 -23.588  1.00 10.00      B   
ATOM   3945  CG  ARG B 148      29.178   8.573 -24.506  1.00 10.00      B   
ATOM   3946  CD  ARG B 148      28.647   9.998 -24.455  1.00 10.00      B   
ATOM   3947  NE  ARG B 148      28.374  10.440 -23.086  1.00 10.00      B   
ATOM   3948  HE  ARG B 148      29.126  10.426 -22.452  1.00 10.00      B   
ATOM   3949  CZ  ARG B 148      27.185  10.875 -22.663  1.00 10.00      B   
ATOM   3950  NH1 ARG B 148      26.153  10.938 -23.490  1.00 10.00      B   
ATOM   3951 HH11 ARG B 148      26.253  10.647 -24.491  1.00 10.00      B   
ATOM   3952 HH12 ARG B 148      25.221  11.283 -23.140  1.00 10.00      B   
ATOM   3953  NH2 ARG B 148      27.023  11.239 -21.399  1.00 10.00      B   
ATOM   3954 HH21 ARG B 148      27.816  11.187 -20.729  1.00 10.00      B   
ATOM   3955 HH22 ARG B 148      26.093  11.584 -21.070  1.00 10.00      B   
ATOM   3956  C   ARG B 148      32.075   7.025 -24.819  1.00 10.00      B   
ATOM   3957  O   ARG B 148      31.720   6.991 -25.998  1.00 10.00      B   
ATOM   3958  N   TRP B 149      33.350   7.038 -24.456  1.00 10.00      B   
ATOM   3959  HN  TRP B 149      33.577   7.048 -23.502  1.00 10.00      B   
ATOM   3960  CA  TRP B 149      34.425   7.049 -25.437  1.00 10.00      B   
ATOM   3961  CB  TRP B 149      35.652   7.768 -24.877  1.00 10.00      B   
ATOM   3962  CG  TRP B 149      35.372   9.185 -24.478  1.00 10.00      B   
ATOM   3963  CD1 TRP B 149      35.390   9.701 -23.216  1.00 10.00      B   
ATOM   3964  CD2 TRP B 149      35.019  10.267 -25.349  1.00 10.00      B   
ATOM   3965  NE1 TRP B 149      35.071  11.036 -23.245  1.00 10.00      B   
ATOM   3966  HE1 TRP B 149      35.019  11.627 -22.461  1.00 10.00      B   
ATOM   3967  CE2 TRP B 149      34.837  11.409 -24.544  1.00 10.00      B   
ATOM   3968  CE3 TRP B 149      34.835  10.380 -26.730  1.00 10.00      B   
ATOM   3969  CZ2 TRP B 149      34.489  12.648 -25.076  1.00 10.00      B   
ATOM   3970  CZ3 TRP B 149      34.489  11.610 -27.256  1.00 10.00      B   
ATOM   3971  CH2 TRP B 149      34.316  12.728 -26.431  1.00 10.00      B   
ATOM   3972  C   TRP B 149      34.790   5.645 -25.917  1.00 10.00      B   
ATOM   3973  O   TRP B 149      35.599   5.486 -26.834  1.00 10.00      B   
ATOM   3974  N   VAL B 150      34.205   4.627 -25.297  1.00 10.00      B   
ATOM   3975  HN  VAL B 150      33.582   4.804 -24.561  1.00 10.00      B   
ATOM   3976  CA  VAL B 150      34.473   3.248 -25.692  1.00 10.00      B   
ATOM   3977  CB  VAL B 150      35.078   2.387 -24.561  1.00 10.00      B   
ATOM   3978  CG1 VAL B 150      36.550   2.719 -24.376  1.00 10.00      B   
ATOM   3979  CG2 VAL B 150      34.322   2.573 -23.257  1.00 10.00      B   
ATOM   3980  C   VAL B 150      33.229   2.592 -26.278  1.00 10.00      B   
ATOM   3981  O   VAL B 150      33.041   1.378 -26.174  1.00 10.00      B   
ATOM   3982  N   LYS B 151      32.391   3.426 -26.900  1.00 10.00      B   
ATOM   3983  HN  LYS B 151      32.617   4.379 -26.925  1.00 10.00      B   
ATOM   3984  CA  LYS B 151      31.152   2.983 -27.546  1.00 10.00      B   
ATOM   3985  CB  LYS B 151      31.431   1.941 -28.640  1.00 10.00      B   
ATOM   3986  CG  LYS B 151      32.319   2.453 -29.765  1.00 10.00      B   
ATOM   3987  CD  LYS B 151      32.521   1.399 -30.840  1.00 10.00      B   
ATOM   3988  CE  LYS B 151      33.295   1.959 -32.022  1.00 10.00      B   
ATOM   3989  NZ  LYS B 151      33.386   0.987 -33.146  1.00 10.00      B   
ATOM   3990  HZ1 LYS B 151      33.877   1.423 -33.955  1.00 10.00      B   
ATOM   3991  HZ2 LYS B 151      32.433   0.692 -33.449  1.00 10.00      B   
ATOM   3992  HZ3 LYS B 151      33.915   0.144 -32.850  1.00 10.00      B   
ATOM   3993  C   LYS B 151      30.114   2.474 -26.546  1.00 10.00      B   
ATOM   3994  O   LYS B 151      29.486   1.435 -26.760  1.00 10.00      B   
ATOM   3995  N   VAL B 152      29.927   3.215 -25.460  1.00 10.00      B   
ATOM   3996  HN  VAL B 152      30.439   4.041 -25.351  1.00 10.00      B   
ATOM   3997  CA  VAL B 152      28.961   2.842 -24.433  1.00 10.00      B   
ATOM   3998  CB  VAL B 152      29.638   2.610 -23.062  1.00 10.00      B   
ATOM   3999  CG1 VAL B 152      28.608   2.261 -21.997  1.00 10.00      B   
ATOM   4000  CG2 VAL B 152      30.684   1.513 -23.161  1.00 10.00      B   
ATOM   4001  C   VAL B 152      27.885   3.921 -24.297  1.00 10.00      B   
ATOM   4002  O   VAL B 152      28.195   5.090 -24.052  1.00 10.00      B   
ATOM   4003  N   PRO B 153      26.607   3.543 -24.475  1.00 10.00      B   
ATOM   4004  CA  PRO B 153      25.471   4.471 -24.363  1.00 10.00      B   
ATOM   4005  CB  PRO B 153      24.318   3.689 -24.994  1.00 10.00      B   
ATOM   4006  CG  PRO B 153      24.667   2.260 -24.759  1.00 10.00      B   
ATOM   4007  CD  PRO B 153      26.168   2.176 -24.812  1.00 10.00      B   
ATOM   4008  C   PRO B 153      25.154   4.815 -22.905  1.00 10.00      B   
ATOM   4009  O   PRO B 153      24.136   4.386 -22.348  1.00 10.00      B   
ATOM   4010  N   VAL B 154      26.035   5.598 -22.302  1.00 10.00      B   
ATOM   4011  HN  VAL B 154      26.819   5.902 -22.810  1.00 10.00      B   
ATOM   4012  CA  VAL B 154      25.891   6.009 -20.909  1.00 10.00      B   
ATOM   4013  CB  VAL B 154      27.104   6.845 -20.442  1.00 10.00      B   
ATOM   4014  CG1 VAL B 154      27.034   7.108 -18.943  1.00 10.00      B   
ATOM   4015  CG2 VAL B 154      28.413   6.153 -20.805  1.00 10.00      B   
ATOM   4016  C   VAL B 154      24.612   6.816 -20.688  1.00 10.00      B   
ATOM   4017  O   VAL B 154      23.904   6.614 -19.700  1.00 10.00      B   
ATOM   4018  N   ASP B 155      24.309   7.714 -21.622  1.00 10.00      B   
ATOM   4019  HN  ASP B 155      24.891   7.802 -22.408  1.00 10.00      B   
ATOM   4020  CA  ASP B 155      23.122   8.557 -21.512  1.00 10.00      B   
ATOM   4021  CB  ASP B 155      23.070   9.579 -22.645  1.00 10.00      B   
ATOM   4022  CG  ASP B 155      22.961  11.002 -22.136  1.00 10.00      B   
ATOM   4023  OD1 ASP B 155      21.912  11.356 -21.564  1.00 10.00      B   
ATOM   4024  OD2 ASP B 155      23.932  11.774 -22.298  1.00 10.00      B   
ATOM   4025  C   ASP B 155      21.855   7.715 -21.503  1.00 10.00      B   
ATOM   4026  O   ASP B 155      20.954   7.928 -20.686  1.00 10.00      B   
ATOM   4027  N   THR B 156      21.801   6.746 -22.405  1.00 10.00      B   
ATOM   4028  HN  THR B 156      22.549   6.633 -23.030  1.00 10.00      B   
ATOM   4029  CA  THR B 156      20.659   5.853 -22.509  1.00 10.00      B   
ATOM   4030  CB  THR B 156      20.818   4.922 -23.723  1.00 10.00      B   
ATOM   4031  OG1 THR B 156      21.635   5.578 -24.704  1.00 10.00      B   
ATOM   4032  HG1 THR B 156      21.374   5.288 -25.585  1.00 10.00      B   
ATOM   4033  CG2 THR B 156      19.461   4.608 -24.334  1.00 10.00      B   
ATOM   4034  C   THR B 156      20.510   5.017 -21.238  1.00 10.00      B   
ATOM   4035  O   THR B 156      19.396   4.764 -20.775  1.00 10.00      B   
ATOM   4036  N   LEU B 157      21.639   4.609 -20.666  1.00 10.00      B   
ATOM   4037  HN  LEU B 157      22.501   4.846 -21.078  1.00 10.00      B   
ATOM   4038  CA  LEU B 157      21.629   3.812 -19.445  1.00 10.00      B   
ATOM   4039  CB  LEU B 157      23.022   3.259 -19.142  1.00 10.00      B   
ATOM   4040  CG  LEU B 157      23.103   2.233 -18.009  1.00 10.00      B   
ATOM   4041  CD1 LEU B 157      22.271   1.001 -18.341  1.00 10.00      B   
ATOM   4042  CD2 LEU B 157      24.549   1.850 -17.739  1.00 10.00      B   
ATOM   4043  C   LEU B 157      21.118   4.642 -18.272  1.00 10.00      B   
ATOM   4044  O   LEU B 157      20.317   4.168 -17.466  1.00 10.00      B   
ATOM   4045  N   ALA B 158      21.581   5.887 -18.193  1.00 10.00      B   
ATOM   4046  HN  ALA B 158      22.230   6.198 -18.863  1.00 10.00      B   
ATOM   4047  CA  ALA B 158      21.165   6.795 -17.133  1.00 10.00      B   
ATOM   4048  CB  ALA B 158      21.920   8.113 -17.231  1.00 10.00      B   
ATOM   4049  C   ALA B 158      19.659   7.030 -17.193  1.00 10.00      B   
ATOM   4050  O   ALA B 158      18.984   7.096 -16.160  1.00 10.00      B   
ATOM   4051  N   MET B 159      19.136   7.150 -18.410  1.00 10.00      B   
ATOM   4052  HN  MET B 159      19.727   7.097 -19.192  1.00 10.00      B   
ATOM   4053  CA  MET B 159      17.707   7.359 -18.610  1.00 10.00      B   
ATOM   4054  CB  MET B 159      17.397   7.704 -20.069  1.00 10.00      B   
ATOM   4055  CG  MET B 159      17.734   9.136 -20.455  1.00 10.00      B   
ATOM   4056  SD  MET B 159      16.725  10.350 -19.578  1.00 10.00      B   
ATOM   4057  CE  MET B 159      15.131  10.109 -20.368  1.00 10.00      B   
ATOM   4058  C   MET B 159      16.927   6.124 -18.178  1.00 10.00      B   
ATOM   4059  O   MET B 159      15.902   6.230 -17.508  1.00 10.00      B   
ATOM   4060  N   MET B 160      17.442   4.953 -18.546  1.00 10.00      B   
ATOM   4061  HN  MET B 160      18.273   4.943 -19.074  1.00 10.00      B   
ATOM   4062  CA  MET B 160      16.809   3.685 -18.194  1.00 10.00      B   
ATOM   4063  CB  MET B 160      17.615   2.508 -18.757  1.00 10.00      B   
ATOM   4064  CG  MET B 160      17.062   1.140 -18.384  1.00 10.00      B   
ATOM   4065  SD  MET B 160      18.225  -0.201 -18.707  1.00 10.00      B   
ATOM   4066  CE  MET B 160      18.309  -0.161 -20.495  1.00 10.00      B   
ATOM   4067  C   MET B 160      16.679   3.552 -16.679  1.00 10.00      B   
ATOM   4068  O   MET B 160      15.619   3.182 -16.166  1.00 10.00      B   
ATOM   4069  N   LEU B 161      17.760   3.871 -15.971  1.00 10.00      B   
ATOM   4070  HN  LEU B 161      18.573   4.152 -16.445  1.00 10.00      B   
ATOM   4071  CA  LEU B 161      17.782   3.799 -14.516  1.00 10.00      B   
ATOM   4072  CB  LEU B 161      19.201   4.026 -13.981  1.00 10.00      B   
ATOM   4073  CG  LEU B 161      20.240   2.967 -14.362  1.00 10.00      B   
ATOM   4074  CD1 LEU B 161      21.618   3.363 -13.859  1.00 10.00      B   
ATOM   4075  CD2 LEU B 161      19.842   1.603 -13.819  1.00 10.00      B   
ATOM   4076  C   LEU B 161      16.812   4.801 -13.900  1.00 10.00      B   
ATOM   4077  O   LEU B 161      16.129   4.496 -12.921  1.00 10.00      B   
ATOM   4078  N   SER B 162      16.741   5.993 -14.490  1.00 10.00      B   
ATOM   4079  HN  SER B 162      17.298   6.168 -15.279  1.00 10.00      B   
ATOM   4080  CA  SER B 162      15.850   7.038 -14.001  1.00 10.00      B   
ATOM   4081  CB  SER B 162      16.066   8.338 -14.783  1.00 10.00      B   
ATOM   4082  OG  SER B 162      17.405   8.804 -14.654  1.00 10.00      B   
ATOM   4083  HG  SER B 162      18.010   8.162 -15.054  1.00 10.00      B   
ATOM   4084  C   SER B 162      14.393   6.589 -14.102  1.00 10.00      B   
ATOM   4085  O   SER B 162      13.577   6.875 -13.225  1.00 10.00      B   
ATOM   4086  N   ILE B 163      14.084   5.862 -15.171  1.00 10.00      B   
ATOM   4087  HN  ILE B 163      14.783   5.666 -15.835  1.00 10.00      B   
ATOM   4088  CA  ILE B 163      12.735   5.355 -15.389  1.00 10.00      B   
ATOM   4089  CB  ILE B 163      12.567   4.786 -16.816  1.00 10.00      B   
ATOM   4090  CG1 ILE B 163      12.753   5.894 -17.854  1.00 10.00      B   
ATOM   4091  CG2 ILE B 163      11.205   4.125 -16.984  1.00 10.00      B   
ATOM   4092  CD1 ILE B 163      12.893   5.388 -19.274  1.00 10.00      B   
ATOM   4093  C   ILE B 163      12.409   4.273 -14.360  1.00 10.00      B   
ATOM   4094  O   ILE B 163      11.331   4.270 -13.767  1.00 10.00      B   
ATOM   4095  N   ALA B 164      13.364   3.373 -14.138  1.00 10.00      B   
ATOM   4096  HN  ALA B 164      14.211   3.444 -14.632  1.00 10.00      B   
ATOM   4097  CA  ALA B 164      13.191   2.284 -13.185  1.00 10.00      B   
ATOM   4098  CB  ALA B 164      14.394   1.354 -13.212  1.00 10.00      B   
ATOM   4099  C   ALA B 164      12.965   2.817 -11.777  1.00 10.00      B   
ATOM   4100  O   ALA B 164      12.035   2.395 -11.090  1.00 10.00      B   
ATOM   4101  N   LEU B 165      13.803   3.768 -11.366  1.00 10.00      B   
ATOM   4102  HN  LEU B 165      14.510   4.074 -11.976  1.00 10.00      B   
ATOM   4103  CA  LEU B 165      13.712   4.365 -10.033  1.00 10.00      B   
ATOM   4104  CB  LEU B 165      14.862   5.349  -9.798  1.00 10.00      B   
ATOM   4105  CG  LEU B 165      16.253   4.736  -9.604  1.00 10.00      B   
ATOM   4106  CD1 LEU B 165      17.318   5.821  -9.546  1.00 10.00      B   
ATOM   4107  CD2 LEU B 165      16.293   3.875  -8.352  1.00 10.00      B   
ATOM   4108  C   LEU B 165      12.367   5.053  -9.795  1.00 10.00      B   
ATOM   4109  O   LEU B 165      11.915   5.166  -8.655  1.00 10.00      B   
ATOM   4110  N   ARG B 166      11.733   5.508 -10.871  1.00 10.00      B   
ATOM   4111  HN  ARG B 166      12.145   5.392 -11.754  1.00 10.00      B   
ATOM   4112  CA  ARG B 166      10.444   6.179 -10.771  1.00 10.00      B   
ATOM   4113  CB  ARG B 166      10.166   7.003 -12.028  1.00 10.00      B   
ATOM   4114  CG  ARG B 166      10.726   8.413 -12.001  1.00 10.00      B   
ATOM   4115  CD  ARG B 166      10.196   9.220 -13.173  1.00 10.00      B   
ATOM   4116  NE  ARG B 166      10.698  10.594 -13.168  1.00 10.00      B   
ATOM   4117  HE  ARG B 166      11.542  10.759 -12.691  1.00 10.00      B   
ATOM   4118  CZ  ARG B 166      10.077  11.621 -13.755  1.00 10.00      B   
ATOM   4119  NH1 ARG B 166       8.926  11.434 -14.394  1.00 10.00      B   
ATOM   4120 HH11 ARG B 166       8.498  10.484 -14.442  1.00 10.00      B   
ATOM   4121 HH12 ARG B 166       8.439  12.238 -14.847  1.00 10.00      B   
ATOM   4122  NH2 ARG B 166      10.615  12.837 -13.707  1.00 10.00      B   
ATOM   4123 HH21 ARG B 166      10.132  13.644 -14.165  1.00 10.00      B   
ATOM   4124 HH22 ARG B 166      11.519  12.998 -13.212  1.00 10.00      B   
ATOM   4125  C   ARG B 166       9.318   5.173 -10.570  1.00 10.00      B   
ATOM   4126  O   ARG B 166       8.286   5.494  -9.975  1.00 10.00      B   
ATOM   4127  N   PHE B 167       9.527   3.956 -11.061  1.00 10.00      B   
ATOM   4128  HN  PHE B 167      10.383   3.757 -11.500  1.00 10.00      B   
ATOM   4129  CA  PHE B 167       8.524   2.904 -10.955  1.00 10.00      B   
ATOM   4130  CB  PHE B 167       8.497   2.031 -12.216  1.00 10.00      B   
ATOM   4131  CG  PHE B 167       7.721   2.629 -13.356  1.00 10.00      B   
ATOM   4132  CD1 PHE B 167       8.360   2.987 -14.535  1.00 10.00      B   
ATOM   4133  CD2 PHE B 167       6.354   2.841 -13.249  1.00 10.00      B   
ATOM   4134  CE1 PHE B 167       7.651   3.544 -15.583  1.00 10.00      B   
ATOM   4135  CE2 PHE B 167       5.639   3.397 -14.293  1.00 10.00      B   
ATOM   4136  CZ  PHE B 167       6.289   3.749 -15.461  1.00 10.00      B   
ATOM   4137  C   PHE B 167       8.714   2.043  -9.714  1.00 10.00      B   
ATOM   4138  O   PHE B 167       7.823   1.275  -9.355  1.00 10.00      B   
ATOM   4139  N   VAL B 168       9.865   2.171  -9.060  1.00 10.00      B   
ATOM   4140  HN  VAL B 168      10.541   2.795  -9.400  1.00 10.00      B   
ATOM   4141  CA  VAL B 168      10.148   1.395  -7.848  1.00 10.00      B   
ATOM   4142  CB  VAL B 168      11.505   1.754  -7.199  1.00 10.00      B   
ATOM   4143  CG1 VAL B 168      11.711   0.962  -5.917  1.00 10.00      B   
ATOM   4144  CG2 VAL B 168      12.643   1.487  -8.167  1.00 10.00      B   
ATOM   4145  C   VAL B 168       9.016   1.505  -6.812  1.00 10.00      B   
ATOM   4146  O   VAL B 168       8.463   0.483  -6.391  1.00 10.00      B   
ATOM   4147  N   PRO B 169       8.645   2.734  -6.389  1.00 10.00      B   
ATOM   4148  CA  PRO B 169       7.563   2.930  -5.416  1.00 10.00      B   
ATOM   4149  CB  PRO B 169       7.501   4.454  -5.245  1.00 10.00      B   
ATOM   4150  CG  PRO B 169       8.829   4.948  -5.702  1.00 10.00      B   
ATOM   4151  CD  PRO B 169       9.248   4.019  -6.799  1.00 10.00      B   
ATOM   4152  C   PRO B 169       6.225   2.400  -5.936  1.00 10.00      B   
ATOM   4153  O   PRO B 169       5.488   1.732  -5.211  1.00 10.00      B   
ATOM   4154  N   THR B 170       5.937   2.679  -7.202  1.00 10.00      B   
ATOM   4155  HN  THR B 170       6.579   3.196  -7.734  1.00 10.00      B   
ATOM   4156  CA  THR B 170       4.694   2.248  -7.832  1.00 10.00      B   
ATOM   4157  CB  THR B 170       4.591   2.815  -9.258  1.00 10.00      B   
ATOM   4158  OG1 THR B 170       5.120   4.145  -9.261  1.00 10.00      B   
ATOM   4159  HG1 THR B 170       4.470   4.742  -8.872  1.00 10.00      B   
ATOM   4160  CG2 THR B 170       3.139   2.856  -9.712  1.00 10.00      B   
ATOM   4161  C   THR B 170       4.569   0.725  -7.871  1.00 10.00      B   
ATOM   4162  O   THR B 170       3.533   0.173  -7.502  1.00 10.00      B   
ATOM   4163  N   LEU B 171       5.629   0.045  -8.305  1.00 10.00      B   
ATOM   4164  HN  LEU B 171       6.438   0.539  -8.577  1.00 10.00      B   
ATOM   4165  CA  LEU B 171       5.621  -1.415  -8.387  1.00 10.00      B   
ATOM   4166  CB  LEU B 171       6.891  -1.934  -9.066  1.00 10.00      B   
ATOM   4167  CG  LEU B 171       7.053  -1.603 -10.552  1.00 10.00      B   
ATOM   4168  CD1 LEU B 171       8.369  -2.151 -11.079  1.00 10.00      B   
ATOM   4169  CD2 LEU B 171       5.885  -2.151 -11.358  1.00 10.00      B   
ATOM   4170  C   LEU B 171       5.475  -2.032  -7.001  1.00 10.00      B   
ATOM   4171  O   LEU B 171       4.825  -3.065  -6.828  1.00 10.00      B   
ATOM   4172  N   MET B 172       6.071  -1.379  -6.015  1.00 10.00      B   
ATOM   4173  HN  MET B 172       6.572  -0.560  -6.220  1.00 10.00      B   
ATOM   4174  CA  MET B 172       6.006  -1.840  -4.635  1.00 10.00      B   
ATOM   4175  CB  MET B 172       6.981  -1.027  -3.779  1.00 10.00      B   
ATOM   4176  CG  MET B 172       6.870  -1.261  -2.281  1.00 10.00      B   
ATOM   4177  SD  MET B 172       7.729   0.006  -1.329  1.00 10.00      B   
ATOM   4178  CE  MET B 172       6.778   1.460  -1.773  1.00 10.00      B   
ATOM   4179  C   MET B 172       4.582  -1.698  -4.099  1.00 10.00      B   
ATOM   4180  O   MET B 172       4.062  -2.590  -3.422  1.00 10.00      B   
ATOM   4181  N   ASP B 173       3.953  -0.576  -4.423  1.00 10.00      B   
ATOM   4182  HN  ASP B 173       4.423   0.092  -4.972  1.00 10.00      B   
ATOM   4183  CA  ASP B 173       2.591  -0.300  -3.988  1.00 10.00      B   
ATOM   4184  CB  ASP B 173       2.253   1.174  -4.218  1.00 10.00      B   
ATOM   4185  CG  ASP B 173       0.770   1.478  -4.112  1.00 10.00      B   
ATOM   4186  OD1 ASP B 173       0.224   1.446  -2.988  1.00 10.00      B   
ATOM   4187  OD2 ASP B 173       0.147   1.778  -5.157  1.00 10.00      B   
ATOM   4188  C   ASP B 173       1.600  -1.196  -4.720  1.00 10.00      B   
ATOM   4189  O   ASP B 173       0.705  -1.780  -4.102  1.00 10.00      B   
ATOM   4190  N   GLU B 174       1.790  -1.331  -6.029  1.00 10.00      B   
ATOM   4191  HN  GLU B 174       2.539  -0.852  -6.455  1.00 10.00      B   
ATOM   4192  CA  GLU B 174       0.915  -2.153  -6.858  1.00 10.00      B   
ATOM   4193  CB  GLU B 174       1.362  -2.111  -8.319  1.00 10.00      B   
ATOM   4194  CG  GLU B 174       0.220  -1.973  -9.308  1.00 10.00      B   
ATOM   4195  CD  GLU B 174      -0.497  -0.648  -9.170  1.00 10.00      B   
ATOM   4196  OE1 GLU B 174       0.028   0.366  -9.674  1.00 10.00      B   
ATOM   4197  OE2 GLU B 174      -1.580  -0.613  -8.550  1.00 10.00      B   
ATOM   4198  C   GLU B 174       0.893  -3.595  -6.370  1.00 10.00      B   
ATOM   4199  O   GLU B 174      -0.171  -4.206  -6.266  1.00 10.00      B   
ATOM   4200  N   ALA B 175       2.073  -4.127  -6.062  1.00 10.00      B   
ATOM   4201  HN  ALA B 175       2.884  -3.586  -6.175  1.00 10.00      B   
ATOM   4202  CA  ALA B 175       2.196  -5.494  -5.577  1.00 10.00      B   
ATOM   4203  CB  ALA B 175       3.656  -5.830  -5.304  1.00 10.00      B   
ATOM   4204  C   ALA B 175       1.355  -5.701  -4.323  1.00 10.00      B   
ATOM   4205  O   ALA B 175       0.757  -6.756  -4.132  1.00 10.00      B   
ATOM   4206  N   THR B 176       1.295  -4.671  -3.485  1.00 10.00      B   
ATOM   4207  HN  THR B 176       1.771  -3.845  -3.712  1.00 10.00      B   
ATOM   4208  CA  THR B 176       0.528  -4.729  -2.250  1.00 10.00      B   
ATOM   4209  CB  THR B 176       0.853  -3.523  -1.345  1.00 10.00      B   
ATOM   4210  OG1 THR B 176       2.276  -3.348  -1.279  1.00 10.00      B   
ATOM   4211  HG1 THR B 176       2.566  -2.788  -2.010  1.00 10.00      B   
ATOM   4212  CG2 THR B 176       0.308  -3.740   0.059  1.00 10.00      B   
ATOM   4213  C   THR B 176      -0.970  -4.753  -2.552  1.00 10.00      B   
ATOM   4214  O   THR B 176      -1.731  -5.501  -1.933  1.00 10.00      B   
ATOM   4215  N   LYS B 177      -1.379  -3.944  -3.523  1.00 10.00      B   
ATOM   4216  HN  LYS B 177      -0.718  -3.384  -3.987  1.00 10.00      B   
ATOM   4217  CA  LYS B 177      -2.779  -3.863  -3.919  1.00 10.00      B   
ATOM   4218  CB  LYS B 177      -2.988  -2.713  -4.904  1.00 10.00      B   
ATOM   4219  CG  LYS B 177      -2.958  -1.338  -4.260  1.00 10.00      B   
ATOM   4220  CD  LYS B 177      -2.860  -0.247  -5.307  1.00 10.00      B   
ATOM   4221  CE  LYS B 177      -3.033   1.123  -4.680  1.00 10.00      B   
ATOM   4222  NZ  LYS B 177      -2.465   2.198  -5.529  1.00 10.00      B   
ATOM   4223  HZ1 LYS B 177      -2.700   3.127  -5.129  1.00 10.00      B   
ATOM   4224  HZ2 LYS B 177      -2.849   2.138  -6.493  1.00 10.00      B   
ATOM   4225  HZ3 LYS B 177      -1.424   2.102  -5.571  1.00 10.00      B   
ATOM   4226  C   LYS B 177      -3.259  -5.173  -4.531  1.00 10.00      B   
ATOM   4227  O   LYS B 177      -4.305  -5.699  -4.148  1.00 10.00      B   
ATOM   4228  N   ILE B 178      -2.483  -5.700  -5.473  1.00 10.00      B   
ATOM   4229  HN  ILE B 178      -1.657  -5.230  -5.731  1.00 10.00      B   
ATOM   4230  CA  ILE B 178      -2.825  -6.954  -6.135  1.00 10.00      B   
ATOM   4231  CB  ILE B 178      -1.827  -7.294  -7.265  1.00 10.00      B   
ATOM   4232  CG1 ILE B 178      -1.744  -6.143  -8.275  1.00 10.00      B   
ATOM   4233  CG2 ILE B 178      -2.234  -8.584  -7.965  1.00 10.00      B   
ATOM   4234  CD1 ILE B 178      -0.633  -6.296  -9.293  1.00 10.00      B   
ATOM   4235  C   ILE B 178      -2.862  -8.097  -5.121  1.00 10.00      B   
ATOM   4236  O   ILE B 178      -3.787  -8.915  -5.122  1.00 10.00      B   
ATOM   4237  N   MET B 179      -1.867  -8.124  -4.240  1.00 10.00      B   
ATOM   4238  HN  MET B 179      -1.171  -7.431  -4.290  1.00 10.00      B   
ATOM   4239  CA  MET B 179      -1.771  -9.151  -3.210  1.00 10.00      B   
ATOM   4240  CB  MET B 179      -0.519  -8.931  -2.353  1.00 10.00      B   
ATOM   4241  CG  MET B 179      -0.387  -9.886  -1.178  1.00 10.00      B   
ATOM   4242  SD  MET B 179       0.943  -9.427  -0.048  1.00 10.00      B   
ATOM   4243  CE  MET B 179       0.385  -7.812   0.496  1.00 10.00      B   
ATOM   4244  C   MET B 179      -3.008  -9.164  -2.317  1.00 10.00      B   
ATOM   4245  O   MET B 179      -3.529 -10.224  -1.986  1.00 10.00      B   
ATOM   4246  N   ASN B 180      -3.476  -7.982  -1.937  1.00 10.00      B   
ATOM   4247  HN  ASN B 180      -3.025  -7.168  -2.244  1.00 10.00      B   
ATOM   4248  CA  ASN B 180      -4.645  -7.867  -1.071  1.00 10.00      B   
ATOM   4249  CB  ASN B 180      -4.721  -6.478  -0.424  1.00 10.00      B   
ATOM   4250  CG  ASN B 180      -3.787  -6.329   0.763  1.00 10.00      B   
ATOM   4251  OD1 ASN B 180      -3.402  -7.314   1.398  1.00 10.00      B   
ATOM   4252  ND2 ASN B 180      -3.414  -5.098   1.073  1.00 10.00      B   
ATOM   4253 HD21 ASN B 180      -3.749  -4.356   0.525  1.00 10.00      B   
ATOM   4254 HD22 ASN B 180      -2.827  -4.977   1.847  1.00 10.00      B   
ATOM   4255  C   ASN B 180      -5.935  -8.172  -1.824  1.00 10.00      B   
ATOM   4256  O   ASN B 180      -6.813  -8.869  -1.311  1.00 10.00      B   
ATOM   4257  N   ALA B 181      -6.038  -7.662  -3.048  1.00 10.00      B   
ATOM   4258  HN  ALA B 181      -5.296  -7.127  -3.408  1.00 10.00      B   
ATOM   4259  CA  ALA B 181      -7.221  -7.867  -3.873  1.00 10.00      B   
ATOM   4260  CB  ALA B 181      -7.093  -7.109  -5.186  1.00 10.00      B   
ATOM   4261  C   ALA B 181      -7.476  -9.345  -4.126  1.00 10.00      B   
ATOM   4262  O   ALA B 181      -8.611  -9.816  -4.031  1.00 10.00      B   
ATOM   4263  N   GLN B 182      -6.417 -10.079  -4.440  1.00 10.00      B   
ATOM   4264  HN  GLN B 182      -5.536  -9.649  -4.505  1.00 10.00      B   
ATOM   4265  CA  GLN B 182      -6.535 -11.505  -4.698  1.00 10.00      B   
ATOM   4266  CB  GLN B 182      -5.312 -12.025  -5.455  1.00 10.00      B   
ATOM   4267  CG  GLN B 182      -5.210 -11.518  -6.887  1.00 10.00      B   
ATOM   4268  CD  GLN B 182      -6.060 -12.309  -7.868  1.00 10.00      B   
ATOM   4269  OE1 GLN B 182      -7.092 -12.880  -7.511  1.00 10.00      B   
ATOM   4270  NE2 GLN B 182      -5.637 -12.340  -9.120  1.00 10.00      B   
ATOM   4271 HE21 GLN B 182      -4.815 -11.858  -9.341  1.00 10.00      B   
ATOM   4272 HE22 GLN B 182      -6.166 -12.842  -9.777  1.00 10.00      B   
ATOM   4273  C   GLN B 182      -6.738 -12.281  -3.403  1.00 10.00      B   
ATOM   4274  O   GLN B 182      -7.517 -13.229  -3.364  1.00 10.00      B   
ATOM   4275  N   ARG B 183      -6.055 -11.848  -2.343  1.00 10.00      B   
ATOM   4276  HN  ARG B 183      -5.469 -11.068  -2.443  1.00 10.00      B   
ATOM   4277  CA  ARG B 183      -6.146 -12.503  -1.037  1.00 10.00      B   
ATOM   4278  CB  ARG B 183      -5.205 -11.837  -0.028  1.00 10.00      B   
ATOM   4279  CG  ARG B 183      -5.130 -12.542   1.316  1.00 10.00      B   
ATOM   4280  CD  ARG B 183      -4.144 -11.859   2.250  1.00 10.00      B   
ATOM   4281  NE  ARG B 183      -2.763 -11.953   1.768  1.00 10.00      B   
ATOM   4282  HE  ARG B 183      -2.572 -11.575   0.885  1.00 10.00      B   
ATOM   4283  CZ  ARG B 183      -1.773 -12.526   2.457  1.00 10.00      B   
ATOM   4284  NH1 ARG B 183      -2.008 -13.047   3.654  1.00 10.00      B   
ATOM   4285 HH11 ARG B 183      -2.968 -13.014   4.065  1.00 10.00      B   
ATOM   4286 HH12 ARG B 183      -1.236 -13.498   4.192  1.00 10.00      B   
ATOM   4287  NH2 ARG B 183      -0.541 -12.560   1.954  1.00 10.00      B   
ATOM   4288 HH21 ARG B 183      -0.337 -12.143   1.022  1.00 10.00      B   
ATOM   4289 HH22 ARG B 183       0.234 -13.011   2.495  1.00 10.00      B   
ATOM   4290  C   ARG B 183      -7.578 -12.504  -0.507  1.00 10.00      B   
ATOM   4291  O   ARG B 183      -8.005 -13.450   0.155  1.00 10.00      B   
ATOM   4292  N   ALA B 184      -8.316 -11.445  -0.806  1.00 10.00      B   
ATOM   4293  HN  ALA B 184      -7.919 -10.720  -1.342  1.00 10.00      B   
ATOM   4294  CA  ALA B 184      -9.696 -11.329  -0.359  1.00 10.00      B   
ATOM   4295  CB  ALA B 184     -10.233  -9.936  -0.638  1.00 10.00      B   
ATOM   4296  C   ALA B 184     -10.580 -12.388  -1.015  1.00 10.00      B   
ATOM   4297  O   ALA B 184     -11.621 -12.763  -0.476  1.00 10.00      B   
ATOM   4298  N   ARG B 185     -10.147 -12.885  -2.168  1.00 10.00      B   
ATOM   4299  HN  ARG B 185      -9.287 -12.580  -2.530  1.00 10.00      B   
ATOM   4300  CA  ARG B 185     -10.907 -13.892  -2.893  1.00 10.00      B   
ATOM   4301  CB  ARG B 185     -11.307 -13.385  -4.286  1.00 10.00      B   
ATOM   4302  CG  ARG B 185     -10.144 -13.182  -5.245  1.00 10.00      B   
ATOM   4303  CD  ARG B 185     -10.625 -13.120  -6.687  1.00 10.00      B   
ATOM   4304  NE  ARG B 185      -9.723 -13.835  -7.590  1.00 10.00      B   
ATOM   4305  HE  ARG B 185      -8.774 -13.548  -7.602  1.00 10.00      B   
ATOM   4306  CZ  ARG B 185     -10.104 -14.836  -8.388  1.00 10.00      B   
ATOM   4307  NH1 ARG B 185     -11.368 -15.241  -8.398  1.00 10.00      B   
ATOM   4308 HH11 ARG B 185     -11.666 -16.026  -9.019  1.00 10.00      B   
ATOM   4309 HH12 ARG B 185     -12.079 -14.780  -7.787  1.00 10.00      B   
ATOM   4310  NH2 ARG B 185      -9.217 -15.435  -9.174  1.00 10.00      B   
ATOM   4311 HH21 ARG B 185      -9.513 -16.217  -9.799  1.00 10.00      B   
ATOM   4312 HH22 ARG B 185      -8.219 -15.128  -9.173  1.00 10.00      B   
ATOM   4313  C   ARG B 185     -10.138 -15.210  -2.996  1.00 10.00      B   
ATOM   4314  O   ARG B 185     -10.408 -16.029  -3.876  1.00 10.00      B   
ATOM   4315  N   GLY B 186      -9.190 -15.411  -2.091  1.00 10.00      B   
ATOM   4316  HN  GLY B 186      -9.007 -14.717  -1.422  1.00 10.00      B   
ATOM   4317  CA  GLY B 186      -8.406 -16.633  -2.093  1.00 10.00      B   
ATOM   4318  C   GLY B 186      -6.924 -16.360  -2.220  1.00 10.00      B   
ATOM   4319  O   GLY B 186      -6.453 -15.320  -1.774  1.00 10.00      B   
ATOM   4320  N   VAL B 187      -6.199 -17.303  -2.818  1.00 10.00      B   
ATOM   4321  HN  VAL B 187      -6.647 -18.120  -3.121  1.00 10.00      B   
ATOM   4322  CA  VAL B 187      -4.753 -17.175  -3.030  1.00 10.00      B   
ATOM   4323  CB  VAL B 187      -4.410 -16.153  -4.139  1.00 10.00      B   
ATOM   4324  CG1 VAL B 187      -2.955 -16.289  -4.559  1.00 10.00      B   
ATOM   4325  CG2 VAL B 187      -5.327 -16.335  -5.340  1.00 10.00      B   
ATOM   4326  C   VAL B 187      -4.005 -16.833  -1.738  1.00 10.00      B   
ATOM   4327  O   VAL B 187      -3.655 -15.677  -1.485  1.00 10.00      B   
ATOM   4328  N   ASP B 188      -3.763 -17.845  -0.923  1.00 10.00      B   
ATOM   4329  HN  ASP B 188      -4.052 -18.743  -1.177  1.00 10.00      B   
ATOM   4330  CA  ASP B 188      -3.064 -17.652   0.335  1.00 10.00      B   
ATOM   4331  CB  ASP B 188      -3.464 -18.713   1.360  1.00 10.00      B   
ATOM   4332  CG  ASP B 188      -4.714 -18.329   2.124  1.00 10.00      B   
ATOM   4333  OD1 ASP B 188      -4.596 -17.623   3.145  1.00 10.00      B   
ATOM   4334  OD2 ASP B 188      -5.827 -18.735   1.714  1.00 10.00      B   
ATOM   4335  C   ASP B 188      -1.558 -17.636   0.120  1.00 10.00      B   
ATOM   4336  O   ASP B 188      -0.925 -18.684  -0.031  1.00 10.00      B   
ATOM   4337  N   PHE B 189      -0.994 -16.435   0.088  1.00 10.00      B   
ATOM   4338  HN  PHE B 189      -1.562 -15.646   0.201  1.00 10.00      B   
ATOM   4339  CA  PHE B 189       0.436 -16.256  -0.120  1.00 10.00      B   
ATOM   4340  CB  PHE B 189       0.756 -14.794  -0.452  1.00 10.00      B   
ATOM   4341  CG  PHE B 189       0.046 -14.241  -1.655  1.00 10.00      B   
ATOM   4342  CD1 PHE B 189      -1.159 -13.573  -1.516  1.00 10.00      B   
ATOM   4343  CD2 PHE B 189       0.590 -14.378  -2.920  1.00 10.00      B   
ATOM   4344  CE1 PHE B 189      -1.809 -13.053  -2.618  1.00 10.00      B   
ATOM   4345  CE2 PHE B 189      -0.055 -13.861  -4.027  1.00 10.00      B   
ATOM   4346  CZ  PHE B 189      -1.257 -13.198  -3.875  1.00 10.00      B   
ATOM   4347  C   PHE B 189       1.235 -16.671   1.111  1.00 10.00      B   
ATOM   4348  O   PHE B 189       1.084 -16.086   2.185  1.00 10.00      B   
ATOM   4349  N   GLY B 190       2.084 -17.676   0.950  1.00 10.00      B   
ATOM   4350  HN  GLY B 190       2.145 -18.118   0.076  1.00 10.00      B   
ATOM   4351  CA  GLY B 190       2.912 -18.130   2.053  1.00 10.00      B   
ATOM   4352  C   GLY B 190       2.252 -19.195   2.900  1.00 10.00      B   
ATOM   4353  O   GLY B 190       2.628 -19.398   4.058  1.00 10.00      B   
ATOM   4354  N   GLU B 191       1.268 -19.874   2.341  1.00 10.00      B   
ATOM   4355  HN  GLU B 191       0.995 -19.663   1.424  1.00 10.00      B   
ATOM   4356  CA  GLU B 191       0.578 -20.926   3.065  1.00 10.00      B   
ATOM   4357  CB  GLU B 191      -0.866 -20.527   3.375  1.00 10.00      B   
ATOM   4358  CG  GLU B 191      -1.561 -21.468   4.343  1.00 10.00      B   
ATOM   4359  CD  GLU B 191      -2.896 -20.942   4.819  1.00 10.00      B   
ATOM   4360  OE1 GLU B 191      -2.909 -20.069   5.716  1.00 10.00      B   
ATOM   4361  OE2 GLU B 191      -3.942 -21.417   4.314  1.00 10.00      B   
ATOM   4362  C   GLU B 191       0.629 -22.232   2.284  1.00 10.00      B   
ATOM   4363  O   GLU B 191       0.508 -22.235   1.059  1.00 10.00      B   
ATOM   4364  N   GLY B 192       0.832 -23.330   2.994  1.00 10.00      B   
ATOM   4365  HN  GLY B 192       0.948 -23.261   3.967  1.00 10.00      B   
ATOM   4366  CA  GLY B 192       0.903 -24.623   2.356  1.00 10.00      B   
ATOM   4367  C   GLY B 192       2.300 -25.199   2.418  1.00 10.00      B   
ATOM   4368  O   GLY B 192       2.636 -25.925   3.357  1.00 10.00      B   
ATOM   4369  N   GLY B 193       3.117 -24.865   1.432  1.00 10.00      B   
ATOM   4370  HN  GLY B 193       2.796 -24.267   0.725  1.00 10.00      B   
ATOM   4371  CA  GLY B 193       4.476 -25.357   1.389  1.00 10.00      B   
ATOM   4372  C   GLY B 193       5.339 -24.521   0.472  1.00 10.00      B   
ATOM   4373  O   GLY B 193       4.864 -23.536  -0.092  1.00 10.00      B   
ATOM   4374  N   LEU B 194       6.599 -24.914   0.321  1.00 10.00      B   
ATOM   4375  HN  LEU B 194       6.907 -25.712   0.803  1.00 10.00      B   
ATOM   4376  CA  LEU B 194       7.544 -24.196  -0.529  1.00 10.00      B   
ATOM   4377  CB  LEU B 194       8.915 -24.870  -0.490  1.00 10.00      B   
ATOM   4378  CG  LEU B 194       9.616 -24.898   0.870  1.00 10.00      B   
ATOM   4379  CD1 LEU B 194      10.889 -25.728   0.796  1.00 10.00      B   
ATOM   4380  CD2 LEU B 194       9.919 -23.484   1.345  1.00 10.00      B   
ATOM   4381  C   LEU B 194       7.052 -24.094  -1.966  1.00 10.00      B   
ATOM   4382  O   LEU B 194       7.047 -23.009  -2.552  1.00 10.00      B   
ATOM   4383  N   PHE B 195       6.622 -25.219  -2.525  1.00 10.00      B   
ATOM   4384  HN  PHE B 195       6.630 -26.051  -2.000  1.00 10.00      B   
ATOM   4385  CA  PHE B 195       6.133 -25.241  -3.897  1.00 10.00      B   
ATOM   4386  CB  PHE B 195       5.932 -26.677  -4.393  1.00 10.00      B   
ATOM   4387  CG  PHE B 195       5.537 -26.763  -5.843  1.00 10.00      B   
ATOM   4388  CD1 PHE B 195       6.431 -26.393  -6.840  1.00 10.00      B   
ATOM   4389  CD2 PHE B 195       4.274 -27.200  -6.210  1.00 10.00      B   
ATOM   4390  CE1 PHE B 195       6.071 -26.457  -8.172  1.00 10.00      B   
ATOM   4391  CE2 PHE B 195       3.910 -27.269  -7.541  1.00 10.00      B   
ATOM   4392  CZ  PHE B 195       4.810 -26.897  -8.522  1.00 10.00      B   
ATOM   4393  C   PHE B 195       4.842 -24.443  -4.028  1.00 10.00      B   
ATOM   4394  O   PHE B 195       4.682 -23.658  -4.962  1.00 10.00      B   
ATOM   4395  N   LYS B 196       3.932 -24.632  -3.078  1.00 10.00      B   
ATOM   4396  HN  LYS B 196       4.122 -25.265  -2.350  1.00 10.00      B   
ATOM   4397  CA  LYS B 196       2.658 -23.928  -3.096  1.00 10.00      B   
ATOM   4398  CB  LYS B 196       1.723 -24.458  -2.009  1.00 10.00      B   
ATOM   4399  CG  LYS B 196       0.279 -24.014  -2.182  1.00 10.00      B   
ATOM   4400  CD  LYS B 196      -0.674 -24.870  -1.366  1.00 10.00      B   
ATOM   4401  CE  LYS B 196      -2.122 -24.528  -1.681  1.00 10.00      B   
ATOM   4402  NZ  LYS B 196      -3.073 -25.447  -1.007  1.00 10.00      B   
ATOM   4403  HZ1 LYS B 196      -4.048 -25.234  -1.302  1.00 10.00      B   
ATOM   4404  HZ2 LYS B 196      -3.009 -25.337   0.021  1.00 10.00      B   
ATOM   4405  HZ3 LYS B 196      -2.860 -26.432  -1.252  1.00 10.00      B   
ATOM   4406  C   LYS B 196       2.859 -22.420  -2.958  1.00 10.00      B   
ATOM   4407  O   LYS B 196       2.166 -21.634  -3.606  1.00 10.00      B   
ATOM   4408  N   GLN B 197       3.817 -22.025  -2.120  1.00 10.00      B   
ATOM   4409  HN  GLN B 197       4.327 -22.703  -1.620  1.00 10.00      B   
ATOM   4410  CA  GLN B 197       4.120 -20.614  -1.910  1.00 10.00      B   
ATOM   4411  CB  GLN B 197       5.124 -20.440  -0.767  1.00 10.00      B   
ATOM   4412  CG  GLN B 197       5.505 -18.996  -0.483  1.00 10.00      B   
ATOM   4413  CD  GLN B 197       6.437 -18.855   0.706  1.00 10.00      B   
ATOM   4414  OE1 GLN B 197       6.376 -19.635   1.660  1.00 10.00      B   
ATOM   4415  NE2 GLN B 197       7.299 -17.852   0.664  1.00 10.00      B   
ATOM   4416 HE21 GLN B 197       7.282 -17.264  -0.121  1.00 10.00      B   
ATOM   4417 HE22 GLN B 197       7.925 -17.738   1.416  1.00 10.00      B   
ATOM   4418  C   GLN B 197       4.662 -19.996  -3.194  1.00 10.00      B   
ATOM   4419  O   GLN B 197       4.281 -18.887  -3.574  1.00 10.00      B   
ATOM   4420  N   ALA B 198       5.532 -20.733  -3.874  1.00 10.00      B   
ATOM   4421  HN  ALA B 198       5.790 -21.613  -3.522  1.00 10.00      B   
ATOM   4422  CA  ALA B 198       6.111 -20.269  -5.124  1.00 10.00      B   
ATOM   4423  CB  ALA B 198       7.263 -21.173  -5.540  1.00 10.00      B   
ATOM   4424  C   ALA B 198       5.041 -20.233  -6.205  1.00 10.00      B   
ATOM   4425  O   ALA B 198       5.038 -19.355  -7.065  1.00 10.00      B   
ATOM   4426  N   LYS B 199       4.117 -21.182  -6.134  1.00 10.00      B   
ATOM   4427  HN  LYS B 199       4.177 -21.849  -5.414  1.00 10.00      B   
ATOM   4428  CA  LYS B 199       3.028 -21.275  -7.098  1.00 10.00      B   
ATOM   4429  CB  LYS B 199       2.274 -22.597  -6.930  1.00 10.00      B   
ATOM   4430  CG  LYS B 199       1.239 -22.881  -8.007  1.00 10.00      B   
ATOM   4431  CD  LYS B 199       0.676 -24.286  -7.864  1.00 10.00      B   
ATOM   4432  CE  LYS B 199      -0.554 -24.485  -8.732  1.00 10.00      B   
ATOM   4433  NZ  LYS B 199      -0.858 -25.926  -8.945  1.00 10.00      B   
ATOM   4434  HZ1 LYS B 199      -1.716 -26.030  -9.526  1.00 10.00      B   
ATOM   4435  HZ2 LYS B 199      -1.011 -26.399  -8.033  1.00 10.00      B   
ATOM   4436  HZ3 LYS B 199      -0.064 -26.393  -9.431  1.00 10.00      B   
ATOM   4437  C   LYS B 199       2.077 -20.085  -6.973  1.00 10.00      B   
ATOM   4438  O   LYS B 199       1.547 -19.598  -7.973  1.00 10.00      B   
ATOM   4439  N   SER B 200       1.879 -19.605  -5.748  1.00 10.00      B   
ATOM   4440  HN  SER B 200       2.316 -20.042  -4.981  1.00 10.00      B   
ATOM   4441  CA  SER B 200       1.001 -18.463  -5.509  1.00 10.00      B   
ATOM   4442  CB  SER B 200       0.571 -18.391  -4.040  1.00 10.00      B   
ATOM   4443  OG  SER B 200       1.635 -18.737  -3.164  1.00 10.00      B   
ATOM   4444  HG  SER B 200       2.480 -18.484  -3.559  1.00 10.00      B   
ATOM   4445  C   SER B 200       1.652 -17.154  -5.952  1.00 10.00      B   
ATOM   4446  O   SER B 200       0.993 -16.118  -6.041  1.00 10.00      B   
ATOM   4447  N   LEU B 201       2.947 -17.207  -6.243  1.00 10.00      B   
ATOM   4448  HN  LEU B 201       3.424 -18.060  -6.154  1.00 10.00      B   
ATOM   4449  CA  LEU B 201       3.675 -16.030  -6.688  1.00 10.00      B   
ATOM   4450  CB  LEU B 201       5.175 -16.197  -6.457  1.00 10.00      B   
ATOM   4451  CG  LEU B 201       5.630 -16.258  -4.997  1.00 10.00      B   
ATOM   4452  CD1 LEU B 201       7.128 -16.506  -4.916  1.00 10.00      B   
ATOM   4453  CD2 LEU B 201       5.249 -14.986  -4.254  1.00 10.00      B   
ATOM   4454  C   LEU B 201       3.396 -15.752  -8.161  1.00 10.00      B   
ATOM   4455  O   LEU B 201       3.536 -14.622  -8.626  1.00 10.00      B   
ATOM   4456  N   ILE B 202       2.982 -16.786  -8.887  1.00 10.00      B   
ATOM   4457  HN  ILE B 202       2.871 -17.659  -8.454  1.00 10.00      B   
ATOM   4458  CA  ILE B 202       2.680 -16.651 -10.309  1.00 10.00      B   
ATOM   4459  CB  ILE B 202       2.348 -18.003 -10.976  1.00 10.00      B   
ATOM   4460  CG1 ILE B 202       3.456 -19.024 -10.690  1.00 10.00      B   
ATOM   4461  CG2 ILE B 202       2.170 -17.820 -12.477  1.00 10.00      B   
ATOM   4462  CD1 ILE B 202       3.117 -20.437 -11.113  1.00 10.00      B   
ATOM   4463  C   ILE B 202       1.558 -15.632 -10.564  1.00 10.00      B   
ATOM   4464  O   ILE B 202       1.755 -14.678 -11.321  1.00 10.00      B   
ATOM   4465  N   PRO B 203       0.369 -15.794  -9.926  1.00 10.00      B   
ATOM   4466  CA  PRO B 203      -0.761 -14.860 -10.093  1.00 10.00      B   
ATOM   4467  CB  PRO B 203      -1.892 -15.491  -9.268  1.00 10.00      B   
ATOM   4468  CG  PRO B 203      -1.489 -16.913  -9.093  1.00 10.00      B   
ATOM   4469  CD  PRO B 203       0.009 -16.905  -9.026  1.00 10.00      B   
ATOM   4470  C   PRO B 203      -0.443 -13.457  -9.566  1.00 10.00      B   
ATOM   4471  O   PRO B 203      -1.286 -12.560  -9.602  1.00 10.00      B   
ATOM   4472  N   LEU B 204       0.764 -13.283  -9.052  1.00 10.00      B   
ATOM   4473  HN  LEU B 204       1.377 -14.046  -9.011  1.00 10.00      B   
ATOM   4474  CA  LEU B 204       1.202 -11.996  -8.539  1.00 10.00      B   
ATOM   4475  CB  LEU B 204       1.806 -12.164  -7.141  1.00 10.00      B   
ATOM   4476  CG  LEU B 204       2.230 -10.881  -6.419  1.00 10.00      B   
ATOM   4477  CD1 LEU B 204       1.017 -10.043  -6.044  1.00 10.00      B   
ATOM   4478  CD2 LEU B 204       3.059 -11.209  -5.186  1.00 10.00      B   
ATOM   4479  C   LEU B 204       2.229 -11.384  -9.491  1.00 10.00      B   
ATOM   4480  O   LEU B 204       2.305 -10.165  -9.651  1.00 10.00      B   
ATOM   4481  N   MET B 205       2.999 -12.252 -10.141  1.00 10.00      B   
ATOM   4482  HN  MET B 205       2.869 -13.212  -9.984  1.00 10.00      B   
ATOM   4483  CA  MET B 205       4.034 -11.826 -11.074  1.00 10.00      B   
ATOM   4484  CB  MET B 205       5.102 -12.913 -11.216  1.00 10.00      B   
ATOM   4485  CG  MET B 205       6.057 -13.009 -10.039  1.00 10.00      B   
ATOM   4486  SD  MET B 205       7.029 -14.530 -10.054  1.00 10.00      B   
ATOM   4487  CE  MET B 205       7.794 -14.426 -11.670  1.00 10.00      B   
ATOM   4488  C   MET B 205       3.456 -11.489 -12.445  1.00 10.00      B   
ATOM   4489  O   MET B 205       3.843 -10.493 -13.057  1.00 10.00      B   
ATOM   4490  N   VAL B 206       2.527 -12.314 -12.919  1.00 10.00      B   
ATOM   4491  HN  VAL B 206       2.249 -13.086 -12.376  1.00 10.00      B   
ATOM   4492  CA  VAL B 206       1.905 -12.104 -14.229  1.00 10.00      B   
ATOM   4493  CB  VAL B 206       0.884 -13.208 -14.588  1.00 10.00      B   
ATOM   4494  CG1 VAL B 206       0.286 -12.965 -15.965  1.00 10.00      B   
ATOM   4495  CG2 VAL B 206       1.545 -14.577 -14.532  1.00 10.00      B   
ATOM   4496  C   VAL B 206       1.276 -10.707 -14.364  1.00 10.00      B   
ATOM   4497  O   VAL B 206       1.645  -9.951 -15.266  1.00 10.00      B   
ATOM   4498  N   PRO B 207       0.329 -10.326 -13.476  1.00 10.00      B   
ATOM   4499  CA  PRO B 207      -0.307  -9.001 -13.534  1.00 10.00      B   
ATOM   4500  CB  PRO B 207      -1.265  -9.004 -12.338  1.00 10.00      B   
ATOM   4501  CG  PRO B 207      -1.509 -10.445 -12.061  1.00 10.00      B   
ATOM   4502  CD  PRO B 207      -0.219 -11.142 -12.379  1.00 10.00      B   
ATOM   4503  C   PRO B 207       0.716  -7.881 -13.381  1.00 10.00      B   
ATOM   4504  O   PRO B 207       0.544  -6.785 -13.921  1.00 10.00      B   
ATOM   4505  N   LEU B 208       1.786  -8.166 -12.646  1.00 10.00      B   
ATOM   4506  HN  LEU B 208       1.864  -9.058 -12.247  1.00 10.00      B   
ATOM   4507  CA  LEU B 208       2.846  -7.195 -12.426  1.00 10.00      B   
ATOM   4508  CB  LEU B 208       3.848  -7.725 -11.396  1.00 10.00      B   
ATOM   4509  CG  LEU B 208       5.011  -6.798 -11.036  1.00 10.00      B   
ATOM   4510  CD1 LEU B 208       4.530  -5.636 -10.183  1.00 10.00      B   
ATOM   4511  CD2 LEU B 208       6.116  -7.570 -10.329  1.00 10.00      B   
ATOM   4512  C   LEU B 208       3.556  -6.898 -13.741  1.00 10.00      B   
ATOM   4513  O   LEU B 208       3.749  -5.737 -14.102  1.00 10.00      B   
ATOM   4514  N   PHE B 209       3.916  -7.962 -14.458  1.00 10.00      B   
ATOM   4515  HN  PHE B 209       3.724  -8.860 -14.104  1.00 10.00      B   
ATOM   4516  CA  PHE B 209       4.595  -7.842 -15.743  1.00 10.00      B   
ATOM   4517  CB  PHE B 209       4.931  -9.240 -16.281  1.00 10.00      B   
ATOM   4518  CG  PHE B 209       5.891  -9.250 -17.439  1.00 10.00      B   
ATOM   4519  CD1 PHE B 209       7.254  -9.379 -17.226  1.00 10.00      B   
ATOM   4520  CD2 PHE B 209       5.430  -9.134 -18.743  1.00 10.00      B   
ATOM   4521  CE1 PHE B 209       8.140  -9.390 -18.287  1.00 10.00      B   
ATOM   4522  CE2 PHE B 209       6.309  -9.143 -19.808  1.00 10.00      B   
ATOM   4523  CZ  PHE B 209       7.666  -9.271 -19.580  1.00 10.00      B   
ATOM   4524  C   PHE B 209       3.708  -7.097 -16.737  1.00 10.00      B   
ATOM   4525  O   PHE B 209       4.170  -6.205 -17.456  1.00 10.00      B   
ATOM   4526  N   MET B 210       2.431  -7.472 -16.757  1.00 10.00      B   
ATOM   4527  HN  MET B 210       2.141  -8.198 -16.158  1.00 10.00      B   
ATOM   4528  CA  MET B 210       1.451  -6.856 -17.645  1.00 10.00      B   
ATOM   4529  CB  MET B 210       0.081  -7.512 -17.454  1.00 10.00      B   
ATOM   4530  CG  MET B 210      -1.022  -6.915 -18.318  1.00 10.00      B   
ATOM   4531  SD  MET B 210      -2.676  -7.425 -17.807  1.00 10.00      B   
ATOM   4532  CE  MET B 210      -2.775  -6.698 -16.172  1.00 10.00      B   
ATOM   4533  C   MET B 210       1.353  -5.352 -17.399  1.00 10.00      B   
ATOM   4534  O   MET B 210       1.501  -4.553 -18.321  1.00 10.00      B   
ATOM   4535  N   SER B 211       1.119  -4.974 -16.148  1.00 10.00      B   
ATOM   4536  HN  SER B 211       1.015  -5.660 -15.451  1.00 10.00      B   
ATOM   4537  CA  SER B 211       1.002  -3.568 -15.781  1.00 10.00      B   
ATOM   4538  CB  SER B 211       0.598  -3.439 -14.313  1.00 10.00      B   
ATOM   4539  OG  SER B 211      -0.490  -4.298 -14.018  1.00 10.00      B   
ATOM   4540  HG  SER B 211      -0.157  -5.183 -13.824  1.00 10.00      B   
ATOM   4541  C   SER B 211       2.301  -2.811 -16.049  1.00 10.00      B   
ATOM   4542  O   SER B 211       2.280  -1.654 -16.477  1.00 10.00      B   
ATOM   4543  N   ALA B 212       3.426  -3.476 -15.814  1.00 10.00      B   
ATOM   4544  HN  ALA B 212       3.374  -4.396 -15.474  1.00 10.00      B   
ATOM   4545  CA  ALA B 212       4.733  -2.874 -16.034  1.00 10.00      B   
ATOM   4546  CB  ALA B 212       5.841  -3.804 -15.556  1.00 10.00      B   
ATOM   4547  C   ALA B 212       4.932  -2.513 -17.503  1.00 10.00      B   
ATOM   4548  O   ALA B 212       5.370  -1.411 -17.825  1.00 10.00      B   
ATOM   4549  N   PHE B 213       4.604  -3.442 -18.392  1.00 10.00      B   
ATOM   4550  HN  PHE B 213       4.262  -4.310 -18.079  1.00 10.00      B   
ATOM   4551  CA  PHE B 213       4.751  -3.208 -19.823  1.00 10.00      B   
ATOM   4552  CB  PHE B 213       4.667  -4.522 -20.602  1.00 10.00      B   
ATOM   4553  CG  PHE B 213       5.113  -4.403 -22.034  1.00 10.00      B   
ATOM   4554  CD1 PHE B 213       6.383  -3.943 -22.341  1.00 10.00      B   
ATOM   4555  CD2 PHE B 213       4.262  -4.748 -23.070  1.00 10.00      B   
ATOM   4556  CE1 PHE B 213       6.798  -3.830 -23.653  1.00 10.00      B   
ATOM   4557  CE2 PHE B 213       4.671  -4.637 -24.385  1.00 10.00      B   
ATOM   4558  CZ  PHE B 213       5.940  -4.177 -24.676  1.00 10.00      B   
ATOM   4559  C   PHE B 213       3.706  -2.214 -20.323  1.00 10.00      B   
ATOM   4560  O   PHE B 213       3.974  -1.409 -21.215  1.00 10.00      B   
ATOM   4561  N   ASN B 214       2.517  -2.269 -19.738  1.00 10.00      B   
ATOM   4562  HN  ASN B 214       2.357  -2.941 -19.038  1.00 10.00      B   
ATOM   4563  CA  ASN B 214       1.439  -1.366 -20.115  1.00 10.00      B   
ATOM   4564  CB  ASN B 214       0.152  -1.726 -19.361  1.00 10.00      B   
ATOM   4565  CG  ASN B 214      -1.081  -1.013 -19.892  1.00 10.00      B   
ATOM   4566  OD1 ASN B 214      -1.018   0.134 -20.338  1.00 10.00      B   
ATOM   4567  ND2 ASN B 214      -2.217  -1.691 -19.843  1.00 10.00      B   
ATOM   4568 HD21 ASN B 214      -2.202  -2.600 -19.471  1.00 10.00      B   
ATOM   4569 HD22 ASN B 214      -3.027  -1.264 -20.194  1.00 10.00      B   
ATOM   4570  C   ASN B 214       1.838   0.080 -19.829  1.00 10.00      B   
ATOM   4571  O   ASN B 214       1.735   0.948 -20.698  1.00 10.00      B   
ATOM   4572  N   ARG B 215       2.322   0.331 -18.619  1.00 10.00      B   
ATOM   4573  HN  ARG B 215       2.401  -0.404 -17.968  1.00 10.00      B   
ATOM   4574  CA  ARG B 215       2.734   1.671 -18.235  1.00 10.00      B   
ATOM   4575  CB  ARG B 215       2.859   1.808 -16.717  1.00 10.00      B   
ATOM   4576  CG  ARG B 215       1.519   1.949 -16.012  1.00 10.00      B   
ATOM   4577  CD  ARG B 215       1.686   2.243 -14.532  1.00 10.00      B   
ATOM   4578  NE  ARG B 215       2.086   1.058 -13.782  1.00 10.00      B   
ATOM   4579  HE  ARG B 215       2.766   0.476 -14.193  1.00 10.00      B   
ATOM   4580  CZ  ARG B 215       1.592   0.721 -12.593  1.00 10.00      B   
ATOM   4581  NH1 ARG B 215       0.672   1.475 -12.001  1.00 10.00      B   
ATOM   4582 HH11 ARG B 215       0.324   2.344 -12.463  1.00 10.00      B   
ATOM   4583 HH12 ARG B 215       0.287   1.196 -11.061  1.00 10.00      B   
ATOM   4584  NH2 ARG B 215       2.022  -0.382 -11.994  1.00 10.00      B   
ATOM   4585 HH21 ARG B 215       1.640  -0.654 -11.063  1.00 10.00      B   
ATOM   4586 HH22 ARG B 215       2.741  -0.982 -12.451  1.00 10.00      B   
ATOM   4587  C   ARG B 215       4.016   2.086 -18.946  1.00 10.00      B   
ATOM   4588  O   ARG B 215       4.233   3.271 -19.203  1.00 10.00      B   
ATOM   4589  N   ALA B 216       4.863   1.111 -19.272  1.00 10.00      B   
ATOM   4590  HN  ALA B 216       4.654   0.185 -19.022  1.00 10.00      B   
ATOM   4591  CA  ALA B 216       6.108   1.392 -19.978  1.00 10.00      B   
ATOM   4592  CB  ALA B 216       6.985   0.152 -20.039  1.00 10.00      B   
ATOM   4593  C   ALA B 216       5.802   1.904 -21.378  1.00 10.00      B   
ATOM   4594  O   ALA B 216       6.392   2.885 -21.839  1.00 10.00      B   
ATOM   4595  N   GLU B 217       4.866   1.240 -22.048  1.00 10.00      B   
ATOM   4596  HN  GLU B 217       4.440   0.458 -21.630  1.00 10.00      B   
ATOM   4597  CA  GLU B 217       4.459   1.637 -23.389  1.00 10.00      B   
ATOM   4598  CB  GLU B 217       3.506   0.606 -23.996  1.00 10.00      B   
ATOM   4599  CG  GLU B 217       3.331   0.733 -25.501  1.00 10.00      B   
ATOM   4600  CD  GLU B 217       2.361  -0.286 -26.060  1.00 10.00      B   
ATOM   4601  OE1 GLU B 217       2.628  -1.496 -25.927  1.00 10.00      B   
ATOM   4602  OE2 GLU B 217       1.320   0.116 -26.630  1.00 10.00      B   
ATOM   4603  C   GLU B 217       3.783   3.001 -23.330  1.00 10.00      B   
ATOM   4604  O   GLU B 217       4.009   3.860 -24.185  1.00 10.00      B   
ATOM   4605  N   ASP B 218       2.973   3.196 -22.292  1.00 10.00      B   
ATOM   4606  HN  ASP B 218       2.836   2.464 -21.655  1.00 10.00      B   
ATOM   4607  CA  ASP B 218       2.267   4.455 -22.078  1.00 10.00      B   
ATOM   4608  CB  ASP B 218       1.475   4.393 -20.770  1.00 10.00      B   
ATOM   4609  CG  ASP B 218       0.404   5.460 -20.672  1.00 10.00      B   
ATOM   4610  OD1 ASP B 218       0.747   6.657 -20.559  1.00 10.00      B   
ATOM   4611  OD2 ASP B 218      -0.792   5.103 -20.696  1.00 10.00      B   
ATOM   4612  C   ASP B 218       3.267   5.602 -22.004  1.00 10.00      B   
ATOM   4613  O   ASP B 218       3.133   6.612 -22.701  1.00 10.00      B   
ATOM   4614  N   LEU B 219       4.281   5.426 -21.159  1.00 10.00      B   
ATOM   4615  HN  LEU B 219       4.322   4.594 -20.636  1.00 10.00      B   
ATOM   4616  CA  LEU B 219       5.326   6.427 -20.978  1.00 10.00      B   
ATOM   4617  CB  LEU B 219       6.308   5.984 -19.888  1.00 10.00      B   
ATOM   4618  CG  LEU B 219       7.442   6.959 -19.560  1.00 10.00      B   
ATOM   4619  CD1 LEU B 219       6.889   8.251 -18.981  1.00 10.00      B   
ATOM   4620  CD2 LEU B 219       8.435   6.326 -18.600  1.00 10.00      B   
ATOM   4621  C   LEU B 219       6.068   6.674 -22.289  1.00 10.00      B   
ATOM   4622  O   LEU B 219       6.475   7.799 -22.579  1.00 10.00      B   
ATOM   4623  N   SER B 220       6.228   5.617 -23.082  1.00 10.00      B   
ATOM   4624  HN  SER B 220       5.879   4.749 -22.793  1.00 10.00      B   
ATOM   4625  CA  SER B 220       6.908   5.715 -24.366  1.00 10.00      B   
ATOM   4626  CB  SER B 220       7.052   4.329 -24.999  1.00 10.00      B   
ATOM   4627  OG  SER B 220       7.719   3.432 -24.121  1.00 10.00      B   
ATOM   4628  HG  SER B 220       7.173   3.283 -23.333  1.00 10.00      B   
ATOM   4629  C   SER B 220       6.150   6.654 -25.303  1.00 10.00      B   
ATOM   4630  O   SER B 220       6.735   7.578 -25.872  1.00 10.00      B   
ATOM   4631  N   THR B 221       4.845   6.429 -25.431  1.00 10.00      B   
ATOM   4632  HN  THR B 221       4.436   5.677 -24.944  1.00 10.00      B   
ATOM   4633  CA  THR B 221       4.002   7.252 -26.286  1.00 10.00      B   
ATOM   4634  CB  THR B 221       2.563   6.701 -26.327  1.00 10.00      B   
ATOM   4635  OG1 THR B 221       2.606   5.271 -26.188  1.00 10.00      B   
ATOM   4636  HG1 THR B 221       1.869   4.974 -25.634  1.00 10.00      B   
ATOM   4637  CG2 THR B 221       1.894   7.057 -27.648  1.00 10.00      B   
ATOM   4638  C   THR B 221       3.974   8.697 -25.790  1.00 10.00      B   
ATOM   4639  O   THR B 221       3.995   9.640 -26.584  1.00 10.00      B   
ATOM   4640  N   ALA B 222       3.951   8.858 -24.469  1.00 10.00      B   
ATOM   4641  HN  ALA B 222       3.958   8.064 -23.892  1.00 10.00      B   
ATOM   4642  CA  ALA B 222       3.922  10.182 -23.856  1.00 10.00      B   
ATOM   4643  CB  ALA B 222       3.648  10.075 -22.365  1.00 10.00      B   
ATOM   4644  C   ALA B 222       5.227  10.930 -24.106  1.00 10.00      B   
ATOM   4645  O   ALA B 222       5.236  12.151 -24.269  1.00 10.00      B   
ATOM   4646  N   MET B 223       6.326  10.187 -24.146  1.00 10.00      B   
ATOM   4647  HN  MET B 223       6.252   9.217 -24.007  1.00 10.00      B   
ATOM   4648  CA  MET B 223       7.641  10.771 -24.381  1.00 10.00      B   
ATOM   4649  CB  MET B 223       8.742   9.752 -24.073  1.00 10.00      B   
ATOM   4650  CG  MET B 223      10.142  10.343 -24.012  1.00 10.00      B   
ATOM   4651  SD  MET B 223      10.838  10.325 -22.347  1.00 10.00      B   
ATOM   4652  CE  MET B 223      11.015   8.562 -22.075  1.00 10.00      B   
ATOM   4653  C   MET B 223       7.766  11.254 -25.821  1.00 10.00      B   
ATOM   4654  O   MET B 223       8.262  12.352 -26.080  1.00 10.00      B   
ATOM   4655  N   GLU B 224       7.295  10.436 -26.756  1.00 10.00      B   
ATOM   4656  HN  GLU B 224       6.902   9.575 -26.487  1.00 10.00      B   
ATOM   4657  CA  GLU B 224       7.359  10.780 -28.172  1.00 10.00      B   
ATOM   4658  CB  GLU B 224       7.004   9.581 -29.044  1.00 10.00      B   
ATOM   4659  CG  GLU B 224       7.803   8.329 -28.721  1.00 10.00      B   
ATOM   4660  CD  GLU B 224       7.999   7.434 -29.920  1.00 10.00      B   
ATOM   4661  OE1 GLU B 224       6.993   7.057 -30.562  1.00 10.00      B   
ATOM   4662  OE2 GLU B 224       9.165   7.096 -30.226  1.00 10.00      B   
ATOM   4663  C   GLU B 224       6.456  11.967 -28.497  1.00 10.00      B   
ATOM   4664  O   GLU B 224       6.657  12.654 -29.499  1.00 10.00      B   
ATOM   4665  N   ALA B 225       5.464  12.204 -27.641  1.00 10.00      B   
ATOM   4666  HN  ALA B 225       5.341  11.602 -26.874  1.00 10.00      B   
ATOM   4667  CA  ALA B 225       4.540  13.320 -27.819  1.00 10.00      B   
ATOM   4668  CB  ALA B 225       3.306  13.124 -26.955  1.00 10.00      B   
ATOM   4669  C   ALA B 225       5.229  14.637 -27.469  1.00 10.00      B   
ATOM   4670  O   ALA B 225       4.716  15.722 -27.752  1.00 10.00      B   
ATOM   4671  N   ARG B 226       6.392  14.529 -26.846  1.00 10.00      B   
ATOM   4672  HN  ARG B 226       6.746  13.634 -26.648  1.00 10.00      B   
ATOM   4673  CA  ARG B 226       7.174  15.689 -26.460  1.00 10.00      B   
ATOM   4674  CB  ARG B 226       7.687  15.524 -25.028  1.00 10.00      B   
ATOM   4675  CG  ARG B 226       6.701  15.934 -23.950  1.00 10.00      B   
ATOM   4676  CD  ARG B 226       7.266  15.642 -22.572  1.00 10.00      B   
ATOM   4677  NE  ARG B 226       6.623  16.436 -21.525  1.00 10.00      B   
ATOM   4678  HE  ARG B 226       6.028  17.167 -21.813  1.00 10.00      B   
ATOM   4679  CZ  ARG B 226       6.798  16.232 -20.223  1.00 10.00      B   
ATOM   4680  NH1 ARG B 226       7.594  15.249 -19.805  1.00 10.00      B   
ATOM   4681 HH11 ARG B 226       7.733  15.085 -18.783  1.00 10.00      B   
ATOM   4682 HH12 ARG B 226       8.087  14.640 -20.495  1.00 10.00      B   
ATOM   4683  NH2 ARG B 226       6.181  17.012 -19.346  1.00 10.00      B   
ATOM   4684 HH21 ARG B 226       6.307  16.858 -18.323  1.00 10.00      B   
ATOM   4685 HH22 ARG B 226       5.563  17.786 -19.680  1.00 10.00      B   
ATOM   4686  C   ARG B 226       8.359  15.849 -27.405  1.00 10.00      B   
ATOM   4687  O   ARG B 226       8.450  15.160 -28.427  1.00 10.00      B   
ATOM   4688  N   GLY B 227       9.264  16.752 -27.061  1.00 10.00      B   
ATOM   4689  HN  GLY B 227       9.141  17.264 -26.233  1.00 10.00      B   
ATOM   4690  CA  GLY B 227      10.435  16.976 -27.878  1.00 10.00      B   
ATOM   4691  C   GLY B 227      11.510  15.954 -27.583  1.00 10.00      B   
ATOM   4692  O   GLY B 227      12.431  16.220 -26.809  1.00 10.00      B   
ATOM   4693  N   TYR B 228      11.376  14.777 -28.177  1.00 10.00      B   
ATOM   4694  HN  TYR B 228      10.610  14.628 -28.775  1.00 10.00      B   
ATOM   4695  CA  TYR B 228      12.331  13.700 -27.970  1.00 10.00      B   
ATOM   4696  CB  TYR B 228      11.897  12.832 -26.782  1.00 10.00      B   
ATOM   4697  CG  TYR B 228      12.948  11.851 -26.317  1.00 10.00      B   
ATOM   4698  CD1 TYR B 228      14.034  12.278 -25.568  1.00 10.00      B   
ATOM   4699  CD2 TYR B 228      12.858  10.499 -26.631  1.00 10.00      B   
ATOM   4700  CE1 TYR B 228      15.001  11.388 -25.144  1.00 10.00      B   
ATOM   4701  CE2 TYR B 228      13.820   9.603 -26.208  1.00 10.00      B   
ATOM   4702  CZ  TYR B 228      14.891  10.053 -25.467  1.00 10.00      B   
ATOM   4703  OH  TYR B 228      15.855   9.165 -25.043  1.00 10.00      B   
ATOM   4704  HH  TYR B 228      16.048   8.543 -25.755  1.00 10.00      B   
ATOM   4705  C   TYR B 228      12.463  12.839 -29.222  1.00 10.00      B   
ATOM   4706  O   TYR B 228      11.467  12.498 -29.862  1.00 10.00      B   
ATOM   4707  N   GLN B 229      13.697  12.500 -29.566  1.00 10.00      B   
ATOM   4708  HN  GLN B 229      14.446  12.816 -29.020  1.00 10.00      B   
ATOM   4709  CA  GLN B 229      13.975  11.668 -30.730  1.00 10.00      B   
ATOM   4710  CB  GLN B 229      14.307  12.534 -31.951  1.00 10.00      B   
ATOM   4711  CG  GLN B 229      14.450  11.752 -33.250  1.00 10.00      B   
ATOM   4712  CD  GLN B 229      13.117  11.289 -33.803  1.00 10.00      B   
ATOM   4713  OE1 GLN B 229      12.104  11.971 -33.665  1.00 10.00      B   
ATOM   4714  NE2 GLN B 229      13.109  10.123 -34.429  1.00 10.00      B   
ATOM   4715 HE21 GLN B 229      13.953   9.625 -34.494  1.00 10.00      B   
ATOM   4716 HE22 GLN B 229      12.262   9.804 -34.801  1.00 10.00      B   
ATOM   4717  C   GLN B 229      15.139  10.732 -30.426  1.00 10.00      B   
ATOM   4718  O   GLN B 229      15.028   9.512 -30.554  1.00 10.00      B   
ATOM   4719  N   ASP B 230      16.251  11.316 -30.013  1.00 10.00      B   
ATOM   4720  HN  ASP B 230      16.272  12.291 -29.919  1.00 10.00      B   
ATOM   4721  CA  ASP B 230      17.447  10.552 -29.686  1.00 10.00      B   
ATOM   4722  CB  ASP B 230      18.635  11.061 -30.510  1.00 10.00      B   
ATOM   4723  CG  ASP B 230      19.848  10.154 -30.420  1.00 10.00      B   
ATOM   4724  OD1 ASP B 230      19.876   9.129 -31.131  1.00 10.00      B   
ATOM   4725  OD2 ASP B 230      20.780  10.464 -29.643  1.00 10.00      B   
ATOM   4726  C   ASP B 230      17.754  10.686 -28.199  1.00 10.00      B   
ATOM   4727  O   ASP B 230      17.260  11.607 -27.545  1.00 10.00      B   
ATOM   4728  N   SER B 231      18.546   9.764 -27.665  1.00 10.00      B   
ATOM   4729  HN  SER B 231      18.882   9.033 -28.227  1.00 10.00      B   
ATOM   4730  CA  SER B 231      18.923   9.797 -26.262  1.00 10.00      B   
ATOM   4731  CB  SER B 231      19.732   8.550 -25.917  1.00 10.00      B   
ATOM   4732  OG  SER B 231      19.288   7.446 -26.684  1.00 10.00      B   
ATOM   4733  HG  SER B 231      20.045   6.908 -26.936  1.00 10.00      B   
ATOM   4734  C   SER B 231      19.743  11.046 -25.961  1.00 10.00      B   
ATOM   4735  O   SER B 231      19.613  11.648 -24.893  1.00 10.00      B   
ATOM   4736  N   GLU B 232      20.576  11.438 -26.913  1.00 10.00      B   
ATOM   4737  HN  GLU B 232      20.620  10.927 -27.752  1.00 10.00      B   
ATOM   4738  CA  GLU B 232      21.410  12.615 -26.760  1.00 10.00      B   
ATOM   4739  CB  GLU B 232      22.857  12.309 -27.152  1.00 10.00      B   
ATOM   4740  CG  GLU B 232      23.581  11.408 -26.165  1.00 10.00      B   
ATOM   4741  CD  GLU B 232      25.079  11.382 -26.387  1.00 10.00      B   
ATOM   4742  OE1 GLU B 232      25.643  12.417 -26.807  1.00 10.00      B   
ATOM   4743  OE2 GLU B 232      25.706  10.330 -26.127  1.00 10.00      B   
ATOM   4744  C   GLU B 232      20.851  13.772 -27.582  1.00 10.00      B   
ATOM   4745  O   GLU B 232      19.686  13.742 -27.984  1.00 10.00      B   
ATOM   4746  N   HIS B 233      21.680  14.789 -27.820  1.00 10.00      B   
ATOM   4747  HN  HIS B 233      22.589  14.756 -27.448  1.00 10.00      B   
ATOM   4748  CA  HIS B 233      21.275  15.965 -28.589  1.00 10.00      B   
ATOM   4749  CB  HIS B 233      20.790  15.581 -29.998  1.00 10.00      B   
ATOM   4750  CG  HIS B 233      21.873  15.130 -30.933  1.00 10.00      B   
ATOM   4751  ND1 HIS B 233      22.145  15.762 -32.128  1.00 10.00      B   
ATOM   4752  HD1 HIS B 233      21.684  16.558 -32.474  1.00 10.00      B   
ATOM   4753  CD2 HIS B 233      22.733  14.089 -30.859  1.00 10.00      B   
ATOM   4754  CE1 HIS B 233      23.132  15.134 -32.741  1.00 10.00      B   
ATOM   4755  NE2 HIS B 233      23.504  14.117 -31.994  1.00 10.00      B   
ATOM   4756  HE2 HIS B 233      24.215  13.474 -32.217  1.00 10.00      B   
ATOM   4757  C   HIS B 233      20.181  16.722 -27.853  1.00 10.00      B   
ATOM   4758  O   HIS B 233      19.233  17.212 -28.461  1.00 10.00      B   
ATOM   4759  N   ARG B 234      20.317  16.809 -26.538  1.00 10.00      B   
ATOM   4760  HN  ARG B 234      21.102  16.407 -26.106  1.00 10.00      B   
ATOM   4761  CA  ARG B 234      19.330  17.498 -25.721  1.00 10.00      B   
ATOM   4762  CB  ARG B 234      18.213  16.536 -25.310  1.00 10.00      B   
ATOM   4763  CG  ARG B 234      18.705  15.272 -24.623  1.00 10.00      B   
ATOM   4764  CD  ARG B 234      17.549  14.379 -24.199  1.00 10.00      B   
ATOM   4765  NE  ARG B 234      16.651  15.054 -23.262  1.00 10.00      B   
ATOM   4766  HE  ARG B 234      16.099  15.792 -23.620  1.00 10.00      B   
ATOM   4767  CZ  ARG B 234      16.525  14.728 -21.971  1.00 10.00      B   
ATOM   4768  NH1 ARG B 234      17.235  13.728 -21.450  1.00 10.00      B   
ATOM   4769 HH11 ARG B 234      17.134  13.480 -20.440  1.00 10.00      B   
ATOM   4770 HH12 ARG B 234      17.892  13.183 -22.051  1.00 10.00      B   
ATOM   4771  NH2 ARG B 234      15.692  15.411 -21.196  1.00 10.00      B   
ATOM   4772 HH21 ARG B 234      15.588  15.164 -20.186  1.00 10.00      B   
ATOM   4773 HH22 ARG B 234      15.137  16.201 -21.591  1.00 10.00      B   
ATOM   4774  C   ARG B 234      19.967  18.133 -24.490  1.00 10.00      B   
ATOM   4775  O   ARG B 234      21.013  17.679 -24.011  1.00 10.00      B   
ATOM   4776  N   SER B 235      19.328  19.181 -23.991  1.00 10.00      B   
ATOM   4777  HN  SER B 235      18.500  19.485 -24.422  1.00 10.00      B   
ATOM   4778  CA  SER B 235      19.805  19.900 -22.819  1.00 10.00      B   
ATOM   4779  CB  SER B 235      19.141  21.277 -22.770  1.00 10.00      B   
ATOM   4780  OG  SER B 235      17.972  21.302 -23.579  1.00 10.00      B   
ATOM   4781  HG  SER B 235      17.822  22.204 -23.891  1.00 10.00      B   
ATOM   4782  C   SER B 235      19.490  19.127 -21.543  1.00 10.00      B   
ATOM   4783  O   SER B 235      18.526  18.359 -21.498  1.00 10.00      B   
ATOM   4784  N   GLN B 236      20.299  19.327 -20.511  1.00 10.00      B   
ATOM   4785  HN  GLN B 236      21.046  19.959 -20.600  1.00 10.00      B   
ATOM   4786  CA  GLN B 236      20.102  18.639 -19.247  1.00 10.00      B   
ATOM   4787  CB  GLN B 236      21.370  17.885 -18.840  1.00 10.00      B   
ATOM   4788  CG  GLN B 236      21.726  16.746 -19.774  1.00 10.00      B   
ATOM   4789  CD  GLN B 236      20.617  15.725 -19.889  1.00 10.00      B   
ATOM   4790  OE1 GLN B 236      19.900  15.452 -18.927  1.00 10.00      B   
ATOM   4791  NE2 GLN B 236      20.460  15.166 -21.072  1.00 10.00      B   
ATOM   4792 HE21 GLN B 236      21.057  15.440 -21.796  1.00 10.00      B   
ATOM   4793 HE22 GLN B 236      19.755  14.491 -21.177  1.00 10.00      B   
ATOM   4794  C   GLN B 236      19.703  19.604 -18.147  1.00 10.00      B   
ATOM   4795  O   GLN B 236      20.444  20.532 -17.825  1.00 10.00      B   
ATOM   4796  N   TYR B 237      18.524  19.387 -17.585  1.00 10.00      B   
ATOM   4797  HN  TYR B 237      17.971  18.645 -17.911  1.00 10.00      B   
ATOM   4798  CA  TYR B 237      18.026  20.221 -16.502  1.00 10.00      B   
ATOM   4799  CB  TYR B 237      16.502  20.158 -16.419  1.00 10.00      B   
ATOM   4800  CG  TYR B 237      15.797  21.066 -17.402  1.00 10.00      B   
ATOM   4801  CD1 TYR B 237      15.227  20.560 -18.560  1.00 10.00      B   
ATOM   4802  CD2 TYR B 237      15.703  22.433 -17.168  1.00 10.00      B   
ATOM   4803  CE1 TYR B 237      14.583  21.388 -19.461  1.00 10.00      B   
ATOM   4804  CE2 TYR B 237      15.061  23.268 -18.062  1.00 10.00      B   
ATOM   4805  CZ  TYR B 237      14.504  22.740 -19.208  1.00 10.00      B   
ATOM   4806  OH  TYR B 237      13.861  23.569 -20.100  1.00 10.00      B   
ATOM   4807  HH  TYR B 237      12.965  23.237 -20.248  1.00 10.00      B   
ATOM   4808  C   TYR B 237      18.649  19.785 -15.183  1.00 10.00      B   
ATOM   4809  O   TYR B 237      18.815  20.587 -14.265  1.00 10.00      B   
ATOM   4810  N   ARG B 238      18.990  18.504 -15.102  1.00 10.00      B   
ATOM   4811  HN  ARG B 238      18.815  17.916 -15.871  1.00 10.00      B   
ATOM   4812  CA  ARG B 238      19.618  17.947 -13.909  1.00 10.00      B   
ATOM   4813  CB  ARG B 238      19.426  16.429 -13.853  1.00 10.00      B   
ATOM   4814  CG  ARG B 238      17.998  15.994 -13.575  1.00 10.00      B   
ATOM   4815  CD  ARG B 238      17.560  14.890 -14.524  1.00 10.00      B   
ATOM   4816  NE  ARG B 238      18.294  13.643 -14.311  1.00 10.00      B   
ATOM   4817  HE  ARG B 238      19.247  13.711 -14.072  1.00 10.00      B   
ATOM   4818  CZ  ARG B 238      17.750  12.433 -14.435  1.00 10.00      B   
ATOM   4819  NH1 ARG B 238      16.472  12.313 -14.768  1.00 10.00      B   
ATOM   4820 HH11 ARG B 238      16.042  11.368 -14.865  1.00 10.00      B   
ATOM   4821 HH12 ARG B 238      15.890  13.160 -14.933  1.00 10.00      B   
ATOM   4822  NH2 ARG B 238      18.477  11.347 -14.227  1.00 10.00      B   
ATOM   4823 HH21 ARG B 238      19.482  11.430 -13.963  1.00 10.00      B   
ATOM   4824 HH22 ARG B 238      18.049  10.395 -14.331  1.00 10.00      B   
ATOM   4825  C   ARG B 238      21.103  18.288 -13.903  1.00 10.00      B   
ATOM   4826  O   ARG B 238      21.934  17.510 -14.374  1.00 10.00      B   
ATOM   4827  N   ILE B 239      21.425  19.458 -13.380  1.00 10.00      B   
ATOM   4828  HN  ILE B 239      20.714  20.028 -13.017  1.00 10.00      B   
ATOM   4829  CA  ILE B 239      22.803  19.923 -13.329  1.00 10.00      B   
ATOM   4830  CB  ILE B 239      22.894  21.435 -13.633  1.00 10.00      B   
ATOM   4831  CG1 ILE B 239      22.162  21.766 -14.937  1.00 10.00      B   
ATOM   4832  CG2 ILE B 239      24.348  21.892 -13.704  1.00 10.00      B   
ATOM   4833  CD1 ILE B 239      22.020  23.250 -15.196  1.00 10.00      B   
ATOM   4834  C   ILE B 239      23.427  19.655 -11.962  1.00 10.00      B   
ATOM   4835  O   ILE B 239      22.790  19.861 -10.927  1.00 10.00      B   
ATOM   4836  N   LEU B 240      24.659  19.170 -11.970  1.00 10.00      B   
ATOM   4837  HN  LEU B 240      25.093  18.987 -12.832  1.00 10.00      B   
ATOM   4838  CA  LEU B 240      25.390  18.902 -10.742  1.00 10.00      B   
ATOM   4839  CB  LEU B 240      26.200  17.608 -10.867  1.00 10.00      B   
ATOM   4840  CG  LEU B 240      25.399  16.308 -10.931  1.00 10.00      B   
ATOM   4841  CD1 LEU B 240      26.317  15.128 -11.201  1.00 10.00      B   
ATOM   4842  CD2 LEU B 240      24.615  16.092  -9.646  1.00 10.00      B   
ATOM   4843  C   LEU B 240      26.328  20.068 -10.467  1.00 10.00      B   
ATOM   4844  O   LEU B 240      27.033  20.524 -11.368  1.00 10.00      B   
ATOM   4845  N   THR B 241      26.329  20.558  -9.243  1.00 10.00      B   
ATOM   4846  HN  THR B 241      25.745  20.161  -8.561  1.00 10.00      B   
ATOM   4847  CA  THR B 241      27.184  21.676  -8.887  1.00 10.00      B   
ATOM   4848  CB  THR B 241      26.358  22.878  -8.391  1.00 10.00      B   
ATOM   4849  OG1 THR B 241      25.379  23.229  -9.384  1.00 10.00      B   
ATOM   4850  HG1 THR B 241      24.494  23.109  -9.016  1.00 10.00      B   
ATOM   4851  CG2 THR B 241      27.255  24.078  -8.129  1.00 10.00      B   
ATOM   4852  C   THR B 241      28.214  21.277  -7.837  1.00 10.00      B   
ATOM   4853  O   THR B 241      27.871  21.000  -6.687  1.00 10.00      B   
ATOM   4854  N   TRP B 242      29.473  21.218  -8.254  1.00 10.00      B   
ATOM   4855  HN  TRP B 242      29.672  21.404  -9.198  1.00 10.00      B   
ATOM   4856  CA  TRP B 242      30.565  20.876  -7.355  1.00 10.00      B   
ATOM   4857  CB  TRP B 242      31.859  20.695  -8.150  1.00 10.00      B   
ATOM   4858  CG  TRP B 242      32.390  19.295  -8.140  1.00 10.00      B   
ATOM   4859  CD1 TRP B 242      32.319  18.398  -7.115  1.00 10.00      B   
ATOM   4860  CD2 TRP B 242      33.088  18.636  -9.202  1.00 10.00      B   
ATOM   4861  NE1 TRP B 242      32.926  17.221  -7.474  1.00 10.00      B   
ATOM   4862  HE1 TRP B 242      33.008  16.426  -6.906  1.00 10.00      B   
ATOM   4863  CE2 TRP B 242      33.407  17.341  -8.752  1.00 10.00      B   
ATOM   4864  CE3 TRP B 242      33.472  19.015 -10.492  1.00 10.00      B   
ATOM   4865  CZ2 TRP B 242      34.091  16.423  -9.545  1.00 10.00      B   
ATOM   4866  CZ3 TRP B 242      34.152  18.103 -11.276  1.00 10.00      B   
ATOM   4867  CH2 TRP B 242      34.454  16.823 -10.801  1.00 10.00      B   
ATOM   4868  C   TRP B 242      30.751  21.986  -6.331  1.00 10.00      B   
ATOM   4869  O   TRP B 242      30.817  23.164  -6.687  1.00 10.00      B   
ATOM   4870  N   GLN B 243      30.827  21.616  -5.063  1.00 10.00      B   
ATOM   4871  HN  GLN B 243      30.775  20.651  -4.831  1.00 10.00      B   
ATOM   4872  CA  GLN B 243      30.999  22.592  -4.001  1.00 10.00      B   
ATOM   4873  CB  GLN B 243      30.095  22.262  -2.810  1.00 10.00      B   
ATOM   4874  CG  GLN B 243      28.619  22.518  -3.071  1.00 10.00      B   
ATOM   4875  CD  GLN B 243      28.325  23.975  -3.374  1.00 10.00      B   
ATOM   4876  OE1 GLN B 243      28.998  24.877  -2.873  1.00 10.00      B   
ATOM   4877  NE2 GLN B 243      27.321  24.219  -4.200  1.00 10.00      B   
ATOM   4878 HE21 GLN B 243      26.824  23.456  -4.563  1.00 10.00      B   
ATOM   4879 HE22 GLN B 243      27.117  25.153  -4.414  1.00 10.00      B   
ATOM   4880  C   GLN B 243      32.453  22.665  -3.557  1.00 10.00      B   
ATOM   4881  O   GLN B 243      33.283  21.857  -3.971  1.00 10.00      B   
ATOM   4882  N   ARG B 244      32.754  23.640  -2.710  1.00 10.00      B   
ATOM   4883  HN  ARG B 244      32.046  24.262  -2.434  1.00 10.00      B   
ATOM   4884  CA  ARG B 244      34.105  23.832  -2.194  1.00 10.00      B   
ATOM   4885  CB  ARG B 244      34.183  25.166  -1.443  1.00 10.00      B   
ATOM   4886  CG  ARG B 244      35.574  25.554  -0.971  1.00 10.00      B   
ATOM   4887  CD  ARG B 244      35.542  26.829  -0.143  1.00 10.00      B   
ATOM   4888  NE  ARG B 244      34.695  26.688   1.043  1.00 10.00      B   
ATOM   4889  HE  ARG B 244      33.893  26.121   0.958  1.00 10.00      B   
ATOM   4890  CZ  ARG B 244      34.940  27.285   2.208  1.00 10.00      B   
ATOM   4891  NH1 ARG B 244      36.006  28.060   2.351  1.00 10.00      B   
ATOM   4892 HH11 ARG B 244      36.658  28.208   1.551  1.00 10.00      B   
ATOM   4893 HH12 ARG B 244      36.197  28.531   3.263  1.00 10.00      B   
ATOM   4894  NH2 ARG B 244      34.120  27.095   3.236  1.00 10.00      B   
ATOM   4895 HH21 ARG B 244      34.311  27.561   4.152  1.00 10.00      B   
ATOM   4896 HH22 ARG B 244      33.283  26.480   3.138  1.00 10.00      B   
ATOM   4897  C   ARG B 244      34.505  22.677  -1.272  1.00 10.00      B   
ATOM   4898  O   ARG B 244      35.685  22.465  -0.997  1.00 10.00      B   
ATOM   4899  N   ARG B 245      33.512  21.922  -0.813  1.00 10.00      B   
ATOM   4900  HN  ARG B 245      32.594  22.117  -1.097  1.00 10.00      B   
ATOM   4901  CA  ARG B 245      33.754  20.800   0.084  1.00 10.00      B   
ATOM   4902  CB  ARG B 245      32.449  20.336   0.735  1.00 10.00      B   
ATOM   4903  CG  ARG B 245      31.700  21.422   1.495  1.00 10.00      B   
ATOM   4904  CD  ARG B 245      32.535  21.993   2.629  1.00 10.00      B   
ATOM   4905  NE  ARG B 245      32.913  20.974   3.607  1.00 10.00      B   
ATOM   4906  HE  ARG B 245      32.937  20.039   3.298  1.00 10.00      B   
ATOM   4907  CZ  ARG B 245      33.228  21.237   4.876  1.00 10.00      B   
ATOM   4908  NH1 ARG B 245      33.209  22.489   5.325  1.00 10.00      B   
ATOM   4909 HH11 ARG B 245      33.456  22.697   6.322  1.00 10.00      B   
ATOM   4910 HH12 ARG B 245      32.946  23.271   4.688  1.00 10.00      B   
ATOM   4911  NH2 ARG B 245      33.556  20.246   5.694  1.00 10.00      B   
ATOM   4912 HH21 ARG B 245      33.571  19.260   5.348  1.00 10.00      B   
ATOM   4913 HH22 ARG B 245      33.805  20.443   6.690  1.00 10.00      B   
ATOM   4914  C   ARG B 245      34.438  19.640  -0.639  1.00 10.00      B   
ATOM   4915  O   ARG B 245      35.173  18.866  -0.021  1.00 10.00      B   
ATOM   4916  N   ASP B 246      34.198  19.529  -1.946  1.00 10.00      B   
ATOM   4917  HN  ASP B 246      33.578  20.160  -2.372  1.00 10.00      B   
ATOM   4918  CA  ASP B 246      34.803  18.474  -2.763  1.00 10.00      B   
ATOM   4919  CB  ASP B 246      34.351  18.597  -4.230  1.00 10.00      B   
ATOM   4920  CG  ASP B 246      35.484  18.486  -5.247  1.00 10.00      B   
ATOM   4921  OD1 ASP B 246      35.759  17.363  -5.729  1.00 10.00      B   
ATOM   4922  OD2 ASP B 246      36.093  19.533  -5.578  1.00 10.00      B   
ATOM   4923  C   ASP B 246      36.322  18.514  -2.662  1.00 10.00      B   
ATOM   4924  O   ASP B 246      36.965  17.503  -2.381  1.00 10.00      B   
ATOM   4925  N   THR B 247      36.881  19.703  -2.844  1.00 10.00      B   
ATOM   4926  HN  THR B 247      36.308  20.479  -3.026  1.00 10.00      B   
ATOM   4927  CA  THR B 247      38.318  19.890  -2.791  1.00 10.00      B   
ATOM   4928  CB  THR B 247      38.686  21.291  -3.306  1.00 10.00      B   
ATOM   4929  OG1 THR B 247      37.751  21.663  -4.334  1.00 10.00      B   
ATOM   4930  HG1 THR B 247      37.360  20.860  -4.719  1.00 10.00      B   
ATOM   4931  CG2 THR B 247      40.092  21.296  -3.887  1.00 10.00      B   
ATOM   4932  C   THR B 247      38.854  19.682  -1.374  1.00 10.00      B   
ATOM   4933  O   THR B 247      40.034  19.383  -1.180  1.00 10.00      B   
ATOM   4934  N   VAL B 248      37.981  19.830  -0.387  1.00 10.00      B   
ATOM   4935  HN  VAL B 248      37.053  20.057  -0.599  1.00 10.00      B   
ATOM   4936  CA  VAL B 248      38.367  19.643   1.003  1.00 10.00      B   
ATOM   4937  CB  VAL B 248      37.375  20.324   1.971  1.00 10.00      B   
ATOM   4938  CG1 VAL B 248      37.745  20.038   3.420  1.00 10.00      B   
ATOM   4939  CG2 VAL B 248      37.332  21.825   1.727  1.00 10.00      B   
ATOM   4940  C   VAL B 248      38.455  18.153   1.320  1.00 10.00      B   
ATOM   4941  O   VAL B 248      39.478  17.670   1.807  1.00 10.00      B   
ATOM   4942  N   THR B 249      37.388  17.424   1.008  1.00 10.00      B   
ATOM   4943  HN  THR B 249      36.606  17.865   0.602  1.00 10.00      B   
ATOM   4944  CA  THR B 249      37.337  15.991   1.256  1.00 10.00      B   
ATOM   4945  CB  THR B 249      35.937  15.419   0.968  1.00 10.00      B   
ATOM   4946  OG1 THR B 249      34.939  16.341   1.436  1.00 10.00      B   
ATOM   4947  HG1 THR B 249      34.275  16.466   0.745  1.00 10.00      B   
ATOM   4948  CG2 THR B 249      35.755  14.086   1.678  1.00 10.00      B   
ATOM   4949  C   THR B 249      38.384  15.252   0.420  1.00 10.00      B   
ATOM   4950  O   THR B 249      39.046  14.334   0.910  1.00 10.00      B   
ATOM   4951  N   TRP B 250      38.537  15.669  -0.833  1.00 10.00      B   
ATOM   4952  HN  TRP B 250      37.977  16.407  -1.164  1.00 10.00      B   
ATOM   4953  CA  TRP B 250      39.509  15.060  -1.734  1.00 10.00      B   
ATOM   4954  CB  TRP B 250      39.427  15.712  -3.117  1.00 10.00      B   
ATOM   4955  CG  TRP B 250      40.196  14.992  -4.182  1.00 10.00      B   
ATOM   4956  CD1 TRP B 250      40.087  13.675  -4.524  1.00 10.00      B   
ATOM   4957  CD2 TRP B 250      41.190  15.550  -5.051  1.00 10.00      B   
ATOM   4958  NE1 TRP B 250      40.951  13.378  -5.549  1.00 10.00      B   
ATOM   4959  HE1 TRP B 250      41.056  12.497  -5.970  1.00 10.00      B   
ATOM   4960  CE2 TRP B 250      41.643  14.512  -5.889  1.00 10.00      B   
ATOM   4961  CE3 TRP B 250      41.747  16.826  -5.197  1.00 10.00      B   
ATOM   4962  CZ2 TRP B 250      42.619  14.709  -6.865  1.00 10.00      B   
ATOM   4963  CZ3 TRP B 250      42.715  17.019  -6.166  1.00 10.00      B   
ATOM   4964  CH2 TRP B 250      43.144  15.966  -6.986  1.00 10.00      B   
ATOM   4965  C   TRP B 250      40.915  15.204  -1.161  1.00 10.00      B   
ATOM   4966  O   TRP B 250      41.706  14.262  -1.181  1.00 10.00      B   
ATOM   4967  N   LEU B 251      41.206  16.383  -0.624  1.00 10.00      B   
ATOM   4968  HN  LEU B 251      40.529  17.093  -0.633  1.00 10.00      B   
ATOM   4969  CA  LEU B 251      42.507  16.654  -0.030  1.00 10.00      B   
ATOM   4970  CB  LEU B 251      42.618  18.129   0.354  1.00 10.00      B   
ATOM   4971  CG  LEU B 251      43.956  18.569   0.946  1.00 10.00      B   
ATOM   4972  CD1 LEU B 251      44.983  18.802  -0.154  1.00 10.00      B   
ATOM   4973  CD2 LEU B 251      43.779  19.810   1.802  1.00 10.00      B   
ATOM   4974  C   LEU B 251      42.731  15.782   1.200  1.00 10.00      B   
ATOM   4975  O   LEU B 251      43.791  15.175   1.356  1.00 10.00      B   
ATOM   4976  N   LEU B 252      41.723  15.717   2.066  1.00 10.00      B   
ATOM   4977  HN  LEU B 252      40.904  16.226   1.881  1.00 10.00      B   
ATOM   4978  CA  LEU B 252      41.805  14.915   3.285  1.00 10.00      B   
ATOM   4979  CB  LEU B 252      40.518  15.041   4.107  1.00 10.00      B   
ATOM   4980  CG  LEU B 252      40.202  16.432   4.662  1.00 10.00      B   
ATOM   4981  CD1 LEU B 252      38.850  16.438   5.362  1.00 10.00      B   
ATOM   4982  CD2 LEU B 252      41.299  16.891   5.611  1.00 10.00      B   
ATOM   4983  C   LEU B 252      42.081  13.452   2.950  1.00 10.00      B   
ATOM   4984  O   LEU B 252      42.846  12.774   3.645  1.00 10.00      B   
ATOM   4985  N   PHE B 253      41.461  12.973   1.876  1.00 10.00      B   
ATOM   4986  HN  PHE B 253      40.856  13.560   1.372  1.00 10.00      B   
ATOM   4987  CA  PHE B 253      41.649  11.604   1.433  1.00 10.00      B   
ATOM   4988  CB  PHE B 253      40.640  11.252   0.336  1.00 10.00      B   
ATOM   4989  CG  PHE B 253      40.706   9.821  -0.119  1.00 10.00      B   
ATOM   4990  CD1 PHE B 253      40.083   8.822   0.609  1.00 10.00      B   
ATOM   4991  CD2 PHE B 253      41.385   9.475  -1.275  1.00 10.00      B   
ATOM   4992  CE1 PHE B 253      40.139   7.504   0.197  1.00 10.00      B   
ATOM   4993  CE2 PHE B 253      41.448   8.160  -1.694  1.00 10.00      B   
ATOM   4994  CZ  PHE B 253      40.822   7.172  -0.957  1.00 10.00      B   
ATOM   4995  C   PHE B 253      43.070  11.413   0.922  1.00 10.00      B   
ATOM   4996  O   PHE B 253      43.728  10.426   1.251  1.00 10.00      B   
ATOM   4997  N   LEU B 254      43.537  12.375   0.129  1.00 10.00      B   
ATOM   4998  HN  LEU B 254      42.957  13.139  -0.088  1.00 10.00      B   
ATOM   4999  CA  LEU B 254      44.884  12.326  -0.434  1.00 10.00      B   
ATOM   5000  CB  LEU B 254      45.126  13.497  -1.391  1.00 10.00      B   
ATOM   5001  CG  LEU B 254      44.346  13.477  -2.706  1.00 10.00      B   
ATOM   5002  CD1 LEU B 254      44.656  14.721  -3.524  1.00 10.00      B   
ATOM   5003  CD2 LEU B 254      44.662  12.218  -3.503  1.00 10.00      B   
ATOM   5004  C   LEU B 254      45.938  12.328   0.666  1.00 10.00      B   
ATOM   5005  O   LEU B 254      46.886  11.545   0.625  1.00 10.00      B   
ATOM   5006  N   LEU B 255      45.766  13.211   1.645  1.00 10.00      B   
ATOM   5007  HN  LEU B 255      44.997  13.825   1.605  1.00 10.00      B   
ATOM   5008  CA  LEU B 255      46.698  13.313   2.765  1.00 10.00      B   
ATOM   5009  CB  LEU B 255      46.225  14.369   3.765  1.00 10.00      B   
ATOM   5010  CG  LEU B 255      46.238  15.819   3.272  1.00 10.00      B   
ATOM   5011  CD1 LEU B 255      45.621  16.738   4.313  1.00 10.00      B   
ATOM   5012  CD2 LEU B 255      47.652  16.263   2.935  1.00 10.00      B   
ATOM   5013  C   LEU B 255      46.858  11.967   3.462  1.00 10.00      B   
ATOM   5014  O   LEU B 255      47.974  11.541   3.768  1.00 10.00      B   
ATOM   5015  N   GLY B 256      45.735  11.297   3.699  1.00 10.00      B   
ATOM   5016  HN  GLY B 256      44.877  11.690   3.435  1.00 10.00      B   
ATOM   5017  CA  GLY B 256      45.769  10.002   4.343  1.00 10.00      B   
ATOM   5018  C   GLY B 256      46.302   8.924   3.421  1.00 10.00      B   
ATOM   5019  O   GLY B 256      46.982   7.996   3.862  1.00 10.00      B   
ATOM   5020  N   PHE B 257      46.003   9.056   2.131  1.00 10.00      B   
ATOM   5021  HN  PHE B 257      45.458   9.821   1.844  1.00 10.00      B   
ATOM   5022  CA  PHE B 257      46.458   8.096   1.133  1.00 10.00      B   
ATOM   5023  CB  PHE B 257      45.868   8.434  -0.241  1.00 10.00      B   
ATOM   5024  CG  PHE B 257      46.087   7.374  -1.284  1.00 10.00      B   
ATOM   5025  CD1 PHE B 257      45.284   6.245  -1.322  1.00 10.00      B   
ATOM   5026  CD2 PHE B 257      47.090   7.509  -2.231  1.00 10.00      B   
ATOM   5027  CE1 PHE B 257      45.476   5.270  -2.283  1.00 10.00      B   
ATOM   5028  CE2 PHE B 257      47.291   6.537  -3.194  1.00 10.00      B   
ATOM   5029  CZ  PHE B 257      46.482   5.416  -3.220  1.00 10.00      B   
ATOM   5030  C   PHE B 257      47.982   8.079   1.066  1.00 10.00      B   
ATOM   5031  O   PHE B 257      48.600   7.013   1.016  1.00 10.00      B   
ATOM   5032  N   VAL B 258      48.580   9.267   1.075  1.00 10.00      B   
ATOM   5033  HN  VAL B 258      48.027  10.083   1.105  1.00 10.00      B   
ATOM   5034  CA  VAL B 258      50.032   9.395   1.026  1.00 10.00      B   
ATOM   5035  CB  VAL B 258      50.473  10.866   0.860  1.00 10.00      B   
ATOM   5036  CG1 VAL B 258      51.992  10.977   0.814  1.00 10.00      B   
ATOM   5037  CG2 VAL B 258      49.863  11.463  -0.399  1.00 10.00      B   
ATOM   5038  C   VAL B 258      50.657   8.804   2.289  1.00 10.00      B   
ATOM   5039  O   VAL B 258      51.736   8.215   2.244  1.00 10.00      B   
ATOM   5040  N   ALA B 259      49.948   8.938   3.408  1.00 10.00      B   
ATOM   5041  HN  ALA B 259      49.081   9.394   3.371  1.00 10.00      B   
ATOM   5042  CA  ALA B 259      50.422   8.422   4.685  1.00 10.00      B   
ATOM   5043  CB  ALA B 259      49.507   8.870   5.814  1.00 10.00      B   
ATOM   5044  C   ALA B 259      50.529   6.900   4.655  1.00 10.00      B   
ATOM   5045  O   ALA B 259      51.448   6.325   5.234  1.00 10.00      B   
ATOM   5046  N   ILE B 260      49.591   6.254   3.968  1.00 10.00      B   
ATOM   5047  HN  ILE B 260      48.883   6.770   3.524  1.00 10.00      B   
ATOM   5048  CA  ILE B 260      49.584   4.794   3.861  1.00 10.00      B   
ATOM   5049  CB  ILE B 260      48.244   4.273   3.286  1.00 10.00      B   
ATOM   5050  CG1 ILE B 260      47.057   4.798   4.101  1.00 10.00      B   
ATOM   5051  CG2 ILE B 260      48.221   2.748   3.229  1.00 10.00      B   
ATOM   5052  CD1 ILE B 260      47.048   4.343   5.545  1.00 10.00      B   
ATOM   5053  C   ILE B 260      50.739   4.315   2.978  1.00 10.00      B   
ATOM   5054  O   ILE B 260      51.260   3.210   3.152  1.00 10.00      B   
ATOM   5055  N   LEU B 261      51.148   5.168   2.044  1.00 10.00      B   
ATOM   5056  HN  LEU B 261      50.712   6.042   1.974  1.00 10.00      B   
ATOM   5057  CA  LEU B 261      52.234   4.845   1.128  1.00 10.00      B   
ATOM   5058  CB  LEU B 261      52.238   5.811  -0.059  1.00 10.00      B   
ATOM   5059  CG  LEU B 261      51.041   5.722  -1.011  1.00 10.00      B   
ATOM   5060  CD1 LEU B 261      51.047   6.889  -1.987  1.00 10.00      B   
ATOM   5061  CD2 LEU B 261      51.049   4.400  -1.762  1.00 10.00      B   
ATOM   5062  C   LEU B 261      53.586   4.879   1.830  1.00 10.00      B   
ATOM   5063  O   LEU B 261      54.542   4.241   1.387  1.00 10.00      B   
ATOM   5064  N   ILE B 262      53.663   5.625   2.924  1.00 10.00      B   
ATOM   5065  HN  ILE B 262      52.862   6.094   3.239  1.00 10.00      B   
ATOM   5066  CB  ILE B 262      55.132   7.195   4.173  1.00 10.00      B   
ATOM   5067  CG1 ILE B 262      54.916   8.188   3.027  1.00 10.00      B   
ATOM   5068  CG2 ILE B 262      56.539   7.346   4.739  1.00 10.00      B   
ATOM   5069  CD1 ILE B 262      54.898   9.636   3.461  1.00 10.00      B   
ATOM   5070  CA  ILE B 262      54.899   5.747   3.682  1.00 10.00      B   
ATOM   5071  C   ILE B 262      54.905   4.782   4.866  1.00 10.00      B   
ATOM   5072  O   ILE B 262      55.308   3.613   4.674  1.00 10.00      B   
ATOM   5073  OXT ILE B 262      54.497   5.182   5.979  1.00 10.00      B   
END
