# Supplementary material for: Large-scale discovery of protein interactions at residue resolution using co-evolution calculated from genomic sequences
Source: Nat Commun. 2021 Mar 2;12:1396. doi: 10.1038/s41467-021-21636-z (PMC7925567; doi:10.1038/s41467-021-21636-z)
Supplement: Supplementary file 12 — Supplementary Data 10 [file 41467_2021_21636_MOESM12_ESM.zip › supplementary/allpdb0162_ECFA2_ECFT/models/haddock_top8_haddock_59w.pdb]

REMARK FILENAME="haddock_59w.pdb0"
REMARK ===============================================================
REMARK HADDOCK run for haddock
REMARK initial structure: haddock_59.pdb
REMARK final NOE weights: unambig 50 amb: 50
REMARK ===============================================================
REMARK            total,bonds,angles,improper,dihe,vdw,elec,air,cdih,coup,rdcs,vean,dani,xpcs,rg
REMARK energies: -358.596, 0, 0, 0, 0, -50.4199, -352.031, 43.8545, 0, 0, 0, 0, 0, 0, 0
REMARK ===============================================================
REMARK            bonds,angles,impropers,dihe,air,cdih,coup,rdcs,vean,dani,xpcs
REMARK rms-dev.: 0,0,0,0,1.34893,0,0, 0, 0, 0, 0
REMARK ===============================================================
REMARK               air,cdih,coup,rdcs,vean,dani,xpcs
REMARK               >0.3,>5,>1,>0,>5,>0.2,>0.2
REMARK violations.: 1, 0, 0, 0, 0, 0, 0
REMARK ===============================================================
REMARK                        CVpartition#,violations,rms
REMARK AIRs cross-validation: 1, 0, NaN
REMARK ===============================================================
REMARK NCS energy: 0
REMARK ===============================================================
REMARK Symmetry energy: 0
REMARK ===============================================================
REMARK Desolvation energy: -1.30296
REMARK Internal energy free molecules: 142970
REMARK Internal energy complex: -19138.2
REMARK Binding energy: -162512
REMARK ===============================================================
REMARK buried surface area: 1841.56
REMARK ===============================================================
REMARK water - chain1: 0 0 0
REMARK water - chain2: 0 0 0
REMARK water - chain3: 0 0 0
REMARK water - chain4: 0 0 0
REMARK water - chain5: 0 0 0
REMARK water - chain6: 0 0 0
REMARK ===============================================================
REMARK water - water: 0 0 0
REMARK ===============================================================
REMARK DATE:27-Jul-2020  06:43:35       created by user: he47
REMARK VERSION:1.3
ATOM      1  CB  ALA A   2     -20.824  -4.705  18.475  1.00 10.00      A   
ATOM      2  C   ALA A   2     -18.990  -5.226  16.856  1.00 10.00      A   
ATOM      3  O   ALA A   2     -18.042  -5.994  17.028  1.00 10.00      A   
ATOM      4  N   ALA A   2     -20.455  -7.023  17.719  1.00 10.00      A   
ATOM      5  HT1 ALA A   2     -19.843  -7.196  18.538  1.00 10.00      A   
ATOM      6  HT2 ALA A   2     -20.138  -7.622  16.932  1.00 10.00      A   
ATOM      7  HT3 ALA A   2     -21.438  -7.281  17.965  1.00 10.00      A   
ATOM      8  CA  ALA A   2     -20.391  -5.598  17.324  1.00 10.00      A   
ATOM      9  N   ILE A   3     -18.869  -4.046  16.264  1.00 10.00      A   
ATOM     10  HN  ILE A   3     -19.666  -3.476  16.162  1.00 10.00      A   
ATOM     11  CA  ILE A   3     -17.588  -3.563  15.771  1.00 10.00      A   
ATOM     12  CB  ILE A   3     -17.659  -3.219  14.266  1.00 10.00      A   
ATOM     13  CG1 ILE A   3     -18.292  -4.370  13.477  1.00 10.00      A   
ATOM     14  CG2 ILE A   3     -16.269  -2.909  13.731  1.00 10.00      A   
ATOM     15  CD1 ILE A   3     -18.718  -3.991  12.074  1.00 10.00      A   
ATOM     16  C   ILE A   3     -17.177  -2.313  16.542  1.00 10.00      A   
ATOM     17  O   ILE A   3     -17.921  -1.332  16.588  1.00 10.00      A   
ATOM     18  N   ALA A   4     -16.000  -2.344  17.145  1.00 10.00      A   
ATOM     19  HN  ALA A   4     -15.437  -3.147  17.067  1.00 10.00      A   
ATOM     20  CA  ALA A   4     -15.518  -1.208  17.918  1.00 10.00      A   
ATOM     21  CB  ALA A   4     -15.620  -1.496  19.409  1.00 10.00      A   
ATOM     22  C   ALA A   4     -14.092  -0.827  17.537  1.00 10.00      A   
ATOM     23  O   ALA A   4     -13.217  -1.686  17.408  1.00 10.00      A   
ATOM     24  N   PHE A   5     -13.876   0.467  17.341  1.00 10.00      A   
ATOM     25  HN  PHE A   5     -14.625   1.094  17.442  1.00 10.00      A   
ATOM     26  CA  PHE A   5     -12.560   0.986  16.989  1.00 10.00      A   
ATOM     27  CB  PHE A   5     -12.644   1.867  15.739  1.00 10.00      A   
ATOM     28  CG  PHE A   5     -12.661   1.100  14.444  1.00 10.00      A   
ATOM     29  CD1 PHE A   5     -13.809   0.450  14.022  1.00 10.00      A   
ATOM     30  CD2 PHE A   5     -11.529   1.033  13.647  1.00 10.00      A   
ATOM     31  CE1 PHE A   5     -13.828  -0.252  12.831  1.00 10.00      A   
ATOM     32  CE2 PHE A   5     -11.540   0.331  12.455  1.00 10.00      A   
ATOM     33  CZ  PHE A   5     -12.692  -0.313  12.047  1.00 10.00      A   
ATOM     34  C   PHE A   5     -11.999   1.785  18.156  1.00 10.00      A   
ATOM     35  O   PHE A   5     -12.452   2.897  18.433  1.00 10.00      A   
ATOM     36  N   GLU A   6     -11.015   1.219  18.835  1.00 10.00      A   
ATOM     37  HN  GLU A   6     -10.674   0.342  18.545  1.00 10.00      A   
ATOM     38  CA  GLU A   6     -10.410   1.864  19.993  1.00 10.00      A   
ATOM     39  CB  GLU A   6      -9.907   0.814  20.986  1.00 10.00      A   
ATOM     40  CG  GLU A   6     -10.901  -0.302  21.268  1.00 10.00      A   
ATOM     41  CD  GLU A   6     -11.938   0.078  22.305  1.00 10.00      A   
ATOM     42  OE1 GLU A   6     -12.127  -0.693  23.270  1.00 10.00      A   
ATOM     43  OE2 GLU A   6     -12.566   1.148  22.167  1.00 10.00      A   
ATOM     44  C   GLU A   6      -9.262   2.783  19.589  1.00 10.00      A   
ATOM     45  O   GLU A   6      -8.093   2.399  19.678  1.00 10.00      A   
ATOM     46  N   HIS A   7      -9.610   3.990  19.141  1.00 10.00      A   
ATOM     47  HN  HIS A   7     -10.565   4.213  19.079  1.00 10.00      A   
ATOM     48  CA  HIS A   7      -8.626   4.996  18.726  1.00 10.00      A   
ATOM     49  CB  HIS A   7      -7.892   5.586  19.932  1.00 10.00      A   
ATOM     50  CG  HIS A   7      -8.787   6.323  20.875  1.00 10.00      A   
ATOM     51  ND1 HIS A   7      -9.135   7.644  20.701  1.00 10.00      A   
ATOM     52  HD1 HIS A   7      -8.808   8.235  19.977  1.00 10.00      A   
ATOM     53  CD2 HIS A   7      -9.432   5.908  21.989  1.00 10.00      A   
ATOM     54  CE1 HIS A   7      -9.946   8.014  21.675  1.00 10.00      A   
ATOM     55  NE2 HIS A   7     -10.143   6.977  22.466  1.00 10.00      A   
ATOM     56  HE2 HIS A   7     -10.701   6.977  23.278  1.00 10.00      A   
ATOM     57  C   HIS A   7      -7.640   4.435  17.713  1.00 10.00      A   
ATOM     58  O   HIS A   7      -6.454   4.286  18.001  1.00 10.00      A   
ATOM     59  N   VAL A   8      -8.140   4.128  16.530  1.00 10.00      A   
ATOM     60  HN  VAL A   8      -9.092   4.294  16.358  1.00 10.00      A   
ATOM     61  CA  VAL A   8      -7.314   3.562  15.477  1.00 10.00      A   
ATOM     62  CB  VAL A   8      -8.111   2.538  14.644  1.00 10.00      A   
ATOM     63  CG1 VAL A   8      -7.235   1.901  13.579  1.00 10.00      A   
ATOM     64  CG2 VAL A   8      -8.703   1.472  15.553  1.00 10.00      A   
ATOM     65  C   VAL A   8      -6.726   4.647  14.573  1.00 10.00      A   
ATOM     66  O   VAL A   8      -7.446   5.519  14.081  1.00 10.00      A   
ATOM     67  N   THR A   9      -5.414   4.590  14.390  1.00 10.00      A   
ATOM     68  HN  THR A   9      -4.905   3.882  14.847  1.00 10.00      A   
ATOM     69  CA  THR A   9      -4.693   5.536  13.554  1.00 10.00      A   
ATOM     70  CB  THR A   9      -3.897   6.532  14.429  1.00 10.00      A   
ATOM     71  OG1 THR A   9      -4.782   7.155  15.368  1.00 10.00      A   
ATOM     72  HG1 THR A   9      -4.372   7.152  16.239  1.00 10.00      A   
ATOM     73  CG2 THR A   9      -3.229   7.606  13.581  1.00 10.00      A   
ATOM     74  C   THR A   9      -3.728   4.767  12.649  1.00 10.00      A   
ATOM     75  O   THR A   9      -3.048   3.840  13.104  1.00 10.00      A   
ATOM     76  N   TYR A  10      -3.670   5.139  11.373  1.00 10.00      A   
ATOM     77  HN  TYR A  10      -4.218   5.895  11.066  1.00 10.00      A   
ATOM     78  CA  TYR A  10      -2.794   4.458  10.426  1.00 10.00      A   
ATOM     79  CB  TYR A  10      -3.559   3.371   9.663  1.00 10.00      A   
ATOM     80  CG  TYR A  10      -2.741   2.667   8.599  1.00 10.00      A   
ATOM     81  CD1 TYR A  10      -1.725   1.788   8.945  1.00 10.00      A   
ATOM     82  CD2 TYR A  10      -2.981   2.889   7.251  1.00 10.00      A   
ATOM     83  CE1 TYR A  10      -0.970   1.149   7.980  1.00 10.00      A   
ATOM     84  CE2 TYR A  10      -2.233   2.255   6.277  1.00 10.00      A   
ATOM     85  CZ  TYR A  10      -1.228   1.386   6.646  1.00 10.00      A   
ATOM     86  OH  TYR A  10      -0.478   0.754   5.678  1.00 10.00      A   
ATOM     87  HH  TYR A  10      -0.146   1.405   5.049  1.00 10.00      A   
ATOM     88  C   TYR A  10      -2.142   5.425   9.444  1.00 10.00      A   
ATOM     89  O   TYR A  10      -2.790   6.334   8.917  1.00 10.00      A   
ATOM     90  N   THR A  11      -0.858   5.215   9.204  1.00 10.00      A   
ATOM     91  HN  THR A  11      -0.399   4.478   9.670  1.00 10.00      A   
ATOM     92  CA  THR A  11      -0.101   6.033   8.277  1.00 10.00      A   
ATOM     93  CB  THR A  11       0.912   6.948   9.014  1.00 10.00      A   
ATOM     94  OG1 THR A  11       1.587   7.803   8.080  1.00 10.00      A   
ATOM     95  HG1 THR A  11       2.502   7.915   8.355  1.00 10.00      A   
ATOM     96  CG2 THR A  11       1.934   6.140   9.801  1.00 10.00      A   
ATOM     97  C   THR A  11       0.604   5.136   7.257  1.00 10.00      A   
ATOM     98  O   THR A  11       1.172   4.100   7.615  1.00 10.00      A   
ATOM     99  N   TYR A  12       0.519   5.510   5.986  1.00 10.00      A   
ATOM    100  HN  TYR A  12       0.031   6.336   5.764  1.00 10.00      A   
ATOM    101  CA  TYR A  12       1.142   4.740   4.917  1.00 10.00      A   
ATOM    102  CB  TYR A  12       0.688   5.245   3.546  1.00 10.00      A   
ATOM    103  CG  TYR A  12      -0.754   4.935   3.213  1.00 10.00      A   
ATOM    104  CD1 TYR A  12      -1.671   5.955   2.999  1.00 10.00      A   
ATOM    105  CD2 TYR A  12      -1.198   3.624   3.103  1.00 10.00      A   
ATOM    106  CE1 TYR A  12      -2.987   5.678   2.686  1.00 10.00      A   
ATOM    107  CE2 TYR A  12      -2.513   3.337   2.792  1.00 10.00      A   
ATOM    108  CZ  TYR A  12      -3.402   4.369   2.582  1.00 10.00      A   
ATOM    109  OH  TYR A  12      -4.712   4.091   2.264  1.00 10.00      A   
ATOM    110  HH  TYR A  12      -4.870   4.344   1.347  1.00 10.00      A   
ATOM    111  C   TYR A  12       2.659   4.809   5.020  1.00 10.00      A   
ATOM    112  O   TYR A  12       3.211   5.859   5.353  1.00 10.00      A   
ATOM    113  N   GLN A  13       3.316   3.680   4.760  1.00 10.00      A   
ATOM    114  HN  GLN A  13       2.796   2.881   4.522  1.00 10.00      A   
ATOM    115  CA  GLN A  13       4.780   3.570   4.816  1.00 10.00      A   
ATOM    116  CB  GLN A  13       5.478   4.643   3.974  1.00 10.00      A   
ATOM    117  CG  GLN A  13       5.580   4.295   2.496  1.00 10.00      A   
ATOM    118  CD  GLN A  13       6.567   3.173   2.231  1.00 10.00      A   
ATOM    119  OE1 GLN A  13       7.751   3.415   1.996  1.00 10.00      A   
ATOM    120  NE2 GLN A  13       6.092   1.939   2.267  1.00 10.00      A   
ATOM    121 HE21 GLN A  13       5.137   1.811   2.455  1.00 10.00      A   
ATOM    122 HE22 GLN A  13       6.715   1.198   2.114  1.00 10.00      A   
ATOM    123  C   GLN A  13       5.315   3.518   6.252  1.00 10.00      A   
ATOM    124  O   GLN A  13       6.411   3.015   6.494  1.00 10.00      A   
ATOM    125  N   ALA A  14       4.527   4.042   7.186  1.00 10.00      A   
ATOM    126  HN  ALA A  14       3.680   4.446   6.902  1.00 10.00      A   
ATOM    127  CA  ALA A  14       4.857   4.053   8.612  1.00 10.00      A   
ATOM    128  CB  ALA A  14       4.824   2.649   9.203  1.00 10.00      A   
ATOM    129  C   ALA A  14       6.159   4.782   8.962  1.00 10.00      A   
ATOM    130  O   ALA A  14       6.138   5.960   9.323  1.00 10.00      A   
ATOM    131  N   GLY A  15       7.282   4.078   8.853  1.00 10.00      A   
ATOM    132  HN  GLY A  15       7.238   3.156   8.517  1.00 10.00      A   
ATOM    133  CA  GLY A  15       8.566   4.656   9.205  1.00 10.00      A   
ATOM    134  C   GLY A  15       9.192   5.490   8.107  1.00 10.00      A   
ATOM    135  O   GLY A  15      10.017   6.361   8.386  1.00 10.00      A   
ATOM    136  N   THR A  16       8.823   5.215   6.863  1.00 10.00      A   
ATOM    137  HN  THR A  16       8.178   4.493   6.701  1.00 10.00      A   
ATOM    138  CA  THR A  16       9.357   5.956   5.729  1.00 10.00      A   
ATOM    139  CB  THR A  16       8.760   5.432   4.412  1.00 10.00      A   
ATOM    140  OG1 THR A  16       8.860   4.002   4.385  1.00 10.00      A   
ATOM    141  HG1 THR A  16       8.563   3.677   3.521  1.00 10.00      A   
ATOM    142  CG2 THR A  16       9.486   6.012   3.206  1.00 10.00      A   
ATOM    143  C   THR A  16       9.053   7.446   5.872  1.00 10.00      A   
ATOM    144  O   THR A  16       7.916   7.821   6.156  1.00 10.00      A   
ATOM    145  N   PRO A  17      10.076   8.309   5.700  1.00 10.00      A   
ATOM    146  CA  PRO A  17       9.924   9.768   5.810  1.00 10.00      A   
ATOM    147  CB  PRO A  17      11.242  10.300   5.248  1.00 10.00      A   
ATOM    148  CG  PRO A  17      12.226   9.220   5.535  1.00 10.00      A   
ATOM    149  CD  PRO A  17      11.471   7.926   5.408  1.00 10.00      A   
ATOM    150  C   PRO A  17       8.749  10.298   4.990  1.00 10.00      A   
ATOM    151  O   PRO A  17       8.104  11.271   5.370  1.00 10.00      A   
ATOM    152  N   MET A  18       8.466   9.637   3.875  1.00 10.00      A   
ATOM    153  HN  MET A  18       9.006   8.853   3.638  1.00 10.00      A   
ATOM    154  CA  MET A  18       7.365  10.030   3.005  1.00 10.00      A   
ATOM    155  CB  MET A  18       7.701   9.700   1.550  1.00 10.00      A   
ATOM    156  CG  MET A  18       8.798  10.561   0.952  1.00 10.00      A   
ATOM    157  SD  MET A  18       9.504   9.835  -0.537  1.00 10.00      A   
ATOM    158  CE  MET A  18      10.762  11.046  -0.935  1.00 10.00      A   
ATOM    159  C   MET A  18       6.078   9.317   3.420  1.00 10.00      A   
ATOM    160  O   MET A  18       5.389   8.715   2.592  1.00 10.00      A   
ATOM    161  N   ALA A  19       5.765   9.384   4.706  1.00 10.00      A   
ATOM    162  HN  ALA A  19       6.349   9.888   5.311  1.00 10.00      A   
ATOM    163  CA  ALA A  19       4.569   8.745   5.243  1.00 10.00      A   
ATOM    164  CB  ALA A  19       4.760   8.411   6.713  1.00 10.00      A   
ATOM    165  C   ALA A  19       3.346   9.634   5.061  1.00 10.00      A   
ATOM    166  O   ALA A  19       3.460  10.861   5.034  1.00 10.00      A   
ATOM    167  N   HIS A  20       2.182   9.011   4.940  1.00 10.00      A   
ATOM    168  HN  HIS A  20       2.158   8.032   4.988  1.00 10.00      A   
ATOM    169  CA  HIS A  20       0.935   9.741   4.759  1.00 10.00      A   
ATOM    170  CB  HIS A  20       0.535   9.784   3.281  1.00 10.00      A   
ATOM    171  CG  HIS A  20       0.761  11.119   2.640  1.00 10.00      A   
ATOM    172  ND1 HIS A  20      -0.258  12.013   2.381  1.00 10.00      A   
ATOM    173  HD1 HIS A  20      -1.207  11.882   2.593  1.00 10.00      A   
ATOM    174  CD2 HIS A  20       1.897  11.702   2.193  1.00 10.00      A   
ATOM    175  CE1 HIS A  20       0.243  13.090   1.808  1.00 10.00      A   
ATOM    176  NE2 HIS A  20       1.545  12.928   1.682  1.00 10.00      A   
ATOM    177  HE2 HIS A  20       2.163  13.579   1.284  1.00 10.00      A   
ATOM    178  C   HIS A  20      -0.180   9.107   5.577  1.00 10.00      A   
ATOM    179  O   HIS A  20      -0.522   7.943   5.379  1.00 10.00      A   
ATOM    180  N   THR A  21      -0.733   9.871   6.501  1.00 10.00      A   
ATOM    181  HN  THR A  21      -0.413  10.792   6.610  1.00 10.00      A   
ATOM    182  CA  THR A  21      -1.810   9.391   7.351  1.00 10.00      A   
ATOM    183  CB  THR A  21      -1.861  10.203   8.662  1.00 10.00      A   
ATOM    184  OG1 THR A  21      -0.522  10.392   9.146  1.00 10.00      A   
ATOM    185  HG1 THR A  21       0.077   9.803   8.669  1.00 10.00      A   
ATOM    186  CG2 THR A  21      -2.672   9.473   9.723  1.00 10.00      A   
ATOM    187  C   THR A  21      -3.155   9.493   6.626  1.00 10.00      A   
ATOM    188  O   THR A  21      -3.471  10.523   6.026  1.00 10.00      A   
ATOM    189  N   ALA A  22      -3.932   8.413   6.668  1.00 10.00      A   
ATOM    190  HN  ALA A  22      -3.616   7.616   7.147  1.00 10.00      A   
ATOM    191  CA  ALA A  22      -5.241   8.381   6.018  1.00 10.00      A   
ATOM    192  CB  ALA A  22      -5.243   7.371   4.882  1.00 10.00      A   
ATOM    193  C   ALA A  22      -6.335   8.053   7.029  1.00 10.00      A   
ATOM    194  O   ALA A  22      -7.494   7.840   6.670  1.00 10.00      A   
ATOM    195  N   LEU A  23      -5.947   8.011   8.295  1.00 10.00      A   
ATOM    196  HN  LEU A  23      -5.006   8.181   8.507  1.00 10.00      A   
ATOM    197  CA  LEU A  23      -6.863   7.719   9.384  1.00 10.00      A   
ATOM    198  CB  LEU A  23      -7.132   6.214   9.450  1.00 10.00      A   
ATOM    199  CG  LEU A  23      -8.143   5.752  10.499  1.00 10.00      A   
ATOM    200  CD1 LEU A  23      -9.518   6.331  10.211  1.00 10.00      A   
ATOM    201  CD2 LEU A  23      -8.200   4.235  10.552  1.00 10.00      A   
ATOM    202  C   LEU A  23      -6.239   8.202  10.685  1.00 10.00      A   
ATOM    203  O   LEU A  23      -5.315   7.574  11.201  1.00 10.00      A   
ATOM    204  N   THR A  24      -6.724   9.325  11.199  1.00 10.00      A   
ATOM    205  HN  THR A  24      -7.461   9.787  10.741  1.00 10.00      A   
ATOM    206  CA  THR A  24      -6.179   9.894  12.420  1.00 10.00      A   
ATOM    207  CB  THR A  24      -5.691  11.338  12.190  1.00 10.00      A   
ATOM    208  OG1 THR A  24      -5.238  11.483  10.833  1.00 10.00      A   
ATOM    209  HG1 THR A  24      -5.903  11.962  10.322  1.00 10.00      A   
ATOM    210  CG2 THR A  24      -4.545  11.667  13.136  1.00 10.00      A   
ATOM    211  C   THR A  24      -7.170   9.869  13.586  1.00 10.00      A   
ATOM    212  O   THR A  24      -8.111  10.670  13.636  1.00 10.00      A   
ATOM    213  N   ASP A  25      -6.936   8.941  14.513  1.00 10.00      A   
ATOM    214  HN  ASP A  25      -6.178   8.328  14.382  1.00 10.00      A   
ATOM    215  CA  ASP A  25      -7.756   8.780  15.718  1.00 10.00      A   
ATOM    216  CB  ASP A  25      -7.551   9.946  16.697  1.00 10.00      A   
ATOM    217  CG  ASP A  25      -8.211   9.717  18.044  1.00 10.00      A   
ATOM    218  OD1 ASP A  25      -7.663   8.943  18.860  1.00 10.00      A   
ATOM    219  OD2 ASP A  25      -9.271  10.324  18.304  1.00 10.00      A   
ATOM    220  C   ASP A  25      -9.238   8.560  15.426  1.00 10.00      A   
ATOM    221  O   ASP A  25     -10.049   9.489  15.492  1.00 10.00      A   
ATOM    222  N   VAL A  26      -9.591   7.330  15.088  1.00 10.00      A   
ATOM    223  HN  VAL A  26      -8.900   6.634  15.008  1.00 10.00      A   
ATOM    224  CA  VAL A  26     -10.979   6.990  14.816  1.00 10.00      A   
ATOM    225  CB  VAL A  26     -11.159   6.293  13.444  1.00 10.00      A   
ATOM    226  CG1 VAL A  26     -10.664   4.852  13.465  1.00 10.00      A   
ATOM    227  CG2 VAL A  26     -12.605   6.370  12.978  1.00 10.00      A   
ATOM    228  C   VAL A  26     -11.555   6.135  15.945  1.00 10.00      A   
ATOM    229  O   VAL A  26     -10.908   5.199  16.427  1.00 10.00      A   
ATOM    230  N   SER A  27     -12.754   6.484  16.385  1.00 10.00      A   
ATOM    231  HN  SER A  27     -13.204   7.260  15.985  1.00 10.00      A   
ATOM    232  CA  SER A  27     -13.418   5.758  17.453  1.00 10.00      A   
ATOM    233  CB  SER A  27     -13.014   6.307  18.826  1.00 10.00      A   
ATOM    234  OG  SER A  27     -12.107   5.428  19.474  1.00 10.00      A   
ATOM    235  HG  SER A  27     -12.482   4.531  19.473  1.00 10.00      A   
ATOM    236  C   SER A  27     -14.933   5.779  17.287  1.00 10.00      A   
ATOM    237  O   SER A  27     -15.600   6.753  17.640  1.00 10.00      A   
ATOM    238  N   LEU A  28     -15.465   4.702  16.733  1.00 10.00      A   
ATOM    239  HN  LEU A  28     -14.879   3.965  16.463  1.00 10.00      A   
ATOM    240  CA  LEU A  28     -16.899   4.573  16.522  1.00 10.00      A   
ATOM    241  CB  LEU A  28     -17.274   4.845  15.057  1.00 10.00      A   
ATOM    242  CG  LEU A  28     -16.842   3.799  14.023  1.00 10.00      A   
ATOM    243  CD1 LEU A  28     -17.756   3.848  12.808  1.00 10.00      A   
ATOM    244  CD2 LEU A  28     -15.397   4.012  13.604  1.00 10.00      A   
ATOM    245  C   LEU A  28     -17.356   3.185  16.951  1.00 10.00      A   
ATOM    246  O   LEU A  28     -16.556   2.243  16.971  1.00 10.00      A   
ATOM    247  N   THR A  29     -18.628   3.060  17.297  1.00 10.00      A   
ATOM    248  HN  THR A  29     -19.218   3.843  17.258  1.00 10.00      A   
ATOM    249  CA  THR A  29     -19.175   1.784  17.735  1.00 10.00      A   
ATOM    250  CB  THR A  29     -19.647   1.864  19.197  1.00 10.00      A   
ATOM    251  OG1 THR A  29     -18.710   2.639  19.961  1.00 10.00      A   
ATOM    252  HG1 THR A  29     -18.892   3.580  19.831  1.00 10.00      A   
ATOM    253  CG2 THR A  29     -19.763   0.472  19.797  1.00 10.00      A   
ATOM    254  C   THR A  29     -20.343   1.348  16.854  1.00 10.00      A   
ATOM    255  O   THR A  29     -21.398   1.982  16.843  1.00 10.00      A   
ATOM    256  N   VAL A  30     -20.143   0.265  16.120  1.00 10.00      A   
ATOM    257  HN  VAL A  30     -19.281  -0.199  16.181  1.00 10.00      A   
ATOM    258  CA  VAL A  30     -21.169  -0.272  15.238  1.00 10.00      A   
ATOM    259  CB  VAL A  30     -20.572  -0.736  13.890  1.00 10.00      A   
ATOM    260  CG1 VAL A  30     -21.595  -1.505  13.063  1.00 10.00      A   
ATOM    261  CG2 VAL A  30     -20.050   0.459  13.108  1.00 10.00      A   
ATOM    262  C   VAL A  30     -21.870  -1.442  15.921  1.00 10.00      A   
ATOM    263  O   VAL A  30     -21.241  -2.460  16.223  1.00 10.00      A   
ATOM    264  N   PRO A  31     -23.173  -1.299  16.186  1.00 10.00      A   
ATOM    265  CA  PRO A  31     -23.962  -2.339  16.845  1.00 10.00      A   
ATOM    266  CB  PRO A  31     -25.268  -1.618  17.192  1.00 10.00      A   
ATOM    267  CG  PRO A  31     -25.387  -0.545  16.166  1.00 10.00      A   
ATOM    268  CD  PRO A  31     -23.983  -0.112  15.851  1.00 10.00      A   
ATOM    269  C   PRO A  31     -24.244  -3.521  15.923  1.00 10.00      A   
ATOM    270  O   PRO A  31     -24.197  -3.396  14.697  1.00 10.00      A   
ATOM    271  N   ASP A  32     -24.527  -4.672  16.520  1.00 10.00      A   
ATOM    272  HN  ASP A  32     -24.527  -4.714  17.500  1.00 10.00      A   
ATOM    273  CA  ASP A  32     -24.834  -5.873  15.754  1.00 10.00      A   
ATOM    274  CB  ASP A  32     -24.893  -7.107  16.662  1.00 10.00      A   
ATOM    275  CG  ASP A  32     -23.533  -7.532  17.175  1.00 10.00      A   
ATOM    276  OD1 ASP A  32     -22.834  -8.295  16.473  1.00 10.00      A   
ATOM    277  OD2 ASP A  32     -23.150  -7.099  18.285  1.00 10.00      A   
ATOM    278  C   ASP A  32     -26.159  -5.694  15.030  1.00 10.00      A   
ATOM    279  O   ASP A  32     -27.074  -5.051  15.554  1.00 10.00      A   
ATOM    280  N   ARG A  33     -26.248  -6.246  13.820  1.00 10.00      A   
ATOM    281  HN  ARG A  33     -25.471  -6.729  13.461  1.00 10.00      A   
ATOM    282  CA  ARG A  33     -27.457  -6.142  13.006  1.00 10.00      A   
ATOM    283  CB  ARG A  33     -28.680  -6.712  13.734  1.00 10.00      A   
ATOM    284  CG  ARG A  33     -28.797  -8.226  13.674  1.00 10.00      A   
ATOM    285  CD  ARG A  33     -30.187  -8.683  14.089  1.00 10.00      A   
ATOM    286  NE  ARG A  33     -31.232  -8.034  13.294  1.00 10.00      A   
ATOM    287  HE  ARG A  33     -30.995  -7.193  12.841  1.00 10.00      A   
ATOM    288  CZ  ARG A  33     -32.464  -8.514  13.139  1.00 10.00      A   
ATOM    289  NH1 ARG A  33     -32.819  -9.654  13.717  1.00 10.00      A   
ATOM    290 HH11 ARG A  33     -32.134 -10.188  14.294  1.00 10.00      A   
ATOM    291 HH12 ARG A  33     -33.789 -10.022  13.597  1.00 10.00      A   
ATOM    292  NH2 ARG A  33     -33.346  -7.845  12.409  1.00 10.00      A   
ATOM    293 HH21 ARG A  33     -33.075  -6.942  11.959  1.00 10.00      A   
ATOM    294 HH22 ARG A  33     -34.314  -8.217  12.282  1.00 10.00      A   
ATOM    295  C   ARG A  33     -27.708  -4.695  12.594  1.00 10.00      A   
ATOM    296  O   ARG A  33     -28.857  -4.242  12.513  1.00 10.00      A   
ATOM    297  N   GLY A  34     -26.627  -3.973  12.330  1.00 10.00      A   
ATOM    298  HN  GLY A  34     -25.742  -4.389  12.404  1.00 10.00      A   
ATOM    299  CA  GLY A  34     -26.735  -2.586  11.935  1.00 10.00      A   
ATOM    300  C   GLY A  34     -26.402  -2.364  10.474  1.00 10.00      A   
ATOM    301  O   GLY A  34     -26.035  -3.298   9.753  1.00 10.00      A   
ATOM    302  N   TYR A  35     -26.536  -1.122  10.035  1.00 10.00      A   
ATOM    303  HN  TYR A  35     -26.821  -0.422  10.663  1.00 10.00      A   
ATOM    304  CA  TYR A  35     -26.250  -0.753   8.659  1.00 10.00      A   
ATOM    305  CB  TYR A  35     -27.548  -0.676   7.847  1.00 10.00      A   
ATOM    306  CG  TYR A  35     -27.360  -0.872   6.356  1.00 10.00      A   
ATOM    307  CD1 TYR A  35     -27.706  -2.070   5.750  1.00 10.00      A   
ATOM    308  CD2 TYR A  35     -26.845   0.141   5.558  1.00 10.00      A   
ATOM    309  CE1 TYR A  35     -27.550  -2.255   4.392  1.00 10.00      A   
ATOM    310  CE2 TYR A  35     -26.683  -0.037   4.198  1.00 10.00      A   
ATOM    311  CZ  TYR A  35     -27.037  -1.238   3.618  1.00 10.00      A   
ATOM    312  OH  TYR A  35     -26.885  -1.420   2.262  1.00 10.00      A   
ATOM    313  HH  TYR A  35     -26.039  -1.053   1.984  1.00 10.00      A   
ATOM    314  C   TYR A  35     -25.541   0.591   8.645  1.00 10.00      A   
ATOM    315  O   TYR A  35     -26.179   1.640   8.741  1.00 10.00      A   
ATOM    316  N   LEU A  36     -24.224   0.547   8.547  1.00 10.00      A   
ATOM    317  HN  LEU A  36     -23.781  -0.324   8.456  1.00 10.00      A   
ATOM    318  CA  LEU A  36     -23.414   1.752   8.548  1.00 10.00      A   
ATOM    319  CB  LEU A  36     -22.080   1.487   9.256  1.00 10.00      A   
ATOM    320  CG  LEU A  36     -21.089   2.654   9.302  1.00 10.00      A   
ATOM    321  CD1 LEU A  36     -21.592   3.754  10.222  1.00 10.00      A   
ATOM    322  CD2 LEU A  36     -19.716   2.171   9.740  1.00 10.00      A   
ATOM    323  C   LEU A  36     -23.150   2.255   7.139  1.00 10.00      A   
ATOM    324  O   LEU A  36     -22.821   1.480   6.242  1.00 10.00      A   
ATOM    325  N   ALA A  37     -23.313   3.551   6.952  1.00 10.00      A   
ATOM    326  HN  ALA A  37     -23.622   4.105   7.703  1.00 10.00      A   
ATOM    327  CA  ALA A  37     -23.064   4.179   5.669  1.00 10.00      A   
ATOM    328  CB  ALA A  37     -24.327   4.823   5.129  1.00 10.00      A   
ATOM    329  C   ALA A  37     -21.965   5.216   5.827  1.00 10.00      A   
ATOM    330  O   ALA A  37     -22.125   6.197   6.555  1.00 10.00      A   
ATOM    331  N   ILE A  38     -20.847   4.991   5.160  1.00 10.00      A   
ATOM    332  HN  ILE A  38     -20.781   4.194   4.587  1.00 10.00      A   
ATOM    333  CA  ILE A  38     -19.721   5.905   5.241  1.00 10.00      A   
ATOM    334  CB  ILE A  38     -18.373   5.156   5.289  1.00 10.00      A   
ATOM    335  CG1 ILE A  38     -18.425   4.040   6.338  1.00 10.00      A   
ATOM    336  CG2 ILE A  38     -17.245   6.125   5.606  1.00 10.00      A   
ATOM    337  CD1 ILE A  38     -17.165   3.205   6.403  1.00 10.00      A   
ATOM    338  C   ILE A  38     -19.737   6.874   4.067  1.00 10.00      A   
ATOM    339  O   ILE A  38     -19.401   6.512   2.936  1.00 10.00      A   
ATOM    340  N   ILE A  39     -20.139   8.105   4.341  1.00 10.00      A   
ATOM    341  HN  ILE A  39     -20.375   8.338   5.268  1.00 10.00      A   
ATOM    342  CA  ILE A  39     -20.216   9.128   3.314  1.00 10.00      A   
ATOM    343  CB  ILE A  39     -21.493   9.996   3.465  1.00 10.00      A   
ATOM    344  CG1 ILE A  39     -21.879  10.647   2.134  1.00 10.00      A   
ATOM    345  CG2 ILE A  39     -21.336  11.043   4.555  1.00 10.00      A   
ATOM    346  CD1 ILE A  39     -22.322   9.659   1.079  1.00 10.00      A   
ATOM    347  C   ILE A  39     -18.955   9.996   3.323  1.00 10.00      A   
ATOM    348  O   ILE A  39     -18.237  10.057   4.325  1.00 10.00      A   
ATOM    349  N   GLY A  40     -18.687  10.651   2.203  1.00 10.00      A   
ATOM    350  HN  GLY A  40     -19.301  10.576   1.443  1.00 10.00      A   
ATOM    351  CA  GLY A  40     -17.514  11.492   2.094  1.00 10.00      A   
ATOM    352  C   GLY A  40     -16.932  11.460   0.698  1.00 10.00      A   
ATOM    353  O   GLY A  40     -17.252  10.559  -0.087  1.00 10.00      A   
ATOM    354  N   HIS A  41     -16.091  12.437   0.388  1.00 10.00      A   
ATOM    355  HN  HIS A  41     -15.900  13.126   1.060  1.00 10.00      A   
ATOM    356  CA  HIS A  41     -15.454  12.533  -0.921  1.00 10.00      A   
ATOM    357  CB  HIS A  41     -14.695  13.860  -1.053  1.00 10.00      A   
ATOM    358  CG  HIS A  41     -14.839  14.519  -2.393  1.00 10.00      A   
ATOM    359  ND1 HIS A  41     -13.972  14.297  -3.447  1.00 10.00      A   
ATOM    360  HD1 HIS A  41     -13.168  13.727  -3.426  1.00 10.00      A   
ATOM    361  CD2 HIS A  41     -15.778  15.378  -2.862  1.00 10.00      A   
ATOM    362  CE1 HIS A  41     -14.367  15.000  -4.493  1.00 10.00      A   
ATOM    363  NE2 HIS A  41     -15.458  15.658  -4.167  1.00 10.00      A   
ATOM    364  HE2 HIS A  41     -15.963  16.253  -4.767  1.00 10.00      A   
ATOM    365  C   HIS A  41     -14.498  11.367  -1.150  1.00 10.00      A   
ATOM    366  O   HIS A  41     -14.108  10.675  -0.212  1.00 10.00      A   
ATOM    367  N   THR A  42     -14.147  11.130  -2.401  1.00 10.00      A   
ATOM    368  HN  THR A  42     -14.529  11.677  -3.121  1.00 10.00      A   
ATOM    369  CA  THR A  42     -13.226  10.059  -2.742  1.00 10.00      A   
ATOM    370  CB  THR A  42     -13.154   9.877  -4.265  1.00 10.00      A   
ATOM    371  OG1 THR A  42     -14.441  10.177  -4.834  1.00 10.00      A   
ATOM    372  HG1 THR A  42     -14.329  10.414  -5.762  1.00 10.00      A   
ATOM    373  CG2 THR A  42     -12.770   8.448  -4.612  1.00 10.00      A   
ATOM    374  C   THR A  42     -11.829  10.360  -2.202  1.00 10.00      A   
ATOM    375  O   THR A  42     -11.248  11.404  -2.502  1.00 10.00      A   
ATOM    376  N   GLY A  43     -11.299   9.446  -1.398  1.00 10.00      A   
ATOM    377  HN  GLY A  43     -11.808   8.636  -1.186  1.00 10.00      A   
ATOM    378  CA  GLY A  43      -9.981   9.637  -0.831  1.00 10.00      A   
ATOM    379  C   GLY A  43     -10.039  10.365   0.496  1.00 10.00      A   
ATOM    380  O   GLY A  43      -9.115  11.095   0.855  1.00 10.00      A   
ATOM    381  N   SER A  44     -11.129  10.170   1.226  1.00 10.00      A   
ATOM    382  HN  SER A  44     -11.839   9.587   0.884  1.00 10.00      A   
ATOM    383  CA  SER A  44     -11.304  10.812   2.521  1.00 10.00      A   
ATOM    384  CB  SER A  44     -12.760  11.228   2.699  1.00 10.00      A   
ATOM    385  OG  SER A  44     -13.628  10.197   2.263  1.00 10.00      A   
ATOM    386  HG  SER A  44     -13.928  10.395   1.363  1.00 10.00      A   
ATOM    387  C   SER A  44     -10.884   9.882   3.652  1.00 10.00      A   
ATOM    388  O   SER A  44     -11.071  10.197   4.830  1.00 10.00      A   
ATOM    389  N   GLY A  45     -10.318   8.739   3.284  1.00 10.00      A   
ATOM    390  HN  GLY A  45     -10.190   8.553   2.329  1.00 10.00      A   
ATOM    391  CA  GLY A  45      -9.881   7.771   4.270  1.00 10.00      A   
ATOM    392  C   GLY A  45     -10.841   6.604   4.388  1.00 10.00      A   
ATOM    393  O   GLY A  45     -10.555   5.621   5.077  1.00 10.00      A   
ATOM    394  N   LYS A  46     -11.980   6.715   3.709  1.00 10.00      A   
ATOM    395  HN  LYS A  46     -12.142   7.527   3.186  1.00 10.00      A   
ATOM    396  CA  LYS A  46     -13.000   5.669   3.729  1.00 10.00      A   
ATOM    397  CB  LYS A  46     -14.200   6.056   2.856  1.00 10.00      A   
ATOM    398  CG  LYS A  46     -14.803   7.414   3.181  1.00 10.00      A   
ATOM    399  CD  LYS A  46     -16.149   7.616   2.495  1.00 10.00      A   
ATOM    400  CE  LYS A  46     -16.028   7.587   0.980  1.00 10.00      A   
ATOM    401  NZ  LYS A  46     -17.338   7.830   0.313  1.00 10.00      A   
ATOM    402  HZ1 LYS A  46     -18.107   7.390   0.858  1.00 10.00      A   
ATOM    403  HZ2 LYS A  46     -17.335   7.422  -0.643  1.00 10.00      A   
ATOM    404  HZ3 LYS A  46     -17.518   8.855   0.239  1.00 10.00      A   
ATOM    405  C   LYS A  46     -12.431   4.332   3.268  1.00 10.00      A   
ATOM    406  O   LYS A  46     -12.681   3.302   3.883  1.00 10.00      A   
ATOM    407  N   SER A  47     -11.656   4.364   2.191  1.00 10.00      A   
ATOM    408  HN  SER A  47     -11.489   5.221   1.747  1.00 10.00      A   
ATOM    409  CA  SER A  47     -11.044   3.162   1.642  1.00 10.00      A   
ATOM    410  CB  SER A  47     -10.280   3.516   0.365  1.00 10.00      A   
ATOM    411  OG  SER A  47     -10.137   4.926   0.244  1.00 10.00      A   
ATOM    412  HG  SER A  47      -9.380   5.116  -0.332  1.00 10.00      A   
ATOM    413  C   SER A  47     -10.109   2.502   2.656  1.00 10.00      A   
ATOM    414  O   SER A  47     -10.136   1.284   2.838  1.00 10.00      A   
ATOM    415  N   THR A  48      -9.299   3.313   3.326  1.00 10.00      A   
ATOM    416  HN  THR A  48      -9.330   4.277   3.147  1.00 10.00      A   
ATOM    417  CA  THR A  48      -8.363   2.810   4.320  1.00 10.00      A   
ATOM    418  CB  THR A  48      -7.438   3.938   4.807  1.00 10.00      A   
ATOM    419  OG1 THR A  48      -7.018   4.720   3.679  1.00 10.00      A   
ATOM    420  HG1 THR A  48      -6.191   4.362   3.328  1.00 10.00      A   
ATOM    421  CG2 THR A  48      -6.214   3.369   5.507  1.00 10.00      A   
ATOM    422  C   THR A  48      -9.108   2.202   5.506  1.00 10.00      A   
ATOM    423  O   THR A  48      -8.724   1.150   6.020  1.00 10.00      A   
ATOM    424  N   LEU A  49     -10.189   2.862   5.918  1.00 10.00      A   
ATOM    425  HN  LEU A  49     -10.446   3.694   5.459  1.00 10.00      A   
ATOM    426  CA  LEU A  49     -11.002   2.389   7.034  1.00 10.00      A   
ATOM    427  CB  LEU A  49     -12.051   3.441   7.412  1.00 10.00      A   
ATOM    428  CG  LEU A  49     -12.880   3.152   8.666  1.00 10.00      A   
ATOM    429  CD1 LEU A  49     -12.012   3.224   9.912  1.00 10.00      A   
ATOM    430  CD2 LEU A  49     -14.043   4.121   8.765  1.00 10.00      A   
ATOM    431  C   LEU A  49     -11.681   1.072   6.670  1.00 10.00      A   
ATOM    432  O   LEU A  49     -11.831   0.181   7.504  1.00 10.00      A   
ATOM    433  N   ILE A  50     -12.078   0.956   5.409  1.00 10.00      A   
ATOM    434  HN  ILE A  50     -11.935   1.708   4.794  1.00 10.00      A   
ATOM    435  CA  ILE A  50     -12.733  -0.246   4.908  1.00 10.00      A   
ATOM    436  CB  ILE A  50     -13.249  -0.037   3.460  1.00 10.00      A   
ATOM    437  CG1 ILE A  50     -14.484   0.872   3.448  1.00 10.00      A   
ATOM    438  CG2 ILE A  50     -13.538  -1.356   2.756  1.00 10.00      A   
ATOM    439  CD1 ILE A  50     -15.566   0.460   4.423  1.00 10.00      A   
ATOM    440  C   ILE A  50     -11.779  -1.441   4.964  1.00 10.00      A   
ATOM    441  O   ILE A  50     -12.176  -2.555   5.306  1.00 10.00      A   
ATOM    442  N   GLN A  51     -10.508  -1.189   4.674  1.00 10.00      A   
ATOM    443  HN  GLN A  51     -10.247  -0.271   4.446  1.00 10.00      A   
ATOM    444  CA  GLN A  51      -9.494  -2.238   4.677  1.00 10.00      A   
ATOM    445  CB  GLN A  51      -8.246  -1.772   3.930  1.00 10.00      A   
ATOM    446  CG  GLN A  51      -8.518  -1.397   2.482  1.00 10.00      A   
ATOM    447  CD  GLN A  51      -7.319  -0.790   1.786  1.00 10.00      A   
ATOM    448  OE1 GLN A  51      -6.172  -1.141   2.068  1.00 10.00      A   
ATOM    449  NE2 GLN A  51      -7.576   0.124   0.860  1.00 10.00      A   
ATOM    450 HE21 GLN A  51      -8.519   0.350   0.680  1.00 10.00      A   
ATOM    451 HE22 GLN A  51      -6.821   0.544   0.398  1.00 10.00      A   
ATOM    452  C   GLN A  51      -9.142  -2.693   6.092  1.00 10.00      A   
ATOM    453  O   GLN A  51      -8.287  -3.561   6.280  1.00 10.00      A   
ATOM    454  N   GLN A  52      -9.805  -2.110   7.084  1.00 10.00      A   
ATOM    455  HN  GLN A  52     -10.474  -1.421   6.873  1.00 10.00      A   
ATOM    456  CA  GLN A  52      -9.569  -2.463   8.478  1.00 10.00      A   
ATOM    457  CB  GLN A  52      -9.794  -1.252   9.385  1.00 10.00      A   
ATOM    458  CG  GLN A  52      -8.864  -0.078   9.128  1.00 10.00      A   
ATOM    459  CD  GLN A  52      -7.413  -0.492   9.034  1.00 10.00      A   
ATOM    460  OE1 GLN A  52      -6.768  -0.761  10.044  1.00 10.00      A   
ATOM    461  NE2 GLN A  52      -6.879  -0.515   7.827  1.00 10.00      A   
ATOM    462 HE21 GLN A  52      -7.445  -0.262   7.064  1.00 10.00      A   
ATOM    463 HE22 GLN A  52      -5.938  -0.788   7.744  1.00 10.00      A   
ATOM    464  C   GLN A  52     -10.497  -3.592   8.914  1.00 10.00      A   
ATOM    465  O   GLN A  52     -10.310  -4.185   9.974  1.00 10.00      A   
ATOM    466  N   LEU A  53     -11.498  -3.884   8.090  1.00 10.00      A   
ATOM    467  HN  LEU A  53     -11.592  -3.382   7.250  1.00 10.00      A   
ATOM    468  CA  LEU A  53     -12.465  -4.928   8.407  1.00 10.00      A   
ATOM    469  CB  LEU A  53     -13.757  -4.755   7.599  1.00 10.00      A   
ATOM    470  CG  LEU A  53     -14.751  -3.719   8.134  1.00 10.00      A   
ATOM    471  CD1 LEU A  53     -14.332  -2.304   7.760  1.00 10.00      A   
ATOM    472  CD2 LEU A  53     -16.159  -4.015   7.644  1.00 10.00      A   
ATOM    473  C   LEU A  53     -11.888  -6.329   8.224  1.00 10.00      A   
ATOM    474  O   LEU A  53     -12.165  -7.230   9.019  1.00 10.00      A   
ATOM    475  N   ASN A  54     -11.092  -6.514   7.183  1.00 10.00      A   
ATOM    476  HN  ASN A  54     -10.917  -5.767   6.571  1.00 10.00      A   
ATOM    477  CA  ASN A  54     -10.478  -7.813   6.915  1.00 10.00      A   
ATOM    478  CB  ASN A  54     -10.748  -8.294   5.485  1.00 10.00      A   
ATOM    479  CG  ASN A  54     -10.241  -7.349   4.416  1.00 10.00      A   
ATOM    480  OD1 ASN A  54      -9.829  -6.224   4.704  1.00 10.00      A   
ATOM    481  ND2 ASN A  54     -10.289  -7.791   3.171  1.00 10.00      A   
ATOM    482 HD21 ASN A  54     -10.647  -8.693   3.011  1.00 10.00      A   
ATOM    483 HD22 ASN A  54      -9.973  -7.201   2.458  1.00 10.00      A   
ATOM    484  C   ASN A  54      -8.989  -7.804   7.230  1.00 10.00      A   
ATOM    485  O   ASN A  54      -8.268  -8.753   6.915  1.00 10.00      A   
ATOM    486  N   ALA A  55      -8.553  -6.719   7.865  1.00 10.00      A   
ATOM    487  HN  ALA A  55      -9.197  -6.013   8.072  1.00 10.00      A   
ATOM    488  CA  ALA A  55      -7.162  -6.537   8.270  1.00 10.00      A   
ATOM    489  CB  ALA A  55      -6.780  -7.515   9.372  1.00 10.00      A   
ATOM    490  C   ALA A  55      -6.183  -6.600   7.101  1.00 10.00      A   
ATOM    491  O   ALA A  55      -5.216  -7.369   7.121  1.00 10.00      A   
ATOM    492  N   LEU A  56      -6.433  -5.793   6.080  1.00 10.00      A   
ATOM    493  HN  LEU A  56      -7.231  -5.218   6.104  1.00 10.00      A   
ATOM    494  CA  LEU A  56      -5.550  -5.747   4.926  1.00 10.00      A   
ATOM    495  CB  LEU A  56      -6.258  -5.135   3.717  1.00 10.00      A   
ATOM    496  CG  LEU A  56      -7.343  -5.999   3.068  1.00 10.00      A   
ATOM    497  CD1 LEU A  56      -7.964  -5.285   1.878  1.00 10.00      A   
ATOM    498  CD2 LEU A  56      -6.787  -7.356   2.657  1.00 10.00      A   
ATOM    499  C   LEU A  56      -4.314  -4.936   5.284  1.00 10.00      A   
ATOM    500  O   LEU A  56      -3.184  -5.319   4.977  1.00 10.00      A   
ATOM    501  N   LEU A  57      -4.545  -3.829   5.969  1.00 10.00      A   
ATOM    502  HN  LEU A  57      -5.471  -3.602   6.203  1.00 10.00      A   
ATOM    503  CA  LEU A  57      -3.475  -2.952   6.408  1.00 10.00      A   
ATOM    504  CB  LEU A  57      -3.506  -1.626   5.640  1.00 10.00      A   
ATOM    505  CG  LEU A  57      -3.157  -1.688   4.148  1.00 10.00      A   
ATOM    506  CD1 LEU A  57      -3.300  -0.315   3.512  1.00 10.00      A   
ATOM    507  CD2 LEU A  57      -1.747  -2.224   3.941  1.00 10.00      A   
ATOM    508  C   LEU A  57      -3.638  -2.696   7.897  1.00 10.00      A   
ATOM    509  O   LEU A  57      -4.479  -1.894   8.305  1.00 10.00      A   
ATOM    510  N   LYS A  58      -2.859  -3.406   8.703  1.00 10.00      A   
ATOM    511  HN  LYS A  58      -2.216  -4.036   8.313  1.00 10.00      A   
ATOM    512  CA  LYS A  58      -2.928  -3.269  10.154  1.00 10.00      A   
ATOM    513  CB  LYS A  58      -2.013  -4.282  10.841  1.00 10.00      A   
ATOM    514  CG  LYS A  58      -2.472  -5.722  10.681  1.00 10.00      A   
ATOM    515  CD  LYS A  58      -1.482  -6.696  11.297  1.00 10.00      A   
ATOM    516  CE  LYS A  58      -0.118  -6.611  10.630  1.00 10.00      A   
ATOM    517  NZ  LYS A  58      -0.169  -6.974   9.189  1.00 10.00      A   
ATOM    518  HZ1 LYS A  58      -0.741  -6.282   8.663  1.00 10.00      A   
ATOM    519  HZ2 LYS A  58      -0.593  -7.918   9.068  1.00 10.00      A   
ATOM    520  HZ3 LYS A  58       0.793  -6.988   8.791  1.00 10.00      A   
ATOM    521  C   LYS A  58      -2.597  -1.851  10.600  1.00 10.00      A   
ATOM    522  O   LYS A  58      -1.661  -1.234  10.087  1.00 10.00      A   
ATOM    523  N   PRO A  59      -3.368  -1.328  11.566  1.00 10.00      A   
ATOM    524  CA  PRO A  59      -3.189   0.029  12.091  1.00 10.00      A   
ATOM    525  CB  PRO A  59      -4.264   0.144  13.181  1.00 10.00      A   
ATOM    526  CG  PRO A  59      -4.636  -1.259  13.508  1.00 10.00      A   
ATOM    527  CD  PRO A  59      -4.478  -2.027  12.232  1.00 10.00      A   
ATOM    528  C   PRO A  59      -1.819   0.241  12.710  1.00 10.00      A   
ATOM    529  O   PRO A  59      -1.186  -0.698  13.200  1.00 10.00      A   
ATOM    530  N   THR A  60      -1.369   1.483  12.690  1.00 10.00      A   
ATOM    531  HN  THR A  60      -1.919   2.186  12.283  1.00 10.00      A   
ATOM    532  CA  THR A  60      -0.083   1.834  13.258  1.00 10.00      A   
ATOM    533  CB  THR A  60       0.456   3.133  12.629  1.00 10.00      A   
ATOM    534  OG1 THR A  60       0.140   3.133  11.228  1.00 10.00      A   
ATOM    535  HG1 THR A  60       0.317   2.255  10.864  1.00 10.00      A   
ATOM    536  CG2 THR A  60       1.968   3.216  12.794  1.00 10.00      A   
ATOM    537  C   THR A  60      -0.225   2.006  14.768  1.00 10.00      A   
ATOM    538  O   THR A  60       0.708   1.748  15.532  1.00 10.00      A   
ATOM    539  N   SER A  61      -1.406   2.435  15.188  1.00 10.00      A   
ATOM    540  HN  SER A  61      -2.106   2.629  14.525  1.00 10.00      A   
ATOM    541  CA  SER A  61      -1.705   2.636  16.595  1.00 10.00      A   
ATOM    542  CB  SER A  61      -1.254   4.032  17.036  1.00 10.00      A   
ATOM    543  OG  SER A  61       0.125   4.231  16.758  1.00 10.00      A   
ATOM    544  HG  SER A  61       0.553   3.369  16.650  1.00 10.00      A   
ATOM    545  C   SER A  61      -3.201   2.469  16.824  1.00 10.00      A   
ATOM    546  O   SER A  61      -4.006   2.920  16.009  1.00 10.00      A   
ATOM    547  N   GLY A  62      -3.568   1.800  17.907  1.00 10.00      A   
ATOM    548  HN  GLY A  62      -2.884   1.437  18.509  1.00 10.00      A   
ATOM    549  CA  GLY A  62      -4.968   1.596  18.209  1.00 10.00      A   
ATOM    550  C   GLY A  62      -5.320   0.133  18.361  1.00 10.00      A   
ATOM    551  O   GLY A  62      -4.439  -0.726  18.385  1.00 10.00      A   
ATOM    552  N   THR A  63      -6.607  -0.150  18.481  1.00 10.00      A   
ATOM    553  HN  THR A  63      -7.260   0.582  18.471  1.00 10.00      A   
ATOM    554  CA  THR A  63      -7.082  -1.518  18.633  1.00 10.00      A   
ATOM    555  CB  THR A  63      -7.185  -1.905  20.125  1.00 10.00      A   
ATOM    556  OG1 THR A  63      -5.923  -1.667  20.767  1.00 10.00      A   
ATOM    557  HG1 THR A  63      -5.244  -1.528  20.091  1.00 10.00      A   
ATOM    558  CG2 THR A  63      -7.556  -3.373  20.278  1.00 10.00      A   
ATOM    559  C   THR A  63      -8.443  -1.694  17.962  1.00 10.00      A   
ATOM    560  O   THR A  63      -9.384  -0.954  18.245  1.00 10.00      A   
ATOM    561  N   ILE A  64      -8.541  -2.665  17.068  1.00 10.00      A   
ATOM    562  HN  ILE A  64      -7.756  -3.230  16.882  1.00 10.00      A   
ATOM    563  CA  ILE A  64      -9.789  -2.931  16.366  1.00 10.00      A   
ATOM    564  CB  ILE A  64      -9.570  -3.092  14.846  1.00 10.00      A   
ATOM    565  CG1 ILE A  64      -8.724  -1.937  14.297  1.00 10.00      A   
ATOM    566  CG2 ILE A  64     -10.907  -3.167  14.119  1.00 10.00      A   
ATOM    567  CD1 ILE A  64      -8.340  -2.090  12.840  1.00 10.00      A   
ATOM    568  C   ILE A  64     -10.428  -4.201  16.915  1.00 10.00      A   
ATOM    569  O   ILE A  64      -9.848  -5.280  16.821  1.00 10.00      A   
ATOM    570  N   LYS A  65     -11.612  -4.069  17.492  1.00 10.00      A   
ATOM    571  HN  LYS A  65     -12.035  -3.182  17.527  1.00 10.00      A   
ATOM    572  CA  LYS A  65     -12.315  -5.210  18.061  1.00 10.00      A   
ATOM    573  CB  LYS A  65     -12.789  -4.885  19.479  1.00 10.00      A   
ATOM    574  CG  LYS A  65     -11.654  -4.667  20.467  1.00 10.00      A   
ATOM    575  CD  LYS A  65     -12.162  -4.058  21.758  1.00 10.00      A   
ATOM    576  CE  LYS A  65     -11.059  -3.976  22.801  1.00 10.00      A   
ATOM    577  NZ  LYS A  65     -11.506  -3.260  24.022  1.00 10.00      A   
ATOM    578  HZ1 LYS A  65     -12.367  -3.703  24.401  1.00 10.00      A   
ATOM    579  HZ2 LYS A  65     -11.713  -2.258  23.801  1.00 10.00      A   
ATOM    580  HZ3 LYS A  65     -10.762  -3.294  24.748  1.00 10.00      A   
ATOM    581  C   LYS A  65     -13.490  -5.621  17.180  1.00 10.00      A   
ATOM    582  O   LYS A  65     -14.525  -4.949  17.149  1.00 10.00      A   
ATOM    583  N   ILE A  66     -13.325  -6.720  16.459  1.00 10.00      A   
ATOM    584  HN  ILE A  66     -12.483  -7.220  16.531  1.00 10.00      A   
ATOM    585  CA  ILE A  66     -14.369  -7.209  15.571  1.00 10.00      A   
ATOM    586  CB  ILE A  66     -13.849  -7.421  14.130  1.00 10.00      A   
ATOM    587  CG1 ILE A  66     -13.222  -6.133  13.584  1.00 10.00      A   
ATOM    588  CG2 ILE A  66     -14.972  -7.894  13.216  1.00 10.00      A   
ATOM    589  CD1 ILE A  66     -12.458  -6.325  12.290  1.00 10.00      A   
ATOM    590  C   ILE A  66     -14.974  -8.512  16.088  1.00 10.00      A   
ATOM    591  O   ILE A  66     -14.420  -9.590  15.872  1.00 10.00      A   
ATOM    592  N   ASP A  67     -16.100  -8.391  16.786  1.00 10.00      A   
ATOM    593  HN  ASP A  67     -16.457  -7.490  16.945  1.00 10.00      A   
ATOM    594  CA  ASP A  67     -16.834  -9.538  17.334  1.00 10.00      A   
ATOM    595  CB  ASP A  67     -17.462 -10.383  16.216  1.00 10.00      A   
ATOM    596  CG  ASP A  67     -18.604 -11.258  16.701  1.00 10.00      A   
ATOM    597  OD1 ASP A  67     -19.426 -10.785  17.514  1.00 10.00      A   
ATOM    598  OD2 ASP A  67     -18.693 -12.425  16.255  1.00 10.00      A   
ATOM    599  C   ASP A  67     -15.994 -10.400  18.280  1.00 10.00      A   
ATOM    600  O   ASP A  67     -15.967 -10.157  19.487  1.00 10.00      A   
ATOM    601  N   GLU A  68     -15.304 -11.396  17.735  1.00 10.00      A   
ATOM    602  HN  GLU A  68     -15.343 -11.530  16.766  1.00 10.00      A   
ATOM    603  CA  GLU A  68     -14.483 -12.291  18.546  1.00 10.00      A   
ATOM    604  CB  GLU A  68     -14.876 -13.746  18.294  1.00 10.00      A   
ATOM    605  CG  GLU A  68     -16.364 -14.027  18.381  1.00 10.00      A   
ATOM    606  CD  GLU A  68     -16.721 -15.367  17.779  1.00 10.00      A   
ATOM    607  OE1 GLU A  68     -17.176 -16.258  18.526  1.00 10.00      A   
ATOM    608  OE2 GLU A  68     -16.541 -15.542  16.554  1.00 10.00      A   
ATOM    609  C   GLU A  68     -12.998 -12.123  18.242  1.00 10.00      A   
ATOM    610  O   GLU A  68     -12.165 -12.883  18.741  1.00 10.00      A   
ATOM    611  N   PHE A  69     -12.665 -11.140  17.423  1.00 10.00      A   
ATOM    612  HN  PHE A  69     -13.367 -10.557  17.055  1.00 10.00      A   
ATOM    613  CA  PHE A  69     -11.276 -10.901  17.054  1.00 10.00      A   
ATOM    614  CB  PHE A  69     -11.112 -10.893  15.530  1.00 10.00      A   
ATOM    615  CG  PHE A  69     -11.157 -12.256  14.898  1.00 10.00      A   
ATOM    616  CD1 PHE A  69     -12.371 -12.860  14.595  1.00 10.00      A   
ATOM    617  CD2 PHE A  69      -9.985 -12.931  14.599  1.00 10.00      A   
ATOM    618  CE1 PHE A  69     -12.411 -14.109  14.010  1.00 10.00      A   
ATOM    619  CE2 PHE A  69     -10.018 -14.182  14.015  1.00 10.00      A   
ATOM    620  CZ  PHE A  69     -11.234 -14.771  13.720  1.00 10.00      A   
ATOM    621  C   PHE A  69     -10.754  -9.598  17.649  1.00 10.00      A   
ATOM    622  O   PHE A  69     -11.521  -8.799  18.193  1.00 10.00      A   
ATOM    623  N   THR A  70      -9.443  -9.408  17.566  1.00 10.00      A   
ATOM    624  HN  THR A  70      -8.889 -10.101  17.152  1.00 10.00      A   
ATOM    625  CA  THR A  70      -8.794  -8.210  18.077  1.00 10.00      A   
ATOM    626  CB  THR A  70      -8.391  -8.386  19.557  1.00 10.00      A   
ATOM    627  OG1 THR A  70      -9.525  -8.850  20.302  1.00 10.00      A   
ATOM    628  HG1 THR A  70     -10.327  -8.694  19.787  1.00 10.00      A   
ATOM    629  CG2 THR A  70      -7.915  -7.066  20.146  1.00 10.00      A   
ATOM    630  C   THR A  70      -7.557  -7.885  17.241  1.00 10.00      A   
ATOM    631  O   THR A  70      -6.566  -8.616  17.271  1.00 10.00      A   
ATOM    632  N   ILE A  71      -7.630  -6.803  16.477  1.00 10.00      A   
ATOM    633  HN  ILE A  71      -8.451  -6.257  16.498  1.00 10.00      A   
ATOM    634  CA  ILE A  71      -6.523  -6.388  15.625  1.00 10.00      A   
ATOM    635  CB  ILE A  71      -7.020  -5.844  14.266  1.00 10.00      A   
ATOM    636  CG1 ILE A  71      -7.896  -6.881  13.562  1.00 10.00      A   
ATOM    637  CG2 ILE A  71      -5.842  -5.458  13.382  1.00 10.00      A   
ATOM    638  CD1 ILE A  71      -8.659  -6.333  12.376  1.00 10.00      A   
ATOM    639  C   ILE A  71      -5.687  -5.316  16.312  1.00 10.00      A   
ATOM    640  O   ILE A  71      -6.213  -4.292  16.756  1.00 10.00      A   
ATOM    641  N   THR A  72      -4.392  -5.565  16.404  1.00 10.00      A   
ATOM    642  HN  THR A  72      -4.042  -6.413  16.046  1.00 10.00      A   
ATOM    643  CA  THR A  72      -3.464  -4.630  17.019  1.00 10.00      A   
ATOM    644  CB  THR A  72      -3.030  -5.124  18.413  1.00 10.00      A   
ATOM    645  OG1 THR A  72      -3.314  -6.526  18.534  1.00 10.00      A   
ATOM    646  HG1 THR A  72      -3.292  -6.933  17.658  1.00 10.00      A   
ATOM    647  CG2 THR A  72      -3.782  -4.371  19.499  1.00 10.00      A   
ATOM    648  C   THR A  72      -2.243  -4.454  16.110  1.00 10.00      A   
ATOM    649  O   THR A  72      -2.033  -5.258  15.198  1.00 10.00      A   
ATOM    650  N   PRO A  73      -1.428  -3.407  16.334  1.00 10.00      A   
ATOM    651  CA  PRO A  73      -0.237  -3.128  15.512  1.00 10.00      A   
ATOM    652  CB  PRO A  73       0.406  -1.925  16.206  1.00 10.00      A   
ATOM    653  CG  PRO A  73      -0.718  -1.274  16.936  1.00 10.00      A   
ATOM    654  CD  PRO A  73      -1.606  -2.394  17.390  1.00 10.00      A   
ATOM    655  C   PRO A  73       0.757  -4.287  15.441  1.00 10.00      A   
ATOM    656  O   PRO A  73       1.540  -4.378  14.495  1.00 10.00      A   
ATOM    657  N   GLU A  74       0.729  -5.175  16.430  1.00 10.00      A   
ATOM    658  HN  GLU A  74       0.086  -5.061  17.162  1.00 10.00      A   
ATOM    659  CA  GLU A  74       1.653  -6.307  16.450  1.00 10.00      A   
ATOM    660  CB  GLU A  74       2.409  -6.364  17.777  1.00 10.00      A   
ATOM    661  CG  GLU A  74       3.274  -5.147  18.044  1.00 10.00      A   
ATOM    662  CD  GLU A  74       3.962  -5.216  19.387  1.00 10.00      A   
ATOM    663  OE1 GLU A  74       4.998  -5.906  19.493  1.00 10.00      A   
ATOM    664  OE2 GLU A  74       3.468  -4.581  20.347  1.00 10.00      A   
ATOM    665  C   GLU A  74       0.959  -7.639  16.179  1.00 10.00      A   
ATOM    666  O   GLU A  74       1.494  -8.698  16.502  1.00 10.00      A   
ATOM    667  N   THR A  75      -0.226  -7.592  15.591  1.00 10.00      A   
ATOM    668  HN  THR A  75      -0.619  -6.722  15.362  1.00 10.00      A   
ATOM    669  CA  THR A  75      -0.959  -8.808  15.283  1.00 10.00      A   
ATOM    670  CB  THR A  75      -2.456  -8.517  15.051  1.00 10.00      A   
ATOM    671  OG1 THR A  75      -3.026  -8.007  16.266  1.00 10.00      A   
ATOM    672  HG1 THR A  75      -2.891  -8.653  16.975  1.00 10.00      A   
ATOM    673  CG2 THR A  75      -3.204  -9.777  14.643  1.00 10.00      A   
ATOM    674  C   THR A  75      -0.356  -9.526  14.071  1.00 10.00      A   
ATOM    675  O   THR A  75       0.033  -8.892  13.084  1.00 10.00      A   
ATOM    676  N   THR A  76      -0.251 -10.846  14.173  1.00 10.00      A   
ATOM    677  HN  THR A  76      -0.553 -11.288  14.996  1.00 10.00      A   
ATOM    678  CA  THR A  76       0.295 -11.667  13.107  1.00 10.00      A   
ATOM    679  CB  THR A  76       0.645 -13.061  13.648  1.00 10.00      A   
ATOM    680  OG1 THR A  76      -0.094 -13.282  14.857  1.00 10.00      A   
ATOM    681  HG1 THR A  76       0.470 -13.718  15.507  1.00 10.00      A   
ATOM    682  CG2 THR A  76       2.132 -13.158  13.944  1.00 10.00      A   
ATOM    683  C   THR A  76      -0.707 -11.807  11.967  1.00 10.00      A   
ATOM    684  O   THR A  76      -1.917 -11.824  12.194  1.00 10.00      A   
ATOM    685  N   ASN A  77      -0.198 -11.910  10.745  1.00 10.00      A   
ATOM    686  HN  ASN A  77       0.777 -11.901  10.632  1.00 10.00      A   
ATOM    687  CA  ASN A  77      -1.048 -12.044   9.566  1.00 10.00      A   
ATOM    688  CB  ASN A  77      -0.232 -11.880   8.281  1.00 10.00      A   
ATOM    689  CG  ASN A  77       0.066 -10.430   7.953  1.00 10.00      A   
ATOM    690  OD1 ASN A  77      -0.641  -9.521   8.389  1.00 10.00      A   
ATOM    691  ND2 ASN A  77       1.111 -10.204   7.174  1.00 10.00      A   
ATOM    692 HD21 ASN A  77       1.629 -10.974   6.858  1.00 10.00      A   
ATOM    693 HD22 ASN A  77       1.320  -9.275   6.936  1.00 10.00      A   
ATOM    694  C   ASN A  77      -1.763 -13.387   9.552  1.00 10.00      A   
ATOM    695  O   ASN A  77      -2.912 -13.487   9.122  1.00 10.00      A   
ATOM    696  N   ALA A  78      -1.081 -14.417  10.040  1.00 10.00      A   
ATOM    697  HN  ALA A  78      -0.170 -14.269  10.377  1.00 10.00      A   
ATOM    698  CA  ALA A  78      -1.644 -15.764  10.077  1.00 10.00      A   
ATOM    699  CB  ALA A  78      -0.580 -16.775  10.482  1.00 10.00      A   
ATOM    700  C   ALA A  78      -2.851 -15.850  11.007  1.00 10.00      A   
ATOM    701  O   ALA A  78      -3.761 -16.647  10.784  1.00 10.00      A   
ATOM    702  N   ALA A  79      -2.867 -15.014  12.037  1.00 10.00      A   
ATOM    703  HN  ALA A  79      -2.131 -14.382  12.151  1.00 10.00      A   
ATOM    704  CA  ALA A  79      -3.963 -15.004  13.001  1.00 10.00      A   
ATOM    705  CB  ALA A  79      -3.523 -14.340  14.297  1.00 10.00      A   
ATOM    706  C   ALA A  79      -5.196 -14.306  12.432  1.00 10.00      A   
ATOM    707  O   ALA A  79      -6.271 -14.332  13.027  1.00 10.00      A   
ATOM    708  N   LEU A  80      -5.035 -13.692  11.268  1.00 10.00      A   
ATOM    709  HN  LEU A  80      -4.156 -13.716  10.831  1.00 10.00      A   
ATOM    710  CA  LEU A  80      -6.129 -12.983  10.619  1.00 10.00      A   
ATOM    711  CB  LEU A  80      -5.623 -11.659  10.041  1.00 10.00      A   
ATOM    712  CG  LEU A  80      -4.894 -10.741  11.024  1.00 10.00      A   
ATOM    713  CD1 LEU A  80      -4.097  -9.681  10.282  1.00 10.00      A   
ATOM    714  CD2 LEU A  80      -5.877 -10.101  11.994  1.00 10.00      A   
ATOM    715  C   LEU A  80      -6.760 -13.836   9.521  1.00 10.00      A   
ATOM    716  O   LEU A  80      -7.577 -13.354   8.734  1.00 10.00      A   
ATOM    717  N   LYS A  81      -6.378 -15.107   9.480  1.00 10.00      A   
ATOM    718  HN  LYS A  81      -5.727 -15.429  10.139  1.00 10.00      A   
ATOM    719  CA  LYS A  81      -6.896 -16.041   8.482  1.00 10.00      A   
ATOM    720  CB  LYS A  81      -6.157 -17.385   8.530  1.00 10.00      A   
ATOM    721  CG  LYS A  81      -6.536 -18.351   7.420  1.00 10.00      A   
ATOM    722  CD  LYS A  81      -6.176 -19.781   7.789  1.00 10.00      A   
ATOM    723  CE  LYS A  81      -6.379 -20.728   6.618  1.00 10.00      A   
ATOM    724  NZ  LYS A  81      -5.335 -20.548   5.577  1.00 10.00      A   
ATOM    725  HZ1 LYS A  81      -5.397 -19.595   5.163  1.00 10.00      A   
ATOM    726  HZ2 LYS A  81      -5.458 -21.246   4.818  1.00 10.00      A   
ATOM    727  HZ3 LYS A  81      -4.383 -20.670   5.995  1.00 10.00      A   
ATOM    728  C   LYS A  81      -8.417 -16.233   8.585  1.00 10.00      A   
ATOM    729  O   LYS A  81      -9.133 -15.979   7.618  1.00 10.00      A   
ATOM    730  N   PRO A  82      -8.948 -16.665   9.757  1.00 10.00      A   
ATOM    731  CA  PRO A  82     -10.393 -16.881   9.933  1.00 10.00      A   
ATOM    732  CB  PRO A  82     -10.510 -17.458  11.352  1.00 10.00      A   
ATOM    733  CG  PRO A  82      -9.138 -17.930  11.689  1.00 10.00      A   
ATOM    734  CD  PRO A  82      -8.206 -16.987  10.988  1.00 10.00      A   
ATOM    735  C   PRO A  82     -11.190 -15.580   9.827  1.00 10.00      A   
ATOM    736  O   PRO A  82     -12.398 -15.590   9.579  1.00 10.00      A   
ATOM    737  N   LEU A  83     -10.507 -14.458  10.006  1.00 10.00      A   
ATOM    738  HN  LEU A  83      -9.547 -14.509  10.190  1.00 10.00      A   
ATOM    739  CA  LEU A  83     -11.149 -13.156   9.932  1.00 10.00      A   
ATOM    740  CB  LEU A  83     -10.203 -12.057  10.427  1.00 10.00      A   
ATOM    741  CG  LEU A  83     -10.785 -10.642  10.493  1.00 10.00      A   
ATOM    742  CD1 LEU A  83     -11.932 -10.574  11.489  1.00 10.00      A   
ATOM    743  CD2 LEU A  83      -9.705  -9.633  10.845  1.00 10.00      A   
ATOM    744  C   LEU A  83     -11.617 -12.859   8.508  1.00 10.00      A   
ATOM    745  O   LEU A  83     -12.704 -12.316   8.309  1.00 10.00      A   
ATOM    746  N   ARG A  84     -10.808 -13.261   7.530  1.00 10.00      A   
ATOM    747  HN  ARG A  84      -9.980 -13.729   7.765  1.00 10.00      A   
ATOM    748  CA  ARG A  84     -11.110 -13.035   6.114  1.00 10.00      A   
ATOM    749  CB  ARG A  84      -9.966 -13.546   5.232  1.00 10.00      A   
ATOM    750  CG  ARG A  84      -8.776 -12.603   5.145  1.00 10.00      A   
ATOM    751  CD  ARG A  84      -7.457 -13.348   5.293  1.00 10.00      A   
ATOM    752  NE  ARG A  84      -7.191 -14.262   4.179  1.00 10.00      A   
ATOM    753  HE  ARG A  84      -7.665 -14.091   3.330  1.00 10.00      A   
ATOM    754  CZ  ARG A  84      -6.340 -15.286   4.247  1.00 10.00      A   
ATOM    755  NH1 ARG A  84      -5.673 -15.520   5.371  1.00 10.00      A   
ATOM    756 HH11 ARG A  84      -5.810 -14.905   6.198  1.00 10.00      A   
ATOM    757 HH12 ARG A  84      -5.001 -16.321   5.428  1.00 10.00      A   
ATOM    758  NH2 ARG A  84      -6.132 -16.057   3.185  1.00 10.00      A   
ATOM    759 HH21 ARG A  84      -6.625 -15.860   2.285  1.00 10.00      A   
ATOM    760 HH22 ARG A  84      -5.473 -16.879   3.247  1.00 10.00      A   
ATOM    761  C   ARG A  84     -12.435 -13.670   5.688  1.00 10.00      A   
ATOM    762  O   ARG A  84     -13.105 -13.170   4.786  1.00 10.00      A   
ATOM    763  N   GLN A  85     -12.813 -14.763   6.339  1.00 10.00      A   
ATOM    764  HN  GLN A  85     -12.241 -15.119   7.050  1.00 10.00      A   
ATOM    765  CA  GLN A  85     -14.061 -15.449   6.013  1.00 10.00      A   
ATOM    766  CB  GLN A  85     -13.922 -16.955   6.271  1.00 10.00      A   
ATOM    767  CG  GLN A  85     -15.086 -17.796   5.761  1.00 10.00      A   
ATOM    768  CD  GLN A  85     -15.731 -18.640   6.848  1.00 10.00      A   
ATOM    769  OE1 GLN A  85     -15.068 -19.102   7.779  1.00 10.00      A   
ATOM    770  NE2 GLN A  85     -17.034 -18.837   6.746  1.00 10.00      A   
ATOM    771 HE21 GLN A  85     -17.509 -18.428   5.984  1.00 10.00      A   
ATOM    772 HE22 GLN A  85     -17.478 -19.383   7.431  1.00 10.00      A   
ATOM    773  C   GLN A  85     -15.221 -14.885   6.829  1.00 10.00      A   
ATOM    774  O   GLN A  85     -16.387 -15.077   6.490  1.00 10.00      A   
ATOM    775  N   HIS A  86     -14.896 -14.166   7.891  1.00 10.00      A   
ATOM    776  HN  HIS A  86     -13.951 -13.999   8.083  1.00 10.00      A   
ATOM    777  CA  HIS A  86     -15.913 -13.597   8.765  1.00 10.00      A   
ATOM    778  CB  HIS A  86     -15.388 -13.441  10.192  1.00 10.00      A   
ATOM    779  CG  HIS A  86     -15.608 -14.655  11.044  1.00 10.00      A   
ATOM    780  ND1 HIS A  86     -14.735 -15.726  11.085  1.00 10.00      A   
ATOM    781  HD1 HIS A  86     -13.901 -15.815  10.564  1.00 10.00      A   
ATOM    782  CD2 HIS A  86     -16.617 -14.966  11.893  1.00 10.00      A   
ATOM    783  CE1 HIS A  86     -15.200 -16.637  11.921  1.00 10.00      A   
ATOM    784  NE2 HIS A  86     -16.338 -16.198  12.423  1.00 10.00      A   
ATOM    785  HE2 HIS A  86     -16.900 -16.684  13.070  1.00 10.00      A   
ATOM    786  C   HIS A  86     -16.473 -12.283   8.235  1.00 10.00      A   
ATOM    787  O   HIS A  86     -17.614 -11.923   8.534  1.00 10.00      A   
ATOM    788  N   VAL A  87     -15.673 -11.563   7.461  1.00 10.00      A   
ATOM    789  HN  VAL A  87     -14.769 -11.891   7.267  1.00 10.00      A   
ATOM    790  CA  VAL A  87     -16.107 -10.296   6.884  1.00 10.00      A   
ATOM    791  CB  VAL A  87     -15.467  -9.074   7.588  1.00 10.00      A   
ATOM    792  CG1 VAL A  87     -16.063  -7.779   7.064  1.00 10.00      A   
ATOM    793  CG2 VAL A  87     -15.628  -9.158   9.100  1.00 10.00      A   
ATOM    794  C   VAL A  87     -15.789 -10.262   5.390  1.00 10.00      A   
ATOM    795  O   VAL A  87     -14.624 -10.215   4.989  1.00 10.00      A   
ATOM    796  N   GLY A  88     -16.832 -10.279   4.572  1.00 10.00      A   
ATOM    797  HN  GLY A  88     -17.737 -10.277   4.949  1.00 10.00      A   
ATOM    798  CA  GLY A  88     -16.649 -10.273   3.135  1.00 10.00      A   
ATOM    799  C   GLY A  88     -16.566  -8.874   2.561  1.00 10.00      A   
ATOM    800  O   GLY A  88     -17.491  -8.074   2.723  1.00 10.00      A   
ATOM    801  N   MET A  89     -15.469  -8.584   1.878  1.00 10.00      A   
ATOM    802  HN  MET A  89     -14.776  -9.268   1.771  1.00 10.00      A   
ATOM    803  CA  MET A  89     -15.264  -7.273   1.282  1.00 10.00      A   
ATOM    804  CB  MET A  89     -13.830  -6.794   1.534  1.00 10.00      A   
ATOM    805  CG  MET A  89     -13.448  -5.526   0.786  1.00 10.00      A   
ATOM    806  SD  MET A  89     -11.775  -4.968   1.169  1.00 10.00      A   
ATOM    807  CE  MET A  89     -11.956  -4.579   2.905  1.00 10.00      A   
ATOM    808  C   MET A  89     -15.549  -7.294  -0.212  1.00 10.00      A   
ATOM    809  O   MET A  89     -14.952  -8.072  -0.959  1.00 10.00      A   
ATOM    810  N   VAL A  90     -16.474  -6.450  -0.638  1.00 10.00      A   
ATOM    811  HN  VAL A  90     -16.938  -5.874   0.014  1.00 10.00      A   
ATOM    812  CA  VAL A  90     -16.824  -6.342  -2.042  1.00 10.00      A   
ATOM    813  CB  VAL A  90     -18.353  -6.319  -2.257  1.00 10.00      A   
ATOM    814  CG1 VAL A  90     -18.685  -6.286  -3.743  1.00 10.00      A   
ATOM    815  CG2 VAL A  90     -19.005  -7.520  -1.587  1.00 10.00      A   
ATOM    816  C   VAL A  90     -16.205  -5.068  -2.608  1.00 10.00      A   
ATOM    817  O   VAL A  90     -16.627  -3.954  -2.277  1.00 10.00      A   
ATOM    818  N   PHE A  91     -15.188  -5.243  -3.436  1.00 10.00      A   
ATOM    819  HN  PHE A  91     -14.919  -6.158  -3.669  1.00 10.00      A   
ATOM    820  CA  PHE A  91     -14.479  -4.123  -4.038  1.00 10.00      A   
ATOM    821  CB  PHE A  91     -13.159  -4.598  -4.665  1.00 10.00      A   
ATOM    822  CG  PHE A  91     -12.189  -5.225  -3.700  1.00 10.00      A   
ATOM    823  CD1 PHE A  91     -12.322  -6.552  -3.326  1.00 10.00      A   
ATOM    824  CD2 PHE A  91     -11.137  -4.491  -3.179  1.00 10.00      A   
ATOM    825  CE1 PHE A  91     -11.428  -7.135  -2.448  1.00 10.00      A   
ATOM    826  CE2 PHE A  91     -10.240  -5.067  -2.299  1.00 10.00      A   
ATOM    827  CZ  PHE A  91     -10.385  -6.391  -1.933  1.00 10.00      A   
ATOM    828  C   PHE A  91     -15.328  -3.450  -5.109  1.00 10.00      A   
ATOM    829  O   PHE A  91     -16.307  -4.025  -5.593  1.00 10.00      A   
ATOM    830  N   GLN A  92     -14.956  -2.225  -5.463  1.00 10.00      A   
ATOM    831  HN  GLN A  92     -14.190  -1.809  -5.014  1.00 10.00      A   
ATOM    832  CA  GLN A  92     -15.659  -1.482  -6.496  1.00 10.00      A   
ATOM    833  CB  GLN A  92     -15.137  -0.047  -6.540  1.00 10.00      A   
ATOM    834  CG  GLN A  92     -16.116   0.960  -7.117  1.00 10.00      A   
ATOM    835  CD  GLN A  92     -15.587   2.377  -7.045  1.00 10.00      A   
ATOM    836  OE1 GLN A  92     -14.378   2.599  -7.082  1.00 10.00      A   
ATOM    837  NE2 GLN A  92     -16.481   3.347  -6.938  1.00 10.00      A   
ATOM    838 HE21 GLN A  92     -17.429   3.102  -6.911  1.00 10.00      A   
ATOM    839 HE22 GLN A  92     -16.156   4.271  -6.886  1.00 10.00      A   
ATOM    840  C   GLN A  92     -15.423  -2.172  -7.835  1.00 10.00      A   
ATOM    841  O   GLN A  92     -14.274  -2.380  -8.228  1.00 10.00      A   
ATOM    842  N   PHE A  93     -16.507  -2.535  -8.517  1.00 10.00      A   
ATOM    843  HN  PHE A  93     -17.391  -2.333  -8.145  1.00 10.00      A   
ATOM    844  CA  PHE A  93     -16.425  -3.244  -9.798  1.00 10.00      A   
ATOM    845  CB  PHE A  93     -15.629  -2.453 -10.849  1.00 10.00      A   
ATOM    846  CG  PHE A  93     -16.277  -1.171 -11.288  1.00 10.00      A   
ATOM    847  CD1 PHE A  93     -15.971   0.026 -10.660  1.00 10.00      A   
ATOM    848  CD2 PHE A  93     -17.189  -1.162 -12.330  1.00 10.00      A   
ATOM    849  CE1 PHE A  93     -16.561   1.208 -11.062  1.00 10.00      A   
ATOM    850  CE2 PHE A  93     -17.784   0.015 -12.737  1.00 10.00      A   
ATOM    851  CZ  PHE A  93     -17.469   1.202 -12.103  1.00 10.00      A   
ATOM    852  C   PHE A  93     -15.808  -4.632  -9.587  1.00 10.00      A   
ATOM    853  O   PHE A  93     -14.710  -4.919 -10.073  1.00 10.00      A   
ATOM    854  N   PRO A  94     -16.519  -5.518  -8.860  1.00 10.00      A   
ATOM    855  CA  PRO A  94     -16.037  -6.868  -8.548  1.00 10.00      A   
ATOM    856  CB  PRO A  94     -16.991  -7.336  -7.450  1.00 10.00      A   
ATOM    857  CG  PRO A  94     -18.258  -6.610  -7.733  1.00 10.00      A   
ATOM    858  CD  PRO A  94     -17.856  -5.272  -8.287  1.00 10.00      A   
ATOM    859  C   PRO A  94     -16.082  -7.826  -9.735  1.00 10.00      A   
ATOM    860  O   PRO A  94     -15.639  -8.969  -9.627  1.00 10.00      A   
ATOM    861  N   GLU A  95     -16.611  -7.370 -10.865  1.00 10.00      A   
ATOM    862  HN  GLU A  95     -16.974  -6.453 -10.896  1.00 10.00      A   
ATOM    863  CA  GLU A  95     -16.684  -8.206 -12.059  1.00 10.00      A   
ATOM    864  CB  GLU A  95     -17.485  -7.518 -13.167  1.00 10.00      A   
ATOM    865  CG  GLU A  95     -17.032  -6.100 -13.474  1.00 10.00      A   
ATOM    866  CD  GLU A  95     -17.938  -5.049 -12.867  1.00 10.00      A   
ATOM    867  OE1 GLU A  95     -18.255  -5.152 -11.663  1.00 10.00      A   
ATOM    868  OE2 GLU A  95     -18.329  -4.108 -13.592  1.00 10.00      A   
ATOM    869  C   GLU A  95     -15.284  -8.576 -12.554  1.00 10.00      A   
ATOM    870  O   GLU A  95     -15.109  -9.524 -13.318  1.00 10.00      A   
ATOM    871  N   ASN A  96     -14.286  -7.832 -12.083  1.00 10.00      A   
ATOM    872  HN  ASN A  96     -14.493  -7.104 -11.460  1.00 10.00      A   
ATOM    873  CA  ASN A  96     -12.895  -8.065 -12.462  1.00 10.00      A   
ATOM    874  CB  ASN A  96     -12.071  -6.780 -12.292  1.00 10.00      A   
ATOM    875  CG  ASN A  96     -12.502  -5.653 -13.211  1.00 10.00      A   
ATOM    876  OD1 ASN A  96     -12.042  -5.552 -14.348  1.00 10.00      A   
ATOM    877  ND2 ASN A  96     -13.373  -4.783 -12.717  1.00 10.00      A   
ATOM    878 HD21 ASN A  96     -13.690  -4.910 -11.796  1.00 10.00      A   
ATOM    879 HD22 ASN A  96     -13.660  -4.042 -13.292  1.00 10.00      A   
ATOM    880  C   ASN A  96     -12.269  -9.169 -11.613  1.00 10.00      A   
ATOM    881  O   ASN A  96     -11.089  -9.481 -11.764  1.00 10.00      A   
ATOM    882  N   GLN A  97     -13.056  -9.757 -10.719  1.00 10.00      A   
ATOM    883  HN  GLN A  97     -13.995  -9.475 -10.642  1.00 10.00      A   
ATOM    884  CA  GLN A  97     -12.554 -10.810  -9.842  1.00 10.00      A   
ATOM    885  CB  GLN A  97     -13.096 -10.645  -8.420  1.00 10.00      A   
ATOM    886  CG  GLN A  97     -12.643  -9.363  -7.736  1.00 10.00      A   
ATOM    887  CD  GLN A  97     -11.132  -9.245  -7.655  1.00 10.00      A   
ATOM    888  OE1 GLN A  97     -10.424 -10.241  -7.472  1.00 10.00      A   
ATOM    889  NE2 GLN A  97     -10.627  -8.030  -7.804  1.00 10.00      A   
ATOM    890 HE21 GLN A  97     -11.249  -7.284  -7.956  1.00 10.00      A   
ATOM    891 HE22 GLN A  97      -9.652  -7.925  -7.772  1.00 10.00      A   
ATOM    892  C   GLN A  97     -12.844 -12.209 -10.378  1.00 10.00      A   
ATOM    893  O   GLN A  97     -12.264 -13.188  -9.903  1.00 10.00      A   
ATOM    894  N   LEU A  98     -13.728 -12.301 -11.367  1.00 10.00      A   
ATOM    895  HN  LEU A  98     -14.147 -11.489 -11.713  1.00 10.00      A   
ATOM    896  CA  LEU A  98     -14.073 -13.590 -11.959  1.00 10.00      A   
ATOM    897  CB  LEU A  98     -15.287 -13.454 -12.881  1.00 10.00      A   
ATOM    898  CG  LEU A  98     -16.544 -12.853 -12.249  1.00 10.00      A   
ATOM    899  CD1 LEU A  98     -17.696 -12.858 -13.237  1.00 10.00      A   
ATOM    900  CD2 LEU A  98     -16.924 -13.604 -10.982  1.00 10.00      A   
ATOM    901  C   LEU A  98     -12.881 -14.128 -12.735  1.00 10.00      A   
ATOM    902  O   LEU A  98     -12.288 -13.411 -13.548  1.00 10.00      A   
ATOM    903  N   PHE A  99     -12.520 -15.379 -12.480  1.00 10.00      A   
ATOM    904  HN  PHE A  99     -13.034 -15.907 -11.824  1.00 10.00      A   
ATOM    905  CA  PHE A  99     -11.370 -15.976 -13.151  1.00 10.00      A   
ATOM    906  CB  PHE A  99     -10.113 -15.804 -12.292  1.00 10.00      A   
ATOM    907  CG  PHE A  99      -8.821 -15.839 -13.064  1.00 10.00      A   
ATOM    908  CD1 PHE A  99      -8.410 -14.740 -13.797  1.00 10.00      A   
ATOM    909  CD2 PHE A  99      -8.014 -16.964 -13.048  1.00 10.00      A   
ATOM    910  CE1 PHE A  99      -7.221 -14.759 -14.500  1.00 10.00      A   
ATOM    911  CE2 PHE A  99      -6.826 -16.993 -13.749  1.00 10.00      A   
ATOM    912  CZ  PHE A  99      -6.428 -15.888 -14.477  1.00 10.00      A   
ATOM    913  C   PHE A  99     -11.575 -17.452 -13.487  1.00 10.00      A   
ATOM    914  O   PHE A  99     -10.925 -17.975 -14.394  1.00 10.00      A   
ATOM    915  N   GLU A 100     -12.463 -18.123 -12.762  1.00 10.00      A   
ATOM    916  HN  GLU A 100     -12.967 -17.654 -12.059  1.00 10.00      A   
ATOM    917  CA  GLU A 100     -12.715 -19.543 -12.995  1.00 10.00      A   
ATOM    918  CB  GLU A 100     -13.486 -20.169 -11.836  1.00 10.00      A   
ATOM    919  CG  GLU A 100     -12.644 -20.395 -10.588  1.00 10.00      A   
ATOM    920  CD  GLU A 100     -11.621 -21.498 -10.766  1.00 10.00      A   
ATOM    921  OE1 GLU A 100     -11.953 -22.670 -10.488  1.00 10.00      A   
ATOM    922  OE2 GLU A 100     -10.479 -21.200 -11.179  1.00 10.00      A   
ATOM    923  C   GLU A 100     -13.416 -19.797 -14.329  1.00 10.00      A   
ATOM    924  O   GLU A 100     -14.020 -18.894 -14.913  1.00 10.00      A   
ATOM    925  N   GLU A 101     -13.325 -21.037 -14.798  1.00 10.00      A   
ATOM    926  HN  GLU A 101     -12.845 -21.710 -14.270  1.00 10.00      A   
ATOM    927  CA  GLU A 101     -13.916 -21.433 -16.068  1.00 10.00      A   
ATOM    928  CB  GLU A 101     -13.441 -22.828 -16.466  1.00 10.00      A   
ATOM    929  CG  GLU A 101     -12.022 -22.862 -17.003  1.00 10.00      A   
ATOM    930  CD  GLU A 101     -11.488 -24.269 -17.134  1.00 10.00      A   
ATOM    931  OE1 GLU A 101     -12.208 -25.139 -17.673  1.00 10.00      A   
ATOM    932  OE2 GLU A 101     -10.338 -24.513 -16.708  1.00 10.00      A   
ATOM    933  C   GLU A 101     -15.436 -21.383 -16.048  1.00 10.00      A   
ATOM    934  O   GLU A 101     -16.056 -20.929 -17.010  1.00 10.00      A   
ATOM    935  N   THR A 102     -16.037 -21.850 -14.966  1.00 10.00      A   
ATOM    936  HN  THR A 102     -15.499 -22.204 -14.228  1.00 10.00      A   
ATOM    937  CA  THR A 102     -17.487 -21.846 -14.852  1.00 10.00      A   
ATOM    938  CB  THR A 102     -18.052 -23.269 -14.688  1.00 10.00      A   
ATOM    939  OG1 THR A 102     -17.186 -24.031 -13.839  1.00 10.00      A   
ATOM    940  HG1 THR A 102     -16.807 -24.763 -14.340  1.00 10.00      A   
ATOM    941  CG2 THR A 102     -18.180 -23.952 -16.040  1.00 10.00      A   
ATOM    942  C   THR A 102     -17.950 -20.974 -13.695  1.00 10.00      A   
ATOM    943  O   THR A 102     -17.212 -20.760 -12.731  1.00 10.00      A   
ATOM    944  N   VAL A 103     -19.176 -20.476 -13.802  1.00 10.00      A   
ATOM    945  HN  VAL A 103     -19.707 -20.688 -14.604  1.00 10.00      A   
ATOM    946  CA  VAL A 103     -19.757 -19.622 -12.774  1.00 10.00      A   
ATOM    947  CB  VAL A 103     -21.186 -19.178 -13.160  1.00 10.00      A   
ATOM    948  CG1 VAL A 103     -21.862 -18.442 -12.013  1.00 10.00      A   
ATOM    949  CG2 VAL A 103     -21.151 -18.303 -14.402  1.00 10.00      A   
ATOM    950  C   VAL A 103     -19.791 -20.326 -11.418  1.00 10.00      A   
ATOM    951  O   VAL A 103     -19.349 -19.772 -10.410  1.00 10.00      A   
ATOM    952  N   ARG A 104     -20.296 -21.553 -11.409  1.00 10.00      A   
ATOM    953  HN  ARG A 104     -20.611 -21.945 -12.252  1.00 10.00      A   
ATOM    954  CA  ARG A 104     -20.400 -22.334 -10.179  1.00 10.00      A   
ATOM    955  CB  ARG A 104     -21.087 -23.677 -10.443  1.00 10.00      A   
ATOM    956  CG  ARG A 104     -21.201 -24.579  -9.220  1.00 10.00      A   
ATOM    957  CD  ARG A 104     -22.381 -25.529  -9.339  1.00 10.00      A   
ATOM    958  NE  ARG A 104     -22.388 -26.230 -10.620  1.00 10.00      A   
ATOM    959  HE  ARG A 104     -21.528 -26.567 -10.948  1.00 10.00      A   
ATOM    960  CZ  ARG A 104     -23.477 -26.441 -11.352  1.00 10.00      A   
ATOM    961  NH1 ARG A 104     -24.658 -26.011 -10.931  1.00 10.00      A   
ATOM    962 HH11 ARG A 104     -25.508 -26.178 -11.505  1.00 10.00      A   
ATOM    963 HH12 ARG A 104     -24.743 -25.504 -10.006  1.00 10.00      A   
ATOM    964  NH2 ARG A 104     -23.380 -27.080 -12.515  1.00 10.00      A   
ATOM    965 HH21 ARG A 104     -24.239 -27.247 -13.103  1.00 10.00      A   
ATOM    966 HH22 ARG A 104     -22.453 -27.420 -12.851  1.00 10.00      A   
ATOM    967  C   ARG A 104     -19.038 -22.545  -9.517  1.00 10.00      A   
ATOM    968  O   ARG A 104     -18.915 -22.462  -8.295  1.00 10.00      A   
ATOM    969  N   GLN A 105     -18.015 -22.797 -10.327  1.00 10.00      A   
ATOM    970  HN  GLN A 105     -18.165 -22.827 -11.295  1.00 10.00      A   
ATOM    971  CA  GLN A 105     -16.672 -23.020  -9.809  1.00 10.00      A   
ATOM    972  CB  GLN A 105     -15.764 -23.659 -10.860  1.00 10.00      A   
ATOM    973  CG  GLN A 105     -15.928 -25.167 -10.964  1.00 10.00      A   
ATOM    974  CD  GLN A 105     -14.942 -25.811 -11.921  1.00 10.00      A   
ATOM    975  OE1 GLN A 105     -14.528 -25.208 -12.913  1.00 10.00      A   
ATOM    976  NE2 GLN A 105     -14.552 -27.041 -11.629  1.00 10.00      A   
ATOM    977 HE21 GLN A 105     -14.913 -27.463 -10.821  1.00 10.00      A   
ATOM    978 HE22 GLN A 105     -13.915 -27.479 -12.233  1.00 10.00      A   
ATOM    979  C   GLN A 105     -16.057 -21.747  -9.238  1.00 10.00      A   
ATOM    980  O   GLN A 105     -15.330 -21.800  -8.249  1.00 10.00      A   
ATOM    981  N   ASP A 106     -16.353 -20.602  -9.849  1.00 10.00      A   
ATOM    982  HN  ASP A 106     -16.931 -20.613 -10.645  1.00 10.00      A   
ATOM    983  CA  ASP A 106     -15.821 -19.328  -9.360  1.00 10.00      A   
ATOM    984  CB  ASP A 106     -16.020 -18.196 -10.374  1.00 10.00      A   
ATOM    985  CG  ASP A 106     -15.147 -16.993 -10.061  1.00 10.00      A   
ATOM    986  OD1 ASP A 106     -14.000 -16.929 -10.571  1.00 10.00      A   
ATOM    987  OD2 ASP A 106     -15.594 -16.110  -9.298  1.00 10.00      A   
ATOM    988  C   ASP A 106     -16.454 -18.966  -8.020  1.00 10.00      A   
ATOM    989  O   ASP A 106     -15.789 -18.455  -7.123  1.00 10.00      A   
ATOM    990  N   ILE A 107     -17.745 -19.250  -7.888  1.00 10.00      A   
ATOM    991  HN  ILE A 107     -18.227 -19.639  -8.649  1.00 10.00      A   
ATOM    992  CA  ILE A 107     -18.464 -18.978  -6.650  1.00 10.00      A   
ATOM    993  CB  ILE A 107     -19.986 -19.172  -6.830  1.00 10.00      A   
ATOM    994  CG1 ILE A 107     -20.525 -18.221  -7.901  1.00 10.00      A   
ATOM    995  CG2 ILE A 107     -20.721 -18.954  -5.513  1.00 10.00      A   
ATOM    996  CD1 ILE A 107     -21.962 -18.493  -8.285  1.00 10.00      A   
ATOM    997  C   ILE A 107     -17.965 -19.903  -5.542  1.00 10.00      A   
ATOM    998  O   ILE A 107     -17.808 -19.496  -4.389  1.00 10.00      A   
ATOM    999  N   ALA A 108     -17.703 -21.153  -5.907  1.00 10.00      A   
ATOM   1000  HN  ALA A 108     -17.842 -21.415  -6.844  1.00 10.00      A   
ATOM   1001  CA  ALA A 108     -17.221 -22.149  -4.956  1.00 10.00      A   
ATOM   1002  CB  ALA A 108     -17.401 -23.547  -5.523  1.00 10.00      A   
ATOM   1003  C   ALA A 108     -15.759 -21.909  -4.592  1.00 10.00      A   
ATOM   1004  O   ALA A 108     -15.273 -22.416  -3.583  1.00 10.00      A   
ATOM   1005  N   PHE A 109     -15.076 -21.116  -5.411  1.00 10.00      A   
ATOM   1006  HN  PHE A 109     -15.537 -20.726  -6.184  1.00 10.00      A   
ATOM   1007  CA  PHE A 109     -13.665 -20.800  -5.207  1.00 10.00      A   
ATOM   1008  CB  PHE A 109     -13.160 -19.923  -6.357  1.00 10.00      A   
ATOM   1009  CG  PHE A 109     -11.664 -19.827  -6.465  1.00 10.00      A   
ATOM   1010  CD1 PHE A 109     -10.920 -20.900  -6.930  1.00 10.00      A   
ATOM   1011  CD2 PHE A 109     -11.003 -18.661  -6.113  1.00 10.00      A   
ATOM   1012  CE1 PHE A 109      -9.548 -20.812  -7.040  1.00 10.00      A   
ATOM   1013  CE2 PHE A 109      -9.629 -18.567  -6.218  1.00 10.00      A   
ATOM   1014  CZ  PHE A 109      -8.901 -19.645  -6.683  1.00 10.00      A   
ATOM   1015  C   PHE A 109     -13.437 -20.097  -3.871  1.00 10.00      A   
ATOM   1016  O   PHE A 109     -12.371 -20.228  -3.264  1.00 10.00      A   
ATOM   1017  N   GLY A 110     -14.445 -19.359  -3.422  1.00 10.00      A   
ATOM   1018  HN  GLY A 110     -15.266 -19.304  -3.953  1.00 10.00      A   
ATOM   1019  CA  GLY A 110     -14.354 -18.643  -2.162  1.00 10.00      A   
ATOM   1020  C   GLY A 110     -14.192 -19.571  -0.965  1.00 10.00      A   
ATOM   1021  O   GLY A 110     -13.117 -19.628  -0.371  1.00 10.00      A   
ATOM   1022  N   PRO A 111     -15.248 -20.319  -0.591  1.00 10.00      A   
ATOM   1023  CA  PRO A 111     -15.203 -21.251   0.550  1.00 10.00      A   
ATOM   1024  CB  PRO A 111     -16.570 -21.942   0.504  1.00 10.00      A   
ATOM   1025  CG  PRO A 111     -17.450 -20.993  -0.230  1.00 10.00      A   
ATOM   1026  CD  PRO A 111     -16.572 -20.307  -1.236  1.00 10.00      A   
ATOM   1027  C   PRO A 111     -14.093 -22.290   0.398  1.00 10.00      A   
ATOM   1028  O   PRO A 111     -13.482 -22.705   1.383  1.00 10.00      A   
ATOM   1029  N   LYS A 112     -13.830 -22.683  -0.847  1.00 10.00      A   
ATOM   1030  HN  LYS A 112     -14.351 -22.298  -1.587  1.00 10.00      A   
ATOM   1031  CA  LYS A 112     -12.799 -23.672  -1.154  1.00 10.00      A   
ATOM   1032  CB  LYS A 112     -12.798 -23.972  -2.656  1.00 10.00      A   
ATOM   1033  CG  LYS A 112     -11.877 -25.103  -3.084  1.00 10.00      A   
ATOM   1034  CD  LYS A 112     -11.905 -25.283  -4.593  1.00 10.00      A   
ATOM   1035  CE  LYS A 112     -10.963 -26.386  -5.039  1.00 10.00      A   
ATOM   1036  NZ  LYS A 112     -11.405 -27.719  -4.554  1.00 10.00      A   
ATOM   1037  HZ1 LYS A 112     -11.487 -27.716  -3.518  1.00 10.00      A   
ATOM   1038  HZ2 LYS A 112     -10.720 -28.448  -4.836  1.00 10.00      A   
ATOM   1039  HZ3 LYS A 112     -12.337 -27.958  -4.964  1.00 10.00      A   
ATOM   1040  C   LYS A 112     -11.414 -23.195  -0.709  1.00 10.00      A   
ATOM   1041  O   LYS A 112     -10.551 -24.002  -0.359  1.00 10.00      A   
ATOM   1042  N   ASN A 113     -11.212 -21.883  -0.714  1.00 10.00      A   
ATOM   1043  HN  ASN A 113     -11.944 -21.285  -0.988  1.00 10.00      A   
ATOM   1044  CA  ASN A 113      -9.932 -21.306  -0.317  1.00 10.00      A   
ATOM   1045  CB  ASN A 113      -9.790 -19.873  -0.834  1.00 10.00      A   
ATOM   1046  CG  ASN A 113      -8.935 -19.796  -2.081  1.00 10.00      A   
ATOM   1047  OD1 ASN A 113      -7.718 -19.618  -2.003  1.00 10.00      A   
ATOM   1048  ND2 ASN A 113      -9.565 -19.929  -3.238  1.00 10.00      A   
ATOM   1049 HD21 ASN A 113     -10.542 -20.066  -3.223  1.00 10.00      A   
ATOM   1050 HD22 ASN A 113      -9.036 -19.888  -4.062  1.00 10.00      A   
ATOM   1051  C   ASN A 113      -9.737 -21.348   1.193  1.00 10.00      A   
ATOM   1052  O   ASN A 113      -8.615 -21.229   1.686  1.00 10.00      A   
ATOM   1053  N   PHE A 114     -10.829 -21.522   1.921  1.00 10.00      A   
ATOM   1054  HN  PHE A 114     -11.694 -21.618   1.468  1.00 10.00      A   
ATOM   1055  CA  PHE A 114     -10.779 -21.585   3.376  1.00 10.00      A   
ATOM   1056  CB  PHE A 114     -11.804 -20.628   3.991  1.00 10.00      A   
ATOM   1057  CG  PHE A 114     -11.497 -19.177   3.749  1.00 10.00      A   
ATOM   1058  CD1 PHE A 114     -12.158 -18.470   2.758  1.00 10.00      A   
ATOM   1059  CD2 PHE A 114     -10.549 -18.519   4.516  1.00 10.00      A   
ATOM   1060  CE1 PHE A 114     -11.878 -17.135   2.534  1.00 10.00      A   
ATOM   1061  CE2 PHE A 114     -10.264 -17.185   4.298  1.00 10.00      A   
ATOM   1062  CZ  PHE A 114     -10.930 -16.491   3.306  1.00 10.00      A   
ATOM   1063  C   PHE A 114     -11.036 -23.008   3.848  1.00 10.00      A   
ATOM   1064  O   PHE A 114     -11.219 -23.262   5.040  1.00 10.00      A   
ATOM   1065  N   GLY A 115     -11.033 -23.933   2.903  1.00 10.00      A   
ATOM   1066  HN  GLY A 115     -10.875 -23.665   1.973  1.00 10.00      A   
ATOM   1067  CA  GLY A 115     -11.274 -25.326   3.213  1.00 10.00      A   
ATOM   1068  C   GLY A 115     -12.496 -25.834   2.482  1.00 10.00      A   
ATOM   1069  O   GLY A 115     -12.614 -25.640   1.271  1.00 10.00      A   
ATOM   1070  N   MET A 116     -13.397 -26.486   3.216  1.00 10.00      A   
ATOM   1071  HN  MET A 116     -13.220 -26.616   4.170  1.00 10.00      A   
ATOM   1072  CA  MET A 116     -14.641 -27.015   2.654  1.00 10.00      A   
ATOM   1073  CB  MET A 116     -15.494 -25.881   2.056  1.00 10.00      A   
ATOM   1074  CG  MET A 116     -16.868 -26.300   1.544  1.00 10.00      A   
ATOM   1075  SD  MET A 116     -17.903 -27.040   2.824  1.00 10.00      A   
ATOM   1076  CE  MET A 116     -18.037 -25.676   3.980  1.00 10.00      A   
ATOM   1077  C   MET A 116     -14.401 -28.128   1.630  1.00 10.00      A   
ATOM   1078  O   MET A 116     -13.344 -28.210   0.997  1.00 10.00      A   
ATOM   1079  N   ALA A 117     -15.370 -29.019   1.505  1.00 10.00      A   
ATOM   1080  HN  ALA A 117     -16.165 -28.951   2.080  1.00 10.00      A   
ATOM   1081  CA  ALA A 117     -15.278 -30.104   0.547  1.00 10.00      A   
ATOM   1082  CB  ALA A 117     -16.252 -31.209   0.908  1.00 10.00      A   
ATOM   1083  C   ALA A 117     -15.542 -29.566  -0.856  1.00 10.00      A   
ATOM   1084  O   ALA A 117     -16.301 -28.607  -1.023  1.00 10.00      A   
ATOM   1085  N   ASP A 118     -14.921 -30.181  -1.853  1.00 10.00      A   
ATOM   1086  HN  ASP A 118     -14.359 -30.962  -1.653  1.00 10.00      A   
ATOM   1087  CA  ASP A 118     -15.057 -29.744  -3.241  1.00 10.00      A   
ATOM   1088  CB  ASP A 118     -14.231 -30.633  -4.171  1.00 10.00      A   
ATOM   1089  CG  ASP A 118     -13.710 -29.884  -5.379  1.00 10.00      A   
ATOM   1090  OD1 ASP A 118     -13.750 -28.635  -5.376  1.00 10.00      A   
ATOM   1091  OD2 ASP A 118     -13.232 -30.538  -6.327  1.00 10.00      A   
ATOM   1092  C   ASP A 118     -16.511 -29.703  -3.699  1.00 10.00      A   
ATOM   1093  O   ASP A 118     -17.031 -28.639  -4.050  1.00 10.00      A   
ATOM   1094  N   ALA A 119     -17.173 -30.853  -3.675  1.00 10.00      A   
ATOM   1095  HN  ALA A 119     -16.714 -31.665  -3.367  1.00 10.00      A   
ATOM   1096  CA  ALA A 119     -18.569 -30.937  -4.100  1.00 10.00      A   
ATOM   1097  CB  ALA A 119     -19.026 -32.384  -4.184  1.00 10.00      A   
ATOM   1098  C   ALA A 119     -19.487 -30.132  -3.184  1.00 10.00      A   
ATOM   1099  O   ALA A 119     -20.481 -29.560  -3.634  1.00 10.00      A   
ATOM   1100  N   ASP A 120     -19.147 -30.091  -1.901  1.00 10.00      A   
ATOM   1101  HN  ASP A 120     -18.350 -30.578  -1.603  1.00 10.00      A   
ATOM   1102  CA  ASP A 120     -19.937 -29.352  -0.918  1.00 10.00      A   
ATOM   1103  CB  ASP A 120     -19.393 -29.565   0.494  1.00 10.00      A   
ATOM   1104  CG  ASP A 120     -19.936 -30.819   1.146  1.00 10.00      A   
ATOM   1105  OD1 ASP A 120     -20.806 -30.704   2.037  1.00 10.00      A   
ATOM   1106  OD2 ASP A 120     -19.500 -31.929   0.766  1.00 10.00      A   
ATOM   1107  C   ASP A 120     -19.977 -27.866  -1.251  1.00 10.00      A   
ATOM   1108  O   ASP A 120     -21.026 -27.226  -1.162  1.00 10.00      A   
ATOM   1109  N   ALA A 121     -18.829 -27.327  -1.649  1.00 10.00      A   
ATOM   1110  HN  ALA A 121     -18.026 -27.894  -1.696  1.00 10.00      A   
ATOM   1111  CA  ALA A 121     -18.725 -25.918  -2.011  1.00 10.00      A   
ATOM   1112  CB  ALA A 121     -17.266 -25.515  -2.170  1.00 10.00      A   
ATOM   1113  C   ALA A 121     -19.502 -25.638  -3.293  1.00 10.00      A   
ATOM   1114  O   ALA A 121     -20.128 -24.585  -3.439  1.00 10.00      A   
ATOM   1115  N   LEU A 122     -19.463 -26.596  -4.215  1.00 10.00      A   
ATOM   1116  HN  LEU A 122     -18.939 -27.408  -4.036  1.00 10.00      A   
ATOM   1117  CA  LEU A 122     -20.168 -26.471  -5.486  1.00 10.00      A   
ATOM   1118  CB  LEU A 122     -19.794 -27.619  -6.424  1.00 10.00      A   
ATOM   1119  CG  LEU A 122     -18.344 -27.650  -6.911  1.00 10.00      A   
ATOM   1120  CD1 LEU A 122     -18.042 -28.973  -7.599  1.00 10.00      A   
ATOM   1121  CD2 LEU A 122     -18.065 -26.483  -7.848  1.00 10.00      A   
ATOM   1122  C   LEU A 122     -21.676 -26.447  -5.263  1.00 10.00      A   
ATOM   1123  O   LEU A 122     -22.412 -25.764  -5.978  1.00 10.00      A   
ATOM   1124  N   ALA A 123     -22.130 -27.191  -4.262  1.00 10.00      A   
ATOM   1125  HN  ALA A 123     -21.494 -27.725  -3.738  1.00 10.00      A   
ATOM   1126  CA  ALA A 123     -23.545 -27.250  -3.929  1.00 10.00      A   
ATOM   1127  CB  ALA A 123     -23.815 -28.400  -2.972  1.00 10.00      A   
ATOM   1128  C   ALA A 123     -24.014 -25.927  -3.330  1.00 10.00      A   
ATOM   1129  O   ALA A 123     -25.146 -25.497  -3.561  1.00 10.00      A   
ATOM   1130  N   LEU A 124     -23.129 -25.278  -2.577  1.00 10.00      A   
ATOM   1131  HN  LEU A 124     -22.241 -25.671  -2.441  1.00 10.00      A   
ATOM   1132  CA  LEU A 124     -23.442 -23.999  -1.947  1.00 10.00      A   
ATOM   1133  CB  LEU A 124     -22.357 -23.616  -0.935  1.00 10.00      A   
ATOM   1134  CG  LEU A 124     -22.170 -24.560   0.255  1.00 10.00      A   
ATOM   1135  CD1 LEU A 124     -20.942 -24.165   1.061  1.00 10.00      A   
ATOM   1136  CD2 LEU A 124     -23.412 -24.570   1.138  1.00 10.00      A   
ATOM   1137  C   LEU A 124     -23.574 -22.909  -3.004  1.00 10.00      A   
ATOM   1138  O   LEU A 124     -24.368 -21.977  -2.861  1.00 10.00      A   
ATOM   1139  N   ALA A 125     -22.798 -23.047  -4.075  1.00 10.00      A   
ATOM   1140  HN  ALA A 125     -22.190 -23.816  -4.127  1.00 10.00      A   
ATOM   1141  CA  ALA A 125     -22.821 -22.090  -5.170  1.00 10.00      A   
ATOM   1142  CB  ALA A 125     -21.730 -22.425  -6.175  1.00 10.00      A   
ATOM   1143  C   ALA A 125     -24.185 -22.086  -5.848  1.00 10.00      A   
ATOM   1144  O   ALA A 125     -24.670 -21.039  -6.281  1.00 10.00      A   
ATOM   1145  N   ASP A 126     -24.810 -23.262  -5.910  1.00 10.00      A   
ATOM   1146  HN  ASP A 126     -24.376 -24.054  -5.529  1.00 10.00      A   
ATOM   1147  CA  ASP A 126     -26.124 -23.409  -6.530  1.00 10.00      A   
ATOM   1148  CB  ASP A 126     -26.533 -24.882  -6.598  1.00 10.00      A   
ATOM   1149  CG  ASP A 126     -26.014 -25.587  -7.833  1.00 10.00      A   
ATOM   1150  OD1 ASP A 126     -25.232 -24.980  -8.592  1.00 10.00      A   
ATOM   1151  OD2 ASP A 126     -26.379 -26.765  -8.046  1.00 10.00      A   
ATOM   1152  C   ASP A 126     -27.177 -22.622  -5.767  1.00 10.00      A   
ATOM   1153  O   ASP A 126     -28.188 -22.206  -6.336  1.00 10.00      A   
ATOM   1154  N   GLU A 127     -26.939 -22.431  -4.472  1.00 10.00      A   
ATOM   1155  HN  GLU A 127     -26.123 -22.804  -4.078  1.00 10.00      A   
ATOM   1156  CA  GLU A 127     -27.857 -21.685  -3.625  1.00 10.00      A   
ATOM   1157  CB  GLU A 127     -27.669 -22.061  -2.155  1.00 10.00      A   
ATOM   1158  CG  GLU A 127     -28.085 -23.482  -1.822  1.00 10.00      A   
ATOM   1159  CD  GLU A 127     -28.173 -23.734  -0.333  1.00 10.00      A   
ATOM   1160  OE1 GLU A 127     -28.402 -22.769   0.428  1.00 10.00      A   
ATOM   1161  OE2 GLU A 127     -28.033 -24.907   0.081  1.00 10.00      A   
ATOM   1162  C   GLU A 127     -27.650 -20.189  -3.809  1.00 10.00      A   
ATOM   1163  O   GLU A 127     -28.607 -19.440  -3.998  1.00 10.00      A   
ATOM   1164  N   MET A 128     -26.388 -19.771  -3.781  1.00 10.00      A   
ATOM   1165  HN  MET A 128     -25.672 -20.432  -3.651  1.00 10.00      A   
ATOM   1166  CA  MET A 128     -26.034 -18.361  -3.939  1.00 10.00      A   
ATOM   1167  CB  MET A 128     -24.531 -18.154  -3.737  1.00 10.00      A   
ATOM   1168  CG  MET A 128     -24.017 -18.636  -2.389  1.00 10.00      A   
ATOM   1169  SD  MET A 128     -24.849 -17.844  -0.996  1.00 10.00      A   
ATOM   1170  CE  MET A 128     -24.627 -19.085   0.278  1.00 10.00      A   
ATOM   1171  C   MET A 128     -26.467 -17.845  -5.308  1.00 10.00      A   
ATOM   1172  O   MET A 128     -26.752 -16.656  -5.482  1.00 10.00      A   
ATOM   1173  N   LEU A 129     -26.515 -18.753  -6.275  1.00 10.00      A   
ATOM   1174  HN  LEU A 129     -26.253 -19.677  -6.072  1.00 10.00      A   
ATOM   1175  CA  LEU A 129     -26.929 -18.421  -7.626  1.00 10.00      A   
ATOM   1176  CB  LEU A 129     -26.808 -19.652  -8.523  1.00 10.00      A   
ATOM   1177  CG  LEU A 129     -26.909 -19.412 -10.027  1.00 10.00      A   
ATOM   1178  CD1 LEU A 129     -25.660 -18.715 -10.543  1.00 10.00      A   
ATOM   1179  CD2 LEU A 129     -27.130 -20.727 -10.750  1.00 10.00      A   
ATOM   1180  C   LEU A 129     -28.368 -17.917  -7.619  1.00 10.00      A   
ATOM   1181  O   LEU A 129     -28.702 -16.939  -8.288  1.00 10.00      A   
ATOM   1182  N   THR A 130     -29.210 -18.577  -6.836  1.00 10.00      A   
ATOM   1183  HN  THR A 130     -28.884 -19.347  -6.320  1.00 10.00      A   
ATOM   1184  CA  THR A 130     -30.609 -18.193  -6.725  1.00 10.00      A   
ATOM   1185  CB  THR A 130     -31.423 -19.297  -6.027  1.00 10.00      A   
ATOM   1186  OG1 THR A 130     -31.010 -20.575  -6.530  1.00 10.00      A   
ATOM   1187  HG1 THR A 130     -31.258 -20.645  -7.460  1.00 10.00      A   
ATOM   1188  CG2 THR A 130     -32.911 -19.119  -6.284  1.00 10.00      A   
ATOM   1189  C   THR A 130     -30.745 -16.890  -5.936  1.00 10.00      A   
ATOM   1190  O   THR A 130     -31.640 -16.083  -6.195  1.00 10.00      A   
ATOM   1191  N   THR A 131     -29.833 -16.681  -4.994  1.00 10.00      A   
ATOM   1192  HN  THR A 131     -29.133 -17.354  -4.851  1.00 10.00      A   
ATOM   1193  CA  THR A 131     -29.842 -15.487  -4.160  1.00 10.00      A   
ATOM   1194  CB  THR A 131     -28.743 -15.558  -3.085  1.00 10.00      A   
ATOM   1195  OG1 THR A 131     -28.635 -16.913  -2.613  1.00 10.00      A   
ATOM   1196  HG1 THR A 131     -29.459 -17.384  -2.804  1.00 10.00      A   
ATOM   1197  CG2 THR A 131     -29.081 -14.645  -1.916  1.00 10.00      A   
ATOM   1198  C   THR A 131     -29.658 -14.223  -5.000  1.00 10.00      A   
ATOM   1199  O   THR A 131     -30.280 -13.196  -4.737  1.00 10.00      A   
ATOM   1200  N   VAL A 132     -28.815 -14.309  -6.023  1.00 10.00      A   
ATOM   1201  HN  VAL A 132     -28.346 -15.154  -6.189  1.00 10.00      A   
ATOM   1202  CA  VAL A 132     -28.566 -13.166  -6.893  1.00 10.00      A   
ATOM   1203  CB  VAL A 132     -27.114 -13.126  -7.415  1.00 10.00      A   
ATOM   1204  CG1 VAL A 132     -26.148 -12.887  -6.267  1.00 10.00      A   
ATOM   1205  CG2 VAL A 132     -26.761 -14.407  -8.155  1.00 10.00      A   
ATOM   1206  C   VAL A 132     -29.554 -13.114  -8.057  1.00 10.00      A   
ATOM   1207  O   VAL A 132     -29.466 -12.243  -8.924  1.00 10.00      A   
ATOM   1208  N   GLY A 133     -30.493 -14.050  -8.065  1.00 10.00      A   
ATOM   1209  HN  GLY A 133     -30.510 -14.719  -7.347  1.00 10.00      A   
ATOM   1210  CA  GLY A 133     -31.500 -14.092  -9.109  1.00 10.00      A   
ATOM   1211  C   GLY A 133     -30.967 -14.567 -10.447  1.00 10.00      A   
ATOM   1212  O   GLY A 133     -31.321 -14.015 -11.490  1.00 10.00      A   
ATOM   1213  N   LEU A 134     -30.106 -15.574 -10.427  1.00 10.00      A   
ATOM   1214  HN  LEU A 134     -29.842 -15.969  -9.564  1.00 10.00      A   
ATOM   1215  CA  LEU A 134     -29.544 -16.120 -11.656  1.00 10.00      A   
ATOM   1216  CB  LEU A 134     -28.016 -16.011 -11.663  1.00 10.00      A   
ATOM   1217  CG  LEU A 134     -27.443 -14.638 -12.032  1.00 10.00      A   
ATOM   1218  CD1 LEU A 134     -25.926 -14.647 -11.930  1.00 10.00      A   
ATOM   1219  CD2 LEU A 134     -27.880 -14.237 -13.434  1.00 10.00      A   
ATOM   1220  C   LEU A 134     -29.982 -17.569 -11.840  1.00 10.00      A   
ATOM   1221  O   LEU A 134     -29.890 -18.373 -10.912  1.00 10.00      A   
ATOM   1222  N   ASP A 135     -30.476 -17.889 -13.030  1.00 10.00      A   
ATOM   1223  HN  ASP A 135     -30.532 -17.197 -13.721  1.00 10.00      A   
ATOM   1224  CA  ASP A 135     -30.940 -19.241 -13.339  1.00 10.00      A   
ATOM   1225  CB  ASP A 135     -31.572 -19.281 -14.730  1.00 10.00      A   
ATOM   1226  CG  ASP A 135     -32.351 -20.555 -14.985  1.00 10.00      A   
ATOM   1227  OD1 ASP A 135     -31.767 -21.518 -15.526  1.00 10.00      A   
ATOM   1228  OD2 ASP A 135     -33.554 -20.597 -14.649  1.00 10.00      A   
ATOM   1229  C   ASP A 135     -29.806 -20.260 -13.244  1.00 10.00      A   
ATOM   1230  O   ASP A 135     -28.647 -19.934 -13.506  1.00 10.00      A   
ATOM   1231  N   GLN A 136     -30.158 -21.492 -12.880  1.00 10.00      A   
ATOM   1232  HN  GLN A 136     -31.106 -21.678 -12.709  1.00 10.00      A   
ATOM   1233  CA  GLN A 136     -29.189 -22.581 -12.723  1.00 10.00      A   
ATOM   1234  CB  GLN A 136     -29.891 -23.873 -12.302  1.00 10.00      A   
ATOM   1235  CG  GLN A 136     -30.438 -23.838 -10.885  1.00 10.00      A   
ATOM   1236  CD  GLN A 136     -29.348 -23.684  -9.845  1.00 10.00      A   
ATOM   1237  OE1 GLN A 136     -28.260 -24.238  -9.983  1.00 10.00      A   
ATOM   1238  NE2 GLN A 136     -29.628 -22.914  -8.804  1.00 10.00      A   
ATOM   1239 HE21 GLN A 136     -30.514 -22.494  -8.765  1.00 10.00      A   
ATOM   1240 HE22 GLN A 136     -28.936 -22.787  -8.118  1.00 10.00      A   
ATOM   1241  C   GLN A 136     -28.353 -22.820 -13.977  1.00 10.00      A   
ATOM   1242  O   GLN A 136     -27.198 -23.250 -13.889  1.00 10.00      A   
ATOM   1243  N   SER A 137     -28.932 -22.540 -15.135  1.00 10.00      A   
ATOM   1244  HN  SER A 137     -29.860 -22.211 -15.138  1.00 10.00      A   
ATOM   1245  CA  SER A 137     -28.243 -22.725 -16.405  1.00 10.00      A   
ATOM   1246  CB  SER A 137     -29.189 -22.404 -17.560  1.00 10.00      A   
ATOM   1247  OG  SER A 137     -29.920 -21.216 -17.296  1.00 10.00      A   
ATOM   1248  HG  SER A 137     -30.657 -21.423 -16.692  1.00 10.00      A   
ATOM   1249  C   SER A 137     -26.987 -21.857 -16.495  1.00 10.00      A   
ATOM   1250  O   SER A 137     -25.994 -22.243 -17.114  1.00 10.00      A   
ATOM   1251  N   TYR A 138     -27.026 -20.700 -15.843  1.00 10.00      A   
ATOM   1252  HN  TYR A 138     -27.833 -20.471 -15.329  1.00 10.00      A   
ATOM   1253  CA  TYR A 138     -25.905 -19.766 -15.857  1.00 10.00      A   
ATOM   1254  CB  TYR A 138     -26.296 -18.439 -15.193  1.00 10.00      A   
ATOM   1255  CG  TYR A 138     -27.276 -17.605 -15.994  1.00 10.00      A   
ATOM   1256  CD1 TYR A 138     -28.586 -18.023 -16.183  1.00 10.00      A   
ATOM   1257  CD2 TYR A 138     -26.892 -16.395 -16.551  1.00 10.00      A   
ATOM   1258  CE1 TYR A 138     -29.482 -17.262 -16.906  1.00 10.00      A   
ATOM   1259  CE2 TYR A 138     -27.783 -15.626 -17.277  1.00 10.00      A   
ATOM   1260  CZ  TYR A 138     -29.078 -16.064 -17.450  1.00 10.00      A   
ATOM   1261  OH  TYR A 138     -29.970 -15.305 -18.172  1.00 10.00      A   
ATOM   1262  HH  TYR A 138     -30.834 -15.334 -17.743  1.00 10.00      A   
ATOM   1263  C   TYR A 138     -24.674 -20.350 -15.169  1.00 10.00      A   
ATOM   1264  O   TYR A 138     -23.546 -20.112 -15.600  1.00 10.00      A   
ATOM   1265  N   ALA A 139     -24.896 -21.130 -14.119  1.00 10.00      A   
ATOM   1266  HN  ALA A 139     -25.822 -21.314 -13.848  1.00 10.00      A   
ATOM   1267  CA  ALA A 139     -23.803 -21.732 -13.359  1.00 10.00      A   
ATOM   1268  CB  ALA A 139     -24.326 -22.363 -12.079  1.00 10.00      A   
ATOM   1269  C   ALA A 139     -23.039 -22.761 -14.179  1.00 10.00      A   
ATOM   1270  O   ALA A 139     -21.857 -23.002 -13.934  1.00 10.00      A   
ATOM   1271  N   GLU A 140     -23.713 -23.351 -15.158  1.00 10.00      A   
ATOM   1272  HN  GLU A 140     -24.646 -23.094 -15.321  1.00 10.00      A   
ATOM   1273  CA  GLU A 140     -23.103 -24.368 -16.005  1.00 10.00      A   
ATOM   1274  CB  GLU A 140     -24.165 -25.345 -16.512  1.00 10.00      A   
ATOM   1275  CG  GLU A 140     -23.939 -26.785 -16.086  1.00 10.00      A   
ATOM   1276  CD  GLU A 140     -25.186 -27.415 -15.504  1.00 10.00      A   
ATOM   1277  OE1 GLU A 140     -25.989 -27.982 -16.273  1.00 10.00      A   
ATOM   1278  OE2 GLU A 140     -25.372 -27.340 -14.271  1.00 10.00      A   
ATOM   1279  C   GLU A 140     -22.354 -23.754 -17.182  1.00 10.00      A   
ATOM   1280  O   GLU A 140     -21.866 -24.472 -18.054  1.00 10.00      A   
ATOM   1281  N   ARG A 141     -22.267 -22.430 -17.211  1.00 10.00      A   
ATOM   1282  HN  ARG A 141     -22.668 -21.906 -16.484  1.00 10.00      A   
ATOM   1283  CA  ARG A 141     -21.575 -21.739 -18.290  1.00 10.00      A   
ATOM   1284  CB  ARG A 141     -22.523 -20.797 -19.032  1.00 10.00      A   
ATOM   1285  CG  ARG A 141     -23.870 -21.399 -19.395  1.00 10.00      A   
ATOM   1286  CD  ARG A 141     -24.726 -20.403 -20.161  1.00 10.00      A   
ATOM   1287  NE  ARG A 141     -24.634 -19.054 -19.599  1.00 10.00      A   
ATOM   1288  HE  ARG A 141     -24.165 -18.959 -18.738  1.00 10.00      A   
ATOM   1289  CZ  ARG A 141     -25.138 -17.967 -20.180  1.00 10.00      A   
ATOM   1290  NH1 ARG A 141     -25.771 -18.066 -21.341  1.00 10.00      A   
ATOM   1291 HH11 ARG A 141     -25.881 -18.994 -21.802  1.00 10.00      A   
ATOM   1292 HH12 ARG A 141     -26.165 -17.215 -21.802  1.00 10.00      A   
ATOM   1293  NH2 ARG A 141     -24.989 -16.781 -19.606  1.00 10.00      A   
ATOM   1294 HH21 ARG A 141     -24.478 -16.701 -18.701  1.00 10.00      A   
ATOM   1295 HH22 ARG A 141     -25.382 -15.924 -20.057  1.00 10.00      A   
ATOM   1296  C   ARG A 141     -20.395 -20.945 -17.748  1.00 10.00      A   
ATOM   1297  O   ARG A 141     -20.163 -20.903 -16.537  1.00 10.00      A   
ATOM   1298  N   SER A 142     -19.668 -20.299 -18.647  1.00 10.00      A   
ATOM   1299  HN  SER A 142     -19.918 -20.361 -19.596  1.00 10.00      A   
ATOM   1300  CA  SER A 142     -18.516 -19.501 -18.273  1.00 10.00      A   
ATOM   1301  CB  SER A 142     -17.591 -19.345 -19.488  1.00 10.00      A   
ATOM   1302  OG  SER A 142     -16.239 -19.181 -19.096  1.00 10.00      A   
ATOM   1303  HG  SER A 142     -16.015 -19.862 -18.440  1.00 10.00      A   
ATOM   1304  C   SER A 142     -18.961 -18.130 -17.755  1.00 10.00      A   
ATOM   1305  O   SER A 142     -19.955 -17.574 -18.231  1.00 10.00      A   
ATOM   1306  N   PRO A 143     -18.243 -17.570 -16.760  1.00 10.00      A   
ATOM   1307  CA  PRO A 143     -18.565 -16.259 -16.191  1.00 10.00      A   
ATOM   1308  CB  PRO A 143     -17.667 -16.164 -14.949  1.00 10.00      A   
ATOM   1309  CG  PRO A 143     -17.120 -17.534 -14.743  1.00 10.00      A   
ATOM   1310  CD  PRO A 143     -17.079 -18.170 -16.098  1.00 10.00      A   
ATOM   1311  C   PRO A 143     -18.223 -15.135 -17.161  1.00 10.00      A   
ATOM   1312  O   PRO A 143     -18.683 -14.007 -17.013  1.00 10.00      A   
ATOM   1313  N   PHE A 144     -17.418 -15.461 -18.163  1.00 10.00      A   
ATOM   1314  HN  PHE A 144     -17.087 -16.383 -18.227  1.00 10.00      A   
ATOM   1315  CA  PHE A 144     -17.007 -14.488 -19.166  1.00 10.00      A   
ATOM   1316  CB  PHE A 144     -15.666 -14.885 -19.785  1.00 10.00      A   
ATOM   1317  CG  PHE A 144     -14.632 -15.298 -18.773  1.00 10.00      A   
ATOM   1318  CD1 PHE A 144     -14.235 -16.621 -18.670  1.00 10.00      A   
ATOM   1319  CD2 PHE A 144     -14.062 -14.366 -17.921  1.00 10.00      A   
ATOM   1320  CE1 PHE A 144     -13.292 -17.008 -17.740  1.00 10.00      A   
ATOM   1321  CE2 PHE A 144     -13.117 -14.747 -16.987  1.00 10.00      A   
ATOM   1322  CZ  PHE A 144     -12.732 -16.069 -16.898  1.00 10.00      A   
ATOM   1323  C   PHE A 144     -18.075 -14.327 -20.246  1.00 10.00      A   
ATOM   1324  O   PHE A 144     -18.028 -13.395 -21.049  1.00 10.00      A   
ATOM   1325  N   GLU A 145     -19.048 -15.226 -20.248  1.00 10.00      A   
ATOM   1326  HN  GLU A 145     -19.045 -15.935 -19.570  1.00 10.00      A   
ATOM   1327  CA  GLU A 145     -20.132 -15.180 -21.223  1.00 10.00      A   
ATOM   1328  CB  GLU A 145     -20.551 -16.598 -21.619  1.00 10.00      A   
ATOM   1329  CG  GLU A 145     -19.453 -17.415 -22.273  1.00 10.00      A   
ATOM   1330  CD  GLU A 145     -19.963 -18.739 -22.800  1.00 10.00      A   
ATOM   1331  OE1 GLU A 145     -20.121 -19.682 -21.995  1.00 10.00      A   
ATOM   1332  OE2 GLU A 145     -20.216 -18.841 -24.023  1.00 10.00      A   
ATOM   1333  C   GLU A 145     -21.326 -14.436 -20.640  1.00 10.00      A   
ATOM   1334  O   GLU A 145     -22.469 -14.634 -21.055  1.00 10.00      A   
ATOM   1335  N   LEU A 146     -21.051 -13.574 -19.676  1.00 10.00      A   
ATOM   1336  HN  LEU A 146     -20.119 -13.440 -19.405  1.00 10.00      A   
ATOM   1337  CA  LEU A 146     -22.095 -12.810 -19.019  1.00 10.00      A   
ATOM   1338  CB  LEU A 146     -22.091 -13.118 -17.522  1.00 10.00      A   
ATOM   1339  CG  LEU A 146     -22.391 -14.560 -17.122  1.00 10.00      A   
ATOM   1340  CD1 LEU A 146     -21.881 -14.834 -15.720  1.00 10.00      A   
ATOM   1341  CD2 LEU A 146     -23.882 -14.835 -17.206  1.00 10.00      A   
ATOM   1342  C   LEU A 146     -21.884 -11.319 -19.219  1.00 10.00      A   
ATOM   1343  O   LEU A 146     -20.763 -10.865 -19.461  1.00 10.00      A   
ATOM   1344  N   SER A 147     -22.966 -10.564 -19.131  1.00 10.00      A   
ATOM   1345  HN  SER A 147     -23.839 -10.993 -18.979  1.00 10.00      A   
ATOM   1346  CA  SER A 147     -22.901  -9.120 -19.269  1.00 10.00      A   
ATOM   1347  CB  SER A 147     -24.291  -8.575 -19.595  1.00 10.00      A   
ATOM   1348  OG  SER A 147     -25.051  -9.538 -20.306  1.00 10.00      A   
ATOM   1349  HG  SER A 147     -24.677  -9.650 -21.189  1.00 10.00      A   
ATOM   1350  C   SER A 147     -22.390  -8.515 -17.964  1.00 10.00      A   
ATOM   1351  O   SER A 147     -22.253  -9.226 -16.967  1.00 10.00      A   
ATOM   1352  N   GLY A 148     -22.120  -7.214 -17.965  1.00 10.00      A   
ATOM   1353  HN  GLY A 148     -22.258  -6.696 -18.789  1.00 10.00      A   
ATOM   1354  CA  GLY A 148     -21.619  -6.547 -16.772  1.00 10.00      A   
ATOM   1355  C   GLY A 148     -22.472  -6.800 -15.540  1.00 10.00      A   
ATOM   1356  O   GLY A 148     -21.961  -7.209 -14.497  1.00 10.00      A   
ATOM   1357  N   GLY A 149     -23.778  -6.585 -15.674  1.00 10.00      A   
ATOM   1358  HN  GLY A 149     -24.125  -6.283 -16.541  1.00 10.00      A   
ATOM   1359  CA  GLY A 149     -24.691  -6.786 -14.559  1.00 10.00      A   
ATOM   1360  C   GLY A 149     -24.753  -8.233 -14.106  1.00 10.00      A   
ATOM   1361  O   GLY A 149     -24.975  -8.516 -12.925  1.00 10.00      A   
ATOM   1362  N   GLN A 150     -24.551  -9.149 -15.041  1.00 10.00      A   
ATOM   1363  HN  GLN A 150     -24.369  -8.862 -15.959  1.00 10.00      A   
ATOM   1364  CA  GLN A 150     -24.583 -10.571 -14.734  1.00 10.00      A   
ATOM   1365  CB  GLN A 150     -24.793 -11.392 -16.006  1.00 10.00      A   
ATOM   1366  CG  GLN A 150     -26.146 -11.184 -16.668  1.00 10.00      A   
ATOM   1367  CD  GLN A 150     -26.270 -11.926 -17.983  1.00 10.00      A   
ATOM   1368  OE1 GLN A 150     -25.281 -12.135 -18.685  1.00 10.00      A   
ATOM   1369  NE2 GLN A 150     -27.484 -12.320 -18.331  1.00 10.00      A   
ATOM   1370 HE21 GLN A 150     -28.231 -12.110 -17.731  1.00 10.00      A   
ATOM   1371 HE22 GLN A 150     -27.590 -12.802 -19.181  1.00 10.00      A   
ATOM   1372  C   GLN A 150     -23.297 -10.995 -14.032  1.00 10.00      A   
ATOM   1373  O   GLN A 150     -23.338 -11.678 -13.010  1.00 10.00      A   
ATOM   1374  N   MET A 151     -22.160 -10.566 -14.580  1.00 10.00      A   
ATOM   1375  HN  MET A 151     -22.202 -10.019 -15.398  1.00 10.00      A   
ATOM   1376  CA  MET A 151     -20.852 -10.882 -14.007  1.00 10.00      A   
ATOM   1377  CB  MET A 151     -19.728 -10.280 -14.860  1.00 10.00      A   
ATOM   1378  CG  MET A 151     -19.518 -10.960 -16.203  1.00 10.00      A   
ATOM   1379  SD  MET A 151     -18.178 -10.226 -17.167  1.00 10.00      A   
ATOM   1380  CE  MET A 151     -16.753 -10.696 -16.189  1.00 10.00      A   
ATOM   1381  C   MET A 151     -20.757 -10.334 -12.588  1.00 10.00      A   
ATOM   1382  O   MET A 151     -20.191 -10.968 -11.696  1.00 10.00      A   
ATOM   1383  N   ARG A 152     -21.328  -9.153 -12.399  1.00 10.00      A   
ATOM   1384  HN  ARG A 152     -21.747  -8.703 -13.164  1.00 10.00      A   
ATOM   1385  CA  ARG A 152     -21.340  -8.491 -11.104  1.00 10.00      A   
ATOM   1386  CB  ARG A 152     -22.089  -7.164 -11.223  1.00 10.00      A   
ATOM   1387  CG  ARG A 152     -22.093  -6.334  -9.956  1.00 10.00      A   
ATOM   1388  CD  ARG A 152     -20.927  -5.365  -9.936  1.00 10.00      A   
ATOM   1389  NE  ARG A 152     -21.369  -4.007  -9.638  1.00 10.00      A   
ATOM   1390  HE  ARG A 152     -22.041  -3.902  -8.924  1.00 10.00      A   
ATOM   1391  CZ  ARG A 152     -20.923  -2.921 -10.265  1.00 10.00      A   
ATOM   1392  NH1 ARG A 152     -20.010  -3.023 -11.222  1.00 10.00      A   
ATOM   1393 HH11 ARG A 152     -19.623  -3.963 -11.492  1.00 10.00      A   
ATOM   1394 HH12 ARG A 152     -19.670  -2.169 -11.716  1.00 10.00      A   
ATOM   1395  NH2 ARG A 152     -21.396  -1.728  -9.934  1.00 10.00      A   
ATOM   1396 HH21 ARG A 152     -21.051  -0.870 -10.426  1.00 10.00      A   
ATOM   1397 HH22 ARG A 152     -22.116  -1.642  -9.179  1.00 10.00      A   
ATOM   1398  C   ARG A 152     -22.023  -9.365 -10.058  1.00 10.00      A   
ATOM   1399  O   ARG A 152     -21.492  -9.575  -8.966  1.00 10.00      A   
ATOM   1400  N   ARG A 153     -23.196  -9.885 -10.410  1.00 10.00      A   
ATOM   1401  HN  ARG A 153     -23.549  -9.699 -11.307  1.00 10.00      A   
ATOM   1402  CA  ARG A 153     -23.968 -10.729  -9.506  1.00 10.00      A   
ATOM   1403  CB  ARG A 153     -25.377 -10.981 -10.052  1.00 10.00      A   
ATOM   1404  CG  ARG A 153     -26.259  -9.739 -10.062  1.00 10.00      A   
ATOM   1405  CD  ARG A 153     -27.708 -10.081 -10.358  1.00 10.00      A   
ATOM   1406  NE  ARG A 153     -28.004 -10.069 -11.792  1.00 10.00      A   
ATOM   1407  HE  ARG A 153     -27.452  -9.489 -12.365  1.00 10.00      A   
ATOM   1408  CZ  ARG A 153     -28.970 -10.794 -12.353  1.00 10.00      A   
ATOM   1409  NH1 ARG A 153     -29.720 -11.593 -11.608  1.00 10.00      A   
ATOM   1410 HH11 ARG A 153     -29.560 -11.656 -10.576  1.00 10.00      A   
ATOM   1411 HH12 ARG A 153     -30.479 -12.167 -12.046  1.00 10.00      A   
ATOM   1412  NH2 ARG A 153     -29.192 -10.715 -13.658  1.00 10.00      A   
ATOM   1413 HH21 ARG A 153     -29.951 -11.282 -14.099  1.00 10.00      A   
ATOM   1414 HH22 ARG A 153     -28.614 -10.080 -14.252  1.00 10.00      A   
ATOM   1415  C   ARG A 153     -23.244 -12.035  -9.192  1.00 10.00      A   
ATOM   1416  O   ARG A 153     -23.405 -12.598  -8.109  1.00 10.00      A   
ATOM   1417  N   VAL A 154     -22.438 -12.508 -10.135  1.00 10.00      A   
ATOM   1418  HN  VAL A 154     -22.351 -12.023 -10.984  1.00 10.00      A   
ATOM   1419  CA  VAL A 154     -21.680 -13.738  -9.936  1.00 10.00      A   
ATOM   1420  CB  VAL A 154     -21.018 -14.220 -11.245  1.00 10.00      A   
ATOM   1421  CG1 VAL A 154     -20.113 -15.418 -10.992  1.00 10.00      A   
ATOM   1422  CG2 VAL A 154     -22.082 -14.569 -12.269  1.00 10.00      A   
ATOM   1423  C   VAL A 154     -20.614 -13.522  -8.865  1.00 10.00      A   
ATOM   1424  O   VAL A 154     -20.413 -14.367  -7.990  1.00 10.00      A   
ATOM   1425  N   ALA A 155     -19.945 -12.377  -8.936  1.00 10.00      A   
ATOM   1426  HN  ALA A 155     -20.149 -11.747  -9.662  1.00 10.00      A   
ATOM   1427  CA  ALA A 155     -18.912 -12.035  -7.968  1.00 10.00      A   
ATOM   1428  CB  ALA A 155     -18.220 -10.743  -8.366  1.00 10.00      A   
ATOM   1429  C   ALA A 155     -19.513 -11.916  -6.572  1.00 10.00      A   
ATOM   1430  O   ALA A 155     -18.936 -12.387  -5.590  1.00 10.00      A   
ATOM   1431  N   ILE A 156     -20.688 -11.296  -6.497  1.00 10.00      A   
ATOM   1432  HN  ILE A 156     -21.093 -10.944  -7.318  1.00 10.00      A   
ATOM   1433  CA  ILE A 156     -21.384 -11.124  -5.228  1.00 10.00      A   
ATOM   1434  CB  ILE A 156     -22.692 -10.321  -5.402  1.00 10.00      A   
ATOM   1435  CG1 ILE A 156     -22.393  -8.926  -5.958  1.00 10.00      A   
ATOM   1436  CG2 ILE A 156     -23.436 -10.212  -4.078  1.00 10.00      A   
ATOM   1437  CD1 ILE A 156     -23.626  -8.156  -6.389  1.00 10.00      A   
ATOM   1438  C   ILE A 156     -21.699 -12.486  -4.611  1.00 10.00      A   
ATOM   1439  O   ILE A 156     -21.512 -12.697  -3.411  1.00 10.00      A   
ATOM   1440  N   ALA A 157     -22.147 -13.415  -5.450  1.00 10.00      A   
ATOM   1441  HN  ALA A 157     -22.254 -13.188  -6.400  1.00 10.00      A   
ATOM   1442  CA  ALA A 157     -22.483 -14.758  -5.000  1.00 10.00      A   
ATOM   1443  CB  ALA A 157     -23.069 -15.569  -6.143  1.00 10.00      A   
ATOM   1444  C   ALA A 157     -21.261 -15.459  -4.416  1.00 10.00      A   
ATOM   1445  O   ALA A 157     -21.372 -16.200  -3.441  1.00 10.00      A   
ATOM   1446  N   GLY A 158     -20.100 -15.212  -5.015  1.00 10.00      A   
ATOM   1447  HN  GLY A 158     -20.080 -14.617  -5.796  1.00 10.00      A   
ATOM   1448  CA  GLY A 158     -18.868 -15.814  -4.537  1.00 10.00      A   
ATOM   1449  C   GLY A 158     -18.517 -15.345  -3.137  1.00 10.00      A   
ATOM   1450  O   GLY A 158     -17.999 -16.112  -2.323  1.00 10.00      A   
ATOM   1451  N   VAL A 159     -18.805 -14.079  -2.856  1.00 10.00      A   
ATOM   1452  HN  VAL A 159     -19.210 -13.516  -3.553  1.00 10.00      A   
ATOM   1453  CA  VAL A 159     -18.530 -13.500  -1.546  1.00 10.00      A   
ATOM   1454  CB  VAL A 159     -18.590 -11.955  -1.583  1.00 10.00      A   
ATOM   1455  CG1 VAL A 159     -18.193 -11.364  -0.238  1.00 10.00      A   
ATOM   1456  CG2 VAL A 159     -17.699 -11.408  -2.688  1.00 10.00      A   
ATOM   1457  C   VAL A 159     -19.536 -14.022  -0.524  1.00 10.00      A   
ATOM   1458  O   VAL A 159     -19.173 -14.391   0.595  1.00 10.00      A   
ATOM   1459  N   LEU A 160     -20.800 -14.070  -0.927  1.00 10.00      A   
ATOM   1460  HN  LEU A 160     -21.022 -13.768  -1.839  1.00 10.00      A   
ATOM   1461  CA  LEU A 160     -21.871 -14.548  -0.057  1.00 10.00      A   
ATOM   1462  CB  LEU A 160     -23.241 -14.297  -0.694  1.00 10.00      A   
ATOM   1463  CG  LEU A 160     -23.636 -12.830  -0.892  1.00 10.00      A   
ATOM   1464  CD1 LEU A 160     -24.985 -12.728  -1.589  1.00 10.00      A   
ATOM   1465  CD2 LEU A 160     -23.669 -12.101   0.441  1.00 10.00      A   
ATOM   1466  C   LEU A 160     -21.702 -16.031   0.261  1.00 10.00      A   
ATOM   1467  O   LEU A 160     -22.105 -16.497   1.326  1.00 10.00      A   
ATOM   1468  N   ALA A 161     -21.084 -16.762  -0.662  1.00 10.00      A   
ATOM   1469  HN  ALA A 161     -20.779 -16.330  -1.489  1.00 10.00      A   
ATOM   1470  CA  ALA A 161     -20.858 -18.192  -0.490  1.00 10.00      A   
ATOM   1471  CB  ALA A 161     -20.260 -18.786  -1.753  1.00 10.00      A   
ATOM   1472  C   ALA A 161     -19.956 -18.474   0.706  1.00 10.00      A   
ATOM   1473  O   ALA A 161     -20.001 -19.556   1.292  1.00 10.00      A   
ATOM   1474  N   MET A 162     -19.144 -17.488   1.074  1.00 10.00      A   
ATOM   1475  HN  MET A 162     -19.164 -16.641   0.580  1.00 10.00      A   
ATOM   1476  CA  MET A 162     -18.235 -17.635   2.201  1.00 10.00      A   
ATOM   1477  CB  MET A 162     -17.083 -16.633   2.102  1.00 10.00      A   
ATOM   1478  CG  MET A 162     -16.295 -16.733   0.807  1.00 10.00      A   
ATOM   1479  SD  MET A 162     -14.819 -15.699   0.787  1.00 10.00      A   
ATOM   1480  CE  MET A 162     -15.512 -14.087   1.151  1.00 10.00      A   
ATOM   1481  C   MET A 162     -18.980 -17.470   3.521  1.00 10.00      A   
ATOM   1482  O   MET A 162     -18.443 -17.774   4.586  1.00 10.00      A   
ATOM   1483  N   GLN A 163     -20.221 -16.987   3.430  1.00 10.00      A   
ATOM   1484  HN  GLN A 163     -20.575 -16.770   2.540  1.00 10.00      A   
ATOM   1485  CA  GLN A 163     -21.084 -16.776   4.593  1.00 10.00      A   
ATOM   1486  CB  GLN A 163     -21.579 -18.107   5.165  1.00 10.00      A   
ATOM   1487  CG  GLN A 163     -22.575 -18.830   4.270  1.00 10.00      A   
ATOM   1488  CD  GLN A 163     -23.909 -18.113   4.176  1.00 10.00      A   
ATOM   1489  OE1 GLN A 163     -24.810 -18.348   4.981  1.00 10.00      A   
ATOM   1490  NE2 GLN A 163     -24.049 -17.235   3.194  1.00 10.00      A   
ATOM   1491 HE21 GLN A 163     -23.293 -17.093   2.580  1.00 10.00      A   
ATOM   1492 HE22 GLN A 163     -24.907 -16.762   3.115  1.00 10.00      A   
ATOM   1493  C   GLN A 163     -20.434 -15.914   5.677  1.00 10.00      A   
ATOM   1494  O   GLN A 163     -20.042 -16.415   6.734  1.00 10.00      A   
ATOM   1495  N   PRO A 164     -20.301 -14.604   5.426  1.00 10.00      A   
ATOM   1496  CA  PRO A 164     -19.714 -13.678   6.382  1.00 10.00      A   
ATOM   1497  CB  PRO A 164     -19.102 -12.620   5.468  1.00 10.00      A   
ATOM   1498  CG  PRO A 164     -19.993 -12.584   4.267  1.00 10.00      A   
ATOM   1499  CD  PRO A 164     -20.684 -13.924   4.178  1.00 10.00      A   
ATOM   1500  C   PRO A 164     -20.766 -13.046   7.297  1.00 10.00      A   
ATOM   1501  O   PRO A 164     -21.970 -13.155   7.051  1.00 10.00      A   
ATOM   1502  N   LYS A 165     -20.305 -12.390   8.355  1.00 10.00      A   
ATOM   1503  HN  LYS A 165     -19.333 -12.348   8.506  1.00 10.00      A   
ATOM   1504  CA  LYS A 165     -21.201 -11.731   9.298  1.00 10.00      A   
ATOM   1505  CB  LYS A 165     -20.610 -11.748  10.711  1.00 10.00      A   
ATOM   1506  CG  LYS A 165     -20.494 -13.125  11.340  1.00 10.00      A   
ATOM   1507  CD  LYS A 165     -20.174 -13.012  12.820  1.00 10.00      A   
ATOM   1508  CE  LYS A 165     -20.102 -14.376  13.480  1.00 10.00      A   
ATOM   1509  NZ  LYS A 165     -20.098 -14.275  14.962  1.00 10.00      A   
ATOM   1510  HZ1 LYS A 165     -19.774 -15.170  15.381  1.00 10.00      A   
ATOM   1511  HZ2 LYS A 165     -21.056 -14.071  15.309  1.00 10.00      A   
ATOM   1512  HZ3 LYS A 165     -19.461 -13.507  15.275  1.00 10.00      A   
ATOM   1513  C   LYS A 165     -21.431 -10.288   8.872  1.00 10.00      A   
ATOM   1514  O   LYS A 165     -22.546  -9.767   8.946  1.00 10.00      A   
ATOM   1515  N   VAL A 166     -20.356  -9.647   8.433  1.00 10.00      A   
ATOM   1516  HN  VAL A 166     -19.497 -10.118   8.402  1.00 10.00      A   
ATOM   1517  CA  VAL A 166     -20.415  -8.267   7.986  1.00 10.00      A   
ATOM   1518  CB  VAL A 166     -19.452  -7.366   8.791  1.00 10.00      A   
ATOM   1519  CG1 VAL A 166     -19.593  -5.911   8.369  1.00 10.00      A   
ATOM   1520  CG2 VAL A 166     -19.695  -7.516  10.286  1.00 10.00      A   
ATOM   1521  C   VAL A 166     -20.056  -8.195   6.508  1.00 10.00      A   
ATOM   1522  O   VAL A 166     -19.074  -8.803   6.072  1.00 10.00      A   
ATOM   1523  N   LEU A 167     -20.863  -7.479   5.745  1.00 10.00      A   
ATOM   1524  HN  LEU A 167     -21.640  -7.039   6.155  1.00 10.00      A   
ATOM   1525  CA  LEU A 167     -20.630  -7.321   4.320  1.00 10.00      A   
ATOM   1526  CB  LEU A 167     -21.893  -7.670   3.530  1.00 10.00      A   
ATOM   1527  CG  LEU A 167     -21.721  -7.874   2.023  1.00 10.00      A   
ATOM   1528  CD1 LEU A 167     -20.822  -9.068   1.743  1.00 10.00      A   
ATOM   1529  CD2 LEU A 167     -23.071  -8.048   1.346  1.00 10.00      A   
ATOM   1530  C   LEU A 167     -20.202  -5.893   4.017  1.00 10.00      A   
ATOM   1531  O   LEU A 167     -20.872  -4.935   4.412  1.00 10.00      A   
ATOM   1532  N   VAL A 168     -19.076  -5.757   3.338  1.00 10.00      A   
ATOM   1533  HN  VAL A 168     -18.577  -6.561   3.074  1.00 10.00      A   
ATOM   1534  CA  VAL A 168     -18.550  -4.449   2.977  1.00 10.00      A   
ATOM   1535  CB  VAL A 168     -17.027  -4.367   3.211  1.00 10.00      A   
ATOM   1536  CG1 VAL A 168     -16.620  -2.944   3.536  1.00 10.00      A   
ATOM   1537  CG2 VAL A 168     -16.590  -5.307   4.321  1.00 10.00      A   
ATOM   1538  C   VAL A 168     -18.850  -4.153   1.510  1.00 10.00      A   
ATOM   1539  O   VAL A 168     -18.372  -4.855   0.619  1.00 10.00      A   
ATOM   1540  N   LEU A 169     -19.652  -3.124   1.264  1.00 10.00      A   
ATOM   1541  HN  LEU A 169     -19.997  -2.591   2.017  1.00 10.00      A   
ATOM   1542  CA  LEU A 169     -20.028  -2.758  -0.098  1.00 10.00      A   
ATOM   1543  CB  LEU A 169     -21.551  -2.784  -0.255  1.00 10.00      A   
ATOM   1544  CG  LEU A 169     -22.239  -4.136  -0.047  1.00 10.00      A   
ATOM   1545  CD1 LEU A 169     -23.747  -3.957   0.014  1.00 10.00      A   
ATOM   1546  CD2 LEU A 169     -21.861  -5.108  -1.153  1.00 10.00      A   
ATOM   1547  C   LEU A 169     -19.493  -1.384  -0.491  1.00 10.00      A   
ATOM   1548  O   LEU A 169     -20.028  -0.353  -0.069  1.00 10.00      A   
ATOM   1549  N   ASP A 170     -18.433  -1.371  -1.292  1.00 10.00      A   
ATOM   1550  HN  ASP A 170     -18.042  -2.222  -1.585  1.00 10.00      A   
ATOM   1551  CA  ASP A 170     -17.838  -0.123  -1.754  1.00 10.00      A   
ATOM   1552  CB  ASP A 170     -16.314  -0.229  -1.811  1.00 10.00      A   
ATOM   1553  CG  ASP A 170     -15.649   1.078  -2.201  1.00 10.00      A   
ATOM   1554  OD1 ASP A 170     -16.130   2.150  -1.771  1.00 10.00      A   
ATOM   1555  OD2 ASP A 170     -14.633   1.037  -2.928  1.00 10.00      A   
ATOM   1556  C   ASP A 170     -18.398   0.239  -3.122  1.00 10.00      A   
ATOM   1557  O   ASP A 170     -17.998  -0.340  -4.136  1.00 10.00      A   
ATOM   1558  N   GLU A 171     -19.342   1.182  -3.125  1.00 10.00      A   
ATOM   1559  HN  GLU A 171     -19.595   1.593  -2.268  1.00 10.00      A   
ATOM   1560  CA  GLU A 171     -20.007   1.646  -4.343  1.00 10.00      A   
ATOM   1561  CB  GLU A 171     -19.126   2.625  -5.123  1.00 10.00      A   
ATOM   1562  CG  GLU A 171     -19.047   4.017  -4.515  1.00 10.00      A   
ATOM   1563  CD  GLU A 171     -19.764   5.063  -5.345  1.00 10.00      A   
ATOM   1564  OE1 GLU A 171     -19.129   5.649  -6.248  1.00 10.00      A   
ATOM   1565  OE2 GLU A 171     -20.959   5.323  -5.086  1.00 10.00      A   
ATOM   1566  C   GLU A 171     -20.467   0.487  -5.227  1.00 10.00      A   
ATOM   1567  O   GLU A 171     -19.986   0.318  -6.347  1.00 10.00      A   
ATOM   1568  N   PRO A 172     -21.419  -0.327  -4.737  1.00 10.00      A   
ATOM   1569  CA  PRO A 172     -21.926  -1.476  -5.491  1.00 10.00      A   
ATOM   1570  CB  PRO A 172     -22.781  -2.226  -4.467  1.00 10.00      A   
ATOM   1571  CG  PRO A 172     -23.209  -1.183  -3.495  1.00 10.00      A   
ATOM   1572  CD  PRO A 172     -22.082  -0.189  -3.425  1.00 10.00      A   
ATOM   1573  C   PRO A 172     -22.781  -1.035  -6.669  1.00 10.00      A   
ATOM   1574  O   PRO A 172     -22.922  -1.752  -7.656  1.00 10.00      A   
ATOM   1575  N   THR A 173     -23.331   0.162  -6.569  1.00 10.00      A   
ATOM   1576  HN  THR A 173     -23.169   0.699  -5.764  1.00 10.00      A   
ATOM   1577  CA  THR A 173     -24.175   0.704  -7.614  1.00 10.00      A   
ATOM   1578  CB  THR A 173     -25.311   1.527  -6.993  1.00 10.00      A   
ATOM   1579  OG1 THR A 173     -24.785   2.283  -5.893  1.00 10.00      A   
ATOM   1580  HG1 THR A 173     -25.013   3.213  -6.005  1.00 10.00      A   
ATOM   1581  CG2 THR A 173     -26.412   0.607  -6.491  1.00 10.00      A   
ATOM   1582  C   THR A 173     -23.377   1.585  -8.570  1.00 10.00      A   
ATOM   1583  O   THR A 173     -23.951   2.318  -9.377  1.00 10.00      A   
ATOM   1584  N   ALA A 174     -22.056   1.521  -8.468  1.00 10.00      A   
ATOM   1585  HN  ALA A 174     -21.652   0.932  -7.794  1.00 10.00      A   
ATOM   1586  CA  ALA A 174     -21.195   2.311  -9.337  1.00 10.00      A   
ATOM   1587  CB  ALA A 174     -19.780   2.383  -8.785  1.00 10.00      A   
ATOM   1588  C   ALA A 174     -21.190   1.736 -10.747  1.00 10.00      A   
ATOM   1589  O   ALA A 174     -20.640   0.660 -10.985  1.00 10.00      A   
ATOM   1590  N   GLY A 175     -21.819   2.444 -11.670  1.00 10.00      A   
ATOM   1591  HN  GLY A 175     -22.254   3.287 -11.418  1.00 10.00      A   
ATOM   1592  CA  GLY A 175     -21.872   1.987 -13.041  1.00 10.00      A   
ATOM   1593  C   GLY A 175     -23.055   1.079 -13.297  1.00 10.00      A   
ATOM   1594  O   GLY A 175     -22.966   0.141 -14.088  1.00 10.00      A   
ATOM   1595  N   LEU A 176     -24.169   1.357 -12.632  1.00 10.00      A   
ATOM   1596  HN  LEU A 176     -24.186   2.127 -12.024  1.00 10.00      A   
ATOM   1597  CA  LEU A 176     -25.372   0.555 -12.794  1.00 10.00      A   
ATOM   1598  CB  LEU A 176     -25.694  -0.220 -11.512  1.00 10.00      A   
ATOM   1599  CG  LEU A 176     -24.823  -1.445 -11.216  1.00 10.00      A   
ATOM   1600  CD1 LEU A 176     -25.276  -2.121  -9.932  1.00 10.00      A   
ATOM   1601  CD2 LEU A 176     -24.855  -2.428 -12.379  1.00 10.00      A   
ATOM   1602  C   LEU A 176     -26.559   1.418 -13.202  1.00 10.00      A   
ATOM   1603  O   LEU A 176     -26.579   2.627 -12.952  1.00 10.00      A   
ATOM   1604  N   ASP A 177     -27.538   0.790 -13.837  1.00 10.00      A   
ATOM   1605  HN  ASP A 177     -27.448  -0.170 -14.019  1.00 10.00      A   
ATOM   1606  CA  ASP A 177     -28.741   1.482 -14.281  1.00 10.00      A   
ATOM   1607  CB  ASP A 177     -29.432   0.671 -15.389  1.00 10.00      A   
ATOM   1608  CG  ASP A 177     -28.522   0.352 -16.555  1.00 10.00      A   
ATOM   1609  OD1 ASP A 177     -28.004  -0.783 -16.613  1.00 10.00      A   
ATOM   1610  OD2 ASP A 177     -28.321   1.232 -17.419  1.00 10.00      A   
ATOM   1611  C   ASP A 177     -29.700   1.653 -13.108  1.00 10.00      A   
ATOM   1612  O   ASP A 177     -29.529   1.003 -12.073  1.00 10.00      A   
ATOM   1613  N   PRO A 178     -30.718   2.530 -13.241  1.00 10.00      A   
ATOM   1614  CA  PRO A 178     -31.710   2.757 -12.181  1.00 10.00      A   
ATOM   1615  CB  PRO A 178     -32.773   3.617 -12.868  1.00 10.00      A   
ATOM   1616  CG  PRO A 178     -32.027   4.339 -13.935  1.00 10.00      A   
ATOM   1617  CD  PRO A 178     -30.967   3.386 -14.417  1.00 10.00      A   
ATOM   1618  C   PRO A 178     -32.325   1.442 -11.705  1.00 10.00      A   
ATOM   1619  O   PRO A 178     -32.475   1.216 -10.502  1.00 10.00      A   
ATOM   1620  N   GLN A 179     -32.654   0.573 -12.659  1.00 10.00      A   
ATOM   1621  HN  GLN A 179     -32.504   0.820 -13.597  1.00 10.00      A   
ATOM   1622  CA  GLN A 179     -33.236  -0.731 -12.354  1.00 10.00      A   
ATOM   1623  CB  GLN A 179     -33.618  -1.458 -13.649  1.00 10.00      A   
ATOM   1624  CG  GLN A 179     -34.373  -2.764 -13.438  1.00 10.00      A   
ATOM   1625  CD  GLN A 179     -35.711  -2.567 -12.751  1.00 10.00      A   
ATOM   1626  OE1 GLN A 179     -36.371  -1.541 -12.926  1.00 10.00      A   
ATOM   1627  NE2 GLN A 179     -36.116  -3.547 -11.962  1.00 10.00      A   
ATOM   1628 HE21 GLN A 179     -35.531  -4.336 -11.863  1.00 10.00      A   
ATOM   1629 HE22 GLN A 179     -36.986  -3.458 -11.514  1.00 10.00      A   
ATOM   1630  C   GLN A 179     -32.245  -1.575 -11.561  1.00 10.00      A   
ATOM   1631  O   GLN A 179     -32.613  -2.249 -10.597  1.00 10.00      A   
ATOM   1632  N   GLY A 180     -30.981  -1.509 -11.970  1.00 10.00      A   
ATOM   1633  HN  GLY A 180     -30.754  -0.934 -12.730  1.00 10.00      A   
ATOM   1634  CA  GLY A 180     -29.936  -2.258 -11.306  1.00 10.00      A   
ATOM   1635  C   GLY A 180     -29.743  -1.801  -9.878  1.00 10.00      A   
ATOM   1636  O   GLY A 180     -29.584  -2.625  -8.978  1.00 10.00      A   
ATOM   1637  N   ARG A 181     -29.767  -0.488  -9.673  1.00 10.00      A   
ATOM   1638  HN  ARG A 181     -29.890   0.112 -10.445  1.00 10.00      A   
ATOM   1639  CA  ARG A 181     -29.611   0.085  -8.342  1.00 10.00      A   
ATOM   1640  CB  ARG A 181     -29.582   1.620  -8.402  1.00 10.00      A   
ATOM   1641  CG  ARG A 181     -29.656   2.296  -7.038  1.00 10.00      A   
ATOM   1642  CD  ARG A 181     -28.982   3.661  -7.036  1.00 10.00      A   
ATOM   1643  NE  ARG A 181     -29.788   4.696  -7.685  1.00 10.00      A   
ATOM   1644  HE  ARG A 181     -30.221   4.463  -8.534  1.00 10.00      A   
ATOM   1645  CZ  ARG A 181     -29.965   5.924  -7.192  1.00 10.00      A   
ATOM   1646  NH1 ARG A 181     -29.403   6.280  -6.040  1.00 10.00      A   
ATOM   1647 HH11 ARG A 181     -29.541   7.244  -5.669  1.00 10.00      A   
ATOM   1648 HH12 ARG A 181     -28.823   5.595  -5.488  1.00 10.00      A   
ATOM   1649  NH2 ARG A 181     -30.716   6.800  -7.851  1.00 10.00      A   
ATOM   1650 HH21 ARG A 181     -30.860   7.762  -7.471  1.00 10.00      A   
ATOM   1651 HH22 ARG A 181     -31.163   6.533  -8.753  1.00 10.00      A   
ATOM   1652  C   ARG A 181     -30.729  -0.389  -7.420  1.00 10.00      A   
ATOM   1653  O   ARG A 181     -30.472  -0.883  -6.324  1.00 10.00      A   
ATOM   1654  N   GLN A 182     -31.963  -0.262  -7.889  1.00 10.00      A   
ATOM   1655  HN  GLN A 182     -32.095   0.114  -8.788  1.00 10.00      A   
ATOM   1656  CA  GLN A 182     -33.130  -0.663  -7.114  1.00 10.00      A   
ATOM   1657  CB  GLN A 182     -34.410  -0.337  -7.879  1.00 10.00      A   
ATOM   1658  CG  GLN A 182     -34.703   1.150  -7.975  1.00 10.00      A   
ATOM   1659  CD  GLN A 182     -35.737   1.481  -9.030  1.00 10.00      A   
ATOM   1660  OE1 GLN A 182     -36.628   0.684  -9.318  1.00 10.00      A   
ATOM   1661  NE2 GLN A 182     -35.627   2.663  -9.611  1.00 10.00      A   
ATOM   1662 HE21 GLN A 182     -34.892   3.252  -9.328  1.00 10.00      A   
ATOM   1663 HE22 GLN A 182     -36.278   2.902 -10.302  1.00 10.00      A   
ATOM   1664  C   GLN A 182     -33.093  -2.143  -6.741  1.00 10.00      A   
ATOM   1665  O   GLN A 182     -33.261  -2.502  -5.574  1.00 10.00      A   
ATOM   1666  N   GLU A 183     -32.857  -2.998  -7.732  1.00 10.00      A   
ATOM   1667  HN  GLU A 183     -32.719  -2.652  -8.644  1.00 10.00      A   
ATOM   1668  CA  GLU A 183     -32.810  -4.437  -7.501  1.00 10.00      A   
ATOM   1669  CB  GLU A 183     -32.752  -5.211  -8.820  1.00 10.00      A   
ATOM   1670  CG  GLU A 183     -34.107  -5.391  -9.486  1.00 10.00      A   
ATOM   1671  CD  GLU A 183     -34.059  -6.318 -10.682  1.00 10.00      A   
ATOM   1672  OE1 GLU A 183     -33.671  -7.496 -10.518  1.00 10.00      A   
ATOM   1673  OE2 GLU A 183     -34.418  -5.875 -11.798  1.00 10.00      A   
ATOM   1674  C   GLU A 183     -31.658  -4.840  -6.582  1.00 10.00      A   
ATOM   1675  O   GLU A 183     -31.836  -5.664  -5.684  1.00 10.00      A   
ATOM   1676  N   MET A 184     -30.488  -4.242  -6.793  1.00 10.00      A   
ATOM   1677  HN  MET A 184     -30.410  -3.570  -7.505  1.00 10.00      A   
ATOM   1678  CA  MET A 184     -29.314  -4.560  -5.986  1.00 10.00      A   
ATOM   1679  CB  MET A 184     -28.039  -3.992  -6.614  1.00 10.00      A   
ATOM   1680  CG  MET A 184     -26.900  -4.996  -6.710  1.00 10.00      A   
ATOM   1681  SD  MET A 184     -27.265  -6.353  -7.842  1.00 10.00      A   
ATOM   1682  CE  MET A 184     -27.235  -5.500  -9.417  1.00 10.00      A   
ATOM   1683  C   MET A 184     -29.466  -4.070  -4.550  1.00 10.00      A   
ATOM   1684  O   MET A 184     -29.194  -4.808  -3.602  1.00 10.00      A   
ATOM   1685  N   MET A 185     -29.907  -2.829  -4.392  1.00 10.00      A   
ATOM   1686  HN  MET A 185     -30.115  -2.287  -5.187  1.00 10.00      A   
ATOM   1687  CA  MET A 185     -30.093  -2.250  -3.065  1.00 10.00      A   
ATOM   1688  CB  MET A 185     -30.507  -0.781  -3.157  1.00 10.00      A   
ATOM   1689  CG  MET A 185     -29.349   0.178  -3.374  1.00 10.00      A   
ATOM   1690  SD  MET A 185     -28.281   0.324  -1.926  1.00 10.00      A   
ATOM   1691  CE  MET A 185     -26.917   1.252  -2.627  1.00 10.00      A   
ATOM   1692  C   MET A 185     -31.126  -3.032  -2.270  1.00 10.00      A   
ATOM   1693  O   MET A 185     -30.925  -3.327  -1.092  1.00 10.00      A   
ATOM   1694  N   ARG A 186     -32.226  -3.378  -2.927  1.00 10.00      A   
ATOM   1695  HN  ARG A 186     -32.327  -3.109  -3.868  1.00 10.00      A   
ATOM   1696  CA  ARG A 186     -33.295  -4.130  -2.287  1.00 10.00      A   
ATOM   1697  CB  ARG A 186     -34.527  -4.181  -3.189  1.00 10.00      A   
ATOM   1698  CG  ARG A 186     -35.822  -4.474  -2.453  1.00 10.00      A   
ATOM   1699  CD  ARG A 186     -36.998  -4.543  -3.412  1.00 10.00      A   
ATOM   1700  NE  ARG A 186     -37.140  -3.322  -4.204  1.00 10.00      A   
ATOM   1701  HE  ARG A 186     -36.900  -2.469  -3.773  1.00 10.00      A   
ATOM   1702  CZ  ARG A 186     -37.580  -3.299  -5.459  1.00 10.00      A   
ATOM   1703  NH1 ARG A 186     -37.919  -4.429  -6.070  1.00 10.00      A   
ATOM   1704 HH11 ARG A 186     -37.843  -5.343  -5.569  1.00 10.00      A   
ATOM   1705 HH12 ARG A 186     -38.268  -4.408  -7.053  1.00 10.00      A   
ATOM   1706  NH2 ARG A 186     -37.680  -2.145  -6.108  1.00 10.00      A   
ATOM   1707 HH21 ARG A 186     -38.028  -2.127  -7.093  1.00 10.00      A   
ATOM   1708 HH22 ARG A 186     -37.411  -1.251  -5.638  1.00 10.00      A   
ATOM   1709  C   ARG A 186     -32.840  -5.545  -1.932  1.00 10.00      A   
ATOM   1710  O   ARG A 186     -33.240  -6.093  -0.907  1.00 10.00      A   
ATOM   1711  N   LEU A 187     -31.997  -6.126  -2.781  1.00 10.00      A   
ATOM   1712  HN  LEU A 187     -31.709  -5.636  -3.580  1.00 10.00      A   
ATOM   1713  CA  LEU A 187     -31.485  -7.473  -2.552  1.00 10.00      A   
ATOM   1714  CB  LEU A 187     -30.624  -7.934  -3.733  1.00 10.00      A   
ATOM   1715  CG  LEU A 187     -30.249  -9.417  -3.758  1.00 10.00      A   
ATOM   1716  CD1 LEU A 187     -31.498 -10.282  -3.821  1.00 10.00      A   
ATOM   1717  CD2 LEU A 187     -29.329  -9.716  -4.930  1.00 10.00      A   
ATOM   1718  C   LEU A 187     -30.677  -7.517  -1.266  1.00 10.00      A   
ATOM   1719  O   LEU A 187     -30.877  -8.390  -0.421  1.00 10.00      A   
ATOM   1720  N   PHE A 188     -29.777  -6.555  -1.111  1.00 10.00      A   
ATOM   1721  HN  PHE A 188     -29.665  -5.882  -1.819  1.00 10.00      A   
ATOM   1722  CA  PHE A 188     -28.947  -6.481   0.083  1.00 10.00      A   
ATOM   1723  CB  PHE A 188     -27.793  -5.497  -0.099  1.00 10.00      A   
ATOM   1724  CG  PHE A 188     -26.749  -5.972  -1.069  1.00 10.00      A   
ATOM   1725  CD1 PHE A 188     -26.453  -5.240  -2.203  1.00 10.00      A   
ATOM   1726  CD2 PHE A 188     -26.068  -7.158  -0.847  1.00 10.00      A   
ATOM   1727  CE1 PHE A 188     -25.497  -5.675  -3.099  1.00 10.00      A   
ATOM   1728  CE2 PHE A 188     -25.109  -7.601  -1.739  1.00 10.00      A   
ATOM   1729  CZ  PHE A 188     -24.824  -6.858  -2.867  1.00 10.00      A   
ATOM   1730  C   PHE A 188     -29.784  -6.118   1.304  1.00 10.00      A   
ATOM   1731  O   PHE A 188     -29.472  -6.521   2.423  1.00 10.00      A   
ATOM   1732  N   ALA A 189     -30.854  -5.359   1.077  1.00 10.00      A   
ATOM   1733  HN  ALA A 189     -31.036  -5.056   0.163  1.00 10.00      A   
ATOM   1734  CA  ALA A 189     -31.755  -4.955   2.153  1.00 10.00      A   
ATOM   1735  CB  ALA A 189     -32.764  -3.934   1.648  1.00 10.00      A   
ATOM   1736  C   ALA A 189     -32.475  -6.171   2.721  1.00 10.00      A   
ATOM   1737  O   ALA A 189     -32.597  -6.327   3.938  1.00 10.00      A   
ATOM   1738  N   ARG A 190     -32.936  -7.041   1.828  1.00 10.00      A   
ATOM   1739  HN  ARG A 190     -32.804  -6.856   0.872  1.00 10.00      A   
ATOM   1740  CA  ARG A 190     -33.634  -8.256   2.229  1.00 10.00      A   
ATOM   1741  CB  ARG A 190     -34.136  -9.024   1.002  1.00 10.00      A   
ATOM   1742  CG  ARG A 190     -35.606  -9.420   1.070  1.00 10.00      A   
ATOM   1743  CD  ARG A 190     -35.883 -10.687   0.272  1.00 10.00      A   
ATOM   1744  NE  ARG A 190     -35.421 -11.890   0.970  1.00 10.00      A   
ATOM   1745  HE  ARG A 190     -35.538 -11.917   1.956  1.00 10.00      A   
ATOM   1746  CZ  ARG A 190     -34.867 -12.942   0.363  1.00 10.00      A   
ATOM   1747  NH1 ARG A 190     -34.706 -12.945  -0.956  1.00 10.00      A   
ATOM   1748 HH11 ARG A 190     -34.269 -13.765  -1.430  1.00 10.00      A   
ATOM   1749 HH12 ARG A 190     -35.020 -12.129  -1.528  1.00 10.00      A   
ATOM   1750  NH2 ARG A 190     -34.474 -13.985   1.081  1.00 10.00      A   
ATOM   1751 HH21 ARG A 190     -34.039 -14.814   0.617  1.00 10.00      A   
ATOM   1752 HH22 ARG A 190     -34.600 -13.983   2.129  1.00 10.00      A   
ATOM   1753  C   ARG A 190     -32.704  -9.144   3.046  1.00 10.00      A   
ATOM   1754  O   ARG A 190     -33.094  -9.693   4.077  1.00 10.00      A   
ATOM   1755  N   LEU A 191     -31.459  -9.252   2.589  1.00 10.00      A   
ATOM   1756  HN  LEU A 191     -31.209  -8.773   1.769  1.00 10.00      A   
ATOM   1757  CA  LEU A 191     -30.456 -10.061   3.271  1.00 10.00      A   
ATOM   1758  CB  LEU A 191     -29.280 -10.356   2.339  1.00 10.00      A   
ATOM   1759  CG  LEU A 191     -29.593 -11.218   1.112  1.00 10.00      A   
ATOM   1760  CD1 LEU A 191     -28.390 -11.285   0.189  1.00 10.00      A   
ATOM   1761  CD2 LEU A 191     -30.033 -12.614   1.529  1.00 10.00      A   
ATOM   1762  C   LEU A 191     -29.965  -9.376   4.545  1.00 10.00      A   
ATOM   1763  O   LEU A 191     -29.275  -9.977   5.360  1.00 10.00      A   
ATOM   1764  N   HIS A 192     -30.310  -8.107   4.701  1.00 10.00      A   
ATOM   1765  HN  HIS A 192     -30.839  -7.667   4.002  1.00 10.00      A   
ATOM   1766  CA  HIS A 192     -29.921  -7.353   5.880  1.00 10.00      A   
ATOM   1767  CB  HIS A 192     -29.884  -5.850   5.578  1.00 10.00      A   
ATOM   1768  CG  HIS A 192     -29.681  -4.981   6.784  1.00 10.00      A   
ATOM   1769  ND1 HIS A 192     -28.656  -5.173   7.688  1.00 10.00      A   
ATOM   1770  HD1 HIS A 192     -27.974  -5.881   7.646  1.00 10.00      A   
ATOM   1771  CD2 HIS A 192     -30.386  -3.918   7.238  1.00 10.00      A   
ATOM   1772  CE1 HIS A 192     -28.744  -4.267   8.643  1.00 10.00      A   
ATOM   1773  NE2 HIS A 192     -29.779  -3.497   8.396  1.00 10.00      A   
ATOM   1774  HE2 HIS A 192     -30.077  -2.734   8.962  1.00 10.00      A   
ATOM   1775  C   HIS A 192     -30.888  -7.650   7.018  1.00 10.00      A   
ATOM   1776  O   HIS A 192     -30.483  -7.772   8.174  1.00 10.00      A   
ATOM   1777  N   GLN A 193     -32.163  -7.762   6.682  1.00 10.00      A   
ATOM   1778  HN  GLN A 193     -32.423  -7.649   5.741  1.00 10.00      A   
ATOM   1779  CA  GLN A 193     -33.185  -8.054   7.673  1.00 10.00      A   
ATOM   1780  CB  GLN A 193     -34.571  -7.662   7.159  1.00 10.00      A   
ATOM   1781  CG  GLN A 193     -34.682  -6.204   6.740  1.00 10.00      A   
ATOM   1782  CD  GLN A 193     -36.115  -5.764   6.502  1.00 10.00      A   
ATOM   1783  OE1 GLN A 193     -36.975  -6.567   6.144  1.00 10.00      A   
ATOM   1784  NE2 GLN A 193     -36.379  -4.483   6.691  1.00 10.00      A   
ATOM   1785 HE21 GLN A 193     -35.645  -3.896   6.970  1.00 10.00      A   
ATOM   1786 HE22 GLN A 193     -37.301  -4.172   6.551  1.00 10.00      A   
ATOM   1787  C   GLN A 193     -33.145  -9.531   8.037  1.00 10.00      A   
ATOM   1788  O   GLN A 193     -33.163  -9.892   9.215  1.00 10.00      A   
ATOM   1789  N   GLU A 194     -33.069 -10.383   7.022  1.00 10.00      A   
ATOM   1790  HN  GLU A 194     -33.043 -10.035   6.103  1.00 10.00      A   
ATOM   1791  CA  GLU A 194     -33.010 -11.822   7.236  1.00 10.00      A   
ATOM   1792  CB  GLU A 194     -33.399 -12.572   5.964  1.00 10.00      A   
ATOM   1793  CG  GLU A 194     -34.886 -12.536   5.658  1.00 10.00      A   
ATOM   1794  CD  GLU A 194     -35.193 -12.945   4.236  1.00 10.00      A   
ATOM   1795  OE1 GLU A 194     -34.648 -13.970   3.771  1.00 10.00      A   
ATOM   1796  OE2 GLU A 194     -35.985 -12.241   3.573  1.00 10.00      A   
ATOM   1797  C   GLU A 194     -31.612 -12.228   7.674  1.00 10.00      A   
ATOM   1798  O   GLU A 194     -30.629 -11.615   7.264  1.00 10.00      A   
ATOM   1799  N   GLN A 195     -31.539 -13.237   8.538  1.00 10.00      A   
ATOM   1800  HN  GLN A 195     -32.373 -13.653   8.842  1.00 10.00      A   
ATOM   1801  CA  GLN A 195     -30.268 -13.752   9.060  1.00 10.00      A   
ATOM   1802  CB  GLN A 195     -29.286 -14.127   7.937  1.00 10.00      A   
ATOM   1803  CG  GLN A 195     -29.503 -15.503   7.323  1.00 10.00      A   
ATOM   1804  CD  GLN A 195     -30.665 -15.543   6.350  1.00 10.00      A   
ATOM   1805  OE1 GLN A 195     -30.513 -15.221   5.170  1.00 10.00      A   
ATOM   1806  NE2 GLN A 195     -31.829 -15.951   6.829  1.00 10.00      A   
ATOM   1807 HE21 GLN A 195     -31.878 -16.203   7.779  1.00 10.00      A   
ATOM   1808 HE22 GLN A 195     -32.597 -15.986   6.217  1.00 10.00      A   
ATOM   1809  C   GLN A 195     -29.608 -12.790  10.049  1.00 10.00      A   
ATOM   1810  O   GLN A 195     -28.799 -13.205  10.880  1.00 10.00      A   
ATOM   1811  N   GLY A 196     -29.951 -11.511   9.957  1.00 10.00      A   
ATOM   1812  HN  GLY A 196     -30.586 -11.239   9.262  1.00 10.00      A   
ATOM   1813  CA  GLY A 196     -29.382 -10.518  10.846  1.00 10.00      A   
ATOM   1814  C   GLY A 196     -27.945 -10.205  10.488  1.00 10.00      A   
ATOM   1815  O   GLY A 196     -27.056 -10.263  11.338  1.00 10.00      A   
ATOM   1816  N   LEU A 197     -27.723  -9.868   9.227  1.00 10.00      A   
ATOM   1817  HN  LEU A 197     -28.480  -9.828   8.605  1.00 10.00      A   
ATOM   1818  CA  LEU A 197     -26.388  -9.561   8.738  1.00 10.00      A   
ATOM   1819  CB  LEU A 197     -26.227 -10.078   7.309  1.00 10.00      A   
ATOM   1820  CG  LEU A 197     -26.535 -11.564   7.100  1.00 10.00      A   
ATOM   1821  CD1 LEU A 197     -26.557 -11.911   5.619  1.00 10.00      A   
ATOM   1822  CD2 LEU A 197     -25.530 -12.429   7.841  1.00 10.00      A   
ATOM   1823  C   LEU A 197     -26.096  -8.064   8.792  1.00 10.00      A   
ATOM   1824  O   LEU A 197     -26.944  -7.238   8.437  1.00 10.00      A   
ATOM   1825  N   THR A 198     -24.900  -7.723   9.243  1.00 10.00      A   
ATOM   1826  HN  THR A 198     -24.274  -8.428   9.516  1.00 10.00      A   
ATOM   1827  CA  THR A 198     -24.475  -6.333   9.333  1.00 10.00      A   
ATOM   1828  CB  THR A 198     -23.490  -6.143  10.505  1.00 10.00      A   
ATOM   1829  OG1 THR A 198     -24.069  -6.692  11.700  1.00 10.00      A   
ATOM   1830  HG1 THR A 198     -23.478  -7.363  12.067  1.00 10.00      A   
ATOM   1831  CG2 THR A 198     -23.188  -4.668  10.727  1.00 10.00      A   
ATOM   1832  C   THR A 198     -23.813  -5.932   8.016  1.00 10.00      A   
ATOM   1833  O   THR A 198     -22.986  -6.672   7.480  1.00 10.00      A   
ATOM   1834  N   ILE A 199     -24.181  -4.776   7.479  1.00 10.00      A   
ATOM   1835  HN  ILE A 199     -24.821  -4.203   7.954  1.00 10.00      A   
ATOM   1836  CA  ILE A 199     -23.624  -4.331   6.206  1.00 10.00      A   
ATOM   1837  CB  ILE A 199     -24.679  -4.395   5.069  1.00 10.00      A   
ATOM   1838  CG1 ILE A 199     -25.250  -5.813   4.936  1.00 10.00      A   
ATOM   1839  CG2 ILE A 199     -24.082  -3.932   3.745  1.00 10.00      A   
ATOM   1840  CD1 ILE A 199     -26.389  -5.927   3.946  1.00 10.00      A   
ATOM   1841  C   ILE A 199     -23.061  -2.915   6.295  1.00 10.00      A   
ATOM   1842  O   ILE A 199     -23.695  -2.016   6.851  1.00 10.00      A   
ATOM   1843  N   VAL A 200     -21.860  -2.738   5.758  1.00 10.00      A   
ATOM   1844  HN  VAL A 200     -21.399  -3.510   5.358  1.00 10.00      A   
ATOM   1845  CA  VAL A 200     -21.202  -1.441   5.729  1.00 10.00      A   
ATOM   1846  CB  VAL A 200     -19.742  -1.533   6.219  1.00 10.00      A   
ATOM   1847  CG1 VAL A 200     -19.085  -0.159   6.215  1.00 10.00      A   
ATOM   1848  CG2 VAL A 200     -19.680  -2.152   7.609  1.00 10.00      A   
ATOM   1849  C   VAL A 200     -21.226  -0.923   4.294  1.00 10.00      A   
ATOM   1850  O   VAL A 200     -20.526  -1.444   3.419  1.00 10.00      A   
ATOM   1851  N   LEU A 201     -22.044   0.084   4.055  1.00 10.00      A   
ATOM   1852  HN  LEU A 201     -22.550   0.477   4.803  1.00 10.00      A   
ATOM   1853  CA  LEU A 201     -22.196   0.646   2.726  1.00 10.00      A   
ATOM   1854  CB  LEU A 201     -23.681   0.865   2.430  1.00 10.00      A   
ATOM   1855  CG  LEU A 201     -24.035   1.408   1.043  1.00 10.00      A   
ATOM   1856  CD1 LEU A 201     -23.794   0.353  -0.025  1.00 10.00      A   
ATOM   1857  CD2 LEU A 201     -25.478   1.888   1.011  1.00 10.00      A   
ATOM   1858  C   LEU A 201     -21.434   1.955   2.558  1.00 10.00      A   
ATOM   1859  O   LEU A 201     -21.426   2.809   3.447  1.00 10.00      A   
ATOM   1860  N   VAL A 202     -20.777   2.086   1.414  1.00 10.00      A   
ATOM   1861  HN  VAL A 202     -20.789   1.340   0.772  1.00 10.00      A   
ATOM   1862  CA  VAL A 202     -20.027   3.287   1.071  1.00 10.00      A   
ATOM   1863  CB  VAL A 202     -18.500   3.054   1.154  1.00 10.00      A   
ATOM   1864  CG1 VAL A 202     -17.737   4.296   0.714  1.00 10.00      A   
ATOM   1865  CG2 VAL A 202     -18.092   2.661   2.565  1.00 10.00      A   
ATOM   1866  C   VAL A 202     -20.397   3.692  -0.352  1.00 10.00      A   
ATOM   1867  O   VAL A 202     -20.058   2.998  -1.304  1.00 10.00      A   
ATOM   1868  N   THR A 203     -21.127   4.786  -0.493  1.00 10.00      A   
ATOM   1869  HN  THR A 203     -21.399   5.293   0.303  1.00 10.00      A   
ATOM   1870  CA  THR A 203     -21.543   5.250  -1.810  1.00 10.00      A   
ATOM   1871  CB  THR A 203     -23.017   4.897  -2.078  1.00 10.00      A   
ATOM   1872  OG1 THR A 203     -23.611   4.380  -0.879  1.00 10.00      A   
ATOM   1873  HG1 THR A 203     -22.936   3.940  -0.354  1.00 10.00      A   
ATOM   1874  CG2 THR A 203     -23.120   3.854  -3.178  1.00 10.00      A   
ATOM   1875  C   THR A 203     -21.353   6.755  -1.963  1.00 10.00      A   
ATOM   1876  O   THR A 203     -20.976   7.449  -1.015  1.00 10.00      A   
ATOM   1877  N   HIS A 204     -21.591   7.249  -3.172  1.00 10.00      A   
ATOM   1878  HN  HIS A 204     -21.836   6.629  -3.901  1.00 10.00      A   
ATOM   1879  CA  HIS A 204     -21.463   8.672  -3.464  1.00 10.00      A   
ATOM   1880  CB  HIS A 204     -20.776   8.876  -4.815  1.00 10.00      A   
ATOM   1881  CG  HIS A 204     -19.285   8.958  -4.743  1.00 10.00      A   
ATOM   1882  ND1 HIS A 204     -18.452   7.962  -5.203  1.00 10.00      A   
ATOM   1883  HD1 HIS A 204     -18.743   7.103  -5.606  1.00 10.00      A   
ATOM   1884  CD2 HIS A 204     -18.475   9.940  -4.287  1.00 10.00      A   
ATOM   1885  CE1 HIS A 204     -17.196   8.328  -5.033  1.00 10.00      A   
ATOM   1886  NE2 HIS A 204     -17.183   9.523  -4.481  1.00 10.00      A   
ATOM   1887  HE2 HIS A 204     -16.375  10.044  -4.270  1.00 10.00      A   
ATOM   1888  C   HIS A 204     -22.830   9.352  -3.486  1.00 10.00      A   
ATOM   1889  O   HIS A 204     -22.927  10.558  -3.710  1.00 10.00      A   
ATOM   1890  N   GLN A 205     -23.880   8.576  -3.249  1.00 10.00      A   
ATOM   1891  HN  GLN A 205     -23.738   7.631  -3.045  1.00 10.00      A   
ATOM   1892  CA  GLN A 205     -25.240   9.102  -3.261  1.00 10.00      A   
ATOM   1893  CB  GLN A 205     -26.151   8.188  -4.087  1.00 10.00      A   
ATOM   1894  CG  GLN A 205     -25.667   7.954  -5.509  1.00 10.00      A   
ATOM   1895  CD  GLN A 205     -25.603   9.232  -6.319  1.00 10.00      A   
ATOM   1896  OE1 GLN A 205     -26.426  10.133  -6.151  1.00 10.00      A   
ATOM   1897  NE2 GLN A 205     -24.620   9.322  -7.200  1.00 10.00      A   
ATOM   1898 HE21 GLN A 205     -23.999   8.567  -7.280  1.00 10.00      A   
ATOM   1899 HE22 GLN A 205     -24.545  10.142  -7.730  1.00 10.00      A   
ATOM   1900  C   GLN A 205     -25.787   9.241  -1.847  1.00 10.00      A   
ATOM   1901  O   GLN A 205     -25.390   8.505  -0.949  1.00 10.00      A   
ATOM   1902  N   MET A 206     -26.704  10.184  -1.659  1.00 10.00      A   
ATOM   1903  HN  MET A 206     -26.983  10.736  -2.419  1.00 10.00      A   
ATOM   1904  CA  MET A 206     -27.308  10.420  -0.349  1.00 10.00      A   
ATOM   1905  CB  MET A 206     -27.515  11.922  -0.118  1.00 10.00      A   
ATOM   1906  CG  MET A 206     -26.345  12.798  -0.539  1.00 10.00      A   
ATOM   1907  SD  MET A 206     -24.850  12.479   0.414  1.00 10.00      A   
ATOM   1908  CE  MET A 206     -23.660  13.452  -0.509  1.00 10.00      A   
ATOM   1909  C   MET A 206     -28.652   9.704  -0.256  1.00 10.00      A   
ATOM   1910  O   MET A 206     -29.137   9.397   0.835  1.00 10.00      A   
ATOM   1911  N   GLU A 207     -29.235   9.443  -1.422  1.00 10.00      A   
ATOM   1912  HN  GLU A 207     -28.776   9.717  -2.242  1.00 10.00      A   
ATOM   1913  CA  GLU A 207     -30.528   8.773  -1.534  1.00 10.00      A   
ATOM   1914  CB  GLU A 207     -30.874   8.583  -3.015  1.00 10.00      A   
ATOM   1915  CG  GLU A 207     -32.160   7.812  -3.266  1.00 10.00      A   
ATOM   1916  CD  GLU A 207     -33.359   8.720  -3.408  1.00 10.00      A   
ATOM   1917  OE1 GLU A 207     -33.909   8.803  -4.527  1.00 10.00      A   
ATOM   1918  OE2 GLU A 207     -33.748   9.364  -2.410  1.00 10.00      A   
ATOM   1919  C   GLU A 207     -30.521   7.413  -0.844  1.00 10.00      A   
ATOM   1920  O   GLU A 207     -31.233   7.199   0.138  1.00 10.00      A   
ATOM   1921  N   ASP A 208     -29.708   6.506  -1.371  1.00 10.00      A   
ATOM   1922  HN  ASP A 208     -29.168   6.751  -2.157  1.00 10.00      A   
ATOM   1923  CA  ASP A 208     -29.593   5.150  -0.845  1.00 10.00      A   
ATOM   1924  CB  ASP A 208     -28.540   4.371  -1.637  1.00 10.00      A   
ATOM   1925  CG  ASP A 208     -28.698   4.531  -3.138  1.00 10.00      A   
ATOM   1926  OD1 ASP A 208     -29.240   3.614  -3.787  1.00 10.00      A   
ATOM   1927  OD2 ASP A 208     -28.283   5.585  -3.672  1.00 10.00      A   
ATOM   1928  C   ASP A 208     -29.237   5.150   0.636  1.00 10.00      A   
ATOM   1929  O   ASP A 208     -29.692   4.295   1.395  1.00 10.00      A   
ATOM   1930  N   VAL A 209     -28.440   6.127   1.043  1.00 10.00      A   
ATOM   1931  HN  VAL A 209     -28.132   6.789   0.390  1.00 10.00      A   
ATOM   1932  CA  VAL A 209     -28.011   6.246   2.430  1.00 10.00      A   
ATOM   1933  CB  VAL A 209     -26.973   7.377   2.600  1.00 10.00      A   
ATOM   1934  CG1 VAL A 209     -26.653   7.619   4.067  1.00 10.00      A   
ATOM   1935  CG2 VAL A 209     -25.705   7.055   1.827  1.00 10.00      A   
ATOM   1936  C   VAL A 209     -29.191   6.485   3.374  1.00 10.00      A   
ATOM   1937  O   VAL A 209     -29.397   5.733   4.322  1.00 10.00      A   
ATOM   1938  N   ALA A 210     -29.986   7.503   3.086  1.00 10.00      A   
ATOM   1939  HN  ALA A 210     -29.806   8.038   2.283  1.00 10.00      A   
ATOM   1940  CA  ALA A 210     -31.126   7.845   3.934  1.00 10.00      A   
ATOM   1941  CB  ALA A 210     -31.654   9.227   3.579  1.00 10.00      A   
ATOM   1942  C   ALA A 210     -32.252   6.809   3.873  1.00 10.00      A   
ATOM   1943  O   ALA A 210     -33.126   6.784   4.743  1.00 10.00      A   
ATOM   1944  N   GLN A 211     -32.222   5.948   2.863  1.00 10.00      A   
ATOM   1945  HN  GLN A 211     -31.487   5.996   2.217  1.00 10.00      A   
ATOM   1946  CA  GLN A 211     -33.266   4.940   2.694  1.00 10.00      A   
ATOM   1947  CB  GLN A 211     -33.698   4.846   1.229  1.00 10.00      A   
ATOM   1948  CG  GLN A 211     -34.347   6.103   0.679  1.00 10.00      A   
ATOM   1949  CD  GLN A 211     -35.203   5.823  -0.543  1.00 10.00      A   
ATOM   1950  OE1 GLN A 211     -35.822   4.762  -0.659  1.00 10.00      A   
ATOM   1951  NE2 GLN A 211     -35.239   6.768  -1.469  1.00 10.00      A   
ATOM   1952 HE21 GLN A 211     -34.716   7.588  -1.321  1.00 10.00      A   
ATOM   1953 HE22 GLN A 211     -35.790   6.617  -2.267  1.00 10.00      A   
ATOM   1954  C   GLN A 211     -32.881   3.549   3.198  1.00 10.00      A   
ATOM   1955  O   GLN A 211     -33.720   2.838   3.754  1.00 10.00      A   
ATOM   1956  N   TYR A 212     -31.628   3.153   3.009  1.00 10.00      A   
ATOM   1957  HN  TYR A 212     -30.982   3.765   2.593  1.00 10.00      A   
ATOM   1958  CA  TYR A 212     -31.199   1.815   3.403  1.00 10.00      A   
ATOM   1959  CB  TYR A 212     -30.563   1.090   2.214  1.00 10.00      A   
ATOM   1960  CG  TYR A 212     -31.520   0.824   1.075  1.00 10.00      A   
ATOM   1961  CD1 TYR A 212     -31.546   1.649  -0.044  1.00 10.00      A   
ATOM   1962  CD2 TYR A 212     -32.395  -0.252   1.116  1.00 10.00      A   
ATOM   1963  CE1 TYR A 212     -32.417   1.409  -1.088  1.00 10.00      A   
ATOM   1964  CE2 TYR A 212     -33.269  -0.500   0.076  1.00 10.00      A   
ATOM   1965  CZ  TYR A 212     -33.275   0.333  -1.022  1.00 10.00      A   
ATOM   1966  OH  TYR A 212     -34.142   0.087  -2.061  1.00 10.00      A   
ATOM   1967  HH  TYR A 212     -35.053   0.137  -1.740  1.00 10.00      A   
ATOM   1968  C   TYR A 212     -30.250   1.778   4.596  1.00 10.00      A   
ATOM   1969  O   TYR A 212     -30.012   0.707   5.156  1.00 10.00      A   
ATOM   1970  N   ALA A 213     -29.707   2.920   4.992  1.00 10.00      A   
ATOM   1971  HN  ALA A 213     -29.950   3.759   4.542  1.00 10.00      A   
ATOM   1972  CA  ALA A 213     -28.770   2.945   6.108  1.00 10.00      A   
ATOM   1973  CB  ALA A 213     -27.585   3.852   5.819  1.00 10.00      A   
ATOM   1974  C   ALA A 213     -29.441   3.329   7.416  1.00 10.00      A   
ATOM   1975  O   ALA A 213     -30.349   4.159   7.446  1.00 10.00      A   
ATOM   1976  N   GLU A 214     -28.981   2.714   8.495  1.00 10.00      A   
ATOM   1977  HN  GLU A 214     -28.258   2.057   8.396  1.00 10.00      A   
ATOM   1978  CA  GLU A 214     -29.512   2.983   9.818  1.00 10.00      A   
ATOM   1979  CB  GLU A 214     -29.720   1.673  10.582  1.00 10.00      A   
ATOM   1980  CG  GLU A 214     -30.707   0.727   9.910  1.00 10.00      A   
ATOM   1981  CD  GLU A 214     -30.855  -0.598  10.634  1.00 10.00      A   
ATOM   1982  OE1 GLU A 214     -31.167  -0.588  11.843  1.00 10.00      A   
ATOM   1983  OE2 GLU A 214     -30.664  -1.656   9.998  1.00 10.00      A   
ATOM   1984  C   GLU A 214     -28.570   3.917  10.573  1.00 10.00      A   
ATOM   1985  O   GLU A 214     -29.008   4.767  11.350  1.00 10.00      A   
ATOM   1986  N   GLN A 215     -27.277   3.752  10.322  1.00 10.00      A   
ATOM   1987  HN  GLN A 215     -27.002   3.054   9.687  1.00 10.00      A   
ATOM   1988  CA  GLN A 215     -26.244   4.572  10.941  1.00 10.00      A   
ATOM   1989  CB  GLN A 215     -25.376   3.737  11.891  1.00 10.00      A   
ATOM   1990  CG  GLN A 215     -26.095   3.219  13.130  1.00 10.00      A   
ATOM   1991  CD  GLN A 215     -26.805   1.895  12.902  1.00 10.00      A   
ATOM   1992  OE1 GLN A 215     -26.401   1.091  12.058  1.00 10.00      A   
ATOM   1993  NE2 GLN A 215     -27.864   1.656  13.659  1.00 10.00      A   
ATOM   1994 HE21 GLN A 215     -28.128   2.338  14.317  1.00 10.00      A   
ATOM   1995 HE22 GLN A 215     -28.340   0.805  13.540  1.00 10.00      A   
ATOM   1996  C   GLN A 215     -25.373   5.170   9.845  1.00 10.00      A   
ATOM   1997  O   GLN A 215     -25.057   4.496   8.866  1.00 10.00      A   
ATOM   1998  N   VAL A 216     -24.984   6.427  10.004  1.00 10.00      A   
ATOM   1999  HN  VAL A 216     -25.242   6.913  10.822  1.00 10.00      A   
ATOM   2000  CA  VAL A 216     -24.168   7.104   9.003  1.00 10.00      A   
ATOM   2001  CB  VAL A 216     -24.998   8.141   8.208  1.00 10.00      A   
ATOM   2002  CG1 VAL A 216     -24.198   8.700   7.040  1.00 10.00      A   
ATOM   2003  CG2 VAL A 216     -26.306   7.535   7.719  1.00 10.00      A   
ATOM   2004  C   VAL A 216     -22.970   7.804   9.642  1.00 10.00      A   
ATOM   2005  O   VAL A 216     -23.069   8.355  10.741  1.00 10.00      A   
ATOM   2006  N   ALA A 217     -21.845   7.770   8.946  1.00 10.00      A   
ATOM   2007  HN  ALA A 217     -21.836   7.304   8.080  1.00 10.00      A   
ATOM   2008  CA  ALA A 217     -20.624   8.404   9.414  1.00 10.00      A   
ATOM   2009  CB  ALA A 217     -19.635   7.355   9.894  1.00 10.00      A   
ATOM   2010  C   ALA A 217     -20.016   9.235   8.294  1.00 10.00      A   
ATOM   2011  O   ALA A 217     -20.049   8.833   7.129  1.00 10.00      A   
ATOM   2012  N   VAL A 218     -19.487  10.398   8.635  1.00 10.00      A   
ATOM   2013  HN  VAL A 218     -19.508  10.682   9.577  1.00 10.00      A   
ATOM   2014  CA  VAL A 218     -18.878  11.270   7.642  1.00 10.00      A   
ATOM   2015  CB  VAL A 218     -19.427  12.709   7.731  1.00 10.00      A   
ATOM   2016  CG1 VAL A 218     -18.878  13.571   6.603  1.00 10.00      A   
ATOM   2017  CG2 VAL A 218     -20.949  12.716   7.729  1.00 10.00      A   
ATOM   2018  C   VAL A 218     -17.364  11.308   7.808  1.00 10.00      A   
ATOM   2019  O   VAL A 218     -16.856  11.628   8.883  1.00 10.00      A   
ATOM   2020  N   MET A 219     -16.651  10.979   6.742  1.00 10.00      A   
ATOM   2021  HN  MET A 219     -17.116  10.727   5.913  1.00 10.00      A   
ATOM   2022  CA  MET A 219     -15.194  10.987   6.764  1.00 10.00      A   
ATOM   2023  CB  MET A 219     -14.632   9.635   6.316  1.00 10.00      A   
ATOM   2024  CG  MET A 219     -15.094   8.455   7.156  1.00 10.00      A   
ATOM   2025  SD  MET A 219     -14.662   8.609   8.901  1.00 10.00      A   
ATOM   2026  CE  MET A 219     -12.876   8.623   8.811  1.00 10.00      A   
ATOM   2027  C   MET A 219     -14.661  12.096   5.868  1.00 10.00      A   
ATOM   2028  O   MET A 219     -15.180  12.324   4.771  1.00 10.00      A   
ATOM   2029  N   HIS A 220     -13.635  12.795   6.335  1.00 10.00      A   
ATOM   2030  HN  HIS A 220     -13.273  12.584   7.227  1.00 10.00      A   
ATOM   2031  CA  HIS A 220     -13.043  13.876   5.564  1.00 10.00      A   
ATOM   2032  CB  HIS A 220     -13.783  15.189   5.831  1.00 10.00      A   
ATOM   2033  CG  HIS A 220     -13.657  16.199   4.731  1.00 10.00      A   
ATOM   2034  ND1 HIS A 220     -14.473  16.210   3.615  1.00 10.00      A   
ATOM   2035  HD1 HIS A 220     -15.198  15.574   3.425  1.00 10.00      A   
ATOM   2036  CD2 HIS A 220     -12.808  17.243   4.583  1.00 10.00      A   
ATOM   2037  CE1 HIS A 220     -14.123  17.213   2.830  1.00 10.00      A   
ATOM   2038  NE2 HIS A 220     -13.121  17.854   3.397  1.00 10.00      A   
ATOM   2039  HE2 HIS A 220     -12.681  18.653   3.036  1.00 10.00      A   
ATOM   2040  C   HIS A 220     -11.558  14.025   5.873  1.00 10.00      A   
ATOM   2041  O   HIS A 220     -11.178  14.340   7.001  1.00 10.00      A   
ATOM   2042  N   GLU A 221     -10.730  13.774   4.859  1.00 10.00      A   
ATOM   2043  HN  GLU A 221     -11.112  13.507   4.001  1.00 10.00      A   
ATOM   2044  CA  GLU A 221      -9.274  13.882   4.970  1.00 10.00      A   
ATOM   2045  CB  GLU A 221      -8.830  15.330   5.193  1.00 10.00      A   
ATOM   2046  CG  GLU A 221      -9.083  16.250   4.010  1.00 10.00      A   
ATOM   2047  CD  GLU A 221      -7.979  17.270   3.828  1.00 10.00      A   
ATOM   2048  OE1 GLU A 221      -7.129  17.083   2.930  1.00 10.00      A   
ATOM   2049  OE2 GLU A 221      -7.953  18.264   4.584  1.00 10.00      A   
ATOM   2050  C   GLU A 221      -8.673  12.951   6.028  1.00 10.00      A   
ATOM   2051  O   GLU A 221      -7.681  13.288   6.675  1.00 10.00      A   
ATOM   2052  N   GLY A 222      -9.262  11.773   6.188  1.00 10.00      A   
ATOM   2053  HN  GLY A 222     -10.043  11.544   5.639  1.00 10.00      A   
ATOM   2054  CA  GLY A 222      -8.758  10.815   7.154  1.00 10.00      A   
ATOM   2055  C   GLY A 222      -9.236  11.091   8.564  1.00 10.00      A   
ATOM   2056  O   GLY A 222      -8.727  10.511   9.524  1.00 10.00      A   
ATOM   2057  N   ARG A 223     -10.210  11.976   8.692  1.00 10.00      A   
ATOM   2058  HN  ARG A 223     -10.569  12.408   7.891  1.00 10.00      A   
ATOM   2059  CA  ARG A 223     -10.759  12.327   9.991  1.00 10.00      A   
ATOM   2060  CB  ARG A 223     -10.418  13.776  10.334  1.00 10.00      A   
ATOM   2061  CG  ARG A 223      -8.952  14.006  10.653  1.00 10.00      A   
ATOM   2062  CD  ARG A 223      -8.590  15.475  10.553  1.00 10.00      A   
ATOM   2063  NE  ARG A 223      -9.434  16.314  11.403  1.00 10.00      A   
ATOM   2064  HE  ARG A 223     -10.084  15.855  11.987  1.00 10.00      A   
ATOM   2065  CZ  ARG A 223      -9.371  17.644  11.419  1.00 10.00      A   
ATOM   2066  NH1 ARG A 223      -8.505  18.272  10.634  1.00 10.00      A   
ATOM   2067 HH11 ARG A 223      -7.877  17.727  10.008  1.00 10.00      A   
ATOM   2068 HH12 ARG A 223      -8.446  19.314  10.640  1.00 10.00      A   
ATOM   2069  NH2 ARG A 223     -10.168  18.343  12.217  1.00 10.00      A   
ATOM   2070 HH21 ARG A 223     -10.848  17.854  12.840  1.00 10.00      A   
ATOM   2071 HH22 ARG A 223     -10.120  19.385  12.226  1.00 10.00      A   
ATOM   2072  C   ARG A 223     -12.266  12.136   9.994  1.00 10.00      A   
ATOM   2073  O   ARG A 223     -12.917  12.301   8.962  1.00 10.00      A   
ATOM   2074  N   LEU A 224     -12.814  11.786  11.147  1.00 10.00      A   
ATOM   2075  HN  LEU A 224     -12.246  11.676  11.935  1.00 10.00      A   
ATOM   2076  CA  LEU A 224     -14.246  11.573  11.274  1.00 10.00      A   
ATOM   2077  CB  LEU A 224     -14.534  10.446  12.274  1.00 10.00      A   
ATOM   2078  CG  LEU A 224     -15.910   9.776  12.181  1.00 10.00      A   
ATOM   2079  CD1 LEU A 224     -15.821   8.313  12.584  1.00 10.00      A   
ATOM   2080  CD2 LEU A 224     -16.922  10.497  13.057  1.00 10.00      A   
ATOM   2081  C   LEU A 224     -14.932  12.857  11.714  1.00 10.00      A   
ATOM   2082  O   LEU A 224     -14.492  13.520  12.657  1.00 10.00      A   
ATOM   2083  N   MET A 225     -15.998  13.210  11.018  1.00 10.00      A   
ATOM   2084  HN  MET A 225     -16.295  12.637  10.271  1.00 10.00      A   
ATOM   2085  CA  MET A 225     -16.754  14.411  11.325  1.00 10.00      A   
ATOM   2086  CB  MET A 225     -16.452  15.512  10.303  1.00 10.00      A   
ATOM   2087  CG  MET A 225     -17.287  16.772  10.473  1.00 10.00      A   
ATOM   2088  SD  MET A 225     -17.160  17.487  12.122  1.00 10.00      A   
ATOM   2089  CE  MET A 225     -15.479  18.107  12.092  1.00 10.00      A   
ATOM   2090  C   MET A 225     -18.246  14.105  11.365  1.00 10.00      A   
ATOM   2091  O   MET A 225     -18.896  14.030  10.324  1.00 10.00      A   
ATOM   2092  N   LYS A 226     -18.765  13.930  12.581  1.00 10.00      A   
ATOM   2093  HN  LYS A 226     -18.168  14.004  13.353  1.00 10.00      A   
ATOM   2094  CA  LYS A 226     -20.183  13.624  12.819  1.00 10.00      A   
ATOM   2095  CB  LYS A 226     -21.137  14.555  12.054  1.00 10.00      A   
ATOM   2096  CG  LYS A 226     -21.137  15.996  12.545  1.00 10.00      A   
ATOM   2097  CD  LYS A 226     -21.976  16.891  11.641  1.00 10.00      A   
ATOM   2098  CE  LYS A 226     -23.470  16.679  11.851  1.00 10.00      A   
ATOM   2099  NZ  LYS A 226     -23.923  17.165  13.180  1.00 10.00      A   
ATOM   2100  HZ1 LYS A 226     -23.431  16.650  13.937  1.00 10.00      A   
ATOM   2101  HZ2 LYS A 226     -24.947  17.014  13.289  1.00 10.00      A   
ATOM   2102  HZ3 LYS A 226     -23.723  18.180  13.282  1.00 10.00      A   
ATOM   2103  C   LYS A 226     -20.516  12.153  12.564  1.00 10.00      A   
ATOM   2104  O   LYS A 226     -20.265  11.619  11.482  1.00 10.00      A   
ATOM   2105  N   PHE A 227     -21.079  11.507  13.577  1.00 10.00      A   
ATOM   2106  HN  PHE A 227     -21.252  11.993  14.412  1.00 10.00      A   
ATOM   2107  CA  PHE A 227     -21.459  10.104  13.492  1.00 10.00      A   
ATOM   2108  CB  PHE A 227     -20.346   9.212  14.058  1.00 10.00      A   
ATOM   2109  CG  PHE A 227     -20.742   7.771  14.230  1.00 10.00      A   
ATOM   2110  CD1 PHE A 227     -20.928   6.951  13.129  1.00 10.00      A   
ATOM   2111  CD2 PHE A 227     -20.927   7.235  15.496  1.00 10.00      A   
ATOM   2112  CE1 PHE A 227     -21.290   5.627  13.283  1.00 10.00      A   
ATOM   2113  CE2 PHE A 227     -21.289   5.911  15.658  1.00 10.00      A   
ATOM   2114  CZ  PHE A 227     -21.471   5.106  14.549  1.00 10.00      A   
ATOM   2115  C   PHE A 227     -22.758   9.864  14.251  1.00 10.00      A   
ATOM   2116  O   PHE A 227     -22.896  10.277  15.403  1.00 10.00      A   
ATOM   2117  N   GLY A 228     -23.702   9.205  13.602  1.00 10.00      A   
ATOM   2118  HN  GLY A 228     -23.537   8.912  12.678  1.00 10.00      A   
ATOM   2119  CA  GLY A 228     -24.976   8.915  14.226  1.00 10.00      A   
ATOM   2120  C   GLY A 228     -25.965   8.381  13.215  1.00 10.00      A   
ATOM   2121  O   GLY A 228     -25.594   7.610  12.334  1.00 10.00      A   
ATOM   2122  N   THR A 229     -27.217   8.786  13.328  1.00 10.00      A   
ATOM   2123  HN  THR A 229     -27.460   9.411  14.048  1.00 10.00      A   
ATOM   2124  CA  THR A 229     -28.237   8.341  12.392  1.00 10.00      A   
ATOM   2125  CB  THR A 229     -29.615   8.194  13.079  1.00 10.00      A   
ATOM   2126  OG1 THR A 229     -30.140   9.487  13.415  1.00 10.00      A   
ATOM   2127  HG1 THR A 229     -29.529   9.935  14.026  1.00 10.00      A   
ATOM   2128  CG2 THR A 229     -29.512   7.342  14.335  1.00 10.00      A   
ATOM   2129  C   THR A 229     -28.337   9.351  11.251  1.00 10.00      A   
ATOM   2130  O   THR A 229     -27.731  10.422  11.327  1.00 10.00      A   
ATOM   2131  N   PRO A 230     -29.072   9.030  10.169  1.00 10.00      A   
ATOM   2132  CA  PRO A 230     -29.244   9.948   9.035  1.00 10.00      A   
ATOM   2133  CB  PRO A 230     -30.274   9.234   8.157  1.00 10.00      A   
ATOM   2134  CG  PRO A 230     -30.090   7.791   8.475  1.00 10.00      A   
ATOM   2135  CD  PRO A 230     -29.758   7.742   9.939  1.00 10.00      A   
ATOM   2136  C   PRO A 230     -29.777  11.309   9.482  1.00 10.00      A   
ATOM   2137  O   PRO A 230     -29.462  12.335   8.884  1.00 10.00      A   
ATOM   2138  N   ALA A 231     -30.562  11.312  10.556  1.00 10.00      A   
ATOM   2139  HN  ALA A 231     -30.761  10.462  11.004  1.00 10.00      A   
ATOM   2140  CA  ALA A 231     -31.131  12.546  11.089  1.00 10.00      A   
ATOM   2141  CB  ALA A 231     -32.247  12.237  12.074  1.00 10.00      A   
ATOM   2142  C   ALA A 231     -30.058  13.402  11.756  1.00 10.00      A   
ATOM   2143  O   ALA A 231     -30.155  14.632  11.788  1.00 10.00      A   
ATOM   2144  N   ASP A 232     -29.039  12.738  12.288  1.00 10.00      A   
ATOM   2145  HN  ASP A 232     -29.028  11.759  12.229  1.00 10.00      A   
ATOM   2146  CA  ASP A 232     -27.932  13.419  12.952  1.00 10.00      A   
ATOM   2147  CB  ASP A 232     -27.106  12.431  13.786  1.00 10.00      A   
ATOM   2148  CG  ASP A 232     -27.832  11.903  15.006  1.00 10.00      A   
ATOM   2149  OD1 ASP A 232     -27.699  12.507  16.091  1.00 10.00      A   
ATOM   2150  OD2 ASP A 232     -28.523  10.867  14.890  1.00 10.00      A   
ATOM   2151  C   ASP A 232     -27.026  14.058  11.913  1.00 10.00      A   
ATOM   2152  O   ASP A 232     -26.578  15.194  12.071  1.00 10.00      A   
ATOM   2153  N   VAL A 233     -26.765  13.313  10.847  1.00 10.00      A   
ATOM   2154  HN  VAL A 233     -27.162  12.417  10.785  1.00 10.00      A   
ATOM   2155  CA  VAL A 233     -25.909  13.781   9.769  1.00 10.00      A   
ATOM   2156  CB  VAL A 233     -25.459  12.615   8.867  1.00 10.00      A   
ATOM   2157  CG1 VAL A 233     -24.601  13.117   7.714  1.00 10.00      A   
ATOM   2158  CG2 VAL A 233     -24.707  11.574   9.683  1.00 10.00      A   
ATOM   2159  C   VAL A 233     -26.612  14.840   8.924  1.00 10.00      A   
ATOM   2160  O   VAL A 233     -26.109  15.953   8.770  1.00 10.00      A   
ATOM   2161  N   PHE A 234     -27.783  14.504   8.401  1.00 10.00      A   
ATOM   2162  HN  PHE A 234     -28.157  13.614   8.588  1.00 10.00      A   
ATOM   2163  CA  PHE A 234     -28.538  15.431   7.566  1.00 10.00      A   
ATOM   2164  CB  PHE A 234     -29.472  14.677   6.613  1.00 10.00      A   
ATOM   2165  CG  PHE A 234     -28.770  13.806   5.608  1.00 10.00      A   
ATOM   2166  CD1 PHE A 234     -29.261  12.544   5.306  1.00 10.00      A   
ATOM   2167  CD2 PHE A 234     -27.628  14.243   4.962  1.00 10.00      A   
ATOM   2168  CE1 PHE A 234     -28.625  11.742   4.378  1.00 10.00      A   
ATOM   2169  CE2 PHE A 234     -26.986  13.447   4.036  1.00 10.00      A   
ATOM   2170  CZ  PHE A 234     -27.484  12.193   3.743  1.00 10.00      A   
ATOM   2171  C   PHE A 234     -29.334  16.419   8.414  1.00 10.00      A   
ATOM   2172  O   PHE A 234     -30.533  16.615   8.212  1.00 10.00      A   
ATOM   2173  N   SER A 235     -28.661  17.033   9.373  1.00 10.00      A   
ATOM   2174  HN  SER A 235     -27.707  16.828   9.496  1.00 10.00      A   
ATOM   2175  CA  SER A 235     -29.288  18.005  10.248  1.00 10.00      A   
ATOM   2176  CB  SER A 235     -28.617  17.953  11.620  1.00 10.00      A   
ATOM   2177  OG  SER A 235     -27.221  17.739  11.480  1.00 10.00      A   
ATOM   2178  HG  SER A 235     -27.006  16.846  11.782  1.00 10.00      A   
ATOM   2179  C   SER A 235     -29.153  19.404   9.655  1.00 10.00      A   
ATOM   2180  O   SER A 235     -30.142  20.115   9.463  1.00 10.00      A   
ATOM   2181  N   ASN A 236     -27.920  19.782   9.354  1.00 10.00      A   
ATOM   2182  HN  ASN A 236     -27.179  19.163   9.526  1.00 10.00      A   
ATOM   2183  CA  ASN A 236     -27.632  21.085   8.779  1.00 10.00      A   
ATOM   2184  CB  ASN A 236     -26.786  21.913   9.748  1.00 10.00      A   
ATOM   2185  CG  ASN A 236     -26.429  23.282   9.210  1.00 10.00      A   
ATOM   2186  OD1 ASN A 236     -27.110  23.823   8.341  1.00 10.00      A   
ATOM   2187  ND2 ASN A 236     -25.353  23.852   9.725  1.00 10.00      A   
ATOM   2188 HD21 ASN A 236     -24.852  23.360  10.413  1.00 10.00      A   
ATOM   2189 HD22 ASN A 236     -25.110  24.750   9.413  1.00 10.00      A   
ATOM   2190  C   ASN A 236     -26.920  20.928   7.442  1.00 10.00      A   
ATOM   2191  O   ASN A 236     -25.768  20.492   7.387  1.00 10.00      A   
ATOM   2192  N   ARG A 237     -27.614  21.287   6.369  1.00 10.00      A   
ATOM   2193  HN  ARG A 237     -28.522  21.648   6.487  1.00 10.00      A   
ATOM   2194  CA  ARG A 237     -27.067  21.172   5.024  1.00 10.00      A   
ATOM   2195  CB  ARG A 237     -28.131  21.486   3.968  1.00 10.00      A   
ATOM   2196  CG  ARG A 237     -27.692  21.154   2.548  1.00 10.00      A   
ATOM   2197  CD  ARG A 237     -28.276  22.124   1.536  1.00 10.00      A   
ATOM   2198  NE  ARG A 237     -29.730  22.016   1.435  1.00 10.00      A   
ATOM   2199  HE  ARG A 237     -30.223  21.759   2.249  1.00 10.00      A   
ATOM   2200  CZ  ARG A 237     -30.413  22.237   0.312  1.00 10.00      A   
ATOM   2201  NH1 ARG A 237     -29.775  22.573  -0.801  1.00 10.00      A   
ATOM   2202 HH11 ARG A 237     -28.738  22.661  -0.803  1.00 10.00      A   
ATOM   2203 HH12 ARG A 237     -30.307  22.747  -1.682  1.00 10.00      A   
ATOM   2204  NH2 ARG A 237     -31.731  22.117   0.300  1.00 10.00      A   
ATOM   2205 HH21 ARG A 237     -32.239  21.848   1.168  1.00 10.00      A   
ATOM   2206 HH22 ARG A 237     -32.266  22.297  -0.580  1.00 10.00      A   
ATOM   2207  C   ARG A 237     -25.862  22.081   4.827  1.00 10.00      A   
ATOM   2208  O   ARG A 237     -24.934  21.736   4.099  1.00 10.00      A   
ATOM   2209  N   GLU A 238     -25.875  23.232   5.488  1.00 10.00      A   
ATOM   2210  HN  GLU A 238     -26.640  23.441   6.069  1.00 10.00      A   
ATOM   2211  CA  GLU A 238     -24.781  24.193   5.379  1.00 10.00      A   
ATOM   2212  CB  GLU A 238     -25.111  25.466   6.163  1.00 10.00      A   
ATOM   2213  CG  GLU A 238     -26.504  26.008   5.868  1.00 10.00      A   
ATOM   2214  CD  GLU A 238     -26.756  27.378   6.463  1.00 10.00      A   
ATOM   2215  OE1 GLU A 238     -27.090  27.463   7.665  1.00 10.00      A   
ATOM   2216  OE2 GLU A 238     -26.649  28.377   5.723  1.00 10.00      A   
ATOM   2217  C   GLU A 238     -23.463  23.576   5.848  1.00 10.00      A   
ATOM   2218  O   GLU A 238     -22.408  23.804   5.255  1.00 10.00      A   
ATOM   2219  N   TRP A 239     -23.542  22.772   6.901  1.00 10.00      A   
ATOM   2220  HN  TRP A 239     -24.412  22.628   7.323  1.00 10.00      A   
ATOM   2221  CA  TRP A 239     -22.369  22.102   7.446  1.00 10.00      A   
ATOM   2222  CB  TRP A 239     -22.699  21.505   8.817  1.00 10.00      A   
ATOM   2223  CG  TRP A 239     -21.505  21.013   9.583  1.00 10.00      A   
ATOM   2224  CD1 TRP A 239     -21.161  19.713   9.813  1.00 10.00      A   
ATOM   2225  CD2 TRP A 239     -20.505  21.812  10.228  1.00 10.00      A   
ATOM   2226  NE1 TRP A 239     -20.011  19.651  10.561  1.00 10.00      A   
ATOM   2227  HE1 TRP A 239     -19.566  18.825  10.856  1.00 10.00      A   
ATOM   2228  CE2 TRP A 239     -19.589  20.928  10.832  1.00 10.00      A   
ATOM   2229  CE3 TRP A 239     -20.297  23.190  10.358  1.00 10.00      A   
ATOM   2230  CZ2 TRP A 239     -18.480  21.374  11.546  1.00 10.00      A   
ATOM   2231  CZ3 TRP A 239     -19.196  23.630  11.068  1.00 10.00      A   
ATOM   2232  CH2 TRP A 239     -18.303  22.726  11.654  1.00 10.00      A   
ATOM   2233  C   TRP A 239     -21.904  21.006   6.493  1.00 10.00      A   
ATOM   2234  O   TRP A 239     -20.704  20.793   6.305  1.00 10.00      A   
ATOM   2235  N   LEU A 240     -22.868  20.324   5.883  1.00 10.00      A   
ATOM   2236  HN  LEU A 240     -23.804  20.553   6.073  1.00 10.00      A   
ATOM   2237  CA  LEU A 240     -22.578  19.248   4.944  1.00 10.00      A   
ATOM   2238  CB  LEU A 240     -23.850  18.472   4.611  1.00 10.00      A   
ATOM   2239  CG  LEU A 240     -24.538  17.780   5.788  1.00 10.00      A   
ATOM   2240  CD1 LEU A 240     -25.909  17.272   5.378  1.00 10.00      A   
ATOM   2241  CD2 LEU A 240     -23.676  16.643   6.317  1.00 10.00      A   
ATOM   2242  C   LEU A 240     -21.948  19.800   3.673  1.00 10.00      A   
ATOM   2243  O   LEU A 240     -20.939  19.283   3.200  1.00 10.00      A   
ATOM   2244  N   GLN A 241     -22.544  20.860   3.135  1.00 10.00      A   
ATOM   2245  HN  GLN A 241     -23.355  21.216   3.564  1.00 10.00      A   
ATOM   2246  CA  GLN A 241     -22.041  21.506   1.925  1.00 10.00      A   
ATOM   2247  CB  GLN A 241     -22.938  22.695   1.549  1.00 10.00      A   
ATOM   2248  CG  GLN A 241     -22.317  23.682   0.567  1.00 10.00      A   
ATOM   2249  CD  GLN A 241     -22.103  23.096  -0.817  1.00 10.00      A   
ATOM   2250  OE1 GLN A 241     -22.880  22.265  -1.282  1.00 10.00      A   
ATOM   2251  NE2 GLN A 241     -21.042  23.524  -1.481  1.00 10.00      A   
ATOM   2252 HE21 GLN A 241     -20.461  24.188  -1.049  1.00 10.00      A   
ATOM   2253 HE22 GLN A 241     -20.879  23.164  -2.379  1.00 10.00      A   
ATOM   2254  C   GLN A 241     -20.604  21.971   2.135  1.00 10.00      A   
ATOM   2255  O   GLN A 241     -19.766  21.883   1.233  1.00 10.00      A   
ATOM   2256  N   ASP A 242     -20.321  22.437   3.345  1.00 10.00      A   
ATOM   2257  HN  ASP A 242     -21.033  22.474   4.018  1.00 10.00      A   
ATOM   2258  CA  ASP A 242     -18.992  22.913   3.701  1.00 10.00      A   
ATOM   2259  CB  ASP A 242     -19.014  23.538   5.097  1.00 10.00      A   
ATOM   2260  CG  ASP A 242     -17.732  24.268   5.426  1.00 10.00      A   
ATOM   2261  OD1 ASP A 242     -17.557  25.411   4.952  1.00 10.00      A   
ATOM   2262  OD2 ASP A 242     -16.899  23.710   6.167  1.00 10.00      A   
ATOM   2263  C   ASP A 242     -17.971  21.779   3.662  1.00 10.00      A   
ATOM   2264  O   ASP A 242     -16.768  22.014   3.541  1.00 10.00      A   
ATOM   2265  N   HIS A 243     -18.455  20.546   3.750  1.00 10.00      A   
ATOM   2266  HN  HIS A 243     -19.426  20.416   3.817  1.00 10.00      A   
ATOM   2267  CA  HIS A 243     -17.580  19.382   3.735  1.00 10.00      A   
ATOM   2268  CB  HIS A 243     -17.777  18.518   4.984  1.00 10.00      A   
ATOM   2269  CG  HIS A 243     -17.580  19.265   6.270  1.00 10.00      A   
ATOM   2270  ND1 HIS A 243     -16.617  20.243   6.441  1.00 10.00      A   
ATOM   2271  HD1 HIS A 243     -15.960  20.531   5.769  1.00 10.00      A   
ATOM   2272  CD2 HIS A 243     -18.247  19.191   7.445  1.00 10.00      A   
ATOM   2273  CE1 HIS A 243     -16.704  20.734   7.664  1.00 10.00      A   
ATOM   2274  NE2 HIS A 243     -17.684  20.114   8.291  1.00 10.00      A   
ATOM   2275  HE2 HIS A 243     -17.972  20.299   9.209  1.00 10.00      A   
ATOM   2276  C   HIS A 243     -17.755  18.558   2.463  1.00 10.00      A   
ATOM   2277  O   HIS A 243     -17.475  17.358   2.447  1.00 10.00      A   
ATOM   2278  N   GLN A 244     -18.221  19.219   1.402  1.00 10.00      A   
ATOM   2279  HN  GLN A 244     -18.443  20.167   1.503  1.00 10.00      A   
ATOM   2280  CA  GLN A 244     -18.425  18.583   0.098  1.00 10.00      A   
ATOM   2281  CB  GLN A 244     -17.113  18.013  -0.458  1.00 10.00      A   
ATOM   2282  CG  GLN A 244     -16.066  19.067  -0.781  1.00 10.00      A   
ATOM   2283  CD  GLN A 244     -16.494  19.984  -1.910  1.00 10.00      A   
ATOM   2284  OE1 GLN A 244     -16.227  19.712  -3.079  1.00 10.00      A   
ATOM   2285  NE2 GLN A 244     -17.161  21.074  -1.565  1.00 10.00      A   
ATOM   2286 HE21 GLN A 244     -17.338  21.227  -0.614  1.00 10.00      A   
ATOM   2287 HE22 GLN A 244     -17.455  21.683  -2.276  1.00 10.00      A   
ATOM   2288  C   GLN A 244     -19.521  17.517   0.129  1.00 10.00      A   
ATOM   2289  O   GLN A 244     -19.315  16.385  -0.316  1.00 10.00      A   
ATOM   2290  N   LEU A 245     -20.682  17.890   0.654  1.00 10.00      A   
ATOM   2291  HN  LEU A 245     -20.780  18.805   0.987  1.00 10.00      A   
ATOM   2292  CA  LEU A 245     -21.822  16.990   0.746  1.00 10.00      A   
ATOM   2293  CB  LEU A 245     -21.870  16.323   2.127  1.00 10.00      A   
ATOM   2294  CG  LEU A 245     -20.661  15.473   2.524  1.00 10.00      A   
ATOM   2295  CD1 LEU A 245     -20.672  15.207   4.019  1.00 10.00      A   
ATOM   2296  CD2 LEU A 245     -20.647  14.163   1.750  1.00 10.00      A   
ATOM   2297  C   LEU A 245     -23.110  17.774   0.523  1.00 10.00      A   
ATOM   2298  O   LEU A 245     -23.069  18.967   0.219  1.00 10.00      A   
ATOM   2299  N   ASP A 246     -24.244  17.105   0.678  1.00 10.00      A   
ATOM   2300  HN  ASP A 246     -24.208  16.158   0.930  1.00 10.00      A   
ATOM   2301  CA  ASP A 246     -25.550  17.734   0.506  1.00 10.00      A   
ATOM   2302  CB  ASP A 246     -25.892  17.917  -0.980  1.00 10.00      A   
ATOM   2303  CG  ASP A 246     -26.826  19.092  -1.236  1.00 10.00      A   
ATOM   2304  OD1 ASP A 246     -28.050  18.948  -1.033  1.00 10.00      A   
ATOM   2305  OD2 ASP A 246     -26.339  20.167  -1.647  1.00 10.00      A   
ATOM   2306  C   ASP A 246     -26.611  16.882   1.194  1.00 10.00      A   
ATOM   2307  O   ASP A 246     -26.278  15.982   1.964  1.00 10.00      A   
ATOM   2308  N   VAL A 247     -27.872  17.155   0.912  1.00 10.00      A   
ATOM   2309  HN  VAL A 247     -28.075  17.865   0.252  1.00 10.00      A   
ATOM   2310  CA  VAL A 247     -28.969  16.415   1.512  1.00 10.00      A   
ATOM   2311  CB  VAL A 247     -29.883  17.332   2.357  1.00 10.00      A   
ATOM   2312  CG1 VAL A 247     -29.185  17.756   3.638  1.00 10.00      A   
ATOM   2313  CG2 VAL A 247     -30.331  18.547   1.558  1.00 10.00      A   
ATOM   2314  C   VAL A 247     -29.797  15.720   0.435  1.00 10.00      A   
ATOM   2315  O   VAL A 247     -29.686  16.049  -0.748  1.00 10.00      A   
ATOM   2316  N   PRO A 248     -30.620  14.731   0.820  1.00 10.00      A   
ATOM   2317  CA  PRO A 248     -31.474  14.002  -0.126  1.00 10.00      A   
ATOM   2318  CB  PRO A 248     -32.186  12.965   0.751  1.00 10.00      A   
ATOM   2319  CG  PRO A 248     -31.345  12.855   1.974  1.00 10.00      A   
ATOM   2320  CD  PRO A 248     -30.764  14.220   2.193  1.00 10.00      A   
ATOM   2321  C   PRO A 248     -32.498  14.922  -0.793  1.00 10.00      A   
ATOM   2322  O   PRO A 248     -32.798  16.006  -0.285  1.00 10.00      A   
ATOM   2323  N   GLN A 249     -33.040  14.468  -1.917  1.00 10.00      A   
ATOM   2324  HN  GLN A 249     -32.772  13.582  -2.245  1.00 10.00      A   
ATOM   2325  CA  GLN A 249     -34.020  15.234  -2.685  1.00 10.00      A   
ATOM   2326  CB  GLN A 249     -34.534  14.400  -3.860  1.00 10.00      A   
ATOM   2327  CG  GLN A 249     -35.297  15.198  -4.903  1.00 10.00      A   
ATOM   2328  CD  GLN A 249     -34.442  16.261  -5.560  1.00 10.00      A   
ATOM   2329  OE1 GLN A 249     -33.230  16.098  -5.716  1.00 10.00      A   
ATOM   2330  NE2 GLN A 249     -35.065  17.358  -5.949  1.00 10.00      A   
ATOM   2331 HE21 GLN A 249     -36.035  17.420  -5.797  1.00 10.00      A   
ATOM   2332 HE22 GLN A 249     -34.537  18.067  -6.371  1.00 10.00      A   
ATOM   2333  C   GLN A 249     -35.194  15.699  -1.825  1.00 10.00      A   
ATOM   2334  O   GLN A 249     -35.607  16.858  -1.901  1.00 10.00      A   
ATOM   2335  N   ALA A 250     -35.718  14.799  -1.001  1.00 10.00      A   
ATOM   2336  HN  ALA A 250     -35.338  13.892  -0.979  1.00 10.00      A   
ATOM   2337  CA  ALA A 250     -36.847  15.121  -0.132  1.00 10.00      A   
ATOM   2338  CB  ALA A 250     -37.331  13.880   0.597  1.00 10.00      A   
ATOM   2339  C   ALA A 250     -36.498  16.233   0.854  1.00 10.00      A   
ATOM   2340  O   ALA A 250     -37.331  17.086   1.157  1.00 10.00      A   
ATOM   2341  N   ALA A 251     -35.255  16.237   1.325  1.00 10.00      A   
ATOM   2342  HN  ALA A 251     -34.628  15.548   1.021  1.00 10.00      A   
ATOM   2343  CA  ALA A 251     -34.801  17.248   2.273  1.00 10.00      A   
ATOM   2344  CB  ALA A 251     -33.469  16.853   2.887  1.00 10.00      A   
ATOM   2345  C   ALA A 251     -34.707  18.612   1.603  1.00 10.00      A   
ATOM   2346  O   ALA A 251     -34.942  19.645   2.234  1.00 10.00      A   
ATOM   2347  N   GLN A 252     -34.365  18.609   0.322  1.00 10.00      A   
ATOM   2348  HN  GLN A 252     -34.180  17.750  -0.121  1.00 10.00      A   
ATOM   2349  CA  GLN A 252     -34.259  19.842  -0.444  1.00 10.00      A   
ATOM   2350  CB  GLN A 252     -33.509  19.598  -1.754  1.00 10.00      A   
ATOM   2351  CG  GLN A 252     -32.160  18.919  -1.586  1.00 10.00      A   
ATOM   2352  CD  GLN A 252     -31.469  18.674  -2.912  1.00 10.00      A   
ATOM   2353  OE1 GLN A 252     -32.119  18.538  -3.947  1.00 10.00      A   
ATOM   2354  NE2 GLN A 252     -30.147  18.611  -2.894  1.00 10.00      A   
ATOM   2355 HE21 GLN A 252     -29.679  18.726  -2.029  1.00 10.00      A   
ATOM   2356 HE22 GLN A 252     -29.685  18.448  -3.738  1.00 10.00      A   
ATOM   2357  C   GLN A 252     -35.653  20.385  -0.731  1.00 10.00      A   
ATOM   2358  O   GLN A 252     -35.896  21.589  -0.642  1.00 10.00      A   
ATOM   2359  N   PHE A 253     -36.567  19.477  -1.058  1.00 10.00      A   
ATOM   2360  HN  PHE A 253     -36.302  18.532  -1.113  1.00 10.00      A   
ATOM   2361  CA  PHE A 253     -37.946  19.839  -1.348  1.00 10.00      A   
ATOM   2362  CB  PHE A 253     -38.698  18.616  -1.888  1.00 10.00      A   
ATOM   2363  CG  PHE A 253     -40.012  18.928  -2.548  1.00 10.00      A   
ATOM   2364  CD1 PHE A 253     -40.060  19.288  -3.883  1.00 10.00      A   
ATOM   2365  CD2 PHE A 253     -41.199  18.851  -1.837  1.00 10.00      A   
ATOM   2366  CE1 PHE A 253     -41.267  19.566  -4.498  1.00 10.00      A   
ATOM   2367  CE2 PHE A 253     -42.409  19.129  -2.445  1.00 10.00      A   
ATOM   2368  CZ  PHE A 253     -42.443  19.486  -3.778  1.00 10.00      A   
ATOM   2369  C   PHE A 253     -38.628  20.366  -0.088  1.00 10.00      A   
ATOM   2370  O   PHE A 253     -39.322  21.385  -0.124  1.00 10.00      A   
ATOM   2371  N   ALA A 254     -38.405  19.673   1.028  1.00 10.00      A   
ATOM   2372  HN  ALA A 254     -37.840  18.868   0.983  1.00 10.00      A   
ATOM   2373  CA  ALA A 254     -38.986  20.054   2.311  1.00 10.00      A   
ATOM   2374  CB  ALA A 254     -38.640  19.029   3.380  1.00 10.00      A   
ATOM   2375  C   ALA A 254     -38.532  21.443   2.739  1.00 10.00      A   
ATOM   2376  O   ALA A 254     -39.302  22.193   3.341  1.00 10.00      A   
ATOM   2377  N   ARG A 255     -37.286  21.785   2.417  1.00 10.00      A   
ATOM   2378  HN  ARG A 255     -36.722  21.143   1.933  1.00 10.00      A   
ATOM   2379  CA  ARG A 255     -36.738  23.091   2.769  1.00 10.00      A   
ATOM   2380  CB  ARG A 255     -35.280  23.208   2.322  1.00 10.00      A   
ATOM   2381  CG  ARG A 255     -34.508  24.332   3.001  1.00 10.00      A   
ATOM   2382  CD  ARG A 255     -33.956  25.326   1.992  1.00 10.00      A   
ATOM   2383  NE  ARG A 255     -34.976  26.268   1.530  1.00 10.00      A   
ATOM   2384  HE  ARG A 255     -35.571  26.658   2.211  1.00 10.00      A   
ATOM   2385  CZ  ARG A 255     -35.135  26.635   0.260  1.00 10.00      A   
ATOM   2386  NH1 ARG A 255     -34.344  26.144  -0.689  1.00 10.00      A   
ATOM   2387 HH11 ARG A 255     -33.592  25.467  -0.448  1.00 10.00      A   
ATOM   2388 HH12 ARG A 255     -34.472  26.437  -1.685  1.00 10.00      A   
ATOM   2389  NH2 ARG A 255     -36.091  27.493  -0.059  1.00 10.00      A   
ATOM   2390 HH21 ARG A 255     -36.225  27.789  -1.052  1.00 10.00      A   
ATOM   2391 HH22 ARG A 255     -36.722  27.882   0.691  1.00 10.00      A   
ATOM   2392  C   ARG A 255     -37.567  24.205   2.140  1.00 10.00      A   
ATOM   2393  O   ARG A 255     -37.825  25.232   2.772  1.00 10.00      A   
ATOM   2394  N   ARG A 256     -37.991  23.987   0.900  1.00 10.00      A   
ATOM   2395  HN  ARG A 256     -37.758  23.142   0.455  1.00 10.00      A   
ATOM   2396  CA  ARG A 256     -38.798  24.967   0.187  1.00 10.00      A   
ATOM   2397  CB  ARG A 256     -38.852  24.650  -1.311  1.00 10.00      A   
ATOM   2398  CG  ARG A 256     -37.490  24.532  -1.972  1.00 10.00      A   
ATOM   2399  CD  ARG A 256     -37.603  24.590  -3.485  1.00 10.00      A   
ATOM   2400  NE  ARG A 256     -36.403  24.072  -4.141  1.00 10.00      A   
ATOM   2401  HE  ARG A 256     -36.145  23.144  -3.935  1.00 10.00      A   
ATOM   2402  CZ  ARG A 256     -35.658  24.769  -4.997  1.00 10.00      A   
ATOM   2403  NH1 ARG A 256     -35.987  26.016  -5.308  1.00 10.00      A   
ATOM   2404 HH11 ARG A 256     -36.832  26.459  -4.882  1.00 10.00      A   
ATOM   2405 HH12 ARG A 256     -35.403  26.559  -5.979  1.00 10.00      A   
ATOM   2406  NH2 ARG A 256     -34.579  24.216  -5.543  1.00 10.00      A   
ATOM   2407 HH21 ARG A 256     -33.992  24.759  -6.213  1.00 10.00      A   
ATOM   2408 HH22 ARG A 256     -34.311  23.233  -5.305  1.00 10.00      A   
ATOM   2409  C   ARG A 256     -40.207  25.013   0.768  1.00 10.00      A   
ATOM   2410  O   ARG A 256     -40.813  26.080   0.869  1.00 10.00      A   
ATOM   2411  N   LEU A 257     -40.713  23.847   1.163  1.00 10.00      A   
ATOM   2412  HN  LEU A 257     -40.178  23.032   1.049  1.00 10.00      A   
ATOM   2413  CA  LEU A 257     -42.043  23.742   1.748  1.00 10.00      A   
ATOM   2414  CB  LEU A 257     -42.416  22.277   1.987  1.00 10.00      A   
ATOM   2415  CG  LEU A 257     -42.639  21.418   0.740  1.00 10.00      A   
ATOM   2416  CD1 LEU A 257     -42.985  19.990   1.132  1.00 10.00      A   
ATOM   2417  CD2 LEU A 257     -43.731  22.012  -0.136  1.00 10.00      A   
ATOM   2418  C   LEU A 257     -42.118  24.514   3.057  1.00 10.00      A   
ATOM   2419  O   LEU A 257     -43.141  25.123   3.376  1.00 10.00      A   
ATOM   2420  N   ARG A 258     -41.022  24.493   3.811  1.00 10.00      A   
ATOM   2421  HN  ARG A 258     -40.242  23.978   3.508  1.00 10.00      A   
ATOM   2422  CA  ARG A 258     -40.957  25.202   5.083  1.00 10.00      A   
ATOM   2423  CB  ARG A 258     -39.641  24.918   5.811  1.00 10.00      A   
ATOM   2424  CG  ARG A 258     -39.456  23.464   6.215  1.00 10.00      A   
ATOM   2425  CD  ARG A 258     -38.155  23.256   6.976  1.00 10.00      A   
ATOM   2426  NE  ARG A 258     -38.279  23.627   8.385  1.00 10.00      A   
ATOM   2427  HE  ARG A 258     -38.813  24.426   8.593  1.00 10.00      A   
ATOM   2428  CZ  ARG A 258     -37.720  22.947   9.387  1.00 10.00      A   
ATOM   2429  NH1 ARG A 258     -36.997  21.860   9.138  1.00 10.00      A   
ATOM   2430 HH11 ARG A 258     -36.564  21.330   9.925  1.00 10.00      A   
ATOM   2431 HH12 ARG A 258     -36.856  21.532   8.158  1.00 10.00      A   
ATOM   2432  NH2 ARG A 258     -37.889  23.342  10.643  1.00 10.00      A   
ATOM   2433 HH21 ARG A 258     -37.447  22.808  11.421  1.00 10.00      A   
ATOM   2434 HH22 ARG A 258     -38.467  24.186  10.862  1.00 10.00      A   
ATOM   2435  C   ARG A 258     -41.140  26.702   4.871  1.00 10.00      A   
ATOM   2436  O   ARG A 258     -41.765  27.380   5.683  1.00 10.00      A   
ATOM   2437  N   ASP A 259     -40.624  27.204   3.753  1.00 10.00      A   
ATOM   2438  HN  ASP A 259     -40.155  26.607   3.133  1.00 10.00      A   
ATOM   2439  CA  ASP A 259     -40.735  28.626   3.423  1.00 10.00      A   
ATOM   2440  CB  ASP A 259     -39.818  28.989   2.249  1.00 10.00      A   
ATOM   2441  CG  ASP A 259     -38.350  29.017   2.625  1.00 10.00      A   
ATOM   2442  OD1 ASP A 259     -37.990  29.726   3.587  1.00 10.00      A   
ATOM   2443  OD2 ASP A 259     -37.547  28.336   1.958  1.00 10.00      A   
ATOM   2444  C   ASP A 259     -42.178  28.988   3.081  1.00 10.00      A   
ATOM   2445  O   ASP A 259     -42.578  30.153   3.153  1.00 10.00      A   
ATOM   2446  N   ARG A 260     -42.956  27.976   2.713  1.00 10.00      A   
ATOM   2447  HN  ARG A 260     -42.574  27.075   2.677  1.00 10.00      A   
ATOM   2448  CA  ARG A 260     -44.359  28.161   2.363  1.00 10.00      A   
ATOM   2449  CB  ARG A 260     -44.835  27.043   1.431  1.00 10.00      A   
ATOM   2450  CG  ARG A 260     -44.345  27.173  -0.001  1.00 10.00      A   
ATOM   2451  CD  ARG A 260     -45.405  27.800  -0.892  1.00 10.00      A   
ATOM   2452  NE  ARG A 260     -46.467  26.853  -1.239  1.00 10.00      A   
ATOM   2453  HE  ARG A 260     -46.270  25.893  -1.126  1.00 10.00      A   
ATOM   2454  CZ  ARG A 260     -47.666  27.212  -1.698  1.00 10.00      A   
ATOM   2455  NH1 ARG A 260     -47.959  28.498  -1.870  1.00 10.00      A   
ATOM   2456 HH11 ARG A 260     -47.253  29.232  -1.645  1.00 10.00      A   
ATOM   2457 HH12 ARG A 260     -48.896  28.780  -2.229  1.00 10.00      A   
ATOM   2458  NH2 ARG A 260     -48.565  26.281  -1.993  1.00 10.00      A   
ATOM   2459 HH21 ARG A 260     -48.335  25.271  -1.862  1.00 10.00      A   
ATOM   2460 HH22 ARG A 260     -49.503  26.552  -2.357  1.00 10.00      A   
ATOM   2461  C   ARG A 260     -45.230  28.197   3.615  1.00 10.00      A   
ATOM   2462  O   ARG A 260     -46.424  28.483   3.545  1.00 10.00      A   
ATOM   2463  N   GLY A 261     -44.628  27.893   4.757  1.00 10.00      A   
ATOM   2464  HN  GLY A 261     -43.674  27.668   4.751  1.00 10.00      A   
ATOM   2465  CA  GLY A 261     -45.360  27.900   6.008  1.00 10.00      A   
ATOM   2466  C   GLY A 261     -45.709  26.506   6.489  1.00 10.00      A   
ATOM   2467  O   GLY A 261     -46.398  26.346   7.495  1.00 10.00      A   
ATOM   2468  N   LEU A 262     -45.237  25.491   5.774  1.00 10.00      A   
ATOM   2469  HN  LEU A 262     -44.689  25.673   4.981  1.00 10.00      A   
ATOM   2470  CA  LEU A 262     -45.511  24.112   6.154  1.00 10.00      A   
ATOM   2471  CB  LEU A 262     -45.331  23.162   4.971  1.00 10.00      A   
ATOM   2472  CG  LEU A 262     -46.375  23.280   3.856  1.00 10.00      A   
ATOM   2473  CD1 LEU A 262     -46.157  22.205   2.805  1.00 10.00      A   
ATOM   2474  CD2 LEU A 262     -47.784  23.196   4.425  1.00 10.00      A   
ATOM   2475  C   LEU A 262     -44.629  23.697   7.323  1.00 10.00      A   
ATOM   2476  O   LEU A 262     -43.401  23.675   7.212  1.00 10.00      A   
ATOM   2477  N   THR A 263     -45.263  23.380   8.439  1.00 10.00      A   
ATOM   2478  HN  THR A 263     -46.243  23.406   8.455  1.00 10.00      A   
ATOM   2479  CA  THR A 263     -44.555  22.988   9.642  1.00 10.00      A   
ATOM   2480  CB  THR A 263     -45.326  23.451  10.890  1.00 10.00      A   
ATOM   2481  OG1 THR A 263     -45.788  24.792  10.678  1.00 10.00      A   
ATOM   2482  HG1 THR A 263     -45.171  25.254  10.095  1.00 10.00      A   
ATOM   2483  CG2 THR A 263     -44.427  23.418  12.114  1.00 10.00      A   
ATOM   2484  C   THR A 263     -44.338  21.476   9.706  1.00 10.00      A   
ATOM   2485  O   THR A 263     -45.282  20.692   9.584  1.00 10.00      A   
ATOM   2486  N   PHE A 264     -43.087  21.081   9.885  1.00 10.00      A   
ATOM   2487  HN  PHE A 264     -42.379  21.758   9.953  1.00 10.00      A   
ATOM   2488  CA  PHE A 264     -42.723  19.676   9.981  1.00 10.00      A   
ATOM   2489  CB  PHE A 264     -41.876  19.257   8.774  1.00 10.00      A   
ATOM   2490  CG  PHE A 264     -42.560  19.433   7.449  1.00 10.00      A   
ATOM   2491  CD1 PHE A 264     -42.081  20.349   6.526  1.00 10.00      A   
ATOM   2492  CD2 PHE A 264     -43.679  18.684   7.124  1.00 10.00      A   
ATOM   2493  CE1 PHE A 264     -42.706  20.515   5.305  1.00 10.00      A   
ATOM   2494  CE2 PHE A 264     -44.310  18.845   5.906  1.00 10.00      A   
ATOM   2495  CZ  PHE A 264     -43.822  19.761   4.993  1.00 10.00      A   
ATOM   2496  C   PHE A 264     -41.939  19.434  11.264  1.00 10.00      A   
ATOM   2497  O   PHE A 264     -40.967  20.140  11.543  1.00 10.00      A   
ATOM   2498  N   PRO A 265     -42.370  18.459  12.077  1.00 10.00      A   
ATOM   2499  CA  PRO A 265     -41.697  18.120  13.340  1.00 10.00      A   
ATOM   2500  CB  PRO A 265     -42.504  16.929  13.867  1.00 10.00      A   
ATOM   2501  CG  PRO A 265     -43.827  17.038  13.196  1.00 10.00      A   
ATOM   2502  CD  PRO A 265     -43.555  17.623  11.841  1.00 10.00      A   
ATOM   2503  C   PRO A 265     -40.241  17.717  13.113  1.00 10.00      A   
ATOM   2504  O   PRO A 265     -39.319  18.327  13.661  1.00 10.00      A   
ATOM   2505  N   LYS A 266     -40.041  16.687  12.306  1.00 10.00      A   
ATOM   2506  HN  LYS A 266     -40.816  16.235  11.904  1.00 10.00      A   
ATOM   2507  CA  LYS A 266     -38.703  16.211  11.988  1.00 10.00      A   
ATOM   2508  CB  LYS A 266     -38.584  14.700  12.217  1.00 10.00      A   
ATOM   2509  CG  LYS A 266     -38.317  14.307  13.662  1.00 10.00      A   
ATOM   2510  CD  LYS A 266     -38.131  12.804  13.810  1.00 10.00      A   
ATOM   2511  CE  LYS A 266     -37.619  12.450  15.197  1.00 10.00      A   
ATOM   2512  NZ  LYS A 266     -37.568  10.981  15.415  1.00 10.00      A   
ATOM   2513  HZ1 LYS A 266     -36.948  10.533  14.708  1.00 10.00      A   
ATOM   2514  HZ2 LYS A 266     -38.520  10.573  15.333  1.00 10.00      A   
ATOM   2515  HZ3 LYS A 266     -37.196  10.774  16.364  1.00 10.00      A   
ATOM   2516  C   LYS A 266     -38.361  16.559  10.547  1.00 10.00      A   
ATOM   2517  O   LYS A 266     -39.232  16.962   9.777  1.00 10.00      A   
ATOM   2518  N   GLN A 267     -37.098  16.409  10.185  1.00 10.00      A   
ATOM   2519  HN  GLN A 267     -36.446  16.082  10.841  1.00 10.00      A   
ATOM   2520  CA  GLN A 267     -36.656  16.715   8.833  1.00 10.00      A   
ATOM   2521  CB  GLN A 267     -35.189  17.150   8.840  1.00 10.00      A   
ATOM   2522  CG  GLN A 267     -34.656  17.557   7.474  1.00 10.00      A   
ATOM   2523  CD  GLN A 267     -35.233  18.870   6.983  1.00 10.00      A   
ATOM   2524  OE1 GLN A 267     -35.497  19.785   7.765  1.00 10.00      A   
ATOM   2525  NE2 GLN A 267     -35.445  18.968   5.682  1.00 10.00      A   
ATOM   2526 HE21 GLN A 267     -35.225  18.196   5.119  1.00 10.00      A   
ATOM   2527 HE22 GLN A 267     -35.802  19.811   5.332  1.00 10.00      A   
ATOM   2528  C   GLN A 267     -36.846  15.513   7.912  1.00 10.00      A   
ATOM   2529  O   GLN A 267     -36.192  14.481   8.083  1.00 10.00      A   
ATOM   2530  N   PRO A 268     -37.755  15.626   6.929  1.00 10.00      A   
ATOM   2531  CA  PRO A 268     -38.028  14.551   5.974  1.00 10.00      A   
ATOM   2532  CB  PRO A 268     -39.249  15.053   5.190  1.00 10.00      A   
ATOM   2533  CG  PRO A 268     -39.776  16.207   5.972  1.00 10.00      A   
ATOM   2534  CD  PRO A 268     -38.595  16.802   6.675  1.00 10.00      A   
ATOM   2535  C   PRO A 268     -36.850  14.346   5.029  1.00 10.00      A   
ATOM   2536  O   PRO A 268     -36.506  15.231   4.246  1.00 10.00      A   
ATOM   2537  N   LEU A 269     -36.224  13.184   5.118  1.00 10.00      A   
ATOM   2538  HN  LEU A 269     -36.534  12.519   5.776  1.00 10.00      A   
ATOM   2539  CA  LEU A 269     -35.081  12.871   4.274  1.00 10.00      A   
ATOM   2540  CB  LEU A 269     -33.974  12.215   5.100  1.00 10.00      A   
ATOM   2541  CG  LEU A 269     -33.492  12.999   6.322  1.00 10.00      A   
ATOM   2542  CD1 LEU A 269     -32.434  12.213   7.079  1.00 10.00      A   
ATOM   2543  CD2 LEU A 269     -32.961  14.364   5.910  1.00 10.00      A   
ATOM   2544  C   LEU A 269     -35.489  11.962   3.126  1.00 10.00      A   
ATOM   2545  O   LEU A 269     -34.865  11.960   2.065  1.00 10.00      A   
ATOM   2546  N   THR A 270     -36.542  11.196   3.340  1.00 10.00      A   
ATOM   2547  HN  THR A 270     -37.003  11.242   4.203  1.00 10.00      A   
ATOM   2548  CA  THR A 270     -37.032  10.283   2.325  1.00 10.00      A   
ATOM   2549  CB  THR A 270     -37.170   8.859   2.898  1.00 10.00      A   
ATOM   2550  OG1 THR A 270     -37.881   8.915   4.143  1.00 10.00      A   
ATOM   2551  HG1 THR A 270     -38.026   8.015   4.466  1.00 10.00      A   
ATOM   2552  CG2 THR A 270     -35.803   8.239   3.132  1.00 10.00      A   
ATOM   2553  C   THR A 270     -38.390  10.741   1.808  1.00 10.00      A   
ATOM   2554  O   THR A 270     -39.096  11.503   2.480  1.00 10.00      A   
ATOM   2555  N   ALA A 271     -38.755  10.281   0.616  1.00 10.00      A   
ATOM   2556  HN  ALA A 271     -38.150   9.684   0.125  1.00 10.00      A   
ATOM   2557  CA  ALA A 271     -40.039  10.631   0.028  1.00 10.00      A   
ATOM   2558  CB  ALA A 271     -40.126  10.126  -1.404  1.00 10.00      A   
ATOM   2559  C   ALA A 271     -41.154  10.038   0.878  1.00 10.00      A   
ATOM   2560  O   ALA A 271     -42.264  10.570   0.936  1.00 10.00      A   
ATOM   2561  N   ASP A 272     -40.829   8.934   1.547  1.00 10.00      A   
ATOM   2562  HN  ASP A 272     -39.927   8.563   1.436  1.00 10.00      A   
ATOM   2563  CA  ASP A 272     -41.767   8.251   2.429  1.00 10.00      A   
ATOM   2564  CB  ASP A 272     -41.114   7.005   3.037  1.00 10.00      A   
ATOM   2565  CG  ASP A 272     -41.094   5.819   2.095  1.00 10.00      A   
ATOM   2566  OD1 ASP A 272     -41.915   4.895   2.280  1.00 10.00      A   
ATOM   2567  OD2 ASP A 272     -40.255   5.805   1.167  1.00 10.00      A   
ATOM   2568  C   ASP A 272     -42.193   9.186   3.551  1.00 10.00      A   
ATOM   2569  O   ASP A 272     -43.381   9.372   3.797  1.00 10.00      A   
ATOM   2570  N   GLN A 273     -41.203   9.784   4.214  1.00 10.00      A   
ATOM   2571  HN  GLN A 273     -40.274   9.597   3.954  1.00 10.00      A   
ATOM   2572  CA  GLN A 273     -41.458  10.714   5.312  1.00 10.00      A   
ATOM   2573  CB  GLN A 273     -40.146  11.111   5.992  1.00 10.00      A   
ATOM   2574  CG  GLN A 273     -39.515  10.013   6.833  1.00 10.00      A   
ATOM   2575  CD  GLN A 273     -38.110  10.363   7.286  1.00 10.00      A   
ATOM   2576  OE1 GLN A 273     -37.373  11.065   6.586  1.00 10.00      A   
ATOM   2577  NE2 GLN A 273     -37.727   9.877   8.458  1.00 10.00      A   
ATOM   2578 HE21 GLN A 273     -38.364   9.325   8.961  1.00 10.00      A   
ATOM   2579 HE22 GLN A 273     -36.822  10.092   8.779  1.00 10.00      A   
ATOM   2580  C   GLN A 273     -42.174  11.961   4.807  1.00 10.00      A   
ATOM   2581  O   GLN A 273     -43.059  12.495   5.475  1.00 10.00      A   
ATOM   2582  N   LEU A 274     -41.790  12.411   3.616  1.00 10.00      A   
ATOM   2583  HN  LEU A 274     -41.083  11.933   3.130  1.00 10.00      A   
ATOM   2584  CA  LEU A 274     -42.387  13.593   3.013  1.00 10.00      A   
ATOM   2585  CB  LEU A 274     -41.670  13.950   1.708  1.00 10.00      A   
ATOM   2586  CG  LEU A 274     -42.025  15.304   1.088  1.00 10.00      A   
ATOM   2587  CD1 LEU A 274     -41.575  16.444   1.988  1.00 10.00      A   
ATOM   2588  CD2 LEU A 274     -41.408  15.437  -0.295  1.00 10.00      A   
ATOM   2589  C   LEU A 274     -43.876  13.381   2.758  1.00 10.00      A   
ATOM   2590  O   LEU A 274     -44.708  14.166   3.214  1.00 10.00      A   
ATOM   2591  N   ALA A 275     -44.207  12.303   2.053  1.00 10.00      A   
ATOM   2592  HN  ALA A 275     -43.496  11.699   1.735  1.00 10.00      A   
ATOM   2593  CA  ALA A 275     -45.597  11.994   1.742  1.00 10.00      A   
ATOM   2594  CB  ALA A 275     -45.686  10.806   0.798  1.00 10.00      A   
ATOM   2595  C   ALA A 275     -46.393  11.732   3.017  1.00 10.00      A   
ATOM   2596  O   ALA A 275     -47.568  12.092   3.116  1.00 10.00      A   
ATOM   2597  N   ASP A 276     -45.741  11.106   3.988  1.00 10.00      A   
ATOM   2598  HN  ASP A 276     -44.806  10.841   3.840  1.00 10.00      A   
ATOM   2599  CA  ASP A 276     -46.368  10.794   5.268  1.00 10.00      A   
ATOM   2600  CB  ASP A 276     -45.398   9.994   6.139  1.00 10.00      A   
ATOM   2601  CG  ASP A 276     -45.993   9.548   7.459  1.00 10.00      A   
ATOM   2602  OD1 ASP A 276     -47.051   8.882   7.449  1.00 10.00      A   
ATOM   2603  OD2 ASP A 276     -45.382   9.830   8.511  1.00 10.00      A   
ATOM   2604  C   ASP A 276     -46.784  12.075   5.980  1.00 10.00      A   
ATOM   2605  O   ASP A 276     -47.920  12.205   6.439  1.00 10.00      A   
ATOM   2606  N   TYR A 277     -45.864  13.031   6.040  1.00 10.00      A   
ATOM   2607  HN  TYR A 277     -44.979  12.869   5.642  1.00 10.00      A   
ATOM   2608  CA  TYR A 277     -46.128  14.313   6.683  1.00 10.00      A   
ATOM   2609  CB  TYR A 277     -44.852  15.157   6.734  1.00 10.00      A   
ATOM   2610  CG  TYR A 277     -44.010  14.947   7.973  1.00 10.00      A   
ATOM   2611  CD1 TYR A 277     -42.678  15.339   8.005  1.00 10.00      A   
ATOM   2612  CD2 TYR A 277     -44.547  14.366   9.113  1.00 10.00      A   
ATOM   2613  CE1 TYR A 277     -41.907  15.160   9.138  1.00 10.00      A   
ATOM   2614  CE2 TYR A 277     -43.783  14.179  10.248  1.00 10.00      A   
ATOM   2615  CZ  TYR A 277     -42.463  14.580  10.256  1.00 10.00      A   
ATOM   2616  OH  TYR A 277     -41.701  14.408  11.389  1.00 10.00      A   
ATOM   2617  HH  TYR A 277     -41.798  13.504  11.711  1.00 10.00      A   
ATOM   2618  C   TYR A 277     -47.226  15.079   5.953  1.00 10.00      A   
ATOM   2619  O   TYR A 277     -48.077  15.718   6.579  1.00 10.00      A   
ATOM   2620  N   LEU A 278     -47.207  15.000   4.628  1.00 10.00      A   
ATOM   2621  HN  LEU A 278     -46.505  14.466   4.191  1.00 10.00      A   
ATOM   2622  CA  LEU A 278     -48.193  15.686   3.801  1.00 10.00      A   
ATOM   2623  CB  LEU A 278     -47.817  15.598   2.320  1.00 10.00      A   
ATOM   2624  CG  LEU A 278     -46.524  16.308   1.913  1.00 10.00      A   
ATOM   2625  CD1 LEU A 278     -46.175  16.009   0.465  1.00 10.00      A   
ATOM   2626  CD2 LEU A 278     -46.643  17.807   2.137  1.00 10.00      A   
ATOM   2627  C   LEU A 278     -49.597  15.131   4.025  1.00 10.00      A   
ATOM   2628  O   LEU A 278     -50.576  15.880   4.019  1.00 10.00      A   
ATOM   2629  N   ALA A 279     -49.688  13.817   4.226  1.00 10.00      A   
ATOM   2630  HN  ALA A 279     -48.869  13.275   4.215  1.00 10.00      A   
ATOM   2631  CA  ALA A 279     -50.971  13.162   4.455  1.00 10.00      A   
ATOM   2632  CB  ALA A 279     -50.800  11.650   4.495  1.00 10.00      A   
ATOM   2633  C   ALA A 279     -51.612  13.665   5.743  1.00 10.00      A   
ATOM   2634  O   ALA A 279     -52.823  13.880   5.805  1.00 10.00      A   
ATOM   2635  N   GLN A 280     -50.786  13.865   6.764  1.00 10.00      A   
ATOM   2636  HN  GLN A 280     -49.829  13.676   6.649  1.00 10.00      A   
ATOM   2637  CA  GLN A 280     -51.261  14.354   8.053  1.00 10.00      A   
ATOM   2638  CB  GLN A 280     -50.109  14.381   9.058  1.00 10.00      A   
ATOM   2639  CG  GLN A 280     -49.308  13.089   9.106  1.00 10.00      A   
ATOM   2640  CD  GLN A 280     -48.020  13.228   9.890  1.00 10.00      A   
ATOM   2641  OE1 GLN A 280     -47.469  14.322  10.009  1.00 10.00      A   
ATOM   2642  NE2 GLN A 280     -47.521  12.123  10.419  1.00 10.00      A   
ATOM   2643 HE21 GLN A 280     -48.007  11.283  10.278  1.00 10.00      A   
ATOM   2644 HE22 GLN A 280     -46.687  12.186  10.928  1.00 10.00      A   
ATOM   2645  C   GLN A 280     -51.853  15.749   7.895  1.00 10.00      A   
ATOM   2646  O   GLN A 280     -52.921  16.050   8.428  1.00 10.00      A   
ATOM   2647  N   GLN A 281     -51.159  16.587   7.137  1.00 10.00      A   
ATOM   2648  HN  GLN A 281     -50.317  16.284   6.741  1.00 10.00      A   
ATOM   2649  CA  GLN A 281     -51.610  17.947   6.889  1.00 10.00      A   
ATOM   2650  CB  GLN A 281     -50.511  18.756   6.198  1.00 10.00      A   
ATOM   2651  CG  GLN A 281     -49.274  18.982   7.053  1.00 10.00      A   
ATOM   2652  CD  GLN A 281     -48.140  19.617   6.277  1.00 10.00      A   
ATOM   2653  OE1 GLN A 281     -47.982  19.383   5.077  1.00 10.00      A   
ATOM   2654  NE2 GLN A 281     -47.347  20.434   6.950  1.00 10.00      A   
ATOM   2655 HE21 GLN A 281     -47.535  20.586   7.904  1.00 10.00      A   
ATOM   2656 HE22 GLN A 281     -46.609  20.854   6.472  1.00 10.00      A   
ATOM   2657  C   GLN A 281     -52.875  17.949   6.035  1.00 10.00      A   
ATOM   2658  O   GLN A 281     -53.744  18.797   6.200  1.00 10.00      A   
ATOM   2659  N   TRP A 282     -52.973  16.978   5.136  1.00 10.00      A   
ATOM   2660  HN  TRP A 282     -52.248  16.320   5.064  1.00 10.00      A   
ATOM   2661  CA  TRP A 282     -54.124  16.860   4.250  1.00 10.00      A   
ATOM   2662  CB  TRP A 282     -53.803  15.900   3.099  1.00 10.00      A   
ATOM   2663  CG  TRP A 282     -54.898  15.768   2.086  1.00 10.00      A   
ATOM   2664  CD1 TRP A 282     -55.418  16.757   1.303  1.00 10.00      A   
ATOM   2665  CD2 TRP A 282     -55.604  14.569   1.743  1.00 10.00      A   
ATOM   2666  NE1 TRP A 282     -56.408  16.250   0.496  1.00 10.00      A   
ATOM   2667  HE1 TRP A 282     -56.934  16.766  -0.156  1.00 10.00      A   
ATOM   2668  CE2 TRP A 282     -56.540  14.908   0.747  1.00 10.00      A   
ATOM   2669  CE3 TRP A 282     -55.534  13.244   2.183  1.00 10.00      A   
ATOM   2670  CZ2 TRP A 282     -57.400  13.968   0.185  1.00 10.00      A   
ATOM   2671  CZ3 TRP A 282     -56.388  12.315   1.625  1.00 10.00      A   
ATOM   2672  CH2 TRP A 282     -57.307  12.680   0.636  1.00 10.00      A   
ATOM   2673  C   TRP A 282     -55.370  16.403   5.013  1.00 10.00      A   
ATOM   2674  O   TRP A 282     -56.503  16.651   4.586  1.00 10.00      A   
ATOM   2675  N   ALA A 283     -55.162  15.734   6.137  1.00 10.00      A   
ATOM   2676  HN  ALA A 283     -54.240  15.547   6.425  1.00 10.00      A   
ATOM   2677  CA  ALA A 283     -56.273  15.259   6.951  1.00 10.00      A   
ATOM   2678  CB  ALA A 283     -55.804  14.176   7.911  1.00 10.00      A   
ATOM   2679  C   ALA A 283     -56.908  16.416   7.715  1.00 10.00      A   
ATOM   2680  O   ALA A 283     -58.069  16.350   8.120  1.00 10.00      A   
ATOM   2681  N   GLN A 284     -56.135  17.477   7.903  1.00 10.00      A   
ATOM   2682  HN  GLN A 284     -55.219  17.467   7.554  1.00 10.00      A   
ATOM   2683  CA  GLN A 284     -56.608  18.656   8.614  1.00 10.00      A   
ATOM   2684  CB  GLN A 284     -55.536  19.144   9.589  1.00 10.00      A   
ATOM   2685  CG  GLN A 284     -54.946  18.047  10.460  1.00 10.00      A   
ATOM   2686  CD  GLN A 284     -53.539  18.365  10.925  1.00 10.00      A   
ATOM   2687  OE1 GLN A 284     -52.789  19.064  10.248  1.00 10.00      A   
ATOM   2688  NE2 GLN A 284     -53.168  17.854  12.087  1.00 10.00      A   
ATOM   2689 HE21 GLN A 284     -53.816  17.305  12.579  1.00 10.00      A   
ATOM   2690 HE22 GLN A 284     -52.259  18.042  12.404  1.00 10.00      A   
ATOM   2691  C   GLN A 284     -56.955  19.767   7.630  1.00 10.00      A   
ATOM   2692  O   GLN A 284     -58.115  20.175   7.527  1.00 10.00      A   
ATOM   2693  N   ARG A 285     -55.938  20.221   6.896  1.00 10.00      A   
ATOM   2694  HN  ARG A 285     -55.050  19.822   7.024  1.00 10.00      A   
ATOM   2695  CB  ARG A 285     -57.024  20.888   4.770  1.00 10.00      A   
ATOM   2696  CG  ARG A 285     -56.435  19.864   3.813  1.00 10.00      A   
ATOM   2697  CD  ARG A 285     -56.264  20.437   2.415  1.00 10.00      A   
ATOM   2698  NE  ARG A 285     -55.339  21.567   2.392  1.00 10.00      A   
ATOM   2699  HE  ARG A 285     -55.610  22.384   2.873  1.00 10.00      A   
ATOM   2700  CZ  ARG A 285     -54.168  21.555   1.756  1.00 10.00      A   
ATOM   2701  NH1 ARG A 285     -53.778  20.473   1.086  1.00 10.00      A   
ATOM   2702 HH11 ARG A 285     -54.386  19.629   1.051  1.00 10.00      A   
ATOM   2703 HH12 ARG A 285     -52.857  20.464   0.588  1.00 10.00      A   
ATOM   2704  NH2 ARG A 285     -53.386  22.623   1.788  1.00 10.00      A   
ATOM   2705 HH21 ARG A 285     -52.471  22.616   1.289  1.00 10.00      A   
ATOM   2706 HH22 ARG A 285     -53.680  23.477   2.311  1.00 10.00      A   
ATOM   2707  CA  ARG A 285     -56.079  21.287   5.908  1.00 10.00      A   
ATOM   2708  C   ARG A 285     -56.506  22.595   6.561  1.00 10.00      A   
ATOM   2709  O   ARG A 285     -56.048  22.869   7.691  1.00 10.00      A   
ATOM   2710  OXT ARG A 285     -57.278  23.350   5.945  1.00 10.00      A   
ATOM   2711  CB  PHE B   6      12.775   3.766  -2.903  1.00 10.00      B   
ATOM   2712  CG  PHE B   6      13.508   4.669  -1.941  1.00 10.00      B   
ATOM   2713  CD1 PHE B   6      14.520   4.171  -1.134  1.00 10.00      B   
ATOM   2714  CD2 PHE B   6      13.186   6.014  -1.846  1.00 10.00      B   
ATOM   2715  CE1 PHE B   6      15.198   4.995  -0.254  1.00 10.00      B   
ATOM   2716  CE2 PHE B   6      13.859   6.843  -0.968  1.00 10.00      B   
ATOM   2717  CZ  PHE B   6      14.864   6.332  -0.170  1.00 10.00      B   
ATOM   2718  C   PHE B   6      11.453   2.600  -1.090  1.00 10.00      B   
ATOM   2719  O   PHE B   6      11.629   1.382  -1.037  1.00 10.00      B   
ATOM   2720  N   PHE B   6      10.434   4.464  -2.402  1.00 10.00      B   
ATOM   2721  HT1 PHE B   6      10.417   4.941  -3.325  1.00 10.00      B   
ATOM   2722  HT2 PHE B   6      10.727   5.151  -1.681  1.00 10.00      B   
ATOM   2723  HT3 PHE B   6       9.474   4.134  -2.179  1.00 10.00      B   
ATOM   2724  CA  PHE B   6      11.377   3.319  -2.439  1.00 10.00      B   
ATOM   2725  N   GLY B   7      11.329   3.355  -0.006  1.00 10.00      B   
ATOM   2726  HN  GLY B   7      11.214   4.321  -0.100  1.00 10.00      B   
ATOM   2727  CA  GLY B   7      11.392   2.774   1.320  1.00 10.00      B   
ATOM   2728  C   GLY B   7      12.109   3.699   2.276  1.00 10.00      B   
ATOM   2729  O   GLY B   7      12.576   4.763   1.865  1.00 10.00      B   
ATOM   2730  N   ARG B   8      12.194   3.316   3.541  1.00 10.00      B   
ATOM   2731  HN  ARG B   8      11.792   2.460   3.813  1.00 10.00      B   
ATOM   2732  CA  ARG B   8      12.863   4.136   4.541  1.00 10.00      B   
ATOM   2733  CB  ARG B   8      12.258   3.909   5.929  1.00 10.00      B   
ATOM   2734  CG  ARG B   8      12.806   4.850   6.992  1.00 10.00      B   
ATOM   2735  CD  ARG B   8      13.368   4.090   8.185  1.00 10.00      B   
ATOM   2736  NE  ARG B   8      12.313   3.582   9.061  1.00 10.00      B   
ATOM   2737  HE  ARG B   8      11.655   2.965   8.666  1.00 10.00      B   
ATOM   2738  CZ  ARG B   8      12.193   3.914  10.347  1.00 10.00      B   
ATOM   2739  NH1 ARG B   8      13.062   4.753  10.906  1.00 10.00      B   
ATOM   2740 HH11 ARG B   8      13.843   5.162  10.340  1.00 10.00      B   
ATOM   2741 HH12 ARG B   8      12.968   5.012  11.909  1.00 10.00      B   
ATOM   2742  NH2 ARG B   8      11.199   3.405  11.074  1.00 10.00      B   
ATOM   2743 HH21 ARG B   8      11.095   3.663  12.082  1.00 10.00      B   
ATOM   2744 HH22 ARG B   8      10.511   2.745  10.641  1.00 10.00      B   
ATOM   2745  C   ARG B   8      14.357   3.847   4.573  1.00 10.00      B   
ATOM   2746  O   ARG B   8      14.786   2.821   5.097  1.00 10.00      B   
ATOM   2747  N   TYR B   9      15.141   4.754   4.007  1.00 10.00      B   
ATOM   2748  HN  TYR B   9      14.735   5.553   3.608  1.00 10.00      B   
ATOM   2749  CA  TYR B   9      16.589   4.599   3.969  1.00 10.00      B   
ATOM   2750  CB  TYR B   9      17.030   3.875   2.689  1.00 10.00      B   
ATOM   2751  CG  TYR B   9      16.780   2.382   2.687  1.00 10.00      B   
ATOM   2752  CD1 TYR B   9      17.456   1.544   3.566  1.00 10.00      B   
ATOM   2753  CD2 TYR B   9      15.876   1.809   1.800  1.00 10.00      B   
ATOM   2754  CE1 TYR B   9      17.237   0.179   3.562  1.00 10.00      B   
ATOM   2755  CE2 TYR B   9      15.652   0.446   1.791  1.00 10.00      B   
ATOM   2756  CZ  TYR B   9      16.334  -0.364   2.674  1.00 10.00      B   
ATOM   2757  OH  TYR B   9      16.112  -1.724   2.668  1.00 10.00      B   
ATOM   2758  HH  TYR B   9      16.166  -2.055   1.762  1.00 10.00      B   
ATOM   2759  C   TYR B   9      17.287   5.950   4.059  1.00 10.00      B   
ATOM   2760  O   TYR B   9      18.107   6.180   4.949  1.00 10.00      B   
ATOM   2761  N   LEU B  10      16.937   6.849   3.149  1.00 10.00      B   
ATOM   2762  HN  LEU B  10      16.243   6.624   2.497  1.00 10.00      B   
ATOM   2763  CA  LEU B  10      17.546   8.171   3.103  1.00 10.00      B   
ATOM   2764  CB  LEU B  10      18.012   8.481   1.671  1.00 10.00      B   
ATOM   2765  CG  LEU B  10      18.925   9.700   1.466  1.00 10.00      B   
ATOM   2766  CD1 LEU B  10      18.117  10.971   1.245  1.00 10.00      B   
ATOM   2767  CD2 LEU B  10      19.893   9.863   2.627  1.00 10.00      B   
ATOM   2768  C   LEU B  10      16.584   9.251   3.595  1.00 10.00      B   
ATOM   2769  O   LEU B  10      15.598   9.569   2.928  1.00 10.00      B   
ATOM   2770  N   PRO B  11      16.850   9.811   4.781  1.00 10.00      B   
ATOM   2771  CA  PRO B  11      16.040  10.875   5.357  1.00 10.00      B   
ATOM   2772  CB  PRO B  11      16.158  10.573   6.846  1.00 10.00      B   
ATOM   2773  CG  PRO B  11      17.540  10.019   7.011  1.00 10.00      B   
ATOM   2774  CD  PRO B  11      17.949   9.430   5.682  1.00 10.00      B   
ATOM   2775  C   PRO B  11      16.644  12.248   5.046  1.00 10.00      B   
ATOM   2776  O   PRO B  11      17.587  12.358   4.254  1.00 10.00      B   
ATOM   2777  N   LEU B  12      16.125  13.286   5.686  1.00 10.00      B   
ATOM   2778  HN  LEU B  12      15.407  13.137   6.334  1.00 10.00      B   
ATOM   2779  CA  LEU B  12      16.611  14.638   5.466  1.00 10.00      B   
ATOM   2780  CB  LEU B  12      15.458  15.562   5.054  1.00 10.00      B   
ATOM   2781  CG  LEU B  12      15.842  16.992   4.659  1.00 10.00      B   
ATOM   2782  CD1 LEU B  12      16.592  17.003   3.335  1.00 10.00      B   
ATOM   2783  CD2 LEU B  12      14.611  17.883   4.591  1.00 10.00      B   
ATOM   2784  C   LEU B  12      17.296  15.185   6.713  1.00 10.00      B   
ATOM   2785  O   LEU B  12      16.761  15.090   7.817  1.00 10.00      B   
ATOM   2786  N   ASP B  13      18.488  15.730   6.531  1.00 10.00      B   
ATOM   2787  HN  ASP B  13      18.873  15.745   5.631  1.00 10.00      B   
ATOM   2788  CA  ASP B  13      19.254  16.310   7.627  1.00 10.00      B   
ATOM   2789  CB  ASP B  13      20.172  15.265   8.267  1.00 10.00      B   
ATOM   2790  CG  ASP B  13      20.813  15.762   9.552  1.00 10.00      B   
ATOM   2791  OD1 ASP B  13      21.938  16.295   9.492  1.00 10.00      B   
ATOM   2792  OD2 ASP B  13      20.183  15.634  10.627  1.00 10.00      B   
ATOM   2793  C   ASP B  13      20.072  17.485   7.105  1.00 10.00      B   
ATOM   2794  O   ASP B  13      20.636  17.414   6.008  1.00 10.00      B   
ATOM   2795  N   SER B  14      20.133  18.561   7.874  1.00 10.00      B   
ATOM   2796  HN  SER B  14      19.675  18.561   8.743  1.00 10.00      B   
ATOM   2797  CA  SER B  14      20.865  19.747   7.457  1.00 10.00      B   
ATOM   2798  CB  SER B  14      19.992  20.993   7.610  1.00 10.00      B   
ATOM   2799  OG  SER B  14      18.736  20.805   6.970  1.00 10.00      B   
ATOM   2800  HG  SER B  14      18.214  20.167   7.474  1.00 10.00      B   
ATOM   2801  C   SER B  14      22.198  19.909   8.193  1.00 10.00      B   
ATOM   2802  O   SER B  14      22.879  20.924   8.040  1.00 10.00      B   
ATOM   2803  N   VAL B  15      22.575  18.912   8.982  1.00 10.00      B   
ATOM   2804  HN  VAL B  15      22.002  18.116   9.072  1.00 10.00      B   
ATOM   2805  CA  VAL B  15      23.834  18.963   9.712  1.00 10.00      B   
ATOM   2806  CB  VAL B  15      23.676  18.476  11.167  1.00 10.00      B   
ATOM   2807  CG1 VAL B  15      24.952  18.722  11.961  1.00 10.00      B   
ATOM   2808  CG2 VAL B  15      22.497  19.164  11.834  1.00 10.00      B   
ATOM   2809  C   VAL B  15      24.870  18.104   8.998  1.00 10.00      B   
ATOM   2810  O   VAL B  15      26.043  18.477   8.893  1.00 10.00      B   
ATOM   2811  N   VAL B  16      24.424  16.955   8.506  1.00 10.00      B   
ATOM   2812  HN  VAL B  16      23.479  16.712   8.647  1.00 10.00      B   
ATOM   2813  CA  VAL B  16      25.293  16.039   7.779  1.00 10.00      B   
ATOM   2814  CB  VAL B  16      24.565  14.715   7.427  1.00 10.00      B   
ATOM   2815  CG1 VAL B  16      23.276  14.980   6.666  1.00 10.00      B   
ATOM   2816  CG2 VAL B  16      25.468  13.775   6.637  1.00 10.00      B   
ATOM   2817  C   VAL B  16      25.815  16.692   6.497  1.00 10.00      B   
ATOM   2818  O   VAL B  16      25.079  17.392   5.795  1.00 10.00      B   
ATOM   2819  N   HIS B  17      27.091  16.481   6.205  1.00 10.00      B   
ATOM   2820  HN  HIS B  17      27.632  15.925   6.802  1.00 10.00      B   
ATOM   2821  CA  HIS B  17      27.700  17.042   5.004  1.00 10.00      B   
ATOM   2822  CB  HIS B  17      29.224  17.120   5.142  1.00 10.00      B   
ATOM   2823  CG  HIS B  17      29.701  18.207   6.058  1.00 10.00      B   
ATOM   2824  ND1 HIS B  17      30.101  19.450   5.612  1.00 10.00      B   
ATOM   2825  HD1 HIS B  17      30.107  19.752   4.674  1.00 10.00      B   
ATOM   2826  CD2 HIS B  17      29.833  18.236   7.407  1.00 10.00      B   
ATOM   2827  CE1 HIS B  17      30.462  20.190   6.642  1.00 10.00      B   
ATOM   2828  NE2 HIS B  17      30.306  19.478   7.740  1.00 10.00      B   
ATOM   2829  HE2 HIS B  17      30.507  19.793   8.651  1.00 10.00      B   
ATOM   2830  C   HIS B  17      27.314  16.211   3.784  1.00 10.00      B   
ATOM   2831  O   HIS B  17      28.025  15.282   3.399  1.00 10.00      B   
ATOM   2832  N   ARG B  18      26.171  16.534   3.197  1.00 10.00      B   
ATOM   2833  HN  ARG B  18      25.645  17.280   3.559  1.00 10.00      B   
ATOM   2834  CA  ARG B  18      25.676  15.813   2.030  1.00 10.00      B   
ATOM   2835  CB  ARG B  18      24.255  15.273   2.267  1.00 10.00      B   
ATOM   2836  CG  ARG B  18      23.281  16.289   2.851  1.00 10.00      B   
ATOM   2837  CD  ARG B  18      21.845  15.795   2.769  1.00 10.00      B   
ATOM   2838  NE  ARG B  18      21.585  14.679   3.681  1.00 10.00      B   
ATOM   2839  HE  ARG B  18      22.291  14.454   4.329  1.00 10.00      B   
ATOM   2840  CZ  ARG B  18      20.457  13.965   3.682  1.00 10.00      B   
ATOM   2841  NH1 ARG B  18      19.485  14.247   2.824  1.00 10.00      B   
ATOM   2842 HH11 ARG B  18      18.608  13.684   2.830  1.00 10.00      B   
ATOM   2843 HH12 ARG B  18      19.594  15.029   2.140  1.00 10.00      B   
ATOM   2844  NH2 ARG B  18      20.294  12.967   4.540  1.00 10.00      B   
ATOM   2845 HH21 ARG B  18      19.404  12.418   4.536  1.00 10.00      B   
ATOM   2846 HH22 ARG B  18      21.045  12.722   5.221  1.00 10.00      B   
ATOM   2847  C   ARG B  18      25.738  16.662   0.760  1.00 10.00      B   
ATOM   2848  O   ARG B  18      24.727  17.198   0.301  1.00 10.00      B   
ATOM   2849  N   LEU B  19      26.935  16.785   0.205  1.00 10.00      B   
ATOM   2850  HN  LEU B  19      27.704  16.346   0.627  1.00 10.00      B   
ATOM   2851  CA  LEU B  19      27.148  17.552  -1.016  1.00 10.00      B   
ATOM   2852  CB  LEU B  19      27.657  18.963  -0.694  1.00 10.00      B   
ATOM   2853  CG  LEU B  19      26.633  19.938  -0.102  1.00 10.00      B   
ATOM   2854  CD1 LEU B  19      27.303  21.241   0.309  1.00 10.00      B   
ATOM   2855  CD2 LEU B  19      25.506  20.200  -1.088  1.00 10.00      B   
ATOM   2856  C   LEU B  19      28.143  16.835  -1.920  1.00 10.00      B   
ATOM   2857  O   LEU B  19      28.992  16.078  -1.435  1.00 10.00      B   
ATOM   2858  N   ASP B  20      28.021  17.073  -3.226  1.00 10.00      B   
ATOM   2859  HN  ASP B  20      27.307  17.677  -3.528  1.00 10.00      B   
ATOM   2860  CA  ASP B  20      28.901  16.466  -4.232  1.00 10.00      B   
ATOM   2861  CB  ASP B  20      30.354  16.926  -4.079  1.00 10.00      B   
ATOM   2862  CG  ASP B  20      30.688  18.104  -4.970  1.00 10.00      B   
ATOM   2863  OD1 ASP B  20      30.459  18.013  -6.199  1.00 10.00      B   
ATOM   2864  OD2 ASP B  20      31.193  19.121  -4.448  1.00 10.00      B   
ATOM   2865  C   ASP B  20      28.807  14.941  -4.239  1.00 10.00      B   
ATOM   2866  O   ASP B  20      29.673  14.251  -3.699  1.00 10.00      B   
ATOM   2867  N   PRO B  21      27.750  14.395  -4.865  1.00 10.00      B   
ATOM   2868  CA  PRO B  21      27.526  12.945  -4.940  1.00 10.00      B   
ATOM   2869  CB  PRO B  21      26.142  12.818  -5.592  1.00 10.00      B   
ATOM   2870  CG  PRO B  21      25.538  14.178  -5.502  1.00 10.00      B   
ATOM   2871  CD  PRO B  21      26.684  15.143  -5.544  1.00 10.00      B   
ATOM   2872  C   PRO B  21      28.570  12.233  -5.793  1.00 10.00      B   
ATOM   2873  O   PRO B  21      28.883  11.068  -5.555  1.00 10.00      B   
ATOM   2874  N   ARG B  22      29.120  12.947  -6.772  1.00 10.00      B   
ATOM   2875  HN  ARG B  22      28.849  13.881  -6.886  1.00 10.00      B   
ATOM   2876  CA  ARG B  22      30.124  12.380  -7.671  1.00 10.00      B   
ATOM   2877  CB  ARG B  22      30.552  13.404  -8.721  1.00 10.00      B   
ATOM   2878  CG  ARG B  22      31.345  12.817  -9.877  1.00 10.00      B   
ATOM   2879  CD  ARG B  22      30.431  12.422 -11.026  1.00 10.00      B   
ATOM   2880  NE  ARG B  22      29.663  13.565 -11.529  1.00 10.00      B   
ATOM   2881  HE  ARG B  22      28.987  13.952 -10.924  1.00 10.00      B   
ATOM   2882  CZ  ARG B  22      29.820  14.096 -12.743  1.00 10.00      B   
ATOM   2883  NH1 ARG B  22      30.712  13.588 -13.585  1.00 10.00      B   
ATOM   2884 HH11 ARG B  22      31.298  12.773 -13.301  1.00 10.00      B   
ATOM   2885 HH12 ARG B  22      30.831  13.999 -14.538  1.00 10.00      B   
ATOM   2886  NH2 ARG B  22      29.094  15.145 -13.109  1.00 10.00      B   
ATOM   2887 HH21 ARG B  22      29.214  15.566 -14.058  1.00 10.00      B   
ATOM   2888 HH22 ARG B  22      28.402  15.558 -12.450  1.00 10.00      B   
ATOM   2889  C   ARG B  22      31.341  11.905  -6.889  1.00 10.00      B   
ATOM   2890  O   ARG B  22      31.735  10.740  -6.980  1.00 10.00      B   
ATOM   2891  N   ALA B  23      31.924  12.814  -6.118  1.00 10.00      B   
ATOM   2892  HN  ALA B  23      31.565  13.728  -6.103  1.00 10.00      B   
ATOM   2893  CA  ALA B  23      33.090  12.501  -5.306  1.00 10.00      B   
ATOM   2894  CB  ALA B  23      33.607  13.756  -4.616  1.00 10.00      B   
ATOM   2895  C   ALA B  23      32.758  11.424  -4.279  1.00 10.00      B   
ATOM   2896  O   ALA B  23      33.564  10.533  -4.023  1.00 10.00      B   
ATOM   2897  N   LYS B  24      31.556  11.502  -3.714  1.00 10.00      B   
ATOM   2898  HN  LYS B  24      30.953  12.231  -3.977  1.00 10.00      B   
ATOM   2899  CA  LYS B  24      31.107  10.537  -2.713  1.00 10.00      B   
ATOM   2900  CB  LYS B  24      29.711  10.902  -2.198  1.00 10.00      B   
ATOM   2901  CG  LYS B  24      29.672  12.139  -1.314  1.00 10.00      B   
ATOM   2902  CD  LYS B  24      28.253  12.460  -0.872  1.00 10.00      B   
ATOM   2903  CE  LYS B  24      27.646  11.309  -0.085  1.00 10.00      B   
ATOM   2904  NZ  LYS B  24      26.211  11.540   0.229  1.00 10.00      B   
ATOM   2905  HZ1 LYS B  24      25.681  10.642   0.169  1.00 10.00      B   
ATOM   2906  HZ2 LYS B  24      25.798  12.215  -0.444  1.00 10.00      B   
ATOM   2907  HZ3 LYS B  24      26.109  11.923   1.191  1.00 10.00      B   
ATOM   2908  C   LYS B  24      31.103   9.111  -3.260  1.00 10.00      B   
ATOM   2909  O   LYS B  24      31.674   8.207  -2.655  1.00 10.00      B   
ATOM   2910  N   LEU B  25      30.467   8.925  -4.410  1.00 10.00      B   
ATOM   2911  HN  LEU B  25      30.041   9.695  -4.850  1.00 10.00      B   
ATOM   2912  CA  LEU B  25      30.375   7.610  -5.037  1.00 10.00      B   
ATOM   2913  CB  LEU B  25      29.368   7.637  -6.190  1.00 10.00      B   
ATOM   2914  CG  LEU B  25      27.926   7.991  -5.819  1.00 10.00      B   
ATOM   2915  CD1 LEU B  25      27.068   8.107  -7.067  1.00 10.00      B   
ATOM   2916  CD2 LEU B  25      27.346   6.957  -4.866  1.00 10.00      B   
ATOM   2917  C   LEU B  25      31.734   7.113  -5.530  1.00 10.00      B   
ATOM   2918  O   LEU B  25      31.989   5.909  -5.572  1.00 10.00      B   
ATOM   2919  N   MET B  26      32.604   8.042  -5.902  1.00 10.00      B   
ATOM   2920  HN  MET B  26      32.344   8.988  -5.857  1.00 10.00      B   
ATOM   2921  CA  MET B  26      33.931   7.690  -6.384  1.00 10.00      B   
ATOM   2922  CB  MET B  26      34.555   8.872  -7.132  1.00 10.00      B   
ATOM   2923  CG  MET B  26      35.879   8.558  -7.815  1.00 10.00      B   
ATOM   2924  SD  MET B  26      36.578   9.989  -8.669  1.00 10.00      B   
ATOM   2925  CE  MET B  26      37.035  11.030  -7.283  1.00 10.00      B   
ATOM   2926  C   MET B  26      34.835   7.262  -5.230  1.00 10.00      B   
ATOM   2927  O   MET B  26      35.654   6.350  -5.372  1.00 10.00      B   
ATOM   2928  N   LEU B  27      34.670   7.911  -4.084  1.00 10.00      B   
ATOM   2929  HN  LEU B  27      33.989   8.620  -4.028  1.00 10.00      B   
ATOM   2930  CA  LEU B  27      35.481   7.609  -2.907  1.00 10.00      B   
ATOM   2931  CB  LEU B  27      35.307   8.669  -1.817  1.00 10.00      B   
ATOM   2932  CG  LEU B  27      35.899  10.048  -2.124  1.00 10.00      B   
ATOM   2933  CD1 LEU B  27      35.737  10.980  -0.934  1.00 10.00      B   
ATOM   2934  CD2 LEU B  27      37.363   9.930  -2.520  1.00 10.00      B   
ATOM   2935  C   LEU B  27      35.216   6.209  -2.360  1.00 10.00      B   
ATOM   2936  O   LEU B  27      36.146   5.521  -1.938  1.00 10.00      B   
ATOM   2937  N   SER B  28      33.960   5.781  -2.386  1.00 10.00      B   
ATOM   2938  HN  SER B  28      33.257   6.366  -2.748  1.00 10.00      B   
ATOM   2939  CA  SER B  28      33.593   4.460  -1.891  1.00 10.00      B   
ATOM   2940  CB  SER B  28      32.073   4.300  -1.922  1.00 10.00      B   
ATOM   2941  OG  SER B  28      31.498   5.200  -2.853  1.00 10.00      B   
ATOM   2942  HG  SER B  28      31.132   4.703  -3.596  1.00 10.00      B   
ATOM   2943  C   SER B  28      34.267   3.366  -2.718  1.00 10.00      B   
ATOM   2944  O   SER B  28      34.655   2.319  -2.195  1.00 10.00      B   
ATOM   2945  N   PHE B  29      34.417   3.636  -4.011  1.00 10.00      B   
ATOM   2946  HN  PHE B  29      34.084   4.493  -4.357  1.00 10.00      B   
ATOM   2947  CA  PHE B  29      35.055   2.705  -4.931  1.00 10.00      B   
ATOM   2948  CB  PHE B  29      34.842   3.193  -6.373  1.00 10.00      B   
ATOM   2949  CG  PHE B  29      35.606   2.436  -7.427  1.00 10.00      B   
ATOM   2950  CD1 PHE B  29      35.079   1.288  -7.994  1.00 10.00      B   
ATOM   2951  CD2 PHE B  29      36.847   2.879  -7.856  1.00 10.00      B   
ATOM   2952  CE1 PHE B  29      35.777   0.595  -8.968  1.00 10.00      B   
ATOM   2953  CE2 PHE B  29      37.551   2.192  -8.827  1.00 10.00      B   
ATOM   2954  CZ  PHE B  29      37.015   1.047  -9.385  1.00 10.00      B   
ATOM   2955  C   PHE B  29      36.545   2.596  -4.616  1.00 10.00      B   
ATOM   2956  O   PHE B  29      37.123   1.505  -4.631  1.00 10.00      B   
ATOM   2957  N   CYS B  30      37.153   3.735  -4.309  1.00 10.00      B   
ATOM   2958  HN  CYS B  30      36.628   4.564  -4.292  1.00 10.00      B   
ATOM   2959  CA  CYS B  30      38.575   3.790  -4.001  1.00 10.00      B   
ATOM   2960  CB  CYS B  30      39.089   5.227  -4.114  1.00 10.00      B   
ATOM   2961  SG  CYS B  30      38.654   6.053  -5.663  1.00 10.00      B   
ATOM   2962  HG  CYS B  30      37.330   6.144  -5.722  1.00 10.00      B   
ATOM   2963  C   CYS B  30      38.880   3.217  -2.618  1.00 10.00      B   
ATOM   2964  O   CYS B  30      39.936   2.628  -2.406  1.00 10.00      B   
ATOM   2965  N   TYR B  31      37.951   3.381  -1.681  1.00 10.00      B   
ATOM   2966  HN  TYR B  31      37.125   3.867  -1.905  1.00 10.00      B   
ATOM   2967  CA  TYR B  31      38.133   2.874  -0.321  1.00 10.00      B   
ATOM   2968  CB  TYR B  31      36.886   3.150   0.527  1.00 10.00      B   
ATOM   2969  CG  TYR B  31      37.070   2.859   2.000  1.00 10.00      B   
ATOM   2970  CD1 TYR B  31      37.786   3.728   2.810  1.00 10.00      B   
ATOM   2971  CD2 TYR B  31      36.531   1.716   2.579  1.00 10.00      B   
ATOM   2972  CE1 TYR B  31      37.963   3.468   4.156  1.00 10.00      B   
ATOM   2973  CE2 TYR B  31      36.702   1.449   3.924  1.00 10.00      B   
ATOM   2974  CZ  TYR B  31      37.420   2.328   4.709  1.00 10.00      B   
ATOM   2975  OH  TYR B  31      37.594   2.066   6.050  1.00 10.00      B   
ATOM   2976  HH  TYR B  31      37.519   2.892   6.550  1.00 10.00      B   
ATOM   2977  C   TYR B  31      38.448   1.379  -0.328  1.00 10.00      B   
ATOM   2978  O   TYR B  31      39.309   0.908   0.418  1.00 10.00      B   
ATOM   2979  N   ILE B  32      37.765   0.647  -1.196  1.00 10.00      B   
ATOM   2980  HN  ILE B  32      37.113   1.089  -1.779  1.00 10.00      B   
ATOM   2981  CA  ILE B  32      37.953  -0.795  -1.308  1.00 10.00      B   
ATOM   2982  CB  ILE B  32      36.925  -1.419  -2.277  1.00 10.00      B   
ATOM   2983  CG1 ILE B  32      35.505  -0.998  -1.881  1.00 10.00      B   
ATOM   2984  CG2 ILE B  32      37.046  -2.938  -2.294  1.00 10.00      B   
ATOM   2985  CD1 ILE B  32      34.450  -1.337  -2.914  1.00 10.00      B   
ATOM   2986  C   ILE B  32      39.373  -1.147  -1.762  1.00 10.00      B   
ATOM   2987  O   ILE B  32      39.966  -2.113  -1.283  1.00 10.00      B   
ATOM   2988  N   ILE B  33      39.930  -0.351  -2.669  1.00 10.00      B   
ATOM   2989  HN  ILE B  33      39.432   0.428  -2.999  1.00 10.00      B   
ATOM   2990  CA  ILE B  33      41.275  -0.611  -3.173  1.00 10.00      B   
ATOM   2991  CB  ILE B  33      41.519  -0.006  -4.580  1.00 10.00      B   
ATOM   2992  CG1 ILE B  33      42.655  -0.749  -5.296  1.00 10.00      B   
ATOM   2993  CG2 ILE B  33      41.816   1.488  -4.507  1.00 10.00      B   
ATOM   2994  CD1 ILE B  33      42.856  -0.323  -6.735  1.00 10.00      B   
ATOM   2995  C   ILE B  33      42.354  -0.162  -2.179  1.00 10.00      B   
ATOM   2996  O   ILE B  33      43.491  -0.633  -2.226  1.00 10.00      B   
ATOM   2997  N   VAL B  34      41.989   0.738  -1.274  1.00 10.00      B   
ATOM   2998  HN  VAL B  34      41.069   1.084  -1.286  1.00 10.00      B   
ATOM   2999  CA  VAL B  34      42.925   1.235  -0.271  1.00 10.00      B   
ATOM   3000  CB  VAL B  34      42.477   2.598   0.310  1.00 10.00      B   
ATOM   3001  CG1 VAL B  34      43.402   3.050   1.432  1.00 10.00      B   
ATOM   3002  CG2 VAL B  34      42.426   3.652  -0.785  1.00 10.00      B   
ATOM   3003  C   VAL B  34      43.101   0.223   0.860  1.00 10.00      B   
ATOM   3004  O   VAL B  34      44.225  -0.086   1.259  1.00 10.00      B   
ATOM   3005  N   VAL B  35      41.987  -0.312   1.351  1.00 10.00      B   
ATOM   3006  HN  VAL B  35      41.121  -0.044   0.972  1.00 10.00      B   
ATOM   3007  CA  VAL B  35      42.018  -1.284   2.442  1.00 10.00      B   
ATOM   3008  CB  VAL B  35      40.596  -1.672   2.906  1.00 10.00      B   
ATOM   3009  CG1 VAL B  35      40.650  -2.636   4.084  1.00 10.00      B   
ATOM   3010  CG2 VAL B  35      39.795  -0.436   3.275  1.00 10.00      B   
ATOM   3011  C   VAL B  35      42.790  -2.545   2.053  1.00 10.00      B   
ATOM   3012  O   VAL B  35      43.504  -3.127   2.871  1.00 10.00      B   
ATOM   3013  N   PHE B  36      42.659  -2.951   0.796  1.00 10.00      B   
ATOM   3014  HN  PHE B  36      42.091  -2.438   0.184  1.00 10.00      B   
ATOM   3015  CA  PHE B  36      43.338  -4.146   0.309  1.00 10.00      B   
ATOM   3016  CB  PHE B  36      42.686  -4.675  -0.970  1.00 10.00      B   
ATOM   3017  CG  PHE B  36      41.546  -5.619  -0.710  1.00 10.00      B   
ATOM   3018  CD1 PHE B  36      40.236  -5.164  -0.689  1.00 10.00      B   
ATOM   3019  CD2 PHE B  36      41.785  -6.965  -0.481  1.00 10.00      B   
ATOM   3020  CE1 PHE B  36      39.188  -6.031  -0.443  1.00 10.00      B   
ATOM   3021  CE2 PHE B  36      40.742  -7.837  -0.236  1.00 10.00      B   
ATOM   3022  CZ  PHE B  36      39.442  -7.370  -0.218  1.00 10.00      B   
ATOM   3023  C   PHE B  36      44.835  -3.930   0.112  1.00 10.00      B   
ATOM   3024  O   PHE B  36      45.612  -4.886   0.148  1.00 10.00      B   
ATOM   3025  N   LEU B  37      45.242  -2.682  -0.081  1.00 10.00      B   
ATOM   3026  HN  LEU B  37      44.580  -1.954  -0.086  1.00 10.00      B   
ATOM   3027  CA  LEU B  37      46.654  -2.369  -0.277  1.00 10.00      B   
ATOM   3028  CB  LEU B  37      46.828  -1.167  -1.210  1.00 10.00      B   
ATOM   3029  CG  LEU B  37      48.212  -1.018  -1.850  1.00 10.00      B   
ATOM   3030  CD1 LEU B  37      48.429  -2.081  -2.915  1.00 10.00      B   
ATOM   3031  CD2 LEU B  37      48.399   0.373  -2.431  1.00 10.00      B   
ATOM   3032  C   LEU B  37      47.337  -2.102   1.059  1.00 10.00      B   
ATOM   3033  O   LEU B  37      48.557  -2.231   1.182  1.00 10.00      B   
ATOM   3034  N   ALA B  38      46.539  -1.734   2.053  1.00 10.00      B   
ATOM   3035  HN  ALA B  38      45.578  -1.654   1.887  1.00 10.00      B   
ATOM   3036  CA  ALA B  38      47.048  -1.448   3.384  1.00 10.00      B   
ATOM   3037  CB  ALA B  38      45.975  -0.774   4.225  1.00 10.00      B   
ATOM   3038  C   ALA B  38      47.537  -2.725   4.060  1.00 10.00      B   
ATOM   3039  O   ALA B  38      46.758  -3.642   4.332  1.00 10.00      B   
ATOM   3040  N   ASN B  39      48.832  -2.785   4.317  1.00 10.00      B   
ATOM   3041  HN  ASN B  39      49.402  -2.025   4.069  1.00 10.00      B   
ATOM   3042  CA  ASN B  39      49.433  -3.946   4.957  1.00 10.00      B   
ATOM   3043  CB  ASN B  39      50.392  -4.659   4.000  1.00 10.00      B   
ATOM   3044  CG  ASN B  39      49.677  -5.509   2.968  1.00 10.00      B   
ATOM   3045  OD1 ASN B  39      49.418  -6.694   3.190  1.00 10.00      B   
ATOM   3046  ND2 ASN B  39      49.347  -4.914   1.832  1.00 10.00      B   
ATOM   3047 HD21 ASN B  39      49.572  -3.962   1.721  1.00 10.00      B   
ATOM   3048 HD22 ASN B  39      48.902  -5.447   1.143  1.00 10.00      B   
ATOM   3049  C   ASN B  39      50.156  -3.556   6.240  1.00 10.00      B   
ATOM   3050  O   ASN B  39      50.215  -4.334   7.190  1.00 10.00      B   
ATOM   3051  N   ASN B  40      50.710  -2.351   6.255  1.00 10.00      B   
ATOM   3052  HN  ASN B  40      50.636  -1.785   5.458  1.00 10.00      B   
ATOM   3053  CA  ASN B  40      51.428  -1.840   7.419  1.00 10.00      B   
ATOM   3054  CB  ASN B  40      52.273  -0.622   7.021  1.00 10.00      B   
ATOM   3055  CG  ASN B  40      52.915   0.101   8.196  1.00 10.00      B   
ATOM   3056  OD1 ASN B  40      53.204  -0.489   9.235  1.00 10.00      B   
ATOM   3057  ND2 ASN B  40      53.151   1.391   8.028  1.00 10.00      B   
ATOM   3058 HD21 ASN B  40      52.900   1.800   7.172  1.00 10.00      B   
ATOM   3059 HD22 ASN B  40      53.569   1.888   8.764  1.00 10.00      B   
ATOM   3060  C   ASN B  40      50.453  -1.489   8.544  1.00 10.00      B   
ATOM   3061  O   ASN B  40      49.434  -0.828   8.317  1.00 10.00      B   
ATOM   3062  N   ILE B  41      50.779  -1.932   9.753  1.00 10.00      B   
ATOM   3063  HN  ILE B  41      51.619  -2.430   9.861  1.00 10.00      B   
ATOM   3064  CA  ILE B  41      49.942  -1.699  10.929  1.00 10.00      B   
ATOM   3065  CB  ILE B  41      50.512  -2.411  12.179  1.00 10.00      B   
ATOM   3066  CG1 ILE B  41      51.006  -3.816  11.819  1.00 10.00      B   
ATOM   3067  CG2 ILE B  41      49.458  -2.489  13.276  1.00 10.00      B   
ATOM   3068  CD1 ILE B  41      51.809  -4.486  12.914  1.00 10.00      B   
ATOM   3069  C   ILE B  41      49.791  -0.210  11.232  1.00 10.00      B   
ATOM   3070  O   ILE B  41      48.733   0.239  11.681  1.00 10.00      B   
ATOM   3071  N   TRP B  42      50.843   0.554  10.969  1.00 10.00      B   
ATOM   3072  HN  TRP B  42      51.650   0.143  10.588  1.00 10.00      B   
ATOM   3073  CA  TRP B  42      50.827   1.987  11.230  1.00 10.00      B   
ATOM   3074  CB  TRP B  42      52.217   2.591  11.059  1.00 10.00      B   
ATOM   3075  CG  TRP B  42      53.042   2.541  12.307  1.00 10.00      B   
ATOM   3076  CD1 TRP B  42      53.955   1.589  12.649  1.00 10.00      B   
ATOM   3077  CD2 TRP B  42      53.026   3.486  13.383  1.00 10.00      B   
ATOM   3078  NE1 TRP B  42      54.508   1.881  13.871  1.00 10.00      B   
ATOM   3079  HE1 TRP B  42      55.191   1.344  14.332  1.00 10.00      B   
ATOM   3080  CE2 TRP B  42      53.953   3.040  14.343  1.00 10.00      B   
ATOM   3081  CE3 TRP B  42      52.312   4.663  13.631  1.00 10.00      B   
ATOM   3082  CZ2 TRP B  42      54.194   3.734  15.526  1.00 10.00      B   
ATOM   3083  CZ3 TRP B  42      52.552   5.351  14.807  1.00 10.00      B   
ATOM   3084  CH2 TRP B  42      53.482   4.882  15.741  1.00 10.00      B   
ATOM   3085  C   TRP B  42      49.804   2.721  10.369  1.00 10.00      B   
ATOM   3086  O   TRP B  42      49.074   3.582  10.860  1.00 10.00      B   
ATOM   3087  N   SER B  43      49.734   2.366   9.091  1.00 10.00      B   
ATOM   3088  HN  SER B  43      50.331   1.668   8.750  1.00 10.00      B   
ATOM   3089  CA  SER B  43      48.795   3.005   8.178  1.00 10.00      B   
ATOM   3090  CB  SER B  43      49.127   2.653   6.731  1.00 10.00      B   
ATOM   3091  OG  SER B  43      50.337   1.919   6.660  1.00 10.00      B   
ATOM   3092  HG  SER B  43      51.025   2.482   6.284  1.00 10.00      B   
ATOM   3093  C   SER B  43      47.356   2.623   8.508  1.00 10.00      B   
ATOM   3094  O   SER B  43      46.416   3.333   8.144  1.00 10.00      B   
ATOM   3095  N   TYR B  44      47.184   1.501   9.203  1.00 10.00      B   
ATOM   3096  HN  TYR B  44      47.968   0.966   9.455  1.00 10.00      B   
ATOM   3097  CA  TYR B  44      45.854   1.050   9.597  1.00 10.00      B   
ATOM   3098  CB  TYR B  44      45.913  -0.312  10.296  1.00 10.00      B   
ATOM   3099  CG  TYR B  44      46.088  -1.491   9.364  1.00 10.00      B   
ATOM   3100  CD1 TYR B  44      46.895  -2.564   9.718  1.00 10.00      B   
ATOM   3101  CD2 TYR B  44      45.443  -1.536   8.134  1.00 10.00      B   
ATOM   3102  CE1 TYR B  44      47.059  -3.646   8.874  1.00 10.00      B   
ATOM   3103  CE2 TYR B  44      45.600  -2.613   7.286  1.00 10.00      B   
ATOM   3104  CZ  TYR B  44      46.409  -3.666   7.660  1.00 10.00      B   
ATOM   3105  OH  TYR B  44      46.571  -4.739   6.811  1.00 10.00      B   
ATOM   3106  HH  TYR B  44      46.863  -4.415   5.945  1.00 10.00      B   
ATOM   3107  C   TYR B  44      45.212   2.082  10.517  1.00 10.00      B   
ATOM   3108  O   TYR B  44      44.003   2.304  10.473  1.00 10.00      B   
ATOM   3109  N   ALA B  45      46.045   2.730  11.328  1.00 10.00      B   
ATOM   3110  HN  ALA B  45      47.001   2.514  11.298  1.00 10.00      B   
ATOM   3111  CA  ALA B  45      45.583   3.752  12.252  1.00 10.00      B   
ATOM   3112  CB  ALA B  45      46.730   4.219  13.140  1.00 10.00      B   
ATOM   3113  C   ALA B  45      44.997   4.928  11.479  1.00 10.00      B   
ATOM   3114  O   ALA B  45      43.966   5.483  11.863  1.00 10.00      B   
ATOM   3115  N   ILE B  46      45.652   5.277  10.375  1.00 10.00      B   
ATOM   3116  HN  ILE B  46      46.457   4.776  10.126  1.00 10.00      B   
ATOM   3117  CA  ILE B  46      45.213   6.378   9.526  1.00 10.00      B   
ATOM   3118  CB  ILE B  46      46.256   6.684   8.426  1.00 10.00      B   
ATOM   3119  CG1 ILE B  46      47.637   6.938   9.040  1.00 10.00      B   
ATOM   3120  CG2 ILE B  46      45.819   7.866   7.567  1.00 10.00      B   
ATOM   3121  CD1 ILE B  46      47.695   8.129   9.973  1.00 10.00      B   
ATOM   3122  C   ILE B  46      43.884   6.027   8.868  1.00 10.00      B   
ATOM   3123  O   ILE B  46      42.966   6.847   8.818  1.00 10.00      B   
ATOM   3124  N   LEU B  47      43.788   4.791   8.389  1.00 10.00      B   
ATOM   3125  HN  LEU B  47      44.558   4.189   8.476  1.00 10.00      B   
ATOM   3126  CA  LEU B  47      42.579   4.303   7.734  1.00 10.00      B   
ATOM   3127  CB  LEU B  47      42.789   2.861   7.262  1.00 10.00      B   
ATOM   3128  CG  LEU B  47      41.675   2.250   6.410  1.00 10.00      B   
ATOM   3129  CD1 LEU B  47      41.586   2.950   5.062  1.00 10.00      B   
ATOM   3130  CD2 LEU B  47      41.913   0.758   6.223  1.00 10.00      B   
ATOM   3131  C   LEU B  47      41.387   4.379   8.683  1.00 10.00      B   
ATOM   3132  O   LEU B  47      40.312   4.863   8.316  1.00 10.00      B   
ATOM   3133  N   ILE B  48      41.585   3.901   9.907  1.00 10.00      B   
ATOM   3134  HN  ILE B  48      42.461   3.519  10.134  1.00 10.00      B   
ATOM   3135  CA  ILE B  48      40.536   3.918  10.914  1.00 10.00      B   
ATOM   3136  CB  ILE B  48      40.964   3.172  12.197  1.00 10.00      B   
ATOM   3137  CG1 ILE B  48      41.263   1.705  11.885  1.00 10.00      B   
ATOM   3138  CG2 ILE B  48      39.884   3.280  13.267  1.00 10.00      B   
ATOM   3139  CD1 ILE B  48      41.955   0.972  13.013  1.00 10.00      B   
ATOM   3140  C   ILE B  48      40.155   5.353  11.266  1.00 10.00      B   
ATOM   3141  O   ILE B  48      38.974   5.704  11.278  1.00 10.00      B   
ATOM   3142  N   ALA B  49      41.163   6.180  11.522  1.00 10.00      B   
ATOM   3143  HN  ALA B  49      42.085   5.841  11.469  1.00 10.00      B   
ATOM   3144  CA  ALA B  49      40.948   7.577  11.885  1.00 10.00      B   
ATOM   3145  CB  ALA B  49      42.275   8.268  12.156  1.00 10.00      B   
ATOM   3146  C   ALA B  49      40.155   8.333  10.820  1.00 10.00      B   
ATOM   3147  O   ALA B  49      39.230   9.085  11.142  1.00 10.00      B   
ATOM   3148  N   PHE B  50      40.518   8.134   9.556  1.00 10.00      B   
ATOM   3149  HN  PHE B  50      41.267   7.528   9.359  1.00 10.00      B   
ATOM   3150  CA  PHE B  50      39.831   8.798   8.458  1.00 10.00      B   
ATOM   3151  CB  PHE B  50      40.522   8.518   7.121  1.00 10.00      B   
ATOM   3152  CG  PHE B  50      40.186   9.524   6.055  1.00 10.00      B   
ATOM   3153  CD1 PHE B  50      40.848  10.738   6.002  1.00 10.00      B   
ATOM   3154  CD2 PHE B  50      39.207   9.257   5.111  1.00 10.00      B   
ATOM   3155  CE1 PHE B  50      40.541  11.669   5.029  1.00 10.00      B   
ATOM   3156  CE2 PHE B  50      38.895  10.183   4.134  1.00 10.00      B   
ATOM   3157  CZ  PHE B  50      39.563  11.390   4.094  1.00 10.00      B   
ATOM   3158  C   PHE B  50      38.369   8.368   8.408  1.00 10.00      B   
ATOM   3159  O   PHE B  50      37.473   9.204   8.273  1.00 10.00      B   
ATOM   3160  N   THR B  51      38.137   7.064   8.540  1.00 10.00      B   
ATOM   3161  HN  THR B  51      38.898   6.451   8.642  1.00 10.00      B   
ATOM   3162  CA  THR B  51      36.785   6.521   8.524  1.00 10.00      B   
ATOM   3163  CB  THR B  51      36.796   4.976   8.555  1.00 10.00      B   
ATOM   3164  OG1 THR B  51      37.696   4.483   7.544  1.00 10.00      B   
ATOM   3165  HG1 THR B  51      38.610   4.645   7.816  1.00 10.00      B   
ATOM   3166  CG2 THR B  51      35.403   4.422   8.291  1.00 10.00      B   
ATOM   3167  C   THR B  51      35.970   7.077   9.696  1.00 10.00      B   
ATOM   3168  O   THR B  51      34.798   7.435   9.539  1.00 10.00      B   
ATOM   3169  N   VAL B  52      36.606   7.178  10.865  1.00 10.00      B   
ATOM   3170  HN  VAL B  52      37.539   6.878  10.929  1.00 10.00      B   
ATOM   3171  CA  VAL B  52      35.950   7.718  12.052  1.00 10.00      B   
ATOM   3172  CB  VAL B  52      36.879   7.684  13.297  1.00 10.00      B   
ATOM   3173  CG1 VAL B  52      36.285   8.495  14.444  1.00 10.00      B   
ATOM   3174  CG2 VAL B  52      37.129   6.252  13.746  1.00 10.00      B   
ATOM   3175  C   VAL B  52      35.510   9.154  11.789  1.00 10.00      B   
ATOM   3176  O   VAL B  52      34.375   9.533  12.085  1.00 10.00      B   
ATOM   3177  N   GLY B  53      36.415   9.939  11.210  1.00 10.00      B   
ATOM   3178  HN  GLY B  53      37.296   9.568  10.988  1.00 10.00      B   
ATOM   3179  CA  GLY B  53      36.119  11.327  10.904  1.00 10.00      B   
ATOM   3180  C   GLY B  53      34.959  11.459   9.941  1.00 10.00      B   
ATOM   3181  O   GLY B  53      34.118  12.345  10.089  1.00 10.00      B   
ATOM   3182  N   ALA B  54      34.911  10.567   8.957  1.00 10.00      B   
ATOM   3183  HN  ALA B  54      35.617   9.884   8.893  1.00 10.00      B   
ATOM   3184  CA  ALA B  54      33.846  10.575   7.967  1.00 10.00      B   
ATOM   3185  CB  ALA B  54      34.116   9.543   6.884  1.00 10.00      B   
ATOM   3186  C   ALA B  54      32.502  10.316   8.634  1.00 10.00      B   
ATOM   3187  O   ALA B  54      31.557  11.078   8.455  1.00 10.00      B   
ATOM   3188  N   ILE B  55      32.433   9.251   9.424  1.00 10.00      B   
ATOM   3189  HN  ILE B  55      33.230   8.684   9.533  1.00 10.00      B   
ATOM   3190  CA  ILE B  55      31.204   8.894  10.129  1.00 10.00      B   
ATOM   3191  CB  ILE B  55      31.371   7.570  10.910  1.00 10.00      B   
ATOM   3192  CG1 ILE B  55      31.723   6.428   9.952  1.00 10.00      B   
ATOM   3193  CG2 ILE B  55      30.109   7.236  11.694  1.00 10.00      B   
ATOM   3194  CD1 ILE B  55      32.113   5.141  10.646  1.00 10.00      B   
ATOM   3195  C   ILE B  55      30.794  10.009  11.095  1.00 10.00      B   
ATOM   3196  O   ILE B  55      29.611  10.323  11.238  1.00 10.00      B   
ATOM   3197  N   LEU B  56      31.786  10.616  11.740  1.00 10.00      B   
ATOM   3198  HN  LEU B  56      32.710  10.320  11.578  1.00 10.00      B   
ATOM   3199  CA  LEU B  56      31.548  11.692  12.692  1.00 10.00      B   
ATOM   3200  CB  LEU B  56      32.844  12.041  13.428  1.00 10.00      B   
ATOM   3201  CG  LEU B  56      32.688  12.698  14.800  1.00 10.00      B   
ATOM   3202  CD1 LEU B  56      32.039  11.735  15.783  1.00 10.00      B   
ATOM   3203  CD2 LEU B  56      34.035  13.167  15.322  1.00 10.00      B   
ATOM   3204  C   LEU B  56      30.983  12.936  12.009  1.00 10.00      B   
ATOM   3205  O   LEU B  56      30.153  13.646  12.579  1.00 10.00      B   
ATOM   3206  N   SER B  57      31.429  13.203  10.785  1.00 10.00      B   
ATOM   3207  HN  SER B  57      32.096  12.610  10.372  1.00 10.00      B   
ATOM   3208  CA  SER B  57      30.947  14.363  10.046  1.00 10.00      B   
ATOM   3209  CB  SER B  57      31.944  14.795   8.966  1.00 10.00      B   
ATOM   3210  OG  SER B  57      32.573  13.677   8.363  1.00 10.00      B   
ATOM   3211  HG  SER B  57      33.255  13.333   8.960  1.00 10.00      B   
ATOM   3212  C   SER B  57      29.561  14.109   9.458  1.00 10.00      B   
ATOM   3213  O   SER B  57      28.843  15.043   9.098  1.00 10.00      B   
ATOM   3214  N   SER B  58      29.191  12.837   9.366  1.00 10.00      B   
ATOM   3215  HN  SER B  58      29.820  12.133   9.639  1.00 10.00      B   
ATOM   3216  CA  SER B  58      27.889  12.460   8.844  1.00 10.00      B   
ATOM   3217  CB  SER B  58      27.931  11.035   8.291  1.00 10.00      B   
ATOM   3218  OG  SER B  58      28.940  10.906   7.302  1.00 10.00      B   
ATOM   3219  HG  SER B  58      28.529  10.724   6.449  1.00 10.00      B   
ATOM   3220  C   SER B  58      26.817  12.590   9.927  1.00 10.00      B   
ATOM   3221  O   SER B  58      25.624  12.627   9.633  1.00 10.00      B   
ATOM   3222  N   LYS B  59      27.262  12.642  11.180  1.00 10.00      B   
ATOM   3223  HN  LYS B  59      28.226  12.577  11.342  1.00 10.00      B   
ATOM   3224  CA  LYS B  59      26.366  12.788  12.329  1.00 10.00      B   
ATOM   3225  CB  LYS B  59      25.608  14.118  12.269  1.00 10.00      B   
ATOM   3226  CG  LYS B  59      26.501  15.343  12.378  1.00 10.00      B   
ATOM   3227  CD  LYS B  59      27.150  15.438  13.750  1.00 10.00      B   
ATOM   3228  CE  LYS B  59      28.150  16.584  13.811  1.00 10.00      B   
ATOM   3229  NZ  LYS B  59      29.296  16.381  12.883  1.00 10.00      B   
ATOM   3230  HZ1 LYS B  59      29.659  15.407  12.967  1.00 10.00      B   
ATOM   3231  HZ2 LYS B  59      30.065  17.047  13.114  1.00 10.00      B   
ATOM   3232  HZ3 LYS B  59      28.996  16.547  11.899  1.00 10.00      B   
ATOM   3233  C   LYS B  59      25.395  11.621  12.462  1.00 10.00      B   
ATOM   3234  O   LYS B  59      24.308  11.766  13.023  1.00 10.00      B   
ATOM   3235  N   ILE B  60      25.792  10.463  11.954  1.00 10.00      B   
ATOM   3236  HN  ILE B  60      26.670  10.406  11.526  1.00 10.00      B   
ATOM   3237  CA  ILE B  60      24.954   9.277  12.029  1.00 10.00      B   
ATOM   3238  CB  ILE B  60      24.987   8.456  10.722  1.00 10.00      B   
ATOM   3239  CG1 ILE B  60      24.524   9.321   9.546  1.00 10.00      B   
ATOM   3240  CG2 ILE B  60      24.109   7.218  10.847  1.00 10.00      B   
ATOM   3241  CD1 ILE B  60      24.581   8.625   8.204  1.00 10.00      B   
ATOM   3242  C   ILE B  60      25.375   8.406  13.208  1.00 10.00      B   
ATOM   3243  O   ILE B  60      26.520   7.958  13.288  1.00 10.00      B   
ATOM   3244  N   SER B  61      24.450   8.193  14.131  1.00 10.00      B   
ATOM   3245  HN  SER B  61      23.557   8.583  14.012  1.00 10.00      B   
ATOM   3246  CA  SER B  61      24.714   7.386  15.311  1.00 10.00      B   
ATOM   3247  CB  SER B  61      24.616   8.265  16.559  1.00 10.00      B   
ATOM   3248  OG  SER B  61      25.125   9.563  16.301  1.00 10.00      B   
ATOM   3249  HG  SER B  61      25.311   9.653  15.359  1.00 10.00      B   
ATOM   3250  C   SER B  61      23.714   6.234  15.404  1.00 10.00      B   
ATOM   3251  O   SER B  61      23.140   5.822  14.391  1.00 10.00      B   
ATOM   3252  N   LEU B  62      23.530   5.713  16.619  1.00 10.00      B   
ATOM   3253  HN  LEU B  62      24.054   6.068  17.368  1.00 10.00      B   
ATOM   3254  CA  LEU B  62      22.603   4.616  16.883  1.00 10.00      B   
ATOM   3255  CB  LEU B  62      21.170   4.968  16.459  1.00 10.00      B   
ATOM   3256  CG  LEU B  62      20.552   6.206  17.120  1.00 10.00      B   
ATOM   3257  CD1 LEU B  62      19.139   6.441  16.609  1.00 10.00      B   
ATOM   3258  CD2 LEU B  62      20.560   6.072  18.637  1.00 10.00      B   
ATOM   3259  C   LEU B  62      23.069   3.310  16.244  1.00 10.00      B   
ATOM   3260  O   LEU B  62      24.200   3.210  15.761  1.00 10.00      B   
ATOM   3261  N   GLY B  63      22.189   2.317  16.232  1.00 10.00      B   
ATOM   3262  HN  GLY B  63      21.299   2.461  16.619  1.00 10.00      B   
ATOM   3263  CA  GLY B  63      22.527   1.027  15.669  1.00 10.00      B   
ATOM   3264  C   GLY B  63      22.319   0.955  14.169  1.00 10.00      B   
ATOM   3265  O   GLY B  63      22.149  -0.130  13.617  1.00 10.00      B   
ATOM   3266  N   PHE B  64      22.354   2.107  13.508  1.00 10.00      B   
ATOM   3267  HN  PHE B  64      22.512   2.936  14.008  1.00 10.00      B   
ATOM   3268  CA  PHE B  64      22.168   2.170  12.060  1.00 10.00      B   
ATOM   3269  CB  PHE B  64      22.218   3.622  11.576  1.00 10.00      B   
ATOM   3270  CG  PHE B  64      20.895   4.333  11.636  1.00 10.00      B   
ATOM   3271  CD1 PHE B  64      20.310   4.644  12.854  1.00 10.00      B   
ATOM   3272  CD2 PHE B  64      20.240   4.693  10.471  1.00 10.00      B   
ATOM   3273  CE1 PHE B  64      19.095   5.300  12.907  1.00 10.00      B   
ATOM   3274  CE2 PHE B  64      19.025   5.349  10.516  1.00 10.00      B   
ATOM   3275  CZ  PHE B  64      18.452   5.654  11.736  1.00 10.00      B   
ATOM   3276  C   PHE B  64      23.229   1.343  11.343  1.00 10.00      B   
ATOM   3277  O   PHE B  64      22.930   0.600  10.407  1.00 10.00      B   
ATOM   3278  N   PHE B  65      24.467   1.463  11.806  1.00 10.00      B   
ATOM   3279  HN  PHE B  65      24.638   2.060  12.562  1.00 10.00      B   
ATOM   3280  CA  PHE B  65      25.574   0.727  11.214  1.00 10.00      B   
ATOM   3281  CB  PHE B  65      26.916   1.353  11.602  1.00 10.00      B   
ATOM   3282  CG  PHE B  65      27.086   2.760  11.112  1.00 10.00      B   
ATOM   3283  CD1 PHE B  65      26.906   3.830  11.972  1.00 10.00      B   
ATOM   3284  CD2 PHE B  65      27.416   3.016   9.791  1.00 10.00      B   
ATOM   3285  CE1 PHE B  65      27.051   5.129  11.527  1.00 10.00      B   
ATOM   3286  CE2 PHE B  65      27.564   4.312   9.339  1.00 10.00      B   
ATOM   3287  CZ  PHE B  65      27.380   5.370  10.207  1.00 10.00      B   
ATOM   3288  C   PHE B  65      25.530  -0.733  11.632  1.00 10.00      B   
ATOM   3289  O   PHE B  65      25.924  -1.615  10.874  1.00 10.00      B   
ATOM   3290  N   LEU B  66      25.027  -0.984  12.837  1.00 10.00      B   
ATOM   3291  HN  LEU B  66      24.711  -0.238  13.384  1.00 10.00      B   
ATOM   3292  CA  LEU B  66      24.927  -2.343  13.358  1.00 10.00      B   
ATOM   3293  CB  LEU B  66      24.515  -2.337  14.831  1.00 10.00      B   
ATOM   3294  CG  LEU B  66      25.529  -1.751  15.817  1.00 10.00      B   
ATOM   3295  CD1 LEU B  66      24.971  -1.776  17.231  1.00 10.00      B   
ATOM   3296  CD2 LEU B  66      26.848  -2.506  15.747  1.00 10.00      B   
ATOM   3297  C   LEU B  66      23.945  -3.170  12.533  1.00 10.00      B   
ATOM   3298  O   LEU B  66      24.147  -4.367  12.323  1.00 10.00      B   
ATOM   3299  N   LYS B  67      22.889  -2.518  12.061  1.00 10.00      B   
ATOM   3300  HN  LYS B  67      22.777  -1.567  12.281  1.00 10.00      B   
ATOM   3301  CA  LYS B  67      21.877  -3.179  11.245  1.00 10.00      B   
ATOM   3302  CB  LYS B  67      20.648  -2.284  11.077  1.00 10.00      B   
ATOM   3303  CG  LYS B  67      19.898  -2.040  12.374  1.00 10.00      B   
ATOM   3304  CD  LYS B  67      18.606  -1.284  12.134  1.00 10.00      B   
ATOM   3305  CE  LYS B  67      17.898  -0.989  13.440  1.00 10.00      B   
ATOM   3306  NZ  LYS B  67      16.540  -0.429  13.224  1.00 10.00      B   
ATOM   3307  HZ1 LYS B  67      16.193   0.010  14.100  1.00 10.00      B   
ATOM   3308  HZ2 LYS B  67      15.883  -1.185  12.948  1.00 10.00      B   
ATOM   3309  HZ3 LYS B  67      16.562   0.289  12.474  1.00 10.00      B   
ATOM   3310  C   LYS B  67      22.451  -3.568   9.889  1.00 10.00      B   
ATOM   3311  O   LYS B  67      21.979  -4.503   9.244  1.00 10.00      B   
ATOM   3312  N   GLY B  68      23.479  -2.845   9.467  1.00 10.00      B   
ATOM   3313  HN  GLY B  68      23.799  -2.097  10.017  1.00 10.00      B   
ATOM   3314  CA  GLY B  68      24.126  -3.137   8.204  1.00 10.00      B   
ATOM   3315  C   GLY B  68      25.068  -4.319   8.334  1.00 10.00      B   
ATOM   3316  O   GLY B  68      25.451  -4.939   7.343  1.00 10.00      B   
ATOM   3317  N   ILE B  69      25.432  -4.631   9.573  1.00 10.00      B   
ATOM   3318  HN  ILE B  69      25.093  -4.088  10.317  1.00 10.00      B   
ATOM   3319  CA  ILE B  69      26.325  -5.745   9.864  1.00 10.00      B   
ATOM   3320  CB  ILE B  69      27.103  -5.491  11.178  1.00 10.00      B   
ATOM   3321  CG1 ILE B  69      27.824  -4.143  11.117  1.00 10.00      B   
ATOM   3322  CG2 ILE B  69      28.096  -6.609  11.457  1.00 10.00      B   
ATOM   3323  CD1 ILE B  69      28.457  -3.723  12.426  1.00 10.00      B   
ATOM   3324  C   ILE B  69      25.524  -7.039  10.001  1.00 10.00      B   
ATOM   3325  O   ILE B  69      26.040  -8.130   9.769  1.00 10.00      B   
ATOM   3326  N   ARG B  70      24.246  -6.894  10.350  1.00 10.00      B   
ATOM   3327  HN  ARG B  70      23.896  -5.989  10.480  1.00 10.00      B   
ATOM   3328  CA  ARG B  70      23.342  -8.033  10.541  1.00 10.00      B   
ATOM   3329  CB  ARG B  70      21.908  -7.567  10.825  1.00 10.00      B   
ATOM   3330  CG  ARG B  70      20.940  -8.692  11.166  1.00 10.00      B   
ATOM   3331  CD  ARG B  70      19.515  -8.337  10.770  1.00 10.00      B   
ATOM   3332  NE  ARG B  70      19.265  -8.581   9.347  1.00 10.00      B   
ATOM   3333  HE  ARG B  70      19.227  -9.520   9.052  1.00 10.00      B   
ATOM   3334  CZ  ARG B  70      19.079  -7.618   8.445  1.00 10.00      B   
ATOM   3335  NH1 ARG B  70      19.115  -6.342   8.809  1.00 10.00      B   
ATOM   3336 HH11 ARG B  70      18.966  -5.591   8.101  1.00 10.00      B   
ATOM   3337 HH12 ARG B  70      19.282  -6.082   9.808  1.00 10.00      B   
ATOM   3338  NH2 ARG B  70      18.854  -7.930   7.176  1.00 10.00      B   
ATOM   3339 HH21 ARG B  70      18.712  -7.174   6.468  1.00 10.00      B   
ATOM   3340 HH22 ARG B  70      18.815  -8.931   6.876  1.00 10.00      B   
ATOM   3341  C   ARG B  70      23.373  -9.057   9.393  1.00 10.00      B   
ATOM   3342  O   ARG B  70      23.659 -10.230   9.629  1.00 10.00      B   
ATOM   3343  N   PRO B  71      23.107  -8.644   8.133  1.00 10.00      B   
ATOM   3344  CA  PRO B  71      23.095  -9.575   6.993  1.00 10.00      B   
ATOM   3345  CB  PRO B  71      22.499  -8.740   5.860  1.00 10.00      B   
ATOM   3346  CG  PRO B  71      22.854  -7.338   6.210  1.00 10.00      B   
ATOM   3347  CD  PRO B  71      22.798  -7.261   7.708  1.00 10.00      B   
ATOM   3348  C   PRO B  71      24.484 -10.073   6.601  1.00 10.00      B   
ATOM   3349  O   PRO B  71      24.620 -10.914   5.711  1.00 10.00      B   
ATOM   3350  N   LEU B  72      25.513  -9.563   7.262  1.00 10.00      B   
ATOM   3351  HN  LEU B  72      25.350  -8.906   7.971  1.00 10.00      B   
ATOM   3352  CA  LEU B  72      26.877  -9.968   6.960  1.00 10.00      B   
ATOM   3353  CB  LEU B  72      27.743  -8.758   6.609  1.00 10.00      B   
ATOM   3354  CG  LEU B  72      27.341  -8.008   5.336  1.00 10.00      B   
ATOM   3355  CD1 LEU B  72      28.215  -6.785   5.132  1.00 10.00      B   
ATOM   3356  CD2 LEU B  72      27.425  -8.925   4.128  1.00 10.00      B   
ATOM   3357  C   LEU B  72      27.489 -10.786   8.093  1.00 10.00      B   
ATOM   3358  O   LEU B  72      28.640 -11.218   8.009  1.00 10.00      B   
ATOM   3359  N   LEU B  73      26.704 -11.016   9.144  1.00 10.00      B   
ATOM   3360  HN  LEU B  73      25.794 -10.644   9.152  1.00 10.00      B   
ATOM   3361  CA  LEU B  73      27.161 -11.794  10.292  1.00 10.00      B   
ATOM   3362  CB  LEU B  73      26.086 -11.840  11.382  1.00 10.00      B   
ATOM   3363  CG  LEU B  73      25.863 -10.548  12.168  1.00 10.00      B   
ATOM   3364  CD1 LEU B  73      24.682 -10.689  13.116  1.00 10.00      B   
ATOM   3365  CD2 LEU B  73      27.118 -10.162  12.929  1.00 10.00      B   
ATOM   3366  C   LEU B  73      27.543 -13.208   9.870  1.00 10.00      B   
ATOM   3367  O   LEU B  73      28.437 -13.823  10.453  1.00 10.00      B   
ATOM   3368  N   TRP B  74      26.855 -13.701   8.844  1.00 10.00      B   
ATOM   3369  HN  TRP B  74      26.153 -13.148   8.447  1.00 10.00      B   
ATOM   3370  CA  TRP B  74      27.095 -15.031   8.294  1.00 10.00      B   
ATOM   3371  CB  TRP B  74      26.240 -15.201   7.021  1.00 10.00      B   
ATOM   3372  CG  TRP B  74      26.402 -16.509   6.295  1.00 10.00      B   
ATOM   3373  CD1 TRP B  74      27.484 -16.919   5.572  1.00 10.00      B   
ATOM   3374  CD2 TRP B  74      25.432 -17.563   6.186  1.00 10.00      B   
ATOM   3375  NE1 TRP B  74      27.264 -18.167   5.049  1.00 10.00      B   
ATOM   3376  HE1 TRP B  74      27.901 -18.678   4.501  1.00 10.00      B   
ATOM   3377  CE2 TRP B  74      26.009 -18.584   5.404  1.00 10.00      B   
ATOM   3378  CE3 TRP B  74      24.139 -17.747   6.679  1.00 10.00      B   
ATOM   3379  CZ2 TRP B  74      25.337 -19.767   5.106  1.00 10.00      B   
ATOM   3380  CZ3 TRP B  74      23.472 -18.921   6.380  1.00 10.00      B   
ATOM   3381  CH2 TRP B  74      24.071 -19.916   5.602  1.00 10.00      B   
ATOM   3382  C   TRP B  74      28.575 -15.215   7.965  1.00 10.00      B   
ATOM   3383  O   TRP B  74      29.171 -16.246   8.281  1.00 10.00      B   
ATOM   3384  N   LEU B  75      29.161 -14.196   7.348  1.00 10.00      B   
ATOM   3385  HN  LEU B  75      28.635 -13.391   7.157  1.00 10.00      B   
ATOM   3386  CA  LEU B  75      30.563 -14.232   6.959  1.00 10.00      B   
ATOM   3387  CB  LEU B  75      30.843 -13.158   5.904  1.00 10.00      B   
ATOM   3388  CG  LEU B  75      30.049 -13.262   4.603  1.00 10.00      B   
ATOM   3389  CD1 LEU B  75      30.251 -12.015   3.753  1.00 10.00      B   
ATOM   3390  CD2 LEU B  75      30.452 -14.508   3.830  1.00 10.00      B   
ATOM   3391  C   LEU B  75      31.480 -14.023   8.157  1.00 10.00      B   
ATOM   3392  O   LEU B  75      32.455 -14.749   8.334  1.00 10.00      B   
ATOM   3393  N   ILE B  76      31.146 -13.042   8.985  1.00 10.00      B   
ATOM   3394  HN  ILE B  76      30.328 -12.529   8.806  1.00 10.00      B   
ATOM   3395  CA  ILE B  76      31.952 -12.711  10.158  1.00 10.00      B   
ATOM   3396  CB  ILE B  76      31.359 -11.523  10.939  1.00 10.00      B   
ATOM   3397  CG1 ILE B  76      31.203 -10.315  10.014  1.00 10.00      B   
ATOM   3398  CG2 ILE B  76      32.237 -11.172  12.134  1.00 10.00      B   
ATOM   3399  CD1 ILE B  76      30.484  -9.143  10.645  1.00 10.00      B   
ATOM   3400  C   ILE B  76      32.134 -13.906  11.098  1.00 10.00      B   
ATOM   3401  O   ILE B  76      33.262 -14.295  11.401  1.00 10.00      B   
ATOM   3402  N   VAL B  77      31.025 -14.492  11.539  1.00 10.00      B   
ATOM   3403  HN  VAL B  77      30.152 -14.150  11.240  1.00 10.00      B   
ATOM   3404  CA  VAL B  77      31.067 -15.634  12.453  1.00 10.00      B   
ATOM   3405  CB  VAL B  77      29.649 -16.100  12.856  1.00 10.00      B   
ATOM   3406  CG1 VAL B  77      29.710 -17.260  13.841  1.00 10.00      B   
ATOM   3407  CG2 VAL B  77      28.852 -14.945  13.444  1.00 10.00      B   
ATOM   3408  C   VAL B  77      31.848 -16.806  11.854  1.00 10.00      B   
ATOM   3409  O   VAL B  77      32.566 -17.518  12.560  1.00 10.00      B   
ATOM   3410  N   PHE B  78      31.716 -16.988  10.550  1.00 10.00      B   
ATOM   3411  HN  PHE B  78      31.144 -16.379  10.042  1.00 10.00      B   
ATOM   3412  CA  PHE B  78      32.401 -18.065   9.853  1.00 10.00      B   
ATOM   3413  CB  PHE B  78      31.800 -18.249   8.455  1.00 10.00      B   
ATOM   3414  CG  PHE B  78      32.308 -19.456   7.721  1.00 10.00      B   
ATOM   3415  CD1 PHE B  78      31.983 -20.731   8.152  1.00 10.00      B   
ATOM   3416  CD2 PHE B  78      33.104 -19.316   6.597  1.00 10.00      B   
ATOM   3417  CE1 PHE B  78      32.446 -21.846   7.478  1.00 10.00      B   
ATOM   3418  CE2 PHE B  78      33.571 -20.426   5.918  1.00 10.00      B   
ATOM   3419  CZ  PHE B  78      33.241 -21.693   6.359  1.00 10.00      B   
ATOM   3420  C   PHE B  78      33.906 -17.800   9.758  1.00 10.00      B   
ATOM   3421  O   PHE B  78      34.718 -18.597  10.232  1.00 10.00      B   
ATOM   3422  N   THR B  79      34.263 -16.663   9.172  1.00 10.00      B   
ATOM   3423  HN  THR B  79      33.561 -16.050   8.855  1.00 10.00      B   
ATOM   3424  CA  THR B  79      35.660 -16.287   8.981  1.00 10.00      B   
ATOM   3425  CB  THR B  79      35.777 -14.978   8.170  1.00 10.00      B   
ATOM   3426  OG1 THR B  79      35.077 -15.135   6.928  1.00 10.00      B   
ATOM   3427  HG1 THR B  79      35.055 -16.070   6.695  1.00 10.00      B   
ATOM   3428  CG2 THR B  79      37.234 -14.640   7.883  1.00 10.00      B   
ATOM   3429  C   THR B  79      36.443 -16.173  10.293  1.00 10.00      B   
ATOM   3430  O   THR B  79      37.530 -16.737  10.414  1.00 10.00      B   
ATOM   3431  N   VAL B  80      35.886 -15.467  11.275  1.00 10.00      B   
ATOM   3432  HN  VAL B  80      34.995 -15.074  11.137  1.00 10.00      B   
ATOM   3433  CA  VAL B  80      36.562 -15.272  12.561  1.00 10.00      B   
ATOM   3434  CB  VAL B  80      35.724 -14.417  13.542  1.00 10.00      B   
ATOM   3435  CG1 VAL B  80      36.328 -14.435  14.941  1.00 10.00      B   
ATOM   3436  CG2 VAL B  80      35.622 -12.984  13.038  1.00 10.00      B   
ATOM   3437  C   VAL B  80      36.965 -16.594  13.215  1.00 10.00      B   
ATOM   3438  O   VAL B  80      38.134 -16.795  13.560  1.00 10.00      B   
ATOM   3439  N   VAL B  81      36.010 -17.499  13.361  1.00 10.00      B   
ATOM   3440  HN  VAL B  81      35.105 -17.296  13.040  1.00 10.00      B   
ATOM   3441  CA  VAL B  81      36.277 -18.792  13.984  1.00 10.00      B   
ATOM   3442  CB  VAL B  81      34.970 -19.571  14.258  1.00 10.00      B   
ATOM   3443  CG1 VAL B  81      35.257 -20.954  14.828  1.00 10.00      B   
ATOM   3444  CG2 VAL B  81      34.070 -18.782  15.197  1.00 10.00      B   
ATOM   3445  C   VAL B  81      37.219 -19.644  13.130  1.00 10.00      B   
ATOM   3446  O   VAL B  81      38.164 -20.248  13.643  1.00 10.00      B   
ATOM   3447  N   LEU B  82      36.973 -19.656  11.825  1.00 10.00      B   
ATOM   3448  HN  LEU B  82      36.228 -19.118  11.474  1.00 10.00      B   
ATOM   3449  CA  LEU B  82      37.773 -20.442  10.895  1.00 10.00      B   
ATOM   3450  CB  LEU B  82      37.136 -20.422   9.502  1.00 10.00      B   
ATOM   3451  CG  LEU B  82      37.665 -21.445   8.497  1.00 10.00      B   
ATOM   3452  CD1 LEU B  82      37.517 -22.857   9.039  1.00 10.00      B   
ATOM   3453  CD2 LEU B  82      36.937 -21.302   7.172  1.00 10.00      B   
ATOM   3454  C   LEU B  82      39.227 -19.973  10.827  1.00 10.00      B   
ATOM   3455  O   LEU B  82      40.136 -20.777  10.620  1.00 10.00      B   
ATOM   3456  N   GLN B  83      39.447 -18.679  11.000  1.00 10.00      B   
ATOM   3457  HN  GLN B  83      38.684 -18.079  11.165  1.00 10.00      B   
ATOM   3458  CA  GLN B  83      40.795 -18.125  10.947  1.00 10.00      B   
ATOM   3459  CB  GLN B  83      40.784 -16.668  10.481  1.00 10.00      B   
ATOM   3460  CG  GLN B  83      40.364 -16.493   9.029  1.00 10.00      B   
ATOM   3461  CD  GLN B  83      41.382 -17.049   8.050  1.00 10.00      B   
ATOM   3462  OE1 GLN B  83      42.243 -16.325   7.554  1.00 10.00      B   
ATOM   3463  NE2 GLN B  83      41.295 -18.339   7.764  1.00 10.00      B   
ATOM   3464 HE21 GLN B  83      40.587 -18.866   8.194  1.00 10.00      B   
ATOM   3465 HE22 GLN B  83      41.948 -18.721   7.136  1.00 10.00      B   
ATOM   3466  C   GLN B  83      41.538 -18.279  12.272  1.00 10.00      B   
ATOM   3467  O   GLN B  83      42.769 -18.268  12.300  1.00 10.00      B   
ATOM   3468  N   LEU B  84      40.793 -18.414  13.367  1.00 10.00      B   
ATOM   3469  HN  LEU B  84      39.815 -18.391  13.288  1.00 10.00      B   
ATOM   3470  CA  LEU B  84      41.402 -18.591  14.683  1.00 10.00      B   
ATOM   3471  CB  LEU B  84      40.368 -18.376  15.794  1.00 10.00      B   
ATOM   3472  CG  LEU B  84      40.023 -16.919  16.121  1.00 10.00      B   
ATOM   3473  CD1 LEU B  84      38.909 -16.852  17.152  1.00 10.00      B   
ATOM   3474  CD2 LEU B  84      41.254 -16.177  16.616  1.00 10.00      B   
ATOM   3475  C   LEU B  84      42.012 -19.984  14.792  1.00 10.00      B   
ATOM   3476  O   LEU B  84      43.064 -20.176  15.402  1.00 10.00      B   
ATOM   3477  N   LEU B  85      41.345 -20.948  14.177  1.00 10.00      B   
ATOM   3478  HN  LEU B  85      40.520 -20.724  13.699  1.00 10.00      B   
ATOM   3479  CA  LEU B  85      41.806 -22.325  14.183  1.00 10.00      B   
ATOM   3480  CB  LEU B  85      40.615 -23.284  14.259  1.00 10.00      B   
ATOM   3481  CG  LEU B  85      39.667 -23.092  15.447  1.00 10.00      B   
ATOM   3482  CD1 LEU B  85      38.507 -24.073  15.373  1.00 10.00      B   
ATOM   3483  CD2 LEU B  85      40.416 -23.241  16.762  1.00 10.00      B   
ATOM   3484  C   LEU B  85      42.619 -22.601  12.926  1.00 10.00      B   
ATOM   3485  O   LEU B  85      42.692 -21.753  12.035  1.00 10.00      B   
ATOM   3486  N   PHE B  86      43.244 -23.777  12.872  1.00 10.00      B   
ATOM   3487  HN  PHE B  86      43.154 -24.395  13.630  1.00 10.00      B   
ATOM   3488  CA  PHE B  86      44.057 -24.185  11.722  1.00 10.00      B   
ATOM   3489  CB  PHE B  86      43.184 -24.417  10.482  1.00 10.00      B   
ATOM   3490  CG  PHE B  86      42.046 -25.370  10.705  1.00 10.00      B   
ATOM   3491  CD1 PHE B  86      40.746 -24.903  10.791  1.00 10.00      B   
ATOM   3492  CD2 PHE B  86      42.274 -26.727  10.826  1.00 10.00      B   
ATOM   3493  CE1 PHE B  86      39.693 -25.772  10.994  1.00 10.00      B   
ATOM   3494  CE2 PHE B  86      41.225 -27.604  11.029  1.00 10.00      B   
ATOM   3495  CZ  PHE B  86      39.932 -27.126  11.113  1.00 10.00      B   
ATOM   3496  C   PHE B  86      45.164 -23.173  11.419  1.00 10.00      B   
ATOM   3497  O   PHE B  86      45.615 -23.049  10.280  1.00 10.00      B   
ATOM   3498  N   SER B  87      45.603 -22.457  12.443  1.00 10.00      B   
ATOM   3499  HN  SER B  87      45.214 -22.605  13.332  1.00 10.00      B   
ATOM   3500  CA  SER B  87      46.650 -21.457  12.286  1.00 10.00      B   
ATOM   3501  CB  SER B  87      46.038 -20.053  12.310  1.00 10.00      B   
ATOM   3502  OG  SER B  87      44.954 -19.953  11.398  1.00 10.00      B   
ATOM   3503  HG  SER B  87      44.126 -20.149  11.860  1.00 10.00      B   
ATOM   3504  C   SER B  87      47.688 -21.594  13.394  1.00 10.00      B   
ATOM   3505  O   SER B  87      47.496 -22.368  14.338  1.00 10.00      B   
ATOM   3506  N   ILE B 100      43.484 -27.530  18.419  1.00 10.00      B   
ATOM   3507  HN  ILE B 100      43.614 -27.894  19.323  1.00 10.00      B   
ATOM   3508  CA  ILE B 100      42.778 -26.264  18.261  1.00 10.00      B   
ATOM   3509  CB  ILE B 100      41.270 -26.402  18.559  1.00 10.00      B   
ATOM   3510  CG1 ILE B 100      41.037 -27.085  19.912  1.00 10.00      B   
ATOM   3511  CG2 ILE B 100      40.581 -27.172  17.441  1.00 10.00      B   
ATOM   3512  CD1 ILE B 100      39.592 -27.072  20.364  1.00 10.00      B   
ATOM   3513  C   ILE B 100      43.388 -25.184  19.151  1.00 10.00      B   
ATOM   3514  O   ILE B 100      42.698 -24.270  19.613  1.00 10.00      B   
ATOM   3515  N   ASN B 101      44.690 -25.300  19.381  1.00 10.00      B   
ATOM   3516  HN  ASN B 101      45.180 -26.051  18.977  1.00 10.00      B   
ATOM   3517  CA  ASN B 101      45.416 -24.339  20.209  1.00 10.00      B   
ATOM   3518  CB  ASN B 101      46.784 -24.892  20.637  1.00 10.00      B   
ATOM   3519  CG  ASN B 101      46.699 -25.955  21.715  1.00 10.00      B   
ATOM   3520  OD1 ASN B 101      46.610 -25.650  22.907  1.00 10.00      B   
ATOM   3521  ND2 ASN B 101      46.741 -27.209  21.310  1.00 10.00      B   
ATOM   3522 HD21 ASN B 101      46.826 -27.381  20.347  1.00 10.00      B   
ATOM   3523 HD22 ASN B 101      46.692 -27.919  21.983  1.00 10.00      B   
ATOM   3524  C   ASN B 101      45.615 -23.027  19.460  1.00 10.00      B   
ATOM   3525  O   ASN B 101      46.244 -22.997  18.399  1.00 10.00      B   
ATOM   3526  N   VAL B 102      45.072 -21.948  20.006  1.00 10.00      B   
ATOM   3527  HN  VAL B 102      44.581 -22.035  20.850  1.00 10.00      B   
ATOM   3528  CA  VAL B 102      45.198 -20.633  19.391  1.00 10.00      B   
ATOM   3529  CB  VAL B 102      43.868 -19.849  19.424  1.00 10.00      B   
ATOM   3530  CG1 VAL B 102      43.989 -18.549  18.643  1.00 10.00      B   
ATOM   3531  CG2 VAL B 102      42.733 -20.696  18.869  1.00 10.00      B   
ATOM   3532  C   VAL B 102      46.286 -19.831  20.099  1.00 10.00      B   
ATOM   3533  O   VAL B 102      46.194 -19.561  21.299  1.00 10.00      B   
ATOM   3534  N   THR B 103      47.315 -19.462  19.357  1.00 10.00      B   
ATOM   3535  HN  THR B 103      47.329 -19.693  18.404  1.00 10.00      B   
ATOM   3536  CA  THR B 103      48.428 -18.708  19.910  1.00 10.00      B   
ATOM   3537  CB  THR B 103      49.686 -18.921  19.053  1.00 10.00      B   
ATOM   3538  OG1 THR B 103      49.296 -18.989  17.672  1.00 10.00      B   
ATOM   3539  HG1 THR B 103      50.049 -19.274  17.141  1.00 10.00      B   
ATOM   3540  CG2 THR B 103      50.380 -20.217  19.446  1.00 10.00      B   
ATOM   3541  C   THR B 103      48.110 -17.216  19.991  1.00 10.00      B   
ATOM   3542  O   THR B 103      47.001 -16.785  19.652  1.00 10.00      B   
ATOM   3543  N   GLN B 104      49.085 -16.434  20.439  1.00 10.00      B   
ATOM   3544  HN  GLN B 104      49.943 -16.838  20.694  1.00 10.00      B   
ATOM   3545  CA  GLN B 104      48.921 -14.992  20.565  1.00 10.00      B   
ATOM   3546  CB  GLN B 104      50.103 -14.381  21.319  1.00 10.00      B   
ATOM   3547  CG  GLN B 104      50.260 -14.900  22.741  1.00 10.00      B   
ATOM   3548  CD  GLN B 104      51.444 -14.286  23.463  1.00 10.00      B   
ATOM   3549  OE1 GLN B 104      52.443 -13.918  22.845  1.00 10.00      B   
ATOM   3550  NE2 GLN B 104      51.344 -14.179  24.781  1.00 10.00      B   
ATOM   3551 HE21 GLN B 104      50.523 -14.501  25.210  1.00 10.00      B   
ATOM   3552 HE22 GLN B 104      52.093 -13.778  25.274  1.00 10.00      B   
ATOM   3553  C   GLN B 104      48.771 -14.348  19.194  1.00 10.00      B   
ATOM   3554  O   GLN B 104      48.047 -13.368  19.038  1.00 10.00      B   
ATOM   3555  N   ASP B 105      49.450 -14.918  18.200  1.00 10.00      B   
ATOM   3556  HN  ASP B 105      50.013 -15.696  18.394  1.00 10.00      B   
ATOM   3557  CA  ASP B 105      49.388 -14.409  16.833  1.00 10.00      B   
ATOM   3558  CB  ASP B 105      50.271 -15.239  15.898  1.00 10.00      B   
ATOM   3559  CG  ASP B 105      51.712 -14.768  15.886  1.00 10.00      B   
ATOM   3560  OD1 ASP B 105      52.121 -14.101  14.907  1.00 10.00      B   
ATOM   3561  OD2 ASP B 105      52.444 -15.055  16.859  1.00 10.00      B   
ATOM   3562  C   ASP B 105      47.952 -14.401  16.328  1.00 10.00      B   
ATOM   3563  O   ASP B 105      47.532 -13.478  15.630  1.00 10.00      B   
ATOM   3564  N   GLY B 106      47.199 -15.428  16.709  1.00 10.00      B   
ATOM   3565  HN  GLY B 106      47.591 -16.123  17.278  1.00 10.00      B   
ATOM   3566  CA  GLY B 106      45.811 -15.529  16.303  1.00 10.00      B   
ATOM   3567  C   GLY B 106      44.976 -14.427  16.918  1.00 10.00      B   
ATOM   3568  O   GLY B 106      44.082 -13.878  16.273  1.00 10.00      B   
ATOM   3569  N   LEU B 107      45.286 -14.092  18.167  1.00 10.00      B   
ATOM   3570  HN  LEU B 107      46.020 -14.564  18.617  1.00 10.00      B   
ATOM   3571  CA  LEU B 107      44.579 -13.040  18.880  1.00 10.00      B   
ATOM   3572  CB  LEU B 107      45.060 -12.985  20.331  1.00 10.00      B   
ATOM   3573  CG  LEU B 107      44.587 -11.792  21.162  1.00 10.00      B   
ATOM   3574  CD1 LEU B 107      43.108 -11.920  21.496  1.00 10.00      B   
ATOM   3575  CD2 LEU B 107      45.420 -11.661  22.426  1.00 10.00      B   
ATOM   3576  C   LEU B 107      44.822 -11.697  18.199  1.00 10.00      B   
ATOM   3577  O   LEU B 107      43.918 -10.865  18.085  1.00 10.00      B   
ATOM   3578  N   ILE B 108      46.052 -11.498  17.741  1.00 10.00      B   
ATOM   3579  HN  ILE B 108      46.729 -12.198  17.875  1.00 10.00      B   
ATOM   3580  CA  ILE B 108      46.427 -10.271  17.056  1.00 10.00      B   
ATOM   3581  CB  ILE B 108      47.954 -10.184  16.853  1.00 10.00      B   
ATOM   3582  CG1 ILE B 108      48.684 -10.411  18.178  1.00 10.00      B   
ATOM   3583  CG2 ILE B 108      48.337  -8.836  16.265  1.00 10.00      B   
ATOM   3584  CD1 ILE B 108      50.185 -10.556  18.037  1.00 10.00      B   
ATOM   3585  C   ILE B 108      45.735 -10.199  15.697  1.00 10.00      B   
ATOM   3586  O   ILE B 108      45.175  -9.164  15.327  1.00 10.00      B   
ATOM   3587  N   ASN B 109      45.763 -11.316  14.972  1.00 10.00      B   
ATOM   3588  HN  ASN B 109      46.227 -12.104  15.333  1.00 10.00      B   
ATOM   3589  CA  ASN B 109      45.143 -11.407  13.652  1.00 10.00      B   
ATOM   3590  CB  ASN B 109      45.390 -12.781  13.023  1.00 10.00      B   
ATOM   3591  CG  ASN B 109      46.685 -12.852  12.240  1.00 10.00      B   
ATOM   3592  OD1 ASN B 109      47.199 -11.837  11.764  1.00 10.00      B   
ATOM   3593  ND2 ASN B 109      47.216 -14.057  12.086  1.00 10.00      B   
ATOM   3594 HD21 ASN B 109      46.746 -14.826  12.478  1.00 10.00      B   
ATOM   3595 HD22 ASN B 109      48.059 -14.131  11.590  1.00 10.00      B   
ATOM   3596  C   ASN B 109      43.646 -11.125  13.716  1.00 10.00      B   
ATOM   3597  O   ASN B 109      43.097 -10.431  12.857  1.00 10.00      B   
ATOM   3598  N   ALA B 110      42.992 -11.663  14.743  1.00 10.00      B   
ATOM   3599  HN  ALA B 110      43.486 -12.221  15.385  1.00 10.00      B   
ATOM   3600  CA  ALA B 110      41.559 -11.466  14.931  1.00 10.00      B   
ATOM   3601  CB  ALA B 110      41.077 -12.212  16.166  1.00 10.00      B   
ATOM   3602  C   ALA B 110      41.224  -9.982  15.042  1.00 10.00      B   
ATOM   3603  O   ALA B 110      40.194  -9.524  14.536  1.00 10.00      B   
ATOM   3604  N   GLY B 111      42.116  -9.234  15.688  1.00 10.00      B   
ATOM   3605  HN  GLY B 111      42.919  -9.661  16.058  1.00 10.00      B   
ATOM   3606  CA  GLY B 111      41.918  -7.808  15.854  1.00 10.00      B   
ATOM   3607  C   GLY B 111      41.977  -7.065  14.537  1.00 10.00      B   
ATOM   3608  O   GLY B 111      41.360  -6.014  14.379  1.00 10.00      B   
ATOM   3609  N   TYR B 112      42.722  -7.611  13.588  1.00 10.00      B   
ATOM   3610  HN  TYR B 112      43.190  -8.455  13.774  1.00 10.00      B   
ATOM   3611  CA  TYR B 112      42.853  -6.993  12.276  1.00 10.00      B   
ATOM   3612  CB  TYR B 112      44.111  -7.492  11.560  1.00 10.00      B   
ATOM   3613  CG  TYR B 112      45.407  -7.117  12.238  1.00 10.00      B   
ATOM   3614  CD1 TYR B 112      46.423  -8.051  12.396  1.00 10.00      B   
ATOM   3615  CD2 TYR B 112      45.617  -5.833  12.723  1.00 10.00      B   
ATOM   3616  CE1 TYR B 112      47.611  -7.717  13.019  1.00 10.00      B   
ATOM   3617  CE2 TYR B 112      46.802  -5.490  13.346  1.00 10.00      B   
ATOM   3618  CZ  TYR B 112      47.795  -6.436  13.492  1.00 10.00      B   
ATOM   3619  OH  TYR B 112      48.976  -6.099  14.115  1.00 10.00      B   
ATOM   3620  HH  TYR B 112      48.787  -5.534  14.874  1.00 10.00      B   
ATOM   3621  C   TYR B 112      41.624  -7.294  11.426  1.00 10.00      B   
ATOM   3622  O   TYR B 112      41.049  -6.399  10.803  1.00 10.00      B   
ATOM   3623  N   ILE B 113      41.218  -8.557  11.427  1.00 10.00      B   
ATOM   3624  HN  ILE B 113      41.714  -9.214  11.966  1.00 10.00      B   
ATOM   3625  CA  ILE B 113      40.063  -9.003  10.652  1.00 10.00      B   
ATOM   3626  CB  ILE B 113      39.913 -10.542  10.700  1.00 10.00      B   
ATOM   3627  CG1 ILE B 113      41.183 -11.221  10.166  1.00 10.00      B   
ATOM   3628  CG2 ILE B 113      38.694 -10.994   9.902  1.00 10.00      B   
ATOM   3629  CD1 ILE B 113      41.158 -12.733  10.262  1.00 10.00      B   
ATOM   3630  C   ILE B 113      38.778  -8.347  11.146  1.00 10.00      B   
ATOM   3631  O   ILE B 113      37.965  -7.882  10.346  1.00 10.00      B   
ATOM   3632  N   PHE B 114      38.611  -8.296  12.465  1.00 10.00      B   
ATOM   3633  HN  PHE B 114      39.305  -8.676  13.052  1.00 10.00      B   
ATOM   3634  CA  PHE B 114      37.423  -7.700  13.067  1.00 10.00      B   
ATOM   3635  CB  PHE B 114      37.483  -7.799  14.591  1.00 10.00      B   
ATOM   3636  CG  PHE B 114      36.192  -7.463  15.278  1.00 10.00      B   
ATOM   3637  CD1 PHE B 114      35.037  -8.183  15.013  1.00 10.00      B   
ATOM   3638  CD2 PHE B 114      36.135  -6.429  16.194  1.00 10.00      B   
ATOM   3639  CE1 PHE B 114      33.850  -7.875  15.653  1.00 10.00      B   
ATOM   3640  CE2 PHE B 114      34.954  -6.116  16.836  1.00 10.00      B   
ATOM   3641  CZ  PHE B 114      33.810  -6.839  16.566  1.00 10.00      B   
ATOM   3642  C   PHE B 114      37.260  -6.245  12.636  1.00 10.00      B   
ATOM   3643  O   PHE B 114      36.193  -5.842  12.173  1.00 10.00      B   
ATOM   3644  N   VAL B 115      38.327  -5.466  12.774  1.00 10.00      B   
ATOM   3645  HN  VAL B 115      39.153  -5.846  13.145  1.00 10.00      B   
ATOM   3646  CA  VAL B 115      38.301  -4.058  12.395  1.00 10.00      B   
ATOM   3647  CB  VAL B 115      39.589  -3.325  12.837  1.00 10.00      B   
ATOM   3648  CG1 VAL B 115      39.628  -1.904  12.295  1.00 10.00      B   
ATOM   3649  CG2 VAL B 115      39.685  -3.310  14.357  1.00 10.00      B   
ATOM   3650  C   VAL B 115      38.089  -3.902  10.887  1.00 10.00      B   
ATOM   3651  O   VAL B 115      37.343  -3.027  10.447  1.00 10.00      B   
ATOM   3652  N   ARG B 116      38.729  -4.765  10.103  1.00 10.00      B   
ATOM   3653  HN  ARG B 116      39.305  -5.449  10.512  1.00 10.00      B   
ATOM   3654  CA  ARG B 116      38.599  -4.719   8.648  1.00 10.00      B   
ATOM   3655  CB  ARG B 116      39.458  -5.793   7.989  1.00 10.00      B   
ATOM   3656  CG  ARG B 116      40.860  -5.331   7.642  1.00 10.00      B   
ATOM   3657  CD  ARG B 116      41.700  -6.478   7.116  1.00 10.00      B   
ATOM   3658  NE  ARG B 116      43.019  -6.030   6.678  1.00 10.00      B   
ATOM   3659  HE  ARG B 116      43.638  -5.713   7.375  1.00 10.00      B   
ATOM   3660  CZ  ARG B 116      43.424  -6.032   5.403  1.00 10.00      B   
ATOM   3661  NH1 ARG B 116      42.617  -6.461   4.436  1.00 10.00      B   
ATOM   3662 HH11 ARG B 116      41.655  -6.800   4.661  1.00 10.00      B   
ATOM   3663 HH12 ARG B 116      42.947  -6.459   3.442  1.00 10.00      B   
ATOM   3664  NH2 ARG B 116      44.634  -5.600   5.091  1.00 10.00      B   
ATOM   3665 HH21 ARG B 116      45.281  -5.257   5.838  1.00 10.00      B   
ATOM   3666 HH22 ARG B 116      44.948  -5.597   4.097  1.00 10.00      B   
ATOM   3667  C   ARG B 116      37.147  -4.888   8.225  1.00 10.00      B   
ATOM   3668  O   ARG B 116      36.652  -4.157   7.364  1.00 10.00      B   
ATOM   3669  N   PHE B 117      36.472  -5.855   8.837  1.00 10.00      B   
ATOM   3670  HN  PHE B 117      36.933  -6.414   9.502  1.00 10.00      B   
ATOM   3671  CA  PHE B 117      35.071  -6.114   8.543  1.00 10.00      B   
ATOM   3672  CB  PHE B 117      34.569  -7.338   9.319  1.00 10.00      B   
ATOM   3673  CG  PHE B 117      34.519  -8.600   8.505  1.00 10.00      B   
ATOM   3674  CD1 PHE B 117      33.593  -8.747   7.484  1.00 10.00      B   
ATOM   3675  CD2 PHE B 117      35.393  -9.639   8.763  1.00 10.00      B   
ATOM   3676  CE1 PHE B 117      33.544  -9.907   6.735  1.00 10.00      B   
ATOM   3677  CE2 PHE B 117      35.351 -10.801   8.018  1.00 10.00      B   
ATOM   3678  CZ  PHE B 117      34.424 -10.936   7.002  1.00 10.00      B   
ATOM   3679  C   PHE B 117      34.229  -4.894   8.894  1.00 10.00      B   
ATOM   3680  O   PHE B 117      33.451  -4.411   8.074  1.00 10.00      B   
ATOM   3681  N   LEU B 118      34.418  -4.386  10.106  1.00 10.00      B   
ATOM   3682  HN  LEU B 118      35.078  -4.807  10.702  1.00 10.00      B   
ATOM   3683  CA  LEU B 118      33.679  -3.224  10.581  1.00 10.00      B   
ATOM   3684  CB  LEU B 118      34.113  -2.848  12.001  1.00 10.00      B   
ATOM   3685  CG  LEU B 118      33.835  -3.877  13.099  1.00 10.00      B   
ATOM   3686  CD1 LEU B 118      34.360  -3.378  14.436  1.00 10.00      B   
ATOM   3687  CD2 LEU B 118      32.348  -4.179  13.192  1.00 10.00      B   
ATOM   3688  C   LEU B 118      33.846  -2.031   9.649  1.00 10.00      B   
ATOM   3689  O   LEU B 118      32.863  -1.406   9.262  1.00 10.00      B   
ATOM   3690  N   LEU B 119      35.091  -1.736   9.281  1.00 10.00      B   
ATOM   3691  HN  LEU B 119      35.831  -2.292   9.616  1.00 10.00      B   
ATOM   3692  CA  LEU B 119      35.393  -0.612   8.399  1.00 10.00      B   
ATOM   3693  CB  LEU B 119      36.899  -0.514   8.148  1.00 10.00      B   
ATOM   3694  CG  LEU B 119      37.767  -0.110   9.343  1.00 10.00      B   
ATOM   3695  CD1 LEU B 119      39.237  -0.109   8.952  1.00 10.00      B   
ATOM   3696  CD2 LEU B 119      37.354   1.255   9.871  1.00 10.00      B   
ATOM   3697  C   LEU B 119      34.654  -0.720   7.068  1.00 10.00      B   
ATOM   3698  O   LEU B 119      33.929   0.196   6.676  1.00 10.00      B   
ATOM   3699  N   ILE B 120      34.823  -1.850   6.391  1.00 10.00      B   
ATOM   3700  HN  ILE B 120      35.392  -2.554   6.770  1.00 10.00      B   
ATOM   3701  CA  ILE B 120      34.186  -2.074   5.100  1.00 10.00      B   
ATOM   3702  CB  ILE B 120      34.610  -3.422   4.474  1.00 10.00      B   
ATOM   3703  CG1 ILE B 120      36.123  -3.426   4.218  1.00 10.00      B   
ATOM   3704  CG2 ILE B 120      33.853  -3.678   3.177  1.00 10.00      B   
ATOM   3705  CD1 ILE B 120      36.678  -4.767   3.781  1.00 10.00      B   
ATOM   3706  C   ILE B 120      32.663  -1.990   5.196  1.00 10.00      B   
ATOM   3707  O   ILE B 120      32.017  -1.328   4.379  1.00 10.00      B   
ATOM   3708  N   ILE B 121      32.098  -2.635   6.209  1.00 10.00      B   
ATOM   3709  HN  ILE B 121      32.668  -3.117   6.851  1.00 10.00      B   
ATOM   3710  CA  ILE B 121      30.653  -2.638   6.401  1.00 10.00      B   
ATOM   3711  CB  ILE B 121      30.223  -3.632   7.500  1.00 10.00      B   
ATOM   3712  CG1 ILE B 121      30.629  -5.059   7.121  1.00 10.00      B   
ATOM   3713  CG2 ILE B 121      28.722  -3.555   7.734  1.00 10.00      B   
ATOM   3714  CD1 ILE B 121      30.444  -6.066   8.238  1.00 10.00      B   
ATOM   3715  C   ILE B 121      30.122  -1.244   6.735  1.00 10.00      B   
ATOM   3716  O   ILE B 121      29.134  -0.795   6.153  1.00 10.00      B   
ATOM   3717  N   MET B 122      30.781  -0.557   7.659  1.00 10.00      B   
ATOM   3718  HN  MET B 122      31.582  -0.950   8.077  1.00 10.00      B   
ATOM   3719  CA  MET B 122      30.348   0.776   8.063  1.00 10.00      B   
ATOM   3720  CB  MET B 122      31.136   1.284   9.275  1.00 10.00      B   
ATOM   3721  CG  MET B 122      30.774   0.594  10.581  1.00 10.00      B   
ATOM   3722  SD  MET B 122      31.600   1.322  12.007  1.00 10.00      B   
ATOM   3723  CE  MET B 122      31.094   0.191  13.303  1.00 10.00      B   
ATOM   3724  C   MET B 122      30.436   1.771   6.915  1.00 10.00      B   
ATOM   3725  O   MET B 122      29.516   2.556   6.703  1.00 10.00      B   
ATOM   3726  N   MET B 123      31.533   1.723   6.169  1.00 10.00      B   
ATOM   3727  HN  MET B 123      32.233   1.066   6.383  1.00 10.00      B   
ATOM   3728  CA  MET B 123      31.732   2.633   5.043  1.00 10.00      B   
ATOM   3729  CB  MET B 123      33.122   2.448   4.434  1.00 10.00      B   
ATOM   3730  CG  MET B 123      33.458   3.449   3.343  1.00 10.00      B   
ATOM   3731  SD  MET B 123      33.554   5.142   3.956  1.00 10.00      B   
ATOM   3732  CE  MET B 123      34.124   5.999   2.488  1.00 10.00      B   
ATOM   3733  C   MET B 123      30.657   2.442   3.974  1.00 10.00      B   
ATOM   3734  O   MET B 123      30.069   3.411   3.490  1.00 10.00      B   
ATOM   3735  N   SER B 124      30.386   1.189   3.625  1.00 10.00      B   
ATOM   3736  HN  SER B 124      30.868   0.455   4.058  1.00 10.00      B   
ATOM   3737  CA  SER B 124      29.384   0.885   2.610  1.00 10.00      B   
ATOM   3738  CB  SER B 124      29.443  -0.588   2.201  1.00 10.00      B   
ATOM   3739  OG  SER B 124      29.602  -1.427   3.332  1.00 10.00      B   
ATOM   3740  HG  SER B 124      30.539  -1.462   3.577  1.00 10.00      B   
ATOM   3741  C   SER B 124      27.979   1.272   3.070  1.00 10.00      B   
ATOM   3742  O   SER B 124      27.198   1.832   2.299  1.00 10.00      B   
ATOM   3743  N   THR B 125      27.671   0.986   4.329  1.00 10.00      B   
ATOM   3744  HN  THR B 125      28.338   0.543   4.898  1.00 10.00      B   
ATOM   3745  CA  THR B 125      26.366   1.314   4.883  1.00 10.00      B   
ATOM   3746  CB  THR B 125      26.158   0.655   6.263  1.00 10.00      B   
ATOM   3747  OG1 THR B 125      26.488  -0.741   6.176  1.00 10.00      B   
ATOM   3748  HG1 THR B 125      27.450  -0.840   6.147  1.00 10.00      B   
ATOM   3749  CG2 THR B 125      24.714   0.796   6.723  1.00 10.00      B   
ATOM   3750  C   THR B 125      26.201   2.831   4.988  1.00 10.00      B   
ATOM   3751  O   THR B 125      25.132   3.368   4.703  1.00 10.00      B   
ATOM   3752  N   LEU B 126      27.280   3.515   5.368  1.00 10.00      B   
ATOM   3753  HN  LEU B 126      28.110   3.024   5.569  1.00 10.00      B   
ATOM   3754  CA  LEU B 126      27.272   4.969   5.504  1.00 10.00      B   
ATOM   3755  CB  LEU B 126      28.650   5.463   5.969  1.00 10.00      B   
ATOM   3756  CG  LEU B 126      28.823   6.978   6.126  1.00 10.00      B   
ATOM   3757  CD1 LEU B 126      28.049   7.488   7.332  1.00 10.00      B   
ATOM   3758  CD2 LEU B 126      30.297   7.341   6.239  1.00 10.00      B   
ATOM   3759  C   LEU B 126      26.901   5.636   4.183  1.00 10.00      B   
ATOM   3760  O   LEU B 126      26.102   6.574   4.152  1.00 10.00      B   
ATOM   3761  N   LEU B 127      27.478   5.132   3.099  1.00 10.00      B   
ATOM   3762  HN  LEU B 127      28.102   4.380   3.201  1.00 10.00      B   
ATOM   3763  CA  LEU B 127      27.226   5.663   1.764  1.00 10.00      B   
ATOM   3764  CB  LEU B 127      28.009   4.856   0.724  1.00 10.00      B   
ATOM   3765  CG  LEU B 127      27.773   5.227  -0.741  1.00 10.00      B   
ATOM   3766  CD1 LEU B 127      28.460   6.540  -1.086  1.00 10.00      B   
ATOM   3767  CD2 LEU B 127      28.243   4.110  -1.660  1.00 10.00      B   
ATOM   3768  C   LEU B 127      25.737   5.647   1.424  1.00 10.00      B   
ATOM   3769  O   LEU B 127      25.175   6.657   0.992  1.00 10.00      B   
ATOM   3770  N   THR B 128      25.096   4.510   1.651  1.00 10.00      B   
ATOM   3771  HN  THR B 128      25.588   3.748   2.027  1.00 10.00      B   
ATOM   3772  CA  THR B 128      23.680   4.353   1.352  1.00 10.00      B   
ATOM   3773  CB  THR B 128      23.306   2.865   1.254  1.00 10.00      B   
ATOM   3774  OG1 THR B 128      24.204   2.098   2.070  1.00 10.00      B   
ATOM   3775  HG1 THR B 128      24.004   2.254   3.001  1.00 10.00      B   
ATOM   3776  CG2 THR B 128      23.409   2.385  -0.185  1.00 10.00      B   
ATOM   3777  C   THR B 128      22.781   5.042   2.380  1.00 10.00      B   
ATOM   3778  O   THR B 128      21.578   5.189   2.161  1.00 10.00      B   
ATOM   3779  N   LEU B 129      23.362   5.470   3.493  1.00 10.00      B   
ATOM   3780  HN  LEU B 129      24.327   5.330   3.617  1.00 10.00      B   
ATOM   3781  CA  LEU B 129      22.593   6.129   4.541  1.00 10.00      B   
ATOM   3782  CB  LEU B 129      23.046   5.663   5.927  1.00 10.00      B   
ATOM   3783  CG  LEU B 129      22.560   4.285   6.380  1.00 10.00      B   
ATOM   3784  CD1 LEU B 129      23.105   3.962   7.762  1.00 10.00      B   
ATOM   3785  CD2 LEU B 129      21.037   4.218   6.372  1.00 10.00      B   
ATOM   3786  C   LEU B 129      22.680   7.648   4.454  1.00 10.00      B   
ATOM   3787  O   LEU B 129      22.086   8.353   5.275  1.00 10.00      B   
ATOM   3788  N   SER B 130      23.410   8.158   3.468  1.00 10.00      B   
ATOM   3789  HN  SER B 130      23.864   7.556   2.836  1.00 10.00      B   
ATOM   3790  CA  SER B 130      23.554   9.598   3.317  1.00 10.00      B   
ATOM   3791  CB  SER B 130      24.878  10.068   3.926  1.00 10.00      B   
ATOM   3792  OG  SER B 130      25.941   9.180   3.605  1.00 10.00      B   
ATOM   3793  HG  SER B 130      25.736   8.292   3.940  1.00 10.00      B   
ATOM   3794  C   SER B 130      23.429  10.047   1.861  1.00 10.00      B   
ATOM   3795  O   SER B 130      23.747  11.188   1.527  1.00 10.00      B   
ATOM   3796  N   THR B 131      22.962   9.153   1.000  1.00 10.00      B   
ATOM   3797  HN  THR B 131      22.716   8.263   1.319  1.00 10.00      B   
ATOM   3798  CA  THR B 131      22.795   9.468  -0.414  1.00 10.00      B   
ATOM   3799  CB  THR B 131      23.995   8.959  -1.242  1.00 10.00      B   
ATOM   3800  OG1 THR B 131      25.189   9.023  -0.443  1.00 10.00      B   
ATOM   3801  HG1 THR B 131      25.313   8.177   0.013  1.00 10.00      B   
ATOM   3802  CG2 THR B 131      24.185   9.816  -2.485  1.00 10.00      B   
ATOM   3803  C   THR B 131      21.499   8.859  -0.954  1.00 10.00      B   
ATOM   3804  O   THR B 131      21.247   7.663  -0.782  1.00 10.00      B   
ATOM   3805  N   GLN B 132      20.673   9.686  -1.590  1.00 10.00      B   
ATOM   3806  HN  GLN B 132      20.922  10.633  -1.689  1.00 10.00      B   
ATOM   3807  CA  GLN B 132      19.410   9.221  -2.149  1.00 10.00      B   
ATOM   3808  CB  GLN B 132      18.484  10.407  -2.445  1.00 10.00      B   
ATOM   3809  CG  GLN B 132      17.005  10.049  -2.482  1.00 10.00      B   
ATOM   3810  CD  GLN B 132      16.121  11.216  -2.880  1.00 10.00      B   
ATOM   3811  OE1 GLN B 132      16.450  12.377  -2.630  1.00 10.00      B   
ATOM   3812  NE2 GLN B 132      14.988  10.916  -3.498  1.00 10.00      B   
ATOM   3813 HE21 GLN B 132      14.783   9.969  -3.661  1.00 10.00      B   
ATOM   3814 HE22 GLN B 132      14.396  11.653  -3.769  1.00 10.00      B   
ATOM   3815  C   GLN B 132      19.654   8.406  -3.421  1.00 10.00      B   
ATOM   3816  O   GLN B 132      20.469   8.792  -4.260  1.00 10.00      B   
ATOM   3817  N   PRO B 133      18.955   7.262  -3.575  1.00 10.00      B   
ATOM   3818  CA  PRO B 133      19.094   6.383  -4.750  1.00 10.00      B   
ATOM   3819  CB  PRO B 133      17.918   5.415  -4.598  1.00 10.00      B   
ATOM   3820  CG  PRO B 133      17.695   5.342  -3.129  1.00 10.00      B   
ATOM   3821  CD  PRO B 133      17.989   6.717  -2.599  1.00 10.00      B   
ATOM   3822  C   PRO B 133      18.991   7.139  -6.077  1.00 10.00      B   
ATOM   3823  O   PRO B 133      19.740   6.870  -7.015  1.00 10.00      B   
ATOM   3824  N   LEU B 134      18.070   8.096  -6.144  1.00 10.00      B   
ATOM   3825  HN  LEU B 134      17.510   8.270  -5.362  1.00 10.00      B   
ATOM   3826  CA  LEU B 134      17.871   8.892  -7.354  1.00 10.00      B   
ATOM   3827  CB  LEU B 134      16.632   9.782  -7.222  1.00 10.00      B   
ATOM   3828  CG  LEU B 134      15.291   9.061  -7.052  1.00 10.00      B   
ATOM   3829  CD1 LEU B 134      14.148  10.062  -6.961  1.00 10.00      B   
ATOM   3830  CD2 LEU B 134      15.056   8.078  -8.189  1.00 10.00      B   
ATOM   3831  C   LEU B 134      19.100   9.743  -7.663  1.00 10.00      B   
ATOM   3832  O   LEU B 134      19.417   9.996  -8.826  1.00 10.00      B   
ATOM   3833  N   ASP B 135      19.792  10.170  -6.610  1.00 10.00      B   
ATOM   3834  HN  ASP B 135      19.494   9.916  -5.712  1.00 10.00      B   
ATOM   3835  CA  ASP B 135      20.996  10.984  -6.751  1.00 10.00      B   
ATOM   3836  CB  ASP B 135      21.344  11.641  -5.409  1.00 10.00      B   
ATOM   3837  CG  ASP B 135      21.942  13.028  -5.553  1.00 10.00      B   
ATOM   3838  OD1 ASP B 135      22.396  13.374  -6.661  1.00 10.00      B   
ATOM   3839  OD2 ASP B 135      21.946  13.787  -4.555  1.00 10.00      B   
ATOM   3840  C   ASP B 135      22.149  10.094  -7.200  1.00 10.00      B   
ATOM   3841  O   ASP B 135      22.963  10.476  -8.042  1.00 10.00      B   
ATOM   3842  N   ILE B 136      22.181   8.886  -6.645  1.00 10.00      B   
ATOM   3843  HN  ILE B 136      21.488   8.649  -5.991  1.00 10.00      B   
ATOM   3844  CA  ILE B 136      23.210   7.904  -6.970  1.00 10.00      B   
ATOM   3845  CB  ILE B 136      23.072   6.639  -6.086  1.00 10.00      B   
ATOM   3846  CG1 ILE B 136      23.164   7.007  -4.601  1.00 10.00      B   
ATOM   3847  CG2 ILE B 136      24.127   5.601  -6.444  1.00 10.00      B   
ATOM   3848  CD1 ILE B 136      22.820   5.869  -3.662  1.00 10.00      B   
ATOM   3849  C   ILE B 136      23.123   7.501  -8.441  1.00 10.00      B   
ATOM   3850  O   ILE B 136      24.143   7.344  -9.111  1.00 10.00      B   
ATOM   3851  N   ALA B 137      21.899   7.349  -8.938  1.00 10.00      B   
ATOM   3852  HN  ALA B 137      21.126   7.502  -8.351  1.00 10.00      B   
ATOM   3853  CA  ALA B 137      21.672   6.959 -10.326  1.00 10.00      B   
ATOM   3854  CB  ALA B 137      20.184   6.864 -10.617  1.00 10.00      B   
ATOM   3855  C   ALA B 137      22.343   7.928 -11.295  1.00 10.00      B   
ATOM   3856  O   ALA B 137      23.039   7.507 -12.222  1.00 10.00      B   
ATOM   3857  N   THR B 138      22.141   9.220 -11.066  1.00 10.00      B   
ATOM   3858  HN  THR B 138      21.581   9.487 -10.309  1.00 10.00      B   
ATOM   3859  CA  THR B 138      22.720  10.252 -11.912  1.00 10.00      B   
ATOM   3860  CB  THR B 138      22.145  11.636 -11.553  1.00 10.00      B   
ATOM   3861  OG1 THR B 138      20.727  11.513 -11.370  1.00 10.00      B   
ATOM   3862  HG1 THR B 138      20.449  12.090 -10.649  1.00 10.00      B   
ATOM   3863  CG2 THR B 138      22.416  12.640 -12.664  1.00 10.00      B   
ATOM   3864  C   THR B 138      24.245  10.270 -11.791  1.00 10.00      B   
ATOM   3865  O   THR B 138      24.956  10.498 -12.773  1.00 10.00      B   
ATOM   3866  N   GLY B 139      24.741  10.005 -10.586  1.00 10.00      B   
ATOM   3867  HN  GLY B 139      24.127   9.821  -9.841  1.00 10.00      B   
ATOM   3868  CA  GLY B 139      26.176   9.986 -10.363  1.00 10.00      B   
ATOM   3869  C   GLY B 139      26.840   8.829 -11.083  1.00 10.00      B   
ATOM   3870  O   GLY B 139      27.840   9.014 -11.780  1.00 10.00      B   
ATOM   3871  N   LEU B 140      26.259   7.640 -10.932  1.00 10.00      B   
ATOM   3872  HN  LEU B 140      25.456   7.571 -10.368  1.00 10.00      B   
ATOM   3873  CA  LEU B 140      26.782   6.435 -11.568  1.00 10.00      B   
ATOM   3874  CB  LEU B 140      25.924   5.219 -11.205  1.00 10.00      B   
ATOM   3875  CG  LEU B 140      25.953   4.760  -9.744  1.00 10.00      B   
ATOM   3876  CD1 LEU B 140      24.901   3.687  -9.508  1.00 10.00      B   
ATOM   3877  CD2 LEU B 140      27.332   4.241  -9.367  1.00 10.00      B   
ATOM   3878  C   LEU B 140      26.818   6.593 -13.081  1.00 10.00      B   
ATOM   3879  O   LEU B 140      27.810   6.254 -13.725  1.00 10.00      B   
ATOM   3880  N   ALA B 141      25.736   7.128 -13.638  1.00 10.00      B   
ATOM   3881  HN  ALA B 141      24.985   7.390 -13.062  1.00 10.00      B   
ATOM   3882  CA  ALA B 141      25.630   7.337 -15.078  1.00 10.00      B   
ATOM   3883  CB  ALA B 141      24.257   7.885 -15.437  1.00 10.00      B   
ATOM   3884  C   ALA B 141      26.721   8.275 -15.576  1.00 10.00      B   
ATOM   3885  O   ALA B 141      27.234   8.119 -16.683  1.00 10.00      B   
ATOM   3886  N   SER B 142      27.084   9.242 -14.747  1.00 10.00      B   
ATOM   3887  HN  SER B 142      26.647   9.315 -13.872  1.00 10.00      B   
ATOM   3888  CA  SER B 142      28.115  10.199 -15.111  1.00 10.00      B   
ATOM   3889  CB  SER B 142      28.043  11.426 -14.210  1.00 10.00      B   
ATOM   3890  OG  SER B 142      26.734  11.976 -14.231  1.00 10.00      B   
ATOM   3891  HG  SER B 142      26.167  11.473 -13.629  1.00 10.00      B   
ATOM   3892  C   SER B 142      29.504   9.566 -15.088  1.00 10.00      B   
ATOM   3893  O   SER B 142      30.375   9.924 -15.885  1.00 10.00      B   
ATOM   3894  N   LEU B 143      29.704   8.609 -14.188  1.00 10.00      B   
ATOM   3895  HN  LEU B 143      28.974   8.357 -13.583  1.00 10.00      B   
ATOM   3896  CA  LEU B 143      30.985   7.922 -14.086  1.00 10.00      B   
ATOM   3897  CB  LEU B 143      31.221   7.370 -12.675  1.00 10.00      B   
ATOM   3898  CG  LEU B 143      32.261   8.117 -11.826  1.00 10.00      B   
ATOM   3899  CD1 LEU B 143      32.559   7.359 -10.542  1.00 10.00      B   
ATOM   3900  CD2 LEU B 143      33.541   8.350 -12.617  1.00 10.00      B   
ATOM   3901  C   LEU B 143      31.080   6.809 -15.125  1.00 10.00      B   
ATOM   3902  O   LEU B 143      32.166   6.310 -15.420  1.00 10.00      B   
ATOM   3903  N   MET B 144      29.930   6.420 -15.666  1.00 10.00      B   
ATOM   3904  HN  MET B 144      29.093   6.832 -15.356  1.00 10.00      B   
ATOM   3905  CA  MET B 144      29.874   5.385 -16.691  1.00 10.00      B   
ATOM   3906  CB  MET B 144      28.614   4.530 -16.530  1.00 10.00      B   
ATOM   3907  CG  MET B 144      28.602   3.650 -15.291  1.00 10.00      B   
ATOM   3908  SD  MET B 144      27.087   2.679 -15.146  1.00 10.00      B   
ATOM   3909  CE  MET B 144      27.255   1.585 -16.554  1.00 10.00      B   
ATOM   3910  C   MET B 144      29.889   6.022 -18.076  1.00 10.00      B   
ATOM   3911  O   MET B 144      29.935   5.331 -19.090  1.00 10.00      B   
ATOM   3912  N   LYS B 145      29.866   7.351 -18.095  1.00 10.00      B   
ATOM   3913  HN  LYS B 145      29.841   7.829 -17.241  1.00 10.00      B   
ATOM   3914  CA  LYS B 145      29.869   8.128 -19.334  1.00 10.00      B   
ATOM   3915  CB  LYS B 145      29.846   9.631 -19.027  1.00 10.00      B   
ATOM   3916  CG  LYS B 145      29.312  10.496 -20.158  1.00 10.00      B   
ATOM   3917  CD  LYS B 145      29.029  11.914 -19.680  1.00 10.00      B   
ATOM   3918  CE  LYS B 145      28.413  12.759 -20.784  1.00 10.00      B   
ATOM   3919  NZ  LYS B 145      27.834  14.023 -20.257  1.00 10.00      B   
ATOM   3920  HZ1 LYS B 145      27.372  14.550 -21.025  1.00 10.00      B   
ATOM   3921  HZ2 LYS B 145      28.583  14.616 -19.846  1.00 10.00      B   
ATOM   3922  HZ3 LYS B 145      27.127  13.817 -19.519  1.00 10.00      B   
ATOM   3923  C   LYS B 145      31.034   7.774 -20.272  1.00 10.00      B   
ATOM   3924  O   LYS B 145      30.808   7.525 -21.457  1.00 10.00      B   
ATOM   3925  N   PRO B 146      32.297   7.739 -19.772  1.00 10.00      B   
ATOM   3926  CA  PRO B 146      33.466   7.409 -20.606  1.00 10.00      B   
ATOM   3927  CB  PRO B 146      34.645   7.442 -19.625  1.00 10.00      B   
ATOM   3928  CG  PRO B 146      34.028   7.353 -18.271  1.00 10.00      B   
ATOM   3929  CD  PRO B 146      32.702   8.042 -18.386  1.00 10.00      B   
ATOM   3930  C   PRO B 146      33.364   6.034 -21.272  1.00 10.00      B   
ATOM   3931  O   PRO B 146      34.071   5.753 -22.243  1.00 10.00      B   
ATOM   3932  N   LEU B 147      32.467   5.186 -20.775  1.00 10.00      B   
ATOM   3933  HN  LEU B 147      31.902   5.471 -20.025  1.00 10.00      B   
ATOM   3934  CA  LEU B 147      32.286   3.849 -21.334  1.00 10.00      B   
ATOM   3935  CB  LEU B 147      31.469   2.963 -20.392  1.00 10.00      B   
ATOM   3936  CG  LEU B 147      32.128   2.610 -19.055  1.00 10.00      B   
ATOM   3937  CD1 LEU B 147      31.188   1.775 -18.197  1.00 10.00      B   
ATOM   3938  CD2 LEU B 147      33.438   1.874 -19.281  1.00 10.00      B   
ATOM   3939  C   LEU B 147      31.636   3.906 -22.715  1.00 10.00      B   
ATOM   3940  O   LEU B 147      31.594   2.909 -23.435  1.00 10.00      B   
ATOM   3941  N   ARG B 148      31.145   5.083 -23.086  1.00 10.00      B   
ATOM   3942  HN  ARG B 148      31.203   5.843 -22.463  1.00 10.00      B   
ATOM   3943  CA  ARG B 148      30.507   5.273 -24.384  1.00 10.00      B   
ATOM   3944  CB  ARG B 148      29.926   6.683 -24.498  1.00 10.00      B   
ATOM   3945  CG  ARG B 148      28.836   6.820 -25.554  1.00 10.00      B   
ATOM   3946  CD  ARG B 148      28.290   8.237 -25.613  1.00 10.00      B   
ATOM   3947  NE  ARG B 148      28.023   8.769 -24.279  1.00 10.00      B   
ATOM   3948  HE  ARG B 148      28.798   8.893 -23.685  1.00 10.00      B   
ATOM   3949  CZ  ARG B 148      26.816   9.107 -23.834  1.00 10.00      B   
ATOM   3950  NH1 ARG B 148      25.747   8.987 -24.610  1.00 10.00      B   
ATOM   3951 HH11 ARG B 148      25.835   8.627 -25.594  1.00 10.00      B   
ATOM   3952 HH12 ARG B 148      24.802   9.258 -24.239  1.00 10.00      B   
ATOM   3953  NH2 ARG B 148      26.670   9.573 -22.602  1.00 10.00      B   
ATOM   3954 HH21 ARG B 148      27.496   9.680 -21.980  1.00 10.00      B   
ATOM   3955 HH22 ARG B 148      25.715   9.831 -22.253  1.00 10.00      B   
ATOM   3956  C   ARG B 148      31.500   5.023 -25.516  1.00 10.00      B   
ATOM   3957  O   ARG B 148      31.117   4.624 -26.617  1.00 10.00      B   
ATOM   3958  N   TRP B 149      32.780   5.228 -25.226  1.00 10.00      B   
ATOM   3959  HN  TRP B 149      33.020   5.524 -24.322  1.00 10.00      B   
ATOM   3960  CA  TRP B 149      33.836   5.027 -26.211  1.00 10.00      B   
ATOM   3961  CB  TRP B 149      35.114   5.762 -25.795  1.00 10.00      B   
ATOM   3962  CG  TRP B 149      34.968   7.252 -25.761  1.00 10.00      B   
ATOM   3963  CD1 TRP B 149      34.872   8.040 -24.653  1.00 10.00      B   
ATOM   3964  CD2 TRP B 149      34.905   8.136 -26.888  1.00 10.00      B   
ATOM   3965  NE1 TRP B 149      34.746   9.357 -25.017  1.00 10.00      B   
ATOM   3966  HE1 TRP B 149      34.659  10.115 -24.398  1.00 10.00      B   
ATOM   3967  CE2 TRP B 149      34.771   9.445 -26.384  1.00 10.00      B   
ATOM   3968  CE3 TRP B 149      34.956   7.949 -28.272  1.00 10.00      B   
ATOM   3969  CZ2 TRP B 149      34.679  10.558 -27.214  1.00 10.00      B   
ATOM   3970  CZ3 TRP B 149      34.865   9.055 -29.093  1.00 10.00      B   
ATOM   3971  CH2 TRP B 149      34.734  10.343 -28.563  1.00 10.00      B   
ATOM   3972  C   TRP B 149      34.127   3.544 -26.422  1.00 10.00      B   
ATOM   3973  O   TRP B 149      34.902   3.170 -27.304  1.00 10.00      B   
ATOM   3974  N   VAL B 150      33.504   2.703 -25.608  1.00 10.00      B   
ATOM   3975  HN  VAL B 150      32.900   3.059 -24.919  1.00 10.00      B   
ATOM   3976  CA  VAL B 150      33.689   1.261 -25.707  1.00 10.00      B   
ATOM   3977  CB  VAL B 150      34.004   0.622 -24.330  1.00 10.00      B   
ATOM   3978  CG1 VAL B 150      34.760  -0.689 -24.505  1.00 10.00      B   
ATOM   3979  CG2 VAL B 150      34.800   1.579 -23.451  1.00 10.00      B   
ATOM   3980  C   VAL B 150      32.435   0.619 -26.301  1.00 10.00      B   
ATOM   3981  O   VAL B 150      32.216  -0.586 -26.165  1.00 10.00      B   
ATOM   3982  N   LYS B 151      31.617   1.445 -26.960  1.00 10.00      B   
ATOM   3983  HN  LYS B 151      31.858   2.394 -27.020  1.00 10.00      B   
ATOM   3984  CA  LYS B 151      30.374   0.996 -27.596  1.00 10.00      B   
ATOM   3985  CB  LYS B 151      30.627  -0.108 -28.629  1.00 10.00      B   
ATOM   3986  CG  LYS B 151      31.384   0.352 -29.865  1.00 10.00      B   
ATOM   3987  CD  LYS B 151      31.777  -0.833 -30.731  1.00 10.00      B   
ATOM   3988  CE  LYS B 151      32.447  -0.386 -32.020  1.00 10.00      B   
ATOM   3989  NZ  LYS B 151      33.068  -1.526 -32.740  1.00 10.00      B   
ATOM   3990  HZ1 LYS B 151      33.493  -1.199 -33.632  1.00 10.00      B   
ATOM   3991  HZ2 LYS B 151      32.353  -2.244 -32.957  1.00 10.00      B   
ATOM   3992  HZ3 LYS B 151      33.810  -1.961 -32.155  1.00 10.00      B   
ATOM   3993  C   LYS B 151      29.339   0.547 -26.566  1.00 10.00      B   
ATOM   3994  O   LYS B 151      28.518  -0.335 -26.829  1.00 10.00      B   
ATOM   3995  N   VAL B 152      29.381   1.157 -25.394  1.00 10.00      B   
ATOM   3996  HN  VAL B 152      30.061   1.843 -25.235  1.00 10.00      B   
ATOM   3997  CA  VAL B 152      28.445   0.833 -24.331  1.00 10.00      B   
ATOM   3998  CB  VAL B 152      29.158   0.745 -22.963  1.00 10.00      B   
ATOM   3999  CG1 VAL B 152      28.188   0.323 -21.872  1.00 10.00      B   
ATOM   4000  CG2 VAL B 152      30.329  -0.223 -23.032  1.00 10.00      B   
ATOM   4001  C   VAL B 152      27.345   1.887 -24.268  1.00 10.00      B   
ATOM   4002  O   VAL B 152      27.629   3.076 -24.116  1.00 10.00      B   
ATOM   4003  N   PRO B 153      26.075   1.469 -24.413  1.00 10.00      B   
ATOM   4004  CA  PRO B 153      24.928   2.382 -24.366  1.00 10.00      B   
ATOM   4005  CB  PRO B 153      23.751   1.499 -24.797  1.00 10.00      B   
ATOM   4006  CG  PRO B 153      24.174   0.114 -24.451  1.00 10.00      B   
ATOM   4007  CD  PRO B 153      25.663   0.073 -24.643  1.00 10.00      B   
ATOM   4008  C   PRO B 153      24.703   2.945 -22.962  1.00 10.00      B   
ATOM   4009  O   PRO B 153      23.893   2.427 -22.184  1.00 10.00      B   
ATOM   4010  N   VAL B 154      25.434   4.007 -22.648  1.00 10.00      B   
ATOM   4011  HN  VAL B 154      26.061   4.362 -23.316  1.00 10.00      B   
ATOM   4012  CA  VAL B 154      25.352   4.653 -21.346  1.00 10.00      B   
ATOM   4013  CB  VAL B 154      26.431   5.743 -21.190  1.00 10.00      B   
ATOM   4014  CG1 VAL B 154      26.423   6.307 -19.775  1.00 10.00      B   
ATOM   4015  CG2 VAL B 154      27.802   5.189 -21.539  1.00 10.00      B   
ATOM   4016  C   VAL B 154      23.978   5.272 -21.103  1.00 10.00      B   
ATOM   4017  O   VAL B 154      23.284   4.903 -20.151  1.00 10.00      B   
ATOM   4018  N   ASP B 155      23.588   6.193 -21.977  1.00 10.00      B   
ATOM   4019  HN  ASP B 155      24.172   6.404 -22.734  1.00 10.00      B   
ATOM   4020  CA  ASP B 155      22.312   6.890 -21.853  1.00 10.00      B   
ATOM   4021  CB  ASP B 155      22.161   7.973 -22.924  1.00 10.00      B   
ATOM   4022  CG  ASP B 155      22.703   9.315 -22.481  1.00 10.00      B   
ATOM   4023  OD1 ASP B 155      23.836   9.665 -22.878  1.00 10.00      B   
ATOM   4024  OD2 ASP B 155      22.001  10.025 -21.731  1.00 10.00      B   
ATOM   4025  C   ASP B 155      21.127   5.935 -21.879  1.00 10.00      B   
ATOM   4026  O   ASP B 155      20.184   6.092 -21.104  1.00 10.00      B   
ATOM   4027  N   THR B 156      21.182   4.944 -22.761  1.00 10.00      B   
ATOM   4028  HN  THR B 156      21.962   4.875 -23.355  1.00 10.00      B   
ATOM   4029  CA  THR B 156      20.112   3.960 -22.878  1.00 10.00      B   
ATOM   4030  CB  THR B 156      20.410   2.927 -23.985  1.00 10.00      B   
ATOM   4031  OG1 THR B 156      20.782   3.614 -25.189  1.00 10.00      B   
ATOM   4032  HG1 THR B 156      20.261   4.429 -25.268  1.00 10.00      B   
ATOM   4033  CG2 THR B 156      19.185   2.068 -24.265  1.00 10.00      B   
ATOM   4034  C   THR B 156      19.864   3.250 -21.544  1.00 10.00      B   
ATOM   4035  O   THR B 156      18.720   3.146 -21.093  1.00 10.00      B   
ATOM   4036  N   LEU B 157      20.935   2.785 -20.899  1.00 10.00      B   
ATOM   4037  HN  LEU B 157      21.827   2.912 -21.289  1.00 10.00      B   
ATOM   4038  CA  LEU B 157      20.805   2.099 -19.619  1.00 10.00      B   
ATOM   4039  CB  LEU B 157      22.111   1.414 -19.210  1.00 10.00      B   
ATOM   4040  CG  LEU B 157      22.049   0.597 -17.917  1.00 10.00      B   
ATOM   4041  CD1 LEU B 157      21.266  -0.690 -18.132  1.00 10.00      B   
ATOM   4042  CD2 LEU B 157      23.442   0.302 -17.387  1.00 10.00      B   
ATOM   4043  C   LEU B 157      20.358   3.069 -18.535  1.00 10.00      B   
ATOM   4044  O   LEU B 157      19.530   2.729 -17.691  1.00 10.00      B   
ATOM   4045  N   ALA B 158      20.898   4.284 -18.575  1.00 10.00      B   
ATOM   4046  HN  ALA B 158      21.549   4.497 -19.281  1.00 10.00      B   
ATOM   4047  CA  ALA B 158      20.551   5.307 -17.599  1.00 10.00      B   
ATOM   4048  CB  ALA B 158      21.323   6.589 -17.872  1.00 10.00      B   
ATOM   4049  C   ALA B 158      19.048   5.566 -17.616  1.00 10.00      B   
ATOM   4050  O   ALA B 158      18.407   5.643 -16.565  1.00 10.00      B   
ATOM   4051  N   MET B 159      18.489   5.680 -18.818  1.00 10.00      B   
ATOM   4052  HN  MET B 159      19.058   5.609 -19.617  1.00 10.00      B   
ATOM   4053  CA  MET B 159      17.060   5.910 -18.986  1.00 10.00      B   
ATOM   4054  CB  MET B 159      16.720   6.085 -20.468  1.00 10.00      B   
ATOM   4055  CG  MET B 159      17.050   7.461 -21.023  1.00 10.00      B   
ATOM   4056  SD  MET B 159      15.852   8.715 -20.522  1.00 10.00      B   
ATOM   4057  CE  MET B 159      14.406   8.183 -21.436  1.00 10.00      B   
ATOM   4058  C   MET B 159      16.271   4.742 -18.405  1.00 10.00      B   
ATOM   4059  O   MET B 159      15.279   4.934 -17.701  1.00 10.00      B   
ATOM   4060  N   MET B 160      16.737   3.529 -18.698  1.00 10.00      B   
ATOM   4061  HN  MET B 160      17.535   3.455 -19.264  1.00 10.00      B   
ATOM   4062  CA  MET B 160      16.100   2.308 -18.208  1.00 10.00      B   
ATOM   4063  CB  MET B 160      16.836   1.075 -18.747  1.00 10.00      B   
ATOM   4064  CG  MET B 160      16.306  -0.257 -18.234  1.00 10.00      B   
ATOM   4065  SD  MET B 160      17.497  -1.600 -18.427  1.00 10.00      B   
ATOM   4066  CE  MET B 160      17.688  -1.641 -20.208  1.00 10.00      B   
ATOM   4067  C   MET B 160      16.087   2.286 -16.681  1.00 10.00      B   
ATOM   4068  O   MET B 160      15.069   1.964 -16.063  1.00 10.00      B   
ATOM   4069  N   LEU B 161      17.218   2.644 -16.083  1.00 10.00      B   
ATOM   4070  HN  LEU B 161      17.995   2.888 -16.635  1.00 10.00      B   
ATOM   4071  CA  LEU B 161      17.344   2.677 -14.632  1.00 10.00      B   
ATOM   4072  CB  LEU B 161      18.793   2.953 -14.219  1.00 10.00      B   
ATOM   4073  CG  LEU B 161      19.813   1.866 -14.568  1.00 10.00      B   
ATOM   4074  CD1 LEU B 161      21.224   2.336 -14.254  1.00 10.00      B   
ATOM   4075  CD2 LEU B 161      19.500   0.576 -13.828  1.00 10.00      B   
ATOM   4076  C   LEU B 161      16.412   3.723 -14.031  1.00 10.00      B   
ATOM   4077  O   LEU B 161      15.820   3.506 -12.973  1.00 10.00      B   
ATOM   4078  N   SER B 162      16.275   4.853 -14.718  1.00 10.00      B   
ATOM   4079  HN  SER B 162      16.771   4.964 -15.557  1.00 10.00      B   
ATOM   4080  CA  SER B 162      15.404   5.927 -14.254  1.00 10.00      B   
ATOM   4081  CB  SER B 162      15.528   7.144 -15.175  1.00 10.00      B   
ATOM   4082  OG  SER B 162      16.888   7.512 -15.354  1.00 10.00      B   
ATOM   4083  HG  SER B 162      17.418   6.720 -15.518  1.00 10.00      B   
ATOM   4084  C   SER B 162      13.953   5.450 -14.199  1.00 10.00      B   
ATOM   4085  O   SER B 162      13.239   5.703 -13.229  1.00 10.00      B   
ATOM   4086  N   ILE B 163      13.535   4.746 -15.243  1.00 10.00      B   
ATOM   4087  HN  ILE B 163      14.158   4.575 -15.983  1.00 10.00      B   
ATOM   4088  CA  ILE B 163      12.178   4.221 -15.322  1.00 10.00      B   
ATOM   4089  CB  ILE B 163      11.904   3.592 -16.707  1.00 10.00      B   
ATOM   4090  CG1 ILE B 163      12.070   4.639 -17.809  1.00 10.00      B   
ATOM   4091  CG2 ILE B 163      10.509   2.981 -16.757  1.00 10.00      B   
ATOM   4092  CD1 ILE B 163      12.094   4.059 -19.208  1.00 10.00      B   
ATOM   4093  C   ILE B 163      11.961   3.171 -14.237  1.00 10.00      B   
ATOM   4094  O   ILE B 163      10.924   3.153 -13.575  1.00 10.00      B   
ATOM   4095  N   ALA B 164      12.956   2.310 -14.051  1.00 10.00      B   
ATOM   4096  HN  ALA B 164      13.760   2.384 -14.614  1.00 10.00      B   
ATOM   4097  CA  ALA B 164      12.889   1.250 -13.049  1.00 10.00      B   
ATOM   4098  CB  ALA B 164      14.121   0.360 -13.135  1.00 10.00      B   
ATOM   4099  C   ALA B 164      12.729   1.808 -11.637  1.00 10.00      B   
ATOM   4100  O   ALA B 164      11.817   1.418 -10.909  1.00 10.00      B   
ATOM   4101  N   LEU B 165      13.600   2.742 -11.270  1.00 10.00      B   
ATOM   4102  HN  LEU B 165      14.282   3.042 -11.915  1.00 10.00      B   
ATOM   4103  CA  LEU B 165      13.574   3.342  -9.936  1.00 10.00      B   
ATOM   4104  CB  LEU B 165      14.749   4.305  -9.750  1.00 10.00      B   
ATOM   4105  CG  LEU B 165      16.146   3.675  -9.731  1.00 10.00      B   
ATOM   4106  CD1 LEU B 165      17.218   4.744  -9.589  1.00 10.00      B   
ATOM   4107  CD2 LEU B 165      16.265   2.647  -8.615  1.00 10.00      B   
ATOM   4108  C   LEU B 165      12.254   4.047  -9.630  1.00 10.00      B   
ATOM   4109  O   LEU B 165      11.816   4.091  -8.480  1.00 10.00      B   
ATOM   4110  N   ARG B 166      11.620   4.597 -10.655  1.00 10.00      B   
ATOM   4111  HN  ARG B 166      12.012   4.536 -11.553  1.00 10.00      B   
ATOM   4112  CA  ARG B 166      10.352   5.294 -10.469  1.00 10.00      B   
ATOM   4113  CB  ARG B 166      10.127   6.320 -11.579  1.00 10.00      B   
ATOM   4114  CG  ARG B 166      11.173   7.418 -11.632  1.00 10.00      B   
ATOM   4115  CD  ARG B 166      10.898   8.386 -12.771  1.00 10.00      B   
ATOM   4116  NE  ARG B 166      12.129   8.960 -13.312  1.00 10.00      B   
ATOM   4117  HE  ARG B 166      12.979   8.586 -12.981  1.00 10.00      B   
ATOM   4118  CZ  ARG B 166      12.164   9.950 -14.205  1.00 10.00      B   
ATOM   4119  NH1 ARG B 166      11.033  10.485 -14.658  1.00 10.00      B   
ATOM   4120 HH11 ARG B 166      10.111  10.139 -14.312  1.00 10.00      B   
ATOM   4121 HH12 ARG B 166      11.063  11.258 -15.359  1.00 10.00      B   
ATOM   4122  NH2 ARG B 166      13.333  10.410 -14.648  1.00 10.00      B   
ATOM   4123 HH21 ARG B 166      13.357  11.184 -15.348  1.00 10.00      B   
ATOM   4124 HH22 ARG B 166      14.231  10.005 -14.293  1.00 10.00      B   
ATOM   4125  C   ARG B 166       9.185   4.314 -10.428  1.00 10.00      B   
ATOM   4126  O   ARG B 166       8.134   4.611  -9.857  1.00 10.00      B   
ATOM   4127  N   PHE B 167       9.376   3.146 -11.026  1.00 10.00      B   
ATOM   4128  HN  PHE B 167      10.243   2.962 -11.449  1.00 10.00      B   
ATOM   4129  CA  PHE B 167       8.329   2.131 -11.072  1.00 10.00      B   
ATOM   4130  CB  PHE B 167       8.418   1.302 -12.358  1.00 10.00      B   
ATOM   4131  CG  PHE B 167       7.716   1.917 -13.539  1.00 10.00      B   
ATOM   4132  CD1 PHE B 167       7.620   1.228 -14.736  1.00 10.00      B   
ATOM   4133  CD2 PHE B 167       7.148   3.180 -13.450  1.00 10.00      B   
ATOM   4134  CE1 PHE B 167       6.973   1.783 -15.823  1.00 10.00      B   
ATOM   4135  CE2 PHE B 167       6.500   3.742 -14.532  1.00 10.00      B   
ATOM   4136  CZ  PHE B 167       6.412   3.042 -15.721  1.00 10.00      B   
ATOM   4137  C   PHE B 167       8.335   1.224  -9.844  1.00 10.00      B   
ATOM   4138  O   PHE B 167       7.316   0.610  -9.526  1.00 10.00      B   
ATOM   4139  N   VAL B 168       9.483   1.135  -9.169  1.00 10.00      B   
ATOM   4140  HN  VAL B 168      10.267   1.627  -9.498  1.00 10.00      B   
ATOM   4141  CA  VAL B 168       9.618   0.306  -7.963  1.00 10.00      B   
ATOM   4142  CB  VAL B 168      11.036   0.378  -7.342  1.00 10.00      B   
ATOM   4143  CG1 VAL B 168      11.079  -0.325  -5.990  1.00 10.00      B   
ATOM   4144  CG2 VAL B 168      12.064  -0.228  -8.283  1.00 10.00      B   
ATOM   4145  C   VAL B 168       8.549   0.637  -6.906  1.00 10.00      B   
ATOM   4146  O   VAL B 168       7.818  -0.255  -6.468  1.00 10.00      B   
ATOM   4147  N   PRO B 169       8.430   1.916  -6.479  1.00 10.00      B   
ATOM   4148  CA  PRO B 169       7.423   2.318  -5.482  1.00 10.00      B   
ATOM   4149  CB  PRO B 169       7.568   3.841  -5.422  1.00 10.00      B   
ATOM   4150  CG  PRO B 169       8.961   4.102  -5.866  1.00 10.00      B   
ATOM   4151  CD  PRO B 169       9.260   3.060  -6.903  1.00 10.00      B   
ATOM   4152  C   PRO B 169       6.014   1.950  -5.931  1.00 10.00      B   
ATOM   4153  O   PRO B 169       5.189   1.497  -5.131  1.00 10.00      B   
ATOM   4154  N   THR B 170       5.752   2.130  -7.218  1.00 10.00      B   
ATOM   4155  HN  THR B 170       6.453   2.490  -7.803  1.00 10.00      B   
ATOM   4156  CA  THR B 170       4.457   1.814  -7.788  1.00 10.00      B   
ATOM   4157  CB  THR B 170       4.388   2.270  -9.257  1.00 10.00      B   
ATOM   4158  OG1 THR B 170       5.146   3.480  -9.407  1.00 10.00      B   
ATOM   4159  HG1 THR B 170       4.565   4.193  -9.699  1.00 10.00      B   
ATOM   4160  CG2 THR B 170       2.948   2.513  -9.680  1.00 10.00      B   
ATOM   4161  C   THR B 170       4.195   0.312  -7.706  1.00 10.00      B   
ATOM   4162  O   THR B 170       3.096  -0.112  -7.350  1.00 10.00      B   
ATOM   4163  N   LEU B 171       5.225  -0.479  -8.002  1.00 10.00      B   
ATOM   4164  HN  LEU B 171       6.086  -0.069  -8.250  1.00 10.00      B   
ATOM   4165  CA  LEU B 171       5.123  -1.933  -7.966  1.00 10.00      B   
ATOM   4166  CB  LEU B 171       6.403  -2.577  -8.506  1.00 10.00      B   
ATOM   4167  CG  LEU B 171       6.657  -2.448 -10.010  1.00 10.00      B   
ATOM   4168  CD1 LEU B 171       8.057  -2.931 -10.356  1.00 10.00      B   
ATOM   4169  CD2 LEU B 171       5.613  -3.221 -10.801  1.00 10.00      B   
ATOM   4170  C   LEU B 171       4.855  -2.429  -6.552  1.00 10.00      B   
ATOM   4171  O   LEU B 171       4.044  -3.333  -6.347  1.00 10.00      B   
ATOM   4172  N   MET B 172       5.535  -1.827  -5.581  1.00 10.00      B   
ATOM   4173  HN  MET B 172       6.172  -1.114  -5.812  1.00 10.00      B   
ATOM   4174  CA  MET B 172       5.372  -2.208  -4.180  1.00 10.00      B   
ATOM   4175  CB  MET B 172       6.317  -1.401  -3.283  1.00 10.00      B   
ATOM   4176  CG  MET B 172       6.393  -1.903  -1.848  1.00 10.00      B   
ATOM   4177  SD  MET B 172       7.573  -0.976  -0.845  1.00 10.00      B   
ATOM   4178  CE  MET B 172       6.783   0.631  -0.806  1.00 10.00      B   
ATOM   4179  C   MET B 172       3.922  -2.032  -3.732  1.00 10.00      B   
ATOM   4180  O   MET B 172       3.340  -2.919  -3.101  1.00 10.00      B   
ATOM   4181  N   ASP B 173       3.336  -0.893  -4.078  1.00 10.00      B   
ATOM   4182  HN  ASP B 173       3.845  -0.225  -4.588  1.00 10.00      B   
ATOM   4183  CA  ASP B 173       1.950  -0.611  -3.718  1.00 10.00      B   
ATOM   4184  CB  ASP B 173       1.624   0.879  -3.861  1.00 10.00      B   
ATOM   4185  CG  ASP B 173       1.525   1.589  -2.522  1.00 10.00      B   
ATOM   4186  OD1 ASP B 173       0.671   1.197  -1.695  1.00 10.00      B   
ATOM   4187  OD2 ASP B 173       2.298   2.547  -2.290  1.00 10.00      B   
ATOM   4188  C   ASP B 173       1.000  -1.454  -4.563  1.00 10.00      B   
ATOM   4189  O   ASP B 173      -0.017  -1.942  -4.068  1.00 10.00      B   
ATOM   4190  N   GLU B 174       1.361  -1.648  -5.833  1.00 10.00      B   
ATOM   4191  HN  GLU B 174       2.195  -1.244  -6.156  1.00 10.00      B   
ATOM   4192  CA  GLU B 174       0.560  -2.441  -6.761  1.00 10.00      B   
ATOM   4193  CB  GLU B 174       1.212  -2.457  -8.149  1.00 10.00      B   
ATOM   4194  CG  GLU B 174       0.290  -2.894  -9.278  1.00 10.00      B   
ATOM   4195  CD  GLU B 174      -0.654  -1.794  -9.711  1.00 10.00      B   
ATOM   4196  OE1 GLU B 174      -0.395  -1.162 -10.759  1.00 10.00      B   
ATOM   4197  OE2 GLU B 174      -1.657  -1.552  -9.009  1.00 10.00      B   
ATOM   4198  C   GLU B 174       0.428  -3.867  -6.248  1.00 10.00      B   
ATOM   4199  O   GLU B 174      -0.676  -4.403  -6.162  1.00 10.00      B   
ATOM   4200  N   ALA B 175       1.563  -4.466  -5.888  1.00 10.00      B   
ATOM   4201  HN  ALA B 175       2.414  -3.974  -5.979  1.00 10.00      B   
ATOM   4202  CA  ALA B 175       1.586  -5.830  -5.373  1.00 10.00      B   
ATOM   4203  CB  ALA B 175       3.009  -6.262  -5.064  1.00 10.00      B   
ATOM   4204  C   ALA B 175       0.715  -5.948  -4.130  1.00 10.00      B   
ATOM   4205  O   ALA B 175       0.051  -6.961  -3.917  1.00 10.00      B   
ATOM   4206  N   THR B 176       0.713  -4.894  -3.324  1.00 10.00      B   
ATOM   4207  HN  THR B 176       1.262  -4.119  -3.555  1.00 10.00      B   
ATOM   4208  CA  THR B 176      -0.084  -4.859  -2.111  1.00 10.00      B   
ATOM   4209  CB  THR B 176       0.263  -3.625  -1.248  1.00 10.00      B   
ATOM   4210  OG1 THR B 176       1.679  -3.592  -1.009  1.00 10.00      B   
ATOM   4211  HG1 THR B 176       2.144  -3.437  -1.842  1.00 10.00      B   
ATOM   4212  CG2 THR B 176      -0.465  -3.673   0.087  1.00 10.00      B   
ATOM   4213  C   THR B 176      -1.573  -4.858  -2.461  1.00 10.00      B   
ATOM   4214  O   THR B 176      -2.363  -5.579  -1.855  1.00 10.00      B   
ATOM   4215  N   LYS B 177      -1.940  -4.066  -3.467  1.00 10.00      B   
ATOM   4216  HN  LYS B 177      -1.256  -3.525  -3.922  1.00 10.00      B   
ATOM   4217  CA  LYS B 177      -3.327  -3.975  -3.910  1.00 10.00      B   
ATOM   4218  CB  LYS B 177      -3.486  -2.866  -4.953  1.00 10.00      B   
ATOM   4219  CG  LYS B 177      -3.204  -1.470  -4.421  1.00 10.00      B   
ATOM   4220  CD  LYS B 177      -3.069  -0.460  -5.552  1.00 10.00      B   
ATOM   4221  CE  LYS B 177      -4.403  -0.192  -6.226  1.00 10.00      B   
ATOM   4222  NZ  LYS B 177      -4.319   0.911  -7.217  1.00 10.00      B   
ATOM   4223  HZ1 LYS B 177      -4.013   1.789  -6.753  1.00 10.00      B   
ATOM   4224  HZ2 LYS B 177      -5.251   1.074  -7.649  1.00 10.00      B   
ATOM   4225  HZ3 LYS B 177      -3.640   0.672  -7.966  1.00 10.00      B   
ATOM   4226  C   LYS B 177      -3.805  -5.307  -4.477  1.00 10.00      B   
ATOM   4227  O   LYS B 177      -4.938  -5.730  -4.230  1.00 10.00      B   
ATOM   4228  N   ILE B 178      -2.939  -5.961  -5.243  1.00 10.00      B   
ATOM   4229  HN  ILE B 178      -2.062  -5.558  -5.424  1.00 10.00      B   
ATOM   4230  CA  ILE B 178      -3.263  -7.256  -5.829  1.00 10.00      B   
ATOM   4231  CB  ILE B 178      -2.189  -7.709  -6.845  1.00 10.00      B   
ATOM   4232  CG1 ILE B 178      -2.022  -6.665  -7.953  1.00 10.00      B   
ATOM   4233  CG2 ILE B 178      -2.548  -9.065  -7.445  1.00 10.00      B   
ATOM   4234  CD1 ILE B 178      -0.820  -6.901  -8.847  1.00 10.00      B   
ATOM   4235  C   ILE B 178      -3.389  -8.302  -4.726  1.00 10.00      B   
ATOM   4236  O   ILE B 178      -4.362  -9.057  -4.677  1.00 10.00      B   
ATOM   4237  N   MET B 179      -2.404  -8.324  -3.829  1.00 10.00      B   
ATOM   4238  HN  MET B 179      -1.655  -7.695  -3.927  1.00 10.00      B   
ATOM   4239  CA  MET B 179      -2.395  -9.260  -2.712  1.00 10.00      B   
ATOM   4240  CB  MET B 179      -1.147  -9.047  -1.846  1.00 10.00      B   
ATOM   4241  CG  MET B 179      -1.189  -9.751  -0.496  1.00 10.00      B   
ATOM   4242  SD  MET B 179       0.198  -9.315   0.575  1.00 10.00      B   
ATOM   4243  CE  MET B 179      -0.062  -7.553   0.778  1.00 10.00      B   
ATOM   4244  C   MET B 179      -3.647  -9.093  -1.862  1.00 10.00      B   
ATOM   4245  O   MET B 179      -4.235 -10.071  -1.413  1.00 10.00      B   
ATOM   4246  N   ASN B 180      -4.050  -7.847  -1.654  1.00 10.00      B   
ATOM   4247  HN  ASN B 180      -3.532  -7.106  -2.046  1.00 10.00      B   
ATOM   4248  CA  ASN B 180      -5.229  -7.539  -0.853  1.00 10.00      B   
ATOM   4249  CB  ASN B 180      -5.381  -6.025  -0.684  1.00 10.00      B   
ATOM   4250  CG  ASN B 180      -4.520  -5.467   0.437  1.00 10.00      B   
ATOM   4251  OD1 ASN B 180      -3.603  -6.129   0.924  1.00 10.00      B   
ATOM   4252  ND2 ASN B 180      -4.801  -4.237   0.845  1.00 10.00      B   
ATOM   4253 HD21 ASN B 180      -5.536  -3.760   0.403  1.00 10.00      B   
ATOM   4254 HD22 ASN B 180      -4.267  -3.856   1.573  1.00 10.00      B   
ATOM   4255  C   ASN B 180      -6.493  -8.141  -1.461  1.00 10.00      B   
ATOM   4256  O   ASN B 180      -7.342  -8.675  -0.746  1.00 10.00      B   
ATOM   4257  N   ALA B 181      -6.601  -8.074  -2.782  1.00 10.00      B   
ATOM   4258  HN  ALA B 181      -5.883  -7.655  -3.300  1.00 10.00      B   
ATOM   4259  CA  ALA B 181      -7.759  -8.613  -3.484  1.00 10.00      B   
ATOM   4260  CB  ALA B 181      -7.782  -8.127  -4.924  1.00 10.00      B   
ATOM   4261  C   ALA B 181      -7.770 -10.138  -3.430  1.00 10.00      B   
ATOM   4262  O   ALA B 181      -8.820 -10.758  -3.267  1.00 10.00      B   
ATOM   4263  N   GLN B 182      -6.594 -10.739  -3.569  1.00 10.00      B   
ATOM   4264  HN  GLN B 182      -5.788 -10.191  -3.709  1.00 10.00      B   
ATOM   4265  CA  GLN B 182      -6.470 -12.193  -3.534  1.00 10.00      B   
ATOM   4266  CB  GLN B 182      -5.095 -12.621  -4.054  1.00 10.00      B   
ATOM   4267  CG  GLN B 182      -4.851 -12.275  -5.516  1.00 10.00      B   
ATOM   4268  CD  GLN B 182      -5.287 -13.371  -6.472  1.00 10.00      B   
ATOM   4269  OE1 GLN B 182      -6.212 -14.136  -6.196  1.00 10.00      B   
ATOM   4270  NE2 GLN B 182      -4.621 -13.452  -7.612  1.00 10.00      B   
ATOM   4271 HE21 GLN B 182      -3.896 -12.809  -7.772  1.00 10.00      B   
ATOM   4272 HE22 GLN B 182      -4.881 -14.145  -8.252  1.00 10.00      B   
ATOM   4273  C   GLN B 182      -6.682 -12.724  -2.118  1.00 10.00      B   
ATOM   4274  O   GLN B 182      -7.369 -13.724  -1.917  1.00 10.00      B   
ATOM   4275  N   ARG B 183      -6.098 -12.037  -1.140  1.00 10.00      B   
ATOM   4276  HN  ARG B 183      -5.563 -11.244  -1.372  1.00 10.00      B   
ATOM   4277  CA  ARG B 183      -6.207 -12.431   0.265  1.00 10.00      B   
ATOM   4278  CB  ARG B 183      -5.351 -11.510   1.137  1.00 10.00      B   
ATOM   4279  CG  ARG B 183      -5.116 -12.019   2.549  1.00 10.00      B   
ATOM   4280  CD  ARG B 183      -4.388 -10.990   3.401  1.00 10.00      B   
ATOM   4281  NE  ARG B 183      -3.012 -10.762   2.956  1.00 10.00      B   
ATOM   4282  HE  ARG B 183      -2.885 -10.197   2.163  1.00 10.00      B   
ATOM   4283  CZ  ARG B 183      -1.935 -11.266   3.567  1.00 10.00      B   
ATOM   4284  NH1 ARG B 183      -2.074 -12.031   4.647  1.00 10.00      B   
ATOM   4285 HH11 ARG B 183      -3.025 -12.244   5.022  1.00 10.00      B   
ATOM   4286 HH12 ARG B 183      -1.236 -12.423   5.121  1.00 10.00      B   
ATOM   4287  NH2 ARG B 183      -0.719 -10.993   3.102  1.00 10.00      B   
ATOM   4288 HH21 ARG B 183      -0.602 -10.387   2.259  1.00 10.00      B   
ATOM   4289 HH22 ARG B 183       0.127 -11.381   3.578  1.00 10.00      B   
ATOM   4290  C   ARG B 183      -7.657 -12.403   0.744  1.00 10.00      B   
ATOM   4291  O   ARG B 183      -8.044 -13.158   1.641  1.00 10.00      B   
ATOM   4292  N   ALA B 184      -8.454 -11.531   0.140  1.00 10.00      B   
ATOM   4293  HN  ALA B 184      -8.084 -10.953  -0.559  1.00 10.00      B   
ATOM   4294  CA  ALA B 184      -9.860 -11.403   0.492  1.00 10.00      B   
ATOM   4295  CB  ALA B 184     -10.426 -10.096  -0.043  1.00 10.00      B   
ATOM   4296  C   ALA B 184     -10.663 -12.587  -0.035  1.00 10.00      B   
ATOM   4297  O   ALA B 184     -11.743 -12.885   0.468  1.00 10.00      B   
ATOM   4298  N   ARG B 185     -10.122 -13.264  -1.040  1.00 10.00      B   
ATOM   4299  HN  ARG B 185      -9.239 -12.995  -1.381  1.00 10.00      B   
ATOM   4300  CA  ARG B 185     -10.790 -14.414  -1.638  1.00 10.00      B   
ATOM   4301  CB  ARG B 185     -10.917 -14.218  -3.157  1.00 10.00      B   
ATOM   4302  CG  ARG B 185     -11.949 -15.111  -3.833  1.00 10.00      B   
ATOM   4303  CD  ARG B 185     -12.437 -14.502  -5.141  1.00 10.00      B   
ATOM   4304  NE  ARG B 185     -11.956 -15.227  -6.321  1.00 10.00      B   
ATOM   4305  HE  ARG B 185     -10.996 -15.440  -6.360  1.00 10.00      B   
ATOM   4306  CZ  ARG B 185     -12.744 -15.593  -7.338  1.00 10.00      B   
ATOM   4307  NH1 ARG B 185     -14.035 -15.297  -7.310  1.00 10.00      B   
ATOM   4308 HH11 ARG B 185     -14.662 -15.582  -8.109  1.00 10.00      B   
ATOM   4309 HH12 ARG B 185     -14.439 -14.781  -6.500  1.00 10.00      B   
ATOM   4310  NH2 ARG B 185     -12.242 -16.246  -8.381  1.00 10.00      B   
ATOM   4311 HH21 ARG B 185     -12.872 -16.529  -9.175  1.00 10.00      B   
ATOM   4312 HH22 ARG B 185     -11.226 -16.478  -8.419  1.00 10.00      B   
ATOM   4313  C   ARG B 185     -10.001 -15.681  -1.315  1.00 10.00      B   
ATOM   4314  O   ARG B 185     -10.077 -16.682  -2.025  1.00 10.00      B   
ATOM   4315  N   GLY B 186      -9.249 -15.623  -0.223  1.00 10.00      B   
ATOM   4316  HN  GLY B 186      -9.239 -14.797   0.303  1.00 10.00      B   
ATOM   4317  CA  GLY B 186      -8.439 -16.751   0.191  1.00 10.00      B   
ATOM   4318  C   GLY B 186      -6.973 -16.494  -0.078  1.00 10.00      B   
ATOM   4319  O   GLY B 186      -6.410 -15.547   0.469  1.00 10.00      B   
ATOM   4320  N   VAL B 187      -6.372 -17.341  -0.915  1.00 10.00      B   
ATOM   4321  HN  VAL B 187      -6.904 -18.080  -1.290  1.00 10.00      B   
ATOM   4322  CA  VAL B 187      -4.961 -17.229  -1.309  1.00 10.00      B   
ATOM   4323  CB  VAL B 187      -4.756 -16.226  -2.469  1.00 10.00      B   
ATOM   4324  CG1 VAL B 187      -3.357 -16.362  -3.055  1.00 10.00      B   
ATOM   4325  CG2 VAL B 187      -5.810 -16.437  -3.548  1.00 10.00      B   
ATOM   4326  C   VAL B 187      -4.027 -16.887  -0.144  1.00 10.00      B   
ATOM   4327  O   VAL B 187      -3.735 -15.718   0.121  1.00 10.00      B   
ATOM   4328  N   ASP B 188      -3.552 -17.912   0.544  1.00 10.00      B   
ATOM   4329  HN  ASP B 188      -3.804 -18.823   0.280  1.00 10.00      B   
ATOM   4330  CA  ASP B 188      -2.654 -17.716   1.678  1.00 10.00      B   
ATOM   4331  CB  ASP B 188      -2.697 -18.911   2.631  1.00 10.00      B   
ATOM   4332  CG  ASP B 188      -4.105 -19.308   3.027  1.00 10.00      B   
ATOM   4333  OD1 ASP B 188      -4.875 -18.441   3.497  1.00 10.00      B   
ATOM   4334  OD2 ASP B 188      -4.451 -20.499   2.871  1.00 10.00      B   
ATOM   4335  C   ASP B 188      -1.228 -17.473   1.196  1.00 10.00      B   
ATOM   4336  O   ASP B 188      -0.603 -18.356   0.599  1.00 10.00      B   
ATOM   4337  N   PHE B 189      -0.722 -16.273   1.452  1.00 10.00      B   
ATOM   4338  HN  PHE B 189      -1.271 -15.617   1.936  1.00 10.00      B   
ATOM   4339  CA  PHE B 189       0.624 -15.901   1.039  1.00 10.00      B   
ATOM   4340  CB  PHE B 189       0.706 -14.395   0.770  1.00 10.00      B   
ATOM   4341  CG  PHE B 189      -0.113 -13.936  -0.404  1.00 10.00      B   
ATOM   4342  CD1 PHE B 189      -1.410 -13.482  -0.229  1.00 10.00      B   
ATOM   4343  CD2 PHE B 189       0.414 -13.960  -1.683  1.00 10.00      B   
ATOM   4344  CE1 PHE B 189      -2.167 -13.063  -1.307  1.00 10.00      B   
ATOM   4345  CE2 PHE B 189      -0.337 -13.543  -2.766  1.00 10.00      B   
ATOM   4346  CZ  PHE B 189      -1.629 -13.093  -2.577  1.00 10.00      B   
ATOM   4347  C   PHE B 189       1.657 -16.307   2.086  1.00 10.00      B   
ATOM   4348  O   PHE B 189       1.989 -15.530   2.986  1.00 10.00      B   
ATOM   4349  N   GLY B 190       2.154 -17.529   1.967  1.00 10.00      B   
ATOM   4350  HN  GLY B 190       1.840 -18.105   1.238  1.00 10.00      B   
ATOM   4351  CA  GLY B 190       3.147 -18.020   2.905  1.00 10.00      B   
ATOM   4352  C   GLY B 190       2.518 -18.644   4.132  1.00 10.00      B   
ATOM   4353  O   GLY B 190       2.803 -18.240   5.263  1.00 10.00      B   
ATOM   4354  N   GLU B 191       1.668 -19.634   3.910  1.00 10.00      B   
ATOM   4355  HN  GLU B 191       1.503 -19.923   2.987  1.00 10.00      B   
ATOM   4356  CA  GLU B 191       0.987 -20.320   4.994  1.00 10.00      B   
ATOM   4357  CB  GLU B 191      -0.201 -19.489   5.490  1.00 10.00      B   
ATOM   4358  CG  GLU B 191      -0.870 -20.041   6.737  1.00 10.00      B   
ATOM   4359  CD  GLU B 191      -2.366 -20.179   6.567  1.00 10.00      B   
ATOM   4360  OE1 GLU B 191      -3.063 -19.149   6.563  1.00 10.00      B   
ATOM   4361  OE2 GLU B 191      -2.855 -21.320   6.429  1.00 10.00      B   
ATOM   4362  C   GLU B 191       0.520 -21.702   4.541  1.00 10.00      B   
ATOM   4363  O   GLU B 191      -0.408 -21.826   3.735  1.00 10.00      B   
ATOM   4364  N   GLY B 192       1.187 -22.736   5.034  1.00 10.00      B   
ATOM   4365  HN  GLY B 192       1.937 -22.576   5.648  1.00 10.00      B   
ATOM   4366  CA  GLY B 192       0.821 -24.091   4.677  1.00 10.00      B   
ATOM   4367  C   GLY B 192       1.871 -24.785   3.833  1.00 10.00      B   
ATOM   4368  O   GLY B 192       1.577 -25.265   2.736  1.00 10.00      B   
ATOM   4369  N   GLY B 193       3.096 -24.828   4.331  1.00 10.00      B   
ATOM   4370  HN  GLY B 193       3.276 -24.409   5.199  1.00 10.00      B   
ATOM   4371  CA  GLY B 193       4.170 -25.483   3.607  1.00 10.00      B   
ATOM   4372  C   GLY B 193       4.918 -24.540   2.685  1.00 10.00      B   
ATOM   4373  O   GLY B 193       4.408 -23.480   2.322  1.00 10.00      B   
ATOM   4374  N   LEU B 194       6.122 -24.942   2.293  1.00 10.00      B   
ATOM   4375  HN  LEU B 194       6.455 -25.814   2.600  1.00 10.00      B   
ATOM   4376  CA  LEU B 194       6.958 -24.136   1.410  1.00 10.00      B   
ATOM   4377  CB  LEU B 194       8.418 -24.591   1.492  1.00 10.00      B   
ATOM   4378  CG  LEU B 194       9.105 -24.419   2.848  1.00 10.00      B   
ATOM   4379  CD1 LEU B 194      10.501 -25.022   2.821  1.00 10.00      B   
ATOM   4380  CD2 LEU B 194       9.158 -22.951   3.244  1.00 10.00      B   
ATOM   4381  C   LEU B 194       6.464 -24.222  -0.030  1.00 10.00      B   
ATOM   4382  O   LEU B 194       6.594 -23.270  -0.800  1.00 10.00      B   
ATOM   4383  N   PHE B 195       5.887 -25.367  -0.380  1.00 10.00      B   
ATOM   4384  HN  PHE B 195       5.815 -26.085   0.284  1.00 10.00      B   
ATOM   4385  CA  PHE B 195       5.362 -25.587  -1.723  1.00 10.00      B   
ATOM   4386  CB  PHE B 195       4.831 -27.020  -1.858  1.00 10.00      B   
ATOM   4387  CG  PHE B 195       4.447 -27.405  -3.262  1.00 10.00      B   
ATOM   4388  CD1 PHE B 195       5.402 -27.883  -4.145  1.00 10.00      B   
ATOM   4389  CD2 PHE B 195       3.137 -27.288  -3.698  1.00 10.00      B   
ATOM   4390  CE1 PHE B 195       5.058 -28.238  -5.435  1.00 10.00      B   
ATOM   4391  CE2 PHE B 195       2.786 -27.642  -4.987  1.00 10.00      B   
ATOM   4392  CZ  PHE B 195       3.749 -28.117  -5.857  1.00 10.00      B   
ATOM   4393  C   PHE B 195       4.250 -24.587  -2.014  1.00 10.00      B   
ATOM   4394  O   PHE B 195       4.272 -23.890  -3.027  1.00 10.00      B   
ATOM   4395  N   LYS B 196       3.296 -24.507  -1.095  1.00 10.00      B   
ATOM   4396  HN  LYS B 196       3.349 -25.085  -0.307  1.00 10.00      B   
ATOM   4397  CA  LYS B 196       2.170 -23.592  -1.223  1.00 10.00      B   
ATOM   4398  CB  LYS B 196       1.133 -23.908  -0.139  1.00 10.00      B   
ATOM   4399  CG  LYS B 196      -0.166 -23.122  -0.223  1.00 10.00      B   
ATOM   4400  CD  LYS B 196      -1.072 -23.463   0.952  1.00 10.00      B   
ATOM   4401  CE  LYS B 196      -2.235 -22.492   1.072  1.00 10.00      B   
ATOM   4402  NZ  LYS B 196      -2.897 -22.585   2.403  1.00 10.00      B   
ATOM   4403  HZ1 LYS B 196      -3.589 -21.809   2.515  1.00 10.00      B   
ATOM   4404  HZ2 LYS B 196      -2.188 -22.512   3.162  1.00 10.00      B   
ATOM   4405  HZ3 LYS B 196      -3.395 -23.493   2.494  1.00 10.00      B   
ATOM   4406  C   LYS B 196       2.647 -22.144  -1.103  1.00 10.00      B   
ATOM   4407  O   LYS B 196       2.002 -21.218  -1.599  1.00 10.00      B   
ATOM   4408  N   GLN B 197       3.793 -21.963  -0.457  1.00 10.00      B   
ATOM   4409  HN  GLN B 197       4.264 -22.744  -0.100  1.00 10.00      B   
ATOM   4410  CA  GLN B 197       4.376 -20.642  -0.266  1.00 10.00      B   
ATOM   4411  CB  GLN B 197       5.460 -20.701   0.812  1.00 10.00      B   
ATOM   4412  CG  GLN B 197       6.035 -19.351   1.205  1.00 10.00      B   
ATOM   4413  CD  GLN B 197       7.025 -19.456   2.347  1.00 10.00      B   
ATOM   4414  OE1 GLN B 197       6.902 -20.321   3.215  1.00 10.00      B   
ATOM   4415  NE2 GLN B 197       8.016 -18.579   2.359  1.00 10.00      B   
ATOM   4416 HE21 GLN B 197       8.058 -17.914   1.637  1.00 10.00      B   
ATOM   4417 HE22 GLN B 197       8.665 -18.625   3.091  1.00 10.00      B   
ATOM   4418  C   GLN B 197       4.955 -20.124  -1.578  1.00 10.00      B   
ATOM   4419  O   GLN B 197       4.787 -18.956  -1.928  1.00 10.00      B   
ATOM   4420  N   ALA B 198       5.626 -21.002  -2.304  1.00 10.00      B   
ATOM   4421  HN  ALA B 198       5.745 -21.918  -1.964  1.00 10.00      B   
ATOM   4422  CA  ALA B 198       6.208 -20.637  -3.588  1.00 10.00      B   
ATOM   4423  CB  ALA B 198       7.313 -21.610  -3.966  1.00 10.00      B   
ATOM   4424  C   ALA B 198       5.128 -20.623  -4.660  1.00 10.00      B   
ATOM   4425  O   ALA B 198       5.226 -19.906  -5.655  1.00 10.00      B   
ATOM   4426  N   LYS B 199       4.091 -21.419  -4.441  1.00 10.00      B   
ATOM   4427  HN  LYS B 199       4.082 -21.975  -3.631  1.00 10.00      B   
ATOM   4428  CA  LYS B 199       2.979 -21.514  -5.379  1.00 10.00      B   
ATOM   4429  CB  LYS B 199       2.142 -22.762  -5.089  1.00 10.00      B   
ATOM   4430  CG  LYS B 199       1.143 -23.116  -6.178  1.00 10.00      B   
ATOM   4431  CD  LYS B 199       0.399 -24.394  -5.837  1.00 10.00      B   
ATOM   4432  CE  LYS B 199      -0.687 -24.692  -6.856  1.00 10.00      B   
ATOM   4433  NZ  LYS B 199      -1.509 -25.863  -6.458  1.00 10.00      B   
ATOM   4434  HZ1 LYS B 199      -2.030 -25.653  -5.581  1.00 10.00      B   
ATOM   4435  HZ2 LYS B 199      -0.900 -26.687  -6.297  1.00 10.00      B   
ATOM   4436  HZ3 LYS B 199      -2.193 -26.093  -7.207  1.00 10.00      B   
ATOM   4437  C   LYS B 199       2.105 -20.261  -5.341  1.00 10.00      B   
ATOM   4438  O   LYS B 199       1.506 -19.884  -6.347  1.00 10.00      B   
ATOM   4439  N   SER B 200       2.049 -19.601  -4.186  1.00 10.00      B   
ATOM   4440  HN  SER B 200       2.560 -19.930  -3.418  1.00 10.00      B   
ATOM   4441  CA  SER B 200       1.243 -18.393  -4.038  1.00 10.00      B   
ATOM   4442  CB  SER B 200       0.934 -18.116  -2.563  1.00 10.00      B   
ATOM   4443  OG  SER B 200       1.998 -18.536  -1.724  1.00 10.00      B   
ATOM   4444  HG  SER B 200       1.913 -19.485  -1.546  1.00 10.00      B   
ATOM   4445  C   SER B 200       1.915 -17.188  -4.694  1.00 10.00      B   
ATOM   4446  O   SER B 200       1.324 -16.113  -4.798  1.00 10.00      B   
ATOM   4447  N   LEU B 201       3.149 -17.378  -5.145  1.00 10.00      B   
ATOM   4448  HN  LEU B 201       3.570 -18.258  -5.031  1.00 10.00      B   
ATOM   4449  CA  LEU B 201       3.891 -16.312  -5.804  1.00 10.00      B   
ATOM   4450  CB  LEU B 201       5.394 -16.595  -5.777  1.00 10.00      B   
ATOM   4451  CG  LEU B 201       6.084 -16.438  -4.420  1.00 10.00      B   
ATOM   4452  CD1 LEU B 201       7.528 -16.905  -4.498  1.00 10.00      B   
ATOM   4453  CD2 LEU B 201       6.012 -14.994  -3.946  1.00 10.00      B   
ATOM   4454  C   LEU B 201       3.420 -16.153  -7.242  1.00 10.00      B   
ATOM   4455  O   LEU B 201       3.483 -15.065  -7.809  1.00 10.00      B   
ATOM   4456  N   ILE B 202       2.930 -17.248  -7.815  1.00 10.00      B   
ATOM   4457  HN  ILE B 202       2.889 -18.078  -7.294  1.00 10.00      B   
ATOM   4458  CA  ILE B 202       2.444 -17.251  -9.192  1.00 10.00      B   
ATOM   4459  CB  ILE B 202       2.016 -18.661  -9.663  1.00 10.00      B   
ATOM   4460  CG1 ILE B 202       3.153 -19.664  -9.431  1.00 10.00      B   
ATOM   4461  CG2 ILE B 202       1.618 -18.634 -11.135  1.00 10.00      B   
ATOM   4462  CD1 ILE B 202       2.758 -21.108  -9.665  1.00 10.00      B   
ATOM   4463  C   ILE B 202       1.307 -16.240  -9.404  1.00 10.00      B   
ATOM   4464  O   ILE B 202       1.417 -15.369 -10.267  1.00 10.00      B   
ATOM   4465  N   PRO B 203       0.211 -16.318  -8.610  1.00 10.00      B   
ATOM   4466  CA  PRO B 203      -0.931 -15.390  -8.733  1.00 10.00      B   
ATOM   4467  CB  PRO B 203      -1.917 -15.881  -7.669  1.00 10.00      B   
ATOM   4468  CG  PRO B 203      -1.522 -17.290  -7.405  1.00 10.00      B   
ATOM   4469  CD  PRO B 203      -0.035 -17.329  -7.563  1.00 10.00      B   
ATOM   4470  C   PRO B 203      -0.558 -13.930  -8.454  1.00 10.00      B   
ATOM   4471  O   PRO B 203      -1.403 -13.036  -8.534  1.00 10.00      B   
ATOM   4472  N   LEU B 204       0.698 -13.696  -8.105  1.00 10.00      B   
ATOM   4473  HN  LEU B 204       1.319 -14.452  -8.034  1.00 10.00      B   
ATOM   4474  CA  LEU B 204       1.179 -12.352  -7.826  1.00 10.00      B   
ATOM   4475  CB  LEU B 204       1.819 -12.295  -6.436  1.00 10.00      B   
ATOM   4476  CG  LEU B 204       2.250 -10.912  -5.942  1.00 10.00      B   
ATOM   4477  CD1 LEU B 204       1.041 -10.018  -5.706  1.00 10.00      B   
ATOM   4478  CD2 LEU B 204       3.084 -11.034  -4.676  1.00 10.00      B   
ATOM   4479  C   LEU B 204       2.184 -11.913  -8.891  1.00 10.00      B   
ATOM   4480  O   LEU B 204       2.111 -10.800  -9.408  1.00 10.00      B   
ATOM   4481  N   MET B 205       3.108 -12.805  -9.226  1.00 10.00      B   
ATOM   4482  HN  MET B 205       3.107 -13.685  -8.784  1.00 10.00      B   
ATOM   4483  CA  MET B 205       4.134 -12.515 -10.220  1.00 10.00      B   
ATOM   4484  CB  MET B 205       5.244 -13.568 -10.187  1.00 10.00      B   
ATOM   4485  CG  MET B 205       6.250 -13.375  -9.064  1.00 10.00      B   
ATOM   4486  SD  MET B 205       7.409 -14.751  -8.927  1.00 10.00      B   
ATOM   4487  CE  MET B 205       8.511 -14.140  -7.654  1.00 10.00      B   
ATOM   4488  C   MET B 205       3.560 -12.398 -11.627  1.00 10.00      B   
ATOM   4489  O   MET B 205       4.019 -11.572 -12.417  1.00 10.00      B   
ATOM   4490  N   VAL B 206       2.562 -13.221 -11.940  1.00 10.00      B   
ATOM   4491  HN  VAL B 206       2.239 -13.863 -11.269  1.00 10.00      B   
ATOM   4492  CA  VAL B 206       1.936 -13.190 -13.263  1.00 10.00      B   
ATOM   4493  CB  VAL B 206       0.895 -14.319 -13.464  1.00 10.00      B   
ATOM   4494  CG1 VAL B 206       0.140 -14.135 -14.772  1.00 10.00      B   
ATOM   4495  CG2 VAL B 206       1.577 -15.679 -13.433  1.00 10.00      B   
ATOM   4496  C   VAL B 206       1.327 -11.812 -13.570  1.00 10.00      B   
ATOM   4497  O   VAL B 206       1.719 -11.167 -14.549  1.00 10.00      B   
ATOM   4498  N   PRO B 207       0.370 -11.329 -12.740  1.00 10.00      B   
ATOM   4499  CA  PRO B 207      -0.256 -10.014 -12.942  1.00 10.00      B   
ATOM   4500  CB  PRO B 207      -1.246  -9.893 -11.776  1.00 10.00      B   
ATOM   4501  CG  PRO B 207      -1.495 -11.296 -11.349  1.00 10.00      B   
ATOM   4502  CD  PRO B 207      -0.199 -12.018 -11.566  1.00 10.00      B   
ATOM   4503  C   PRO B 207       0.773  -8.891 -12.872  1.00 10.00      B   
ATOM   4504  O   PRO B 207       0.703  -7.929 -13.636  1.00 10.00      B   
ATOM   4505  N   LEU B 208       1.744  -9.036 -11.969  1.00 10.00      B   
ATOM   4506  HN  LEU B 208       1.751  -9.837 -11.401  1.00 10.00      B   
ATOM   4507  CA  LEU B 208       2.793  -8.036 -11.801  1.00 10.00      B   
ATOM   4508  CB  LEU B 208       3.765  -8.442 -10.689  1.00 10.00      B   
ATOM   4509  CG  LEU B 208       4.637  -7.322 -10.114  1.00 10.00      B   
ATOM   4510  CD1 LEU B 208       3.783  -6.302  -9.374  1.00 10.00      B   
ATOM   4511  CD2 LEU B 208       5.710  -7.891  -9.198  1.00 10.00      B   
ATOM   4512  C   LEU B 208       3.549  -7.816 -13.109  1.00 10.00      B   
ATOM   4513  O   LEU B 208       3.727  -6.680 -13.549  1.00 10.00      B   
ATOM   4514  N   PHE B 209       3.977  -8.907 -13.733  1.00 10.00      B   
ATOM   4515  HN  PHE B 209       3.800  -9.790 -13.334  1.00 10.00      B   
ATOM   4516  CA  PHE B 209       4.709  -8.829 -14.990  1.00 10.00      B   
ATOM   4517  CB  PHE B 209       5.270 -10.201 -15.369  1.00 10.00      B   
ATOM   4518  CG  PHE B 209       6.367 -10.156 -16.395  1.00 10.00      B   
ATOM   4519  CD1 PHE B 209       7.691 -10.038 -16.007  1.00 10.00      B   
ATOM   4520  CD2 PHE B 209       6.076 -10.236 -17.746  1.00 10.00      B   
ATOM   4521  CE1 PHE B 209       8.702 -10.001 -16.947  1.00 10.00      B   
ATOM   4522  CE2 PHE B 209       7.084 -10.198 -18.692  1.00 10.00      B   
ATOM   4523  CZ  PHE B 209       8.399 -10.082 -18.291  1.00 10.00      B   
ATOM   4524  C   PHE B 209       3.808  -8.306 -16.103  1.00 10.00      B   
ATOM   4525  O   PHE B 209       4.254  -7.561 -16.978  1.00 10.00      B   
ATOM   4526  N   MET B 210       2.540  -8.694 -16.057  1.00 10.00      B   
ATOM   4527  HN  MET B 210       2.254  -9.293 -15.332  1.00 10.00      B   
ATOM   4528  CA  MET B 210       1.564  -8.267 -17.054  1.00 10.00      B   
ATOM   4529  CB  MET B 210       0.224  -8.977 -16.828  1.00 10.00      B   
ATOM   4530  CG  MET B 210      -0.833  -8.672 -17.880  1.00 10.00      B   
ATOM   4531  SD  MET B 210      -2.442  -9.387 -17.479  1.00 10.00      B   
ATOM   4532  CE  MET B 210      -2.874  -8.464 -16.003  1.00 10.00      B   
ATOM   4533  C   MET B 210       1.371  -6.751 -17.021  1.00 10.00      B   
ATOM   4534  O   MET B 210       1.489  -6.076 -18.047  1.00 10.00      B   
ATOM   4535  N   SER B 211       1.083  -6.219 -15.840  1.00 10.00      B   
ATOM   4536  HN  SER B 211       0.993  -6.807 -15.052  1.00 10.00      B   
ATOM   4537  CA  SER B 211       0.879  -4.787 -15.677  1.00 10.00      B   
ATOM   4538  CB  SER B 211       0.360  -4.482 -14.274  1.00 10.00      B   
ATOM   4539  OG  SER B 211      -0.690  -5.369 -13.931  1.00 10.00      B   
ATOM   4540  HG  SER B 211      -1.536  -4.930 -14.066  1.00 10.00      B   
ATOM   4541  C   SER B 211       2.164  -4.012 -15.963  1.00 10.00      B   
ATOM   4542  O   SER B 211       2.122  -2.890 -16.471  1.00 10.00      B   
ATOM   4543  N   ALA B 212       3.303  -4.621 -15.645  1.00 10.00      B   
ATOM   4544  HN  ALA B 212       3.274  -5.512 -15.233  1.00 10.00      B   
ATOM   4545  CA  ALA B 212       4.594  -3.992 -15.885  1.00 10.00      B   
ATOM   4546  CB  ALA B 212       5.714  -4.809 -15.262  1.00 10.00      B   
ATOM   4547  C   ALA B 212       4.818  -3.812 -17.381  1.00 10.00      B   
ATOM   4548  O   ALA B 212       5.270  -2.759 -17.830  1.00 10.00      B   
ATOM   4549  N   PHE B 213       4.470  -4.837 -18.154  1.00 10.00      B   
ATOM   4550  HN  PHE B 213       4.112  -5.651 -17.740  1.00 10.00      B   
ATOM   4551  CA  PHE B 213       4.620  -4.781 -19.597  1.00 10.00      B   
ATOM   4552  CB  PHE B 213       4.434  -6.168 -20.216  1.00 10.00      B   
ATOM   4553  CG  PHE B 213       5.255  -6.385 -21.455  1.00 10.00      B   
ATOM   4554  CD1 PHE B 213       6.453  -7.078 -21.397  1.00 10.00      B   
ATOM   4555  CD2 PHE B 213       4.829  -5.896 -22.678  1.00 10.00      B   
ATOM   4556  CE1 PHE B 213       7.212  -7.277 -22.535  1.00 10.00      B   
ATOM   4557  CE2 PHE B 213       5.582  -6.092 -23.820  1.00 10.00      B   
ATOM   4558  CZ  PHE B 213       6.775  -6.784 -23.750  1.00 10.00      B   
ATOM   4559  C   PHE B 213       3.616  -3.796 -20.180  1.00 10.00      B   
ATOM   4560  O   PHE B 213       3.894  -3.120 -21.169  1.00 10.00      B   
ATOM   4561  N   ASN B 214       2.449  -3.711 -19.549  1.00 10.00      B   
ATOM   4562  HN  ASN B 214       2.282  -4.286 -18.769  1.00 10.00      B   
ATOM   4563  CA  ASN B 214       1.408  -2.794 -19.989  1.00 10.00      B   
ATOM   4564  CB  ASN B 214       0.096  -3.044 -19.245  1.00 10.00      B   
ATOM   4565  CG  ASN B 214      -0.779  -4.071 -19.935  1.00 10.00      B   
ATOM   4566  OD1 ASN B 214      -0.644  -4.314 -21.136  1.00 10.00      B   
ATOM   4567  ND2 ASN B 214      -1.690  -4.669 -19.188  1.00 10.00      B   
ATOM   4568 HD21 ASN B 214      -1.748  -4.423 -18.240  1.00 10.00      B   
ATOM   4569 HD22 ASN B 214      -2.274  -5.331 -19.614  1.00 10.00      B   
ATOM   4570  C   ASN B 214       1.859  -1.356 -19.796  1.00 10.00      B   
ATOM   4571  O   ASN B 214       1.707  -0.519 -20.687  1.00 10.00      B   
ATOM   4572  N   ARG B 215       2.438  -1.077 -18.633  1.00 10.00      B   
ATOM   4573  HN  ARG B 215       2.535  -1.787 -17.959  1.00 10.00      B   
ATOM   4574  CA  ARG B 215       2.928   0.260 -18.333  1.00 10.00      B   
ATOM   4575  CB  ARG B 215       3.333   0.392 -16.864  1.00 10.00      B   
ATOM   4576  CG  ARG B 215       2.252   1.000 -15.986  1.00 10.00      B   
ATOM   4577  CD  ARG B 215       2.730   1.192 -14.555  1.00 10.00      B   
ATOM   4578  NE  ARG B 215       2.839  -0.075 -13.836  1.00 10.00      B   
ATOM   4579  HE  ARG B 215       3.588  -0.668 -14.080  1.00 10.00      B   
ATOM   4580  CZ  ARG B 215       1.998  -0.466 -12.876  1.00 10.00      B   
ATOM   4581  NH1 ARG B 215       0.988   0.306 -12.506  1.00 10.00      B   
ATOM   4582 HH11 ARG B 215       0.837   1.231 -12.958  1.00 10.00      B   
ATOM   4583 HH12 ARG B 215       0.330  -0.021 -11.750  1.00 10.00      B   
ATOM   4584  NH2 ARG B 215       2.167  -1.633 -12.273  1.00 10.00      B   
ATOM   4585 HH21 ARG B 215       1.501  -1.932 -11.524  1.00 10.00      B   
ATOM   4586 HH22 ARG B 215       2.959  -2.260 -12.540  1.00 10.00      B   
ATOM   4587  C   ARG B 215       4.086   0.626 -19.251  1.00 10.00      B   
ATOM   4588  O   ARG B 215       4.193   1.766 -19.698  1.00 10.00      B   
ATOM   4589  N   ALA B 216       4.943  -0.351 -19.537  1.00 10.00      B   
ATOM   4590  HN  ALA B 216       4.812  -1.238 -19.134  1.00 10.00      B   
ATOM   4591  CA  ALA B 216       6.078  -0.137 -20.425  1.00 10.00      B   
ATOM   4592  CB  ALA B 216       6.981  -1.361 -20.440  1.00 10.00      B   
ATOM   4593  C   ALA B 216       5.590   0.189 -21.835  1.00 10.00      B   
ATOM   4594  O   ALA B 216       6.097   1.104 -22.481  1.00 10.00      B   
ATOM   4595  N   GLU B 217       4.595  -0.568 -22.293  1.00 10.00      B   
ATOM   4596  HN  GLU B 217       4.255  -1.298 -21.728  1.00 10.00      B   
ATOM   4597  CA  GLU B 217       4.005  -0.367 -23.612  1.00 10.00      B   
ATOM   4598  CB  GLU B 217       2.854  -1.355 -23.816  1.00 10.00      B   
ATOM   4599  CG  GLU B 217       3.242  -2.627 -24.543  1.00 10.00      B   
ATOM   4600  CD  GLU B 217       3.171  -2.475 -26.044  1.00 10.00      B   
ATOM   4601  OE1 GLU B 217       2.048  -2.496 -26.594  1.00 10.00      B   
ATOM   4602  OE2 GLU B 217       4.235  -2.342 -26.684  1.00 10.00      B   
ATOM   4603  C   GLU B 217       3.475   1.055 -23.755  1.00 10.00      B   
ATOM   4604  O   GLU B 217       3.798   1.764 -24.713  1.00 10.00      B   
ATOM   4605  N   ASP B 218       2.664   1.460 -22.786  1.00 10.00      B   
ATOM   4606  HN  ASP B 218       2.451   0.839 -22.054  1.00 10.00      B   
ATOM   4607  CA  ASP B 218       2.073   2.790 -22.777  1.00 10.00      B   
ATOM   4608  CB  ASP B 218       1.069   2.929 -21.630  1.00 10.00      B   
ATOM   4609  CG  ASP B 218      -0.351   2.633 -22.065  1.00 10.00      B   
ATOM   4610  OD1 ASP B 218      -0.894   3.399 -22.889  1.00 10.00      B   
ATOM   4611  OD2 ASP B 218      -0.937   1.636 -21.585  1.00 10.00      B   
ATOM   4612  C   ASP B 218       3.141   3.866 -22.677  1.00 10.00      B   
ATOM   4613  O   ASP B 218       3.083   4.875 -23.377  1.00 10.00      B   
ATOM   4614  N   LEU B 219       4.132   3.633 -21.827  1.00 10.00      B   
ATOM   4615  HN  LEU B 219       4.137   2.793 -21.316  1.00 10.00      B   
ATOM   4616  CA  LEU B 219       5.213   4.589 -21.635  1.00 10.00      B   
ATOM   4617  CB  LEU B 219       6.175   4.124 -20.541  1.00 10.00      B   
ATOM   4618  CG  LEU B 219       7.193   5.160 -20.063  1.00 10.00      B   
ATOM   4619  CD1 LEU B 219       6.489   6.340 -19.407  1.00 10.00      B   
ATOM   4620  CD2 LEU B 219       8.185   4.526 -19.106  1.00 10.00      B   
ATOM   4621  C   LEU B 219       5.972   4.840 -22.936  1.00 10.00      B   
ATOM   4622  O   LEU B 219       6.295   5.982 -23.261  1.00 10.00      B   
ATOM   4623  N   SER B 220       6.251   3.774 -23.678  1.00 10.00      B   
ATOM   4624  HN  SER B 220       5.974   2.881 -23.363  1.00 10.00      B   
ATOM   4625  CA  SER B 220       6.962   3.892 -24.945  1.00 10.00      B   
ATOM   4626  CB  SER B 220       7.247   2.511 -25.533  1.00 10.00      B   
ATOM   4627  OG  SER B 220       8.075   1.751 -24.668  1.00 10.00      B   
ATOM   4628  HG  SER B 220       8.985   2.071 -24.737  1.00 10.00      B   
ATOM   4629  C   SER B 220       6.171   4.742 -25.937  1.00 10.00      B   
ATOM   4630  O   SER B 220       6.723   5.632 -26.586  1.00 10.00      B   
ATOM   4631  N   THR B 221       4.871   4.491 -26.021  1.00 10.00      B   
ATOM   4632  HN  THR B 221       4.480   3.787 -25.456  1.00 10.00      B   
ATOM   4633  CA  THR B 221       4.005   5.234 -26.925  1.00 10.00      B   
ATOM   4634  CB  THR B 221       2.628   4.553 -27.043  1.00 10.00      B   
ATOM   4635  OG1 THR B 221       2.815   3.168 -27.379  1.00 10.00      B   
ATOM   4636  HG1 THR B 221       2.367   2.617 -26.720  1.00 10.00      B   
ATOM   4637  CG2 THR B 221       1.780   5.219 -28.112  1.00 10.00      B   
ATOM   4638  C   THR B 221       3.839   6.683 -26.458  1.00 10.00      B   
ATOM   4639  O   THR B 221       3.804   7.609 -27.270  1.00 10.00      B   
ATOM   4640  N   ALA B 222       3.752   6.874 -25.144  1.00 10.00      B   
ATOM   4641  HN  ALA B 222       3.769   6.095 -24.543  1.00 10.00      B   
ATOM   4642  CA  ALA B 222       3.605   8.208 -24.572  1.00 10.00      B   
ATOM   4643  CB  ALA B 222       3.286   8.120 -23.089  1.00 10.00      B   
ATOM   4644  C   ALA B 222       4.870   9.025 -24.794  1.00 10.00      B   
ATOM   4645  O   ALA B 222       4.816  10.239 -24.996  1.00 10.00      B   
ATOM   4646  N   MET B 223       6.007   8.344 -24.761  1.00 10.00      B   
ATOM   4647  HN  MET B 223       5.982   7.379 -24.574  1.00 10.00      B   
ATOM   4648  CA  MET B 223       7.292   8.982 -24.970  1.00 10.00      B   
ATOM   4649  CB  MET B 223       8.413   8.038 -24.529  1.00 10.00      B   
ATOM   4650  CG  MET B 223       9.770   8.702 -24.378  1.00 10.00      B   
ATOM   4651  SD  MET B 223       9.879   9.757 -22.918  1.00 10.00      B   
ATOM   4652  CE  MET B 223       9.690   8.549 -21.608  1.00 10.00      B   
ATOM   4653  C   MET B 223       7.464   9.348 -26.440  1.00 10.00      B   
ATOM   4654  O   MET B 223       7.948  10.433 -26.766  1.00 10.00      B   
ATOM   4655  N   GLU B 224       7.047   8.444 -27.323  1.00 10.00      B   
ATOM   4656  HN  GLU B 224       6.667   7.596 -26.999  1.00 10.00      B   
ATOM   4657  CA  GLU B 224       7.153   8.665 -28.763  1.00 10.00      B   
ATOM   4658  CB  GLU B 224       6.935   7.364 -29.532  1.00 10.00      B   
ATOM   4659  CG  GLU B 224       8.128   6.426 -29.494  1.00 10.00      B   
ATOM   4660  CD  GLU B 224       7.973   5.253 -30.436  1.00 10.00      B   
ATOM   4661  OE1 GLU B 224       6.989   5.223 -31.208  1.00 10.00      B   
ATOM   4662  OE2 GLU B 224       8.843   4.352 -30.415  1.00 10.00      B   
ATOM   4663  C   GLU B 224       6.186   9.737 -29.255  1.00 10.00      B   
ATOM   4664  O   GLU B 224       6.269  10.178 -30.402  1.00 10.00      B   
ATOM   4665  N   ALA B 225       5.268  10.149 -28.390  1.00 10.00      B   
ATOM   4666  HN  ALA B 225       5.239   9.747 -27.497  1.00 10.00      B   
ATOM   4667  CA  ALA B 225       4.304  11.182 -28.739  1.00 10.00      B   
ATOM   4668  CB  ALA B 225       3.163  11.201 -27.736  1.00 10.00      B   
ATOM   4669  C   ALA B 225       5.006  12.533 -28.777  1.00 10.00      B   
ATOM   4670  O   ALA B 225       4.510  13.497 -29.362  1.00 10.00      B   
ATOM   4671  N   ARG B 226       6.163  12.584 -28.131  1.00 10.00      B   
ATOM   4672  HN  ARG B 226       6.486  11.776 -27.676  1.00 10.00      B   
ATOM   4673  CA  ARG B 226       6.980  13.783 -28.086  1.00 10.00      B   
ATOM   4674  CB  ARG B 226       7.376  14.107 -26.638  1.00 10.00      B   
ATOM   4675  CG  ARG B 226       6.216  14.532 -25.748  1.00 10.00      B   
ATOM   4676  CD  ARG B 226       6.685  14.890 -24.345  1.00 10.00      B   
ATOM   4677  NE  ARG B 226       6.812  13.713 -23.483  1.00 10.00      B   
ATOM   4678  HE  ARG B 226       5.996  13.188 -23.315  1.00 10.00      B   
ATOM   4679  CZ  ARG B 226       7.953  13.317 -22.920  1.00 10.00      B   
ATOM   4680  NH1 ARG B 226       9.070  14.010 -23.122  1.00 10.00      B   
ATOM   4681 HH11 ARG B 226       9.968  13.704 -22.689  1.00 10.00      B   
ATOM   4682 HH12 ARG B 226       9.052  14.869 -23.715  1.00 10.00      B   
ATOM   4683  NH2 ARG B 226       7.967  12.236 -22.147  1.00 10.00      B   
ATOM   4684 HH21 ARG B 226       8.853  11.921 -21.701  1.00 10.00      B   
ATOM   4685 HH22 ARG B 226       7.087  11.696 -21.984  1.00 10.00      B   
ATOM   4686  C   ARG B 226       8.228  13.557 -28.931  1.00 10.00      B   
ATOM   4687  O   ARG B 226       8.344  12.534 -29.610  1.00 10.00      B   
ATOM   4688  N   GLY B 227       9.157  14.500 -28.893  1.00 10.00      B   
ATOM   4689  HN  GLY B 227       9.010  15.298 -28.345  1.00 10.00      B   
ATOM   4690  CA  GLY B 227      10.380  14.369 -29.660  1.00 10.00      B   
ATOM   4691  C   GLY B 227      11.346  13.377 -29.041  1.00 10.00      B   
ATOM   4692  O   GLY B 227      12.239  13.758 -28.276  1.00 10.00      B   
ATOM   4693  N   TYR B 228      11.161  12.104 -29.353  1.00 10.00      B   
ATOM   4694  HN  TYR B 228      10.419  11.862 -29.950  1.00 10.00      B   
ATOM   4695  CA  TYR B 228      12.018  11.051 -28.832  1.00 10.00      B   
ATOM   4696  CB  TYR B 228      11.364  10.369 -27.624  1.00 10.00      B   
ATOM   4697  CG  TYR B 228      12.124   9.166 -27.103  1.00 10.00      B   
ATOM   4698  CD1 TYR B 228      13.240   9.325 -26.292  1.00 10.00      B   
ATOM   4699  CD2 TYR B 228      11.727   7.872 -27.424  1.00 10.00      B   
ATOM   4700  CE1 TYR B 228      13.938   8.231 -25.815  1.00 10.00      B   
ATOM   4701  CE2 TYR B 228      12.420   6.772 -26.953  1.00 10.00      B   
ATOM   4702  CZ  TYR B 228      13.525   6.958 -26.148  1.00 10.00      B   
ATOM   4703  OH  TYR B 228      14.222   5.868 -25.669  1.00 10.00      B   
ATOM   4704  HH  TYR B 228      14.367   5.234 -26.383  1.00 10.00      B   
ATOM   4705  C   TYR B 228      12.319  10.019 -29.908  1.00 10.00      B   
ATOM   4706  O   TYR B 228      11.416   9.545 -30.599  1.00 10.00      B   
ATOM   4707  N   GLN B 229      13.590   9.680 -30.047  1.00 10.00      B   
ATOM   4708  HN  GLN B 229      14.265  10.109 -29.475  1.00 10.00      B   
ATOM   4709  CA  GLN B 229      14.013   8.692 -31.026  1.00 10.00      B   
ATOM   4710  CB  GLN B 229      14.474   9.367 -32.324  1.00 10.00      B   
ATOM   4711  CG  GLN B 229      14.804   8.404 -33.457  1.00 10.00      B   
ATOM   4712  CD  GLN B 229      13.692   7.411 -33.740  1.00 10.00      B   
ATOM   4713  OE1 GLN B 229      12.511   7.697 -33.531  1.00 10.00      B   
ATOM   4714  NE2 GLN B 229      14.066   6.235 -34.221  1.00 10.00      B   
ATOM   4715 HE21 GLN B 229      15.024   6.077 -34.364  1.00 10.00      B   
ATOM   4716 HE22 GLN B 229      13.372   5.574 -34.421  1.00 10.00      B   
ATOM   4717  C   GLN B 229      15.113   7.811 -30.446  1.00 10.00      B   
ATOM   4718  O   GLN B 229      15.024   6.583 -30.484  1.00 10.00      B   
ATOM   4719  N   ASP B 230      16.144   8.436 -29.899  1.00 10.00      B   
ATOM   4720  HN  ASP B 230      16.167   9.417 -29.893  1.00 10.00      B   
ATOM   4721  CA  ASP B 230      17.250   7.695 -29.310  1.00 10.00      B   
ATOM   4722  CB  ASP B 230      18.351   7.453 -30.354  1.00 10.00      B   
ATOM   4723  CG  ASP B 230      19.328   6.372 -29.935  1.00 10.00      B   
ATOM   4724  OD1 ASP B 230      19.031   5.178 -30.158  1.00 10.00      B   
ATOM   4725  OD2 ASP B 230      20.388   6.711 -29.368  1.00 10.00      B   
ATOM   4726  C   ASP B 230      17.812   8.437 -28.101  1.00 10.00      B   
ATOM   4727  O   ASP B 230      17.405   9.566 -27.810  1.00 10.00      B   
ATOM   4728  N   SER B 231      18.735   7.796 -27.398  1.00 10.00      B   
ATOM   4729  HN  SER B 231      19.013   6.897 -27.683  1.00 10.00      B   
ATOM   4730  CA  SER B 231      19.364   8.381 -26.230  1.00 10.00      B   
ATOM   4731  CB  SER B 231      20.002   7.270 -25.395  1.00 10.00      B   
ATOM   4732  OG  SER B 231      19.236   6.074 -25.460  1.00 10.00      B   
ATOM   4733  HG  SER B 231      18.313   6.277 -25.263  1.00 10.00      B   
ATOM   4734  C   SER B 231      20.428   9.394 -26.657  1.00 10.00      B   
ATOM   4735  O   SER B 231      20.750  10.328 -25.920  1.00 10.00      B   
ATOM   4736  N   GLU B 232      20.973   9.198 -27.854  1.00 10.00      B   
ATOM   4737  HN  GLU B 232      20.684   8.423 -28.392  1.00 10.00      B   
ATOM   4738  CA  GLU B 232      21.990  10.092 -28.388  1.00 10.00      B   
ATOM   4739  CB  GLU B 232      22.841   9.361 -29.429  1.00 10.00      B   
ATOM   4740  CG  GLU B 232      23.780   8.307 -28.861  1.00 10.00      B   
ATOM   4741  CD  GLU B 232      24.999   8.908 -28.188  1.00 10.00      B   
ATOM   4742  OE1 GLU B 232      25.489   9.958 -28.658  1.00 10.00      B   
ATOM   4743  OE2 GLU B 232      25.488   8.325 -27.195  1.00 10.00      B   
ATOM   4744  C   GLU B 232      21.344  11.315 -29.031  1.00 10.00      B   
ATOM   4745  O   GLU B 232      20.197  11.257 -29.479  1.00 10.00      B   
ATOM   4746  N   HIS B 233      22.093  12.414 -29.067  1.00 10.00      B   
ATOM   4747  HN  HIS B 233      22.993  12.380 -28.678  1.00 10.00      B   
ATOM   4748  CA  HIS B 233      21.636  13.670 -29.664  1.00 10.00      B   
ATOM   4749  CB  HIS B 233      21.331  13.510 -31.160  1.00 10.00      B   
ATOM   4750  CG  HIS B 233      22.546  13.526 -32.033  1.00 10.00      B   
ATOM   4751  ND1 HIS B 233      22.900  14.609 -32.809  1.00 10.00      B   
ATOM   4752  HD1 HIS B 233      22.408  15.458 -32.864  1.00 10.00      B   
ATOM   4753  CD2 HIS B 233      23.489  12.580 -32.260  1.00 10.00      B   
ATOM   4754  CE1 HIS B 233      24.008  14.333 -33.473  1.00 10.00      B   
ATOM   4755  NE2 HIS B 233      24.382  13.107 -33.157  1.00 10.00      B   
ATOM   4756  HE2 HIS B 233      25.176  12.650 -33.511  1.00 10.00      B   
ATOM   4757  C   HIS B 233      20.447  14.277 -28.925  1.00 10.00      B   
ATOM   4758  O   HIS B 233      19.492  14.751 -29.544  1.00 10.00      B   
ATOM   4759  N   ARG B 234      20.509  14.278 -27.603  1.00 10.00      B   
ATOM   4760  HN  ARG B 234      21.299  13.899 -27.155  1.00 10.00      B   
ATOM   4761  CA  ARG B 234      19.434  14.844 -26.800  1.00 10.00      B   
ATOM   4762  CB  ARG B 234      18.590  13.746 -26.151  1.00 10.00      B   
ATOM   4763  CG  ARG B 234      19.217  13.086 -24.933  1.00 10.00      B   
ATOM   4764  CD  ARG B 234      18.300  12.014 -24.367  1.00 10.00      B   
ATOM   4765  NE  ARG B 234      16.891  12.414 -24.420  1.00 10.00      B   
ATOM   4766  HE  ARG B 234      16.593  12.895 -25.223  1.00 10.00      B   
ATOM   4767  CZ  ARG B 234      16.005  12.176 -23.452  1.00 10.00      B   
ATOM   4768  NH1 ARG B 234      16.374  11.545 -22.343  1.00 10.00      B   
ATOM   4769 HH11 ARG B 234      15.679  11.359 -21.586  1.00 10.00      B   
ATOM   4770 HH12 ARG B 234      17.362  11.234 -22.221  1.00 10.00      B   
ATOM   4771  NH2 ARG B 234      14.743  12.569 -23.600  1.00 10.00      B   
ATOM   4772 HH21 ARG B 234      14.046  12.388 -22.847  1.00 10.00      B   
ATOM   4773 HH22 ARG B 234      14.443  13.065 -24.471  1.00 10.00      B   
ATOM   4774  C   ARG B 234      19.984  15.814 -25.756  1.00 10.00      B   
ATOM   4775  O   ARG B 234      21.200  15.949 -25.606  1.00 10.00      B   
ATOM   4776  N   SER B 235      19.091  16.487 -25.042  1.00 10.00      B   
ATOM   4777  HN  SER B 235      18.135  16.340 -25.204  1.00 10.00      B   
ATOM   4778  CA  SER B 235      19.499  17.445 -24.024  1.00 10.00      B   
ATOM   4779  CB  SER B 235      18.572  18.659 -24.053  1.00 10.00      B   
ATOM   4780  OG  SER B 235      18.272  19.025 -25.390  1.00 10.00      B   
ATOM   4781  HG  SER B 235      19.030  18.806 -25.953  1.00 10.00      B   
ATOM   4782  C   SER B 235      19.496  16.818 -22.632  1.00 10.00      B   
ATOM   4783  O   SER B 235      18.822  15.813 -22.392  1.00 10.00      B   
ATOM   4784  N   GLN B 236      20.257  17.416 -21.725  1.00 10.00      B   
ATOM   4785  HN  GLN B 236      20.770  18.216 -21.985  1.00 10.00      B   
ATOM   4786  CA  GLN B 236      20.349  16.935 -20.352  1.00 10.00      B   
ATOM   4787  CB  GLN B 236      21.796  16.567 -20.005  1.00 10.00      B   
ATOM   4788  CG  GLN B 236      22.382  15.456 -20.864  1.00 10.00      B   
ATOM   4789  CD  GLN B 236      21.608  14.157 -20.742  1.00 10.00      B   
ATOM   4790  OE1 GLN B 236      21.027  13.862 -19.699  1.00 10.00      B   
ATOM   4791  NE2 GLN B 236      21.593  13.371 -21.805  1.00 10.00      B   
ATOM   4792 HE21 GLN B 236      22.080  13.662 -22.607  1.00 10.00      B   
ATOM   4793 HE22 GLN B 236      21.093  12.528 -21.749  1.00 10.00      B   
ATOM   4794  C   GLN B 236      19.845  18.005 -19.392  1.00 10.00      B   
ATOM   4795  O   GLN B 236      20.426  19.084 -19.292  1.00 10.00      B   
ATOM   4796  N   TYR B 237      18.764  17.708 -18.692  1.00 10.00      B   
ATOM   4797  HN  TYR B 237      18.349  16.827 -18.805  1.00 10.00      B   
ATOM   4798  CA  TYR B 237      18.180  18.653 -17.749  1.00 10.00      B   
ATOM   4799  CB  TYR B 237      16.668  18.440 -17.646  1.00 10.00      B   
ATOM   4800  CG  TYR B 237      15.911  18.827 -18.894  1.00 10.00      B   
ATOM   4801  CD1 TYR B 237      15.643  17.895 -19.889  1.00 10.00      B   
ATOM   4802  CD2 TYR B 237      15.463  20.128 -19.077  1.00 10.00      B   
ATOM   4803  CE1 TYR B 237      14.950  18.248 -21.029  1.00 10.00      B   
ATOM   4804  CE2 TYR B 237      14.767  20.489 -20.215  1.00 10.00      B   
ATOM   4805  CZ  TYR B 237      14.515  19.547 -21.188  1.00 10.00      B   
ATOM   4806  OH  TYR B 237      13.821  19.905 -22.324  1.00 10.00      B   
ATOM   4807  HH  TYR B 237      13.396  19.121 -22.699  1.00 10.00      B   
ATOM   4808  C   TYR B 237      18.827  18.543 -16.375  1.00 10.00      B   
ATOM   4809  O   TYR B 237      18.983  19.540 -15.669  1.00 10.00      B   
ATOM   4810  N   ARG B 238      19.212  17.335 -16.001  1.00 10.00      B   
ATOM   4811  HN  ARG B 238      19.084  16.578 -16.613  1.00 10.00      B   
ATOM   4812  CA  ARG B 238      19.836  17.109 -14.707  1.00 10.00      B   
ATOM   4813  CB  ARG B 238      19.568  15.693 -14.201  1.00 10.00      B   
ATOM   4814  CG  ARG B 238      18.203  15.525 -13.551  1.00 10.00      B   
ATOM   4815  CD  ARG B 238      17.590  14.176 -13.888  1.00 10.00      B   
ATOM   4816  NE  ARG B 238      18.466  13.064 -13.523  1.00 10.00      B   
ATOM   4817  HE  ARG B 238      18.820  13.055 -12.603  1.00 10.00      B   
ATOM   4818  CZ  ARG B 238      18.802  12.075 -14.352  1.00 10.00      B   
ATOM   4819  NH1 ARG B 238      18.336  12.058 -15.595  1.00 10.00      B   
ATOM   4820 HH11 ARG B 238      18.597  11.282 -16.245  1.00 10.00      B   
ATOM   4821 HH12 ARG B 238      17.700  12.815 -15.926  1.00 10.00      B   
ATOM   4822  NH2 ARG B 238      19.601  11.103 -13.934  1.00 10.00      B   
ATOM   4823 HH21 ARG B 238      19.967  11.108 -12.952  1.00 10.00      B   
ATOM   4824 HH22 ARG B 238      19.872  10.333 -14.583  1.00 10.00      B   
ATOM   4825  C   ARG B 238      21.329  17.411 -14.751  1.00 10.00      B   
ATOM   4826  O   ARG B 238      22.147  16.542 -15.064  1.00 10.00      B   
ATOM   4827  N   ILE B 239      21.667  18.659 -14.457  1.00 10.00      B   
ATOM   4828  HN  ILE B 239      20.960  19.304 -14.243  1.00 10.00      B   
ATOM   4829  CA  ILE B 239      23.055  19.100 -14.447  1.00 10.00      B   
ATOM   4830  CB  ILE B 239      23.167  20.623 -14.676  1.00 10.00      B   
ATOM   4831  CG1 ILE B 239      22.145  21.093 -15.718  1.00 10.00      B   
ATOM   4832  CG2 ILE B 239      24.580  20.989 -15.107  1.00 10.00      B   
ATOM   4833  CD1 ILE B 239      21.982  22.597 -15.787  1.00 10.00      B   
ATOM   4834  C   ILE B 239      23.694  18.769 -13.104  1.00 10.00      B   
ATOM   4835  O   ILE B 239      23.076  18.958 -12.053  1.00 10.00      B   
ATOM   4836  N   LEU B 240      24.917  18.267 -13.137  1.00 10.00      B   
ATOM   4837  HN  LEU B 240      25.357  18.130 -14.004  1.00 10.00      B   
ATOM   4838  CA  LEU B 240      25.629  17.925 -11.919  1.00 10.00      B   
ATOM   4839  CB  LEU B 240      26.120  16.476 -11.950  1.00 10.00      B   
ATOM   4840  CG  LEU B 240      25.042  15.393 -11.857  1.00 10.00      B   
ATOM   4841  CD1 LEU B 240      25.679  14.014 -11.797  1.00 10.00      B   
ATOM   4842  CD2 LEU B 240      24.140  15.626 -10.654  1.00 10.00      B   
ATOM   4843  C   LEU B 240      26.788  18.881 -11.696  1.00 10.00      B   
ATOM   4844  O   LEU B 240      27.923  18.605 -12.092  1.00 10.00      B   
ATOM   4845  N   THR B 241      26.487  20.011 -11.085  1.00 10.00      B   
ATOM   4846  HN  THR B 241      25.560  20.178 -10.818  1.00 10.00      B   
ATOM   4847  CA  THR B 241      27.490  21.017 -10.805  1.00 10.00      B   
ATOM   4848  CB  THR B 241      26.826  22.378 -10.525  1.00 10.00      B   
ATOM   4849  OG1 THR B 241      25.711  22.554 -11.414  1.00 10.00      B   
ATOM   4850  HG1 THR B 241      25.637  23.489 -11.645  1.00 10.00      B   
ATOM   4851  CG2 THR B 241      27.820  23.509 -10.743  1.00 10.00      B   
ATOM   4852  C   THR B 241      28.342  20.614  -9.603  1.00 10.00      B   
ATOM   4853  O   THR B 241      27.815  20.335  -8.521  1.00 10.00      B   
ATOM   4854  N   TRP B 242      29.653  20.561  -9.806  1.00 10.00      B   
ATOM   4855  HN  TRP B 242      30.006  20.772 -10.697  1.00 10.00      B   
ATOM   4856  CA  TRP B 242      30.582  20.202  -8.739  1.00 10.00      B   
ATOM   4857  CB  TRP B 242      31.927  19.752  -9.319  1.00 10.00      B   
ATOM   4858  CG  TRP B 242      31.858  18.512 -10.160  1.00 10.00      B   
ATOM   4859  CD1 TRP B 242      31.254  17.332  -9.834  1.00 10.00      B   
ATOM   4860  CD2 TRP B 242      32.429  18.326 -11.463  1.00 10.00      B   
ATOM   4861  NE1 TRP B 242      31.407  16.426 -10.855  1.00 10.00      B   
ATOM   4862  HE1 TRP B 242      31.059  15.510 -10.859  1.00 10.00      B   
ATOM   4863  CE2 TRP B 242      32.128  17.009 -11.866  1.00 10.00      B   
ATOM   4864  CE3 TRP B 242      33.169  19.141 -12.327  1.00 10.00      B   
ATOM   4865  CZ2 TRP B 242      32.530  16.494 -13.096  1.00 10.00      B   
ATOM   4866  CZ3 TRP B 242      33.569  18.626 -13.547  1.00 10.00      B   
ATOM   4867  CH2 TRP B 242      33.251  17.316 -13.919  1.00 10.00      B   
ATOM   4868  C   TRP B 242      30.808  21.395  -7.819  1.00 10.00      B   
ATOM   4869  O   TRP B 242      30.821  22.543  -8.271  1.00 10.00      B   
ATOM   4870  N   GLN B 243      30.977  21.131  -6.535  1.00 10.00      B   
ATOM   4871  HN  GLN B 243      30.953  20.192  -6.224  1.00 10.00      B   
ATOM   4872  CA  GLN B 243      31.210  22.189  -5.567  1.00 10.00      B   
ATOM   4873  CB  GLN B 243      30.259  22.056  -4.374  1.00 10.00      B   
ATOM   4874  CG  GLN B 243      28.847  22.548  -4.624  1.00 10.00      B   
ATOM   4875  CD  GLN B 243      28.122  22.858  -3.331  1.00 10.00      B   
ATOM   4876  OE1 GLN B 243      28.734  23.271  -2.345  1.00 10.00      B   
ATOM   4877  NE2 GLN B 243      26.817  22.654  -3.319  1.00 10.00      B   
ATOM   4878 HE21 GLN B 243      26.392  22.314  -4.138  1.00 10.00      B   
ATOM   4879 HE22 GLN B 243      26.325  22.848  -2.493  1.00 10.00      B   
ATOM   4880  C   GLN B 243      32.644  22.142  -5.071  1.00 10.00      B   
ATOM   4881  O   GLN B 243      33.488  21.435  -5.630  1.00 10.00      B   
ATOM   4882  N   ARG B 244      32.917  22.894  -4.016  1.00 10.00      B   
ATOM   4883  HN  ARG B 244      32.203  23.440  -3.619  1.00 10.00      B   
ATOM   4884  CA  ARG B 244      34.245  22.929  -3.430  1.00 10.00      B   
ATOM   4885  CB  ARG B 244      34.392  24.153  -2.528  1.00 10.00      B   
ATOM   4886  CG  ARG B 244      35.826  24.583  -2.280  1.00 10.00      B   
ATOM   4887  CD  ARG B 244      35.900  25.649  -1.197  1.00 10.00      B   
ATOM   4888  NE  ARG B 244      34.871  26.679  -1.365  1.00 10.00      B   
ATOM   4889  HE  ARG B 244      34.722  27.024  -2.276  1.00 10.00      B   
ATOM   4890  CZ  ARG B 244      34.141  27.174  -0.363  1.00 10.00      B   
ATOM   4891  NH1 ARG B 244      34.325  26.739   0.879  1.00 10.00      B   
ATOM   4892 HH11 ARG B 244      35.043  26.011   1.081  1.00 10.00      B   
ATOM   4893 HH12 ARG B 244      33.749  27.123   1.660  1.00 10.00      B   
ATOM   4894  NH2 ARG B 244      33.211  28.092  -0.607  1.00 10.00      B   
ATOM   4895 HH21 ARG B 244      32.639  28.481   0.175  1.00 10.00      B   
ATOM   4896 HH22 ARG B 244      33.048  28.427  -1.582  1.00 10.00      B   
ATOM   4897  C   ARG B 244      34.470  21.661  -2.621  1.00 10.00      B   
ATOM   4898  O   ARG B 244      35.607  21.250  -2.385  1.00 10.00      B   
ATOM   4899  N   ARG B 245      33.371  21.031  -2.211  1.00 10.00      B   
ATOM   4900  HN  ARG B 245      32.495  21.397  -2.453  1.00 10.00      B   
ATOM   4901  CA  ARG B 245      33.438  19.802  -1.424  1.00 10.00      B   
ATOM   4902  CB  ARG B 245      32.042  19.334  -0.992  1.00 10.00      B   
ATOM   4903  CG  ARG B 245      31.176  20.410  -0.348  1.00 10.00      B   
ATOM   4904  CD  ARG B 245      31.907  21.147   0.763  1.00 10.00      B   
ATOM   4905  NE  ARG B 245      32.252  20.281   1.889  1.00 10.00      B   
ATOM   4906  HE  ARG B 245      32.112  19.311   1.775  1.00 10.00      B   
ATOM   4907  CZ  ARG B 245      32.728  20.731   3.051  1.00 10.00      B   
ATOM   4908  NH1 ARG B 245      32.912  22.033   3.242  1.00 10.00      B   
ATOM   4909 HH11 ARG B 245      33.283  22.381   4.151  1.00 10.00      B   
ATOM   4910 HH12 ARG B 245      32.685  22.716   2.484  1.00 10.00      B   
ATOM   4911  NH2 ARG B 245      33.026  19.876   4.024  1.00 10.00      B   
ATOM   4912 HH21 ARG B 245      32.889  18.852   3.881  1.00 10.00      B   
ATOM   4913 HH22 ARG B 245      33.400  20.226   4.935  1.00 10.00      B   
ATOM   4914  C   ARG B 245      34.136  18.708  -2.220  1.00 10.00      B   
ATOM   4915  O   ARG B 245      34.934  17.948  -1.676  1.00 10.00      B   
ATOM   4916  N   ASP B 246      33.832  18.650  -3.510  1.00 10.00      B   
ATOM   4917  HN  ASP B 246      33.156  19.272  -3.865  1.00 10.00      B   
ATOM   4918  CA  ASP B 246      34.426  17.671  -4.422  1.00 10.00      B   
ATOM   4919  CB  ASP B 246      33.940  17.945  -5.847  1.00 10.00      B   
ATOM   4920  CG  ASP B 246      34.710  17.191  -6.907  1.00 10.00      B   
ATOM   4921  OD1 ASP B 246      34.414  16.001  -7.136  1.00 10.00      B   
ATOM   4922  OD2 ASP B 246      35.610  17.792  -7.530  1.00 10.00      B   
ATOM   4923  C   ASP B 246      35.955  17.714  -4.375  1.00 10.00      B   
ATOM   4924  O   ASP B 246      36.620  16.676  -4.383  1.00 10.00      B   
ATOM   4925  N   THR B 247      36.506  18.918  -4.319  1.00 10.00      B   
ATOM   4926  HN  THR B 247      35.927  19.707  -4.318  1.00 10.00      B   
ATOM   4927  CA  THR B 247      37.950  19.092  -4.265  1.00 10.00      B   
ATOM   4928  CB  THR B 247      38.363  20.480  -4.788  1.00 10.00      B   
ATOM   4929  OG1 THR B 247      37.590  20.781  -5.956  1.00 10.00      B   
ATOM   4930  HG1 THR B 247      37.249  19.960  -6.331  1.00 10.00      B   
ATOM   4931  CG2 THR B 247      39.840  20.501  -5.153  1.00 10.00      B   
ATOM   4932  C   THR B 247      38.478  18.906  -2.843  1.00 10.00      B   
ATOM   4933  O   THR B 247      39.511  18.271  -2.636  1.00 10.00      B   
ATOM   4934  N   VAL B 248      37.756  19.445  -1.866  1.00 10.00      B   
ATOM   4935  HN  VAL B 248      36.931  19.928  -2.091  1.00 10.00      B   
ATOM   4936  CA  VAL B 248      38.162  19.345  -0.464  1.00 10.00      B   
ATOM   4937  CB  VAL B 248      37.265  20.201   0.463  1.00 10.00      B   
ATOM   4938  CG1 VAL B 248      37.588  19.940   1.927  1.00 10.00      B   
ATOM   4939  CG2 VAL B 248      37.437  21.679   0.147  1.00 10.00      B   
ATOM   4940  C   VAL B 248      38.194  17.895   0.023  1.00 10.00      B   
ATOM   4941  O   VAL B 248      39.185  17.452   0.608  1.00 10.00      B   
ATOM   4942  N   THR B 249      37.124  17.154  -0.239  1.00 10.00      B   
ATOM   4943  HN  THR B 249      36.372  17.551  -0.732  1.00 10.00      B   
ATOM   4944  CA  THR B 249      37.041  15.761   0.184  1.00 10.00      B   
ATOM   4945  CB  THR B 249      35.647  15.152  -0.084  1.00 10.00      B   
ATOM   4946  OG1 THR B 249      35.277  15.341  -1.458  1.00 10.00      B   
ATOM   4947  HG1 THR B 249      35.031  16.263  -1.601  1.00 10.00      B   
ATOM   4948  CG2 THR B 249      34.599  15.796   0.812  1.00 10.00      B   
ATOM   4949  C   THR B 249      38.119  14.917  -0.494  1.00 10.00      B   
ATOM   4950  O   THR B 249      38.666  13.983   0.099  1.00 10.00      B   
ATOM   4951  N   TRP B 250      38.430  15.260  -1.736  1.00 10.00      B   
ATOM   4952  HN  TRP B 250      37.955  16.007  -2.158  1.00 10.00      B   
ATOM   4953  CA  TRP B 250      39.450  14.548  -2.488  1.00 10.00      B   
ATOM   4954  CB  TRP B 250      39.365  14.907  -3.971  1.00 10.00      B   
ATOM   4955  CG  TRP B 250      40.282  14.104  -4.840  1.00 10.00      B   
ATOM   4956  CD1 TRP B 250      40.268  12.750  -5.015  1.00 10.00      B   
ATOM   4957  CD2 TRP B 250      41.350  14.603  -5.652  1.00 10.00      B   
ATOM   4958  NE1 TRP B 250      41.261  12.375  -5.887  1.00 10.00      B   
ATOM   4959  HE1 TRP B 250      41.454  11.452  -6.170  1.00 10.00      B   
ATOM   4960  CE2 TRP B 250      41.938  13.496  -6.296  1.00 10.00      B   
ATOM   4961  CE3 TRP B 250      41.863  15.880  -5.905  1.00 10.00      B   
ATOM   4962  CZ2 TRP B 250      43.016  13.626  -7.169  1.00 10.00      B   
ATOM   4963  CZ3 TRP B 250      42.933  16.007  -6.770  1.00 10.00      B   
ATOM   4964  CH2 TRP B 250      43.496  14.887  -7.396  1.00 10.00      B   
ATOM   4965  C   TRP B 250      40.834  14.871  -1.936  1.00 10.00      B   
ATOM   4966  O   TRP B 250      41.661  13.977  -1.750  1.00 10.00      B   
ATOM   4967  N   LEU B 251      41.070  16.148  -1.652  1.00 10.00      B   
ATOM   4968  HN  LEU B 251      40.367  16.814  -1.816  1.00 10.00      B   
ATOM   4969  CA  LEU B 251      42.346  16.590  -1.106  1.00 10.00      B   
ATOM   4970  CB  LEU B 251      42.374  18.117  -0.976  1.00 10.00      B   
ATOM   4971  CG  LEU B 251      43.684  18.731  -0.473  1.00 10.00      B   
ATOM   4972  CD1 LEU B 251      44.819  18.454  -1.448  1.00 10.00      B   
ATOM   4973  CD2 LEU B 251      43.521  20.225  -0.240  1.00 10.00      B   
ATOM   4974  C   LEU B 251      42.596  15.938   0.251  1.00 10.00      B   
ATOM   4975  O   LEU B 251      43.685  15.423   0.512  1.00 10.00      B   
ATOM   4976  N   LEU B 252      41.574  15.950   1.106  1.00 10.00      B   
ATOM   4977  HN  LEU B 252      40.731  16.384   0.840  1.00 10.00      B   
ATOM   4978  CA  LEU B 252      41.673  15.343   2.429  1.00 10.00      B   
ATOM   4979  CB  LEU B 252      40.403  15.600   3.245  1.00 10.00      B   
ATOM   4980  CG  LEU B 252      40.172  17.044   3.698  1.00 10.00      B   
ATOM   4981  CD1 LEU B 252      38.834  17.179   4.407  1.00 10.00      B   
ATOM   4982  CD2 LEU B 252      41.304  17.518   4.598  1.00 10.00      B   
ATOM   4983  C   LEU B 252      41.928  13.847   2.302  1.00 10.00      B   
ATOM   4984  O   LEU B 252      42.693  13.265   3.076  1.00 10.00      B   
ATOM   4985  N   PHE B 253      41.297  13.237   1.303  1.00 10.00      B   
ATOM   4986  HN  PHE B 253      40.708  13.762   0.720  1.00 10.00      B   
ATOM   4987  CA  PHE B 253      41.462  11.813   1.049  1.00 10.00      B   
ATOM   4988  CB  PHE B 253      40.467  11.334  -0.015  1.00 10.00      B   
ATOM   4989  CG  PHE B 253      40.478   9.847  -0.239  1.00 10.00      B   
ATOM   4990  CD1 PHE B 253      39.875   8.994   0.668  1.00 10.00      B   
ATOM   4991  CD2 PHE B 253      41.089   9.302  -1.357  1.00 10.00      B   
ATOM   4992  CE1 PHE B 253      39.881   7.627   0.468  1.00 10.00      B   
ATOM   4993  CE2 PHE B 253      41.098   7.935  -1.564  1.00 10.00      B   
ATOM   4994  CZ  PHE B 253      40.493   7.096  -0.650  1.00 10.00      B   
ATOM   4995  C   PHE B 253      42.893  11.530   0.606  1.00 10.00      B   
ATOM   4996  O   PHE B 253      43.500  10.551   1.040  1.00 10.00      B   
ATOM   4997  N   LEU B 254      43.421  12.401  -0.253  1.00 10.00      B   
ATOM   4998  HN  LEU B 254      42.868  13.151  -0.573  1.00 10.00      B   
ATOM   4999  CA  LEU B 254      44.786  12.270  -0.750  1.00 10.00      B   
ATOM   5000  CB  LEU B 254      45.116  13.383  -1.750  1.00 10.00      B   
ATOM   5001  CG  LEU B 254      44.483  13.264  -3.139  1.00 10.00      B   
ATOM   5002  CD1 LEU B 254      44.919  14.424  -4.019  1.00 10.00      B   
ATOM   5003  CD2 LEU B 254      44.852  11.938  -3.789  1.00 10.00      B   
ATOM   5004  C   LEU B 254      45.778  12.303   0.402  1.00 10.00      B   
ATOM   5005  O   LEU B 254      46.741  11.537   0.424  1.00 10.00      B   
ATOM   5006  N   LEU B 255      45.528  13.185   1.365  1.00 10.00      B   
ATOM   5007  HN  LEU B 255      44.743  13.770   1.285  1.00 10.00      B   
ATOM   5008  CA  LEU B 255      46.393  13.312   2.533  1.00 10.00      B   
ATOM   5009  CB  LEU B 255      45.866  14.398   3.478  1.00 10.00      B   
ATOM   5010  CG  LEU B 255      45.684  15.790   2.868  1.00 10.00      B   
ATOM   5011  CD1 LEU B 255      45.049  16.739   3.871  1.00 10.00      B   
ATOM   5012  CD2 LEU B 255      47.014  16.338   2.374  1.00 10.00      B   
ATOM   5013  C   LEU B 255      46.494  11.973   3.260  1.00 10.00      B   
ATOM   5014  O   LEU B 255      47.566  11.582   3.725  1.00 10.00      B   
ATOM   5015  N   GLY B 256      45.369  11.271   3.343  1.00 10.00      B   
ATOM   5016  HN  GLY B 256      44.545  11.637   2.954  1.00 10.00      B   
ATOM   5017  CA  GLY B 256      45.345   9.978   3.992  1.00 10.00      B   
ATOM   5018  C   GLY B 256      45.891   8.894   3.084  1.00 10.00      B   
ATOM   5019  O   GLY B 256      46.506   7.939   3.549  1.00 10.00      B   
ATOM   5020  N   PHE B 257      45.668   9.057   1.785  1.00 10.00      B   
ATOM   5021  HN  PHE B 257      45.163   9.845   1.487  1.00 10.00      B   
ATOM   5022  CA  PHE B 257      46.136   8.106   0.781  1.00 10.00      B   
ATOM   5023  CB  PHE B 257      45.612   8.516  -0.601  1.00 10.00      B   
ATOM   5024  CG  PHE B 257      45.836   7.499  -1.683  1.00 10.00      B   
ATOM   5025  CD1 PHE B 257      45.005   6.397  -1.799  1.00 10.00      B   
ATOM   5026  CD2 PHE B 257      46.868   7.650  -2.594  1.00 10.00      B   
ATOM   5027  CE1 PHE B 257      45.199   5.466  -2.802  1.00 10.00      B   
ATOM   5028  CE2 PHE B 257      47.069   6.722  -3.597  1.00 10.00      B   
ATOM   5029  CZ  PHE B 257      46.233   5.629  -3.703  1.00 10.00      B   
ATOM   5030  C   PHE B 257      47.661   8.055   0.773  1.00 10.00      B   
ATOM   5031  O   PHE B 257      48.259   6.979   0.744  1.00 10.00      B   
ATOM   5032  N   VAL B 258      48.283   9.229   0.807  1.00 10.00      B   
ATOM   5033  HN  VAL B 258      47.747  10.054   0.810  1.00 10.00      B   
ATOM   5034  CA  VAL B 258      49.740   9.327   0.821  1.00 10.00      B   
ATOM   5035  CB  VAL B 258      50.213  10.792   0.681  1.00 10.00      B   
ATOM   5036  CG1 VAL B 258      51.733  10.880   0.690  1.00 10.00      B   
ATOM   5037  CG2 VAL B 258      49.658  11.409  -0.594  1.00 10.00      B   
ATOM   5038  C   VAL B 258      50.283   8.736   2.118  1.00 10.00      B   
ATOM   5039  O   VAL B 258      51.347   8.117   2.138  1.00 10.00      B   
ATOM   5040  N   ALA B 259      49.519   8.900   3.193  1.00 10.00      B   
ATOM   5041  HN  ALA B 259      48.673   9.387   3.105  1.00 10.00      B   
ATOM   5042  CA  ALA B 259      49.905   8.384   4.501  1.00 10.00      B   
ATOM   5043  CB  ALA B 259      48.974   8.913   5.583  1.00 10.00      B   
ATOM   5044  C   ALA B 259      49.937   6.858   4.514  1.00 10.00      B   
ATOM   5045  O   ALA B 259      50.629   6.254   5.323  1.00 10.00      B   
ATOM   5046  N   ILE B 260      49.190   6.237   3.611  1.00 10.00      B   
ATOM   5047  HN  ILE B 260      48.653   6.769   2.986  1.00 10.00      B   
ATOM   5048  CA  ILE B 260      49.151   4.779   3.524  1.00 10.00      B   
ATOM   5049  CB  ILE B 260      47.981   4.298   2.629  1.00 10.00      B   
ATOM   5050  CG1 ILE B 260      46.638   4.802   3.172  1.00 10.00      B   
ATOM   5051  CG2 ILE B 260      47.966   2.779   2.493  1.00 10.00      B   
ATOM   5052  CD1 ILE B 260      46.327   4.343   4.583  1.00 10.00      B   
ATOM   5053  C   ILE B 260      50.475   4.255   2.963  1.00 10.00      B   
ATOM   5054  O   ILE B 260      50.905   3.141   3.271  1.00 10.00      B   
ATOM   5055  N   LEU B 261      51.134   5.085   2.166  1.00 10.00      B   
ATOM   5056  HN  LEU B 261      50.758   5.973   1.989  1.00 10.00      B   
ATOM   5057  CA  LEU B 261      52.402   4.716   1.551  1.00 10.00      B   
ATOM   5058  CB  LEU B 261      52.555   5.425   0.205  1.00 10.00      B   
ATOM   5059  CG  LEU B 261      51.477   5.126  -0.840  1.00 10.00      B   
ATOM   5060  CD1 LEU B 261      51.528   6.139  -1.972  1.00 10.00      B   
ATOM   5061  CD2 LEU B 261      51.631   3.709  -1.375  1.00 10.00      B   
ATOM   5062  C   LEU B 261      53.582   5.058   2.457  1.00 10.00      B   
ATOM   5063  O   LEU B 261      54.686   4.539   2.276  1.00 10.00      B   
ATOM   5064  N   ILE B 262      53.351   5.937   3.421  1.00 10.00      B   
ATOM   5065  HN  ILE B 262      52.451   6.313   3.521  1.00 10.00      B   
ATOM   5066  CB  ILE B 262      54.525   7.891   4.411  1.00 10.00      B   
ATOM   5067  CG1 ILE B 262      54.693   8.464   3.000  1.00 10.00      B   
ATOM   5068  CG2 ILE B 262      55.702   8.295   5.292  1.00 10.00      B   
ATOM   5069  CD1 ILE B 262      54.684   9.976   2.944  1.00 10.00      B   
ATOM   5070  CA  ILE B 262      54.397   6.352   4.349  1.00 10.00      B   
ATOM   5071  C   ILE B 262      54.122   5.797   5.744  1.00 10.00      B   
ATOM   5072  O   ILE B 262      54.613   4.690   6.046  1.00 10.00      B   
ATOM   5073  OXT ILE B 262      53.408   6.458   6.524  1.00 10.00      B   
END
