# Supplementary material for: Large-scale discovery of protein interactions at residue resolution using co-evolution calculated from genomic sequences
Source: Nat Commun. 2021 Mar 2;12:1396. doi: 10.1038/s41467-021-21636-z (PMC7925567; doi:10.1038/s41467-021-21636-z)
Supplement: Supplementary file 12 — Supplementary Data 10 [file 41467_2021_21636_MOESM12_ESM.zip › supplementary/allpdb0162_ECFA2_ECFT/models/haddock_top9_haddock_2w.pdb]

REMARK FILENAME="haddock_2w.pdb0"
REMARK ===============================================================
REMARK HADDOCK run for haddock
REMARK initial structure: haddock_2.pdb
REMARK final NOE weights: unambig 50 amb: 50
REMARK ===============================================================
REMARK            total,bonds,angles,improper,dihe,vdw,elec,air,cdih,coup,rdcs,vean,dani,xpcs,rg
REMARK energies: -374.312, 0, 0, 0, 0, -61.3056, -313.717, 0.711042, 0, 0, 0, 0, 0, 0, 0
REMARK ===============================================================
REMARK            bonds,angles,impropers,dihe,air,cdih,coup,rdcs,vean,dani,xpcs
REMARK rms-dev.: 0,0,0,0,5.333076E-02,0,0, 0, 0, 0, 0
REMARK ===============================================================
REMARK               air,cdih,coup,rdcs,vean,dani,xpcs
REMARK               >0.3,>5,>1,>0,>5,>0.2,>0.2
REMARK violations.: 0, 0, 0, 0, 0, 0, 0
REMARK ===============================================================
REMARK                        CVpartition#,violations,rms
REMARK AIRs cross-validation: 1, 0, NaN
REMARK ===============================================================
REMARK NCS energy: 0
REMARK ===============================================================
REMARK Symmetry energy: 0
REMARK ===============================================================
REMARK Desolvation energy: 6.88753
REMARK Internal energy free molecules: 162908
REMARK Internal energy complex: -19364.7
REMARK Binding energy: -182640
REMARK ===============================================================
REMARK buried surface area: 1941.05
REMARK ===============================================================
REMARK water - chain1: 0 0 0
REMARK water - chain2: 0 0 0
REMARK water - chain3: 0 0 0
REMARK water - chain4: 0 0 0
REMARK water - chain5: 0 0 0
REMARK water - chain6: 0 0 0
REMARK ===============================================================
REMARK water - water: 0 0 0
REMARK ===============================================================
REMARK DATE:27-Jul-2020  06:20:48       created by user: he47
REMARK VERSION:1.3
ATOM      1  CB  ALA A   2     -23.523   8.414 -17.106  1.00 10.00      A   
ATOM      2  C   ALA A   2     -21.259   9.002 -16.218  1.00 10.00      A   
ATOM      3  O   ALA A   2     -20.431   9.835 -16.583  1.00 10.00      A   
ATOM      4  N   ALA A   2     -22.972  10.762 -16.568  1.00 10.00      A   
ATOM      5  HT1 ALA A   2     -22.628  10.930 -17.533  1.00 10.00      A   
ATOM      6  HT2 ALA A   2     -22.468  11.399 -15.918  1.00 10.00      A   
ATOM      7  HT3 ALA A   2     -23.988  10.982 -16.529  1.00 10.00      A   
ATOM      8  CA  ALA A   2     -22.744   9.344 -16.188  1.00 10.00      A   
ATOM      9  N   ILE A   3     -20.930   7.773 -15.834  1.00 10.00      A   
ATOM     10  HN  ILE A   3     -21.640   7.146 -15.572  1.00 10.00      A   
ATOM     11  CA  ILE A   3     -19.545   7.321 -15.805  1.00 10.00      A   
ATOM     12  CB  ILE A   3     -19.134   6.883 -14.383  1.00 10.00      A   
ATOM     13  CG1 ILE A   3     -19.473   7.983 -13.372  1.00 10.00      A   
ATOM     14  CG2 ILE A   3     -17.649   6.539 -14.328  1.00 10.00      A   
ATOM     15  CD1 ILE A   3     -19.414   7.532 -11.930  1.00 10.00      A   
ATOM     16  C   ILE A   3     -19.350   6.153 -16.764  1.00 10.00      A   
ATOM     17  O   ILE A   3     -20.092   5.168 -16.715  1.00 10.00      A   
ATOM     18  N   ALA A   4     -18.359   6.266 -17.637  1.00 10.00      A   
ATOM     19  HN  ALA A   4     -17.801   7.079 -17.629  1.00 10.00      A   
ATOM     20  CA  ALA A   4     -18.076   5.220 -18.608  1.00 10.00      A   
ATOM     21  CB  ALA A   4     -18.491   5.668 -19.997  1.00 10.00      A   
ATOM     22  C   ALA A   4     -16.604   4.822 -18.599  1.00 10.00      A   
ATOM     23  O   ALA A   4     -15.713   5.671 -18.498  1.00 10.00      A   
ATOM     24  N   PHE A   5     -16.360   3.523 -18.696  1.00 10.00      A   
ATOM     25  HN  PHE A   5     -17.119   2.897 -18.757  1.00 10.00      A   
ATOM     26  CA  PHE A   5     -15.009   2.987 -18.714  1.00 10.00      A   
ATOM     27  CB  PHE A   5     -14.844   1.924 -17.625  1.00 10.00      A   
ATOM     28  CG  PHE A   5     -14.981   2.448 -16.225  1.00 10.00      A   
ATOM     29  CD1 PHE A   5     -16.230   2.597 -15.643  1.00 10.00      A   
ATOM     30  CD2 PHE A   5     -13.859   2.784 -15.488  1.00 10.00      A   
ATOM     31  CE1 PHE A   5     -16.357   3.072 -14.353  1.00 10.00      A   
ATOM     32  CE2 PHE A   5     -13.976   3.261 -14.199  1.00 10.00      A   
ATOM     33  CZ  PHE A   5     -15.227   3.405 -13.631  1.00 10.00      A   
ATOM     34  C   PHE A   5     -14.729   2.365 -20.074  1.00 10.00      A   
ATOM     35  O   PHE A   5     -15.455   1.469 -20.512  1.00 10.00      A   
ATOM     36  N   GLU A   6     -13.687   2.841 -20.741  1.00 10.00      A   
ATOM     37  HN  GLU A   6     -13.144   3.556 -20.342  1.00 10.00      A   
ATOM     38  CA  GLU A   6     -13.329   2.328 -22.055  1.00 10.00      A   
ATOM     39  CB  GLU A   6     -13.409   3.436 -23.107  1.00 10.00      A   
ATOM     40  CG  GLU A   6     -14.774   4.093 -23.219  1.00 10.00      A   
ATOM     41  CD  GLU A   6     -14.776   5.285 -24.156  1.00 10.00      A   
ATOM     42  OE1 GLU A   6     -13.687   5.722 -24.583  1.00 10.00      A   
ATOM     43  OE2 GLU A   6     -15.869   5.800 -24.465  1.00 10.00      A   
ATOM     44  C   GLU A   6     -11.934   1.718 -22.047  1.00 10.00      A   
ATOM     45  O   GLU A   6     -10.934   2.440 -22.061  1.00 10.00      A   
ATOM     46  N   HIS A   7     -11.883   0.387 -21.998  1.00 10.00      A   
ATOM     47  HN  HIS A   7     -12.725  -0.118 -21.946  1.00 10.00      A   
ATOM     48  CA  HIS A   7     -10.623  -0.355 -22.009  1.00 10.00      A   
ATOM     49  CB  HIS A   7      -9.942  -0.254 -23.377  1.00 10.00      A   
ATOM     50  CG  HIS A   7     -10.564  -1.117 -24.427  1.00 10.00      A   
ATOM     51  ND1 HIS A   7     -10.599  -2.489 -24.341  1.00 10.00      A   
ATOM     52  HD1 HIS A   7     -10.231  -3.029 -23.593  1.00 10.00      A   
ATOM     53  CD2 HIS A   7     -11.174  -0.799 -25.591  1.00 10.00      A   
ATOM     54  CE1 HIS A   7     -11.200  -2.981 -25.407  1.00 10.00      A   
ATOM     55  NE2 HIS A   7     -11.559  -1.976 -26.181  1.00 10.00      A   
ATOM     56  HE2 HIS A   7     -12.027  -2.061 -27.042  1.00 10.00      A   
ATOM     57  C   HIS A   7      -9.672   0.096 -20.908  1.00 10.00      A   
ATOM     58  O   HIS A   7      -8.464   0.208 -21.125  1.00 10.00      A   
ATOM     59  N   VAL A   8     -10.215   0.340 -19.728  1.00 10.00      A   
ATOM     60  HN  VAL A   8     -11.180   0.207 -19.608  1.00 10.00      A   
ATOM     61  CA  VAL A   8      -9.410   0.783 -18.602  1.00 10.00      A   
ATOM     62  CB  VAL A   8     -10.281   1.271 -17.429  1.00 10.00      A   
ATOM     63  CG1 VAL A   8      -9.415   1.802 -16.295  1.00 10.00      A   
ATOM     64  CG2 VAL A   8     -11.249   2.343 -17.907  1.00 10.00      A   
ATOM     65  C   VAL A   8      -8.481  -0.332 -18.142  1.00 10.00      A   
ATOM     66  O   VAL A   8      -8.926  -1.387 -17.691  1.00 10.00      A   
ATOM     67  N   THR A   9      -7.192  -0.100 -18.297  1.00 10.00      A   
ATOM     68  HN  THR A   9      -6.904   0.760 -18.681  1.00 10.00      A   
ATOM     69  CA  THR A   9      -6.188  -1.072 -17.912  1.00 10.00      A   
ATOM     70  CB  THR A   9      -5.439  -1.580 -19.157  1.00 10.00      A   
ATOM     71  OG1 THR A   9      -6.319  -1.530 -20.291  1.00 10.00      A   
ATOM     72  HG1 THR A   9      -7.015  -0.874 -20.131  1.00 10.00      A   
ATOM     73  CG2 THR A   9      -4.964  -3.010 -18.954  1.00 10.00      A   
ATOM     74  C   THR A   9      -5.188  -0.431 -16.956  1.00 10.00      A   
ATOM     75  O   THR A   9      -4.740   0.693 -17.185  1.00 10.00      A   
ATOM     76  N   TYR A  10      -4.849  -1.134 -15.885  1.00 10.00      A   
ATOM     77  HN  TYR A  10      -5.234  -2.027 -15.750  1.00 10.00      A   
ATOM     78  CA  TYR A  10      -3.903  -0.610 -14.909  1.00 10.00      A   
ATOM     79  CB  TYR A  10      -4.625   0.119 -13.767  1.00 10.00      A   
ATOM     80  CG  TYR A  10      -3.690   0.625 -12.688  1.00 10.00      A   
ATOM     81  CD1 TYR A  10      -2.957   1.791 -12.866  1.00 10.00      A   
ATOM     82  CD2 TYR A  10      -3.529  -0.072 -11.496  1.00 10.00      A   
ATOM     83  CE1 TYR A  10      -2.092   2.248 -11.890  1.00 10.00      A   
ATOM     84  CE2 TYR A  10      -2.669   0.379 -10.515  1.00 10.00      A   
ATOM     85  CZ  TYR A  10      -1.951   1.538 -10.716  1.00 10.00      A   
ATOM     86  OH  TYR A  10      -1.089   1.990  -9.742  1.00 10.00      A   
ATOM     87  HH  TYR A  10      -1.142   2.951  -9.687  1.00 10.00      A   
ATOM     88  C   TYR A  10      -3.004  -1.708 -14.354  1.00 10.00      A   
ATOM     89  O   TYR A  10      -3.477  -2.770 -13.942  1.00 10.00      A   
ATOM     90  N   THR A  11      -1.708  -1.445 -14.352  1.00 10.00      A   
ATOM     91  HN  THR A  11      -1.393  -0.587 -14.713  1.00 10.00      A   
ATOM     92  CA  THR A  11      -0.735  -2.386 -13.833  1.00 10.00      A   
ATOM     93  CB  THR A  11       0.124  -3.003 -14.965  1.00 10.00      A   
ATOM     94  OG1 THR A  11       0.810  -4.169 -14.488  1.00 10.00      A   
ATOM     95  HG1 THR A  11       1.751  -3.974 -14.408  1.00 10.00      A   
ATOM     96  CG2 THR A  11       1.131  -2.002 -15.516  1.00 10.00      A   
ATOM     97  C   THR A  11       0.142  -1.690 -12.790  1.00 10.00      A   
ATOM     98  O   THR A  11       0.410  -0.490 -12.894  1.00 10.00      A   
ATOM     99  N   TYR A  12       0.553  -2.427 -11.767  1.00 10.00      A   
ATOM    100  HN  TYR A  12       0.299  -3.376 -11.724  1.00 10.00      A   
ATOM    101  CA  TYR A  12       1.389  -1.869 -10.713  1.00 10.00      A   
ATOM    102  CB  TYR A  12       1.206  -2.655  -9.414  1.00 10.00      A   
ATOM    103  CG  TYR A  12       0.188  -2.062  -8.468  1.00 10.00      A   
ATOM    104  CD1 TYR A  12      -1.100  -2.574  -8.389  1.00 10.00      A   
ATOM    105  CD2 TYR A  12       0.519  -0.992  -7.646  1.00 10.00      A   
ATOM    106  CE1 TYR A  12      -2.027  -2.039  -7.518  1.00 10.00      A   
ATOM    107  CE2 TYR A  12      -0.402  -0.449  -6.774  1.00 10.00      A   
ATOM    108  CZ  TYR A  12      -1.673  -0.976  -6.714  1.00 10.00      A   
ATOM    109  OH  TYR A  12      -2.593  -0.446  -5.840  1.00 10.00      A   
ATOM    110  HH  TYR A  12      -2.533   0.515  -5.852  1.00 10.00      A   
ATOM    111  C   TYR A  12       2.851  -1.899 -11.124  1.00 10.00      A   
ATOM    112  O   TYR A  12       3.244  -2.733 -11.934  1.00 10.00      A   
ATOM    113  N   GLN A  13       3.636  -0.968 -10.582  1.00 10.00      A   
ATOM    114  HN  GLN A  13       3.229  -0.305  -9.981  1.00 10.00      A   
ATOM    115  CA  GLN A  13       5.075  -0.876 -10.857  1.00 10.00      A   
ATOM    116  CB  GLN A  13       5.802  -2.192 -10.561  1.00 10.00      A   
ATOM    117  CG  GLN A  13       5.730  -2.635  -9.109  1.00 10.00      A   
ATOM    118  CD  GLN A  13       6.638  -1.829  -8.202  1.00 10.00      A   
ATOM    119  OE1 GLN A  13       7.803  -2.172  -8.006  1.00 10.00      A   
ATOM    120  NE2 GLN A  13       6.115  -0.751  -7.642  1.00 10.00      A   
ATOM    121 HE21 GLN A  13       5.182  -0.531  -7.843  1.00 10.00      A   
ATOM    122 HE22 GLN A  13       6.679  -0.222  -7.038  1.00 10.00      A   
ATOM    123  C   GLN A  13       5.380  -0.384 -12.271  1.00 10.00      A   
ATOM    124  O   GLN A  13       6.540  -0.338 -12.677  1.00 10.00      A   
ATOM    125  N   ALA A  14       4.335  -0.014 -13.007  1.00 10.00      A   
ATOM    126  HN  ALA A  14       3.439  -0.086 -12.618  1.00 10.00      A   
ATOM    127  CA  ALA A  14       4.466   0.494 -14.375  1.00 10.00      A   
ATOM    128  CB  ALA A  14       5.001   1.918 -14.391  1.00 10.00      A   
ATOM    129  C   ALA A  14       5.276  -0.427 -15.293  1.00 10.00      A   
ATOM    130  O   ALA A  14       4.763  -1.442 -15.766  1.00 10.00      A   
ATOM    131  N   GLY A  15       6.541  -0.084 -15.529  1.00 10.00      A   
ATOM    132  HN  GLY A  15       6.915   0.709 -15.091  1.00 10.00      A   
ATOM    133  CA  GLY A  15       7.372  -0.880 -16.410  1.00 10.00      A   
ATOM    134  C   GLY A  15       8.572  -1.491 -15.719  1.00 10.00      A   
ATOM    135  O   GLY A  15       9.594  -1.758 -16.355  1.00 10.00      A   
ATOM    136  N   THR A  16       8.464  -1.689 -14.418  1.00 10.00      A   
ATOM    137  HN  THR A  16       7.637  -1.419 -13.958  1.00 10.00      A   
ATOM    138  CA  THR A  16       9.538  -2.295 -13.647  1.00 10.00      A   
ATOM    139  CB  THR A  16       9.406  -1.895 -12.161  1.00 10.00      A   
ATOM    140  OG1 THR A  16       9.291  -0.465 -12.062  1.00 10.00      A   
ATOM    141  HG1 THR A  16       9.026  -0.102 -12.921  1.00 10.00      A   
ATOM    142  CG2 THR A  16      10.608  -2.354 -11.348  1.00 10.00      A   
ATOM    143  C   THR A  16       9.459  -3.822 -13.790  1.00 10.00      A   
ATOM    144  O   THR A  16       8.362  -4.377 -13.803  1.00 10.00      A   
ATOM    145  N   PRO A  17      10.613  -4.513 -13.937  1.00 10.00      A   
ATOM    146  CA  PRO A  17      10.676  -5.988 -14.087  1.00 10.00      A   
ATOM    147  CB  PRO A  17      12.163  -6.254 -14.372  1.00 10.00      A   
ATOM    148  CG  PRO A  17      12.710  -4.937 -14.803  1.00 10.00      A   
ATOM    149  CD  PRO A  17      11.953  -3.915 -14.012  1.00 10.00      A   
ATOM    150  C   PRO A  17      10.235  -6.746 -12.826  1.00 10.00      A   
ATOM    151  O   PRO A  17      10.878  -7.709 -12.401  1.00 10.00      A   
ATOM    152  N   MET A  18       9.123  -6.316 -12.265  1.00 10.00      A   
ATOM    153  HN  MET A  18       8.646  -5.568 -12.693  1.00 10.00      A   
ATOM    154  CA  MET A  18       8.547  -6.900 -11.063  1.00 10.00      A   
ATOM    155  CB  MET A  18       9.438  -6.600  -9.848  1.00 10.00      A   
ATOM    156  CG  MET A  18       9.156  -7.472  -8.633  1.00 10.00      A   
ATOM    157  SD  MET A  18      10.267  -7.118  -7.257  1.00 10.00      A   
ATOM    158  CE  MET A  18       9.635  -8.242  -6.013  1.00 10.00      A   
ATOM    159  C   MET A  18       7.159  -6.289 -10.886  1.00 10.00      A   
ATOM    160  O   MET A  18       6.718  -5.982  -9.776  1.00 10.00      A   
ATOM    161  N   ALA A  19       6.486  -6.113 -12.016  1.00 10.00      A   
ATOM    162  HN  ALA A  19       6.891  -6.416 -12.857  1.00 10.00      A   
ATOM    163  CA  ALA A  19       5.163  -5.511 -12.060  1.00 10.00      A   
ATOM    164  CB  ALA A  19       5.026  -4.691 -13.336  1.00 10.00      A   
ATOM    165  C   ALA A  19       4.055  -6.558 -11.999  1.00 10.00      A   
ATOM    166  O   ALA A  19       4.269  -7.730 -12.315  1.00 10.00      A   
ATOM    167  N   HIS A  20       2.865  -6.122 -11.599  1.00 10.00      A   
ATOM    168  HN  HIS A  20       2.758  -5.174 -11.371  1.00 10.00      A   
ATOM    169  CA  HIS A  20       1.709  -7.004 -11.499  1.00 10.00      A   
ATOM    170  CB  HIS A  20       1.555  -7.556 -10.078  1.00 10.00      A   
ATOM    171  CG  HIS A  20       2.286  -8.846  -9.852  1.00 10.00      A   
ATOM    172  ND1 HIS A  20       1.705 -10.083 -10.029  1.00 10.00      A   
ATOM    173  HD1 HIS A  20       0.772 -10.247 -10.300  1.00 10.00      A   
ATOM    174  CD2 HIS A  20       3.562  -9.087  -9.473  1.00 10.00      A   
ATOM    175  CE1 HIS A  20       2.593 -11.026  -9.768  1.00 10.00      A   
ATOM    176  NE2 HIS A  20       3.727 -10.448  -9.431  1.00 10.00      A   
ATOM    177  HE2 HIS A  20       4.561 -10.917  -9.201  1.00 10.00      A   
ATOM    178  C   HIS A  20       0.446  -6.267 -11.929  1.00 10.00      A   
ATOM    179  O   HIS A  20       0.157  -5.174 -11.443  1.00 10.00      A   
ATOM    180  N   THR A  21      -0.292  -6.861 -12.848  1.00 10.00      A   
ATOM    181  HN  THR A  21      -0.006  -7.730 -13.200  1.00 10.00      A   
ATOM    182  CA  THR A  21      -1.515  -6.264 -13.356  1.00 10.00      A   
ATOM    183  CB  THR A  21      -1.761  -6.694 -14.814  1.00 10.00      A   
ATOM    184  OG1 THR A  21      -0.519  -6.629 -15.537  1.00 10.00      A   
ATOM    185  HG1 THR A  21      -0.021  -5.847 -15.256  1.00 10.00      A   
ATOM    186  CG2 THR A  21      -2.777  -5.777 -15.479  1.00 10.00      A   
ATOM    187  C   THR A  21      -2.721  -6.631 -12.490  1.00 10.00      A   
ATOM    188  O   THR A  21      -3.029  -7.811 -12.292  1.00 10.00      A   
ATOM    189  N   ALA A  22      -3.391  -5.610 -11.963  1.00 10.00      A   
ATOM    190  HN  ALA A  22      -3.090  -4.695 -12.147  1.00 10.00      A   
ATOM    191  CA  ALA A  22      -4.559  -5.814 -11.116  1.00 10.00      A   
ATOM    192  CB  ALA A  22      -4.452  -4.970  -9.856  1.00 10.00      A   
ATOM    193  C   ALA A  22      -5.845  -5.491 -11.870  1.00 10.00      A   
ATOM    194  O   ALA A  22      -6.945  -5.677 -11.352  1.00 10.00      A   
ATOM    195  N   LEU A  23      -5.696  -4.997 -13.090  1.00 10.00      A   
ATOM    196  HN  LEU A  23      -4.792  -4.866 -13.443  1.00 10.00      A   
ATOM    197  CA  LEU A  23      -6.837  -4.648 -13.924  1.00 10.00      A   
ATOM    198  CB  LEU A  23      -7.114  -3.145 -13.841  1.00 10.00      A   
ATOM    199  CG  LEU A  23      -8.439  -2.663 -14.432  1.00 10.00      A   
ATOM    200  CD1 LEU A  23      -9.610  -3.404 -13.804  1.00 10.00      A   
ATOM    201  CD2 LEU A  23      -8.585  -1.161 -14.236  1.00 10.00      A   
ATOM    202  C   LEU A  23      -6.572  -5.063 -15.366  1.00 10.00      A   
ATOM    203  O   LEU A  23      -5.907  -4.349 -16.115  1.00 10.00      A   
ATOM    204  N   THR A  24      -7.095  -6.218 -15.744  1.00 10.00      A   
ATOM    205  HN  THR A  24      -7.640  -6.728 -15.101  1.00 10.00      A   
ATOM    206  CA  THR A  24      -6.892  -6.755 -17.081  1.00 10.00      A   
ATOM    207  CB  THR A  24      -6.798  -8.294 -17.047  1.00 10.00      A   
ATOM    208  OG1 THR A  24      -6.126  -8.696 -15.847  1.00 10.00      A   
ATOM    209  HG1 THR A  24      -6.705  -8.532 -15.093  1.00 10.00      A   
ATOM    210  CG2 THR A  24      -6.033  -8.822 -18.251  1.00 10.00      A   
ATOM    211  C   THR A  24      -7.984  -6.332 -18.063  1.00 10.00      A   
ATOM    212  O   THR A  24      -8.850  -7.134 -18.423  1.00 10.00      A   
ATOM    213  N   ASP A  25      -7.940  -5.061 -18.469  1.00 10.00      A   
ATOM    214  HN  ASP A  25      -7.252  -4.473 -18.093  1.00 10.00      A   
ATOM    215  CA  ASP A  25      -8.885  -4.502 -19.443  1.00 10.00      A   
ATOM    216  CB  ASP A  25      -8.712  -5.184 -20.805  1.00 10.00      A   
ATOM    217  CG  ASP A  25      -9.606  -4.601 -21.876  1.00 10.00      A   
ATOM    218  OD1 ASP A  25      -9.492  -3.393 -22.160  1.00 10.00      A   
ATOM    219  OD2 ASP A  25     -10.418  -5.355 -22.457  1.00 10.00      A   
ATOM    220  C   ASP A  25     -10.346  -4.562 -18.990  1.00 10.00      A   
ATOM    221  O   ASP A  25     -11.018  -5.584 -19.140  1.00 10.00      A   
ATOM    222  N   VAL A  26     -10.845  -3.458 -18.448  1.00 10.00      A   
ATOM    223  HN  VAL A  26     -10.272  -2.665 -18.352  1.00 10.00      A   
ATOM    224  CA  VAL A  26     -12.227  -3.398 -17.990  1.00 10.00      A   
ATOM    225  CB  VAL A  26     -12.329  -3.194 -16.458  1.00 10.00      A   
ATOM    226  CG1 VAL A  26     -11.969  -1.771 -16.051  1.00 10.00      A   
ATOM    227  CG2 VAL A  26     -13.710  -3.573 -15.950  1.00 10.00      A   
ATOM    228  C   VAL A  26     -13.015  -2.316 -18.735  1.00 10.00      A   
ATOM    229  O   VAL A  26     -12.516  -1.208 -18.959  1.00 10.00      A   
ATOM    230  N   SER A  27     -14.231  -2.655 -19.145  1.00 10.00      A   
ATOM    231  HN  SER A  27     -14.559  -3.564 -18.968  1.00 10.00      A   
ATOM    232  CA  SER A  27     -15.093  -1.722 -19.861  1.00 10.00      A   
ATOM    233  CB  SER A  27     -14.996  -1.949 -21.373  1.00 10.00      A   
ATOM    234  OG  SER A  27     -13.655  -1.854 -21.825  1.00 10.00      A   
ATOM    235  HG  SER A  27     -13.239  -2.723 -21.757  1.00 10.00      A   
ATOM    236  C   SER A  27     -16.542  -1.867 -19.403  1.00 10.00      A   
ATOM    237  O   SER A  27     -17.195  -2.876 -19.677  1.00 10.00      A   
ATOM    238  N   LEU A  28     -17.037  -0.860 -18.701  1.00 10.00      A   
ATOM    239  HN  LEU A  28     -16.472  -0.078 -18.522  1.00 10.00      A   
ATOM    240  CA  LEU A  28     -18.406  -0.872 -18.204  1.00 10.00      A   
ATOM    241  CB  LEU A  28     -18.468  -1.434 -16.779  1.00 10.00      A   
ATOM    242  CG  LEU A  28     -17.789  -0.605 -15.684  1.00 10.00      A   
ATOM    243  CD1 LEU A  28     -18.589  -0.661 -14.393  1.00 10.00      A   
ATOM    244  CD2 LEU A  28     -16.363  -1.086 -15.450  1.00 10.00      A   
ATOM    245  C   LEU A  28     -18.992   0.532 -18.225  1.00 10.00      A   
ATOM    246  O   LEU A  28     -18.259   1.513 -18.363  1.00 10.00      A   
ATOM    247  N   THR A  29     -20.309   0.624 -18.108  1.00 10.00      A   
ATOM    248  HN  THR A  29     -20.845  -0.198 -18.038  1.00 10.00      A   
ATOM    249  CA  THR A  29     -20.992   1.908 -18.096  1.00 10.00      A   
ATOM    250  CB  THR A  29     -21.770   2.129 -19.405  1.00 10.00      A   
ATOM    251  OG1 THR A  29     -21.003   1.610 -20.501  1.00 10.00      A   
ATOM    252  HG1 THR A  29     -20.172   1.256 -20.167  1.00 10.00      A   
ATOM    253  CG2 THR A  29     -22.029   3.612 -19.635  1.00 10.00      A   
ATOM    254  C   THR A  29     -21.958   1.982 -16.915  1.00 10.00      A   
ATOM    255  O   THR A  29     -22.762   1.070 -16.700  1.00 10.00      A   
ATOM    256  N   VAL A  30     -21.860   3.057 -16.145  1.00 10.00      A   
ATOM    257  HN  VAL A  30     -21.192   3.746 -16.366  1.00 10.00      A   
ATOM    258  CA  VAL A  30     -22.723   3.254 -14.988  1.00 10.00      A   
ATOM    259  CB  VAL A  30     -21.909   3.513 -13.699  1.00 10.00      A   
ATOM    260  CG1 VAL A  30     -22.812   3.450 -12.473  1.00 10.00      A   
ATOM    261  CG2 VAL A  30     -20.761   2.522 -13.574  1.00 10.00      A   
ATOM    262  C   VAL A  30     -23.660   4.434 -15.232  1.00 10.00      A   
ATOM    263  O   VAL A  30     -23.207   5.568 -15.408  1.00 10.00      A   
ATOM    264  N   PRO A  31     -24.976   4.177 -15.257  1.00 10.00      A   
ATOM    265  CA  PRO A  31     -25.982   5.219 -15.483  1.00 10.00      A   
ATOM    266  CB  PRO A  31     -27.304   4.440 -15.542  1.00 10.00      A   
ATOM    267  CG  PRO A  31     -27.033   3.172 -14.809  1.00 10.00      A   
ATOM    268  CD  PRO A  31     -25.587   2.851 -15.065  1.00 10.00      A   
ATOM    269  C   PRO A  31     -26.015   6.231 -14.340  1.00 10.00      A   
ATOM    270  O   PRO A  31     -25.534   5.959 -13.234  1.00 10.00      A   
ATOM    271  N   ASP A  32     -26.562   7.406 -14.621  1.00 10.00      A   
ATOM    272  HN  ASP A  32     -26.903   7.569 -15.527  1.00 10.00      A   
ATOM    273  CA  ASP A  32     -26.668   8.459 -13.618  1.00 10.00      A   
ATOM    274  CB  ASP A  32     -27.106   9.787 -14.246  1.00 10.00      A   
ATOM    275  CG  ASP A  32     -25.995  10.460 -15.027  1.00 10.00      A   
ATOM    276  OD1 ASP A  32     -25.086  11.047 -14.399  1.00 10.00      A   
ATOM    277  OD2 ASP A  32     -26.016  10.399 -16.276  1.00 10.00      A   
ATOM    278  C   ASP A  32     -27.633   8.041 -12.521  1.00 10.00      A   
ATOM    279  O   ASP A  32     -28.713   7.511 -12.800  1.00 10.00      A   
ATOM    280  N   ARG A  33     -27.221   8.259 -11.275  1.00 10.00      A   
ATOM    281  HN  ARG A  33     -26.339   8.670 -11.136  1.00 10.00      A   
ATOM    282  CA  ARG A  33     -28.019   7.901 -10.102  1.00 10.00      A   
ATOM    283  CB  ARG A  33     -29.427   8.514 -10.140  1.00 10.00      A   
ATOM    284  CG  ARG A  33     -29.478  10.014 -10.377  1.00 10.00      A   
ATOM    285  CD  ARG A  33     -30.875  10.561 -10.114  1.00 10.00      A   
ATOM    286  NE  ARG A  33     -31.919   9.798 -10.804  1.00 10.00      A   
ATOM    287  HE  ARG A  33     -32.013   9.940 -11.773  1.00 10.00      A   
ATOM    288  CZ  ARG A  33     -32.745   8.941 -10.197  1.00 10.00      A   
ATOM    289  NH1 ARG A  33     -32.651   8.732  -8.890  1.00 10.00      A   
ATOM    290 HH11 ARG A  33     -31.936   9.231  -8.329  1.00 10.00      A   
ATOM    291 HH12 ARG A  33     -33.302   8.059  -8.422  1.00 10.00      A   
ATOM    292  NH2 ARG A  33     -33.664   8.288 -10.897  1.00 10.00      A   
ATOM    293 HH21 ARG A  33     -33.749   8.437 -11.926  1.00 10.00      A   
ATOM    294 HH22 ARG A  33     -34.309   7.619 -10.419  1.00 10.00      A   
ATOM    295  C   ARG A  33     -28.113   6.384  -9.956  1.00 10.00      A   
ATOM    296  O   ARG A  33     -28.993   5.865  -9.268  1.00 10.00      A   
ATOM    297  N   GLY A  34     -27.198   5.678 -10.608  1.00 10.00      A   
ATOM    298  HN  GLY A  34     -26.520   6.145 -11.139  1.00 10.00      A   
ATOM    299  CA  GLY A  34     -27.188   4.234 -10.548  1.00 10.00      A   
ATOM    300  C   GLY A  34     -26.629   3.712  -9.241  1.00 10.00      A   
ATOM    301  O   GLY A  34     -25.954   4.440  -8.506  1.00 10.00      A   
ATOM    302  N   TYR A  35     -26.912   2.453  -8.955  1.00 10.00      A   
ATOM    303  HN  TYR A  35     -27.441   1.926  -9.592  1.00 10.00      A   
ATOM    304  CA  TYR A  35     -26.440   1.815  -7.741  1.00 10.00      A   
ATOM    305  CB  TYR A  35     -27.625   1.439  -6.842  1.00 10.00      A   
ATOM    306  CG  TYR A  35     -27.299   1.398  -5.364  1.00 10.00      A   
ATOM    307  CD1 TYR A  35     -27.911   2.271  -4.473  1.00 10.00      A   
ATOM    308  CD2 TYR A  35     -26.385   0.483  -4.856  1.00 10.00      A   
ATOM    309  CE1 TYR A  35     -27.620   2.234  -3.121  1.00 10.00      A   
ATOM    310  CE2 TYR A  35     -26.088   0.440  -3.509  1.00 10.00      A   
ATOM    311  CZ  TYR A  35     -26.707   1.315  -2.646  1.00 10.00      A   
ATOM    312  OH  TYR A  35     -26.411   1.273  -1.303  1.00 10.00      A   
ATOM    313  HH  TYR A  35     -25.455   1.314  -1.185  1.00 10.00      A   
ATOM    314  C   TYR A  35     -25.642   0.578  -8.117  1.00 10.00      A   
ATOM    315  O   TYR A  35     -26.191  -0.520  -8.239  1.00 10.00      A   
ATOM    316  N   LEU A  36     -24.350   0.772  -8.313  1.00 10.00      A   
ATOM    317  HN  LEU A  36     -23.976   1.668  -8.165  1.00 10.00      A   
ATOM    318  CA  LEU A  36     -23.459  -0.307  -8.709  1.00 10.00      A   
ATOM    319  CB  LEU A  36     -22.374   0.230  -9.649  1.00 10.00      A   
ATOM    320  CG  LEU A  36     -21.250  -0.741 -10.026  1.00 10.00      A   
ATOM    321  CD1 LEU A  36     -21.765  -1.838 -10.944  1.00 10.00      A   
ATOM    322  CD2 LEU A  36     -20.091   0.003 -10.670  1.00 10.00      A   
ATOM    323  C   LEU A  36     -22.814  -0.966  -7.501  1.00 10.00      A   
ATOM    324  O   LEU A  36     -22.302  -0.291  -6.611  1.00 10.00      A   
ATOM    325  N   ALA A  37     -22.859  -2.285  -7.472  1.00 10.00      A   
ATOM    326  HN  ALA A  37     -23.321  -2.762  -8.199  1.00 10.00      A   
ATOM    327  CA  ALA A  37     -22.259  -3.054  -6.397  1.00 10.00      A   
ATOM    328  CB  ALA A  37     -23.314  -3.879  -5.676  1.00 10.00      A   
ATOM    329  C   ALA A  37     -21.176  -3.963  -6.958  1.00 10.00      A   
ATOM    330  O   ALA A  37     -21.449  -4.802  -7.820  1.00 10.00      A   
ATOM    331  N   ILE A  38     -19.950  -3.789  -6.485  1.00 10.00      A   
ATOM    332  HN  ILE A  38     -19.791  -3.107  -5.796  1.00 10.00      A   
ATOM    333  CA  ILE A  38     -18.835  -4.600  -6.952  1.00 10.00      A   
ATOM    334  CB  ILE A  38     -17.560  -3.763  -7.163  1.00 10.00      A   
ATOM    335  CG1 ILE A  38     -17.882  -2.514  -7.987  1.00 10.00      A   
ATOM    336  CG2 ILE A  38     -16.499  -4.598  -7.866  1.00 10.00      A   
ATOM    337  CD1 ILE A  38     -16.714  -1.571  -8.148  1.00 10.00      A   
ATOM    338  C   ILE A  38     -18.548  -5.729  -5.972  1.00 10.00      A   
ATOM    339  O   ILE A  38     -17.984  -5.511  -4.893  1.00 10.00      A   
ATOM    340  N   ILE A  39     -18.932  -6.934  -6.355  1.00 10.00      A   
ATOM    341  HN  ILE A  39     -19.341  -7.049  -7.244  1.00 10.00      A   
ATOM    342  CA  ILE A  39     -18.737  -8.095  -5.512  1.00 10.00      A   
ATOM    343  CB  ILE A  39     -19.972  -9.024  -5.541  1.00 10.00      A   
ATOM    344  CG1 ILE A  39     -19.995  -9.944  -4.317  1.00 10.00      A   
ATOM    345  CG2 ILE A  39     -20.033  -9.827  -6.833  1.00 10.00      A   
ATOM    346  CD1 ILE A  39     -20.166  -9.214  -3.000  1.00 10.00      A   
ATOM    347  C   ILE A  39     -17.479  -8.859  -5.920  1.00 10.00      A   
ATOM    348  O   ILE A  39     -16.971  -8.693  -7.032  1.00 10.00      A   
ATOM    349  N   GLY A  40     -16.972  -9.680  -5.012  1.00 10.00      A   
ATOM    350  HN  GLY A  40     -17.415  -9.770  -4.142  1.00 10.00      A   
ATOM    351  CA  GLY A  40     -15.782 -10.448  -5.289  1.00 10.00      A   
ATOM    352  C   GLY A  40     -14.938 -10.630  -4.050  1.00 10.00      A   
ATOM    353  O   GLY A  40     -15.070  -9.870  -3.083  1.00 10.00      A   
ATOM    354  N   HIS A  41     -14.076 -11.636  -4.076  1.00 10.00      A   
ATOM    355  HN  HIS A  41     -14.024 -12.196  -4.881  1.00 10.00      A   
ATOM    356  CA  HIS A  41     -13.193 -11.931  -2.955  1.00 10.00      A   
ATOM    357  CB  HIS A  41     -12.459 -13.254  -3.218  1.00 10.00      A   
ATOM    358  CG  HIS A  41     -11.661 -13.774  -2.059  1.00 10.00      A   
ATOM    359  ND1 HIS A  41     -10.335 -13.446  -1.843  1.00 10.00      A   
ATOM    360  HD1 HIS A  41      -9.788 -12.851  -2.404  1.00 10.00      A   
ATOM    361  CD2 HIS A  41     -12.007 -14.611  -1.050  1.00 10.00      A   
ATOM    362  CE1 HIS A  41      -9.904 -14.056  -0.755  1.00 10.00      A   
ATOM    363  NE2 HIS A  41     -10.898 -14.765  -0.256  1.00 10.00      A   
ATOM    364  HE2 HIS A  41     -10.850 -15.308   0.562  1.00 10.00      A   
ATOM    365  C   HIS A  41     -12.186 -10.799  -2.777  1.00 10.00      A   
ATOM    366  O   HIS A  41     -11.811 -10.143  -3.746  1.00 10.00      A   
ATOM    367  N   THR A  42     -11.771 -10.558  -1.543  1.00 10.00      A   
ATOM    368  HN  THR A  42     -12.124 -11.096  -0.800  1.00 10.00      A   
ATOM    369  CA  THR A  42     -10.806  -9.508  -1.255  1.00 10.00      A   
ATOM    370  CB  THR A  42     -10.534  -9.432   0.255  1.00 10.00      A   
ATOM    371  OG1 THR A  42     -11.717  -9.841   0.957  1.00 10.00      A   
ATOM    372  HG1 THR A  42     -11.493 -10.018   1.880  1.00 10.00      A   
ATOM    373  CG2 THR A  42     -10.180  -8.010   0.664  1.00 10.00      A   
ATOM    374  C   THR A  42      -9.496  -9.760  -2.004  1.00 10.00      A   
ATOM    375  O   THR A  42      -8.957 -10.870  -1.980  1.00 10.00      A   
ATOM    376  N   GLY A  43      -9.008  -8.734  -2.690  1.00 10.00      A   
ATOM    377  HN  GLY A  43      -9.489  -7.879  -2.681  1.00 10.00      A   
ATOM    378  CA  GLY A  43      -7.775  -8.856  -3.442  1.00 10.00      A   
ATOM    379  C   GLY A  43      -8.018  -9.194  -4.901  1.00 10.00      A   
ATOM    380  O   GLY A  43      -7.097  -9.594  -5.614  1.00 10.00      A   
ATOM    381  N   SER A  44      -9.257  -9.027  -5.349  1.00 10.00      A   
ATOM    382  HN  SER A  44      -9.948  -8.699  -4.736  1.00 10.00      A   
ATOM    383  CA  SER A  44      -9.617  -9.325  -6.733  1.00 10.00      A   
ATOM    384  CB  SER A  44     -11.089  -9.721  -6.828  1.00 10.00      A   
ATOM    385  OG  SER A  44     -11.887  -8.889  -6.007  1.00 10.00      A   
ATOM    386  HG  SER A  44     -12.022  -9.325  -5.153  1.00 10.00      A   
ATOM    387  C   SER A  44      -9.348  -8.139  -7.648  1.00 10.00      A   
ATOM    388  O   SER A  44      -9.432  -8.260  -8.870  1.00 10.00      A   
ATOM    389  N   GLY A  45      -9.029  -7.001  -7.051  1.00 10.00      A   
ATOM    390  HN  GLY A  45      -8.969  -6.972  -6.075  1.00 10.00      A   
ATOM    391  CA  GLY A  45      -8.759  -5.809  -7.825  1.00 10.00      A   
ATOM    392  C   GLY A  45      -9.865  -4.783  -7.697  1.00 10.00      A   
ATOM    393  O   GLY A  45      -9.937  -3.836  -8.484  1.00 10.00      A   
ATOM    394  N   LYS A  46     -10.732  -4.967  -6.705  1.00 10.00      A   
ATOM    395  HN  LYS A  46     -10.624  -5.741  -6.114  1.00 10.00      A   
ATOM    396  CA  LYS A  46     -11.839  -4.044  -6.480  1.00 10.00      A   
ATOM    397  CB  LYS A  46     -12.837  -4.614  -5.464  1.00 10.00      A   
ATOM    398  CG  LYS A  46     -13.324  -6.022  -5.783  1.00 10.00      A   
ATOM    399  CD  LYS A  46     -14.704  -6.300  -5.198  1.00 10.00      A   
ATOM    400  CE  LYS A  46     -14.699  -6.299  -3.676  1.00 10.00      A   
ATOM    401  NZ  LYS A  46     -16.065  -6.511  -3.123  1.00 10.00      A   
ATOM    402  HZ1 LYS A  46     -16.115  -6.173  -2.139  1.00 10.00      A   
ATOM    403  HZ2 LYS A  46     -16.303  -7.521  -3.139  1.00 10.00      A   
ATOM    404  HZ3 LYS A  46     -16.766  -5.990  -3.693  1.00 10.00      A   
ATOM    405  C   LYS A  46     -11.318  -2.691  -6.007  1.00 10.00      A   
ATOM    406  O   LYS A  46     -11.749  -1.641  -6.487  1.00 10.00      A   
ATOM    407  N   SER A  47     -10.361  -2.729  -5.089  1.00 10.00      A   
ATOM    408  HN  SER A  47     -10.042  -3.599  -4.770  1.00 10.00      A   
ATOM    409  CA  SER A  47      -9.768  -1.522  -4.533  1.00 10.00      A   
ATOM    410  CB  SER A  47      -8.769  -1.917  -3.447  1.00 10.00      A   
ATOM    411  OG  SER A  47      -9.112  -3.181  -2.899  1.00 10.00      A   
ATOM    412  HG  SER A  47      -9.912  -3.085  -2.365  1.00 10.00      A   
ATOM    413  C   SER A  47      -9.069  -0.697  -5.608  1.00 10.00      A   
ATOM    414  O   SER A  47      -9.103   0.535  -5.582  1.00 10.00      A   
ATOM    415  N   THR A  48      -8.447  -1.383  -6.557  1.00 10.00      A   
ATOM    416  HN  THR A  48      -8.465  -2.363  -6.533  1.00 10.00      A   
ATOM    417  CA  THR A  48      -7.732  -0.724  -7.634  1.00 10.00      A   
ATOM    418  CB  THR A  48      -6.978  -1.748  -8.493  1.00 10.00      A   
ATOM    419  OG1 THR A  48      -6.956  -3.014  -7.816  1.00 10.00      A   
ATOM    420  HG1 THR A  48      -6.991  -3.721  -8.467  1.00 10.00      A   
ATOM    421  CG2 THR A  48      -5.552  -1.285  -8.735  1.00 10.00      A   
ATOM    422  C   THR A  48      -8.671   0.086  -8.522  1.00 10.00      A   
ATOM    423  O   THR A  48      -8.359   1.218  -8.889  1.00 10.00      A   
ATOM    424  N   LEU A  49      -9.822  -0.492  -8.854  1.00 10.00      A   
ATOM    425  HN  LEU A  49     -10.018  -1.395  -8.521  1.00 10.00      A   
ATOM    426  CA  LEU A  49     -10.800   0.183  -9.702  1.00 10.00      A   
ATOM    427  CB  LEU A  49     -11.863  -0.803 -10.199  1.00 10.00      A   
ATOM    428  CG  LEU A  49     -12.835  -0.275 -11.256  1.00 10.00      A   
ATOM    429  CD1 LEU A  49     -12.083   0.180 -12.498  1.00 10.00      A   
ATOM    430  CD2 LEU A  49     -13.864  -1.335 -11.615  1.00 10.00      A   
ATOM    431  C   LEU A  49     -11.449   1.354  -8.966  1.00 10.00      A   
ATOM    432  O   LEU A  49     -11.763   2.382  -9.568  1.00 10.00      A   
ATOM    433  N   ILE A  50     -11.637   1.195  -7.660  1.00 10.00      A   
ATOM    434  HN  ILE A  50     -11.376   0.347  -7.239  1.00 10.00      A   
ATOM    435  CA  ILE A  50     -12.235   2.242  -6.840  1.00 10.00      A   
ATOM    436  CB  ILE A  50     -12.484   1.756  -5.391  1.00 10.00      A   
ATOM    437  CG1 ILE A  50     -13.520   0.627  -5.364  1.00 10.00      A   
ATOM    438  CG2 ILE A  50     -12.920   2.902  -4.488  1.00 10.00      A   
ATOM    439  CD1 ILE A  50     -14.828   0.972  -6.042  1.00 10.00      A   
ATOM    440  C   ILE A  50     -11.346   3.484  -6.829  1.00 10.00      A   
ATOM    441  O   ILE A  50     -11.833   4.611  -6.901  1.00 10.00      A   
ATOM    442  N   GLN A  51     -10.036   3.269  -6.788  1.00 10.00      A   
ATOM    443  HN  GLN A  51      -9.705   2.345  -6.765  1.00 10.00      A   
ATOM    444  CA  GLN A  51      -9.076   4.370  -6.762  1.00 10.00      A   
ATOM    445  CB  GLN A  51      -7.698   3.889  -6.306  1.00 10.00      A   
ATOM    446  CG  GLN A  51      -7.642   3.505  -4.837  1.00 10.00      A   
ATOM    447  CD  GLN A  51      -6.244   3.151  -4.370  1.00 10.00      A   
ATOM    448  OE1 GLN A  51      -5.251   3.653  -4.895  1.00 10.00      A   
ATOM    449  NE2 GLN A  51      -6.156   2.286  -3.372  1.00 10.00      A   
ATOM    450 HE21 GLN A  51      -6.990   1.925  -2.996  1.00 10.00      A   
ATOM    451 HE22 GLN A  51      -5.265   2.044  -3.045  1.00 10.00      A   
ATOM    452  C   GLN A  51      -8.984   5.106  -8.102  1.00 10.00      A   
ATOM    453  O   GLN A  51      -8.306   6.130  -8.212  1.00 10.00      A   
ATOM    454  N   GLN A  52      -9.664   4.588  -9.118  1.00 10.00      A   
ATOM    455  HN  GLN A  52     -10.182   3.765  -8.982  1.00 10.00      A   
ATOM    456  CA  GLN A  52      -9.658   5.220 -10.432  1.00 10.00      A   
ATOM    457  CB  GLN A  52      -9.754   4.172 -11.548  1.00 10.00      A   
ATOM    458  CG  GLN A  52      -8.836   2.975 -11.379  1.00 10.00      A   
ATOM    459  CD  GLN A  52      -7.363   3.334 -11.426  1.00 10.00      A   
ATOM    460  OE1 GLN A  52      -6.944   4.230 -12.157  1.00 10.00      A   
ATOM    461  NE2 GLN A  52      -6.571   2.634 -10.633  1.00 10.00      A   
ATOM    462 HE21 GLN A  52      -6.979   1.938 -10.071  1.00 10.00      A   
ATOM    463 HE22 GLN A  52      -5.613   2.837 -10.637  1.00 10.00      A   
ATOM    464  C   GLN A  52     -10.831   6.185 -10.551  1.00 10.00      A   
ATOM    465  O   GLN A  52     -10.867   7.029 -11.443  1.00 10.00      A   
ATOM    466  N   LEU A  53     -11.781   6.062  -9.630  1.00 10.00      A   
ATOM    467  HN  LEU A  53     -11.674   5.389  -8.924  1.00 10.00      A   
ATOM    468  CA  LEU A  53     -12.977   6.896  -9.636  1.00 10.00      A   
ATOM    469  CB  LEU A  53     -14.070   6.256  -8.775  1.00 10.00      A   
ATOM    470  CG  LEU A  53     -14.342   4.770  -9.035  1.00 10.00      A   
ATOM    471  CD1 LEU A  53     -15.359   4.222  -8.048  1.00 10.00      A   
ATOM    472  CD2 LEU A  53     -14.806   4.553 -10.465  1.00 10.00      A   
ATOM    473  C   LEU A  53     -12.686   8.313  -9.150  1.00 10.00      A   
ATOM    474  O   LEU A  53     -13.117   9.287  -9.760  1.00 10.00      A   
ATOM    475  N   ASN A  54     -11.948   8.424  -8.056  1.00 10.00      A   
ATOM    476  HN  ASN A  54     -11.624   7.611  -7.613  1.00 10.00      A   
ATOM    477  CA  ASN A  54     -11.610   9.727  -7.487  1.00 10.00      A   
ATOM    478  CB  ASN A  54     -11.710   9.716  -5.955  1.00 10.00      A   
ATOM    479  CG  ASN A  54     -10.814   8.686  -5.293  1.00 10.00      A   
ATOM    480  OD1 ASN A  54     -10.408   7.700  -5.911  1.00 10.00      A   
ATOM    481  ND2 ASN A  54     -10.517   8.895  -4.022  1.00 10.00      A   
ATOM    482 HD21 ASN A  54     -10.889   9.688  -3.584  1.00 10.00      A   
ATOM    483 HD22 ASN A  54      -9.941   8.242  -3.567  1.00 10.00      A   
ATOM    484  C   ASN A  54     -10.245  10.216  -7.958  1.00 10.00      A   
ATOM    485  O   ASN A  54      -9.632  11.096  -7.346  1.00 10.00      A   
ATOM    486  N   ALA A  55      -9.779   9.625  -9.054  1.00 10.00      A   
ATOM    487  HN  ALA A  55     -10.317   8.921  -9.466  1.00 10.00      A   
ATOM    488  CA  ALA A  55      -8.507   9.984  -9.672  1.00 10.00      A   
ATOM    489  CB  ALA A  55      -8.560  11.391 -10.248  1.00 10.00      A   
ATOM    490  C   ALA A  55      -7.309   9.821  -8.743  1.00 10.00      A   
ATOM    491  O   ALA A  55      -6.349  10.591  -8.823  1.00 10.00      A   
ATOM    492  N   LEU A  56      -7.355   8.830  -7.864  1.00 10.00      A   
ATOM    493  HN  LEU A  56      -8.150   8.253  -7.825  1.00 10.00      A   
ATOM    494  CA  LEU A  56      -6.238   8.585  -6.962  1.00 10.00      A   
ATOM    495  CB  LEU A  56      -6.622   7.627  -5.835  1.00 10.00      A   
ATOM    496  CG  LEU A  56      -7.366   8.237  -4.648  1.00 10.00      A   
ATOM    497  CD1 LEU A  56      -7.650   7.170  -3.607  1.00 10.00      A   
ATOM    498  CD2 LEU A  56      -6.570   9.381  -4.039  1.00 10.00      A   
ATOM    499  C   LEU A  56      -5.069   8.018  -7.752  1.00 10.00      A   
ATOM    500  O   LEU A  56      -3.920   8.421  -7.568  1.00 10.00      A   
ATOM    501  N   LEU A  57      -5.378   7.095  -8.646  1.00 10.00      A   
ATOM    502  HN  LEU A  57      -6.318   6.826  -8.749  1.00 10.00      A   
ATOM    503  CA  LEU A  57      -4.373   6.477  -9.492  1.00 10.00      A   
ATOM    504  CB  LEU A  57      -4.417   4.952  -9.356  1.00 10.00      A   
ATOM    505  CG  LEU A  57      -4.053   4.378  -7.984  1.00 10.00      A   
ATOM    506  CD1 LEU A  57      -4.202   2.864  -7.981  1.00 10.00      A   
ATOM    507  CD2 LEU A  57      -2.639   4.780  -7.592  1.00 10.00      A   
ATOM    508  C   LEU A  57      -4.617   6.880 -10.939  1.00 10.00      A   
ATOM    509  O   LEU A  57      -5.567   7.606 -11.231  1.00 10.00      A   
ATOM    510  N   LYS A  58      -3.753   6.429 -11.834  1.00 10.00      A   
ATOM    511  HN  LYS A  58      -3.007   5.865 -11.539  1.00 10.00      A   
ATOM    512  CA  LYS A  58      -3.889   6.737 -13.250  1.00 10.00      A   
ATOM    513  CB  LYS A  58      -2.887   7.815 -13.680  1.00 10.00      A   
ATOM    514  CG  LYS A  58      -3.283   9.228 -13.268  1.00 10.00      A   
ATOM    515  CD  LYS A  58      -2.327  10.271 -13.825  1.00 10.00      A   
ATOM    516  CE  LYS A  58      -1.007  10.286 -13.068  1.00 10.00      A   
ATOM    517  NZ  LYS A  58      -1.192  10.636 -11.633  1.00 10.00      A   
ATOM    518  HZ1 LYS A  58      -1.775   9.915 -11.161  1.00 10.00      A   
ATOM    519  HZ2 LYS A  58      -1.665  11.559 -11.542  1.00 10.00      A   
ATOM    520  HZ3 LYS A  58      -0.270  10.684 -11.154  1.00 10.00      A   
ATOM    521  C   LYS A  58      -3.706   5.474 -14.079  1.00 10.00      A   
ATOM    522  O   LYS A  58      -2.682   4.793 -13.962  1.00 10.00      A   
ATOM    523  N   PRO A  59      -4.706   5.141 -14.911  1.00 10.00      A   
ATOM    524  CA  PRO A  59      -4.672   3.950 -15.764  1.00 10.00      A   
ATOM    525  CB  PRO A  59      -5.974   4.033 -16.571  1.00 10.00      A   
ATOM    526  CG  PRO A  59      -6.434   5.444 -16.430  1.00 10.00      A   
ATOM    527  CD  PRO A  59      -5.951   5.905 -15.087  1.00 10.00      A   
ATOM    528  C   PRO A  59      -3.474   3.956 -16.706  1.00 10.00      A   
ATOM    529  O   PRO A  59      -3.047   5.007 -17.181  1.00 10.00      A   
ATOM    530  N   THR A  60      -2.935   2.776 -16.965  1.00 10.00      A   
ATOM    531  HN  THR A  60      -3.323   1.974 -16.556  1.00 10.00      A   
ATOM    532  CA  THR A  60      -1.790   2.633 -17.846  1.00 10.00      A   
ATOM    533  CB  THR A  60      -1.027   1.332 -17.518  1.00 10.00      A   
ATOM    534  OG1 THR A  60      -1.148   1.059 -16.109  1.00 10.00      A   
ATOM    535  HG1 THR A  60      -0.859   1.834 -15.607  1.00 10.00      A   
ATOM    536  CG2 THR A  60       0.447   1.464 -17.876  1.00 10.00      A   
ATOM    537  C   THR A  60      -2.250   2.611 -19.304  1.00 10.00      A   
ATOM    538  O   THR A  60      -1.480   2.904 -20.222  1.00 10.00      A   
ATOM    539  N   SER A  61      -3.514   2.261 -19.508  1.00 10.00      A   
ATOM    540  HN  SER A  61      -4.079   2.037 -18.734  1.00 10.00      A   
ATOM    541  CA  SER A  61      -4.098   2.201 -20.841  1.00 10.00      A   
ATOM    542  CB  SER A  61      -3.806   0.844 -21.493  1.00 10.00      A   
ATOM    543  OG  SER A  61      -2.418   0.559 -21.470  1.00 10.00      A   
ATOM    544  HG  SER A  61      -1.940   1.343 -21.161  1.00 10.00      A   
ATOM    545  C   SER A  61      -5.604   2.427 -20.762  1.00 10.00      A   
ATOM    546  O   SER A  61      -6.232   2.107 -19.750  1.00 10.00      A   
ATOM    547  N   GLY A  62      -6.170   2.997 -21.816  1.00 10.00      A   
ATOM    548  HN  GLY A  62      -5.612   3.269 -22.577  1.00 10.00      A   
ATOM    549  CA  GLY A  62      -7.598   3.241 -21.847  1.00 10.00      A   
ATOM    550  C   GLY A  62      -7.948   4.669 -21.492  1.00 10.00      A   
ATOM    551  O   GLY A  62      -7.075   5.539 -21.438  1.00 10.00      A   
ATOM    552  N   THR A  63      -9.229   4.916 -21.266  1.00 10.00      A   
ATOM    553  HN  THR A  63      -9.877   4.180 -21.346  1.00 10.00      A   
ATOM    554  CA  THR A  63      -9.710   6.242 -20.912  1.00 10.00      A   
ATOM    555  CB  THR A  63     -10.008   7.082 -22.175  1.00 10.00      A   
ATOM    556  OG1 THR A  63      -8.801   7.256 -22.930  1.00 10.00      A   
ATOM    557  HG1 THR A  63      -8.108   6.693 -22.554  1.00 10.00      A   
ATOM    558  CG2 THR A  63     -10.567   8.449 -21.809  1.00 10.00      A   
ATOM    559  C   THR A  63     -10.967   6.145 -20.044  1.00 10.00      A   
ATOM    560  O   THR A  63     -11.861   5.337 -20.313  1.00 10.00      A   
ATOM    561  N   ILE A  64     -11.014   6.951 -18.990  1.00 10.00      A   
ATOM    562  HN  ILE A  64     -10.259   7.559 -18.818  1.00 10.00      A   
ATOM    563  CA  ILE A  64     -12.155   6.973 -18.086  1.00 10.00      A   
ATOM    564  CB  ILE A  64     -11.708   6.851 -16.612  1.00 10.00      A   
ATOM    565  CG1 ILE A  64     -10.706   5.706 -16.444  1.00 10.00      A   
ATOM    566  CG2 ILE A  64     -12.915   6.637 -15.708  1.00 10.00      A   
ATOM    567  CD1 ILE A  64     -10.066   5.640 -15.074  1.00 10.00      A   
ATOM    568  C   ILE A  64     -12.917   8.284 -18.262  1.00 10.00      A   
ATOM    569  O   ILE A  64     -12.324   9.359 -18.210  1.00 10.00      A   
ATOM    570  N   LYS A  65     -14.216   8.193 -18.488  1.00 10.00      A   
ATOM    571  HN  LYS A  65     -14.638   7.306 -18.519  1.00 10.00      A   
ATOM    572  CA  LYS A  65     -15.044   9.377 -18.673  1.00 10.00      A   
ATOM    573  CB  LYS A  65     -15.756   9.320 -20.027  1.00 10.00      A   
ATOM    574  CG  LYS A  65     -14.811   9.444 -21.213  1.00 10.00      A   
ATOM    575  CD  LYS A  65     -15.445   8.936 -22.494  1.00 10.00      A   
ATOM    576  CE  LYS A  65     -14.515   9.147 -23.678  1.00 10.00      A   
ATOM    577  NZ  LYS A  65     -14.934   8.362 -24.869  1.00 10.00      A   
ATOM    578  HZ1 LYS A  65     -15.911   8.607 -25.139  1.00 10.00      A   
ATOM    579  HZ2 LYS A  65     -14.892   7.340 -24.662  1.00 10.00      A   
ATOM    580  HZ3 LYS A  65     -14.305   8.563 -25.670  1.00 10.00      A   
ATOM    581  C   LYS A  65     -16.045   9.506 -17.534  1.00 10.00      A   
ATOM    582  O   LYS A  65     -17.006   8.742 -17.447  1.00 10.00      A   
ATOM    583  N   ILE A  66     -15.809  10.466 -16.649  1.00 10.00      A   
ATOM    584  HN  ILE A  66     -15.036  11.059 -16.776  1.00 10.00      A   
ATOM    585  CA  ILE A  66     -16.682  10.670 -15.501  1.00 10.00      A   
ATOM    586  CB  ILE A  66     -15.916  10.590 -14.158  1.00 10.00      A   
ATOM    587  CG1 ILE A  66     -15.131   9.275 -14.065  1.00 10.00      A   
ATOM    588  CG2 ILE A  66     -16.875  10.725 -12.980  1.00 10.00      A   
ATOM    589  CD1 ILE A  66     -14.213   9.185 -12.864  1.00 10.00      A   
ATOM    590  C   ILE A  66     -17.440  11.991 -15.585  1.00 10.00      A   
ATOM    591  O   ILE A  66     -16.946  13.038 -15.163  1.00 10.00      A   
ATOM    592  N   ASP A  67     -18.634  11.923 -16.156  1.00 10.00      A   
ATOM    593  HN  ASP A  67     -18.936  11.054 -16.509  1.00 10.00      A   
ATOM    594  CA  ASP A  67     -19.523  13.080 -16.290  1.00 10.00      A   
ATOM    595  CB  ASP A  67     -20.014  13.547 -14.917  1.00 10.00      A   
ATOM    596  CG  ASP A  67     -21.415  14.116 -14.957  1.00 10.00      A   
ATOM    597  OD1 ASP A  67     -22.344  13.392 -15.380  1.00 10.00      A   
ATOM    598  OD2 ASP A  67     -21.599  15.281 -14.539  1.00 10.00      A   
ATOM    599  C   ASP A  67     -18.914  14.236 -17.092  1.00 10.00      A   
ATOM    600  O   ASP A  67     -18.920  14.221 -18.323  1.00 10.00      A   
ATOM    601  N   GLU A  68     -18.387  15.235 -16.391  1.00 10.00      A   
ATOM    602  HN  GLU A  68     -18.401  15.188 -15.412  1.00 10.00      A   
ATOM    603  CA  GLU A  68     -17.787  16.398 -17.038  1.00 10.00      A   
ATOM    604  CB  GLU A  68     -18.273  17.685 -16.373  1.00 10.00      A   
ATOM    605  CG  GLU A  68     -19.766  17.937 -16.502  1.00 10.00      A   
ATOM    606  CD  GLU A  68     -20.204  19.150 -15.715  1.00 10.00      A   
ATOM    607  OE1 GLU A  68     -20.667  18.979 -14.567  1.00 10.00      A   
ATOM    608  OE2 GLU A  68     -20.066  20.283 -16.229  1.00 10.00      A   
ATOM    609  C   GLU A  68     -16.264  16.342 -16.978  1.00 10.00      A   
ATOM    610  O   GLU A  68     -15.581  17.325 -17.277  1.00 10.00      A   
ATOM    611  N   PHE A  69     -15.738  15.196 -16.584  1.00 10.00      A   
ATOM    612  HN  PHE A  69     -16.334  14.446 -16.362  1.00 10.00      A   
ATOM    613  CA  PHE A  69     -14.301  15.012 -16.477  1.00 10.00      A   
ATOM    614  CB  PHE A  69     -13.887  14.857 -15.008  1.00 10.00      A   
ATOM    615  CG  PHE A  69     -14.063  16.103 -14.186  1.00 10.00      A   
ATOM    616  CD1 PHE A  69     -15.241  16.335 -13.497  1.00 10.00      A   
ATOM    617  CD2 PHE A  69     -13.051  17.042 -14.102  1.00 10.00      A   
ATOM    618  CE1 PHE A  69     -15.408  17.479 -12.739  1.00 10.00      A   
ATOM    619  CE2 PHE A  69     -13.209  18.189 -13.348  1.00 10.00      A   
ATOM    620  CZ  PHE A  69     -14.390  18.409 -12.664  1.00 10.00      A   
ATOM    621  C   PHE A  69     -13.845  13.808 -17.296  1.00 10.00      A   
ATOM    622  O   PHE A  69     -14.666  13.011 -17.757  1.00 10.00      A   
ATOM    623  N   THR A  70     -12.542  13.686 -17.492  1.00 10.00      A   
ATOM    624  HN  THR A  70     -11.936  14.352 -17.104  1.00 10.00      A   
ATOM    625  CA  THR A  70     -11.978  12.586 -18.256  1.00 10.00      A   
ATOM    626  CB  THR A  70     -11.946  12.927 -19.759  1.00 10.00      A   
ATOM    627  OG1 THR A  70     -13.278  13.234 -20.202  1.00 10.00      A   
ATOM    628  HG1 THR A  70     -13.898  13.078 -19.473  1.00 10.00      A   
ATOM    629  CG2 THR A  70     -11.406  11.762 -20.572  1.00 10.00      A   
ATOM    630  C   THR A  70     -10.565  12.277 -17.762  1.00 10.00      A   
ATOM    631  O   THR A  70      -9.747  13.182 -17.598  1.00 10.00      A   
ATOM    632  N   ILE A  71     -10.288  11.004 -17.508  1.00 10.00      A   
ATOM    633  HN  ILE A  71     -10.985  10.322 -17.657  1.00 10.00      A   
ATOM    634  CA  ILE A  71      -8.977  10.585 -17.022  1.00 10.00      A   
ATOM    635  CB  ILE A  71      -9.086   9.731 -15.736  1.00 10.00      A   
ATOM    636  CG1 ILE A  71      -9.958  10.429 -14.690  1.00 10.00      A   
ATOM    637  CG2 ILE A  71      -7.703   9.437 -15.165  1.00 10.00      A   
ATOM    638  CD1 ILE A  71     -10.286   9.567 -13.490  1.00 10.00      A   
ATOM    639  C   ILE A  71      -8.223   9.782 -18.077  1.00 10.00      A   
ATOM    640  O   ILE A  71      -8.758   8.826 -18.648  1.00 10.00      A   
ATOM    641  N   THR A  72      -6.987  10.182 -18.330  1.00 10.00      A   
ATOM    642  HN  THR A  72      -6.628  10.961 -17.844  1.00 10.00      A   
ATOM    643  CA  THR A  72      -6.129   9.507 -19.285  1.00 10.00      A   
ATOM    644  CB  THR A  72      -5.870  10.377 -20.536  1.00 10.00      A   
ATOM    645  OG1 THR A  72      -5.793  11.764 -20.174  1.00 10.00      A   
ATOM    646  HG1 THR A  72      -6.668  12.075 -19.904  1.00 10.00      A   
ATOM    647  CG2 THR A  72      -6.977  10.183 -21.561  1.00 10.00      A   
ATOM    648  C   THR A  72      -4.805   9.151 -18.598  1.00 10.00      A   
ATOM    649  O   THR A  72      -4.492   9.695 -17.535  1.00 10.00      A   
ATOM    650  N   PRO A  73      -4.023   8.226 -19.175  1.00 10.00      A   
ATOM    651  CA  PRO A  73      -2.737   7.795 -18.601  1.00 10.00      A   
ATOM    652  CB  PRO A  73      -2.173   6.847 -19.664  1.00 10.00      A   
ATOM    653  CG  PRO A  73      -3.374   6.346 -20.385  1.00 10.00      A   
ATOM    654  CD  PRO A  73      -4.333   7.499 -20.422  1.00 10.00      A   
ATOM    655  C   PRO A  73      -1.750   8.940 -18.347  1.00 10.00      A   
ATOM    656  O   PRO A  73      -0.848   8.813 -17.515  1.00 10.00      A   
ATOM    657  N   GLU A  74      -1.920  10.053 -19.052  1.00 10.00      A   
ATOM    658  HN  GLU A  74      -2.660  10.108 -19.694  1.00 10.00      A   
ATOM    659  CA  GLU A  74      -1.017  11.189 -18.895  1.00 10.00      A   
ATOM    660  CB  GLU A  74      -0.301  11.494 -20.215  1.00 10.00      A   
ATOM    661  CG  GLU A  74       0.379  10.286 -20.841  1.00 10.00      A   
ATOM    662  CD  GLU A  74       1.225  10.644 -22.042  1.00 10.00      A   
ATOM    663  OE1 GLU A  74       0.657  10.883 -23.130  1.00 10.00      A   
ATOM    664  OE2 GLU A  74       2.467  10.691 -21.900  1.00 10.00      A   
ATOM    665  C   GLU A  74      -1.711  12.443 -18.360  1.00 10.00      A   
ATOM    666  O   GLU A  74      -1.309  13.561 -18.683  1.00 10.00      A   
ATOM    667  N   THR A  75      -2.744  12.267 -17.544  1.00 10.00      A   
ATOM    668  HN  THR A  75      -3.039  11.358 -17.325  1.00 10.00      A   
ATOM    669  CA  THR A  75      -3.452  13.408 -16.970  1.00 10.00      A   
ATOM    670  CB  THR A  75      -4.878  13.037 -16.519  1.00 10.00      A   
ATOM    671  OG1 THR A  75      -5.549  12.350 -17.577  1.00 10.00      A   
ATOM    672  HG1 THR A  75      -5.015  12.399 -18.381  1.00 10.00      A   
ATOM    673  CG2 THR A  75      -5.671  14.287 -16.167  1.00 10.00      A   
ATOM    674  C   THR A  75      -2.686  13.981 -15.779  1.00 10.00      A   
ATOM    675  O   THR A  75      -2.186  13.236 -14.933  1.00 10.00      A   
ATOM    676  N   THR A  76      -2.583  15.301 -15.729  1.00 10.00      A   
ATOM    677  HN  THR A  76      -2.981  15.840 -16.448  1.00 10.00      A   
ATOM    678  CA  THR A  76      -1.896  15.972 -14.639  1.00 10.00      A   
ATOM    679  CB  THR A  76      -1.525  17.416 -15.032  1.00 10.00      A   
ATOM    680  OG1 THR A  76      -0.967  17.415 -16.355  1.00 10.00      A   
ATOM    681  HG1 THR A  76      -0.697  16.517 -16.589  1.00 10.00      A   
ATOM    682  CG2 THR A  76      -0.506  17.992 -14.061  1.00 10.00      A   
ATOM    683  C   THR A  76      -2.772  15.979 -13.385  1.00 10.00      A   
ATOM    684  O   THR A  76      -3.970  16.262 -13.457  1.00 10.00      A   
ATOM    685  N   ASN A  77      -2.167  15.667 -12.240  1.00 10.00      A   
ATOM    686  HN  ASN A  77      -1.209  15.453 -12.254  1.00 10.00      A   
ATOM    687  CA  ASN A  77      -2.881  15.619 -10.964  1.00 10.00      A   
ATOM    688  CB  ASN A  77      -1.934  15.249  -9.814  1.00 10.00      A   
ATOM    689  CG  ASN A  77      -1.532  13.784  -9.806  1.00 10.00      A   
ATOM    690  OD1 ASN A  77      -2.215  12.932 -10.372  1.00 10.00      A   
ATOM    691  ND2 ASN A  77      -0.427  13.475  -9.141  1.00 10.00      A   
ATOM    692 HD21 ASN A  77       0.065  14.200  -8.693  1.00 10.00      A   
ATOM    693 HD22 ASN A  77      -0.138  12.537  -9.133  1.00 10.00      A   
ATOM    694  C   ASN A  77      -3.590  16.932 -10.644  1.00 10.00      A   
ATOM    695  O   ASN A  77      -4.604  16.938  -9.947  1.00 10.00      A   
ATOM    696  N   ALA A  78      -3.055  18.035 -11.156  1.00 10.00      A   
ATOM    697  HN  ALA A  78      -2.242  17.962 -11.698  1.00 10.00      A   
ATOM    698  CA  ALA A  78      -3.633  19.356 -10.921  1.00 10.00      A   
ATOM    699  CB  ALA A  78      -2.757  20.439 -11.532  1.00 10.00      A   
ATOM    700  C   ALA A  78      -5.063  19.458 -11.454  1.00 10.00      A   
ATOM    701  O   ALA A  78      -5.920  20.092 -10.838  1.00 10.00      A   
ATOM    702  N   ALA A  79      -5.321  18.814 -12.587  1.00 10.00      A   
ATOM    703  HN  ALA A  79      -4.607  18.303 -13.023  1.00 10.00      A   
ATOM    704  CA  ALA A  79      -6.645  18.845 -13.197  1.00 10.00      A   
ATOM    705  CB  ALA A  79      -6.545  18.572 -14.691  1.00 10.00      A   
ATOM    706  C   ALA A  79      -7.580  17.843 -12.532  1.00 10.00      A   
ATOM    707  O   ALA A  79      -8.796  17.907 -12.699  1.00 10.00      A   
ATOM    708  N   LEU A  80      -7.011  16.930 -11.760  1.00 10.00      A   
ATOM    709  HN  LEU A  80      -6.036  16.943 -11.644  1.00 10.00      A   
ATOM    710  CA  LEU A  80      -7.793  15.904 -11.075  1.00 10.00      A   
ATOM    711  CB  LEU A  80      -6.976  14.616 -10.953  1.00 10.00      A   
ATOM    712  CG  LEU A  80      -6.462  14.016 -12.264  1.00 10.00      A   
ATOM    713  CD1 LEU A  80      -5.473  12.895 -11.990  1.00 10.00      A   
ATOM    714  CD2 LEU A  80      -7.619  13.512 -13.111  1.00 10.00      A   
ATOM    715  C   LEU A  80      -8.229  16.380  -9.692  1.00 10.00      A   
ATOM    716  O   LEU A  80      -8.832  15.632  -8.922  1.00 10.00      A   
ATOM    717  N   LYS A  81      -7.928  17.634  -9.390  1.00 10.00      A   
ATOM    718  HN  LYS A  81      -7.463  18.183 -10.057  1.00 10.00      A   
ATOM    719  CA  LYS A  81      -8.271  18.222  -8.100  1.00 10.00      A   
ATOM    720  CB  LYS A  81      -7.576  19.571  -7.904  1.00 10.00      A   
ATOM    721  CG  LYS A  81      -7.767  20.193  -6.530  1.00 10.00      A   
ATOM    722  CD  LYS A  81      -6.816  21.361  -6.340  1.00 10.00      A   
ATOM    723  CE  LYS A  81      -6.976  22.005  -4.975  1.00 10.00      A   
ATOM    724  NZ  LYS A  81      -5.854  22.933  -4.673  1.00 10.00      A   
ATOM    725  HZ1 LYS A  81      -5.777  23.078  -3.645  1.00 10.00      A   
ATOM    726  HZ2 LYS A  81      -6.015  23.852  -5.132  1.00 10.00      A   
ATOM    727  HZ3 LYS A  81      -4.952  22.533  -5.025  1.00 10.00      A   
ATOM    728  C   LYS A  81      -9.787  18.320  -7.863  1.00 10.00      A   
ATOM    729  O   LYS A  81     -10.282  17.781  -6.871  1.00 10.00      A   
ATOM    730  N   PRO A  82     -10.554  18.981  -8.765  1.00 10.00      A   
ATOM    731  CA  PRO A  82     -12.012  19.130  -8.604  1.00 10.00      A   
ATOM    732  CB  PRO A  82     -12.435  19.989  -9.804  1.00 10.00      A   
ATOM    733  CG  PRO A  82     -11.179  20.627 -10.287  1.00 10.00      A   
ATOM    734  CD  PRO A  82     -10.082  19.648  -9.994  1.00 10.00      A   
ATOM    735  C   PRO A  82     -12.756  17.791  -8.628  1.00 10.00      A   
ATOM    736  O   PRO A  82     -13.899  17.692  -8.176  1.00 10.00      A   
ATOM    737  N   LEU A  83     -12.107  16.761  -9.155  1.00 10.00      A   
ATOM    738  HN  LEU A  83     -11.198  16.893  -9.501  1.00 10.00      A   
ATOM    739  CA  LEU A  83     -12.720  15.440  -9.229  1.00 10.00      A   
ATOM    740  CB  LEU A  83     -11.947  14.523 -10.178  1.00 10.00      A   
ATOM    741  CG  LEU A  83     -12.655  13.226 -10.586  1.00 10.00      A   
ATOM    742  CD1 LEU A  83     -14.007  13.518 -11.219  1.00 10.00      A   
ATOM    743  CD2 LEU A  83     -11.785  12.418 -11.533  1.00 10.00      A   
ATOM    744  C   LEU A  83     -12.841  14.810  -7.844  1.00 10.00      A   
ATOM    745  O   LEU A  83     -13.777  14.055  -7.578  1.00 10.00      A   
ATOM    746  N   ARG A  84     -11.910  15.152  -6.958  1.00 10.00      A   
ATOM    747  HN  ARG A  84     -11.206  15.780  -7.225  1.00 10.00      A   
ATOM    748  CA  ARG A  84     -11.912  14.624  -5.596  1.00 10.00      A   
ATOM    749  CB  ARG A  84     -10.622  15.005  -4.862  1.00 10.00      A   
ATOM    750  CG  ARG A  84      -9.513  13.976  -4.990  1.00 10.00      A   
ATOM    751  CD  ARG A  84      -8.164  14.633  -5.224  1.00 10.00      A   
ATOM    752  NE  ARG A  84      -7.714  15.424  -4.079  1.00 10.00      A   
ATOM    753  HE  ARG A  84      -7.952  15.095  -3.177  1.00 10.00      A   
ATOM    754  CZ  ARG A  84      -7.010  16.552  -4.189  1.00 10.00      A   
ATOM    755  NH1 ARG A  84      -6.687  17.013  -5.390  1.00 10.00      A   
ATOM    756 HH11 ARG A  84      -6.978  16.500  -6.246  1.00 10.00      A   
ATOM    757 HH12 ARG A  84      -6.137  17.897  -5.478  1.00 10.00      A   
ATOM    758  NH2 ARG A  84      -6.604  17.202  -3.107  1.00 10.00      A   
ATOM    759 HH21 ARG A  84      -6.827  16.834  -2.150  1.00 10.00      A   
ATOM    760 HH22 ARG A  84      -6.052  18.094  -3.204  1.00 10.00      A   
ATOM    761  C   ARG A  84     -13.130  15.113  -4.818  1.00 10.00      A   
ATOM    762  O   ARG A  84     -13.562  14.478  -3.859  1.00 10.00      A   
ATOM    763  N   GLN A  85     -13.680  16.245  -5.243  1.00 10.00      A   
ATOM    764  HN  GLN A  85     -13.284  16.711  -6.009  1.00 10.00      A   
ATOM    765  CA  GLN A  85     -14.852  16.820  -4.597  1.00 10.00      A   
ATOM    766  CB  GLN A  85     -14.776  18.346  -4.644  1.00 10.00      A   
ATOM    767  CG  GLN A  85     -15.703  19.041  -3.664  1.00 10.00      A   
ATOM    768  CD  GLN A  85     -16.179  20.386  -4.168  1.00 10.00      A   
ATOM    769  OE1 GLN A  85     -15.483  21.063  -4.926  1.00 10.00      A   
ATOM    770  NE2 GLN A  85     -17.371  20.777  -3.754  1.00 10.00      A   
ATOM    771 HE21 GLN A  85     -17.871  20.180  -3.154  1.00 10.00      A   
ATOM    772 HE22 GLN A  85     -17.706  21.645  -4.061  1.00 10.00      A   
ATOM    773  C   GLN A  85     -16.126  16.335  -5.287  1.00 10.00      A   
ATOM    774  O   GLN A  85     -17.241  16.560  -4.812  1.00 10.00      A   
ATOM    775  N   HIS A  86     -15.953  15.670  -6.420  1.00 10.00      A   
ATOM    776  HN  HIS A  86     -15.042  15.513  -6.749  1.00 10.00      A   
ATOM    777  CA  HIS A  86     -17.084  15.153  -7.176  1.00 10.00      A   
ATOM    778  CB  HIS A  86     -16.854  15.302  -8.683  1.00 10.00      A   
ATOM    779  CG  HIS A  86     -17.586  16.454  -9.302  1.00 10.00      A   
ATOM    780  ND1 HIS A  86     -17.174  17.765  -9.179  1.00 10.00      A   
ATOM    781  HD1 HIS A  86     -16.390  18.079  -8.675  1.00 10.00      A   
ATOM    782  CD2 HIS A  86     -18.708  16.487 -10.061  1.00 10.00      A   
ATOM    783  CE1 HIS A  86     -18.010  18.550  -9.836  1.00 10.00      A   
ATOM    784  NE2 HIS A  86     -18.946  17.799 -10.380  1.00 10.00      A   
ATOM    785  HE2 HIS A  86     -19.689  18.131 -10.936  1.00 10.00      A   
ATOM    786  C   HIS A  86     -17.349  13.698  -6.817  1.00 10.00      A   
ATOM    787  O   HIS A  86     -18.489  13.235  -6.852  1.00 10.00      A   
ATOM    788  N   VAL A  87     -16.286  12.988  -6.469  1.00 10.00      A   
ATOM    789  HN  VAL A  87     -15.405  13.418  -6.462  1.00 10.00      A   
ATOM    790  CA  VAL A  87     -16.384  11.586  -6.093  1.00 10.00      A   
ATOM    791  CB  VAL A  87     -15.489  10.698  -6.985  1.00 10.00      A   
ATOM    792  CG1 VAL A  87     -15.693   9.226  -6.657  1.00 10.00      A   
ATOM    793  CG2 VAL A  87     -15.765  10.961  -8.460  1.00 10.00      A   
ATOM    794  C   VAL A  87     -15.978  11.408  -4.633  1.00 10.00      A   
ATOM    795  O   VAL A  87     -14.814  11.593  -4.275  1.00 10.00      A   
ATOM    796  N   GLY A  88     -16.943  11.059  -3.800  1.00 10.00      A   
ATOM    797  HN  GLY A  88     -17.850  10.915  -4.151  1.00 10.00      A   
ATOM    798  CA  GLY A  88     -16.680  10.868  -2.390  1.00 10.00      A   
ATOM    799  C   GLY A  88     -16.332   9.433  -2.064  1.00 10.00      A   
ATOM    800  O   GLY A  88     -17.217   8.584  -1.957  1.00 10.00      A   
ATOM    801  N   MET A  89     -15.046   9.165  -1.915  1.00 10.00      A   
ATOM    802  HN  MET A  89     -14.395   9.893  -2.017  1.00 10.00      A   
ATOM    803  CA  MET A  89     -14.569   7.823  -1.598  1.00 10.00      A   
ATOM    804  CB  MET A  89     -13.208   7.574  -2.258  1.00 10.00      A   
ATOM    805  CG  MET A  89     -12.594   6.215  -1.950  1.00 10.00      A   
ATOM    806  SD  MET A  89     -10.997   5.976  -2.755  1.00 10.00      A   
ATOM    807  CE  MET A  89     -10.565   4.333  -2.192  1.00 10.00      A   
ATOM    808  C   MET A  89     -14.461   7.636  -0.088  1.00 10.00      A   
ATOM    809  O   MET A  89     -13.757   8.391   0.586  1.00 10.00      A   
ATOM    810  N   VAL A  90     -15.174   6.646   0.437  1.00 10.00      A   
ATOM    811  HN  VAL A  90     -15.742   6.099  -0.154  1.00 10.00      A   
ATOM    812  CA  VAL A  90     -15.152   6.355   1.867  1.00 10.00      A   
ATOM    813  CB  VAL A  90     -16.577   6.162   2.432  1.00 10.00      A   
ATOM    814  CG1 VAL A  90     -16.543   6.005   3.946  1.00 10.00      A   
ATOM    815  CG2 VAL A  90     -17.476   7.324   2.034  1.00 10.00      A   
ATOM    816  C   VAL A  90     -14.321   5.104   2.145  1.00 10.00      A   
ATOM    817  O   VAL A  90     -14.633   4.015   1.655  1.00 10.00      A   
ATOM    818  N   PHE A  91     -13.254   5.272   2.913  1.00 10.00      A   
ATOM    819  HN  PHE A  91     -13.054   6.168   3.257  1.00 10.00      A   
ATOM    820  CA  PHE A  91     -12.370   4.168   3.262  1.00 10.00      A   
ATOM    821  CB  PHE A  91     -10.986   4.700   3.646  1.00 10.00      A   
ATOM    822  CG  PHE A  91      -9.917   4.435   2.622  1.00 10.00      A   
ATOM    823  CD1 PHE A  91      -9.629   5.370   1.642  1.00 10.00      A   
ATOM    824  CD2 PHE A  91      -9.196   3.253   2.647  1.00 10.00      A   
ATOM    825  CE1 PHE A  91      -8.641   5.131   0.704  1.00 10.00      A   
ATOM    826  CE2 PHE A  91      -8.208   3.006   1.713  1.00 10.00      A   
ATOM    827  CZ  PHE A  91      -7.930   3.946   0.740  1.00 10.00      A   
ATOM    828  C   PHE A  91     -12.944   3.343   4.411  1.00 10.00      A   
ATOM    829  O   PHE A  91     -13.897   3.758   5.071  1.00 10.00      A   
ATOM    830  N   GLN A  92     -12.365   2.168   4.634  1.00 10.00      A   
ATOM    831  HN  GLN A  92     -11.622   1.887   4.058  1.00 10.00      A   
ATOM    832  CA  GLN A  92     -12.802   1.288   5.709  1.00 10.00      A   
ATOM    833  CB  GLN A  92     -12.170  -0.098   5.551  1.00 10.00      A   
ATOM    834  CG  GLN A  92     -12.886  -1.203   6.312  1.00 10.00      A   
ATOM    835  CD  GLN A  92     -12.118  -2.510   6.292  1.00 10.00      A   
ATOM    836  OE1 GLN A  92     -10.887  -2.516   6.278  1.00 10.00      A   
ATOM    837  NE2 GLN A  92     -12.838  -3.624   6.282  1.00 10.00      A   
ATOM    838 HE21 GLN A  92     -13.816  -3.545   6.287  1.00 10.00      A   
ATOM    839 HE22 GLN A  92     -12.365  -4.482   6.266  1.00 10.00      A   
ATOM    840  C   GLN A  92     -12.405   1.894   7.047  1.00 10.00      A   
ATOM    841  O   GLN A  92     -11.254   2.294   7.229  1.00 10.00      A   
ATOM    842  N   PHE A  93     -13.361   1.966   7.967  1.00 10.00      A   
ATOM    843  HN  PHE A  93     -14.256   1.636   7.743  1.00 10.00      A   
ATOM    844  CA  PHE A  93     -13.133   2.546   9.291  1.00 10.00      A   
ATOM    845  CB  PHE A  93     -12.089   1.753  10.088  1.00 10.00      A   
ATOM    846  CG  PHE A  93     -12.390   0.288  10.218  1.00 10.00      A   
ATOM    847  CD1 PHE A  93     -11.497  -0.658   9.748  1.00 10.00      A   
ATOM    848  CD2 PHE A  93     -13.564  -0.142  10.808  1.00 10.00      A   
ATOM    849  CE1 PHE A  93     -11.771  -2.007   9.864  1.00 10.00      A   
ATOM    850  CE2 PHE A  93     -13.844  -1.490  10.928  1.00 10.00      A   
ATOM    851  CZ  PHE A  93     -12.946  -2.424  10.455  1.00 10.00      A   
ATOM    852  C   PHE A  93     -12.707   4.010   9.159  1.00 10.00      A   
ATOM    853  O   PHE A  93     -11.583   4.378   9.518  1.00 10.00      A   
ATOM    854  N   PRO A  94     -13.603   4.872   8.639  1.00 10.00      A   
ATOM    855  CA  PRO A  94     -13.311   6.295   8.433  1.00 10.00      A   
ATOM    856  CB  PRO A  94     -14.475   6.774   7.564  1.00 10.00      A   
ATOM    857  CG  PRO A  94     -15.598   5.865   7.918  1.00 10.00      A   
ATOM    858  CD  PRO A  94     -14.975   4.529   8.215  1.00 10.00      A   
ATOM    859  C   PRO A  94     -13.261   7.087   9.737  1.00 10.00      A   
ATOM    860  O   PRO A  94     -12.878   8.256   9.744  1.00 10.00      A   
ATOM    861  N   GLU A  95     -13.637   6.449  10.842  1.00 10.00      A   
ATOM    862  HN  GLU A  95     -13.940   5.513  10.778  1.00 10.00      A   
ATOM    863  CA  GLU A  95     -13.620   7.106  12.144  1.00 10.00      A   
ATOM    864  CB  GLU A  95     -14.227   6.203  13.223  1.00 10.00      A   
ATOM    865  CG  GLU A  95     -13.589   4.826  13.328  1.00 10.00      A   
ATOM    866  CD  GLU A  95     -14.436   3.744  12.693  1.00 10.00      A   
ATOM    867  OE1 GLU A  95     -14.874   3.927  11.543  1.00 10.00      A   
ATOM    868  OE2 GLU A  95     -14.668   2.701  13.345  1.00 10.00      A   
ATOM    869  C   GLU A  95     -12.201   7.522  12.533  1.00 10.00      A   
ATOM    870  O   GLU A  95     -12.002   8.431  13.339  1.00 10.00      A   
ATOM    871  N   ASN A  96     -11.217   6.867  11.924  1.00 10.00      A   
ATOM    872  HN  ASN A  96     -11.443   6.168  11.274  1.00 10.00      A   
ATOM    873  CA  ASN A  96      -9.814   7.149  12.201  1.00 10.00      A   
ATOM    874  CB  ASN A  96      -8.939   5.944  11.835  1.00 10.00      A   
ATOM    875  CG  ASN A  96      -9.287   4.685  12.608  1.00 10.00      A   
ATOM    876  OD1 ASN A  96      -8.869   4.508  13.752  1.00 10.00      A   
ATOM    877  ND2 ASN A  96     -10.045   3.792  11.984  1.00 10.00      A   
ATOM    878 HD21 ASN A  96     -10.341   3.990  11.068  1.00 10.00      A   
ATOM    879 HD22 ASN A  96     -10.274   2.964  12.461  1.00 10.00      A   
ATOM    880  C   ASN A  96      -9.322   8.381  11.444  1.00 10.00      A   
ATOM    881  O   ASN A  96      -8.177   8.796  11.607  1.00 10.00      A   
ATOM    882  N   GLN A  97     -10.185   8.968  10.620  1.00 10.00      A   
ATOM    883  HN  GLN A  97     -11.096   8.606  10.537  1.00 10.00      A   
ATOM    884  CA  GLN A  97      -9.807  10.142   9.837  1.00 10.00      A   
ATOM    885  CB  GLN A  97     -10.420  10.094   8.436  1.00 10.00      A   
ATOM    886  CG  GLN A  97      -9.999   8.881   7.619  1.00 10.00      A   
ATOM    887  CD  GLN A  97      -8.491   8.737   7.496  1.00 10.00      A   
ATOM    888  OE1 GLN A  97      -7.754   9.723   7.472  1.00 10.00      A   
ATOM    889  NE2 GLN A  97      -8.021   7.502   7.421  1.00 10.00      A   
ATOM    890 HE21 GLN A  97      -8.663   6.757   7.448  1.00 10.00      A   
ATOM    891 HE22 GLN A  97      -7.055   7.381   7.341  1.00 10.00      A   
ATOM    892  C   GLN A  97     -10.169  11.445  10.545  1.00 10.00      A   
ATOM    893  O   GLN A  97     -10.029  12.529   9.979  1.00 10.00      A   
ATOM    894  N   LEU A  98     -10.649  11.336  11.777  1.00 10.00      A   
ATOM    895  HN  LEU A  98     -10.765  10.447  12.166  1.00 10.00      A   
ATOM    896  CA  LEU A  98     -11.007  12.512  12.564  1.00 10.00      A   
ATOM    897  CB  LEU A  98     -12.140  12.178  13.538  1.00 10.00      A   
ATOM    898  CG  LEU A  98     -13.384  11.526  12.929  1.00 10.00      A   
ATOM    899  CD1 LEU A  98     -14.390  11.180  14.014  1.00 10.00      A   
ATOM    900  CD2 LEU A  98     -14.010  12.431  11.879  1.00 10.00      A   
ATOM    901  C   LEU A  98      -9.775  12.987  13.326  1.00 10.00      A   
ATOM    902  O   LEU A  98      -9.119  12.188  14.001  1.00 10.00      A   
ATOM    903  N   PHE A  99      -9.459  14.274  13.228  1.00 10.00      A   
ATOM    904  HN  PHE A  99     -10.037  14.878  12.702  1.00 10.00      A   
ATOM    905  CA  PHE A  99      -8.270  14.804  13.890  1.00 10.00      A   
ATOM    906  CB  PHE A  99      -7.082  14.748  12.916  1.00 10.00      A   
ATOM    907  CG  PHE A  99      -5.760  15.165  13.501  1.00 10.00      A   
ATOM    908  CD1 PHE A  99      -5.183  14.446  14.534  1.00 10.00      A   
ATOM    909  CD2 PHE A  99      -5.093  16.277  13.011  1.00 10.00      A   
ATOM    910  CE1 PHE A  99      -3.965  14.827  15.067  1.00 10.00      A   
ATOM    911  CE2 PHE A  99      -3.876  16.663  13.539  1.00 10.00      A   
ATOM    912  CZ  PHE A  99      -3.310  15.937  14.569  1.00 10.00      A   
ATOM    913  C   PHE A  99      -8.457  16.230  14.415  1.00 10.00      A   
ATOM    914  O   PHE A  99      -7.645  16.713  15.204  1.00 10.00      A   
ATOM    915  N   GLU A 100      -9.518  16.905  13.993  1.00 10.00      A   
ATOM    916  HN  GLU A 100     -10.156  16.476  13.377  1.00 10.00      A   
ATOM    917  CA  GLU A 100      -9.754  18.280  14.430  1.00 10.00      A   
ATOM    918  CB  GLU A 100     -10.809  18.982  13.578  1.00 10.00      A   
ATOM    919  CG  GLU A 100     -10.229  19.842  12.466  1.00 10.00      A   
ATOM    920  CD  GLU A 100      -9.479  21.059  12.979  1.00 10.00      A   
ATOM    921  OE1 GLU A 100      -9.249  21.992  12.183  1.00 10.00      A   
ATOM    922  OE2 GLU A 100      -9.109  21.086  14.174  1.00 10.00      A   
ATOM    923  C   GLU A 100     -10.086  18.397  15.913  1.00 10.00      A   
ATOM    924  O   GLU A 100     -10.428  17.412  16.572  1.00 10.00      A   
ATOM    925  N   GLU A 101      -9.977  19.620  16.419  1.00 10.00      A   
ATOM    926  HN  GLU A 101      -9.701  20.352  15.821  1.00 10.00      A   
ATOM    927  CA  GLU A 101     -10.248  19.919  17.821  1.00 10.00      A   
ATOM    928  CB  GLU A 101      -9.924  21.385  18.125  1.00 10.00      A   
ATOM    929  CG  GLU A 101      -8.483  21.777  17.829  1.00 10.00      A   
ATOM    930  CD  GLU A 101      -7.692  22.083  19.083  1.00 10.00      A   
ATOM    931  OE1 GLU A 101      -7.053  23.158  19.145  1.00 10.00      A   
ATOM    932  OE2 GLU A 101      -7.710  21.255  20.020  1.00 10.00      A   
ATOM    933  C   GLU A 101     -11.700  19.624  18.170  1.00 10.00      A   
ATOM    934  O   GLU A 101     -11.991  19.023  19.205  1.00 10.00      A   
ATOM    935  N   THR A 102     -12.607  20.051  17.309  1.00 10.00      A   
ATOM    936  HN  THR A 102     -12.319  20.529  16.503  1.00 10.00      A   
ATOM    937  CA  THR A 102     -14.025  19.824  17.525  1.00 10.00      A   
ATOM    938  CB  THR A 102     -14.773  21.139  17.813  1.00 10.00      A   
ATOM    939  OG1 THR A 102     -14.414  22.117  16.830  1.00 10.00      A   
ATOM    940  HG1 THR A 102     -13.582  22.534  17.083  1.00 10.00      A   
ATOM    941  CG2 THR A 102     -14.420  21.665  19.195  1.00 10.00      A   
ATOM    942  C   THR A 102     -14.644  19.148  16.310  1.00 10.00      A   
ATOM    943  O   THR A 102     -14.109  19.239  15.200  1.00 10.00      A   
ATOM    944  N   VAL A 103     -15.766  18.473  16.527  1.00 10.00      A   
ATOM    945  HN  VAL A 103     -16.128  18.434  17.441  1.00 10.00      A   
ATOM    946  CA  VAL A 103     -16.472  17.775  15.459  1.00 10.00      A   
ATOM    947  CB  VAL A 103     -17.739  17.079  15.999  1.00 10.00      A   
ATOM    948  CG1 VAL A 103     -18.537  16.446  14.870  1.00 10.00      A   
ATOM    949  CG2 VAL A 103     -17.364  16.034  17.038  1.00 10.00      A   
ATOM    950  C   VAL A 103     -16.854  18.732  14.329  1.00 10.00      A   
ATOM    951  O   VAL A 103     -16.621  18.445  13.154  1.00 10.00      A   
ATOM    952  N   ARG A 104     -17.417  19.880  14.692  1.00 10.00      A   
ATOM    953  HN  ARG A 104     -17.562  20.062  15.646  1.00 10.00      A   
ATOM    954  CA  ARG A 104     -17.835  20.871  13.707  1.00 10.00      A   
ATOM    955  CB  ARG A 104     -18.503  22.064  14.387  1.00 10.00      A   
ATOM    956  CG  ARG A 104     -19.112  23.066  13.422  1.00 10.00      A   
ATOM    957  CD  ARG A 104     -20.308  23.772  14.039  1.00 10.00      A   
ATOM    958  NE  ARG A 104     -19.939  24.581  15.199  1.00 10.00      A   
ATOM    959  HE  ARG A 104     -18.986  24.812  15.308  1.00 10.00      A   
ATOM    960  CZ  ARG A 104     -20.812  25.040  16.098  1.00 10.00      A   
ATOM    961  NH1 ARG A 104     -22.108  24.773  15.988  1.00 10.00      A   
ATOM    962 HH11 ARG A 104     -22.778  25.138  16.699  1.00 10.00      A   
ATOM    963 HH12 ARG A 104     -22.470  24.195  15.184  1.00 10.00      A   
ATOM    964  NH2 ARG A 104     -20.386  25.770  17.116  1.00 10.00      A   
ATOM    965 HH21 ARG A 104     -21.067  26.129  17.821  1.00 10.00      A   
ATOM    966 HH22 ARG A 104     -19.370  25.989  17.218  1.00 10.00      A   
ATOM    967  C   ARG A 104     -16.667  21.330  12.835  1.00 10.00      A   
ATOM    968  O   ARG A 104     -16.829  21.558  11.636  1.00 10.00      A   
ATOM    969  N   GLN A 105     -15.489  21.447  13.437  1.00 10.00      A   
ATOM    970  HN  GLN A 105     -15.415  21.238  14.394  1.00 10.00      A   
ATOM    971  CA  GLN A 105     -14.303  21.877  12.707  1.00 10.00      A   
ATOM    972  CB  GLN A 105     -13.187  22.296  13.665  1.00 10.00      A   
ATOM    973  CG  GLN A 105     -13.365  23.681  14.261  1.00 10.00      A   
ATOM    974  CD  GLN A 105     -12.301  24.010  15.286  1.00 10.00      A   
ATOM    975  OE1 GLN A 105     -11.779  23.124  15.966  1.00 10.00      A   
ATOM    976  NE2 GLN A 105     -11.966  25.283  15.403  1.00 10.00      A   
ATOM    977 HE21 GLN A 105     -12.418  25.937  14.825  1.00 10.00      A   
ATOM    978 HE22 GLN A 105     -11.289  25.525  16.072  1.00 10.00      A   
ATOM    979  C   GLN A 105     -13.802  20.795  11.757  1.00 10.00      A   
ATOM    980  O   GLN A 105     -13.299  21.099  10.677  1.00 10.00      A   
ATOM    981  N   ASP A 106     -13.944  19.534  12.154  1.00 10.00      A   
ATOM    982  HN  ASP A 106     -14.360  19.344  13.025  1.00 10.00      A   
ATOM    983  CA  ASP A 106     -13.490  18.424  11.318  1.00 10.00      A   
ATOM    984  CB  ASP A 106     -13.412  17.114  12.106  1.00 10.00      A   
ATOM    985  CG  ASP A 106     -12.401  16.147  11.511  1.00 10.00      A   
ATOM    986  OD1 ASP A 106     -11.302  15.996  12.097  1.00 10.00      A   
ATOM    987  OD2 ASP A 106     -12.690  15.545  10.456  1.00 10.00      A   
ATOM    988  C   ASP A 106     -14.375  18.259  10.091  1.00 10.00      A   
ATOM    989  O   ASP A 106     -13.888  18.002   8.991  1.00 10.00      A   
ATOM    990  N   ILE A 107     -15.678  18.426  10.277  1.00 10.00      A   
ATOM    991  HN  ILE A 107     -16.013  18.627  11.181  1.00 10.00      A   
ATOM    992  CA  ILE A 107     -16.624  18.300   9.174  1.00 10.00      A   
ATOM    993  CB  ILE A 107     -18.089  18.290   9.672  1.00 10.00      A   
ATOM    994  CG1 ILE A 107     -18.289  17.190  10.719  1.00 10.00      A   
ATOM    995  CG2 ILE A 107     -19.052  18.086   8.509  1.00 10.00      A   
ATOM    996  CD1 ILE A 107     -19.658  17.204  11.366  1.00 10.00      A   
ATOM    997  C   ILE A 107     -16.423  19.432   8.163  1.00 10.00      A   
ATOM    998  O   ILE A 107     -16.662  19.264   6.967  1.00 10.00      A   
ATOM    999  N   ALA A 108     -15.951  20.573   8.648  1.00 10.00      A   
ATOM   1000  HN  ALA A 108     -15.759  20.640   9.607  1.00 10.00      A   
ATOM   1001  CA  ALA A 108     -15.718  21.732   7.796  1.00 10.00      A   
ATOM   1002  CB  ALA A 108     -15.899  23.010   8.597  1.00 10.00      A   
ATOM   1003  C   ALA A 108     -14.329  21.699   7.158  1.00 10.00      A   
ATOM   1004  O   ALA A 108     -14.032  22.495   6.266  1.00 10.00      A   
ATOM   1005  N   PHE A 109     -13.490  20.768   7.610  1.00 10.00      A   
ATOM   1006  HN  PHE A 109     -13.794  20.153   8.312  1.00 10.00      A   
ATOM   1007  CA  PHE A 109     -12.129  20.637   7.097  1.00 10.00      A   
ATOM   1008  CB  PHE A 109     -11.358  19.582   7.895  1.00 10.00      A   
ATOM   1009  CG  PHE A 109      -9.888  19.524   7.591  1.00 10.00      A   
ATOM   1010  CD1 PHE A 109      -9.071  20.612   7.850  1.00 10.00      A   
ATOM   1011  CD2 PHE A 109      -9.324  18.382   7.050  1.00 10.00      A   
ATOM   1012  CE1 PHE A 109      -7.718  20.561   7.575  1.00 10.00      A   
ATOM   1013  CE2 PHE A 109      -7.972  18.323   6.773  1.00 10.00      A   
ATOM   1014  CZ  PHE A 109      -7.168  19.415   7.036  1.00 10.00      A   
ATOM   1015  C   PHE A 109     -12.118  20.297   5.610  1.00 10.00      A   
ATOM   1016  O   PHE A 109     -11.338  20.865   4.846  1.00 10.00      A   
ATOM   1017  N   GLY A 110     -12.993  19.378   5.210  1.00 10.00      A   
ATOM   1018  HN  GLY A 110     -13.590  18.969   5.870  1.00 10.00      A   
ATOM   1019  CA  GLY A 110     -13.079  18.969   3.815  1.00 10.00      A   
ATOM   1020  C   GLY A 110     -13.317  20.133   2.864  1.00 10.00      A   
ATOM   1021  O   GLY A 110     -12.473  20.410   2.012  1.00 10.00      A   
ATOM   1022  N   PRO A 111     -14.468  20.828   2.974  1.00 10.00      A   
ATOM   1023  CA  PRO A 111     -14.784  21.977   2.114  1.00 10.00      A   
ATOM   1024  CB  PRO A 111     -16.094  22.515   2.698  1.00 10.00      A   
ATOM   1025  CG  PRO A 111     -16.707  21.344   3.380  1.00 10.00      A   
ATOM   1026  CD  PRO A 111     -15.562  20.536   3.918  1.00 10.00      A   
ATOM   1027  C   PRO A 111     -13.700  23.053   2.167  1.00 10.00      A   
ATOM   1028  O   PRO A 111     -13.351  23.640   1.145  1.00 10.00      A   
ATOM   1029  N   LYS A 112     -13.155  23.280   3.361  1.00 10.00      A   
ATOM   1030  HN  LYS A 112     -13.459  22.753   4.132  1.00 10.00      A   
ATOM   1031  CA  LYS A 112     -12.114  24.285   3.561  1.00 10.00      A   
ATOM   1032  CB  LYS A 112     -11.765  24.392   5.051  1.00 10.00      A   
ATOM   1033  CG  LYS A 112     -10.643  25.367   5.372  1.00 10.00      A   
ATOM   1034  CD  LYS A 112     -10.291  25.331   6.849  1.00 10.00      A   
ATOM   1035  CE  LYS A 112      -9.021  26.118   7.137  1.00 10.00      A   
ATOM   1036  NZ  LYS A 112      -9.145  27.544   6.732  1.00 10.00      A   
ATOM   1037  HZ1 LYS A 112      -9.163  27.622   5.696  1.00 10.00      A   
ATOM   1038  HZ2 LYS A 112      -8.339  28.090   7.095  1.00 10.00      A   
ATOM   1039  HZ3 LYS A 112     -10.028  27.953   7.116  1.00 10.00      A   
ATOM   1040  C   LYS A 112     -10.863  23.969   2.741  1.00 10.00      A   
ATOM   1041  O   LYS A 112     -10.152  24.874   2.298  1.00 10.00      A   
ATOM   1042  N   ASN A 113     -10.606  22.684   2.533  1.00 10.00      A   
ATOM   1043  HN  ASN A 113     -11.214  22.007   2.908  1.00 10.00      A   
ATOM   1044  CA  ASN A 113      -9.442  22.247   1.771  1.00 10.00      A   
ATOM   1045  CB  ASN A 113      -9.252  20.736   1.901  1.00 10.00      A   
ATOM   1046  CG  ASN A 113      -8.420  20.342   3.104  1.00 10.00      A   
ATOM   1047  OD1 ASN A 113      -7.537  21.082   3.536  1.00 10.00      A   
ATOM   1048  ND2 ASN A 113      -8.690  19.166   3.646  1.00 10.00      A   
ATOM   1049 HD21 ASN A 113      -9.406  18.621   3.244  1.00 10.00      A   
ATOM   1050 HD22 ASN A 113      -8.170  18.885   4.427  1.00 10.00      A   
ATOM   1051  C   ASN A 113      -9.553  22.631   0.298  1.00 10.00      A   
ATOM   1052  O   ASN A 113      -8.556  22.974  -0.341  1.00 10.00      A   
ATOM   1053  N   PHE A 114     -10.767  22.575  -0.237  1.00 10.00      A   
ATOM   1054  HN  PHE A 114     -11.527  22.307   0.324  1.00 10.00      A   
ATOM   1055  CA  PHE A 114     -11.004  22.913  -1.638  1.00 10.00      A   
ATOM   1056  CB  PHE A 114     -12.140  22.062  -2.215  1.00 10.00      A   
ATOM   1057  CG  PHE A 114     -11.797  20.606  -2.367  1.00 10.00      A   
ATOM   1058  CD1 PHE A 114     -12.347  19.657  -1.519  1.00 10.00      A   
ATOM   1059  CD2 PHE A 114     -10.925  20.187  -3.359  1.00 10.00      A   
ATOM   1060  CE1 PHE A 114     -12.033  18.318  -1.658  1.00 10.00      A   
ATOM   1061  CE2 PHE A 114     -10.607  18.851  -3.502  1.00 10.00      A   
ATOM   1062  CZ  PHE A 114     -11.162  17.915  -2.651  1.00 10.00      A   
ATOM   1063  C   PHE A 114     -11.324  24.394  -1.797  1.00 10.00      A   
ATOM   1064  O   PHE A 114     -11.469  24.898  -2.914  1.00 10.00      A   
ATOM   1065  N   GLY A 115     -11.427  25.084  -0.677  1.00 10.00      A   
ATOM   1066  HN  GLY A 115     -11.300  24.627   0.181  1.00 10.00      A   
ATOM   1067  CA  GLY A 115     -11.736  26.495  -0.694  1.00 10.00      A   
ATOM   1068  C   GLY A 115     -12.894  26.808   0.223  1.00 10.00      A   
ATOM   1069  O   GLY A 115     -12.838  26.488   1.410  1.00 10.00      A   
ATOM   1070  N   MET A 116     -13.937  27.436  -0.324  1.00 10.00      A   
ATOM   1071  HN  MET A 116     -13.898  27.679  -1.273  1.00 10.00      A   
ATOM   1072  CA  MET A 116     -15.137  27.787   0.439  1.00 10.00      A   
ATOM   1073  CB  MET A 116     -15.793  26.523   1.017  1.00 10.00      A   
ATOM   1074  CG  MET A 116     -17.289  26.630   1.270  1.00 10.00      A   
ATOM   1075  SD  MET A 116     -18.248  26.673  -0.255  1.00 10.00      A   
ATOM   1076  CE  MET A 116     -19.906  26.502   0.391  1.00 10.00      A   
ATOM   1077  C   MET A 116     -14.828  28.788   1.555  1.00 10.00      A   
ATOM   1078  O   MET A 116     -13.673  28.981   1.939  1.00 10.00      A   
ATOM   1079  N   ALA A 117     -15.856  29.447   2.059  1.00 10.00      A   
ATOM   1080  HN  ALA A 117     -16.755  29.294   1.697  1.00 10.00      A   
ATOM   1081  CA  ALA A 117     -15.677  30.398   3.142  1.00 10.00      A   
ATOM   1082  CB  ALA A 117     -16.835  31.380   3.186  1.00 10.00      A   
ATOM   1083  C   ALA A 117     -15.566  29.644   4.461  1.00 10.00      A   
ATOM   1084  O   ALA A 117     -16.333  28.711   4.709  1.00 10.00      A   
ATOM   1085  N   ASP A 118     -14.620  30.050   5.301  1.00 10.00      A   
ATOM   1086  HN  ASP A 118     -14.057  30.812   5.047  1.00 10.00      A   
ATOM   1087  CA  ASP A 118     -14.397  29.401   6.593  1.00 10.00      A   
ATOM   1088  CB  ASP A 118     -13.294  30.111   7.385  1.00 10.00      A   
ATOM   1089  CG  ASP A 118     -11.905  29.577   7.089  1.00 10.00      A   
ATOM   1090  OD1 ASP A 118     -11.548  28.502   7.617  1.00 10.00      A   
ATOM   1091  OD2 ASP A 118     -11.157  30.236   6.331  1.00 10.00      A   
ATOM   1092  C   ASP A 118     -15.673  29.346   7.420  1.00 10.00      A   
ATOM   1093  O   ASP A 118     -16.028  28.301   7.968  1.00 10.00      A   
ATOM   1094  N   ALA A 119     -16.369  30.470   7.488  1.00 10.00      A   
ATOM   1095  HN  ALA A 119     -16.040  31.265   7.014  1.00 10.00      A   
ATOM   1096  CA  ALA A 119     -17.603  30.556   8.254  1.00 10.00      A   
ATOM   1097  CB  ALA A 119     -18.009  32.006   8.448  1.00 10.00      A   
ATOM   1098  C   ALA A 119     -18.734  29.766   7.601  1.00 10.00      A   
ATOM   1099  O   ALA A 119     -19.573  29.183   8.292  1.00 10.00      A   
ATOM   1100  N   ASP A 120     -18.750  29.740   6.270  1.00 10.00      A   
ATOM   1101  HN  ASP A 120     -18.045  30.205   5.778  1.00 10.00      A   
ATOM   1102  CA  ASP A 120     -19.787  29.022   5.530  1.00 10.00      A   
ATOM   1103  CB  ASP A 120     -19.759  29.389   4.041  1.00 10.00      A   
ATOM   1104  CG  ASP A 120     -21.109  29.208   3.371  1.00 10.00      A   
ATOM   1105  OD1 ASP A 120     -21.855  30.205   3.257  1.00 10.00      A   
ATOM   1106  OD2 ASP A 120     -21.438  28.074   2.961  1.00 10.00      A   
ATOM   1107  C   ASP A 120     -19.619  27.521   5.701  1.00 10.00      A   
ATOM   1108  O   ASP A 120     -20.599  26.789   5.854  1.00 10.00      A   
ATOM   1109  N   ALA A 121     -18.367  27.074   5.690  1.00 10.00      A   
ATOM   1110  HN  ALA A 121     -17.632  27.717   5.557  1.00 10.00      A   
ATOM   1111  CA  ALA A 121     -18.051  25.659   5.856  1.00 10.00      A   
ATOM   1112  CB  ALA A 121     -16.558  25.422   5.675  1.00 10.00      A   
ATOM   1113  C   ALA A 121     -18.515  25.164   7.222  1.00 10.00      A   
ATOM   1114  O   ALA A 121     -19.064  24.067   7.343  1.00 10.00      A   
ATOM   1115  N   LEU A 122     -18.301  25.987   8.246  1.00 10.00      A   
ATOM   1116  HN  LEU A 122     -17.845  26.841   8.086  1.00 10.00      A   
ATOM   1117  CA  LEU A 122     -18.713  25.647   9.603  1.00 10.00      A   
ATOM   1118  CB  LEU A 122     -18.211  26.695  10.599  1.00 10.00      A   
ATOM   1119  CG  LEU A 122     -16.702  26.710  10.850  1.00 10.00      A   
ATOM   1120  CD1 LEU A 122     -16.313  27.915  11.692  1.00 10.00      A   
ATOM   1121  CD2 LEU A 122     -16.257  25.419  11.521  1.00 10.00      A   
ATOM   1122  C   LEU A 122     -20.230  25.524   9.681  1.00 10.00      A   
ATOM   1123  O   LEU A 122     -20.761  24.702  10.427  1.00 10.00      A   
ATOM   1124  N   ALA A 123     -20.920  26.338   8.890  1.00 10.00      A   
ATOM   1125  HN  ALA A 123     -20.438  26.970   8.317  1.00 10.00      A   
ATOM   1126  CA  ALA A 123     -22.374  26.315   8.852  1.00 10.00      A   
ATOM   1127  CB  ALA A 123     -22.909  27.535   8.117  1.00 10.00      A   
ATOM   1128  C   ALA A 123     -22.853  25.029   8.187  1.00 10.00      A   
ATOM   1129  O   ALA A 123     -23.859  24.444   8.590  1.00 10.00      A   
ATOM   1130  N   LEU A 124     -22.115  24.589   7.171  1.00 10.00      A   
ATOM   1131  HN  LEU A 124     -21.327  25.108   6.896  1.00 10.00      A   
ATOM   1132  CA  LEU A 124     -22.443  23.361   6.454  1.00 10.00      A   
ATOM   1133  CB  LEU A 124     -21.523  23.184   5.244  1.00 10.00      A   
ATOM   1134  CG  LEU A 124     -21.596  24.268   4.171  1.00 10.00      A   
ATOM   1135  CD1 LEU A 124     -20.476  24.085   3.159  1.00 10.00      A   
ATOM   1136  CD2 LEU A 124     -22.951  24.250   3.483  1.00 10.00      A   
ATOM   1137  C   LEU A 124     -22.291  22.166   7.381  1.00 10.00      A   
ATOM   1138  O   LEU A 124     -23.087  21.225   7.340  1.00 10.00      A   
ATOM   1139  N   ALA A 125     -21.257  22.220   8.216  1.00 10.00      A   
ATOM   1140  HN  ALA A 125     -20.658  22.997   8.176  1.00 10.00      A   
ATOM   1141  CA  ALA A 125     -20.979  21.164   9.178  1.00 10.00      A   
ATOM   1142  CB  ALA A 125     -19.683  21.457   9.915  1.00 10.00      A   
ATOM   1143  C   ALA A 125     -22.131  21.032  10.165  1.00 10.00      A   
ATOM   1144  O   ALA A 125     -22.535  19.927  10.519  1.00 10.00      A   
ATOM   1145  N   ASP A 126     -22.663  22.174  10.588  1.00 10.00      A   
ATOM   1146  HN  ASP A 126     -22.286  23.024  10.265  1.00 10.00      A   
ATOM   1147  CA  ASP A 126     -23.782  22.208  11.525  1.00 10.00      A   
ATOM   1148  CB  ASP A 126     -24.170  23.659  11.832  1.00 10.00      A   
ATOM   1149  CG  ASP A 126     -23.757  24.120  13.217  1.00 10.00      A   
ATOM   1150  OD1 ASP A 126     -23.439  23.266  14.068  1.00 10.00      A   
ATOM   1151  OD2 ASP A 126     -23.758  25.350  13.465  1.00 10.00      A   
ATOM   1152  C   ASP A 126     -24.988  21.480  10.942  1.00 10.00      A   
ATOM   1153  O   ASP A 126     -25.701  20.766  11.647  1.00 10.00      A   
ATOM   1154  N   GLU A 127     -25.200  21.661   9.641  1.00 10.00      A   
ATOM   1155  HN  GLU A 127     -24.587  22.235   9.136  1.00 10.00      A   
ATOM   1156  CA  GLU A 127     -26.316  21.035   8.945  1.00 10.00      A   
ATOM   1157  CB  GLU A 127     -26.533  21.682   7.578  1.00 10.00      A   
ATOM   1158  CG  GLU A 127     -26.695  23.190   7.619  1.00 10.00      A   
ATOM   1159  CD  GLU A 127     -27.107  23.757   6.278  1.00 10.00      A   
ATOM   1160  OE1 GLU A 127     -26.270  23.773   5.347  1.00 10.00      A   
ATOM   1161  OE2 GLU A 127     -28.277  24.175   6.145  1.00 10.00      A   
ATOM   1162  C   GLU A 127     -26.093  19.542   8.766  1.00 10.00      A   
ATOM   1163  O   GLU A 127     -26.989  18.738   9.018  1.00 10.00      A   
ATOM   1164  N   MET A 128     -24.890  19.173   8.340  1.00 10.00      A   
ATOM   1165  HN  MET A 128     -24.208  19.863   8.172  1.00 10.00      A   
ATOM   1166  CA  MET A 128     -24.554  17.769   8.117  1.00 10.00      A   
ATOM   1167  CB  MET A 128     -23.193  17.625   7.433  1.00 10.00      A   
ATOM   1168  CG  MET A 128     -23.171  18.132   6.000  1.00 10.00      A   
ATOM   1169  SD  MET A 128     -24.370  17.295   4.945  1.00 10.00      A   
ATOM   1170  CE  MET A 128     -24.356  18.366   3.512  1.00 10.00      A   
ATOM   1171  C   MET A 128     -24.597  16.971   9.415  1.00 10.00      A   
ATOM   1172  O   MET A 128     -24.811  15.757   9.407  1.00 10.00      A   
ATOM   1173  N   LEU A 129     -24.397  17.665  10.527  1.00 10.00      A   
ATOM   1174  HN  LEU A 129     -24.204  18.625  10.460  1.00 10.00      A   
ATOM   1175  CA  LEU A 129     -24.434  17.040  11.840  1.00 10.00      A   
ATOM   1176  CB  LEU A 129     -24.061  18.063  12.915  1.00 10.00      A   
ATOM   1177  CG  LEU A 129     -23.745  17.506  14.302  1.00 10.00      A   
ATOM   1178  CD1 LEU A 129     -22.352  16.895  14.331  1.00 10.00      A   
ATOM   1179  CD2 LEU A 129     -23.876  18.596  15.352  1.00 10.00      A   
ATOM   1180  C   LEU A 129     -25.827  16.477  12.113  1.00 10.00      A   
ATOM   1181  O   LEU A 129     -25.977  15.391  12.675  1.00 10.00      A   
ATOM   1182  N   THR A 130     -26.843  17.217  11.693  1.00 10.00      A   
ATOM   1183  HN  THR A 130     -26.661  18.071  11.244  1.00 10.00      A   
ATOM   1184  CA  THR A 130     -28.221  16.799  11.879  1.00 10.00      A   
ATOM   1185  CB  THR A 130     -29.183  17.949  11.536  1.00 10.00      A   
ATOM   1186  OG1 THR A 130     -28.533  19.203  11.797  1.00 10.00      A   
ATOM   1187  HG1 THR A 130     -28.102  19.164  12.662  1.00 10.00      A   
ATOM   1188  CG2 THR A 130     -30.449  17.856  12.374  1.00 10.00      A   
ATOM   1189  C   THR A 130     -28.539  15.605  10.983  1.00 10.00      A   
ATOM   1190  O   THR A 130     -29.304  14.713  11.361  1.00 10.00      A   
ATOM   1191  N   THR A 131     -27.927  15.587   9.802  1.00 10.00      A   
ATOM   1192  HN  THR A 131     -27.320  16.324   9.569  1.00 10.00      A   
ATOM   1193  CA  THR A 131     -28.136  14.519   8.832  1.00 10.00      A   
ATOM   1194  CB  THR A 131     -27.422  14.841   7.504  1.00 10.00      A   
ATOM   1195  OG1 THR A 131     -27.601  16.232   7.197  1.00 10.00      A   
ATOM   1196  HG1 THR A 131     -27.682  16.340   6.241  1.00 10.00      A   
ATOM   1197  CG2 THR A 131     -27.993  14.004   6.370  1.00 10.00      A   
ATOM   1198  C   THR A 131     -27.650  13.165   9.356  1.00 10.00      A   
ATOM   1199  O   THR A 131     -28.292  12.139   9.128  1.00 10.00      A   
ATOM   1200  N   VAL A 132     -26.538  13.167  10.082  1.00 10.00      A   
ATOM   1201  HN  VAL A 132     -26.081  14.021  10.265  1.00 10.00      A   
ATOM   1202  CA  VAL A 132     -25.977  11.927  10.612  1.00 10.00      A   
ATOM   1203  CB  VAL A 132     -24.437  11.938  10.643  1.00 10.00      A   
ATOM   1204  CG1 VAL A 132     -23.883  11.908   9.227  1.00 10.00      A   
ATOM   1205  CG2 VAL A 132     -23.916  13.148  11.400  1.00 10.00      A   
ATOM   1206  C   VAL A 132     -26.539  11.553  11.982  1.00 10.00      A   
ATOM   1207  O   VAL A 132     -25.974  10.715  12.683  1.00 10.00      A   
ATOM   1208  N   GLY A 133     -27.648  12.179  12.358  1.00 10.00      A   
ATOM   1209  HN  GLY A 133     -28.041  12.856  11.768  1.00 10.00      A   
ATOM   1210  CA  GLY A 133     -28.284  11.873  13.628  1.00 10.00      A   
ATOM   1211  C   GLY A 133     -27.480  12.304  14.839  1.00 10.00      A   
ATOM   1212  O   GLY A 133     -27.386  11.570  15.823  1.00 10.00      A   
ATOM   1213  N   LEU A 134     -26.889  13.487  14.771  1.00 10.00      A   
ATOM   1214  HN  LEU A 134     -26.976  14.022  13.951  1.00 10.00      A   
ATOM   1215  CA  LEU A 134     -26.108  14.010  15.880  1.00 10.00      A   
ATOM   1216  CB  LEU A 134     -24.640  14.182  15.483  1.00 10.00      A   
ATOM   1217  CG  LEU A 134     -23.787  12.912  15.507  1.00 10.00      A   
ATOM   1218  CD1 LEU A 134     -22.487  13.123  14.748  1.00 10.00      A   
ATOM   1219  CD2 LEU A 134     -23.507  12.487  16.940  1.00 10.00      A   
ATOM   1220  C   LEU A 134     -26.685  15.334  16.356  1.00 10.00      A   
ATOM   1221  O   LEU A 134     -26.918  16.242  15.556  1.00 10.00      A   
ATOM   1222  N   ASP A 135     -26.931  15.432  17.656  1.00 10.00      A   
ATOM   1223  HN  ASP A 135     -26.732  14.670  18.240  1.00 10.00      A   
ATOM   1224  CA  ASP A 135     -27.481  16.651  18.239  1.00 10.00      A   
ATOM   1225  CB  ASP A 135     -27.942  16.413  19.681  1.00 10.00      A   
ATOM   1226  CG  ASP A 135     -29.298  15.741  19.781  1.00 10.00      A   
ATOM   1227  OD1 ASP A 135     -30.271  16.250  19.178  1.00 10.00      A   
ATOM   1228  OD2 ASP A 135     -29.403  14.704  20.476  1.00 10.00      A   
ATOM   1229  C   ASP A 135     -26.446  17.770  18.213  1.00 10.00      A   
ATOM   1230  O   ASP A 135     -25.241  17.509  18.164  1.00 10.00      A   
ATOM   1231  N   GLN A 136     -26.916  19.013  18.267  1.00 10.00      A   
ATOM   1232  HN  GLN A 136     -27.886  19.152  18.320  1.00 10.00      A   
ATOM   1233  CA  GLN A 136     -26.034  20.181  18.245  1.00 10.00      A   
ATOM   1234  CB  GLN A 136     -26.851  21.474  18.255  1.00 10.00      A   
ATOM   1235  CG  GLN A 136     -27.331  21.916  16.884  1.00 10.00      A   
ATOM   1236  CD  GLN A 136     -26.243  22.604  16.086  1.00 10.00      A   
ATOM   1237  OE1 GLN A 136     -26.069  23.819  16.175  1.00 10.00      A   
ATOM   1238  NE2 GLN A 136     -25.509  21.839  15.292  1.00 10.00      A   
ATOM   1239 HE21 GLN A 136     -25.707  20.880  15.261  1.00 10.00      A   
ATOM   1240 HE22 GLN A 136     -24.785  22.266  14.769  1.00 10.00      A   
ATOM   1241  C   GLN A 136     -25.033  20.178  19.398  1.00 10.00      A   
ATOM   1242  O   GLN A 136     -23.975  20.800  19.313  1.00 10.00      A   
ATOM   1243  N   SER A 137     -25.363  19.466  20.468  1.00 10.00      A   
ATOM   1244  HN  SER A 137     -26.218  18.985  20.479  1.00 10.00      A   
ATOM   1245  CA  SER A 137     -24.491  19.380  21.632  1.00 10.00      A   
ATOM   1246  CB  SER A 137     -25.226  18.681  22.775  1.00 10.00      A   
ATOM   1247  OG  SER A 137     -26.296  17.896  22.273  1.00 10.00      A   
ATOM   1248  HG  SER A 137     -27.092  18.440  22.222  1.00 10.00      A   
ATOM   1249  C   SER A 137     -23.197  18.635  21.303  1.00 10.00      A   
ATOM   1250  O   SER A 137     -22.212  18.733  22.033  1.00 10.00      A   
ATOM   1251  N   TYR A 138     -23.201  17.904  20.193  1.00 10.00      A   
ATOM   1252  HN  TYR A 138     -24.014  17.881  19.639  1.00 10.00      A   
ATOM   1253  CA  TYR A 138     -22.033  17.140  19.768  1.00 10.00      A   
ATOM   1254  CB  TYR A 138     -22.461  15.806  19.149  1.00 10.00      A   
ATOM   1255  CG  TYR A 138     -23.188  14.857  20.076  1.00 10.00      A   
ATOM   1256  CD1 TYR A 138     -24.489  14.460  19.800  1.00 10.00      A   
ATOM   1257  CD2 TYR A 138     -22.570  14.342  21.207  1.00 10.00      A   
ATOM   1258  CE1 TYR A 138     -25.156  13.577  20.623  1.00 10.00      A   
ATOM   1259  CE2 TYR A 138     -23.232  13.458  22.041  1.00 10.00      A   
ATOM   1260  CZ  TYR A 138     -24.524  13.078  21.742  1.00 10.00      A   
ATOM   1261  OH  TYR A 138     -25.188  12.194  22.563  1.00 10.00      A   
ATOM   1262  HH  TYR A 138     -25.356  12.619  23.416  1.00 10.00      A   
ATOM   1263  C   TYR A 138     -21.207  17.915  18.741  1.00 10.00      A   
ATOM   1264  O   TYR A 138     -20.238  17.391  18.195  1.00 10.00      A   
ATOM   1265  N   ALA A 139     -21.589  19.162  18.479  1.00 10.00      A   
ATOM   1266  HN  ALA A 139     -22.360  19.537  18.956  1.00 10.00      A   
ATOM   1267  CA  ALA A 139     -20.887  19.985  17.497  1.00 10.00      A   
ATOM   1268  CB  ALA A 139     -21.766  21.132  17.022  1.00 10.00      A   
ATOM   1269  C   ALA A 139     -19.558  20.516  18.024  1.00 10.00      A   
ATOM   1270  O   ALA A 139     -18.522  20.389  17.365  1.00 10.00      A   
ATOM   1271  N   GLU A 140     -19.582  21.101  19.216  1.00 10.00      A   
ATOM   1272  HN  GLU A 140     -20.427  21.152  19.709  1.00 10.00      A   
ATOM   1273  CA  GLU A 140     -18.376  21.670  19.806  1.00 10.00      A   
ATOM   1274  CB  GLU A 140     -18.687  22.984  20.527  1.00 10.00      A   
ATOM   1275  CG  GLU A 140     -19.340  24.021  19.629  1.00 10.00      A   
ATOM   1276  CD  GLU A 140     -19.479  25.374  20.284  1.00 10.00      A   
ATOM   1277  OE1 GLU A 140     -18.667  26.273  19.972  1.00 10.00      A   
ATOM   1278  OE2 GLU A 140     -20.413  25.554  21.093  1.00 10.00      A   
ATOM   1279  C   GLU A 140     -17.664  20.687  20.727  1.00 10.00      A   
ATOM   1280  O   GLU A 140     -16.929  21.083  21.628  1.00 10.00      A   
ATOM   1281  N   ARG A 141     -17.879  19.404  20.485  1.00 10.00      A   
ATOM   1282  HN  ARG A 141     -18.472  19.152  19.748  1.00 10.00      A   
ATOM   1283  CA  ARG A 141     -17.251  18.359  21.278  1.00 10.00      A   
ATOM   1284  CB  ARG A 141     -18.264  17.263  21.606  1.00 10.00      A   
ATOM   1285  CG  ARG A 141     -19.252  17.645  22.690  1.00 10.00      A   
ATOM   1286  CD  ARG A 141     -18.631  17.521  24.071  1.00 10.00      A   
ATOM   1287  NE  ARG A 141     -19.250  16.446  24.847  1.00 10.00      A   
ATOM   1288  HE  ARG A 141     -19.030  15.522  24.592  1.00 10.00      A   
ATOM   1289  CZ  ARG A 141     -20.078  16.651  25.872  1.00 10.00      A   
ATOM   1290  NH1 ARG A 141     -20.380  17.883  26.255  1.00 10.00      A   
ATOM   1291 HH11 ARG A 141     -19.980  18.706  25.755  1.00 10.00      A   
ATOM   1292 HH12 ARG A 141     -21.025  18.032  27.061  1.00 10.00      A   
ATOM   1293  NH2 ARG A 141     -20.616  15.621  26.502  1.00 10.00      A   
ATOM   1294 HH21 ARG A 141     -20.394  14.649  26.199  1.00 10.00      A   
ATOM   1295 HH22 ARG A 141     -21.269  15.778  27.303  1.00 10.00      A   
ATOM   1296  C   ARG A 141     -16.079  17.766  20.518  1.00 10.00      A   
ATOM   1297  O   ARG A 141     -15.981  17.927  19.301  1.00 10.00      A   
ATOM   1298  N   SER A 142     -15.191  17.096  21.229  1.00 10.00      A   
ATOM   1299  HN  SER A 142     -15.314  17.008  22.203  1.00 10.00      A   
ATOM   1300  CA  SER A 142     -14.039  16.480  20.605  1.00 10.00      A   
ATOM   1301  CB  SER A 142     -12.914  16.307  21.628  1.00 10.00      A   
ATOM   1302  OG  SER A 142     -11.844  15.546  21.092  1.00 10.00      A   
ATOM   1303  HG  SER A 142     -11.333  16.098  20.483  1.00 10.00      A   
ATOM   1304  C   SER A 142     -14.429  15.131  20.008  1.00 10.00      A   
ATOM   1305  O   SER A 142     -15.158  14.357  20.634  1.00 10.00      A   
ATOM   1306  N   PRO A 143     -13.955  14.833  18.787  1.00 10.00      A   
ATOM   1307  CA  PRO A 143     -14.254  13.565  18.108  1.00 10.00      A   
ATOM   1308  CB  PRO A 143     -13.493  13.678  16.780  1.00 10.00      A   
ATOM   1309  CG  PRO A 143     -13.278  15.140  16.587  1.00 10.00      A   
ATOM   1310  CD  PRO A 143     -13.108  15.711  17.963  1.00 10.00      A   
ATOM   1311  C   PRO A 143     -13.751  12.358  18.900  1.00 10.00      A   
ATOM   1312  O   PRO A 143     -14.232  11.240  18.721  1.00 10.00      A   
ATOM   1313  N   PHE A 144     -12.793  12.595  19.791  1.00 10.00      A   
ATOM   1314  HN  PHE A 144     -12.469  13.515  19.909  1.00 10.00      A   
ATOM   1315  CA  PHE A 144     -12.217  11.531  20.604  1.00 10.00      A   
ATOM   1316  CB  PHE A 144     -10.777  11.875  20.998  1.00 10.00      A   
ATOM   1317  CG  PHE A 144      -9.865  12.113  19.828  1.00 10.00      A   
ATOM   1318  CD1 PHE A 144      -9.461  13.396  19.498  1.00 10.00      A   
ATOM   1319  CD2 PHE A 144      -9.413  11.056  19.057  1.00 10.00      A   
ATOM   1320  CE1 PHE A 144      -8.625  13.621  18.421  1.00 10.00      A   
ATOM   1321  CE2 PHE A 144      -8.577  11.273  17.979  1.00 10.00      A   
ATOM   1322  CZ  PHE A 144      -8.182  12.557  17.660  1.00 10.00      A   
ATOM   1323  C   PHE A 144     -13.057  11.258  21.853  1.00 10.00      A   
ATOM   1324  O   PHE A 144     -12.786  10.317  22.603  1.00 10.00      A   
ATOM   1325  N   GLU A 145     -14.075  12.083  22.073  1.00 10.00      A   
ATOM   1326  HN  GLU A 145     -14.239  12.822  21.446  1.00 10.00      A   
ATOM   1327  CA  GLU A 145     -14.954  11.926  23.229  1.00 10.00      A   
ATOM   1328  CB  GLU A 145     -15.339  13.291  23.805  1.00 10.00      A   
ATOM   1329  CG  GLU A 145     -14.170  14.122  24.304  1.00 10.00      A   
ATOM   1330  CD  GLU A 145     -14.624  15.420  24.939  1.00 10.00      A   
ATOM   1331  OE1 GLU A 145     -14.643  15.497  26.190  1.00 10.00      A   
ATOM   1332  OE2 GLU A 145     -14.976  16.363  24.193  1.00 10.00      A   
ATOM   1333  C   GLU A 145     -16.220  11.163  22.855  1.00 10.00      A   
ATOM   1334  O   GLU A 145     -17.094  10.938  23.697  1.00 10.00      A   
ATOM   1335  N   LEU A 146     -16.314  10.764  21.597  1.00 10.00      A   
ATOM   1336  HN  LEU A 146     -15.574  10.947  20.980  1.00 10.00      A   
ATOM   1337  CA  LEU A 146     -17.478  10.041  21.112  1.00 10.00      A   
ATOM   1338  CB  LEU A 146     -17.884  10.570  19.737  1.00 10.00      A   
ATOM   1339  CG  LEU A 146     -18.080  12.082  19.627  1.00 10.00      A   
ATOM   1340  CD1 LEU A 146     -18.210  12.494  18.172  1.00 10.00      A   
ATOM   1341  CD2 LEU A 146     -19.301  12.523  20.418  1.00 10.00      A   
ATOM   1342  C   LEU A 146     -17.182   8.553  21.022  1.00 10.00      A   
ATOM   1343  O   LEU A 146     -16.029   8.136  21.130  1.00 10.00      A   
ATOM   1344  N   SER A 147     -18.223   7.757  20.831  1.00 10.00      A   
ATOM   1345  HN  SER A 147     -19.122   8.147  20.761  1.00 10.00      A   
ATOM   1346  CA  SER A 147     -18.071   6.318  20.715  1.00 10.00      A   
ATOM   1347  CB  SER A 147     -19.393   5.634  21.074  1.00 10.00      A   
ATOM   1348  OG  SER A 147     -20.479   6.248  20.397  1.00 10.00      A   
ATOM   1349  HG  SER A 147     -21.297   6.091  20.890  1.00 10.00      A   
ATOM   1350  C   SER A 147     -17.656   5.953  19.292  1.00 10.00      A   
ATOM   1351  O   SER A 147     -17.689   6.803  18.397  1.00 10.00      A   
ATOM   1352  N   GLY A 148     -17.274   4.697  19.080  1.00 10.00      A   
ATOM   1353  HN  GLY A 148     -17.270   4.060  19.827  1.00 10.00      A   
ATOM   1354  CA  GLY A 148     -16.870   4.259  17.756  1.00 10.00      A   
ATOM   1355  C   GLY A 148     -17.975   4.457  16.736  1.00 10.00      A   
ATOM   1356  O   GLY A 148     -17.715   4.814  15.584  1.00 10.00      A   
ATOM   1357  N   GLY A 149     -19.212   4.229  17.165  1.00 10.00      A   
ATOM   1358  HN  GLY A 149     -19.351   3.937  18.093  1.00 10.00      A   
ATOM   1359  CA  GLY A 149     -20.350   4.394  16.285  1.00 10.00      A   
ATOM   1360  C   GLY A 149     -20.569   5.847  15.922  1.00 10.00      A   
ATOM   1361  O   GLY A 149     -20.830   6.174  14.762  1.00 10.00      A   
ATOM   1362  N   GLN A 150     -20.450   6.721  16.914  1.00 10.00      A   
ATOM   1363  HN  GLN A 150     -20.233   6.398  17.816  1.00 10.00      A   
ATOM   1364  CA  GLN A 150     -20.629   8.147  16.698  1.00 10.00      A   
ATOM   1365  CB  GLN A 150     -20.661   8.898  18.029  1.00 10.00      A   
ATOM   1366  CG  GLN A 150     -21.988   8.794  18.767  1.00 10.00      A   
ATOM   1367  CD  GLN A 150     -21.934   9.384  20.165  1.00 10.00      A   
ATOM   1368  OE1 GLN A 150     -20.910   9.319  20.846  1.00 10.00      A   
ATOM   1369  NE2 GLN A 150     -23.038   9.972  20.602  1.00 10.00      A   
ATOM   1370 HE21 GLN A 150     -23.819   9.995  20.007  1.00 10.00      A   
ATOM   1371 HE22 GLN A 150     -23.033  10.357  21.503  1.00 10.00      A   
ATOM   1372  C   GLN A 150     -19.522   8.694  15.809  1.00 10.00      A   
ATOM   1373  O   GLN A 150     -19.786   9.448  14.874  1.00 10.00      A   
ATOM   1374  N   MET A 151     -18.286   8.286  16.092  1.00 10.00      A   
ATOM   1375  HN  MET A 151     -18.148   7.667  16.846  1.00 10.00      A   
ATOM   1376  CA  MET A 151     -17.128   8.727  15.317  1.00 10.00      A   
ATOM   1377  CB  MET A 151     -15.840   8.107  15.870  1.00 10.00      A   
ATOM   1378  CG  MET A 151     -15.399   8.655  17.217  1.00 10.00      A   
ATOM   1379  SD  MET A 151     -13.947   7.804  17.876  1.00 10.00      A   
ATOM   1380  CE  MET A 151     -12.718   8.220  16.641  1.00 10.00      A   
ATOM   1381  C   MET A 151     -17.287   8.341  13.850  1.00 10.00      A   
ATOM   1382  O   MET A 151     -16.917   9.097  12.950  1.00 10.00      A   
ATOM   1383  N   ARG A 152     -17.848   7.158  13.627  1.00 10.00      A   
ATOM   1384  HN  ARG A 152     -18.116   6.610  14.396  1.00 10.00      A   
ATOM   1385  CA  ARG A 152     -18.073   6.640  12.286  1.00 10.00      A   
ATOM   1386  CB  ARG A 152     -18.698   5.245  12.377  1.00 10.00      A   
ATOM   1387  CG  ARG A 152     -18.971   4.577  11.040  1.00 10.00      A   
ATOM   1388  CD  ARG A 152     -17.705   3.985  10.447  1.00 10.00      A   
ATOM   1389  NE  ARG A 152     -17.963   2.699   9.804  1.00 10.00      A   
ATOM   1390  HE  ARG A 152     -18.669   2.671   9.123  1.00 10.00      A   
ATOM   1391  CZ  ARG A 152     -17.297   1.579  10.080  1.00 10.00      A   
ATOM   1392  NH1 ARG A 152     -16.315   1.583  10.977  1.00 10.00      A   
ATOM   1393 HH11 ARG A 152     -16.048   2.472  11.471  1.00 10.00      A   
ATOM   1394 HH12 ARG A 152     -15.802   0.702  11.199  1.00 10.00      A   
ATOM   1395  NH2 ARG A 152     -17.613   0.458   9.444  1.00 10.00      A   
ATOM   1396 HH21 ARG A 152     -17.099  -0.432   9.647  1.00 10.00      A   
ATOM   1397 HH22 ARG A 152     -18.378   0.459   8.730  1.00 10.00      A   
ATOM   1398  C   ARG A 152     -18.980   7.568  11.481  1.00 10.00      A   
ATOM   1399  O   ARG A 152     -18.690   7.885  10.327  1.00 10.00      A   
ATOM   1400  N   ARG A 153     -20.068   8.019  12.099  1.00 10.00      A   
ATOM   1401  HN  ARG A 153     -20.238   7.756  13.031  1.00 10.00      A   
ATOM   1402  CA  ARG A 153     -21.015   8.898  11.421  1.00 10.00      A   
ATOM   1403  CB  ARG A 153     -22.396   8.874  12.077  1.00 10.00      A   
ATOM   1404  CG  ARG A 153     -23.152   7.577  11.826  1.00 10.00      A   
ATOM   1405  CD  ARG A 153     -24.656   7.766  11.916  1.00 10.00      A   
ATOM   1406  NE  ARG A 153     -25.092   8.009  13.285  1.00 10.00      A   
ATOM   1407  HE  ARG A 153     -24.748   8.821  13.726  1.00 10.00      A   
ATOM   1408  CZ  ARG A 153     -25.918   7.213  13.962  1.00 10.00      A   
ATOM   1409  NH1 ARG A 153     -26.410   6.112  13.397  1.00 10.00      A   
ATOM   1410 HH11 ARG A 153     -26.156   5.866  12.416  1.00 10.00      A   
ATOM   1411 HH12 ARG A 153     -27.049   5.486  13.937  1.00 10.00      A   
ATOM   1412  NH2 ARG A 153     -26.254   7.522  15.208  1.00 10.00      A   
ATOM   1413 HH21 ARG A 153     -26.901   6.904  15.747  1.00 10.00      A   
ATOM   1414 HH22 ARG A 153     -25.874   8.384  15.657  1.00 10.00      A   
ATOM   1415  C   ARG A 153     -20.484  10.317  11.247  1.00 10.00      A   
ATOM   1416  O   ARG A 153     -20.910  11.032  10.339  1.00 10.00      A   
ATOM   1417  N   VAL A 154     -19.551  10.721  12.104  1.00 10.00      A   
ATOM   1418  HN  VAL A 154     -19.261  10.118  12.821  1.00 10.00      A   
ATOM   1419  CA  VAL A 154     -18.958  12.051  12.003  1.00 10.00      A   
ATOM   1420  CB  VAL A 154     -17.993  12.347  13.175  1.00 10.00      A   
ATOM   1421  CG1 VAL A 154     -17.278  13.674  12.966  1.00 10.00      A   
ATOM   1422  CG2 VAL A 154     -18.746  12.359  14.495  1.00 10.00      A   
ATOM   1423  C   VAL A 154     -18.209  12.171  10.677  1.00 10.00      A   
ATOM   1424  O   VAL A 154     -18.314  13.180   9.974  1.00 10.00      A   
ATOM   1425  N   ALA A 155     -17.484  11.114  10.330  1.00 10.00      A   
ATOM   1426  HN  ALA A 155     -17.462  10.336  10.925  1.00 10.00      A   
ATOM   1427  CA  ALA A 155     -16.723  11.078   9.090  1.00 10.00      A   
ATOM   1428  CB  ALA A 155     -15.851   9.833   9.041  1.00 10.00      A   
ATOM   1429  C   ALA A 155     -17.666  11.120   7.893  1.00 10.00      A   
ATOM   1430  O   ALA A 155     -17.367  11.746   6.874  1.00 10.00      A   
ATOM   1431  N   ILE A 156     -18.812  10.456   8.034  1.00 10.00      A   
ATOM   1432  HN  ILE A 156     -18.981   9.977   8.872  1.00 10.00      A   
ATOM   1433  CA  ILE A 156     -19.820  10.419   6.980  1.00 10.00      A   
ATOM   1434  CB  ILE A 156     -21.040   9.570   7.399  1.00 10.00      A   
ATOM   1435  CG1 ILE A 156     -20.617   8.126   7.681  1.00 10.00      A   
ATOM   1436  CG2 ILE A 156     -22.124   9.613   6.332  1.00 10.00      A   
ATOM   1437  CD1 ILE A 156     -21.731   7.261   8.230  1.00 10.00      A   
ATOM   1438  C   ILE A 156     -20.280  11.837   6.653  1.00 10.00      A   
ATOM   1439  O   ILE A 156     -20.362  12.224   5.482  1.00 10.00      A   
ATOM   1440  N   ALA A 157     -20.558  12.608   7.700  1.00 10.00      A   
ATOM   1441  HN  ALA A 157     -20.470  12.234   8.604  1.00 10.00      A   
ATOM   1442  CA  ALA A 157     -20.994  13.988   7.549  1.00 10.00      A   
ATOM   1443  CB  ALA A 157     -21.335  14.581   8.909  1.00 10.00      A   
ATOM   1444  C   ALA A 157     -19.912  14.815   6.865  1.00 10.00      A   
ATOM   1445  O   ALA A 157     -20.208  15.707   6.068  1.00 10.00      A   
ATOM   1446  N   GLY A 158     -18.658  14.504   7.180  1.00 10.00      A   
ATOM   1447  HN  GLY A 158     -18.492  13.789   7.833  1.00 10.00      A   
ATOM   1448  CA  GLY A 158     -17.540  15.208   6.585  1.00 10.00      A   
ATOM   1449  C   GLY A 158     -17.511  15.050   5.078  1.00 10.00      A   
ATOM   1450  O   GLY A 158     -17.261  16.013   4.352  1.00 10.00      A   
ATOM   1451  N   VAL A 159     -17.777  13.837   4.608  1.00 10.00      A   
ATOM   1452  HN  VAL A 159     -17.962  13.108   5.243  1.00 10.00      A   
ATOM   1453  CA  VAL A 159     -17.791  13.556   3.179  1.00 10.00      A   
ATOM   1454  CB  VAL A 159     -17.809  12.038   2.902  1.00 10.00      A   
ATOM   1455  CG1 VAL A 159     -17.712  11.762   1.409  1.00 10.00      A   
ATOM   1456  CG2 VAL A 159     -16.678  11.345   3.647  1.00 10.00      A   
ATOM   1457  C   VAL A 159     -19.005  14.211   2.522  1.00 10.00      A   
ATOM   1458  O   VAL A 159     -18.906  14.793   1.438  1.00 10.00      A   
ATOM   1459  N   LEU A 160     -20.143  14.145   3.205  1.00 10.00      A   
ATOM   1460  HN  LEU A 160     -20.151  13.695   4.081  1.00 10.00      A   
ATOM   1461  CA  LEU A 160     -21.379  14.726   2.696  1.00 10.00      A   
ATOM   1462  CB  LEU A 160     -22.557  14.370   3.605  1.00 10.00      A   
ATOM   1463  CG  LEU A 160     -22.906  12.883   3.721  1.00 10.00      A   
ATOM   1464  CD1 LEU A 160     -24.003  12.672   4.753  1.00 10.00      A   
ATOM   1465  CD2 LEU A 160     -23.322  12.319   2.371  1.00 10.00      A   
ATOM   1466  C   LEU A 160     -21.263  16.242   2.570  1.00 10.00      A   
ATOM   1467  O   LEU A 160     -21.851  16.847   1.670  1.00 10.00      A   
ATOM   1468  N   ALA A 161     -20.491  16.845   3.468  1.00 10.00      A   
ATOM   1469  HN  ALA A 161     -20.053  16.300   4.162  1.00 10.00      A   
ATOM   1470  CA  ALA A 161     -20.289  18.290   3.478  1.00 10.00      A   
ATOM   1471  CB  ALA A 161     -19.520  18.708   4.720  1.00 10.00      A   
ATOM   1472  C   ALA A 161     -19.582  18.787   2.219  1.00 10.00      A   
ATOM   1473  O   ALA A 161     -19.656  19.969   1.890  1.00 10.00      A   
ATOM   1474  N   MET A 162     -18.900  17.891   1.519  1.00 10.00      A   
ATOM   1475  HN  MET A 162     -18.876  16.957   1.822  1.00 10.00      A   
ATOM   1476  CA  MET A 162     -18.190  18.266   0.302  1.00 10.00      A   
ATOM   1477  CB  MET A 162     -17.016  17.320   0.033  1.00 10.00      A   
ATOM   1478  CG  MET A 162     -15.962  17.304   1.130  1.00 10.00      A   
ATOM   1479  SD  MET A 162     -14.447  16.457   0.638  1.00 10.00      A   
ATOM   1480  CE  MET A 162     -15.088  14.853   0.157  1.00 10.00      A   
ATOM   1481  C   MET A 162     -19.131  18.295  -0.899  1.00 10.00      A   
ATOM   1482  O   MET A 162     -18.780  18.822  -1.956  1.00 10.00      A   
ATOM   1483  N   GLN A 163     -20.326  17.737  -0.710  1.00 10.00      A   
ATOM   1484  HN  GLN A 163     -20.533  17.360   0.172  1.00 10.00      A   
ATOM   1485  CA  GLN A 163     -21.346  17.669  -1.758  1.00 10.00      A   
ATOM   1486  CB  GLN A 163     -21.912  19.051  -2.091  1.00 10.00      A   
ATOM   1487  CG  GLN A 163     -22.884  19.586  -1.052  1.00 10.00      A   
ATOM   1488  CD  GLN A 163     -24.125  18.726  -0.917  1.00 10.00      A   
ATOM   1489  OE1 GLN A 163     -25.122  18.942  -1.605  1.00 10.00      A   
ATOM   1490  NE2 GLN A 163     -24.076  17.744  -0.028  1.00 10.00      A   
ATOM   1491 HE21 GLN A 163     -23.250  17.628   0.492  1.00 10.00      A   
ATOM   1492 HE22 GLN A 163     -24.863  17.169   0.070  1.00 10.00      A   
ATOM   1493  C   GLN A 163     -20.842  16.963  -3.017  1.00 10.00      A   
ATOM   1494  O   GLN A 163     -20.631  17.593  -4.055  1.00 10.00      A   
ATOM   1495  N   PRO A 164     -20.635  15.640  -2.930  1.00 10.00      A   
ATOM   1496  CA  PRO A 164     -20.163  14.834  -4.046  1.00 10.00      A   
ATOM   1497  CB  PRO A 164     -19.503  13.624  -3.359  1.00 10.00      A   
ATOM   1498  CG  PRO A 164     -19.753  13.784  -1.887  1.00 10.00      A   
ATOM   1499  CD  PRO A 164     -20.830  14.818  -1.736  1.00 10.00      A   
ATOM   1500  C   PRO A 164     -21.316  14.360  -4.929  1.00 10.00      A   
ATOM   1501  O   PRO A 164     -22.443  14.196  -4.462  1.00 10.00      A   
ATOM   1502  N   LYS A 165     -21.028  14.152  -6.205  1.00 10.00      A   
ATOM   1503  HN  LYS A 165     -20.114  14.317  -6.520  1.00 10.00      A   
ATOM   1504  CA  LYS A 165     -22.030  13.687  -7.155  1.00 10.00      A   
ATOM   1505  CB  LYS A 165     -21.711  14.227  -8.555  1.00 10.00      A   
ATOM   1506  CG  LYS A 165     -22.909  14.311  -9.490  1.00 10.00      A   
ATOM   1507  CD  LYS A 165     -22.564  15.082 -10.755  1.00 10.00      A   
ATOM   1508  CE  LYS A 165     -23.767  15.198 -11.676  1.00 10.00      A   
ATOM   1509  NZ  LYS A 165     -23.479  16.036 -12.871  1.00 10.00      A   
ATOM   1510  HZ1 LYS A 165     -23.320  17.024 -12.589  1.00 10.00      A   
ATOM   1511  HZ2 LYS A 165     -24.280  16.001 -13.534  1.00 10.00      A   
ATOM   1512  HZ3 LYS A 165     -22.626  15.685 -13.363  1.00 10.00      A   
ATOM   1513  C   LYS A 165     -22.050  12.160  -7.165  1.00 10.00      A   
ATOM   1514  O   LYS A 165     -23.073  11.530  -7.448  1.00 10.00      A   
ATOM   1515  N   VAL A 166     -20.903  11.577  -6.844  1.00 10.00      A   
ATOM   1516  HN  VAL A 166     -20.129  12.140  -6.627  1.00 10.00      A   
ATOM   1517  CA  VAL A 166     -20.752  10.129  -6.792  1.00 10.00      A   
ATOM   1518  CB  VAL A 166     -19.738   9.627  -7.849  1.00 10.00      A   
ATOM   1519  CG1 VAL A 166     -19.699   8.106  -7.892  1.00 10.00      A   
ATOM   1520  CG2 VAL A 166     -20.065  10.188  -9.224  1.00 10.00      A   
ATOM   1521  C   VAL A 166     -20.264   9.728  -5.403  1.00 10.00      A   
ATOM   1522  O   VAL A 166     -19.350  10.347  -4.861  1.00 10.00      A   
ATOM   1523  N   LEU A 167     -20.883   8.713  -4.824  1.00 10.00      A   
ATOM   1524  HN  LEU A 167     -21.612   8.256  -5.303  1.00 10.00      A   
ATOM   1525  CA  LEU A 167     -20.506   8.247  -3.499  1.00 10.00      A   
ATOM   1526  CB  LEU A 167     -21.695   8.358  -2.542  1.00 10.00      A   
ATOM   1527  CG  LEU A 167     -21.407   8.069  -1.069  1.00 10.00      A   
ATOM   1528  CD1 LEU A 167     -20.454   9.106  -0.491  1.00 10.00      A   
ATOM   1529  CD2 LEU A 167     -22.699   8.026  -0.272  1.00 10.00      A   
ATOM   1530  C   LEU A 167     -20.010   6.807  -3.561  1.00 10.00      A   
ATOM   1531  O   LEU A 167     -20.720   5.917  -4.028  1.00 10.00      A   
ATOM   1532  N   VAL A 168     -18.791   6.586  -3.097  1.00 10.00      A   
ATOM   1533  HN  VAL A 168     -18.274   7.338  -2.727  1.00 10.00      A   
ATOM   1534  CA  VAL A 168     -18.199   5.256  -3.102  1.00 10.00      A   
ATOM   1535  CB  VAL A 168     -16.810   5.247  -3.772  1.00 10.00      A   
ATOM   1536  CG1 VAL A 168     -16.340   3.819  -4.003  1.00 10.00      A   
ATOM   1537  CG2 VAL A 168     -16.839   6.019  -5.082  1.00 10.00      A   
ATOM   1538  C   VAL A 168     -18.071   4.730  -1.680  1.00 10.00      A   
ATOM   1539  O   VAL A 168     -17.395   5.328  -0.844  1.00 10.00      A   
ATOM   1540  N   LEU A 169     -18.720   3.610  -1.412  1.00 10.00      A   
ATOM   1541  HN  LEU A 169     -19.232   3.168  -2.129  1.00 10.00      A   
ATOM   1542  CA  LEU A 169     -18.694   3.008  -0.089  1.00 10.00      A   
ATOM   1543  CB  LEU A 169     -20.124   2.838   0.429  1.00 10.00      A   
ATOM   1544  CG  LEU A 169     -21.001   4.092   0.407  1.00 10.00      A   
ATOM   1545  CD1 LEU A 169     -22.469   3.721   0.533  1.00 10.00      A   
ATOM   1546  CD2 LEU A 169     -20.591   5.054   1.512  1.00 10.00      A   
ATOM   1547  C   LEU A 169     -17.987   1.658  -0.116  1.00 10.00      A   
ATOM   1548  O   LEU A 169     -18.569   0.651  -0.526  1.00 10.00      A   
ATOM   1549  N   ASP A 170     -16.731   1.641   0.313  1.00 10.00      A   
ATOM   1550  HN  ASP A 170     -16.321   2.475   0.625  1.00 10.00      A   
ATOM   1551  CA  ASP A 170     -15.951   0.406   0.347  1.00 10.00      A   
ATOM   1552  CB  ASP A 170     -14.536   0.640  -0.183  1.00 10.00      A   
ATOM   1553  CG  ASP A 170     -13.669  -0.605  -0.132  1.00 10.00      A   
ATOM   1554  OD1 ASP A 170     -14.199  -1.722  -0.271  1.00 10.00      A   
ATOM   1555  OD2 ASP A 170     -12.439  -0.465   0.035  1.00 10.00      A   
ATOM   1556  C   ASP A 170     -15.900  -0.133   1.768  1.00 10.00      A   
ATOM   1557  O   ASP A 170     -15.255   0.460   2.640  1.00 10.00      A   
ATOM   1558  N   GLU A 171     -16.591  -1.250   1.987  1.00 10.00      A   
ATOM   1559  HN  GLU A 171     -17.064  -1.668   1.231  1.00 10.00      A   
ATOM   1560  CA  GLU A 171     -16.672  -1.886   3.300  1.00 10.00      A   
ATOM   1561  CB  GLU A 171     -15.323  -2.496   3.699  1.00 10.00      A   
ATOM   1562  CG  GLU A 171     -14.884  -3.670   2.839  1.00 10.00      A   
ATOM   1563  CD  GLU A 171     -15.616  -4.954   3.176  1.00 10.00      A   
ATOM   1564  OE1 GLU A 171     -15.327  -5.550   4.236  1.00 10.00      A   
ATOM   1565  OE2 GLU A 171     -16.468  -5.391   2.374  1.00 10.00      A   
ATOM   1566  C   GLU A 171     -17.157  -0.896   4.371  1.00 10.00      A   
ATOM   1567  O   GLU A 171     -16.506  -0.722   5.401  1.00 10.00      A   
ATOM   1568  N   PRO A 172     -18.326  -0.252   4.161  1.00 10.00      A   
ATOM   1569  CA  PRO A 172     -18.860   0.733   5.107  1.00 10.00      A   
ATOM   1570  CB  PRO A 172     -19.879   1.500   4.264  1.00 10.00      A   
ATOM   1571  CG  PRO A 172     -20.374   0.500   3.276  1.00 10.00      A   
ATOM   1572  CD  PRO A 172     -19.226  -0.439   3.003  1.00 10.00      A   
ATOM   1573  C   PRO A 172     -19.544   0.092   6.314  1.00 10.00      A   
ATOM   1574  O   PRO A 172     -19.504   0.631   7.421  1.00 10.00      A   
ATOM   1575  N   THR A 173     -20.155  -1.060   6.102  1.00 10.00      A   
ATOM   1576  HN  THR A 173     -20.139  -1.454   5.204  1.00 10.00      A   
ATOM   1577  CA  THR A 173     -20.852  -1.757   7.167  1.00 10.00      A   
ATOM   1578  CB  THR A 173     -22.052  -2.535   6.605  1.00 10.00      A   
ATOM   1579  OG1 THR A 173     -21.818  -2.820   5.217  1.00 10.00      A   
ATOM   1580  HG1 THR A 173     -21.075  -3.430   5.135  1.00 10.00      A   
ATOM   1581  CG2 THR A 173     -23.320  -1.705   6.730  1.00 10.00      A   
ATOM   1582  C   THR A 173     -19.922  -2.700   7.919  1.00 10.00      A   
ATOM   1583  O   THR A 173     -20.287  -3.244   8.961  1.00 10.00      A   
ATOM   1584  N   ALA A 174     -18.717  -2.875   7.389  1.00 10.00      A   
ATOM   1585  HN  ALA A 174     -18.489  -2.405   6.560  1.00 10.00      A   
ATOM   1586  CA  ALA A 174     -17.726  -3.747   7.999  1.00 10.00      A   
ATOM   1587  CB  ALA A 174     -16.480  -3.819   7.130  1.00 10.00      A   
ATOM   1588  C   ALA A 174     -17.370  -3.270   9.401  1.00 10.00      A   
ATOM   1589  O   ALA A 174     -16.849  -2.166   9.579  1.00 10.00      A   
ATOM   1590  N   GLY A 175     -17.689  -4.090  10.391  1.00 10.00      A   
ATOM   1591  HN  GLY A 175     -18.150  -4.937  10.188  1.00 10.00      A   
ATOM   1592  CA  GLY A 175     -17.387  -3.747  11.765  1.00 10.00      A   
ATOM   1593  C   GLY A 175     -18.605  -3.259  12.517  1.00 10.00      A   
ATOM   1594  O   GLY A 175     -18.566  -3.094  13.734  1.00 10.00      A   
ATOM   1595  N   LEU A 176     -19.691  -3.029  11.797  1.00 10.00      A   
ATOM   1596  HN  LEU A 176     -19.666  -3.181  10.826  1.00 10.00      A   
ATOM   1597  CA  LEU A 176     -20.921  -2.559  12.417  1.00 10.00      A   
ATOM   1598  CB  LEU A 176     -21.658  -1.574  11.504  1.00 10.00      A   
ATOM   1599  CG  LEU A 176     -20.901  -0.294  11.124  1.00 10.00      A   
ATOM   1600  CD1 LEU A 176     -21.764   0.589  10.238  1.00 10.00      A   
ATOM   1601  CD2 LEU A 176     -20.446   0.466  12.363  1.00 10.00      A   
ATOM   1602  C   LEU A 176     -21.833  -3.726  12.785  1.00 10.00      A   
ATOM   1603  O   LEU A 176     -21.834  -4.767  12.118  1.00 10.00      A   
ATOM   1604  N   ASP A 177     -22.601  -3.544  13.853  1.00 10.00      A   
ATOM   1605  HN  ASP A 177     -22.543  -2.695  14.341  1.00 10.00      A   
ATOM   1606  CA  ASP A 177     -23.529  -4.567  14.326  1.00 10.00      A   
ATOM   1607  CB  ASP A 177     -23.868  -4.327  15.802  1.00 10.00      A   
ATOM   1608  CG  ASP A 177     -22.696  -4.615  16.718  1.00 10.00      A   
ATOM   1609  OD1 ASP A 177     -21.799  -3.753  16.838  1.00 10.00      A   
ATOM   1610  OD2 ASP A 177     -22.655  -5.713  17.314  1.00 10.00      A   
ATOM   1611  C   ASP A 177     -24.794  -4.568  13.473  1.00 10.00      A   
ATOM   1612  O   ASP A 177     -25.027  -3.619  12.726  1.00 10.00      A   
ATOM   1613  N   PRO A 178     -25.619  -5.635  13.558  1.00 10.00      A   
ATOM   1614  CA  PRO A 178     -26.863  -5.760  12.778  1.00 10.00      A   
ATOM   1615  CB  PRO A 178     -27.608  -6.883  13.498  1.00 10.00      A   
ATOM   1616  CG  PRO A 178     -26.523  -7.747  14.038  1.00 10.00      A   
ATOM   1617  CD  PRO A 178     -25.395  -6.821  14.409  1.00 10.00      A   
ATOM   1618  C   PRO A 178     -27.703  -4.483  12.761  1.00 10.00      A   
ATOM   1619  O   PRO A 178     -28.107  -4.014  11.696  1.00 10.00      A   
ATOM   1620  N   GLN A 179     -27.949  -3.915  13.938  1.00 10.00      A   
ATOM   1621  HN  GLN A 179     -27.580  -4.325  14.751  1.00 10.00      A   
ATOM   1622  CA  GLN A 179     -28.740  -2.692  14.048  1.00 10.00      A   
ATOM   1623  CB  GLN A 179     -28.928  -2.312  15.519  1.00 10.00      A   
ATOM   1624  CG  GLN A 179     -29.754  -1.058  15.748  1.00 10.00      A   
ATOM   1625  CD  GLN A 179     -31.230  -1.282  15.505  1.00 10.00      A   
ATOM   1626  OE1 GLN A 179     -31.750  -2.378  15.718  1.00 10.00      A   
ATOM   1627  NE2 GLN A 179     -31.919  -0.249  15.058  1.00 10.00      A   
ATOM   1628 HE21 GLN A 179     -31.439   0.604  14.907  1.00 10.00      A   
ATOM   1629 HE22 GLN A 179     -32.874  -0.368  14.894  1.00 10.00      A   
ATOM   1630  C   GLN A 179     -28.057  -1.553  13.295  1.00 10.00      A   
ATOM   1631  O   GLN A 179     -28.684  -0.850  12.497  1.00 10.00      A   
ATOM   1632  N   GLY A 180     -26.761  -1.403  13.537  1.00 10.00      A   
ATOM   1633  HN  GLY A 180     -26.320  -2.009  14.173  1.00 10.00      A   
ATOM   1634  CA  GLY A 180     -25.990  -0.363  12.887  1.00 10.00      A   
ATOM   1635  C   GLY A 180     -25.968  -0.519  11.379  1.00 10.00      A   
ATOM   1636  O   GLY A 180     -26.016   0.472  10.650  1.00 10.00      A   
ATOM   1637  N   ARG A 181     -25.898  -1.761  10.912  1.00 10.00      A   
ATOM   1638  HN  ARG A 181     -25.853  -2.509  11.553  1.00 10.00      A   
ATOM   1639  CA  ARG A 181     -25.880  -2.048   9.479  1.00 10.00      A   
ATOM   1640  CB  ARG A 181     -25.632  -3.541   9.214  1.00 10.00      A   
ATOM   1641  CG  ARG A 181     -26.064  -4.016   7.828  1.00 10.00      A   
ATOM   1642  CD  ARG A 181     -25.163  -5.119   7.289  1.00 10.00      A   
ATOM   1643  NE  ARG A 181     -25.108  -6.279   8.176  1.00 10.00      A   
ATOM   1644  HE  ARG A 181     -24.926  -6.106   9.127  1.00 10.00      A   
ATOM   1645  CZ  ARG A 181     -25.276  -7.539   7.776  1.00 10.00      A   
ATOM   1646  NH1 ARG A 181     -25.515  -7.815   6.499  1.00 10.00      A   
ATOM   1647 HH11 ARG A 181     -25.646  -8.803   6.196  1.00 10.00      A   
ATOM   1648 HH12 ARG A 181     -25.572  -7.040   5.786  1.00 10.00      A   
ATOM   1649  NH2 ARG A 181     -25.182  -8.531   8.656  1.00 10.00      A   
ATOM   1650 HH21 ARG A 181     -25.316  -9.519   8.349  1.00 10.00      A   
ATOM   1651 HH22 ARG A 181     -24.968  -8.327   9.658  1.00 10.00      A   
ATOM   1652  C   ARG A 181     -27.174  -1.594   8.815  1.00 10.00      A   
ATOM   1653  O   ARG A 181     -27.148  -0.926   7.780  1.00 10.00      A   
ATOM   1654  N   GLN A 182     -28.301  -1.941   9.429  1.00 10.00      A   
ATOM   1655  HN  GLN A 182     -28.249  -2.456  10.265  1.00 10.00      A   
ATOM   1656  CA  GLN A 182     -29.609  -1.579   8.898  1.00 10.00      A   
ATOM   1657  CB  GLN A 182     -30.725  -2.168   9.763  1.00 10.00      A   
ATOM   1658  CG  GLN A 182     -30.834  -3.681   9.676  1.00 10.00      A   
ATOM   1659  CD  GLN A 182     -31.684  -4.278  10.780  1.00 10.00      A   
ATOM   1660  OE1 GLN A 182     -32.609  -3.642  11.288  1.00 10.00      A   
ATOM   1661  NE2 GLN A 182     -31.379  -5.507  11.160  1.00 10.00      A   
ATOM   1662 HE21 GLN A 182     -30.628  -5.960  10.712  1.00 10.00      A   
ATOM   1663 HE22 GLN A 182     -31.911  -5.919  11.874  1.00 10.00      A   
ATOM   1664  C   GLN A 182     -29.756  -0.067   8.788  1.00 10.00      A   
ATOM   1665  O   GLN A 182     -30.126   0.454   7.736  1.00 10.00      A   
ATOM   1666  N   GLU A 183     -29.440   0.634   9.869  1.00 10.00      A   
ATOM   1667  HN  GLU A 183     -29.138   0.159  10.675  1.00 10.00      A   
ATOM   1668  CA  GLU A 183     -29.535   2.089   9.895  1.00 10.00      A   
ATOM   1669  CB  GLU A 183     -29.316   2.615  11.312  1.00 10.00      A   
ATOM   1670  CG  GLU A 183     -30.394   2.187  12.297  1.00 10.00      A   
ATOM   1671  CD  GLU A 183     -30.096   2.633  13.713  1.00 10.00      A   
ATOM   1672  OE1 GLU A 183     -29.153   3.424  13.908  1.00 10.00      A   
ATOM   1673  OE2 GLU A 183     -30.807   2.195  14.643  1.00 10.00      A   
ATOM   1674  C   GLU A 183     -28.540   2.728   8.932  1.00 10.00      A   
ATOM   1675  O   GLU A 183     -28.821   3.765   8.328  1.00 10.00      A   
ATOM   1676  N   MET A 184     -27.379   2.103   8.792  1.00 10.00      A   
ATOM   1677  HN  MET A 184     -27.210   1.288   9.314  1.00 10.00      A   
ATOM   1678  CA  MET A 184     -26.340   2.596   7.894  1.00 10.00      A   
ATOM   1679  CB  MET A 184     -25.055   1.779   8.072  1.00 10.00      A   
ATOM   1680  CG  MET A 184     -23.849   2.322   7.323  1.00 10.00      A   
ATOM   1681  SD  MET A 184     -23.006   3.638   8.225  1.00 10.00      A   
ATOM   1682  CE  MET A 184     -21.451   3.705   7.339  1.00 10.00      A   
ATOM   1683  C   MET A 184     -26.806   2.507   6.445  1.00 10.00      A   
ATOM   1684  O   MET A 184     -26.735   3.481   5.696  1.00 10.00      A   
ATOM   1685  N   MET A 185     -27.296   1.331   6.066  1.00 10.00      A   
ATOM   1686  HN  MET A 185     -27.331   0.594   6.721  1.00 10.00      A   
ATOM   1687  CA  MET A 185     -27.775   1.098   4.708  1.00 10.00      A   
ATOM   1688  CB  MET A 185     -28.139  -0.375   4.498  1.00 10.00      A   
ATOM   1689  CG  MET A 185     -26.942  -1.311   4.434  1.00 10.00      A   
ATOM   1690  SD  MET A 185     -25.881  -1.006   3.007  1.00 10.00      A   
ATOM   1691  CE  MET A 185     -26.868  -1.725   1.698  1.00 10.00      A   
ATOM   1692  C   MET A 185     -28.962   1.990   4.369  1.00 10.00      A   
ATOM   1693  O   MET A 185     -29.055   2.514   3.262  1.00 10.00      A   
ATOM   1694  N   ARG A 186     -29.861   2.169   5.330  1.00 10.00      A   
ATOM   1695  HN  ARG A 186     -29.733   1.720   6.194  1.00 10.00      A   
ATOM   1696  CA  ARG A 186     -31.041   3.003   5.131  1.00 10.00      A   
ATOM   1697  CB  ARG A 186     -31.969   2.925   6.343  1.00 10.00      A   
ATOM   1698  CG  ARG A 186     -32.730   1.616   6.462  1.00 10.00      A   
ATOM   1699  CD  ARG A 186     -33.439   1.519   7.800  1.00 10.00      A   
ATOM   1700  NE  ARG A 186     -34.044   0.204   8.006  1.00 10.00      A   
ATOM   1701  HE  ARG A 186     -34.149  -0.373   7.214  1.00 10.00      A   
ATOM   1702  CZ  ARG A 186     -34.471  -0.245   9.186  1.00 10.00      A   
ATOM   1703  NH1 ARG A 186     -34.367   0.511  10.276  1.00 10.00      A   
ATOM   1704 HH11 ARG A 186     -33.951   1.465  10.218  1.00 10.00      A   
ATOM   1705 HH12 ARG A 186     -34.706   0.151  11.195  1.00 10.00      A   
ATOM   1706  NH2 ARG A 186     -34.992  -1.458   9.279  1.00 10.00      A   
ATOM   1707 HH21 ARG A 186     -35.333  -1.815  10.197  1.00 10.00      A   
ATOM   1708 HH22 ARG A 186     -35.063  -2.066   8.431  1.00 10.00      A   
ATOM   1709  C   ARG A 186     -30.652   4.452   4.863  1.00 10.00      A   
ATOM   1710  O   ARG A 186     -31.259   5.121   4.025  1.00 10.00      A   
ATOM   1711  N   LEU A 187     -29.622   4.922   5.562  1.00 10.00      A   
ATOM   1712  HN  LEU A 187     -29.172   4.330   6.206  1.00 10.00      A   
ATOM   1713  CA  LEU A 187     -29.141   6.292   5.408  1.00 10.00      A   
ATOM   1714  CB  LEU A 187     -27.999   6.565   6.395  1.00 10.00      A   
ATOM   1715  CG  LEU A 187     -27.542   8.020   6.524  1.00 10.00      A   
ATOM   1716  CD1 LEU A 187     -28.588   8.845   7.258  1.00 10.00      A   
ATOM   1717  CD2 LEU A 187     -26.201   8.098   7.238  1.00 10.00      A   
ATOM   1718  C   LEU A 187     -28.660   6.542   3.979  1.00 10.00      A   
ATOM   1719  O   LEU A 187     -28.921   7.594   3.395  1.00 10.00      A   
ATOM   1720  N   PHE A 188     -27.966   5.561   3.417  1.00 10.00      A   
ATOM   1721  HN  PHE A 188     -27.798   4.741   3.929  1.00 10.00      A   
ATOM   1722  CA  PHE A 188     -27.448   5.678   2.059  1.00 10.00      A   
ATOM   1723  CB  PHE A 188     -26.246   4.755   1.848  1.00 10.00      A   
ATOM   1724  CG  PHE A 188     -25.082   5.079   2.738  1.00 10.00      A   
ATOM   1725  CD1 PHE A 188     -24.499   4.095   3.516  1.00 10.00      A   
ATOM   1726  CD2 PHE A 188     -24.574   6.365   2.798  1.00 10.00      A   
ATOM   1727  CE1 PHE A 188     -23.430   4.386   4.338  1.00 10.00      A   
ATOM   1728  CE2 PHE A 188     -23.505   6.665   3.619  1.00 10.00      A   
ATOM   1729  CZ  PHE A 188     -22.933   5.673   4.391  1.00 10.00      A   
ATOM   1730  C   PHE A 188     -28.534   5.393   1.027  1.00 10.00      A   
ATOM   1731  O   PHE A 188     -28.509   5.932  -0.078  1.00 10.00      A   
ATOM   1732  N   ALA A 189     -29.492   4.554   1.397  1.00 10.00      A   
ATOM   1733  HN  ALA A 189     -29.451   4.149   2.292  1.00 10.00      A   
ATOM   1734  CA  ALA A 189     -30.594   4.201   0.511  1.00 10.00      A   
ATOM   1735  CB  ALA A 189     -31.448   3.115   1.140  1.00 10.00      A   
ATOM   1736  C   ALA A 189     -31.448   5.421   0.197  1.00 10.00      A   
ATOM   1737  O   ALA A 189     -31.993   5.547  -0.903  1.00 10.00      A   
ATOM   1738  N   ARG A 190     -31.552   6.321   1.167  1.00 10.00      A   
ATOM   1739  HN  ARG A 190     -31.096   6.154   2.022  1.00 10.00      A   
ATOM   1740  CA  ARG A 190     -32.329   7.542   1.000  1.00 10.00      A   
ATOM   1741  CB  ARG A 190     -32.413   8.321   2.313  1.00 10.00      A   
ATOM   1742  CG  ARG A 190     -33.828   8.483   2.845  1.00 10.00      A   
ATOM   1743  CD  ARG A 190     -33.904   9.570   3.904  1.00 10.00      A   
ATOM   1744  NE  ARG A 190     -33.698  10.904   3.338  1.00 10.00      A   
ATOM   1745  HE  ARG A 190     -34.358  11.212   2.662  1.00 10.00      A   
ATOM   1746  CZ  ARG A 190     -32.694  11.714   3.670  1.00 10.00      A   
ATOM   1747  NH1 ARG A 190     -31.796  11.337   4.576  1.00 10.00      A   
ATOM   1748 HH11 ARG A 190     -31.010  11.971   4.834  1.00 10.00      A   
ATOM   1749 HH12 ARG A 190     -31.870  10.401   5.033  1.00 10.00      A   
ATOM   1750  NH2 ARG A 190     -32.596  12.909   3.102  1.00 10.00      A   
ATOM   1751 HH21 ARG A 190     -31.812  13.550   3.357  1.00 10.00      A   
ATOM   1752 HH22 ARG A 190     -33.305  13.215   2.398  1.00 10.00      A   
ATOM   1753  C   ARG A 190     -31.722   8.420  -0.089  1.00 10.00      A   
ATOM   1754  O   ARG A 190     -32.426   9.182  -0.747  1.00 10.00      A   
ATOM   1755  N   LEU A 191     -30.413   8.275  -0.293  1.00 10.00      A   
ATOM   1756  HN  LEU A 191     -29.917   7.623   0.250  1.00 10.00      A   
ATOM   1757  CA  LEU A 191     -29.694   9.050  -1.305  1.00 10.00      A   
ATOM   1758  CB  LEU A 191     -28.184   9.005  -1.048  1.00 10.00      A   
ATOM   1759  CG  LEU A 191     -27.708   9.647   0.259  1.00 10.00      A   
ATOM   1760  CD1 LEU A 191     -26.252   9.309   0.528  1.00 10.00      A   
ATOM   1761  CD2 LEU A 191     -27.909  11.154   0.229  1.00 10.00      A   
ATOM   1762  C   LEU A 191     -30.012   8.555  -2.713  1.00 10.00      A   
ATOM   1763  O   LEU A 191     -29.593   9.151  -3.710  1.00 10.00      A   
ATOM   1764  N   HIS A 192     -30.744   7.452  -2.795  1.00 10.00      A   
ATOM   1765  HN  HIS A 192     -31.019   6.998  -1.971  1.00 10.00      A   
ATOM   1766  CA  HIS A 192     -31.137   6.898  -4.078  1.00 10.00      A   
ATOM   1767  CB  HIS A 192     -31.243   5.371  -4.008  1.00 10.00      A   
ATOM   1768  CG  HIS A 192     -31.393   4.702  -5.342  1.00 10.00      A   
ATOM   1769  ND1 HIS A 192     -30.701   5.095  -6.470  1.00 10.00      A   
ATOM   1770  HD1 HIS A 192     -30.064   5.843  -6.526  1.00 10.00      A   
ATOM   1771  CD2 HIS A 192     -32.162   3.653  -5.723  1.00 10.00      A   
ATOM   1772  CE1 HIS A 192     -31.038   4.317  -7.480  1.00 10.00      A   
ATOM   1773  NE2 HIS A 192     -31.919   3.437  -7.053  1.00 10.00      A   
ATOM   1774  HE2 HIS A 192     -32.333   2.728  -7.608  1.00 10.00      A   
ATOM   1775  C   HIS A 192     -32.458   7.514  -4.522  1.00 10.00      A   
ATOM   1776  O   HIS A 192     -32.734   7.624  -5.715  1.00 10.00      A   
ATOM   1777  N   GLN A 193     -33.264   7.926  -3.552  1.00 10.00      A   
ATOM   1778  HN  GLN A 193     -32.983   7.824  -2.617  1.00 10.00      A   
ATOM   1779  CA  GLN A 193     -34.551   8.539  -3.845  1.00 10.00      A   
ATOM   1780  CB  GLN A 193     -35.629   8.018  -2.897  1.00 10.00      A   
ATOM   1781  CG  GLN A 193     -35.987   6.556  -3.116  1.00 10.00      A   
ATOM   1782  CD  GLN A 193     -36.891   6.014  -2.030  1.00 10.00      A   
ATOM   1783  OE1 GLN A 193     -36.837   6.463  -0.887  1.00 10.00      A   
ATOM   1784  NE2 GLN A 193     -37.724   5.041  -2.372  1.00 10.00      A   
ATOM   1785 HE21 GLN A 193     -37.714   4.725  -3.302  1.00 10.00      A   
ATOM   1786 HE22 GLN A 193     -38.328   4.681  -1.685  1.00 10.00      A   
ATOM   1787  C   GLN A 193     -34.449  10.058  -3.769  1.00 10.00      A   
ATOM   1788  O   GLN A 193     -34.991  10.773  -4.616  1.00 10.00      A   
ATOM   1789  N   GLU A 194     -33.747  10.544  -2.754  1.00 10.00      A   
ATOM   1790  HN  GLU A 194     -33.339   9.923  -2.110  1.00 10.00      A   
ATOM   1791  CA  GLU A 194     -33.553  11.973  -2.571  1.00 10.00      A   
ATOM   1792  CB  GLU A 194     -33.690  12.353  -1.096  1.00 10.00      A   
ATOM   1793  CG  GLU A 194     -35.120  12.385  -0.581  1.00 10.00      A   
ATOM   1794  CD  GLU A 194     -35.205  12.839   0.861  1.00 10.00      A   
ATOM   1795  OE1 GLU A 194     -34.967  14.038   1.132  1.00 10.00      A   
ATOM   1796  OE2 GLU A 194     -35.501  12.002   1.737  1.00 10.00      A   
ATOM   1797  C   GLU A 194     -32.174  12.367  -3.083  1.00 10.00      A   
ATOM   1798  O   GLU A 194     -31.239  11.570  -3.012  1.00 10.00      A   
ATOM   1799  N   GLN A 195     -32.065  13.585  -3.609  1.00 10.00      A   
ATOM   1800  HN  GLN A 195     -32.864  14.154  -3.637  1.00 10.00      A   
ATOM   1801  CA  GLN A 195     -30.808  14.113  -4.157  1.00 10.00      A   
ATOM   1802  CB  GLN A 195     -29.647  14.027  -3.156  1.00 10.00      A   
ATOM   1803  CG  GLN A 195     -29.848  14.875  -1.908  1.00 10.00      A   
ATOM   1804  CD  GLN A 195     -28.694  14.783  -0.924  1.00 10.00      A   
ATOM   1805  OE1 GLN A 195     -27.542  14.570  -1.307  1.00 10.00      A   
ATOM   1806  NE2 GLN A 195     -28.995  14.947   0.353  1.00 10.00      A   
ATOM   1807 HE21 GLN A 195     -29.932  15.118   0.590  1.00 10.00      A   
ATOM   1808 HE22 GLN A 195     -28.270  14.890   1.012  1.00 10.00      A   
ATOM   1809  C   GLN A 195     -30.449  13.460  -5.493  1.00 10.00      A   
ATOM   1810  O   GLN A 195     -30.236  14.150  -6.491  1.00 10.00      A   
ATOM   1811  N   GLY A 196     -30.391  12.136  -5.507  1.00 10.00      A   
ATOM   1812  HN  GLY A 196     -30.562  11.642  -4.673  1.00 10.00      A   
ATOM   1813  CA  GLY A 196     -30.075  11.414  -6.722  1.00 10.00      A   
ATOM   1814  C   GLY A 196     -28.595  11.420  -7.033  1.00 10.00      A   
ATOM   1815  O   GLY A 196     -28.144  12.137  -7.928  1.00 10.00      A   
ATOM   1816  N   LEU A 197     -27.842  10.617  -6.299  1.00 10.00      A   
ATOM   1817  HN  LEU A 197     -28.264  10.063  -5.608  1.00 10.00      A   
ATOM   1818  CA  LEU A 197     -26.405  10.530  -6.495  1.00 10.00      A   
ATOM   1819  CB  LEU A 197     -25.682  10.968  -5.221  1.00 10.00      A   
ATOM   1820  CG  LEU A 197     -26.054  12.349  -4.683  1.00 10.00      A   
ATOM   1821  CD1 LEU A 197     -25.516  12.535  -3.275  1.00 10.00      A   
ATOM   1822  CD2 LEU A 197     -25.533  13.438  -5.606  1.00 10.00      A   
ATOM   1823  C   LEU A 197     -26.003   9.106  -6.846  1.00 10.00      A   
ATOM   1824  O   LEU A 197     -26.599   8.147  -6.351  1.00 10.00      A   
ATOM   1825  N   THR A 198     -25.014   8.970  -7.715  1.00 10.00      A   
ATOM   1826  HN  THR A 198     -24.591   9.770  -8.092  1.00 10.00      A   
ATOM   1827  CA  THR A 198     -24.531   7.657  -8.114  1.00 10.00      A   
ATOM   1828  CB  THR A 198     -23.631   7.755  -9.359  1.00 10.00      A   
ATOM   1829  OG1 THR A 198     -24.312   8.517 -10.367  1.00 10.00      A   
ATOM   1830  HG1 THR A 198     -23.713   9.187 -10.720  1.00 10.00      A   
ATOM   1831  CG2 THR A 198     -23.320   6.371  -9.908  1.00 10.00      A   
ATOM   1832  C   THR A 198     -23.763   7.029  -6.955  1.00 10.00      A   
ATOM   1833  O   THR A 198     -22.800   7.609  -6.452  1.00 10.00      A   
ATOM   1834  N   ILE A 199     -24.194   5.853  -6.528  1.00 10.00      A   
ATOM   1835  HN  ILE A 199     -24.945   5.420  -6.990  1.00 10.00      A   
ATOM   1836  CA  ILE A 199     -23.565   5.176  -5.400  1.00 10.00      A   
ATOM   1837  CB  ILE A 199     -24.583   4.898  -4.269  1.00 10.00      A   
ATOM   1838  CG1 ILE A 199     -25.280   6.199  -3.852  1.00 10.00      A   
ATOM   1839  CG2 ILE A 199     -23.901   4.254  -3.067  1.00 10.00      A   
ATOM   1840  CD1 ILE A 199     -26.455   6.001  -2.921  1.00 10.00      A   
ATOM   1841  C   ILE A 199     -22.895   3.870  -5.811  1.00 10.00      A   
ATOM   1842  O   ILE A 199     -23.466   3.064  -6.548  1.00 10.00      A   
ATOM   1843  N   VAL A 200     -21.670   3.690  -5.344  1.00 10.00      A   
ATOM   1844  HN  VAL A 200     -21.264   4.398  -4.793  1.00 10.00      A   
ATOM   1845  CA  VAL A 200     -20.902   2.486  -5.611  1.00 10.00      A   
ATOM   1846  CB  VAL A 200     -19.499   2.816  -6.164  1.00 10.00      A   
ATOM   1847  CG1 VAL A 200     -18.815   1.556  -6.672  1.00 10.00      A   
ATOM   1848  CG2 VAL A 200     -19.582   3.867  -7.261  1.00 10.00      A   
ATOM   1849  C   VAL A 200     -20.748   1.720  -4.301  1.00 10.00      A   
ATOM   1850  O   VAL A 200     -20.127   2.211  -3.359  1.00 10.00      A   
ATOM   1851  N   LEU A 201     -21.319   0.530  -4.238  1.00 10.00      A   
ATOM   1852  HN  LEU A 201     -21.776   0.174  -5.034  1.00 10.00      A   
ATOM   1853  CA  LEU A 201     -21.265  -0.273  -3.029  1.00 10.00      A   
ATOM   1854  CB  LEU A 201     -22.662  -0.780  -2.660  1.00 10.00      A   
ATOM   1855  CG  LEU A 201     -22.790  -1.513  -1.322  1.00 10.00      A   
ATOM   1856  CD1 LEU A 201     -22.541  -0.561  -0.162  1.00 10.00      A   
ATOM   1857  CD2 LEU A 201     -24.156  -2.171  -1.200  1.00 10.00      A   
ATOM   1858  C   LEU A 201     -20.301  -1.444  -3.150  1.00 10.00      A   
ATOM   1859  O   LEU A 201     -20.466  -2.322  -3.996  1.00 10.00      A   
ATOM   1860  N   VAL A 202     -19.288  -1.438  -2.304  1.00 10.00      A   
ATOM   1861  HN  VAL A 202     -19.194  -0.687  -1.674  1.00 10.00      A   
ATOM   1862  CA  VAL A 202     -18.305  -2.505  -2.273  1.00 10.00      A   
ATOM   1863  CB  VAL A 202     -16.874  -1.953  -2.419  1.00 10.00      A   
ATOM   1864  CG1 VAL A 202     -15.905  -3.072  -2.756  1.00 10.00      A   
ATOM   1865  CG2 VAL A 202     -16.817  -0.859  -3.477  1.00 10.00      A   
ATOM   1866  C   VAL A 202     -18.437  -3.221  -0.936  1.00 10.00      A   
ATOM   1867  O   VAL A 202     -17.975  -2.720   0.090  1.00 10.00      A   
ATOM   1868  N   THR A 203     -19.087  -4.375  -0.938  1.00 10.00      A   
ATOM   1869  HN  THR A 203     -19.428  -4.736  -1.783  1.00 10.00      A   
ATOM   1870  CA  THR A 203     -19.309  -5.117   0.293  1.00 10.00      A   
ATOM   1871  CB  THR A 203     -20.786  -4.998   0.721  1.00 10.00      A   
ATOM   1872  OG1 THR A 203     -21.619  -4.978  -0.448  1.00 10.00      A   
ATOM   1873  HG1 THR A 203     -22.329  -4.343  -0.322  1.00 10.00      A   
ATOM   1874  CG2 THR A 203     -21.015  -3.726   1.525  1.00 10.00      A   
ATOM   1875  C   THR A 203     -18.951  -6.598   0.168  1.00 10.00      A   
ATOM   1876  O   THR A 203     -18.446  -7.054  -0.865  1.00 10.00      A   
ATOM   1877  N   HIS A 204     -19.211  -7.332   1.244  1.00 10.00      A   
ATOM   1878  HN  HIS A 204     -19.585  -6.889   2.034  1.00 10.00      A   
ATOM   1879  CA  HIS A 204     -18.953  -8.763   1.308  1.00 10.00      A   
ATOM   1880  CB  HIS A 204     -17.891  -9.054   2.372  1.00 10.00      A   
ATOM   1881  CG  HIS A 204     -16.479  -9.030   1.878  1.00 10.00      A   
ATOM   1882  ND1 HIS A 204     -15.727  -7.878   1.801  1.00 10.00      A   
ATOM   1883  HD1 HIS A 204     -16.036  -6.965   2.040  1.00 10.00      A   
ATOM   1884  CD2 HIS A 204     -15.670 -10.034   1.462  1.00 10.00      A   
ATOM   1885  CE1 HIS A 204     -14.520  -8.174   1.361  1.00 10.00      A   
ATOM   1886  NE2 HIS A 204     -14.458  -9.473   1.150  1.00 10.00      A   
ATOM   1887  HE2 HIS A 204     -13.659  -9.962   0.842  1.00 10.00      A   
ATOM   1888  C   HIS A 204     -20.235  -9.499   1.686  1.00 10.00      A   
ATOM   1889  O   HIS A 204     -20.210 -10.683   2.016  1.00 10.00      A   
ATOM   1890  N   GLN A 205     -21.353  -8.788   1.645  1.00 10.00      A   
ATOM   1891  HN  GLN A 205     -21.312  -7.851   1.367  1.00 10.00      A   
ATOM   1892  CA  GLN A 205     -22.642  -9.367   1.996  1.00 10.00      A   
ATOM   1893  CB  GLN A 205     -23.273  -8.597   3.156  1.00 10.00      A   
ATOM   1894  CG  GLN A 205     -22.532  -8.737   4.477  1.00 10.00      A   
ATOM   1895  CD  GLN A 205     -22.596 -10.143   5.037  1.00 10.00      A   
ATOM   1896  OE1 GLN A 205     -23.549 -10.881   4.784  1.00 10.00      A   
ATOM   1897  NE2 GLN A 205     -21.597 -10.515   5.819  1.00 10.00      A   
ATOM   1898 HE21 GLN A 205     -20.879  -9.866   5.996  1.00 10.00      A   
ATOM   1899 HE22 GLN A 205     -21.613 -11.424   6.188  1.00 10.00      A   
ATOM   1900  C   GLN A 205     -23.586  -9.363   0.805  1.00 10.00      A   
ATOM   1901  O   GLN A 205     -24.015  -8.303   0.346  1.00 10.00      A   
ATOM   1902  N   MET A 206     -23.916 -10.553   0.322  1.00 10.00      A   
ATOM   1903  HN  MET A 206     -23.552 -11.362   0.750  1.00 10.00      A   
ATOM   1904  CA  MET A 206     -24.814 -10.694  -0.821  1.00 10.00      A   
ATOM   1905  CB  MET A 206     -24.923 -12.159  -1.249  1.00 10.00      A   
ATOM   1906  CG  MET A 206     -23.622 -12.780  -1.715  1.00 10.00      A   
ATOM   1907  SD  MET A 206     -22.893 -11.907  -3.109  1.00 10.00      A   
ATOM   1908  CE  MET A 206     -21.475 -12.950  -3.423  1.00 10.00      A   
ATOM   1909  C   MET A 206     -26.204 -10.181  -0.480  1.00 10.00      A   
ATOM   1910  O   MET A 206     -26.898  -9.626  -1.333  1.00 10.00      A   
ATOM   1911  N   GLU A 207     -26.595 -10.378   0.773  1.00 10.00      A   
ATOM   1912  HN  GLU A 207     -25.980 -10.828   1.396  1.00 10.00      A   
ATOM   1913  CA  GLU A 207     -27.902  -9.963   1.259  1.00 10.00      A   
ATOM   1914  CB  GLU A 207     -28.019 -10.282   2.751  1.00 10.00      A   
ATOM   1915  CG  GLU A 207     -29.428 -10.617   3.206  1.00 10.00      A   
ATOM   1916  CD  GLU A 207     -30.183 -11.437   2.183  1.00 10.00      A   
ATOM   1917  OE1 GLU A 207     -29.720 -12.550   1.841  1.00 10.00      A   
ATOM   1918  OE2 GLU A 207     -31.240 -10.966   1.711  1.00 10.00      A   
ATOM   1919  C   GLU A 207     -28.167  -8.478   1.008  1.00 10.00      A   
ATOM   1920  O   GLU A 207     -29.149  -8.117   0.357  1.00 10.00      A   
ATOM   1921  N   ASP A 208     -27.273  -7.632   1.508  1.00 10.00      A   
ATOM   1922  HN  ASP A 208     -26.497  -7.989   1.986  1.00 10.00      A   
ATOM   1923  CA  ASP A 208     -27.407  -6.185   1.362  1.00 10.00      A   
ATOM   1924  CB  ASP A 208     -26.316  -5.461   2.159  1.00 10.00      A   
ATOM   1925  CG  ASP A 208     -26.442  -5.654   3.658  1.00 10.00      A   
ATOM   1926  OD1 ASP A 208     -27.437  -5.180   4.245  1.00 10.00      A   
ATOM   1927  OD2 ASP A 208     -25.540  -6.281   4.258  1.00 10.00      A   
ATOM   1928  C   ASP A 208     -27.337  -5.770  -0.101  1.00 10.00      A   
ATOM   1929  O   ASP A 208     -28.023  -4.839  -0.529  1.00 10.00      A   
ATOM   1930  N   VAL A 209     -26.508  -6.469  -0.865  1.00 10.00      A   
ATOM   1931  HN  VAL A 209     -25.991  -7.198  -0.461  1.00 10.00      A   
ATOM   1932  CA  VAL A 209     -26.340  -6.181  -2.286  1.00 10.00      A   
ATOM   1933  CB  VAL A 209     -25.246  -7.068  -2.929  1.00 10.00      A   
ATOM   1934  CG1 VAL A 209     -25.238  -6.921  -4.446  1.00 10.00      A   
ATOM   1935  CG2 VAL A 209     -23.880  -6.713  -2.364  1.00 10.00      A   
ATOM   1936  C   VAL A 209     -27.653  -6.333  -3.055  1.00 10.00      A   
ATOM   1937  O   VAL A 209     -28.121  -5.391  -3.688  1.00 10.00      A   
ATOM   1938  N   ALA A 210     -28.262  -7.505  -2.967  1.00 10.00      A   
ATOM   1939  HN  ALA A 210     -27.871  -8.208  -2.402  1.00 10.00      A   
ATOM   1940  CA  ALA A 210     -29.502  -7.777  -3.688  1.00 10.00      A   
ATOM   1941  CB  ALA A 210     -29.834  -9.261  -3.639  1.00 10.00      A   
ATOM   1942  C   ALA A 210     -30.683  -6.931  -3.205  1.00 10.00      A   
ATOM   1943  O   ALA A 210     -31.684  -6.802  -3.910  1.00 10.00      A   
ATOM   1944  N   GLN A 211     -30.558  -6.331  -2.028  1.00 10.00      A   
ATOM   1945  HN  GLN A 211     -29.723  -6.429  -1.526  1.00 10.00      A   
ATOM   1946  CA  GLN A 211     -31.639  -5.530  -1.472  1.00 10.00      A   
ATOM   1947  CB  GLN A 211     -31.678  -5.648   0.053  1.00 10.00      A   
ATOM   1948  CG  GLN A 211     -32.154  -7.001   0.556  1.00 10.00      A   
ATOM   1949  CD  GLN A 211     -32.263  -7.060   2.067  1.00 10.00      A   
ATOM   1950  OE1 GLN A 211     -32.546  -6.058   2.723  1.00 10.00      A   
ATOM   1951  NE2 GLN A 211     -32.042  -8.236   2.630  1.00 10.00      A   
ATOM   1952 HE21 GLN A 211     -31.823  -9.002   2.048  1.00 10.00      A   
ATOM   1953 HE22 GLN A 211     -32.102  -8.298   3.603  1.00 10.00      A   
ATOM   1954  C   GLN A 211     -31.593  -4.063  -1.893  1.00 10.00      A   
ATOM   1955  O   GLN A 211     -32.632  -3.469  -2.184  1.00 10.00      A   
ATOM   1956  N   TYR A 212     -30.406  -3.473  -1.947  1.00 10.00      A   
ATOM   1957  HN  TYR A 212     -29.595  -3.990  -1.748  1.00 10.00      A   
ATOM   1958  CA  TYR A 212     -30.303  -2.056  -2.296  1.00 10.00      A   
ATOM   1959  CB  TYR A 212     -29.675  -1.251  -1.157  1.00 10.00      A   
ATOM   1960  CG  TYR A 212     -30.646  -0.883  -0.055  1.00 10.00      A   
ATOM   1961  CD1 TYR A 212     -30.255  -0.911   1.276  1.00 10.00      A   
ATOM   1962  CD2 TYR A 212     -31.951  -0.498  -0.345  1.00 10.00      A   
ATOM   1963  CE1 TYR A 212     -31.132  -0.565   2.287  1.00 10.00      A   
ATOM   1964  CE2 TYR A 212     -32.835  -0.152   0.660  1.00 10.00      A   
ATOM   1965  CZ  TYR A 212     -32.419  -0.186   1.972  1.00 10.00      A   
ATOM   1966  OH  TYR A 212     -33.292   0.167   2.975  1.00 10.00      A   
ATOM   1967  HH  TYR A 212     -34.090  -0.371   2.905  1.00 10.00      A   
ATOM   1968  C   TYR A 212     -29.593  -1.762  -3.618  1.00 10.00      A   
ATOM   1969  O   TYR A 212     -29.746  -0.669  -4.169  1.00 10.00      A   
ATOM   1970  N   ALA A 213     -28.826  -2.713  -4.133  1.00 10.00      A   
ATOM   1971  HN  ALA A 213     -28.753  -3.578  -3.677  1.00 10.00      A   
ATOM   1972  CA  ALA A 213     -28.101  -2.495  -5.384  1.00 10.00      A   
ATOM   1973  CB  ALA A 213     -26.780  -3.242  -5.391  1.00 10.00      A   
ATOM   1974  C   ALA A 213     -28.936  -2.864  -6.602  1.00 10.00      A   
ATOM   1975  O   ALA A 213     -29.758  -3.782  -6.549  1.00 10.00      A   
ATOM   1976  N   GLU A 214     -28.714  -2.143  -7.694  1.00 10.00      A   
ATOM   1977  HN  GLU A 214     -28.036  -1.434  -7.669  1.00 10.00      A   
ATOM   1978  CA  GLU A 214     -29.437  -2.384  -8.935  1.00 10.00      A   
ATOM   1979  CB  GLU A 214     -30.023  -1.079  -9.474  1.00 10.00      A   
ATOM   1980  CG  GLU A 214     -30.804  -0.280  -8.446  1.00 10.00      A   
ATOM   1981  CD  GLU A 214     -31.395   0.990  -9.019  1.00 10.00      A   
ATOM   1982  OE1 GLU A 214     -30.722   1.653  -9.834  1.00 10.00      A   
ATOM   1983  OE2 GLU A 214     -32.537   1.342  -8.646  1.00 10.00      A   
ATOM   1984  C   GLU A 214     -28.511  -3.008  -9.973  1.00 10.00      A   
ATOM   1985  O   GLU A 214     -28.914  -3.891 -10.728  1.00 10.00      A   
ATOM   1986  N   GLN A 215     -27.269  -2.542 -10.001  1.00 10.00      A   
ATOM   1987  HN  GLN A 215     -27.008  -1.835  -9.369  1.00 10.00      A   
ATOM   1988  CA  GLN A 215     -26.276  -3.050 -10.934  1.00 10.00      A   
ATOM   1989  CB  GLN A 215     -25.670  -1.907 -11.758  1.00 10.00      A   
ATOM   1990  CG  GLN A 215     -26.622  -1.288 -12.775  1.00 10.00      A   
ATOM   1991  CD  GLN A 215     -27.586  -0.282 -12.167  1.00 10.00      A   
ATOM   1992  OE1 GLN A 215     -27.252   0.428 -11.217  1.00 10.00      A   
ATOM   1993  NE2 GLN A 215     -28.794  -0.221 -12.708  1.00 10.00      A   
ATOM   1994 HE21 GLN A 215     -28.998  -0.819 -13.460  1.00 10.00      A   
ATOM   1995 HE22 GLN A 215     -29.435   0.421 -12.337  1.00 10.00      A   
ATOM   1996  C   GLN A 215     -25.185  -3.787 -10.168  1.00 10.00      A   
ATOM   1997  O   GLN A 215     -24.658  -3.277  -9.182  1.00 10.00      A   
ATOM   1998  N   VAL A 216     -24.849  -4.988 -10.617  1.00 10.00      A   
ATOM   1999  HN  VAL A 216     -25.288  -5.339 -11.425  1.00 10.00      A   
ATOM   2000  CA  VAL A 216     -23.833  -5.794  -9.952  1.00 10.00      A   
ATOM   2001  CB  VAL A 216     -24.434  -7.089  -9.355  1.00 10.00      A   
ATOM   2002  CG1 VAL A 216     -23.426  -7.798  -8.460  1.00 10.00      A   
ATOM   2003  CG2 VAL A 216     -25.718  -6.794  -8.591  1.00 10.00      A   
ATOM   2004  C   VAL A 216     -22.701  -6.165 -10.909  1.00 10.00      A   
ATOM   2005  O   VAL A 216     -22.940  -6.513 -12.069  1.00 10.00      A   
ATOM   2006  N   ALA A 217     -21.473  -6.076 -10.409  1.00 10.00      A   
ATOM   2007  HN  ALA A 217     -21.360  -5.776  -9.478  1.00 10.00      A   
ATOM   2008  CA  ALA A 217     -20.286  -6.415 -11.183  1.00 10.00      A   
ATOM   2009  CB  ALA A 217     -19.475  -5.162 -11.480  1.00 10.00      A   
ATOM   2010  C   ALA A 217     -19.442  -7.418 -10.403  1.00 10.00      A   
ATOM   2011  O   ALA A 217     -19.305  -7.304  -9.181  1.00 10.00      A   
ATOM   2012  N   VAL A 218     -18.893  -8.404 -11.099  1.00 10.00      A   
ATOM   2013  HN  VAL A 218     -19.038  -8.450 -12.071  1.00 10.00      A   
ATOM   2014  CA  VAL A 218     -18.079  -9.427 -10.450  1.00 10.00      A   
ATOM   2015  CB  VAL A 218     -18.596 -10.845 -10.768  1.00 10.00      A   
ATOM   2016  CG1 VAL A 218     -17.761 -11.895 -10.054  1.00 10.00      A   
ATOM   2017  CG2 VAL A 218     -20.067 -10.982 -10.405  1.00 10.00      A   
ATOM   2018  C   VAL A 218     -16.613  -9.330 -10.867  1.00 10.00      A   
ATOM   2019  O   VAL A 218     -16.292  -9.391 -12.054  1.00 10.00      A   
ATOM   2020  N   MET A 219     -15.732  -9.192  -9.883  1.00 10.00      A   
ATOM   2021  HN  MET A 219     -16.054  -9.150  -8.956  1.00 10.00      A   
ATOM   2022  CA  MET A 219     -14.298  -9.100 -10.140  1.00 10.00      A   
ATOM   2023  CB  MET A 219     -13.711  -7.845  -9.485  1.00 10.00      A   
ATOM   2024  CG  MET A 219     -13.971  -6.556 -10.251  1.00 10.00      A   
ATOM   2025  SD  MET A 219     -12.944  -6.395 -11.725  1.00 10.00      A   
ATOM   2026  CE  MET A 219     -11.313  -6.267 -10.998  1.00 10.00      A   
ATOM   2027  C   MET A 219     -13.577 -10.342  -9.620  1.00 10.00      A   
ATOM   2028  O   MET A 219     -13.895 -10.849  -8.540  1.00 10.00      A   
ATOM   2029  N   HIS A 220     -12.620 -10.841 -10.396  1.00 10.00      A   
ATOM   2030  HN  HIS A 220     -12.433 -10.410 -11.265  1.00 10.00      A   
ATOM   2031  CA  HIS A 220     -11.853 -12.019 -10.009  1.00 10.00      A   
ATOM   2032  CB  HIS A 220     -12.590 -13.301 -10.412  1.00 10.00      A   
ATOM   2033  CG  HIS A 220     -11.993 -14.557  -9.849  1.00 10.00      A   
ATOM   2034  ND1 HIS A 220     -12.210 -14.980  -8.554  1.00 10.00      A   
ATOM   2035  HD1 HIS A 220     -12.763 -14.516  -7.883  1.00 10.00      A   
ATOM   2036  CD2 HIS A 220     -11.187 -15.486 -10.414  1.00 10.00      A   
ATOM   2037  CE1 HIS A 220     -11.563 -16.112  -8.348  1.00 10.00      A   
ATOM   2038  NE2 HIS A 220     -10.936 -16.438  -9.461  1.00 10.00      A   
ATOM   2039  HE2 HIS A 220     -10.374 -17.239  -9.586  1.00 10.00      A   
ATOM   2040  C   HIS A 220     -10.460 -12.007 -10.633  1.00 10.00      A   
ATOM   2041  O   HIS A 220     -10.319 -12.010 -11.854  1.00 10.00      A   
ATOM   2042  N   GLU A 221      -9.446 -11.989  -9.774  1.00 10.00      A   
ATOM   2043  HN  GLU A 221      -9.647 -11.974  -8.816  1.00 10.00      A   
ATOM   2044  CA  GLU A 221      -8.043 -11.999 -10.194  1.00 10.00      A   
ATOM   2045  CB  GLU A 221      -7.640 -13.366 -10.748  1.00 10.00      A   
ATOM   2046  CG  GLU A 221      -7.710 -14.491  -9.731  1.00 10.00      A   
ATOM   2047  CD  GLU A 221      -6.739 -15.604 -10.044  1.00 10.00      A   
ATOM   2048  OE1 GLU A 221      -7.190 -16.747 -10.263  1.00 10.00      A   
ATOM   2049  OE2 GLU A 221      -5.519 -15.336 -10.069  1.00 10.00      A   
ATOM   2050  C   GLU A 221      -7.698 -10.884 -11.180  1.00 10.00      A   
ATOM   2051  O   GLU A 221      -7.012 -11.113 -12.181  1.00 10.00      A   
ATOM   2052  N   GLY A 222      -8.176  -9.682 -10.897  1.00 10.00      A   
ATOM   2053  HN  GLY A 222      -8.731  -9.557 -10.096  1.00 10.00      A   
ATOM   2054  CA  GLY A 222      -7.889  -8.549 -11.753  1.00 10.00      A   
ATOM   2055  C   GLY A 222      -8.639  -8.587 -13.068  1.00 10.00      A   
ATOM   2056  O   GLY A 222      -8.237  -7.945 -14.036  1.00 10.00      A   
ATOM   2057  N   ARG A 223      -9.713  -9.354 -13.113  1.00 10.00      A   
ATOM   2058  HN  ARG A 223      -9.969  -9.865 -12.319  1.00 10.00      A   
ATOM   2059  CA  ARG A 223     -10.525  -9.465 -14.315  1.00 10.00      A   
ATOM   2060  CB  ARG A 223     -10.243 -10.790 -15.028  1.00 10.00      A   
ATOM   2061  CG  ARG A 223      -8.830 -10.924 -15.567  1.00 10.00      A   
ATOM   2062  CD  ARG A 223      -8.317 -12.344 -15.416  1.00 10.00      A   
ATOM   2063  NE  ARG A 223      -9.132 -13.307 -16.152  1.00 10.00      A   
ATOM   2064  HE  ARG A 223      -9.832 -12.944 -16.744  1.00 10.00      A   
ATOM   2065  CZ  ARG A 223      -8.986 -14.629 -16.071  1.00 10.00      A   
ATOM   2066  NH1 ARG A 223      -8.050 -15.154 -15.287  1.00 10.00      A   
ATOM   2067 HH11 ARG A 223      -7.422 -14.537 -14.729  1.00 10.00      A   
ATOM   2068 HH12 ARG A 223      -7.941 -16.191 -15.225  1.00 10.00      A   
ATOM   2069  NH2 ARG A 223      -9.775 -15.422 -16.781  1.00 10.00      A   
ATOM   2070 HH21 ARG A 223     -10.512 -15.013 -17.398  1.00 10.00      A   
ATOM   2071 HH22 ARG A 223      -9.668 -16.459 -16.728  1.00 10.00      A   
ATOM   2072  C   ARG A 223     -11.994  -9.391 -13.941  1.00 10.00      A   
ATOM   2073  O   ARG A 223     -12.380  -9.831 -12.861  1.00 10.00      A   
ATOM   2074  N   LEU A 224     -12.808  -8.829 -14.818  1.00 10.00      A   
ATOM   2075  HN  LEU A 224     -12.449  -8.486 -15.663  1.00 10.00      A   
ATOM   2076  CA  LEU A 224     -14.229  -8.720 -14.553  1.00 10.00      A   
ATOM   2077  CB  LEU A 224     -14.742  -7.311 -14.855  1.00 10.00      A   
ATOM   2078  CG  LEU A 224     -16.065  -6.924 -14.191  1.00 10.00      A   
ATOM   2079  CD1 LEU A 224     -16.008  -5.490 -13.690  1.00 10.00      A   
ATOM   2080  CD2 LEU A 224     -17.227  -7.113 -15.153  1.00 10.00      A   
ATOM   2081  C   LEU A 224     -14.995  -9.756 -15.355  1.00 10.00      A   
ATOM   2082  O   LEU A 224     -14.799  -9.895 -16.563  1.00 10.00      A   
ATOM   2083  N   MET A 225     -15.863 -10.485 -14.678  1.00 10.00      A   
ATOM   2084  HN  MET A 225     -15.988 -10.311 -13.717  1.00 10.00      A   
ATOM   2085  CA  MET A 225     -16.659 -11.517 -15.317  1.00 10.00      A   
ATOM   2086  CB  MET A 225     -16.110 -12.905 -14.974  1.00 10.00      A   
ATOM   2087  CG  MET A 225     -16.867 -14.055 -15.622  1.00 10.00      A   
ATOM   2088  SD  MET A 225     -16.835 -13.991 -17.424  1.00 10.00      A   
ATOM   2089  CE  MET A 225     -15.074 -14.089 -17.740  1.00 10.00      A   
ATOM   2090  C   MET A 225     -18.111 -11.400 -14.877  1.00 10.00      A   
ATOM   2091  O   MET A 225     -18.422 -11.596 -13.702  1.00 10.00      A   
ATOM   2092  N   LYS A 226     -18.981 -11.084 -15.836  1.00 10.00      A   
ATOM   2093  HN  LYS A 226     -18.643 -10.951 -16.749  1.00 10.00      A   
ATOM   2094  CA  LYS A 226     -20.416 -10.914 -15.595  1.00 10.00      A   
ATOM   2095  CB  LYS A 226     -21.035 -12.066 -14.790  1.00 10.00      A   
ATOM   2096  CG  LYS A 226     -21.050 -13.397 -15.527  1.00 10.00      A   
ATOM   2097  CD  LYS A 226     -21.967 -14.404 -14.848  1.00 10.00      A   
ATOM   2098  CE  LYS A 226     -23.416 -13.942 -14.869  1.00 10.00      A   
ATOM   2099  NZ  LYS A 226     -24.350 -15.019 -14.442  1.00 10.00      A   
ATOM   2100  HZ1 LYS A 226     -24.337 -15.801 -15.130  1.00 10.00      A   
ATOM   2101  HZ2 LYS A 226     -25.323 -14.646 -14.377  1.00 10.00      A   
ATOM   2102  HZ3 LYS A 226     -24.074 -15.390 -13.509  1.00 10.00      A   
ATOM   2103  C   LYS A 226     -20.735  -9.550 -14.981  1.00 10.00      A   
ATOM   2104  O   LYS A 226     -20.172  -9.163 -13.952  1.00 10.00      A   
ATOM   2105  N   PHE A 227     -21.638  -8.830 -15.630  1.00 10.00      A   
ATOM   2106  HN  PHE A 227     -22.054  -9.206 -16.434  1.00 10.00      A   
ATOM   2107  CA  PHE A 227     -22.048  -7.508 -15.188  1.00 10.00      A   
ATOM   2108  CB  PHE A 227     -21.063  -6.454 -15.710  1.00 10.00      A   
ATOM   2109  CG  PHE A 227     -21.551  -5.037 -15.613  1.00 10.00      A   
ATOM   2110  CD1 PHE A 227     -21.784  -4.447 -14.381  1.00 10.00      A   
ATOM   2111  CD2 PHE A 227     -21.769  -4.293 -16.761  1.00 10.00      A   
ATOM   2112  CE1 PHE A 227     -22.227  -3.142 -14.296  1.00 10.00      A   
ATOM   2113  CE2 PHE A 227     -22.212  -2.987 -16.685  1.00 10.00      A   
ATOM   2114  CZ  PHE A 227     -22.441  -2.410 -15.450  1.00 10.00      A   
ATOM   2115  C   PHE A 227     -23.460  -7.211 -15.685  1.00 10.00      A   
ATOM   2116  O   PHE A 227     -23.739  -7.304 -16.886  1.00 10.00      A   
ATOM   2117  N   GLY A 228     -24.343  -6.857 -14.764  1.00 10.00      A   
ATOM   2118  HN  GLY A 228     -24.059  -6.790 -13.825  1.00 10.00      A   
ATOM   2119  CA  GLY A 228     -25.715  -6.558 -15.121  1.00 10.00      A   
ATOM   2120  C   GLY A 228     -26.577  -6.381 -13.893  1.00 10.00      A   
ATOM   2121  O   GLY A 228     -26.140  -5.787 -12.907  1.00 10.00      A   
ATOM   2122  N   THR A 229     -27.789  -6.904 -13.939  1.00 10.00      A   
ATOM   2123  HN  THR A 229     -28.076  -7.390 -14.747  1.00 10.00      A   
ATOM   2124  CA  THR A 229     -28.702  -6.799 -12.813  1.00 10.00      A   
ATOM   2125  CB  THR A 229     -30.172  -6.795 -13.291  1.00 10.00      A   
ATOM   2126  OG1 THR A 229     -30.460  -7.996 -14.019  1.00 10.00      A   
ATOM   2127  HG1 THR A 229     -29.850  -8.074 -14.775  1.00 10.00      A   
ATOM   2128  CG2 THR A 229     -30.445  -5.586 -14.172  1.00 10.00      A   
ATOM   2129  C   THR A 229     -28.476  -7.968 -11.853  1.00 10.00      A   
ATOM   2130  O   THR A 229     -27.753  -8.911 -12.184  1.00 10.00      A   
ATOM   2131  N   PRO A 230     -29.077  -7.927 -10.652  1.00 10.00      A   
ATOM   2132  CA  PRO A 230     -28.933  -9.004  -9.667  1.00 10.00      A   
ATOM   2133  CB  PRO A 230     -29.882  -8.587  -8.539  1.00 10.00      A   
ATOM   2134  CG  PRO A 230     -30.035  -7.115  -8.685  1.00 10.00      A   
ATOM   2135  CD  PRO A 230     -29.920  -6.826 -10.150  1.00 10.00      A   
ATOM   2136  C   PRO A 230     -29.359 -10.352 -10.247  1.00 10.00      A   
ATOM   2137  O   PRO A 230     -28.744 -11.382  -9.970  1.00 10.00      A   
ATOM   2138  N   ALA A 231     -30.397 -10.328 -11.081  1.00 10.00      A   
ATOM   2139  HN  ALA A 231     -30.829  -9.470 -11.277  1.00 10.00      A   
ATOM   2140  CA  ALA A 231     -30.913 -11.541 -11.708  1.00 10.00      A   
ATOM   2141  CB  ALA A 231     -32.279 -11.277 -12.325  1.00 10.00      A   
ATOM   2142  C   ALA A 231     -29.944 -12.078 -12.760  1.00 10.00      A   
ATOM   2143  O   ALA A 231     -29.950 -13.270 -13.074  1.00 10.00      A   
ATOM   2144  N   ASP A 232     -29.112 -11.195 -13.298  1.00 10.00      A   
ATOM   2145  HN  ASP A 232     -29.148 -10.261 -13.002  1.00 10.00      A   
ATOM   2146  CA  ASP A 232     -28.136 -11.584 -14.308  1.00 10.00      A   
ATOM   2147  CB  ASP A 232     -27.609 -10.362 -15.070  1.00 10.00      A   
ATOM   2148  CG  ASP A 232     -28.613  -9.760 -16.028  1.00 10.00      A   
ATOM   2149  OD1 ASP A 232     -29.192 -10.510 -16.841  1.00 10.00      A   
ATOM   2150  OD2 ASP A 232     -28.824  -8.525 -15.977  1.00 10.00      A   
ATOM   2151  C   ASP A 232     -26.964 -12.287 -13.647  1.00 10.00      A   
ATOM   2152  O   ASP A 232     -26.416 -13.249 -14.181  1.00 10.00      A   
ATOM   2153  N   VAL A 233     -26.587 -11.793 -12.477  1.00 10.00      A   
ATOM   2154  HN  VAL A 233     -27.073 -11.023 -12.107  1.00 10.00      A   
ATOM   2155  CA  VAL A 233     -25.469 -12.352 -11.729  1.00 10.00      A   
ATOM   2156  CB  VAL A 233     -24.897 -11.332 -10.720  1.00 10.00      A   
ATOM   2157  CG1 VAL A 233     -23.755 -11.937  -9.913  1.00 10.00      A   
ATOM   2158  CG2 VAL A 233     -24.432 -10.074 -11.441  1.00 10.00      A   
ATOM   2159  C   VAL A 233     -25.855 -13.641 -11.004  1.00 10.00      A   
ATOM   2160  O   VAL A 233     -25.225 -14.680 -11.199  1.00 10.00      A   
ATOM   2161  N   PHE A 234     -26.918 -13.581 -10.209  1.00 10.00      A   
ATOM   2162  HN  PHE A 234     -27.426 -12.740 -10.150  1.00 10.00      A   
ATOM   2163  CA  PHE A 234     -27.366 -14.732  -9.430  1.00 10.00      A   
ATOM   2164  CB  PHE A 234     -28.186 -14.270  -8.219  1.00 10.00      A   
ATOM   2165  CG  PHE A 234     -27.451 -13.375  -7.259  1.00 10.00      A   
ATOM   2166  CD1 PHE A 234     -27.794 -12.040  -7.136  1.00 10.00      A   
ATOM   2167  CD2 PHE A 234     -26.428 -13.873  -6.471  1.00 10.00      A   
ATOM   2168  CE1 PHE A 234     -27.133 -11.215  -6.247  1.00 10.00      A   
ATOM   2169  CE2 PHE A 234     -25.760 -13.054  -5.580  1.00 10.00      A   
ATOM   2170  CZ  PHE A 234     -26.113 -11.723  -5.467  1.00 10.00      A   
ATOM   2171  C   PHE A 234     -28.188 -15.720 -10.258  1.00 10.00      A   
ATOM   2172  O   PHE A 234     -29.118 -16.341  -9.741  1.00 10.00      A   
ATOM   2173  N   SER A 235     -27.838 -15.883 -11.529  1.00 10.00      A   
ATOM   2174  HN  SER A 235     -27.079 -15.375 -11.887  1.00 10.00      A   
ATOM   2175  CA  SER A 235     -28.556 -16.803 -12.402  1.00 10.00      A   
ATOM   2176  CB  SER A 235     -28.415 -16.370 -13.860  1.00 10.00      A   
ATOM   2177  OG  SER A 235     -27.068 -16.052 -14.169  1.00 10.00      A   
ATOM   2178  HG  SER A 235     -26.921 -16.185 -15.115  1.00 10.00      A   
ATOM   2179  C   SER A 235     -28.076 -18.245 -12.216  1.00 10.00      A   
ATOM   2180  O   SER A 235     -28.861 -19.195 -12.319  1.00 10.00      A   
ATOM   2181  N   ASN A 236     -26.788 -18.405 -11.946  1.00 10.00      A   
ATOM   2182  HN  ASN A 236     -26.213 -17.615 -11.884  1.00 10.00      A   
ATOM   2183  CA  ASN A 236     -26.206 -19.727 -11.735  1.00 10.00      A   
ATOM   2184  CB  ASN A 236     -25.382 -20.167 -12.949  1.00 10.00      A   
ATOM   2185  CG  ASN A 236     -24.874 -21.591 -12.818  1.00 10.00      A   
ATOM   2186  OD1 ASN A 236     -23.774 -21.824 -12.326  1.00 10.00      A   
ATOM   2187  ND2 ASN A 236     -25.671 -22.553 -13.255  1.00 10.00      A   
ATOM   2188 HD21 ASN A 236     -26.537 -22.301 -13.642  1.00 10.00      A   
ATOM   2189 HD22 ASN A 236     -25.368 -23.483 -13.161  1.00 10.00      A   
ATOM   2190  C   ASN A 236     -25.344 -19.728 -10.482  1.00 10.00      A   
ATOM   2191  O   ASN A 236     -24.304 -19.067 -10.432  1.00 10.00      A   
ATOM   2192  N   ARG A 237     -25.777 -20.476  -9.475  1.00 10.00      A   
ATOM   2193  HN  ARG A 237     -26.603 -20.999  -9.592  1.00 10.00      A   
ATOM   2194  CA  ARG A 237     -25.064 -20.550  -8.204  1.00 10.00      A   
ATOM   2195  CB  ARG A 237     -25.914 -21.238  -7.133  1.00 10.00      A   
ATOM   2196  CG  ARG A 237     -25.286 -21.228  -5.748  1.00 10.00      A   
ATOM   2197  CD  ARG A 237     -26.187 -21.895  -4.724  1.00 10.00      A   
ATOM   2198  NE  ARG A 237     -26.483 -23.282  -5.069  1.00 10.00      A   
ATOM   2199  HE  ARG A 237     -26.991 -23.440  -5.900  1.00 10.00      A   
ATOM   2200  CZ  ARG A 237     -26.114 -24.326  -4.334  1.00 10.00      A   
ATOM   2201  NH1 ARG A 237     -25.433 -24.140  -3.209  1.00 10.00      A   
ATOM   2202 HH11 ARG A 237     -25.181 -23.174  -2.899  1.00 10.00      A   
ATOM   2203 HH12 ARG A 237     -25.146 -24.958  -2.628  1.00 10.00      A   
ATOM   2204  NH2 ARG A 237     -26.420 -25.556  -4.733  1.00 10.00      A   
ATOM   2205 HH21 ARG A 237     -26.948 -25.701  -5.623  1.00 10.00      A   
ATOM   2206 HH22 ARG A 237     -26.133 -26.380  -4.163  1.00 10.00      A   
ATOM   2207  C   ARG A 237     -23.712 -21.245  -8.332  1.00 10.00      A   
ATOM   2208  O   ARG A 237     -22.737 -20.818  -7.717  1.00 10.00      A   
ATOM   2209  N   GLU A 238     -23.658 -22.312  -9.124  1.00 10.00      A   
ATOM   2210  HN  GLU A 238     -24.479 -22.614  -9.581  1.00 10.00      A   
ATOM   2211  CA  GLU A 238     -22.418 -23.065  -9.321  1.00 10.00      A   
ATOM   2212  CB  GLU A 238     -22.621 -24.227 -10.299  1.00 10.00      A   
ATOM   2213  CG  GLU A 238     -23.792 -25.142  -9.977  1.00 10.00      A   
ATOM   2214  CD  GLU A 238     -25.077 -24.691 -10.635  1.00 10.00      A   
ATOM   2215  OE1 GLU A 238     -25.393 -25.194 -11.736  1.00 10.00      A   
ATOM   2216  OE2 GLU A 238     -25.774 -23.830 -10.057  1.00 10.00      A   
ATOM   2217  C   GLU A 238     -21.295 -22.161  -9.823  1.00 10.00      A   
ATOM   2218  O   GLU A 238     -20.160 -22.243  -9.351  1.00 10.00      A   
ATOM   2219  N   TRP A 239     -21.625 -21.307 -10.783  1.00 10.00      A   
ATOM   2220  HN  TRP A 239     -22.550 -21.311 -11.123  1.00 10.00      A   
ATOM   2221  CA  TRP A 239     -20.669 -20.375 -11.364  1.00 10.00      A   
ATOM   2222  CB  TRP A 239     -21.329 -19.631 -12.532  1.00 10.00      A   
ATOM   2223  CG  TRP A 239     -20.445 -18.634 -13.220  1.00 10.00      A   
ATOM   2224  CD1 TRP A 239     -20.286 -17.317 -12.894  1.00 10.00      A   
ATOM   2225  CD2 TRP A 239     -19.609 -18.866 -14.362  1.00 10.00      A   
ATOM   2226  NE1 TRP A 239     -19.401 -16.720 -13.755  1.00 10.00      A   
ATOM   2227  HE1 TRP A 239     -19.121 -15.777 -13.724  1.00 10.00      A   
ATOM   2228  CE2 TRP A 239     -18.973 -17.646 -14.666  1.00 10.00      A   
ATOM   2229  CE3 TRP A 239     -19.335 -19.984 -15.156  1.00 10.00      A   
ATOM   2230  CZ2 TRP A 239     -18.082 -17.514 -15.727  1.00 10.00      A   
ATOM   2231  CZ3 TRP A 239     -18.449 -19.850 -16.211  1.00 10.00      A   
ATOM   2232  CH2 TRP A 239     -17.833 -18.624 -16.486  1.00 10.00      A   
ATOM   2233  C   TRP A 239     -20.178 -19.382 -10.315  1.00 10.00      A   
ATOM   2234  O   TRP A 239     -18.985 -19.078 -10.242  1.00 10.00      A   
ATOM   2235  N   LEU A 240     -21.103 -18.895  -9.497  1.00 10.00      A   
ATOM   2236  HN  LEU A 240     -22.031 -19.200  -9.592  1.00 10.00      A   
ATOM   2237  CA  LEU A 240     -20.781 -17.932  -8.454  1.00 10.00      A   
ATOM   2238  CB  LEU A 240     -22.065 -17.360  -7.852  1.00 10.00      A   
ATOM   2239  CG  LEU A 240     -23.037 -16.719  -8.843  1.00 10.00      A   
ATOM   2240  CD1 LEU A 240     -24.318 -16.295  -8.144  1.00 10.00      A   
ATOM   2241  CD2 LEU A 240     -22.389 -15.535  -9.542  1.00 10.00      A   
ATOM   2242  C   LEU A 240     -19.932 -18.577  -7.366  1.00 10.00      A   
ATOM   2243  O   LEU A 240     -18.876 -18.060  -7.003  1.00 10.00      A   
ATOM   2244  N   GLN A 241     -20.388 -19.720  -6.868  1.00 10.00      A   
ATOM   2245  HN  GLN A 241     -21.232 -20.088  -7.219  1.00 10.00      A   
ATOM   2246  CA  GLN A 241     -19.682 -20.451  -5.818  1.00 10.00      A   
ATOM   2247  CB  GLN A 241     -20.415 -21.761  -5.511  1.00 10.00      A   
ATOM   2248  CG  GLN A 241     -19.889 -22.514  -4.298  1.00 10.00      A   
ATOM   2249  CD  GLN A 241     -20.058 -21.737  -3.008  1.00 10.00      A   
ATOM   2250  OE1 GLN A 241     -21.091 -21.827  -2.343  1.00 10.00      A   
ATOM   2251  NE2 GLN A 241     -19.039 -20.974  -2.643  1.00 10.00      A   
ATOM   2252 HE21 GLN A 241     -18.243 -20.956  -3.218  1.00 10.00      A   
ATOM   2253 HE22 GLN A 241     -19.123 -20.453  -1.814  1.00 10.00      A   
ATOM   2254  C   GLN A 241     -18.243 -20.744  -6.234  1.00 10.00      A   
ATOM   2255  O   GLN A 241     -17.312 -20.618  -5.435  1.00 10.00      A   
ATOM   2256  N   ASP A 242     -18.073 -21.099  -7.503  1.00 10.00      A   
ATOM   2257  HN  ASP A 242     -18.860 -21.151  -8.091  1.00 10.00      A   
ATOM   2258  CA  ASP A 242     -16.760 -21.424  -8.054  1.00 10.00      A   
ATOM   2259  CB  ASP A 242     -16.923 -22.044  -9.441  1.00 10.00      A   
ATOM   2260  CG  ASP A 242     -15.972 -23.191  -9.681  1.00 10.00      A   
ATOM   2261  OD1 ASP A 242     -14.806 -22.943 -10.051  1.00 10.00      A   
ATOM   2262  OD2 ASP A 242     -16.389 -24.354  -9.498  1.00 10.00      A   
ATOM   2263  C   ASP A 242     -15.879 -20.187  -8.159  1.00 10.00      A   
ATOM   2264  O   ASP A 242     -14.654 -20.282  -8.218  1.00 10.00      A   
ATOM   2265  N   HIS A 243     -16.510 -19.023  -8.166  1.00 10.00      A   
ATOM   2266  HN  HIS A 243     -17.488 -19.010  -8.074  1.00 10.00      A   
ATOM   2267  CA  HIS A 243     -15.792 -17.762  -8.277  1.00 10.00      A   
ATOM   2268  CB  HIS A 243     -16.476 -16.841  -9.290  1.00 10.00      A   
ATOM   2269  CG  HIS A 243     -16.108 -17.133 -10.713  1.00 10.00      A   
ATOM   2270  ND1 HIS A 243     -16.743 -18.090 -11.473  1.00 10.00      A   
ATOM   2271  HD1 HIS A 243     -17.496 -18.654 -11.176  1.00 10.00      A   
ATOM   2272  CD2 HIS A 243     -15.154 -16.595 -11.510  1.00 10.00      A   
ATOM   2273  CE1 HIS A 243     -16.193 -18.133 -12.672  1.00 10.00      A   
ATOM   2274  NE2 HIS A 243     -15.230 -17.237 -12.720  1.00 10.00      A   
ATOM   2275  HE2 HIS A 243     -14.652 -17.063 -13.500  1.00 10.00      A   
ATOM   2276  C   HIS A 243     -15.665 -17.075  -6.924  1.00 10.00      A   
ATOM   2277  O   HIS A 243     -15.450 -15.863  -6.857  1.00 10.00      A   
ATOM   2278  N   GLN A 244     -15.796 -17.861  -5.853  1.00 10.00      A   
ATOM   2279  HN  GLN A 244     -15.976 -18.818  -5.989  1.00 10.00      A   
ATOM   2280  CA  GLN A 244     -15.689 -17.353  -4.482  1.00 10.00      A   
ATOM   2281  CB  GLN A 244     -14.341 -16.660  -4.234  1.00 10.00      A   
ATOM   2282  CG  GLN A 244     -13.175 -17.616  -4.025  1.00 10.00      A   
ATOM   2283  CD  GLN A 244     -13.372 -18.515  -2.819  1.00 10.00      A   
ATOM   2284  OE1 GLN A 244     -13.020 -18.155  -1.696  1.00 10.00      A   
ATOM   2285  NE2 GLN A 244     -13.930 -19.695  -3.042  1.00 10.00      A   
ATOM   2286 HE21 GLN A 244     -14.180 -19.926  -3.962  1.00 10.00      A   
ATOM   2287 HE22 GLN A 244     -14.074 -20.292  -2.277  1.00 10.00      A   
ATOM   2288  C   GLN A 244     -16.855 -16.437  -4.116  1.00 10.00      A   
ATOM   2289  O   GLN A 244     -16.712 -15.515  -3.310  1.00 10.00      A   
ATOM   2290  N   LEU A 245     -18.011 -16.709  -4.702  1.00 10.00      A   
ATOM   2291  HN  LEU A 245     -18.067 -17.466  -5.325  1.00 10.00      A   
ATOM   2292  CA  LEU A 245     -19.202 -15.921  -4.442  1.00 10.00      A   
ATOM   2293  CB  LEU A 245     -19.728 -15.310  -5.742  1.00 10.00      A   
ATOM   2294  CG  LEU A 245     -18.735 -14.483  -6.559  1.00 10.00      A   
ATOM   2295  CD1 LEU A 245     -19.354 -14.090  -7.888  1.00 10.00      A   
ATOM   2296  CD2 LEU A 245     -18.292 -13.249  -5.785  1.00 10.00      A   
ATOM   2297  C   LEU A 245     -20.276 -16.784  -3.785  1.00 10.00      A   
ATOM   2298  O   LEU A 245     -19.995 -17.895  -3.334  1.00 10.00      A   
ATOM   2299  N   ASP A 246     -21.502 -16.279  -3.747  1.00 10.00      A   
ATOM   2300  HN  ASP A 246     -21.672 -15.410  -4.165  1.00 10.00      A   
ATOM   2301  CA  ASP A 246     -22.615 -16.995  -3.132  1.00 10.00      A   
ATOM   2302  CB  ASP A 246     -22.501 -16.941  -1.606  1.00 10.00      A   
ATOM   2303  CG  ASP A 246     -22.939 -18.229  -0.932  1.00 10.00      A   
ATOM   2304  OD1 ASP A 246     -23.976 -18.797  -1.330  1.00 10.00      A   
ATOM   2305  OD2 ASP A 246     -22.239 -18.678   0.008  1.00 10.00      A   
ATOM   2306  C   ASP A 246     -23.939 -16.376  -3.564  1.00 10.00      A   
ATOM   2307  O   ASP A 246     -23.963 -15.474  -4.399  1.00 10.00      A   
ATOM   2308  N   VAL A 247     -25.031 -16.861  -2.994  1.00 10.00      A   
ATOM   2309  HN  VAL A 247     -24.942 -17.582  -2.326  1.00 10.00      A   
ATOM   2310  CA  VAL A 247     -26.358 -16.352  -3.315  1.00 10.00      A   
ATOM   2311  CB  VAL A 247     -27.224 -17.407  -4.041  1.00 10.00      A   
ATOM   2312  CG1 VAL A 247     -26.748 -17.604  -5.471  1.00 10.00      A   
ATOM   2313  CG2 VAL A 247     -27.216 -18.727  -3.285  1.00 10.00      A   
ATOM   2314  C   VAL A 247     -27.069 -15.881  -2.046  1.00 10.00      A   
ATOM   2315  O   VAL A 247     -26.720 -16.310  -0.942  1.00 10.00      A   
ATOM   2316  N   PRO A 248     -28.058 -14.975  -2.182  1.00 10.00      A   
ATOM   2317  CA  PRO A 248     -28.821 -14.443  -1.043  1.00 10.00      A   
ATOM   2318  CB  PRO A 248     -29.844 -13.508  -1.696  1.00 10.00      A   
ATOM   2319  CG  PRO A 248     -29.250 -13.162  -3.017  1.00 10.00      A   
ATOM   2320  CD  PRO A 248     -28.499 -14.383  -3.455  1.00 10.00      A   
ATOM   2321  C   PRO A 248     -29.538 -15.538  -0.249  1.00 10.00      A   
ATOM   2322  O   PRO A 248     -29.692 -16.672  -0.720  1.00 10.00      A   
ATOM   2323  N   GLN A 249     -29.998 -15.178   0.944  1.00 10.00      A   
ATOM   2324  HN  GLN A 249     -29.877 -14.242   1.242  1.00 10.00      A   
ATOM   2325  CA  GLN A 249     -30.682 -16.113   1.830  1.00 10.00      A   
ATOM   2326  CB  GLN A 249     -31.036 -15.417   3.147  1.00 10.00      A   
ATOM   2327  CG  GLN A 249     -31.459 -16.354   4.265  1.00 10.00      A   
ATOM   2328  CD  GLN A 249     -30.292 -17.102   4.883  1.00 10.00      A   
ATOM   2329  OE1 GLN A 249     -29.167 -16.602   4.940  1.00 10.00      A   
ATOM   2330  NE2 GLN A 249     -30.553 -18.311   5.351  1.00 10.00      A   
ATOM   2331 HE21 GLN A 249     -31.472 -18.649   5.272  1.00 10.00      A   
ATOM   2332 HE22 GLN A 249     -29.822 -18.818   5.759  1.00 10.00      A   
ATOM   2333  C   GLN A 249     -31.941 -16.694   1.188  1.00 10.00      A   
ATOM   2334  O   GLN A 249     -32.130 -17.914   1.163  1.00 10.00      A   
ATOM   2335  N   ALA A 250     -32.789 -15.821   0.657  1.00 10.00      A   
ATOM   2336  HN  ALA A 250     -32.574 -14.863   0.695  1.00 10.00      A   
ATOM   2337  CA  ALA A 250     -34.036 -16.246   0.029  1.00 10.00      A   
ATOM   2338  CB  ALA A 250     -34.931 -15.057  -0.266  1.00 10.00      A   
ATOM   2339  C   ALA A 250     -33.793 -17.065  -1.234  1.00 10.00      A   
ATOM   2340  O   ALA A 250     -34.595 -17.934  -1.578  1.00 10.00      A   
ATOM   2341  N   ALA A 251     -32.682 -16.798  -1.911  1.00 10.00      A   
ATOM   2342  HN  ALA A 251     -32.075 -16.103  -1.579  1.00 10.00      A   
ATOM   2343  CA  ALA A 251     -32.344 -17.515  -3.135  1.00 10.00      A   
ATOM   2344  CB  ALA A 251     -31.072 -16.959  -3.752  1.00 10.00      A   
ATOM   2345  C   ALA A 251     -32.205 -19.009  -2.870  1.00 10.00      A   
ATOM   2346  O   ALA A 251     -32.716 -19.833  -3.632  1.00 10.00      A   
ATOM   2347  N   GLN A 252     -31.526 -19.352  -1.779  1.00 10.00      A   
ATOM   2348  HN  GLN A 252     -31.153 -18.646  -1.206  1.00 10.00      A   
ATOM   2349  CA  GLN A 252     -31.323 -20.747  -1.413  1.00 10.00      A   
ATOM   2350  CB  GLN A 252     -30.288 -20.869  -0.296  1.00 10.00      A   
ATOM   2351  CG  GLN A 252     -28.915 -20.331  -0.664  1.00 10.00      A   
ATOM   2352  CD  GLN A 252     -27.849 -20.712   0.341  1.00 10.00      A   
ATOM   2353  OE1 GLN A 252     -27.927 -21.763   0.975  1.00 10.00      A   
ATOM   2354  NE2 GLN A 252     -26.845 -19.865   0.487  1.00 10.00      A   
ATOM   2355 HE21 GLN A 252     -26.843 -19.049  -0.057  1.00 10.00      A   
ATOM   2356 HE22 GLN A 252     -26.141 -20.087   1.134  1.00 10.00      A   
ATOM   2357  C   GLN A 252     -32.636 -21.387  -0.983  1.00 10.00      A   
ATOM   2358  O   GLN A 252     -32.924 -22.532  -1.329  1.00 10.00      A   
ATOM   2359  N   PHE A 253     -33.437 -20.636  -0.235  1.00 10.00      A   
ATOM   2360  HN  PHE A 253     -33.155 -19.728   0.006  1.00 10.00      A   
ATOM   2361  CA  PHE A 253     -34.722 -21.132   0.238  1.00 10.00      A   
ATOM   2362  CB  PHE A 253     -35.353 -20.148   1.225  1.00 10.00      A   
ATOM   2363  CG  PHE A 253     -36.433 -20.752   2.079  1.00 10.00      A   
ATOM   2364  CD1 PHE A 253     -36.123 -21.680   3.061  1.00 10.00      A   
ATOM   2365  CD2 PHE A 253     -37.758 -20.392   1.901  1.00 10.00      A   
ATOM   2366  CE1 PHE A 253     -37.113 -22.237   3.845  1.00 10.00      A   
ATOM   2367  CE2 PHE A 253     -38.753 -20.945   2.683  1.00 10.00      A   
ATOM   2368  CZ  PHE A 253     -38.430 -21.870   3.657  1.00 10.00      A   
ATOM   2369  C   PHE A 253     -35.659 -21.394  -0.938  1.00 10.00      A   
ATOM   2370  O   PHE A 253     -36.360 -22.405  -0.972  1.00 10.00      A   
ATOM   2371  N   ALA A 254     -35.647 -20.484  -1.909  1.00 10.00      A   
ATOM   2372  HN  ALA A 254     -35.066 -19.696  -1.816  1.00 10.00      A   
ATOM   2373  CA  ALA A 254     -36.483 -20.613  -3.099  1.00 10.00      A   
ATOM   2374  CB  ALA A 254     -36.364 -19.376  -3.974  1.00 10.00      A   
ATOM   2375  C   ALA A 254     -36.109 -21.859  -3.894  1.00 10.00      A   
ATOM   2376  O   ALA A 254     -36.972 -22.523  -4.466  1.00 10.00      A   
ATOM   2377  N   ARG A 255     -34.817 -22.174  -3.925  1.00 10.00      A   
ATOM   2378  HN  ARG A 255     -34.173 -21.601  -3.456  1.00 10.00      A   
ATOM   2379  CA  ARG A 255     -34.334 -23.348  -4.641  1.00 10.00      A   
ATOM   2380  CB  ARG A 255     -32.806 -23.387  -4.642  1.00 10.00      A   
ATOM   2381  CG  ARG A 255     -32.205 -24.133  -5.823  1.00 10.00      A   
ATOM   2382  CD  ARG A 255     -31.304 -25.269  -5.365  1.00 10.00      A   
ATOM   2383  NE  ARG A 255     -32.062 -26.479  -5.037  1.00 10.00      A   
ATOM   2384  HE  ARG A 255     -32.665 -26.831  -5.729  1.00 10.00      A   
ATOM   2385  CZ  ARG A 255     -31.971 -27.124  -3.876  1.00 10.00      A   
ATOM   2386  NH1 ARG A 255     -31.162 -26.681  -2.926  1.00 10.00      A   
ATOM   2387 HH11 ARG A 255     -30.593 -25.823  -3.080  1.00 10.00      A   
ATOM   2388 HH12 ARG A 255     -31.092 -27.191  -2.018  1.00 10.00      A   
ATOM   2389  NH2 ARG A 255     -32.692 -28.217  -3.663  1.00 10.00      A   
ATOM   2390 HH21 ARG A 255     -32.619 -28.723  -2.752  1.00 10.00      A   
ATOM   2391 HH22 ARG A 255     -33.339 -28.581  -4.411  1.00 10.00      A   
ATOM   2392  C   ARG A 255     -34.896 -24.615  -4.001  1.00 10.00      A   
ATOM   2393  O   ARG A 255     -35.267 -25.566  -4.693  1.00 10.00      A   
ATOM   2394  N   ARG A 256     -34.975 -24.604  -2.673  1.00 10.00      A   
ATOM   2395  HN  ARG A 256     -34.675 -23.807  -2.188  1.00 10.00      A   
ATOM   2396  CA  ARG A 256     -35.506 -25.735  -1.921  1.00 10.00      A   
ATOM   2397  CB  ARG A 256     -35.230 -25.568  -0.423  1.00 10.00      A   
ATOM   2398  CG  ARG A 256     -33.774 -25.790  -0.039  1.00 10.00      A   
ATOM   2399  CD  ARG A 256     -33.316 -24.817   1.040  1.00 10.00      A   
ATOM   2400  NE  ARG A 256     -33.992 -25.033   2.319  1.00 10.00      A   
ATOM   2401  HE  ARG A 256     -34.702 -25.710   2.345  1.00 10.00      A   
ATOM   2402  CZ  ARG A 256     -33.686 -24.381   3.437  1.00 10.00      A   
ATOM   2403  NH1 ARG A 256     -32.711 -23.481   3.438  1.00 10.00      A   
ATOM   2404 HH11 ARG A 256     -32.176 -23.279   2.562  1.00 10.00      A   
ATOM   2405 HH12 ARG A 256     -32.473 -22.972   4.313  1.00 10.00      A   
ATOM   2406  NH2 ARG A 256     -34.359 -24.623   4.556  1.00 10.00      A   
ATOM   2407 HH21 ARG A 256     -34.120 -24.114   5.434  1.00 10.00      A   
ATOM   2408 HH22 ARG A 256     -35.132 -25.326   4.560  1.00 10.00      A   
ATOM   2409  C   ARG A 256     -37.003 -25.873  -2.179  1.00 10.00      A   
ATOM   2410  O   ARG A 256     -37.521 -26.978  -2.327  1.00 10.00      A   
ATOM   2411  N   LEU A 257     -37.687 -24.733  -2.252  1.00 10.00      A   
ATOM   2412  HN  LEU A 257     -37.214 -23.885  -2.121  1.00 10.00      A   
ATOM   2413  CA  LEU A 257     -39.122 -24.709  -2.509  1.00 10.00      A   
ATOM   2414  CB  LEU A 257     -39.684 -23.298  -2.305  1.00 10.00      A   
ATOM   2415  CG  LEU A 257     -39.600 -22.732  -0.884  1.00 10.00      A   
ATOM   2416  CD1 LEU A 257     -40.189 -21.330  -0.835  1.00 10.00      A   
ATOM   2417  CD2 LEU A 257     -40.309 -23.646   0.103  1.00 10.00      A   
ATOM   2418  C   LEU A 257     -39.416 -25.205  -3.924  1.00 10.00      A   
ATOM   2419  O   LEU A 257     -40.459 -25.807  -4.182  1.00 10.00      A   
ATOM   2420  N   ARG A 258     -38.486 -24.949  -4.838  1.00 10.00      A   
ATOM   2421  HN  ARG A 258     -37.690 -24.436  -4.579  1.00 10.00      A   
ATOM   2422  CA  ARG A 258     -38.631 -25.394  -6.219  1.00 10.00      A   
ATOM   2423  CB  ARG A 258     -37.540 -24.805  -7.112  1.00 10.00      A   
ATOM   2424  CG  ARG A 258     -37.916 -23.483  -7.753  1.00 10.00      A   
ATOM   2425  CD  ARG A 258     -36.995 -23.159  -8.912  1.00 10.00      A   
ATOM   2426  NE  ARG A 258     -37.436 -21.984  -9.660  1.00 10.00      A   
ATOM   2427  HE  ARG A 258     -38.401 -21.813  -9.700  1.00 10.00      A   
ATOM   2428  CZ  ARG A 258     -36.607 -21.147 -10.283  1.00 10.00      A   
ATOM   2429  NH1 ARG A 258     -35.296 -21.365 -10.265  1.00 10.00      A   
ATOM   2430 HH11 ARG A 258     -34.647 -20.712 -10.758  1.00 10.00      A   
ATOM   2431 HH12 ARG A 258     -34.904 -22.189  -9.754  1.00 10.00      A   
ATOM   2432  NH2 ARG A 258     -37.087 -20.095 -10.933  1.00 10.00      A   
ATOM   2433 HH21 ARG A 258     -36.438 -19.444 -11.422  1.00 10.00      A   
ATOM   2434 HH22 ARG A 258     -38.120 -19.912 -10.959  1.00 10.00      A   
ATOM   2435  C   ARG A 258     -38.598 -26.912  -6.285  1.00 10.00      A   
ATOM   2436  O   ARG A 258     -39.290 -27.524  -7.099  1.00 10.00      A   
ATOM   2437  N   ASP A 259     -37.809 -27.515  -5.397  1.00 10.00      A   
ATOM   2438  HN  ASP A 259     -37.295 -26.967  -4.765  1.00 10.00      A   
ATOM   2439  CA  ASP A 259     -37.688 -28.967  -5.331  1.00 10.00      A   
ATOM   2440  CB  ASP A 259     -36.495 -29.373  -4.458  1.00 10.00      A   
ATOM   2441  CG  ASP A 259     -35.303 -29.854  -5.264  1.00 10.00      A   
ATOM   2442  OD1 ASP A 259     -35.253 -31.056  -5.605  1.00 10.00      A   
ATOM   2443  OD2 ASP A 259     -34.405 -29.035  -5.555  1.00 10.00      A   
ATOM   2444  C   ASP A 259     -38.973 -29.571  -4.777  1.00 10.00      A   
ATOM   2445  O   ASP A 259     -39.184 -30.782  -4.837  1.00 10.00      A   
ATOM   2446  N   ARG A 260     -39.823 -28.710  -4.228  1.00 10.00      A   
ATOM   2447  HN  ARG A 260     -39.581 -27.760  -4.195  1.00 10.00      A   
ATOM   2448  CA  ARG A 260     -41.102 -29.124  -3.675  1.00 10.00      A   
ATOM   2449  CB  ARG A 260     -41.480 -28.234  -2.490  1.00 10.00      A   
ATOM   2450  CG  ARG A 260     -40.875 -28.660  -1.167  1.00 10.00      A   
ATOM   2451  CD  ARG A 260     -41.531 -29.931  -0.654  1.00 10.00      A   
ATOM   2452  NE  ARG A 260     -41.357 -30.095   0.787  1.00 10.00      A   
ATOM   2453  HE  ARG A 260     -40.434 -30.147   1.126  1.00 10.00      A   
ATOM   2454  CZ  ARG A 260     -42.366 -30.174   1.653  1.00 10.00      A   
ATOM   2455  NH1 ARG A 260     -43.624 -30.104   1.222  1.00 10.00      A   
ATOM   2456 HH11 ARG A 260     -43.830 -29.987   0.204  1.00 10.00      A   
ATOM   2457 HH12 ARG A 260     -44.413 -30.167   1.901  1.00 10.00      A   
ATOM   2458  NH2 ARG A 260     -42.121 -30.320   2.951  1.00 10.00      A   
ATOM   2459 HH21 ARG A 260     -41.139 -30.377   3.301  1.00 10.00      A   
ATOM   2460 HH22 ARG A 260     -42.913 -30.379   3.627  1.00 10.00      A   
ATOM   2461  C   ARG A 260     -42.183 -29.031  -4.742  1.00 10.00      A   
ATOM   2462  O   ARG A 260     -43.295 -29.525  -4.558  1.00 10.00      A   
ATOM   2463  N   GLY A 261     -41.846 -28.393  -5.857  1.00 10.00      A   
ATOM   2464  HN  GLY A 261     -40.937 -28.034  -5.950  1.00 10.00      A   
ATOM   2465  CA  GLY A 261     -42.795 -28.242  -6.942  1.00 10.00      A   
ATOM   2466  C   GLY A 261     -43.180 -26.795  -7.187  1.00 10.00      A   
ATOM   2467  O   GLY A 261     -43.877 -26.489  -8.155  1.00 10.00      A   
ATOM   2468  N   LEU A 262     -42.729 -25.897  -6.315  1.00 10.00      A   
ATOM   2469  HN  LEU A 262     -42.176 -26.192  -5.564  1.00 10.00      A   
ATOM   2470  CA  LEU A 262     -43.043 -24.479  -6.455  1.00 10.00      A   
ATOM   2471  CB  LEU A 262     -42.865 -23.745  -5.121  1.00 10.00      A   
ATOM   2472  CG  LEU A 262     -43.566 -24.361  -3.905  1.00 10.00      A   
ATOM   2473  CD1 LEU A 262     -43.411 -23.463  -2.690  1.00 10.00      A   
ATOM   2474  CD2 LEU A 262     -45.035 -24.621  -4.195  1.00 10.00      A   
ATOM   2475  C   LEU A 262     -42.186 -23.837  -7.542  1.00 10.00      A   
ATOM   2476  O   LEU A 262     -41.092 -23.339  -7.278  1.00 10.00      A   
ATOM   2477  N   THR A 263     -42.693 -23.855  -8.765  1.00 10.00      A   
ATOM   2478  HN  THR A 263     -43.572 -24.265  -8.912  1.00 10.00      A   
ATOM   2479  CA  THR A 263     -41.979 -23.297  -9.897  1.00 10.00      A   
ATOM   2480  CB  THR A 263     -42.467 -23.919 -11.217  1.00 10.00      A   
ATOM   2481  OG1 THR A 263     -42.824 -25.295 -11.001  1.00 10.00      A   
ATOM   2482  HG1 THR A 263     -42.249 -25.675 -10.324  1.00 10.00      A   
ATOM   2483  CG2 THR A 263     -41.376 -23.842 -12.275  1.00 10.00      A   
ATOM   2484  C   THR A 263     -42.114 -21.774  -9.977  1.00 10.00      A   
ATOM   2485  O   THR A 263     -42.967 -21.253 -10.695  1.00 10.00      A   
ATOM   2486  N   PHE A 264     -41.277 -21.066  -9.227  1.00 10.00      A   
ATOM   2487  HN  PHE A 264     -40.645 -21.537  -8.646  1.00 10.00      A   
ATOM   2488  CA  PHE A 264     -41.293 -19.608  -9.236  1.00 10.00      A   
ATOM   2489  CB  PHE A 264     -40.400 -19.054  -8.124  1.00 10.00      A   
ATOM   2490  CG  PHE A 264     -40.778 -19.512  -6.748  1.00 10.00      A   
ATOM   2491  CD1 PHE A 264     -39.928 -20.329  -6.021  1.00 10.00      A   
ATOM   2492  CD2 PHE A 264     -41.980 -19.128  -6.180  1.00 10.00      A   
ATOM   2493  CE1 PHE A 264     -40.271 -20.755  -4.754  1.00 10.00      A   
ATOM   2494  CE2 PHE A 264     -42.329 -19.549  -4.912  1.00 10.00      A   
ATOM   2495  CZ  PHE A 264     -41.473 -20.364  -4.198  1.00 10.00      A   
ATOM   2496  C   PHE A 264     -40.803 -19.094 -10.586  1.00 10.00      A   
ATOM   2497  O   PHE A 264     -39.810 -19.599 -11.116  1.00 10.00      A   
ATOM   2498  N   PRO A 265     -41.499 -18.093 -11.159  1.00 10.00      A   
ATOM   2499  CA  PRO A 265     -41.134 -17.503 -12.458  1.00 10.00      A   
ATOM   2500  CB  PRO A 265     -42.095 -16.317 -12.597  1.00 10.00      A   
ATOM   2501  CG  PRO A 265     -43.259 -16.675 -11.741  1.00 10.00      A   
ATOM   2502  CD  PRO A 265     -42.703 -17.465 -10.588  1.00 10.00      A   
ATOM   2503  C   PRO A 265     -39.688 -17.013 -12.482  1.00 10.00      A   
ATOM   2504  O   PRO A 265     -38.868 -17.494 -13.272  1.00 10.00      A   
ATOM   2505  N   LYS A 266     -39.380 -16.052 -11.624  1.00 10.00      A   
ATOM   2506  HN  LYS A 266     -40.075 -15.699 -11.030  1.00 10.00      A   
ATOM   2507  CA  LYS A 266     -38.030 -15.514 -11.535  1.00 10.00      A   
ATOM   2508  CB  LYS A 266     -38.050 -13.982 -11.480  1.00 10.00      A   
ATOM   2509  CG  LYS A 266     -38.470 -13.297 -12.772  1.00 10.00      A   
ATOM   2510  CD  LYS A 266     -38.428 -11.780 -12.632  1.00 10.00      A   
ATOM   2511  CE  LYS A 266     -36.998 -11.263 -12.549  1.00 10.00      A   
ATOM   2512  NZ  LYS A 266     -36.948  -9.794 -12.313  1.00 10.00      A   
ATOM   2513  HZ1 LYS A 266     -36.184  -9.366 -12.876  1.00 10.00      A   
ATOM   2514  HZ2 LYS A 266     -36.768  -9.598 -11.308  1.00 10.00      A   
ATOM   2515  HZ3 LYS A 266     -37.850  -9.352 -12.580  1.00 10.00      A   
ATOM   2516  C   LYS A 266     -37.349 -16.059 -10.289  1.00 10.00      A   
ATOM   2517  O   LYS A 266     -37.962 -16.798  -9.518  1.00 10.00      A   
ATOM   2518  N   GLN A 267     -36.085 -15.712 -10.106  1.00 10.00      A   
ATOM   2519  HN  GLN A 267     -35.639 -15.145 -10.775  1.00 10.00      A   
ATOM   2520  CA  GLN A 267     -35.333 -16.154  -8.941  1.00 10.00      A   
ATOM   2521  CB  GLN A 267     -33.855 -16.351  -9.305  1.00 10.00      A   
ATOM   2522  CG  GLN A 267     -32.907 -16.548  -8.123  1.00 10.00      A   
ATOM   2523  CD  GLN A 267     -33.136 -17.846  -7.370  1.00 10.00      A   
ATOM   2524  OE1 GLN A 267     -32.638 -18.899  -7.761  1.00 10.00      A   
ATOM   2525  NE2 GLN A 267     -33.870 -17.778  -6.270  1.00 10.00      A   
ATOM   2526 HE21 GLN A 267     -34.224 -16.901  -6.000  1.00 10.00      A   
ATOM   2527 HE22 GLN A 267     -34.025 -18.603  -5.766  1.00 10.00      A   
ATOM   2528  C   GLN A 267     -35.481 -15.140  -7.810  1.00 10.00      A   
ATOM   2529  O   GLN A 267     -34.956 -14.028  -7.893  1.00 10.00      A   
ATOM   2530  N   PRO A 268     -36.240 -15.493  -6.759  1.00 10.00      A   
ATOM   2531  CA  PRO A 268     -36.439 -14.617  -5.602  1.00 10.00      A   
ATOM   2532  CB  PRO A 268     -37.462 -15.370  -4.738  1.00 10.00      A   
ATOM   2533  CG  PRO A 268     -38.049 -16.405  -5.638  1.00 10.00      A   
ATOM   2534  CD  PRO A 268     -36.974 -16.758  -6.620  1.00 10.00      A   
ATOM   2535  C   PRO A 268     -35.132 -14.446  -4.840  1.00 10.00      A   
ATOM   2536  O   PRO A 268     -34.585 -15.413  -4.303  1.00 10.00      A   
ATOM   2537  N   LEU A 269     -34.618 -13.227  -4.825  1.00 10.00      A   
ATOM   2538  HN  LEU A 269     -35.090 -12.498  -5.288  1.00 10.00      A   
ATOM   2539  CA  LEU A 269     -33.369 -12.938  -4.145  1.00 10.00      A   
ATOM   2540  CB  LEU A 269     -32.547 -11.947  -4.963  1.00 10.00      A   
ATOM   2541  CG  LEU A 269     -32.220 -12.382  -6.390  1.00 10.00      A   
ATOM   2542  CD1 LEU A 269     -31.577 -11.245  -7.161  1.00 10.00      A   
ATOM   2543  CD2 LEU A 269     -31.316 -13.605  -6.380  1.00 10.00      A   
ATOM   2544  C   LEU A 269     -33.623 -12.403  -2.745  1.00 10.00      A   
ATOM   2545  O   LEU A 269     -33.027 -12.875  -1.777  1.00 10.00      A   
ATOM   2546  N   THR A 270     -34.515 -11.430  -2.638  1.00 10.00      A   
ATOM   2547  HN  THR A 270     -34.966 -11.098  -3.445  1.00 10.00      A   
ATOM   2548  CA  THR A 270     -34.843 -10.846  -1.348  1.00 10.00      A   
ATOM   2549  CB  THR A 270     -35.238  -9.359  -1.486  1.00 10.00      A   
ATOM   2550  OG1 THR A 270     -36.416  -9.242  -2.293  1.00 10.00      A   
ATOM   2551  HG1 THR A 270     -36.336  -8.466  -2.867  1.00 10.00      A   
ATOM   2552  CG2 THR A 270     -34.115  -8.565  -2.131  1.00 10.00      A   
ATOM   2553  C   THR A 270     -35.987 -11.614  -0.694  1.00 10.00      A   
ATOM   2554  O   THR A 270     -36.745 -12.319  -1.375  1.00 10.00      A   
ATOM   2555  N   ALA A 271     -36.107 -11.488   0.622  1.00 10.00      A   
ATOM   2556  HN  ALA A 271     -35.465 -10.928   1.112  1.00 10.00      A   
ATOM   2557  CA  ALA A 271     -37.168 -12.157   1.355  1.00 10.00      A   
ATOM   2558  CB  ALA A 271     -36.997 -11.927   2.847  1.00 10.00      A   
ATOM   2559  C   ALA A 271     -38.519 -11.634   0.887  1.00 10.00      A   
ATOM   2560  O   ALA A 271     -39.497 -12.380   0.807  1.00 10.00      A   
ATOM   2561  N   ASP A 272     -38.547 -10.346   0.555  1.00 10.00      A   
ATOM   2562  HN  ASP A 272     -37.724  -9.818   0.637  1.00 10.00      A   
ATOM   2563  CA  ASP A 272     -39.756  -9.692   0.083  1.00 10.00      A   
ATOM   2564  CB  ASP A 272     -39.526  -8.186  -0.083  1.00 10.00      A   
ATOM   2565  CG  ASP A 272     -39.142  -7.498   1.216  1.00 10.00      A   
ATOM   2566  OD1 ASP A 272     -37.989  -7.680   1.672  1.00 10.00      A   
ATOM   2567  OD2 ASP A 272     -39.986  -6.768   1.783  1.00 10.00      A   
ATOM   2568  C   ASP A 272     -40.212 -10.309  -1.233  1.00 10.00      A   
ATOM   2569  O   ASP A 272     -41.396 -10.585  -1.420  1.00 10.00      A   
ATOM   2570  N   GLN A 273     -39.260 -10.542  -2.135  1.00 10.00      A   
ATOM   2571  HN  GLN A 273     -38.331 -10.299  -1.925  1.00 10.00      A   
ATOM   2572  CA  GLN A 273     -39.562 -11.144  -3.430  1.00 10.00      A   
ATOM   2573  CB  GLN A 273     -38.309 -11.196  -4.308  1.00 10.00      A   
ATOM   2574  CG  GLN A 273     -38.002  -9.913  -5.065  1.00 10.00      A   
ATOM   2575  CD  GLN A 273     -36.667  -9.975  -5.781  1.00 10.00      A   
ATOM   2576  OE1 GLN A 273     -35.741 -10.650  -5.329  1.00 10.00      A   
ATOM   2577  NE2 GLN A 273     -36.562  -9.278  -6.906  1.00 10.00      A   
ATOM   2578 HE21 GLN A 273     -37.346  -8.769  -7.210  1.00 10.00      A   
ATOM   2579 HE22 GLN A 273     -35.708  -9.298  -7.388  1.00 10.00      A   
ATOM   2580  C   GLN A 273     -40.109 -12.556  -3.248  1.00 10.00      A   
ATOM   2581  O   GLN A 273     -41.052 -12.961  -3.929  1.00 10.00      A   
ATOM   2582  N   LEU A 274     -39.511 -13.300  -2.322  1.00 10.00      A   
ATOM   2583  HN  LEU A 274     -38.764 -12.917  -1.811  1.00 10.00      A   
ATOM   2584  CA  LEU A 274     -39.932 -14.667  -2.045  1.00 10.00      A   
ATOM   2585  CB  LEU A 274     -38.943 -15.342  -1.091  1.00 10.00      A   
ATOM   2586  CG  LEU A 274     -39.188 -16.823  -0.791  1.00 10.00      A   
ATOM   2587  CD1 LEU A 274     -39.163 -17.645  -2.069  1.00 10.00      A   
ATOM   2588  CD2 LEU A 274     -38.152 -17.339   0.192  1.00 10.00      A   
ATOM   2589  C   LEU A 274     -41.341 -14.697  -1.462  1.00 10.00      A   
ATOM   2590  O   LEU A 274     -42.199 -15.454  -1.921  1.00 10.00      A   
ATOM   2591  N   ALA A 275     -41.573 -13.861  -0.458  1.00 10.00      A   
ATOM   2592  HN  ALA A 275     -40.843 -13.283  -0.136  1.00 10.00      A   
ATOM   2593  CA  ALA A 275     -42.876 -13.782   0.186  1.00 10.00      A   
ATOM   2594  CB  ALA A 275     -42.819 -12.843   1.381  1.00 10.00      A   
ATOM   2595  C   ALA A 275     -43.944 -13.330  -0.806  1.00 10.00      A   
ATOM   2596  O   ALA A 275     -45.075 -13.813  -0.779  1.00 10.00      A   
ATOM   2597  N   ASP A 276     -43.569 -12.412  -1.690  1.00 10.00      A   
ATOM   2598  HN  ASP A 276     -42.650 -12.065  -1.657  1.00 10.00      A   
ATOM   2599  CA  ASP A 276     -44.487 -11.893  -2.699  1.00 10.00      A   
ATOM   2600  CB  ASP A 276     -43.809 -10.803  -3.529  1.00 10.00      A   
ATOM   2601  CG  ASP A 276     -44.798  -9.925  -4.269  1.00 10.00      A   
ATOM   2602  OD1 ASP A 276     -45.849  -9.582  -3.684  1.00 10.00      A   
ATOM   2603  OD2 ASP A 276     -44.518  -9.555  -5.429  1.00 10.00      A   
ATOM   2604  C   ASP A 276     -44.985 -13.013  -3.605  1.00 10.00      A   
ATOM   2605  O   ASP A 276     -46.172 -13.085  -3.924  1.00 10.00      A   
ATOM   2606  N   TYR A 277     -44.070 -13.891  -4.008  1.00 10.00      A   
ATOM   2607  HN  TYR A 277     -43.138 -13.774  -3.724  1.00 10.00      A   
ATOM   2608  CA  TYR A 277     -44.416 -15.018  -4.865  1.00 10.00      A   
ATOM   2609  CB  TYR A 277     -43.158 -15.718  -5.384  1.00 10.00      A   
ATOM   2610  CG  TYR A 277     -42.601 -15.129  -6.660  1.00 10.00      A   
ATOM   2611  CD1 TYR A 277     -41.258 -15.267  -6.980  1.00 10.00      A   
ATOM   2612  CD2 TYR A 277     -43.418 -14.435  -7.545  1.00 10.00      A   
ATOM   2613  CE1 TYR A 277     -40.742 -14.730  -8.145  1.00 10.00      A   
ATOM   2614  CE2 TYR A 277     -42.912 -13.894  -8.712  1.00 10.00      A   
ATOM   2615  CZ  TYR A 277     -41.573 -14.044  -9.007  1.00 10.00      A   
ATOM   2616  OH  TYR A 277     -41.061 -13.508 -10.169  1.00 10.00      A   
ATOM   2617  HH  TYR A 277     -41.502 -12.669 -10.356  1.00 10.00      A   
ATOM   2618  C   TYR A 277     -45.287 -16.015  -4.115  1.00 10.00      A   
ATOM   2619  O   TYR A 277     -46.288 -16.503  -4.643  1.00 10.00      A   
ATOM   2620  N   LEU A 278     -44.903 -16.307  -2.877  1.00 10.00      A   
ATOM   2621  HN  LEU A 278     -44.092 -15.884  -2.515  1.00 10.00      A   
ATOM   2622  CA  LEU A 278     -45.646 -17.242  -2.043  1.00 10.00      A   
ATOM   2623  CB  LEU A 278     -44.928 -17.465  -0.712  1.00 10.00      A   
ATOM   2624  CG  LEU A 278     -43.617 -18.252  -0.786  1.00 10.00      A   
ATOM   2625  CD1 LEU A 278     -42.873 -18.175   0.537  1.00 10.00      A   
ATOM   2626  CD2 LEU A 278     -43.885 -19.702  -1.162  1.00 10.00      A   
ATOM   2627  C   LEU A 278     -47.067 -16.754  -1.811  1.00 10.00      A   
ATOM   2628  O   LEU A 278     -48.012 -17.545  -1.801  1.00 10.00      A   
ATOM   2629  N   ALA A 279     -47.214 -15.444  -1.644  1.00 10.00      A   
ATOM   2630  HN  ALA A 279     -46.416 -14.867  -1.655  1.00 10.00      A   
ATOM   2631  CA  ALA A 279     -48.521 -14.842  -1.427  1.00 10.00      A   
ATOM   2632  CB  ALA A 279     -48.374 -13.369  -1.072  1.00 10.00      A   
ATOM   2633  C   ALA A 279     -49.411 -15.017  -2.658  1.00 10.00      A   
ATOM   2634  O   ALA A 279     -50.626 -15.191  -2.536  1.00 10.00      A   
ATOM   2635  N   GLN A 280     -48.799 -14.983  -3.840  1.00 10.00      A   
ATOM   2636  HN  GLN A 280     -47.828 -14.841  -3.872  1.00 10.00      A   
ATOM   2637  CA  GLN A 280     -49.532 -15.146  -5.092  1.00 10.00      A   
ATOM   2638  CB  GLN A 280     -48.653 -14.785  -6.291  1.00 10.00      A   
ATOM   2639  CG  GLN A 280     -48.223 -13.328  -6.316  1.00 10.00      A   
ATOM   2640  CD  GLN A 280     -47.559 -12.926  -7.614  1.00 10.00      A   
ATOM   2641  OE1 GLN A 280     -46.938 -13.745  -8.290  1.00 10.00      A   
ATOM   2642  NE2 GLN A 280     -47.689 -11.658  -7.971  1.00 10.00      A   
ATOM   2643 HE21 GLN A 280     -48.200 -11.060  -7.384  1.00 10.00      A   
ATOM   2644 HE22 GLN A 280     -47.266 -11.367  -8.804  1.00 10.00      A   
ATOM   2645  C   GLN A 280     -50.061 -16.572  -5.224  1.00 10.00      A   
ATOM   2646  O   GLN A 280     -51.143 -16.801  -5.765  1.00 10.00      A   
ATOM   2647  N   GLN A 281     -49.284 -17.526  -4.728  1.00 10.00      A   
ATOM   2648  HN  GLN A 281     -48.419 -17.280  -4.336  1.00 10.00      A   
ATOM   2649  CA  GLN A 281     -49.678 -18.930  -4.763  1.00 10.00      A   
ATOM   2650  CB  GLN A 281     -48.460 -19.834  -4.564  1.00 10.00      A   
ATOM   2651  CG  GLN A 281     -47.354 -19.611  -5.580  1.00 10.00      A   
ATOM   2652  CD  GLN A 281     -46.117 -20.434  -5.287  1.00 10.00      A   
ATOM   2653  OE1 GLN A 281     -45.824 -20.751  -4.132  1.00 10.00      A   
ATOM   2654  NE2 GLN A 281     -45.380 -20.786  -6.330  1.00 10.00      A   
ATOM   2655 HE21 GLN A 281     -45.672 -20.500  -7.225  1.00 10.00      A   
ATOM   2656 HE22 GLN A 281     -44.576 -21.316  -6.168  1.00 10.00      A   
ATOM   2657  C   GLN A 281     -50.705 -19.189  -3.667  1.00 10.00      A   
ATOM   2658  O   GLN A 281     -51.646 -19.966  -3.840  1.00 10.00      A   
ATOM   2659  N   TRP A 282     -50.525 -18.497  -2.546  1.00 10.00      A   
ATOM   2660  HN  TRP A 282     -49.751 -17.891  -2.484  1.00 10.00      A   
ATOM   2661  CA  TRP A 282     -51.421 -18.611  -1.399  1.00 10.00      A   
ATOM   2662  CB  TRP A 282     -50.797 -17.908  -0.189  1.00 10.00      A   
ATOM   2663  CG  TRP A 282     -51.281 -18.412   1.137  1.00 10.00      A   
ATOM   2664  CD1 TRP A 282     -50.947 -19.590   1.740  1.00 10.00      A   
ATOM   2665  CD2 TRP A 282     -52.180 -17.746   2.031  1.00 10.00      A   
ATOM   2666  NE1 TRP A 282     -51.586 -19.702   2.949  1.00 10.00      A   
ATOM   2667  HE1 TRP A 282     -51.509 -20.461   3.569  1.00 10.00      A   
ATOM   2668  CE2 TRP A 282     -52.350 -18.581   3.152  1.00 10.00      A   
ATOM   2669  CE3 TRP A 282     -52.857 -16.525   1.990  1.00 10.00      A   
ATOM   2670  CZ2 TRP A 282     -53.168 -18.233   4.223  1.00 10.00      A   
ATOM   2671  CZ3 TRP A 282     -53.668 -16.182   3.053  1.00 10.00      A   
ATOM   2672  CH2 TRP A 282     -53.816 -17.032   4.155  1.00 10.00      A   
ATOM   2673  C   TRP A 282     -52.782 -17.995  -1.725  1.00 10.00      A   
ATOM   2674  O   TRP A 282     -53.777 -18.246  -1.046  1.00 10.00      A   
ATOM   2675  N   ALA A 283     -52.814 -17.187  -2.779  1.00 10.00      A   
ATOM   2676  HN  ALA A 283     -51.985 -17.011  -3.268  1.00 10.00      A   
ATOM   2677  CA  ALA A 283     -54.043 -16.542  -3.218  1.00 10.00      A   
ATOM   2678  CB  ALA A 283     -53.730 -15.309  -4.053  1.00 10.00      A   
ATOM   2679  C   ALA A 283     -54.901 -17.518  -4.015  1.00 10.00      A   
ATOM   2680  O   ALA A 283     -56.038 -17.213  -4.374  1.00 10.00      A   
ATOM   2681  N   GLN A 284     -54.342 -18.690  -4.288  1.00 10.00      A   
ATOM   2682  HN  GLN A 284     -53.432 -18.869  -3.966  1.00 10.00      A   
ATOM   2683  CA  GLN A 284     -55.043 -19.724  -5.035  1.00 10.00      A   
ATOM   2684  CB  GLN A 284     -54.253 -20.119  -6.283  1.00 10.00      A   
ATOM   2685  CG  GLN A 284     -54.240 -19.061  -7.371  1.00 10.00      A   
ATOM   2686  CD  GLN A 284     -53.230 -19.358  -8.460  1.00 10.00      A   
ATOM   2687  OE1 GLN A 284     -52.181 -19.949  -8.206  1.00 10.00      A   
ATOM   2688  NE2 GLN A 284     -53.543 -18.950  -9.680  1.00 10.00      A   
ATOM   2689 HE21 GLN A 284     -54.398 -18.489  -9.809  1.00 10.00      A   
ATOM   2690 HE22 GLN A 284     -52.905 -19.120 -10.407  1.00 10.00      A   
ATOM   2691  C   GLN A 284     -55.274 -20.946  -4.155  1.00 10.00      A   
ATOM   2692  O   GLN A 284     -56.411 -21.259  -3.810  1.00 10.00      A   
ATOM   2693  N   ARG A 285     -54.178 -21.602  -3.772  1.00 10.00      A   
ATOM   2694  HN  ARG A 285     -53.303 -21.271  -4.069  1.00 10.00      A   
ATOM   2695  CB  ARG A 285     -54.701 -22.468  -1.509  1.00 10.00      A   
ATOM   2696  CG  ARG A 285     -53.812 -21.489  -0.763  1.00 10.00      A   
ATOM   2697  CD  ARG A 285     -53.872 -21.719   0.737  1.00 10.00      A   
ATOM   2698  NE  ARG A 285     -53.217 -22.970   1.121  1.00 10.00      A   
ATOM   2699  HE  ARG A 285     -52.908 -23.555   0.393  1.00 10.00      A   
ATOM   2700  CZ  ARG A 285     -53.016 -23.355   2.381  1.00 10.00      A   
ATOM   2701  NH1 ARG A 285     -53.422 -22.591   3.389  1.00 10.00      A   
ATOM   2702 HH11 ARG A 285     -53.903 -21.686   3.203  1.00 10.00      A   
ATOM   2703 HH12 ARG A 285     -53.260 -22.895   4.377  1.00 10.00      A   
ATOM   2704  NH2 ARG A 285     -52.406 -24.506   2.633  1.00 10.00      A   
ATOM   2705 HH21 ARG A 285     -52.248 -24.811   3.621  1.00 10.00      A   
ATOM   2706 HH22 ARG A 285     -52.079 -25.112   1.848  1.00 10.00      A   
ATOM   2707  CA  ARG A 285     -54.221 -22.795  -2.927  1.00 10.00      A   
ATOM   2708  C   ARG A 285     -55.073 -23.898  -3.547  1.00 10.00      A   
ATOM   2709  O   ARG A 285     -54.567 -24.606  -4.443  1.00 10.00      A   
ATOM   2710  OXT ARG A 285     -56.242 -24.061  -3.131  1.00 10.00      A   
ATOM   2711  CB  PHE B   6      13.068  -2.488   1.518  1.00 10.00      B   
ATOM   2712  CG  PHE B   6      13.114  -3.791   0.769  1.00 10.00      B   
ATOM   2713  CD1 PHE B   6      14.143  -4.060  -0.122  1.00 10.00      B   
ATOM   2714  CD2 PHE B   6      12.136  -4.751   0.960  1.00 10.00      B   
ATOM   2715  CE1 PHE B   6      14.193  -5.260  -0.806  1.00 10.00      B   
ATOM   2716  CE2 PHE B   6      12.179  -5.952   0.279  1.00 10.00      B   
ATOM   2717  CZ  PHE B   6      13.209  -6.207  -0.606  1.00 10.00      B   
ATOM   2718  C   PHE B   6      12.290  -1.221  -0.527  1.00 10.00      B   
ATOM   2719  O   PHE B   6      13.342  -0.739  -0.942  1.00 10.00      B   
ATOM   2720  N   PHE B   6      10.676  -1.821   1.269  1.00 10.00      B   
ATOM   2721  HT1 PHE B   6      10.549  -1.934   2.292  1.00 10.00      B   
ATOM   2722  HT2 PHE B   6      10.431  -2.716   0.804  1.00 10.00      B   
ATOM   2723  HT3 PHE B   6      10.031  -1.077   0.933  1.00 10.00      B   
ATOM   2724  CA  PHE B   6      12.077  -1.450   0.967  1.00 10.00      B   
ATOM   2725  N   GLY B   7      11.287  -1.560  -1.331  1.00 10.00      B   
ATOM   2726  HN  GLY B   7      10.466  -1.938  -0.950  1.00 10.00      B   
ATOM   2727  CA  GLY B   7      11.392  -1.374  -2.765  1.00 10.00      B   
ATOM   2728  C   GLY B   7      12.037  -2.556  -3.457  1.00 10.00      B   
ATOM   2729  O   GLY B   7      12.420  -3.531  -2.811  1.00 10.00      B   
ATOM   2730  N   ARG B   8      12.154  -2.470  -4.772  1.00 10.00      B   
ATOM   2731  HN  ARG B   8      11.832  -1.663  -5.227  1.00 10.00      B   
ATOM   2732  CA  ARG B   8      12.760  -3.530  -5.559  1.00 10.00      B   
ATOM   2733  CB  ARG B   8      12.208  -3.514  -6.995  1.00 10.00      B   
ATOM   2734  CG  ARG B   8      13.104  -4.159  -8.051  1.00 10.00      B   
ATOM   2735  CD  ARG B   8      13.357  -5.636  -7.773  1.00 10.00      B   
ATOM   2736  NE  ARG B   8      13.075  -6.468  -8.944  1.00 10.00      B   
ATOM   2737  HE  ARG B   8      12.250  -7.005  -8.921  1.00 10.00      B   
ATOM   2738  CZ  ARG B   8      13.870  -6.554 -10.017  1.00 10.00      B   
ATOM   2739  NH1 ARG B   8      15.005  -5.865 -10.078  1.00 10.00      B   
ATOM   2740 HH11 ARG B   8      15.299  -5.248  -9.288  1.00 10.00      B   
ATOM   2741 HH12 ARG B   8      15.615  -5.941 -10.923  1.00 10.00      B   
ATOM   2742  NH2 ARG B   8      13.532  -7.339 -11.032  1.00 10.00      B   
ATOM   2743 HH21 ARG B   8      14.150  -7.405 -11.870  1.00 10.00      B   
ATOM   2744 HH22 ARG B   8      12.648  -7.895 -10.997  1.00 10.00      B   
ATOM   2745  C   ARG B   8      14.276  -3.394  -5.549  1.00 10.00      B   
ATOM   2746  O   ARG B   8      14.833  -2.473  -6.143  1.00 10.00      B   
ATOM   2747  N   TYR B   9      14.932  -4.301  -4.848  1.00 10.00      B   
ATOM   2748  HN  TYR B   9      14.423  -4.989  -4.366  1.00 10.00      B   
ATOM   2749  CA  TYR B   9      16.384  -4.302  -4.766  1.00 10.00      B   
ATOM   2750  CB  TYR B   9      16.869  -3.728  -3.432  1.00 10.00      B   
ATOM   2751  CG  TYR B   9      16.846  -2.218  -3.387  1.00 10.00      B   
ATOM   2752  CD1 TYR B   9      17.588  -1.471  -4.291  1.00 10.00      B   
ATOM   2753  CD2 TYR B   9      16.082  -1.541  -2.449  1.00 10.00      B   
ATOM   2754  CE1 TYR B   9      17.568  -0.093  -4.264  1.00 10.00      B   
ATOM   2755  CE2 TYR B   9      16.058  -0.161  -2.414  1.00 10.00      B   
ATOM   2756  CZ  TYR B   9      16.801   0.558  -3.324  1.00 10.00      B   
ATOM   2757  OH  TYR B   9      16.775   1.935  -3.297  1.00 10.00      B   
ATOM   2758  HH  TYR B   9      16.703   2.236  -2.381  1.00 10.00      B   
ATOM   2759  C   TYR B   9      16.929  -5.704  -4.984  1.00 10.00      B   
ATOM   2760  O   TYR B   9      18.007  -5.881  -5.549  1.00 10.00      B   
ATOM   2761  N   LEU B  10      16.164  -6.699  -4.560  1.00 10.00      B   
ATOM   2762  HN  LEU B  10      15.300  -6.497  -4.143  1.00 10.00      B   
ATOM   2763  CA  LEU B  10      16.567  -8.089  -4.710  1.00 10.00      B   
ATOM   2764  CB  LEU B  10      16.476  -8.813  -3.357  1.00 10.00      B   
ATOM   2765  CG  LEU B  10      17.196 -10.166  -3.230  1.00 10.00      B   
ATOM   2766  CD1 LEU B  10      16.288 -11.320  -3.630  1.00 10.00      B   
ATOM   2767  CD2 LEU B  10      18.485 -10.186  -4.037  1.00 10.00      B   
ATOM   2768  C   LEU B  10      15.692  -8.784  -5.753  1.00 10.00      B   
ATOM   2769  O   LEU B  10      14.530  -9.100  -5.488  1.00 10.00      B   
ATOM   2770  N   PRO B  11      16.225  -8.990  -6.968  1.00 10.00      B   
ATOM   2771  CA  PRO B  11      15.505  -9.662  -8.041  1.00 10.00      B   
ATOM   2772  CB  PRO B  11      16.109  -9.019  -9.284  1.00 10.00      B   
ATOM   2773  CG  PRO B  11      17.527  -8.737  -8.908  1.00 10.00      B   
ATOM   2774  CD  PRO B  11      17.565  -8.563  -7.406  1.00 10.00      B   
ATOM   2775  C   PRO B  11      15.782 -11.166  -8.029  1.00 10.00      B   
ATOM   2776  O   PRO B  11      16.502 -11.667  -7.162  1.00 10.00      B   
ATOM   2777  N   LEU B  12      15.225 -11.882  -8.994  1.00 10.00      B   
ATOM   2778  HN  LEU B  12      14.679 -11.434  -9.674  1.00 10.00      B   
ATOM   2779  CA  LEU B  12      15.414 -13.322  -9.067  1.00 10.00      B   
ATOM   2780  CB  LEU B  12      14.069 -14.031  -9.249  1.00 10.00      B   
ATOM   2781  CG  LEU B  12      14.103 -15.561  -9.289  1.00 10.00      B   
ATOM   2782  CD1 LEU B  12      14.570 -16.123  -7.954  1.00 10.00      B   
ATOM   2783  CD2 LEU B  12      12.734 -16.115  -9.658  1.00 10.00      B   
ATOM   2784  C   LEU B  12      16.373 -13.708 -10.188  1.00 10.00      B   
ATOM   2785  O   LEU B  12      16.011 -13.684 -11.365  1.00 10.00      B   
ATOM   2786  N   ASP B  13      17.599 -14.040  -9.817  1.00 10.00      B   
ATOM   2787  HN  ASP B  13      17.836 -14.007  -8.867  1.00 10.00      B   
ATOM   2788  CA  ASP B  13      18.608 -14.455 -10.783  1.00 10.00      B   
ATOM   2789  CB  ASP B  13      19.734 -13.428 -10.889  1.00 10.00      B   
ATOM   2790  CG  ASP B  13      20.597 -13.645 -12.117  1.00 10.00      B   
ATOM   2791  OD1 ASP B  13      21.474 -14.531 -12.084  1.00 10.00      B   
ATOM   2792  OD2 ASP B  13      20.381 -12.942 -13.133  1.00 10.00      B   
ATOM   2793  C   ASP B  13      19.163 -15.809 -10.375  1.00 10.00      B   
ATOM   2794  O   ASP B  13      19.441 -16.041  -9.199  1.00 10.00      B   
ATOM   2795  N   SER B  14      19.315 -16.700 -11.337  1.00 10.00      B   
ATOM   2796  HN  SER B  14      19.096 -16.454 -12.263  1.00 10.00      B   
ATOM   2797  CA  SER B  14      19.810 -18.032 -11.054  1.00 10.00      B   
ATOM   2798  CB  SER B  14      18.796 -19.071 -11.533  1.00 10.00      B   
ATOM   2799  OG  SER B  14      18.297 -18.738 -12.822  1.00 10.00      B   
ATOM   2800  HG  SER B  14      17.408 -18.367 -12.736  1.00 10.00      B   
ATOM   2801  C   SER B  14      21.181 -18.282 -11.678  1.00 10.00      B   
ATOM   2802  O   SER B  14      21.687 -19.404 -11.649  1.00 10.00      B   
ATOM   2803  N   VAL B  15      21.788 -17.241 -12.236  1.00 10.00      B   
ATOM   2804  HN  VAL B  15      21.353 -16.354 -12.216  1.00 10.00      B   
ATOM   2805  CA  VAL B  15      23.098 -17.375 -12.855  1.00 10.00      B   
ATOM   2806  CB  VAL B  15      23.182 -16.635 -14.207  1.00 10.00      B   
ATOM   2807  CG1 VAL B  15      24.411 -17.084 -14.982  1.00 10.00      B   
ATOM   2808  CG2 VAL B  15      21.921 -16.871 -15.026  1.00 10.00      B   
ATOM   2809  C   VAL B  15      24.171 -16.854 -11.908  1.00 10.00      B   
ATOM   2810  O   VAL B  15      25.250 -17.444 -11.786  1.00 10.00      B   
ATOM   2811  N   VAL B  16      23.859 -15.751 -11.234  1.00 10.00      B   
ATOM   2812  HN  VAL B  16      22.983 -15.325 -11.393  1.00 10.00      B   
ATOM   2813  CA  VAL B  16      24.775 -15.142 -10.279  1.00 10.00      B   
ATOM   2814  CB  VAL B  16      24.200 -13.823  -9.699  1.00 10.00      B   
ATOM   2815  CG1 VAL B  16      22.807 -14.035  -9.129  1.00 10.00      B   
ATOM   2816  CG2 VAL B  16      25.122 -13.246  -8.635  1.00 10.00      B   
ATOM   2817  C   VAL B  16      25.074 -16.109  -9.137  1.00 10.00      B   
ATOM   2818  O   VAL B  16      24.179 -16.792  -8.635  1.00 10.00      B   
ATOM   2819  N   HIS B  17      26.333 -16.180  -8.733  1.00 10.00      B   
ATOM   2820  HN  HIS B  17      27.011 -15.621  -9.170  1.00 10.00      B   
ATOM   2821  CA  HIS B  17      26.724 -17.062  -7.642  1.00 10.00      B   
ATOM   2822  CB  HIS B  17      28.186 -17.504  -7.766  1.00 10.00      B   
ATOM   2823  CG  HIS B  17      28.380 -18.679  -8.673  1.00 10.00      B   
ATOM   2824  ND1 HIS B  17      28.468 -19.977  -8.221  1.00 10.00      B   
ATOM   2825  HD1 HIS B  17      28.425 -20.261  -7.282  1.00 10.00      B   
ATOM   2826  CD2 HIS B  17      28.485 -18.747 -10.021  1.00 10.00      B   
ATOM   2827  CE1 HIS B  17      28.619 -20.790  -9.249  1.00 10.00      B   
ATOM   2828  NE2 HIS B  17      28.631 -20.068 -10.351  1.00 10.00      B   
ATOM   2829  HE2 HIS B  17      28.723 -20.423 -11.264  1.00 10.00      B   
ATOM   2830  C   HIS B  17      26.457 -16.396  -6.297  1.00 10.00      B   
ATOM   2831  O   HIS B  17      27.376 -16.136  -5.521  1.00 10.00      B   
ATOM   2832  N   ARG B  18      25.185 -16.106  -6.043  1.00 10.00      B   
ATOM   2833  HN  ARG B  18      24.503 -16.338  -6.712  1.00 10.00      B   
ATOM   2834  CA  ARG B  18      24.770 -15.461  -4.805  1.00 10.00      B   
ATOM   2835  CB  ARG B  18      23.422 -14.740  -4.986  1.00 10.00      B   
ATOM   2836  CG  ARG B  18      22.314 -15.599  -5.583  1.00 10.00      B   
ATOM   2837  CD  ARG B  18      20.971 -14.883  -5.568  1.00 10.00      B   
ATOM   2838  NE  ARG B  18      19.858 -15.833  -5.536  1.00 10.00      B   
ATOM   2839  HE  ARG B  18      20.075 -16.782  -5.677  1.00 10.00      B   
ATOM   2840  CZ  ARG B  18      18.587 -15.496  -5.332  1.00 10.00      B   
ATOM   2841  NH1 ARG B  18      18.246 -14.230  -5.150  1.00 10.00      B   
ATOM   2842 HH11 ARG B  18      17.249 -13.976  -4.987  1.00 10.00      B   
ATOM   2843 HH12 ARG B  18      18.973 -13.482  -5.173  1.00 10.00      B   
ATOM   2844  NH2 ARG B  18      17.651 -16.433  -5.302  1.00 10.00      B   
ATOM   2845 HH21 ARG B  18      17.903 -17.436  -5.438  1.00 10.00      B   
ATOM   2846 HH22 ARG B  18      16.656 -16.168  -5.137  1.00 10.00      B   
ATOM   2847  C   ARG B  18      24.703 -16.465  -3.661  1.00 10.00      B   
ATOM   2848  O   ARG B  18      23.826 -17.326  -3.631  1.00 10.00      B   
ATOM   2849  N   LEU B  19      25.654 -16.371  -2.741  1.00 10.00      B   
ATOM   2850  HN  LEU B  19      26.342 -15.680  -2.831  1.00 10.00      B   
ATOM   2851  CA  LEU B  19      25.704 -17.263  -1.593  1.00 10.00      B   
ATOM   2852  CB  LEU B  19      26.393 -18.588  -1.944  1.00 10.00      B   
ATOM   2853  CG  LEU B  19      25.484 -19.719  -2.435  1.00 10.00      B   
ATOM   2854  CD1 LEU B  19      26.296 -20.972  -2.718  1.00 10.00      B   
ATOM   2855  CD2 LEU B  19      24.385 -20.009  -1.422  1.00 10.00      B   
ATOM   2856  C   LEU B  19      26.431 -16.597  -0.436  1.00 10.00      B   
ATOM   2857  O   LEU B  19      27.100 -15.577  -0.621  1.00 10.00      B   
ATOM   2858  N   ASP B  20      26.290 -17.186   0.747  1.00 10.00      B   
ATOM   2859  HN  ASP B  20      25.738 -17.990   0.806  1.00 10.00      B   
ATOM   2860  CA  ASP B  20      26.926 -16.687   1.965  1.00 10.00      B   
ATOM   2861  CB  ASP B  20      28.448 -16.848   1.911  1.00 10.00      B   
ATOM   2862  CG  ASP B  20      28.898 -18.295   1.872  1.00 10.00      B   
ATOM   2863  OD1 ASP B  20      28.627 -19.035   2.847  1.00 10.00      B   
ATOM   2864  OD2 ASP B  20      29.535 -18.692   0.869  1.00 10.00      B   
ATOM   2865  C   ASP B  20      26.555 -15.235   2.267  1.00 10.00      B   
ATOM   2866  O   ASP B  20      27.397 -14.338   2.166  1.00 10.00      B   
ATOM   2867  N   PRO B  21      25.289 -14.977   2.647  1.00 10.00      B   
ATOM   2868  CA  PRO B  21      24.828 -13.624   2.972  1.00 10.00      B   
ATOM   2869  CB  PRO B  21      23.371 -13.831   3.407  1.00 10.00      B   
ATOM   2870  CG  PRO B  21      22.969 -15.123   2.785  1.00 10.00      B   
ATOM   2871  CD  PRO B  21      24.207 -15.972   2.775  1.00 10.00      B   
ATOM   2872  C   PRO B  21      25.641 -13.014   4.112  1.00 10.00      B   
ATOM   2873  O   PRO B  21      25.930 -11.816   4.111  1.00 10.00      B   
ATOM   2874  N   ARG B  22      26.034 -13.855   5.066  1.00 10.00      B   
ATOM   2875  HN  ARG B  22      25.793 -14.803   4.993  1.00 10.00      B   
ATOM   2876  CA  ARG B  22      26.813 -13.405   6.214  1.00 10.00      B   
ATOM   2877  CB  ARG B  22      26.804 -14.453   7.336  1.00 10.00      B   
ATOM   2878  CG  ARG B  22      27.398 -15.803   6.953  1.00 10.00      B   
ATOM   2879  CD  ARG B  22      28.573 -16.163   7.847  1.00 10.00      B   
ATOM   2880  NE  ARG B  22      28.146 -16.586   9.181  1.00 10.00      B   
ATOM   2881  HE  ARG B  22      27.329 -17.135   9.241  1.00 10.00      B   
ATOM   2882  CZ  ARG B  22      28.797 -16.291  10.307  1.00 10.00      B   
ATOM   2883  NH1 ARG B  22      29.916 -15.574  10.268  1.00 10.00      B   
ATOM   2884 HH11 ARG B  22      30.296 -15.239   9.355  1.00 10.00      B   
ATOM   2885 HH12 ARG B  22      30.423 -15.343  11.155  1.00 10.00      B   
ATOM   2886  NH2 ARG B  22      28.331 -16.726  11.470  1.00 10.00      B   
ATOM   2887 HH21 ARG B  22      28.833 -16.498  12.355  1.00 10.00      B   
ATOM   2888 HH22 ARG B  22      27.458 -17.304  11.507  1.00 10.00      B   
ATOM   2889  C   ARG B  22      28.246 -13.055   5.818  1.00 10.00      B   
ATOM   2890  O   ARG B  22      28.847 -12.141   6.381  1.00 10.00      B   
ATOM   2891  N   ALA B  23      28.785 -13.776   4.841  1.00 10.00      B   
ATOM   2892  HN  ALA B  23      28.253 -14.481   4.414  1.00 10.00      B   
ATOM   2893  CA  ALA B  23      30.149 -13.536   4.384  1.00 10.00      B   
ATOM   2894  CB  ALA B  23      30.668 -14.720   3.585  1.00 10.00      B   
ATOM   2895  C   ALA B  23      30.225 -12.256   3.564  1.00 10.00      B   
ATOM   2896  O   ALA B  23      31.183 -11.491   3.678  1.00 10.00      B   
ATOM   2897  N   LYS B  24      29.196 -12.022   2.754  1.00 10.00      B   
ATOM   2898  HN  LYS B  24      28.461 -12.675   2.716  1.00 10.00      B   
ATOM   2899  CA  LYS B  24      29.131 -10.831   1.915  1.00 10.00      B   
ATOM   2900  CB  LYS B  24      27.833 -10.812   1.108  1.00 10.00      B   
ATOM   2901  CG  LYS B  24      27.898 -11.589  -0.193  1.00 10.00      B   
ATOM   2902  CD  LYS B  24      26.679 -11.314  -1.056  1.00 10.00      B   
ATOM   2903  CE  LYS B  24      26.884 -11.832  -2.468  1.00 10.00      B   
ATOM   2904  NZ  LYS B  24      25.750 -11.483  -3.360  1.00 10.00      B   
ATOM   2905  HZ1 LYS B  24      25.950 -11.800  -4.330  1.00 10.00      B   
ATOM   2906  HZ2 LYS B  24      25.605 -10.453  -3.368  1.00 10.00      B   
ATOM   2907  HZ3 LYS B  24      24.878 -11.942  -3.027  1.00 10.00      B   
ATOM   2908  C   LYS B  24      29.235  -9.563   2.752  1.00 10.00      B   
ATOM   2909  O   LYS B  24      29.939  -8.622   2.385  1.00 10.00      B   
ATOM   2910  N   LEU B  25      28.537  -9.552   3.883  1.00 10.00      B   
ATOM   2911  HN  LEU B  25      27.991 -10.336   4.114  1.00 10.00      B   
ATOM   2912  CA  LEU B  25      28.547  -8.402   4.782  1.00 10.00      B   
ATOM   2913  CB  LEU B  25      27.574  -8.624   5.938  1.00 10.00      B   
ATOM   2914  CG  LEU B  25      26.092  -8.659   5.569  1.00 10.00      B   
ATOM   2915  CD1 LEU B  25      25.272  -9.221   6.716  1.00 10.00      B   
ATOM   2916  CD2 LEU B  25      25.606  -7.268   5.188  1.00 10.00      B   
ATOM   2917  C   LEU B  25      29.947  -8.138   5.323  1.00 10.00      B   
ATOM   2918  O   LEU B  25      30.383  -6.987   5.414  1.00 10.00      B   
ATOM   2919  N   MET B  26      30.650  -9.212   5.667  1.00 10.00      B   
ATOM   2920  HN  MET B  26      30.244 -10.100   5.566  1.00 10.00      B   
ATOM   2921  CA  MET B  26      32.003  -9.106   6.193  1.00 10.00      B   
ATOM   2922  CB  MET B  26      32.469 -10.454   6.747  1.00 10.00      B   
ATOM   2923  CG  MET B  26      33.797 -10.395   7.483  1.00 10.00      B   
ATOM   2924  SD  MET B  26      33.683  -9.495   9.043  1.00 10.00      B   
ATOM   2925  CE  MET B  26      35.401  -9.474   9.558  1.00 10.00      B   
ATOM   2926  C   MET B  26      32.966  -8.625   5.114  1.00 10.00      B   
ATOM   2927  O   MET B  26      33.755  -7.711   5.341  1.00 10.00      B   
ATOM   2928  N   LEU B  27      32.878  -9.234   3.935  1.00 10.00      B   
ATOM   2929  HN  LEU B  27      32.215  -9.952   3.816  1.00 10.00      B   
ATOM   2930  CA  LEU B  27      33.742  -8.873   2.814  1.00 10.00      B   
ATOM   2931  CB  LEU B  27      33.482  -9.785   1.611  1.00 10.00      B   
ATOM   2932  CG  LEU B  27      33.856 -11.260   1.791  1.00 10.00      B   
ATOM   2933  CD1 LEU B  27      33.422 -12.073   0.583  1.00 10.00      B   
ATOM   2934  CD2 LEU B  27      35.351 -11.411   2.027  1.00 10.00      B   
ATOM   2935  C   LEU B  27      33.568  -7.410   2.421  1.00 10.00      B   
ATOM   2936  O   LEU B  27      34.548  -6.700   2.189  1.00 10.00      B   
ATOM   2937  N   SER B  28      32.320  -6.963   2.360  1.00 10.00      B   
ATOM   2938  HN  SER B  28      31.580  -7.579   2.553  1.00 10.00      B   
ATOM   2939  CA  SER B  28      32.019  -5.581   2.004  1.00 10.00      B   
ATOM   2940  CB  SER B  28      30.509  -5.379   1.878  1.00 10.00      B   
ATOM   2941  OG  SER B  28      29.945  -6.342   1.006  1.00 10.00      B   
ATOM   2942  HG  SER B  28      29.737  -7.144   1.508  1.00 10.00      B   
ATOM   2943  C   SER B  28      32.598  -4.615   3.033  1.00 10.00      B   
ATOM   2944  O   SER B  28      33.003  -3.502   2.698  1.00 10.00      B   
ATOM   2945  N   PHE B  29      32.642  -5.055   4.287  1.00 10.00      B   
ATOM   2946  HN  PHE B  29      32.301  -5.952   4.492  1.00 10.00      B   
ATOM   2947  CA  PHE B  29      33.181  -4.240   5.365  1.00 10.00      B   
ATOM   2948  CB  PHE B  29      32.808  -4.846   6.723  1.00 10.00      B   
ATOM   2949  CG  PHE B  29      33.306  -4.065   7.907  1.00 10.00      B   
ATOM   2950  CD1 PHE B  29      32.676  -2.894   8.296  1.00 10.00      B   
ATOM   2951  CD2 PHE B  29      34.401  -4.505   8.634  1.00 10.00      B   
ATOM   2952  CE1 PHE B  29      33.127  -2.175   9.386  1.00 10.00      B   
ATOM   2953  CE2 PHE B  29      34.858  -3.789   9.725  1.00 10.00      B   
ATOM   2954  CZ  PHE B  29      34.219  -2.622  10.102  1.00 10.00      B   
ATOM   2955  C   PHE B  29      34.696  -4.123   5.233  1.00 10.00      B   
ATOM   2956  O   PHE B  29      35.260  -3.035   5.347  1.00 10.00      B   
ATOM   2957  N   CYS B  30      35.344  -5.251   4.967  1.00 10.00      B   
ATOM   2958  HN  CYS B  30      34.831  -6.086   4.879  1.00 10.00      B   
ATOM   2959  CA  CYS B  30      36.793  -5.292   4.813  1.00 10.00      B   
ATOM   2960  CB  CYS B  30      37.278  -6.741   4.771  1.00 10.00      B   
ATOM   2961  SG  CYS B  30      36.856  -7.696   6.245  1.00 10.00      B   
ATOM   2962  HG  CYS B  30      37.029  -6.907   7.299  1.00 10.00      B   
ATOM   2963  C   CYS B  30      37.256  -4.538   3.566  1.00 10.00      B   
ATOM   2964  O   CYS B  30      38.370  -4.016   3.529  1.00 10.00      B   
ATOM   2965  N   TYR B  31      36.388  -4.471   2.558  1.00 10.00      B   
ATOM   2966  HN  TYR B  31      35.512  -4.905   2.654  1.00 10.00      B   
ATOM   2967  CA  TYR B  31      36.704  -3.782   1.309  1.00 10.00      B   
ATOM   2968  CB  TYR B  31      35.547  -3.924   0.314  1.00 10.00      B   
ATOM   2969  CG  TYR B  31      35.845  -3.377  -1.066  1.00 10.00      B   
ATOM   2970  CD1 TYR B  31      36.561  -4.124  -1.992  1.00 10.00      B   
ATOM   2971  CD2 TYR B  31      35.406  -2.113  -1.447  1.00 10.00      B   
ATOM   2972  CE1 TYR B  31      36.833  -3.629  -3.255  1.00 10.00      B   
ATOM   2973  CE2 TYR B  31      35.673  -1.610  -2.708  1.00 10.00      B   
ATOM   2974  CZ  TYR B  31      36.387  -2.374  -3.609  1.00 10.00      B   
ATOM   2975  OH  TYR B  31      36.657  -1.881  -4.865  1.00 10.00      B   
ATOM   2976  HH  TYR B  31      36.636  -2.603  -5.507  1.00 10.00      B   
ATOM   2977  C   TYR B  31      37.014  -2.305   1.552  1.00 10.00      B   
ATOM   2978  O   TYR B  31      37.862  -1.720   0.877  1.00 10.00      B   
ATOM   2979  N   ILE B  32      36.347  -1.723   2.540  1.00 10.00      B   
ATOM   2980  HN  ILE B  32      35.714  -2.259   3.067  1.00 10.00      B   
ATOM   2981  CA  ILE B  32      36.533  -0.317   2.873  1.00 10.00      B   
ATOM   2982  CB  ILE B  32      35.586   0.124   4.013  1.00 10.00      B   
ATOM   2983  CG1 ILE B  32      34.138  -0.238   3.666  1.00 10.00      B   
ATOM   2984  CG2 ILE B  32      35.717   1.618   4.279  1.00 10.00      B   
ATOM   2985  CD1 ILE B  32      33.166  -0.043   4.811  1.00 10.00      B   
ATOM   2986  C   ILE B  32      37.983  -0.011   3.256  1.00 10.00      B   
ATOM   2987  O   ILE B  32      38.580   0.940   2.746  1.00 10.00      B   
ATOM   2988  N   ILE B  33      38.556  -0.829   4.135  1.00 10.00      B   
ATOM   2989  HN  ILE B  33      38.047  -1.586   4.493  1.00 10.00      B   
ATOM   2990  CA  ILE B  33      39.929  -0.616   4.579  1.00 10.00      B   
ATOM   2991  CB  ILE B  33      40.261  -1.386   5.877  1.00 10.00      B   
ATOM   2992  CG1 ILE B  33      41.503  -0.792   6.548  1.00 10.00      B   
ATOM   2993  CG2 ILE B  33      40.452  -2.874   5.608  1.00 10.00      B   
ATOM   2994  CD1 ILE B  33      41.783  -1.354   7.923  1.00 10.00      B   
ATOM   2995  C   ILE B  33      40.947  -0.930   3.482  1.00 10.00      B   
ATOM   2996  O   ILE B  33      42.052  -0.385   3.476  1.00 10.00      B   
ATOM   2997  N   VAL B  34      40.567  -1.790   2.544  1.00 10.00      B   
ATOM   2998  HN  VAL B  34      39.669  -2.183   2.590  1.00 10.00      B   
ATOM   2999  CA  VAL B  34      41.456  -2.159   1.447  1.00 10.00      B   
ATOM   3000  CB  VAL B  34      40.857  -3.273   0.562  1.00 10.00      B   
ATOM   3001  CG1 VAL B  34      41.775  -3.583  -0.612  1.00 10.00      B   
ATOM   3002  CG2 VAL B  34      40.609  -4.529   1.383  1.00 10.00      B   
ATOM   3003  C   VAL B  34      41.788  -0.935   0.596  1.00 10.00      B   
ATOM   3004  O   VAL B  34      42.942  -0.719   0.224  1.00 10.00      B   
ATOM   3005  N   VAL B  35      40.773  -0.120   0.327  1.00 10.00      B   
ATOM   3006  HN  VAL B  35      39.881  -0.341   0.672  1.00 10.00      B   
ATOM   3007  CA  VAL B  35      40.945   1.092  -0.469  1.00 10.00      B   
ATOM   3008  CB  VAL B  35      39.586   1.762  -0.782  1.00 10.00      B   
ATOM   3009  CG1 VAL B  35      39.758   2.912  -1.767  1.00 10.00      B   
ATOM   3010  CG2 VAL B  35      38.593   0.742  -1.321  1.00 10.00      B   
ATOM   3011  C   VAL B  35      41.852   2.088   0.256  1.00 10.00      B   
ATOM   3012  O   VAL B  35      42.571   2.867  -0.370  1.00 10.00      B   
ATOM   3013  N   PHE B  36      41.821   2.044   1.583  1.00 10.00      B   
ATOM   3014  HN  PHE B  36      41.233   1.398   2.024  1.00 10.00      B   
ATOM   3015  CA  PHE B  36      42.640   2.932   2.397  1.00 10.00      B   
ATOM   3016  CB  PHE B  36      42.131   2.979   3.841  1.00 10.00      B   
ATOM   3017  CG  PHE B  36      40.736   3.521   3.994  1.00 10.00      B   
ATOM   3018  CD1 PHE B  36      39.927   3.089   5.033  1.00 10.00      B   
ATOM   3019  CD2 PHE B  36      40.234   4.461   3.108  1.00 10.00      B   
ATOM   3020  CE1 PHE B  36      38.645   3.583   5.185  1.00 10.00      B   
ATOM   3021  CE2 PHE B  36      38.953   4.958   3.253  1.00 10.00      B   
ATOM   3022  CZ  PHE B  36      38.157   4.518   4.293  1.00 10.00      B   
ATOM   3023  C   PHE B  36      44.101   2.494   2.368  1.00 10.00      B   
ATOM   3024  O   PHE B  36      45.009   3.328   2.357  1.00 10.00      B   
ATOM   3025  N   LEU B  37      44.316   1.183   2.355  1.00 10.00      B   
ATOM   3026  HN  LEU B  37      43.545   0.577   2.370  1.00 10.00      B   
ATOM   3027  CA  LEU B  37      45.660   0.616   2.321  1.00 10.00      B   
ATOM   3028  CB  LEU B  37      45.626  -0.857   2.747  1.00 10.00      B   
ATOM   3029  CG  LEU B  37      46.955  -1.618   2.685  1.00 10.00      B   
ATOM   3030  CD1 LEU B  37      47.947  -1.059   3.694  1.00 10.00      B   
ATOM   3031  CD2 LEU B  37      46.734  -3.103   2.914  1.00 10.00      B   
ATOM   3032  C   LEU B  37      46.264   0.749   0.926  1.00 10.00      B   
ATOM   3033  O   LEU B  37      47.479   0.912   0.773  1.00 10.00      B   
ATOM   3034  N   ALA B  38      45.402   0.686  -0.080  1.00 10.00      B   
ATOM   3035  HN  ALA B  38      44.450   0.562   0.120  1.00 10.00      B   
ATOM   3036  CA  ALA B  38      45.816   0.788  -1.470  1.00 10.00      B   
ATOM   3037  CB  ALA B  38      44.617   0.582  -2.385  1.00 10.00      B   
ATOM   3038  C   ALA B  38      46.490   2.127  -1.756  1.00 10.00      B   
ATOM   3039  O   ALA B  38      45.845   3.174  -1.765  1.00 10.00      B   
ATOM   3040  N   ASN B  39      47.797   2.087  -1.984  1.00 10.00      B   
ATOM   3041  HN  ASN B  39      48.257   1.222  -1.961  1.00 10.00      B   
ATOM   3042  CA  ASN B  39      48.562   3.295  -2.265  1.00 10.00      B   
ATOM   3043  CB  ASN B  39      49.420   3.692  -1.064  1.00 10.00      B   
ATOM   3044  CG  ASN B  39      48.654   4.511  -0.041  1.00 10.00      B   
ATOM   3045  OD1 ASN B  39      48.599   5.737  -0.126  1.00 10.00      B   
ATOM   3046  ND2 ASN B  39      48.050   3.840   0.926  1.00 10.00      B   
ATOM   3047 HD21 ASN B  39      48.126   2.860   0.931  1.00 10.00      B   
ATOM   3048 HD22 ASN B  39      47.557   4.349   1.604  1.00 10.00      B   
ATOM   3049  C   ASN B  39      49.428   3.133  -3.507  1.00 10.00      B   
ATOM   3050  O   ASN B  39      49.586   4.070  -4.289  1.00 10.00      B   
ATOM   3051  N   ASN B  40      49.988   1.944  -3.684  1.00 10.00      B   
ATOM   3052  HN  ASN B  40      49.832   1.240  -3.022  1.00 10.00      B   
ATOM   3053  CA  ASN B  40      50.833   1.657  -4.841  1.00 10.00      B   
ATOM   3054  CB  ASN B  40      51.634   0.366  -4.620  1.00 10.00      B   
ATOM   3055  CG  ASN B  40      52.362  -0.131  -5.862  1.00 10.00      B   
ATOM   3056  OD1 ASN B  40      52.721   0.644  -6.752  1.00 10.00      B   
ATOM   3057  ND2 ASN B  40      52.581  -1.433  -5.929  1.00 10.00      B   
ATOM   3058 HD21 ASN B  40      52.266  -1.995  -5.185  1.00 10.00      B   
ATOM   3059 HD22 ASN B  40      53.058  -1.785  -6.710  1.00 10.00      B   
ATOM   3060  C   ASN B  40      49.988   1.567  -6.109  1.00 10.00      B   
ATOM   3061  O   ASN B  40      48.965   0.878  -6.138  1.00 10.00      B   
ATOM   3062  N   ILE B  41      50.426   2.265  -7.149  1.00 10.00      B   
ATOM   3063  HN  ILE B  41      51.259   2.780  -7.054  1.00 10.00      B   
ATOM   3064  CA  ILE B  41      49.719   2.293  -8.429  1.00 10.00      B   
ATOM   3065  CB  ILE B  41      50.444   3.193  -9.454  1.00 10.00      B   
ATOM   3066  CG1 ILE B  41      50.692   4.583  -8.862  1.00 10.00      B   
ATOM   3067  CG2 ILE B  41      49.633   3.304 -10.736  1.00 10.00      B   
ATOM   3068  CD1 ILE B  41      51.618   5.451  -9.688  1.00 10.00      B   
ATOM   3069  C   ILE B  41      49.528   0.889  -9.012  1.00 10.00      B   
ATOM   3070  O   ILE B  41      48.505   0.597  -9.636  1.00 10.00      B   
ATOM   3071  N   TRP B  42      50.501   0.017  -8.783  1.00 10.00      B   
ATOM   3072  HN  TRP B  42      51.285   0.299  -8.261  1.00 10.00      B   
ATOM   3073  CA  TRP B  42      50.440  -1.349  -9.294  1.00 10.00      B   
ATOM   3074  CB  TRP B  42      51.817  -2.013  -9.263  1.00 10.00      B   
ATOM   3075  CG  TRP B  42      52.760  -1.462 -10.288  1.00 10.00      B   
ATOM   3076  CD1 TRP B  42      53.773  -0.572 -10.077  1.00 10.00      B   
ATOM   3077  CD2 TRP B  42      52.775  -1.760 -11.691  1.00 10.00      B   
ATOM   3078  NE1 TRP B  42      54.415  -0.296 -11.260  1.00 10.00      B   
ATOM   3079  HE1 TRP B  42      55.176   0.317 -11.367  1.00 10.00      B   
ATOM   3080  CE2 TRP B  42      53.821  -1.013 -12.265  1.00 10.00      B   
ATOM   3081  CE3 TRP B  42      52.004  -2.586 -12.514  1.00 10.00      B   
ATOM   3082  CZ2 TRP B  42      54.115  -1.065 -13.625  1.00 10.00      B   
ATOM   3083  CZ3 TRP B  42      52.298  -2.637 -13.864  1.00 10.00      B   
ATOM   3084  CH2 TRP B  42      53.345  -1.882 -14.406  1.00 10.00      B   
ATOM   3085  C   TRP B  42      49.408  -2.200  -8.561  1.00 10.00      B   
ATOM   3086  O   TRP B  42      48.821  -3.109  -9.147  1.00 10.00      B   
ATOM   3087  N   SER B  43      49.176  -1.903  -7.288  1.00 10.00      B   
ATOM   3088  HN  SER B  43      49.669  -1.167  -6.863  1.00 10.00      B   
ATOM   3089  CA  SER B  43      48.204  -2.656  -6.507  1.00 10.00      B   
ATOM   3090  CB  SER B  43      48.461  -2.476  -5.010  1.00 10.00      B   
ATOM   3091  OG  SER B  43      49.845  -2.318  -4.747  1.00 10.00      B   
ATOM   3092  HG  SER B  43      50.309  -3.134  -4.973  1.00 10.00      B   
ATOM   3093  C   SER B  43      46.778  -2.239  -6.865  1.00 10.00      B   
ATOM   3094  O   SER B  43      45.831  -3.010  -6.687  1.00 10.00      B   
ATOM   3095  N   TYR B  44      46.635  -1.022  -7.391  1.00 10.00      B   
ATOM   3096  HN  TYR B  44      47.429  -0.458  -7.514  1.00 10.00      B   
ATOM   3097  CA  TYR B  44      45.326  -0.506  -7.783  1.00 10.00      B   
ATOM   3098  CB  TYR B  44      45.416   0.947  -8.262  1.00 10.00      B   
ATOM   3099  CG  TYR B  44      45.596   1.951  -7.149  1.00 10.00      B   
ATOM   3100  CD1 TYR B  44      46.605   2.905  -7.203  1.00 10.00      B   
ATOM   3101  CD2 TYR B  44      44.763   1.941  -6.040  1.00 10.00      B   
ATOM   3102  CE1 TYR B  44      46.780   3.817  -6.180  1.00 10.00      B   
ATOM   3103  CE2 TYR B  44      44.929   2.851  -5.016  1.00 10.00      B   
ATOM   3104  CZ  TYR B  44      45.939   3.785  -5.089  1.00 10.00      B   
ATOM   3105  OH  TYR B  44      46.111   4.684  -4.060  1.00 10.00      B   
ATOM   3106  HH  TYR B  44      46.126   4.200  -3.220  1.00 10.00      B   
ATOM   3107  C   TYR B  44      44.709  -1.379  -8.866  1.00 10.00      B   
ATOM   3108  O   TYR B  44      43.509  -1.654  -8.848  1.00 10.00      B   
ATOM   3109  N   ALA B  45      45.548  -1.833  -9.793  1.00 10.00      B   
ATOM   3110  HN  ALA B  45      46.494  -1.587  -9.739  1.00 10.00      B   
ATOM   3111  CA  ALA B  45      45.100  -2.687 -10.884  1.00 10.00      B   
ATOM   3112  CB  ALA B  45      46.254  -2.985 -11.832  1.00 10.00      B   
ATOM   3113  C   ALA B  45      44.508  -3.983 -10.340  1.00 10.00      B   
ATOM   3114  O   ALA B  45      43.505  -4.481 -10.848  1.00 10.00      B   
ATOM   3115  N   ILE B  46      45.127  -4.506  -9.287  1.00 10.00      B   
ATOM   3116  HN  ILE B  46      45.910  -4.046  -8.920  1.00 10.00      B   
ATOM   3117  CA  ILE B  46      44.668  -5.739  -8.659  1.00 10.00      B   
ATOM   3118  CB  ILE B  46      45.659  -6.225  -7.579  1.00 10.00      B   
ATOM   3119  CG1 ILE B  46      47.075  -6.350  -8.155  1.00 10.00      B   
ATOM   3120  CG2 ILE B  46      45.201  -7.545  -6.972  1.00 10.00      B   
ATOM   3121  CD1 ILE B  46      47.201  -7.351  -9.284  1.00 10.00      B   
ATOM   3122  C   ILE B  46      43.294  -5.526  -8.027  1.00 10.00      B   
ATOM   3123  O   ILE B  46      42.390  -6.348  -8.188  1.00 10.00      B   
ATOM   3124  N   LEU B  47      43.149  -4.407  -7.323  1.00 10.00      B   
ATOM   3125  HN  LEU B  47      43.915  -3.797  -7.237  1.00 10.00      B   
ATOM   3126  CA  LEU B  47      41.892  -4.058  -6.670  1.00 10.00      B   
ATOM   3127  CB  LEU B  47      42.053  -2.749  -5.889  1.00 10.00      B   
ATOM   3128  CG  LEU B  47      40.796  -2.202  -5.207  1.00 10.00      B   
ATOM   3129  CD1 LEU B  47      40.371  -3.104  -4.059  1.00 10.00      B   
ATOM   3130  CD2 LEU B  47      41.024  -0.779  -4.722  1.00 10.00      B   
ATOM   3131  C   LEU B  47      40.776  -3.916  -7.701  1.00 10.00      B   
ATOM   3132  O   LEU B  47      39.684  -4.468  -7.535  1.00 10.00      B   
ATOM   3133  N   ILE B  48      41.063  -3.183  -8.768  1.00 10.00      B   
ATOM   3134  HN  ILE B  48      41.953  -2.768  -8.837  1.00 10.00      B   
ATOM   3135  CA  ILE B  48      40.095  -2.964  -9.833  1.00 10.00      B   
ATOM   3136  CB  ILE B  48      40.620  -1.958 -10.880  1.00 10.00      B   
ATOM   3137  CG1 ILE B  48      40.893  -0.606 -10.218  1.00 10.00      B   
ATOM   3138  CG2 ILE B  48      39.627  -1.799 -12.024  1.00 10.00      B   
ATOM   3139  CD1 ILE B  48      41.726   0.330 -11.060  1.00 10.00      B   
ATOM   3140  C   ILE B  48      39.713  -4.278 -10.511  1.00 10.00      B   
ATOM   3141  O   ILE B  48      38.529  -4.568 -10.688  1.00 10.00      B   
ATOM   3142  N   ALA B  49      40.716  -5.080 -10.863  1.00 10.00      B   
ATOM   3143  HN  ALA B  49      41.641  -4.798 -10.682  1.00 10.00      B   
ATOM   3144  CA  ALA B  49      40.484  -6.363 -11.523  1.00 10.00      B   
ATOM   3145  CB  ALA B  49      41.807  -7.034 -11.862  1.00 10.00      B   
ATOM   3146  C   ALA B  49      39.623  -7.284 -10.662  1.00 10.00      B   
ATOM   3147  O   ALA B  49      38.739  -7.980 -11.173  1.00 10.00      B   
ATOM   3148  N   PHE B  50      39.878  -7.276  -9.354  1.00 10.00      B   
ATOM   3149  HN  PHE B  50      40.592  -6.694  -9.009  1.00 10.00      B   
ATOM   3150  CA  PHE B  50      39.128  -8.110  -8.423  1.00 10.00      B   
ATOM   3151  CB  PHE B  50      39.800  -8.135  -7.046  1.00 10.00      B   
ATOM   3152  CG  PHE B  50      39.437  -9.335  -6.219  1.00 10.00      B   
ATOM   3153  CD1 PHE B  50      39.680 -10.614  -6.687  1.00 10.00      B   
ATOM   3154  CD2 PHE B  50      38.851  -9.184  -4.973  1.00 10.00      B   
ATOM   3155  CE1 PHE B  50      39.345 -11.722  -5.931  1.00 10.00      B   
ATOM   3156  CE2 PHE B  50      38.513 -10.286  -4.211  1.00 10.00      B   
ATOM   3157  CZ  PHE B  50      38.760 -11.557  -4.690  1.00 10.00      B   
ATOM   3158  C   PHE B  50      37.683  -7.631  -8.315  1.00 10.00      B   
ATOM   3159  O   PHE B  50      36.752  -8.439  -8.264  1.00 10.00      B   
ATOM   3160  N   THR B  51      37.504  -6.314  -8.300  1.00 10.00      B   
ATOM   3161  HN  THR B  51      38.288  -5.725  -8.337  1.00 10.00      B   
ATOM   3162  CA  THR B  51      36.176  -5.725  -8.220  1.00 10.00      B   
ATOM   3163  CB  THR B  51      36.242  -4.192  -8.021  1.00 10.00      B   
ATOM   3164  OG1 THR B  51      37.101  -3.879  -6.913  1.00 10.00      B   
ATOM   3165  HG1 THR B  51      38.000  -4.180  -7.103  1.00 10.00      B   
ATOM   3166  CG2 THR B  51      34.856  -3.629  -7.743  1.00 10.00      B   
ATOM   3167  C   THR B  51      35.383  -6.057  -9.489  1.00 10.00      B   
ATOM   3168  O   THR B  51      34.221  -6.458  -9.422  1.00 10.00      B   
ATOM   3169  N   VAL B  52      36.030  -5.910 -10.644  1.00 10.00      B   
ATOM   3170  HN  VAL B  52      36.959  -5.585 -10.635  1.00 10.00      B   
ATOM   3171  CA  VAL B  52      35.394  -6.210 -11.922  1.00 10.00      B   
ATOM   3172  CB  VAL B  52      36.314  -5.867 -13.116  1.00 10.00      B   
ATOM   3173  CG1 VAL B  52      35.705  -6.343 -14.430  1.00 10.00      B   
ATOM   3174  CG2 VAL B  52      36.571  -4.371 -13.170  1.00 10.00      B   
ATOM   3175  C   VAL B  52      34.992  -7.683 -11.977  1.00 10.00      B   
ATOM   3176  O   VAL B  52      33.906  -8.025 -12.448  1.00 10.00      B   
ATOM   3177  N   GLY B  53      35.867  -8.545 -11.466  1.00 10.00      B   
ATOM   3178  HN  GLY B  53      36.716  -8.209 -11.104  1.00 10.00      B   
ATOM   3179  CA  GLY B  53      35.591  -9.971 -11.449  1.00 10.00      B   
ATOM   3180  C   GLY B  53      34.327 -10.297 -10.677  1.00 10.00      B   
ATOM   3181  O   GLY B  53      33.572 -11.194 -11.057  1.00 10.00      B   
ATOM   3182  N   ALA B  54      34.088  -9.554  -9.601  1.00 10.00      B   
ATOM   3183  HN  ALA B  54      34.724  -8.848  -9.359  1.00 10.00      B   
ATOM   3184  CA  ALA B  54      32.906  -9.754  -8.773  1.00 10.00      B   
ATOM   3185  CB  ALA B  54      33.035  -8.984  -7.468  1.00 10.00      B   
ATOM   3186  C   ALA B  54      31.658  -9.319  -9.531  1.00 10.00      B   
ATOM   3187  O   ALA B  54      30.614  -9.968  -9.458  1.00 10.00      B   
ATOM   3188  N   ILE B  55      31.782  -8.222 -10.269  1.00 10.00      B   
ATOM   3189  HN  ILE B  55      32.642  -7.747 -10.275  1.00 10.00      B   
ATOM   3190  CA  ILE B  55      30.677  -7.696 -11.065  1.00 10.00      B   
ATOM   3191  CB  ILE B  55      31.021  -6.312 -11.662  1.00 10.00      B   
ATOM   3192  CG1 ILE B  55      31.307  -5.307 -10.539  1.00 10.00      B   
ATOM   3193  CG2 ILE B  55      29.891  -5.810 -12.553  1.00 10.00      B   
ATOM   3194  CD1 ILE B  55      31.853  -3.977 -11.021  1.00 10.00      B   
ATOM   3195  C   ILE B  55      30.336  -8.668 -12.194  1.00 10.00      B   
ATOM   3196  O   ILE B  55      29.164  -8.942 -12.462  1.00 10.00      B   
ATOM   3197  N   LEU B  56      31.372  -9.208 -12.824  1.00 10.00      B   
ATOM   3198  HN  LEU B  56      32.282  -8.949 -12.550  1.00 10.00      B   
ATOM   3199  CA  LEU B  56      31.214 -10.157 -13.923  1.00 10.00      B   
ATOM   3200  CB  LEU B  56      32.592 -10.541 -14.477  1.00 10.00      B   
ATOM   3201  CG  LEU B  56      32.609 -11.432 -15.721  1.00 10.00      B   
ATOM   3202  CD1 LEU B  56      32.203 -10.644 -16.958  1.00 10.00      B   
ATOM   3203  CD2 LEU B  56      33.980 -12.058 -15.909  1.00 10.00      B   
ATOM   3204  C   LEU B  56      30.465 -11.412 -13.475  1.00 10.00      B   
ATOM   3205  O   LEU B  56      29.742 -12.034 -14.256  1.00 10.00      B   
ATOM   3206  N   SER B  57      30.628 -11.775 -12.209  1.00 10.00      B   
ATOM   3207  HN  SER B  57      31.203 -11.239 -11.625  1.00 10.00      B   
ATOM   3208  CA  SER B  57      29.972 -12.959 -11.670  1.00 10.00      B   
ATOM   3209  CB  SER B  57      30.891 -13.676 -10.679  1.00 10.00      B   
ATOM   3210  OG  SER B  57      31.679 -12.748  -9.949  1.00 10.00      B   
ATOM   3211  HG  SER B  57      32.380 -12.402 -10.522  1.00 10.00      B   
ATOM   3212  C   SER B  57      28.631 -12.626 -11.020  1.00 10.00      B   
ATOM   3213  O   SER B  57      27.866 -13.525 -10.670  1.00 10.00      B   
ATOM   3214  N   SER B  58      28.347 -11.336 -10.867  1.00 10.00      B   
ATOM   3215  HN  SER B  58      28.995 -10.664 -11.167  1.00 10.00      B   
ATOM   3216  CA  SER B  58      27.097 -10.899 -10.253  1.00 10.00      B   
ATOM   3217  CB  SER B  58      27.258  -9.512  -9.623  1.00 10.00      B   
ATOM   3218  OG  SER B  58      27.320  -8.503 -10.619  1.00 10.00      B   
ATOM   3219  HG  SER B  58      28.047  -8.693 -11.227  1.00 10.00      B   
ATOM   3220  C   SER B  58      25.964 -10.885 -11.271  1.00 10.00      B   
ATOM   3221  O   SER B  58      24.788 -10.893 -10.906  1.00 10.00      B   
ATOM   3222  N   LYS B  59      26.335 -10.846 -12.549  1.00 10.00      B   
ATOM   3223  HN  LYS B  59      27.293 -10.825 -12.759  1.00 10.00      B   
ATOM   3224  CA  LYS B  59      25.371 -10.835 -13.651  1.00 10.00      B   
ATOM   3225  CB  LYS B  59      24.467 -12.072 -13.634  1.00 10.00      B   
ATOM   3226  CG  LYS B  59      25.183 -13.355 -14.023  1.00 10.00      B   
ATOM   3227  CD  LYS B  59      25.918 -13.180 -15.341  1.00 10.00      B   
ATOM   3228  CE  LYS B  59      26.658 -14.444 -15.750  1.00 10.00      B   
ATOM   3229  NZ  LYS B  59      27.377 -14.265 -17.038  1.00 10.00      B   
ATOM   3230  HZ1 LYS B  59      26.728 -13.894 -17.761  1.00 10.00      B   
ATOM   3231  HZ2 LYS B  59      27.755 -15.174 -17.368  1.00 10.00      B   
ATOM   3232  HZ3 LYS B  59      28.165 -13.596 -16.922  1.00 10.00      B   
ATOM   3233  C   LYS B  59      24.553  -9.547 -13.712  1.00 10.00      B   
ATOM   3234  O   LYS B  59      23.593  -9.442 -14.479  1.00 10.00      B   
ATOM   3235  N   ILE B  60      24.936  -8.570 -12.905  1.00 10.00      B   
ATOM   3236  HN  ILE B  60      25.691  -8.721 -12.300  1.00 10.00      B   
ATOM   3237  CA  ILE B  60      24.252  -7.289 -12.889  1.00 10.00      B   
ATOM   3238  CB  ILE B  60      24.352  -6.599 -11.513  1.00 10.00      B   
ATOM   3239  CG1 ILE B  60      23.721  -7.491 -10.437  1.00 10.00      B   
ATOM   3240  CG2 ILE B  60      23.670  -5.239 -11.546  1.00 10.00      B   
ATOM   3241  CD1 ILE B  60      23.824  -6.938  -9.033  1.00 10.00      B   
ATOM   3242  C   ILE B  60      24.817  -6.390 -13.985  1.00 10.00      B   
ATOM   3243  O   ILE B  60      25.981  -5.985 -13.944  1.00 10.00      B   
ATOM   3244  N   SER B  61      23.992  -6.105 -14.977  1.00 10.00      B   
ATOM   3245  HN  SER B  61      23.069  -6.446 -14.946  1.00 10.00      B   
ATOM   3246  CA  SER B  61      24.403  -5.281 -16.101  1.00 10.00      B   
ATOM   3247  CB  SER B  61      24.154  -6.047 -17.404  1.00 10.00      B   
ATOM   3248  OG  SER B  61      24.208  -7.451 -17.183  1.00 10.00      B   
ATOM   3249  HG  SER B  61      24.312  -7.619 -16.236  1.00 10.00      B   
ATOM   3250  C   SER B  61      23.645  -3.952 -16.108  1.00 10.00      B   
ATOM   3251  O   SER B  61      23.027  -3.579 -15.108  1.00 10.00      B   
ATOM   3252  N   LEU B  62      23.725  -3.237 -17.231  1.00 10.00      B   
ATOM   3253  HN  LEU B  62      24.278  -3.574 -17.969  1.00 10.00      B   
ATOM   3254  CA  LEU B  62      23.044  -1.955 -17.401  1.00 10.00      B   
ATOM   3255  CB  LEU B  62      21.526  -2.097 -17.238  1.00 10.00      B   
ATOM   3256  CG  LEU B  62      20.815  -2.955 -18.287  1.00 10.00      B   
ATOM   3257  CD1 LEU B  62      19.333  -3.071 -17.963  1.00 10.00      B   
ATOM   3258  CD2 LEU B  62      21.018  -2.378 -19.681  1.00 10.00      B   
ATOM   3259  C   LEU B  62      23.591  -0.881 -16.468  1.00 10.00      B   
ATOM   3260  O   LEU B  62      24.644  -1.052 -15.848  1.00 10.00      B   
ATOM   3261  N   GLY B  63      22.865   0.224 -16.368  1.00 10.00      B   
ATOM   3262  HN  GLY B  63      22.029   0.295 -16.881  1.00 10.00      B   
ATOM   3263  CA  GLY B  63      23.285   1.322 -15.521  1.00 10.00      B   
ATOM   3264  C   GLY B  63      22.765   1.207 -14.103  1.00 10.00      B   
ATOM   3265  O   GLY B  63      22.421   2.213 -13.483  1.00 10.00      B   
ATOM   3266  N   PHE B  64      22.715  -0.014 -13.582  1.00 10.00      B   
ATOM   3267  HN  PHE B  64      23.012  -0.778 -14.123  1.00 10.00      B   
ATOM   3268  CA  PHE B  64      22.238  -0.243 -12.222  1.00 10.00      B   
ATOM   3269  CB  PHE B  64      22.179  -1.738 -11.908  1.00 10.00      B   
ATOM   3270  CG  PHE B  64      20.813  -2.338 -12.058  1.00 10.00      B   
ATOM   3271  CD1 PHE B  64      20.525  -3.187 -13.114  1.00 10.00      B   
ATOM   3272  CD2 PHE B  64      19.815  -2.057 -11.138  1.00 10.00      B   
ATOM   3273  CE1 PHE B  64      19.267  -3.744 -13.252  1.00 10.00      B   
ATOM   3274  CE2 PHE B  64      18.555  -2.608 -11.268  1.00 10.00      B   
ATOM   3275  CZ  PHE B  64      18.279  -3.453 -12.328  1.00 10.00      B   
ATOM   3276  C   PHE B  64      23.137   0.467 -11.220  1.00 10.00      B   
ATOM   3277  O   PHE B  64      22.666   1.038 -10.240  1.00 10.00      B   
ATOM   3278  N   PHE B  65      24.434   0.440 -11.494  1.00 10.00      B   
ATOM   3279  HN  PHE B  65      24.738  -0.031 -12.296  1.00 10.00      B   
ATOM   3280  CA  PHE B  65      25.416   1.084 -10.638  1.00 10.00      B   
ATOM   3281  CB  PHE B  65      26.831   0.671 -11.055  1.00 10.00      B   
ATOM   3282  CG  PHE B  65      27.056  -0.815 -11.074  1.00 10.00      B   
ATOM   3283  CD1 PHE B  65      26.780  -1.556 -12.211  1.00 10.00      B   
ATOM   3284  CD2 PHE B  65      27.543  -1.470  -9.956  1.00 10.00      B   
ATOM   3285  CE1 PHE B  65      26.984  -2.921 -12.234  1.00 10.00      B   
ATOM   3286  CE2 PHE B  65      27.750  -2.835  -9.971  1.00 10.00      B   
ATOM   3287  CZ  PHE B  65      27.470  -3.562 -11.111  1.00 10.00      B   
ATOM   3288  C   PHE B  65      25.275   2.600 -10.720  1.00 10.00      B   
ATOM   3289  O   PHE B  65      25.443   3.305  -9.726  1.00 10.00      B   
ATOM   3290  N   LEU B  66      24.940   3.090 -11.912  1.00 10.00      B   
ATOM   3291  HN  LEU B  66      24.798   2.470 -12.656  1.00 10.00      B   
ATOM   3292  CA  LEU B  66      24.772   4.523 -12.144  1.00 10.00      B   
ATOM   3293  CB  LEU B  66      24.503   4.804 -13.624  1.00 10.00      B   
ATOM   3294  CG  LEU B  66      25.656   4.519 -14.587  1.00 10.00      B   
ATOM   3295  CD1 LEU B  66      25.184   4.637 -16.027  1.00 10.00      B   
ATOM   3296  CD2 LEU B  66      26.820   5.463 -14.327  1.00 10.00      B   
ATOM   3297  C   LEU B  66      23.644   5.091 -11.293  1.00 10.00      B   
ATOM   3298  O   LEU B  66      23.711   6.233 -10.839  1.00 10.00      B   
ATOM   3299  N   LYS B  67      22.616   4.281 -11.066  1.00 10.00      B   
ATOM   3300  HN  LYS B  67      22.622   3.381 -11.456  1.00 10.00      B   
ATOM   3301  CA  LYS B  67      21.477   4.701 -10.258  1.00 10.00      B   
ATOM   3302  CB  LYS B  67      20.351   3.669 -10.322  1.00 10.00      B   
ATOM   3303  CG  LYS B  67      19.648   3.614 -11.668  1.00 10.00      B   
ATOM   3304  CD  LYS B  67      18.458   2.671 -11.634  1.00 10.00      B   
ATOM   3305  CE  LYS B  67      17.631   2.775 -12.908  1.00 10.00      B   
ATOM   3306  NZ  LYS B  67      16.413   1.925 -12.854  1.00 10.00      B   
ATOM   3307  HZ1 LYS B  67      15.926   2.053 -11.944  1.00 10.00      B   
ATOM   3308  HZ2 LYS B  67      16.669   0.925 -12.959  1.00 10.00      B   
ATOM   3309  HZ3 LYS B  67      15.761   2.185 -13.622  1.00 10.00      B   
ATOM   3310  C   LYS B  67      21.897   4.965  -8.814  1.00 10.00      B   
ATOM   3311  O   LYS B  67      21.241   5.714  -8.089  1.00 10.00      B   
ATOM   3312  N   GLY B  68      22.995   4.346  -8.405  1.00 10.00      B   
ATOM   3313  HN  GLY B  68      23.468   3.749  -9.023  1.00 10.00      B   
ATOM   3314  CA  GLY B  68      23.503   4.543  -7.066  1.00 10.00      B   
ATOM   3315  C   GLY B  68      24.526   5.661  -7.038  1.00 10.00      B   
ATOM   3316  O   GLY B  68      24.786   6.258  -5.993  1.00 10.00      B   
ATOM   3317  N   ILE B  69      25.096   5.948  -8.203  1.00 10.00      B   
ATOM   3318  HN  ILE B  69      24.836   5.430  -8.996  1.00 10.00      B   
ATOM   3319  CA  ILE B  69      26.095   7.000  -8.346  1.00 10.00      B   
ATOM   3320  CB  ILE B  69      26.952   6.774  -9.617  1.00 10.00      B   
ATOM   3321  CG1 ILE B  69      27.735   5.464  -9.507  1.00 10.00      B   
ATOM   3322  CG2 ILE B  69      27.898   7.939  -9.862  1.00 10.00      B   
ATOM   3323  CD1 ILE B  69      28.420   5.036 -10.787  1.00 10.00      B   
ATOM   3324  C   ILE B  69      25.422   8.370  -8.427  1.00 10.00      B   
ATOM   3325  O   ILE B  69      25.935   9.358  -7.897  1.00 10.00      B   
ATOM   3326  N   ARG B  70      24.266   8.403  -9.084  1.00 10.00      B   
ATOM   3327  HN  ARG B  70      23.923   7.566  -9.474  1.00 10.00      B   
ATOM   3328  CA  ARG B  70      23.491   9.635  -9.274  1.00 10.00      B   
ATOM   3329  CB  ARG B  70      22.136   9.336  -9.928  1.00 10.00      B   
ATOM   3330  CG  ARG B  70      21.313  10.571 -10.266  1.00 10.00      B   
ATOM   3331  CD  ARG B  70      19.827  10.337 -10.018  1.00 10.00      B   
ATOM   3332  NE  ARG B  70      19.499  10.387  -8.592  1.00 10.00      B   
ATOM   3333  HE  ARG B  70      19.803  11.179  -8.091  1.00 10.00      B   
ATOM   3334  CZ  ARG B  70      18.806   9.449  -7.943  1.00 10.00      B   
ATOM   3335  NH1 ARG B  70      18.363   8.372  -8.582  1.00 10.00      B   
ATOM   3336 HH11 ARG B  70      17.825   7.640  -8.065  1.00 10.00      B   
ATOM   3337 HH12 ARG B  70      18.544   8.257  -9.603  1.00 10.00      B   
ATOM   3338  NH2 ARG B  70      18.563   9.589  -6.647  1.00 10.00      B   
ATOM   3339 HH21 ARG B  70      18.025   8.859  -6.131  1.00 10.00      B   
ATOM   3340 HH22 ARG B  70      18.904  10.434  -6.139  1.00 10.00      B   
ATOM   3341  C   ARG B  70      23.309  10.466  -7.992  1.00 10.00      B   
ATOM   3342  O   ARG B  70      23.666  11.644  -7.968  1.00 10.00      B   
ATOM   3343  N   PRO B  71      22.758   9.884  -6.904  1.00 10.00      B   
ATOM   3344  CA  PRO B  71      22.539  10.624  -5.653  1.00 10.00      B   
ATOM   3345  CB  PRO B  71      21.779   9.630  -4.769  1.00 10.00      B   
ATOM   3346  CG  PRO B  71      22.132   8.293  -5.316  1.00 10.00      B   
ATOM   3347  CD  PRO B  71      22.299   8.484  -6.795  1.00 10.00      B   
ATOM   3348  C   PRO B  71      23.835  11.054  -4.968  1.00 10.00      B   
ATOM   3349  O   PRO B  71      23.839  11.988  -4.168  1.00 10.00      B   
ATOM   3350  N   LEU B  72      24.934  10.386  -5.298  1.00 10.00      B   
ATOM   3351  HN  LEU B  72      24.877   9.674  -5.972  1.00 10.00      B   
ATOM   3352  CA  LEU B  72      26.223  10.693  -4.689  1.00 10.00      B   
ATOM   3353  CB  LEU B  72      27.006   9.407  -4.419  1.00 10.00      B   
ATOM   3354  CG  LEU B  72      26.392   8.461  -3.386  1.00 10.00      B   
ATOM   3355  CD1 LEU B  72      27.077   7.107  -3.427  1.00 10.00      B   
ATOM   3356  CD2 LEU B  72      26.483   9.062  -1.992  1.00 10.00      B   
ATOM   3357  C   LEU B  72      27.046  11.662  -5.531  1.00 10.00      B   
ATOM   3358  O   LEU B  72      28.163  12.032  -5.155  1.00 10.00      B   
ATOM   3359  N   LEU B  73      26.487  12.089  -6.663  1.00 10.00      B   
ATOM   3360  HN  LEU B  73      25.593  11.766  -6.906  1.00 10.00      B   
ATOM   3361  CA  LEU B  73      27.176  13.020  -7.558  1.00 10.00      B   
ATOM   3362  CB  LEU B  73      26.381  13.246  -8.847  1.00 10.00      B   
ATOM   3363  CG  LEU B  73      26.442  12.121  -9.882  1.00 10.00      B   
ATOM   3364  CD1 LEU B  73      25.509  12.412 -11.048  1.00 10.00      B   
ATOM   3365  CD2 LEU B  73      27.869  11.928 -10.373  1.00 10.00      B   
ATOM   3366  C   LEU B  73      27.468  14.349  -6.869  1.00 10.00      B   
ATOM   3367  O   LEU B  73      28.337  15.109  -7.300  1.00 10.00      B   
ATOM   3368  N   TRP B  74      26.741  14.608  -5.790  1.00 10.00      B   
ATOM   3369  HN  TRP B  74      26.067  13.954  -5.508  1.00 10.00      B   
ATOM   3370  CA  TRP B  74      26.907  15.824  -5.008  1.00 10.00      B   
ATOM   3371  CB  TRP B  74      25.889  15.821  -3.861  1.00 10.00      B   
ATOM   3372  CG  TRP B  74      25.905  17.040  -2.983  1.00 10.00      B   
ATOM   3373  CD1 TRP B  74      26.600  17.204  -1.817  1.00 10.00      B   
ATOM   3374  CD2 TRP B  74      25.177  18.256  -3.189  1.00 10.00      B   
ATOM   3375  NE1 TRP B  74      26.351  18.448  -1.288  1.00 10.00      B   
ATOM   3376  HE1 TRP B  74      26.732  18.802  -0.454  1.00 10.00      B   
ATOM   3377  CE2 TRP B  74      25.483  19.114  -2.112  1.00 10.00      B   
ATOM   3378  CE3 TRP B  74      24.298  18.706  -4.180  1.00 10.00      B   
ATOM   3379  CZ2 TRP B  74      24.941  20.390  -1.999  1.00 10.00      B   
ATOM   3380  CZ3 TRP B  74      23.762  19.974  -4.065  1.00 10.00      B   
ATOM   3381  CH2 TRP B  74      24.085  20.801  -2.984  1.00 10.00      B   
ATOM   3382  C   TRP B  74      28.329  15.910  -4.453  1.00 10.00      B   
ATOM   3383  O   TRP B  74      28.901  16.994  -4.346  1.00 10.00      B   
ATOM   3384  N   LEU B  75      28.902  14.754  -4.131  1.00 10.00      B   
ATOM   3385  HN  LEU B  75      28.406  13.918  -4.272  1.00 10.00      B   
ATOM   3386  CA  LEU B  75      30.246  14.696  -3.575  1.00 10.00      B   
ATOM   3387  CB  LEU B  75      30.360  13.540  -2.579  1.00 10.00      B   
ATOM   3388  CG  LEU B  75      29.584  13.700  -1.271  1.00 10.00      B   
ATOM   3389  CD1 LEU B  75      29.657  12.425  -0.446  1.00 10.00      B   
ATOM   3390  CD2 LEU B  75      30.127  14.877  -0.478  1.00 10.00      B   
ATOM   3391  C   LEU B  75      31.315  14.559  -4.657  1.00 10.00      B   
ATOM   3392  O   LEU B  75      32.319  15.273  -4.634  1.00 10.00      B   
ATOM   3393  N   ILE B  76      31.098  13.643  -5.600  1.00 10.00      B   
ATOM   3394  HN  ILE B  76      30.270  13.117  -5.570  1.00 10.00      B   
ATOM   3395  CA  ILE B  76      32.061  13.398  -6.675  1.00 10.00      B   
ATOM   3396  CB  ILE B  76      31.611  12.279  -7.645  1.00 10.00      B   
ATOM   3397  CG1 ILE B  76      31.691  10.916  -6.948  1.00 10.00      B   
ATOM   3398  CG2 ILE B  76      32.457  12.283  -8.915  1.00 10.00      B   
ATOM   3399  CD1 ILE B  76      31.588   9.731  -7.888  1.00 10.00      B   
ATOM   3400  C   ILE B  76      32.408  14.663  -7.455  1.00 10.00      B   
ATOM   3401  O   ILE B  76      33.573  15.053  -7.512  1.00 10.00      B   
ATOM   3402  N   VAL B  77      31.395  15.311  -8.025  1.00 10.00      B   
ATOM   3403  HN  VAL B  77      30.483  14.966  -7.910  1.00 10.00      B   
ATOM   3404  CA  VAL B  77      31.600  16.524  -8.818  1.00 10.00      B   
ATOM   3405  CB  VAL B  77      30.265  17.116  -9.323  1.00 10.00      B   
ATOM   3406  CG1 VAL B  77      30.503  18.399 -10.103  1.00 10.00      B   
ATOM   3407  CG2 VAL B  77      29.527  16.104 -10.186  1.00 10.00      B   
ATOM   3408  C   VAL B  77      32.389  17.585  -8.049  1.00 10.00      B   
ATOM   3409  O   VAL B  77      33.368  18.132  -8.559  1.00 10.00      B   
ATOM   3410  N   PHE B  78      31.981  17.843  -6.814  1.00 10.00      B   
ATOM   3411  HN  PHE B  78      31.213  17.354  -6.455  1.00 10.00      B   
ATOM   3412  CA  PHE B  78      32.645  18.838  -5.979  1.00 10.00      B   
ATOM   3413  CB  PHE B  78      31.893  19.008  -4.657  1.00 10.00      B   
ATOM   3414  CG  PHE B  78      32.382  20.154  -3.813  1.00 10.00      B   
ATOM   3415  CD1 PHE B  78      32.092  21.461  -4.165  1.00 10.00      B   
ATOM   3416  CD2 PHE B  78      33.126  19.923  -2.667  1.00 10.00      B   
ATOM   3417  CE1 PHE B  78      32.535  22.518  -3.390  1.00 10.00      B   
ATOM   3418  CE2 PHE B  78      33.573  20.973  -1.889  1.00 10.00      B   
ATOM   3419  CZ  PHE B  78      33.278  22.273  -2.251  1.00 10.00      B   
ATOM   3420  C   PHE B  78      34.103  18.462  -5.714  1.00 10.00      B   
ATOM   3421  O   PHE B  78      34.998  19.300  -5.818  1.00 10.00      B   
ATOM   3422  N   THR B  79      34.332  17.193  -5.389  1.00 10.00      B   
ATOM   3423  HN  THR B  79      33.576  16.568  -5.345  1.00 10.00      B   
ATOM   3424  CA  THR B  79      35.674  16.704  -5.098  1.00 10.00      B   
ATOM   3425  CB  THR B  79      35.651  15.265  -4.538  1.00 10.00      B   
ATOM   3426  OG1 THR B  79      34.710  15.191  -3.456  1.00 10.00      B   
ATOM   3427  HG1 THR B  79      33.812  15.171  -3.815  1.00 10.00      B   
ATOM   3428  CG2 THR B  79      37.028  14.859  -4.030  1.00 10.00      B   
ATOM   3429  C   THR B  79      36.588  16.775  -6.323  1.00 10.00      B   
ATOM   3430  O   THR B  79      37.747  17.172  -6.211  1.00 10.00      B   
ATOM   3431  N   VAL B  80      36.061  16.407  -7.489  1.00 10.00      B   
ATOM   3432  HN  VAL B  80      35.121  16.113  -7.520  1.00 10.00      B   
ATOM   3433  CA  VAL B  80      36.842  16.433  -8.725  1.00 10.00      B   
ATOM   3434  CB  VAL B  80      36.013  15.958  -9.945  1.00 10.00      B   
ATOM   3435  CG1 VAL B  80      36.786  16.147 -11.244  1.00 10.00      B   
ATOM   3436  CG2 VAL B  80      35.604  14.503  -9.781  1.00 10.00      B   
ATOM   3437  C   VAL B  80      37.389  17.834  -8.990  1.00 10.00      B   
ATOM   3438  O   VAL B  80      38.591  18.016  -9.199  1.00 10.00      B   
ATOM   3439  N   VAL B  81      36.504  18.821  -8.946  1.00 10.00      B   
ATOM   3440  HN  VAL B  81      35.563  18.612  -8.753  1.00 10.00      B   
ATOM   3441  CA  VAL B  81      36.886  20.206  -9.183  1.00 10.00      B   
ATOM   3442  CB  VAL B  81      35.644  21.123  -9.274  1.00 10.00      B   
ATOM   3443  CG1 VAL B  81      36.050  22.566  -9.546  1.00 10.00      B   
ATOM   3444  CG2 VAL B  81      34.690  20.628 -10.350  1.00 10.00      B   
ATOM   3445  C   VAL B  81      37.823  20.720  -8.088  1.00 10.00      B   
ATOM   3446  O   VAL B  81      38.822  21.382  -8.372  1.00 10.00      B   
ATOM   3447  N   LEU B  82      37.508  20.388  -6.841  1.00 10.00      B   
ATOM   3448  HN  LEU B  82      36.709  19.837  -6.682  1.00 10.00      B   
ATOM   3449  CA  LEU B  82      38.304  20.829  -5.697  1.00 10.00      B   
ATOM   3450  CB  LEU B  82      37.602  20.466  -4.385  1.00 10.00      B   
ATOM   3451  CG  LEU B  82      38.208  21.046  -3.104  1.00 10.00      B   
ATOM   3452  CD1 LEU B  82      38.142  22.567  -3.115  1.00 10.00      B   
ATOM   3453  CD2 LEU B  82      37.501  20.485  -1.881  1.00 10.00      B   
ATOM   3454  C   LEU B  82      39.725  20.264  -5.714  1.00 10.00      B   
ATOM   3455  O   LEU B  82      40.645  20.867  -5.164  1.00 10.00      B   
ATOM   3456  N   GLN B  83      39.905  19.105  -6.326  1.00 10.00      B   
ATOM   3457  HN  GLN B  83      39.137  18.650  -6.731  1.00 10.00      B   
ATOM   3458  CA  GLN B  83      41.222  18.487  -6.395  1.00 10.00      B   
ATOM   3459  CB  GLN B  83      41.115  16.963  -6.333  1.00 10.00      B   
ATOM   3460  CG  GLN B  83      40.714  16.431  -4.965  1.00 10.00      B   
ATOM   3461  CD  GLN B  83      41.790  16.641  -3.915  1.00 10.00      B   
ATOM   3462  OE1 GLN B  83      42.611  15.758  -3.663  1.00 10.00      B   
ATOM   3463  NE2 GLN B  83      41.797  17.811  -3.295  1.00 10.00      B   
ATOM   3464 HE21 GLN B  83      41.117  18.472  -3.542  1.00 10.00      B   
ATOM   3465 HE22 GLN B  83      42.486  17.971  -2.613  1.00 10.00      B   
ATOM   3466  C   GLN B  83      41.997  18.934  -7.631  1.00 10.00      B   
ATOM   3467  O   GLN B  83      43.221  19.059  -7.592  1.00 10.00      B   
ATOM   3468  N   LEU B  84      41.280  19.182  -8.720  1.00 10.00      B   
ATOM   3469  HN  LEU B  84      40.308  19.066  -8.688  1.00 10.00      B   
ATOM   3470  CA  LEU B  84      41.901  19.619  -9.965  1.00 10.00      B   
ATOM   3471  CB  LEU B  84      40.917  19.497 -11.129  1.00 10.00      B   
ATOM   3472  CG  LEU B  84      40.885  18.147 -11.847  1.00 10.00      B   
ATOM   3473  CD1 LEU B  84      39.747  18.108 -12.853  1.00 10.00      B   
ATOM   3474  CD2 LEU B  84      42.212  17.882 -12.540  1.00 10.00      B   
ATOM   3475  C   LEU B  84      42.402  21.056  -9.858  1.00 10.00      B   
ATOM   3476  O   LEU B  84      43.462  21.396 -10.384  1.00 10.00      B   
ATOM   3477  N   LEU B  85      41.637  21.891  -9.175  1.00 10.00      B   
ATOM   3478  HN  LEU B  85      40.810  21.558  -8.763  1.00 10.00      B   
ATOM   3479  CA  LEU B  85      41.999  23.286  -9.004  1.00 10.00      B   
ATOM   3480  CB  LEU B  85      40.796  24.187  -9.296  1.00 10.00      B   
ATOM   3481  CG  LEU B  85      40.146  24.022 -10.673  1.00 10.00      B   
ATOM   3482  CD1 LEU B  85      38.941  24.938 -10.812  1.00 10.00      B   
ATOM   3483  CD2 LEU B  85      41.152  24.290 -11.781  1.00 10.00      B   
ATOM   3484  C   LEU B  85      42.514  23.529  -7.593  1.00 10.00      B   
ATOM   3485  O   LEU B  85      42.258  22.733  -6.691  1.00 10.00      B   
ATOM   3486  N   PHE B  86      43.249  24.627  -7.422  1.00 10.00      B   
ATOM   3487  HN  PHE B  86      43.425  25.202  -8.197  1.00 10.00      B   
ATOM   3488  CA  PHE B  86      43.817  25.000  -6.128  1.00 10.00      B   
ATOM   3489  CB  PHE B  86      42.719  25.287  -5.096  1.00 10.00      B   
ATOM   3490  CG  PHE B  86      41.866  26.481  -5.429  1.00 10.00      B   
ATOM   3491  CD1 PHE B  86      40.585  26.318  -5.933  1.00 10.00      B   
ATOM   3492  CD2 PHE B  86      42.345  27.766  -5.234  1.00 10.00      B   
ATOM   3493  CE1 PHE B  86      39.796  27.413  -6.237  1.00 10.00      B   
ATOM   3494  CE2 PHE B  86      41.563  28.866  -5.537  1.00 10.00      B   
ATOM   3495  CZ  PHE B  86      40.287  28.691  -6.039  1.00 10.00      B   
ATOM   3496  C   PHE B  86      44.780  23.931  -5.623  1.00 10.00      B   
ATOM   3497  O   PHE B  86      44.840  23.641  -4.425  1.00 10.00      B   
ATOM   3498  N   SER B  87      45.521  23.345  -6.549  1.00 10.00      B   
ATOM   3499  HN  SER B  87      45.412  23.611  -7.487  1.00 10.00      B   
ATOM   3500  CA  SER B  87      46.489  22.307  -6.222  1.00 10.00      B   
ATOM   3501  CB  SER B  87      45.920  20.926  -6.558  1.00 10.00      B   
ATOM   3502  OG  SER B  87      44.719  20.683  -5.838  1.00 10.00      B   
ATOM   3503  HG  SER B  87      44.014  20.467  -6.462  1.00 10.00      B   
ATOM   3504  C   SER B  87      47.803  22.537  -6.962  1.00 10.00      B   
ATOM   3505  O   SER B  87      48.066  23.643  -7.449  1.00 10.00      B   
ATOM   3506  N   ILE B 100      44.145  29.458 -11.014  1.00 10.00      B   
ATOM   3507  HN  ILE B 100      44.501  29.970 -11.774  1.00 10.00      B   
ATOM   3508  CA  ILE B 100      43.835  28.047 -11.201  1.00 10.00      B   
ATOM   3509  CB  ILE B 100      42.316  27.800 -11.341  1.00 10.00      B   
ATOM   3510  CG1 ILE B 100      41.694  28.792 -12.329  1.00 10.00      B   
ATOM   3511  CG2 ILE B 100      41.632  27.892  -9.983  1.00 10.00      B   
ATOM   3512  CD1 ILE B 100      40.259  28.481 -12.696  1.00 10.00      B   
ATOM   3513  C   ILE B 100      44.572  27.488 -12.415  1.00 10.00      B   
ATOM   3514  O   ILE B 100      44.455  28.014 -13.521  1.00 10.00      B   
ATOM   3515  N   ASN B 101      45.345  26.436 -12.201  1.00 10.00      B   
ATOM   3516  HN  ASN B 101      45.403  26.060 -11.295  1.00 10.00      B   
ATOM   3517  CA  ASN B 101      46.108  25.818 -13.278  1.00 10.00      B   
ATOM   3518  CB  ASN B 101      47.593  26.166 -13.147  1.00 10.00      B   
ATOM   3519  CG  ASN B 101      48.143  26.852 -14.381  1.00 10.00      B   
ATOM   3520  OD1 ASN B 101      47.739  26.557 -15.506  1.00 10.00      B   
ATOM   3521  ND2 ASN B 101      49.066  27.784 -14.178  1.00 10.00      B   
ATOM   3522 HD21 ASN B 101      49.338  27.975 -13.251  1.00 10.00      B   
ATOM   3523 HD22 ASN B 101      49.439  28.246 -14.957  1.00 10.00      B   
ATOM   3524  C   ASN B 101      45.918  24.309 -13.279  1.00 10.00      B   
ATOM   3525  O   ASN B 101      45.925  23.675 -12.222  1.00 10.00      B   
ATOM   3526  N   VAL B 102      45.741  23.735 -14.463  1.00 10.00      B   
ATOM   3527  HN  VAL B 102      45.757  24.290 -15.275  1.00 10.00      B   
ATOM   3528  CA  VAL B 102      45.540  22.300 -14.587  1.00 10.00      B   
ATOM   3529  CB  VAL B 102      44.477  21.955 -15.654  1.00 10.00      B   
ATOM   3530  CG1 VAL B 102      44.136  20.474 -15.613  1.00 10.00      B   
ATOM   3531  CG2 VAL B 102      43.224  22.798 -15.457  1.00 10.00      B   
ATOM   3532  C   VAL B 102      46.851  21.599 -14.927  1.00 10.00      B   
ATOM   3533  O   VAL B 102      47.230  21.491 -16.092  1.00 10.00      B   
ATOM   3534  N   THR B 103      47.550  21.148 -13.898  1.00 10.00      B   
ATOM   3535  HN  THR B 103      47.207  21.290 -12.990  1.00 10.00      B   
ATOM   3536  CA  THR B 103      48.812  20.451 -14.073  1.00 10.00      B   
ATOM   3537  CB  THR B 103      49.532  20.339 -12.715  1.00 10.00      B   
ATOM   3538  OG1 THR B 103      49.247  21.512 -11.938  1.00 10.00      B   
ATOM   3539  HG1 THR B 103      49.751  22.256 -12.287  1.00 10.00      B   
ATOM   3540  CG2 THR B 103      51.036  20.221 -12.909  1.00 10.00      B   
ATOM   3541  C   THR B 103      48.560  19.047 -14.628  1.00 10.00      B   
ATOM   3542  O   THR B 103      47.518  18.448 -14.352  1.00 10.00      B   
ATOM   3543  N   GLN B 104      49.509  18.528 -15.412  1.00 10.00      B   
ATOM   3544  HN  GLN B 104      50.313  19.058 -15.606  1.00 10.00      B   
ATOM   3545  CA  GLN B 104      49.380  17.192 -16.000  1.00 10.00      B   
ATOM   3546  CB  GLN B 104      50.624  16.832 -16.819  1.00 10.00      B   
ATOM   3547  CG  GLN B 104      50.869  17.719 -18.030  1.00 10.00      B   
ATOM   3548  CD  GLN B 104      52.119  17.324 -18.797  1.00 10.00      B   
ATOM   3549  OE1 GLN B 104      53.072  16.791 -18.226  1.00 10.00      B   
ATOM   3550  NE2 GLN B 104      52.128  17.588 -20.095  1.00 10.00      B   
ATOM   3551 HE21 GLN B 104      51.339  18.024 -20.485  1.00 10.00      B   
ATOM   3552 HE22 GLN B 104      52.920  17.328 -20.617  1.00 10.00      B   
ATOM   3553  C   GLN B 104      49.151  16.139 -14.918  1.00 10.00      B   
ATOM   3554  O   GLN B 104      48.371  15.199 -15.101  1.00 10.00      B   
ATOM   3555  N   ASP B 105      49.829  16.314 -13.787  1.00 10.00      B   
ATOM   3556  HN  ASP B 105      50.443  17.073 -13.716  1.00 10.00      B   
ATOM   3557  CA  ASP B 105      49.701  15.397 -12.658  1.00 10.00      B   
ATOM   3558  CB  ASP B 105      50.636  15.815 -11.518  1.00 10.00      B   
ATOM   3559  CG  ASP B 105      52.103  15.789 -11.894  1.00 10.00      B   
ATOM   3560  OD1 ASP B 105      52.745  14.728 -11.739  1.00 10.00      B   
ATOM   3561  OD2 ASP B 105      52.628  16.838 -12.334  1.00 10.00      B   
ATOM   3562  C   ASP B 105      48.270  15.392 -12.138  1.00 10.00      B   
ATOM   3563  O   ASP B 105      47.741  14.350 -11.751  1.00 10.00      B   
ATOM   3564  N   GLY B 106      47.648  16.568 -12.162  1.00 10.00      B   
ATOM   3565  HN  GLY B 106      48.120  17.348 -12.521  1.00 10.00      B   
ATOM   3566  CA  GLY B 106      46.285  16.716 -11.688  1.00 10.00      B   
ATOM   3567  C   GLY B 106      45.300  15.877 -12.474  1.00 10.00      B   
ATOM   3568  O   GLY B 106      44.359  15.326 -11.905  1.00 10.00      B   
ATOM   3569  N   LEU B 107      45.523  15.771 -13.780  1.00 10.00      B   
ATOM   3570  HN  LEU B 107      46.296  16.232 -14.171  1.00 10.00      B   
ATOM   3571  CA  LEU B 107      44.651  14.984 -14.645  1.00 10.00      B   
ATOM   3572  CB  LEU B 107      44.999  15.204 -16.122  1.00 10.00      B   
ATOM   3573  CG  LEU B 107      43.998  14.649 -17.143  1.00 10.00      B   
ATOM   3574  CD1 LEU B 107      42.648  15.340 -17.011  1.00 10.00      B   
ATOM   3575  CD2 LEU B 107      44.538  14.793 -18.558  1.00 10.00      B   
ATOM   3576  C   LEU B 107      44.745  13.503 -14.290  1.00 10.00      B   
ATOM   3577  O   LEU B 107      43.743  12.790 -14.278  1.00 10.00      B   
ATOM   3578  N   ILE B 108      45.954  13.052 -13.984  1.00 10.00      B   
ATOM   3579  HN  ILE B 108      46.713  13.670 -14.001  1.00 10.00      B   
ATOM   3580  CA  ILE B 108      46.179  11.660 -13.615  1.00 10.00      B   
ATOM   3581  CB  ILE B 108      47.686  11.339 -13.550  1.00 10.00      B   
ATOM   3582  CG1 ILE B 108      48.409  11.901 -14.776  1.00 10.00      B   
ATOM   3583  CG2 ILE B 108      47.909   9.838 -13.438  1.00 10.00      B   
ATOM   3584  CD1 ILE B 108      49.917  11.848 -14.674  1.00 10.00      B   
ATOM   3585  C   ILE B 108      45.558  11.392 -12.247  1.00 10.00      B   
ATOM   3586  O   ILE B 108      44.924  10.359 -12.023  1.00 10.00      B   
ATOM   3587  N   ASN B 109      45.743  12.347 -11.342  1.00 10.00      B   
ATOM   3588  HN  ASN B 109      46.272  13.139 -11.588  1.00 10.00      B   
ATOM   3589  CA  ASN B 109      45.200  12.254  -9.992  1.00 10.00      B   
ATOM   3590  CB  ASN B 109      45.645  13.467  -9.168  1.00 10.00      B   
ATOM   3591  CG  ASN B 109      45.735  13.188  -7.679  1.00 10.00      B   
ATOM   3592  OD1 ASN B 109      45.073  12.295  -7.157  1.00 10.00      B   
ATOM   3593  ND2 ASN B 109      46.566  13.949  -6.983  1.00 10.00      B   
ATOM   3594 HD21 ASN B 109      47.071  14.647  -7.461  1.00 10.00      B   
ATOM   3595 HD22 ASN B 109      46.643  13.792  -6.020  1.00 10.00      B   
ATOM   3596  C   ASN B 109      43.677  12.193 -10.053  1.00 10.00      B   
ATOM   3597  O   ASN B 109      43.044  11.427  -9.327  1.00 10.00      B   
ATOM   3598  N   ALA B 110      43.104  12.988 -10.954  1.00 10.00      B   
ATOM   3599  HN  ALA B 110      43.673  13.566 -11.507  1.00 10.00      B   
ATOM   3600  CA  ALA B 110      41.661  13.037 -11.142  1.00 10.00      B   
ATOM   3601  CB  ALA B 110      41.302  14.061 -12.208  1.00 10.00      B   
ATOM   3602  C   ALA B 110      41.121  11.667 -11.519  1.00 10.00      B   
ATOM   3603  O   ALA B 110      40.103  11.224 -10.982  1.00 10.00      B   
ATOM   3604  N   GLY B 111      41.815  11.000 -12.434  1.00 10.00      B   
ATOM   3605  HN  GLY B 111      42.618  11.413 -12.821  1.00 10.00      B   
ATOM   3606  CA  GLY B 111      41.403   9.678 -12.866  1.00 10.00      B   
ATOM   3607  C   GLY B 111      41.426   8.681 -11.725  1.00 10.00      B   
ATOM   3608  O   GLY B 111      40.524   7.853 -11.595  1.00 10.00      B   
ATOM   3609  N   TYR B 112      42.455   8.772 -10.890  1.00 10.00      B   
ATOM   3610  HN  TYR B 112      43.143   9.455 -11.053  1.00 10.00      B   
ATOM   3611  CA  TYR B 112      42.597   7.881  -9.743  1.00 10.00      B   
ATOM   3612  CB  TYR B 112      43.915   8.145  -9.008  1.00 10.00      B   
ATOM   3613  CG  TYR B 112      45.153   7.709  -9.760  1.00 10.00      B   
ATOM   3614  CD1 TYR B 112      46.399   8.228  -9.432  1.00 10.00      B   
ATOM   3615  CD2 TYR B 112      45.084   6.777 -10.790  1.00 10.00      B   
ATOM   3616  CE1 TYR B 112      47.537   7.832 -10.108  1.00 10.00      B   
ATOM   3617  CE2 TYR B 112      46.217   6.377 -11.472  1.00 10.00      B   
ATOM   3618  CZ  TYR B 112      47.442   6.909 -11.126  1.00 10.00      B   
ATOM   3619  OH  TYR B 112      48.577   6.512 -11.798  1.00 10.00      B   
ATOM   3620  HH  TYR B 112      48.497   6.740 -12.734  1.00 10.00      B   
ATOM   3621  C   TYR B 112      41.430   8.049  -8.777  1.00 10.00      B   
ATOM   3622  O   TYR B 112      40.786   7.071  -8.391  1.00 10.00      B   
ATOM   3623  N   ILE B 113      41.157   9.296  -8.405  1.00 10.00      B   
ATOM   3624  HN  ILE B 113      41.711  10.030  -8.754  1.00 10.00      B   
ATOM   3625  CA  ILE B 113      40.066   9.608  -7.487  1.00 10.00      B   
ATOM   3626  CB  ILE B 113      40.054  11.110  -7.126  1.00 10.00      B   
ATOM   3627  CG1 ILE B 113      41.415  11.523  -6.559  1.00 10.00      B   
ATOM   3628  CG2 ILE B 113      38.951  11.418  -6.124  1.00 10.00      B   
ATOM   3629  CD1 ILE B 113      41.598  13.019  -6.434  1.00 10.00      B   
ATOM   3630  C   ILE B 113      38.721   9.211  -8.088  1.00 10.00      B   
ATOM   3631  O   ILE B 113      37.842   8.696  -7.392  1.00 10.00      B   
ATOM   3632  N   PHE B 114      38.582   9.434  -9.391  1.00 10.00      B   
ATOM   3633  HN  PHE B 114      39.328   9.837  -9.887  1.00 10.00      B   
ATOM   3634  CA  PHE B 114      37.356   9.101 -10.104  1.00 10.00      B   
ATOM   3635  CB  PHE B 114      37.470   9.525 -11.571  1.00 10.00      B   
ATOM   3636  CG  PHE B 114      36.192   9.417 -12.353  1.00 10.00      B   
ATOM   3637  CD1 PHE B 114      35.037  10.038 -11.906  1.00 10.00      B   
ATOM   3638  CD2 PHE B 114      36.148   8.703 -13.538  1.00 10.00      B   
ATOM   3639  CE1 PHE B 114      33.864   9.947 -12.629  1.00 10.00      B   
ATOM   3640  CE2 PHE B 114      34.978   8.607 -14.266  1.00 10.00      B   
ATOM   3641  CZ  PHE B 114      33.834   9.231 -13.810  1.00 10.00      B   
ATOM   3642  C   PHE B 114      37.070   7.605 -10.004  1.00 10.00      B   
ATOM   3643  O   PHE B 114      35.977   7.199  -9.607  1.00 10.00      B   
ATOM   3644  N   VAL B 115      38.070   6.793 -10.347  1.00 10.00      B   
ATOM   3645  HN  VAL B 115      38.920   7.182 -10.656  1.00 10.00      B   
ATOM   3646  CA  VAL B 115      37.935   5.342 -10.288  1.00 10.00      B   
ATOM   3647  CB  VAL B 115      39.181   4.629 -10.862  1.00 10.00      B   
ATOM   3648  CG1 VAL B 115      39.061   3.117 -10.718  1.00 10.00      B   
ATOM   3649  CG2 VAL B 115      39.385   5.003 -12.323  1.00 10.00      B   
ATOM   3650  C   VAL B 115      37.685   4.880  -8.852  1.00 10.00      B   
ATOM   3651  O   VAL B 115      36.880   3.979  -8.617  1.00 10.00      B   
ATOM   3652  N   ARG B 116      38.369   5.518  -7.902  1.00 10.00      B   
ATOM   3653  HN  ARG B 116      38.990   6.235  -8.164  1.00 10.00      B   
ATOM   3654  CA  ARG B 116      38.226   5.185  -6.485  1.00 10.00      B   
ATOM   3655  CB  ARG B 116      39.053   6.141  -5.626  1.00 10.00      B   
ATOM   3656  CG  ARG B 116      40.434   5.631  -5.252  1.00 10.00      B   
ATOM   3657  CD  ARG B 116      41.053   6.500  -4.169  1.00 10.00      B   
ATOM   3658  NE  ARG B 116      42.422   6.105  -3.860  1.00 10.00      B   
ATOM   3659  HE  ARG B 116      43.024   5.935  -4.624  1.00 10.00      B   
ATOM   3660  CZ  ARG B 116      42.905   5.977  -2.620  1.00 10.00      B   
ATOM   3661  NH1 ARG B 116      42.132   6.210  -1.561  1.00 10.00      B   
ATOM   3662 HH11 ARG B 116      41.136   6.500  -1.685  1.00 10.00      B   
ATOM   3663 HH12 ARG B 116      42.519   6.104  -0.597  1.00 10.00      B   
ATOM   3664  NH2 ARG B 116      44.168   5.625  -2.438  1.00 10.00      B   
ATOM   3665 HH21 ARG B 116      44.791   5.446  -3.263  1.00 10.00      B   
ATOM   3666 HH22 ARG B 116      44.551   5.522  -1.472  1.00 10.00      B   
ATOM   3667  C   ARG B 116      36.769   5.253  -6.041  1.00 10.00      B   
ATOM   3668  O   ARG B 116      36.229   4.292  -5.490  1.00 10.00      B   
ATOM   3669  N   PHE B 117      36.143   6.396  -6.289  1.00 10.00      B   
ATOM   3670  HN  PHE B 117      36.630   7.118  -6.746  1.00 10.00      B   
ATOM   3671  CA  PHE B 117      34.752   6.607  -5.908  1.00 10.00      B   
ATOM   3672  CB  PHE B 117      34.312   8.040  -6.209  1.00 10.00      B   
ATOM   3673  CG  PHE B 117      34.874   9.070  -5.269  1.00 10.00      B   
ATOM   3674  CD1 PHE B 117      35.203   8.736  -3.964  1.00 10.00      B   
ATOM   3675  CD2 PHE B 117      35.071  10.374  -5.691  1.00 10.00      B   
ATOM   3676  CE1 PHE B 117      35.717   9.683  -3.099  1.00 10.00      B   
ATOM   3677  CE2 PHE B 117      35.584  11.326  -4.831  1.00 10.00      B   
ATOM   3678  CZ  PHE B 117      35.908  10.980  -3.534  1.00 10.00      B   
ATOM   3679  C   PHE B 117      33.832   5.612  -6.603  1.00 10.00      B   
ATOM   3680  O   PHE B 117      32.931   5.050  -5.981  1.00 10.00      B   
ATOM   3681  N   LEU B 118      34.078   5.389  -7.889  1.00 10.00      B   
ATOM   3682  HN  LEU B 118      34.819   5.869  -8.322  1.00 10.00      B   
ATOM   3683  CA  LEU B 118      33.277   4.456  -8.674  1.00 10.00      B   
ATOM   3684  CB  LEU B 118      33.761   4.406 -10.127  1.00 10.00      B   
ATOM   3685  CG  LEU B 118      33.583   5.688 -10.943  1.00 10.00      B   
ATOM   3686  CD1 LEU B 118      34.193   5.530 -12.327  1.00 10.00      B   
ATOM   3687  CD2 LEU B 118      32.114   6.068 -11.043  1.00 10.00      B   
ATOM   3688  C   LEU B 118      33.295   3.058  -8.063  1.00 10.00      B   
ATOM   3689  O   LEU B 118      32.256   2.407  -7.960  1.00 10.00      B   
ATOM   3690  N   LEU B 119      34.477   2.611  -7.647  1.00 10.00      B   
ATOM   3691  HN  LEU B 119      35.268   3.186  -7.750  1.00 10.00      B   
ATOM   3692  CA  LEU B 119      34.632   1.293  -7.041  1.00 10.00      B   
ATOM   3693  CB  LEU B 119      36.106   1.010  -6.735  1.00 10.00      B   
ATOM   3694  CG  LEU B 119      37.044   0.895  -7.938  1.00 10.00      B   
ATOM   3695  CD1 LEU B 119      38.488   0.777  -7.472  1.00 10.00      B   
ATOM   3696  CD2 LEU B 119      36.663  -0.296  -8.805  1.00 10.00      B   
ATOM   3697  C   LEU B 119      33.809   1.181  -5.761  1.00 10.00      B   
ATOM   3698  O   LEU B 119      33.073   0.213  -5.562  1.00 10.00      B   
ATOM   3699  N   ILE B 120      33.920   2.192  -4.909  1.00 10.00      B   
ATOM   3700  HN  ILE B 120      34.512   2.944  -5.138  1.00 10.00      B   
ATOM   3701  CA  ILE B 120      33.196   2.213  -3.643  1.00 10.00      B   
ATOM   3702  CB  ILE B 120      33.550   3.467  -2.812  1.00 10.00      B   
ATOM   3703  CG1 ILE B 120      35.062   3.535  -2.571  1.00 10.00      B   
ATOM   3704  CG2 ILE B 120      32.799   3.469  -1.485  1.00 10.00      B   
ATOM   3705  CD1 ILE B 120      35.543   4.865  -2.030  1.00 10.00      B   
ATOM   3706  C   ILE B 120      31.683   2.161  -3.862  1.00 10.00      B   
ATOM   3707  O   ILE B 120      30.978   1.372  -3.224  1.00 10.00      B   
ATOM   3708  N   ILE B 121      31.189   2.993  -4.772  1.00 10.00      B   
ATOM   3709  HN  ILE B 121      31.802   3.588  -5.263  1.00 10.00      B   
ATOM   3710  CA  ILE B 121      29.760   3.042  -5.064  1.00 10.00      B   
ATOM   3711  CB  ILE B 121      29.396   4.209  -6.004  1.00 10.00      B   
ATOM   3712  CG1 ILE B 121      29.902   5.533  -5.433  1.00 10.00      B   
ATOM   3713  CG2 ILE B 121      27.890   4.269  -6.214  1.00 10.00      B   
ATOM   3714  CD1 ILE B 121      29.801   6.693  -6.399  1.00 10.00      B   
ATOM   3715  C   ILE B 121      29.279   1.733  -5.682  1.00 10.00      B   
ATOM   3716  O   ILE B 121      28.251   1.189  -5.282  1.00 10.00      B   
ATOM   3717  N   MET B 122      30.033   1.226  -6.647  1.00 10.00      B   
ATOM   3718  HN  MET B 122      30.854   1.701  -6.915  1.00 10.00      B   
ATOM   3719  CA  MET B 122      29.675  -0.018  -7.321  1.00 10.00      B   
ATOM   3720  CB  MET B 122      30.644  -0.331  -8.466  1.00 10.00      B   
ATOM   3721  CG  MET B 122      30.463   0.547  -9.694  1.00 10.00      B   
ATOM   3722  SD  MET B 122      31.505   0.038 -11.075  1.00 10.00      B   
ATOM   3723  CE  MET B 122      31.037   1.250 -12.308  1.00 10.00      B   
ATOM   3724  C   MET B 122      29.621  -1.185  -6.344  1.00 10.00      B   
ATOM   3725  O   MET B 122      28.671  -1.966  -6.352  1.00 10.00      B   
ATOM   3726  N   MET B 123      30.627  -1.274  -5.486  1.00 10.00      B   
ATOM   3727  HN  MET B 123      31.340  -0.599  -5.515  1.00 10.00      B   
ATOM   3728  CA  MET B 123      30.713  -2.352  -4.509  1.00 10.00      B   
ATOM   3729  CB  MET B 123      32.056  -2.316  -3.781  1.00 10.00      B   
ATOM   3730  CG  MET B 123      32.426  -3.625  -3.105  1.00 10.00      B   
ATOM   3731  SD  MET B 123      32.570  -4.987  -4.277  1.00 10.00      B   
ATOM   3732  CE  MET B 123      33.241  -6.272  -3.226  1.00 10.00      B   
ATOM   3733  C   MET B 123      29.563  -2.317  -3.502  1.00 10.00      B   
ATOM   3734  O   MET B 123      28.973  -3.352  -3.186  1.00 10.00      B   
ATOM   3735  N   SER B 124      29.235  -1.128  -3.011  1.00 10.00      B   
ATOM   3736  HN  SER B 124      29.726  -0.333  -3.310  1.00 10.00      B   
ATOM   3737  CA  SER B 124      28.162  -0.982  -2.033  1.00 10.00      B   
ATOM   3738  CB  SER B 124      28.186   0.407  -1.390  1.00 10.00      B   
ATOM   3739  OG  SER B 124      28.450   1.422  -2.348  1.00 10.00      B   
ATOM   3740  HG  SER B 124      29.395   1.430  -2.557  1.00 10.00      B   
ATOM   3741  C   SER B 124      26.789  -1.292  -2.629  1.00 10.00      B   
ATOM   3742  O   SER B 124      25.987  -1.999  -2.019  1.00 10.00      B   
ATOM   3743  N   THR B 125      26.527  -0.778  -3.826  1.00 10.00      B   
ATOM   3744  HN  THR B 125      27.207  -0.229  -4.274  1.00 10.00      B   
ATOM   3745  CA  THR B 125      25.248  -1.007  -4.488  1.00 10.00      B   
ATOM   3746  CB  THR B 125      25.083  -0.075  -5.705  1.00 10.00      B   
ATOM   3747  OG1 THR B 125      25.606   1.222  -5.376  1.00 10.00      B   
ATOM   3748  HG1 THR B 125      26.555   1.243  -5.568  1.00 10.00      B   
ATOM   3749  CG2 THR B 125      23.618   0.063  -6.090  1.00 10.00      B   
ATOM   3750  C   THR B 125      25.113  -2.468  -4.921  1.00 10.00      B   
ATOM   3751  O   THR B 125      24.018  -3.030  -4.916  1.00 10.00      B   
ATOM   3752  N   LEU B 126      26.241  -3.084  -5.267  1.00 10.00      B   
ATOM   3753  HN  LEU B 126      27.088  -2.583  -5.236  1.00 10.00      B   
ATOM   3754  CA  LEU B 126      26.262  -4.477  -5.701  1.00 10.00      B   
ATOM   3755  CB  LEU B 126      27.686  -4.886  -6.087  1.00 10.00      B   
ATOM   3756  CG  LEU B 126      27.838  -6.198  -6.860  1.00 10.00      B   
ATOM   3757  CD1 LEU B 126      27.253  -6.066  -8.256  1.00 10.00      B   
ATOM   3758  CD2 LEU B 126      29.302  -6.608  -6.929  1.00 10.00      B   
ATOM   3759  C   LEU B 126      25.743  -5.400  -4.603  1.00 10.00      B   
ATOM   3760  O   LEU B 126      25.021  -6.359  -4.877  1.00 10.00      B   
ATOM   3761  N   LEU B 127      26.103  -5.087  -3.363  1.00 10.00      B   
ATOM   3762  HN  LEU B 127      26.660  -4.292  -3.219  1.00 10.00      B   
ATOM   3763  CA  LEU B 127      25.697  -5.883  -2.208  1.00 10.00      B   
ATOM   3764  CB  LEU B 127      26.371  -5.361  -0.933  1.00 10.00      B   
ATOM   3765  CG  LEU B 127      26.058  -6.120   0.362  1.00 10.00      B   
ATOM   3766  CD1 LEU B 127      26.638  -7.523   0.319  1.00 10.00      B   
ATOM   3767  CD2 LEU B 127      26.578  -5.361   1.573  1.00 10.00      B   
ATOM   3768  C   LEU B 127      24.181  -5.897  -2.033  1.00 10.00      B   
ATOM   3769  O   LEU B 127      23.562  -6.961  -1.995  1.00 10.00      B   
ATOM   3770  N   THR B 128      23.589  -4.714  -1.949  1.00 10.00      B   
ATOM   3771  HN  THR B 128      24.135  -3.900  -2.008  1.00 10.00      B   
ATOM   3772  CA  THR B 128      22.151  -4.582  -1.759  1.00 10.00      B   
ATOM   3773  CB  THR B 128      21.772  -3.110  -1.523  1.00 10.00      B   
ATOM   3774  OG1 THR B 128      22.858  -2.446  -0.860  1.00 10.00      B   
ATOM   3775  HG1 THR B 128      22.916  -1.538  -1.186  1.00 10.00      B   
ATOM   3776  CG2 THR B 128      20.525  -3.005  -0.658  1.00 10.00      B   
ATOM   3777  C   THR B 128      21.360  -5.129  -2.950  1.00 10.00      B   
ATOM   3778  O   THR B 128      20.226  -5.577  -2.798  1.00 10.00      B   
ATOM   3779  N   LEU B 129      21.968  -5.111  -4.129  1.00 10.00      B   
ATOM   3780  HN  LEU B 129      22.883  -4.759  -4.192  1.00 10.00      B   
ATOM   3781  CA  LEU B 129      21.302  -5.597  -5.332  1.00 10.00      B   
ATOM   3782  CB  LEU B 129      21.775  -4.830  -6.571  1.00 10.00      B   
ATOM   3783  CG  LEU B 129      21.311  -3.376  -6.689  1.00 10.00      B   
ATOM   3784  CD1 LEU B 129      21.755  -2.784  -8.016  1.00 10.00      B   
ATOM   3785  CD2 LEU B 129      19.802  -3.280  -6.541  1.00 10.00      B   
ATOM   3786  C   LEU B 129      21.487  -7.101  -5.534  1.00 10.00      B   
ATOM   3787  O   LEU B 129      21.097  -7.646  -6.572  1.00 10.00      B   
ATOM   3788  N   SER B 130      22.083  -7.773  -4.554  1.00 10.00      B   
ATOM   3789  HN  SER B 130      22.389  -7.290  -3.753  1.00 10.00      B   
ATOM   3790  CA  SER B 130      22.299  -9.214  -4.650  1.00 10.00      B   
ATOM   3791  CB  SER B 130      23.718  -9.524  -5.138  1.00 10.00      B   
ATOM   3792  OG  SER B 130      24.698  -8.974  -4.272  1.00 10.00      B   
ATOM   3793  HG  SER B 130      24.807  -8.030  -4.471  1.00 10.00      B   
ATOM   3794  C   SER B 130      22.011  -9.925  -3.327  1.00 10.00      B   
ATOM   3795  O   SER B 130      22.319 -11.109  -3.167  1.00 10.00      B   
ATOM   3796  N   THR B 131      21.422  -9.197  -2.383  1.00 10.00      B   
ATOM   3797  HN  THR B 131      21.194  -8.263  -2.571  1.00 10.00      B   
ATOM   3798  CA  THR B 131      21.091  -9.754  -1.077  1.00 10.00      B   
ATOM   3799  CB  THR B 131      22.244  -9.560  -0.069  1.00 10.00      B   
ATOM   3800  OG1 THR B 131      23.494  -9.440  -0.768  1.00 10.00      B   
ATOM   3801  HG1 THR B 131      23.531  -8.578  -1.209  1.00 10.00      B   
ATOM   3802  CG2 THR B 131      22.315 -10.742   0.887  1.00 10.00      B   
ATOM   3803  C   THR B 131      19.828  -9.094  -0.518  1.00 10.00      B   
ATOM   3804  O   THR B 131      19.674  -7.873  -0.584  1.00 10.00      B   
ATOM   3805  N   GLN B 132      18.928  -9.903   0.025  1.00 10.00      B   
ATOM   3806  HN  GLN B 132      19.100 -10.868   0.042  1.00 10.00      B   
ATOM   3807  CA  GLN B 132      17.690  -9.393   0.596  1.00 10.00      B   
ATOM   3808  CB  GLN B 132      16.596 -10.463   0.526  1.00 10.00      B   
ATOM   3809  CG  GLN B 132      15.198  -9.902   0.314  1.00 10.00      B   
ATOM   3810  CD  GLN B 132      14.144 -10.981   0.189  1.00 10.00      B   
ATOM   3811  OE1 GLN B 132      14.416 -12.084  -0.282  1.00 10.00      B   
ATOM   3812  NE2 GLN B 132      12.931 -10.668   0.610  1.00 10.00      B   
ATOM   3813 HE21 GLN B 132      12.784  -9.766   0.970  1.00 10.00      B   
ATOM   3814 HE22 GLN B 132      12.228 -11.352   0.551  1.00 10.00      B   
ATOM   3815  C   GLN B 132      17.916  -8.960   2.043  1.00 10.00      B   
ATOM   3816  O   GLN B 132      18.646  -9.623   2.786  1.00 10.00      B   
ATOM   3817  N   PRO B 133      17.295  -7.837   2.460  1.00 10.00      B   
ATOM   3818  CA  PRO B 133      17.420  -7.293   3.825  1.00 10.00      B   
ATOM   3819  CB  PRO B 133      16.339  -6.214   3.872  1.00 10.00      B   
ATOM   3820  CG  PRO B 133      16.215  -5.761   2.459  1.00 10.00      B   
ATOM   3821  CD  PRO B 133      16.437  -6.984   1.613  1.00 10.00      B   
ATOM   3822  C   PRO B 133      17.182  -8.335   4.921  1.00 10.00      B   
ATOM   3823  O   PRO B 133      17.796  -8.269   5.989  1.00 10.00      B   
ATOM   3824  N   LEU B 134      16.298  -9.295   4.652  1.00 10.00      B   
ATOM   3825  HN  LEU B 134      15.843  -9.295   3.784  1.00 10.00      B   
ATOM   3826  CA  LEU B 134      15.995 -10.350   5.614  1.00 10.00      B   
ATOM   3827  CB  LEU B 134      14.929 -11.299   5.053  1.00 10.00      B   
ATOM   3828  CG  LEU B 134      13.553 -10.691   4.779  1.00 10.00      B   
ATOM   3829  CD1 LEU B 134      12.618 -11.739   4.191  1.00 10.00      B   
ATOM   3830  CD2 LEU B 134      12.962 -10.098   6.050  1.00 10.00      B   
ATOM   3831  C   LEU B 134      17.257 -11.135   5.948  1.00 10.00      B   
ATOM   3832  O   LEU B 134      17.556 -11.393   7.115  1.00 10.00      B   
ATOM   3833  N   ASP B 135      18.008 -11.490   4.914  1.00 10.00      B   
ATOM   3834  HN  ASP B 135      17.729 -11.229   4.009  1.00 10.00      B   
ATOM   3835  CA  ASP B 135      19.242 -12.243   5.085  1.00 10.00      B   
ATOM   3836  CB  ASP B 135      19.708 -12.825   3.750  1.00 10.00      B   
ATOM   3837  CG  ASP B 135      18.775 -13.891   3.219  1.00 10.00      B   
ATOM   3838  OD1 ASP B 135      18.695 -14.976   3.831  1.00 10.00      B   
ATOM   3839  OD2 ASP B 135      18.109 -13.649   2.188  1.00 10.00      B   
ATOM   3840  C   ASP B 135      20.327 -11.354   5.669  1.00 10.00      B   
ATOM   3841  O   ASP B 135      21.139 -11.797   6.484  1.00 10.00      B   
ATOM   3842  N   ILE B 136      20.326 -10.094   5.248  1.00 10.00      B   
ATOM   3843  HN  ILE B 136      19.653  -9.816   4.590  1.00 10.00      B   
ATOM   3844  CA  ILE B 136      21.297  -9.116   5.722  1.00 10.00      B   
ATOM   3845  CB  ILE B 136      21.108  -7.746   5.029  1.00 10.00      B   
ATOM   3846  CG1 ILE B 136      21.371  -7.867   3.524  1.00 10.00      B   
ATOM   3847  CG2 ILE B 136      22.012  -6.690   5.651  1.00 10.00      B   
ATOM   3848  CD1 ILE B 136      21.062  -6.609   2.739  1.00 10.00      B   
ATOM   3849  C   ILE B 136      21.204  -8.946   7.240  1.00 10.00      B   
ATOM   3850  O   ILE B 136      22.212  -9.025   7.942  1.00 10.00      B   
ATOM   3851  N   ALA B 137      19.989  -8.733   7.740  1.00 10.00      B   
ATOM   3852  HN  ALA B 137      19.221  -8.685   7.128  1.00 10.00      B   
ATOM   3853  CA  ALA B 137      19.767  -8.555   9.173  1.00 10.00      B   
ATOM   3854  CB  ALA B 137      18.320  -8.178   9.449  1.00 10.00      B   
ATOM   3855  C   ALA B 137      20.152  -9.807   9.952  1.00 10.00      B   
ATOM   3856  O   ALA B 137      20.777  -9.724  11.009  1.00 10.00      B   
ATOM   3857  N   THR B 138      19.788 -10.965   9.416  1.00 10.00      B   
ATOM   3858  HN  THR B 138      19.294 -10.967   8.569  1.00 10.00      B   
ATOM   3859  CA  THR B 138      20.101 -12.234  10.058  1.00 10.00      B   
ATOM   3860  CB  THR B 138      19.434 -13.412   9.317  1.00 10.00      B   
ATOM   3861  OG1 THR B 138      18.041 -13.117   9.123  1.00 10.00      B   
ATOM   3862  HG1 THR B 138      17.916 -12.720   8.247  1.00 10.00      B   
ATOM   3863  CG2 THR B 138      19.560 -14.695  10.124  1.00 10.00      B   
ATOM   3864  C   THR B 138      21.615 -12.447  10.131  1.00 10.00      B   
ATOM   3865  O   THR B 138      22.133 -12.966  11.122  1.00 10.00      B   
ATOM   3866  N   GLY B 139      22.318 -12.030   9.082  1.00 10.00      B   
ATOM   3867  HN  GLY B 139      21.849 -11.621   8.320  1.00 10.00      B   
ATOM   3868  CA  GLY B 139      23.760 -12.172   9.047  1.00 10.00      B   
ATOM   3869  C   GLY B 139      24.448 -11.212   9.997  1.00 10.00      B   
ATOM   3870  O   GLY B 139      25.431 -11.571  10.650  1.00 10.00      B   
ATOM   3871  N   LEU B 140      23.920  -9.992  10.084  1.00 10.00      B   
ATOM   3872  HN  LEU B 140      23.131  -9.771   9.540  1.00 10.00      B   
ATOM   3873  CA  LEU B 140      24.482  -8.969  10.960  1.00 10.00      B   
ATOM   3874  CB  LEU B 140      23.757  -7.633  10.774  1.00 10.00      B   
ATOM   3875  CG  LEU B 140      24.097  -6.847   9.506  1.00 10.00      B   
ATOM   3876  CD1 LEU B 140      23.197  -5.629   9.376  1.00 10.00      B   
ATOM   3877  CD2 LEU B 140      25.563  -6.434   9.509  1.00 10.00      B   
ATOM   3878  C   LEU B 140      24.427  -9.404  12.420  1.00 10.00      B   
ATOM   3879  O   LEU B 140      25.332  -9.102  13.200  1.00 10.00      B   
ATOM   3880  N   ALA B 141      23.369 -10.129  12.776  1.00 10.00      B   
ATOM   3881  HN  ALA B 141      22.679 -10.326  12.107  1.00 10.00      B   
ATOM   3882  CA  ALA B 141      23.195 -10.620  14.136  1.00 10.00      B   
ATOM   3883  CB  ALA B 141      21.887 -11.388  14.260  1.00 10.00      B   
ATOM   3884  C   ALA B 141      24.374 -11.494  14.560  1.00 10.00      B   
ATOM   3885  O   ALA B 141      24.828 -11.433  15.703  1.00 10.00      B   
ATOM   3886  N   SER B 142      24.875 -12.299  13.630  1.00 10.00      B   
ATOM   3887  HN  SER B 142      24.478 -12.300  12.733  1.00 10.00      B   
ATOM   3888  CA  SER B 142      26.003 -13.177  13.912  1.00 10.00      B   
ATOM   3889  CB  SER B 142      26.030 -14.349  12.929  1.00 10.00      B   
ATOM   3890  OG  SER B 142      24.866 -15.152  13.068  1.00 10.00      B   
ATOM   3891  HG  SER B 142      25.111 -16.084  12.984  1.00 10.00      B   
ATOM   3892  C   SER B 142      27.323 -12.406  13.884  1.00 10.00      B   
ATOM   3893  O   SER B 142      28.304 -12.809  14.507  1.00 10.00      B   
ATOM   3894  N   LEU B 143      27.342 -11.288  13.169  1.00 10.00      B   
ATOM   3895  HN  LEU B 143      26.530 -11.010  12.690  1.00 10.00      B   
ATOM   3896  CA  LEU B 143      28.540 -10.462  13.081  1.00 10.00      B   
ATOM   3897  CB  LEU B 143      28.494  -9.565  11.844  1.00 10.00      B   
ATOM   3898  CG  LEU B 143      28.562 -10.277  10.491  1.00 10.00      B   
ATOM   3899  CD1 LEU B 143      28.508  -9.271   9.354  1.00 10.00      B   
ATOM   3900  CD2 LEU B 143      29.821 -11.121  10.393  1.00 10.00      B   
ATOM   3901  C   LEU B 143      28.697  -9.620  14.340  1.00 10.00      B   
ATOM   3902  O   LEU B 143      29.810  -9.262  14.733  1.00 10.00      B   
ATOM   3903  N   MET B 144      27.572  -9.299  14.964  1.00 10.00      B   
ATOM   3904  HN  MET B 144      26.713  -9.589  14.582  1.00 10.00      B   
ATOM   3905  CA  MET B 144      27.569  -8.511  16.189  1.00 10.00      B   
ATOM   3906  CB  MET B 144      26.396  -7.528  16.202  1.00 10.00      B   
ATOM   3907  CG  MET B 144      26.584  -6.318  15.301  1.00 10.00      B   
ATOM   3908  SD  MET B 144      25.225  -5.135  15.425  1.00 10.00      B   
ATOM   3909  CE  MET B 144      25.286  -4.723  17.168  1.00 10.00      B   
ATOM   3910  C   MET B 144      27.510  -9.419  17.411  1.00 10.00      B   
ATOM   3911  O   MET B 144      27.543  -8.948  18.541  1.00 10.00      B   
ATOM   3912  N   LYS B 145      27.441 -10.724  17.162  1.00 10.00      B   
ATOM   3913  HN  LYS B 145      27.427 -11.023  16.230  1.00 10.00      B   
ATOM   3914  CA  LYS B 145      27.373 -11.734  18.222  1.00 10.00      B   
ATOM   3915  CB  LYS B 145      27.463 -13.143  17.624  1.00 10.00      B   
ATOM   3916  CG  LYS B 145      26.960 -14.255  18.527  1.00 10.00      B   
ATOM   3917  CD  LYS B 145      27.213 -15.615  17.894  1.00 10.00      B   
ATOM   3918  CE  LYS B 145      26.652 -16.741  18.745  1.00 10.00      B   
ATOM   3919  NZ  LYS B 145      27.202 -18.062  18.343  1.00 10.00      B   
ATOM   3920  HZ1 LYS B 145      27.025 -18.232  17.333  1.00 10.00      B   
ATOM   3921  HZ2 LYS B 145      26.751 -18.821  18.894  1.00 10.00      B   
ATOM   3922  HZ3 LYS B 145      28.230 -18.088  18.514  1.00 10.00      B   
ATOM   3923  C   LYS B 145      28.432 -11.537  19.324  1.00 10.00      B   
ATOM   3924  O   LYS B 145      28.082 -11.497  20.506  1.00 10.00      B   
ATOM   3925  N   PRO B 146      29.734 -11.393  18.968  1.00 10.00      B   
ATOM   3926  CA  PRO B 146      30.811 -11.208  19.958  1.00 10.00      B   
ATOM   3927  CB  PRO B 146      32.081 -11.071  19.105  1.00 10.00      B   
ATOM   3928  CG  PRO B 146      31.592 -10.718  17.744  1.00 10.00      B   
ATOM   3929  CD  PRO B 146      30.275 -11.416  17.594  1.00 10.00      B   
ATOM   3930  C   PRO B 146      30.635  -9.969  20.845  1.00 10.00      B   
ATOM   3931  O   PRO B 146      31.309  -9.836  21.871  1.00 10.00      B   
ATOM   3932  N   LEU B 147      29.729  -9.069  20.468  1.00 10.00      B   
ATOM   3933  HN  LEU B 147      29.201  -9.228  19.652  1.00 10.00      B   
ATOM   3934  CA  LEU B 147      29.494  -7.856  21.244  1.00 10.00      B   
ATOM   3935  CB  LEU B 147      28.756  -6.792  20.424  1.00 10.00      B   
ATOM   3936  CG  LEU B 147      29.556  -6.145  19.290  1.00 10.00      B   
ATOM   3937  CD1 LEU B 147      28.706  -5.136  18.532  1.00 10.00      B   
ATOM   3938  CD2 LEU B 147      30.816  -5.485  19.833  1.00 10.00      B   
ATOM   3939  C   LEU B 147      28.753  -8.150  22.545  1.00 10.00      B   
ATOM   3940  O   LEU B 147      28.653  -7.287  23.419  1.00 10.00      B   
ATOM   3941  N   ARG B 148      28.239  -9.370  22.675  1.00 10.00      B   
ATOM   3942  HN  ARG B 148      28.335 -10.015  21.939  1.00 10.00      B   
ATOM   3943  CA  ARG B 148      27.527  -9.767  23.883  1.00 10.00      B   
ATOM   3944  CB  ARG B 148      26.906 -11.158  23.735  1.00 10.00      B   
ATOM   3945  CG  ARG B 148      25.435 -11.145  23.348  1.00 10.00      B   
ATOM   3946  CD  ARG B 148      24.767 -12.486  23.627  1.00 10.00      B   
ATOM   3947  NE  ARG B 148      25.370 -13.572  22.857  1.00 10.00      B   
ATOM   3948  HE  ARG B 148      26.291 -13.440  22.540  1.00 10.00      B   
ATOM   3949  CZ  ARG B 148      24.753 -14.721  22.571  1.00 10.00      B   
ATOM   3950  NH1 ARG B 148      23.510 -14.948  22.985  1.00 10.00      B   
ATOM   3951 HH11 ARG B 148      22.992 -14.225  23.550  1.00 10.00      B   
ATOM   3952 HH12 ARG B 148      23.039 -15.850  22.759  1.00 10.00      B   
ATOM   3953  NH2 ARG B 148      25.395 -15.652  21.877  1.00 10.00      B   
ATOM   3954 HH21 ARG B 148      26.375 -15.483  21.559  1.00 10.00      B   
ATOM   3955 HH22 ARG B 148      24.923 -16.555  21.648  1.00 10.00      B   
ATOM   3956  C   ARG B 148      28.467  -9.743  25.082  1.00 10.00      B   
ATOM   3957  O   ARG B 148      28.039  -9.544  26.217  1.00 10.00      B   
ATOM   3958  N   TRP B 149      29.758  -9.905  24.813  1.00 10.00      B   
ATOM   3959  HN  TRP B 149      30.038 -10.028  23.879  1.00 10.00      B   
ATOM   3960  CA  TRP B 149      30.773  -9.906  25.861  1.00 10.00      B   
ATOM   3961  CB  TRP B 149      32.060 -10.559  25.351  1.00 10.00      B   
ATOM   3962  CG  TRP B 149      31.884 -11.976  24.899  1.00 10.00      B   
ATOM   3963  CD1 TRP B 149      31.295 -12.399  23.744  1.00 10.00      B   
ATOM   3964  CD2 TRP B 149      32.305 -13.158  25.588  1.00 10.00      B   
ATOM   3965  NE1 TRP B 149      31.325 -13.766  23.667  1.00 10.00      B   
ATOM   3966  HE1 TRP B 149      30.965 -14.303  22.926  1.00 10.00      B   
ATOM   3967  CE2 TRP B 149      31.937 -14.259  24.789  1.00 10.00      B   
ATOM   3968  CE3 TRP B 149      32.955 -13.391  26.804  1.00 10.00      B   
ATOM   3969  CZ2 TRP B 149      32.201 -15.573  25.165  1.00 10.00      B   
ATOM   3970  CZ3 TRP B 149      33.217 -14.697  27.175  1.00 10.00      B   
ATOM   3971  CH2 TRP B 149      32.839 -15.771  26.359  1.00 10.00      B   
ATOM   3972  C   TRP B 149      31.070  -8.485  26.339  1.00 10.00      B   
ATOM   3973  O   TRP B 149      31.823  -8.282  27.293  1.00 10.00      B   
ATOM   3974  N   VAL B 150      30.478  -7.508  25.664  1.00 10.00      B   
ATOM   3975  HN  VAL B 150      29.894  -7.738  24.909  1.00 10.00      B   
ATOM   3976  CA  VAL B 150      30.667  -6.104  26.007  1.00 10.00      B   
ATOM   3977  CB  VAL B 150      31.031  -5.260  24.760  1.00 10.00      B   
ATOM   3978  CG1 VAL B 150      31.821  -4.020  25.149  1.00 10.00      B   
ATOM   3979  CG2 VAL B 150      31.804  -6.087  23.741  1.00 10.00      B   
ATOM   3980  C   VAL B 150      29.391  -5.557  26.645  1.00 10.00      B   
ATOM   3981  O   VAL B 150      29.189  -4.343  26.724  1.00 10.00      B   
ATOM   3982  N   LYS B 151      28.538  -6.482  27.099  1.00 10.00      B   
ATOM   3983  HN  LYS B 151      28.777  -7.429  26.998  1.00 10.00      B   
ATOM   3984  CA  LYS B 151      27.262  -6.146  27.739  1.00 10.00      B   
ATOM   3985  CB  LYS B 151      27.448  -5.243  28.964  1.00 10.00      B   
ATOM   3986  CG  LYS B 151      27.968  -5.965  30.196  1.00 10.00      B   
ATOM   3987  CD  LYS B 151      27.946  -5.061  31.418  1.00 10.00      B   
ATOM   3988  CE  LYS B 151      28.378  -5.805  32.672  1.00 10.00      B   
ATOM   3989  NZ  LYS B 151      28.269  -4.953  33.886  1.00 10.00      B   
ATOM   3990  HZ1 LYS B 151      28.504  -5.506  34.734  1.00 10.00      B   
ATOM   3991  HZ2 LYS B 151      27.301  -4.592  33.983  1.00 10.00      B   
ATOM   3992  HZ3 LYS B 151      28.923  -4.146  33.821  1.00 10.00      B   
ATOM   3993  C   LYS B 151      26.265  -5.545  26.755  1.00 10.00      B   
ATOM   3994  O   LYS B 151      25.390  -4.762  27.132  1.00 10.00      B   
ATOM   3995  N   VAL B 152      26.395  -5.925  25.494  1.00 10.00      B   
ATOM   3996  HN  VAL B 152      27.109  -6.552  25.254  1.00 10.00      B   
ATOM   3997  CA  VAL B 152      25.503  -5.440  24.457  1.00 10.00      B   
ATOM   3998  CB  VAL B 152      26.281  -5.046  23.181  1.00 10.00      B   
ATOM   3999  CG1 VAL B 152      25.335  -4.518  22.114  1.00 10.00      B   
ATOM   4000  CG2 VAL B 152      27.350  -4.011  23.501  1.00 10.00      B   
ATOM   4001  C   VAL B 152      24.472  -6.513  24.116  1.00 10.00      B   
ATOM   4002  O   VAL B 152      24.831  -7.618  23.704  1.00 10.00      B   
ATOM   4003  N   PRO B 153      23.181  -6.209  24.315  1.00 10.00      B   
ATOM   4004  CA  PRO B 153      22.088  -7.147  24.020  1.00 10.00      B   
ATOM   4005  CB  PRO B 153      20.866  -6.476  24.653  1.00 10.00      B   
ATOM   4006  CG  PRO B 153      21.197  -5.023  24.660  1.00 10.00      B   
ATOM   4007  CD  PRO B 153      22.684  -4.930  24.853  1.00 10.00      B   
ATOM   4008  C   PRO B 153      21.891  -7.326  22.514  1.00 10.00      B   
ATOM   4009  O   PRO B 153      21.016  -6.705  21.902  1.00 10.00      B   
ATOM   4010  N   VAL B 154      22.718  -8.178  21.925  1.00 10.00      B   
ATOM   4011  HN  VAL B 154      23.387  -8.641  22.475  1.00 10.00      B   
ATOM   4012  CA  VAL B 154      22.673  -8.438  20.491  1.00 10.00      B   
ATOM   4013  CB  VAL B 154      23.879  -9.281  20.028  1.00 10.00      B   
ATOM   4014  CG1 VAL B 154      23.911  -9.397  18.511  1.00 10.00      B   
ATOM   4015  CG2 VAL B 154      25.177  -8.685  20.549  1.00 10.00      B   
ATOM   4016  C   VAL B 154      21.380  -9.126  20.067  1.00 10.00      B   
ATOM   4017  O   VAL B 154      20.739  -8.706  19.103  1.00 10.00      B   
ATOM   4018  N   ASP B 155      20.990 -10.172  20.789  1.00 10.00      B   
ATOM   4019  HN  ASP B 155      21.527 -10.453  21.564  1.00 10.00      B   
ATOM   4020  CA  ASP B 155      19.776 -10.910  20.450  1.00 10.00      B   
ATOM   4021  CB  ASP B 155      19.614 -12.167  21.304  1.00 10.00      B   
ATOM   4022  CG  ASP B 155      18.567 -13.104  20.738  1.00 10.00      B   
ATOM   4023  OD1 ASP B 155      18.900 -13.889  19.824  1.00 10.00      B   
ATOM   4024  OD2 ASP B 155      17.405 -13.048  21.186  1.00 10.00      B   
ATOM   4025  C   ASP B 155      18.541 -10.028  20.564  1.00 10.00      B   
ATOM   4026  O   ASP B 155      17.667 -10.046  19.692  1.00 10.00      B   
ATOM   4027  N   THR B 156      18.474  -9.249  21.634  1.00 10.00      B   
ATOM   4028  HN  THR B 156      19.197  -9.278  22.297  1.00 10.00      B   
ATOM   4029  CA  THR B 156      17.352  -8.351  21.853  1.00 10.00      B   
ATOM   4030  CB  THR B 156      17.492  -7.636  23.206  1.00 10.00      B   
ATOM   4031  OG1 THR B 156      18.412  -8.379  24.018  1.00 10.00      B   
ATOM   4032  HG1 THR B 156      17.938  -9.100  24.461  1.00 10.00      B   
ATOM   4033  CG2 THR B 156      16.144  -7.569  23.910  1.00 10.00      B   
ATOM   4034  C   THR B 156      17.275  -7.326  20.724  1.00 10.00      B   
ATOM   4035  O   THR B 156      16.189  -6.999  20.235  1.00 10.00      B   
ATOM   4036  N   LEU B 157      18.439  -6.852  20.292  1.00 10.00      B   
ATOM   4037  HN  LEU B 157      19.268  -7.159  20.719  1.00 10.00      B   
ATOM   4038  CA  LEU B 157      18.519  -5.886  19.208  1.00 10.00      B   
ATOM   4039  CB  LEU B 157      19.934  -5.309  19.104  1.00 10.00      B   
ATOM   4040  CG  LEU B 157      20.143  -4.226  18.041  1.00 10.00      B   
ATOM   4041  CD1 LEU B 157      19.380  -2.963  18.402  1.00 10.00      B   
ATOM   4042  CD2 LEU B 157      21.622  -3.927  17.857  1.00 10.00      B   
ATOM   4043  C   LEU B 157      18.116  -6.537  17.887  1.00 10.00      B   
ATOM   4044  O   LEU B 157      17.417  -5.932  17.076  1.00 10.00      B   
ATOM   4045  N   ALA B 158      18.551  -7.779  17.690  1.00 10.00      B   
ATOM   4046  HN  ALA B 158      19.116  -8.201  18.376  1.00 10.00      B   
ATOM   4047  CA  ALA B 158      18.235  -8.526  16.477  1.00 10.00      B   
ATOM   4048  CB  ALA B 158      18.877  -9.908  16.517  1.00 10.00      B   
ATOM   4049  C   ALA B 158      16.726  -8.643  16.300  1.00 10.00      B   
ATOM   4050  O   ALA B 158      16.199  -8.444  15.202  1.00 10.00      B   
ATOM   4051  N   MET B 159      16.030  -8.949  17.391  1.00 10.00      B   
ATOM   4052  HN  MET B 159      16.507  -9.090  18.240  1.00 10.00      B   
ATOM   4053  CA  MET B 159      14.578  -9.075  17.353  1.00 10.00      B   
ATOM   4054  CB  MET B 159      14.037  -9.709  18.634  1.00 10.00      B   
ATOM   4055  CG  MET B 159      13.710 -11.189  18.505  1.00 10.00      B   
ATOM   4056  SD  MET B 159      12.540 -11.533  17.174  1.00 10.00      B   
ATOM   4057  CE  MET B 159      11.094 -10.642  17.748  1.00 10.00      B   
ATOM   4058  C   MET B 159      13.936  -7.715  17.119  1.00 10.00      B   
ATOM   4059  O   MET B 159      12.954  -7.601  16.388  1.00 10.00      B   
ATOM   4060  N   MET B 160      14.518  -6.689  17.731  1.00 10.00      B   
ATOM   4061  HN  MET B 160      15.301  -6.859  18.297  1.00 10.00      B   
ATOM   4062  CA  MET B 160      14.033  -5.318  17.591  1.00 10.00      B   
ATOM   4063  CB  MET B 160      14.905  -4.379  18.429  1.00 10.00      B   
ATOM   4064  CG  MET B 160      14.382  -2.959  18.556  1.00 10.00      B   
ATOM   4065  SD  MET B 160      15.526  -1.883  19.444  1.00 10.00      B   
ATOM   4066  CE  MET B 160      14.472  -0.472  19.765  1.00 10.00      B   
ATOM   4067  C   MET B 160      14.079  -4.900  16.122  1.00 10.00      B   
ATOM   4068  O   MET B 160      13.165  -4.248  15.616  1.00 10.00      B   
ATOM   4069  N   LEU B 161      15.155  -5.292  15.446  1.00 10.00      B   
ATOM   4070  HN  LEU B 161      15.859  -5.790  15.919  1.00 10.00      B   
ATOM   4071  CA  LEU B 161      15.330  -4.988  14.033  1.00 10.00      B   
ATOM   4072  CB  LEU B 161      16.779  -5.227  13.603  1.00 10.00      B   
ATOM   4073  CG  LEU B 161      17.840  -4.350  14.275  1.00 10.00      B   
ATOM   4074  CD1 LEU B 161      19.237  -4.800  13.878  1.00 10.00      B   
ATOM   4075  CD2 LEU B 161      17.630  -2.884  13.926  1.00 10.00      B   
ATOM   4076  C   LEU B 161      14.384  -5.835  13.189  1.00 10.00      B   
ATOM   4077  O   LEU B 161      13.844  -5.367  12.187  1.00 10.00      B   
ATOM   4078  N   SER B 162      14.179  -7.080  13.613  1.00 10.00      B   
ATOM   4079  HN  SER B 162      14.637  -7.387  14.423  1.00 10.00      B   
ATOM   4080  CA  SER B 162      13.290  -7.995  12.909  1.00 10.00      B   
ATOM   4081  CB  SER B 162      13.326  -9.389  13.549  1.00 10.00      B   
ATOM   4082  OG  SER B 162      14.639  -9.939  13.534  1.00 10.00      B   
ATOM   4083  HG  SER B 162      15.251  -9.321  13.959  1.00 10.00      B   
ATOM   4084  C   SER B 162      11.865  -7.449  12.909  1.00 10.00      B   
ATOM   4085  O   SER B 162      11.175  -7.490  11.890  1.00 10.00      B   
ATOM   4086  N   ILE B 163      11.440  -6.923  14.053  1.00 10.00      B   
ATOM   4087  HN  ILE B 163      12.043  -6.916  14.830  1.00 10.00      B   
ATOM   4088  CA  ILE B 163      10.104  -6.356  14.185  1.00 10.00      B   
ATOM   4089  CB  ILE B 163       9.811  -5.947  15.645  1.00 10.00      B   
ATOM   4090  CG1 ILE B 163       9.795  -7.183  16.552  1.00 10.00      B   
ATOM   4091  CG2 ILE B 163       8.491  -5.196  15.748  1.00 10.00      B   
ATOM   4092  CD1 ILE B 163       9.763  -6.863  18.032  1.00 10.00      B   
ATOM   4093  C   ILE B 163       9.954  -5.140  13.276  1.00 10.00      B   
ATOM   4094  O   ILE B 163       8.956  -5.001  12.569  1.00 10.00      B   
ATOM   4095  N   ALA B 164      10.967  -4.280  13.284  1.00 10.00      B   
ATOM   4096  HN  ALA B 164      11.739  -4.460  13.863  1.00 10.00      B   
ATOM   4097  CA  ALA B 164      10.963  -3.075  12.460  1.00 10.00      B   
ATOM   4098  CB  ALA B 164      12.213  -2.245  12.716  1.00 10.00      B   
ATOM   4099  C   ALA B 164      10.845  -3.425  10.980  1.00 10.00      B   
ATOM   4100  O   ALA B 164      10.028  -2.847  10.262  1.00 10.00      B   
ATOM   4101  N   LEU B 165      11.646  -4.389  10.535  1.00 10.00      B   
ATOM   4102  HN  LEU B 165      12.271  -4.818  11.163  1.00 10.00      B   
ATOM   4103  CA  LEU B 165      11.631  -4.822   9.139  1.00 10.00      B   
ATOM   4104  CB  LEU B 165      12.773  -5.803   8.857  1.00 10.00      B   
ATOM   4105  CG  LEU B 165      14.176  -5.197   8.790  1.00 10.00      B   
ATOM   4106  CD1 LEU B 165      15.218  -6.284   8.583  1.00 10.00      B   
ATOM   4107  CD2 LEU B 165      14.258  -4.163   7.678  1.00 10.00      B   
ATOM   4108  C   LEU B 165      10.293  -5.455   8.769  1.00 10.00      B   
ATOM   4109  O   LEU B 165       9.862  -5.400   7.617  1.00 10.00      B   
ATOM   4110  N   ARG B 166       9.638  -6.051   9.754  1.00 10.00      B   
ATOM   4111  HN  ARG B 166      10.037  -6.069  10.651  1.00 10.00      B   
ATOM   4112  CA  ARG B 166       8.346  -6.687   9.541  1.00 10.00      B   
ATOM   4113  CB  ARG B 166       8.036  -7.657  10.682  1.00 10.00      B   
ATOM   4114  CG  ARG B 166       8.042  -9.115  10.272  1.00 10.00      B   
ATOM   4115  CD  ARG B 166       7.611 -10.009  11.423  1.00 10.00      B   
ATOM   4116  NE  ARG B 166       7.318 -11.367  10.973  1.00 10.00      B   
ATOM   4117  HE  ARG B 166       7.791 -11.682  10.170  1.00 10.00      B   
ATOM   4118  CZ  ARG B 166       6.465 -12.189  11.582  1.00 10.00      B   
ATOM   4119  NH1 ARG B 166       5.816 -11.798  12.676  1.00 10.00      B   
ATOM   4120 HH11 ARG B 166       5.969 -10.842  13.068  1.00 10.00      B   
ATOM   4121 HH12 ARG B 166       5.150 -12.449  13.153  1.00 10.00      B   
ATOM   4122  NH2 ARG B 166       6.250 -13.404  11.095  1.00 10.00      B   
ATOM   4123 HH21 ARG B 166       5.580 -14.046  11.573  1.00 10.00      B   
ATOM   4124 HH22 ARG B 166       6.746 -13.721  10.235  1.00 10.00      B   
ATOM   4125  C   ARG B 166       7.243  -5.644   9.442  1.00 10.00      B   
ATOM   4126  O   ARG B 166       6.201  -5.881   8.831  1.00 10.00      B   
ATOM   4127  N   PHE B 167       7.485  -4.486  10.039  1.00 10.00      B   
ATOM   4128  HN  PHE B 167       8.343  -4.356  10.498  1.00 10.00      B   
ATOM   4129  CA  PHE B 167       6.513  -3.404  10.033  1.00 10.00      B   
ATOM   4130  CB  PHE B 167       6.600  -2.585  11.324  1.00 10.00      B   
ATOM   4131  CG  PHE B 167       5.929  -3.223  12.509  1.00 10.00      B   
ATOM   4132  CD1 PHE B 167       5.203  -4.396  12.373  1.00 10.00      B   
ATOM   4133  CD2 PHE B 167       6.021  -2.644  13.761  1.00 10.00      B   
ATOM   4134  CE1 PHE B 167       4.585  -4.977  13.463  1.00 10.00      B   
ATOM   4135  CE2 PHE B 167       5.406  -3.219  14.856  1.00 10.00      B   
ATOM   4136  CZ  PHE B 167       4.686  -4.387  14.708  1.00 10.00      B   
ATOM   4137  C   PHE B 167       6.672  -2.495   8.820  1.00 10.00      B   
ATOM   4138  O   PHE B 167       5.784  -1.701   8.521  1.00 10.00      B   
ATOM   4139  N   VAL B 168       7.799  -2.615   8.124  1.00 10.00      B   
ATOM   4140  HN  VAL B 168       8.470  -3.270   8.412  1.00 10.00      B   
ATOM   4141  CA  VAL B 168       8.066  -1.792   6.938  1.00 10.00      B   
ATOM   4142  CB  VAL B 168       9.423  -2.124   6.269  1.00 10.00      B   
ATOM   4143  CG1 VAL B 168       9.623  -1.300   5.002  1.00 10.00      B   
ATOM   4144  CG2 VAL B 168      10.567  -1.886   7.239  1.00 10.00      B   
ATOM   4145  C   VAL B 168       6.925  -1.855   5.910  1.00 10.00      B   
ATOM   4146  O   VAL B 168       6.350  -0.820   5.562  1.00 10.00      B   
ATOM   4147  N   PRO B 169       6.566  -3.059   5.410  1.00 10.00      B   
ATOM   4148  CA  PRO B 169       5.482  -3.206   4.429  1.00 10.00      B   
ATOM   4149  CB  PRO B 169       5.434  -4.716   4.158  1.00 10.00      B   
ATOM   4150  CG  PRO B 169       6.762  -5.229   4.594  1.00 10.00      B   
ATOM   4151  CD  PRO B 169       7.180  -4.359   5.740  1.00 10.00      B   
ATOM   4152  C   PRO B 169       4.141  -2.730   4.987  1.00 10.00      B   
ATOM   4153  O   PRO B 169       3.338  -2.123   4.274  1.00 10.00      B   
ATOM   4154  N   THR B 170       3.912  -2.996   6.269  1.00 10.00      B   
ATOM   4155  HN  THR B 170       4.597  -3.467   6.791  1.00 10.00      B   
ATOM   4156  CA  THR B 170       2.675  -2.609   6.928  1.00 10.00      B   
ATOM   4157  CB  THR B 170       2.592  -3.237   8.331  1.00 10.00      B   
ATOM   4158  OG1 THR B 170       3.587  -4.267   8.439  1.00 10.00      B   
ATOM   4159  HG1 THR B 170       3.167  -5.132   8.355  1.00 10.00      B   
ATOM   4160  CG2 THR B 170       1.215  -3.842   8.563  1.00 10.00      B   
ATOM   4161  C   THR B 170       2.560  -1.089   7.045  1.00 10.00      B   
ATOM   4162  O   THR B 170       1.537  -0.511   6.683  1.00 10.00      B   
ATOM   4163  N   LEU B 171       3.619  -0.448   7.530  1.00 10.00      B   
ATOM   4164  HN  LEU B 171       4.419  -0.966   7.784  1.00 10.00      B   
ATOM   4165  CA  LEU B 171       3.633   1.000   7.695  1.00 10.00      B   
ATOM   4166  CB  LEU B 171       4.921   1.456   8.387  1.00 10.00      B   
ATOM   4167  CG  LEU B 171       5.071   1.070   9.860  1.00 10.00      B   
ATOM   4168  CD1 LEU B 171       6.444   1.465  10.380  1.00 10.00      B   
ATOM   4169  CD2 LEU B 171       3.974   1.708  10.698  1.00 10.00      B   
ATOM   4170  C   LEU B 171       3.477   1.706   6.356  1.00 10.00      B   
ATOM   4171  O   LEU B 171       2.754   2.696   6.248  1.00 10.00      B   
ATOM   4172  N   MET B 172       4.147   1.185   5.334  1.00 10.00      B   
ATOM   4173  HN  MET B 172       4.702   0.383   5.480  1.00 10.00      B   
ATOM   4174  CA  MET B 172       4.077   1.772   4.002  1.00 10.00      B   
ATOM   4175  CB  MET B 172       5.037   1.070   3.045  1.00 10.00      B   
ATOM   4176  CG  MET B 172       5.241   1.810   1.734  1.00 10.00      B   
ATOM   4177  SD  MET B 172       6.001   0.782   0.464  1.00 10.00      B   
ATOM   4178  CE  MET B 172       4.638  -0.307   0.053  1.00 10.00      B   
ATOM   4179  C   MET B 172       2.656   1.705   3.459  1.00 10.00      B   
ATOM   4180  O   MET B 172       2.125   2.695   2.958  1.00 10.00      B   
ATOM   4181  N   ASP B 173       2.039   0.534   3.576  1.00 10.00      B   
ATOM   4182  HN  ASP B 173       2.514  -0.220   3.991  1.00 10.00      B   
ATOM   4183  CA  ASP B 173       0.672   0.340   3.100  1.00 10.00      B   
ATOM   4184  CB  ASP B 173       0.282  -1.138   3.137  1.00 10.00      B   
ATOM   4185  CG  ASP B 173      -1.054  -1.398   2.472  1.00 10.00      B   
ATOM   4186  OD1 ASP B 173      -1.131  -1.312   1.228  1.00 10.00      B   
ATOM   4187  OD2 ASP B 173      -2.036  -1.689   3.187  1.00 10.00      B   
ATOM   4188  C   ASP B 173      -0.311   1.166   3.922  1.00 10.00      B   
ATOM   4189  O   ASP B 173      -1.237   1.775   3.379  1.00 10.00      B   
ATOM   4190  N   GLU B 174      -0.093   1.197   5.232  1.00 10.00      B   
ATOM   4191  HN  GLU B 174       0.660   0.687   5.604  1.00 10.00      B   
ATOM   4192  CA  GLU B 174      -0.947   1.953   6.135  1.00 10.00      B   
ATOM   4193  CB  GLU B 174      -0.530   1.730   7.590  1.00 10.00      B   
ATOM   4194  CG  GLU B 174      -1.687   1.409   8.519  1.00 10.00      B   
ATOM   4195  CD  GLU B 174      -2.544   0.274   8.001  1.00 10.00      B   
ATOM   4196  OE1 GLU B 174      -2.315  -0.885   8.411  1.00 10.00      B   
ATOM   4197  OE2 GLU B 174      -3.453   0.533   7.181  1.00 10.00      B   
ATOM   4198  C   GLU B 174      -0.908   3.436   5.794  1.00 10.00      B   
ATOM   4199  O   GLU B 174      -1.950   4.094   5.726  1.00 10.00      B   
ATOM   4200  N   ALA B 175       0.295   3.953   5.560  1.00 10.00      B   
ATOM   4201  HN  ALA B 175       1.088   3.375   5.632  1.00 10.00      B   
ATOM   4202  CA  ALA B 175       0.470   5.355   5.208  1.00 10.00      B   
ATOM   4203  CB  ALA B 175       1.948   5.706   5.110  1.00 10.00      B   
ATOM   4204  C   ALA B 175      -0.237   5.661   3.894  1.00 10.00      B   
ATOM   4205  O   ALA B 175      -0.821   6.731   3.728  1.00 10.00      B   
ATOM   4206  N   THR B 176      -0.193   4.704   2.970  1.00 10.00      B   
ATOM   4207  HN  THR B 176       0.283   3.872   3.168  1.00 10.00      B   
ATOM   4208  CA  THR B 176      -0.836   4.859   1.674  1.00 10.00      B   
ATOM   4209  CB  THR B 176      -0.525   3.664   0.748  1.00 10.00      B   
ATOM   4210  OG1 THR B 176       0.896   3.455   0.711  1.00 10.00      B   
ATOM   4211  HG1 THR B 176       1.196   3.128   1.571  1.00 10.00      B   
ATOM   4212  CG2 THR B 176      -1.023   3.925  -0.666  1.00 10.00      B   
ATOM   4213  C   THR B 176      -2.345   5.018   1.848  1.00 10.00      B   
ATOM   4214  O   THR B 176      -2.962   5.883   1.225  1.00 10.00      B   
ATOM   4215  N   LYS B 177      -2.925   4.197   2.723  1.00 10.00      B   
ATOM   4216  HN  LYS B 177      -2.374   3.531   3.193  1.00 10.00      B   
ATOM   4217  CA  LYS B 177      -4.356   4.258   2.995  1.00 10.00      B   
ATOM   4218  CB  LYS B 177      -4.776   3.179   3.998  1.00 10.00      B   
ATOM   4219  CG  LYS B 177      -4.589   1.743   3.536  1.00 10.00      B   
ATOM   4220  CD  LYS B 177      -5.401   0.793   4.407  1.00 10.00      B   
ATOM   4221  CE  LYS B 177      -5.008  -0.657   4.185  1.00 10.00      B   
ATOM   4222  NZ  LYS B 177      -3.828  -1.051   4.999  1.00 10.00      B   
ATOM   4223  HZ1 LYS B 177      -2.985  -1.146   4.387  1.00 10.00      B   
ATOM   4224  HZ2 LYS B 177      -4.006  -1.959   5.467  1.00 10.00      B   
ATOM   4225  HZ3 LYS B 177      -3.635  -0.332   5.730  1.00 10.00      B   
ATOM   4226  C   LYS B 177      -4.729   5.627   3.553  1.00 10.00      B   
ATOM   4227  O   LYS B 177      -5.694   6.248   3.107  1.00 10.00      B   
ATOM   4228  N   ILE B 178      -3.951   6.092   4.527  1.00 10.00      B   
ATOM   4229  HN  ILE B 178      -3.193   5.550   4.832  1.00 10.00      B   
ATOM   4230  CA  ILE B 178      -4.193   7.386   5.151  1.00 10.00      B   
ATOM   4231  CB  ILE B 178      -3.201   7.658   6.300  1.00 10.00      B   
ATOM   4232  CG1 ILE B 178      -3.210   6.504   7.301  1.00 10.00      B   
ATOM   4233  CG2 ILE B 178      -3.538   8.970   7.001  1.00 10.00      B   
ATOM   4234  CD1 ILE B 178      -2.047   6.529   8.269  1.00 10.00      B   
ATOM   4235  C   ILE B 178      -4.086   8.508   4.124  1.00 10.00      B   
ATOM   4236  O   ILE B 178      -4.954   9.374   4.053  1.00 10.00      B   
ATOM   4237  N   MET B 179      -3.024   8.472   3.324  1.00 10.00      B   
ATOM   4238  HN  MET B 179      -2.375   7.742   3.426  1.00 10.00      B   
ATOM   4239  CA  MET B 179      -2.794   9.483   2.297  1.00 10.00      B   
ATOM   4240  CB  MET B 179      -1.496   9.189   1.536  1.00 10.00      B   
ATOM   4241  CG  MET B 179      -1.218  10.139   0.378  1.00 10.00      B   
ATOM   4242  SD  MET B 179       0.222   9.657  -0.598  1.00 10.00      B   
ATOM   4243  CE  MET B 179      -0.302   8.056  -1.213  1.00 10.00      B   
ATOM   4244  C   MET B 179      -3.967   9.547   1.324  1.00 10.00      B   
ATOM   4245  O   MET B 179      -4.453  10.627   0.994  1.00 10.00      B   
ATOM   4246  N   ASN B 180      -4.426   8.381   0.886  1.00 10.00      B   
ATOM   4247  HN  ASN B 180      -4.003   7.551   1.201  1.00 10.00      B   
ATOM   4248  CA  ASN B 180      -5.540   8.296  -0.052  1.00 10.00      B   
ATOM   4249  CB  ASN B 180      -5.740   6.856  -0.530  1.00 10.00      B   
ATOM   4250  CG  ASN B 180      -4.697   6.410  -1.543  1.00 10.00      B   
ATOM   4251  OD1 ASN B 180      -4.116   7.226  -2.260  1.00 10.00      B   
ATOM   4252  ND2 ASN B 180      -4.458   5.109  -1.616  1.00 10.00      B   
ATOM   4253 HD21 ASN B 180      -4.959   4.509  -1.019  1.00 10.00      B   
ATOM   4254 HD22 ASN B 180      -3.800   4.795  -2.266  1.00 10.00      B   
ATOM   4255  C   ASN B 180      -6.831   8.832   0.562  1.00 10.00      B   
ATOM   4256  O   ASN B 180      -7.560   9.596  -0.072  1.00 10.00      B   
ATOM   4257  N   ALA B 181      -7.100   8.438   1.803  1.00 10.00      B   
ATOM   4258  HN  ALA B 181      -6.473   7.835   2.257  1.00 10.00      B   
ATOM   4259  CA  ALA B 181      -8.301   8.872   2.508  1.00 10.00      B   
ATOM   4260  CB  ALA B 181      -8.466   8.102   3.811  1.00 10.00      B   
ATOM   4261  C   ALA B 181      -8.287  10.376   2.769  1.00 10.00      B   
ATOM   4262  O   ALA B 181      -9.308  11.050   2.619  1.00 10.00      B   
ATOM   4263  N   GLN B 182      -7.130  10.898   3.158  1.00 10.00      B   
ATOM   4264  HN  GLN B 182      -6.352  10.308   3.270  1.00 10.00      B   
ATOM   4265  CA  GLN B 182      -6.986  12.320   3.438  1.00 10.00      B   
ATOM   4266  CB  GLN B 182      -5.666  12.599   4.156  1.00 10.00      B   
ATOM   4267  CG  GLN B 182      -5.729  12.390   5.659  1.00 10.00      B   
ATOM   4268  CD  GLN B 182      -6.669  13.368   6.341  1.00 10.00      B   
ATOM   4269  OE1 GLN B 182      -6.842  14.499   5.891  1.00 10.00      B   
ATOM   4270  NE2 GLN B 182      -7.284  12.938   7.430  1.00 10.00      B   
ATOM   4271 HE21 GLN B 182      -7.106  12.022   7.734  1.00 10.00      B   
ATOM   4272 HE22 GLN B 182      -7.888  13.559   7.894  1.00 10.00      B   
ATOM   4273  C   GLN B 182      -7.087  13.145   2.163  1.00 10.00      B   
ATOM   4274  O   GLN B 182      -7.763  14.170   2.133  1.00 10.00      B   
ATOM   4275  N   ARG B 183      -6.450  12.668   1.099  1.00 10.00      B   
ATOM   4276  HN  ARG B 183      -5.950  11.823   1.177  1.00 10.00      B   
ATOM   4277  CA  ARG B 183      -6.474  13.371  -0.182  1.00 10.00      B   
ATOM   4278  CB  ARG B 183      -5.489  12.744  -1.173  1.00 10.00      B   
ATOM   4279  CG  ARG B 183      -4.839  13.746  -2.115  1.00 10.00      B   
ATOM   4280  CD  ARG B 183      -3.804  13.080  -3.010  1.00 10.00      B   
ATOM   4281  NE  ARG B 183      -2.857  14.048  -3.571  1.00 10.00      B   
ATOM   4282  HE  ARG B 183      -2.040  14.225  -3.056  1.00 10.00      B   
ATOM   4283  CZ  ARG B 183      -3.029  14.674  -4.734  1.00 10.00      B   
ATOM   4284  NH1 ARG B 183      -4.106  14.437  -5.474  1.00 10.00      B   
ATOM   4285 HH11 ARG B 183      -4.829  13.756  -5.153  1.00 10.00      B   
ATOM   4286 HH12 ARG B 183      -4.233  14.932  -6.384  1.00 10.00      B   
ATOM   4287  NH2 ARG B 183      -2.126  15.547  -5.158  1.00 10.00      B   
ATOM   4288 HH21 ARG B 183      -1.273  15.750  -4.583  1.00 10.00      B   
ATOM   4289 HH22 ARG B 183      -2.263  16.038  -6.070  1.00 10.00      B   
ATOM   4290  C   ARG B 183      -7.884  13.386  -0.768  1.00 10.00      B   
ATOM   4291  O   ARG B 183      -8.199  14.192  -1.645  1.00 10.00      B   
ATOM   4292  N   ALA B 184      -8.730  12.493  -0.276  1.00 10.00      B   
ATOM   4293  HN  ALA B 184      -8.417  11.866   0.411  1.00 10.00      B   
ATOM   4294  CA  ALA B 184     -10.108  12.414  -0.735  1.00 10.00      B   
ATOM   4295  CB  ALA B 184     -10.701  11.053  -0.408  1.00 10.00      B   
ATOM   4296  C   ALA B 184     -10.945  13.539  -0.125  1.00 10.00      B   
ATOM   4297  O   ALA B 184     -11.978  13.919  -0.671  1.00 10.00      B   
ATOM   4298  N   ARG B 185     -10.478  14.077   1.003  1.00 10.00      B   
ATOM   4299  HN  ARG B 185      -9.640  13.735   1.383  1.00 10.00      B   
ATOM   4300  CA  ARG B 185     -11.164  15.169   1.688  1.00 10.00      B   
ATOM   4301  CB  ARG B 185     -11.349  14.850   3.176  1.00 10.00      B   
ATOM   4302  CG  ARG B 185     -12.651  14.136   3.500  1.00 10.00      B   
ATOM   4303  CD  ARG B 185     -13.263  14.649   4.796  1.00 10.00      B   
ATOM   4304  NE  ARG B 185     -12.496  14.251   5.975  1.00 10.00      B   
ATOM   4305  HE  ARG B 185     -11.826  13.539   5.858  1.00 10.00      B   
ATOM   4306  CZ  ARG B 185     -12.655  14.791   7.187  1.00 10.00      B   
ATOM   4307  NH1 ARG B 185     -13.552  15.749   7.386  1.00 10.00      B   
ATOM   4308 HH11 ARG B 185     -13.666  16.168   8.340  1.00 10.00      B   
ATOM   4309 HH12 ARG B 185     -14.139  16.094   6.600  1.00 10.00      B   
ATOM   4310  NH2 ARG B 185     -11.919  14.374   8.206  1.00 10.00      B   
ATOM   4311 HH21 ARG B 185     -12.054  14.802   9.162  1.00 10.00      B   
ATOM   4312 HH22 ARG B 185     -11.206  13.627   8.073  1.00 10.00      B   
ATOM   4313  C   ARG B 185     -10.368  16.457   1.535  1.00 10.00      B   
ATOM   4314  O   ARG B 185     -10.470  17.375   2.354  1.00 10.00      B   
ATOM   4315  N   GLY B 186      -9.570  16.512   0.484  1.00 10.00      B   
ATOM   4316  HN  GLY B 186      -9.524  15.745  -0.122  1.00 10.00      B   
ATOM   4317  CA  GLY B 186      -8.752  17.673   0.232  1.00 10.00      B   
ATOM   4318  C   GLY B 186      -7.285  17.319   0.311  1.00 10.00      B   
ATOM   4319  O   GLY B 186      -6.821  16.483  -0.463  1.00 10.00      B   
ATOM   4320  N   VAL B 187      -6.576  17.949   1.253  1.00 10.00      B   
ATOM   4321  HN  VAL B 187      -7.037  18.594   1.825  1.00 10.00      B   
ATOM   4322  CA  VAL B 187      -5.142  17.719   1.481  1.00 10.00      B   
ATOM   4323  CB  VAL B 187      -4.884  16.550   2.454  1.00 10.00      B   
ATOM   4324  CG1 VAL B 187      -3.449  16.583   2.956  1.00 10.00      B   
ATOM   4325  CG2 VAL B 187      -5.854  16.610   3.626  1.00 10.00      B   
ATOM   4326  C   VAL B 187      -4.358  17.518   0.184  1.00 10.00      B   
ATOM   4327  O   VAL B 187      -4.104  16.388  -0.244  1.00 10.00      B   
ATOM   4328  N   ASP B 188      -3.972  18.619  -0.432  1.00 10.00      B   
ATOM   4329  HN  ASP B 188      -4.174  19.489  -0.025  1.00 10.00      B   
ATOM   4330  CA  ASP B 188      -3.240  18.574  -1.691  1.00 10.00      B   
ATOM   4331  CB  ASP B 188      -3.282  19.922  -2.409  1.00 10.00      B   
ATOM   4332  CG  ASP B 188      -4.676  20.323  -2.831  1.00 10.00      B   
ATOM   4333  OD1 ASP B 188      -5.325  19.546  -3.565  1.00 10.00      B   
ATOM   4334  OD2 ASP B 188      -5.128  21.418  -2.423  1.00 10.00      B   
ATOM   4335  C   ASP B 188      -1.801  18.128  -1.500  1.00 10.00      B   
ATOM   4336  O   ASP B 188      -0.890  18.953  -1.412  1.00 10.00      B   
ATOM   4337  N   PHE B 189      -1.610  16.819  -1.405  1.00 10.00      B   
ATOM   4338  HN  PHE B 189      -2.392  16.224  -1.413  1.00 10.00      B   
ATOM   4339  CA  PHE B 189      -0.282  16.249  -1.248  1.00 10.00      B   
ATOM   4340  CB  PHE B 189      -0.363  14.726  -1.097  1.00 10.00      B   
ATOM   4341  CG  PHE B 189      -0.862  14.245   0.239  1.00 10.00      B   
ATOM   4342  CD1 PHE B 189      -2.177  13.847   0.400  1.00 10.00      B   
ATOM   4343  CD2 PHE B 189      -0.009  14.176   1.328  1.00 10.00      B   
ATOM   4344  CE1 PHE B 189      -2.637  13.391   1.620  1.00 10.00      B   
ATOM   4345  CE2 PHE B 189      -0.461  13.723   2.554  1.00 10.00      B   
ATOM   4346  CZ  PHE B 189      -1.778  13.330   2.701  1.00 10.00      B   
ATOM   4347  C   PHE B 189       0.581  16.593  -2.458  1.00 10.00      B   
ATOM   4348  O   PHE B 189       0.239  16.239  -3.593  1.00 10.00      B   
ATOM   4349  N   GLY B 190       1.674  17.300  -2.210  1.00 10.00      B   
ATOM   4350  HN  GLY B 190       1.870  17.565  -1.286  1.00 10.00      B   
ATOM   4351  CA  GLY B 190       2.580  17.676  -3.273  1.00 10.00      B   
ATOM   4352  C   GLY B 190       2.077  18.837  -4.109  1.00 10.00      B   
ATOM   4353  O   GLY B 190       2.383  18.925  -5.299  1.00 10.00      B   
ATOM   4354  N   GLU B 191       1.299  19.724  -3.505  1.00 10.00      B   
ATOM   4355  HN  GLU B 191       1.066  19.599  -2.560  1.00 10.00      B   
ATOM   4356  CA  GLU B 191       0.775  20.880  -4.221  1.00 10.00      B   
ATOM   4357  CB  GLU B 191      -0.657  20.628  -4.706  1.00 10.00      B   
ATOM   4358  CG  GLU B 191      -1.182  21.699  -5.650  1.00 10.00      B   
ATOM   4359  CD  GLU B 191      -2.561  21.394  -6.194  1.00 10.00      B   
ATOM   4360  OE1 GLU B 191      -2.678  20.507  -7.065  1.00 10.00      B   
ATOM   4361  OE2 GLU B 191      -3.534  22.052  -5.764  1.00 10.00      B   
ATOM   4362  C   GLU B 191       0.838  22.141  -3.363  1.00 10.00      B   
ATOM   4363  O   GLU B 191       0.783  22.072  -2.132  1.00 10.00      B   
ATOM   4364  N   GLY B 192       0.971  23.287  -4.019  1.00 10.00      B   
ATOM   4365  HN  GLY B 192       1.037  23.276  -4.996  1.00 10.00      B   
ATOM   4366  CA  GLY B 192       1.033  24.547  -3.311  1.00 10.00      B   
ATOM   4367  C   GLY B 192       2.457  25.004  -3.089  1.00 10.00      B   
ATOM   4368  O   GLY B 192       3.166  25.347  -4.038  1.00 10.00      B   
ATOM   4369  N   GLY B 193       2.881  24.993  -1.838  1.00 10.00      B   
ATOM   4370  HN  GLY B 193       2.279  24.685  -1.129  1.00 10.00      B   
ATOM   4371  CA  GLY B 193       4.222  25.412  -1.502  1.00 10.00      B   
ATOM   4372  C   GLY B 193       4.826  24.527  -0.436  1.00 10.00      B   
ATOM   4373  O   GLY B 193       4.201  23.558  -0.003  1.00 10.00      B   
ATOM   4374  N   LEU B 194       6.030  24.866   0.000  1.00 10.00      B   
ATOM   4375  HN  LEU B 194       6.460  25.668  -0.365  1.00 10.00      B   
ATOM   4376  CA  LEU B 194       6.726  24.091   1.020  1.00 10.00      B   
ATOM   4377  CB  LEU B 194       8.101  24.699   1.303  1.00 10.00      B   
ATOM   4378  CG  LEU B 194       9.063  24.784   0.115  1.00 10.00      B   
ATOM   4379  CD1 LEU B 194      10.254  25.670   0.450  1.00 10.00      B   
ATOM   4380  CD2 LEU B 194       9.526  23.397  -0.303  1.00 10.00      B   
ATOM   4381  C   LEU B 194       5.913  24.037   2.309  1.00 10.00      B   
ATOM   4382  O   LEU B 194       5.835  22.997   2.963  1.00 10.00      B   
ATOM   4383  N   PHE B 195       5.297  25.163   2.651  1.00 10.00      B   
ATOM   4384  HN  PHE B 195       5.387  25.950   2.070  1.00 10.00      B   
ATOM   4385  CA  PHE B 195       4.490  25.264   3.861  1.00 10.00      B   
ATOM   4386  CB  PHE B 195       4.011  26.704   4.063  1.00 10.00      B   
ATOM   4387  CG  PHE B 195       3.476  26.983   5.440  1.00 10.00      B   
ATOM   4388  CD1 PHE B 195       4.341  27.205   6.498  1.00 10.00      B   
ATOM   4389  CD2 PHE B 195       2.111  27.029   5.676  1.00 10.00      B   
ATOM   4390  CE1 PHE B 195       3.857  27.467   7.765  1.00 10.00      B   
ATOM   4391  CE2 PHE B 195       1.620  27.291   6.942  1.00 10.00      B   
ATOM   4392  CZ  PHE B 195       2.495  27.511   7.988  1.00 10.00      B   
ATOM   4393  C   PHE B 195       3.297  24.315   3.804  1.00 10.00      B   
ATOM   4394  O   PHE B 195       3.066  23.538   4.732  1.00 10.00      B   
ATOM   4395  N   LYS B 196       2.557  24.369   2.701  1.00 10.00      B   
ATOM   4396  HN  LYS B 196       2.807  24.996   1.987  1.00 10.00      B   
ATOM   4397  CA  LYS B 196       1.385  23.521   2.522  1.00 10.00      B   
ATOM   4398  CB  LYS B 196       0.579  23.944   1.287  1.00 10.00      B   
ATOM   4399  CG  LYS B 196      -0.667  23.104   1.043  1.00 10.00      B   
ATOM   4400  CD  LYS B 196      -1.575  23.730  -0.004  1.00 10.00      B   
ATOM   4401  CE  LYS B 196      -2.700  22.782  -0.389  1.00 10.00      B   
ATOM   4402  NZ  LYS B 196      -3.752  23.456  -1.196  1.00 10.00      B   
ATOM   4403  HZ1 LYS B 196      -4.394  22.748  -1.615  1.00 10.00      B   
ATOM   4404  HZ2 LYS B 196      -3.318  24.010  -1.960  1.00 10.00      B   
ATOM   4405  HZ3 LYS B 196      -4.309  24.098  -0.599  1.00 10.00      B   
ATOM   4406  C   LYS B 196       1.776  22.050   2.433  1.00 10.00      B   
ATOM   4407  O   LYS B 196       1.113  21.190   3.013  1.00 10.00      B   
ATOM   4408  N   GLN B 197       2.856  21.768   1.714  1.00 10.00      B   
ATOM   4409  HN  GLN B 197       3.342  22.500   1.267  1.00 10.00      B   
ATOM   4410  CA  GLN B 197       3.337  20.398   1.557  1.00 10.00      B   
ATOM   4411  CB  GLN B 197       4.541  20.358   0.613  1.00 10.00      B   
ATOM   4412  CG  GLN B 197       5.202  18.995   0.497  1.00 10.00      B   
ATOM   4413  CD  GLN B 197       6.187  18.922  -0.648  1.00 10.00      B   
ATOM   4414  OE1 GLN B 197       5.988  19.533  -1.695  1.00 10.00      B   
ATOM   4415  NE2 GLN B 197       7.262  18.183  -0.455  1.00 10.00      B   
ATOM   4416 HE21 GLN B 197       7.359  17.725   0.407  1.00 10.00      B   
ATOM   4417 HE22 GLN B 197       7.926  18.125  -1.176  1.00 10.00      B   
ATOM   4418  C   GLN B 197       3.691  19.784   2.909  1.00 10.00      B   
ATOM   4419  O   GLN B 197       3.304  18.655   3.211  1.00 10.00      B   
ATOM   4420  N   ALA B 198       4.413  20.544   3.722  1.00 10.00      B   
ATOM   4421  HN  ALA B 198       4.691  21.437   3.421  1.00 10.00      B   
ATOM   4422  CA  ALA B 198       4.815  20.087   5.045  1.00 10.00      B   
ATOM   4423  CB  ALA B 198       5.826  21.052   5.648  1.00 10.00      B   
ATOM   4424  C   ALA B 198       3.602  19.943   5.958  1.00 10.00      B   
ATOM   4425  O   ALA B 198       3.509  19.005   6.747  1.00 10.00      B   
ATOM   4426  N   LYS B 199       2.668  20.878   5.831  1.00 10.00      B   
ATOM   4427  HN  LYS B 199       2.808  21.603   5.183  1.00 10.00      B   
ATOM   4428  CA  LYS B 199       1.449  20.871   6.632  1.00 10.00      B   
ATOM   4429  CB  LYS B 199       0.660  22.162   6.387  1.00 10.00      B   
ATOM   4430  CG  LYS B 199      -0.550  22.348   7.287  1.00 10.00      B   
ATOM   4431  CD  LYS B 199      -1.484  23.406   6.726  1.00 10.00      B   
ATOM   4432  CE  LYS B 199      -2.690  23.612   7.626  1.00 10.00      B   
ATOM   4433  NZ  LYS B 199      -3.793  24.305   6.912  1.00 10.00      B   
ATOM   4434  HZ1 LYS B 199      -4.275  23.645   6.270  1.00 10.00      B   
ATOM   4435  HZ2 LYS B 199      -3.419  25.099   6.358  1.00 10.00      B   
ATOM   4436  HZ3 LYS B 199      -4.485  24.673   7.593  1.00 10.00      B   
ATOM   4437  C   LYS B 199       0.584  19.655   6.303  1.00 10.00      B   
ATOM   4438  O   LYS B 199      -0.129  19.135   7.161  1.00 10.00      B   
ATOM   4439  N   SER B 200       0.674  19.190   5.064  1.00 10.00      B   
ATOM   4440  HN  SER B 200       1.278  19.633   4.431  1.00 10.00      B   
ATOM   4441  CA  SER B 200      -0.103  18.042   4.616  1.00 10.00      B   
ATOM   4442  CB  SER B 200      -0.162  18.008   3.090  1.00 10.00      B   
ATOM   4443  OG  SER B 200      -0.681  19.228   2.581  1.00 10.00      B   
ATOM   4444  HG  SER B 200      -0.003  19.915   2.641  1.00 10.00      B   
ATOM   4445  C   SER B 200       0.453  16.729   5.166  1.00 10.00      B   
ATOM   4446  O   SER B 200      -0.224  15.703   5.143  1.00 10.00      B   
ATOM   4447  N   LEU B 201       1.677  16.768   5.678  1.00 10.00      B   
ATOM   4448  HN  LEU B 201       2.171  17.616   5.678  1.00 10.00      B   
ATOM   4449  CA  LEU B 201       2.306  15.575   6.235  1.00 10.00      B   
ATOM   4450  CB  LEU B 201       3.831  15.699   6.179  1.00 10.00      B   
ATOM   4451  CG  LEU B 201       4.444  15.877   4.788  1.00 10.00      B   
ATOM   4452  CD1 LEU B 201       5.946  16.094   4.889  1.00 10.00      B   
ATOM   4453  CD2 LEU B 201       4.134  14.675   3.910  1.00 10.00      B   
ATOM   4454  C   LEU B 201       1.852  15.328   7.672  1.00 10.00      B   
ATOM   4455  O   LEU B 201       1.944  14.210   8.181  1.00 10.00      B   
ATOM   4456  N   ILE B 202       1.344  16.378   8.312  1.00 10.00      B   
ATOM   4457  HN  ILE B 202       1.278  17.233   7.838  1.00 10.00      B   
ATOM   4458  CA  ILE B 202       0.877  16.294   9.697  1.00 10.00      B   
ATOM   4459  CB  ILE B 202       0.439  17.669  10.257  1.00 10.00      B   
ATOM   4460  CG1 ILE B 202       1.592  18.671  10.149  1.00 10.00      B   
ATOM   4461  CG2 ILE B 202      -0.021  17.536  11.704  1.00 10.00      B   
ATOM   4462  CD1 ILE B 202       1.206  20.096  10.487  1.00 10.00      B   
ATOM   4463  C   ILE B 202      -0.233  15.245   9.888  1.00 10.00      B   
ATOM   4464  O   ILE B 202      -0.080  14.333  10.705  1.00 10.00      B   
ATOM   4465  N   PRO B 203      -1.355  15.328   9.132  1.00 10.00      B   
ATOM   4466  CA  PRO B 203      -2.467  14.366   9.252  1.00 10.00      B   
ATOM   4467  CB  PRO B 203      -3.569  14.954   8.354  1.00 10.00      B   
ATOM   4468  CG  PRO B 203      -3.153  16.362   8.100  1.00 10.00      B   
ATOM   4469  CD  PRO B 203      -1.654  16.357   8.123  1.00 10.00      B   
ATOM   4470  C   PRO B 203      -2.094  12.960   8.773  1.00 10.00      B   
ATOM   4471  O   PRO B 203      -2.940  12.068   8.714  1.00 10.00      B   
ATOM   4472  N   LEU B 204      -0.830  12.772   8.430  1.00 10.00      B   
ATOM   4473  HN  LEU B 204      -0.206  13.525   8.488  1.00 10.00      B   
ATOM   4474  CA  LEU B 204      -0.345  11.483   7.968  1.00 10.00      B   
ATOM   4475  CB  LEU B 204       0.343  11.642   6.606  1.00 10.00      B   
ATOM   4476  CG  LEU B 204       1.042  10.403   6.040  1.00 10.00      B   
ATOM   4477  CD1 LEU B 204       0.026   9.337   5.660  1.00 10.00      B   
ATOM   4478  CD2 LEU B 204       1.905  10.775   4.846  1.00 10.00      B   
ATOM   4479  C   LEU B 204       0.624  10.879   8.981  1.00 10.00      B   
ATOM   4480  O   LEU B 204       0.474   9.727   9.389  1.00 10.00      B   
ATOM   4481  N   MET B 205       1.595  11.681   9.400  1.00 10.00      B   
ATOM   4482  HN  MET B 205       1.627  12.603   9.060  1.00 10.00      B   
ATOM   4483  CA  MET B 205       2.618  11.242  10.343  1.00 10.00      B   
ATOM   4484  CB  MET B 205       3.728  12.289  10.457  1.00 10.00      B   
ATOM   4485  CG  MET B 205       4.561  12.454   9.197  1.00 10.00      B   
ATOM   4486  SD  MET B 205       5.761  13.794   9.328  1.00 10.00      B   
ATOM   4487  CE  MET B 205       6.931  13.090  10.489  1.00 10.00      B   
ATOM   4488  C   MET B 205       2.059  10.927  11.727  1.00 10.00      B   
ATOM   4489  O   MET B 205       2.448   9.933  12.343  1.00 10.00      B   
ATOM   4490  N   VAL B 206       1.148  11.767  12.210  1.00 10.00      B   
ATOM   4491  HN  VAL B 206       0.860  12.529  11.662  1.00 10.00      B   
ATOM   4492  CA  VAL B 206       0.560  11.580  13.539  1.00 10.00      B   
ATOM   4493  CB  VAL B 206      -0.317  12.771  13.984  1.00 10.00      B   
ATOM   4494  CG1 VAL B 206      -0.877  12.537  15.381  1.00 10.00      B   
ATOM   4495  CG2 VAL B 206       0.478  14.066  13.939  1.00 10.00      B   
ATOM   4496  C   VAL B 206      -0.202  10.251  13.681  1.00 10.00      B   
ATOM   4497  O   VAL B 206       0.157   9.425  14.522  1.00 10.00      B   
ATOM   4498  N   PRO B 207      -1.256  10.013  12.865  1.00 10.00      B   
ATOM   4499  CA  PRO B 207      -2.038   8.767  12.935  1.00 10.00      B   
ATOM   4500  CB  PRO B 207      -3.010   8.888  11.757  1.00 10.00      B   
ATOM   4501  CG  PRO B 207      -3.137  10.353  11.536  1.00 10.00      B   
ATOM   4502  CD  PRO B 207      -1.784  10.927  11.835  1.00 10.00      B   
ATOM   4503  C   PRO B 207      -1.162   7.527  12.765  1.00 10.00      B   
ATOM   4504  O   PRO B 207      -1.369   6.508  13.429  1.00 10.00      B   
ATOM   4505  N   LEU B 208      -0.174   7.627  11.883  1.00 10.00      B   
ATOM   4506  HN  LEU B 208      -0.053   8.469  11.394  1.00 10.00      B   
ATOM   4507  CA  LEU B 208       0.735   6.518  11.624  1.00 10.00      B   
ATOM   4508  CB  LEU B 208       1.634   6.831  10.426  1.00 10.00      B   
ATOM   4509  CG  LEU B 208       2.488   5.674   9.900  1.00 10.00      B   
ATOM   4510  CD1 LEU B 208       1.606   4.563   9.353  1.00 10.00      B   
ATOM   4511  CD2 LEU B 208       3.450   6.169   8.834  1.00 10.00      B   
ATOM   4512  C   LEU B 208       1.584   6.209  12.855  1.00 10.00      B   
ATOM   4513  O   LEU B 208       1.756   5.046  13.227  1.00 10.00      B   
ATOM   4514  N   PHE B 209       2.090   7.259  13.495  1.00 10.00      B   
ATOM   4515  HN  PHE B 209       1.891   8.161  13.159  1.00 10.00      B   
ATOM   4516  CA  PHE B 209       2.925   7.118  14.686  1.00 10.00      B   
ATOM   4517  CB  PHE B 209       3.421   8.492  15.150  1.00 10.00      B   
ATOM   4518  CG  PHE B 209       4.538   8.441  16.156  1.00 10.00      B   
ATOM   4519  CD1 PHE B 209       5.839   8.199  15.752  1.00 10.00      B   
ATOM   4520  CD2 PHE B 209       4.288   8.638  17.504  1.00 10.00      B   
ATOM   4521  CE1 PHE B 209       6.871   8.153  16.671  1.00 10.00      B   
ATOM   4522  CE2 PHE B 209       5.314   8.593  18.429  1.00 10.00      B   
ATOM   4523  CZ  PHE B 209       6.608   8.350  18.012  1.00 10.00      B   
ATOM   4524  C   PHE B 209       2.158   6.426  15.811  1.00 10.00      B   
ATOM   4525  O   PHE B 209       2.676   5.514  16.462  1.00 10.00      B   
ATOM   4526  N   MET B 210       0.918   6.853  16.024  1.00 10.00      B   
ATOM   4527  HN  MET B 210       0.564   7.587  15.476  1.00 10.00      B   
ATOM   4528  CA  MET B 210       0.080   6.272  17.066  1.00 10.00      B   
ATOM   4529  CB  MET B 210      -1.216   7.070  17.236  1.00 10.00      B   
ATOM   4530  CG  MET B 210      -2.038   6.653  18.448  1.00 10.00      B   
ATOM   4531  SD  MET B 210      -3.545   7.626  18.650  1.00 10.00      B   
ATOM   4532  CE  MET B 210      -4.524   7.042  17.267  1.00 10.00      B   
ATOM   4533  C   MET B 210      -0.234   4.810  16.762  1.00 10.00      B   
ATOM   4534  O   MET B 210      -0.191   3.956  17.650  1.00 10.00      B   
ATOM   4535  N   SER B 211      -0.533   4.528  15.499  1.00 10.00      B   
ATOM   4536  HN  SER B 211      -0.543   5.253  14.835  1.00 10.00      B   
ATOM   4537  CA  SER B 211      -0.848   3.172  15.072  1.00 10.00      B   
ATOM   4538  CB  SER B 211      -1.299   3.167  13.612  1.00 10.00      B   
ATOM   4539  OG  SER B 211      -2.453   3.976  13.445  1.00 10.00      B   
ATOM   4540  HG  SER B 211      -2.186   4.871  13.186  1.00 10.00      B   
ATOM   4541  C   SER B 211       0.345   2.243  15.278  1.00 10.00      B   
ATOM   4542  O   SER B 211       0.183   1.092  15.684  1.00 10.00      B   
ATOM   4543  N   ALA B 212       1.541   2.755  15.011  1.00 10.00      B   
ATOM   4544  HN  ALA B 212       1.605   3.682  14.686  1.00 10.00      B   
ATOM   4545  CA  ALA B 212       2.760   1.976  15.179  1.00 10.00      B   
ATOM   4546  CB  ALA B 212       3.965   2.741  14.650  1.00 10.00      B   
ATOM   4547  C   ALA B 212       2.957   1.606  16.645  1.00 10.00      B   
ATOM   4548  O   ALA B 212       3.395   0.499  16.963  1.00 10.00      B   
ATOM   4549  N   PHE B 213       2.610   2.534  17.531  1.00 10.00      B   
ATOM   4550  HN  PHE B 213       2.255   3.392  17.209  1.00 10.00      B   
ATOM   4551  CA  PHE B 213       2.735   2.315  18.967  1.00 10.00      B   
ATOM   4552  CB  PHE B 213       2.622   3.646  19.725  1.00 10.00      B   
ATOM   4553  CG  PHE B 213       2.533   3.500  21.221  1.00 10.00      B   
ATOM   4554  CD1 PHE B 213       3.644   3.135  21.965  1.00 10.00      B   
ATOM   4555  CD2 PHE B 213       1.335   3.723  21.882  1.00 10.00      B   
ATOM   4556  CE1 PHE B 213       3.563   2.994  23.337  1.00 10.00      B   
ATOM   4557  CE2 PHE B 213       1.247   3.586  23.254  1.00 10.00      B   
ATOM   4558  CZ  PHE B 213       2.363   3.220  23.982  1.00 10.00      B   
ATOM   4559  C   PHE B 213       1.666   1.339  19.451  1.00 10.00      B   
ATOM   4560  O   PHE B 213       1.958   0.398  20.190  1.00 10.00      B   
ATOM   4561  N   ASN B 214       0.430   1.563  19.016  1.00 10.00      B   
ATOM   4562  HN  ASN B 214       0.265   2.332  18.424  1.00 10.00      B   
ATOM   4563  CA  ASN B 214      -0.692   0.710  19.400  1.00 10.00      B   
ATOM   4564  CB  ASN B 214      -1.990   1.211  18.753  1.00 10.00      B   
ATOM   4565  CG  ASN B 214      -3.244   0.695  19.441  1.00 10.00      B   
ATOM   4566  OD1 ASN B 214      -3.233  -0.347  20.096  1.00 10.00      B   
ATOM   4567  ND2 ASN B 214      -4.337   1.421  19.292  1.00 10.00      B   
ATOM   4568 HD21 ASN B 214      -4.281   2.238  18.755  1.00 10.00      B   
ATOM   4569 HD22 ASN B 214      -5.163   1.109  19.718  1.00 10.00      B   
ATOM   4570  C   ASN B 214      -0.436  -0.741  18.997  1.00 10.00      B   
ATOM   4571  O   ASN B 214      -0.640  -1.663  19.786  1.00 10.00      B   
ATOM   4572  N   ARG B 215       0.027  -0.935  17.768  1.00 10.00      B   
ATOM   4573  HN  ARG B 215       0.174  -0.161  17.184  1.00 10.00      B   
ATOM   4574  CA  ARG B 215       0.312  -2.271  17.262  1.00 10.00      B   
ATOM   4575  CB  ARG B 215       0.430  -2.273  15.737  1.00 10.00      B   
ATOM   4576  CG  ARG B 215      -0.890  -1.984  15.037  1.00 10.00      B   
ATOM   4577  CD  ARG B 215      -0.755  -2.031  13.526  1.00 10.00      B   
ATOM   4578  NE  ARG B 215      -1.989  -1.610  12.864  1.00 10.00      B   
ATOM   4579  HE  ARG B 215      -2.761  -1.400  13.444  1.00 10.00      B   
ATOM   4580  CZ  ARG B 215      -2.136  -1.495  11.545  1.00 10.00      B   
ATOM   4581  NH1 ARG B 215      -1.131  -1.765  10.725  1.00 10.00      B   
ATOM   4582 HH11 ARG B 215      -0.214  -2.076  11.101  1.00 10.00      B   
ATOM   4583 HH12 ARG B 215      -1.267  -1.661   9.688  1.00 10.00      B   
ATOM   4584  NH2 ARG B 215      -3.292  -1.098  11.037  1.00 10.00      B   
ATOM   4585 HH21 ARG B 215      -3.400  -1.009   9.999  1.00 10.00      B   
ATOM   4586 HH22 ARG B 215      -4.097  -0.872  11.664  1.00 10.00      B   
ATOM   4587  C   ARG B 215       1.543  -2.879  17.930  1.00 10.00      B   
ATOM   4588  O   ARG B 215       1.649  -4.100  18.055  1.00 10.00      B   
ATOM   4589  N   ALA B 216       2.471  -2.029  18.358  1.00 10.00      B   
ATOM   4590  HN  ALA B 216       2.352  -1.067  18.205  1.00 10.00      B   
ATOM   4591  CA  ALA B 216       3.669  -2.497  19.044  1.00 10.00      B   
ATOM   4592  CB  ALA B 216       4.657  -1.359  19.239  1.00 10.00      B   
ATOM   4593  C   ALA B 216       3.268  -3.084  20.390  1.00 10.00      B   
ATOM   4594  O   ALA B 216       3.762  -4.136  20.804  1.00 10.00      B   
ATOM   4595  N   GLU B 217       2.357  -2.391  21.067  1.00 10.00      B   
ATOM   4596  HN  GLU B 217       2.027  -1.543  20.694  1.00 10.00      B   
ATOM   4597  CA  GLU B 217       1.851  -2.844  22.350  1.00 10.00      B   
ATOM   4598  CB  GLU B 217       0.916  -1.792  22.948  1.00 10.00      B   
ATOM   4599  CG  GLU B 217       0.289  -2.188  24.273  1.00 10.00      B   
ATOM   4600  CD  GLU B 217      -0.742  -1.187  24.744  1.00 10.00      B   
ATOM   4601  OE1 GLU B 217      -1.791  -1.047  24.076  1.00 10.00      B   
ATOM   4602  OE2 GLU B 217      -0.513  -0.535  25.785  1.00 10.00      B   
ATOM   4603  C   GLU B 217       1.111  -4.164  22.155  1.00 10.00      B   
ATOM   4604  O   GLU B 217       1.263  -5.093  22.946  1.00 10.00      B   
ATOM   4605  N   ASP B 218       0.335  -4.234  21.073  1.00 10.00      B   
ATOM   4606  HN  ASP B 218       0.270  -3.449  20.489  1.00 10.00      B   
ATOM   4607  CA  ASP B 218      -0.427  -5.434  20.727  1.00 10.00      B   
ATOM   4608  CB  ASP B 218      -1.224  -5.199  19.436  1.00 10.00      B   
ATOM   4609  CG  ASP B 218      -1.812  -6.472  18.847  1.00 10.00      B   
ATOM   4610  OD1 ASP B 218      -1.143  -7.110  18.004  1.00 10.00      B   
ATOM   4611  OD2 ASP B 218      -2.952  -6.830  19.212  1.00 10.00      B   
ATOM   4612  C   ASP B 218       0.513  -6.617  20.547  1.00 10.00      B   
ATOM   4613  O   ASP B 218       0.302  -7.689  21.118  1.00 10.00      B   
ATOM   4614  N   LEU B 219       1.568  -6.402  19.771  1.00 10.00      B   
ATOM   4615  HN  LEU B 219       1.676  -5.521  19.345  1.00 10.00      B   
ATOM   4616  CA  LEU B 219       2.557  -7.435  19.518  1.00 10.00      B   
ATOM   4617  CB  LEU B 219       3.599  -6.940  18.514  1.00 10.00      B   
ATOM   4618  CG  LEU B 219       4.605  -7.980  18.024  1.00 10.00      B   
ATOM   4619  CD1 LEU B 219       3.898  -9.121  17.305  1.00 10.00      B   
ATOM   4620  CD2 LEU B 219       5.643  -7.332  17.123  1.00 10.00      B   
ATOM   4621  C   LEU B 219       3.229  -7.870  20.820  1.00 10.00      B   
ATOM   4622  O   LEU B 219       3.535  -9.048  21.007  1.00 10.00      B   
ATOM   4623  N   SER B 220       3.445  -6.916  21.720  1.00 10.00      B   
ATOM   4624  HN  SER B 220       3.180  -5.993  21.513  1.00 10.00      B   
ATOM   4625  CA  SER B 220       4.068  -7.202  23.005  1.00 10.00      B   
ATOM   4626  CB  SER B 220       4.353  -5.908  23.766  1.00 10.00      B   
ATOM   4627  OG  SER B 220       5.210  -5.062  23.015  1.00 10.00      B   
ATOM   4628  HG  SER B 220       4.692  -4.585  22.352  1.00 10.00      B   
ATOM   4629  C   SER B 220       3.197  -8.145  23.832  1.00 10.00      B   
ATOM   4630  O   SER B 220       3.696  -9.099  24.429  1.00 10.00      B   
ATOM   4631  N   THR B 221       1.890  -7.891  23.846  1.00 10.00      B   
ATOM   4632  HN  THR B 221       1.542  -7.109  23.360  1.00 10.00      B   
ATOM   4633  CA  THR B 221       0.965  -8.741  24.582  1.00 10.00      B   
ATOM   4634  CB  THR B 221      -0.457  -8.147  24.628  1.00 10.00      B   
ATOM   4635  OG1 THR B 221      -0.565  -7.074  23.684  1.00 10.00      B   
ATOM   4636  HG1 THR B 221      -0.613  -7.440  22.788  1.00 10.00      B   
ATOM   4637  CG2 THR B 221      -0.770  -7.626  26.022  1.00 10.00      B   
ATOM   4638  C   THR B 221       0.921 -10.137  23.965  1.00 10.00      B   
ATOM   4639  O   THR B 221       0.761 -11.132  24.669  1.00 10.00      B   
ATOM   4640  N   ALA B 222       1.080 -10.202  22.645  1.00 10.00      B   
ATOM   4641  HN  ALA B 222       1.194  -9.371  22.134  1.00 10.00      B   
ATOM   4642  CA  ALA B 222       1.078 -11.475  21.935  1.00 10.00      B   
ATOM   4643  CB  ALA B 222       1.079 -11.250  20.432  1.00 10.00      B   
ATOM   4644  C   ALA B 222       2.281 -12.311  22.356  1.00 10.00      B   
ATOM   4645  O   ALA B 222       2.210 -13.534  22.410  1.00 10.00      B   
ATOM   4646  N   MET B 223       3.382 -11.636  22.665  1.00 10.00      B   
ATOM   4647  HN  MET B 223       3.373 -10.658  22.597  1.00 10.00      B   
ATOM   4648  CA  MET B 223       4.598 -12.310  23.104  1.00 10.00      B   
ATOM   4649  CB  MET B 223       5.767 -11.323  23.171  1.00 10.00      B   
ATOM   4650  CG  MET B 223       6.105 -10.631  21.862  1.00 10.00      B   
ATOM   4651  SD  MET B 223       7.369  -9.362  22.075  1.00 10.00      B   
ATOM   4652  CE  MET B 223       7.335  -8.569  20.468  1.00 10.00      B   
ATOM   4653  C   MET B 223       4.376 -12.904  24.486  1.00 10.00      B   
ATOM   4654  O   MET B 223       4.761 -14.040  24.759  1.00 10.00      B   
ATOM   4655  N   GLU B 224       3.724 -12.122  25.342  1.00 10.00      B   
ATOM   4656  HN  GLU B 224       3.432 -11.236  25.044  1.00 10.00      B   
ATOM   4657  CA  GLU B 224       3.428 -12.529  26.710  1.00 10.00      B   
ATOM   4658  CB  GLU B 224       2.924 -11.332  27.513  1.00 10.00      B   
ATOM   4659  CG  GLU B 224       3.919 -10.186  27.601  1.00 10.00      B   
ATOM   4660  CD  GLU B 224       4.518 -10.035  28.981  1.00 10.00      B   
ATOM   4661  OE1 GLU B 224       3.865  -9.419  29.850  1.00 10.00      B   
ATOM   4662  OE2 GLU B 224       5.643 -10.533  29.207  1.00 10.00      B   
ATOM   4663  C   GLU B 224       2.399 -13.655  26.743  1.00 10.00      B   
ATOM   4664  O   GLU B 224       2.199 -14.297  27.774  1.00 10.00      B   
ATOM   4665  N   ALA B 225       1.745 -13.874  25.610  1.00 10.00      B   
ATOM   4666  HN  ALA B 225       1.936 -13.305  24.836  1.00 10.00      B   
ATOM   4667  CA  ALA B 225       0.750 -14.928  25.478  1.00 10.00      B   
ATOM   4668  CB  ALA B 225      -0.440 -14.425  24.677  1.00 10.00      B   
ATOM   4669  C   ALA B 225       1.380 -16.135  24.791  1.00 10.00      B   
ATOM   4670  O   ALA B 225       0.690 -17.055  24.349  1.00 10.00      B   
ATOM   4671  N   ARG B 226       2.702 -16.106  24.697  1.00 10.00      B   
ATOM   4672  HN  ARG B 226       3.186 -15.333  25.067  1.00 10.00      B   
ATOM   4673  CA  ARG B 226       3.468 -17.171  24.076  1.00 10.00      B   
ATOM   4674  CB  ARG B 226       3.902 -16.755  22.666  1.00 10.00      B   
ATOM   4675  CG  ARG B 226       2.843 -16.971  21.594  1.00 10.00      B   
ATOM   4676  CD  ARG B 226       3.017 -16.008  20.429  1.00 10.00      B   
ATOM   4677  NE  ARG B 226       4.361 -16.057  19.852  1.00 10.00      B   
ATOM   4678  HE  ARG B 226       4.954 -16.780  20.151  1.00 10.00      B   
ATOM   4679  CZ  ARG B 226       4.816 -15.187  18.951  1.00 10.00      B   
ATOM   4680  NH1 ARG B 226       4.042 -14.198  18.520  1.00 10.00      B   
ATOM   4681 HH11 ARG B 226       4.405 -13.515  17.818  1.00 10.00      B   
ATOM   4682 HH12 ARG B 226       3.067 -14.102  18.876  1.00 10.00      B   
ATOM   4683  NH2 ARG B 226       6.043 -15.316  18.469  1.00 10.00      B   
ATOM   4684 HH21 ARG B 226       6.403 -14.637  17.765  1.00 10.00      B   
ATOM   4685 HH22 ARG B 226       6.654 -16.100  18.789  1.00 10.00      B   
ATOM   4686  C   ARG B 226       4.696 -17.482  24.925  1.00 10.00      B   
ATOM   4687  O   ARG B 226       4.842 -16.960  26.032  1.00 10.00      B   
ATOM   4688  N   GLY B 227       5.577 -18.324  24.403  1.00 10.00      B   
ATOM   4689  HN  GLY B 227       5.405 -18.707  23.517  1.00 10.00      B   
ATOM   4690  CA  GLY B 227       6.780 -18.689  25.128  1.00 10.00      B   
ATOM   4691  C   GLY B 227       7.868 -17.640  25.005  1.00 10.00      B   
ATOM   4692  O   GLY B 227       8.877 -17.853  24.329  1.00 10.00      B   
ATOM   4693  N   TYR B 228       7.652 -16.501  25.641  1.00 10.00      B   
ATOM   4694  HN  TYR B 228       6.817 -16.387  26.148  1.00 10.00      B   
ATOM   4695  CA  TYR B 228       8.611 -15.409  25.611  1.00 10.00      B   
ATOM   4696  CB  TYR B 228       8.098 -14.276  24.716  1.00 10.00      B   
ATOM   4697  CG  TYR B 228       9.044 -13.101  24.581  1.00 10.00      B   
ATOM   4698  CD1 TYR B 228      10.288 -13.250  23.983  1.00 10.00      B   
ATOM   4699  CD2 TYR B 228       8.687 -11.841  25.044  1.00 10.00      B   
ATOM   4700  CE1 TYR B 228      11.150 -12.178  23.851  1.00 10.00      B   
ATOM   4701  CE2 TYR B 228       9.543 -10.764  24.917  1.00 10.00      B   
ATOM   4702  CZ  TYR B 228      10.774 -10.939  24.319  1.00 10.00      B   
ATOM   4703  OH  TYR B 228      11.629  -9.869  24.179  1.00 10.00      B   
ATOM   4704  HH  TYR B 228      11.550  -9.293  24.950  1.00 10.00      B   
ATOM   4705  C   TYR B 228       8.860 -14.897  27.022  1.00 10.00      B   
ATOM   4706  O   TYR B 228       7.955 -14.905  27.860  1.00 10.00      B   
ATOM   4707  N   GLN B 229      10.092 -14.476  27.282  1.00 10.00      B   
ATOM   4708  HN  GLN B 229      10.767 -14.518  26.571  1.00 10.00      B   
ATOM   4709  CA  GLN B 229      10.474 -13.955  28.589  1.00 10.00      B   
ATOM   4710  CB  GLN B 229      10.743 -15.098  29.570  1.00 10.00      B   
ATOM   4711  CG  GLN B 229      10.914 -14.648  31.011  1.00 10.00      B   
ATOM   4712  CD  GLN B 229       9.667 -13.989  31.564  1.00 10.00      B   
ATOM   4713  OE1 GLN B 229       8.793 -14.655  32.125  1.00 10.00      B   
ATOM   4714  NE2 GLN B 229       9.574 -12.679  31.405  1.00 10.00      B   
ATOM   4715 HE21 GLN B 229      10.307 -12.215  30.945  1.00 10.00      B   
ATOM   4716 HE22 GLN B 229       8.776 -12.223  31.751  1.00 10.00      B   
ATOM   4717  C   GLN B 229      11.709 -13.064  28.479  1.00 10.00      B   
ATOM   4718  O   GLN B 229      11.723 -11.935  28.973  1.00 10.00      B   
ATOM   4719  N   ASP B 230      12.742 -13.583  27.827  1.00 10.00      B   
ATOM   4720  HN  ASP B 230      12.663 -14.485  27.448  1.00 10.00      B   
ATOM   4721  CA  ASP B 230      13.991 -12.849  27.642  1.00 10.00      B   
ATOM   4722  CB  ASP B 230      14.929 -13.058  28.840  1.00 10.00      B   
ATOM   4723  CG  ASP B 230      16.200 -12.228  28.759  1.00 10.00      B   
ATOM   4724  OD1 ASP B 230      17.240 -12.759  28.317  1.00 10.00      B   
ATOM   4725  OD2 ASP B 230      16.174 -11.039  29.141  1.00 10.00      B   
ATOM   4726  C   ASP B 230      14.663 -13.298  26.352  1.00 10.00      B   
ATOM   4727  O   ASP B 230      14.424 -14.411  25.886  1.00 10.00      B   
ATOM   4728  N   SER B 231      15.482 -12.432  25.774  1.00 10.00      B   
ATOM   4729  HN  SER B 231      15.620 -11.553  26.188  1.00 10.00      B   
ATOM   4730  CA  SER B 231      16.179 -12.738  24.534  1.00 10.00      B   
ATOM   4731  CB  SER B 231      16.875 -11.484  24.012  1.00 10.00      B   
ATOM   4732  OG  SER B 231      17.327 -10.674  25.084  1.00 10.00      B   
ATOM   4733  HG  SER B 231      18.063 -11.113  25.524  1.00 10.00      B   
ATOM   4734  C   SER B 231      17.189 -13.875  24.697  1.00 10.00      B   
ATOM   4735  O   SER B 231      17.470 -14.603  23.749  1.00 10.00      B   
ATOM   4736  N   GLU B 232      17.729 -14.031  25.894  1.00 10.00      B   
ATOM   4737  HN  GLU B 232      17.449 -13.443  26.635  1.00 10.00      B   
ATOM   4738  CA  GLU B 232      18.708 -15.074  26.147  1.00 10.00      B   
ATOM   4739  CB  GLU B 232      19.685 -14.640  27.237  1.00 10.00      B   
ATOM   4740  CG  GLU B 232      20.738 -13.653  26.757  1.00 10.00      B   
ATOM   4741  CD  GLU B 232      21.660 -14.256  25.719  1.00 10.00      B   
ATOM   4742  OE1 GLU B 232      22.400 -15.203  26.062  1.00 10.00      B   
ATOM   4743  OE2 GLU B 232      21.652 -13.792  24.558  1.00 10.00      B   
ATOM   4744  C   GLU B 232      18.040 -16.395  26.513  1.00 10.00      B   
ATOM   4745  O   GLU B 232      16.905 -16.416  26.988  1.00 10.00      B   
ATOM   4746  N   HIS B 233      18.763 -17.492  26.276  1.00 10.00      B   
ATOM   4747  HN  HIS B 233      19.661 -17.390  25.887  1.00 10.00      B   
ATOM   4748  CA  HIS B 233      18.278 -18.844  26.568  1.00 10.00      B   
ATOM   4749  CB  HIS B 233      17.904 -19.013  28.050  1.00 10.00      B   
ATOM   4750  CG  HIS B 233      19.060 -18.892  29.001  1.00 10.00      B   
ATOM   4751  ND1 HIS B 233      19.518 -19.940  29.774  1.00 10.00      B   
ATOM   4752  HD1 HIS B 233      19.149 -20.851  29.781  1.00 10.00      B   
ATOM   4753  CD2 HIS B 233      19.844 -17.832  29.312  1.00 10.00      B   
ATOM   4754  CE1 HIS B 233      20.530 -19.529  30.519  1.00 10.00      B   
ATOM   4755  NE2 HIS B 233      20.747 -18.254  30.256  1.00 10.00      B   
ATOM   4756  HE2 HIS B 233      21.442 -17.697  30.669  1.00 10.00      B   
ATOM   4757  C   HIS B 233      17.120 -19.237  25.654  1.00 10.00      B   
ATOM   4758  O   HIS B 233      16.359 -20.162  25.945  1.00 10.00      B   
ATOM   4759  N   ARG B 234      17.008 -18.537  24.533  1.00 10.00      B   
ATOM   4760  HN  ARG B 234      17.657 -17.826  24.348  1.00 10.00      B   
ATOM   4761  CA  ARG B 234      15.951 -18.795  23.570  1.00 10.00      B   
ATOM   4762  CB  ARG B 234      15.516 -17.487  22.904  1.00 10.00      B   
ATOM   4763  CG  ARG B 234      16.535 -16.931  21.919  1.00 10.00      B   
ATOM   4764  CD  ARG B 234      15.861 -16.186  20.779  1.00 10.00      B   
ATOM   4765  NE  ARG B 234      15.344 -14.880  21.188  1.00 10.00      B   
ATOM   4766  HE  ARG B 234      16.013 -14.165  21.361  1.00 10.00      B   
ATOM   4767  CZ  ARG B 234      14.046 -14.605  21.340  1.00 10.00      B   
ATOM   4768  NH1 ARG B 234      13.134 -15.545  21.128  1.00 10.00      B   
ATOM   4769 HH11 ARG B 234      12.121 -15.327  21.248  1.00 10.00      B   
ATOM   4770 HH12 ARG B 234      13.423 -16.504  20.845  1.00 10.00      B   
ATOM   4771  NH2 ARG B 234      13.656 -13.390  21.699  1.00 10.00      B   
ATOM   4772 HH21 ARG B 234      12.639 -13.181  21.813  1.00 10.00      B   
ATOM   4773 HH22 ARG B 234      14.360 -12.639  21.865  1.00 10.00      B   
ATOM   4774  C   ARG B 234      16.417 -19.775  22.499  1.00 10.00      B   
ATOM   4775  O   ARG B 234      17.573 -20.204  22.494  1.00 10.00      B   
ATOM   4776  N   SER B 235      15.510 -20.120  21.594  1.00 10.00      B   
ATOM   4777  HN  SER B 235      14.602 -19.756  21.665  1.00 10.00      B   
ATOM   4778  CA  SER B 235      15.815 -21.031  20.506  1.00 10.00      B   
ATOM   4779  CB  SER B 235      14.653 -22.005  20.317  1.00 10.00      B   
ATOM   4780  OG  SER B 235      13.948 -22.190  21.535  1.00 10.00      B   
ATOM   4781  HG  SER B 235      13.109 -22.628  21.353  1.00 10.00      B   
ATOM   4782  C   SER B 235      16.049 -20.243  19.219  1.00 10.00      B   
ATOM   4783  O   SER B 235      15.393 -19.226  18.978  1.00 10.00      B   
ATOM   4784  N   GLN B 236      16.979 -20.709  18.398  1.00 10.00      B   
ATOM   4785  HN  GLN B 236      17.462 -21.534  18.633  1.00 10.00      B   
ATOM   4786  CA  GLN B 236      17.290 -20.033  17.149  1.00 10.00      B   
ATOM   4787  CB  GLN B 236      18.771 -19.653  17.081  1.00 10.00      B   
ATOM   4788  CG  GLN B 236      19.086 -18.273  17.638  1.00 10.00      B   
ATOM   4789  CD  GLN B 236      18.275 -17.177  16.972  1.00 10.00      B   
ATOM   4790  OE1 GLN B 236      17.885 -17.293  15.809  1.00 10.00      B   
ATOM   4791  NE2 GLN B 236      18.013 -16.106  17.702  1.00 10.00      B   
ATOM   4792 HE21 GLN B 236      18.353 -16.074  18.623  1.00 10.00      B   
ATOM   4793 HE22 GLN B 236      17.493 -15.381  17.293  1.00 10.00      B   
ATOM   4794  C   GLN B 236      16.897 -20.871  15.940  1.00 10.00      B   
ATOM   4795  O   GLN B 236      17.577 -21.836  15.593  1.00 10.00      B   
ATOM   4796  N   TYR B 237      15.792 -20.498  15.306  1.00 10.00      B   
ATOM   4797  HN  TYR B 237      15.288 -19.724  15.641  1.00 10.00      B   
ATOM   4798  CA  TYR B 237      15.309 -21.203  14.125  1.00 10.00      B   
ATOM   4799  CB  TYR B 237      13.798 -21.008  13.956  1.00 10.00      B   
ATOM   4800  CG  TYR B 237      12.955 -21.801  14.932  1.00 10.00      B   
ATOM   4801  CD1 TYR B 237      12.911 -21.464  16.278  1.00 10.00      B   
ATOM   4802  CD2 TYR B 237      12.198 -22.886  14.504  1.00 10.00      B   
ATOM   4803  CE1 TYR B 237      12.139 -22.184  17.169  1.00 10.00      B   
ATOM   4804  CE2 TYR B 237      11.423 -23.611  15.389  1.00 10.00      B   
ATOM   4805  CZ  TYR B 237      11.398 -23.257  16.719  1.00 10.00      B   
ATOM   4806  OH  TYR B 237      10.623 -23.972  17.605  1.00 10.00      B   
ATOM   4807  HH  TYR B 237      10.530 -24.882  17.290  1.00 10.00      B   
ATOM   4808  C   TYR B 237      16.036 -20.697  12.888  1.00 10.00      B   
ATOM   4809  O   TYR B 237      16.242 -21.436  11.923  1.00 10.00      B   
ATOM   4810  N   ARG B 238      16.424 -19.429  12.930  1.00 10.00      B   
ATOM   4811  HN  ARG B 238      16.227 -18.899  13.729  1.00 10.00      B   
ATOM   4812  CA  ARG B 238      17.139 -18.805  11.827  1.00 10.00      B   
ATOM   4813  CB  ARG B 238      17.018 -17.280  11.909  1.00 10.00      B   
ATOM   4814  CG  ARG B 238      15.583 -16.775  11.901  1.00 10.00      B   
ATOM   4815  CD  ARG B 238      15.466 -15.398  12.538  1.00 10.00      B   
ATOM   4816  NE  ARG B 238      16.050 -14.343  11.711  1.00 10.00      B   
ATOM   4817  HE  ARG B 238      16.635 -14.623  10.971  1.00 10.00      B   
ATOM   4818  CZ  ARG B 238      15.826 -13.038  11.902  1.00 10.00      B   
ATOM   4819  NH1 ARG B 238      15.034 -12.630  12.886  1.00 10.00      B   
ATOM   4820 HH11 ARG B 238      14.859 -11.603  13.039  1.00 10.00      B   
ATOM   4821 HH12 ARG B 238      14.579 -13.326  13.513  1.00 10.00      B   
ATOM   4822  NH2 ARG B 238      16.399 -12.147  11.110  1.00 10.00      B   
ATOM   4823 HH21 ARG B 238      17.027 -12.461  10.333  1.00 10.00      B   
ATOM   4824 HH22 ARG B 238      16.222 -11.127  11.251  1.00 10.00      B   
ATOM   4825  C   ARG B 238      18.601 -19.228  11.869  1.00 10.00      B   
ATOM   4826  O   ARG B 238      19.430 -18.585  12.517  1.00 10.00      B   
ATOM   4827  N   ILE B 239      18.902 -20.327  11.195  1.00 10.00      B   
ATOM   4828  HN  ILE B 239      18.193 -20.790  10.700  1.00 10.00      B   
ATOM   4829  CA  ILE B 239      20.253 -20.868  11.168  1.00 10.00      B   
ATOM   4830  CB  ILE B 239      20.247 -22.410  11.280  1.00 10.00      B   
ATOM   4831  CG1 ILE B 239      19.435 -23.038  10.140  1.00 10.00      B   
ATOM   4832  CG2 ILE B 239      19.692 -22.836  12.630  1.00 10.00      B   
ATOM   4833  CD1 ILE B 239      19.524 -24.549  10.078  1.00 10.00      B   
ATOM   4834  C   ILE B 239      21.021 -20.451   9.919  1.00 10.00      B   
ATOM   4835  O   ILE B 239      20.453 -20.330   8.831  1.00 10.00      B   
ATOM   4836  N   LEU B 240      22.314 -20.232  10.089  1.00 10.00      B   
ATOM   4837  HN  LEU B 240      22.703 -20.341  10.983  1.00 10.00      B   
ATOM   4838  CA  LEU B 240      23.183 -19.841   8.993  1.00 10.00      B   
ATOM   4839  CB  LEU B 240      23.792 -18.459   9.253  1.00 10.00      B   
ATOM   4840  CG  LEU B 240      22.816 -17.282   9.350  1.00 10.00      B   
ATOM   4841  CD1 LEU B 240      23.550 -16.020   9.776  1.00 10.00      B   
ATOM   4842  CD2 LEU B 240      22.097 -17.062   8.026  1.00 10.00      B   
ATOM   4843  C   LEU B 240      24.294 -20.868   8.831  1.00 10.00      B   
ATOM   4844  O   LEU B 240      25.175 -20.979   9.683  1.00 10.00      B   
ATOM   4845  N   THR B 241      24.248 -21.622   7.747  1.00 10.00      B   
ATOM   4846  HN  THR B 241      23.530 -21.479   7.092  1.00 10.00      B   
ATOM   4847  CA  THR B 241      25.250 -22.643   7.492  1.00 10.00      B   
ATOM   4848  CB  THR B 241      24.601 -23.942   6.975  1.00 10.00      B   
ATOM   4849  OG1 THR B 241      23.454 -24.240   7.786  1.00 10.00      B   
ATOM   4850  HG1 THR B 241      23.577 -23.845   8.661  1.00 10.00      B   
ATOM   4851  CG2 THR B 241      25.582 -25.104   7.060  1.00 10.00      B   
ATOM   4852  C   THR B 241      26.294 -22.149   6.496  1.00 10.00      B   
ATOM   4853  O   THR B 241      25.953 -21.577   5.458  1.00 10.00      B   
ATOM   4854  N   TRP B 242      27.562 -22.349   6.831  1.00 10.00      B   
ATOM   4855  HN  TRP B 242      27.768 -22.793   7.682  1.00 10.00      B   
ATOM   4856  CA  TRP B 242      28.658 -21.930   5.970  1.00 10.00      B   
ATOM   4857  CB  TRP B 242      29.997 -22.060   6.696  1.00 10.00      B   
ATOM   4858  CG  TRP B 242      30.203 -21.053   7.783  1.00 10.00      B   
ATOM   4859  CD1 TRP B 242      29.993 -19.708   7.703  1.00 10.00      B   
ATOM   4860  CD2 TRP B 242      30.682 -21.307   9.110  1.00 10.00      B   
ATOM   4861  NE1 TRP B 242      30.302 -19.109   8.900  1.00 10.00      B   
ATOM   4862  HE1 TRP B 242      30.231 -18.148   9.093  1.00 10.00      B   
ATOM   4863  CE2 TRP B 242      30.729 -20.069   9.780  1.00 10.00      B   
ATOM   4864  CE3 TRP B 242      31.073 -22.460   9.797  1.00 10.00      B   
ATOM   4865  CZ2 TRP B 242      31.150 -19.952  11.102  1.00 10.00      B   
ATOM   4866  CZ3 TRP B 242      31.491 -22.343  11.108  1.00 10.00      B   
ATOM   4867  CH2 TRP B 242      31.527 -21.099  11.748  1.00 10.00      B   
ATOM   4868  C   TRP B 242      28.693 -22.756   4.694  1.00 10.00      B   
ATOM   4869  O   TRP B 242      28.523 -23.978   4.727  1.00 10.00      B   
ATOM   4870  N   GLN B 243      28.896 -22.089   3.569  1.00 10.00      B   
ATOM   4871  HN  GLN B 243      29.005 -21.110   3.597  1.00 10.00      B   
ATOM   4872  CA  GLN B 243      28.965 -22.772   2.293  1.00 10.00      B   
ATOM   4873  CB  GLN B 243      28.335 -21.915   1.195  1.00 10.00      B   
ATOM   4874  CG  GLN B 243      26.846 -21.676   1.376  1.00 10.00      B   
ATOM   4875  CD  GLN B 243      26.035 -22.945   1.204  1.00 10.00      B   
ATOM   4876  OE1 GLN B 243      26.383 -23.816   0.402  1.00 10.00      B   
ATOM   4877  NE2 GLN B 243      24.952 -23.060   1.957  1.00 10.00      B   
ATOM   4878 HE21 GLN B 243      24.738 -22.329   2.575  1.00 10.00      B   
ATOM   4879 HE22 GLN B 243      24.408 -23.873   1.872  1.00 10.00      B   
ATOM   4880  C   GLN B 243      30.412 -23.078   1.946  1.00 10.00      B   
ATOM   4881  O   GLN B 243      31.337 -22.509   2.532  1.00 10.00      B   
ATOM   4882  N   ARG B 244      30.611 -23.973   0.996  1.00 10.00      B   
ATOM   4883  HN  ARG B 244      29.837 -24.406   0.574  1.00 10.00      B   
ATOM   4884  CA  ARG B 244      31.951 -24.335   0.568  1.00 10.00      B   
ATOM   4885  CB  ARG B 244      31.908 -25.572  -0.333  1.00 10.00      B   
ATOM   4886  CG  ARG B 244      33.253 -26.256  -0.532  1.00 10.00      B   
ATOM   4887  CD  ARG B 244      33.803 -26.006  -1.928  1.00 10.00      B   
ATOM   4888  NE  ARG B 244      32.852 -26.396  -2.968  1.00 10.00      B   
ATOM   4889  HE  ARG B 244      31.896 -26.353  -2.744  1.00 10.00      B   
ATOM   4890  CZ  ARG B 244      33.205 -26.807  -4.185  1.00 10.00      B   
ATOM   4891  NH1 ARG B 244      34.488 -26.891  -4.517  1.00 10.00      B   
ATOM   4892 HH11 ARG B 244      35.226 -26.636  -3.826  1.00 10.00      B   
ATOM   4893 HH12 ARG B 244      34.763 -27.216  -5.469  1.00 10.00      B   
ATOM   4894  NH2 ARG B 244      32.273 -27.135  -5.068  1.00 10.00      B   
ATOM   4895 HH21 ARG B 244      32.547 -27.456  -6.022  1.00 10.00      B   
ATOM   4896 HH22 ARG B 244      31.262 -27.075  -4.815  1.00 10.00      B   
ATOM   4897  C   ARG B 244      32.584 -23.156  -0.163  1.00 10.00      B   
ATOM   4898  O   ARG B 244      33.803 -23.000  -0.187  1.00 10.00      B   
ATOM   4899  N   ARG B 245      31.731 -22.320  -0.745  1.00 10.00      B   
ATOM   4900  HN  ARG B 245      30.769 -22.504  -0.682  1.00 10.00      B   
ATOM   4901  CA  ARG B 245      32.180 -21.141  -1.476  1.00 10.00      B   
ATOM   4902  CB  ARG B 245      31.061 -20.589  -2.364  1.00 10.00      B   
ATOM   4903  CG  ARG B 245      31.129 -21.052  -3.813  1.00 10.00      B   
ATOM   4904  CD  ARG B 245      32.233 -20.341  -4.583  1.00 10.00      B   
ATOM   4905  NE  ARG B 245      31.851 -18.982  -4.968  1.00 10.00      B   
ATOM   4906  HE  ARG B 245      31.066 -18.591  -4.518  1.00 10.00      B   
ATOM   4907  CZ  ARG B 245      32.491 -18.258  -5.886  1.00 10.00      B   
ATOM   4908  NH1 ARG B 245      33.550 -18.758  -6.516  1.00 10.00      B   
ATOM   4909 HH11 ARG B 245      34.056 -18.189  -7.232  1.00 10.00      B   
ATOM   4910 HH12 ARG B 245      33.880 -19.723  -6.303  1.00 10.00      B   
ATOM   4911  NH2 ARG B 245      32.068 -17.034  -6.181  1.00 10.00      B   
ATOM   4912 HH21 ARG B 245      31.231 -16.636  -5.701  1.00 10.00      B   
ATOM   4913 HH22 ARG B 245      32.570 -16.467  -6.897  1.00 10.00      B   
ATOM   4914  C   ARG B 245      32.689 -20.056  -0.531  1.00 10.00      B   
ATOM   4915  O   ARG B 245      33.404 -19.150  -0.955  1.00 10.00      B   
ATOM   4916  N   ASP B 246      32.321 -20.156   0.748  1.00 10.00      B   
ATOM   4917  HN  ASP B 246      31.743 -20.901   1.023  1.00 10.00      B   
ATOM   4918  CA  ASP B 246      32.750 -19.182   1.754  1.00 10.00      B   
ATOM   4919  CB  ASP B 246      32.170 -19.523   3.132  1.00 10.00      B   
ATOM   4920  CG  ASP B 246      32.732 -18.646   4.238  1.00 10.00      B   
ATOM   4921  OD1 ASP B 246      32.200 -17.535   4.454  1.00 10.00      B   
ATOM   4922  OD2 ASP B 246      33.711 -19.061   4.899  1.00 10.00      B   
ATOM   4923  C   ASP B 246      34.264 -19.134   1.836  1.00 10.00      B   
ATOM   4924  O   ASP B 246      34.870 -18.061   1.775  1.00 10.00      B   
ATOM   4925  N   THR B 247      34.867 -20.306   1.960  1.00 10.00      B   
ATOM   4926  HN  THR B 247      34.323 -21.121   2.012  1.00 10.00      B   
ATOM   4927  CA  THR B 247      36.311 -20.421   2.046  1.00 10.00      B   
ATOM   4928  CB  THR B 247      36.712 -21.862   2.410  1.00 10.00      B   
ATOM   4929  OG1 THR B 247      35.806 -22.366   3.404  1.00 10.00      B   
ATOM   4930  HG1 THR B 247      35.982 -21.927   4.248  1.00 10.00      B   
ATOM   4931  CG2 THR B 247      38.134 -21.900   2.950  1.00 10.00      B   
ATOM   4932  C   THR B 247      36.968 -20.034   0.723  1.00 10.00      B   
ATOM   4933  O   THR B 247      38.012 -19.385   0.705  1.00 10.00      B   
ATOM   4934  N   VAL B 248      36.338 -20.421  -0.382  1.00 10.00      B   
ATOM   4935  HN  VAL B 248      35.499 -20.920  -0.302  1.00 10.00      B   
ATOM   4936  CA  VAL B 248      36.860 -20.121  -1.710  1.00 10.00      B   
ATOM   4937  CB  VAL B 248      36.016 -20.789  -2.814  1.00 10.00      B   
ATOM   4938  CG1 VAL B 248      36.598 -20.490  -4.188  1.00 10.00      B   
ATOM   4939  CG2 VAL B 248      35.930 -22.290  -2.584  1.00 10.00      B   
ATOM   4940  C   VAL B 248      36.906 -18.612  -1.946  1.00 10.00      B   
ATOM   4941  O   VAL B 248      37.947 -18.061  -2.310  1.00 10.00      B   
ATOM   4942  N   THR B 249      35.780 -17.949  -1.716  1.00 10.00      B   
ATOM   4943  HN  THR B 249      34.984 -18.444  -1.420  1.00 10.00      B   
ATOM   4944  CA  THR B 249      35.689 -16.508  -1.899  1.00 10.00      B   
ATOM   4945  CB  THR B 249      34.248 -15.999  -1.696  1.00 10.00      B   
ATOM   4946  OG1 THR B 249      33.340 -16.878  -2.371  1.00 10.00      B   
ATOM   4947  HG1 THR B 249      33.019 -17.543  -1.749  1.00 10.00      B   
ATOM   4948  CG2 THR B 249      34.093 -14.594  -2.262  1.00 10.00      B   
ATOM   4949  C   THR B 249      36.639 -15.772  -0.955  1.00 10.00      B   
ATOM   4950  O   THR B 249      37.244 -14.768  -1.335  1.00 10.00      B   
ATOM   4951  N   TRP B 250      36.775 -16.273   0.273  1.00 10.00      B   
ATOM   4952  HN  TRP B 250      36.256 -17.067   0.534  1.00 10.00      B   
ATOM   4953  CA  TRP B 250      37.671 -15.656   1.243  1.00 10.00      B   
ATOM   4954  CB  TRP B 250      37.433 -16.215   2.650  1.00 10.00      B   
ATOM   4955  CG  TRP B 250      38.201 -15.496   3.718  1.00 10.00      B   
ATOM   4956  CD1 TRP B 250      38.288 -14.146   3.895  1.00 10.00      B   
ATOM   4957  CD2 TRP B 250      38.989 -16.089   4.755  1.00 10.00      B   
ATOM   4958  NE1 TRP B 250      39.088 -13.859   4.974  1.00 10.00      B   
ATOM   4959  HE1 TRP B 250      39.306 -12.957   5.300  1.00 10.00      B   
ATOM   4960  CE2 TRP B 250      39.530 -15.037   5.521  1.00 10.00      B   
ATOM   4961  CE3 TRP B 250      39.291 -17.407   5.108  1.00 10.00      B   
ATOM   4962  CZ2 TRP B 250      40.354 -15.264   6.621  1.00 10.00      B   
ATOM   4963  CZ3 TRP B 250      40.109 -17.629   6.200  1.00 10.00      B   
ATOM   4964  CH2 TRP B 250      40.631 -16.566   6.944  1.00 10.00      B   
ATOM   4965  C   TRP B 250      39.126 -15.850   0.818  1.00 10.00      B   
ATOM   4966  O   TRP B 250      39.938 -14.929   0.919  1.00 10.00      B   
ATOM   4967  N   LEU B 251      39.445 -17.046   0.324  1.00 10.00      B   
ATOM   4968  HN  LEU B 251      38.756 -17.747   0.279  1.00 10.00      B   
ATOM   4969  CA  LEU B 251      40.794 -17.354  -0.135  1.00 10.00      B   
ATOM   4970  CB  LEU B 251      40.897 -18.821  -0.561  1.00 10.00      B   
ATOM   4971  CG  LEU B 251      42.296 -19.319  -0.936  1.00 10.00      B   
ATOM   4972  CD1 LEU B 251      43.229 -19.260   0.264  1.00 10.00      B   
ATOM   4973  CD2 LEU B 251      42.233 -20.730  -1.499  1.00 10.00      B   
ATOM   4974  C   LEU B 251      41.175 -16.442  -1.296  1.00 10.00      B   
ATOM   4975  O   LEU B 251      42.294 -15.934  -1.357  1.00 10.00      B   
ATOM   4976  N   LEU B 252      40.233 -16.234  -2.210  1.00 10.00      B   
ATOM   4977  HN  LEU B 252      39.363 -16.684  -2.113  1.00 10.00      B   
ATOM   4978  CA  LEU B 252      40.463 -15.366  -3.359  1.00 10.00      B   
ATOM   4979  CB  LEU B 252      39.264 -15.393  -4.309  1.00 10.00      B   
ATOM   4980  CG  LEU B 252      38.981 -16.727  -4.999  1.00 10.00      B   
ATOM   4981  CD1 LEU B 252      37.708 -16.637  -5.826  1.00 10.00      B   
ATOM   4982  CD2 LEU B 252      40.161 -17.143  -5.866  1.00 10.00      B   
ATOM   4983  C   LEU B 252      40.728 -13.940  -2.891  1.00 10.00      B   
ATOM   4984  O   LEU B 252      41.563 -13.231  -3.454  1.00 10.00      B   
ATOM   4985  N   PHE B 253      40.013 -13.534  -1.846  1.00 10.00      B   
ATOM   4986  HN  PHE B 253      39.359 -14.149  -1.448  1.00 10.00      B   
ATOM   4987  CA  PHE B 253      40.169 -12.205  -1.278  1.00 10.00      B   
ATOM   4988  CB  PHE B 253      39.078 -11.945  -0.233  1.00 10.00      B   
ATOM   4989  CG  PHE B 253      39.042 -10.536   0.293  1.00 10.00      B   
ATOM   4990  CD1 PHE B 253      38.459  -9.520  -0.448  1.00 10.00      B   
ATOM   4991  CD2 PHE B 253      39.583 -10.230   1.533  1.00 10.00      B   
ATOM   4992  CE1 PHE B 253      38.417  -8.227   0.037  1.00 10.00      B   
ATOM   4993  CE2 PHE B 253      39.545  -8.938   2.023  1.00 10.00      B   
ATOM   4994  CZ  PHE B 253      38.961  -7.935   1.274  1.00 10.00      B   
ATOM   4995  C   PHE B 253      41.546 -12.073  -0.646  1.00 10.00      B   
ATOM   4996  O   PHE B 253      42.211 -11.047  -0.797  1.00 10.00      B   
ATOM   4997  N   LEU B 254      41.970 -13.127   0.046  1.00 10.00      B   
ATOM   4998  HN  LEU B 254      41.382 -13.913   0.124  1.00 10.00      B   
ATOM   4999  CA  LEU B 254      43.269 -13.152   0.706  1.00 10.00      B   
ATOM   5000  CB  LEU B 254      43.413 -14.407   1.569  1.00 10.00      B   
ATOM   5001  CG  LEU B 254      42.499 -14.499   2.791  1.00 10.00      B   
ATOM   5002  CD1 LEU B 254      42.670 -15.841   3.483  1.00 10.00      B   
ATOM   5003  CD2 LEU B 254      42.778 -13.359   3.760  1.00 10.00      B   
ATOM   5004  C   LEU B 254      44.407 -13.084  -0.306  1.00 10.00      B   
ATOM   5005  O   LEU B 254      45.372 -12.347  -0.106  1.00 10.00      B   
ATOM   5006  N   LEU B 255      44.280 -13.845  -1.392  1.00 10.00      B   
ATOM   5007  HN  LEU B 255      43.481 -14.409  -1.489  1.00 10.00      B   
ATOM   5008  CA  LEU B 255      45.295 -13.873  -2.441  1.00 10.00      B   
ATOM   5009  CB  LEU B 255      44.861 -14.789  -3.590  1.00 10.00      B   
ATOM   5010  CG  LEU B 255      44.854 -16.293  -3.297  1.00 10.00      B   
ATOM   5011  CD1 LEU B 255      44.124 -17.048  -4.395  1.00 10.00      B   
ATOM   5012  CD2 LEU B 255      46.275 -16.814  -3.144  1.00 10.00      B   
ATOM   5013  C   LEU B 255      45.566 -12.469  -2.966  1.00 10.00      B   
ATOM   5014  O   LEU B 255      46.719 -12.046  -3.071  1.00 10.00      B   
ATOM   5015  N   GLY B 256      44.492 -11.748  -3.275  1.00 10.00      B   
ATOM   5016  HN  GLY B 256      43.599 -12.145  -3.167  1.00 10.00      B   
ATOM   5017  CA  GLY B 256      44.623 -10.394  -3.776  1.00 10.00      B   
ATOM   5018  C   GLY B 256      45.013  -9.414  -2.685  1.00 10.00      B   
ATOM   5019  O   GLY B 256      45.639  -8.390  -2.954  1.00 10.00      B   
ATOM   5020  N   PHE B 257      44.648  -9.737  -1.447  1.00 10.00      B   
ATOM   5021  HN  PHE B 257      44.152 -10.571  -1.300  1.00 10.00      B   
ATOM   5022  CA  PHE B 257      44.961  -8.891  -0.301  1.00 10.00      B   
ATOM   5023  CB  PHE B 257      44.236  -9.402   0.949  1.00 10.00      B   
ATOM   5024  CG  PHE B 257      44.302  -8.471   2.125  1.00 10.00      B   
ATOM   5025  CD1 PHE B 257      43.708  -7.221   2.071  1.00 10.00      B   
ATOM   5026  CD2 PHE B 257      44.957  -8.848   3.286  1.00 10.00      B   
ATOM   5027  CE1 PHE B 257      43.765  -6.363   3.151  1.00 10.00      B   
ATOM   5028  CE2 PHE B 257      45.019  -7.995   4.370  1.00 10.00      B   
ATOM   5029  CZ  PHE B 257      44.422  -6.750   4.303  1.00 10.00      B   
ATOM   5030  C   PHE B 257      46.469  -8.857  -0.065  1.00 10.00      B   
ATOM   5031  O   PHE B 257      47.050  -7.796   0.179  1.00 10.00      B   
ATOM   5032  N   VAL B 258      47.098 -10.023  -0.143  1.00 10.00      B   
ATOM   5033  HN  VAL B 258      46.576 -10.838  -0.327  1.00 10.00      B   
ATOM   5034  CA  VAL B 258      48.540 -10.127   0.048  1.00 10.00      B   
ATOM   5035  CB  VAL B 258      48.993 -11.603   0.154  1.00 10.00      B   
ATOM   5036  CG1 VAL B 258      50.497 -11.696   0.374  1.00 10.00      B   
ATOM   5037  CG2 VAL B 258      48.248 -12.310   1.277  1.00 10.00      B   
ATOM   5038  C   VAL B 258      49.269  -9.442  -1.107  1.00 10.00      B   
ATOM   5039  O   VAL B 258      50.329  -8.842  -0.923  1.00 10.00      B   
ATOM   5040  N   ALA B 259      48.660  -9.495  -2.288  1.00 10.00      B   
ATOM   5041  HN  ALA B 259      47.800  -9.960  -2.358  1.00 10.00      B   
ATOM   5042  CA  ALA B 259      49.233  -8.892  -3.488  1.00 10.00      B   
ATOM   5043  CB  ALA B 259      48.449  -9.311  -4.722  1.00 10.00      B   
ATOM   5044  C   ALA B 259      49.298  -7.369  -3.387  1.00 10.00      B   
ATOM   5045  O   ALA B 259      49.956  -6.715  -4.193  1.00 10.00      B   
ATOM   5046  N   ILE B 260      48.600  -6.808  -2.409  1.00 10.00      B   
ATOM   5047  HN  ILE B 260      48.064  -7.379  -1.816  1.00 10.00      B   
ATOM   5048  CA  ILE B 260      48.599  -5.363  -2.204  1.00 10.00      B   
ATOM   5049  CB  ILE B 260      47.375  -4.911  -1.370  1.00 10.00      B   
ATOM   5050  CG1 ILE B 260      46.066  -5.343  -2.042  1.00 10.00      B   
ATOM   5051  CG2 ILE B 260      47.387  -3.405  -1.136  1.00 10.00      B   
ATOM   5052  CD1 ILE B 260      45.857  -4.769  -3.429  1.00 10.00      B   
ATOM   5053  C   ILE B 260      49.889  -4.924  -1.505  1.00 10.00      B   
ATOM   5054  O   ILE B 260      50.380  -3.813  -1.712  1.00 10.00      B   
ATOM   5055  N   LEU B 261      50.446  -5.818  -0.696  1.00 10.00      B   
ATOM   5056  HN  LEU B 261      50.032  -6.701  -0.603  1.00 10.00      B   
ATOM   5057  CA  LEU B 261      51.669  -5.525   0.042  1.00 10.00      B   
ATOM   5058  CB  LEU B 261      51.724  -6.330   1.345  1.00 10.00      B   
ATOM   5059  CG  LEU B 261      50.770  -5.888   2.460  1.00 10.00      B   
ATOM   5060  CD1 LEU B 261      50.959  -6.753   3.696  1.00 10.00      B   
ATOM   5061  CD2 LEU B 261      50.974  -4.419   2.798  1.00 10.00      B   
ATOM   5062  C   LEU B 261      52.909  -5.805  -0.800  1.00 10.00      B   
ATOM   5063  O   LEU B 261      54.000  -5.324  -0.495  1.00 10.00      B   
ATOM   5064  N   ILE B 262      52.743  -6.584  -1.853  1.00 10.00      B   
ATOM   5065  HN  ILE B 262      51.852  -6.931  -2.059  1.00 10.00      B   
ATOM   5066  CB  ILE B 262      53.934  -8.432  -3.009  1.00 10.00      B   
ATOM   5067  CG1 ILE B 262      53.906  -9.226  -1.698  1.00 10.00      B   
ATOM   5068  CG2 ILE B 262      55.192  -8.757  -3.802  1.00 10.00      B   
ATOM   5069  CD1 ILE B 262      53.747 -10.719  -1.886  1.00 10.00      B   
ATOM   5070  CA  ILE B 262      53.855  -6.916  -2.725  1.00 10.00      B   
ATOM   5071  C   ILE B 262      53.733  -6.151  -4.035  1.00 10.00      B   
ATOM   5072  O   ILE B 262      54.443  -5.139  -4.204  1.00 10.00      B   
ATOM   5073  OXT ILE B 262      52.911  -6.548  -4.883  1.00 10.00      B   
END
