# Supplementary material for: Large-scale discovery of protein interactions at residue resolution using co-evolution calculated from genomic sequences
Source: Nat Commun. 2021 Mar 2;12:1396. doi: 10.1038/s41467-021-21636-z (PMC7925567; doi:10.1038/s41467-021-21636-z)
Supplement: Supplementary file 12 — Supplementary Data 10 [file 41467_2021_21636_MOESM12_ESM.zip › supplementary/allpdb0162_ECFA2_ECFT/models/haddock_top10_haddock_12w.pdb]

REMARK FILENAME="haddock_12w.pdb0"
REMARK ===============================================================
REMARK HADDOCK run for haddock
REMARK initial structure: haddock_12.pdb
REMARK final NOE weights: unambig 50 amb: 50
REMARK ===============================================================
REMARK            total,bonds,angles,improper,dihe,vdw,elec,air,cdih,coup,rdcs,vean,dani,xpcs,rg
REMARK energies: -332.174, 0, 0, 0, 0, -51.534, -336.015, 55.3749, 0, 0, 0, 0, 0, 0, 0
REMARK ===============================================================
REMARK            bonds,angles,impropers,dihe,air,cdih,coup,rdcs,vean,dani,xpcs
REMARK rms-dev.: 0,0,0,0,2.24591,0,0, 0, 0, 0, 0
REMARK ===============================================================
REMARK               air,cdih,coup,rdcs,vean,dani,xpcs
REMARK               >0.3,>5,>1,>0,>5,>0.2,>0.2
REMARK violations.: 1, 0, 0, 0, 0, 0, 0
REMARK ===============================================================
REMARK                        CVpartition#,violations,rms
REMARK AIRs cross-validation: 2, 0, NaN
REMARK ===============================================================
REMARK NCS energy: 0
REMARK ===============================================================
REMARK Symmetry energy: 0
REMARK ===============================================================
REMARK Desolvation energy: -1.13062
REMARK Internal energy free molecules: 142532
REMARK Internal energy complex: -19035
REMARK Binding energy: -161956
REMARK ===============================================================
REMARK buried surface area: 1625.67
REMARK ===============================================================
REMARK water - chain1: 0 0 0
REMARK water - chain2: 0 0 0
REMARK water - chain3: 0 0 0
REMARK water - chain4: 0 0 0
REMARK water - chain5: 0 0 0
REMARK water - chain6: 0 0 0
REMARK ===============================================================
REMARK water - water: 0 0 0
REMARK ===============================================================
REMARK DATE:27-Jul-2020  06:34:27       created by user: he47
REMARK VERSION:1.3
ATOM      1  CB  ALA A   2     -20.209  -4.553  18.303  1.00 10.00      A   
ATOM      2  C   ALA A   2     -18.415  -4.859  16.585  1.00 10.00      A   
ATOM      3  O   ALA A   2     -17.484  -5.626  16.843  1.00 10.00      A   
ATOM      4  N   ALA A   2     -20.014  -6.671  17.065  1.00 10.00      A   
ATOM      5  HT1 ALA A   2     -19.442  -7.054  17.843  1.00 10.00      A   
ATOM      6  HT2 ALA A   2     -19.709  -7.119  16.176  1.00 10.00      A   
ATOM      7  HT3 ALA A   2     -21.017  -6.907  17.234  1.00 10.00      A   
ATOM      8  CA  ALA A   2     -19.844  -5.209  16.979  1.00 10.00      A   
ATOM      9  N   ILE A   3     -18.252  -3.703  15.958  1.00 10.00      A   
ATOM     10  HN  ILE A   3     -19.039  -3.135  15.792  1.00 10.00      A   
ATOM     11  CA  ILE A   3     -16.946  -3.233  15.521  1.00 10.00      A   
ATOM     12  CB  ILE A   3     -16.929  -2.930  14.006  1.00 10.00      A   
ATOM     13  CG1 ILE A   3     -17.501  -4.108  13.209  1.00 10.00      A   
ATOM     14  CG2 ILE A   3     -15.514  -2.615  13.542  1.00 10.00      A   
ATOM     15  CD1 ILE A   3     -17.749  -3.802  11.746  1.00 10.00      A   
ATOM     16  C   ILE A   3     -16.571  -1.969  16.290  1.00 10.00      A   
ATOM     17  O   ILE A   3     -17.332  -1.001  16.312  1.00 10.00      A   
ATOM     18  N   ALA A   4     -15.409  -1.982  16.923  1.00 10.00      A   
ATOM     19  HN  ALA A   4     -14.839  -2.785  16.865  1.00 10.00      A   
ATOM     20  CA  ALA A   4     -14.945  -0.838  17.696  1.00 10.00      A   
ATOM     21  CB  ALA A   4     -14.844  -1.201  19.171  1.00 10.00      A   
ATOM     22  C   ALA A   4     -13.605  -0.322  17.186  1.00 10.00      A   
ATOM     23  O   ALA A   4     -12.632  -1.071  17.087  1.00 10.00      A   
ATOM     24  N   PHE A   5     -13.572   0.960  16.851  1.00 10.00      A   
ATOM     25  HN  PHE A   5     -14.393   1.493  16.935  1.00 10.00      A   
ATOM     26  CA  PHE A   5     -12.360   1.609  16.370  1.00 10.00      A   
ATOM     27  CB  PHE A   5     -12.641   2.393  15.081  1.00 10.00      A   
ATOM     28  CG  PHE A   5     -12.837   1.545  13.855  1.00 10.00      A   
ATOM     29  CD1 PHE A   5     -14.108   1.183  13.441  1.00 10.00      A   
ATOM     30  CD2 PHE A   5     -11.750   1.122  13.108  1.00 10.00      A   
ATOM     31  CE1 PHE A   5     -14.292   0.414  12.308  1.00 10.00      A   
ATOM     32  CE2 PHE A   5     -11.926   0.350  11.974  1.00 10.00      A   
ATOM     33  CZ  PHE A   5     -13.200  -0.003  11.573  1.00 10.00      A   
ATOM     34  C   PHE A   5     -11.850   2.567  17.438  1.00 10.00      A   
ATOM     35  O   PHE A   5     -12.557   3.497  17.826  1.00 10.00      A   
ATOM     36  N   GLU A   6     -10.635   2.341  17.919  1.00 10.00      A   
ATOM     37  HN  GLU A   6     -10.110   1.587  17.573  1.00 10.00      A   
ATOM     38  CA  GLU A   6     -10.060   3.193  18.947  1.00 10.00      A   
ATOM     39  CB  GLU A   6      -9.880   2.419  20.252  1.00 10.00      A   
ATOM     40  CG  GLU A   6     -11.181   1.992  20.908  1.00 10.00      A   
ATOM     41  CD  GLU A   6     -10.957   1.247  22.207  1.00 10.00      A   
ATOM     42  OE1 GLU A   6     -10.422   0.118  22.165  1.00 10.00      A   
ATOM     43  OE2 GLU A   6     -11.319   1.786  23.278  1.00 10.00      A   
ATOM     44  C   GLU A   6      -8.729   3.782  18.506  1.00 10.00      A   
ATOM     45  O   GLU A   6      -7.712   3.086  18.498  1.00 10.00      A   
ATOM     46  N   HIS A   7      -8.754   5.062  18.134  1.00 10.00      A   
ATOM     47  HN  HIS A   7      -9.615   5.543  18.147  1.00 10.00      A   
ATOM     48  CA  HIS A   7      -7.557   5.790  17.703  1.00 10.00      A   
ATOM     49  CB  HIS A   7      -6.636   6.083  18.896  1.00 10.00      A   
ATOM     50  CG  HIS A   7      -7.258   6.945  19.951  1.00 10.00      A   
ATOM     51  ND1 HIS A   7      -7.705   8.225  19.709  1.00 10.00      A   
ATOM     52  HD1 HIS A   7      -7.659   8.699  18.836  1.00 10.00      A   
ATOM     53  CD2 HIS A   7      -7.513   6.702  21.259  1.00 10.00      A   
ATOM     54  CE1 HIS A   7      -8.207   8.732  20.817  1.00 10.00      A   
ATOM     55  NE2 HIS A   7      -8.103   7.829  21.772  1.00 10.00      A   
ATOM     56  HE2 HIS A   7      -8.401   7.947  22.699  1.00 10.00      A   
ATOM     57  C   HIS A   7      -6.793   5.051  16.608  1.00 10.00      A   
ATOM     58  O   HIS A   7      -5.582   4.867  16.696  1.00 10.00      A   
ATOM     59  N   VAL A   8      -7.502   4.641  15.571  1.00 10.00      A   
ATOM     60  HN  VAL A   8      -8.464   4.840  15.535  1.00 10.00      A   
ATOM     61  CA  VAL A   8      -6.882   3.913  14.476  1.00 10.00      A   
ATOM     62  CB  VAL A   8      -7.900   3.031  13.727  1.00 10.00      A   
ATOM     63  CG1 VAL A   8      -7.192   2.118  12.739  1.00 10.00      A   
ATOM     64  CG2 VAL A   8      -8.725   2.219  14.712  1.00 10.00      A   
ATOM     65  C   VAL A   8      -6.193   4.861  13.498  1.00 10.00      A   
ATOM     66  O   VAL A   8      -6.828   5.736  12.906  1.00 10.00      A   
ATOM     67  N   THR A   9      -4.892   4.684  13.352  1.00 10.00      A   
ATOM     68  HN  THR A   9      -4.449   3.975  13.873  1.00 10.00      A   
ATOM     69  CA  THR A   9      -4.087   5.499  12.458  1.00 10.00      A   
ATOM     70  CB  THR A   9      -3.108   6.384  13.264  1.00 10.00      A   
ATOM     71  OG1 THR A   9      -3.851   7.291  14.088  1.00 10.00      A   
ATOM     72  HG1 THR A   9      -3.492   7.284  14.982  1.00 10.00      A   
ATOM     73  CG2 THR A   9      -2.188   7.175  12.345  1.00 10.00      A   
ATOM     74  C   THR A   9      -3.296   4.605  11.504  1.00 10.00      A   
ATOM     75  O   THR A   9      -2.721   3.595  11.919  1.00 10.00      A   
ATOM     76  N   TYR A  10      -3.277   4.971  10.228  1.00 10.00      A   
ATOM     77  HN  TYR A  10      -3.755   5.786   9.954  1.00 10.00      A   
ATOM     78  CA  TYR A  10      -2.553   4.204   9.228  1.00 10.00      A   
ATOM     79  CB  TYR A  10      -3.479   3.221   8.499  1.00 10.00      A   
ATOM     80  CG  TYR A  10      -2.793   2.445   7.393  1.00 10.00      A   
ATOM     81  CD1 TYR A  10      -2.025   1.324   7.679  1.00 10.00      A   
ATOM     82  CD2 TYR A  10      -2.901   2.840   6.063  1.00 10.00      A   
ATOM     83  CE1 TYR A  10      -1.383   0.621   6.675  1.00 10.00      A   
ATOM     84  CE2 TYR A  10      -2.266   2.141   5.054  1.00 10.00      A   
ATOM     85  CZ  TYR A  10      -1.508   1.033   5.364  1.00 10.00      A   
ATOM     86  OH  TYR A  10      -0.865   0.341   4.360  1.00 10.00      A   
ATOM     87  HH  TYR A  10      -0.287   0.944   3.872  1.00 10.00      A   
ATOM     88  C   TYR A  10      -1.859   5.116   8.223  1.00 10.00      A   
ATOM     89  O   TYR A  10      -2.463   6.054   7.691  1.00 10.00      A   
ATOM     90  N   THR A  11      -0.590   4.833   7.975  1.00 10.00      A   
ATOM     91  HN  THR A  11      -0.167   4.087   8.452  1.00 10.00      A   
ATOM     92  CA  THR A  11       0.202   5.593   7.028  1.00 10.00      A   
ATOM     93  CB  THR A  11       1.329   6.377   7.743  1.00 10.00      A   
ATOM     94  OG1 THR A  11       2.042   7.190   6.803  1.00 10.00      A   
ATOM     95  HG1 THR A  11       2.225   8.049   7.198  1.00 10.00      A   
ATOM     96  CG2 THR A  11       2.298   5.437   8.448  1.00 10.00      A   
ATOM     97  C   THR A  11       0.789   4.651   5.976  1.00 10.00      A   
ATOM     98  O   THR A  11       1.163   3.515   6.286  1.00 10.00      A   
ATOM     99  N   TYR A  12       0.832   5.103   4.733  1.00 10.00      A   
ATOM    100  HN  TYR A  12       0.502   6.011   4.541  1.00 10.00      A   
ATOM    101  CA  TYR A  12       1.370   4.293   3.651  1.00 10.00      A   
ATOM    102  CB  TYR A  12       0.857   4.773   2.291  1.00 10.00      A   
ATOM    103  CG  TYR A  12      -0.569   4.363   2.001  1.00 10.00      A   
ATOM    104  CD1 TYR A  12      -1.618   5.249   2.196  1.00 10.00      A   
ATOM    105  CD2 TYR A  12      -0.864   3.091   1.531  1.00 10.00      A   
ATOM    106  CE1 TYR A  12      -2.922   4.879   1.933  1.00 10.00      A   
ATOM    107  CE2 TYR A  12      -2.166   2.712   1.265  1.00 10.00      A   
ATOM    108  CZ  TYR A  12      -3.193   3.612   1.468  1.00 10.00      A   
ATOM    109  OH  TYR A  12      -4.496   3.244   1.208  1.00 10.00      A   
ATOM    110  HH  TYR A  12      -4.540   2.292   1.066  1.00 10.00      A   
ATOM    111  C   TYR A  12       2.891   4.294   3.683  1.00 10.00      A   
ATOM    112  O   TYR A  12       3.507   5.280   4.090  1.00 10.00      A   
ATOM    113  N   GLN A  13       3.481   3.166   3.283  1.00 10.00      A   
ATOM    114  HN  GLN A  13       2.914   2.417   2.996  1.00 10.00      A   
ATOM    115  CA  GLN A  13       4.936   2.997   3.254  1.00 10.00      A   
ATOM    116  CB  GLN A  13       5.633   4.098   2.446  1.00 10.00      A   
ATOM    117  CG  GLN A  13       5.378   4.010   0.948  1.00 10.00      A   
ATOM    118  CD  GLN A  13       6.068   2.822   0.300  1.00 10.00      A   
ATOM    119  OE1 GLN A  13       7.188   2.457   0.667  1.00 10.00      A   
ATOM    120  NE2 GLN A  13       5.397   2.201  -0.658  1.00 10.00      A   
ATOM    121 HE21 GLN A  13       4.502   2.536  -0.891  1.00 10.00      A   
ATOM    122 HE22 GLN A  13       5.817   1.434  -1.096  1.00 10.00      A   
ATOM    123  C   GLN A  13       5.534   2.848   4.655  1.00 10.00      A   
ATOM    124  O   GLN A  13       6.739   2.649   4.806  1.00 10.00      A   
ATOM    125  N   ALA A  14       4.677   2.945   5.668  1.00 10.00      A   
ATOM    126  HN  ALA A  14       3.735   3.128   5.467  1.00 10.00      A   
ATOM    127  CA  ALA A  14       5.077   2.802   7.069  1.00 10.00      A   
ATOM    128  CB  ALA A  14       5.437   1.359   7.398  1.00 10.00      A   
ATOM    129  C   ALA A  14       6.176   3.780   7.500  1.00 10.00      A   
ATOM    130  O   ALA A  14       5.916   4.969   7.696  1.00 10.00      A   
ATOM    131  N   GLY A  15       7.402   3.280   7.633  1.00 10.00      A   
ATOM    132  HN  GLY A  15       7.559   2.332   7.435  1.00 10.00      A   
ATOM    133  CA  GLY A  15       8.507   4.117   8.071  1.00 10.00      A   
ATOM    134  C   GLY A  15       9.316   4.705   6.937  1.00 10.00      A   
ATOM    135  O   GLY A  15      10.350   5.337   7.170  1.00 10.00      A   
ATOM    136  N   THR A  16       8.853   4.505   5.716  1.00 10.00      A   
ATOM    137  HN  THR A  16       8.018   4.002   5.599  1.00 10.00      A   
ATOM    138  CA  THR A  16       9.538   5.024   4.541  1.00 10.00      A   
ATOM    139  CB  THR A  16       8.905   4.442   3.259  1.00 10.00      A   
ATOM    140  OG1 THR A  16       8.916   3.008   3.336  1.00 10.00      A   
ATOM    141  HG1 THR A  16       8.069   2.701   3.694  1.00 10.00      A   
ATOM    142  CG2 THR A  16       9.645   4.891   2.007  1.00 10.00      A   
ATOM    143  C   THR A  16       9.450   6.554   4.520  1.00 10.00      A   
ATOM    144  O   THR A  16       8.400   7.118   4.828  1.00 10.00      A   
ATOM    145  N   PRO A  17      10.568   7.243   4.197  1.00 10.00      A   
ATOM    146  CA  PRO A  17      10.624   8.715   4.135  1.00 10.00      A   
ATOM    147  CB  PRO A  17      11.928   8.976   3.387  1.00 10.00      A   
ATOM    148  CG  PRO A  17      12.797   7.824   3.749  1.00 10.00      A   
ATOM    149  CD  PRO A  17      11.882   6.638   3.900  1.00 10.00      A   
ATOM    150  C   PRO A  17       9.457   9.328   3.362  1.00 10.00      A   
ATOM    151  O   PRO A  17       8.970  10.401   3.709  1.00 10.00      A   
ATOM    152  N   MET A  18       9.020   8.649   2.312  1.00 10.00      A   
ATOM    153  HN  MET A  18       9.454   7.804   2.076  1.00 10.00      A   
ATOM    154  CA  MET A  18       7.909   9.127   1.504  1.00 10.00      A   
ATOM    155  CB  MET A  18       8.176   8.867   0.019  1.00 10.00      A   
ATOM    156  CG  MET A  18       9.416   9.562  -0.522  1.00 10.00      A   
ATOM    157  SD  MET A  18       9.305  11.362  -0.436  1.00 10.00      A   
ATOM    158  CE  MET A  18       8.005  11.677  -1.629  1.00 10.00      A   
ATOM    159  C   MET A  18       6.610   8.458   1.947  1.00 10.00      A   
ATOM    160  O   MET A  18       6.041   7.631   1.229  1.00 10.00      A   
ATOM    161  N   ALA A  19       6.151   8.819   3.139  1.00 10.00      A   
ATOM    162  HN  ALA A  19       6.639   9.500   3.651  1.00 10.00      A   
ATOM    163  CA  ALA A  19       4.934   8.245   3.703  1.00 10.00      A   
ATOM    164  CB  ALA A  19       5.121   7.979   5.190  1.00 10.00      A   
ATOM    165  C   ALA A  19       3.727   9.150   3.474  1.00 10.00      A   
ATOM    166  O   ALA A  19       3.872  10.328   3.146  1.00 10.00      A   
ATOM    167  N   HIS A  20       2.538   8.591   3.643  1.00 10.00      A   
ATOM    168  HN  HIS A  20       2.490   7.642   3.900  1.00 10.00      A   
ATOM    169  CA  HIS A  20       1.297   9.342   3.464  1.00 10.00      A   
ATOM    170  CB  HIS A  20       0.781   9.238   2.024  1.00 10.00      A   
ATOM    171  CG  HIS A  20       1.351  10.264   1.094  1.00 10.00      A   
ATOM    172  ND1 HIS A  20       0.987  11.596   1.126  1.00 10.00      A   
ATOM    173  HD1 HIS A  20       0.335  11.999   1.743  1.00 10.00      A   
ATOM    174  CD2 HIS A  20       2.271  10.152   0.106  1.00 10.00      A   
ATOM    175  CE1 HIS A  20       1.656  12.255   0.198  1.00 10.00      A   
ATOM    176  NE2 HIS A  20       2.441  11.402  -0.433  1.00 10.00      A   
ATOM    177  HE2 HIS A  20       3.050  11.631  -1.170  1.00 10.00      A   
ATOM    178  C   HIS A  20       0.232   8.852   4.436  1.00 10.00      A   
ATOM    179  O   HIS A  20      -0.138   7.676   4.423  1.00 10.00      A   
ATOM    180  N   THR A  21      -0.258   9.753   5.274  1.00 10.00      A   
ATOM    181  HN  THR A  21       0.065  10.679   5.228  1.00 10.00      A   
ATOM    182  CA  THR A  21      -1.270   9.407   6.264  1.00 10.00      A   
ATOM    183  CB  THR A  21      -1.209  10.363   7.472  1.00 10.00      A   
ATOM    184  OG1 THR A  21       0.105  10.934   7.566  1.00 10.00      A   
ATOM    185  HG1 THR A  21       0.037  11.828   7.926  1.00 10.00      A   
ATOM    186  CG2 THR A  21      -1.529   9.617   8.759  1.00 10.00      A   
ATOM    187  C   THR A  21      -2.676   9.447   5.666  1.00 10.00      A   
ATOM    188  O   THR A  21      -3.238  10.522   5.445  1.00 10.00      A   
ATOM    189  N   ALA A  22      -3.238   8.271   5.397  1.00 10.00      A   
ATOM    190  HN  ALA A  22      -2.731   7.449   5.569  1.00 10.00      A   
ATOM    191  CA  ALA A  22      -4.582   8.176   4.836  1.00 10.00      A   
ATOM    192  CB  ALA A  22      -4.669   7.021   3.853  1.00 10.00      A   
ATOM    193  C   ALA A  22      -5.617   8.008   5.940  1.00 10.00      A   
ATOM    194  O   ALA A  22      -6.813   8.197   5.726  1.00 10.00      A   
ATOM    195  N   LEU A  23      -5.141   7.648   7.119  1.00 10.00      A   
ATOM    196  HN  LEU A  23      -4.173   7.513   7.221  1.00 10.00      A   
ATOM    197  CA  LEU A  23      -6.005   7.455   8.272  1.00 10.00      A   
ATOM    198  CB  LEU A  23      -6.171   5.962   8.550  1.00 10.00      A   
ATOM    199  CG  LEU A  23      -7.332   5.568   9.459  1.00 10.00      A   
ATOM    200  CD1 LEU A  23      -8.655   5.998   8.849  1.00 10.00      A   
ATOM    201  CD2 LEU A  23      -7.321   4.070   9.709  1.00 10.00      A   
ATOM    202  C   LEU A  23      -5.383   8.150   9.473  1.00 10.00      A   
ATOM    203  O   LEU A  23      -4.347   7.714   9.977  1.00 10.00      A   
ATOM    204  N   THR A  24      -6.003   9.233   9.918  1.00 10.00      A   
ATOM    205  HN  THR A  24      -6.831   9.528   9.479  1.00 10.00      A   
ATOM    206  CA  THR A  24      -5.478  10.002  11.038  1.00 10.00      A   
ATOM    207  CB  THR A  24      -5.316  11.483  10.650  1.00 10.00      A   
ATOM    208  OG1 THR A  24      -5.283  11.594   9.215  1.00 10.00      A   
ATOM    209  HG1 THR A  24      -6.121  11.277   8.853  1.00 10.00      A   
ATOM    210  CG2 THR A  24      -4.027  12.048  11.229  1.00 10.00      A   
ATOM    211  C   THR A  24      -6.348   9.902  12.289  1.00 10.00      A   
ATOM    212  O   THR A  24      -7.310  10.660  12.442  1.00 10.00      A   
ATOM    213  N   ASP A  25      -5.996   8.961  13.170  1.00 10.00      A   
ATOM    214  HN  ASP A  25      -5.231   8.381  12.956  1.00 10.00      A   
ATOM    215  CA  ASP A  25      -6.692   8.743  14.444  1.00 10.00      A   
ATOM    216  CB  ASP A  25      -6.272   9.799  15.470  1.00 10.00      A   
ATOM    217  CG  ASP A  25      -6.511   9.368  16.903  1.00 10.00      A   
ATOM    218  OD1 ASP A  25      -5.520   9.170  17.639  1.00 10.00      A   
ATOM    219  OD2 ASP A  25      -7.684   9.245  17.310  1.00 10.00      A   
ATOM    220  C   ASP A  25      -8.212   8.703  14.300  1.00 10.00      A   
ATOM    221  O   ASP A  25      -8.902   9.694  14.558  1.00 10.00      A   
ATOM    222  N   VAL A  26      -8.733   7.567  13.868  1.00 10.00      A   
ATOM    223  HN  VAL A  26      -8.136   6.818  13.643  1.00 10.00      A   
ATOM    224  CA  VAL A  26     -10.170   7.411  13.706  1.00 10.00      A   
ATOM    225  CB  VAL A  26     -10.540   6.827  12.323  1.00 10.00      A   
ATOM    226  CG1 VAL A  26     -10.126   5.370  12.199  1.00 10.00      A   
ATOM    227  CG2 VAL A  26     -12.021   7.003  12.036  1.00 10.00      A   
ATOM    228  C   VAL A  26     -10.770   6.566  14.831  1.00 10.00      A   
ATOM    229  O   VAL A  26     -10.214   5.535  15.217  1.00 10.00      A   
ATOM    230  N   SER A  27     -11.891   7.030  15.370  1.00 10.00      A   
ATOM    231  HN  SER A  27     -12.261   7.878  15.046  1.00 10.00      A   
ATOM    232  CA  SER A  27     -12.578   6.331  16.443  1.00 10.00      A   
ATOM    233  CB  SER A  27     -12.222   6.953  17.795  1.00 10.00      A   
ATOM    234  OG  SER A  27     -10.815   7.075  17.945  1.00 10.00      A   
ATOM    235  HG  SER A  27     -10.569   8.005  17.873  1.00 10.00      A   
ATOM    236  C   SER A  27     -14.090   6.360  16.224  1.00 10.00      A   
ATOM    237  O   SER A  27     -14.701   7.429  16.164  1.00 10.00      A   
ATOM    238  N   LEU A  28     -14.684   5.183  16.092  1.00 10.00      A   
ATOM    239  HN  LEU A  28     -14.142   4.367  16.150  1.00 10.00      A   
ATOM    240  CA  LEU A  28     -16.122   5.062  15.885  1.00 10.00      A   
ATOM    241  CB  LEU A  28     -16.492   5.236  14.406  1.00 10.00      A   
ATOM    242  CG  LEU A  28     -15.952   4.181  13.438  1.00 10.00      A   
ATOM    243  CD1 LEU A  28     -17.075   3.633  12.575  1.00 10.00      A   
ATOM    244  CD2 LEU A  28     -14.850   4.767  12.568  1.00 10.00      A   
ATOM    245  C   LEU A  28     -16.602   3.712  16.400  1.00 10.00      A   
ATOM    246  O   LEU A  28     -15.798   2.797  16.594  1.00 10.00      A   
ATOM    247  N   THR A  29     -17.902   3.591  16.637  1.00 10.00      A   
ATOM    248  HN  THR A  29     -18.496   4.353  16.472  1.00 10.00      A   
ATOM    249  CA  THR A  29     -18.468   2.348  17.141  1.00 10.00      A   
ATOM    250  CB  THR A  29     -19.010   2.535  18.569  1.00 10.00      A   
ATOM    251  OG1 THR A  29     -18.278   3.581  19.228  1.00 10.00      A   
ATOM    252  HG1 THR A  29     -17.415   3.684  18.804  1.00 10.00      A   
ATOM    253  CG2 THR A  29     -18.870   1.249  19.367  1.00 10.00      A   
ATOM    254  C   THR A  29     -19.599   1.840  16.245  1.00 10.00      A   
ATOM    255  O   THR A  29     -20.510   2.591  15.891  1.00 10.00      A   
ATOM    256  N   VAL A  30     -19.520   0.569  15.869  1.00 10.00      A   
ATOM    257  HN  VAL A  30     -18.748   0.031  16.162  1.00 10.00      A   
ATOM    258  CA  VAL A  30     -20.535  -0.063  15.033  1.00 10.00      A   
ATOM    259  CB  VAL A  30     -19.933  -0.615  13.723  1.00 10.00      A   
ATOM    260  CG1 VAL A  30     -21.027  -1.150  12.813  1.00 10.00      A   
ATOM    261  CG2 VAL A  30     -19.119   0.454  13.010  1.00 10.00      A   
ATOM    262  C   VAL A  30     -21.179  -1.211  15.803  1.00 10.00      A   
ATOM    263  O   VAL A  30     -20.536  -2.226  16.064  1.00 10.00      A   
ATOM    264  N   PRO A  31     -22.450  -1.058  16.194  1.00 10.00      A   
ATOM    265  CA  PRO A  31     -23.173  -2.086  16.952  1.00 10.00      A   
ATOM    266  CB  PRO A  31     -24.408  -1.338  17.452  1.00 10.00      A   
ATOM    267  CG  PRO A  31     -24.646  -0.283  16.427  1.00 10.00      A   
ATOM    268  CD  PRO A  31     -23.289   0.124  15.921  1.00 10.00      A   
ATOM    269  C   PRO A  31     -23.592  -3.266  16.080  1.00 10.00      A   
ATOM    270  O   PRO A  31     -23.484  -3.216  14.849  1.00 10.00      A   
ATOM    271  N   ASP A  32     -24.064  -4.329  16.723  1.00 10.00      A   
ATOM    272  HN  ASP A  32     -24.128  -4.305  17.703  1.00 10.00      A   
ATOM    273  CA  ASP A  32     -24.508  -5.522  16.008  1.00 10.00      A   
ATOM    274  CB  ASP A  32     -24.882  -6.648  16.981  1.00 10.00      A   
ATOM    275  CG  ASP A  32     -23.703  -7.237  17.732  1.00 10.00      A   
ATOM    276  OD1 ASP A  32     -22.581  -7.265  17.179  1.00 10.00      A   
ATOM    277  OD2 ASP A  32     -23.899  -7.691  18.882  1.00 10.00      A   
ATOM    278  C   ASP A  32     -25.725  -5.180  15.164  1.00 10.00      A   
ATOM    279  O   ASP A  32     -26.602  -4.444  15.616  1.00 10.00      A   
ATOM    280  N   ARG A  33     -25.774  -5.706  13.942  1.00 10.00      A   
ATOM    281  HN  ARG A  33     -25.030  -6.271  13.635  1.00 10.00      A   
ATOM    282  CA  ARG A  33     -26.892  -5.449  13.036  1.00 10.00      A   
ATOM    283  CB  ARG A  33     -28.224  -5.947  13.619  1.00 10.00      A   
ATOM    284  CG  ARG A  33     -28.275  -7.444  13.882  1.00 10.00      A   
ATOM    285  CD  ARG A  33     -29.705  -7.964  13.851  1.00 10.00      A   
ATOM    286  NE  ARG A  33     -30.527  -7.420  14.936  1.00 10.00      A   
ATOM    287  HE  ARG A  33     -30.274  -7.663  15.858  1.00 10.00      A   
ATOM    288  CZ  ARG A  33     -31.591  -6.631  14.747  1.00 10.00      A   
ATOM    289  NH1 ARG A  33     -31.960  -6.284  13.517  1.00 10.00      A   
ATOM    290 HH11 ARG A  33     -31.425  -6.624  12.694  1.00 10.00      A   
ATOM    291 HH12 ARG A  33     -32.791  -5.665  13.372  1.00 10.00      A   
ATOM    292  NH2 ARG A  33     -32.291  -6.199  15.788  1.00 10.00      A   
ATOM    293 HH21 ARG A  33     -32.017  -6.470  16.758  1.00 10.00      A   
ATOM    294 HH22 ARG A  33     -33.126  -5.589  15.640  1.00 10.00      A   
ATOM    295  C   ARG A  33     -26.982  -3.965  12.689  1.00 10.00      A   
ATOM    296  O   ARG A  33     -28.070  -3.430  12.463  1.00 10.00      A   
ATOM    297  N   GLY A  34     -25.831  -3.308  12.649  1.00 10.00      A   
ATOM    298  HN  GLY A  34     -24.996  -3.787  12.848  1.00 10.00      A   
ATOM    299  CA  GLY A  34     -25.793  -1.898  12.323  1.00 10.00      A   
ATOM    300  C   GLY A  34     -25.727  -1.664  10.828  1.00 10.00      A   
ATOM    301  O   GLY A  34     -25.446  -2.587  10.060  1.00 10.00      A   
ATOM    302  N   TYR A  35     -25.985  -0.434  10.410  1.00 10.00      A   
ATOM    303  HN  TYR A  35     -26.192   0.267  11.072  1.00 10.00      A   
ATOM    304  CA  TYR A  35     -25.953  -0.084   8.999  1.00 10.00      A   
ATOM    305  CB  TYR A  35     -27.373  -0.026   8.427  1.00 10.00      A   
ATOM    306  CG  TYR A  35     -27.478  -0.468   6.984  1.00 10.00      A   
ATOM    307  CD1 TYR A  35     -27.500  -1.814   6.652  1.00 10.00      A   
ATOM    308  CD2 TYR A  35     -27.564   0.458   5.956  1.00 10.00      A   
ATOM    309  CE1 TYR A  35     -27.612  -2.226   5.340  1.00 10.00      A   
ATOM    310  CE2 TYR A  35     -27.672   0.058   4.638  1.00 10.00      A   
ATOM    311  CZ  TYR A  35     -27.695  -1.287   4.337  1.00 10.00      A   
ATOM    312  OH  TYR A  35     -27.818  -1.694   3.029  1.00 10.00      A   
ATOM    313  HH  TYR A  35     -27.010  -1.474   2.548  1.00 10.00      A   
ATOM    314  C   TYR A  35     -25.259   1.257   8.824  1.00 10.00      A   
ATOM    315  O   TYR A  35     -25.910   2.302   8.743  1.00 10.00      A   
ATOM    316  N   LEU A  36     -23.936   1.219   8.795  1.00 10.00      A   
ATOM    317  HN  LEU A  36     -23.482   0.353   8.871  1.00 10.00      A   
ATOM    318  CA  LEU A  36     -23.137   2.420   8.651  1.00 10.00      A   
ATOM    319  CB  LEU A  36     -21.817   2.268   9.412  1.00 10.00      A   
ATOM    320  CG  LEU A  36     -20.773   3.367   9.195  1.00 10.00      A   
ATOM    321  CD1 LEU A  36     -21.233   4.677   9.813  1.00 10.00      A   
ATOM    322  CD2 LEU A  36     -19.426   2.947   9.757  1.00 10.00      A   
ATOM    323  C   LEU A  36     -22.862   2.747   7.188  1.00 10.00      A   
ATOM    324  O   LEU A  36     -22.487   1.875   6.401  1.00 10.00      A   
ATOM    325  N   ALA A  37     -23.077   4.001   6.837  1.00 10.00      A   
ATOM    326  HN  ALA A  37     -23.425   4.630   7.510  1.00 10.00      A   
ATOM    327  CA  ALA A  37     -22.826   4.483   5.493  1.00 10.00      A   
ATOM    328  CB  ALA A  37     -24.081   5.106   4.906  1.00 10.00      A   
ATOM    329  C   ALA A  37     -21.696   5.499   5.534  1.00 10.00      A   
ATOM    330  O   ALA A  37     -21.770   6.498   6.253  1.00 10.00      A   
ATOM    331  N   ILE A  38     -20.648   5.238   4.778  1.00 10.00      A   
ATOM    332  HN  ILE A  38     -20.652   4.429   4.216  1.00 10.00      A   
ATOM    333  CA  ILE A  38     -19.498   6.125   4.745  1.00 10.00      A   
ATOM    334  CB  ILE A  38     -18.172   5.345   4.680  1.00 10.00      A   
ATOM    335  CG1 ILE A  38     -18.172   4.206   5.705  1.00 10.00      A   
ATOM    336  CG2 ILE A  38     -16.997   6.282   4.925  1.00 10.00      A   
ATOM    337  CD1 ILE A  38     -17.008   3.251   5.558  1.00 10.00      A   
ATOM    338  C   ILE A  38     -19.579   7.081   3.564  1.00 10.00      A   
ATOM    339  O   ILE A  38     -19.534   6.665   2.401  1.00 10.00      A   
ATOM    340  N   ILE A  39     -19.692   8.360   3.866  1.00 10.00      A   
ATOM    341  HN  ILE A  39     -19.699   8.631   4.814  1.00 10.00      A   
ATOM    342  CA  ILE A  39     -19.780   9.380   2.839  1.00 10.00      A   
ATOM    343  CB  ILE A  39     -21.077  10.213   2.972  1.00 10.00      A   
ATOM    344  CG1 ILE A  39     -21.387  10.962   1.673  1.00 10.00      A   
ATOM    345  CG2 ILE A  39     -21.008  11.170   4.154  1.00 10.00      A   
ATOM    346  CD1 ILE A  39     -21.745  10.054   0.517  1.00 10.00      A   
ATOM    347  C   ILE A  39     -18.548  10.282   2.886  1.00 10.00      A   
ATOM    348  O   ILE A  39     -17.911  10.428   3.931  1.00 10.00      A   
ATOM    349  N   GLY A  40     -18.200  10.863   1.751  1.00 10.00      A   
ATOM    350  HN  GLY A  40     -18.737  10.714   0.945  1.00 10.00      A   
ATOM    351  CA  GLY A  40     -17.047  11.726   1.692  1.00 10.00      A   
ATOM    352  C   GLY A  40     -16.400  11.692   0.329  1.00 10.00      A   
ATOM    353  O   GLY A  40     -16.673  10.790  -0.469  1.00 10.00      A   
ATOM    354  N   HIS A  41     -15.543  12.667   0.062  1.00 10.00      A   
ATOM    355  HN  HIS A  41     -15.366  13.345   0.746  1.00 10.00      A   
ATOM    356  CA  HIS A  41     -14.853  12.751  -1.214  1.00 10.00      A   
ATOM    357  CB  HIS A  41     -14.088  14.075  -1.322  1.00 10.00      A   
ATOM    358  CG  HIS A  41     -13.704  14.443  -2.724  1.00 10.00      A   
ATOM    359  ND1 HIS A  41     -12.600  13.926  -3.372  1.00 10.00      A   
ATOM    360  HD1 HIS A  41     -11.957  13.279  -2.996  1.00 10.00      A   
ATOM    361  CD2 HIS A  41     -14.297  15.278  -3.609  1.00 10.00      A   
ATOM    362  CE1 HIS A  41     -12.531  14.428  -4.590  1.00 10.00      A   
ATOM    363  NE2 HIS A  41     -13.550  15.250  -4.759  1.00 10.00      A   
ATOM    364  HE2 HIS A  41     -13.745  15.755  -5.580  1.00 10.00      A   
ATOM    365  C   HIS A  41     -13.886  11.584  -1.373  1.00 10.00      A   
ATOM    366  O   HIS A  41     -13.201  11.202  -0.423  1.00 10.00      A   
ATOM    367  N   THR A  42     -13.854  11.007  -2.565  1.00 10.00      A   
ATOM    368  HN  THR A  42     -14.458  11.327  -3.270  1.00 10.00      A   
ATOM    369  CA  THR A  42     -12.963   9.897  -2.855  1.00 10.00      A   
ATOM    370  CB  THR A  42     -13.227   9.358  -4.271  1.00 10.00      A   
ATOM    371  OG1 THR A  42     -14.601   9.593  -4.612  1.00 10.00      A   
ATOM    372  HG1 THR A  42     -14.696   9.595  -5.573  1.00 10.00      A   
ATOM    373  CG2 THR A  42     -12.948   7.864  -4.335  1.00 10.00      A   
ATOM    374  C   THR A  42     -11.508  10.350  -2.744  1.00 10.00      A   
ATOM    375  O   THR A  42     -11.168  11.471  -3.131  1.00 10.00      A   
ATOM    376  N   GLY A  43     -10.660   9.488  -2.193  1.00 10.00      A   
ATOM    377  HN  GLY A  43     -10.983   8.610  -1.900  1.00 10.00      A   
ATOM    378  CA  GLY A  43      -9.261   9.826  -2.033  1.00 10.00      A   
ATOM    379  C   GLY A  43      -8.946  10.281  -0.623  1.00 10.00      A   
ATOM    380  O   GLY A  43      -7.792  10.563  -0.296  1.00 10.00      A   
ATOM    381  N   SER A  44      -9.977  10.368   0.210  1.00 10.00      A   
ATOM    382  HN  SER A  44     -10.873  10.145  -0.117  1.00 10.00      A   
ATOM    383  CA  SER A  44      -9.816  10.784   1.594  1.00 10.00      A   
ATOM    384  CB  SER A  44     -11.190  11.083   2.200  1.00 10.00      A   
ATOM    385  OG  SER A  44     -12.159  10.157   1.730  1.00 10.00      A   
ATOM    386  HG  SER A  44     -12.694  10.579   1.040  1.00 10.00      A   
ATOM    387  C   SER A  44      -9.130   9.685   2.394  1.00 10.00      A   
ATOM    388  O   SER A  44      -7.980   9.820   2.814  1.00 10.00      A   
ATOM    389  N   GLY A  45      -9.849   8.596   2.579  1.00 10.00      A   
ATOM    390  HN  GLY A  45     -10.756   8.562   2.214  1.00 10.00      A   
ATOM    391  CA  GLY A  45      -9.331   7.468   3.316  1.00 10.00      A   
ATOM    392  C   GLY A  45     -10.413   6.450   3.590  1.00 10.00      A   
ATOM    393  O   GLY A  45     -10.258   5.582   4.446  1.00 10.00      A   
ATOM    394  N   LYS A  46     -11.510   6.548   2.843  1.00 10.00      A   
ATOM    395  HN  LYS A  46     -11.555   7.235   2.149  1.00 10.00      A   
ATOM    396  CA  LYS A  46     -12.635   5.639   3.014  1.00 10.00      A   
ATOM    397  CB  LYS A  46     -13.836   6.090   2.175  1.00 10.00      A   
ATOM    398  CG  LYS A  46     -14.285   7.520   2.441  1.00 10.00      A   
ATOM    399  CD  LYS A  46     -15.710   7.760   1.960  1.00 10.00      A   
ATOM    400  CE  LYS A  46     -15.791   7.811   0.443  1.00 10.00      A   
ATOM    401  NZ  LYS A  46     -16.905   6.979  -0.080  1.00 10.00      A   
ATOM    402  HZ1 LYS A  46     -16.674   5.971   0.025  1.00 10.00      A   
ATOM    403  HZ2 LYS A  46     -17.061   7.178  -1.088  1.00 10.00      A   
ATOM    404  HZ3 LYS A  46     -17.781   7.178   0.443  1.00 10.00      A   
ATOM    405  C   LYS A  46     -12.234   4.219   2.641  1.00 10.00      A   
ATOM    406  O   LYS A  46     -12.456   3.280   3.405  1.00 10.00      A   
ATOM    407  N   SER A  47     -11.626   4.074   1.470  1.00 10.00      A   
ATOM    408  HN  SER A  47     -11.480   4.862   0.906  1.00 10.00      A   
ATOM    409  CA  SER A  47     -11.182   2.775   0.992  1.00 10.00      A   
ATOM    410  CB  SER A  47     -10.680   2.905  -0.446  1.00 10.00      A   
ATOM    411  OG  SER A  47     -11.473   3.840  -1.164  1.00 10.00      A   
ATOM    412  HG  SER A  47     -12.366   3.483  -1.281  1.00 10.00      A   
ATOM    413  C   SER A  47     -10.087   2.210   1.899  1.00 10.00      A   
ATOM    414  O   SER A  47      -9.969   0.995   2.076  1.00 10.00      A   
ATOM    415  N   THR A  48      -9.303   3.103   2.490  1.00 10.00      A   
ATOM    416  HN  THR A  48      -9.449   4.056   2.317  1.00 10.00      A   
ATOM    417  CA  THR A  48      -8.228   2.708   3.384  1.00 10.00      A   
ATOM    418  CB  THR A  48      -7.302   3.900   3.692  1.00 10.00      A   
ATOM    419  OG1 THR A  48      -6.958   4.559   2.464  1.00 10.00      A   
ATOM    420  HG1 THR A  48      -6.196   4.113   2.063  1.00 10.00      A   
ATOM    421  CG2 THR A  48      -6.029   3.425   4.378  1.00 10.00      A   
ATOM    422  C   THR A  48      -8.795   2.140   4.686  1.00 10.00      A   
ATOM    423  O   THR A  48      -8.278   1.160   5.222  1.00 10.00      A   
ATOM    424  N   LEU A  49      -9.872   2.752   5.177  1.00 10.00      A   
ATOM    425  HN  LEU A  49     -10.240   3.531   4.702  1.00 10.00      A   
ATOM    426  CA  LEU A  49     -10.512   2.303   6.407  1.00 10.00      A   
ATOM    427  CB  LEU A  49     -11.387   3.411   7.006  1.00 10.00      A   
ATOM    428  CG  LEU A  49     -11.956   3.145   8.405  1.00 10.00      A   
ATOM    429  CD1 LEU A  49     -10.840   2.824   9.386  1.00 10.00      A   
ATOM    430  CD2 LEU A  49     -12.765   4.335   8.891  1.00 10.00      A   
ATOM    431  C   LEU A  49     -11.333   1.037   6.159  1.00 10.00      A   
ATOM    432  O   LEU A  49     -11.593   0.259   7.077  1.00 10.00      A   
ATOM    433  N   ILE A  50     -11.736   0.839   4.911  1.00 10.00      A   
ATOM    434  HN  ILE A  50     -11.527   1.511   4.229  1.00 10.00      A   
ATOM    435  CA  ILE A  50     -12.505  -0.340   4.534  1.00 10.00      A   
ATOM    436  CB  ILE A  50     -13.071  -0.211   3.099  1.00 10.00      A   
ATOM    437  CG1 ILE A  50     -14.247   0.765   3.077  1.00 10.00      A   
ATOM    438  CG2 ILE A  50     -13.487  -1.559   2.527  1.00 10.00      A   
ATOM    439  CD1 ILE A  50     -15.318   0.455   4.100  1.00 10.00      A   
ATOM    440  C   ILE A  50     -11.640  -1.593   4.654  1.00 10.00      A   
ATOM    441  O   ILE A  50     -12.089  -2.631   5.145  1.00 10.00      A   
ATOM    442  N   GLN A  51     -10.379  -1.470   4.250  1.00 10.00      A   
ATOM    443  HN  GLN A  51     -10.071  -0.606   3.902  1.00 10.00      A   
ATOM    444  CA  GLN A  51      -9.443  -2.587   4.303  1.00 10.00      A   
ATOM    445  CB  GLN A  51      -8.246  -2.335   3.381  1.00 10.00      A   
ATOM    446  CG  GLN A  51      -8.590  -2.362   1.899  1.00 10.00      A   
ATOM    447  CD  GLN A  51      -7.366  -2.324   1.003  1.00 10.00      A   
ATOM    448  OE1 GLN A  51      -6.294  -2.818   1.361  1.00 10.00      A   
ATOM    449  NE2 GLN A  51      -7.517  -1.751  -0.178  1.00 10.00      A   
ATOM    450 HE21 GLN A  51      -8.402  -1.392  -0.414  1.00 10.00      A   
ATOM    451 HE22 GLN A  51      -6.737  -1.699  -0.766  1.00 10.00      A   
ATOM    452  C   GLN A  51      -8.974  -2.873   5.729  1.00 10.00      A   
ATOM    453  O   GLN A  51      -8.079  -3.692   5.945  1.00 10.00      A   
ATOM    454  N   GLN A  52      -9.580  -2.198   6.699  1.00 10.00      A   
ATOM    455  HN  GLN A  52     -10.282  -1.554   6.466  1.00 10.00      A   
ATOM    456  CA  GLN A  52      -9.231  -2.389   8.101  1.00 10.00      A   
ATOM    457  CB  GLN A  52      -9.350  -1.068   8.866  1.00 10.00      A   
ATOM    458  CG  GLN A  52      -8.473   0.049   8.334  1.00 10.00      A   
ATOM    459  CD  GLN A  52      -7.001  -0.233   8.514  1.00 10.00      A   
ATOM    460  OE1 GLN A  52      -6.591  -0.868   9.483  1.00 10.00      A   
ATOM    461  NE2 GLN A  52      -6.196   0.234   7.579  1.00 10.00      A   
ATOM    462 HE21 GLN A  52      -6.594   0.732   6.833  1.00 10.00      A   
ATOM    463 HE22 GLN A  52      -5.236   0.048   7.662  1.00 10.00      A   
ATOM    464  C   GLN A  52     -10.155  -3.412   8.744  1.00 10.00      A   
ATOM    465  O   GLN A  52      -9.897  -3.883   9.848  1.00 10.00      A   
ATOM    466  N   LEU A  53     -11.231  -3.747   8.043  1.00 10.00      A   
ATOM    467  HN  LEU A  53     -11.369  -3.343   7.161  1.00 10.00      A   
ATOM    468  CA  LEU A  53     -12.215  -4.697   8.551  1.00 10.00      A   
ATOM    469  CB  LEU A  53     -13.567  -4.493   7.866  1.00 10.00      A   
ATOM    470  CG  LEU A  53     -14.230  -3.134   8.100  1.00 10.00      A   
ATOM    471  CD1 LEU A  53     -15.508  -3.011   7.287  1.00 10.00      A   
ATOM    472  CD2 LEU A  53     -14.510  -2.922   9.580  1.00 10.00      A   
ATOM    473  C   LEU A  53     -11.755  -6.148   8.430  1.00 10.00      A   
ATOM    474  O   LEU A  53     -11.877  -6.923   9.375  1.00 10.00      A   
ATOM    475  N   ASN A  54     -11.222  -6.516   7.275  1.00 10.00      A   
ATOM    476  HN  ASN A  54     -11.147  -5.862   6.547  1.00 10.00      A   
ATOM    477  CA  ASN A  54     -10.753  -7.886   7.062  1.00 10.00      A   
ATOM    478  CB  ASN A  54     -11.173  -8.420   5.688  1.00 10.00      A   
ATOM    479  CG  ASN A  54     -10.464  -7.733   4.539  1.00 10.00      A   
ATOM    480  OD1 ASN A  54     -10.040  -6.582   4.649  1.00 10.00      A   
ATOM    481  ND2 ASN A  54     -10.342  -8.431   3.421  1.00 10.00      A   
ATOM    482 HD21 ASN A  54     -10.710  -9.337   3.400  1.00 10.00      A   
ATOM    483 HD22 ASN A  54      -9.891  -8.009   2.662  1.00 10.00      A   
ATOM    484  C   ASN A  54      -9.243  -7.995   7.258  1.00 10.00      A   
ATOM    485  O   ASN A  54      -8.628  -9.002   6.898  1.00 10.00      A   
ATOM    486  N   ALA A  55      -8.669  -6.945   7.839  1.00 10.00      A   
ATOM    487  HN  ALA A  55      -9.235  -6.189   8.095  1.00 10.00      A   
ATOM    488  CA  ALA A  55      -7.238  -6.873   8.126  1.00 10.00      A   
ATOM    489  CB  ALA A  55      -6.827  -7.906   9.168  1.00 10.00      A   
ATOM    490  C   ALA A  55      -6.364  -6.964   6.875  1.00 10.00      A   
ATOM    491  O   ALA A  55      -5.484  -7.827   6.775  1.00 10.00      A   
ATOM    492  N   LEU A  56      -6.611  -6.081   5.920  1.00 10.00      A   
ATOM    493  HN  LEU A  56      -7.339  -5.431   6.040  1.00 10.00      A   
ATOM    494  CA  LEU A  56      -5.823  -6.058   4.697  1.00 10.00      A   
ATOM    495  CB  LEU A  56      -6.671  -5.649   3.488  1.00 10.00      A   
ATOM    496  CG  LEU A  56      -7.568  -6.730   2.881  1.00 10.00      A   
ATOM    497  CD1 LEU A  56      -8.148  -6.263   1.557  1.00 10.00      A   
ATOM    498  CD2 LEU A  56      -6.818  -8.042   2.712  1.00 10.00      A   
ATOM    499  C   LEU A  56      -4.640  -5.111   4.863  1.00 10.00      A   
ATOM    500  O   LEU A  56      -3.542  -5.363   4.358  1.00 10.00      A   
ATOM    501  N   LEU A  57      -4.868  -4.025   5.584  1.00 10.00      A   
ATOM    502  HN  LEU A  57      -5.761  -3.888   5.969  1.00 10.00      A   
ATOM    503  CA  LEU A  57      -3.832  -3.033   5.837  1.00 10.00      A   
ATOM    504  CB  LEU A  57      -4.158  -1.711   5.130  1.00 10.00      A   
ATOM    505  CG  LEU A  57      -4.196  -1.734   3.600  1.00 10.00      A   
ATOM    506  CD1 LEU A  57      -4.598  -0.370   3.060  1.00 10.00      A   
ATOM    507  CD2 LEU A  57      -2.853  -2.164   3.027  1.00 10.00      A   
ATOM    508  C   LEU A  57      -3.711  -2.796   7.335  1.00 10.00      A   
ATOM    509  O   LEU A  57      -4.392  -1.935   7.884  1.00 10.00      A   
ATOM    510  N   LYS A  58      -2.867  -3.584   7.991  1.00 10.00      A   
ATOM    511  HN  LYS A  58      -2.367  -4.261   7.495  1.00 10.00      A   
ATOM    512  CA  LYS A  58      -2.670  -3.464   9.432  1.00 10.00      A   
ATOM    513  CB  LYS A  58      -1.601  -4.445   9.922  1.00 10.00      A   
ATOM    514  CG  LYS A  58      -1.931  -5.904   9.654  1.00 10.00      A   
ATOM    515  CD  LYS A  58      -0.957  -6.837  10.358  1.00 10.00      A   
ATOM    516  CE  LYS A  58       0.467  -6.652   9.855  1.00 10.00      A   
ATOM    517  NZ  LYS A  58       1.339  -7.802  10.213  1.00 10.00      A   
ATOM    518  HZ1 LYS A  58       2.342  -7.538  10.110  1.00 10.00      A   
ATOM    519  HZ2 LYS A  58       1.140  -8.610   9.586  1.00 10.00      A   
ATOM    520  HZ3 LYS A  58       1.167  -8.094  11.199  1.00 10.00      A   
ATOM    521  C   LYS A  58      -2.302  -2.037   9.823  1.00 10.00      A   
ATOM    522  O   LYS A  58      -1.341  -1.473   9.299  1.00 10.00      A   
ATOM    523  N   PRO A  59      -3.069  -1.440  10.751  1.00 10.00      A   
ATOM    524  CA  PRO A  59      -2.844  -0.066  11.210  1.00 10.00      A   
ATOM    525  CB  PRO A  59      -3.924   0.148  12.280  1.00 10.00      A   
ATOM    526  CG  PRO A  59      -4.357  -1.222  12.670  1.00 10.00      A   
ATOM    527  CD  PRO A  59      -4.212  -2.063  11.436  1.00 10.00      A   
ATOM    528  C   PRO A  59      -1.457   0.121  11.814  1.00 10.00      A   
ATOM    529  O   PRO A  59      -0.875  -0.810  12.377  1.00 10.00      A   
ATOM    530  N   THR A  60      -0.926   1.324  11.678  1.00 10.00      A   
ATOM    531  HN  THR A  60      -1.433   2.023  11.211  1.00 10.00      A   
ATOM    532  CA  THR A  60       0.384   1.642  12.213  1.00 10.00      A   
ATOM    533  CB  THR A  60       0.957   2.890  11.519  1.00 10.00      A   
ATOM    534  OG1 THR A  60       0.493   2.918  10.160  1.00 10.00      A   
ATOM    535  HG1 THR A  60       0.898   2.192   9.674  1.00 10.00      A   
ATOM    536  CG2 THR A  60       2.477   2.849  11.524  1.00 10.00      A   
ATOM    537  C   THR A  60       0.265   1.902  13.710  1.00 10.00      A   
ATOM    538  O   THR A  60       1.192   1.650  14.483  1.00 10.00      A   
ATOM    539  N   SER A  61      -0.894   2.411  14.104  1.00 10.00      A   
ATOM    540  HN  SER A  61      -1.584   2.598  13.430  1.00 10.00      A   
ATOM    541  CA  SER A  61      -1.186   2.710  15.497  1.00 10.00      A   
ATOM    542  CB  SER A  61      -0.706   4.123  15.846  1.00 10.00      A   
ATOM    543  OG  SER A  61       0.615   4.341  15.373  1.00 10.00      A   
ATOM    544  HG  SER A  61       1.077   3.493  15.323  1.00 10.00      A   
ATOM    545  C   SER A  61      -2.689   2.598  15.730  1.00 10.00      A   
ATOM    546  O   SER A  61      -3.477   2.929  14.847  1.00 10.00      A   
ATOM    547  N   GLY A  62      -3.080   2.116  16.897  1.00 10.00      A   
ATOM    548  HN  GLY A  62      -2.406   1.838  17.555  1.00 10.00      A   
ATOM    549  CA  GLY A  62      -4.490   1.982  17.205  1.00 10.00      A   
ATOM    550  C   GLY A  62      -4.921   0.538  17.340  1.00 10.00      A   
ATOM    551  O   GLY A  62      -4.138  -0.376  17.087  1.00 10.00      A   
ATOM    552  N   THR A  63      -6.165   0.331  17.747  1.00 10.00      A   
ATOM    553  HN  THR A  63      -6.743   1.103  17.934  1.00 10.00      A   
ATOM    554  CA  THR A  63      -6.700  -1.012  17.926  1.00 10.00      A   
ATOM    555  CB  THR A  63      -6.764  -1.378  19.425  1.00 10.00      A   
ATOM    556  OG1 THR A  63      -5.519  -1.032  20.053  1.00 10.00      A   
ATOM    557  HG1 THR A  63      -4.938  -0.606  19.407  1.00 10.00      A   
ATOM    558  CG2 THR A  63      -7.007  -2.867  19.605  1.00 10.00      A   
ATOM    559  C   THR A  63      -8.093  -1.138  17.309  1.00 10.00      A   
ATOM    560  O   THR A  63      -8.942  -0.260  17.485  1.00 10.00      A   
ATOM    561  N   ILE A  64      -8.314  -2.221  16.572  1.00 10.00      A   
ATOM    562  HN  ILE A  64      -7.589  -2.876  16.455  1.00 10.00      A   
ATOM    563  CA  ILE A  64      -9.599  -2.469  15.928  1.00 10.00      A   
ATOM    564  CB  ILE A  64      -9.450  -2.578  14.397  1.00 10.00      A   
ATOM    565  CG1 ILE A  64      -8.651  -1.398  13.841  1.00 10.00      A   
ATOM    566  CG2 ILE A  64     -10.814  -2.664  13.725  1.00 10.00      A   
ATOM    567  CD1 ILE A  64      -8.239  -1.573  12.395  1.00 10.00      A   
ATOM    568  C   ILE A  64     -10.213  -3.767  16.449  1.00 10.00      A   
ATOM    569  O   ILE A  64      -9.716  -4.858  16.158  1.00 10.00      A   
ATOM    570  N   LYS A  65     -11.290  -3.652  17.210  1.00 10.00      A   
ATOM    571  HN  LYS A  65     -11.656  -2.757  17.392  1.00 10.00      A   
ATOM    572  CA  LYS A  65     -11.964  -4.819  17.765  1.00 10.00      A   
ATOM    573  CB  LYS A  65     -12.362  -4.564  19.220  1.00 10.00      A   
ATOM    574  CG  LYS A  65     -11.185  -4.432  20.168  1.00 10.00      A   
ATOM    575  CD  LYS A  65     -11.580  -3.716  21.445  1.00 10.00      A   
ATOM    576  CE  LYS A  65     -10.359  -3.427  22.297  1.00 10.00      A   
ATOM    577  NZ  LYS A  65     -10.598  -2.332  23.268  1.00 10.00      A   
ATOM    578  HZ1 LYS A  65     -10.699  -1.421  22.768  1.00 10.00      A   
ATOM    579  HZ2 LYS A  65      -9.799  -2.262  23.927  1.00 10.00      A   
ATOM    580  HZ3 LYS A  65     -11.466  -2.514  23.814  1.00 10.00      A   
ATOM    581  C   LYS A  65     -13.200  -5.165  16.946  1.00 10.00      A   
ATOM    582  O   LYS A  65     -14.071  -4.321  16.739  1.00 10.00      A   
ATOM    583  N   ILE A  66     -13.264  -6.399  16.470  1.00 10.00      A   
ATOM    584  HN  ILE A  66     -12.529  -7.028  16.663  1.00 10.00      A   
ATOM    585  CA  ILE A  66     -14.397  -6.853  15.674  1.00 10.00      A   
ATOM    586  CB  ILE A  66     -14.045  -6.994  14.173  1.00 10.00      A   
ATOM    587  CG1 ILE A  66     -13.496  -5.673  13.624  1.00 10.00      A   
ATOM    588  CG2 ILE A  66     -15.268  -7.434  13.376  1.00 10.00      A   
ATOM    589  CD1 ILE A  66     -12.957  -5.763  12.212  1.00 10.00      A   
ATOM    590  C   ILE A  66     -14.916  -8.184  16.200  1.00 10.00      A   
ATOM    591  O   ILE A  66     -14.343  -9.238  15.916  1.00 10.00      A   
ATOM    592  N   ASP A  67     -15.987  -8.114  16.983  1.00 10.00      A   
ATOM    593  HN  ASP A  67     -16.368  -7.228  17.173  1.00 10.00      A   
ATOM    594  CA  ASP A  67     -16.625  -9.294  17.571  1.00 10.00      A   
ATOM    595  CB  ASP A  67     -17.272 -10.190  16.504  1.00 10.00      A   
ATOM    596  CG  ASP A  67     -18.437  -9.536  15.793  1.00 10.00      A   
ATOM    597  OD1 ASP A  67     -19.483  -9.301  16.439  1.00 10.00      A   
ATOM    598  OD2 ASP A  67     -18.315  -9.253  14.581  1.00 10.00      A   
ATOM    599  C   ASP A  67     -15.671 -10.107  18.444  1.00 10.00      A   
ATOM    600  O   ASP A  67     -15.484  -9.807  19.625  1.00 10.00      A   
ATOM    601  N   GLU A  68     -15.060 -11.128  17.852  1.00 10.00      A   
ATOM    602  HN  GLU A  68     -15.229 -11.295  16.899  1.00 10.00      A   
ATOM    603  CA  GLU A  68     -14.142 -12.003  18.574  1.00 10.00      A   
ATOM    604  CB  GLU A  68     -14.475 -13.464  18.273  1.00 10.00      A   
ATOM    605  CG  GLU A  68     -15.884 -13.887  18.650  1.00 10.00      A   
ATOM    606  CD  GLU A  68     -16.292 -15.179  17.975  1.00 10.00      A   
ATOM    607  OE1 GLU A  68     -15.497 -16.144  17.991  1.00 10.00      A   
ATOM    608  OE2 GLU A  68     -17.409 -15.235  17.418  1.00 10.00      A   
ATOM    609  C   GLU A  68     -12.688 -11.739  18.193  1.00 10.00      A   
ATOM    610  O   GLU A  68     -11.770 -12.278  18.814  1.00 10.00      A   
ATOM    611  N   PHE A  69     -12.478 -10.921  17.178  1.00 10.00      A   
ATOM    612  HN  PHE A  69     -13.245 -10.495  16.735  1.00 10.00      A   
ATOM    613  CA  PHE A  69     -11.130 -10.618  16.717  1.00 10.00      A   
ATOM    614  CB  PHE A  69     -11.026 -10.772  15.196  1.00 10.00      A   
ATOM    615  CG  PHE A  69     -10.798 -12.186  14.741  1.00 10.00      A   
ATOM    616  CD1 PHE A  69     -11.849 -12.958  14.273  1.00 10.00      A   
ATOM    617  CD2 PHE A  69      -9.529 -12.743  14.780  1.00 10.00      A   
ATOM    618  CE1 PHE A  69     -11.641 -14.257  13.851  1.00 10.00      A   
ATOM    619  CE2 PHE A  69      -9.313 -14.043  14.361  1.00 10.00      A   
ATOM    620  CZ  PHE A  69     -10.371 -14.800  13.895  1.00 10.00      A   
ATOM    621  C   PHE A  69     -10.682  -9.227  17.142  1.00 10.00      A   
ATOM    622  O   PHE A  69     -11.502  -8.359  17.446  1.00 10.00      A   
ATOM    623  N   THR A  70      -9.374  -9.029  17.176  1.00 10.00      A   
ATOM    624  HN  THR A  70      -8.774  -9.765  16.942  1.00 10.00      A   
ATOM    625  CA  THR A  70      -8.794  -7.752  17.551  1.00 10.00      A   
ATOM    626  CB  THR A  70      -8.505  -7.691  19.063  1.00 10.00      A   
ATOM    627  OG1 THR A  70      -9.728  -7.878  19.789  1.00 10.00      A   
ATOM    628  HG1 THR A  70     -10.417  -8.186  19.183  1.00 10.00      A   
ATOM    629  CG2 THR A  70      -7.898  -6.348  19.441  1.00 10.00      A   
ATOM    630  C   THR A  70      -7.511  -7.508  16.760  1.00 10.00      A   
ATOM    631  O   THR A  70      -6.527  -8.234  16.910  1.00 10.00      A   
ATOM    632  N   ILE A  71      -7.538  -6.492  15.912  1.00 10.00      A   
ATOM    633  HN  ILE A  71      -8.349  -5.941  15.856  1.00 10.00      A   
ATOM    634  CA  ILE A  71      -6.395  -6.153  15.081  1.00 10.00      A   
ATOM    635  CB  ILE A  71      -6.839  -5.652  13.688  1.00 10.00      A   
ATOM    636  CG1 ILE A  71      -7.822  -6.640  13.053  1.00 10.00      A   
ATOM    637  CG2 ILE A  71      -5.633  -5.448  12.780  1.00 10.00      A   
ATOM    638  CD1 ILE A  71      -8.601  -6.063  11.893  1.00 10.00      A   
ATOM    639  C   ILE A  71      -5.536  -5.081  15.746  1.00 10.00      A   
ATOM    640  O   ILE A  71      -6.041  -4.042  16.177  1.00 10.00      A   
ATOM    641  N   THR A  72      -4.245  -5.353  15.839  1.00 10.00      A   
ATOM    642  HN  THR A  72      -3.910  -6.215  15.495  1.00 10.00      A   
ATOM    643  CA  THR A  72      -3.294  -4.427  16.428  1.00 10.00      A   
ATOM    644  CB  THR A  72      -2.804  -4.942  17.798  1.00 10.00      A   
ATOM    645  OG1 THR A  72      -3.255  -6.290  17.983  1.00 10.00      A   
ATOM    646  HG1 THR A  72      -4.093  -6.406  17.523  1.00 10.00      A   
ATOM    647  CG2 THR A  72      -3.368  -4.079  18.916  1.00 10.00      A   
ATOM    648  C   THR A  72      -2.111  -4.249  15.474  1.00 10.00      A   
ATOM    649  O   THR A  72      -1.903  -5.079  14.586  1.00 10.00      A   
ATOM    650  N   PRO A  73      -1.322  -3.172  15.630  1.00 10.00      A   
ATOM    651  CA  PRO A  73      -0.171  -2.893  14.754  1.00 10.00      A   
ATOM    652  CB  PRO A  73       0.441  -1.625  15.353  1.00 10.00      A   
ATOM    653  CG  PRO A  73      -0.676  -0.988  16.103  1.00 10.00      A   
ATOM    654  CD  PRO A  73      -1.494  -2.121  16.650  1.00 10.00      A   
ATOM    655  C   PRO A  73       0.872  -4.011  14.724  1.00 10.00      A   
ATOM    656  O   PRO A  73       1.666  -4.094  13.786  1.00 10.00      A   
ATOM    657  N   GLU A  74       0.870  -4.875  15.731  1.00 10.00      A   
ATOM    658  HN  GLU A  74       0.211  -4.777  16.451  1.00 10.00      A   
ATOM    659  CA  GLU A  74       1.841  -5.962  15.790  1.00 10.00      A   
ATOM    660  CB  GLU A  74       2.633  -5.920  17.096  1.00 10.00      A   
ATOM    661  CG  GLU A  74       1.808  -5.546  18.313  1.00 10.00      A   
ATOM    662  CD  GLU A  74       2.619  -5.558  19.589  1.00 10.00      A   
ATOM    663  OE1 GLU A  74       2.305  -6.367  20.488  1.00 10.00      A   
ATOM    664  OE2 GLU A  74       3.573  -4.754  19.703  1.00 10.00      A   
ATOM    665  C   GLU A  74       1.215  -7.341  15.577  1.00 10.00      A   
ATOM    666  O   GLU A  74       1.853  -8.363  15.836  1.00 10.00      A   
ATOM    667  N   THR A  75      -0.018  -7.376  15.094  1.00 10.00      A   
ATOM    668  HN  THR A  75      -0.484  -6.534  14.895  1.00 10.00      A   
ATOM    669  CA  THR A  75      -0.698  -8.643  14.844  1.00 10.00      A   
ATOM    670  CB  THR A  75      -2.201  -8.430  14.576  1.00 10.00      A   
ATOM    671  OG1 THR A  75      -2.768  -7.645  15.630  1.00 10.00      A   
ATOM    672  HG1 THR A  75      -2.281  -7.809  16.451  1.00 10.00      A   
ATOM    673  CG2 THR A  75      -2.936  -9.759  14.503  1.00 10.00      A   
ATOM    674  C   THR A  75      -0.073  -9.372  13.652  1.00 10.00      A   
ATOM    675  O   THR A  75       0.277  -8.750  12.644  1.00 10.00      A   
ATOM    676  N   THR A  76       0.078 -10.683  13.778  1.00 10.00      A   
ATOM    677  HN  THR A  76      -0.205 -11.122  14.611  1.00 10.00      A   
ATOM    678  CA  THR A  76       0.641 -11.492  12.711  1.00 10.00      A   
ATOM    679  CB  THR A  76       1.271 -12.778  13.277  1.00 10.00      A   
ATOM    680  OG1 THR A  76       1.926 -12.479  14.517  1.00 10.00      A   
ATOM    681  HG1 THR A  76       2.261 -11.572  14.492  1.00 10.00      A   
ATOM    682  CG2 THR A  76       2.288 -13.354  12.304  1.00 10.00      A   
ATOM    683  C   THR A  76      -0.456 -11.859  11.712  1.00 10.00      A   
ATOM    684  O   THR A  76      -1.593 -12.136  12.099  1.00 10.00      A   
ATOM    685  N   ASN A  77      -0.111 -11.870  10.431  1.00 10.00      A   
ATOM    686  HN  ASN A  77       0.814 -11.658  10.183  1.00 10.00      A   
ATOM    687  CA  ASN A  77      -1.073 -12.184   9.378  1.00 10.00      A   
ATOM    688  CB  ASN A  77      -0.475 -11.924   7.993  1.00 10.00      A   
ATOM    689  CG  ASN A  77      -0.454 -10.455   7.615  1.00 10.00      A   
ATOM    690  OD1 ASN A  77      -0.135  -9.588   8.433  1.00 10.00      A   
ATOM    691  ND2 ASN A  77      -0.795 -10.165   6.369  1.00 10.00      A   
ATOM    692 HD21 ASN A  77      -1.033 -10.903   5.772  1.00 10.00      A   
ATOM    693 HD22 ASN A  77      -0.811  -9.220   6.098  1.00 10.00      A   
ATOM    694  C   ASN A  77      -1.586 -13.620   9.465  1.00 10.00      A   
ATOM    695  O   ASN A  77      -2.638 -13.940   8.905  1.00 10.00      A   
ATOM    696  N   ALA A  78      -0.847 -14.474  10.169  1.00 10.00      A   
ATOM    697  HN  ALA A  78      -0.029 -14.150  10.593  1.00 10.00      A   
ATOM    698  CA  ALA A  78      -1.219 -15.879  10.326  1.00 10.00      A   
ATOM    699  CB  ALA A  78      -0.148 -16.629  11.104  1.00 10.00      A   
ATOM    700  C   ALA A  78      -2.579 -16.034  11.003  1.00 10.00      A   
ATOM    701  O   ALA A  78      -3.430 -16.791  10.538  1.00 10.00      A   
ATOM    702  N   ALA A  79      -2.784 -15.303  12.094  1.00 10.00      A   
ATOM    703  HN  ALA A  79      -2.073 -14.707  12.412  1.00 10.00      A   
ATOM    704  CA  ALA A  79      -4.042 -15.368  12.831  1.00 10.00      A   
ATOM    705  CB  ALA A  79      -3.900 -14.692  14.186  1.00 10.00      A   
ATOM    706  C   ALA A  79      -5.181 -14.736  12.039  1.00 10.00      A   
ATOM    707  O   ALA A  79      -6.353 -15.066  12.238  1.00 10.00      A   
ATOM    708  N   LEU A  80      -4.827 -13.837  11.132  1.00 10.00      A   
ATOM    709  HN  LEU A  80      -3.877 -13.637  11.009  1.00 10.00      A   
ATOM    710  CA  LEU A  80      -5.806 -13.149  10.306  1.00 10.00      A   
ATOM    711  CB  LEU A  80      -5.227 -11.827   9.788  1.00 10.00      A   
ATOM    712  CG  LEU A  80      -4.631 -10.893  10.847  1.00 10.00      A   
ATOM    713  CD1 LEU A  80      -3.862  -9.756  10.195  1.00 10.00      A   
ATOM    714  CD2 LEU A  80      -5.719 -10.355  11.766  1.00 10.00      A   
ATOM    715  C   LEU A  80      -6.246 -14.033   9.142  1.00 10.00      A   
ATOM    716  O   LEU A  80      -5.938 -13.761   7.981  1.00 10.00      A   
ATOM    717  N   LYS A  81      -6.954 -15.108   9.466  1.00 10.00      A   
ATOM    718  HN  LYS A  81      -7.137 -15.287  10.414  1.00 10.00      A   
ATOM    719  CA  LYS A  81      -7.443 -16.041   8.461  1.00 10.00      A   
ATOM    720  CB  LYS A  81      -6.795 -17.421   8.623  1.00 10.00      A   
ATOM    721  CG  LYS A  81      -7.125 -18.404   7.513  1.00 10.00      A   
ATOM    722  CD  LYS A  81      -6.756 -19.821   7.916  1.00 10.00      A   
ATOM    723  CE  LYS A  81      -6.834 -20.772   6.735  1.00 10.00      A   
ATOM    724  NZ  LYS A  81      -5.790 -20.482   5.719  1.00 10.00      A   
ATOM    725  HZ1 LYS A  81      -5.908 -21.107   4.899  1.00 10.00      A   
ATOM    726  HZ2 LYS A  81      -4.838 -20.639   6.124  1.00 10.00      A   
ATOM    727  HZ3 LYS A  81      -5.854 -19.495   5.399  1.00 10.00      A   
ATOM    728  C   LYS A  81      -8.977 -16.129   8.461  1.00 10.00      A   
ATOM    729  O   LYS A  81      -9.611 -15.757   7.473  1.00 10.00      A   
ATOM    730  N   PRO A  82      -9.609 -16.576   9.578  1.00 10.00      A   
ATOM    731  CA  PRO A  82     -11.077 -16.710   9.662  1.00 10.00      A   
ATOM    732  CB  PRO A  82     -11.311 -17.345  11.041  1.00 10.00      A   
ATOM    733  CG  PRO A  82      -9.991 -17.909  11.435  1.00 10.00      A   
ATOM    734  CD  PRO A  82      -8.969 -16.991  10.839  1.00 10.00      A   
ATOM    735  C   PRO A  82     -11.794 -15.365   9.584  1.00 10.00      A   
ATOM    736  O   PRO A  82     -13.010 -15.305   9.379  1.00 10.00      A   
ATOM    737  N   LEU A  83     -11.036 -14.290   9.750  1.00 10.00      A   
ATOM    738  HN  LEU A  83     -10.079 -14.408   9.914  1.00 10.00      A   
ATOM    739  CA  LEU A  83     -11.586 -12.944   9.696  1.00 10.00      A   
ATOM    740  CB  LEU A  83     -10.580 -11.934  10.258  1.00 10.00      A   
ATOM    741  CG  LEU A  83     -11.075 -10.494  10.407  1.00 10.00      A   
ATOM    742  CD1 LEU A  83     -12.235 -10.423  11.388  1.00 10.00      A   
ATOM    743  CD2 LEU A  83      -9.942  -9.582  10.847  1.00 10.00      A   
ATOM    744  C   LEU A  83     -11.968 -12.575   8.266  1.00 10.00      A   
ATOM    745  O   LEU A  83     -12.915 -11.822   8.045  1.00 10.00      A   
ATOM    746  N   ARG A  84     -11.247 -13.141   7.299  1.00 10.00      A   
ATOM    747  HN  ARG A  84     -10.532 -13.767   7.540  1.00 10.00      A   
ATOM    748  CA  ARG A  84     -11.501 -12.867   5.886  1.00 10.00      A   
ATOM    749  CB  ARG A  84     -10.361 -13.405   5.010  1.00 10.00      A   
ATOM    750  CG  ARG A  84      -9.110 -12.533   5.013  1.00 10.00      A   
ATOM    751  CD  ARG A  84      -7.861 -13.332   5.359  1.00 10.00      A   
ATOM    752  NE  ARG A  84      -7.475 -14.255   4.291  1.00 10.00      A   
ATOM    753  HE  ARG A  84      -7.885 -14.117   3.400  1.00 10.00      A   
ATOM    754  CZ  ARG A  84      -6.607 -15.249   4.444  1.00 10.00      A   
ATOM    755  NH1 ARG A  84      -6.021 -15.457   5.616  1.00 10.00      A   
ATOM    756 HH11 ARG A  84      -6.230 -14.834   6.431  1.00 10.00      A   
ATOM    757 HH12 ARG A  84      -5.345 -16.245   5.725  1.00 10.00      A   
ATOM    758  NH2 ARG A  84      -6.304 -16.029   3.420  1.00 10.00      A   
ATOM    759 HH21 ARG A  84      -6.738 -15.868   2.482  1.00 10.00      A   
ATOM    760 HH22 ARG A  84      -5.623 -16.818   3.550  1.00 10.00      A   
ATOM    761  C   ARG A  84     -12.848 -13.436   5.441  1.00 10.00      A   
ATOM    762  O   ARG A  84     -13.484 -12.911   4.530  1.00 10.00      A   
ATOM    763  N   GLN A  85     -13.280 -14.506   6.098  1.00 10.00      A   
ATOM    764  HN  GLN A  85     -12.725 -14.885   6.807  1.00 10.00      A   
ATOM    765  CA  GLN A  85     -14.555 -15.137   5.779  1.00 10.00      A   
ATOM    766  CB  GLN A  85     -14.494 -16.639   6.074  1.00 10.00      A   
ATOM    767  CG  GLN A  85     -15.733 -17.404   5.631  1.00 10.00      A   
ATOM    768  CD  GLN A  85     -15.962 -18.679   6.420  1.00 10.00      A   
ATOM    769  OE1 GLN A  85     -15.018 -19.347   6.844  1.00 10.00      A   
ATOM    770  NE2 GLN A  85     -17.225 -19.024   6.622  1.00 10.00      A   
ATOM    771 HE21 GLN A  85     -17.932 -18.442   6.251  1.00 10.00      A   
ATOM    772 HE22 GLN A  85     -17.409 -19.839   7.139  1.00 10.00      A   
ATOM    773  C   GLN A  85     -15.678 -14.497   6.590  1.00 10.00      A   
ATOM    774  O   GLN A  85     -16.839 -14.501   6.184  1.00 10.00      A   
ATOM    775  N   HIS A  86     -15.317 -13.942   7.740  1.00 10.00      A   
ATOM    776  HN  HIS A  86     -14.374 -13.960   7.999  1.00 10.00      A   
ATOM    777  CA  HIS A  86     -16.288 -13.302   8.620  1.00 10.00      A   
ATOM    778  CB  HIS A  86     -15.747 -13.201  10.049  1.00 10.00      A   
ATOM    779  CG  HIS A  86     -16.165 -14.335  10.932  1.00 10.00      A   
ATOM    780  ND1 HIS A  86     -15.478 -15.531  11.002  1.00 10.00      A   
ATOM    781  HD1 HIS A  86     -14.671 -15.761  10.493  1.00 10.00      A   
ATOM    782  CD2 HIS A  86     -17.210 -14.455  11.782  1.00 10.00      A   
ATOM    783  CE1 HIS A  86     -16.085 -16.333  11.861  1.00 10.00      A   
ATOM    784  NE2 HIS A  86     -17.136 -15.703  12.346  1.00 10.00      A   
ATOM    785  HE2 HIS A  86     -17.761 -16.067  13.012  1.00 10.00      A   
ATOM    786  C   HIS A  86     -16.688 -11.925   8.105  1.00 10.00      A   
ATOM    787  O   HIS A  86     -17.829 -11.492   8.283  1.00 10.00      A   
ATOM    788  N   VAL A  87     -15.749 -11.237   7.470  1.00 10.00      A   
ATOM    789  HN  VAL A  87     -14.856 -11.633   7.355  1.00 10.00      A   
ATOM    790  CA  VAL A  87     -16.008  -9.909   6.931  1.00 10.00      A   
ATOM    791  CB  VAL A  87     -15.143  -8.824   7.616  1.00 10.00      A   
ATOM    792  CG1 VAL A  87     -15.646  -7.434   7.256  1.00 10.00      A   
ATOM    793  CG2 VAL A  87     -15.127  -9.009   9.128  1.00 10.00      A   
ATOM    794  C   VAL A  87     -15.751  -9.893   5.426  1.00 10.00      A   
ATOM    795  O   VAL A  87     -14.624  -9.677   4.979  1.00 10.00      A   
ATOM    796  N   GLY A  88     -16.806 -10.129   4.657  1.00 10.00      A   
ATOM    797  HN  GLY A  88     -17.679 -10.277   5.078  1.00 10.00      A   
ATOM    798  CA  GLY A  88     -16.690 -10.152   3.210  1.00 10.00      A   
ATOM    799  C   GLY A  88     -16.632  -8.759   2.616  1.00 10.00      A   
ATOM    800  O   GLY A  88     -17.480  -7.914   2.915  1.00 10.00      A   
ATOM    801  N   MET A  89     -15.642  -8.520   1.772  1.00 10.00      A   
ATOM    802  HN  MET A  89     -15.009  -9.239   1.560  1.00 10.00      A   
ATOM    803  CA  MET A  89     -15.471  -7.218   1.142  1.00 10.00      A   
ATOM    804  CB  MET A  89     -14.046  -6.696   1.368  1.00 10.00      A   
ATOM    805  CG  MET A  89     -13.783  -5.328   0.755  1.00 10.00      A   
ATOM    806  SD  MET A  89     -12.054  -4.829   0.861  1.00 10.00      A   
ATOM    807  CE  MET A  89     -11.815  -4.834   2.631  1.00 10.00      A   
ATOM    808  C   MET A  89     -15.767  -7.282  -0.353  1.00 10.00      A   
ATOM    809  O   MET A  89     -15.078  -7.969  -1.103  1.00 10.00      A   
ATOM    810  N   VAL A  90     -16.806  -6.577  -0.777  1.00 10.00      A   
ATOM    811  HN  VAL A  90     -17.337  -6.068  -0.125  1.00 10.00      A   
ATOM    812  CA  VAL A  90     -17.184  -6.535  -2.182  1.00 10.00      A   
ATOM    813  CB  VAL A  90     -18.718  -6.617  -2.360  1.00 10.00      A   
ATOM    814  CG1 VAL A  90     -19.098  -6.641  -3.834  1.00 10.00      A   
ATOM    815  CG2 VAL A  90     -19.274  -7.838  -1.642  1.00 10.00      A   
ATOM    816  C   VAL A  90     -16.670  -5.243  -2.806  1.00 10.00      A   
ATOM    817  O   VAL A  90     -17.151  -4.153  -2.486  1.00 10.00      A   
ATOM    818  N   PHE A  91     -15.678  -5.370  -3.676  1.00 10.00      A   
ATOM    819  HN  PHE A  91     -15.337  -6.265  -3.880  1.00 10.00      A   
ATOM    820  CA  PHE A  91     -15.081  -4.218  -4.343  1.00 10.00      A   
ATOM    821  CB  PHE A  91     -13.724  -4.598  -4.948  1.00 10.00      A   
ATOM    822  CG  PHE A  91     -12.676  -5.006  -3.953  1.00 10.00      A   
ATOM    823  CD1 PHE A  91     -12.560  -6.327  -3.551  1.00 10.00      A   
ATOM    824  CD2 PHE A  91     -11.798  -4.071  -3.430  1.00 10.00      A   
ATOM    825  CE1 PHE A  91     -11.587  -6.708  -2.645  1.00 10.00      A   
ATOM    826  CE2 PHE A  91     -10.825  -4.443  -2.524  1.00 10.00      A   
ATOM    827  CZ  PHE A  91     -10.719  -5.764  -2.130  1.00 10.00      A   
ATOM    828  C   PHE A  91     -15.983  -3.693  -5.455  1.00 10.00      A   
ATOM    829  O   PHE A  91     -16.996  -4.310  -5.795  1.00 10.00      A   
ATOM    830  N   GLN A  92     -15.608  -2.548  -6.014  1.00 10.00      A   
ATOM    831  HN  GLN A  92     -14.808  -2.091  -5.677  1.00 10.00      A   
ATOM    832  CA  GLN A  92     -16.356  -1.948  -7.105  1.00 10.00      A   
ATOM    833  CB  GLN A  92     -15.873  -0.516  -7.347  1.00 10.00      A   
ATOM    834  CG  GLN A  92     -16.827   0.335  -8.169  1.00 10.00      A   
ATOM    835  CD  GLN A  92     -16.111   1.425  -8.942  1.00 10.00      A   
ATOM    836  OE1 GLN A  92     -14.991   1.236  -9.413  1.00 10.00      A   
ATOM    837  NE2 GLN A  92     -16.752   2.576  -9.076  1.00 10.00      A   
ATOM    838 HE21 GLN A  92     -17.643   2.659  -8.678  1.00 10.00      A   
ATOM    839 HE22 GLN A  92     -16.300   3.305  -9.556  1.00 10.00      A   
ATOM    840  C   GLN A  92     -16.151  -2.786  -8.361  1.00 10.00      A   
ATOM    841  O   GLN A  92     -15.011  -3.044  -8.754  1.00 10.00      A   
ATOM    842  N   PHE A  93     -17.251  -3.213  -8.973  1.00 10.00      A   
ATOM    843  HN  PHE A  93     -18.123  -2.964  -8.605  1.00 10.00      A   
ATOM    844  CA  PHE A  93     -17.204  -4.054 -10.169  1.00 10.00      A   
ATOM    845  CB  PHE A  93     -16.511  -3.340 -11.340  1.00 10.00      A   
ATOM    846  CG  PHE A  93     -17.328  -2.241 -11.959  1.00 10.00      A   
ATOM    847  CD1 PHE A  93     -17.034  -0.912 -11.702  1.00 10.00      A   
ATOM    848  CD2 PHE A  93     -18.390  -2.536 -12.798  1.00 10.00      A   
ATOM    849  CE1 PHE A  93     -17.785   0.100 -12.268  1.00 10.00      A   
ATOM    850  CE2 PHE A  93     -19.145  -1.530 -13.368  1.00 10.00      A   
ATOM    851  CZ  PHE A  93     -18.842  -0.210 -13.102  1.00 10.00      A   
ATOM    852  C   PHE A  93     -16.507  -5.379  -9.848  1.00 10.00      A   
ATOM    853  O   PHE A  93     -15.388  -5.635 -10.295  1.00 10.00      A   
ATOM    854  N   PRO A  94     -17.170  -6.239  -9.051  1.00 10.00      A   
ATOM    855  CA  PRO A  94     -16.612  -7.523  -8.633  1.00 10.00      A   
ATOM    856  CB  PRO A  94     -17.407  -7.831  -7.366  1.00 10.00      A   
ATOM    857  CG  PRO A  94     -18.747  -7.223  -7.609  1.00 10.00      A   
ATOM    858  CD  PRO A  94     -18.524  -6.028  -8.500  1.00 10.00      A   
ATOM    859  C   PRO A  94     -16.814  -8.627  -9.668  1.00 10.00      A   
ATOM    860  O   PRO A  94     -16.354  -9.753  -9.480  1.00 10.00      A   
ATOM    861  N   GLU A  95     -17.482  -8.305 -10.764  1.00 10.00      A   
ATOM    862  HN  GLU A  95     -17.808  -7.383 -10.877  1.00 10.00      A   
ATOM    863  CA  GLU A  95     -17.731  -9.287 -11.813  1.00 10.00      A   
ATOM    864  CB  GLU A  95     -18.786  -8.791 -12.811  1.00 10.00      A   
ATOM    865  CG  GLU A  95     -18.303  -7.726 -13.781  1.00 10.00      A   
ATOM    866  CD  GLU A  95     -17.921  -6.438 -13.092  1.00 10.00      A   
ATOM    867  OE1 GLU A  95     -18.736  -5.925 -12.297  1.00 10.00      A   
ATOM    868  OE2 GLU A  95     -16.801  -5.943 -13.336  1.00 10.00      A   
ATOM    869  C   GLU A  95     -16.431  -9.663 -12.521  1.00 10.00      A   
ATOM    870  O   GLU A  95     -16.321 -10.726 -13.128  1.00 10.00      A   
ATOM    871  N   ASN A  96     -15.439  -8.789 -12.405  1.00 10.00      A   
ATOM    872  HN  ASN A  96     -15.591  -7.962 -11.897  1.00 10.00      A   
ATOM    873  CA  ASN A  96     -14.138  -9.013 -13.019  1.00 10.00      A   
ATOM    874  CB  ASN A  96     -13.421  -7.683 -13.258  1.00 10.00      A   
ATOM    875  CG  ASN A  96     -13.578  -7.181 -14.680  1.00 10.00      A   
ATOM    876  OD1 ASN A  96     -12.751  -7.463 -15.545  1.00 10.00      A   
ATOM    877  ND2 ASN A  96     -14.643  -6.441 -14.936  1.00 10.00      A   
ATOM    878 HD21 ASN A  96     -15.273  -6.254 -14.197  1.00 10.00      A   
ATOM    879 HD22 ASN A  96     -14.767  -6.109 -15.849  1.00 10.00      A   
ATOM    880  C   ASN A  96     -13.274  -9.930 -12.160  1.00 10.00      A   
ATOM    881  O   ASN A  96     -12.124 -10.211 -12.498  1.00 10.00      A   
ATOM    882  N   GLN A  97     -13.829 -10.384 -11.039  1.00 10.00      A   
ATOM    883  HN  GLN A  97     -14.740 -10.102 -10.808  1.00 10.00      A   
ATOM    884  CA  GLN A  97     -13.114 -11.278 -10.138  1.00 10.00      A   
ATOM    885  CB  GLN A  97     -13.498 -11.011  -8.678  1.00 10.00      A   
ATOM    886  CG  GLN A  97     -13.073  -9.648  -8.150  1.00 10.00      A   
ATOM    887  CD  GLN A  97     -11.572  -9.435  -8.207  1.00 10.00      A   
ATOM    888  OE1 GLN A  97     -10.795 -10.391  -8.187  1.00 10.00      A   
ATOM    889  NE2 GLN A  97     -11.155  -8.178  -8.264  1.00 10.00      A   
ATOM    890 HE21 GLN A  97     -11.832  -7.464  -8.264  1.00 10.00      A   
ATOM    891 HE22 GLN A  97     -10.188  -8.009  -8.294  1.00 10.00      A   
ATOM    892  C   GLN A  97     -13.391 -12.737 -10.492  1.00 10.00      A   
ATOM    893  O   GLN A  97     -12.663 -13.635 -10.067  1.00 10.00      A   
ATOM    894  N   LEU A  98     -14.445 -12.962 -11.277  1.00 10.00      A   
ATOM    895  HN  LEU A  98     -14.974 -12.200 -11.592  1.00 10.00      A   
ATOM    896  CA  LEU A  98     -14.829 -14.310 -11.692  1.00 10.00      A   
ATOM    897  CB  LEU A  98     -16.149 -14.276 -12.473  1.00 10.00      A   
ATOM    898  CG  LEU A  98     -17.300 -13.477 -11.846  1.00 10.00      A   
ATOM    899  CD1 LEU A  98     -18.492 -13.414 -12.790  1.00 10.00      A   
ATOM    900  CD2 LEU A  98     -17.710 -14.070 -10.507  1.00 10.00      A   
ATOM    901  C   LEU A  98     -13.730 -14.924 -12.553  1.00 10.00      A   
ATOM    902  O   LEU A  98     -13.129 -14.232 -13.381  1.00 10.00      A   
ATOM    903  N   PHE A  99     -13.464 -16.209 -12.362  1.00 10.00      A   
ATOM    904  HN  PHE A  99     -13.989 -16.719 -11.699  1.00 10.00      A   
ATOM    905  CA  PHE A  99     -12.414 -16.877 -13.120  1.00 10.00      A   
ATOM    906  CB  PHE A  99     -11.052 -16.657 -12.449  1.00 10.00      A   
ATOM    907  CG  PHE A  99      -9.879 -16.885 -13.360  1.00 10.00      A   
ATOM    908  CD1 PHE A  99      -9.695 -16.097 -14.485  1.00 10.00      A   
ATOM    909  CD2 PHE A  99      -8.960 -17.887 -13.089  1.00 10.00      A   
ATOM    910  CE1 PHE A  99      -8.619 -16.303 -15.325  1.00 10.00      A   
ATOM    911  CE2 PHE A  99      -7.881 -18.100 -13.925  1.00 10.00      A   
ATOM    912  CZ  PHE A  99      -7.710 -17.306 -15.044  1.00 10.00      A   
ATOM    913  C   PHE A  99     -12.672 -18.371 -13.313  1.00 10.00      A   
ATOM    914  O   PHE A  99     -11.973 -19.028 -14.092  1.00 10.00      A   
ATOM    915  N   GLU A 100     -13.664 -18.916 -12.618  1.00 10.00      A   
ATOM    916  HN  GLU A 100     -14.206 -18.357 -12.016  1.00 10.00      A   
ATOM    917  CA  GLU A 100     -13.964 -20.337 -12.742  1.00 10.00      A   
ATOM    918  CB  GLU A 100     -14.725 -20.875 -11.532  1.00 10.00      A   
ATOM    919  CG  GLU A 100     -13.823 -21.277 -10.375  1.00 10.00      A   
ATOM    920  CD  GLU A 100     -12.670 -22.155 -10.824  1.00 10.00      A   
ATOM    921  OE1 GLU A 100     -12.928 -23.228 -11.408  1.00 10.00      A   
ATOM    922  OE2 GLU A 100     -11.498 -21.772 -10.599  1.00 10.00      A   
ATOM    923  C   GLU A 100     -14.674 -20.672 -14.053  1.00 10.00      A   
ATOM    924  O   GLU A 100     -15.195 -19.788 -14.738  1.00 10.00      A   
ATOM    925  N   GLU A 101     -14.683 -21.956 -14.389  1.00 10.00      A   
ATOM    926  HN  GLU A 101     -14.265 -22.605 -13.784  1.00 10.00      A   
ATOM    927  CA  GLU A 101     -15.294 -22.437 -15.625  1.00 10.00      A   
ATOM    928  CB  GLU A 101     -14.904 -23.890 -15.881  1.00 10.00      A   
ATOM    929  CG  GLU A 101     -13.406 -24.132 -15.906  1.00 10.00      A   
ATOM    930  CD  GLU A 101     -13.056 -25.558 -16.269  1.00 10.00      A   
ATOM    931  OE1 GLU A 101     -13.591 -26.065 -17.277  1.00 10.00      A   
ATOM    932  OE2 GLU A 101     -12.236 -26.176 -15.557  1.00 10.00      A   
ATOM    933  C   GLU A 101     -16.811 -22.293 -15.615  1.00 10.00      A   
ATOM    934  O   GLU A 101     -17.407 -21.848 -16.597  1.00 10.00      A   
ATOM    935  N   THR A 102     -17.438 -22.681 -14.517  1.00 10.00      A   
ATOM    936  HN  THR A 102     -16.919 -23.047 -13.767  1.00 10.00      A   
ATOM    937  CA  THR A 102     -18.882 -22.581 -14.399  1.00 10.00      A   
ATOM    938  CB  THR A 102     -19.538 -23.967 -14.251  1.00 10.00      A   
ATOM    939  OG1 THR A 102     -18.813 -24.745 -13.290  1.00 10.00      A   
ATOM    940  HG1 THR A 102     -17.957 -25.001 -13.662  1.00 10.00      A   
ATOM    941  CG2 THR A 102     -19.558 -24.700 -15.583  1.00 10.00      A   
ATOM    942  C   THR A 102     -19.269 -21.705 -13.214  1.00 10.00      A   
ATOM    943  O   THR A 102     -18.484 -21.530 -12.279  1.00 10.00      A   
ATOM    944  N   VAL A 103     -20.475 -21.153 -13.262  1.00 10.00      A   
ATOM    945  HN  VAL A 103     -21.045 -21.315 -14.050  1.00 10.00      A   
ATOM    946  CA  VAL A 103     -20.975 -20.296 -12.191  1.00 10.00      A   
ATOM    947  CB  VAL A 103     -22.389 -19.763 -12.518  1.00 10.00      A   
ATOM    948  CG1 VAL A 103     -22.961 -18.969 -11.354  1.00 10.00      A   
ATOM    949  CG2 VAL A 103     -22.351 -18.911 -13.778  1.00 10.00      A   
ATOM    950  C   VAL A 103     -20.995 -21.043 -10.856  1.00 10.00      A   
ATOM    951  O   VAL A 103     -20.570 -20.511  -9.829  1.00 10.00      A   
ATOM    952  N   ARG A 104     -21.463 -22.290 -10.890  1.00 10.00      A   
ATOM    953  HN  ARG A 104     -21.768 -22.659 -11.746  1.00 10.00      A   
ATOM    954  CA  ARG A 104     -21.540 -23.123  -9.693  1.00 10.00      A   
ATOM    955  CB  ARG A 104     -22.139 -24.491 -10.033  1.00 10.00      A   
ATOM    956  CG  ARG A 104     -22.957 -25.115  -8.909  1.00 10.00      A   
ATOM    957  CD  ARG A 104     -23.344 -26.551  -9.235  1.00 10.00      A   
ATOM    958  NE  ARG A 104     -24.770 -26.805  -9.019  1.00 10.00      A   
ATOM    959  HE  ARG A 104     -25.304 -26.078  -8.606  1.00 10.00      A   
ATOM    960  CZ  ARG A 104     -25.391 -27.940  -9.345  1.00 10.00      A   
ATOM    961  NH1 ARG A 104     -24.712 -28.940  -9.896  1.00 10.00      A   
ATOM    962 HH11 ARG A 104     -25.194 -29.828 -10.150  1.00 10.00      A   
ATOM    963 HH12 ARG A 104     -23.688 -28.841 -10.077  1.00 10.00      A   
ATOM    964  NH2 ARG A 104     -26.692 -28.073  -9.104  1.00 10.00      A   
ATOM    965 HH21 ARG A 104     -27.190 -28.954  -9.356  1.00 10.00      A   
ATOM    966 HH22 ARG A 104     -27.226 -27.285  -8.660  1.00 10.00      A   
ATOM    967  C   ARG A 104     -20.161 -23.294  -9.053  1.00 10.00      A   
ATOM    968  O   ARG A 104     -20.044 -23.418  -7.834  1.00 10.00      A   
ATOM    969  N   GLN A 105     -19.123 -23.281  -9.885  1.00 10.00      A   
ATOM    970  HN  GLN A 105     -19.284 -23.164 -10.845  1.00 10.00      A   
ATOM    971  CA  GLN A 105     -17.751 -23.431  -9.414  1.00 10.00      A   
ATOM    972  CB  GLN A 105     -16.832 -23.827 -10.569  1.00 10.00      A   
ATOM    973  CG  GLN A 105     -16.735 -25.318 -10.823  1.00 10.00      A   
ATOM    974  CD  GLN A 105     -15.928 -25.627 -12.067  1.00 10.00      A   
ATOM    975  OE1 GLN A 105     -15.964 -24.879 -13.046  1.00 10.00      A   
ATOM    976  NE2 GLN A 105     -15.192 -26.726 -12.035  1.00 10.00      A   
ATOM    977 HE21 GLN A 105     -15.213 -27.272 -11.221  1.00 10.00      A   
ATOM    978 HE22 GLN A 105     -14.647 -26.943 -12.821  1.00 10.00      A   
ATOM    979  C   GLN A 105     -17.231 -22.141  -8.794  1.00 10.00      A   
ATOM    980  O   GLN A 105     -16.661 -22.153  -7.704  1.00 10.00      A   
ATOM    981  N   ASP A 106     -17.446 -21.028  -9.486  1.00 10.00      A   
ATOM    982  HN  ASP A 106     -17.937 -21.080 -10.334  1.00 10.00      A   
ATOM    983  CA  ASP A 106     -16.970 -19.729  -9.013  1.00 10.00      A   
ATOM    984  CB  ASP A 106     -17.208 -18.627 -10.047  1.00 10.00      A   
ATOM    985  CG  ASP A 106     -16.204 -17.495  -9.922  1.00 10.00      A   
ATOM    986  OD1 ASP A 106     -15.188 -17.507 -10.660  1.00 10.00      A   
ATOM    987  OD2 ASP A 106     -16.419 -16.595  -9.086  1.00 10.00      A   
ATOM    988  C   ASP A 106     -17.568 -19.349  -7.663  1.00 10.00      A   
ATOM    989  O   ASP A 106     -16.879 -18.799  -6.805  1.00 10.00      A   
ATOM    990  N   ILE A 107     -18.844 -19.653  -7.464  1.00 10.00      A   
ATOM    991  HN  ILE A 107     -19.352 -20.093  -8.181  1.00 10.00      A   
ATOM    992  CA  ILE A 107     -19.511 -19.339  -6.203  1.00 10.00      A   
ATOM    993  CB  ILE A 107     -21.052 -19.430  -6.334  1.00 10.00      A   
ATOM    994  CG1 ILE A 107     -21.542 -18.567  -7.501  1.00 10.00      A   
ATOM    995  CG2 ILE A 107     -21.743 -19.006  -5.043  1.00 10.00      A   
ATOM    996  CD1 ILE A 107     -23.038 -18.640  -7.731  1.00 10.00      A   
ATOM    997  C   ILE A 107     -19.021 -20.273  -5.089  1.00 10.00      A   
ATOM    998  O   ILE A 107     -19.104 -19.952  -3.903  1.00 10.00      A   
ATOM    999  N   ALA A 108     -18.489 -21.424  -5.475  1.00 10.00      A   
ATOM   1000  HN  ALA A 108     -18.422 -21.625  -6.432  1.00 10.00      A   
ATOM   1001  CA  ALA A 108     -17.994 -22.392  -4.508  1.00 10.00      A   
ATOM   1002  CB  ALA A 108     -18.243 -23.806  -5.007  1.00 10.00      A   
ATOM   1003  C   ALA A 108     -16.510 -22.179  -4.223  1.00 10.00      A   
ATOM   1004  O   ALA A 108     -15.971 -22.730  -3.264  1.00 10.00      A   
ATOM   1005  N   PHE A 109     -15.865 -21.368  -5.055  1.00 10.00      A   
ATOM   1006  HN  PHE A 109     -16.362 -20.956  -5.793  1.00 10.00      A   
ATOM   1007  CA  PHE A 109     -14.440 -21.077  -4.919  1.00 10.00      A   
ATOM   1008  CB  PHE A 109     -13.968 -20.202  -6.085  1.00 10.00      A   
ATOM   1009  CG  PHE A 109     -12.478 -20.019  -6.158  1.00 10.00      A   
ATOM   1010  CD1 PHE A 109     -11.667 -21.033  -6.639  1.00 10.00      A   
ATOM   1011  CD2 PHE A 109     -11.888 -18.832  -5.753  1.00 10.00      A   
ATOM   1012  CE1 PHE A 109     -10.297 -20.870  -6.712  1.00 10.00      A   
ATOM   1013  CE2 PHE A 109     -10.518 -18.662  -5.823  1.00 10.00      A   
ATOM   1014  CZ  PHE A 109      -9.721 -19.682  -6.304  1.00 10.00      A   
ATOM   1015  C   PHE A 109     -14.124 -20.400  -3.588  1.00 10.00      A   
ATOM   1016  O   PHE A 109     -13.116 -20.714  -2.949  1.00 10.00      A   
ATOM   1017  N   GLY A 110     -14.988 -19.475  -3.181  1.00 10.00      A   
ATOM   1018  HN  GLY A 110     -15.762 -19.266  -3.744  1.00 10.00      A   
ATOM   1019  CA  GLY A 110     -14.797 -18.756  -1.932  1.00 10.00      A   
ATOM   1020  C   GLY A 110     -14.769 -19.664  -0.713  1.00 10.00      A   
ATOM   1021  O   GLY A 110     -13.726 -19.811  -0.077  1.00 10.00      A   
ATOM   1022  N   PRO A 111     -15.908 -20.293  -0.361  1.00 10.00      A   
ATOM   1023  CA  PRO A 111     -15.997 -21.191   0.800  1.00 10.00      A   
ATOM   1024  CB  PRO A 111     -17.398 -21.795   0.675  1.00 10.00      A   
ATOM   1025  CG  PRO A 111     -18.173 -20.775  -0.081  1.00 10.00      A   
ATOM   1026  CD  PRO A 111     -17.205 -20.162  -1.053  1.00 10.00      A   
ATOM   1027  C   PRO A 111     -14.943 -22.296   0.775  1.00 10.00      A   
ATOM   1028  O   PRO A 111     -14.384 -22.651   1.813  1.00 10.00      A   
ATOM   1029  N   LYS A 112     -14.657 -22.816  -0.416  1.00 10.00      A   
ATOM   1030  HN  LYS A 112     -15.120 -22.469  -1.209  1.00 10.00      A   
ATOM   1031  CA  LYS A 112     -13.677 -23.885  -0.582  1.00 10.00      A   
ATOM   1032  CB  LYS A 112     -13.722 -24.440  -2.011  1.00 10.00      A   
ATOM   1033  CG  LYS A 112     -12.841 -25.657  -2.247  1.00 10.00      A   
ATOM   1034  CD  LYS A 112     -13.028 -26.210  -3.649  1.00 10.00      A   
ATOM   1035  CE  LYS A 112     -11.970 -27.251  -3.976  1.00 10.00      A   
ATOM   1036  NZ  LYS A 112     -12.214 -27.896  -5.293  1.00 10.00      A   
ATOM   1037  HZ1 LYS A 112     -12.860 -28.709  -5.180  1.00 10.00      A   
ATOM   1038  HZ2 LYS A 112     -11.321 -28.232  -5.701  1.00 10.00      A   
ATOM   1039  HZ3 LYS A 112     -12.644 -27.216  -5.951  1.00 10.00      A   
ATOM   1040  C   LYS A 112     -12.262 -23.421  -0.226  1.00 10.00      A   
ATOM   1041  O   LYS A 112     -11.403 -24.230   0.133  1.00 10.00      A   
ATOM   1042  N   ASN A 113     -12.026 -22.117  -0.310  1.00 10.00      A   
ATOM   1043  HN  ASN A 113     -12.752 -21.513  -0.585  1.00 10.00      A   
ATOM   1044  CA  ASN A 113     -10.713 -21.559   0.001  1.00 10.00      A   
ATOM   1045  CB  ASN A 113     -10.519 -20.194  -0.658  1.00 10.00      A   
ATOM   1046  CG  ASN A 113      -9.604 -20.260  -1.862  1.00 10.00      A   
ATOM   1047  OD1 ASN A 113      -8.381 -20.160  -1.737  1.00 10.00      A   
ATOM   1048  ND2 ASN A 113     -10.187 -20.428  -3.036  1.00 10.00      A   
ATOM   1049 HD21 ASN A 113     -11.169 -20.500  -3.059  1.00 10.00      A   
ATOM   1050 HD22 ASN A 113      -9.621 -20.472  -3.833  1.00 10.00      A   
ATOM   1051  C   ASN A 113     -10.488 -21.454   1.501  1.00 10.00      A   
ATOM   1052  O   ASN A 113      -9.367 -21.230   1.957  1.00 10.00      A   
ATOM   1053  N   PHE A 114     -11.553 -21.611   2.265  1.00 10.00      A   
ATOM   1054  HN  PHE A 114     -12.426 -21.773   1.845  1.00 10.00      A   
ATOM   1055  CA  PHE A 114     -11.463 -21.545   3.716  1.00 10.00      A   
ATOM   1056  CB  PHE A 114     -12.421 -20.486   4.268  1.00 10.00      A   
ATOM   1057  CG  PHE A 114     -12.024 -19.076   3.936  1.00 10.00      A   
ATOM   1058  CD1 PHE A 114     -12.542 -18.440   2.820  1.00 10.00      A   
ATOM   1059  CD2 PHE A 114     -11.128 -18.388   4.739  1.00 10.00      A   
ATOM   1060  CE1 PHE A 114     -12.175 -17.145   2.510  1.00 10.00      A   
ATOM   1061  CE2 PHE A 114     -10.756 -17.093   4.436  1.00 10.00      A   
ATOM   1062  CZ  PHE A 114     -11.280 -16.470   3.319  1.00 10.00      A   
ATOM   1063  C   PHE A 114     -11.774 -22.908   4.320  1.00 10.00      A   
ATOM   1064  O   PHE A 114     -11.823 -23.069   5.540  1.00 10.00      A   
ATOM   1065  N   GLY A 115     -11.973 -23.884   3.449  1.00 10.00      A   
ATOM   1066  HN  GLY A 115     -11.916 -23.686   2.492  1.00 10.00      A   
ATOM   1067  CA  GLY A 115     -12.286 -25.228   3.877  1.00 10.00      A   
ATOM   1068  C   GLY A 115     -13.508 -25.745   3.156  1.00 10.00      A   
ATOM   1069  O   GLY A 115     -13.637 -25.536   1.950  1.00 10.00      A   
ATOM   1070  N   MET A 116     -14.395 -26.419   3.887  1.00 10.00      A   
ATOM   1071  HN  MET A 116     -14.206 -26.569   4.839  1.00 10.00      A   
ATOM   1072  CA  MET A 116     -15.635 -26.958   3.324  1.00 10.00      A   
ATOM   1073  CB  MET A 116     -16.474 -25.849   2.670  1.00 10.00      A   
ATOM   1074  CG  MET A 116     -17.892 -26.259   2.311  1.00 10.00      A   
ATOM   1075  SD  MET A 116     -18.867 -26.737   3.751  1.00 10.00      A   
ATOM   1076  CE  MET A 116     -18.839 -25.221   4.708  1.00 10.00      A   
ATOM   1077  C   MET A 116     -15.381 -28.100   2.337  1.00 10.00      A   
ATOM   1078  O   MET A 116     -14.357 -28.140   1.655  1.00 10.00      A   
ATOM   1079  N   ALA A 117     -16.304 -29.051   2.288  1.00 10.00      A   
ATOM   1080  HN  ALA A 117     -17.079 -29.003   2.889  1.00 10.00      A   
ATOM   1081  CA  ALA A 117     -16.184 -30.173   1.371  1.00 10.00      A   
ATOM   1082  CB  ALA A 117     -17.165 -31.275   1.739  1.00 10.00      A   
ATOM   1083  C   ALA A 117     -16.411 -29.700  -0.062  1.00 10.00      A   
ATOM   1084  O   ALA A 117     -17.193 -28.776  -0.300  1.00 10.00      A   
ATOM   1085  N   ASP A 118     -15.730 -30.340  -1.005  1.00 10.00      A   
ATOM   1086  HN  ASP A 118     -15.135 -31.076  -0.742  1.00 10.00      A   
ATOM   1087  CA  ASP A 118     -15.831 -29.988  -2.421  1.00 10.00      A   
ATOM   1088  CB  ASP A 118     -15.026 -30.976  -3.268  1.00 10.00      A   
ATOM   1089  CG  ASP A 118     -14.678 -30.439  -4.641  1.00 10.00      A   
ATOM   1090  OD1 ASP A 118     -15.596 -30.223  -5.458  1.00 10.00      A   
ATOM   1091  OD2 ASP A 118     -13.474 -30.240  -4.916  1.00 10.00      A   
ATOM   1092  C   ASP A 118     -17.279 -29.959  -2.895  1.00 10.00      A   
ATOM   1093  O   ASP A 118     -17.754 -28.950  -3.416  1.00 10.00      A   
ATOM   1094  N   ALA A 119     -17.984 -31.062  -2.690  1.00 10.00      A   
ATOM   1095  HN  ALA A 119     -17.558 -31.827  -2.245  1.00 10.00      A   
ATOM   1096  CA  ALA A 119     -19.375 -31.166  -3.108  1.00 10.00      A   
ATOM   1097  CB  ALA A 119     -19.833 -32.616  -3.086  1.00 10.00      A   
ATOM   1098  C   ALA A 119     -20.283 -30.300  -2.241  1.00 10.00      A   
ATOM   1099  O   ALA A 119     -21.266 -29.742  -2.725  1.00 10.00      A   
ATOM   1100  N   ASP A 120     -19.937 -30.171  -0.964  1.00 10.00      A   
ATOM   1101  HN  ASP A 120     -19.130 -30.619  -0.640  1.00 10.00      A   
ATOM   1102  CA  ASP A 120     -20.734 -29.375  -0.030  1.00 10.00      A   
ATOM   1103  CB  ASP A 120     -20.204 -29.510   1.398  1.00 10.00      A   
ATOM   1104  CG  ASP A 120     -21.263 -29.982   2.373  1.00 10.00      A   
ATOM   1105  OD1 ASP A 120     -21.131 -31.106   2.900  1.00 10.00      A   
ATOM   1106  OD2 ASP A 120     -22.233 -29.234   2.615  1.00 10.00      A   
ATOM   1107  C   ASP A 120     -20.755 -27.911  -0.444  1.00 10.00      A   
ATOM   1108  O   ASP A 120     -21.777 -27.232  -0.324  1.00 10.00      A   
ATOM   1109  N   ALA A 121     -19.621 -27.431  -0.944  1.00 10.00      A   
ATOM   1110  HN  ALA A 121     -18.838 -28.024  -1.006  1.00 10.00      A   
ATOM   1111  CA  ALA A 121     -19.503 -26.049  -1.393  1.00 10.00      A   
ATOM   1112  CB  ALA A 121     -18.054 -25.711  -1.704  1.00 10.00      A   
ATOM   1113  C   ALA A 121     -20.393 -25.806  -2.610  1.00 10.00      A   
ATOM   1114  O   ALA A 121     -20.913 -24.705  -2.806  1.00 10.00      A   
ATOM   1115  N   LEU A 122     -20.576 -26.848  -3.417  1.00 10.00      A   
ATOM   1116  HN  LEU A 122     -20.138 -27.701  -3.203  1.00 10.00      A   
ATOM   1117  CA  LEU A 122     -21.413 -26.761  -4.608  1.00 10.00      A   
ATOM   1118  CB  LEU A 122     -21.233 -28.003  -5.482  1.00 10.00      A   
ATOM   1119  CG  LEU A 122     -19.849 -28.194  -6.105  1.00 10.00      A   
ATOM   1120  CD1 LEU A 122     -19.730 -29.571  -6.739  1.00 10.00      A   
ATOM   1121  CD2 LEU A 122     -19.566 -27.100  -7.125  1.00 10.00      A   
ATOM   1122  C   LEU A 122     -22.877 -26.610  -4.212  1.00 10.00      A   
ATOM   1123  O   LEU A 122     -23.625 -25.854  -4.831  1.00 10.00      A   
ATOM   1124  N   ALA A 123     -23.274 -27.328  -3.168  1.00 10.00      A   
ATOM   1125  HN  ALA A 123     -22.630 -27.919  -2.725  1.00 10.00      A   
ATOM   1126  CA  ALA A 123     -24.643 -27.269  -2.670  1.00 10.00      A   
ATOM   1127  CB  ALA A 123     -24.876 -28.338  -1.614  1.00 10.00      A   
ATOM   1128  C   ALA A 123     -24.938 -25.884  -2.106  1.00 10.00      A   
ATOM   1129  O   ALA A 123     -26.048 -25.370  -2.236  1.00 10.00      A   
ATOM   1130  N   LEU A 124     -23.926 -25.278  -1.491  1.00 10.00      A   
ATOM   1131  HN  LEU A 124     -23.067 -25.744  -1.415  1.00 10.00      A   
ATOM   1132  CA  LEU A 124     -24.066 -23.945  -0.922  1.00 10.00      A   
ATOM   1133  CB  LEU A 124     -22.830 -23.580  -0.094  1.00 10.00      A   
ATOM   1134  CG  LEU A 124     -22.579 -24.419   1.164  1.00 10.00      A   
ATOM   1135  CD1 LEU A 124     -21.213 -24.106   1.754  1.00 10.00      A   
ATOM   1136  CD2 LEU A 124     -23.672 -24.181   2.195  1.00 10.00      A   
ATOM   1137  C   LEU A 124     -24.267 -22.924  -2.035  1.00 10.00      A   
ATOM   1138  O   LEU A 124     -25.119 -22.038  -1.940  1.00 10.00      A   
ATOM   1139  N   ALA A 125     -23.489 -23.072  -3.102  1.00 10.00      A   
ATOM   1140  HN  ALA A 125     -22.835 -23.804  -3.116  1.00 10.00      A   
ATOM   1141  CA  ALA A 125     -23.571 -22.180  -4.250  1.00 10.00      A   
ATOM   1142  CB  ALA A 125     -22.494 -22.541  -5.263  1.00 10.00      A   
ATOM   1143  C   ALA A 125     -24.951 -22.264  -4.891  1.00 10.00      A   
ATOM   1144  O   ALA A 125     -25.517 -21.257  -5.316  1.00 10.00      A   
ATOM   1145  N   ASP A 126     -25.485 -23.478  -4.937  1.00 10.00      A   
ATOM   1146  HN  ASP A 126     -24.973 -24.232  -4.572  1.00 10.00      A   
ATOM   1147  CA  ASP A 126     -26.800 -23.739  -5.519  1.00 10.00      A   
ATOM   1148  CB  ASP A 126     -27.089 -25.240  -5.461  1.00 10.00      A   
ATOM   1149  CG  ASP A 126     -27.475 -25.828  -6.800  1.00 10.00      A   
ATOM   1150  OD1 ASP A 126     -26.797 -25.534  -7.806  1.00 10.00      A   
ATOM   1151  OD2 ASP A 126     -28.443 -26.617  -6.850  1.00 10.00      A   
ATOM   1152  C   ASP A 126     -27.894 -22.987  -4.768  1.00 10.00      A   
ATOM   1153  O   ASP A 126     -28.854 -22.492  -5.367  1.00 10.00      A   
ATOM   1154  N   GLU A 127     -27.745 -22.904  -3.452  1.00 10.00      A   
ATOM   1155  HN  GLU A 127     -26.961 -23.322  -3.033  1.00 10.00      A   
ATOM   1156  CA  GLU A 127     -28.716 -22.215  -2.614  1.00 10.00      A   
ATOM   1157  CB  GLU A 127     -28.605 -22.670  -1.156  1.00 10.00      A   
ATOM   1158  CG  GLU A 127     -29.133 -24.072  -0.893  1.00 10.00      A   
ATOM   1159  CD  GLU A 127     -29.259 -24.373   0.587  1.00 10.00      A   
ATOM   1160  OE1 GLU A 127     -28.720 -25.404   1.040  1.00 10.00      A   
ATOM   1161  OE2 GLU A 127     -29.899 -23.575   1.306  1.00 10.00      A   
ATOM   1162  C   GLU A 127     -28.566 -20.699  -2.708  1.00 10.00      A   
ATOM   1163  O   GLU A 127     -29.555 -19.971  -2.654  1.00 10.00      A   
ATOM   1164  N   MET A 128     -27.329 -20.232  -2.849  1.00 10.00      A   
ATOM   1165  HN  MET A 128     -26.581 -20.868  -2.886  1.00 10.00      A   
ATOM   1166  CA  MET A 128     -27.048 -18.801  -2.943  1.00 10.00      A   
ATOM   1167  CB  MET A 128     -25.552 -18.534  -2.768  1.00 10.00      A   
ATOM   1168  CG  MET A 128     -24.998 -18.968  -1.424  1.00 10.00      A   
ATOM   1169  SD  MET A 128     -25.756 -18.093  -0.045  1.00 10.00      A   
ATOM   1170  CE  MET A 128     -25.205 -19.105   1.325  1.00 10.00      A   
ATOM   1171  C   MET A 128     -27.513 -18.234  -4.276  1.00 10.00      A   
ATOM   1172  O   MET A 128     -27.873 -17.057  -4.366  1.00 10.00      A   
ATOM   1173  N   LEU A 129     -27.497 -19.083  -5.300  1.00 10.00      A   
ATOM   1174  HN  LEU A 129     -27.193 -20.002  -5.144  1.00 10.00      A   
ATOM   1175  CA  LEU A 129     -27.902 -18.703  -6.650  1.00 10.00      A   
ATOM   1176  CB  LEU A 129     -27.797 -19.925  -7.575  1.00 10.00      A   
ATOM   1177  CG  LEU A 129     -27.782 -19.650  -9.080  1.00 10.00      A   
ATOM   1178  CD1 LEU A 129     -26.502 -18.932  -9.479  1.00 10.00      A   
ATOM   1179  CD2 LEU A 129     -27.928 -20.951  -9.855  1.00 10.00      A   
ATOM   1180  C   LEU A 129     -29.331 -18.171  -6.666  1.00 10.00      A   
ATOM   1181  O   LEU A 129     -29.629 -17.168  -7.316  1.00 10.00      A   
ATOM   1182  N   THR A 130     -30.206 -18.844  -5.936  1.00 10.00      A   
ATOM   1183  HN  THR A 130     -29.907 -19.635  -5.436  1.00 10.00      A   
ATOM   1184  CA  THR A 130     -31.608 -18.459  -5.869  1.00 10.00      A   
ATOM   1185  CB  THR A 130     -32.427 -19.551  -5.158  1.00 10.00      A   
ATOM   1186  OG1 THR A 130     -31.553 -20.628  -4.782  1.00 10.00      A   
ATOM   1187  HG1 THR A 130     -31.693 -20.843  -3.849  1.00 10.00      A   
ATOM   1188  CG2 THR A 130     -33.513 -20.085  -6.077  1.00 10.00      A   
ATOM   1189  C   THR A 130     -31.814 -17.124  -5.148  1.00 10.00      A   
ATOM   1190  O   THR A 130     -32.540 -16.254  -5.638  1.00 10.00      A   
ATOM   1191  N   THR A 131     -31.149 -16.958  -4.006  1.00 10.00      A   
ATOM   1192  HN  THR A 131     -30.547 -17.668  -3.698  1.00 10.00      A   
ATOM   1193  CA  THR A 131     -31.278 -15.753  -3.191  1.00 10.00      A   
ATOM   1194  CB  THR A 131     -30.455 -15.873  -1.895  1.00 10.00      A   
ATOM   1195  OG1 THR A 131     -29.967 -17.219  -1.771  1.00 10.00      A   
ATOM   1196  HG1 THR A 131     -29.581 -17.340  -0.894  1.00 10.00      A   
ATOM   1197  CG2 THR A 131     -31.317 -15.545  -0.685  1.00 10.00      A   
ATOM   1198  C   THR A 131     -30.892 -14.471  -3.936  1.00 10.00      A   
ATOM   1199  O   THR A 131     -31.579 -13.452  -3.824  1.00 10.00      A   
ATOM   1200  N   VAL A 132     -29.814 -14.522  -4.713  1.00 10.00      A   
ATOM   1201  HN  VAL A 132     -29.318 -15.368  -4.796  1.00 10.00      A   
ATOM   1202  CA  VAL A 132     -29.355 -13.342  -5.447  1.00 10.00      A   
ATOM   1203  CB  VAL A 132     -27.886 -13.444  -5.911  1.00 10.00      A   
ATOM   1204  CG1 VAL A 132     -26.945 -13.372  -4.718  1.00 10.00      A   
ATOM   1205  CG2 VAL A 132     -27.652 -14.715  -6.707  1.00 10.00      A   
ATOM   1206  C   VAL A 132     -30.269 -12.985  -6.618  1.00 10.00      A   
ATOM   1207  O   VAL A 132     -30.125 -11.921  -7.222  1.00 10.00      A   
ATOM   1208  N   GLY A 133     -31.216 -13.863  -6.925  1.00 10.00      A   
ATOM   1209  HN  GLY A 133     -31.291 -14.694  -6.407  1.00 10.00      A   
ATOM   1210  CA  GLY A 133     -32.142 -13.599  -8.008  1.00 10.00      A   
ATOM   1211  C   GLY A 133     -31.730 -14.241  -9.312  1.00 10.00      A   
ATOM   1212  O   GLY A 133     -32.040 -13.729 -10.390  1.00 10.00      A   
ATOM   1213  N   LEU A 134     -31.024 -15.357  -9.220  1.00 10.00      A   
ATOM   1214  HN  LEU A 134     -30.797 -15.714  -8.333  1.00 10.00      A   
ATOM   1215  CA  LEU A 134     -30.581 -16.074 -10.403  1.00 10.00      A   
ATOM   1216  CB  LEU A 134     -29.064 -16.277 -10.382  1.00 10.00      A   
ATOM   1217  CG  LEU A 134     -28.217 -15.001 -10.380  1.00 10.00      A   
ATOM   1218  CD1 LEU A 134     -26.741 -15.338 -10.257  1.00 10.00      A   
ATOM   1219  CD2 LEU A 134     -28.480 -14.180 -11.632  1.00 10.00      A   
ATOM   1220  C   LEU A 134     -31.300 -17.411 -10.511  1.00 10.00      A   
ATOM   1221  O   LEU A 134     -31.543 -18.078  -9.503  1.00 10.00      A   
ATOM   1222  N   ASP A 135     -31.664 -17.783 -11.728  1.00 10.00      A   
ATOM   1223  HN  ASP A 135     -31.460 -17.199 -12.489  1.00 10.00      A   
ATOM   1224  CA  ASP A 135     -32.359 -19.042 -11.959  1.00 10.00      A   
ATOM   1225  CB  ASP A 135     -33.048 -19.040 -13.325  1.00 10.00      A   
ATOM   1226  CG  ASP A 135     -34.323 -19.861 -13.342  1.00 10.00      A   
ATOM   1227  OD1 ASP A 135     -34.541 -20.654 -12.398  1.00 10.00      A   
ATOM   1228  OD2 ASP A 135     -35.115 -19.712 -14.298  1.00 10.00      A   
ATOM   1229  C   ASP A 135     -31.386 -20.209 -11.855  1.00 10.00      A   
ATOM   1230  O   ASP A 135     -30.190 -20.055 -12.108  1.00 10.00      A   
ATOM   1231  N   GLN A 136     -31.907 -21.377 -11.507  1.00 10.00      A   
ATOM   1232  HN  GLN A 136     -32.877 -21.439 -11.362  1.00 10.00      A   
ATOM   1233  CA  GLN A 136     -31.086 -22.574 -11.350  1.00 10.00      A   
ATOM   1234  CB  GLN A 136     -31.898 -23.709 -10.721  1.00 10.00      A   
ATOM   1235  CG  GLN A 136     -32.266 -23.467  -9.265  1.00 10.00      A   
ATOM   1236  CD  GLN A 136     -31.048 -23.241  -8.387  1.00 10.00      A   
ATOM   1237  OE1 GLN A 136     -29.978 -23.782  -8.645  1.00 10.00      A   
ATOM   1238  NE2 GLN A 136     -31.202 -22.438  -7.350  1.00 10.00      A   
ATOM   1239 HE21 GLN A 136     -32.082 -22.035  -7.201  1.00 10.00      A   
ATOM   1240 HE22 GLN A 136     -30.425 -22.273  -6.773  1.00 10.00      A   
ATOM   1241  C   GLN A 136     -30.463 -23.015 -12.671  1.00 10.00      A   
ATOM   1242  O   GLN A 136     -29.515 -23.799 -12.693  1.00 10.00      A   
ATOM   1243  N   SER A 137     -30.990 -22.491 -13.771  1.00 10.00      A   
ATOM   1244  HN  SER A 137     -31.751 -21.881 -13.689  1.00 10.00      A   
ATOM   1245  CA  SER A 137     -30.487 -22.817 -15.097  1.00 10.00      A   
ATOM   1246  CB  SER A 137     -31.575 -22.552 -16.135  1.00 10.00      A   
ATOM   1247  OG  SER A 137     -32.830 -23.029 -15.683  1.00 10.00      A   
ATOM   1248  HG  SER A 137     -33.517 -22.393 -15.916  1.00 10.00      A   
ATOM   1249  C   SER A 137     -29.232 -22.007 -15.434  1.00 10.00      A   
ATOM   1250  O   SER A 137     -28.710 -22.089 -16.546  1.00 10.00      A   
ATOM   1251  N   TYR A 138     -28.752 -21.228 -14.472  1.00 10.00      A   
ATOM   1252  HN  TYR A 138     -29.216 -21.197 -13.606  1.00 10.00      A   
ATOM   1253  CA  TYR A 138     -27.562 -20.410 -14.663  1.00 10.00      A   
ATOM   1254  CB  TYR A 138     -27.847 -18.960 -14.259  1.00 10.00      A   
ATOM   1255  CG  TYR A 138     -28.750 -18.204 -15.211  1.00 10.00      A   
ATOM   1256  CD1 TYR A 138     -30.118 -18.125 -14.986  1.00 10.00      A   
ATOM   1257  CD2 TYR A 138     -28.235 -17.562 -16.330  1.00 10.00      A   
ATOM   1258  CE1 TYR A 138     -30.948 -17.429 -15.845  1.00 10.00      A   
ATOM   1259  CE2 TYR A 138     -29.058 -16.863 -17.197  1.00 10.00      A   
ATOM   1260  CZ  TYR A 138     -30.415 -16.801 -16.949  1.00 10.00      A   
ATOM   1261  OH  TYR A 138     -31.240 -16.107 -17.806  1.00 10.00      A   
ATOM   1262  HH  TYR A 138     -31.840 -15.550 -17.289  1.00 10.00      A   
ATOM   1263  C   TYR A 138     -26.395 -20.948 -13.837  1.00 10.00      A   
ATOM   1264  O   TYR A 138     -25.466 -20.212 -13.508  1.00 10.00      A   
ATOM   1265  N   ALA A 139     -26.437 -22.235 -13.519  1.00 10.00      A   
ATOM   1266  HN  ALA A 139     -27.190 -22.785 -13.830  1.00 10.00      A   
ATOM   1267  CA  ALA A 139     -25.389 -22.855 -12.718  1.00 10.00      A   
ATOM   1268  CB  ALA A 139     -25.983 -23.878 -11.763  1.00 10.00      A   
ATOM   1269  C   ALA A 139     -24.312 -23.495 -13.589  1.00 10.00      A   
ATOM   1270  O   ALA A 139     -23.119 -23.266 -13.380  1.00 10.00      A   
ATOM   1271  N   GLU A 140     -24.738 -24.273 -14.583  1.00 10.00      A   
ATOM   1272  HN  GLU A 140     -25.705 -24.386 -14.720  1.00 10.00      A   
ATOM   1273  CA  GLU A 140     -23.807 -24.959 -15.481  1.00 10.00      A   
ATOM   1274  CB  GLU A 140     -24.442 -26.223 -16.062  1.00 10.00      A   
ATOM   1275  CG  GLU A 140     -24.930 -27.219 -15.027  1.00 10.00      A   
ATOM   1276  CD  GLU A 140     -25.415 -28.504 -15.661  1.00 10.00      A   
ATOM   1277  OE1 GLU A 140     -26.495 -28.489 -16.293  1.00 10.00      A   
ATOM   1278  OE2 GLU A 140     -24.720 -29.533 -15.535  1.00 10.00      A   
ATOM   1279  C   GLU A 140     -23.355 -24.052 -16.619  1.00 10.00      A   
ATOM   1280  O   GLU A 140     -22.792 -24.518 -17.610  1.00 10.00      A   
ATOM   1281  N   ARG A 141     -23.600 -22.760 -16.471  1.00 10.00      A   
ATOM   1282  HN  ARG A 141     -24.031 -22.450 -15.650  1.00 10.00      A   
ATOM   1283  CA  ARG A 141     -23.223 -21.789 -17.486  1.00 10.00      A   
ATOM   1284  CB  ARG A 141     -24.295 -20.704 -17.589  1.00 10.00      A   
ATOM   1285  CG  ARG A 141     -25.717 -21.227 -17.473  1.00 10.00      A   
ATOM   1286  CD  ARG A 141     -26.274 -21.668 -18.815  1.00 10.00      A   
ATOM   1287  NE  ARG A 141     -26.690 -20.529 -19.628  1.00 10.00      A   
ATOM   1288  HE  ARG A 141     -25.982 -20.025 -20.087  1.00 10.00      A   
ATOM   1289  CZ  ARG A 141     -27.956 -20.133 -19.774  1.00 10.00      A   
ATOM   1290  NH1 ARG A 141     -28.939 -20.779 -19.158  1.00 10.00      A   
ATOM   1291 HH11 ARG A 141     -28.729 -21.601 -18.552  1.00 10.00      A   
ATOM   1292 HH12 ARG A 141     -29.932 -20.468 -19.282  1.00 10.00      A   
ATOM   1293  NH2 ARG A 141     -28.235 -19.088 -20.541  1.00 10.00      A   
ATOM   1294 HH21 ARG A 141     -27.469 -18.576 -21.033  1.00 10.00      A   
ATOM   1295 HH22 ARG A 141     -29.223 -18.771 -20.656  1.00 10.00      A   
ATOM   1296  C   ARG A 141     -21.890 -21.154 -17.124  1.00 10.00      A   
ATOM   1297  O   ARG A 141     -21.476 -21.191 -15.962  1.00 10.00      A   
ATOM   1298  N   SER A 142     -21.214 -20.590 -18.113  1.00 10.00      A   
ATOM   1299  HN  SER A 142     -21.584 -20.613 -19.026  1.00 10.00      A   
ATOM   1300  CA  SER A 142     -19.938 -19.931 -17.879  1.00 10.00      A   
ATOM   1301  CB  SER A 142     -19.080 -19.943 -19.156  1.00 10.00      A   
ATOM   1302  OG  SER A 142     -17.850 -19.251 -18.979  1.00 10.00      A   
ATOM   1303  HG  SER A 142     -17.218 -19.822 -18.516  1.00 10.00      A   
ATOM   1304  C   SER A 142     -20.191 -18.502 -17.403  1.00 10.00      A   
ATOM   1305  O   SER A 142     -21.027 -17.794 -17.968  1.00 10.00      A   
ATOM   1306  N   PRO A 143     -19.475 -18.057 -16.356  1.00 10.00      A   
ATOM   1307  CA  PRO A 143     -19.634 -16.708 -15.793  1.00 10.00      A   
ATOM   1308  CB  PRO A 143     -18.658 -16.691 -14.609  1.00 10.00      A   
ATOM   1309  CG  PRO A 143     -18.382 -18.124 -14.314  1.00 10.00      A   
ATOM   1310  CD  PRO A 143     -18.455 -18.834 -15.631  1.00 10.00      A   
ATOM   1311  C   PRO A 143     -19.262 -15.611 -16.786  1.00 10.00      A   
ATOM   1312  O   PRO A 143     -19.592 -14.443 -16.590  1.00 10.00      A   
ATOM   1313  N   PHE A 144     -18.590 -15.994 -17.860  1.00 10.00      A   
ATOM   1314  HN  PHE A 144     -18.378 -16.945 -17.977  1.00 10.00      A   
ATOM   1315  CA  PHE A 144     -18.163 -15.038 -18.872  1.00 10.00      A   
ATOM   1316  CB  PHE A 144     -16.801 -15.438 -19.449  1.00 10.00      A   
ATOM   1317  CG  PHE A 144     -15.712 -15.531 -18.418  1.00 10.00      A   
ATOM   1318  CD1 PHE A 144     -15.431 -16.737 -17.798  1.00 10.00      A   
ATOM   1319  CD2 PHE A 144     -14.975 -14.413 -18.066  1.00 10.00      A   
ATOM   1320  CE1 PHE A 144     -14.436 -16.828 -16.845  1.00 10.00      A   
ATOM   1321  CE2 PHE A 144     -13.977 -14.497 -17.114  1.00 10.00      A   
ATOM   1322  CZ  PHE A 144     -13.708 -15.706 -16.502  1.00 10.00      A   
ATOM   1323  C   PHE A 144     -19.193 -14.888 -19.990  1.00 10.00      A   
ATOM   1324  O   PHE A 144     -19.029 -14.058 -20.887  1.00 10.00      A   
ATOM   1325  N   GLU A 145     -20.259 -15.677 -19.929  1.00 10.00      A   
ATOM   1326  HN  GLU A 145     -20.349 -16.311 -19.181  1.00 10.00      A   
ATOM   1327  CA  GLU A 145     -21.305 -15.623 -20.945  1.00 10.00      A   
ATOM   1328  CB  GLU A 145     -21.761 -17.036 -21.313  1.00 10.00      A   
ATOM   1329  CG  GLU A 145     -20.644 -17.958 -21.760  1.00 10.00      A   
ATOM   1330  CD  GLU A 145     -21.136 -19.360 -22.043  1.00 10.00      A   
ATOM   1331  OE1 GLU A 145     -21.594 -20.033 -21.096  1.00 10.00      A   
ATOM   1332  OE2 GLU A 145     -21.073 -19.795 -23.215  1.00 10.00      A   
ATOM   1333  C   GLU A 145     -22.498 -14.816 -20.447  1.00 10.00      A   
ATOM   1334  O   GLU A 145     -23.528 -14.725 -21.118  1.00 10.00      A   
ATOM   1335  N   LEU A 146     -22.348 -14.229 -19.273  1.00 10.00      A   
ATOM   1336  HN  LEU A 146     -21.494 -14.316 -18.802  1.00 10.00      A   
ATOM   1337  CA  LEU A 146     -23.411 -13.446 -18.668  1.00 10.00      A   
ATOM   1338  CB  LEU A 146     -23.476 -13.745 -17.168  1.00 10.00      A   
ATOM   1339  CG  LEU A 146     -23.427 -15.226 -16.769  1.00 10.00      A   
ATOM   1340  CD1 LEU A 146     -23.093 -15.368 -15.295  1.00 10.00      A   
ATOM   1341  CD2 LEU A 146     -24.744 -15.916 -17.088  1.00 10.00      A   
ATOM   1342  C   LEU A 146     -23.186 -11.955 -18.897  1.00 10.00      A   
ATOM   1343  O   LEU A 146     -22.093 -11.536 -19.275  1.00 10.00      A   
ATOM   1344  N   SER A 147     -24.224 -11.161 -18.675  1.00 10.00      A   
ATOM   1345  HN  SER A 147     -25.076 -11.554 -18.383  1.00 10.00      A   
ATOM   1346  CA  SER A 147     -24.131  -9.720 -18.852  1.00 10.00      A   
ATOM   1347  CB  SER A 147     -25.500  -9.143 -19.219  1.00 10.00      A   
ATOM   1348  OG  SER A 147     -26.541  -9.837 -18.552  1.00 10.00      A   
ATOM   1349  HG  SER A 147     -26.848 -10.567 -19.110  1.00 10.00      A   
ATOM   1350  C   SER A 147     -23.572  -9.055 -17.594  1.00 10.00      A   
ATOM   1351  O   SER A 147     -23.379  -9.719 -16.573  1.00 10.00      A   
ATOM   1352  N   GLY A 148     -23.313  -7.751 -17.677  1.00 10.00      A   
ATOM   1353  HN  GLY A 148     -23.487  -7.286 -18.524  1.00 10.00      A   
ATOM   1354  CA  GLY A 148     -22.768  -7.005 -16.550  1.00 10.00      A   
ATOM   1355  C   GLY A 148     -23.556  -7.195 -15.267  1.00 10.00      A   
ATOM   1356  O   GLY A 148     -22.977  -7.466 -14.212  1.00 10.00      A   
ATOM   1357  N   GLY A 149     -24.874  -7.059 -15.359  1.00 10.00      A   
ATOM   1358  HN  GLY A 149     -25.276  -6.830 -16.224  1.00 10.00      A   
ATOM   1359  CA  GLY A 149     -25.720  -7.230 -14.194  1.00 10.00      A   
ATOM   1360  C   GLY A 149     -25.704  -8.658 -13.683  1.00 10.00      A   
ATOM   1361  O   GLY A 149     -25.596  -8.893 -12.479  1.00 10.00      A   
ATOM   1362  N   GLN A 150     -25.797  -9.610 -14.604  1.00 10.00      A   
ATOM   1363  HN  GLN A 150     -25.870  -9.354 -15.547  1.00 10.00      A   
ATOM   1364  CA  GLN A 150     -25.792 -11.028 -14.254  1.00 10.00      A   
ATOM   1365  CB  GLN A 150     -25.980 -11.886 -15.507  1.00 10.00      A   
ATOM   1366  CG  GLN A 150     -27.413 -11.980 -16.003  1.00 10.00      A   
ATOM   1367  CD  GLN A 150     -27.522 -12.744 -17.309  1.00 10.00      A   
ATOM   1368  OE1 GLN A 150     -26.619 -12.698 -18.147  1.00 10.00      A   
ATOM   1369  NE2 GLN A 150     -28.624 -13.454 -17.491  1.00 10.00      A   
ATOM   1370 HE21 GLN A 150     -29.303 -13.445 -16.780  1.00 10.00      A   
ATOM   1371 HE22 GLN A 150     -28.717 -13.964 -18.323  1.00 10.00      A   
ATOM   1372  C   GLN A 150     -24.491 -11.414 -13.556  1.00 10.00      A   
ATOM   1373  O   GLN A 150     -24.505 -12.010 -12.479  1.00 10.00      A   
ATOM   1374  N   MET A 151     -23.370 -11.048 -14.172  1.00 10.00      A   
ATOM   1375  HN  MET A 151     -23.437 -10.557 -15.022  1.00 10.00      A   
ATOM   1376  CA  MET A 151     -22.047 -11.349 -13.629  1.00 10.00      A   
ATOM   1377  CB  MET A 151     -20.947 -10.821 -14.556  1.00 10.00      A   
ATOM   1378  CG  MET A 151     -20.828 -11.554 -15.880  1.00 10.00      A   
ATOM   1379  SD  MET A 151     -19.582 -10.832 -16.969  1.00 10.00      A   
ATOM   1380  CE  MET A 151     -18.078 -11.246 -16.087  1.00 10.00      A   
ATOM   1381  C   MET A 151     -21.873 -10.743 -12.242  1.00 10.00      A   
ATOM   1382  O   MET A 151     -21.278 -11.356 -11.354  1.00 10.00      A   
ATOM   1383  N   ARG A 152     -22.402  -9.536 -12.064  1.00 10.00      A   
ATOM   1384  HN  ARG A 152     -22.863  -9.104 -12.815  1.00 10.00      A   
ATOM   1385  CA  ARG A 152     -22.313  -8.836 -10.789  1.00 10.00      A   
ATOM   1386  CB  ARG A 152     -22.864  -7.414 -10.914  1.00 10.00      A   
ATOM   1387  CG  ARG A 152     -22.275  -6.424  -9.920  1.00 10.00      A   
ATOM   1388  CD  ARG A 152     -22.701  -5.004 -10.253  1.00 10.00      A   
ATOM   1389  NE  ARG A 152     -21.996  -4.009  -9.447  1.00 10.00      A   
ATOM   1390  HE  ARG A 152     -21.877  -4.205  -8.491  1.00 10.00      A   
ATOM   1391  CZ  ARG A 152     -21.523  -2.860  -9.931  1.00 10.00      A   
ATOM   1392  NH1 ARG A 152     -21.680  -2.558 -11.214  1.00 10.00      A   
ATOM   1393 HH11 ARG A 152     -22.166  -3.224 -11.854  1.00 10.00      A   
ATOM   1394 HH12 ARG A 152     -21.316  -1.652 -11.590  1.00 10.00      A   
ATOM   1395  NH2 ARG A 152     -20.882  -2.017  -9.133  1.00 10.00      A   
ATOM   1396 HH21 ARG A 152     -20.515  -1.114  -9.509  1.00 10.00      A   
ATOM   1397 HH22 ARG A 152     -20.742  -2.252  -8.127  1.00 10.00      A   
ATOM   1398  C   ARG A 152     -23.056  -9.602  -9.699  1.00 10.00      A   
ATOM   1399  O   ARG A 152     -22.564  -9.729  -8.578  1.00 10.00      A   
ATOM   1400  N   ARG A 153     -24.230 -10.130 -10.039  1.00 10.00      A   
ATOM   1401  HN  ARG A 153     -24.569 -10.005 -10.954  1.00 10.00      A   
ATOM   1402  CA  ARG A 153     -25.027 -10.891  -9.079  1.00 10.00      A   
ATOM   1403  CB  ARG A 153     -26.421 -11.203  -9.633  1.00 10.00      A   
ATOM   1404  CG  ARG A 153     -27.282  -9.973  -9.882  1.00 10.00      A   
ATOM   1405  CD  ARG A 153     -28.756 -10.264  -9.635  1.00 10.00      A   
ATOM   1406  NE  ARG A 153     -29.554 -10.209 -10.862  1.00 10.00      A   
ATOM   1407  HE  ARG A 153     -29.244 -10.751 -11.627  1.00 10.00      A   
ATOM   1408  CZ  ARG A 153     -30.668  -9.481 -10.997  1.00 10.00      A   
ATOM   1409  NH1 ARG A 153     -31.116  -8.745  -9.988  1.00 10.00      A   
ATOM   1410 HH11 ARG A 153     -30.605  -8.728  -9.082  1.00 10.00      A   
ATOM   1411 HH12 ARG A 153     -31.994  -8.172 -10.098  1.00 10.00      A   
ATOM   1412  NH2 ARG A 153     -31.336  -9.488 -12.142  1.00 10.00      A   
ATOM   1413 HH21 ARG A 153     -32.205  -8.919 -12.245  1.00 10.00      A   
ATOM   1414 HH22 ARG A 153     -30.997 -10.063 -12.945  1.00 10.00      A   
ATOM   1415  C   ARG A 153     -24.309 -12.176  -8.676  1.00 10.00      A   
ATOM   1416  O   ARG A 153     -24.399 -12.618  -7.530  1.00 10.00      A   
ATOM   1417  N   VAL A 154     -23.587 -12.761  -9.627  1.00 10.00      A   
ATOM   1418  HN  VAL A 154     -23.564 -12.358 -10.521  1.00 10.00      A   
ATOM   1419  CA  VAL A 154     -22.835 -13.987  -9.381  1.00 10.00      A   
ATOM   1420  CB  VAL A 154     -22.246 -14.560 -10.689  1.00 10.00      A   
ATOM   1421  CG1 VAL A 154     -21.374 -15.776 -10.407  1.00 10.00      A   
ATOM   1422  CG2 VAL A 154     -23.356 -14.919 -11.660  1.00 10.00      A   
ATOM   1423  C   VAL A 154     -21.700 -13.723  -8.398  1.00 10.00      A   
ATOM   1424  O   VAL A 154     -21.490 -14.487  -7.454  1.00 10.00      A   
ATOM   1425  N   ALA A 155     -20.987 -12.623  -8.621  1.00 10.00      A   
ATOM   1426  HN  ALA A 155     -21.217 -12.055  -9.388  1.00 10.00      A   
ATOM   1427  CA  ALA A 155     -19.870 -12.239  -7.768  1.00 10.00      A   
ATOM   1428  CB  ALA A 155     -19.207 -10.983  -8.305  1.00 10.00      A   
ATOM   1429  C   ALA A 155     -20.323 -12.030  -6.329  1.00 10.00      A   
ATOM   1430  O   ALA A 155     -19.671 -12.489  -5.390  1.00 10.00      A   
ATOM   1431  N   ILE A 156     -21.451 -11.346  -6.162  1.00 10.00      A   
ATOM   1432  HN  ILE A 156     -21.931 -11.010  -6.950  1.00 10.00      A   
ATOM   1433  CA  ILE A 156     -21.994 -11.086  -4.835  1.00 10.00      A   
ATOM   1434  CB  ILE A 156     -23.189 -10.108  -4.892  1.00 10.00      A   
ATOM   1435  CG1 ILE A 156     -22.750  -8.780  -5.519  1.00 10.00      A   
ATOM   1436  CG2 ILE A 156     -23.756  -9.873  -3.499  1.00 10.00      A   
ATOM   1437  CD1 ILE A 156     -23.887  -7.818  -5.785  1.00 10.00      A   
ATOM   1438  C   ILE A 156     -22.414 -12.398  -4.173  1.00 10.00      A   
ATOM   1439  O   ILE A 156     -22.238 -12.586  -2.967  1.00 10.00      A   
ATOM   1440  N   ALA A 157     -22.948 -13.310  -4.980  1.00 10.00      A   
ATOM   1441  HN  ALA A 157     -23.062 -13.097  -5.933  1.00 10.00      A   
ATOM   1442  CA  ALA A 157     -23.377 -14.614  -4.488  1.00 10.00      A   
ATOM   1443  CB  ALA A 157     -24.040 -15.419  -5.594  1.00 10.00      A   
ATOM   1444  C   ALA A 157     -22.193 -15.384  -3.916  1.00 10.00      A   
ATOM   1445  O   ALA A 157     -22.327 -16.090  -2.919  1.00 10.00      A   
ATOM   1446  N   GLY A 158     -21.036 -15.236  -4.555  1.00 10.00      A   
ATOM   1447  HN  GLY A 158     -20.998 -14.663  -5.351  1.00 10.00      A   
ATOM   1448  CA  GLY A 158     -19.837 -15.910  -4.096  1.00 10.00      A   
ATOM   1449  C   GLY A 158     -19.419 -15.431  -2.721  1.00 10.00      A   
ATOM   1450  O   GLY A 158     -19.045 -16.232  -1.863  1.00 10.00      A   
ATOM   1451  N   VAL A 159     -19.497 -14.120  -2.510  1.00 10.00      A   
ATOM   1452  HN  VAL A 159     -19.793 -13.537  -3.242  1.00 10.00      A   
ATOM   1453  CA  VAL A 159     -19.141 -13.527  -1.228  1.00 10.00      A   
ATOM   1454  CB  VAL A 159     -19.112 -11.985  -1.305  1.00 10.00      A   
ATOM   1455  CG1 VAL A 159     -18.579 -11.390  -0.009  1.00 10.00      A   
ATOM   1456  CG2 VAL A 159     -18.278 -11.519  -2.488  1.00 10.00      A   
ATOM   1457  C   VAL A 159     -20.139 -13.958  -0.157  1.00 10.00      A   
ATOM   1458  O   VAL A 159     -19.759 -14.304   0.963  1.00 10.00      A   
ATOM   1459  N   LEU A 160     -21.417 -13.956  -0.522  1.00 10.00      A   
ATOM   1460  HN  LEU A 160     -21.653 -13.676  -1.437  1.00 10.00      A   
ATOM   1461  CA  LEU A 160     -22.481 -14.351   0.394  1.00 10.00      A   
ATOM   1462  CB  LEU A 160     -23.852 -14.001  -0.189  1.00 10.00      A   
ATOM   1463  CG  LEU A 160     -24.154 -12.509  -0.334  1.00 10.00      A   
ATOM   1464  CD1 LEU A 160     -25.460 -12.304  -1.082  1.00 10.00      A   
ATOM   1465  CD2 LEU A 160     -24.205 -11.834   1.029  1.00 10.00      A   
ATOM   1466  C   LEU A 160     -22.407 -15.840   0.721  1.00 10.00      A   
ATOM   1467  O   LEU A 160     -22.830 -16.269   1.797  1.00 10.00      A   
ATOM   1468  N   ALA A 161     -21.856 -16.619  -0.205  1.00 10.00      A   
ATOM   1469  HN  ALA A 161     -21.545 -16.215  -1.045  1.00 10.00      A   
ATOM   1470  CA  ALA A 161     -21.715 -18.058  -0.021  1.00 10.00      A   
ATOM   1471  CB  ALA A 161     -21.226 -18.713  -1.302  1.00 10.00      A   
ATOM   1472  C   ALA A 161     -20.768 -18.366   1.129  1.00 10.00      A   
ATOM   1473  O   ALA A 161     -20.882 -19.405   1.778  1.00 10.00      A   
ATOM   1474  N   MET A 162     -19.840 -17.450   1.389  1.00 10.00      A   
ATOM   1475  HN  MET A 162     -19.801 -16.637   0.837  1.00 10.00      A   
ATOM   1476  CA  MET A 162     -18.881 -17.626   2.476  1.00 10.00      A   
ATOM   1477  CB  MET A 162     -17.713 -16.644   2.345  1.00 10.00      A   
ATOM   1478  CG  MET A 162     -17.016 -16.659   0.994  1.00 10.00      A   
ATOM   1479  SD  MET A 162     -15.374 -15.912   1.047  1.00 10.00      A   
ATOM   1480  CE  MET A 162     -15.724 -14.350   1.857  1.00 10.00      A   
ATOM   1481  C   MET A 162     -19.570 -17.434   3.823  1.00 10.00      A   
ATOM   1482  O   MET A 162     -19.036 -17.814   4.866  1.00 10.00      A   
ATOM   1483  N   GLN A 163     -20.763 -16.846   3.775  1.00 10.00      A   
ATOM   1484  HN  GLN A 163     -21.115 -16.579   2.901  1.00 10.00      A   
ATOM   1485  CA  GLN A 163     -21.570 -16.585   4.965  1.00 10.00      A   
ATOM   1486  CB  GLN A 163     -22.059 -17.886   5.609  1.00 10.00      A   
ATOM   1487  CG  GLN A 163     -23.138 -18.603   4.813  1.00 10.00      A   
ATOM   1488  CD  GLN A 163     -24.469 -17.876   4.856  1.00 10.00      A   
ATOM   1489  OE1 GLN A 163     -25.294 -18.127   5.732  1.00 10.00      A   
ATOM   1490  NE2 GLN A 163     -24.693 -16.976   3.908  1.00 10.00      A   
ATOM   1491 HE21 GLN A 163     -23.994 -16.830   3.230  1.00 10.00      A   
ATOM   1492 HE22 GLN A 163     -25.546 -16.488   3.921  1.00 10.00      A   
ATOM   1493  C   GLN A 163     -20.850 -15.696   5.975  1.00 10.00      A   
ATOM   1494  O   GLN A 163     -20.426 -16.154   7.040  1.00 10.00      A   
ATOM   1495  N   PRO A 164     -20.698 -14.409   5.647  1.00 10.00      A   
ATOM   1496  CA  PRO A 164     -20.034 -13.450   6.517  1.00 10.00      A   
ATOM   1497  CB  PRO A 164     -19.463 -12.456   5.508  1.00 10.00      A   
ATOM   1498  CG  PRO A 164     -20.454 -12.440   4.388  1.00 10.00      A   
ATOM   1499  CD  PRO A 164     -21.153 -13.779   4.394  1.00 10.00      A   
ATOM   1500  C   PRO A 164     -21.028 -12.748   7.444  1.00 10.00      A   
ATOM   1501  O   PRO A 164     -22.229 -12.705   7.170  1.00 10.00      A   
ATOM   1502  N   LYS A 165     -20.528 -12.215   8.550  1.00 10.00      A   
ATOM   1503  HN  LYS A 165     -19.565 -12.296   8.729  1.00 10.00      A   
ATOM   1504  CA  LYS A 165     -21.371 -11.502   9.499  1.00 10.00      A   
ATOM   1505  CB  LYS A 165     -20.851 -11.683  10.926  1.00 10.00      A   
ATOM   1506  CG  LYS A 165     -21.385 -12.918  11.633  1.00 10.00      A   
ATOM   1507  CD  LYS A 165     -20.846 -13.015  13.052  1.00 10.00      A   
ATOM   1508  CE  LYS A 165     -21.485 -14.164  13.815  1.00 10.00      A   
ATOM   1509  NZ  LYS A 165     -20.796 -14.426  15.106  1.00 10.00      A   
ATOM   1510  HZ1 LYS A 165     -19.806 -14.695  14.935  1.00 10.00      A   
ATOM   1511  HZ2 LYS A 165     -21.270 -15.199  15.617  1.00 10.00      A   
ATOM   1512  HZ3 LYS A 165     -20.813 -13.572  15.702  1.00 10.00      A   
ATOM   1513  C   LYS A 165     -21.400 -10.025   9.137  1.00 10.00      A   
ATOM   1514  O   LYS A 165     -22.386  -9.323   9.378  1.00 10.00      A   
ATOM   1515  N   VAL A 166     -20.302  -9.568   8.554  1.00 10.00      A   
ATOM   1516  HN  VAL A 166     -19.554 -10.184   8.400  1.00 10.00      A   
ATOM   1517  CA  VAL A 166     -20.169  -8.187   8.128  1.00 10.00      A   
ATOM   1518  CB  VAL A 166     -18.990  -7.481   8.838  1.00 10.00      A   
ATOM   1519  CG1 VAL A 166     -18.937  -6.005   8.468  1.00 10.00      A   
ATOM   1520  CG2 VAL A 166     -19.082  -7.653  10.346  1.00 10.00      A   
ATOM   1521  C   VAL A 166     -19.938  -8.152   6.623  1.00 10.00      A   
ATOM   1522  O   VAL A 166     -19.008  -8.779   6.119  1.00 10.00      A   
ATOM   1523  N   LEU A 167     -20.794  -7.437   5.910  1.00 10.00      A   
ATOM   1524  HN  LEU A 167     -21.519  -6.962   6.369  1.00 10.00      A   
ATOM   1525  CA  LEU A 167     -20.680  -7.330   4.464  1.00 10.00      A   
ATOM   1526  CB  LEU A 167     -21.992  -7.746   3.793  1.00 10.00      A   
ATOM   1527  CG  LEU A 167     -21.981  -7.815   2.264  1.00 10.00      A   
ATOM   1528  CD1 LEU A 167     -21.026  -8.897   1.782  1.00 10.00      A   
ATOM   1529  CD2 LEU A 167     -23.384  -8.059   1.729  1.00 10.00      A   
ATOM   1530  C   LEU A 167     -20.317  -5.908   4.063  1.00 10.00      A   
ATOM   1531  O   LEU A 167     -21.081  -4.976   4.301  1.00 10.00      A   
ATOM   1532  N   VAL A 168     -19.149  -5.745   3.466  1.00 10.00      A   
ATOM   1533  HN  VAL A 168     -18.578  -6.530   3.303  1.00 10.00      A   
ATOM   1534  CA  VAL A 168     -18.692  -4.433   3.036  1.00 10.00      A   
ATOM   1535  CB  VAL A 168     -17.185  -4.249   3.290  1.00 10.00      A   
ATOM   1536  CG1 VAL A 168     -16.833  -2.773   3.335  1.00 10.00      A   
ATOM   1537  CG2 VAL A 168     -16.766  -4.945   4.574  1.00 10.00      A   
ATOM   1538  C   VAL A 168     -18.966  -4.246   1.552  1.00 10.00      A   
ATOM   1539  O   VAL A 168     -18.528  -5.050   0.732  1.00 10.00      A   
ATOM   1540  N   LEU A 169     -19.684  -3.189   1.209  1.00 10.00      A   
ATOM   1541  HN  LEU A 169     -20.010  -2.576   1.908  1.00 10.00      A   
ATOM   1542  CA  LEU A 169     -20.014  -2.921  -0.183  1.00 10.00      A   
ATOM   1543  CB  LEU A 169     -21.530  -2.930  -0.373  1.00 10.00      A   
ATOM   1544  CG  LEU A 169     -22.239  -4.245  -0.048  1.00 10.00      A   
ATOM   1545  CD1 LEU A 169     -23.727  -4.012   0.126  1.00 10.00      A   
ATOM   1546  CD2 LEU A 169     -21.985  -5.277  -1.137  1.00 10.00      A   
ATOM   1547  C   LEU A 169     -19.438  -1.592  -0.662  1.00 10.00      A   
ATOM   1548  O   LEU A 169     -19.912  -0.522  -0.270  1.00 10.00      A   
ATOM   1549  N   ASP A 170     -18.423  -1.672  -1.514  1.00 10.00      A   
ATOM   1550  HN  ASP A 170     -18.096  -2.558  -1.787  1.00 10.00      A   
ATOM   1551  CA  ASP A 170     -17.783  -0.484  -2.068  1.00 10.00      A   
ATOM   1552  CB  ASP A 170     -16.267  -0.688  -2.163  1.00 10.00      A   
ATOM   1553  CG  ASP A 170     -15.537   0.505  -2.752  1.00 10.00      A   
ATOM   1554  OD1 ASP A 170     -15.654   1.618  -2.195  1.00 10.00      A   
ATOM   1555  OD2 ASP A 170     -14.818   0.330  -3.762  1.00 10.00      A   
ATOM   1556  C   ASP A 170     -18.366  -0.186  -3.445  1.00 10.00      A   
ATOM   1557  O   ASP A 170     -18.046  -0.869  -4.422  1.00 10.00      A   
ATOM   1558  N   GLU A 171     -19.237   0.824  -3.502  1.00 10.00      A   
ATOM   1559  HN  GLU A 171     -19.427   1.327  -2.682  1.00 10.00      A   
ATOM   1560  CA  GLU A 171     -19.905   1.225  -4.741  1.00 10.00      A   
ATOM   1561  CB  GLU A 171     -18.935   1.971  -5.665  1.00 10.00      A   
ATOM   1562  CG  GLU A 171     -18.286   3.193  -5.031  1.00 10.00      A   
ATOM   1563  CD  GLU A 171     -19.150   4.438  -5.099  1.00 10.00      A   
ATOM   1564  OE1 GLU A 171     -20.383   4.314  -5.230  1.00 10.00      A   
ATOM   1565  OE2 GLU A 171     -18.590   5.557  -5.023  1.00 10.00      A   
ATOM   1566  C   GLU A 171     -20.524   0.013  -5.453  1.00 10.00      A   
ATOM   1567  O   GLU A 171     -20.144  -0.320  -6.579  1.00 10.00      A   
ATOM   1568  N   PRO A 172     -21.493  -0.662  -4.806  1.00 10.00      A   
ATOM   1569  CA  PRO A 172     -22.134  -1.853  -5.374  1.00 10.00      A   
ATOM   1570  CB  PRO A 172     -22.812  -2.486  -4.160  1.00 10.00      A   
ATOM   1571  CG  PRO A 172     -23.145  -1.330  -3.280  1.00 10.00      A   
ATOM   1572  CD  PRO A 172     -22.047  -0.320  -3.479  1.00 10.00      A   
ATOM   1573  C   PRO A 172     -23.173  -1.515  -6.441  1.00 10.00      A   
ATOM   1574  O   PRO A 172     -23.554  -2.371  -7.240  1.00 10.00      A   
ATOM   1575  N   THR A 173     -23.615  -0.268  -6.459  1.00 10.00      A   
ATOM   1576  HN  THR A 173     -23.269   0.374  -5.805  1.00 10.00      A   
ATOM   1577  CA  THR A 173     -24.615   0.175  -7.415  1.00 10.00      A   
ATOM   1578  CB  THR A 173     -25.715   0.976  -6.697  1.00 10.00      A   
ATOM   1579  OG1 THR A 173     -25.135   1.680  -5.584  1.00 10.00      A   
ATOM   1580  HG1 THR A 173     -25.827   2.139  -5.099  1.00 10.00      A   
ATOM   1581  CG2 THR A 173     -26.791   0.032  -6.181  1.00 10.00      A   
ATOM   1582  C   THR A 173     -23.999   1.020  -8.528  1.00 10.00      A   
ATOM   1583  O   THR A 173     -24.708   1.541  -9.388  1.00 10.00      A   
ATOM   1584  N   ALA A 174     -22.677   1.139  -8.513  1.00 10.00      A   
ATOM   1585  HN  ALA A 174     -22.167   0.691  -7.809  1.00 10.00      A   
ATOM   1586  CA  ALA A 174     -21.968   1.923  -9.515  1.00 10.00      A   
ATOM   1587  CB  ALA A 174     -20.561   2.250  -9.041  1.00 10.00      A   
ATOM   1588  C   ALA A 174     -21.922   1.193 -10.850  1.00 10.00      A   
ATOM   1589  O   ALA A 174     -21.200   0.203 -11.001  1.00 10.00      A   
ATOM   1590  N   GLY A 175     -22.701   1.678 -11.804  1.00 10.00      A   
ATOM   1591  HN  GLY A 175     -23.273   2.453 -11.608  1.00 10.00      A   
ATOM   1592  CA  GLY A 175     -22.738   1.069 -13.118  1.00 10.00      A   
ATOM   1593  C   GLY A 175     -23.967   0.208 -13.304  1.00 10.00      A   
ATOM   1594  O   GLY A 175     -23.887  -0.887 -13.859  1.00 10.00      A   
ATOM   1595  N   LEU A 176     -25.104   0.699 -12.828  1.00 10.00      A   
ATOM   1596  HN  LEU A 176     -25.098   1.582 -12.397  1.00 10.00      A   
ATOM   1597  CA  LEU A 176     -26.364  -0.024 -12.936  1.00 10.00      A   
ATOM   1598  CB  LEU A 176     -26.706  -0.721 -11.610  1.00 10.00      A   
ATOM   1599  CG  LEU A 176     -25.730  -1.795 -11.121  1.00 10.00      A   
ATOM   1600  CD1 LEU A 176     -26.118  -2.273  -9.732  1.00 10.00      A   
ATOM   1601  CD2 LEU A 176     -25.679  -2.963 -12.090  1.00 10.00      A   
ATOM   1602  C   LEU A 176     -27.485   0.937 -13.314  1.00 10.00      A   
ATOM   1603  O   LEU A 176     -27.339   2.153 -13.183  1.00 10.00      A   
ATOM   1604  N   ASP A 177     -28.591   0.393 -13.794  1.00 10.00      A   
ATOM   1605  HN  ASP A 177     -28.638  -0.583 -13.888  1.00 10.00      A   
ATOM   1606  CA  ASP A 177     -29.745   1.199 -14.182  1.00 10.00      A   
ATOM   1607  CB  ASP A 177     -30.616   0.422 -15.177  1.00 10.00      A   
ATOM   1608  CG  ASP A 177     -30.230   0.669 -16.620  1.00 10.00      A   
ATOM   1609  OD1 ASP A 177     -30.827   1.565 -17.258  1.00 10.00      A   
ATOM   1610  OD2 ASP A 177     -29.332  -0.034 -17.126  1.00 10.00      A   
ATOM   1611  C   ASP A 177     -30.569   1.548 -12.947  1.00 10.00      A   
ATOM   1612  O   ASP A 177     -30.375   0.942 -11.894  1.00 10.00      A   
ATOM   1613  N   PRO A 178     -31.485   2.535 -13.044  1.00 10.00      A   
ATOM   1614  CA  PRO A 178     -32.343   2.931 -11.919  1.00 10.00      A   
ATOM   1615  CB  PRO A 178     -33.392   3.827 -12.579  1.00 10.00      A   
ATOM   1616  CG  PRO A 178     -32.688   4.419 -13.748  1.00 10.00      A   
ATOM   1617  CD  PRO A 178     -31.741   3.360 -14.243  1.00 10.00      A   
ATOM   1618  C   PRO A 178     -33.013   1.721 -11.278  1.00 10.00      A   
ATOM   1619  O   PRO A 178     -33.017   1.578 -10.053  1.00 10.00      A   
ATOM   1620  N   GLN A 179     -33.567   0.848 -12.116  1.00 10.00      A   
ATOM   1621  HN  GLN A 179     -33.542   1.034 -13.080  1.00 10.00      A   
ATOM   1622  CA  GLN A 179     -34.221  -0.366 -11.641  1.00 10.00      A   
ATOM   1623  CB  GLN A 179     -34.869  -1.117 -12.812  1.00 10.00      A   
ATOM   1624  CG  GLN A 179     -35.378  -2.513 -12.471  1.00 10.00      A   
ATOM   1625  CD  GLN A 179     -36.590  -2.494 -11.561  1.00 10.00      A   
ATOM   1626  OE1 GLN A 179     -37.425  -1.591 -11.630  1.00 10.00      A   
ATOM   1627  NE2 GLN A 179     -36.696  -3.487 -10.697  1.00 10.00      A   
ATOM   1628 HE21 GLN A 179     -35.994  -4.178 -10.690  1.00 10.00      A   
ATOM   1629 HE22 GLN A 179     -37.470  -3.496 -10.092  1.00 10.00      A   
ATOM   1630  C   GLN A 179     -33.212  -1.266 -10.936  1.00 10.00      A   
ATOM   1631  O   GLN A 179     -33.461  -1.751  -9.833  1.00 10.00      A   
ATOM   1632  N   GLY A 180     -32.065  -1.465 -11.576  1.00 10.00      A   
ATOM   1633  HN  GLY A 180     -31.927  -1.042 -12.449  1.00 10.00      A   
ATOM   1634  CA  GLY A 180     -31.024  -2.304 -11.011  1.00 10.00      A   
ATOM   1635  C   GLY A 180     -30.527  -1.790  -9.676  1.00 10.00      A   
ATOM   1636  O   GLY A 180     -30.302  -2.571  -8.749  1.00 10.00      A   
ATOM   1637  N   ARG A 181     -30.352  -0.478  -9.582  1.00 10.00      A   
ATOM   1638  HN  ARG A 181     -30.522   0.084 -10.373  1.00 10.00      A   
ATOM   1639  CA  ARG A 181     -29.892   0.156  -8.352  1.00 10.00      A   
ATOM   1640  CB  ARG A 181     -29.790   1.675  -8.537  1.00 10.00      A   
ATOM   1641  CG  ARG A 181     -29.159   2.404  -7.359  1.00 10.00      A   
ATOM   1642  CD  ARG A 181     -30.084   3.469  -6.788  1.00 10.00      A   
ATOM   1643  NE  ARG A 181     -30.235   4.617  -7.684  1.00 10.00      A   
ATOM   1644  HE  ARG A 181     -30.283   4.434  -8.649  1.00 10.00      A   
ATOM   1645  CZ  ARG A 181     -30.300   5.884  -7.270  1.00 10.00      A   
ATOM   1646  NH1 ARG A 181     -30.237   6.177  -5.973  1.00 10.00      A   
ATOM   1647 HH11 ARG A 181     -30.297   7.166  -5.658  1.00 10.00      A   
ATOM   1648 HH12 ARG A 181     -30.117   5.410  -5.254  1.00 10.00      A   
ATOM   1649  NH2 ARG A 181     -30.428   6.863  -8.161  1.00 10.00      A   
ATOM   1650 HH21 ARG A 181     -30.485   7.857  -7.846  1.00 10.00      A   
ATOM   1651 HH22 ARG A 181     -30.466   6.643  -9.182  1.00 10.00      A   
ATOM   1652  C   ARG A 181     -30.839  -0.160  -7.201  1.00 10.00      A   
ATOM   1653  O   ARG A 181     -30.419  -0.661  -6.156  1.00 10.00      A   
ATOM   1654  N   GLN A 182     -32.121   0.119  -7.409  1.00 10.00      A   
ATOM   1655  HN  GLN A 182     -32.394   0.499  -8.275  1.00 10.00      A   
ATOM   1656  CA  GLN A 182     -33.135  -0.124  -6.390  1.00 10.00      A   
ATOM   1657  CB  GLN A 182     -34.499   0.387  -6.856  1.00 10.00      A   
ATOM   1658  CG  GLN A 182     -34.536   1.870  -7.178  1.00 10.00      A   
ATOM   1659  CD  GLN A 182     -35.911   2.329  -7.622  1.00 10.00      A   
ATOM   1660  OE1 GLN A 182     -36.932   1.820  -7.155  1.00 10.00      A   
ATOM   1661  NE2 GLN A 182     -35.954   3.285  -8.537  1.00 10.00      A   
ATOM   1662 HE21 GLN A 182     -35.103   3.644  -8.875  1.00 10.00      A   
ATOM   1663 HE22 GLN A 182     -36.831   3.598  -8.841  1.00 10.00      A   
ATOM   1664  C   GLN A 182     -33.231  -1.606  -6.050  1.00 10.00      A   
ATOM   1665  O   GLN A 182     -33.303  -1.980  -4.880  1.00 10.00      A   
ATOM   1666  N   GLU A 183     -33.212  -2.442  -7.083  1.00 10.00      A   
ATOM   1667  HN  GLU A 183     -33.131  -2.075  -7.990  1.00 10.00      A   
ATOM   1668  CA  GLU A 183     -33.309  -3.884  -6.919  1.00 10.00      A   
ATOM   1669  CB  GLU A 183     -33.367  -4.557  -8.293  1.00 10.00      A   
ATOM   1670  CG  GLU A 183     -33.858  -5.996  -8.278  1.00 10.00      A   
ATOM   1671  CD  GLU A 183     -34.169  -6.510  -9.669  1.00 10.00      A   
ATOM   1672  OE1 GLU A 183     -33.407  -7.359 -10.183  1.00 10.00      A   
ATOM   1673  OE2 GLU A 183     -35.180  -6.067 -10.258  1.00 10.00      A   
ATOM   1674  C   GLU A 183     -32.139  -4.432  -6.101  1.00 10.00      A   
ATOM   1675  O   GLU A 183     -32.327  -5.261  -5.210  1.00 10.00      A   
ATOM   1676  N   MET A 184     -30.936  -3.948  -6.395  1.00 10.00      A   
ATOM   1677  HN  MET A 184     -30.851  -3.275  -7.106  1.00 10.00      A   
ATOM   1678  CA  MET A 184     -29.740  -4.396  -5.690  1.00 10.00      A   
ATOM   1679  CB  MET A 184     -28.473  -3.886  -6.380  1.00 10.00      A   
ATOM   1680  CG  MET A 184     -27.198  -4.590  -5.934  1.00 10.00      A   
ATOM   1681  SD  MET A 184     -27.151  -6.330  -6.419  1.00 10.00      A   
ATOM   1682  CE  MET A 184     -26.667  -6.196  -8.139  1.00 10.00      A   
ATOM   1683  C   MET A 184     -29.762  -3.962  -4.228  1.00 10.00      A   
ATOM   1684  O   MET A 184     -29.509  -4.766  -3.332  1.00 10.00      A   
ATOM   1685  N   MET A 185     -30.089  -2.694  -3.991  1.00 10.00      A   
ATOM   1686  HN  MET A 185     -30.300  -2.104  -4.748  1.00 10.00      A   
ATOM   1687  CA  MET A 185     -30.145  -2.159  -2.631  1.00 10.00      A   
ATOM   1688  CB  MET A 185     -30.318  -0.636  -2.637  1.00 10.00      A   
ATOM   1689  CG  MET A 185     -29.049   0.131  -2.974  1.00 10.00      A   
ATOM   1690  SD  MET A 185     -27.663  -0.285  -1.891  1.00 10.00      A   
ATOM   1691  CE  MET A 185     -28.285   0.281  -0.308  1.00 10.00      A   
ATOM   1692  C   MET A 185     -31.255  -2.823  -1.823  1.00 10.00      A   
ATOM   1693  O   MET A 185     -31.135  -3.007  -0.610  1.00 10.00      A   
ATOM   1694  N   ARG A 186     -32.329  -3.197  -2.508  1.00 10.00      A   
ATOM   1695  HN  ARG A 186     -32.366  -3.022  -3.475  1.00 10.00      A   
ATOM   1696  CA  ARG A 186     -33.457  -3.851  -1.862  1.00 10.00      A   
ATOM   1697  CB  ARG A 186     -34.647  -3.923  -2.814  1.00 10.00      A   
ATOM   1698  CG  ARG A 186     -35.993  -3.844  -2.121  1.00 10.00      A   
ATOM   1699  CD  ARG A 186     -37.103  -3.571  -3.119  1.00 10.00      A   
ATOM   1700  NE  ARG A 186     -36.982  -2.249  -3.733  1.00 10.00      A   
ATOM   1701  HE  ARG A 186     -36.335  -1.621  -3.333  1.00 10.00      A   
ATOM   1702  CZ  ARG A 186     -37.684  -1.852  -4.793  1.00 10.00      A   
ATOM   1703  NH1 ARG A 186     -38.558  -2.667  -5.374  1.00 10.00      A   
ATOM   1704 HH11 ARG A 186     -38.707  -3.633  -5.008  1.00 10.00      A   
ATOM   1705 HH12 ARG A 186     -39.099  -2.342  -6.203  1.00 10.00      A   
ATOM   1706  NH2 ARG A 186     -37.517  -0.627  -5.272  1.00 10.00      A   
ATOM   1707 HH21 ARG A 186     -38.065  -0.308  -6.102  1.00 10.00      A   
ATOM   1708 HH22 ARG A 186     -36.841   0.026  -4.818  1.00 10.00      A   
ATOM   1709  C   ARG A 186     -33.066  -5.250  -1.396  1.00 10.00      A   
ATOM   1710  O   ARG A 186     -33.548  -5.734  -0.375  1.00 10.00      A   
ATOM   1711  N   LEU A 187     -32.186  -5.890  -2.154  1.00 10.00      A   
ATOM   1712  HN  LEU A 187     -31.851  -5.454  -2.966  1.00 10.00      A   
ATOM   1713  CA  LEU A 187     -31.710  -7.227  -1.815  1.00 10.00      A   
ATOM   1714  CB  LEU A 187     -30.873  -7.808  -2.959  1.00 10.00      A   
ATOM   1715  CG  LEU A 187     -30.253  -9.188  -2.717  1.00 10.00      A   
ATOM   1716  CD1 LEU A 187     -31.333 -10.245  -2.559  1.00 10.00      A   
ATOM   1717  CD2 LEU A 187     -29.303  -9.555  -3.845  1.00 10.00      A   
ATOM   1718  C   LEU A 187     -30.895  -7.179  -0.527  1.00 10.00      A   
ATOM   1719  O   LEU A 187     -31.029  -8.042   0.342  1.00 10.00      A   
ATOM   1720  N   PHE A 188     -30.072  -6.145  -0.402  1.00 10.00      A   
ATOM   1721  HN  PHE A 188     -30.022  -5.484  -1.127  1.00 10.00      A   
ATOM   1722  CA  PHE A 188     -29.239  -5.966   0.780  1.00 10.00      A   
ATOM   1723  CB  PHE A 188     -28.200  -4.865   0.552  1.00 10.00      A   
ATOM   1724  CG  PHE A 188     -27.269  -5.136  -0.598  1.00 10.00      A   
ATOM   1725  CD1 PHE A 188     -26.980  -4.145  -1.520  1.00 10.00      A   
ATOM   1726  CD2 PHE A 188     -26.686  -6.382  -0.760  1.00 10.00      A   
ATOM   1727  CE1 PHE A 188     -26.126  -4.392  -2.581  1.00 10.00      A   
ATOM   1728  CE2 PHE A 188     -25.833  -6.635  -1.817  1.00 10.00      A   
ATOM   1729  CZ  PHE A 188     -25.552  -5.640  -2.730  1.00 10.00      A   
ATOM   1730  C   PHE A 188     -30.102  -5.641   1.994  1.00 10.00      A   
ATOM   1731  O   PHE A 188     -29.760  -5.991   3.125  1.00 10.00      A   
ATOM   1732  N   ALA A 189     -31.230  -4.977   1.746  1.00 10.00      A   
ATOM   1733  HN  ALA A 189     -31.442  -4.723   0.822  1.00 10.00      A   
ATOM   1734  CA  ALA A 189     -32.154  -4.616   2.811  1.00 10.00      A   
ATOM   1735  CB  ALA A 189     -33.299  -3.774   2.268  1.00 10.00      A   
ATOM   1736  C   ALA A 189     -32.688  -5.871   3.482  1.00 10.00      A   
ATOM   1737  O   ALA A 189     -32.768  -5.947   4.706  1.00 10.00      A   
ATOM   1738  N   ARG A 190     -33.029  -6.868   2.667  1.00 10.00      A   
ATOM   1739  HN  ARG A 190     -32.930  -6.748   1.696  1.00 10.00      A   
ATOM   1740  CA  ARG A 190     -33.546  -8.130   3.178  1.00 10.00      A   
ATOM   1741  CB  ARG A 190     -33.997  -9.043   2.039  1.00 10.00      A   
ATOM   1742  CG  ARG A 190     -35.481  -8.959   1.732  1.00 10.00      A   
ATOM   1743  CD  ARG A 190     -35.991 -10.255   1.125  1.00 10.00      A   
ATOM   1744  NE  ARG A 190     -35.867 -11.379   2.055  1.00 10.00      A   
ATOM   1745  HE  ARG A 190     -36.111 -11.215   3.002  1.00 10.00      A   
ATOM   1746  CZ  ARG A 190     -35.446 -12.591   1.707  1.00 10.00      A   
ATOM   1747  NH1 ARG A 190     -35.099 -12.838   0.452  1.00 10.00      A   
ATOM   1748 HH11 ARG A 190     -34.768 -13.788   0.176  1.00 10.00      A   
ATOM   1749 HH12 ARG A 190     -35.157 -12.084  -0.267  1.00 10.00      A   
ATOM   1750  NH2 ARG A 190     -35.363 -13.551   2.617  1.00 10.00      A   
ATOM   1751 HH21 ARG A 190     -35.034 -14.503   2.352  1.00 10.00      A   
ATOM   1752 HH22 ARG A 190     -35.631 -13.356   3.617  1.00 10.00      A   
ATOM   1753  C   ARG A 190     -32.505  -8.837   4.032  1.00 10.00      A   
ATOM   1754  O   ARG A 190     -32.824  -9.388   5.084  1.00 10.00      A   
ATOM   1755  N   LEU A 191     -31.254  -8.785   3.588  1.00 10.00      A   
ATOM   1756  HN  LEU A 191     -31.064  -8.305   2.754  1.00 10.00      A   
ATOM   1757  CA  LEU A 191     -30.152  -9.419   4.303  1.00 10.00      A   
ATOM   1758  CB  LEU A 191     -28.904  -9.449   3.421  1.00 10.00      A   
ATOM   1759  CG  LEU A 191     -29.024 -10.235   2.115  1.00 10.00      A   
ATOM   1760  CD1 LEU A 191     -27.823  -9.972   1.221  1.00 10.00      A   
ATOM   1761  CD2 LEU A 191     -29.161 -11.723   2.399  1.00 10.00      A   
ATOM   1762  C   LEU A 191     -29.854  -8.687   5.610  1.00 10.00      A   
ATOM   1763  O   LEU A 191     -29.144  -9.194   6.478  1.00 10.00      A   
ATOM   1764  N   HIS A 192     -30.393  -7.489   5.744  1.00 10.00      A   
ATOM   1765  HN  HIS A 192     -30.938  -7.123   5.012  1.00 10.00      A   
ATOM   1766  CA  HIS A 192     -30.193  -6.701   6.944  1.00 10.00      A   
ATOM   1767  CB  HIS A 192     -30.095  -5.214   6.596  1.00 10.00      A   
ATOM   1768  CG  HIS A 192     -29.720  -4.345   7.756  1.00 10.00      A   
ATOM   1769  ND1 HIS A 192     -28.595  -4.563   8.530  1.00 10.00      A   
ATOM   1770  HD1 HIS A 192     -27.948  -5.298   8.417  1.00 10.00      A   
ATOM   1771  CD2 HIS A 192     -30.322  -3.248   8.271  1.00 10.00      A   
ATOM   1772  CE1 HIS A 192     -28.525  -3.633   9.464  1.00 10.00      A   
ATOM   1773  NE2 HIS A 192     -29.557  -2.826   9.328  1.00 10.00      A   
ATOM   1774  HE2 HIS A 192     -29.740  -2.028   9.896  1.00 10.00      A   
ATOM   1775  C   HIS A 192     -31.332  -6.940   7.928  1.00 10.00      A   
ATOM   1776  O   HIS A 192     -31.114  -7.028   9.138  1.00 10.00      A   
ATOM   1777  N   GLN A 193     -32.545  -7.039   7.396  1.00 10.00      A   
ATOM   1778  HN  GLN A 193     -32.646  -6.949   6.422  1.00 10.00      A   
ATOM   1779  CA  GLN A 193     -33.732  -7.272   8.212  1.00 10.00      A   
ATOM   1780  CB  GLN A 193     -34.998  -6.956   7.413  1.00 10.00      A   
ATOM   1781  CG  GLN A 193     -35.021  -5.571   6.790  1.00 10.00      A   
ATOM   1782  CD  GLN A 193     -36.072  -5.434   5.706  1.00 10.00      A   
ATOM   1783  OE1 GLN A 193     -36.464  -6.418   5.069  1.00 10.00      A   
ATOM   1784  NE2 GLN A 193     -36.521  -4.210   5.470  1.00 10.00      A   
ATOM   1785 HE21 GLN A 193     -36.149  -3.470   6.001  1.00 10.00      A   
ATOM   1786 HE22 GLN A 193     -37.209  -4.093   4.782  1.00 10.00      A   
ATOM   1787  C   GLN A 193     -33.774  -8.723   8.676  1.00 10.00      A   
ATOM   1788  O   GLN A 193     -34.122  -9.016   9.821  1.00 10.00      A   
ATOM   1789  N   GLU A 194     -33.425  -9.625   7.773  1.00 10.00      A   
ATOM   1790  HN  GLU A 194     -33.167  -9.323   6.873  1.00 10.00      A   
ATOM   1791  CA  GLU A 194     -33.401 -11.049   8.066  1.00 10.00      A   
ATOM   1792  CB  GLU A 194     -34.057 -11.831   6.931  1.00 10.00      A   
ATOM   1793  CG  GLU A 194     -35.528 -11.507   6.745  1.00 10.00      A   
ATOM   1794  CD  GLU A 194     -36.067 -11.994   5.421  1.00 10.00      A   
ATOM   1795  OE1 GLU A 194     -36.023 -13.213   5.173  1.00 10.00      A   
ATOM   1796  OE2 GLU A 194     -36.543 -11.160   4.620  1.00 10.00      A   
ATOM   1797  C   GLU A 194     -31.963 -11.499   8.255  1.00 10.00      A   
ATOM   1798  O   GLU A 194     -31.049 -10.876   7.721  1.00 10.00      A   
ATOM   1799  N   GLN A 195     -31.767 -12.562   9.033  1.00 10.00      A   
ATOM   1800  HN  GLN A 195     -32.546 -13.005   9.431  1.00 10.00      A   
ATOM   1801  CA  GLN A 195     -30.432 -13.098   9.322  1.00 10.00      A   
ATOM   1802  CB  GLN A 195     -29.622 -13.397   8.051  1.00 10.00      A   
ATOM   1803  CG  GLN A 195     -29.937 -14.741   7.405  1.00 10.00      A   
ATOM   1804  CD  GLN A 195     -31.143 -14.699   6.483  1.00 10.00      A   
ATOM   1805  OE1 GLN A 195     -31.018 -14.405   5.295  1.00 10.00      A   
ATOM   1806  NE2 GLN A 195     -32.316 -15.006   7.018  1.00 10.00      A   
ATOM   1807 HE21 GLN A 195     -32.344 -15.244   7.972  1.00 10.00      A   
ATOM   1808 HE22 GLN A 195     -33.108 -14.982   6.443  1.00 10.00      A   
ATOM   1809  C   GLN A 195     -29.659 -12.195  10.285  1.00 10.00      A   
ATOM   1810  O   GLN A 195     -28.969 -12.675  11.183  1.00 10.00      A   
ATOM   1811  N   GLY A 196     -29.783 -10.889  10.093  1.00 10.00      A   
ATOM   1812  HN  GLY A 196     -30.326 -10.569   9.339  1.00 10.00      A   
ATOM   1813  CA  GLY A 196     -29.117  -9.940  10.954  1.00 10.00      A   
ATOM   1814  C   GLY A 196     -27.685  -9.696  10.543  1.00 10.00      A   
ATOM   1815  O   GLY A 196     -26.771  -9.829  11.353  1.00 10.00      A   
ATOM   1816  N   LEU A 197     -27.485  -9.337   9.285  1.00 10.00      A   
ATOM   1817  HN  LEU A 197     -28.253  -9.252   8.681  1.00 10.00      A   
ATOM   1818  CA  LEU A 197     -26.149  -9.076   8.777  1.00 10.00      A   
ATOM   1819  CB  LEU A 197     -26.021  -9.520   7.318  1.00 10.00      A   
ATOM   1820  CG  LEU A 197     -26.298 -10.997   7.028  1.00 10.00      A   
ATOM   1821  CD1 LEU A 197     -26.084 -11.302   5.552  1.00 10.00      A   
ATOM   1822  CD2 LEU A 197     -25.418 -11.886   7.893  1.00 10.00      A   
ATOM   1823  C   LEU A 197     -25.783  -7.603   8.908  1.00 10.00      A   
ATOM   1824  O   LEU A 197     -26.595  -6.712   8.620  1.00 10.00      A   
ATOM   1825  N   THR A 198     -24.564  -7.352   9.355  1.00 10.00      A   
ATOM   1826  HN  THR A 198     -23.974  -8.104   9.584  1.00 10.00      A   
ATOM   1827  CA  THR A 198     -24.063  -5.997   9.504  1.00 10.00      A   
ATOM   1828  CB  THR A 198     -23.054  -5.905  10.667  1.00 10.00      A   
ATOM   1829  OG1 THR A 198     -23.660  -6.436  11.857  1.00 10.00      A   
ATOM   1830  HG1 THR A 198     -23.447  -7.374  11.930  1.00 10.00      A   
ATOM   1831  CG2 THR A 198     -22.638  -4.463  10.915  1.00 10.00      A   
ATOM   1832  C   THR A 198     -23.397  -5.578   8.194  1.00 10.00      A   
ATOM   1833  O   THR A 198     -22.287  -6.002   7.877  1.00 10.00      A   
ATOM   1834  N   ILE A 199     -24.095  -4.764   7.420  1.00 10.00      A   
ATOM   1835  HN  ILE A 199     -24.969  -4.446   7.725  1.00 10.00      A   
ATOM   1836  CA  ILE A 199     -23.589  -4.322   6.132  1.00 10.00      A   
ATOM   1837  CB  ILE A 199     -24.703  -4.370   5.063  1.00 10.00      A   
ATOM   1838  CG1 ILE A 199     -25.335  -5.765   5.023  1.00 10.00      A   
ATOM   1839  CG2 ILE A 199     -24.156  -3.998   3.693  1.00 10.00      A   
ATOM   1840  CD1 ILE A 199     -26.565  -5.856   4.146  1.00 10.00      A   
ATOM   1841  C   ILE A 199     -23.002  -2.914   6.206  1.00 10.00      A   
ATOM   1842  O   ILE A 199     -23.531  -2.045   6.903  1.00 10.00      A   
ATOM   1843  N   VAL A 200     -21.893  -2.711   5.505  1.00 10.00      A   
ATOM   1844  HN  VAL A 200     -21.508  -3.464   4.998  1.00 10.00      A   
ATOM   1845  CA  VAL A 200     -21.222  -1.420   5.444  1.00 10.00      A   
ATOM   1846  CB  VAL A 200     -19.714  -1.556   5.741  1.00 10.00      A   
ATOM   1847  CG1 VAL A 200     -19.090  -0.192   6.008  1.00 10.00      A   
ATOM   1848  CG2 VAL A 200     -19.475  -2.499   6.912  1.00 10.00      A   
ATOM   1849  C   VAL A 200     -21.398  -0.858   4.040  1.00 10.00      A   
ATOM   1850  O   VAL A 200     -21.041  -1.511   3.056  1.00 10.00      A   
ATOM   1851  N   LEU A 201     -21.952   0.337   3.945  1.00 10.00      A   
ATOM   1852  HN  LEU A 201     -22.195   0.822   4.764  1.00 10.00      A   
ATOM   1853  CA  LEU A 201     -22.203   0.956   2.652  1.00 10.00      A   
ATOM   1854  CB  LEU A 201     -23.663   1.414   2.553  1.00 10.00      A   
ATOM   1855  CG  LEU A 201     -24.070   2.120   1.255  1.00 10.00      A   
ATOM   1856  CD1 LEU A 201     -23.995   1.165   0.070  1.00 10.00      A   
ATOM   1857  CD2 LEU A 201     -25.467   2.712   1.382  1.00 10.00      A   
ATOM   1858  C   LEU A 201     -21.266   2.125   2.380  1.00 10.00      A   
ATOM   1859  O   LEU A 201     -21.176   3.063   3.172  1.00 10.00      A   
ATOM   1860  N   VAL A 202     -20.558   2.054   1.262  1.00 10.00      A   
ATOM   1861  HN  VAL A 202     -20.641   1.259   0.690  1.00 10.00      A   
ATOM   1862  CA  VAL A 202     -19.650   3.116   0.862  1.00 10.00      A   
ATOM   1863  CB  VAL A 202     -18.172   2.658   0.870  1.00 10.00      A   
ATOM   1864  CG1 VAL A 202     -17.260   3.814   1.247  1.00 10.00      A   
ATOM   1865  CG2 VAL A 202     -17.960   1.477   1.808  1.00 10.00      A   
ATOM   1866  C   VAL A 202     -20.024   3.578  -0.542  1.00 10.00      A   
ATOM   1867  O   VAL A 202     -19.607   2.979  -1.532  1.00 10.00      A   
ATOM   1868  N   THR A 203     -20.834   4.623  -0.628  1.00 10.00      A   
ATOM   1869  HN  THR A 203     -21.139   5.066   0.193  1.00 10.00      A   
ATOM   1870  CA  THR A 203     -21.273   5.137  -1.919  1.00 10.00      A   
ATOM   1871  CB  THR A 203     -22.694   4.642  -2.265  1.00 10.00      A   
ATOM   1872  OG1 THR A 203     -23.502   4.613  -1.083  1.00 10.00      A   
ATOM   1873  HG1 THR A 203     -22.940   4.703  -0.307  1.00 10.00      A   
ATOM   1874  CG2 THR A 203     -22.655   3.255  -2.888  1.00 10.00      A   
ATOM   1875  C   THR A 203     -21.251   6.662  -1.953  1.00 10.00      A   
ATOM   1876  O   THR A 203     -20.603   7.303  -1.124  1.00 10.00      A   
ATOM   1877  N   HIS A 204     -21.962   7.230  -2.920  1.00 10.00      A   
ATOM   1878  HN  HIS A 204     -22.447   6.656  -3.550  1.00 10.00      A   
ATOM   1879  CA  HIS A 204     -22.045   8.675  -3.087  1.00 10.00      A   
ATOM   1880  CB  HIS A 204     -21.217   9.114  -4.301  1.00 10.00      A   
ATOM   1881  CG  HIS A 204     -19.742   9.217  -4.053  1.00 10.00      A   
ATOM   1882  ND1 HIS A 204     -18.848   8.213  -4.369  1.00 10.00      A   
ATOM   1883  HD1 HIS A 204     -19.076   7.337  -4.764  1.00 10.00      A   
ATOM   1884  CD2 HIS A 204     -18.998  10.226  -3.537  1.00 10.00      A   
ATOM   1885  CE1 HIS A 204     -17.626   8.600  -4.062  1.00 10.00      A   
ATOM   1886  NE2 HIS A 204     -17.689   9.817  -3.557  1.00 10.00      A   
ATOM   1887  HE2 HIS A 204     -16.916  10.353  -3.264  1.00 10.00      A   
ATOM   1888  C   HIS A 204     -23.500   9.105  -3.282  1.00 10.00      A   
ATOM   1889  O   HIS A 204     -23.775  10.226  -3.713  1.00 10.00      A   
ATOM   1890  N   GLN A 205     -24.432   8.213  -2.969  1.00 10.00      A   
ATOM   1891  HN  GLN A 205     -24.161   7.341  -2.614  1.00 10.00      A   
ATOM   1892  CA  GLN A 205     -25.854   8.506  -3.120  1.00 10.00      A   
ATOM   1893  CB  GLN A 205     -26.587   7.326  -3.768  1.00 10.00      A   
ATOM   1894  CG  GLN A 205     -26.351   7.179  -5.265  1.00 10.00      A   
ATOM   1895  CD  GLN A 205     -26.871   8.361  -6.060  1.00 10.00      A   
ATOM   1896  OE1 GLN A 205     -27.832   9.023  -5.663  1.00 10.00      A   
ATOM   1897  NE2 GLN A 205     -26.250   8.626  -7.196  1.00 10.00      A   
ATOM   1898 HE21 GLN A 205     -25.498   8.050  -7.462  1.00 10.00      A   
ATOM   1899 HE22 GLN A 205     -26.562   9.387  -7.730  1.00 10.00      A   
ATOM   1900  C   GLN A 205     -26.484   8.841  -1.774  1.00 10.00      A   
ATOM   1901  O   GLN A 205     -26.623   7.973  -0.916  1.00 10.00      A   
ATOM   1902  N   MET A 206     -26.874  10.098  -1.602  1.00 10.00      A   
ATOM   1903  HN  MET A 206     -26.760  10.737  -2.338  1.00 10.00      A   
ATOM   1904  CA  MET A 206     -27.479  10.556  -0.353  1.00 10.00      A   
ATOM   1905  CB  MET A 206     -27.545  12.088  -0.317  1.00 10.00      A   
ATOM   1906  CG  MET A 206     -26.299  12.788  -0.842  1.00 10.00      A   
ATOM   1907  SD  MET A 206     -24.794  12.282   0.013  1.00 10.00      A   
ATOM   1908  CE  MET A 206     -23.556  13.208  -0.894  1.00 10.00      A   
ATOM   1909  C   MET A 206     -28.879   9.981  -0.178  1.00 10.00      A   
ATOM   1910  O   MET A 206     -29.330   9.746   0.944  1.00 10.00      A   
ATOM   1911  N   GLU A 207     -29.551   9.755  -1.300  1.00 10.00      A   
ATOM   1912  HN  GLU A 207     -29.120   9.960  -2.156  1.00 10.00      A   
ATOM   1913  CA  GLU A 207     -30.906   9.218  -1.309  1.00 10.00      A   
ATOM   1914  CB  GLU A 207     -31.383   9.054  -2.754  1.00 10.00      A   
ATOM   1915  CG  GLU A 207     -32.794   8.507  -2.894  1.00 10.00      A   
ATOM   1916  CD  GLU A 207     -33.854   9.493  -2.449  1.00 10.00      A   
ATOM   1917  OE1 GLU A 207     -34.217  10.383  -3.248  1.00 10.00      A   
ATOM   1918  OE2 GLU A 207     -34.338   9.380  -1.304  1.00 10.00      A   
ATOM   1919  C   GLU A 207     -30.989   7.881  -0.575  1.00 10.00      A   
ATOM   1920  O   GLU A 207     -31.646   7.770   0.460  1.00 10.00      A   
ATOM   1921  N   ASP A 208     -30.299   6.879  -1.108  1.00 10.00      A   
ATOM   1922  HN  ASP A 208     -29.774   7.041  -1.919  1.00 10.00      A   
ATOM   1923  CA  ASP A 208     -30.304   5.539  -0.526  1.00 10.00      A   
ATOM   1924  CB  ASP A 208     -29.531   4.554  -1.409  1.00 10.00      A   
ATOM   1925  CG  ASP A 208     -30.227   4.293  -2.734  1.00 10.00      A   
ATOM   1926  OD1 ASP A 208     -31.270   3.604  -2.734  1.00 10.00      A   
ATOM   1927  OD2 ASP A 208     -29.739   4.787  -3.776  1.00 10.00      A   
ATOM   1928  C   ASP A 208     -29.764   5.534   0.901  1.00 10.00      A   
ATOM   1929  O   ASP A 208     -30.222   4.759   1.743  1.00 10.00      A   
ATOM   1930  N   VAL A 209     -28.807   6.412   1.176  1.00 10.00      A   
ATOM   1931  HN  VAL A 209     -28.490   7.011   0.468  1.00 10.00      A   
ATOM   1932  CA  VAL A 209     -28.218   6.509   2.505  1.00 10.00      A   
ATOM   1933  CB  VAL A 209     -27.013   7.478   2.528  1.00 10.00      A   
ATOM   1934  CG1 VAL A 209     -26.652   7.887   3.949  1.00 10.00      A   
ATOM   1935  CG2 VAL A 209     -25.815   6.834   1.851  1.00 10.00      A   
ATOM   1936  C   VAL A 209     -29.261   6.937   3.537  1.00 10.00      A   
ATOM   1937  O   VAL A 209     -29.406   6.310   4.580  1.00 10.00      A   
ATOM   1938  N   ALA A 210     -30.016   7.976   3.223  1.00 10.00      A   
ATOM   1939  HN  ALA A 210     -29.891   8.417   2.351  1.00 10.00      A   
ATOM   1940  CA  ALA A 210     -31.035   8.479   4.138  1.00 10.00      A   
ATOM   1941  CB  ALA A 210     -31.462   9.882   3.734  1.00 10.00      A   
ATOM   1942  C   ALA A 210     -32.248   7.551   4.208  1.00 10.00      A   
ATOM   1943  O   ALA A 210     -33.129   7.728   5.053  1.00 10.00      A   
ATOM   1944  N   GLN A 211     -32.296   6.563   3.321  1.00 10.00      A   
ATOM   1945  HN  GLN A 211     -31.569   6.469   2.668  1.00 10.00      A   
ATOM   1946  CA  GLN A 211     -33.413   5.628   3.287  1.00 10.00      A   
ATOM   1947  CB  GLN A 211     -33.848   5.352   1.846  1.00 10.00      A   
ATOM   1948  CG  GLN A 211     -34.524   6.519   1.149  1.00 10.00      A   
ATOM   1949  CD  GLN A 211     -35.336   6.077  -0.048  1.00 10.00      A   
ATOM   1950  OE1 GLN A 211     -35.890   4.976  -0.062  1.00 10.00      A   
ATOM   1951  NE2 GLN A 211     -35.412   6.922  -1.060  1.00 10.00      A   
ATOM   1952 HE21 GLN A 211     -34.939   7.789  -0.983  1.00 10.00      A   
ATOM   1953 HE22 GLN A 211     -35.927   6.654  -1.850  1.00 10.00      A   
ATOM   1954  C   GLN A 211     -33.104   4.300   3.973  1.00 10.00      A   
ATOM   1955  O   GLN A 211     -33.940   3.766   4.703  1.00 10.00      A   
ATOM   1956  N   TYR A 212     -31.912   3.762   3.742  1.00 10.00      A   
ATOM   1957  HN  TYR A 212     -31.261   4.239   3.178  1.00 10.00      A   
ATOM   1958  CA  TYR A 212     -31.561   2.465   4.308  1.00 10.00      A   
ATOM   1959  CB  TYR A 212     -31.181   1.481   3.197  1.00 10.00      A   
ATOM   1960  CG  TYR A 212     -32.309   1.199   2.228  1.00 10.00      A   
ATOM   1961  CD1 TYR A 212     -32.345   1.801   0.975  1.00 10.00      A   
ATOM   1962  CD2 TYR A 212     -33.343   0.340   2.569  1.00 10.00      A   
ATOM   1963  CE1 TYR A 212     -33.381   1.553   0.091  1.00 10.00      A   
ATOM   1964  CE2 TYR A 212     -34.380   0.085   1.694  1.00 10.00      A   
ATOM   1965  CZ  TYR A 212     -34.396   0.694   0.456  1.00 10.00      A   
ATOM   1966  OH  TYR A 212     -35.433   0.445  -0.416  1.00 10.00      A   
ATOM   1967  HH  TYR A 212     -36.270   0.547   0.051  1.00 10.00      A   
ATOM   1968  C   TYR A 212     -30.478   2.512   5.382  1.00 10.00      A   
ATOM   1969  O   TYR A 212     -30.413   1.621   6.226  1.00 10.00      A   
ATOM   1970  N   ALA A 213     -29.637   3.534   5.371  1.00 10.00      A   
ATOM   1971  HN  ALA A 213     -29.745   4.247   4.708  1.00 10.00      A   
ATOM   1972  CA  ALA A 213     -28.564   3.624   6.356  1.00 10.00      A   
ATOM   1973  CB  ALA A 213     -27.418   4.482   5.853  1.00 10.00      A   
ATOM   1974  C   ALA A 213     -29.071   4.114   7.705  1.00 10.00      A   
ATOM   1975  O   ALA A 213     -29.921   5.004   7.778  1.00 10.00      A   
ATOM   1976  N   GLU A 214     -28.553   3.517   8.769  1.00 10.00      A   
ATOM   1977  HN  GLU A 214     -27.881   2.814   8.641  1.00 10.00      A   
ATOM   1978  CA  GLU A 214     -28.940   3.881  10.122  1.00 10.00      A   
ATOM   1979  CB  GLU A 214     -29.088   2.626  10.988  1.00 10.00      A   
ATOM   1980  CG  GLU A 214     -30.118   1.627  10.487  1.00 10.00      A   
ATOM   1981  CD  GLU A 214     -30.189   0.387  11.357  1.00 10.00      A   
ATOM   1982  OE1 GLU A 214     -30.556   0.508  12.547  1.00 10.00      A   
ATOM   1983  OE2 GLU A 214     -29.883  -0.717  10.857  1.00 10.00      A   
ATOM   1984  C   GLU A 214     -27.892   4.805  10.732  1.00 10.00      A   
ATOM   1985  O   GLU A 214     -28.211   5.708  11.509  1.00 10.00      A   
ATOM   1986  N   GLN A 215     -26.640   4.571  10.367  1.00 10.00      A   
ATOM   1987  HN  GLN A 215     -26.454   3.837   9.742  1.00 10.00      A   
ATOM   1988  CA  GLN A 215     -25.528   5.369  10.856  1.00 10.00      A   
ATOM   1989  CB  GLN A 215     -24.583   4.516  11.713  1.00 10.00      A   
ATOM   1990  CG  GLN A 215     -25.116   4.173  13.098  1.00 10.00      A   
ATOM   1991  CD  GLN A 215     -26.091   3.009  13.096  1.00 10.00      A   
ATOM   1992  OE1 GLN A 215     -25.983   2.086  12.286  1.00 10.00      A   
ATOM   1993  NE2 GLN A 215     -27.060   3.051  13.998  1.00 10.00      A   
ATOM   1994 HE21 GLN A 215     -27.094   3.819  14.610  1.00 10.00      A   
ATOM   1995 HE22 GLN A 215     -27.707   2.315  14.018  1.00 10.00      A   
ATOM   1996  C   GLN A 215     -24.767   5.958   9.678  1.00 10.00      A   
ATOM   1997  O   GLN A 215     -24.620   5.309   8.645  1.00 10.00      A   
ATOM   1998  N   VAL A 216     -24.293   7.182   9.824  1.00 10.00      A   
ATOM   1999  HN  VAL A 216     -24.435   7.658  10.677  1.00 10.00      A   
ATOM   2000  CA  VAL A 216     -23.552   7.842   8.757  1.00 10.00      A   
ATOM   2001  CB  VAL A 216     -24.364   8.990   8.110  1.00 10.00      A   
ATOM   2002  CG1 VAL A 216     -23.639   9.550   6.896  1.00 10.00      A   
ATOM   2003  CG2 VAL A 216     -25.762   8.525   7.726  1.00 10.00      A   
ATOM   2004  C   VAL A 216     -22.225   8.385   9.279  1.00 10.00      A   
ATOM   2005  O   VAL A 216     -22.163   8.959  10.369  1.00 10.00      A   
ATOM   2006  N   ALA A 217     -21.168   8.181   8.505  1.00 10.00      A   
ATOM   2007  HN  ALA A 217     -21.286   7.698   7.653  1.00 10.00      A   
ATOM   2008  CA  ALA A 217     -19.840   8.654   8.870  1.00 10.00      A   
ATOM   2009  CB  ALA A 217     -18.916   7.482   9.164  1.00 10.00      A   
ATOM   2010  C   ALA A 217     -19.260   9.518   7.757  1.00 10.00      A   
ATOM   2011  O   ALA A 217     -19.253   9.121   6.588  1.00 10.00      A   
ATOM   2012  N   VAL A 218     -18.790  10.701   8.120  1.00 10.00      A   
ATOM   2013  HN  VAL A 218     -18.839  10.967   9.063  1.00 10.00      A   
ATOM   2014  CA  VAL A 218     -18.211  11.619   7.151  1.00 10.00      A   
ATOM   2015  CB  VAL A 218     -18.661  13.072   7.402  1.00 10.00      A   
ATOM   2016  CG1 VAL A 218     -18.032  14.015   6.385  1.00 10.00      A   
ATOM   2017  CG2 VAL A 218     -20.179  13.181   7.379  1.00 10.00      A   
ATOM   2018  C   VAL A 218     -16.687  11.552   7.174  1.00 10.00      A   
ATOM   2019  O   VAL A 218     -16.058  11.793   8.207  1.00 10.00      A   
ATOM   2020  N   MET A 219     -16.106  11.223   6.031  1.00 10.00      A   
ATOM   2021  HN  MET A 219     -16.670  11.038   5.245  1.00 10.00      A   
ATOM   2022  CA  MET A 219     -14.660  11.125   5.901  1.00 10.00      A   
ATOM   2023  CB  MET A 219     -14.289   9.804   5.227  1.00 10.00      A   
ATOM   2024  CG  MET A 219     -13.297   8.957   6.005  1.00 10.00      A   
ATOM   2025  SD  MET A 219     -11.646   9.680   6.066  1.00 10.00      A   
ATOM   2026  CE  MET A 219     -10.749   8.362   6.881  1.00 10.00      A   
ATOM   2027  C   MET A 219     -14.128  12.291   5.077  1.00 10.00      A   
ATOM   2028  O   MET A 219     -14.648  12.585   3.999  1.00 10.00      A   
ATOM   2029  N   HIS A 220     -13.109  12.971   5.592  1.00 10.00      A   
ATOM   2030  HN  HIS A 220     -12.752  12.711   6.473  1.00 10.00      A   
ATOM   2031  CA  HIS A 220     -12.517  14.100   4.886  1.00 10.00      A   
ATOM   2032  CB  HIS A 220     -13.207  15.410   5.280  1.00 10.00      A   
ATOM   2033  CG  HIS A 220     -12.909  16.562   4.364  1.00 10.00      A   
ATOM   2034  ND1 HIS A 220     -13.518  16.727   3.137  1.00 10.00      A   
ATOM   2035  HD1 HIS A 220     -14.182  16.120   2.736  1.00 10.00      A   
ATOM   2036  CD2 HIS A 220     -12.068  17.614   4.506  1.00 10.00      A   
ATOM   2037  CE1 HIS A 220     -13.067  17.830   2.567  1.00 10.00      A   
ATOM   2038  NE2 HIS A 220     -12.186  18.384   3.378  1.00 10.00      A   
ATOM   2039  HE2 HIS A 220     -11.690  19.214   3.198  1.00 10.00      A   
ATOM   2040  C   HIS A 220     -11.016  14.191   5.144  1.00 10.00      A   
ATOM   2041  O   HIS A 220     -10.582  14.406   6.277  1.00 10.00      A   
ATOM   2042  N   GLU A 221     -10.236  14.019   4.078  1.00 10.00      A   
ATOM   2043  HN  GLU A 221     -10.660  13.848   3.207  1.00 10.00      A   
ATOM   2044  CA  GLU A 221      -8.772  14.089   4.140  1.00 10.00      A   
ATOM   2045  CB  GLU A 221      -8.296  15.508   4.454  1.00 10.00      A   
ATOM   2046  CG  GLU A 221      -8.546  16.507   3.339  1.00 10.00      A   
ATOM   2047  CD  GLU A 221      -7.934  17.859   3.630  1.00 10.00      A   
ATOM   2048  OE1 GLU A 221      -6.692  17.981   3.555  1.00 10.00      A   
ATOM   2049  OE2 GLU A 221      -8.690  18.803   3.936  1.00 10.00      A   
ATOM   2050  C   GLU A 221      -8.161  13.082   5.116  1.00 10.00      A   
ATOM   2051  O   GLU A 221      -7.121  13.342   5.719  1.00 10.00      A   
ATOM   2052  N   GLY A 222      -8.803  11.932   5.260  1.00 10.00      A   
ATOM   2053  HN  GLY A 222      -9.624  11.773   4.756  1.00 10.00      A   
ATOM   2054  CA  GLY A 222      -8.295  10.910   6.155  1.00 10.00      A   
ATOM   2055  C   GLY A 222      -8.648  11.172   7.605  1.00 10.00      A   
ATOM   2056  O   GLY A 222      -7.997  10.655   8.513  1.00 10.00      A   
ATOM   2057  N   ARG A 223      -9.672  11.983   7.824  1.00 10.00      A   
ATOM   2058  HN  ARG A 223     -10.148  12.369   7.060  1.00 10.00      A   
ATOM   2059  CA  ARG A 223     -10.115  12.309   9.170  1.00 10.00      A   
ATOM   2060  CB  ARG A 223      -9.664  13.720   9.575  1.00 10.00      A   
ATOM   2061  CG  ARG A 223      -8.157  13.930   9.571  1.00 10.00      A   
ATOM   2062  CD  ARG A 223      -7.745  14.932   8.505  1.00 10.00      A   
ATOM   2063  NE  ARG A 223      -7.579  16.278   9.053  1.00 10.00      A   
ATOM   2064  HE  ARG A 223      -7.030  16.368   9.868  1.00 10.00      A   
ATOM   2065  CZ  ARG A 223      -8.112  17.373   8.524  1.00 10.00      A   
ATOM   2066  NH1 ARG A 223      -8.859  17.294   7.427  1.00 10.00      A   
ATOM   2067 HH11 ARG A 223      -9.032  16.370   6.977  1.00 10.00      A   
ATOM   2068 HH12 ARG A 223      -9.275  18.157   7.011  1.00 10.00      A   
ATOM   2069  NH2 ARG A 223      -7.899  18.551   9.095  1.00 10.00      A   
ATOM   2070 HH21 ARG A 223      -7.315  18.619   9.963  1.00 10.00      A   
ATOM   2071 HH22 ARG A 223      -8.307  19.416   8.685  1.00 10.00      A   
ATOM   2072  C   ARG A 223     -11.633  12.204   9.259  1.00 10.00      A   
ATOM   2073  O   ARG A 223     -12.343  12.628   8.345  1.00 10.00      A   
ATOM   2074  N   LEU A 224     -12.119  11.628  10.349  1.00 10.00      A   
ATOM   2075  HN  LEU A 224     -11.495  11.305  11.035  1.00 10.00      A   
ATOM   2076  CA  LEU A 224     -13.549  11.467  10.568  1.00 10.00      A   
ATOM   2077  CB  LEU A 224     -13.818  10.243  11.453  1.00 10.00      A   
ATOM   2078  CG  LEU A 224     -15.250  10.064  11.972  1.00 10.00      A   
ATOM   2079  CD1 LEU A 224     -16.210   9.741  10.836  1.00 10.00      A   
ATOM   2080  CD2 LEU A 224     -15.300   8.981  13.039  1.00 10.00      A   
ATOM   2081  C   LEU A 224     -14.124  12.714  11.224  1.00 10.00      A   
ATOM   2082  O   LEU A 224     -13.571  13.224  12.200  1.00 10.00      A   
ATOM   2083  N   MET A 225     -15.235  13.194  10.690  1.00 10.00      A   
ATOM   2084  HN  MET A 225     -15.630  12.739   9.912  1.00 10.00      A   
ATOM   2085  CA  MET A 225     -15.886  14.378  11.224  1.00 10.00      A   
ATOM   2086  CB  MET A 225     -15.516  15.611  10.393  1.00 10.00      A   
ATOM   2087  CG  MET A 225     -16.083  16.917  10.930  1.00 10.00      A   
ATOM   2088  SD  MET A 225     -15.483  17.308  12.586  1.00 10.00      A   
ATOM   2089  CE  MET A 225     -13.740  17.573  12.261  1.00 10.00      A   
ATOM   2090  C   MET A 225     -17.397  14.201  11.243  1.00 10.00      A   
ATOM   2091  O   MET A 225     -18.014  14.020  10.196  1.00 10.00      A   
ATOM   2092  N   LYS A 226     -17.975  14.253  12.442  1.00 10.00      A   
ATOM   2093  HN  LYS A 226     -17.406  14.388  13.231  1.00 10.00      A   
ATOM   2094  CA  LYS A 226     -19.419  14.111  12.636  1.00 10.00      A   
ATOM   2095  CB  LYS A 226     -20.216  15.143  11.829  1.00 10.00      A   
ATOM   2096  CG  LYS A 226     -20.353  16.501  12.503  1.00 10.00      A   
ATOM   2097  CD  LYS A 226     -21.150  17.470  11.639  1.00 10.00      A   
ATOM   2098  CE  LYS A 226     -22.566  16.971  11.390  1.00 10.00      A   
ATOM   2099  NZ  LYS A 226     -23.402  17.018  12.618  1.00 10.00      A   
ATOM   2100  HZ1 LYS A 226     -22.991  16.410  13.355  1.00 10.00      A   
ATOM   2101  HZ2 LYS A 226     -24.368  16.686  12.410  1.00 10.00      A   
ATOM   2102  HZ3 LYS A 226     -23.454  17.992  12.977  1.00 10.00      A   
ATOM   2103  C   LYS A 226     -19.919  12.692  12.363  1.00 10.00      A   
ATOM   2104  O   LYS A 226     -20.240  12.335  11.227  1.00 10.00      A   
ATOM   2105  N   PHE A 227     -19.975  11.888  13.415  1.00 10.00      A   
ATOM   2106  HN  PHE A 227     -19.684  12.224  14.288  1.00 10.00      A   
ATOM   2107  CA  PHE A 227     -20.449  10.517  13.315  1.00 10.00      A   
ATOM   2108  CB  PHE A 227     -19.387   9.553  13.854  1.00 10.00      A   
ATOM   2109  CG  PHE A 227     -19.832   8.120  13.941  1.00 10.00      A   
ATOM   2110  CD1 PHE A 227     -19.966   7.350  12.799  1.00 10.00      A   
ATOM   2111  CD2 PHE A 227     -20.114   7.542  15.169  1.00 10.00      A   
ATOM   2112  CE1 PHE A 227     -20.374   6.033  12.878  1.00 10.00      A   
ATOM   2113  CE2 PHE A 227     -20.523   6.225  15.254  1.00 10.00      A   
ATOM   2114  CZ  PHE A 227     -20.652   5.468  14.107  1.00 10.00      A   
ATOM   2115  C   PHE A 227     -21.757  10.362  14.090  1.00 10.00      A   
ATOM   2116  O   PHE A 227     -21.793  10.559  15.309  1.00 10.00      A   
ATOM   2117  N   GLY A 228     -22.825  10.016  13.383  1.00 10.00      A   
ATOM   2118  HN  GLY A 228     -22.734   9.865  12.414  1.00 10.00      A   
ATOM   2119  CA  GLY A 228     -24.116   9.848  14.021  1.00 10.00      A   
ATOM   2120  C   GLY A 228     -25.152   9.298  13.065  1.00 10.00      A   
ATOM   2121  O   GLY A 228     -24.823   8.519  12.170  1.00 10.00      A   
ATOM   2122  N   THR A 229     -26.400   9.698  13.251  1.00 10.00      A   
ATOM   2123  HN  THR A 229     -26.602  10.326  13.984  1.00 10.00      A   
ATOM   2124  CA  THR A 229     -27.482   9.244  12.394  1.00 10.00      A   
ATOM   2125  CB  THR A 229     -28.815   9.175  13.173  1.00 10.00      A   
ATOM   2126  OG1 THR A 229     -29.222  10.495  13.565  1.00 10.00      A   
ATOM   2127  HG1 THR A 229     -28.588  10.850  14.215  1.00 10.00      A   
ATOM   2128  CG2 THR A 229     -28.673   8.297  14.409  1.00 10.00      A   
ATOM   2129  C   THR A 229     -27.635  10.196  11.207  1.00 10.00      A   
ATOM   2130  O   THR A 229     -27.040  11.279  11.201  1.00 10.00      A   
ATOM   2131  N   PRO A 230     -28.417   9.812  10.181  1.00 10.00      A   
ATOM   2132  CA  PRO A 230     -28.643  10.655   9.003  1.00 10.00      A   
ATOM   2133  CB  PRO A 230     -29.726   9.898   8.229  1.00 10.00      A   
ATOM   2134  CG  PRO A 230     -29.538   8.478   8.634  1.00 10.00      A   
ATOM   2135  CD  PRO A 230     -29.118   8.519  10.073  1.00 10.00      A   
ATOM   2136  C   PRO A 230     -29.140  12.045   9.392  1.00 10.00      A   
ATOM   2137  O   PRO A 230     -28.763  13.044   8.781  1.00 10.00      A   
ATOM   2138  N   ALA A 231     -29.964  12.102  10.432  1.00 10.00      A   
ATOM   2139  HN  ALA A 231     -30.206  11.270  10.893  1.00 10.00      A   
ATOM   2140  CA  ALA A 231     -30.511  13.368  10.908  1.00 10.00      A   
ATOM   2141  CB  ALA A 231     -31.618  13.124  11.922  1.00 10.00      A   
ATOM   2142  C   ALA A 231     -29.421  14.253  11.508  1.00 10.00      A   
ATOM   2143  O   ALA A 231     -29.467  15.481  11.389  1.00 10.00      A   
ATOM   2144  N   ASP A 232     -28.438  13.622  12.145  1.00 10.00      A   
ATOM   2145  HN  ASP A 232     -28.455  12.641  12.194  1.00 10.00      A   
ATOM   2146  CA  ASP A 232     -27.329  14.345  12.765  1.00 10.00      A   
ATOM   2147  CB  ASP A 232     -26.521  13.431  13.697  1.00 10.00      A   
ATOM   2148  CG  ASP A 232     -27.316  12.885  14.863  1.00 10.00      A   
ATOM   2149  OD1 ASP A 232     -27.852  13.686  15.659  1.00 10.00      A   
ATOM   2150  OD2 ASP A 232     -27.406  11.647  14.990  1.00 10.00      A   
ATOM   2151  C   ASP A 232     -26.398  14.894  11.697  1.00 10.00      A   
ATOM   2152  O   ASP A 232     -25.855  15.993  11.826  1.00 10.00      A   
ATOM   2153  N   VAL A 233     -26.204  14.110  10.647  1.00 10.00      A   
ATOM   2154  HN  VAL A 233     -26.655  13.237  10.614  1.00 10.00      A   
ATOM   2155  CA  VAL A 233     -25.332  14.500   9.552  1.00 10.00      A   
ATOM   2156  CB  VAL A 233     -24.932  13.287   8.685  1.00 10.00      A   
ATOM   2157  CG1 VAL A 233     -24.068  13.722   7.511  1.00 10.00      A   
ATOM   2158  CG2 VAL A 233     -24.198  12.254   9.529  1.00 10.00      A   
ATOM   2159  C   VAL A 233     -25.981  15.573   8.684  1.00 10.00      A   
ATOM   2160  O   VAL A 233     -25.394  16.625   8.441  1.00 10.00      A   
ATOM   2161  N   PHE A 234     -27.207  15.317   8.247  1.00 10.00      A   
ATOM   2162  HN  PHE A 234     -27.642  14.474   8.508  1.00 10.00      A   
ATOM   2163  CA  PHE A 234     -27.931  16.258   7.398  1.00 10.00      A   
ATOM   2164  CB  PHE A 234     -28.945  15.524   6.513  1.00 10.00      A   
ATOM   2165  CG  PHE A 234     -28.356  14.439   5.651  1.00 10.00      A   
ATOM   2166  CD1 PHE A 234     -28.837  13.142   5.723  1.00 10.00      A   
ATOM   2167  CD2 PHE A 234     -27.327  14.714   4.767  1.00 10.00      A   
ATOM   2168  CE1 PHE A 234     -28.306  12.140   4.933  1.00 10.00      A   
ATOM   2169  CE2 PHE A 234     -26.791  13.717   3.974  1.00 10.00      A   
ATOM   2170  CZ  PHE A 234     -27.281  12.429   4.058  1.00 10.00      A   
ATOM   2171  C   PHE A 234     -28.634  17.342   8.219  1.00 10.00      A   
ATOM   2172  O   PHE A 234     -29.818  17.622   8.016  1.00 10.00      A   
ATOM   2173  N   SER A 235     -27.906  17.951   9.144  1.00 10.00      A   
ATOM   2174  HN  SER A 235     -26.969  17.685   9.270  1.00 10.00      A   
ATOM   2175  CA  SER A 235     -28.465  19.003   9.977  1.00 10.00      A   
ATOM   2176  CB  SER A 235     -28.070  18.789  11.440  1.00 10.00      A   
ATOM   2177  OG  SER A 235     -26.667  18.653  11.574  1.00 10.00      A   
ATOM   2178  HG  SER A 235     -26.477  17.943  12.201  1.00 10.00      A   
ATOM   2179  C   SER A 235     -28.000  20.375   9.498  1.00 10.00      A   
ATOM   2180  O   SER A 235     -28.631  21.393   9.777  1.00 10.00      A   
ATOM   2181  N   ASN A 236     -26.895  20.388   8.767  1.00 10.00      A   
ATOM   2182  HN  ASN A 236     -26.449  19.540   8.565  1.00 10.00      A   
ATOM   2183  CA  ASN A 236     -26.328  21.624   8.246  1.00 10.00      A   
ATOM   2184  CB  ASN A 236     -25.136  22.062   9.110  1.00 10.00      A   
ATOM   2185  CG  ASN A 236     -24.601  23.441   8.756  1.00 10.00      A   
ATOM   2186  OD1 ASN A 236     -24.769  23.925   7.638  1.00 10.00      A   
ATOM   2187  ND2 ASN A 236     -23.934  24.075   9.707  1.00 10.00      A   
ATOM   2188 HD21 ASN A 236     -23.823  23.629  10.574  1.00 10.00      A   
ATOM   2189 HD22 ASN A 236     -23.575  24.968   9.504  1.00 10.00      A   
ATOM   2190  C   ASN A 236     -25.881  21.420   6.805  1.00 10.00      A   
ATOM   2191  O   ASN A 236     -24.908  20.711   6.541  1.00 10.00      A   
ATOM   2192  N   ARG A 237     -26.593  22.043   5.877  1.00 10.00      A   
ATOM   2193  HN  ARG A 237     -27.351  22.606   6.153  1.00 10.00      A   
ATOM   2194  CA  ARG A 237     -26.280  21.921   4.460  1.00 10.00      A   
ATOM   2195  CB  ARG A 237     -27.398  22.521   3.602  1.00 10.00      A   
ATOM   2196  CG  ARG A 237     -27.254  22.231   2.116  1.00 10.00      A   
ATOM   2197  CD  ARG A 237     -28.067  23.198   1.271  1.00 10.00      A   
ATOM   2198  NE  ARG A 237     -29.509  23.015   1.436  1.00 10.00      A   
ATOM   2199  HE  ARG A 237     -29.829  22.762   2.334  1.00 10.00      A   
ATOM   2200  CZ  ARG A 237     -30.396  23.166   0.451  1.00 10.00      A   
ATOM   2201  NH1 ARG A 237     -29.992  23.500  -0.771  1.00 10.00      A   
ATOM   2202 HH11 ARG A 237     -28.976  23.647  -0.968  1.00 10.00      A   
ATOM   2203 HH12 ARG A 237     -30.688  23.615  -1.540  1.00 10.00      A   
ATOM   2204  NH2 ARG A 237     -31.690  22.987   0.688  1.00 10.00      A   
ATOM   2205 HH21 ARG A 237     -32.018  22.732   1.647  1.00 10.00      A   
ATOM   2206 HH22 ARG A 237     -32.385  23.101  -0.084  1.00 10.00      A   
ATOM   2207  C   ARG A 237     -24.952  22.590   4.124  1.00 10.00      A   
ATOM   2208  O   ARG A 237     -24.160  22.058   3.348  1.00 10.00      A   
ATOM   2209  N   GLU A 238     -24.708  23.749   4.723  1.00 10.00      A   
ATOM   2210  HN  GLU A 238     -25.367  24.108   5.356  1.00 10.00      A   
ATOM   2211  CA  GLU A 238     -23.480  24.500   4.479  1.00 10.00      A   
ATOM   2212  CB  GLU A 238     -23.521  25.840   5.208  1.00 10.00      A   
ATOM   2213  CG  GLU A 238     -24.815  26.608   5.032  1.00 10.00      A   
ATOM   2214  CD  GLU A 238     -24.818  27.897   5.817  1.00 10.00      A   
ATOM   2215  OE1 GLU A 238     -24.927  27.838   7.059  1.00 10.00      A   
ATOM   2216  OE2 GLU A 238     -24.719  28.975   5.196  1.00 10.00      A   
ATOM   2217  C   GLU A 238     -22.255  23.711   4.926  1.00 10.00      A   
ATOM   2218  O   GLU A 238     -21.225  23.697   4.244  1.00 10.00      A   
ATOM   2219  N   TRP A 239     -22.376  23.065   6.079  1.00 10.00      A   
ATOM   2220  HN  TRP A 239     -23.222  23.137   6.579  1.00 10.00      A   
ATOM   2221  CA  TRP A 239     -21.294  22.262   6.629  1.00 10.00      A   
ATOM   2222  CB  TRP A 239     -21.686  21.724   8.011  1.00 10.00      A   
ATOM   2223  CG  TRP A 239     -20.635  20.881   8.673  1.00 10.00      A   
ATOM   2224  CD1 TRP A 239     -20.473  19.530   8.557  1.00 10.00      A   
ATOM   2225  CD2 TRP A 239     -19.609  21.329   9.568  1.00 10.00      A   
ATOM   2226  NE1 TRP A 239     -19.409  19.113   9.315  1.00 10.00      A   
ATOM   2227  HE1 TRP A 239     -19.092  18.185   9.394  1.00 10.00      A   
ATOM   2228  CE2 TRP A 239     -18.864  20.197   9.951  1.00 10.00      A   
ATOM   2229  CE3 TRP A 239     -19.251  22.577  10.085  1.00 10.00      A   
ATOM   2230  CZ2 TRP A 239     -17.778  20.277  10.820  1.00 10.00      A   
ATOM   2231  CZ3 TRP A 239     -18.174  22.654  10.949  1.00 10.00      A   
ATOM   2232  CH2 TRP A 239     -17.453  21.511  11.310  1.00 10.00      A   
ATOM   2233  C   TRP A 239     -20.974  21.110   5.688  1.00 10.00      A   
ATOM   2234  O   TRP A 239     -19.808  20.833   5.402  1.00 10.00      A   
ATOM   2235  N   LEU A 240     -22.015  20.451   5.199  1.00 10.00      A   
ATOM   2236  HN  LEU A 240     -22.923  20.725   5.460  1.00 10.00      A   
ATOM   2237  CA  LEU A 240     -21.845  19.330   4.291  1.00 10.00      A   
ATOM   2238  CB  LEU A 240     -23.161  18.578   4.104  1.00 10.00      A   
ATOM   2239  CG  LEU A 240     -23.793  18.007   5.374  1.00 10.00      A   
ATOM   2240  CD1 LEU A 240     -25.127  17.358   5.055  1.00 10.00      A   
ATOM   2241  CD2 LEU A 240     -22.857  17.019   6.057  1.00 10.00      A   
ATOM   2242  C   LEU A 240     -21.298  19.781   2.943  1.00 10.00      A   
ATOM   2243  O   LEU A 240     -20.340  19.198   2.439  1.00 10.00      A   
ATOM   2244  N   GLN A 241     -21.897  20.829   2.378  1.00 10.00      A   
ATOM   2245  HN  GLN A 241     -22.648  21.259   2.846  1.00 10.00      A   
ATOM   2246  CA  GLN A 241     -21.479  21.359   1.081  1.00 10.00      A   
ATOM   2247  CB  GLN A 241     -22.290  22.607   0.722  1.00 10.00      A   
ATOM   2248  CG  GLN A 241     -22.208  22.993  -0.744  1.00 10.00      A   
ATOM   2249  CD  GLN A 241     -22.902  21.993  -1.646  1.00 10.00      A   
ATOM   2250  OE1 GLN A 241     -23.904  21.389  -1.268  1.00 10.00      A   
ATOM   2251  NE2 GLN A 241     -22.376  21.813  -2.846  1.00 10.00      A   
ATOM   2252 HE21 GLN A 241     -21.575  22.330  -3.084  1.00 10.00      A   
ATOM   2253 HE22 GLN A 241     -22.801  21.167  -3.447  1.00 10.00      A   
ATOM   2254  C   GLN A 241     -19.990  21.683   1.073  1.00 10.00      A   
ATOM   2255  O   GLN A 241     -19.264  21.313   0.149  1.00 10.00      A   
ATOM   2256  N   ASP A 242     -19.540  22.365   2.117  1.00 10.00      A   
ATOM   2257  HN  ASP A 242     -20.171  22.628   2.823  1.00 10.00      A   
ATOM   2258  CA  ASP A 242     -18.135  22.738   2.244  1.00 10.00      A   
ATOM   2259  CB  ASP A 242     -17.930  23.634   3.470  1.00 10.00      A   
ATOM   2260  CG  ASP A 242     -16.501  23.627   3.978  1.00 10.00      A   
ATOM   2261  OD1 ASP A 242     -15.651  24.338   3.396  1.00 10.00      A   
ATOM   2262  OD2 ASP A 242     -16.224  22.914   4.970  1.00 10.00      A   
ATOM   2263  C   ASP A 242     -17.249  21.500   2.338  1.00 10.00      A   
ATOM   2264  O   ASP A 242     -16.148  21.460   1.790  1.00 10.00      A   
ATOM   2265  N   HIS A 243     -17.764  20.474   3.001  1.00 10.00      A   
ATOM   2266  HN  HIS A 243     -18.670  20.554   3.366  1.00 10.00      A   
ATOM   2267  CA  HIS A 243     -17.030  19.227   3.188  1.00 10.00      A   
ATOM   2268  CB  HIS A 243     -17.471  18.519   4.474  1.00 10.00      A   
ATOM   2269  CG  HIS A 243     -16.847  19.091   5.712  1.00 10.00      A   
ATOM   2270  ND1 HIS A 243     -17.339  20.204   6.360  1.00 10.00      A   
ATOM   2271  HD1 HIS A 243     -18.139  20.715   6.098  1.00 10.00      A   
ATOM   2272  CD2 HIS A 243     -15.747  18.714   6.407  1.00 10.00      A   
ATOM   2273  CE1 HIS A 243     -16.567  20.490   7.393  1.00 10.00      A   
ATOM   2274  NE2 HIS A 243     -15.596  19.601   7.444  1.00 10.00      A   
ATOM   2275  HE2 HIS A 243     -14.871  19.588   8.112  1.00 10.00      A   
ATOM   2276  C   HIS A 243     -17.160  18.302   1.979  1.00 10.00      A   
ATOM   2277  O   HIS A 243     -16.927  17.095   2.086  1.00 10.00      A   
ATOM   2278  N   GLN A 244     -17.537  18.886   0.836  1.00 10.00      A   
ATOM   2279  HN  GLN A 244     -17.730  19.851   0.847  1.00 10.00      A   
ATOM   2280  CA  GLN A 244     -17.688  18.157  -0.430  1.00 10.00      A   
ATOM   2281  CB  GLN A 244     -16.388  17.455  -0.835  1.00 10.00      A   
ATOM   2282  CG  GLN A 244     -15.405  18.362  -1.552  1.00 10.00      A   
ATOM   2283  CD  GLN A 244     -15.890  18.758  -2.931  1.00 10.00      A   
ATOM   2284  OE1 GLN A 244     -16.577  17.991  -3.606  1.00 10.00      A   
ATOM   2285  NE2 GLN A 244     -15.534  19.956  -3.362  1.00 10.00      A   
ATOM   2286 HE21 GLN A 244     -14.983  20.516  -2.772  1.00 10.00      A   
ATOM   2287 HE22 GLN A 244     -15.833  20.238  -4.254  1.00 10.00      A   
ATOM   2288  C   GLN A 244     -18.864  17.185  -0.428  1.00 10.00      A   
ATOM   2289  O   GLN A 244     -18.880  16.210  -1.182  1.00 10.00      A   
ATOM   2290  N   LEU A 245     -19.855  17.462   0.397  1.00 10.00      A   
ATOM   2291  HN  LEU A 245     -19.804  18.269   0.955  1.00 10.00      A   
ATOM   2292  CA  LEU A 245     -21.031  16.612   0.488  1.00 10.00      A   
ATOM   2293  CB  LEU A 245     -21.248  16.158   1.933  1.00 10.00      A   
ATOM   2294  CG  LEU A 245     -20.077  15.440   2.605  1.00 10.00      A   
ATOM   2295  CD1 LEU A 245     -20.448  15.047   4.023  1.00 10.00      A   
ATOM   2296  CD2 LEU A 245     -19.658  14.220   1.799  1.00 10.00      A   
ATOM   2297  C   LEU A 245     -22.262  17.357  -0.012  1.00 10.00      A   
ATOM   2298  O   LEU A 245     -22.144  18.365  -0.713  1.00 10.00      A   
ATOM   2299  N   ASP A 246     -23.435  16.855   0.351  1.00 10.00      A   
ATOM   2300  HN  ASP A 246     -23.454  16.052   0.915  1.00 10.00      A   
ATOM   2301  CA  ASP A 246     -24.702  17.459  -0.050  1.00 10.00      A   
ATOM   2302  CB  ASP A 246     -25.006  17.142  -1.519  1.00 10.00      A   
ATOM   2303  CG  ASP A 246     -25.767  18.252  -2.228  1.00 10.00      A   
ATOM   2304  OD1 ASP A 246     -26.879  18.609  -1.781  1.00 10.00      A   
ATOM   2305  OD2 ASP A 246     -25.252  18.766  -3.247  1.00 10.00      A   
ATOM   2306  C   ASP A 246     -25.821  16.906   0.822  1.00 10.00      A   
ATOM   2307  O   ASP A 246     -25.573  16.105   1.726  1.00 10.00      A   
ATOM   2308  N   VAL A 247     -27.042  17.320   0.542  1.00 10.00      A   
ATOM   2309  HN  VAL A 247     -27.173  17.947  -0.214  1.00 10.00      A   
ATOM   2310  CA  VAL A 247     -28.202  16.863   1.285  1.00 10.00      A   
ATOM   2311  CB  VAL A 247     -28.954  18.036   1.958  1.00 10.00      A   
ATOM   2312  CG1 VAL A 247     -28.203  18.527   3.184  1.00 10.00      A   
ATOM   2313  CG2 VAL A 247     -29.178  19.174   0.976  1.00 10.00      A   
ATOM   2314  C   VAL A 247     -29.147  16.129   0.346  1.00 10.00      A   
ATOM   2315  O   VAL A 247     -29.115  16.358  -0.864  1.00 10.00      A   
ATOM   2316  N   PRO A 248     -29.980  15.222   0.879  1.00 10.00      A   
ATOM   2317  CA  PRO A 248     -30.936  14.455   0.071  1.00 10.00      A   
ATOM   2318  CB  PRO A 248     -31.764  13.703   1.118  1.00 10.00      A   
ATOM   2319  CG  PRO A 248     -30.866  13.602   2.300  1.00 10.00      A   
ATOM   2320  CD  PRO A 248     -30.047  14.862   2.305  1.00 10.00      A   
ATOM   2321  C   PRO A 248     -31.831  15.366  -0.767  1.00 10.00      A   
ATOM   2322  O   PRO A 248     -32.168  16.476  -0.347  1.00 10.00      A   
ATOM   2323  N   GLN A 249     -32.217  14.888  -1.944  1.00 10.00      A   
ATOM   2324  HN  GLN A 249     -31.933  13.986  -2.207  1.00 10.00      A   
ATOM   2325  CA  GLN A 249     -33.059  15.654  -2.856  1.00 10.00      A   
ATOM   2326  CB  GLN A 249     -33.365  14.841  -4.117  1.00 10.00      A   
ATOM   2327  CG  GLN A 249     -34.146  15.606  -5.173  1.00 10.00      A   
ATOM   2328  CD  GLN A 249     -33.367  16.772  -5.757  1.00 10.00      A   
ATOM   2329  OE1 GLN A 249     -32.146  16.708  -5.910  1.00 10.00      A   
ATOM   2330  NE2 GLN A 249     -34.065  17.847  -6.083  1.00 10.00      A   
ATOM   2331 HE21 GLN A 249     -35.036  17.834  -5.933  1.00 10.00      A   
ATOM   2332 HE22 GLN A 249     -33.585  18.611  -6.467  1.00 10.00      A   
ATOM   2333  C   GLN A 249     -34.356  16.096  -2.183  1.00 10.00      A   
ATOM   2334  O   GLN A 249     -34.760  17.254  -2.295  1.00 10.00      A   
ATOM   2335  N   ALA A 250     -34.989  15.174  -1.466  1.00 10.00      A   
ATOM   2336  HN  ALA A 250     -34.604  14.273  -1.398  1.00 10.00      A   
ATOM   2337  CA  ALA A 250     -36.240  15.465  -0.780  1.00 10.00      A   
ATOM   2338  CB  ALA A 250     -36.878  14.186  -0.267  1.00 10.00      A   
ATOM   2339  C   ALA A 250     -36.033  16.470   0.349  1.00 10.00      A   
ATOM   2340  O   ALA A 250     -36.939  17.233   0.688  1.00 10.00      A   
ATOM   2341  N   ALA A 251     -34.835  16.472   0.927  1.00 10.00      A   
ATOM   2342  HN  ALA A 251     -34.156  15.836   0.620  1.00 10.00      A   
ATOM   2343  CA  ALA A 251     -34.509  17.397   2.008  1.00 10.00      A   
ATOM   2344  CB  ALA A 251     -33.212  16.996   2.692  1.00 10.00      A   
ATOM   2345  C   ALA A 251     -34.408  18.813   1.461  1.00 10.00      A   
ATOM   2346  O   ALA A 251     -34.740  19.782   2.142  1.00 10.00      A   
ATOM   2347  N   GLN A 252     -33.961  18.917   0.215  1.00 10.00      A   
ATOM   2348  HN  GLN A 252     -33.711  18.098  -0.269  1.00 10.00      A   
ATOM   2349  CA  GLN A 252     -33.826  20.203  -0.456  1.00 10.00      A   
ATOM   2350  CB  GLN A 252     -33.054  20.039  -1.766  1.00 10.00      A   
ATOM   2351  CG  GLN A 252     -31.663  19.448  -1.615  1.00 10.00      A   
ATOM   2352  CD  GLN A 252     -31.121  18.913  -2.927  1.00 10.00      A   
ATOM   2353  OE1 GLN A 252     -31.492  19.386  -4.002  1.00 10.00      A   
ATOM   2354  NE2 GLN A 252     -30.244  17.926  -2.853  1.00 10.00      A   
ATOM   2355 HE21 GLN A 252     -29.989  17.589  -1.961  1.00 10.00      A   
ATOM   2356 HE22 GLN A 252     -29.877  17.572  -3.688  1.00 10.00      A   
ATOM   2357  C   GLN A 252     -35.205  20.777  -0.754  1.00 10.00      A   
ATOM   2358  O   GLN A 252     -35.424  21.984  -0.655  1.00 10.00      A   
ATOM   2359  N   PHE A 253     -36.129  19.893  -1.116  1.00 10.00      A   
ATOM   2360  HN  PHE A 253     -35.880  18.945  -1.182  1.00 10.00      A   
ATOM   2361  CA  PHE A 253     -37.497  20.285  -1.428  1.00 10.00      A   
ATOM   2362  CB  PHE A 253     -38.292  19.064  -1.911  1.00 10.00      A   
ATOM   2363  CG  PHE A 253     -39.585  19.403  -2.599  1.00 10.00      A   
ATOM   2364  CD1 PHE A 253     -39.619  19.642  -3.963  1.00 10.00      A   
ATOM   2365  CD2 PHE A 253     -40.768  19.481  -1.882  1.00 10.00      A   
ATOM   2366  CE1 PHE A 253     -40.809  19.954  -4.597  1.00 10.00      A   
ATOM   2367  CE2 PHE A 253     -41.958  19.793  -2.508  1.00 10.00      A   
ATOM   2368  CZ  PHE A 253     -41.979  20.029  -3.868  1.00 10.00      A   
ATOM   2369  C   PHE A 253     -38.166  20.896  -0.201  1.00 10.00      A   
ATOM   2370  O   PHE A 253     -38.934  21.855  -0.307  1.00 10.00      A   
ATOM   2371  N   ALA A 254     -37.847  20.343   0.965  1.00 10.00      A   
ATOM   2372  HN  ALA A 254     -37.219  19.588   0.978  1.00 10.00      A   
ATOM   2373  CA  ALA A 254     -38.408  20.814   2.224  1.00 10.00      A   
ATOM   2374  CB  ALA A 254     -38.073  19.846   3.352  1.00 10.00      A   
ATOM   2375  C   ALA A 254     -37.933  22.224   2.570  1.00 10.00      A   
ATOM   2376  O   ALA A 254     -38.588  22.930   3.333  1.00 10.00      A   
ATOM   2377  N   ARG A 255     -36.798  22.632   2.006  1.00 10.00      A   
ATOM   2378  HN  ARG A 255     -36.321  22.027   1.399  1.00 10.00      A   
ATOM   2379  CA  ARG A 255     -36.250  23.959   2.268  1.00 10.00      A   
ATOM   2380  CB  ARG A 255     -34.918  24.158   1.542  1.00 10.00      A   
ATOM   2381  CG  ARG A 255     -34.119  25.358   2.029  1.00 10.00      A   
ATOM   2382  CD  ARG A 255     -33.823  26.333   0.899  1.00 10.00      A   
ATOM   2383  NE  ARG A 255     -34.922  27.274   0.691  1.00 10.00      A   
ATOM   2384  HE  ARG A 255     -35.480  27.499   1.475  1.00 10.00      A   
ATOM   2385  CZ  ARG A 255     -35.201  27.857  -0.474  1.00 10.00      A   
ATOM   2386  NH1 ARG A 255     -34.467  27.600  -1.552  1.00 10.00      A   
ATOM   2387 HH11 ARG A 255     -33.662  26.942  -1.493  1.00 10.00      A   
ATOM   2388 HH12 ARG A 255     -34.689  28.061  -2.463  1.00 10.00      A   
ATOM   2389  NH2 ARG A 255     -36.224  28.695  -0.554  1.00 10.00      A   
ATOM   2390 HH21 ARG A 255     -36.456  29.159  -1.459  1.00 10.00      A   
ATOM   2391 HH22 ARG A 255     -36.801  28.899   0.299  1.00 10.00      A   
ATOM   2392  C   ARG A 255     -37.234  25.044   1.856  1.00 10.00      A   
ATOM   2393  O   ARG A 255     -37.553  25.935   2.644  1.00 10.00      A   
ATOM   2394  N   ARG A 256     -37.726  24.952   0.626  1.00 10.00      A   
ATOM   2395  HN  ARG A 256     -37.445  24.209   0.053  1.00 10.00      A   
ATOM   2396  CA  ARG A 256     -38.681  25.927   0.115  1.00 10.00      A   
ATOM   2397  CB  ARG A 256     -38.892  25.754  -1.393  1.00 10.00      A   
ATOM   2398  CG  ARG A 256     -39.971  26.650  -1.978  1.00 10.00      A   
ATOM   2399  CD  ARG A 256     -39.822  26.798  -3.482  1.00 10.00      A   
ATOM   2400  NE  ARG A 256     -39.816  25.508  -4.166  1.00 10.00      A   
ATOM   2401  HE  ARG A 256     -40.355  24.785  -3.770  1.00 10.00      A   
ATOM   2402  CZ  ARG A 256     -39.122  25.260  -5.274  1.00 10.00      A   
ATOM   2403  NH1 ARG A 256     -38.373  26.211  -5.818  1.00 10.00      A   
ATOM   2404 HH11 ARG A 256     -38.326  27.155  -5.378  1.00 10.00      A   
ATOM   2405 HH12 ARG A 256     -37.827  26.017  -6.688  1.00 10.00      A   
ATOM   2406  NH2 ARG A 256     -39.184  24.063  -5.840  1.00 10.00      A   
ATOM   2407 HH21 ARG A 256     -38.643  23.867  -6.711  1.00 10.00      A   
ATOM   2408 HH22 ARG A 256     -39.774  23.313  -5.419  1.00 10.00      A   
ATOM   2409  C   ARG A 256     -40.003  25.819   0.863  1.00 10.00      A   
ATOM   2410  O   ARG A 256     -40.689  26.818   1.080  1.00 10.00      A   
ATOM   2411  N   LEU A 257     -40.346  24.601   1.270  1.00 10.00      A   
ATOM   2412  HN  LEU A 257     -39.754  23.846   1.072  1.00 10.00      A   
ATOM   2413  CA  LEU A 257     -41.580  24.367   2.003  1.00 10.00      A   
ATOM   2414  CB  LEU A 257     -41.811  22.872   2.239  1.00 10.00      A   
ATOM   2415  CG  LEU A 257     -42.051  22.017   0.992  1.00 10.00      A   
ATOM   2416  CD1 LEU A 257     -42.308  20.571   1.383  1.00 10.00      A   
ATOM   2417  CD2 LEU A 257     -43.212  22.565   0.174  1.00 10.00      A   
ATOM   2418  C   LEU A 257     -41.552  25.119   3.323  1.00 10.00      A   
ATOM   2419  O   LEU A 257     -42.539  25.743   3.713  1.00 10.00      A   
ATOM   2420  N   ARG A 258     -40.407  25.082   3.994  1.00 10.00      A   
ATOM   2421  HN  ARG A 258     -39.653  24.566   3.629  1.00 10.00      A   
ATOM   2422  CA  ARG A 258     -40.251  25.779   5.264  1.00 10.00      A   
ATOM   2423  CB  ARG A 258     -38.910  25.447   5.920  1.00 10.00      A   
ATOM   2424  CG  ARG A 258     -38.754  23.989   6.317  1.00 10.00      A   
ATOM   2425  CD  ARG A 258     -37.512  23.781   7.169  1.00 10.00      A   
ATOM   2426  NE  ARG A 258     -37.647  24.401   8.485  1.00 10.00      A   
ATOM   2427  HE  ARG A 258     -37.985  25.324   8.513  1.00 10.00      A   
ATOM   2428  CZ  ARG A 258     -37.343  23.799   9.635  1.00 10.00      A   
ATOM   2429  NH1 ARG A 258     -36.876  22.557   9.640  1.00 10.00      A   
ATOM   2430 HH11 ARG A 258     -36.643  22.088  10.544  1.00 10.00      A   
ATOM   2431 HH12 ARG A 258     -36.740  22.043   8.745  1.00 10.00      A   
ATOM   2432  NH2 ARG A 258     -37.509  24.444  10.780  1.00 10.00      A   
ATOM   2433 HH21 ARG A 258     -37.272  23.980  11.685  1.00 10.00      A   
ATOM   2434 HH22 ARG A 258     -37.876  25.421  10.782  1.00 10.00      A   
ATOM   2435  C   ARG A 258     -40.378  27.281   5.056  1.00 10.00      A   
ATOM   2436  O   ARG A 258     -40.973  27.985   5.874  1.00 10.00      A   
ATOM   2437  N   ASP A 259     -39.839  27.758   3.939  1.00 10.00      A   
ATOM   2438  HN  ASP A 259     -39.390  27.138   3.324  1.00 10.00      A   
ATOM   2439  CA  ASP A 259     -39.891  29.177   3.601  1.00 10.00      A   
ATOM   2440  CB  ASP A 259     -39.009  29.480   2.386  1.00 10.00      A   
ATOM   2441  CG  ASP A 259     -37.541  29.636   2.731  1.00 10.00      A   
ATOM   2442  OD1 ASP A 259     -37.195  30.567   3.493  1.00 10.00      A   
ATOM   2443  OD2 ASP A 259     -36.720  28.838   2.230  1.00 10.00      A   
ATOM   2444  C   ASP A 259     -41.325  29.608   3.314  1.00 10.00      A   
ATOM   2445  O   ASP A 259     -41.664  30.787   3.410  1.00 10.00      A   
ATOM   2446  N   ARG A 260     -42.162  28.641   2.963  1.00 10.00      A   
ATOM   2447  HN  ARG A 260     -41.824  27.722   2.898  1.00 10.00      A   
ATOM   2448  CA  ARG A 260     -43.564  28.901   2.664  1.00 10.00      A   
ATOM   2449  CB  ARG A 260     -44.124  27.823   1.734  1.00 10.00      A   
ATOM   2450  CG  ARG A 260     -43.655  27.928   0.294  1.00 10.00      A   
ATOM   2451  CD  ARG A 260     -44.798  28.323  -0.627  1.00 10.00      A   
ATOM   2452  NE  ARG A 260     -45.898  27.360  -0.581  1.00 10.00      A   
ATOM   2453  HE  ARG A 260     -46.149  27.005   0.298  1.00 10.00      A   
ATOM   2454  CZ  ARG A 260     -46.576  26.955  -1.654  1.00 10.00      A   
ATOM   2455  NH1 ARG A 260     -46.273  27.425  -2.856  1.00 10.00      A   
ATOM   2456 HH11 ARG A 260     -45.505  28.119  -2.971  1.00 10.00      A   
ATOM   2457 HH12 ARG A 260     -46.805  27.101  -3.693  1.00 10.00      A   
ATOM   2458  NH2 ARG A 260     -47.559  26.080  -1.524  1.00 10.00      A   
ATOM   2459 HH21 ARG A 260     -47.808  25.702  -0.583  1.00 10.00      A   
ATOM   2460 HH22 ARG A 260     -48.093  25.765  -2.364  1.00 10.00      A   
ATOM   2461  C   ARG A 260     -44.394  28.954   3.942  1.00 10.00      A   
ATOM   2462  O   ARG A 260     -45.592  29.238   3.905  1.00 10.00      A   
ATOM   2463  N   GLY A 261     -43.755  28.671   5.067  1.00 10.00      A   
ATOM   2464  HN  GLY A 261     -42.798  28.458   5.038  1.00 10.00      A   
ATOM   2465  CA  GLY A 261     -44.451  28.694   6.337  1.00 10.00      A   
ATOM   2466  C   GLY A 261     -44.747  27.306   6.860  1.00 10.00      A   
ATOM   2467  O   GLY A 261     -45.411  27.148   7.882  1.00 10.00      A   
ATOM   2468  N   LEU A 262     -44.258  26.293   6.163  1.00 10.00      A   
ATOM   2469  HN  LEU A 262     -43.732  26.472   5.353  1.00 10.00      A   
ATOM   2470  CA  LEU A 262     -44.481  24.917   6.575  1.00 10.00      A   
ATOM   2471  CB  LEU A 262     -44.537  23.982   5.365  1.00 10.00      A   
ATOM   2472  CG  LEU A 262     -45.652  24.257   4.352  1.00 10.00      A   
ATOM   2473  CD1 LEU A 262     -45.555  23.295   3.182  1.00 10.00      A   
ATOM   2474  CD2 LEU A 262     -47.018  24.155   5.016  1.00 10.00      A   
ATOM   2475  C   LEU A 262     -43.406  24.465   7.555  1.00 10.00      A   
ATOM   2476  O   LEU A 262     -42.270  24.190   7.170  1.00 10.00      A   
ATOM   2477  N   THR A 263     -43.771  24.408   8.824  1.00 10.00      A   
ATOM   2478  HN  THR A 263     -44.695  24.636   9.067  1.00 10.00      A   
ATOM   2479  CA  THR A 263     -42.852  23.998   9.869  1.00 10.00      A   
ATOM   2480  CB  THR A 263     -43.136  24.776  11.166  1.00 10.00      A   
ATOM   2481  OG1 THR A 263     -43.629  26.082  10.822  1.00 10.00      A   
ATOM   2482  HG1 THR A 263     -43.472  26.244   9.885  1.00 10.00      A   
ATOM   2483  CG2 THR A 263     -41.863  24.922  11.987  1.00 10.00      A   
ATOM   2484  C   THR A 263     -42.983  22.498  10.128  1.00 10.00      A   
ATOM   2485  O   THR A 263     -44.088  21.955  10.116  1.00 10.00      A   
ATOM   2486  N   PHE A 264     -41.855  21.833  10.339  1.00 10.00      A   
ATOM   2487  HN  PHE A 264     -41.002  22.317  10.335  1.00 10.00      A   
ATOM   2488  CA  PHE A 264     -41.848  20.401  10.589  1.00 10.00      A   
ATOM   2489  CB  PHE A 264     -41.270  19.654   9.381  1.00 10.00      A   
ATOM   2490  CG  PHE A 264     -41.986  19.917   8.084  1.00 10.00      A   
ATOM   2491  CD1 PHE A 264     -41.387  20.671   7.088  1.00 10.00      A   
ATOM   2492  CD2 PHE A 264     -43.254  19.408   7.861  1.00 10.00      A   
ATOM   2493  CE1 PHE A 264     -42.039  20.914   5.895  1.00 10.00      A   
ATOM   2494  CE2 PHE A 264     -43.913  19.647   6.669  1.00 10.00      A   
ATOM   2495  CZ  PHE A 264     -43.304  20.401   5.685  1.00 10.00      A   
ATOM   2496  C   PHE A 264     -41.020  20.084  11.830  1.00 10.00      A   
ATOM   2497  O   PHE A 264     -40.025  20.761  12.103  1.00 10.00      A   
ATOM   2498  N   PRO A 265     -41.435  19.070  12.609  1.00 10.00      A   
ATOM   2499  CA  PRO A 265     -40.716  18.648  13.823  1.00 10.00      A   
ATOM   2500  CB  PRO A 265     -41.515  17.432  14.305  1.00 10.00      A   
ATOM   2501  CG  PRO A 265     -42.870  17.613  13.713  1.00 10.00      A   
ATOM   2502  CD  PRO A 265     -42.648  18.267  12.381  1.00 10.00      A   
ATOM   2503  C   PRO A 265     -39.282  18.244  13.495  1.00 10.00      A   
ATOM   2504  O   PRO A 265     -38.330  18.929  13.873  1.00 10.00      A   
ATOM   2505  N   LYS A 266     -39.131  17.131  12.789  1.00 10.00      A   
ATOM   2506  HN  LYS A 266     -39.928  16.613  12.530  1.00 10.00      A   
ATOM   2507  CA  LYS A 266     -37.814  16.660  12.383  1.00 10.00      A   
ATOM   2508  CB  LYS A 266     -37.748  15.130  12.418  1.00 10.00      A   
ATOM   2509  CG  LYS A 266     -37.623  14.532  13.810  1.00 10.00      A   
ATOM   2510  CD  LYS A 266     -37.398  13.031  13.730  1.00 10.00      A   
ATOM   2511  CE  LYS A 266     -36.997  12.456  15.075  1.00 10.00      A   
ATOM   2512  NZ  LYS A 266     -36.594  11.034  14.961  1.00 10.00      A   
ATOM   2513  HZ1 LYS A 266     -35.875  10.924  14.220  1.00 10.00      A   
ATOM   2514  HZ2 LYS A 266     -37.416  10.446  14.718  1.00 10.00      A   
ATOM   2515  HZ3 LYS A 266     -36.199  10.701  15.862  1.00 10.00      A   
ATOM   2516  C   LYS A 266     -37.528  17.149  10.970  1.00 10.00      A   
ATOM   2517  O   LYS A 266     -38.420  17.682  10.305  1.00 10.00      A   
ATOM   2518  N   GLN A 267     -36.297  16.987  10.516  1.00 10.00      A   
ATOM   2519  HN  GLN A 267     -35.617  16.576  11.093  1.00 10.00      A   
ATOM   2520  CA  GLN A 267     -35.931  17.408   9.175  1.00 10.00      A   
ATOM   2521  CB  GLN A 267     -34.469  17.857   9.120  1.00 10.00      A   
ATOM   2522  CG  GLN A 267     -34.020  18.356   7.754  1.00 10.00      A   
ATOM   2523  CD  GLN A 267     -34.809  19.563   7.273  1.00 10.00      A   
ATOM   2524  OE1 GLN A 267     -35.256  20.394   8.065  1.00 10.00      A   
ATOM   2525  NE2 GLN A 267     -34.993  19.661   5.968  1.00 10.00      A   
ATOM   2526 HE21 GLN A 267     -34.620  18.958   5.394  1.00 10.00      A   
ATOM   2527 HE22 GLN A 267     -35.488  20.435   5.627  1.00 10.00      A   
ATOM   2528  C   GLN A 267     -36.178  16.277   8.184  1.00 10.00      A   
ATOM   2529  O   GLN A 267     -35.499  15.250   8.224  1.00 10.00      A   
ATOM   2530  N   PRO A 268     -37.168  16.447   7.297  1.00 10.00      A   
ATOM   2531  CA  PRO A 268     -37.509  15.442   6.293  1.00 10.00      A   
ATOM   2532  CB  PRO A 268     -38.745  16.023   5.594  1.00 10.00      A   
ATOM   2533  CG  PRO A 268     -39.241  17.096   6.502  1.00 10.00      A   
ATOM   2534  CD  PRO A 268     -38.029  17.633   7.198  1.00 10.00      A   
ATOM   2535  C   PRO A 268     -36.374  15.258   5.295  1.00 10.00      A   
ATOM   2536  O   PRO A 268     -35.985  16.199   4.600  1.00 10.00      A   
ATOM   2537  N   LEU A 269     -35.831  14.053   5.247  1.00 10.00      A   
ATOM   2538  HN  LEU A 269     -36.175  13.348   5.841  1.00 10.00      A   
ATOM   2539  CA  LEU A 269     -34.737  13.744   4.341  1.00 10.00      A   
ATOM   2540  CB  LEU A 269     -33.675  12.904   5.055  1.00 10.00      A   
ATOM   2541  CG  LEU A 269     -33.147  13.471   6.374  1.00 10.00      A   
ATOM   2542  CD1 LEU A 269     -32.215  12.480   7.053  1.00 10.00      A   
ATOM   2543  CD2 LEU A 269     -32.450  14.804   6.149  1.00 10.00      A   
ATOM   2544  C   LEU A 269     -35.252  13.005   3.118  1.00 10.00      A   
ATOM   2545  O   LEU A 269     -34.796  13.241   2.001  1.00 10.00      A   
ATOM   2546  N   THR A 270     -36.208  12.116   3.335  1.00 10.00      A   
ATOM   2547  HN  THR A 270     -36.534  11.973   4.250  1.00 10.00      A   
ATOM   2548  CA  THR A 270     -36.789  11.342   2.253  1.00 10.00      A   
ATOM   2549  CB  THR A 270     -36.805   9.837   2.591  1.00 10.00      A   
ATOM   2550  OG1 THR A 270     -37.658   9.596   3.721  1.00 10.00      A   
ATOM   2551  HG1 THR A 270     -37.374   8.789   4.171  1.00 10.00      A   
ATOM   2552  CG2 THR A 270     -35.402   9.354   2.924  1.00 10.00      A   
ATOM   2553  C   THR A 270     -38.212  11.807   1.974  1.00 10.00      A   
ATOM   2554  O   THR A 270     -38.847  12.442   2.824  1.00 10.00      A   
ATOM   2555  N   ALA A 271     -38.707  11.500   0.782  1.00 10.00      A   
ATOM   2556  HN  ALA A 271     -38.147  11.014   0.140  1.00 10.00      A   
ATOM   2557  CA  ALA A 271     -40.061  11.870   0.399  1.00 10.00      A   
ATOM   2558  CB  ALA A 271     -40.298  11.570  -1.073  1.00 10.00      A   
ATOM   2559  C   ALA A 271     -41.051  11.112   1.268  1.00 10.00      A   
ATOM   2560  O   ALA A 271     -42.171  11.563   1.494  1.00 10.00      A   
ATOM   2561  N   ASP A 272     -40.608   9.957   1.756  1.00 10.00      A   
ATOM   2562  HN  ASP A 272     -39.705   9.659   1.511  1.00 10.00      A   
ATOM   2563  CA  ASP A 272     -41.415   9.111   2.628  1.00 10.00      A   
ATOM   2564  CB  ASP A 272     -40.606   7.874   3.020  1.00 10.00      A   
ATOM   2565  CG  ASP A 272     -41.455   6.638   3.223  1.00 10.00      A   
ATOM   2566  OD1 ASP A 272     -41.212   5.631   2.519  1.00 10.00      A   
ATOM   2567  OD2 ASP A 272     -42.358   6.658   4.086  1.00 10.00      A   
ATOM   2568  C   ASP A 272     -41.778   9.883   3.889  1.00 10.00      A   
ATOM   2569  O   ASP A 272     -42.934   9.911   4.313  1.00 10.00      A   
ATOM   2570  N   GLN A 273     -40.771  10.519   4.475  1.00 10.00      A   
ATOM   2571  HN  GLN A 273     -39.873  10.455   4.080  1.00 10.00      A   
ATOM   2572  CA  GLN A 273     -40.958  11.308   5.682  1.00 10.00      A   
ATOM   2573  CB  GLN A 273     -39.600  11.663   6.299  1.00 10.00      A   
ATOM   2574  CG  GLN A 273     -38.782  10.461   6.748  1.00 10.00      A   
ATOM   2575  CD  GLN A 273     -37.296  10.761   6.824  1.00 10.00      A   
ATOM   2576  OE1 GLN A 273     -36.780  11.592   6.080  1.00 10.00      A   
ATOM   2577  NE2 GLN A 273     -36.600  10.091   7.725  1.00 10.00      A   
ATOM   2578 HE21 GLN A 273     -37.077   9.446   8.291  1.00 10.00      A   
ATOM   2579 HE22 GLN A 273     -35.637  10.265   7.793  1.00 10.00      A   
ATOM   2580  C   GLN A 273     -41.723  12.587   5.357  1.00 10.00      A   
ATOM   2581  O   GLN A 273     -42.613  12.998   6.103  1.00 10.00      A   
ATOM   2582  N   LEU A 274     -41.373  13.203   4.230  1.00 10.00      A   
ATOM   2583  HN  LEU A 274     -40.654  12.818   3.683  1.00 10.00      A   
ATOM   2584  CA  LEU A 274     -42.012  14.443   3.790  1.00 10.00      A   
ATOM   2585  CB  LEU A 274     -41.357  14.961   2.507  1.00 10.00      A   
ATOM   2586  CG  LEU A 274     -41.776  16.362   2.051  1.00 10.00      A   
ATOM   2587  CD1 LEU A 274     -41.362  17.407   3.076  1.00 10.00      A   
ATOM   2588  CD2 LEU A 274     -41.187  16.682   0.686  1.00 10.00      A   
ATOM   2589  C   LEU A 274     -43.512  14.264   3.572  1.00 10.00      A   
ATOM   2590  O   LEU A 274     -44.315  15.033   4.098  1.00 10.00      A   
ATOM   2591  N   ALA A 275     -43.883  13.240   2.808  1.00 10.00      A   
ATOM   2592  HN  ALA A 275     -43.194  12.651   2.426  1.00 10.00      A   
ATOM   2593  CA  ALA A 275     -45.285  12.964   2.515  1.00 10.00      A   
ATOM   2594  CB  ALA A 275     -45.403  11.756   1.599  1.00 10.00      A   
ATOM   2595  C   ALA A 275     -46.079  12.737   3.794  1.00 10.00      A   
ATOM   2596  O   ALA A 275     -47.186  13.257   3.949  1.00 10.00      A   
ATOM   2597  N   ASP A 276     -45.495  11.973   4.712  1.00 10.00      A   
ATOM   2598  HN  ASP A 276     -44.607  11.598   4.526  1.00 10.00      A   
ATOM   2599  CA  ASP A 276     -46.138  11.672   5.983  1.00 10.00      A   
ATOM   2600  CB  ASP A 276     -45.320  10.633   6.752  1.00 10.00      A   
ATOM   2601  CG  ASP A 276     -46.148   9.856   7.754  1.00 10.00      A   
ATOM   2602  OD1 ASP A 276     -47.032   9.078   7.326  1.00 10.00      A   
ATOM   2603  OD2 ASP A 276     -45.897   9.996   8.971  1.00 10.00      A   
ATOM   2604  C   ASP A 276     -46.300  12.939   6.818  1.00 10.00      A   
ATOM   2605  O   ASP A 276     -47.332  13.151   7.455  1.00 10.00      A   
ATOM   2606  N   TYR A 277     -45.278  13.789   6.791  1.00 10.00      A   
ATOM   2607  HN  TYR A 277     -44.483  13.562   6.260  1.00 10.00      A   
ATOM   2608  CA  TYR A 277     -45.300  15.044   7.534  1.00 10.00      A   
ATOM   2609  CB  TYR A 277     -43.918  15.700   7.533  1.00 10.00      A   
ATOM   2610  CG  TYR A 277     -43.113  15.442   8.784  1.00 10.00      A   
ATOM   2611  CD1 TYR A 277     -41.759  15.744   8.835  1.00 10.00      A   
ATOM   2612  CD2 TYR A 277     -43.707  14.905   9.917  1.00 10.00      A   
ATOM   2613  CE1 TYR A 277     -41.019  15.517   9.978  1.00 10.00      A   
ATOM   2614  CE2 TYR A 277     -42.975  14.675  11.063  1.00 10.00      A   
ATOM   2615  CZ  TYR A 277     -41.633  14.982  11.090  1.00 10.00      A   
ATOM   2616  OH  TYR A 277     -40.905  14.757  12.236  1.00 10.00      A   
ATOM   2617  HH  TYR A 277     -41.050  13.848  12.532  1.00 10.00      A   
ATOM   2618  C   TYR A 277     -46.333  16.002   6.956  1.00 10.00      A   
ATOM   2619  O   TYR A 277     -47.033  16.701   7.695  1.00 10.00      A   
ATOM   2620  N   LEU A 278     -46.422  16.031   5.630  1.00 10.00      A   
ATOM   2621  HN  LEU A 278     -45.819  15.464   5.097  1.00 10.00      A   
ATOM   2622  CA  LEU A 278     -47.375  16.891   4.944  1.00 10.00      A   
ATOM   2623  CB  LEU A 278     -47.123  16.884   3.433  1.00 10.00      A   
ATOM   2624  CG  LEU A 278     -45.841  17.569   2.955  1.00 10.00      A   
ATOM   2625  CD1 LEU A 278     -45.592  17.264   1.486  1.00 10.00      A   
ATOM   2626  CD2 LEU A 278     -45.919  19.071   3.183  1.00 10.00      A   
ATOM   2627  C   LEU A 278     -48.802  16.445   5.234  1.00 10.00      A   
ATOM   2628  O   LEU A 278     -49.709  17.269   5.334  1.00 10.00      A   
ATOM   2629  N   ALA A 279     -48.983  15.136   5.381  1.00 10.00      A   
ATOM   2630  HN  ALA A 279     -48.211  14.536   5.295  1.00 10.00      A   
ATOM   2631  CA  ALA A 279     -50.292  14.559   5.660  1.00 10.00      A   
ATOM   2632  CB  ALA A 279     -50.213  13.042   5.630  1.00 10.00      A   
ATOM   2633  C   ALA A 279     -50.830  15.034   7.004  1.00 10.00      A   
ATOM   2634  O   ALA A 279     -52.029  15.268   7.157  1.00 10.00      A   
ATOM   2635  N   GLN A 280     -49.932  15.185   7.972  1.00 10.00      A   
ATOM   2636  HN  GLN A 280     -48.991  14.980   7.784  1.00 10.00      A   
ATOM   2637  CA  GLN A 280     -50.309  15.638   9.306  1.00 10.00      A   
ATOM   2638  CB  GLN A 280     -49.083  15.698  10.219  1.00 10.00      A   
ATOM   2639  CG  GLN A 280     -48.251  14.426  10.212  1.00 10.00      A   
ATOM   2640  CD  GLN A 280     -47.067  14.490  11.155  1.00 10.00      A   
ATOM   2641  OE1 GLN A 280     -46.562  15.569  11.472  1.00 10.00      A   
ATOM   2642  NE2 GLN A 280     -46.599  13.334  11.593  1.00 10.00      A   
ATOM   2643 HE21 GLN A 280     -47.035  12.511  11.284  1.00 10.00      A   
ATOM   2644 HE22 GLN A 280     -45.832  13.344  12.206  1.00 10.00      A   
ATOM   2645  C   GLN A 280     -50.989  17.002   9.237  1.00 10.00      A   
ATOM   2646  O   GLN A 280     -52.018  17.229   9.873  1.00 10.00      A   
ATOM   2647  N   GLN A 281     -50.421  17.900   8.439  1.00 10.00      A   
ATOM   2648  HN  GLN A 281     -49.608  17.656   7.944  1.00 10.00      A   
ATOM   2649  CA  GLN A 281     -50.980  19.237   8.280  1.00 10.00      A   
ATOM   2650  CB  GLN A 281     -49.917  20.224   7.797  1.00 10.00      A   
ATOM   2651  CG  GLN A 281     -48.687  20.302   8.684  1.00 10.00      A   
ATOM   2652  CD  GLN A 281     -48.042  21.674   8.669  1.00 10.00      A   
ATOM   2653  OE1 GLN A 281     -48.170  22.430   7.703  1.00 10.00      A   
ATOM   2654  NE2 GLN A 281     -47.338  22.004   9.738  1.00 10.00      A   
ATOM   2655 HE21 GLN A 281     -47.272  21.353  10.468  1.00 10.00      A   
ATOM   2656 HE22 GLN A 281     -46.905  22.884   9.754  1.00 10.00      A   
ATOM   2657  C   GLN A 281     -52.162  19.221   7.316  1.00 10.00      A   
ATOM   2658  O   GLN A 281     -53.072  20.041   7.424  1.00 10.00      A   
ATOM   2659  N   TRP A 282     -52.143  18.267   6.389  1.00 10.00      A   
ATOM   2660  HN  TRP A 282     -51.387  17.641   6.367  1.00 10.00      A   
ATOM   2661  CA  TRP A 282     -53.205  18.122   5.401  1.00 10.00      A   
ATOM   2662  CB  TRP A 282     -52.846  17.017   4.402  1.00 10.00      A   
ATOM   2663  CG  TRP A 282     -53.153  17.361   2.978  1.00 10.00      A   
ATOM   2664  CD1 TRP A 282     -52.372  18.086   2.126  1.00 10.00      A   
ATOM   2665  CD2 TRP A 282     -54.321  16.993   2.235  1.00 10.00      A   
ATOM   2666  NE1 TRP A 282     -52.978  18.189   0.899  1.00 10.00      A   
ATOM   2667  HE1 TRP A 282     -52.612  18.661   0.122  1.00 10.00      A   
ATOM   2668  CE2 TRP A 282     -54.178  17.527   0.940  1.00 10.00      A   
ATOM   2669  CE3 TRP A 282     -55.472  16.258   2.538  1.00 10.00      A   
ATOM   2670  CZ2 TRP A 282     -55.145  17.355  -0.048  1.00 10.00      A   
ATOM   2671  CZ3 TRP A 282     -56.430  16.089   1.558  1.00 10.00      A   
ATOM   2672  CH2 TRP A 282     -56.260  16.632   0.279  1.00 10.00      A   
ATOM   2673  C   TRP A 282     -54.527  17.793   6.087  1.00 10.00      A   
ATOM   2674  O   TRP A 282     -55.585  18.288   5.690  1.00 10.00      A   
ATOM   2675  N   ALA A 283     -54.454  16.949   7.113  1.00 10.00      A   
ATOM   2676  HN  ALA A 283     -53.583  16.562   7.349  1.00 10.00      A   
ATOM   2677  CA  ALA A 283     -55.630  16.559   7.877  1.00 10.00      A   
ATOM   2678  CB  ALA A 283     -55.266  15.476   8.884  1.00 10.00      A   
ATOM   2679  C   ALA A 283     -56.223  17.768   8.592  1.00 10.00      A   
ATOM   2680  O   ALA A 283     -57.441  17.890   8.721  1.00 10.00      A   
ATOM   2681  N   GLN A 284     -55.349  18.666   9.036  1.00 10.00      A   
ATOM   2682  HN  GLN A 284     -54.394  18.522   8.872  1.00 10.00      A   
ATOM   2683  CA  GLN A 284     -55.771  19.869   9.737  1.00 10.00      A   
ATOM   2684  CB  GLN A 284     -54.606  20.470  10.532  1.00 10.00      A   
ATOM   2685  CG  GLN A 284     -53.934  19.504  11.495  1.00 10.00      A   
ATOM   2686  CD  GLN A 284     -52.875  20.176  12.350  1.00 10.00      A   
ATOM   2687  OE1 GLN A 284     -52.251  21.158  11.937  1.00 10.00      A   
ATOM   2688  NE2 GLN A 284     -52.661  19.652  13.546  1.00 10.00      A   
ATOM   2689 HE21 GLN A 284     -53.189  18.868  13.811  1.00 10.00      A   
ATOM   2690 HE22 GLN A 284     -51.984  20.071  14.122  1.00 10.00      A   
ATOM   2691  C   GLN A 284     -56.313  20.896   8.748  1.00 10.00      A   
ATOM   2692  O   GLN A 284     -57.527  21.037   8.596  1.00 10.00      A   
ATOM   2693  N   ARG A 285     -55.398  21.581   8.064  1.00 10.00      A   
ATOM   2694  HN  ARG A 285     -54.450  21.382   8.223  1.00 10.00      A   
ATOM   2695  CB  ARG A 285     -56.259  21.992   5.776  1.00 10.00      A   
ATOM   2696  CG  ARG A 285     -56.446  22.991   4.645  1.00 10.00      A   
ATOM   2697  CD  ARG A 285     -56.361  22.315   3.288  1.00 10.00      A   
ATOM   2698  NE  ARG A 285     -54.994  21.915   2.966  1.00 10.00      A   
ATOM   2699  HE  ARG A 285     -54.387  21.735   3.721  1.00 10.00      A   
ATOM   2700  CZ  ARG A 285     -54.528  21.784   1.729  1.00 10.00      A   
ATOM   2701  NH1 ARG A 285     -55.316  22.016   0.687  1.00 10.00      A   
ATOM   2702 HH11 ARG A 285     -56.309  22.306   0.830  1.00 10.00      A   
ATOM   2703 HH12 ARG A 285     -54.944  21.906  -0.282  1.00 10.00      A   
ATOM   2704  NH2 ARG A 285     -53.265  21.430   1.537  1.00 10.00      A   
ATOM   2705 HH21 ARG A 285     -52.889  21.323   0.567  1.00 10.00      A   
ATOM   2706 HH22 ARG A 285     -52.639  21.258   2.353  1.00 10.00      A   
ATOM   2707  CA  ARG A 285     -55.739  22.608   7.079  1.00 10.00      A   
ATOM   2708  C   ARG A 285     -56.708  23.649   7.644  1.00 10.00      A   
ATOM   2709  O   ARG A 285     -57.919  23.576   7.343  1.00 10.00      A   
ATOM   2710  OXT ARG A 285     -56.249  24.538   8.394  1.00 10.00      A   
ATOM   2711  CB  PHE B   6      13.909   2.874  -1.868  1.00 10.00      B   
ATOM   2712  CG  PHE B   6      13.064   4.106  -1.656  1.00 10.00      B   
ATOM   2713  CD1 PHE B   6      13.167   4.839  -0.486  1.00 10.00      B   
ATOM   2714  CD2 PHE B   6      12.182   4.539  -2.634  1.00 10.00      B   
ATOM   2715  CE1 PHE B   6      12.407   5.979  -0.292  1.00 10.00      B   
ATOM   2716  CE2 PHE B   6      11.418   5.675  -2.446  1.00 10.00      B   
ATOM   2717  CZ  PHE B   6      11.531   6.396  -1.274  1.00 10.00      B   
ATOM   2718  C   PHE B   6      13.097   1.220  -0.120  1.00 10.00      B   
ATOM   2719  O   PHE B   6      13.984   0.582   0.447  1.00 10.00      B   
ATOM   2720  N   PHE B   6      11.885   1.462  -2.292  1.00 10.00      B   
ATOM   2721  HT1 PHE B   6      11.991   1.724  -3.292  1.00 10.00      B   
ATOM   2722  HT2 PHE B   6      11.210   2.111  -1.843  1.00 10.00      B   
ATOM   2723  HT3 PHE B   6      11.506   0.492  -2.237  1.00 10.00      B   
ATOM   2724  CA  PHE B   6      13.200   1.534  -1.613  1.00 10.00      B   
ATOM   2725  N   GLY B   7      12.016   1.668   0.514  1.00 10.00      B   
ATOM   2726  HN  GLY B   7      11.350   2.193   0.028  1.00 10.00      B   
ATOM   2727  CA  GLY B   7      11.828   1.408   1.929  1.00 10.00      B   
ATOM   2728  C   GLY B   7      12.409   2.504   2.798  1.00 10.00      B   
ATOM   2729  O   GLY B   7      12.631   3.622   2.331  1.00 10.00      B   
ATOM   2730  N   ARG B   8      12.659   2.187   4.063  1.00 10.00      B   
ATOM   2731  HN  ARG B   8      12.466   1.278   4.374  1.00 10.00      B   
ATOM   2732  CA  ARG B   8      13.214   3.153   5.004  1.00 10.00      B   
ATOM   2733  CB  ARG B   8      12.941   2.715   6.447  1.00 10.00      B   
ATOM   2734  CG  ARG B   8      13.297   3.758   7.497  1.00 10.00      B   
ATOM   2735  CD  ARG B   8      13.392   3.145   8.887  1.00 10.00      B   
ATOM   2736  NE  ARG B   8      12.126   2.551   9.326  1.00 10.00      B   
ATOM   2737  HE  ARG B   8      11.889   1.672   8.953  1.00 10.00      B   
ATOM   2738  CZ  ARG B   8      11.293   3.129  10.191  1.00 10.00      B   
ATOM   2739  NH1 ARG B   8      11.585   4.317  10.707  1.00 10.00      B   
ATOM   2740 HH11 ARG B   8      12.468   4.808  10.440  1.00 10.00      B   
ATOM   2741 HH12 ARG B   8      10.930   4.769  11.381  1.00 10.00      B   
ATOM   2742  NH2 ARG B   8      10.168   2.517  10.548  1.00 10.00      B   
ATOM   2743 HH21 ARG B   8       9.516   2.972  11.227  1.00 10.00      B   
ATOM   2744 HH22 ARG B   8       9.928   1.580  10.152  1.00 10.00      B   
ATOM   2745  C   ARG B   8      14.714   3.330   4.786  1.00 10.00      B   
ATOM   2746  O   ARG B   8      15.533   2.717   5.476  1.00 10.00      B   
ATOM   2747  N   TYR B   9      15.066   4.144   3.806  1.00 10.00      B   
ATOM   2748  HN  TYR B   9      14.369   4.581   3.275  1.00 10.00      B   
ATOM   2749  CA  TYR B   9      16.460   4.415   3.494  1.00 10.00      B   
ATOM   2750  CB  TYR B   9      16.935   3.570   2.306  1.00 10.00      B   
ATOM   2751  CG  TYR B   9      17.387   2.176   2.685  1.00 10.00      B   
ATOM   2752  CD1 TYR B   9      18.692   1.939   3.098  1.00 10.00      B   
ATOM   2753  CD2 TYR B   9      16.511   1.100   2.633  1.00 10.00      B   
ATOM   2754  CE1 TYR B   9      19.113   0.669   3.450  1.00 10.00      B   
ATOM   2755  CE2 TYR B   9      16.923  -0.173   2.983  1.00 10.00      B   
ATOM   2756  CZ  TYR B   9      18.224  -0.384   3.390  1.00 10.00      B   
ATOM   2757  OH  TYR B   9      18.635  -1.653   3.745  1.00 10.00      B   
ATOM   2758  HH  TYR B   9      18.198  -2.301   3.178  1.00 10.00      B   
ATOM   2759  C   TYR B   9      16.659   5.897   3.203  1.00 10.00      B   
ATOM   2760  O   TYR B   9      15.820   6.522   2.549  1.00 10.00      B   
ATOM   2761  N   LEU B  10      17.768   6.440   3.704  1.00 10.00      B   
ATOM   2762  HN  LEU B  10      18.373   5.871   4.220  1.00 10.00      B   
ATOM   2763  CA  LEU B  10      18.116   7.851   3.523  1.00 10.00      B   
ATOM   2764  CB  LEU B  10      18.190   8.232   2.034  1.00 10.00      B   
ATOM   2765  CG  LEU B  10      18.955   9.515   1.672  1.00 10.00      B   
ATOM   2766  CD1 LEU B  10      18.034  10.723   1.671  1.00 10.00      B   
ATOM   2767  CD2 LEU B  10      20.143   9.737   2.599  1.00 10.00      B   
ATOM   2768  C   LEU B  10      17.168   8.771   4.295  1.00 10.00      B   
ATOM   2769  O   LEU B  10      16.087   9.117   3.821  1.00 10.00      B   
ATOM   2770  N   PRO B  11      17.569   9.168   5.510  1.00 10.00      B   
ATOM   2771  CA  PRO B  11      16.778  10.051   6.360  1.00 10.00      B   
ATOM   2772  CB  PRO B  11      17.320   9.770   7.771  1.00 10.00      B   
ATOM   2773  CG  PRO B  11      18.422   8.765   7.609  1.00 10.00      B   
ATOM   2774  CD  PRO B  11      18.819   8.783   6.163  1.00 10.00      B   
ATOM   2775  C   PRO B  11      16.987  11.520   5.990  1.00 10.00      B   
ATOM   2776  O   PRO B  11      17.623  11.833   4.977  1.00 10.00      B   
ATOM   2777  N   LEU B  12      16.468  12.421   6.809  1.00 10.00      B   
ATOM   2778  HN  LEU B  12      15.998  12.124   7.619  1.00 10.00      B   
ATOM   2779  CA  LEU B  12      16.595  13.844   6.540  1.00 10.00      B   
ATOM   2780  CB  LEU B  12      15.214  14.493   6.413  1.00 10.00      B   
ATOM   2781  CG  LEU B  12      15.195  15.974   6.030  1.00 10.00      B   
ATOM   2782  CD1 LEU B  12      15.807  16.188   4.653  1.00 10.00      B   
ATOM   2783  CD2 LEU B  12      13.778  16.517   6.076  1.00 10.00      B   
ATOM   2784  C   LEU B  12      17.424  14.548   7.609  1.00 10.00      B   
ATOM   2785  O   LEU B  12      16.956  14.782   8.726  1.00 10.00      B   
ATOM   2786  N   ASP B  13      18.657  14.883   7.255  1.00 10.00      B   
ATOM   2787  HN  ASP B  13      18.969  14.669   6.352  1.00 10.00      B   
ATOM   2788  CA  ASP B  13      19.565  15.567   8.165  1.00 10.00      B   
ATOM   2789  CB  ASP B  13      20.650  14.606   8.655  1.00 10.00      B   
ATOM   2790  CG  ASP B  13      21.607  15.253   9.635  1.00 10.00      B   
ATOM   2791  OD1 ASP B  13      22.681  15.716   9.201  1.00 10.00      B   
ATOM   2792  OD2 ASP B  13      21.282  15.302  10.840  1.00 10.00      B   
ATOM   2793  C   ASP B  13      20.203  16.760   7.460  1.00 10.00      B   
ATOM   2794  O   ASP B  13      20.535  16.681   6.276  1.00 10.00      B   
ATOM   2795  N   SER B  14      20.352  17.865   8.176  1.00 10.00      B   
ATOM   2796  HN  SER B  14      20.050  17.878   9.110  1.00 10.00      B   
ATOM   2797  CA  SER B  14      20.945  19.064   7.605  1.00 10.00      B   
ATOM   2798  CB  SER B  14      19.939  20.215   7.625  1.00 10.00      B   
ATOM   2799  OG  SER B  14      18.666  19.770   7.187  1.00 10.00      B   
ATOM   2800  HG  SER B  14      18.098  19.635   7.959  1.00 10.00      B   
ATOM   2801  C   SER B  14      22.237  19.453   8.321  1.00 10.00      B   
ATOM   2802  O   SER B  14      22.798  20.523   8.079  1.00 10.00      B   
ATOM   2803  N   VAL B  15      22.718  18.581   9.192  1.00 10.00      B   
ATOM   2804  HN  VAL B  15      22.249  17.728   9.338  1.00 10.00      B   
ATOM   2805  CA  VAL B  15      23.951  18.848   9.918  1.00 10.00      B   
ATOM   2806  CB  VAL B  15      23.974  18.148  11.293  1.00 10.00      B   
ATOM   2807  CG1 VAL B  15      25.220  18.538  12.075  1.00 10.00      B   
ATOM   2808  CG2 VAL B  15      22.722  18.489  12.084  1.00 10.00      B   
ATOM   2809  C   VAL B  15      25.131  18.373   9.080  1.00 10.00      B   
ATOM   2810  O   VAL B  15      26.159  19.048   8.981  1.00 10.00      B   
ATOM   2811  N   VAL B  16      24.964  17.206   8.471  1.00 10.00      B   
ATOM   2812  HN  VAL B  16      24.118  16.710   8.610  1.00 10.00      B   
ATOM   2813  CA  VAL B  16      25.991  16.628   7.619  1.00 10.00      B   
ATOM   2814  CB  VAL B  16      25.692  15.139   7.321  1.00 10.00      B   
ATOM   2815  CG1 VAL B  16      24.414  14.987   6.508  1.00 10.00      B   
ATOM   2816  CG2 VAL B  16      26.862  14.475   6.614  1.00 10.00      B   
ATOM   2817  C   VAL B  16      26.083  17.407   6.305  1.00 10.00      B   
ATOM   2818  O   VAL B  16      25.094  17.984   5.844  1.00 10.00      B   
ATOM   2819  N   HIS B  17      27.267  17.434   5.708  1.00 10.00      B   
ATOM   2820  HN  HIS B  17      28.023  16.957   6.116  1.00 10.00      B   
ATOM   2821  CA  HIS B  17      27.464  18.139   4.449  1.00 10.00      B   
ATOM   2822  CB  HIS B  17      28.879  18.721   4.348  1.00 10.00      B   
ATOM   2823  CG  HIS B  17      29.144  19.841   5.306  1.00 10.00      B   
ATOM   2824  ND1 HIS B  17      28.663  21.120   5.122  1.00 10.00      B   
ATOM   2825  HD1 HIS B  17      28.113  21.422   4.366  1.00 10.00      B   
ATOM   2826  CD2 HIS B  17      29.848  19.871   6.463  1.00 10.00      B   
ATOM   2827  CE1 HIS B  17      29.056  21.886   6.120  1.00 10.00      B   
ATOM   2828  NE2 HIS B  17      29.777  21.152   6.946  1.00 10.00      B   
ATOM   2829  HE2 HIS B  17      30.205  21.480   7.771  1.00 10.00      B   
ATOM   2830  C   HIS B  17      27.164  17.218   3.270  1.00 10.00      B   
ATOM   2831  O   HIS B  17      28.065  16.807   2.538  1.00 10.00      B   
ATOM   2832  N   ARG B  18      25.890  16.882   3.113  1.00 10.00      B   
ATOM   2833  HN  ARG B  18      25.225  17.238   3.739  1.00 10.00      B   
ATOM   2834  CA  ARG B  18      25.446  16.009   2.036  1.00 10.00      B   
ATOM   2835  CB  ARG B  18      24.059  15.430   2.349  1.00 10.00      B   
ATOM   2836  CG  ARG B  18      23.102  16.410   3.020  1.00 10.00      B   
ATOM   2837  CD  ARG B  18      21.652  15.957   2.905  1.00 10.00      B   
ATOM   2838  NE  ARG B  18      21.374  14.744   3.675  1.00 10.00      B   
ATOM   2839  HE  ARG B  18      22.129  14.330   4.150  1.00 10.00      B   
ATOM   2840  CZ  ARG B  18      20.170  14.174   3.766  1.00 10.00      B   
ATOM   2841  NH1 ARG B  18      19.121  14.707   3.139  1.00 10.00      B   
ATOM   2842 HH11 ARG B  18      18.180  14.257   3.211  1.00 10.00      B   
ATOM   2843 HH12 ARG B  18      19.231  15.581   2.573  1.00 10.00      B   
ATOM   2844  NH2 ARG B  18      20.012  13.071   4.490  1.00 10.00      B   
ATOM   2845 HH21 ARG B  18      19.071  12.621   4.565  1.00 10.00      B   
ATOM   2846 HH22 ARG B  18      20.830  12.645   4.987  1.00 10.00      B   
ATOM   2847  C   ARG B  18      25.426  16.750   0.704  1.00 10.00      B   
ATOM   2848  O   ARG B  18      24.452  17.426   0.374  1.00 10.00      B   
ATOM   2849  N   LEU B  19      26.513  16.630  -0.049  1.00 10.00      B   
ATOM   2850  HN  LEU B  19      27.257  16.080   0.272  1.00 10.00      B   
ATOM   2851  CA  LEU B  19      26.629  17.291  -1.344  1.00 10.00      B   
ATOM   2852  CB  LEU B  19      27.264  18.677  -1.182  1.00 10.00      B   
ATOM   2853  CG  LEU B  19      26.354  19.788  -0.653  1.00 10.00      B   
ATOM   2854  CD1 LEU B  19      27.156  21.047  -0.364  1.00 10.00      B   
ATOM   2855  CD2 LEU B  19      25.233  20.081  -1.639  1.00 10.00      B   
ATOM   2856  C   LEU B  19      27.460  16.457  -2.312  1.00 10.00      B   
ATOM   2857  O   LEU B  19      28.396  15.769  -1.898  1.00 10.00      B   
ATOM   2858  N   ASP B  20      27.094  16.518  -3.590  1.00 10.00      B   
ATOM   2859  HN  ASP B  20      26.315  17.064  -3.824  1.00 10.00      B   
ATOM   2860  CA  ASP B  20      27.786  15.795  -4.662  1.00 10.00      B   
ATOM   2861  CB  ASP B  20      29.220  16.296  -4.880  1.00 10.00      B   
ATOM   2862  CG  ASP B  20      29.307  17.378  -5.936  1.00 10.00      B   
ATOM   2863  OD1 ASP B  20      29.037  17.080  -7.122  1.00 10.00      B   
ATOM   2864  OD2 ASP B  20      29.638  18.532  -5.581  1.00 10.00      B   
ATOM   2865  C   ASP B  20      27.751  14.280  -4.480  1.00 10.00      B   
ATOM   2866  O   ASP B  20      28.604  13.701  -3.801  1.00 10.00      B   
ATOM   2867  N   PRO B  21      26.760  13.613  -5.095  1.00 10.00      B   
ATOM   2868  CA  PRO B  21      26.615  12.155  -5.011  1.00 10.00      B   
ATOM   2869  CB  PRO B  21      25.308  11.880  -5.763  1.00 10.00      B   
ATOM   2870  CG  PRO B  21      25.127  13.058  -6.657  1.00 10.00      B   
ATOM   2871  CD  PRO B  21      25.697  14.229  -5.912  1.00 10.00      B   
ATOM   2872  C   PRO B  21      27.769  11.438  -5.702  1.00 10.00      B   
ATOM   2873  O   PRO B  21      28.200  10.365  -5.272  1.00 10.00      B   
ATOM   2874  N   ARG B  22      28.276  12.056  -6.762  1.00 10.00      B   
ATOM   2875  HN  ARG B  22      27.901  12.922  -7.026  1.00 10.00      B   
ATOM   2876  CA  ARG B  22      29.375  11.497  -7.535  1.00 10.00      B   
ATOM   2877  CB  ARG B  22      29.635  12.350  -8.780  1.00 10.00      B   
ATOM   2878  CG  ARG B  22      29.880  13.822  -8.481  1.00 10.00      B   
ATOM   2879  CD  ARG B  22      31.018  14.376  -9.319  1.00 10.00      B   
ATOM   2880  NE  ARG B  22      30.681  14.425 -10.739  1.00 10.00      B   
ATOM   2881  HE  ARG B  22      29.734  14.603 -10.974  1.00 10.00      B   
ATOM   2882  CZ  ARG B  22      31.565  14.243 -11.721  1.00 10.00      B   
ATOM   2883  NH1 ARG B  22      32.839  14.000 -11.438  1.00 10.00      B   
ATOM   2884 HH11 ARG B  22      33.160  13.945 -10.446  1.00 10.00      B   
ATOM   2885 HH12 ARG B  22      33.529  13.862 -12.210  1.00 10.00      B   
ATOM   2886  NH2 ARG B  22      31.175  14.311 -12.985  1.00 10.00      B   
ATOM   2887 HH21 ARG B  22      31.865  14.172 -13.756  1.00 10.00      B   
ATOM   2888 HH22 ARG B  22      30.174  14.507 -13.219  1.00 10.00      B   
ATOM   2889  C   ARG B  22      30.648  11.396  -6.702  1.00 10.00      B   
ATOM   2890  O   ARG B  22      31.419  10.447  -6.849  1.00 10.00      B   
ATOM   2891  N   ALA B  23      30.856  12.373  -5.821  1.00 10.00      B   
ATOM   2892  HN  ALA B  23      30.198  13.094  -5.740  1.00 10.00      B   
ATOM   2893  CA  ALA B  23      32.038  12.399  -4.973  1.00 10.00      B   
ATOM   2894  CB  ALA B  23      32.048  13.653  -4.113  1.00 10.00      B   
ATOM   2895  C   ALA B  23      32.104  11.155  -4.102  1.00 10.00      B   
ATOM   2896  O   ALA B  23      33.134  10.488  -4.032  1.00 10.00      B   
ATOM   2897  N   LYS B  24      30.987  10.839  -3.462  1.00 10.00      B   
ATOM   2898  HN  LYS B  24      30.198  11.409  -3.574  1.00 10.00      B   
ATOM   2899  CA  LYS B  24      30.900   9.675  -2.591  1.00 10.00      B   
ATOM   2900  CB  LYS B  24      29.568   9.666  -1.848  1.00 10.00      B   
ATOM   2901  CG  LYS B  24      29.479  10.697  -0.742  1.00 10.00      B   
ATOM   2902  CD  LYS B  24      28.114  10.676  -0.081  1.00 10.00      B   
ATOM   2903  CE  LYS B  24      28.109  11.521   1.178  1.00 10.00      B   
ATOM   2904  NZ  LYS B  24      26.772  12.105   1.445  1.00 10.00      B   
ATOM   2905  HZ1 LYS B  24      26.777  12.604   2.357  1.00 10.00      B   
ATOM   2906  HZ2 LYS B  24      26.050  11.356   1.477  1.00 10.00      B   
ATOM   2907  HZ3 LYS B  24      26.523  12.778   0.695  1.00 10.00      B   
ATOM   2908  C   LYS B  24      31.072   8.378  -3.370  1.00 10.00      B   
ATOM   2909  O   LYS B  24      31.788   7.478  -2.932  1.00 10.00      B   
ATOM   2910  N   LEU B  25      30.426   8.297  -4.529  1.00 10.00      B   
ATOM   2911  HN  LEU B  25      29.881   9.056  -4.825  1.00 10.00      B   
ATOM   2912  CA  LEU B  25      30.504   7.109  -5.372  1.00 10.00      B   
ATOM   2913  CB  LEU B  25      29.597   7.263  -6.591  1.00 10.00      B   
ATOM   2914  CG  LEU B  25      28.096   7.193  -6.314  1.00 10.00      B   
ATOM   2915  CD1 LEU B  25      27.308   7.654  -7.527  1.00 10.00      B   
ATOM   2916  CD2 LEU B  25      27.691   5.783  -5.912  1.00 10.00      B   
ATOM   2917  C   LEU B  25      31.940   6.836  -5.802  1.00 10.00      B   
ATOM   2918  O   LEU B  25      32.373   5.687  -5.878  1.00 10.00      B   
ATOM   2919  N   MET B  26      32.682   7.901  -6.070  1.00 10.00      B   
ATOM   2920  HN  MET B  26      32.282   8.795  -5.997  1.00 10.00      B   
ATOM   2921  CA  MET B  26      34.072   7.771  -6.473  1.00 10.00      B   
ATOM   2922  CB  MET B  26      34.575   9.079  -7.096  1.00 10.00      B   
ATOM   2923  CG  MET B  26      36.035   9.053  -7.525  1.00 10.00      B   
ATOM   2924  SD  MET B  26      36.417   7.693  -8.650  1.00 10.00      B   
ATOM   2925  CE  MET B  26      35.478   8.172 -10.098  1.00 10.00      B   
ATOM   2926  C   MET B  26      34.930   7.384  -5.272  1.00 10.00      B   
ATOM   2927  O   MET B  26      35.869   6.593  -5.391  1.00 10.00      B   
ATOM   2928  N   LEU B  27      34.580   7.923  -4.109  1.00 10.00      B   
ATOM   2929  HN  LEU B  27      33.803   8.522  -4.076  1.00 10.00      B   
ATOM   2930  CA  LEU B  27      35.314   7.646  -2.880  1.00 10.00      B   
ATOM   2931  CB  LEU B  27      34.856   8.560  -1.741  1.00 10.00      B   
ATOM   2932  CG  LEU B  27      35.243  10.035  -1.860  1.00 10.00      B   
ATOM   2933  CD1 LEU B  27      34.692  10.827  -0.685  1.00 10.00      B   
ATOM   2934  CD2 LEU B  27      36.752  10.189  -1.956  1.00 10.00      B   
ATOM   2935  C   LEU B  27      35.199   6.185  -2.463  1.00 10.00      B   
ATOM   2936  O   LEU B  27      36.198   5.559  -2.110  1.00 10.00      B   
ATOM   2937  N   SER B  28      33.988   5.641  -2.513  1.00 10.00      B   
ATOM   2938  HN  SER B  28      33.225   6.184  -2.816  1.00 10.00      B   
ATOM   2939  CA  SER B  28      33.761   4.252  -2.132  1.00 10.00      B   
ATOM   2940  CB  SER B  28      32.265   3.936  -2.133  1.00 10.00      B   
ATOM   2941  OG  SER B  28      31.635   4.480  -3.280  1.00 10.00      B   
ATOM   2942  HG  SER B  28      31.539   3.793  -3.951  1.00 10.00      B   
ATOM   2943  C   SER B  28      34.497   3.308  -3.072  1.00 10.00      B   
ATOM   2944  O   SER B  28      35.147   2.357  -2.634  1.00 10.00      B   
ATOM   2945  N   PHE B  29      34.408   3.598  -4.364  1.00 10.00      B   
ATOM   2946  HN  PHE B  29      33.878   4.380  -4.641  1.00 10.00      B   
ATOM   2947  CA  PHE B  29      35.058   2.788  -5.385  1.00 10.00      B   
ATOM   2948  CB  PHE B  29      34.706   3.325  -6.776  1.00 10.00      B   
ATOM   2949  CG  PHE B  29      35.112   2.425  -7.910  1.00 10.00      B   
ATOM   2950  CD1 PHE B  29      34.530   1.179  -8.066  1.00 10.00      B   
ATOM   2951  CD2 PHE B  29      36.071   2.831  -8.825  1.00 10.00      B   
ATOM   2952  CE1 PHE B  29      34.896   0.354  -9.111  1.00 10.00      B   
ATOM   2953  CE2 PHE B  29      36.442   2.010  -9.872  1.00 10.00      B   
ATOM   2954  CZ  PHE B  29      35.853   0.770 -10.017  1.00 10.00      B   
ATOM   2955  C   PHE B  29      36.572   2.781  -5.197  1.00 10.00      B   
ATOM   2956  O   PHE B  29      37.221   1.747  -5.349  1.00 10.00      B   
ATOM   2957  N   CYS B  30      37.125   3.939  -4.853  1.00 10.00      B   
ATOM   2958  HN  CYS B  30      36.552   4.729  -4.743  1.00 10.00      B   
ATOM   2959  CA  CYS B  30      38.562   4.070  -4.650  1.00 10.00      B   
ATOM   2960  CB  CYS B  30      38.999   5.527  -4.797  1.00 10.00      B   
ATOM   2961  SG  CYS B  30      38.651   6.237  -6.421  1.00 10.00      B   
ATOM   2962  HG  CYS B  30      37.339   6.429  -6.500  1.00 10.00      B   
ATOM   2963  C   CYS B  30      39.009   3.509  -3.304  1.00 10.00      B   
ATOM   2964  O   CYS B  30      40.165   3.136  -3.138  1.00 10.00      B   
ATOM   2965  N   TYR B  31      38.092   3.440  -2.349  1.00 10.00      B   
ATOM   2966  HN  TYR B  31      37.180   3.749  -2.538  1.00 10.00      B   
ATOM   2967  CA  TYR B  31      38.413   2.919  -1.022  1.00 10.00      B   
ATOM   2968  CB  TYR B  31      37.254   3.153  -0.045  1.00 10.00      B   
ATOM   2969  CG  TYR B  31      37.487   2.573   1.334  1.00 10.00      B   
ATOM   2970  CD1 TYR B  31      38.276   3.238   2.262  1.00 10.00      B   
ATOM   2971  CD2 TYR B  31      36.924   1.356   1.703  1.00 10.00      B   
ATOM   2972  CE1 TYR B  31      38.499   2.709   3.516  1.00 10.00      B   
ATOM   2973  CE2 TYR B  31      37.142   0.821   2.958  1.00 10.00      B   
ATOM   2974  CZ  TYR B  31      37.931   1.503   3.859  1.00 10.00      B   
ATOM   2975  OH  TYR B  31      38.156   0.976   5.107  1.00 10.00      B   
ATOM   2976  HH  TYR B  31      37.681   1.500   5.759  1.00 10.00      B   
ATOM   2977  C   TYR B  31      38.757   1.432  -1.091  1.00 10.00      B   
ATOM   2978  O   TYR B  31      39.619   0.946  -0.352  1.00 10.00      B   
ATOM   2979  N   ILE B  32      38.093   0.725  -2.001  1.00 10.00      B   
ATOM   2980  HN  ILE B  32      37.437   1.181  -2.569  1.00 10.00      B   
ATOM   2981  CA  ILE B  32      38.303  -0.710  -2.177  1.00 10.00      B   
ATOM   2982  CB  ILE B  32      37.350  -1.294  -3.245  1.00 10.00      B   
ATOM   2983  CG1 ILE B  32      35.905  -0.869  -2.954  1.00 10.00      B   
ATOM   2984  CG2 ILE B  32      37.455  -2.814  -3.294  1.00 10.00      B   
ATOM   2985  CD1 ILE B  32      34.930  -1.191  -4.067  1.00 10.00      B   
ATOM   2986  C   ILE B  32      39.753  -1.037  -2.547  1.00 10.00      B   
ATOM   2987  O   ILE B  32      40.260  -2.105  -2.205  1.00 10.00      B   
ATOM   2988  N   ILE B  33      40.425  -0.103  -3.216  1.00 10.00      B   
ATOM   2989  HN  ILE B  33      39.983   0.748  -3.427  1.00 10.00      B   
ATOM   2990  CA  ILE B  33      41.809  -0.312  -3.637  1.00 10.00      B   
ATOM   2991  CB  ILE B  33      42.143   0.471  -4.935  1.00 10.00      B   
ATOM   2992  CG1 ILE B  33      43.240  -0.243  -5.729  1.00 10.00      B   
ATOM   2993  CG2 ILE B  33      42.546   1.910  -4.637  1.00 10.00      B   
ATOM   2994  CD1 ILE B  33      43.478   0.339  -7.104  1.00 10.00      B   
ATOM   2995  C   ILE B  33      42.806   0.032  -2.525  1.00 10.00      B   
ATOM   2996  O   ILE B  33      44.001  -0.229  -2.648  1.00 10.00      B   
ATOM   2997  N   VAL B  34      42.310   0.611  -1.439  1.00 10.00      B   
ATOM   2998  HN  VAL B  34      41.347   0.791  -1.389  1.00 10.00      B   
ATOM   2999  CA  VAL B  34      43.166   0.989  -0.317  1.00 10.00      B   
ATOM   3000  CB  VAL B  34      42.751   2.350   0.293  1.00 10.00      B   
ATOM   3001  CG1 VAL B  34      43.806   2.851   1.271  1.00 10.00      B   
ATOM   3002  CG2 VAL B  34      42.507   3.380  -0.798  1.00 10.00      B   
ATOM   3003  C   VAL B  34      43.147  -0.086   0.769  1.00 10.00      B   
ATOM   3004  O   VAL B  34      44.088  -0.205   1.556  1.00 10.00      B   
ATOM   3005  N   VAL B  35      42.082  -0.884   0.785  1.00 10.00      B   
ATOM   3006  HN  VAL B  35      41.383  -0.752   0.110  1.00 10.00      B   
ATOM   3007  CA  VAL B  35      41.915  -1.949   1.775  1.00 10.00      B   
ATOM   3008  CB  VAL B  35      40.658  -2.797   1.489  1.00 10.00      B   
ATOM   3009  CG1 VAL B  35      40.470  -3.865   2.557  1.00 10.00      B   
ATOM   3010  CG2 VAL B  35      39.426  -1.911   1.404  1.00 10.00      B   
ATOM   3011  C   VAL B  35      43.138  -2.865   1.861  1.00 10.00      B   
ATOM   3012  O   VAL B  35      43.673  -3.100   2.946  1.00 10.00      B   
ATOM   3013  N   PHE B  36      43.588  -3.367   0.720  1.00 10.00      B   
ATOM   3014  HN  PHE B  36      43.142  -3.129  -0.120  1.00 10.00      B   
ATOM   3015  CA  PHE B  36      44.741  -4.257   0.685  1.00 10.00      B   
ATOM   3016  CB  PHE B  36      44.518  -5.420  -0.282  1.00 10.00      B   
ATOM   3017  CG  PHE B  36      43.780  -6.575   0.334  1.00 10.00      B   
ATOM   3018  CD1 PHE B  36      42.400  -6.544   0.462  1.00 10.00      B   
ATOM   3019  CD2 PHE B  36      44.467  -7.688   0.792  1.00 10.00      B   
ATOM   3020  CE1 PHE B  36      41.719  -7.601   1.033  1.00 10.00      B   
ATOM   3021  CE2 PHE B  36      43.793  -8.751   1.363  1.00 10.00      B   
ATOM   3022  CZ  PHE B  36      42.417  -8.706   1.484  1.00 10.00      B   
ATOM   3023  C   PHE B  36      46.025  -3.504   0.360  1.00 10.00      B   
ATOM   3024  O   PHE B  36      47.087  -4.105   0.193  1.00 10.00      B   
ATOM   3025  N   LEU B  37      45.921  -2.186   0.267  1.00 10.00      B   
ATOM   3026  HN  LEU B  37      45.043  -1.768   0.388  1.00 10.00      B   
ATOM   3027  CA  LEU B  37      47.077  -1.345  -0.006  1.00 10.00      B   
ATOM   3028  CB  LEU B  37      46.652  -0.065  -0.732  1.00 10.00      B   
ATOM   3029  CG  LEU B  37      47.780   0.806  -1.290  1.00 10.00      B   
ATOM   3030  CD1 LEU B  37      48.662  -0.000  -2.231  1.00 10.00      B   
ATOM   3031  CD2 LEU B  37      47.208   2.020  -2.003  1.00 10.00      B   
ATOM   3032  C   LEU B  37      47.755  -1.007   1.313  1.00 10.00      B   
ATOM   3033  O   LEU B  37      48.963  -0.774   1.372  1.00 10.00      B   
ATOM   3034  N   ALA B  38      46.956  -0.985   2.373  1.00 10.00      B   
ATOM   3035  HN  ALA B  38      45.997  -1.162   2.250  1.00 10.00      B   
ATOM   3036  CA  ALA B  38      47.457  -0.707   3.705  1.00 10.00      B   
ATOM   3037  CB  ALA B  38      46.363  -0.095   4.569  1.00 10.00      B   
ATOM   3038  C   ALA B  38      47.972  -2.000   4.325  1.00 10.00      B   
ATOM   3039  O   ALA B  38      47.191  -2.882   4.691  1.00 10.00      B   
ATOM   3040  N   ASN B  39      49.286  -2.119   4.408  1.00 10.00      B   
ATOM   3041  HN  ASN B  39      49.852  -1.382   4.092  1.00 10.00      B   
ATOM   3042  CA  ASN B  39      49.918  -3.309   4.962  1.00 10.00      B   
ATOM   3043  CB  ASN B  39      51.034  -3.803   4.032  1.00 10.00      B   
ATOM   3044  CG  ASN B  39      50.509  -4.351   2.719  1.00 10.00      B   
ATOM   3045  OD1 ASN B  39      50.257  -5.550   2.589  1.00 10.00      B   
ATOM   3046  ND2 ASN B  39      50.345  -3.474   1.734  1.00 10.00      B   
ATOM   3047 HD21 ASN B  39      50.571  -2.535   1.907  1.00 10.00      B   
ATOM   3048 HD22 ASN B  39      50.002  -3.797   0.874  1.00 10.00      B   
ATOM   3049  C   ASN B  39      50.486  -3.030   6.345  1.00 10.00      B   
ATOM   3050  O   ASN B  39      50.239  -3.778   7.292  1.00 10.00      B   
ATOM   3051  N   ASN B  40      51.236  -1.940   6.452  1.00 10.00      B   
ATOM   3052  HN  ASN B  40      51.378  -1.384   5.658  1.00 10.00      B   
ATOM   3053  CA  ASN B  40      51.856  -1.545   7.710  1.00 10.00      B   
ATOM   3054  CB  ASN B  40      52.848  -0.400   7.462  1.00 10.00      B   
ATOM   3055  CG  ASN B  40      53.825  -0.179   8.605  1.00 10.00      B   
ATOM   3056  OD1 ASN B  40      53.503  -0.391   9.772  1.00 10.00      B   
ATOM   3057  ND2 ASN B  40      55.029   0.254   8.278  1.00 10.00      B   
ATOM   3058 HD21 ASN B  40      55.226   0.406   7.328  1.00 10.00      B   
ATOM   3059 HD22 ASN B  40      55.680   0.402   8.998  1.00 10.00      B   
ATOM   3060  C   ASN B  40      50.799  -1.110   8.718  1.00 10.00      B   
ATOM   3061  O   ASN B  40      49.806  -0.482   8.352  1.00 10.00      B   
ATOM   3062  N   ILE B  41      51.019  -1.444   9.986  1.00 10.00      B   
ATOM   3063  HN  ILE B  41      51.829  -1.952  10.209  1.00 10.00      B   
ATOM   3064  CA  ILE B  41      50.091  -1.081  11.055  1.00 10.00      B   
ATOM   3065  CB  ILE B  41      50.543  -1.643  12.420  1.00 10.00      B   
ATOM   3066  CG1 ILE B  41      51.020  -3.090  12.264  1.00 10.00      B   
ATOM   3067  CG2 ILE B  41      49.406  -1.573  13.432  1.00 10.00      B   
ATOM   3068  CD1 ILE B  41      51.643  -3.671  13.516  1.00 10.00      B   
ATOM   3069  C   ILE B  41      49.944   0.440  11.150  1.00 10.00      B   
ATOM   3070  O   ILE B  41      48.932   0.951  11.630  1.00 10.00      B   
ATOM   3071  N   TRP B  42      50.963   1.159  10.692  1.00 10.00      B   
ATOM   3072  HN  TRP B  42      51.757   0.697  10.345  1.00 10.00      B   
ATOM   3073  CA  TRP B  42      50.928   2.618  10.701  1.00 10.00      B   
ATOM   3074  CB  TRP B  42      52.282   3.199  10.294  1.00 10.00      B   
ATOM   3075  CG  TRP B  42      53.335   3.058  11.347  1.00 10.00      B   
ATOM   3076  CD1 TRP B  42      54.426   2.245  11.306  1.00 10.00      B   
ATOM   3077  CD2 TRP B  42      53.400   3.752  12.600  1.00 10.00      B   
ATOM   3078  NE1 TRP B  42      55.166   2.385  12.453  1.00 10.00      B   
ATOM   3079  HE1 TRP B  42      55.999   1.903  12.657  1.00 10.00      B   
ATOM   3080  CE2 TRP B  42      54.560   3.306  13.263  1.00 10.00      B   
ATOM   3081  CE3 TRP B  42      52.592   4.707  13.225  1.00 10.00      B   
ATOM   3082  CZ2 TRP B  42      54.934   3.781  14.517  1.00 10.00      B   
ATOM   3083  CZ3 TRP B  42      52.966   5.177  14.470  1.00 10.00      B   
ATOM   3084  CH2 TRP B  42      54.125   4.714  15.103  1.00 10.00      B   
ATOM   3085  C   TRP B  42      49.845   3.118   9.752  1.00 10.00      B   
ATOM   3086  O   TRP B  42      49.160   4.101  10.030  1.00 10.00      B   
ATOM   3087  N   SER B  43      49.688   2.421   8.633  1.00 10.00      B   
ATOM   3088  HN  SER B  43      50.260   1.644   8.468  1.00 10.00      B   
ATOM   3089  CA  SER B  43      48.686   2.776   7.647  1.00 10.00      B   
ATOM   3090  CB  SER B  43      48.955   2.036   6.333  1.00 10.00      B   
ATOM   3091  OG  SER B  43      50.344   1.987   6.049  1.00 10.00      B   
ATOM   3092  HG  SER B  43      50.713   2.880   6.109  1.00 10.00      B   
ATOM   3093  C   SER B  43      47.296   2.433   8.177  1.00 10.00      B   
ATOM   3094  O   SER B  43      46.309   3.081   7.831  1.00 10.00      B   
ATOM   3095  N   TYR B  44      47.237   1.418   9.039  1.00 10.00      B   
ATOM   3096  HN  TYR B  44      48.063   0.946   9.276  1.00 10.00      B   
ATOM   3097  CA  TYR B  44      45.979   0.987   9.637  1.00 10.00      B   
ATOM   3098  CB  TYR B  44      46.193  -0.255  10.506  1.00 10.00      B   
ATOM   3099  CG  TYR B  44      45.870  -1.562   9.819  1.00 10.00      B   
ATOM   3100  CD1 TYR B  44      46.584  -1.976   8.703  1.00 10.00      B   
ATOM   3101  CD2 TYR B  44      44.850  -2.380  10.285  1.00 10.00      B   
ATOM   3102  CE1 TYR B  44      46.294  -3.168   8.072  1.00 10.00      B   
ATOM   3103  CE2 TYR B  44      44.553  -3.575   9.661  1.00 10.00      B   
ATOM   3104  CZ  TYR B  44      45.276  -3.963   8.554  1.00 10.00      B   
ATOM   3105  OH  TYR B  44      44.979  -5.151   7.927  1.00 10.00      B   
ATOM   3106  HH  TYR B  44      45.782  -5.682   7.855  1.00 10.00      B   
ATOM   3107  C   TYR B  44      45.381   2.108  10.475  1.00 10.00      B   
ATOM   3108  O   TYR B  44      44.178   2.366  10.414  1.00 10.00      B   
ATOM   3109  N   ALA B  45      46.236   2.778  11.242  1.00 10.00      B   
ATOM   3110  HN  ALA B  45      47.185   2.519  11.235  1.00 10.00      B   
ATOM   3111  CA  ALA B  45      45.808   3.882  12.091  1.00 10.00      B   
ATOM   3112  CB  ALA B  45      46.979   4.414  12.903  1.00 10.00      B   
ATOM   3113  C   ALA B  45      45.194   4.992  11.247  1.00 10.00      B   
ATOM   3114  O   ALA B  45      44.135   5.524  11.577  1.00 10.00      B   
ATOM   3115  N   ILE B  46      45.859   5.317  10.140  1.00 10.00      B   
ATOM   3116  HN  ILE B  46      46.695   4.848   9.933  1.00 10.00      B   
ATOM   3117  CA  ILE B  46      45.383   6.356   9.228  1.00 10.00      B   
ATOM   3118  CB  ILE B  46      46.417   6.651   8.114  1.00 10.00      B   
ATOM   3119  CG1 ILE B  46      47.760   7.074   8.720  1.00 10.00      B   
ATOM   3120  CG2 ILE B  46      45.904   7.718   7.153  1.00 10.00      B   
ATOM   3121  CD1 ILE B  46      47.696   8.355   9.527  1.00 10.00      B   
ATOM   3122  C   ILE B  46      44.057   5.940   8.591  1.00 10.00      B   
ATOM   3123  O   ILE B  46      43.130   6.745   8.469  1.00 10.00      B   
ATOM   3124  N   LEU B  47      43.971   4.672   8.204  1.00 10.00      B   
ATOM   3125  HN  LEU B  47      44.744   4.080   8.335  1.00 10.00      B   
ATOM   3126  CA  LEU B  47      42.766   4.137   7.584  1.00 10.00      B   
ATOM   3127  CB  LEU B  47      42.985   2.679   7.171  1.00 10.00      B   
ATOM   3128  CG  LEU B  47      41.976   2.095   6.182  1.00 10.00      B   
ATOM   3129  CD1 LEU B  47      41.989   2.877   4.879  1.00 10.00      B   
ATOM   3130  CD2 LEU B  47      42.273   0.626   5.924  1.00 10.00      B   
ATOM   3131  C   LEU B  47      41.579   4.249   8.538  1.00 10.00      B   
ATOM   3132  O   LEU B  47      40.481   4.640   8.143  1.00 10.00      B   
ATOM   3133  N   ILE B  48      41.810   3.916   9.799  1.00 10.00      B   
ATOM   3134  HN  ILE B  48      42.710   3.607  10.056  1.00 10.00      B   
ATOM   3135  CA  ILE B  48      40.764   3.989  10.810  1.00 10.00      B   
ATOM   3136  CB  ILE B  48      41.173   3.261  12.111  1.00 10.00      B   
ATOM   3137  CG1 ILE B  48      41.423   1.774  11.834  1.00 10.00      B   
ATOM   3138  CG2 ILE B  48      40.104   3.429  13.187  1.00 10.00      B   
ATOM   3139  CD1 ILE B  48      42.034   1.027  13.002  1.00 10.00      B   
ATOM   3140  C   ILE B  48      40.411   5.442  11.121  1.00 10.00      B   
ATOM   3141  O   ILE B  48      39.237   5.811  11.128  1.00 10.00      B   
ATOM   3142  N   ALA B  49      41.437   6.260  11.346  1.00 10.00      B   
ATOM   3143  HN  ALA B  49      42.353   5.901  11.294  1.00 10.00      B   
ATOM   3144  CA  ALA B  49      41.255   7.674  11.675  1.00 10.00      B   
ATOM   3145  CB  ALA B  49      42.601   8.365  11.831  1.00 10.00      B   
ATOM   3146  C   ALA B  49      40.388   8.408  10.652  1.00 10.00      B   
ATOM   3147  O   ALA B  49      39.419   9.082  11.021  1.00 10.00      B   
ATOM   3148  N   PHE B  50      40.731   8.268   9.374  1.00 10.00      B   
ATOM   3149  HN  PHE B  50      41.507   7.711   9.148  1.00 10.00      B   
ATOM   3150  CA  PHE B  50      39.982   8.919   8.300  1.00 10.00      B   
ATOM   3151  CB  PHE B  50      40.642   8.663   6.941  1.00 10.00      B   
ATOM   3152  CG  PHE B  50      40.036   9.443   5.804  1.00 10.00      B   
ATOM   3153  CD1 PHE B  50      40.330  10.785   5.632  1.00 10.00      B   
ATOM   3154  CD2 PHE B  50      39.176   8.834   4.906  1.00 10.00      B   
ATOM   3155  CE1 PHE B  50      39.778  11.505   4.590  1.00 10.00      B   
ATOM   3156  CE2 PHE B  50      38.620   9.547   3.861  1.00 10.00      B   
ATOM   3157  CZ  PHE B  50      38.921  10.886   3.702  1.00 10.00      B   
ATOM   3158  C   PHE B  50      38.533   8.443   8.285  1.00 10.00      B   
ATOM   3159  O   PHE B  50      37.607   9.242   8.129  1.00 10.00      B   
ATOM   3160  N   THR B  51      38.344   7.141   8.467  1.00 10.00      B   
ATOM   3161  HN  THR B  51      39.122   6.559   8.593  1.00 10.00      B   
ATOM   3162  CA  THR B  51      37.012   6.555   8.486  1.00 10.00      B   
ATOM   3163  CB  THR B  51      37.075   5.016   8.577  1.00 10.00      B   
ATOM   3164  OG1 THR B  51      37.923   4.514   7.533  1.00 10.00      B   
ATOM   3165  HG1 THR B  51      38.818   4.379   7.881  1.00 10.00      B   
ATOM   3166  CG2 THR B  51      35.687   4.410   8.430  1.00 10.00      B   
ATOM   3167  C   THR B  51      36.196   7.113   9.651  1.00 10.00      B   
ATOM   3168  O   THR B  51      35.050   7.523   9.470  1.00 10.00      B   
ATOM   3169  N   VAL B  52      36.797   7.146  10.837  1.00 10.00      B   
ATOM   3170  HN  VAL B  52      37.721   6.810  10.921  1.00 10.00      B   
ATOM   3171  CA  VAL B  52      36.117   7.669  12.017  1.00 10.00      B   
ATOM   3172  CB  VAL B  52      36.995   7.555  13.283  1.00 10.00      B   
ATOM   3173  CG1 VAL B  52      36.325   8.222  14.477  1.00 10.00      B   
ATOM   3174  CG2 VAL B  52      37.291   6.096  13.591  1.00 10.00      B   
ATOM   3175  C   VAL B  52      35.717   9.123  11.787  1.00 10.00      B   
ATOM   3176  O   VAL B  52      34.606   9.533  12.128  1.00 10.00      B   
ATOM   3177  N   GLY B  53      36.622   9.887  11.183  1.00 10.00      B   
ATOM   3178  HN  GLY B  53      37.489   9.497  10.930  1.00 10.00      B   
ATOM   3179  CA  GLY B  53      36.351  11.280  10.895  1.00 10.00      B   
ATOM   3180  C   GLY B  53      35.194  11.434   9.929  1.00 10.00      B   
ATOM   3181  O   GLY B  53      34.336  12.299  10.109  1.00 10.00      B   
ATOM   3182  N   ALA B  54      35.167  10.583   8.907  1.00 10.00      B   
ATOM   3183  HN  ALA B  54      35.891   9.924   8.816  1.00 10.00      B   
ATOM   3184  CA  ALA B  54      34.104  10.609   7.912  1.00 10.00      B   
ATOM   3185  CB  ALA B  54      34.417   9.647   6.776  1.00 10.00      B   
ATOM   3186  C   ALA B  54      32.759  10.269   8.549  1.00 10.00      B   
ATOM   3187  O   ALA B  54      31.757  10.941   8.303  1.00 10.00      B   
ATOM   3188  N   ILE B  55      32.743   9.227   9.374  1.00 10.00      B   
ATOM   3189  HN  ILE B  55      33.576   8.722   9.526  1.00 10.00      B   
ATOM   3190  CA  ILE B  55      31.522   8.808  10.055  1.00 10.00      B   
ATOM   3191  CB  ILE B  55      31.726   7.488  10.831  1.00 10.00      B   
ATOM   3192  CG1 ILE B  55      32.100   6.357   9.866  1.00 10.00      B   
ATOM   3193  CG2 ILE B  55      30.471   7.127  11.614  1.00 10.00      B   
ATOM   3194  CD1 ILE B  55      32.446   5.050  10.549  1.00 10.00      B   
ATOM   3195  C   ILE B  55      31.045   9.899  11.011  1.00 10.00      B   
ATOM   3196  O   ILE B  55      29.866  10.266  11.014  1.00 10.00      B   
ATOM   3197  N   LEU B  56      31.980  10.438  11.791  1.00 10.00      B   
ATOM   3198  HN  LEU B  56      32.908  10.108  11.724  1.00 10.00      B   
ATOM   3199  CA  LEU B  56      31.678  11.495  12.752  1.00 10.00      B   
ATOM   3200  CB  LEU B  56      32.935  11.844  13.556  1.00 10.00      B   
ATOM   3201  CG  LEU B  56      32.745  12.747  14.776  1.00 10.00      B   
ATOM   3202  CD1 LEU B  56      31.814  12.096  15.785  1.00 10.00      B   
ATOM   3203  CD2 LEU B  56      34.088  13.061  15.415  1.00 10.00      B   
ATOM   3204  C   LEU B  56      31.146  12.738  12.038  1.00 10.00      B   
ATOM   3205  O   LEU B  56      30.278  13.443  12.554  1.00 10.00      B   
ATOM   3206  N   SER B  57      31.660  12.997  10.843  1.00 10.00      B   
ATOM   3207  HN  SER B  57      32.356  12.405  10.479  1.00 10.00      B   
ATOM   3208  CA  SER B  57      31.223  14.146  10.064  1.00 10.00      B   
ATOM   3209  CB  SER B  57      32.264  14.515   9.010  1.00 10.00      B   
ATOM   3210  OG  SER B  57      33.478  14.918   9.625  1.00 10.00      B   
ATOM   3211  HG  SER B  57      33.985  14.131   9.879  1.00 10.00      B   
ATOM   3212  C   SER B  57      29.860  13.895   9.422  1.00 10.00      B   
ATOM   3213  O   SER B  57      29.120  14.835   9.125  1.00 10.00      B   
ATOM   3214  N   SER B  58      29.526  12.621   9.231  1.00 10.00      B   
ATOM   3215  HN  SER B  58      30.153  11.917   9.501  1.00 10.00      B   
ATOM   3216  CA  SER B  58      28.253  12.244   8.631  1.00 10.00      B   
ATOM   3217  CB  SER B  58      28.344  10.857   7.991  1.00 10.00      B   
ATOM   3218  OG  SER B  58      29.397  10.806   7.037  1.00 10.00      B   
ATOM   3219  HG  SER B  58      30.247  10.728   7.498  1.00 10.00      B   
ATOM   3220  C   SER B  58      27.123  12.305   9.660  1.00 10.00      B   
ATOM   3221  O   SER B  58      25.945  12.228   9.308  1.00 10.00      B   
ATOM   3222  N   LYS B  59      27.503  12.422  10.935  1.00 10.00      B   
ATOM   3223  HN  LYS B  59      28.463  12.431  11.139  1.00 10.00      B   
ATOM   3224  CA  LYS B  59      26.550  12.524  12.045  1.00 10.00      B   
ATOM   3225  CB  LYS B  59      25.650  13.763  11.909  1.00 10.00      B   
ATOM   3226  CG  LYS B  59      26.405  15.075  11.759  1.00 10.00      B   
ATOM   3227  CD  LYS B  59      27.448  15.237  12.851  1.00 10.00      B   
ATOM   3228  CE  LYS B  59      28.415  16.362  12.529  1.00 10.00      B   
ATOM   3229  NZ  LYS B  59      29.659  16.259  13.334  1.00 10.00      B   
ATOM   3230  HZ1 LYS B  59      30.154  15.371  13.115  1.00 10.00      B   
ATOM   3231  HZ2 LYS B  59      29.432  16.269  14.349  1.00 10.00      B   
ATOM   3232  HZ3 LYS B  59      30.293  17.058  13.126  1.00 10.00      B   
ATOM   3233  C   LYS B  59      25.712  11.259  12.217  1.00 10.00      B   
ATOM   3234  O   LYS B  59      24.675  11.275  12.880  1.00 10.00      B   
ATOM   3235  N   ILE B  60      26.161  10.162  11.626  1.00 10.00      B   
ATOM   3236  HN  ILE B  60      26.993  10.197  11.114  1.00 10.00      B   
ATOM   3237  CA  ILE B  60      25.441   8.902  11.735  1.00 10.00      B   
ATOM   3238  CB  ILE B  60      25.470   8.086  10.423  1.00 10.00      B   
ATOM   3239  CG1 ILE B  60      24.920   8.938   9.273  1.00 10.00      B   
ATOM   3240  CG2 ILE B  60      24.652   6.805  10.573  1.00 10.00      B   
ATOM   3241  CD1 ILE B  60      24.867   8.226   7.938  1.00 10.00      B   
ATOM   3242  C   ILE B  60      25.990   8.078  12.892  1.00 10.00      B   
ATOM   3243  O   ILE B  60      27.078   7.509  12.811  1.00 10.00      B   
ATOM   3244  N   SER B  61      25.247   8.057  13.982  1.00 10.00      B   
ATOM   3245  HN  SER B  61      24.399   8.547  13.994  1.00 10.00      B   
ATOM   3246  CA  SER B  61      25.651   7.316  15.162  1.00 10.00      B   
ATOM   3247  CB  SER B  61      25.700   8.263  16.363  1.00 10.00      B   
ATOM   3248  OG  SER B  61      25.903   9.601  15.939  1.00 10.00      B   
ATOM   3249  HG  SER B  61      26.208   9.601  15.027  1.00 10.00      B   
ATOM   3250  C   SER B  61      24.675   6.174  15.422  1.00 10.00      B   
ATOM   3251  O   SER B  61      23.990   5.719  14.501  1.00 10.00      B   
ATOM   3252  N   LEU B  62      24.627   5.714  16.672  1.00 10.00      B   
ATOM   3253  HN  LEU B  62      25.227   6.106  17.339  1.00 10.00      B   
ATOM   3254  CA  LEU B  62      23.731   4.635  17.083  1.00 10.00      B   
ATOM   3255  CB  LEU B  62      22.267   4.974  16.780  1.00 10.00      B   
ATOM   3256  CG  LEU B  62      21.653   6.099  17.612  1.00 10.00      B   
ATOM   3257  CD1 LEU B  62      20.262   6.442  17.105  1.00 10.00      B   
ATOM   3258  CD2 LEU B  62      21.605   5.706  19.079  1.00 10.00      B   
ATOM   3259  C   LEU B  62      24.128   3.298  16.467  1.00 10.00      B   
ATOM   3260  O   LEU B  62      25.169   3.186  15.815  1.00 10.00      B   
ATOM   3261  N   GLY B  63      23.289   2.287  16.669  1.00 10.00      B   
ATOM   3262  HN  GLY B  63      22.466   2.441  17.184  1.00 10.00      B   
ATOM   3263  CA  GLY B  63      23.567   0.964  16.143  1.00 10.00      B   
ATOM   3264  C   GLY B  63      23.055   0.770  14.729  1.00 10.00      B   
ATOM   3265  O   GLY B  63      22.633  -0.330  14.359  1.00 10.00      B   
ATOM   3266  N   PHE B  64      23.091   1.832  13.938  1.00 10.00      B   
ATOM   3267  HN  PHE B  64      23.434   2.682  14.292  1.00 10.00      B   
ATOM   3268  CA  PHE B  64      22.636   1.768  12.558  1.00 10.00      B   
ATOM   3269  CB  PHE B  64      22.545   3.171  11.955  1.00 10.00      B   
ATOM   3270  CG  PHE B  64      21.225   3.850  12.188  1.00 10.00      B   
ATOM   3271  CD1 PHE B  64      21.046   4.693  13.271  1.00 10.00      B   
ATOM   3272  CD2 PHE B  64      20.164   3.646  11.320  1.00 10.00      B   
ATOM   3273  CE1 PHE B  64      19.834   5.321  13.486  1.00 10.00      B   
ATOM   3274  CE2 PHE B  64      18.948   4.270  11.529  1.00 10.00      B   
ATOM   3275  CZ  PHE B  64      18.784   5.110  12.614  1.00 10.00      B   
ATOM   3276  C   PHE B  64      23.579   0.903  11.737  1.00 10.00      B   
ATOM   3277  O   PHE B  64      23.148   0.112  10.901  1.00 10.00      B   
ATOM   3278  N   PHE B  65      24.870   1.042  12.007  1.00 10.00      B   
ATOM   3279  HN  PHE B  65      25.145   1.674  12.700  1.00 10.00      B   
ATOM   3280  CA  PHE B  65      25.887   0.279  11.303  1.00 10.00      B   
ATOM   3281  CB  PHE B  65      27.278   0.844  11.590  1.00 10.00      B   
ATOM   3282  CG  PHE B  65      27.497   2.227  11.052  1.00 10.00      B   
ATOM   3283  CD1 PHE B  65      27.358   3.333  11.873  1.00 10.00      B   
ATOM   3284  CD2 PHE B  65      27.844   2.421   9.726  1.00 10.00      B   
ATOM   3285  CE1 PHE B  65      27.561   4.606  11.382  1.00 10.00      B   
ATOM   3286  CE2 PHE B  65      28.048   3.693   9.227  1.00 10.00      B   
ATOM   3287  CZ  PHE B  65      27.906   4.787  10.057  1.00 10.00      B   
ATOM   3288  C   PHE B  65      25.832  -1.186  11.707  1.00 10.00      B   
ATOM   3289  O   PHE B  65      25.993  -2.075  10.872  1.00 10.00      B   
ATOM   3290  N   LEU B  66      25.576  -1.425  12.990  1.00 10.00      B   
ATOM   3291  HN  LEU B  66      25.444  -0.666  13.596  1.00 10.00      B   
ATOM   3292  CA  LEU B  66      25.498  -2.781  13.527  1.00 10.00      B   
ATOM   3293  CB  LEU B  66      25.270  -2.754  15.040  1.00 10.00      B   
ATOM   3294  CG  LEU B  66      26.354  -2.059  15.867  1.00 10.00      B   
ATOM   3295  CD1 LEU B  66      26.032  -2.141  17.351  1.00 10.00      B   
ATOM   3296  CD2 LEU B  66      27.720  -2.663  15.581  1.00 10.00      B   
ATOM   3297  C   LEU B  66      24.418  -3.609  12.836  1.00 10.00      B   
ATOM   3298  O   LEU B  66      24.622  -4.791  12.548  1.00 10.00      B   
ATOM   3299  N   LYS B  67      23.277  -2.981  12.553  1.00 10.00      B   
ATOM   3300  HN  LYS B  67      23.177  -2.035  12.796  1.00 10.00      B   
ATOM   3301  CA  LYS B  67      22.173  -3.671  11.889  1.00 10.00      B   
ATOM   3302  CB  LYS B  67      20.897  -2.823  11.894  1.00 10.00      B   
ATOM   3303  CG  LYS B  67      20.210  -2.748  13.250  1.00 10.00      B   
ATOM   3304  CD  LYS B  67      18.773  -2.265  13.123  1.00 10.00      B   
ATOM   3305  CE  LYS B  67      18.076  -2.237  14.476  1.00 10.00      B   
ATOM   3306  NZ  LYS B  67      16.643  -1.862  14.359  1.00 10.00      B   
ATOM   3307  HZ1 LYS B  67      16.547  -0.979  13.820  1.00 10.00      B   
ATOM   3308  HZ2 LYS B  67      16.235  -1.722  15.302  1.00 10.00      B   
ATOM   3309  HZ3 LYS B  67      16.110  -2.613  13.874  1.00 10.00      B   
ATOM   3310  C   LYS B  67      22.548  -4.069  10.463  1.00 10.00      B   
ATOM   3311  O   LYS B  67      21.948  -4.973   9.881  1.00 10.00      B   
ATOM   3312  N   GLY B  68      23.549  -3.396   9.910  1.00 10.00      B   
ATOM   3313  HN  GLY B  68      23.993  -2.685  10.420  1.00 10.00      B   
ATOM   3314  CA  GLY B  68      23.992  -3.700   8.567  1.00 10.00      B   
ATOM   3315  C   GLY B  68      25.110  -4.724   8.556  1.00 10.00      B   
ATOM   3316  O   GLY B  68      25.435  -5.287   7.512  1.00 10.00      B   
ATOM   3317  N   ILE B  69      25.695  -4.969   9.722  1.00 10.00      B   
ATOM   3318  HN  ILE B  69      25.390  -4.486  10.520  1.00 10.00      B   
ATOM   3319  CA  ILE B  69      26.787  -5.928   9.848  1.00 10.00      B   
ATOM   3320  CB  ILE B  69      27.724  -5.547  11.015  1.00 10.00      B   
ATOM   3321  CG1 ILE B  69      28.371  -4.187  10.749  1.00 10.00      B   
ATOM   3322  CG2 ILE B  69      28.794  -6.609  11.235  1.00 10.00      B   
ATOM   3323  CD1 ILE B  69      29.081  -3.601  11.949  1.00 10.00      B   
ATOM   3324  C   ILE B  69      26.248  -7.342  10.060  1.00 10.00      B   
ATOM   3325  O   ILE B  69      26.823  -8.316   9.565  1.00 10.00      B   
ATOM   3326  N   ARG B  70      25.128  -7.437  10.772  1.00 10.00      B   
ATOM   3327  HN  ARG B  70      24.717  -6.614  11.114  1.00 10.00      B   
ATOM   3328  CA  ARG B  70      24.490  -8.722  11.073  1.00 10.00      B   
ATOM   3329  CB  ARG B  70      23.156  -8.527  11.802  1.00 10.00      B   
ATOM   3330  CG  ARG B  70      22.408  -9.825  12.076  1.00 10.00      B   
ATOM   3331  CD  ARG B  70      20.945  -9.570  12.399  1.00 10.00      B   
ATOM   3332  NE  ARG B  70      20.116 -10.739  12.114  1.00 10.00      B   
ATOM   3333  HE  ARG B  70      20.295 -11.555  12.633  1.00 10.00      B   
ATOM   3334  CZ  ARG B  70      19.139 -10.757  11.208  1.00 10.00      B   
ATOM   3335  NH1 ARG B  70      18.870  -9.671  10.491  1.00 10.00      B   
ATOM   3336 HH11 ARG B  70      18.105  -9.685   9.781  1.00 10.00      B   
ATOM   3337 HH12 ARG B  70      19.416  -8.793  10.638  1.00 10.00      B   
ATOM   3338  NH2 ARG B  70      18.431 -11.864  11.019  1.00 10.00      B   
ATOM   3339 HH21 ARG B  70      17.669 -11.884  10.309  1.00 10.00      B   
ATOM   3340 HH22 ARG B  70      18.630 -12.719  11.585  1.00 10.00      B   
ATOM   3341  C   ARG B  70      24.321  -9.647   9.850  1.00 10.00      B   
ATOM   3342  O   ARG B  70      24.731 -10.808   9.901  1.00 10.00      B   
ATOM   3343  N   PRO B  71      23.721  -9.174   8.735  1.00 10.00      B   
ATOM   3344  CA  PRO B  71      23.522 -10.009   7.539  1.00 10.00      B   
ATOM   3345  CB  PRO B  71      22.789  -9.083   6.558  1.00 10.00      B   
ATOM   3346  CG  PRO B  71      23.073  -7.706   7.048  1.00 10.00      B   
ATOM   3347  CD  PRO B  71      23.170  -7.818   8.541  1.00 10.00      B   
ATOM   3348  C   PRO B  71      24.830 -10.512   6.917  1.00 10.00      B   
ATOM   3349  O   PRO B  71      24.831 -11.474   6.149  1.00 10.00      B   
ATOM   3350  N   LEU B  72      25.945  -9.872   7.262  1.00 10.00      B   
ATOM   3351  HN  LEU B  72      25.895  -9.126   7.898  1.00 10.00      B   
ATOM   3352  CA  LEU B  72      27.243 -10.258   6.719  1.00 10.00      B   
ATOM   3353  CB  LEU B  72      28.010  -9.029   6.223  1.00 10.00      B   
ATOM   3354  CG  LEU B  72      27.354  -8.247   5.081  1.00 10.00      B   
ATOM   3355  CD1 LEU B  72      28.242  -7.097   4.637  1.00 10.00      B   
ATOM   3356  CD2 LEU B  72      27.034  -9.164   3.909  1.00 10.00      B   
ATOM   3357  C   LEU B  72      28.074 -11.045   7.731  1.00 10.00      B   
ATOM   3358  O   LEU B  72      29.223 -11.403   7.462  1.00 10.00      B   
ATOM   3359  N   LEU B  73      27.484 -11.330   8.888  1.00 10.00      B   
ATOM   3360  HN  LEU B  73      26.563 -11.020   9.045  1.00 10.00      B   
ATOM   3361  CA  LEU B  73      28.172 -12.082   9.940  1.00 10.00      B   
ATOM   3362  CB  LEU B  73      27.371 -12.066  11.244  1.00 10.00      B   
ATOM   3363  CG  LEU B  73      27.447 -10.780  12.071  1.00 10.00      B   
ATOM   3364  CD1 LEU B  73      26.486 -10.845  13.246  1.00 10.00      B   
ATOM   3365  CD2 LEU B  73      28.868 -10.536  12.555  1.00 10.00      B   
ATOM   3366  C   LEU B  73      28.456 -13.517   9.504  1.00 10.00      B   
ATOM   3367  O   LEU B  73      29.288 -14.203  10.102  1.00 10.00      B   
ATOM   3368  N   TRP B  74      27.760 -13.951   8.452  1.00 10.00      B   
ATOM   3369  HN  TRP B  74      27.112 -13.345   8.038  1.00 10.00      B   
ATOM   3370  CA  TRP B  74      27.919 -15.291   7.896  1.00 10.00      B   
ATOM   3371  CB  TRP B  74      27.054 -15.411   6.630  1.00 10.00      B   
ATOM   3372  CG  TRP B  74      27.073 -16.763   5.974  1.00 10.00      B   
ATOM   3373  CD1 TRP B  74      28.075 -17.295   5.213  1.00 10.00      B   
ATOM   3374  CD2 TRP B  74      26.031 -17.745   6.004  1.00 10.00      B   
ATOM   3375  NE1 TRP B  74      27.732 -18.554   4.788  1.00 10.00      B   
ATOM   3376  HE1 TRP B  74      28.293 -19.141   4.234  1.00 10.00      B   
ATOM   3377  CE2 TRP B  74      26.479 -18.852   5.256  1.00 10.00      B   
ATOM   3378  CE3 TRP B  74      24.767 -17.799   6.595  1.00 10.00      B   
ATOM   3379  CZ2 TRP B  74      25.704 -19.998   5.085  1.00 10.00      B   
ATOM   3380  CZ3 TRP B  74      24.001 -18.936   6.423  1.00 10.00      B   
ATOM   3381  CH2 TRP B  74      24.471 -20.021   5.676  1.00 10.00      B   
ATOM   3382  C   TRP B  74      29.385 -15.552   7.554  1.00 10.00      B   
ATOM   3383  O   TRP B  74      29.918 -16.637   7.809  1.00 10.00      B   
ATOM   3384  N   LEU B  75      30.031 -14.541   6.989  1.00 10.00      B   
ATOM   3385  HN  LEU B  75      29.553 -13.698   6.831  1.00 10.00      B   
ATOM   3386  CA  LEU B  75      31.428 -14.642   6.603  1.00 10.00      B   
ATOM   3387  CB  LEU B  75      31.705 -13.732   5.403  1.00 10.00      B   
ATOM   3388  CG  LEU B  75      33.159 -13.655   4.929  1.00 10.00      B   
ATOM   3389  CD1 LEU B  75      33.540 -14.901   4.143  1.00 10.00      B   
ATOM   3390  CD2 LEU B  75      33.389 -12.402   4.101  1.00 10.00      B   
ATOM   3391  C   LEU B  75      32.344 -14.263   7.762  1.00 10.00      B   
ATOM   3392  O   LEU B  75      33.282 -14.990   8.078  1.00 10.00      B   
ATOM   3393  N   ILE B  76      32.047 -13.132   8.398  1.00 10.00      B   
ATOM   3394  HN  ILE B  76      31.259 -12.622   8.111  1.00 10.00      B   
ATOM   3395  CA  ILE B  76      32.850 -12.620   9.512  1.00 10.00      B   
ATOM   3396  CB  ILE B  76      32.166 -11.422  10.200  1.00 10.00      B   
ATOM   3397  CG1 ILE B  76      31.887 -10.316   9.177  1.00 10.00      B   
ATOM   3398  CG2 ILE B  76      33.030 -10.888  11.337  1.00 10.00      B   
ATOM   3399  CD1 ILE B  76      31.081  -9.161   9.730  1.00 10.00      B   
ATOM   3400  C   ILE B  76      33.188 -13.691  10.553  1.00 10.00      B   
ATOM   3401  O   ILE B  76      34.361 -13.970  10.801  1.00 10.00      B   
ATOM   3402  N   VAL B  77      32.163 -14.298  11.141  1.00 10.00      B   
ATOM   3403  HN  VAL B  77      31.248 -14.058  10.876  1.00 10.00      B   
ATOM   3404  CA  VAL B  77      32.361 -15.322  12.163  1.00 10.00      B   
ATOM   3405  CB  VAL B  77      31.016 -15.852  12.706  1.00 10.00      B   
ATOM   3406  CG1 VAL B  77      31.246 -16.916  13.769  1.00 10.00      B   
ATOM   3407  CG2 VAL B  77      30.182 -14.710  13.269  1.00 10.00      B   
ATOM   3408  C   VAL B  77      33.197 -16.490  11.639  1.00 10.00      B   
ATOM   3409  O   VAL B  77      34.185 -16.885  12.257  1.00 10.00      B   
ATOM   3410  N   PHE B  78      32.812 -17.006  10.480  1.00 10.00      B   
ATOM   3411  HN  PHE B  78      32.047 -16.610  10.017  1.00 10.00      B   
ATOM   3412  CA  PHE B  78      33.504 -18.136   9.869  1.00 10.00      B   
ATOM   3413  CB  PHE B  78      32.796 -18.552   8.574  1.00 10.00      B   
ATOM   3414  CG  PHE B  78      33.387 -19.760   7.901  1.00 10.00      B   
ATOM   3415  CD1 PHE B  78      33.034 -21.036   8.306  1.00 10.00      B   
ATOM   3416  CD2 PHE B  78      34.289 -19.617   6.859  1.00 10.00      B   
ATOM   3417  CE1 PHE B  78      33.571 -22.149   7.687  1.00 10.00      B   
ATOM   3418  CE2 PHE B  78      34.831 -20.724   6.236  1.00 10.00      B   
ATOM   3419  CZ  PHE B  78      34.471 -21.993   6.650  1.00 10.00      B   
ATOM   3420  C   PHE B  78      34.977 -17.831   9.593  1.00 10.00      B   
ATOM   3421  O   PHE B  78      35.856 -18.609   9.966  1.00 10.00      B   
ATOM   3422  N   THR B  79      35.235 -16.702   8.944  1.00 10.00      B   
ATOM   3423  HN  THR B  79      34.487 -16.116   8.686  1.00 10.00      B   
ATOM   3424  CA  THR B  79      36.593 -16.301   8.596  1.00 10.00      B   
ATOM   3425  CB  THR B  79      36.601 -15.040   7.707  1.00 10.00      B   
ATOM   3426  OG1 THR B  79      35.819 -15.285   6.531  1.00 10.00      B   
ATOM   3427  HG1 THR B  79      36.397 -15.569   5.815  1.00 10.00      B   
ATOM   3428  CG2 THR B  79      38.020 -14.676   7.295  1.00 10.00      B   
ATOM   3429  C   THR B  79      37.474 -16.087   9.829  1.00 10.00      B   
ATOM   3430  O   THR B  79      38.596 -16.587   9.878  1.00 10.00      B   
ATOM   3431  N   VAL B  80      36.964 -15.365  10.826  1.00 10.00      B   
ATOM   3432  HN  VAL B  80      36.050 -15.009  10.746  1.00 10.00      B   
ATOM   3433  CA  VAL B  80      37.736 -15.096  12.040  1.00 10.00      B   
ATOM   3434  CB  VAL B  80      36.984 -14.175  13.028  1.00 10.00      B   
ATOM   3435  CG1 VAL B  80      37.742 -14.055  14.345  1.00 10.00      B   
ATOM   3436  CG2 VAL B  80      36.782 -12.797  12.413  1.00 10.00      B   
ATOM   3437  C   VAL B  80      38.157 -16.394  12.731  1.00 10.00      B   
ATOM   3438  O   VAL B  80      39.322 -16.570  13.083  1.00 10.00      B   
ATOM   3439  N   VAL B  81      37.213 -17.312  12.888  1.00 10.00      B   
ATOM   3440  HN  VAL B  81      36.303 -17.124  12.567  1.00 10.00      B   
ATOM   3441  CA  VAL B  81      37.494 -18.594  13.529  1.00 10.00      B   
ATOM   3442  CB  VAL B  81      36.197 -19.398  13.787  1.00 10.00      B   
ATOM   3443  CG1 VAL B  81      36.507 -20.754  14.406  1.00 10.00      B   
ATOM   3444  CG2 VAL B  81      35.252 -18.613  14.683  1.00 10.00      B   
ATOM   3445  C   VAL B  81      38.454 -19.428  12.679  1.00 10.00      B   
ATOM   3446  O   VAL B  81      39.366 -20.074  13.201  1.00 10.00      B   
ATOM   3447  N   LEU B  82      38.262 -19.374  11.368  1.00 10.00      B   
ATOM   3448  HN  LEU B  82      37.534 -18.812  11.015  1.00 10.00      B   
ATOM   3449  CA  LEU B  82      39.092 -20.126  10.433  1.00 10.00      B   
ATOM   3450  CB  LEU B  82      38.463 -20.108   9.040  1.00 10.00      B   
ATOM   3451  CG  LEU B  82      38.932 -21.191   8.069  1.00 10.00      B   
ATOM   3452  CD1 LEU B  82      38.287 -22.527   8.406  1.00 10.00      B   
ATOM   3453  CD2 LEU B  82      38.627 -20.785   6.637  1.00 10.00      B   
ATOM   3454  C   LEU B  82      40.515 -19.575  10.361  1.00 10.00      B   
ATOM   3455  O   LEU B  82      41.448 -20.294  10.015  1.00 10.00      B   
ATOM   3456  N   GLN B  83      40.678 -18.296  10.671  1.00 10.00      B   
ATOM   3457  HN  GLN B  83      39.896 -17.759  10.928  1.00 10.00      B   
ATOM   3458  CA  GLN B  83      41.995 -17.673  10.632  1.00 10.00      B   
ATOM   3459  CB  GLN B  83      41.919 -16.220  10.169  1.00 10.00      B   
ATOM   3460  CG  GLN B  83      41.480 -16.052   8.723  1.00 10.00      B   
ATOM   3461  CD  GLN B  83      42.330 -16.849   7.752  1.00 10.00      B   
ATOM   3462  OE1 GLN B  83      43.334 -16.361   7.243  1.00 10.00      B   
ATOM   3463  NE2 GLN B  83      41.935 -18.084   7.492  1.00 10.00      B   
ATOM   3464 HE21 GLN B  83      41.129 -18.415   7.937  1.00 10.00      B   
ATOM   3465 HE22 GLN B  83      42.467 -18.616   6.862  1.00 10.00      B   
ATOM   3466  C   GLN B  83      42.715 -17.788  11.970  1.00 10.00      B   
ATOM   3467  O   GLN B  83      43.947 -17.777  12.019  1.00 10.00      B   
ATOM   3468  N   LEU B  84      41.946 -17.873  13.051  1.00 10.00      B   
ATOM   3469  HN  LEU B  84      40.972 -17.821  12.949  1.00 10.00      B   
ATOM   3470  CA  LEU B  84      42.516 -18.022  14.385  1.00 10.00      B   
ATOM   3471  CB  LEU B  84      41.431 -17.848  15.450  1.00 10.00      B   
ATOM   3472  CG  LEU B  84      41.119 -16.416  15.878  1.00 10.00      B   
ATOM   3473  CD1 LEU B  84      39.815 -16.371  16.659  1.00 10.00      B   
ATOM   3474  CD2 LEU B  84      42.258 -15.857  16.715  1.00 10.00      B   
ATOM   3475  C   LEU B  84      43.142 -19.402  14.515  1.00 10.00      B   
ATOM   3476  O   LEU B  84      44.222 -19.566  15.087  1.00 10.00      B   
ATOM   3477  N   LEU B  85      42.447 -20.390  13.973  1.00 10.00      B   
ATOM   3478  HN  LEU B  85      41.595 -20.186  13.532  1.00 10.00      B   
ATOM   3479  CA  LEU B  85      42.917 -21.762  13.996  1.00 10.00      B   
ATOM   3480  CB  LEU B  85      41.742 -22.720  14.194  1.00 10.00      B   
ATOM   3481  CG  LEU B  85      40.875 -22.486  15.433  1.00 10.00      B   
ATOM   3482  CD1 LEU B  85      39.649 -23.380  15.397  1.00 10.00      B   
ATOM   3483  CD2 LEU B  85      41.675 -22.721  16.705  1.00 10.00      B   
ATOM   3484  C   LEU B  85      43.624 -22.075  12.686  1.00 10.00      B   
ATOM   3485  O   LEU B  85      43.642 -21.244  11.776  1.00 10.00      B   
ATOM   3486  N   PHE B  86      44.201 -23.269  12.592  1.00 10.00      B   
ATOM   3487  HN  PHE B  86      44.158 -23.879  13.361  1.00 10.00      B   
ATOM   3488  CA  PHE B  86      44.914 -23.700  11.389  1.00 10.00      B   
ATOM   3489  CB  PHE B  86      43.962 -23.818  10.187  1.00 10.00      B   
ATOM   3490  CG  PHE B  86      42.653 -24.487  10.506  1.00 10.00      B   
ATOM   3491  CD1 PHE B  86      41.469 -23.766  10.482  1.00 10.00      B   
ATOM   3492  CD2 PHE B  86      42.606 -25.830  10.837  1.00 10.00      B   
ATOM   3493  CE1 PHE B  86      40.265 -24.373  10.784  1.00 10.00      B   
ATOM   3494  CE2 PHE B  86      41.407 -26.443  11.137  1.00 10.00      B   
ATOM   3495  CZ  PHE B  86      40.235 -25.713  11.112  1.00 10.00      B   
ATOM   3496  C   PHE B  86      46.064 -22.745  11.075  1.00 10.00      B   
ATOM   3497  O   PHE B  86      46.419 -22.532   9.914  1.00 10.00      B   
ATOM   3498  N   SER B  87      46.633 -22.167  12.124  1.00 10.00      B   
ATOM   3499  HN  SER B  87      46.296 -22.381  13.020  1.00 10.00      B   
ATOM   3500  CA  SER B  87      47.737 -21.228  11.995  1.00 10.00      B   
ATOM   3501  CB  SER B  87      47.294 -19.840  12.466  1.00 10.00      B   
ATOM   3502  OG  SER B  87      48.141 -18.822  11.957  1.00 10.00      B   
ATOM   3503  HG  SER B  87      47.688 -18.365  11.237  1.00 10.00      B   
ATOM   3504  C   SER B  87      48.927 -21.699  12.821  1.00 10.00      B   
ATOM   3505  O   SER B  87      48.785 -22.578  13.676  1.00 10.00      B   
ATOM   3506  N   ILE B 100      44.167 -27.758  17.649  1.00 10.00      B   
ATOM   3507  HN  ILE B 100      44.767 -27.921  18.411  1.00 10.00      B   
ATOM   3508  CA  ILE B 100      43.667 -26.408  17.415  1.00 10.00      B   
ATOM   3509  CB  ILE B 100      42.124 -26.341  17.439  1.00 10.00      B   
ATOM   3510  CG1 ILE B 100      41.555 -27.143  18.616  1.00 10.00      B   
ATOM   3511  CG2 ILE B 100      41.552 -26.843  16.120  1.00 10.00      B   
ATOM   3512  CD1 ILE B 100      40.072 -26.927  18.844  1.00 10.00      B   
ATOM   3513  C   ILE B 100      44.258 -25.410  18.411  1.00 10.00      B   
ATOM   3514  O   ILE B 100      43.563 -24.888  19.286  1.00 10.00      B   
ATOM   3515  N   ASN B 101      45.549 -25.159  18.275  1.00 10.00      B   
ATOM   3516  HN  ASN B 101      46.047 -25.603  17.554  1.00 10.00      B   
ATOM   3517  CA  ASN B 101      46.244 -24.226  19.154  1.00 10.00      B   
ATOM   3518  CB  ASN B 101      47.673 -24.700  19.434  1.00 10.00      B   
ATOM   3519  CG  ASN B 101      47.748 -25.743  20.536  1.00 10.00      B   
ATOM   3520  OD1 ASN B 101      46.968 -25.716  21.491  1.00 10.00      B   
ATOM   3521  ND2 ASN B 101      48.689 -26.664  20.421  1.00 10.00      B   
ATOM   3522 HD21 ASN B 101      49.285 -26.623  19.641  1.00 10.00      B   
ATOM   3523 HD22 ASN B 101      48.752 -27.354  21.116  1.00 10.00      B   
ATOM   3524  C   ASN B 101      46.265 -22.830  18.548  1.00 10.00      B   
ATOM   3525  O   ASN B 101      46.412 -22.675  17.336  1.00 10.00      B   
ATOM   3526  N   VAL B 102      46.111 -21.817  19.388  1.00 10.00      B   
ATOM   3527  HN  VAL B 102      46.003 -22.001  20.344  1.00 10.00      B   
ATOM   3528  CA  VAL B 102      46.111 -20.434  18.929  1.00 10.00      B   
ATOM   3529  CB  VAL B 102      44.878 -19.655  19.442  1.00 10.00      B   
ATOM   3530  CG1 VAL B 102      44.823 -18.264  18.825  1.00 10.00      B   
ATOM   3531  CG2 VAL B 102      43.597 -20.420  19.139  1.00 10.00      B   
ATOM   3532  C   VAL B 102      47.390 -19.725  19.365  1.00 10.00      B   
ATOM   3533  O   VAL B 102      47.791 -19.803  20.528  1.00 10.00      B   
ATOM   3534  N   THR B 103      48.027 -19.042  18.429  1.00 10.00      B   
ATOM   3535  HN  THR B 103      47.658 -19.018  17.521  1.00 10.00      B   
ATOM   3536  CA  THR B 103      49.260 -18.325  18.706  1.00 10.00      B   
ATOM   3537  CB  THR B 103      50.117 -18.236  17.431  1.00 10.00      B   
ATOM   3538  OG1 THR B 103      49.333 -17.648  16.381  1.00 10.00      B   
ATOM   3539  HG1 THR B 103      49.632 -17.989  15.527  1.00 10.00      B   
ATOM   3540  CG2 THR B 103      50.578 -19.618  17.001  1.00 10.00      B   
ATOM   3541  C   THR B 103      48.971 -16.908  19.188  1.00 10.00      B   
ATOM   3542  O   THR B 103      47.817 -16.461  19.193  1.00 10.00      B   
ATOM   3543  N   GLN B 104      50.021 -16.209  19.599  1.00 10.00      B   
ATOM   3544  HN  GLN B 104      50.905 -16.638  19.608  1.00 10.00      B   
ATOM   3545  CA  GLN B 104      49.895 -14.834  20.058  1.00 10.00      B   
ATOM   3546  CB  GLN B 104      51.204 -14.364  20.692  1.00 10.00      B   
ATOM   3547  CG  GLN B 104      51.607 -15.123  21.943  1.00 10.00      B   
ATOM   3548  CD  GLN B 104      53.016 -14.788  22.391  1.00 10.00      B   
ATOM   3549  OE1 GLN B 104      53.900 -14.530  21.574  1.00 10.00      B   
ATOM   3550  NE2 GLN B 104      53.232 -14.777  23.691  1.00 10.00      B   
ATOM   3551 HE21 GLN B 104      52.479 -14.984  24.289  1.00 10.00      B   
ATOM   3552 HE22 GLN B 104      54.134 -14.564  24.007  1.00 10.00      B   
ATOM   3553  C   GLN B 104      49.563 -13.934  18.876  1.00 10.00      B   
ATOM   3554  O   GLN B 104      48.707 -13.055  18.965  1.00 10.00      B   
ATOM   3555  N   ASP B 105      50.241 -14.182  17.763  1.00 10.00      B   
ATOM   3556  HN  ASP B 105      50.894 -14.910  17.759  1.00 10.00      B   
ATOM   3557  CA  ASP B 105      50.042 -13.402  16.547  1.00 10.00      B   
ATOM   3558  CB  ASP B 105      51.124 -13.696  15.506  1.00 10.00      B   
ATOM   3559  CG  ASP B 105      52.325 -12.784  15.646  1.00 10.00      B   
ATOM   3560  OD1 ASP B 105      52.265 -11.629  15.170  1.00 10.00      B   
ATOM   3561  OD2 ASP B 105      53.338 -13.217  16.232  1.00 10.00      B   
ATOM   3562  C   ASP B 105      48.663 -13.638  15.958  1.00 10.00      B   
ATOM   3563  O   ASP B 105      48.038 -12.711  15.450  1.00 10.00      B   
ATOM   3564  N   GLY B 106      48.187 -14.878  16.037  1.00 10.00      B   
ATOM   3565  HN  GLY B 106      48.734 -15.581  16.451  1.00 10.00      B   
ATOM   3566  CA  GLY B 106      46.872 -15.203  15.514  1.00 10.00      B   
ATOM   3567  C   GLY B 106      45.790 -14.387  16.189  1.00 10.00      B   
ATOM   3568  O   GLY B 106      44.825 -13.960  15.554  1.00 10.00      B   
ATOM   3569  N   LEU B 107      45.969 -14.151  17.481  1.00 10.00      B   
ATOM   3570  HN  LEU B 107      46.762 -14.518  17.927  1.00 10.00      B   
ATOM   3571  CA  LEU B 107      45.018 -13.369  18.257  1.00 10.00      B   
ATOM   3572  CB  LEU B 107      45.345 -13.476  19.747  1.00 10.00      B   
ATOM   3573  CG  LEU B 107      44.287 -12.945  20.714  1.00 10.00      B   
ATOM   3574  CD1 LEU B 107      43.039 -13.813  20.673  1.00 10.00      B   
ATOM   3575  CD2 LEU B 107      44.847 -12.873  22.124  1.00 10.00      B   
ATOM   3576  C   LEU B 107      45.044 -11.909  17.811  1.00 10.00      B   
ATOM   3577  O   LEU B 107      43.997 -11.273  17.671  1.00 10.00      B   
ATOM   3578  N   ILE B 108      46.245 -11.391  17.575  1.00 10.00      B   
ATOM   3579  HN  ILE B 108      47.038 -11.955  17.696  1.00 10.00      B   
ATOM   3580  CA  ILE B 108      46.418 -10.009  17.136  1.00 10.00      B   
ATOM   3581  CB  ILE B 108      47.907  -9.597  17.142  1.00 10.00      B   
ATOM   3582  CG1 ILE B 108      48.563  -9.960  18.474  1.00 10.00      B   
ATOM   3583  CG2 ILE B 108      48.053  -8.106  16.873  1.00 10.00      B   
ATOM   3584  CD1 ILE B 108      50.073  -9.884  18.447  1.00 10.00      B   
ATOM   3585  C   ILE B 108      45.870  -9.837  15.725  1.00 10.00      B   
ATOM   3586  O   ILE B 108      45.187  -8.854  15.424  1.00 10.00      B   
ATOM   3587  N   ASN B 109      46.173 -10.810  14.870  1.00 10.00      B   
ATOM   3588  HN  ASN B 109      46.728 -11.560  15.185  1.00 10.00      B   
ATOM   3589  CA  ASN B 109      45.724 -10.803  13.480  1.00 10.00      B   
ATOM   3590  CB  ASN B 109      46.268 -12.020  12.729  1.00 10.00      B   
ATOM   3591  CG  ASN B 109      47.637 -11.772  12.124  1.00 10.00      B   
ATOM   3592  OD1 ASN B 109      47.915 -10.688  11.608  1.00 10.00      B   
ATOM   3593  ND2 ASN B 109      48.502 -12.772  12.190  1.00 10.00      B   
ATOM   3594 HD21 ASN B 109      48.214 -13.605  12.620  1.00 10.00      B   
ATOM   3595 HD22 ASN B 109      49.397 -12.637  11.812  1.00 10.00      B   
ATOM   3596  C   ASN B 109      44.207 -10.766  13.393  1.00 10.00      B   
ATOM   3597  O   ASN B 109      43.647 -10.095  12.527  1.00 10.00      B   
ATOM   3598  N   ALA B 110      43.548 -11.485  14.298  1.00 10.00      B   
ATOM   3599  HN  ALA B 110      44.058 -12.015  14.949  1.00 10.00      B   
ATOM   3600  CA  ALA B 110      42.090 -11.527  14.338  1.00 10.00      B   
ATOM   3601  CB  ALA B 110      41.618 -12.425  15.471  1.00 10.00      B   
ATOM   3602  C   ALA B 110      41.526 -10.123  14.510  1.00 10.00      B   
ATOM   3603  O   ALA B 110      40.492  -9.783  13.938  1.00 10.00      B   
ATOM   3604  N   GLY B 111      42.227  -9.310  15.294  1.00 10.00      B   
ATOM   3605  HN  GLY B 111      43.050  -9.642  15.715  1.00 10.00      B   
ATOM   3606  CA  GLY B 111      41.799  -7.947  15.526  1.00 10.00      B   
ATOM   3607  C   GLY B 111      41.826  -7.130  14.250  1.00 10.00      B   
ATOM   3608  O   GLY B 111      40.906  -6.360  13.977  1.00 10.00      B   
ATOM   3609  N   TYR B 112      42.875  -7.323  13.453  1.00 10.00      B   
ATOM   3610  HN  TYR B 112      43.564  -7.969  13.718  1.00 10.00      B   
ATOM   3611  CA  TYR B 112      43.016  -6.607  12.192  1.00 10.00      B   
ATOM   3612  CB  TYR B 112      44.371  -6.908  11.541  1.00 10.00      B   
ATOM   3613  CG  TYR B 112      45.578  -6.564  12.385  1.00 10.00      B   
ATOM   3614  CD1 TYR B 112      46.586  -7.497  12.585  1.00 10.00      B   
ATOM   3615  CD2 TYR B 112      45.717  -5.313  12.974  1.00 10.00      B   
ATOM   3616  CE1 TYR B 112      47.697  -7.198  13.345  1.00 10.00      B   
ATOM   3617  CE2 TYR B 112      46.827  -5.005  13.739  1.00 10.00      B   
ATOM   3618  CZ  TYR B 112      47.812  -5.952  13.920  1.00 10.00      B   
ATOM   3619  OH  TYR B 112      48.919  -5.653  14.682  1.00 10.00      B   
ATOM   3620  HH  TYR B 112      48.637  -5.250  15.512  1.00 10.00      B   
ATOM   3621  C   TYR B 112      41.901  -7.004  11.232  1.00 10.00      B   
ATOM   3622  O   TYR B 112      41.273  -6.152  10.607  1.00 10.00      B   
ATOM   3623  N   ILE B 113      41.650  -8.305  11.138  1.00 10.00      B   
ATOM   3624  HN  ILE B 113      42.176  -8.934  11.680  1.00 10.00      B   
ATOM   3625  CA  ILE B 113      40.615  -8.828  10.255  1.00 10.00      B   
ATOM   3626  CB  ILE B 113      40.630 -10.374  10.218  1.00 10.00      B   
ATOM   3627  CG1 ILE B 113      42.008 -10.874   9.773  1.00 10.00      B   
ATOM   3628  CG2 ILE B 113      39.545 -10.905   9.287  1.00 10.00      B   
ATOM   3629  CD1 ILE B 113      42.204 -12.368   9.934  1.00 10.00      B   
ATOM   3630  C   ILE B 113      39.234  -8.338  10.685  1.00 10.00      B   
ATOM   3631  O   ILE B 113      38.435  -7.903   9.853  1.00 10.00      B   
ATOM   3632  N   PHE B 114      38.968  -8.400  11.986  1.00 10.00      B   
ATOM   3633  HN  PHE B 114      39.652  -8.759  12.597  1.00 10.00      B   
ATOM   3634  CA  PHE B 114      37.691  -7.960  12.533  1.00 10.00      B   
ATOM   3635  CB  PHE B 114      37.649  -8.188  14.046  1.00 10.00      B   
ATOM   3636  CG  PHE B 114      36.269  -8.132  14.635  1.00 10.00      B   
ATOM   3637  CD1 PHE B 114      35.321  -9.084  14.302  1.00 10.00      B   
ATOM   3638  CD2 PHE B 114      35.921  -7.130  15.526  1.00 10.00      B   
ATOM   3639  CE1 PHE B 114      34.050  -9.040  14.845  1.00 10.00      B   
ATOM   3640  CE2 PHE B 114      34.652  -7.078  16.073  1.00 10.00      B   
ATOM   3641  CZ  PHE B 114      33.716  -8.034  15.732  1.00 10.00      B   
ATOM   3642  C   PHE B 114      37.440  -6.489  12.214  1.00 10.00      B   
ATOM   3643  O   PHE B 114      36.387  -6.131  11.686  1.00 10.00      B   
ATOM   3644  N   VAL B 115      38.423  -5.647  12.512  1.00 10.00      B   
ATOM   3645  HN  VAL B 115      39.247  -5.997  12.917  1.00 10.00      B   
ATOM   3646  CA  VAL B 115      38.310  -4.217  12.251  1.00 10.00      B   
ATOM   3647  CB  VAL B 115      39.504  -3.429  12.840  1.00 10.00      B   
ATOM   3648  CG1 VAL B 115      39.460  -1.967  12.419  1.00 10.00      B   
ATOM   3649  CG2 VAL B 115      39.507  -3.540  14.358  1.00 10.00      B   
ATOM   3650  C   VAL B 115      38.187  -3.950  10.753  1.00 10.00      B   
ATOM   3651  O   VAL B 115      37.379  -3.123  10.330  1.00 10.00      B   
ATOM   3652  N   ARG B 116      38.976  -4.671   9.958  1.00 10.00      B   
ATOM   3653  HN  ARG B 116      39.595  -5.320  10.361  1.00 10.00      B   
ATOM   3654  CA  ARG B 116      38.951  -4.524   8.508  1.00 10.00      B   
ATOM   3655  CB  ARG B 116      39.983  -5.453   7.861  1.00 10.00      B   
ATOM   3656  CG  ARG B 116      39.989  -5.435   6.341  1.00 10.00      B   
ATOM   3657  CD  ARG B 116      41.048  -6.371   5.783  1.00 10.00      B   
ATOM   3658  NE  ARG B 116      42.164  -5.646   5.175  1.00 10.00      B   
ATOM   3659  HE  ARG B 116      42.081  -4.666   5.108  1.00 10.00      B   
ATOM   3660  CZ  ARG B 116      43.279  -6.228   4.731  1.00 10.00      B   
ATOM   3661  NH1 ARG B 116      43.432  -7.547   4.829  1.00 10.00      B   
ATOM   3662 HH11 ARG B 116      42.681  -8.133   5.252  1.00 10.00      B   
ATOM   3663 HH12 ARG B 116      44.307  -8.003   4.483  1.00 10.00      B   
ATOM   3664  NH2 ARG B 116      44.229  -5.491   4.165  1.00 10.00      B   
ATOM   3665 HH21 ARG B 116      44.104  -4.454   4.063  1.00 10.00      B   
ATOM   3666 HH22 ARG B 116      45.105  -5.939   3.819  1.00 10.00      B   
ATOM   3667  C   ARG B 116      37.556  -4.818   7.970  1.00 10.00      B   
ATOM   3668  O   ARG B 116      37.023  -4.060   7.160  1.00 10.00      B   
ATOM   3669  N   PHE B 117      36.967  -5.918   8.435  1.00 10.00      B   
ATOM   3670  HN  PHE B 117      37.451  -6.485   9.080  1.00 10.00      B   
ATOM   3671  CA  PHE B 117      35.626  -6.306   8.011  1.00 10.00      B   
ATOM   3672  CB  PHE B 117      35.211  -7.642   8.636  1.00 10.00      B   
ATOM   3673  CG  PHE B 117      35.715  -8.855   7.904  1.00 10.00      B   
ATOM   3674  CD1 PHE B 117      36.252  -8.743   6.631  1.00 10.00      B   
ATOM   3675  CD2 PHE B 117      35.648 -10.108   8.491  1.00 10.00      B   
ATOM   3676  CE1 PHE B 117      36.717  -9.858   5.962  1.00 10.00      B   
ATOM   3677  CE2 PHE B 117      36.110 -11.227   7.828  1.00 10.00      B   
ATOM   3678  CZ  PHE B 117      36.645 -11.102   6.561  1.00 10.00      B   
ATOM   3679  C   PHE B 117      34.622  -5.226   8.382  1.00 10.00      B   
ATOM   3680  O   PHE B 117      33.783  -4.842   7.564  1.00 10.00      B   
ATOM   3681  N   LEU B 118      34.728  -4.732   9.614  1.00 10.00      B   
ATOM   3682  HN  LEU B 118      35.425  -5.086  10.214  1.00 10.00      B   
ATOM   3683  CA  LEU B 118      33.839  -3.686  10.102  1.00 10.00      B   
ATOM   3684  CB  LEU B 118      34.164  -3.331  11.557  1.00 10.00      B   
ATOM   3685  CG  LEU B 118      33.983  -4.446  12.590  1.00 10.00      B   
ATOM   3686  CD1 LEU B 118      34.396  -3.966  13.974  1.00 10.00      B   
ATOM   3687  CD2 LEU B 118      32.547  -4.948  12.603  1.00 10.00      B   
ATOM   3688  C   LEU B 118      33.940  -2.441   9.230  1.00 10.00      B   
ATOM   3689  O   LEU B 118      32.925  -1.894   8.803  1.00 10.00      B   
ATOM   3690  N   LEU B 119      35.170  -2.018   8.951  1.00 10.00      B   
ATOM   3691  HN  LEU B 119      35.939  -2.521   9.307  1.00 10.00      B   
ATOM   3692  CA  LEU B 119      35.416  -0.833   8.135  1.00 10.00      B   
ATOM   3693  CB  LEU B 119      36.917  -0.553   8.012  1.00 10.00      B   
ATOM   3694  CG  LEU B 119      37.642  -0.135   9.294  1.00 10.00      B   
ATOM   3695  CD1 LEU B 119      39.106   0.154   9.009  1.00 10.00      B   
ATOM   3696  CD2 LEU B 119      36.971   1.073   9.929  1.00 10.00      B   
ATOM   3697  C   LEU B 119      34.784  -0.956   6.752  1.00 10.00      B   
ATOM   3698  O   LEU B 119      34.123  -0.030   6.281  1.00 10.00      B   
ATOM   3699  N   ILE B 120      34.980  -2.105   6.112  1.00 10.00      B   
ATOM   3700  HN  ILE B 120      35.512  -2.810   6.547  1.00 10.00      B   
ATOM   3701  CA  ILE B 120      34.427  -2.349   4.783  1.00 10.00      B   
ATOM   3702  CB  ILE B 120      34.835  -3.738   4.245  1.00 10.00      B   
ATOM   3703  CG1 ILE B 120      36.355  -3.821   4.083  1.00 10.00      B   
ATOM   3704  CG2 ILE B 120      34.140  -4.036   2.922  1.00 10.00      B   
ATOM   3705  CD1 ILE B 120      36.861  -5.221   3.807  1.00 10.00      B   
ATOM   3706  C   ILE B 120      32.903  -2.231   4.796  1.00 10.00      B   
ATOM   3707  O   ILE B 120      32.313  -1.562   3.942  1.00 10.00      B   
ATOM   3708  N   ILE B 121      32.269  -2.867   5.774  1.00 10.00      B   
ATOM   3709  HN  ILE B 121      32.790  -3.378   6.434  1.00 10.00      B   
ATOM   3710  CA  ILE B 121      30.818  -2.825   5.892  1.00 10.00      B   
ATOM   3711  CB  ILE B 121      30.299  -3.830   6.943  1.00 10.00      B   
ATOM   3712  CG1 ILE B 121      30.798  -5.242   6.616  1.00 10.00      B   
ATOM   3713  CG2 ILE B 121      28.774  -3.809   6.993  1.00 10.00      B   
ATOM   3714  CD1 ILE B 121      30.521  -6.261   7.701  1.00 10.00      B   
ATOM   3715  C   ILE B 121      30.337  -1.419   6.246  1.00 10.00      B   
ATOM   3716  O   ILE B 121      29.436  -0.887   5.601  1.00 10.00      B   
ATOM   3717  N   MET B 122      30.970  -0.817   7.249  1.00 10.00      B   
ATOM   3718  HN  MET B 122      31.706  -1.292   7.702  1.00 10.00      B   
ATOM   3719  CA  MET B 122      30.612   0.526   7.705  1.00 10.00      B   
ATOM   3720  CB  MET B 122      31.512   0.976   8.858  1.00 10.00      B   
ATOM   3721  CG  MET B 122      31.161   0.351  10.195  1.00 10.00      B   
ATOM   3722  SD  MET B 122      32.309   0.815  11.506  1.00 10.00      B   
ATOM   3723  CE  MET B 122      31.671  -0.165  12.862  1.00 10.00      B   
ATOM   3724  C   MET B 122      30.672   1.541   6.574  1.00 10.00      B   
ATOM   3725  O   MET B 122      29.783   2.377   6.442  1.00 10.00      B   
ATOM   3726  N   MET B 123      31.713   1.457   5.754  1.00 10.00      B   
ATOM   3727  HN  MET B 123      32.390   0.758   5.908  1.00 10.00      B   
ATOM   3728  CA  MET B 123      31.881   2.376   4.632  1.00 10.00      B   
ATOM   3729  CB  MET B 123      33.217   2.125   3.923  1.00 10.00      B   
ATOM   3730  CG  MET B 123      33.558   3.137   2.839  1.00 10.00      B   
ATOM   3731  SD  MET B 123      33.590   4.834   3.450  1.00 10.00      B   
ATOM   3732  CE  MET B 123      34.113   5.713   1.978  1.00 10.00      B   
ATOM   3733  C   MET B 123      30.726   2.244   3.645  1.00 10.00      B   
ATOM   3734  O   MET B 123      30.223   3.240   3.123  1.00 10.00      B   
ATOM   3735  N   SER B 124      30.301   1.011   3.411  1.00 10.00      B   
ATOM   3736  HN  SER B 124      30.737   0.260   3.867  1.00 10.00      B   
ATOM   3737  CA  SER B 124      29.206   0.741   2.494  1.00 10.00      B   
ATOM   3738  CB  SER B 124      29.203  -0.739   2.110  1.00 10.00      B   
ATOM   3739  OG  SER B 124      30.489  -1.137   1.651  1.00 10.00      B   
ATOM   3740  HG  SER B 124      31.014  -1.448   2.400  1.00 10.00      B   
ATOM   3741  C   SER B 124      27.868   1.160   3.104  1.00 10.00      B   
ATOM   3742  O   SER B 124      27.036   1.772   2.432  1.00 10.00      B   
ATOM   3743  N   THR B 125      27.676   0.849   4.384  1.00 10.00      B   
ATOM   3744  HN  THR B 125      28.379   0.358   4.871  1.00 10.00      B   
ATOM   3745  CA  THR B 125      26.446   1.204   5.081  1.00 10.00      B   
ATOM   3746  CB  THR B 125      26.400   0.583   6.490  1.00 10.00      B   
ATOM   3747  OG1 THR B 125      26.728  -0.811   6.404  1.00 10.00      B   
ATOM   3748  HG1 THR B 125      26.747  -1.080   5.475  1.00 10.00      B   
ATOM   3749  CG2 THR B 125      25.011   0.728   7.092  1.00 10.00      B   
ATOM   3750  C   THR B 125      26.306   2.723   5.174  1.00 10.00      B   
ATOM   3751  O   THR B 125      25.221   3.276   4.964  1.00 10.00      B   
ATOM   3752  N   LEU B 126      27.421   3.392   5.455  1.00 10.00      B   
ATOM   3753  HN  LEU B 126      28.256   2.891   5.603  1.00 10.00      B   
ATOM   3754  CA  LEU B 126      27.444   4.844   5.558  1.00 10.00      B   
ATOM   3755  CB  LEU B 126      28.851   5.323   5.935  1.00 10.00      B   
ATOM   3756  CG  LEU B 126      29.021   6.825   6.169  1.00 10.00      B   
ATOM   3757  CD1 LEU B 126      28.344   7.250   7.464  1.00 10.00      B   
ATOM   3758  CD2 LEU B 126      30.494   7.202   6.178  1.00 10.00      B   
ATOM   3759  C   LEU B 126      27.022   5.463   4.233  1.00 10.00      B   
ATOM   3760  O   LEU B 126      26.287   6.447   4.203  1.00 10.00      B   
ATOM   3761  N   LEU B 127      27.469   4.850   3.141  1.00 10.00      B   
ATOM   3762  HN  LEU B 127      28.031   4.050   3.244  1.00 10.00      B   
ATOM   3763  CA  LEU B 127      27.151   5.325   1.799  1.00 10.00      B   
ATOM   3764  CB  LEU B 127      27.937   4.525   0.756  1.00 10.00      B   
ATOM   3765  CG  LEU B 127      27.904   5.062  -0.675  1.00 10.00      B   
ATOM   3766  CD1 LEU B 127      28.657   6.380  -0.770  1.00 10.00      B   
ATOM   3767  CD2 LEU B 127      28.483   4.041  -1.641  1.00 10.00      B   
ATOM   3768  C   LEU B 127      25.651   5.224   1.521  1.00 10.00      B   
ATOM   3769  O   LEU B 127      25.029   6.185   1.060  1.00 10.00      B   
ATOM   3770  N   THR B 128      25.071   4.065   1.834  1.00 10.00      B   
ATOM   3771  HN  THR B 128      25.620   3.341   2.213  1.00 10.00      B   
ATOM   3772  CA  THR B 128      23.647   3.831   1.610  1.00 10.00      B   
ATOM   3773  CB  THR B 128      23.268   2.357   1.875  1.00 10.00      B   
ATOM   3774  OG1 THR B 128      24.032   1.848   2.977  1.00 10.00      B   
ATOM   3775  HG1 THR B 128      24.177   2.554   3.624  1.00 10.00      B   
ATOM   3776  CG2 THR B 128      23.526   1.500   0.647  1.00 10.00      B   
ATOM   3777  C   THR B 128      22.760   4.743   2.462  1.00 10.00      B   
ATOM   3778  O   THR B 128      21.599   4.980   2.126  1.00 10.00      B   
ATOM   3779  N   LEU B 129      23.310   5.264   3.552  1.00 10.00      B   
ATOM   3780  HN  LEU B 129      24.248   5.060   3.762  1.00 10.00      B   
ATOM   3781  CA  LEU B 129      22.549   6.130   4.445  1.00 10.00      B   
ATOM   3782  CB  LEU B 129      22.732   5.696   5.902  1.00 10.00      B   
ATOM   3783  CG  LEU B 129      22.162   4.323   6.278  1.00 10.00      B   
ATOM   3784  CD1 LEU B 129      22.495   3.979   7.723  1.00 10.00      B   
ATOM   3785  CD2 LEU B 129      20.659   4.277   6.043  1.00 10.00      B   
ATOM   3786  C   LEU B 129      22.917   7.603   4.285  1.00 10.00      B   
ATOM   3787  O   LEU B 129      22.439   8.451   5.037  1.00 10.00      B   
ATOM   3788  N   SER B 130      23.755   7.916   3.309  1.00 10.00      B   
ATOM   3789  HN  SER B 130      24.115   7.209   2.733  1.00 10.00      B   
ATOM   3790  CA  SER B 130      24.160   9.299   3.091  1.00 10.00      B   
ATOM   3791  CB  SER B 130      25.633   9.500   3.454  1.00 10.00      B   
ATOM   3792  OG  SER B 130      26.468   8.636   2.704  1.00 10.00      B   
ATOM   3793  HG  SER B 130      26.559   7.795   3.175  1.00 10.00      B   
ATOM   3794  C   SER B 130      23.884   9.764   1.664  1.00 10.00      B   
ATOM   3795  O   SER B 130      24.308  10.851   1.265  1.00 10.00      B   
ATOM   3796  N   THR B 131      23.173   8.948   0.894  1.00 10.00      B   
ATOM   3797  HN  THR B 131      22.854   8.097   1.258  1.00 10.00      B   
ATOM   3798  CA  THR B 131      22.849   9.300  -0.481  1.00 10.00      B   
ATOM   3799  CB  THR B 131      23.893   8.755  -1.475  1.00 10.00      B   
ATOM   3800  OG1 THR B 131      25.116   8.459  -0.784  1.00 10.00      B   
ATOM   3801  HG1 THR B 131      24.927   7.903  -0.017  1.00 10.00      B   
ATOM   3802  CG2 THR B 131      24.172   9.784  -2.563  1.00 10.00      B   
ATOM   3803  C   THR B 131      21.460   8.803  -0.877  1.00 10.00      B   
ATOM   3804  O   THR B 131      21.085   7.664  -0.583  1.00 10.00      B   
ATOM   3805  N   GLN B 132      20.701   9.674  -1.532  1.00 10.00      B   
ATOM   3806  HN  GLN B 132      21.061  10.568  -1.718  1.00 10.00      B   
ATOM   3807  CA  GLN B 132      19.355   9.347  -1.988  1.00 10.00      B   
ATOM   3808  CB  GLN B 132      18.610  10.632  -2.365  1.00 10.00      B   
ATOM   3809  CG  GLN B 132      17.093  10.540  -2.269  1.00 10.00      B   
ATOM   3810  CD  GLN B 132      16.391  11.618  -3.074  1.00 10.00      B   
ATOM   3811  OE1 GLN B 132      16.940  12.693  -3.313  1.00 10.00      B   
ATOM   3812  NE2 GLN B 132      15.167  11.344  -3.488  1.00 10.00      B   
ATOM   3813 HE21 GLN B 132      14.779  10.473  -3.253  1.00 10.00      B   
ATOM   3814 HE22 GLN B 132      14.694  12.025  -4.011  1.00 10.00      B   
ATOM   3815  C   GLN B 132      19.439   8.429  -3.205  1.00 10.00      B   
ATOM   3816  O   GLN B 132      20.229   8.681  -4.107  1.00 10.00      B   
ATOM   3817  N   PRO B 133      18.628   7.356  -3.245  1.00 10.00      B   
ATOM   3818  CA  PRO B 133      18.620   6.390  -4.359  1.00 10.00      B   
ATOM   3819  CB  PRO B 133      17.348   5.581  -4.107  1.00 10.00      B   
ATOM   3820  CG  PRO B 133      17.173   5.628  -2.628  1.00 10.00      B   
ATOM   3821  CD  PRO B 133      17.661   6.983  -2.194  1.00 10.00      B   
ATOM   3822  C   PRO B 133      18.559   7.054  -5.738  1.00 10.00      B   
ATOM   3823  O   PRO B 133      19.234   6.622  -6.674  1.00 10.00      B   
ATOM   3824  N   LEU B 134      17.754   8.104  -5.855  1.00 10.00      B   
ATOM   3825  HN  LEU B 134      17.244   8.401  -5.075  1.00 10.00      B   
ATOM   3826  CA  LEU B 134      17.607   8.821  -7.125  1.00 10.00      B   
ATOM   3827  CB  LEU B 134      16.323   9.652  -7.122  1.00 10.00      B   
ATOM   3828  CG  LEU B 134      15.026   8.870  -6.905  1.00 10.00      B   
ATOM   3829  CD1 LEU B 134      13.862   9.812  -6.641  1.00 10.00      B   
ATOM   3830  CD2 LEU B 134      14.734   7.972  -8.099  1.00 10.00      B   
ATOM   3831  C   LEU B 134      18.817   9.707  -7.411  1.00 10.00      B   
ATOM   3832  O   LEU B 134      19.193   9.910  -8.566  1.00 10.00      B   
ATOM   3833  N   ASP B 135      19.429  10.209  -6.347  1.00 10.00      B   
ATOM   3834  HN  ASP B 135      19.089   9.987  -5.459  1.00 10.00      B   
ATOM   3835  CA  ASP B 135      20.604  11.070  -6.456  1.00 10.00      B   
ATOM   3836  CB  ASP B 135      20.910  11.685  -5.084  1.00 10.00      B   
ATOM   3837  CG  ASP B 135      21.830  12.891  -5.135  1.00 10.00      B   
ATOM   3838  OD1 ASP B 135      21.686  13.722  -6.059  1.00 10.00      B   
ATOM   3839  OD2 ASP B 135      22.679  13.028  -4.224  1.00 10.00      B   
ATOM   3840  C   ASP B 135      21.794  10.248  -6.938  1.00 10.00      B   
ATOM   3841  O   ASP B 135      22.603  10.706  -7.746  1.00 10.00      B   
ATOM   3842  N   ILE B 136      21.875   9.018  -6.444  1.00 10.00      B   
ATOM   3843  HN  ILE B 136      21.197   8.723  -5.795  1.00 10.00      B   
ATOM   3844  CA  ILE B 136      22.944   8.095  -6.813  1.00 10.00      B   
ATOM   3845  CB  ILE B 136      22.843   6.786  -6.001  1.00 10.00      B   
ATOM   3846  CG1 ILE B 136      22.857   7.089  -4.505  1.00 10.00      B   
ATOM   3847  CG2 ILE B 136      23.975   5.832  -6.361  1.00 10.00      B   
ATOM   3848  CD1 ILE B 136      22.346   5.951  -3.654  1.00 10.00      B   
ATOM   3849  C   ILE B 136      22.883   7.756  -8.299  1.00 10.00      B   
ATOM   3850  O   ILE B 136      23.914   7.696  -8.972  1.00 10.00      B   
ATOM   3851  N   ALA B 137      21.666   7.548  -8.803  1.00 10.00      B   
ATOM   3852  HN  ALA B 137      20.890   7.627  -8.211  1.00 10.00      B   
ATOM   3853  CA  ALA B 137      21.449   7.204 -10.205  1.00 10.00      B   
ATOM   3854  CB  ALA B 137      19.961   7.093 -10.501  1.00 10.00      B   
ATOM   3855  C   ALA B 137      22.107   8.212 -11.140  1.00 10.00      B   
ATOM   3856  O   ALA B 137      22.840   7.834 -12.058  1.00 10.00      B   
ATOM   3857  N   THR B 138      21.854   9.490 -10.891  1.00 10.00      B   
ATOM   3858  HN  THR B 138      21.267   9.723 -10.140  1.00 10.00      B   
ATOM   3859  CA  THR B 138      22.418  10.555 -11.701  1.00 10.00      B   
ATOM   3860  CB  THR B 138      21.821  11.914 -11.292  1.00 10.00      B   
ATOM   3861  OG1 THR B 138      20.441  11.727 -10.936  1.00 10.00      B   
ATOM   3862  HG1 THR B 138      20.206  12.347 -10.233  1.00 10.00      B   
ATOM   3863  CG2 THR B 138      21.902  12.900 -12.448  1.00 10.00      B   
ATOM   3864  C   THR B 138      23.944  10.589 -11.574  1.00 10.00      B   
ATOM   3865  O   THR B 138      24.652  10.846 -12.549  1.00 10.00      B   
ATOM   3866  N   GLY B 139      24.443  10.306 -10.371  1.00 10.00      B   
ATOM   3867  HN  GLY B 139      23.830  10.101  -9.629  1.00 10.00      B   
ATOM   3868  CA  GLY B 139      25.877  10.295 -10.146  1.00 10.00      B   
ATOM   3869  C   GLY B 139      26.553   9.168 -10.901  1.00 10.00      B   
ATOM   3870  O   GLY B 139      27.600   9.361 -11.521  1.00 10.00      B   
ATOM   3871  N   LEU B 140      25.943   7.989 -10.855  1.00 10.00      B   
ATOM   3872  HN  LEU B 140      25.115   7.901 -10.327  1.00 10.00      B   
ATOM   3873  CA  LEU B 140      26.468   6.818 -11.546  1.00 10.00      B   
ATOM   3874  CB  LEU B 140      25.632   5.580 -11.215  1.00 10.00      B   
ATOM   3875  CG  LEU B 140      25.836   4.972  -9.825  1.00 10.00      B   
ATOM   3876  CD1 LEU B 140      24.809   3.881  -9.565  1.00 10.00      B   
ATOM   3877  CD2 LEU B 140      27.248   4.426  -9.681  1.00 10.00      B   
ATOM   3878  C   LEU B 140      26.490   7.048 -13.053  1.00 10.00      B   
ATOM   3879  O   LEU B 140      27.411   6.609 -13.745  1.00 10.00      B   
ATOM   3880  N   ALA B 141      25.485   7.765 -13.550  1.00 10.00      B   
ATOM   3881  HN  ALA B 141      24.789   8.095 -12.943  1.00 10.00      B   
ATOM   3882  CA  ALA B 141      25.383   8.070 -14.972  1.00 10.00      B   
ATOM   3883  CB  ALA B 141      24.050   8.740 -15.273  1.00 10.00      B   
ATOM   3884  C   ALA B 141      26.543   8.955 -15.425  1.00 10.00      B   
ATOM   3885  O   ALA B 141      26.887   8.991 -16.605  1.00 10.00      B   
ATOM   3886  N   SER B 142      27.148   9.661 -14.477  1.00 10.00      B   
ATOM   3887  HN  SER B 142      26.833   9.586 -13.551  1.00 10.00      B   
ATOM   3888  CA  SER B 142      28.272  10.534 -14.776  1.00 10.00      B   
ATOM   3889  CB  SER B 142      28.326  11.687 -13.772  1.00 10.00      B   
ATOM   3890  OG  SER B 142      27.062  12.324 -13.643  1.00 10.00      B   
ATOM   3891  HG  SER B 142      26.362  11.659 -13.665  1.00 10.00      B   
ATOM   3892  C   SER B 142      29.587   9.753 -14.753  1.00 10.00      B   
ATOM   3893  O   SER B 142      30.548  10.109 -15.436  1.00 10.00      B   
ATOM   3894  N   LEU B 143      29.624   8.679 -13.970  1.00 10.00      B   
ATOM   3895  HN  LEU B 143      28.825   8.437 -13.453  1.00 10.00      B   
ATOM   3896  CA  LEU B 143      30.823   7.852 -13.859  1.00 10.00      B   
ATOM   3897  CB  LEU B 143      30.854   7.121 -12.514  1.00 10.00      B   
ATOM   3898  CG  LEU B 143      30.800   8.001 -11.263  1.00 10.00      B   
ATOM   3899  CD1 LEU B 143      30.844   7.148 -10.007  1.00 10.00      B   
ATOM   3900  CD2 LEU B 143      31.936   9.016 -11.266  1.00 10.00      B   
ATOM   3901  C   LEU B 143      30.913   6.852 -15.006  1.00 10.00      B   
ATOM   3902  O   LEU B 143      32.001   6.545 -15.493  1.00 10.00      B   
ATOM   3903  N   MET B 144      29.762   6.357 -15.441  1.00 10.00      B   
ATOM   3904  HN  MET B 144      28.925   6.642 -15.009  1.00 10.00      B   
ATOM   3905  CA  MET B 144      29.705   5.389 -16.534  1.00 10.00      B   
ATOM   3906  CB  MET B 144      28.534   4.425 -16.333  1.00 10.00      B   
ATOM   3907  CG  MET B 144      28.606   3.615 -15.048  1.00 10.00      B   
ATOM   3908  SD  MET B 144      27.188   2.518 -14.835  1.00 10.00      B   
ATOM   3909  CE  MET B 144      27.566   1.242 -16.035  1.00 10.00      B   
ATOM   3910  C   MET B 144      29.566   6.099 -17.876  1.00 10.00      B   
ATOM   3911  O   MET B 144      29.439   5.462 -18.919  1.00 10.00      B   
ATOM   3912  N   LYS B 145      29.613   7.423 -17.835  1.00 10.00      B   
ATOM   3913  HN  LYS B 145      29.736   7.862 -16.966  1.00 10.00      B   
ATOM   3914  CA  LYS B 145      29.488   8.251 -19.033  1.00 10.00      B   
ATOM   3915  CB  LYS B 145      29.472   9.736 -18.657  1.00 10.00      B   
ATOM   3916  CG  LYS B 145      29.108  10.670 -19.797  1.00 10.00      B   
ATOM   3917  CD  LYS B 145      28.956  12.097 -19.304  1.00 10.00      B   
ATOM   3918  CE  LYS B 145      28.537  13.026 -20.427  1.00 10.00      B   
ATOM   3919  NZ  LYS B 145      28.240  14.390 -19.926  1.00 10.00      B   
ATOM   3920  HZ1 LYS B 145      27.464  14.356 -19.238  1.00 10.00      B   
ATOM   3921  HZ2 LYS B 145      27.961  15.006 -20.714  1.00 10.00      B   
ATOM   3922  HZ3 LYS B 145      29.079  14.796 -19.464  1.00 10.00      B   
ATOM   3923  C   LYS B 145      30.566   7.966 -20.095  1.00 10.00      B   
ATOM   3924  O   LYS B 145      30.236   7.767 -21.267  1.00 10.00      B   
ATOM   3925  N   PRO B 146      31.868   7.931 -19.720  1.00 10.00      B   
ATOM   3926  CA  PRO B 146      32.957   7.676 -20.676  1.00 10.00      B   
ATOM   3927  CB  PRO B 146      34.229   7.815 -19.833  1.00 10.00      B   
ATOM   3928  CG  PRO B 146      33.779   7.592 -18.433  1.00 10.00      B   
ATOM   3929  CD  PRO B 146      32.393   8.159 -18.359  1.00 10.00      B   
ATOM   3930  C   PRO B 146      32.897   6.291 -21.329  1.00 10.00      B   
ATOM   3931  O   PRO B 146      33.723   5.968 -22.183  1.00 10.00      B   
ATOM   3932  N   LEU B 147      31.927   5.473 -20.938  1.00 10.00      B   
ATOM   3933  HN  LEU B 147      31.289   5.775 -20.253  1.00 10.00      B   
ATOM   3934  CA  LEU B 147      31.787   4.139 -21.508  1.00 10.00      B   
ATOM   3935  CB  LEU B 147      30.916   3.239 -20.629  1.00 10.00      B   
ATOM   3936  CG  LEU B 147      31.516   2.822 -19.284  1.00 10.00      B   
ATOM   3937  CD1 LEU B 147      30.571   1.885 -18.547  1.00 10.00      B   
ATOM   3938  CD2 LEU B 147      32.875   2.169 -19.483  1.00 10.00      B   
ATOM   3939  C   LEU B 147      31.238   4.199 -22.931  1.00 10.00      B   
ATOM   3940  O   LEU B 147      31.334   3.233 -23.683  1.00 10.00      B   
ATOM   3941  N   ARG B 148      30.674   5.342 -23.304  1.00 10.00      B   
ATOM   3942  HN  ARG B 148      30.612   6.079 -22.658  1.00 10.00      B   
ATOM   3943  CA  ARG B 148      30.127   5.520 -24.644  1.00 10.00      B   
ATOM   3944  CB  ARG B 148      29.415   6.870 -24.754  1.00 10.00      B   
ATOM   3945  CG  ARG B 148      28.353   6.930 -25.845  1.00 10.00      B   
ATOM   3946  CD  ARG B 148      27.967   8.365 -26.171  1.00 10.00      B   
ATOM   3947  NE  ARG B 148      27.922   9.203 -24.976  1.00 10.00      B   
ATOM   3948  HE  ARG B 148      28.782   9.523 -24.623  1.00 10.00      B   
ATOM   3949  CZ  ARG B 148      26.804   9.560 -24.354  1.00 10.00      B   
ATOM   3950  NH1 ARG B 148      25.622   9.161 -24.808  1.00 10.00      B   
ATOM   3951 HH11 ARG B 148      25.556   8.566 -25.671  1.00 10.00      B   
ATOM   3952 HH12 ARG B 148      24.740   9.440 -24.306  1.00 10.00      B   
ATOM   3953  NH2 ARG B 148      26.871  10.327 -23.275  1.00 10.00      B   
ATOM   3954 HH21 ARG B 148      27.798  10.653 -22.918  1.00 10.00      B   
ATOM   3955 HH22 ARG B 148      25.999  10.612 -22.777  1.00 10.00      B   
ATOM   3956  C   ARG B 148      31.237   5.438 -25.691  1.00 10.00      B   
ATOM   3957  O   ARG B 148      30.989   5.125 -26.855  1.00 10.00      B   
ATOM   3958  N   TRP B 149      32.468   5.694 -25.253  1.00 10.00      B   
ATOM   3959  HN  TRP B 149      32.598   5.904 -24.302  1.00 10.00      B   
ATOM   3960  CA  TRP B 149      33.630   5.666 -26.135  1.00 10.00      B   
ATOM   3961  CB  TRP B 149      34.818   6.382 -25.490  1.00 10.00      B   
ATOM   3962  CG  TRP B 149      34.577   7.843 -25.253  1.00 10.00      B   
ATOM   3963  CD1 TRP B 149      34.166   8.429 -24.092  1.00 10.00      B   
ATOM   3964  CD2 TRP B 149      34.729   8.902 -26.203  1.00 10.00      B   
ATOM   3965  NE1 TRP B 149      34.054   9.786 -24.257  1.00 10.00      B   
ATOM   3966  HE1 TRP B 149      33.776  10.426 -23.562  1.00 10.00      B   
ATOM   3967  CE2 TRP B 149      34.396  10.103 -25.547  1.00 10.00      B   
ATOM   3968  CE3 TRP B 149      35.117   8.950 -27.546  1.00 10.00      B   
ATOM   3969  CZ2 TRP B 149      34.438  11.338 -26.189  1.00 10.00      B   
ATOM   3970  CZ3 TRP B 149      35.160  10.175 -28.180  1.00 10.00      B   
ATOM   3971  CH2 TRP B 149      34.821  11.352 -27.503  1.00 10.00      B   
ATOM   3972  C   TRP B 149      34.015   4.241 -26.537  1.00 10.00      B   
ATOM   3973  O   TRP B 149      34.798   4.042 -27.469  1.00 10.00      B   
ATOM   3974  N   VAL B 150      33.480   3.254 -25.828  1.00 10.00      B   
ATOM   3975  HN  VAL B 150      32.886   3.469 -25.080  1.00 10.00      B   
ATOM   3976  CA  VAL B 150      33.755   1.857 -26.137  1.00 10.00      B   
ATOM   3977  CB  VAL B 150      34.364   1.068 -24.949  1.00 10.00      B   
ATOM   3978  CG1 VAL B 150      35.766   1.564 -24.631  1.00 10.00      B   
ATOM   3979  CG2 VAL B 150      33.481   1.132 -23.714  1.00 10.00      B   
ATOM   3980  C   VAL B 150      32.495   1.171 -26.654  1.00 10.00      B   
ATOM   3981  O   VAL B 150      32.342  -0.044 -26.540  1.00 10.00      B   
ATOM   3982  N   LYS B 151      31.603   1.978 -27.228  1.00 10.00      B   
ATOM   3983  HN  LYS B 151      31.800   2.939 -27.275  1.00 10.00      B   
ATOM   3984  CA  LYS B 151      30.341   1.496 -27.789  1.00 10.00      B   
ATOM   3985  CB  LYS B 151      30.569   0.479 -28.911  1.00 10.00      B   
ATOM   3986  CG  LYS B 151      31.287   1.053 -30.120  1.00 10.00      B   
ATOM   3987  CD  LYS B 151      32.144  -0.001 -30.794  1.00 10.00      B   
ATOM   3988  CE  LYS B 151      32.978   0.597 -31.916  1.00 10.00      B   
ATOM   3989  NZ  LYS B 151      34.049  -0.332 -32.368  1.00 10.00      B   
ATOM   3990  HZ1 LYS B 151      34.510   0.037 -33.223  1.00 10.00      B   
ATOM   3991  HZ2 LYS B 151      33.649  -1.266 -32.584  1.00 10.00      B   
ATOM   3992  HZ3 LYS B 151      34.765  -0.441 -31.623  1.00 10.00      B   
ATOM   3993  C   LYS B 151      29.404   0.948 -26.718  1.00 10.00      B   
ATOM   3994  O   LYS B 151      29.111  -0.248 -26.676  1.00 10.00      B   
ATOM   3995  N   VAL B 152      28.952   1.833 -25.844  1.00 10.00      B   
ATOM   3996  HN  VAL B 152      29.231   2.768 -25.927  1.00 10.00      B   
ATOM   3997  CA  VAL B 152      28.037   1.468 -24.774  1.00 10.00      B   
ATOM   3998  CB  VAL B 152      28.746   1.407 -23.400  1.00 10.00      B   
ATOM   3999  CG1 VAL B 152      27.754   1.108 -22.283  1.00 10.00      B   
ATOM   4000  CG2 VAL B 152      29.862   0.374 -23.407  1.00 10.00      B   
ATOM   4001  C   VAL B 152      26.910   2.496 -24.712  1.00 10.00      B   
ATOM   4002  O   VAL B 152      27.166   3.697 -24.586  1.00 10.00      B   
ATOM   4003  N   PRO B 153      25.652   2.046 -24.842  1.00 10.00      B   
ATOM   4004  CA  PRO B 153      24.483   2.931 -24.795  1.00 10.00      B   
ATOM   4005  CB  PRO B 153      23.329   2.028 -25.246  1.00 10.00      B   
ATOM   4006  CG  PRO B 153      23.774   0.647 -24.900  1.00 10.00      B   
ATOM   4007  CD  PRO B 153      25.270   0.637 -25.062  1.00 10.00      B   
ATOM   4008  C   PRO B 153      24.230   3.467 -23.384  1.00 10.00      B   
ATOM   4009  O   PRO B 153      23.287   3.049 -22.707  1.00 10.00      B   
ATOM   4010  N   VAL B 154      25.078   4.399 -22.957  1.00 10.00      B   
ATOM   4011  HN  VAL B 154      25.805   4.686 -23.554  1.00 10.00      B   
ATOM   4012  CA  VAL B 154      24.975   5.003 -21.633  1.00 10.00      B   
ATOM   4013  CB  VAL B 154      26.102   6.028 -21.387  1.00 10.00      B   
ATOM   4014  CG1 VAL B 154      26.044   6.567 -19.965  1.00 10.00      B   
ATOM   4015  CG2 VAL B 154      27.460   5.400 -21.663  1.00 10.00      B   
ATOM   4016  C   VAL B 154      23.627   5.687 -21.441  1.00 10.00      B   
ATOM   4017  O   VAL B 154      22.954   5.467 -20.434  1.00 10.00      B   
ATOM   4018  N   ASP B 155      23.229   6.500 -22.417  1.00 10.00      B   
ATOM   4019  HN  ASP B 155      23.806   6.622 -23.204  1.00 10.00      B   
ATOM   4020  CA  ASP B 155      21.957   7.218 -22.344  1.00 10.00      B   
ATOM   4021  CB  ASP B 155      21.761   8.131 -23.555  1.00 10.00      B   
ATOM   4022  CG  ASP B 155      22.221   9.553 -23.290  1.00 10.00      B   
ATOM   4023  OD1 ASP B 155      23.377   9.885 -23.638  1.00 10.00      B   
ATOM   4024  OD2 ASP B 155      21.430  10.349 -22.733  1.00 10.00      B   
ATOM   4025  C   ASP B 155      20.784   6.256 -22.202  1.00 10.00      B   
ATOM   4026  O   ASP B 155      19.870   6.491 -21.412  1.00 10.00      B   
ATOM   4027  N   THR B 156      20.823   5.162 -22.954  1.00 10.00      B   
ATOM   4028  HN  THR B 156      21.582   5.023 -23.558  1.00 10.00      B   
ATOM   4029  CA  THR B 156      19.765   4.162 -22.894  1.00 10.00      B   
ATOM   4030  CB  THR B 156      19.921   3.099 -24.006  1.00 10.00      B   
ATOM   4031  OG1 THR B 156      20.005   3.744 -25.289  1.00 10.00      B   
ATOM   4032  HG1 THR B 156      20.901   4.077 -25.427  1.00 10.00      B   
ATOM   4033  CG2 THR B 156      18.736   2.141 -24.007  1.00 10.00      B   
ATOM   4034  C   THR B 156      19.758   3.476 -21.527  1.00 10.00      B   
ATOM   4035  O   THR B 156      18.704   3.299 -20.915  1.00 10.00      B   
ATOM   4036  N   LEU B 157      20.947   3.120 -21.047  1.00 10.00      B   
ATOM   4037  HN  LEU B 157      21.754   3.318 -21.576  1.00 10.00      B   
ATOM   4038  CA  LEU B 157      21.093   2.451 -19.760  1.00 10.00      B   
ATOM   4039  CB  LEU B 157      22.551   2.038 -19.541  1.00 10.00      B   
ATOM   4040  CG  LEU B 157      22.837   1.178 -18.307  1.00 10.00      B   
ATOM   4041  CD1 LEU B 157      22.142  -0.169 -18.418  1.00 10.00      B   
ATOM   4042  CD2 LEU B 157      24.334   0.994 -18.119  1.00 10.00      B   
ATOM   4043  C   LEU B 157      20.619   3.345 -18.619  1.00 10.00      B   
ATOM   4044  O   LEU B 157      19.872   2.905 -17.742  1.00 10.00      B   
ATOM   4045  N   ALA B 158      21.047   4.604 -18.647  1.00 10.00      B   
ATOM   4046  HN  ALA B 158      21.643   4.891 -19.376  1.00 10.00      B   
ATOM   4047  CA  ALA B 158      20.667   5.567 -17.621  1.00 10.00      B   
ATOM   4048  CB  ALA B 158      21.366   6.899 -17.851  1.00 10.00      B   
ATOM   4049  C   ALA B 158      19.155   5.754 -17.591  1.00 10.00      B   
ATOM   4050  O   ALA B 158      18.550   5.830 -16.519  1.00 10.00      B   
ATOM   4051  N   MET B 159      18.550   5.820 -18.772  1.00 10.00      B   
ATOM   4052  HN  MET B 159      19.092   5.765 -19.593  1.00 10.00      B   
ATOM   4053  CA  MET B 159      17.107   5.981 -18.884  1.00 10.00      B   
ATOM   4054  CB  MET B 159      16.697   6.198 -20.340  1.00 10.00      B   
ATOM   4055  CG  MET B 159      16.811   7.638 -20.808  1.00 10.00      B   
ATOM   4056  SD  MET B 159      15.739   8.761 -19.886  1.00 10.00      B   
ATOM   4057  CE  MET B 159      14.122   8.096 -20.279  1.00 10.00      B   
ATOM   4058  C   MET B 159      16.389   4.765 -18.314  1.00 10.00      B   
ATOM   4059  O   MET B 159      15.443   4.900 -17.537  1.00 10.00      B   
ATOM   4060  N   MET B 160      16.861   3.584 -18.693  1.00 10.00      B   
ATOM   4061  HN  MET B 160      17.625   3.553 -19.312  1.00 10.00      B   
ATOM   4062  CA  MET B 160      16.280   2.328 -18.230  1.00 10.00      B   
ATOM   4063  CB  MET B 160      17.081   1.152 -18.793  1.00 10.00      B   
ATOM   4064  CG  MET B 160      16.506  -0.216 -18.469  1.00 10.00      B   
ATOM   4065  SD  MET B 160      17.641  -1.554 -18.897  1.00 10.00      B   
ATOM   4066  CE  MET B 160      17.920  -1.221 -20.637  1.00 10.00      B   
ATOM   4067  C   MET B 160      16.260   2.262 -16.704  1.00 10.00      B   
ATOM   4068  O   MET B 160      15.235   1.944 -16.095  1.00 10.00      B   
ATOM   4069  N   LEU B 161      17.395   2.579 -16.091  1.00 10.00      B   
ATOM   4070  HN  LEU B 161      18.178   2.829 -16.633  1.00 10.00      B   
ATOM   4071  CA  LEU B 161      17.511   2.555 -14.639  1.00 10.00      B   
ATOM   4072  CB  LEU B 161      18.967   2.751 -14.206  1.00 10.00      B   
ATOM   4073  CG  LEU B 161      19.948   1.662 -14.651  1.00 10.00      B   
ATOM   4074  CD1 LEU B 161      21.370   2.013 -14.239  1.00 10.00      B   
ATOM   4075  CD2 LEU B 161      19.542   0.307 -14.089  1.00 10.00      B   
ATOM   4076  C   LEU B 161      16.604   3.596 -13.989  1.00 10.00      B   
ATOM   4077  O   LEU B 161      16.021   3.351 -12.932  1.00 10.00      B   
ATOM   4078  N   SER B 162      16.476   4.751 -14.634  1.00 10.00      B   
ATOM   4079  HN  SER B 162      16.960   4.883 -15.479  1.00 10.00      B   
ATOM   4080  CA  SER B 162      15.628   5.822 -14.120  1.00 10.00      B   
ATOM   4081  CB  SER B 162      15.821   7.103 -14.939  1.00 10.00      B   
ATOM   4082  OG  SER B 162      17.183   7.513 -14.936  1.00 10.00      B   
ATOM   4083  HG  SER B 162      17.674   6.989 -15.587  1.00 10.00      B   
ATOM   4084  C   SER B 162      14.160   5.391 -14.122  1.00 10.00      B   
ATOM   4085  O   SER B 162      13.397   5.741 -13.220  1.00 10.00      B   
ATOM   4086  N   ILE B 163      13.775   4.618 -15.133  1.00 10.00      B   
ATOM   4087  HN  ILE B 163      14.427   4.374 -15.828  1.00 10.00      B   
ATOM   4088  CA  ILE B 163      12.409   4.124 -15.242  1.00 10.00      B   
ATOM   4089  CB  ILE B 163      12.136   3.518 -16.638  1.00 10.00      B   
ATOM   4090  CG1 ILE B 163      12.284   4.595 -17.719  1.00 10.00      B   
ATOM   4091  CG2 ILE B 163      10.749   2.887 -16.697  1.00 10.00      B   
ATOM   4092  CD1 ILE B 163      12.227   4.063 -19.136  1.00 10.00      B   
ATOM   4093  C   ILE B 163      12.142   3.074 -14.169  1.00 10.00      B   
ATOM   4094  O   ILE B 163      11.143   3.140 -13.451  1.00 10.00      B   
ATOM   4095  N   ALA B 164      13.058   2.123 -14.052  1.00 10.00      B   
ATOM   4096  HN  ALA B 164      13.838   2.136 -14.652  1.00 10.00      B   
ATOM   4097  CA  ALA B 164      12.937   1.053 -13.071  1.00 10.00      B   
ATOM   4098  CB  ALA B 164      14.113   0.097 -13.188  1.00 10.00      B   
ATOM   4099  C   ALA B 164      12.836   1.603 -11.649  1.00 10.00      B   
ATOM   4100  O   ALA B 164      11.958   1.207 -10.883  1.00 10.00      B   
ATOM   4101  N   LEU B 165      13.719   2.541 -11.315  1.00 10.00      B   
ATOM   4102  HN  LEU B 165      14.384   2.828 -11.981  1.00 10.00      B   
ATOM   4103  CA  LEU B 165      13.739   3.147  -9.987  1.00 10.00      B   
ATOM   4104  CB  LEU B 165      14.910   4.124  -9.856  1.00 10.00      B   
ATOM   4105  CG  LEU B 165      16.287   3.500  -9.632  1.00 10.00      B   
ATOM   4106  CD1 LEU B 165      17.367   4.564  -9.719  1.00 10.00      B   
ATOM   4107  CD2 LEU B 165      16.342   2.795  -8.286  1.00 10.00      B   
ATOM   4108  C   LEU B 165      12.427   3.854  -9.652  1.00 10.00      B   
ATOM   4109  O   LEU B 165      12.079   4.004  -8.481  1.00 10.00      B   
ATOM   4110  N   ARG B 166      11.703   4.283 -10.677  1.00 10.00      B   
ATOM   4111  HN  ARG B 166      12.027   4.130 -11.591  1.00 10.00      B   
ATOM   4112  CA  ARG B 166      10.436   4.969 -10.474  1.00 10.00      B   
ATOM   4113  CB  ARG B 166      10.148   5.928 -11.631  1.00 10.00      B   
ATOM   4114  CG  ARG B 166      10.872   7.262 -11.539  1.00 10.00      B   
ATOM   4115  CD  ARG B 166      10.557   8.138 -12.742  1.00 10.00      B   
ATOM   4116  NE  ARG B 166       9.118   8.369 -12.899  1.00 10.00      B   
ATOM   4117  HE  ARG B 166       8.620   8.647 -12.098  1.00 10.00      B   
ATOM   4118  CZ  ARG B 166       8.458   8.227 -14.055  1.00 10.00      B   
ATOM   4119  NH1 ARG B 166       9.108   7.852 -15.150  1.00 10.00      B   
ATOM   4120 HH11 ARG B 166      10.129   7.671 -15.115  1.00 10.00      B   
ATOM   4121 HH12 ARG B 166       8.595   7.744 -16.054  1.00 10.00      B   
ATOM   4122  NH2 ARG B 166       7.152   8.463 -14.114  1.00 10.00      B   
ATOM   4123 HH21 ARG B 166       6.637   8.351 -15.018  1.00 10.00      B   
ATOM   4124 HH22 ARG B 166       6.632   8.764 -13.262  1.00 10.00      B   
ATOM   4125  C   ARG B 166       9.288   3.977 -10.329  1.00 10.00      B   
ATOM   4126  O   ARG B 166       8.289   4.268  -9.676  1.00 10.00      B   
ATOM   4127  N   PHE B 167       9.444   2.804 -10.931  1.00 10.00      B   
ATOM   4128  HN  PHE B 167      10.274   2.625 -11.420  1.00 10.00      B   
ATOM   4129  CA  PHE B 167       8.415   1.775 -10.884  1.00 10.00      B   
ATOM   4130  CB  PHE B 167       8.483   0.875 -12.121  1.00 10.00      B   
ATOM   4131  CG  PHE B 167       7.557   1.298 -13.227  1.00 10.00      B   
ATOM   4132  CD1 PHE B 167       8.019   2.058 -14.287  1.00 10.00      B   
ATOM   4133  CD2 PHE B 167       6.220   0.934 -13.206  1.00 10.00      B   
ATOM   4134  CE1 PHE B 167       7.168   2.449 -15.305  1.00 10.00      B   
ATOM   4135  CE2 PHE B 167       5.364   1.321 -14.219  1.00 10.00      B   
ATOM   4136  CZ  PHE B 167       5.838   2.078 -15.270  1.00 10.00      B   
ATOM   4137  C   PHE B 167       8.482   0.941  -9.609  1.00 10.00      B   
ATOM   4138  O   PHE B 167       7.484   0.354  -9.201  1.00 10.00      B   
ATOM   4139  N   VAL B 168       9.655   0.892  -8.980  1.00 10.00      B   
ATOM   4140  HN  VAL B 168      10.421   1.376  -9.358  1.00 10.00      B   
ATOM   4141  CA  VAL B 168       9.829   0.119  -7.748  1.00 10.00      B   
ATOM   4142  CB  VAL B 168      11.250   0.231  -7.153  1.00 10.00      B   
ATOM   4143  CG1 VAL B 168      11.357  -0.591  -5.875  1.00 10.00      B   
ATOM   4144  CG2 VAL B 168      12.287  -0.232  -8.163  1.00 10.00      B   
ATOM   4145  C   VAL B 168       8.775   0.450  -6.682  1.00 10.00      B   
ATOM   4146  O   VAL B 168       8.075  -0.450  -6.219  1.00 10.00      B   
ATOM   4147  N   PRO B 169       8.639   1.732  -6.268  1.00 10.00      B   
ATOM   4148  CA  PRO B 169       7.642   2.128  -5.259  1.00 10.00      B   
ATOM   4149  CB  PRO B 169       7.749   3.656  -5.230  1.00 10.00      B   
ATOM   4150  CG  PRO B 169       9.132   3.938  -5.697  1.00 10.00      B   
ATOM   4151  CD  PRO B 169       9.438   2.887  -6.724  1.00 10.00      B   
ATOM   4152  C   PRO B 169       6.230   1.708  -5.669  1.00 10.00      B   
ATOM   4153  O   PRO B 169       5.416   1.313  -4.831  1.00 10.00      B   
ATOM   4154  N   THR B 170       5.954   1.787  -6.966  1.00 10.00      B   
ATOM   4155  HN  THR B 170       6.646   2.106  -7.583  1.00 10.00      B   
ATOM   4156  CA  THR B 170       4.658   1.414  -7.504  1.00 10.00      B   
ATOM   4157  CB  THR B 170       4.565   1.840  -8.981  1.00 10.00      B   
ATOM   4158  OG1 THR B 170       5.374   3.010  -9.174  1.00 10.00      B   
ATOM   4159  HG1 THR B 170       5.396   3.232 -10.111  1.00 10.00      B   
ATOM   4160  CG2 THR B 170       3.130   2.165  -9.360  1.00 10.00      B   
ATOM   4161  C   THR B 170       4.456  -0.097  -7.391  1.00 10.00      B   
ATOM   4162  O   THR B 170       3.400  -0.565  -6.966  1.00 10.00      B   
ATOM   4163  N   LEU B 171       5.493  -0.850  -7.748  1.00 10.00      B   
ATOM   4164  HN  LEU B 171       6.312  -0.408  -8.070  1.00 10.00      B   
ATOM   4165  CA  LEU B 171       5.457  -2.307  -7.682  1.00 10.00      B   
ATOM   4166  CB  LEU B 171       6.750  -2.901  -8.252  1.00 10.00      B   
ATOM   4167  CG  LEU B 171       6.965  -2.756  -9.759  1.00 10.00      B   
ATOM   4168  CD1 LEU B 171       8.404  -3.088 -10.123  1.00 10.00      B   
ATOM   4169  CD2 LEU B 171       6.004  -3.652 -10.526  1.00 10.00      B   
ATOM   4170  C   LEU B 171       5.280  -2.769  -6.243  1.00 10.00      B   
ATOM   4171  O   LEU B 171       4.553  -3.723  -5.973  1.00 10.00      B   
ATOM   4172  N   MET B 172       5.947  -2.075  -5.325  1.00 10.00      B   
ATOM   4173  HN  MET B 172       6.512  -1.324  -5.615  1.00 10.00      B   
ATOM   4174  CA  MET B 172       5.874  -2.400  -3.903  1.00 10.00      B   
ATOM   4175  CB  MET B 172       6.776  -1.467  -3.085  1.00 10.00      B   
ATOM   4176  CG  MET B 172       8.265  -1.716  -3.259  1.00 10.00      B   
ATOM   4177  SD  MET B 172       9.280  -0.492  -2.403  1.00 10.00      B   
ATOM   4178  CE  MET B 172       8.912  -0.890  -0.694  1.00 10.00      B   
ATOM   4179  C   MET B 172       4.439  -2.309  -3.395  1.00 10.00      B   
ATOM   4180  O   MET B 172       3.975  -3.174  -2.648  1.00 10.00      B   
ATOM   4181  N   ASP B 173       3.734  -1.269  -3.809  1.00 10.00      B   
ATOM   4182  HN  ASP B 173       4.150  -0.613  -4.411  1.00 10.00      B   
ATOM   4183  CA  ASP B 173       2.355  -1.078  -3.385  1.00 10.00      B   
ATOM   4184  CB  ASP B 173       1.917   0.373  -3.567  1.00 10.00      B   
ATOM   4185  CG  ASP B 173       0.638   0.681  -2.819  1.00 10.00      B   
ATOM   4186  OD1 ASP B 173       0.572   0.394  -1.604  1.00 10.00      B   
ATOM   4187  OD2 ASP B 173      -0.298   1.235  -3.433  1.00 10.00      B   
ATOM   4188  C   ASP B 173       1.418  -2.011  -4.139  1.00 10.00      B   
ATOM   4189  O   ASP B 173       0.532  -2.625  -3.545  1.00 10.00      B   
ATOM   4190  N   GLU B 174       1.631  -2.125  -5.447  1.00 10.00      B   
ATOM   4191  HN  GLU B 174       2.360  -1.604  -5.861  1.00 10.00      B   
ATOM   4192  CA  GLU B 174       0.807  -2.986  -6.290  1.00 10.00      B   
ATOM   4193  CB  GLU B 174       1.236  -2.888  -7.752  1.00 10.00      B   
ATOM   4194  CG  GLU B 174       0.127  -2.444  -8.693  1.00 10.00      B   
ATOM   4195  CD  GLU B 174      -0.223  -0.978  -8.542  1.00 10.00      B   
ATOM   4196  OE1 GLU B 174       0.330  -0.153  -9.298  1.00 10.00      B   
ATOM   4197  OE2 GLU B 174      -1.061  -0.642  -7.676  1.00 10.00      B   
ATOM   4198  C   GLU B 174       0.854  -4.435  -5.820  1.00 10.00      B   
ATOM   4199  O   GLU B 174      -0.176  -5.101  -5.750  1.00 10.00      B   
ATOM   4200  N   ALA B 175       2.049  -4.917  -5.487  1.00 10.00      B   
ATOM   4201  HN  ALA B 175       2.843  -4.342  -5.576  1.00 10.00      B   
ATOM   4202  CA  ALA B 175       2.213  -6.287  -5.008  1.00 10.00      B   
ATOM   4203  CB  ALA B 175       3.676  -6.581  -4.720  1.00 10.00      B   
ATOM   4204  C   ALA B 175       1.368  -6.519  -3.761  1.00 10.00      B   
ATOM   4205  O   ALA B 175       0.766  -7.579  -3.588  1.00 10.00      B   
ATOM   4206  N   THR B 176       1.317  -5.507  -2.907  1.00 10.00      B   
ATOM   4207  HN  THR B 176       1.814  -4.688  -3.108  1.00 10.00      B   
ATOM   4208  CA  THR B 176       0.539  -5.576  -1.682  1.00 10.00      B   
ATOM   4209  CB  THR B 176       0.829  -4.359  -0.778  1.00 10.00      B   
ATOM   4210  OG1 THR B 176       2.246  -4.127  -0.742  1.00 10.00      B   
ATOM   4211  HG1 THR B 176       2.489  -3.516  -1.448  1.00 10.00      B   
ATOM   4212  CG2 THR B 176       0.330  -4.607   0.638  1.00 10.00      B   
ATOM   4213  C   THR B 176      -0.950  -5.633  -2.015  1.00 10.00      B   
ATOM   4214  O   THR B 176      -1.706  -6.378  -1.394  1.00 10.00      B   
ATOM   4215  N   LYS B 177      -1.353  -4.859  -3.022  1.00 10.00      B   
ATOM   4216  HN  LYS B 177      -0.692  -4.300  -3.488  1.00 10.00      B   
ATOM   4217  CA  LYS B 177      -2.746  -4.817  -3.454  1.00 10.00      B   
ATOM   4218  CB  LYS B 177      -2.968  -3.709  -4.486  1.00 10.00      B   
ATOM   4219  CG  LYS B 177      -2.876  -2.302  -3.923  1.00 10.00      B   
ATOM   4220  CD  LYS B 177      -3.140  -1.263  -4.997  1.00 10.00      B   
ATOM   4221  CE  LYS B 177      -3.268   0.127  -4.399  1.00 10.00      B   
ATOM   4222  NZ  LYS B 177      -3.620   1.145  -5.422  1.00 10.00      B   
ATOM   4223  HZ1 LYS B 177      -4.527   0.902  -5.867  1.00 10.00      B   
ATOM   4224  HZ2 LYS B 177      -2.887   1.188  -6.158  1.00 10.00      B   
ATOM   4225  HZ3 LYS B 177      -3.708   2.082  -4.981  1.00 10.00      B   
ATOM   4226  C   LYS B 177      -3.189  -6.158  -4.023  1.00 10.00      B   
ATOM   4227  O   LYS B 177      -4.237  -6.682  -3.646  1.00 10.00      B   
ATOM   4228  N   ILE B 178      -2.379  -6.714  -4.922  1.00 10.00      B   
ATOM   4229  HN  ILE B 178      -1.554  -6.243  -5.179  1.00 10.00      B   
ATOM   4230  CA  ILE B 178      -2.685  -8.003  -5.541  1.00 10.00      B   
ATOM   4231  CB  ILE B 178      -1.641  -8.384  -6.616  1.00 10.00      B   
ATOM   4232  CG1 ILE B 178      -1.509  -7.265  -7.658  1.00 10.00      B   
ATOM   4233  CG2 ILE B 178      -2.028  -9.693  -7.296  1.00 10.00      B   
ATOM   4234  CD1 ILE B 178      -0.343  -7.441  -8.608  1.00 10.00      B   
ATOM   4235  C   ILE B 178      -2.753  -9.099  -4.478  1.00 10.00      B   
ATOM   4236  O   ILE B 178      -3.639  -9.958  -4.504  1.00 10.00      B   
ATOM   4237  N   MET B 179      -1.814  -9.050  -3.540  1.00 10.00      B   
ATOM   4238  HN  MET B 179      -1.130  -8.348  -3.588  1.00 10.00      B   
ATOM   4239  CA  MET B 179      -1.760 -10.015  -2.451  1.00 10.00      B   
ATOM   4240  CB  MET B 179      -0.491  -9.799  -1.618  1.00 10.00      B   
ATOM   4241  CG  MET B 179      -0.391 -10.664  -0.372  1.00 10.00      B   
ATOM   4242  SD  MET B 179       1.133 -10.383   0.553  1.00 10.00      B   
ATOM   4243  CE  MET B 179       0.929  -8.665   1.026  1.00 10.00      B   
ATOM   4244  C   MET B 179      -3.002  -9.888  -1.572  1.00 10.00      B   
ATOM   4245  O   MET B 179      -3.613 -10.886  -1.194  1.00 10.00      B   
ATOM   4246  N   ASN B 180      -3.373  -8.650  -1.273  1.00 10.00      B   
ATOM   4247  HN  ASN B 180      -2.840  -7.899  -1.618  1.00 10.00      B   
ATOM   4248  CA  ASN B 180      -4.538  -8.362  -0.445  1.00 10.00      B   
ATOM   4249  CB  ASN B 180      -4.635  -6.856  -0.175  1.00 10.00      B   
ATOM   4250  CG  ASN B 180      -3.824  -6.402   1.025  1.00 10.00      B   
ATOM   4251  OD1 ASN B 180      -2.925  -7.103   1.498  1.00 10.00      B   
ATOM   4252  ND2 ASN B 180      -4.129  -5.213   1.522  1.00 10.00      B   
ATOM   4253 HD21 ASN B 180      -4.850  -4.702   1.094  1.00 10.00      B   
ATOM   4254 HD22 ASN B 180      -3.628  -4.894   2.301  1.00 10.00      B   
ATOM   4255  C   ASN B 180      -5.820  -8.840  -1.117  1.00 10.00      B   
ATOM   4256  O   ASN B 180      -6.675  -9.457  -0.481  1.00 10.00      B   
ATOM   4257  N   ALA B 181      -5.941  -8.554  -2.410  1.00 10.00      B   
ATOM   4258  HN  ALA B 181      -5.215  -8.063  -2.858  1.00 10.00      B   
ATOM   4259  CA  ALA B 181      -7.122  -8.935  -3.180  1.00 10.00      B   
ATOM   4260  CB  ALA B 181      -7.020  -8.415  -4.604  1.00 10.00      B   
ATOM   4261  C   ALA B 181      -7.355 -10.444  -3.178  1.00 10.00      B   
ATOM   4262  O   ALA B 181      -8.461 -10.907  -2.900  1.00 10.00      B   
ATOM   4263  N   GLN B 182      -6.313 -11.207  -3.482  1.00 10.00      B   
ATOM   4264  HN  GLN B 182      -5.448 -10.785  -3.685  1.00 10.00      B   
ATOM   4265  CA  GLN B 182      -6.428 -12.660  -3.518  1.00 10.00      B   
ATOM   4266  CB  GLN B 182      -5.224 -13.300  -4.213  1.00 10.00      B   
ATOM   4267  CG  GLN B 182      -5.180 -13.092  -5.722  1.00 10.00      B   
ATOM   4268  CD  GLN B 182      -6.468 -13.492  -6.425  1.00 10.00      B   
ATOM   4269  OE1 GLN B 182      -7.216 -14.350  -5.951  1.00 10.00      B   
ATOM   4270  NE2 GLN B 182      -6.725 -12.892  -7.576  1.00 10.00      B   
ATOM   4271 HE21 GLN B 182      -6.076 -12.236  -7.912  1.00 10.00      B   
ATOM   4272 HE22 GLN B 182      -7.557 -13.122  -8.043  1.00 10.00      B   
ATOM   4273  C   GLN B 182      -6.617 -13.242  -2.121  1.00 10.00      B   
ATOM   4274  O   GLN B 182      -7.362 -14.202  -1.936  1.00 10.00      B   
ATOM   4275  N   ARG B 183      -5.965 -12.635  -1.133  1.00 10.00      B   
ATOM   4276  HN  ARG B 183      -5.404 -11.854  -1.337  1.00 10.00      B   
ATOM   4277  CA  ARG B 183      -6.059 -13.104   0.245  1.00 10.00      B   
ATOM   4278  CB  ARG B 183      -5.072 -12.356   1.144  1.00 10.00      B   
ATOM   4279  CG  ARG B 183      -4.441 -13.223   2.218  1.00 10.00      B   
ATOM   4280  CD  ARG B 183      -3.542 -12.407   3.129  1.00 10.00      B   
ATOM   4281  NE  ARG B 183      -2.862 -13.249   4.109  1.00 10.00      B   
ATOM   4282  HE  ARG B 183      -2.110 -13.799   3.788  1.00 10.00      B   
ATOM   4283  CZ  ARG B 183      -3.187 -13.305   5.400  1.00 10.00      B   
ATOM   4284  NH1 ARG B 183      -4.179 -12.561   5.878  1.00 10.00      B   
ATOM   4285 HH11 ARG B 183      -4.710 -11.923   5.244  1.00 10.00      B   
ATOM   4286 HH12 ARG B 183      -4.436 -12.611   6.887  1.00 10.00      B   
ATOM   4287  NH2 ARG B 183      -2.526 -14.122   6.206  1.00 10.00      B   
ATOM   4288 HH21 ARG B 183      -1.756 -14.723   5.828  1.00 10.00      B   
ATOM   4289 HH22 ARG B 183      -2.766 -14.174   7.224  1.00 10.00      B   
ATOM   4290  C   ARG B 183      -7.481 -12.958   0.786  1.00 10.00      B   
ATOM   4291  O   ARG B 183      -7.903 -13.712   1.666  1.00 10.00      B   
ATOM   4292  N   ALA B 184      -8.220 -11.991   0.250  1.00 10.00      B   
ATOM   4293  HN  ALA B 184      -7.826 -11.421  -0.449  1.00 10.00      B   
ATOM   4294  CA  ALA B 184      -9.597 -11.746   0.676  1.00 10.00      B   
ATOM   4295  CB  ALA B 184     -10.116 -10.439   0.093  1.00 10.00      B   
ATOM   4296  C   ALA B 184     -10.512 -12.907   0.290  1.00 10.00      B   
ATOM   4297  O   ALA B 184     -11.574 -13.095   0.879  1.00 10.00      B   
ATOM   4298  N   ARG B 185     -10.084 -13.683  -0.694  1.00 10.00      B   
ATOM   4299  HN  ARG B 185      -9.219 -13.487  -1.113  1.00 10.00      B   
ATOM   4300  CA  ARG B 185     -10.852 -14.827  -1.162  1.00 10.00      B   
ATOM   4301  CB  ARG B 185     -11.222 -14.658  -2.641  1.00 10.00      B   
ATOM   4302  CG  ARG B 185     -10.043 -14.375  -3.561  1.00 10.00      B   
ATOM   4303  CD  ARG B 185     -10.504 -13.839  -4.907  1.00 10.00      B   
ATOM   4304  NE  ARG B 185     -10.086 -14.694  -6.018  1.00 10.00      B   
ATOM   4305  HE  ARG B 185      -9.119 -14.865  -6.116  1.00 10.00      B   
ATOM   4306  CZ  ARG B 185     -10.930 -15.238  -6.893  1.00 10.00      B   
ATOM   4307  NH1 ARG B 185     -12.232 -15.002  -6.792  1.00 10.00      B   
ATOM   4308 HH11 ARG B 185     -12.898 -15.426  -7.475  1.00 10.00      B   
ATOM   4309 HH12 ARG B 185     -12.600 -14.394  -6.025  1.00 10.00      B   
ATOM   4310  NH2 ARG B 185     -10.474 -16.008  -7.876  1.00 10.00      B   
ATOM   4311 HH21 ARG B 185     -11.139 -16.431  -8.561  1.00 10.00      B   
ATOM   4312 HH22 ARG B 185      -9.450 -16.200  -7.968  1.00 10.00      B   
ATOM   4313  C   ARG B 185     -10.063 -16.114  -0.941  1.00 10.00      B   
ATOM   4314  O   ARG B 185     -10.166 -17.068  -1.711  1.00 10.00      B   
ATOM   4315  N   GLY B 186      -9.276 -16.130   0.128  1.00 10.00      B   
ATOM   4316  HN  GLY B 186      -9.232 -15.337   0.700  1.00 10.00      B   
ATOM   4317  CA  GLY B 186      -8.470 -17.290   0.442  1.00 10.00      B   
ATOM   4318  C   GLY B 186      -7.039 -17.086  -0.001  1.00 10.00      B   
ATOM   4319  O   GLY B 186      -6.389 -16.143   0.450  1.00 10.00      B   
ATOM   4320  N   VAL B 187      -6.569 -17.974  -0.884  1.00 10.00      B   
ATOM   4321  HN  VAL B 187      -7.167 -18.695  -1.180  1.00 10.00      B   
ATOM   4322  CA  VAL B 187      -5.209 -17.922  -1.442  1.00 10.00      B   
ATOM   4323  CB  VAL B 187      -5.148 -17.050  -2.718  1.00 10.00      B   
ATOM   4324  CG1 VAL B 187      -3.991 -17.476  -3.607  1.00 10.00      B   
ATOM   4325  CG2 VAL B 187      -6.459 -17.128  -3.489  1.00 10.00      B   
ATOM   4326  C   VAL B 187      -4.165 -17.450  -0.421  1.00 10.00      B   
ATOM   4327  O   VAL B 187      -3.584 -16.372  -0.554  1.00 10.00      B   
ATOM   4328  N   ASP B 188      -3.934 -18.270   0.596  1.00 10.00      B   
ATOM   4329  HN  ASP B 188      -4.413 -19.125   0.633  1.00 10.00      B   
ATOM   4330  CA  ASP B 188      -2.985 -17.941   1.657  1.00 10.00      B   
ATOM   4331  CB  ASP B 188      -3.127 -18.906   2.836  1.00 10.00      B   
ATOM   4332  CG  ASP B 188      -4.505 -18.873   3.456  1.00 10.00      B   
ATOM   4333  OD1 ASP B 188      -4.742 -18.044   4.360  1.00 10.00      B   
ATOM   4334  OD2 ASP B 188      -5.366 -19.681   3.040  1.00 10.00      B   
ATOM   4335  C   ASP B 188      -1.547 -17.933   1.155  1.00 10.00      B   
ATOM   4336  O   ASP B 188      -1.040 -18.943   0.670  1.00 10.00      B   
ATOM   4337  N   PHE B 189      -0.899 -16.783   1.286  1.00 10.00      B   
ATOM   4338  HN  PHE B 189      -1.360 -16.024   1.697  1.00 10.00      B   
ATOM   4339  CA  PHE B 189       0.480 -16.617   0.848  1.00 10.00      B   
ATOM   4340  CB  PHE B 189       0.767 -15.147   0.514  1.00 10.00      B   
ATOM   4341  CG  PHE B 189      -0.007 -14.622  -0.661  1.00 10.00      B   
ATOM   4342  CD1 PHE B 189      -1.315 -14.193  -0.510  1.00 10.00      B   
ATOM   4343  CD2 PHE B 189       0.572 -14.561  -1.918  1.00 10.00      B   
ATOM   4344  CE1 PHE B 189      -2.032 -13.714  -1.589  1.00 10.00      B   
ATOM   4345  CE2 PHE B 189      -0.139 -14.082  -3.002  1.00 10.00      B   
ATOM   4346  CZ  PHE B 189      -1.443 -13.659  -2.837  1.00 10.00      B   
ATOM   4347  C   PHE B 189       1.449 -17.098   1.922  1.00 10.00      B   
ATOM   4348  O   PHE B 189       1.685 -16.400   2.912  1.00 10.00      B   
ATOM   4349  N   GLY B 190       1.996 -18.291   1.725  1.00 10.00      B   
ATOM   4350  HN  GLY B 190       1.751 -18.805   0.923  1.00 10.00      B   
ATOM   4351  CA  GLY B 190       2.938 -18.844   2.679  1.00 10.00      B   
ATOM   4352  C   GLY B 190       2.258 -19.382   3.920  1.00 10.00      B   
ATOM   4353  O   GLY B 190       2.255 -18.732   4.968  1.00 10.00      B   
ATOM   4354  N   GLU B 191       1.687 -20.572   3.803  1.00 10.00      B   
ATOM   4355  HN  GLU B 191       1.744 -21.049   2.947  1.00 10.00      B   
ATOM   4356  CA  GLU B 191       1.001 -21.203   4.915  1.00 10.00      B   
ATOM   4357  CB  GLU B 191      -0.476 -20.800   4.947  1.00 10.00      B   
ATOM   4358  CG  GLU B 191      -1.228 -21.312   6.163  1.00 10.00      B   
ATOM   4359  CD  GLU B 191      -2.728 -21.239   5.994  1.00 10.00      B   
ATOM   4360  OE1 GLU B 191      -3.421 -20.817   6.944  1.00 10.00      B   
ATOM   4361  OE2 GLU B 191      -3.229 -21.605   4.913  1.00 10.00      B   
ATOM   4362  C   GLU B 191       1.133 -22.719   4.843  1.00 10.00      B   
ATOM   4363  O   GLU B 191       0.342 -23.391   4.179  1.00 10.00      B   
ATOM   4364  N   GLY B 192       2.162 -23.243   5.494  1.00 10.00      B   
ATOM   4365  HN  GLY B 192       2.787 -22.647   5.956  1.00 10.00      B   
ATOM   4366  CA  GLY B 192       2.374 -24.677   5.525  1.00 10.00      B   
ATOM   4367  C   GLY B 192       3.136 -25.213   4.329  1.00 10.00      B   
ATOM   4368  O   GLY B 192       2.603 -25.283   3.220  1.00 10.00      B   
ATOM   4369  N   GLY B 193       4.389 -25.582   4.552  1.00 10.00      B   
ATOM   4370  HN  GLY B 193       4.769 -25.470   5.445  1.00 10.00      B   
ATOM   4371  CA  GLY B 193       5.205 -26.136   3.491  1.00 10.00      B   
ATOM   4372  C   GLY B 193       5.898 -25.085   2.652  1.00 10.00      B   
ATOM   4373  O   GLY B 193       5.425 -23.952   2.535  1.00 10.00      B   
ATOM   4374  N   LEU B 194       7.027 -25.462   2.071  1.00 10.00      B   
ATOM   4375  HN  LEU B 194       7.353 -26.378   2.218  1.00 10.00      B   
ATOM   4376  CA  LEU B 194       7.793 -24.562   1.224  1.00 10.00      B   
ATOM   4377  CB  LEU B 194       9.289 -24.870   1.315  1.00 10.00      B   
ATOM   4378  CG  LEU B 194       9.958 -24.579   2.660  1.00 10.00      B   
ATOM   4379  CD1 LEU B 194      11.381 -25.112   2.672  1.00 10.00      B   
ATOM   4380  CD2 LEU B 194       9.947 -23.085   2.951  1.00 10.00      B   
ATOM   4381  C   LEU B 194       7.319 -24.657  -0.220  1.00 10.00      B   
ATOM   4382  O   LEU B 194       7.326 -23.663  -0.948  1.00 10.00      B   
ATOM   4383  N   PHE B 195       6.895 -25.851  -0.629  1.00 10.00      B   
ATOM   4384  HN  PHE B 195       6.913 -26.609  -0.002  1.00 10.00      B   
ATOM   4385  CA  PHE B 195       6.407 -26.061  -1.986  1.00 10.00      B   
ATOM   4386  CB  PHE B 195       6.116 -27.545  -2.230  1.00 10.00      B   
ATOM   4387  CG  PHE B 195       5.691 -27.861  -3.635  1.00 10.00      B   
ATOM   4388  CD1 PHE B 195       6.612 -27.861  -4.667  1.00 10.00      B   
ATOM   4389  CD2 PHE B 195       4.372 -28.160  -3.925  1.00 10.00      B   
ATOM   4390  CE1 PHE B 195       6.227 -28.153  -5.962  1.00 10.00      B   
ATOM   4391  CE2 PHE B 195       3.978 -28.452  -5.218  1.00 10.00      B   
ATOM   4392  CZ  PHE B 195       4.908 -28.449  -6.238  1.00 10.00      B   
ATOM   4393  C   PHE B 195       5.152 -25.226  -2.223  1.00 10.00      B   
ATOM   4394  O   PHE B 195       5.018 -24.556  -3.251  1.00 10.00      B   
ATOM   4395  N   LYS B 196       4.243 -25.265  -1.256  1.00 10.00      B   
ATOM   4396  HN  LYS B 196       4.407 -25.835  -0.473  1.00 10.00      B   
ATOM   4397  CA  LYS B 196       3.005 -24.506  -1.332  1.00 10.00      B   
ATOM   4398  CB  LYS B 196       2.061 -24.917  -0.198  1.00 10.00      B   
ATOM   4399  CG  LYS B 196       0.743 -24.157  -0.167  1.00 10.00      B   
ATOM   4400  CD  LYS B 196      -0.066 -24.515   1.069  1.00 10.00      B   
ATOM   4401  CE  LYS B 196      -1.265 -23.595   1.236  1.00 10.00      B   
ATOM   4402  NZ  LYS B 196      -2.017 -23.892   2.484  1.00 10.00      B   
ATOM   4403  HZ1 LYS B 196      -2.773 -23.189   2.623  1.00 10.00      B   
ATOM   4404  HZ2 LYS B 196      -1.376 -23.867   3.306  1.00 10.00      B   
ATOM   4405  HZ3 LYS B 196      -2.443 -24.838   2.426  1.00 10.00      B   
ATOM   4406  C   LYS B 196       3.304 -23.011  -1.260  1.00 10.00      B   
ATOM   4407  O   LYS B 196       2.642 -22.203  -1.909  1.00 10.00      B   
ATOM   4408  N   GLN B 197       4.326 -22.658  -0.485  1.00 10.00      B   
ATOM   4409  HN  GLN B 197       4.825 -23.355  -0.010  1.00 10.00      B   
ATOM   4410  CA  GLN B 197       4.729 -21.268  -0.326  1.00 10.00      B   
ATOM   4411  CB  GLN B 197       5.823 -21.145   0.737  1.00 10.00      B   
ATOM   4412  CG  GLN B 197       6.148 -19.716   1.136  1.00 10.00      B   
ATOM   4413  CD  GLN B 197       6.937 -19.631   2.429  1.00 10.00      B   
ATOM   4414  OE1 GLN B 197       6.790 -20.470   3.322  1.00 10.00      B   
ATOM   4415  NE2 GLN B 197       7.782 -18.619   2.538  1.00 10.00      B   
ATOM   4416 HE21 GLN B 197       7.852 -17.988   1.787  1.00 10.00      B   
ATOM   4417 HE22 GLN B 197       8.297 -18.534   3.368  1.00 10.00      B   
ATOM   4418  C   GLN B 197       5.208 -20.710  -1.660  1.00 10.00      B   
ATOM   4419  O   GLN B 197       4.940 -19.558  -1.999  1.00 10.00      B   
ATOM   4420  N   ALA B 198       5.917 -21.541  -2.415  1.00 10.00      B   
ATOM   4421  HN  ALA B 198       6.121 -22.442  -2.077  1.00 10.00      B   
ATOM   4422  CA  ALA B 198       6.412 -21.144  -3.723  1.00 10.00      B   
ATOM   4423  CB  ALA B 198       7.471 -22.121  -4.208  1.00 10.00      B   
ATOM   4424  C   ALA B 198       5.254 -21.075  -4.709  1.00 10.00      B   
ATOM   4425  O   ALA B 198       5.222 -20.220  -5.592  1.00 10.00      B   
ATOM   4426  N   LYS B 199       4.287 -21.971  -4.527  1.00 10.00      B   
ATOM   4427  HN  LYS B 199       4.372 -22.618  -3.795  1.00 10.00      B   
ATOM   4428  CA  LYS B 199       3.108 -22.024  -5.382  1.00 10.00      B   
ATOM   4429  CB  LYS B 199       2.306 -23.297  -5.079  1.00 10.00      B   
ATOM   4430  CG  LYS B 199       1.153 -23.574  -6.029  1.00 10.00      B   
ATOM   4431  CD  LYS B 199       0.543 -24.940  -5.757  1.00 10.00      B   
ATOM   4432  CE  LYS B 199      -0.631 -25.217  -6.679  1.00 10.00      B   
ATOM   4433  NZ  LYS B 199      -1.032 -26.647  -6.651  1.00 10.00      B   
ATOM   4434  HZ1 LYS B 199      -1.806 -26.816  -7.325  1.00 10.00      B   
ATOM   4435  HZ2 LYS B 199      -1.356 -26.914  -5.698  1.00 10.00      B   
ATOM   4436  HZ3 LYS B 199      -0.223 -27.249  -6.911  1.00 10.00      B   
ATOM   4437  C   LYS B 199       2.249 -20.780  -5.158  1.00 10.00      B   
ATOM   4438  O   LYS B 199       1.518 -20.341  -6.046  1.00 10.00      B   
ATOM   4439  N   SER B 200       2.374 -20.201  -3.967  1.00 10.00      B   
ATOM   4440  HN  SER B 200       2.984 -20.598  -3.308  1.00 10.00      B   
ATOM   4441  CA  SER B 200       1.627 -19.001  -3.607  1.00 10.00      B   
ATOM   4442  CB  SER B 200       1.710 -18.764  -2.097  1.00 10.00      B   
ATOM   4443  OG  SER B 200       1.310 -19.917  -1.373  1.00 10.00      B   
ATOM   4444  HG  SER B 200       1.614 -20.713  -1.837  1.00 10.00      B   
ATOM   4445  C   SER B 200       2.153 -17.775  -4.351  1.00 10.00      B   
ATOM   4446  O   SER B 200       1.523 -16.719  -4.350  1.00 10.00      B   
ATOM   4447  N   LEU B 201       3.304 -17.927  -4.998  1.00 10.00      B   
ATOM   4448  HN  LEU B 201       3.748 -18.803  -4.985  1.00 10.00      B   
ATOM   4449  CA  LEU B 201       3.915 -16.831  -5.737  1.00 10.00      B   
ATOM   4450  CB  LEU B 201       5.433 -17.009  -5.796  1.00 10.00      B   
ATOM   4451  CG  LEU B 201       6.182 -16.839  -4.472  1.00 10.00      B   
ATOM   4452  CD1 LEU B 201       7.603 -17.370  -4.591  1.00 10.00      B   
ATOM   4453  CD2 LEU B 201       6.189 -15.377  -4.047  1.00 10.00      B   
ATOM   4454  C   LEU B 201       3.343 -16.714  -7.146  1.00 10.00      B   
ATOM   4455  O   LEU B 201       3.392 -15.645  -7.751  1.00 10.00      B   
ATOM   4456  N   ILE B 202       2.785 -17.806  -7.652  1.00 10.00      B   
ATOM   4457  HN  ILE B 202       2.753 -18.622  -7.108  1.00 10.00      B   
ATOM   4458  CA  ILE B 202       2.212 -17.829  -8.999  1.00 10.00      B   
ATOM   4459  CB  ILE B 202       1.663 -19.220  -9.382  1.00 10.00      B   
ATOM   4460  CG1 ILE B 202       2.747 -20.287  -9.195  1.00 10.00      B   
ATOM   4461  CG2 ILE B 202       1.160 -19.215 -10.820  1.00 10.00      B   
ATOM   4462  CD1 ILE B 202       2.245 -21.705  -9.360  1.00 10.00      B   
ATOM   4463  C   ILE B 202       1.136 -16.749  -9.216  1.00 10.00      B   
ATOM   4464  O   ILE B 202       1.260 -15.933 -10.131  1.00 10.00      B   
ATOM   4465  N   PRO B 203       0.076 -16.706  -8.374  1.00 10.00      B   
ATOM   4466  CA  PRO B 203      -1.003 -15.711  -8.506  1.00 10.00      B   
ATOM   4467  CB  PRO B 203      -2.031 -16.138  -7.446  1.00 10.00      B   
ATOM   4468  CG  PRO B 203      -1.667 -17.537  -7.089  1.00 10.00      B   
ATOM   4469  CD  PRO B 203      -0.180 -17.623  -7.250  1.00 10.00      B   
ATOM   4470  C   PRO B 203      -0.540 -14.278  -8.232  1.00 10.00      B   
ATOM   4471  O   PRO B 203      -1.333 -13.337  -8.297  1.00 10.00      B   
ATOM   4472  N   LEU B 204       0.737 -14.115  -7.925  1.00 10.00      B   
ATOM   4473  HN  LEU B 204       1.322 -14.900  -7.892  1.00 10.00      B   
ATOM   4474  CA  LEU B 204       1.290 -12.802  -7.642  1.00 10.00      B   
ATOM   4475  CB  LEU B 204       1.966 -12.796  -6.266  1.00 10.00      B   
ATOM   4476  CG  LEU B 204       2.502 -11.447  -5.775  1.00 10.00      B   
ATOM   4477  CD1 LEU B 204       1.359 -10.489  -5.476  1.00 10.00      B   
ATOM   4478  CD2 LEU B 204       3.378 -11.637  -4.548  1.00 10.00      B   
ATOM   4479  C   LEU B 204       2.282 -12.384  -8.724  1.00 10.00      B   
ATOM   4480  O   LEU B 204       2.195 -11.283  -9.267  1.00 10.00      B   
ATOM   4481  N   MET B 205       3.205 -13.283  -9.042  1.00 10.00      B   
ATOM   4482  HN  MET B 205       3.197 -14.155  -8.582  1.00 10.00      B   
ATOM   4483  CA  MET B 205       4.235 -13.024 -10.043  1.00 10.00      B   
ATOM   4484  CB  MET B 205       5.235 -14.182 -10.101  1.00 10.00      B   
ATOM   4485  CG  MET B 205       6.173 -14.262  -8.908  1.00 10.00      B   
ATOM   4486  SD  MET B 205       7.245 -15.711  -8.975  1.00 10.00      B   
ATOM   4487  CE  MET B 205       8.166 -15.378 -10.478  1.00 10.00      B   
ATOM   4488  C   MET B 205       3.657 -12.769 -11.431  1.00 10.00      B   
ATOM   4489  O   MET B 205       3.998 -11.776 -12.074  1.00 10.00      B   
ATOM   4490  N   VAL B 206       2.782 -13.662 -11.884  1.00 10.00      B   
ATOM   4491  HN  VAL B 206       2.538 -14.424 -11.314  1.00 10.00      B   
ATOM   4492  CA  VAL B 206       2.173 -13.539 -13.211  1.00 10.00      B   
ATOM   4493  CB  VAL B 206       1.231 -14.712 -13.561  1.00 10.00      B   
ATOM   4494  CG1 VAL B 206       0.820 -14.647 -15.025  1.00 10.00      B   
ATOM   4495  CG2 VAL B 206       1.897 -16.043 -13.252  1.00 10.00      B   
ATOM   4496  C   VAL B 206       1.467 -12.191 -13.418  1.00 10.00      B   
ATOM   4497  O   VAL B 206       1.837 -11.442 -14.319  1.00 10.00      B   
ATOM   4498  N   PRO B 207       0.450 -11.853 -12.593  1.00 10.00      B   
ATOM   4499  CA  PRO B 207      -0.273 -10.577 -12.717  1.00 10.00      B   
ATOM   4500  CB  PRO B 207      -1.233 -10.587 -11.523  1.00 10.00      B   
ATOM   4501  CG  PRO B 207      -1.421 -12.030 -11.218  1.00 10.00      B   
ATOM   4502  CD  PRO B 207      -0.097 -12.677 -11.501  1.00 10.00      B   
ATOM   4503  C   PRO B 207       0.665  -9.375 -12.632  1.00 10.00      B   
ATOM   4504  O   PRO B 207       0.524  -8.412 -13.387  1.00 10.00      B   
ATOM   4505  N   LEU B 208       1.641  -9.446 -11.729  1.00 10.00      B   
ATOM   4506  HN  LEU B 208       1.720 -10.249 -11.169  1.00 10.00      B   
ATOM   4507  CA  LEU B 208       2.598  -8.362 -11.554  1.00 10.00      B   
ATOM   4508  CB  LEU B 208       3.525  -8.644 -10.369  1.00 10.00      B   
ATOM   4509  CG  LEU B 208       4.382  -7.474  -9.880  1.00 10.00      B   
ATOM   4510  CD1 LEU B 208       3.513  -6.416  -9.217  1.00 10.00      B   
ATOM   4511  CD2 LEU B 208       5.457  -7.963  -8.922  1.00 10.00      B   
ATOM   4512  C   LEU B 208       3.415  -8.157 -12.825  1.00 10.00      B   
ATOM   4513  O   LEU B 208       3.585  -7.026 -13.288  1.00 10.00      B   
ATOM   4514  N   PHE B 209       3.898  -9.257 -13.395  1.00 10.00      B   
ATOM   4515  HN  PHE B 209       3.717 -10.131 -12.979  1.00 10.00      B   
ATOM   4516  CA  PHE B 209       4.688  -9.206 -14.618  1.00 10.00      B   
ATOM   4517  CB  PHE B 209       5.284 -10.584 -14.924  1.00 10.00      B   
ATOM   4518  CG  PHE B 209       6.417 -10.563 -15.915  1.00 10.00      B   
ATOM   4519  CD1 PHE B 209       7.705 -10.261 -15.505  1.00 10.00      B   
ATOM   4520  CD2 PHE B 209       6.195 -10.848 -17.252  1.00 10.00      B   
ATOM   4521  CE1 PHE B 209       8.749 -10.242 -16.407  1.00 10.00      B   
ATOM   4522  CE2 PHE B 209       7.235 -10.830 -18.161  1.00 10.00      B   
ATOM   4523  CZ  PHE B 209       8.515 -10.527 -17.738  1.00 10.00      B   
ATOM   4524  C   PHE B 209       3.824  -8.732 -15.784  1.00 10.00      B   
ATOM   4525  O   PHE B 209       4.292  -8.006 -16.666  1.00 10.00      B   
ATOM   4526  N   MET B 210       2.560  -9.143 -15.773  1.00 10.00      B   
ATOM   4527  HN  MET B 210       2.257  -9.732 -15.044  1.00 10.00      B   
ATOM   4528  CA  MET B 210       1.614  -8.758 -16.814  1.00 10.00      B   
ATOM   4529  CB  MET B 210       0.283  -9.488 -16.628  1.00 10.00      B   
ATOM   4530  CG  MET B 210      -0.745  -9.185 -17.707  1.00 10.00      B   
ATOM   4531  SD  MET B 210      -2.417  -9.669 -17.238  1.00 10.00      B   
ATOM   4532  CE  MET B 210      -2.754  -8.501 -15.921  1.00 10.00      B   
ATOM   4533  C   MET B 210       1.386  -7.250 -16.794  1.00 10.00      B   
ATOM   4534  O   MET B 210       1.501  -6.580 -17.822  1.00 10.00      B   
ATOM   4535  N   SER B 211       1.074  -6.720 -15.615  1.00 10.00      B   
ATOM   4536  HN  SER B 211       0.991  -7.309 -14.829  1.00 10.00      B   
ATOM   4537  CA  SER B 211       0.838  -5.294 -15.455  1.00 10.00      B   
ATOM   4538  CB  SER B 211       0.365  -4.989 -14.036  1.00 10.00      B   
ATOM   4539  OG  SER B 211      -0.838  -5.681 -13.753  1.00 10.00      B   
ATOM   4540  HG  SER B 211      -1.421  -5.630 -14.521  1.00 10.00      B   
ATOM   4541  C   SER B 211       2.092  -4.491 -15.787  1.00 10.00      B   
ATOM   4542  O   SER B 211       2.008  -3.416 -16.378  1.00 10.00      B   
ATOM   4543  N   ALA B 212       3.251  -5.028 -15.421  1.00 10.00      B   
ATOM   4544  HN  ALA B 212       3.249  -5.890 -14.953  1.00 10.00      B   
ATOM   4545  CA  ALA B 212       4.524  -4.366 -15.691  1.00 10.00      B   
ATOM   4546  CB  ALA B 212       5.679  -5.170 -15.107  1.00 10.00      B   
ATOM   4547  C   ALA B 212       4.714  -4.172 -17.191  1.00 10.00      B   
ATOM   4548  O   ALA B 212       5.122  -3.102 -17.646  1.00 10.00      B   
ATOM   4549  N   PHE B 213       4.393  -5.212 -17.951  1.00 10.00      B   
ATOM   4550  HN  PHE B 213       4.068  -6.033 -17.522  1.00 10.00      B   
ATOM   4551  CA  PHE B 213       4.514  -5.173 -19.401  1.00 10.00      B   
ATOM   4552  CB  PHE B 213       4.360  -6.587 -19.978  1.00 10.00      B   
ATOM   4553  CG  PHE B 213       4.493  -6.672 -21.473  1.00 10.00      B   
ATOM   4554  CD1 PHE B 213       5.715  -6.448 -22.087  1.00 10.00      B   
ATOM   4555  CD2 PHE B 213       3.396  -6.981 -22.264  1.00 10.00      B   
ATOM   4556  CE1 PHE B 213       5.843  -6.528 -23.461  1.00 10.00      B   
ATOM   4557  CE2 PHE B 213       3.515  -7.062 -23.637  1.00 10.00      B   
ATOM   4558  CZ  PHE B 213       4.740  -6.835 -24.237  1.00 10.00      B   
ATOM   4559  C   PHE B 213       3.472  -4.231 -19.998  1.00 10.00      B   
ATOM   4560  O   PHE B 213       3.777  -3.423 -20.874  1.00 10.00      B   
ATOM   4561  N   ASN B 214       2.244  -4.326 -19.496  1.00 10.00      B   
ATOM   4562  HN  ASN B 214       2.069  -4.982 -18.784  1.00 10.00      B   
ATOM   4563  CA  ASN B 214       1.149  -3.489 -19.974  1.00 10.00      B   
ATOM   4564  CB  ASN B 214      -0.178  -3.914 -19.344  1.00 10.00      B   
ATOM   4565  CG  ASN B 214      -0.901  -4.959 -20.171  1.00 10.00      B   
ATOM   4566  OD1 ASN B 214      -0.875  -4.920 -21.401  1.00 10.00      B   
ATOM   4567  ND2 ASN B 214      -1.552  -5.901 -19.504  1.00 10.00      B   
ATOM   4568 HD21 ASN B 214      -1.533  -5.872 -18.524  1.00 10.00      B   
ATOM   4569 HD22 ASN B 214      -2.027  -6.588 -20.017  1.00 10.00      B   
ATOM   4570  C   ASN B 214       1.420  -2.011 -19.716  1.00 10.00      B   
ATOM   4571  O   ASN B 214       1.125  -1.158 -20.557  1.00 10.00      B   
ATOM   4572  N   ARG B 215       1.989  -1.709 -18.556  1.00 10.00      B   
ATOM   4573  HN  ARG B 215       2.193  -2.429 -17.917  1.00 10.00      B   
ATOM   4574  CA  ARG B 215       2.309  -0.333 -18.205  1.00 10.00      B   
ATOM   4575  CB  ARG B 215       2.559  -0.179 -16.701  1.00 10.00      B   
ATOM   4576  CG  ARG B 215       1.293  -0.208 -15.858  1.00 10.00      B   
ATOM   4577  CD  ARG B 215       1.482   0.529 -14.541  1.00 10.00      B   
ATOM   4578  NE  ARG B 215       2.073  -0.312 -13.503  1.00 10.00      B   
ATOM   4579  HE  ARG B 215       2.836  -0.878 -13.758  1.00 10.00      B   
ATOM   4580  CZ  ARG B 215       1.644  -0.345 -12.246  1.00 10.00      B   
ATOM   4581  NH1 ARG B 215       0.626   0.413 -11.861  1.00 10.00      B   
ATOM   4582 HH11 ARG B 215       0.150   1.048 -12.538  1.00 10.00      B   
ATOM   4583 HH12 ARG B 215       0.297   0.376 -10.862  1.00 10.00      B   
ATOM   4584  NH2 ARG B 215       2.238  -1.133 -11.364  1.00 10.00      B   
ATOM   4585 HH21 ARG B 215       1.897  -1.158 -10.375  1.00 10.00      B   
ATOM   4586 HH22 ARG B 215       3.045  -1.729 -11.652  1.00 10.00      B   
ATOM   4587  C   ARG B 215       3.505   0.167 -19.008  1.00 10.00      B   
ATOM   4588  O   ARG B 215       3.534   1.323 -19.432  1.00 10.00      B   
ATOM   4589  N   ALA B 216       4.481  -0.714 -19.231  1.00 10.00      B   
ATOM   4590  HN  ALA B 216       4.397  -1.626 -18.870  1.00 10.00      B   
ATOM   4591  CA  ALA B 216       5.675  -0.360 -19.996  1.00 10.00      B   
ATOM   4592  CB  ALA B 216       6.680  -1.499 -19.980  1.00 10.00      B   
ATOM   4593  C   ALA B 216       5.299  -0.016 -21.431  1.00 10.00      B   
ATOM   4594  O   ALA B 216       5.833   0.925 -22.019  1.00 10.00      B   
ATOM   4595  N   GLU B 217       4.370  -0.783 -21.985  1.00 10.00      B   
ATOM   4596  HN  GLU B 217       3.992  -1.529 -21.466  1.00 10.00      B   
ATOM   4597  CA  GLU B 217       3.905  -0.558 -23.343  1.00 10.00      B   
ATOM   4598  CB  GLU B 217       2.958  -1.677 -23.777  1.00 10.00      B   
ATOM   4599  CG  GLU B 217       2.442  -1.536 -25.198  1.00 10.00      B   
ATOM   4600  CD  GLU B 217       1.552  -2.687 -25.601  1.00 10.00      B   
ATOM   4601  OE1 GLU B 217       0.388  -2.728 -25.147  1.00 10.00      B   
ATOM   4602  OE2 GLU B 217       2.007  -3.547 -26.377  1.00 10.00      B   
ATOM   4603  C   GLU B 217       3.208   0.792 -23.441  1.00 10.00      B   
ATOM   4604  O   GLU B 217       3.448   1.562 -24.374  1.00 10.00      B   
ATOM   4605  N   ASP B 218       2.359   1.081 -22.458  1.00 10.00      B   
ATOM   4606  HN  ASP B 218       2.215   0.426 -21.742  1.00 10.00      B   
ATOM   4607  CA  ASP B 218       1.634   2.345 -22.421  1.00 10.00      B   
ATOM   4608  CB  ASP B 218       0.639   2.371 -21.259  1.00 10.00      B   
ATOM   4609  CG  ASP B 218      -0.432   3.429 -21.434  1.00 10.00      B   
ATOM   4610  OD1 ASP B 218      -1.546   3.073 -21.871  1.00 10.00      B   
ATOM   4611  OD2 ASP B 218      -0.173   4.615 -21.137  1.00 10.00      B   
ATOM   4612  C   ASP B 218       2.611   3.500 -22.285  1.00 10.00      B   
ATOM   4613  O   ASP B 218       2.494   4.511 -22.977  1.00 10.00      B   
ATOM   4614  N   LEU B 219       3.590   3.327 -21.400  1.00 10.00      B   
ATOM   4615  HN  LEU B 219       3.621   2.492 -20.882  1.00 10.00      B   
ATOM   4616  CA  LEU B 219       4.609   4.343 -21.169  1.00 10.00      B   
ATOM   4617  CB  LEU B 219       5.584   3.894 -20.075  1.00 10.00      B   
ATOM   4618  CG  LEU B 219       6.652   4.911 -19.663  1.00 10.00      B   
ATOM   4619  CD1 LEU B 219       6.017   6.122 -18.992  1.00 10.00      B   
ATOM   4620  CD2 LEU B 219       7.684   4.268 -18.750  1.00 10.00      B   
ATOM   4621  C   LEU B 219       5.363   4.640 -22.459  1.00 10.00      B   
ATOM   4622  O   LEU B 219       5.548   5.799 -22.823  1.00 10.00      B   
ATOM   4623  N   SER B 220       5.774   3.584 -23.156  1.00 10.00      B   
ATOM   4624  HN  SER B 220       5.592   2.684 -22.811  1.00 10.00      B   
ATOM   4625  CA  SER B 220       6.495   3.730 -24.412  1.00 10.00      B   
ATOM   4626  CB  SER B 220       6.944   2.363 -24.931  1.00 10.00      B   
ATOM   4627  OG  SER B 220       7.691   1.670 -23.941  1.00 10.00      B   
ATOM   4628  HG  SER B 220       7.084   1.251 -23.317  1.00 10.00      B   
ATOM   4629  C   SER B 220       5.625   4.445 -25.443  1.00 10.00      B   
ATOM   4630  O   SER B 220       6.096   5.325 -26.163  1.00 10.00      B   
ATOM   4631  N   THR B 221       4.344   4.086 -25.482  1.00 10.00      B   
ATOM   4632  HN  THR B 221       4.023   3.390 -24.868  1.00 10.00      B   
ATOM   4633  CA  THR B 221       3.405   4.701 -26.413  1.00 10.00      B   
ATOM   4634  CB  THR B 221       2.021   4.025 -26.337  1.00 10.00      B   
ATOM   4635  OG1 THR B 221       2.172   2.610 -26.531  1.00 10.00      B   
ATOM   4636  HG1 THR B 221       2.649   2.232 -25.779  1.00 10.00      B   
ATOM   4637  CG2 THR B 221       1.089   4.583 -27.402  1.00 10.00      B   
ATOM   4638  C   THR B 221       3.261   6.193 -26.114  1.00 10.00      B   
ATOM   4639  O   THR B 221       3.313   7.028 -27.019  1.00 10.00      B   
ATOM   4640  N   ALA B 222       3.100   6.516 -24.835  1.00 10.00      B   
ATOM   4641  HN  ALA B 222       3.065   5.797 -24.163  1.00 10.00      B   
ATOM   4642  CA  ALA B 222       2.956   7.896 -24.397  1.00 10.00      B   
ATOM   4643  CB  ALA B 222       2.592   7.947 -22.920  1.00 10.00      B   
ATOM   4644  C   ALA B 222       4.230   8.692 -24.661  1.00 10.00      B   
ATOM   4645  O   ALA B 222       4.175   9.851 -25.068  1.00 10.00      B   
ATOM   4646  N   MET B 223       5.378   8.063 -24.432  1.00 10.00      B   
ATOM   4647  HN  MET B 223       5.358   7.136 -24.097  1.00 10.00      B   
ATOM   4648  CA  MET B 223       6.664   8.713 -24.653  1.00 10.00      B   
ATOM   4649  CB  MET B 223       7.814   7.851 -24.127  1.00 10.00      B   
ATOM   4650  CG  MET B 223       7.992   7.908 -22.617  1.00 10.00      B   
ATOM   4651  SD  MET B 223       9.359   6.887 -22.034  1.00 10.00      B   
ATOM   4652  CE  MET B 223      10.747   7.699 -22.824  1.00 10.00      B   
ATOM   4653  C   MET B 223       6.872   9.033 -26.128  1.00 10.00      B   
ATOM   4654  O   MET B 223       7.327  10.121 -26.475  1.00 10.00      B   
ATOM   4655  N   GLU B 224       6.515   8.090 -26.992  1.00 10.00      B   
ATOM   4656  HN  GLU B 224       6.150   7.241 -26.653  1.00 10.00      B   
ATOM   4657  CA  GLU B 224       6.660   8.276 -28.431  1.00 10.00      B   
ATOM   4658  CB  GLU B 224       6.632   6.939 -29.165  1.00 10.00      B   
ATOM   4659  CG  GLU B 224       7.866   6.090 -28.922  1.00 10.00      B   
ATOM   4660  CD  GLU B 224       8.017   4.982 -29.937  1.00 10.00      B   
ATOM   4661  OE1 GLU B 224       7.883   3.800 -29.560  1.00 10.00      B   
ATOM   4662  OE2 GLU B 224       8.276   5.285 -31.119  1.00 10.00      B   
ATOM   4663  C   GLU B 224       5.602   9.223 -28.989  1.00 10.00      B   
ATOM   4664  O   GLU B 224       5.685   9.653 -30.140  1.00 10.00      B   
ATOM   4665  N   ALA B 225       4.599   9.530 -28.176  1.00 10.00      B   
ATOM   4666  HN  ALA B 225       4.565   9.123 -27.284  1.00 10.00      B   
ATOM   4667  CA  ALA B 225       3.545  10.449 -28.583  1.00 10.00      B   
ATOM   4668  CB  ALA B 225       2.319  10.277 -27.703  1.00 10.00      B   
ATOM   4669  C   ALA B 225       4.066  11.877 -28.499  1.00 10.00      B   
ATOM   4670  O   ALA B 225       3.575  12.782 -29.176  1.00 10.00      B   
ATOM   4671  N   ARG B 226       5.084  12.056 -27.670  1.00 10.00      B   
ATOM   4672  HN  ARG B 226       5.440  11.281 -27.187  1.00 10.00      B   
ATOM   4673  CA  ARG B 226       5.711  13.354 -27.476  1.00 10.00      B   
ATOM   4674  CB  ARG B 226       5.968  13.593 -25.984  1.00 10.00      B   
ATOM   4675  CG  ARG B 226       4.708  13.845 -25.168  1.00 10.00      B   
ATOM   4676  CD  ARG B 226       4.760  13.136 -23.823  1.00 10.00      B   
ATOM   4677  NE  ARG B 226       5.754  13.718 -22.921  1.00 10.00      B   
ATOM   4678  HE  ARG B 226       6.284  14.476 -23.264  1.00 10.00      B   
ATOM   4679  CZ  ARG B 226       5.970  13.290 -21.675  1.00 10.00      B   
ATOM   4680  NH1 ARG B 226       5.254  12.288 -21.175  1.00 10.00      B   
ATOM   4681 HH11 ARG B 226       5.426  11.959 -20.198  1.00 10.00      B   
ATOM   4682 HH12 ARG B 226       4.521  11.824 -21.753  1.00 10.00      B   
ATOM   4683  NH2 ARG B 226       6.901  13.867 -20.928  1.00 10.00      B   
ATOM   4684 HH21 ARG B 226       7.074  13.535 -19.953  1.00 10.00      B   
ATOM   4685 HH22 ARG B 226       7.471  14.654 -21.313  1.00 10.00      B   
ATOM   4686  C   ARG B 226       7.018  13.410 -28.262  1.00 10.00      B   
ATOM   4687  O   ARG B 226       7.238  12.596 -29.164  1.00 10.00      B   
ATOM   4688  N   GLY B 227       7.879  14.363 -27.931  1.00 10.00      B   
ATOM   4689  HN  GLY B 227       7.655  14.987 -27.208  1.00 10.00      B   
ATOM   4690  CA  GLY B 227       9.149  14.488 -28.624  1.00 10.00      B   
ATOM   4691  C   GLY B 227      10.155  13.461 -28.144  1.00 10.00      B   
ATOM   4692  O   GLY B 227      10.826  13.665 -27.132  1.00 10.00      B   
ATOM   4693  N   TYR B 228      10.258  12.351 -28.866  1.00 10.00      B   
ATOM   4694  HN  TYR B 228       9.703  12.251 -29.668  1.00 10.00      B   
ATOM   4695  CA  TYR B 228      11.180  11.281 -28.507  1.00 10.00      B   
ATOM   4696  CB  TYR B 228      10.642  10.499 -27.302  1.00 10.00      B   
ATOM   4697  CG  TYR B 228      11.502   9.331 -26.872  1.00 10.00      B   
ATOM   4698  CD1 TYR B 228      12.788   9.529 -26.384  1.00 10.00      B   
ATOM   4699  CD2 TYR B 228      11.023   8.031 -26.947  1.00 10.00      B   
ATOM   4700  CE1 TYR B 228      13.572   8.463 -25.986  1.00 10.00      B   
ATOM   4701  CE2 TYR B 228      11.799   6.958 -26.551  1.00 10.00      B   
ATOM   4702  CZ  TYR B 228      13.072   7.180 -26.070  1.00 10.00      B   
ATOM   4703  OH  TYR B 228      13.848   6.115 -25.671  1.00 10.00      B   
ATOM   4704  HH  TYR B 228      13.910   5.477 -26.396  1.00 10.00      B   
ATOM   4705  C   TYR B 228      11.401  10.341 -29.688  1.00 10.00      B   
ATOM   4706  O   TYR B 228      10.451   9.962 -30.375  1.00 10.00      B   
ATOM   4707  N   GLN B 229      12.658   9.983 -29.925  1.00 10.00      B   
ATOM   4708  HN  GLN B 229      13.371  10.333 -29.348  1.00 10.00      B   
ATOM   4709  CA  GLN B 229      13.006   9.080 -31.015  1.00 10.00      B   
ATOM   4710  CB  GLN B 229      13.180   9.846 -32.333  1.00 10.00      B   
ATOM   4711  CG  GLN B 229      13.314   8.949 -33.557  1.00 10.00      B   
ATOM   4712  CD  GLN B 229      12.133   8.008 -33.722  1.00 10.00      B   
ATOM   4713  OE1 GLN B 229      11.001   8.341 -33.365  1.00 10.00      B   
ATOM   4714  NE2 GLN B 229      12.389   6.826 -34.257  1.00 10.00      B   
ATOM   4715 HE21 GLN B 229      13.315   6.622 -34.515  1.00 10.00      B   
ATOM   4716 HE22 GLN B 229      11.644   6.199 -34.379  1.00 10.00      B   
ATOM   4717  C   GLN B 229      14.272   8.301 -30.677  1.00 10.00      B   
ATOM   4718  O   GLN B 229      14.260   7.070 -30.608  1.00 10.00      B   
ATOM   4719  N   ASP B 230      15.357   9.022 -30.453  1.00 10.00      B   
ATOM   4720  HN  ASP B 230      15.305   9.998 -30.512  1.00 10.00      B   
ATOM   4721  CA  ASP B 230      16.628   8.401 -30.109  1.00 10.00      B   
ATOM   4722  CB  ASP B 230      17.759   8.984 -30.967  1.00 10.00      B   
ATOM   4723  CG  ASP B 230      19.075   8.255 -30.776  1.00 10.00      B   
ATOM   4724  OD1 ASP B 230      19.238   7.160 -31.352  1.00 10.00      B   
ATOM   4725  OD2 ASP B 230      19.949   8.770 -30.042  1.00 10.00      B   
ATOM   4726  C   ASP B 230      16.923   8.631 -28.637  1.00 10.00      B   
ATOM   4727  O   ASP B 230      16.384   9.562 -28.038  1.00 10.00      B   
ATOM   4728  N   SER B 231      17.758   7.783 -28.052  1.00 10.00      B   
ATOM   4729  HN  SER B 231      18.138   7.045 -28.574  1.00 10.00      B   
ATOM   4730  CA  SER B 231      18.119   7.914 -26.648  1.00 10.00      B   
ATOM   4731  CB  SER B 231      18.968   6.721 -26.222  1.00 10.00      B   
ATOM   4732  OG  SER B 231      18.437   5.510 -26.737  1.00 10.00      B   
ATOM   4733  HG  SER B 231      18.815   4.767 -26.245  1.00 10.00      B   
ATOM   4734  C   SER B 231      18.884   9.212 -26.401  1.00 10.00      B   
ATOM   4735  O   SER B 231      18.809   9.797 -25.320  1.00 10.00      B   
ATOM   4736  N   GLU B 232      19.612   9.659 -27.413  1.00 10.00      B   
ATOM   4737  HN  GLU B 232      19.616   9.154 -28.259  1.00 10.00      B   
ATOM   4738  CA  GLU B 232      20.392  10.883 -27.321  1.00 10.00      B   
ATOM   4739  CB  GLU B 232      21.811  10.633 -27.818  1.00 10.00      B   
ATOM   4740  CG  GLU B 232      22.528   9.487 -27.129  1.00 10.00      B   
ATOM   4741  CD  GLU B 232      23.874   9.194 -27.754  1.00 10.00      B   
ATOM   4742  OE1 GLU B 232      24.187   9.795 -28.805  1.00 10.00      B   
ATOM   4743  OE2 GLU B 232      24.629   8.363 -27.200  1.00 10.00      B   
ATOM   4744  C   GLU B 232      19.741  11.986 -28.151  1.00 10.00      B   
ATOM   4745  O   GLU B 232      18.519  11.996 -28.320  1.00 10.00      B   
ATOM   4746  N   HIS B 233      20.561  12.909 -28.664  1.00 10.00      B   
ATOM   4747  HN  HIS B 233      21.525  12.834 -28.490  1.00 10.00      B   
ATOM   4748  CA  HIS B 233      20.076  14.023 -29.484  1.00 10.00      B   
ATOM   4749  CB  HIS B 233      19.424  13.514 -30.776  1.00 10.00      B   
ATOM   4750  CG  HIS B 233      20.388  13.252 -31.892  1.00 10.00      B   
ATOM   4751  ND1 HIS B 233      20.573  14.124 -32.945  1.00 10.00      B   
ATOM   4752  HD1 HIS B 233      20.116  14.987 -33.066  1.00 10.00      B   
ATOM   4753  CD2 HIS B 233      21.215  12.203 -32.126  1.00 10.00      B   
ATOM   4754  CE1 HIS B 233      21.469  13.624 -33.774  1.00 10.00      B   
ATOM   4755  NE2 HIS B 233      21.874  12.463 -33.302  1.00 10.00      B   
ATOM   4756  HE2 HIS B 233      22.540  11.878 -33.730  1.00 10.00      B   
ATOM   4757  C   HIS B 233      19.098  14.904 -28.711  1.00 10.00      B   
ATOM   4758  O   HIS B 233      18.127  15.413 -29.269  1.00 10.00      B   
ATOM   4759  N   ARG B 234      19.367  15.092 -27.430  1.00 10.00      B   
ATOM   4760  HN  ARG B 234      20.174  14.691 -27.045  1.00 10.00      B   
ATOM   4761  CA  ARG B 234      18.501  15.897 -26.584  1.00 10.00      B   
ATOM   4762  CB  ARG B 234      17.368  15.037 -26.015  1.00 10.00      B   
ATOM   4763  CG  ARG B 234      17.830  13.743 -25.354  1.00 10.00      B   
ATOM   4764  CD  ARG B 234      16.647  12.879 -24.953  1.00 10.00      B   
ATOM   4765  NE  ARG B 234      15.624  12.835 -25.997  1.00 10.00      B   
ATOM   4766  HE  ARG B 234      15.912  12.569 -26.898  1.00 10.00      B   
ATOM   4767  CZ  ARG B 234      14.344  13.130 -25.795  1.00 10.00      B   
ATOM   4768  NH1 ARG B 234      13.922  13.473 -24.582  1.00 10.00      B   
ATOM   4769 HH11 ARG B 234      12.919  13.701 -24.423  1.00 10.00      B   
ATOM   4770 HH12 ARG B 234      14.592  13.519 -23.782  1.00 10.00      B   
ATOM   4771  NH2 ARG B 234      13.489  13.104 -26.811  1.00 10.00      B   
ATOM   4772 HH21 ARG B 234      12.480  13.339 -26.659  1.00 10.00      B   
ATOM   4773 HH22 ARG B 234      13.821  12.857 -27.771  1.00 10.00      B   
ATOM   4774  C   ARG B 234      19.286  16.538 -25.452  1.00 10.00      B   
ATOM   4775  O   ARG B 234      20.433  16.166 -25.196  1.00 10.00      B   
ATOM   4776  N   SER B 235      18.667  17.498 -24.783  1.00 10.00      B   
ATOM   4777  HN  SER B 235      17.754  17.755 -25.042  1.00 10.00      B   
ATOM   4778  CA  SER B 235      19.298  18.186 -23.674  1.00 10.00      B   
ATOM   4779  CB  SER B 235      18.862  19.651 -23.666  1.00 10.00      B   
ATOM   4780  OG  SER B 235      17.522  19.783 -24.122  1.00 10.00      B   
ATOM   4781  HG  SER B 235      16.994  20.209 -23.436  1.00 10.00      B   
ATOM   4782  C   SER B 235      18.922  17.512 -22.361  1.00 10.00      B   
ATOM   4783  O   SER B 235      17.820  16.980 -22.226  1.00 10.00      B   
ATOM   4784  N   GLN B 236      19.838  17.523 -21.401  1.00 10.00      B   
ATOM   4785  HN  GLN B 236      20.704  17.960 -21.566  1.00 10.00      B   
ATOM   4786  CA  GLN B 236      19.584  16.909 -20.107  1.00 10.00      B   
ATOM   4787  CB  GLN B 236      20.763  16.040 -19.673  1.00 10.00      B   
ATOM   4788  CG  GLN B 236      21.003  14.842 -20.574  1.00 10.00      B   
ATOM   4789  CD  GLN B 236      19.781  13.954 -20.692  1.00 10.00      B   
ATOM   4790  OE1 GLN B 236      18.981  13.847 -19.759  1.00 10.00      B   
ATOM   4791  NE2 GLN B 236      19.625  13.321 -21.842  1.00 10.00      B   
ATOM   4792 HE21 GLN B 236      20.299  13.464 -22.545  1.00 10.00      B   
ATOM   4793 HE22 GLN B 236      18.855  12.723 -21.947  1.00 10.00      B   
ATOM   4794  C   GLN B 236      19.285  17.955 -19.048  1.00 10.00      B   
ATOM   4795  O   GLN B 236      20.053  18.899 -18.860  1.00 10.00      B   
ATOM   4796  N   TYR B 237      18.166  17.782 -18.365  1.00 10.00      B   
ATOM   4797  HN  TYR B 237      17.600  17.005 -18.565  1.00 10.00      B   
ATOM   4798  CA  TYR B 237      17.755  18.705 -17.320  1.00 10.00      B   
ATOM   4799  CB  TYR B 237      16.232  18.704 -17.167  1.00 10.00      B   
ATOM   4800  CG  TYR B 237      15.494  19.379 -18.302  1.00 10.00      B   
ATOM   4801  CD1 TYR B 237      15.271  18.720 -19.505  1.00 10.00      B   
ATOM   4802  CD2 TYR B 237      15.019  20.677 -18.168  1.00 10.00      B   
ATOM   4803  CE1 TYR B 237      14.597  19.338 -20.541  1.00 10.00      B   
ATOM   4804  CE2 TYR B 237      14.344  21.300 -19.198  1.00 10.00      B   
ATOM   4805  CZ  TYR B 237      14.135  20.628 -20.383  1.00 10.00      B   
ATOM   4806  OH  TYR B 237      13.464  21.251 -21.414  1.00 10.00      B   
ATOM   4807  HH  TYR B 237      12.843  20.631 -21.817  1.00 10.00      B   
ATOM   4808  C   TYR B 237      18.412  18.332 -15.999  1.00 10.00      B   
ATOM   4809  O   TYR B 237      18.685  19.194 -15.162  1.00 10.00      B   
ATOM   4810  N   ARG B 238      18.661  17.038 -15.822  1.00 10.00      B   
ATOM   4811  HN  ARG B 238      18.409  16.404 -16.529  1.00 10.00      B   
ATOM   4812  CA  ARG B 238      19.295  16.534 -14.612  1.00 10.00      B   
ATOM   4813  CB  ARG B 238      19.015  15.037 -14.441  1.00 10.00      B   
ATOM   4814  CG  ARG B 238      17.581  14.709 -14.051  1.00 10.00      B   
ATOM   4815  CD  ARG B 238      17.265  13.234 -14.259  1.00 10.00      B   
ATOM   4816  NE  ARG B 238      18.061  12.356 -13.393  1.00 10.00      B   
ATOM   4817  HE  ARG B 238      18.562  12.779 -12.658  1.00 10.00      B   
ATOM   4818  CZ  ARG B 238      18.126  11.028 -13.539  1.00 10.00      B   
ATOM   4819  NH1 ARG B 238      17.439  10.425 -14.508  1.00 10.00      B   
ATOM   4820 HH11 ARG B 238      17.489   9.386 -14.624  1.00 10.00      B   
ATOM   4821 HH12 ARG B 238      16.843  10.987 -15.157  1.00 10.00      B   
ATOM   4822  NH2 ARG B 238      18.878  10.303 -12.714  1.00 10.00      B   
ATOM   4823 HH21 ARG B 238      19.422  10.771 -11.945  1.00 10.00      B   
ATOM   4824 HH22 ARG B 238      18.933   9.269 -12.826  1.00 10.00      B   
ATOM   4825  C   ARG B 238      20.798  16.787 -14.644  1.00 10.00      B   
ATOM   4826  O   ARG B 238      21.578  15.918 -15.035  1.00 10.00      B   
ATOM   4827  N   ILE B 239      21.194  17.987 -14.246  1.00 10.00      B   
ATOM   4828  HN  ILE B 239      20.522  18.640 -13.953  1.00 10.00      B   
ATOM   4829  CA  ILE B 239      22.603  18.363 -14.226  1.00 10.00      B   
ATOM   4830  CB  ILE B 239      22.849  19.710 -14.941  1.00 10.00      B   
ATOM   4831  CG1 ILE B 239      22.177  19.721 -16.318  1.00 10.00      B   
ATOM   4832  CG2 ILE B 239      24.343  19.977 -15.074  1.00 10.00      B   
ATOM   4833  CD1 ILE B 239      22.244  21.058 -17.025  1.00 10.00      B   
ATOM   4834  C   ILE B 239      23.097  18.474 -12.788  1.00 10.00      B   
ATOM   4835  O   ILE B 239      22.455  19.112 -11.951  1.00 10.00      B   
ATOM   4836  N   LEU B 240      24.222  17.840 -12.500  1.00 10.00      B   
ATOM   4837  HN  LEU B 240      24.681  17.326 -13.202  1.00 10.00      B   
ATOM   4838  CA  LEU B 240      24.794  17.885 -11.162  1.00 10.00      B   
ATOM   4839  CB  LEU B 240      25.398  16.528 -10.786  1.00 10.00      B   
ATOM   4840  CG  LEU B 240      24.436  15.339 -10.757  1.00 10.00      B   
ATOM   4841  CD1 LEU B 240      25.205  14.042 -10.568  1.00 10.00      B   
ATOM   4842  CD2 LEU B 240      23.401  15.510  -9.656  1.00 10.00      B   
ATOM   4843  C   LEU B 240      25.853  18.980 -11.065  1.00 10.00      B   
ATOM   4844  O   LEU B 240      26.993  18.785 -11.478  1.00 10.00      B   
ATOM   4845  N   THR B 241      25.466  20.134 -10.541  1.00 10.00      B   
ATOM   4846  HN  THR B 241      24.535  20.243 -10.258  1.00 10.00      B   
ATOM   4847  CA  THR B 241      26.386  21.253 -10.391  1.00 10.00      B   
ATOM   4848  CB  THR B 241      25.622  22.548 -10.062  1.00 10.00      B   
ATOM   4849  OG1 THR B 241      24.365  22.538 -10.755  1.00 10.00      B   
ATOM   4850  HG1 THR B 241      23.744  23.116 -10.296  1.00 10.00      B   
ATOM   4851  CG2 THR B 241      26.419  23.765 -10.506  1.00 10.00      B   
ATOM   4852  C   THR B 241      27.416  20.971  -9.295  1.00 10.00      B   
ATOM   4853  O   THR B 241      27.055  20.672  -8.153  1.00 10.00      B   
ATOM   4854  N   TRP B 242      28.691  21.058  -9.657  1.00 10.00      B   
ATOM   4855  HN  TRP B 242      28.905  21.294 -10.583  1.00 10.00      B   
ATOM   4856  CA  TRP B 242      29.783  20.807  -8.722  1.00 10.00      B   
ATOM   4857  CB  TRP B 242      31.128  20.836  -9.452  1.00 10.00      B   
ATOM   4858  CG  TRP B 242      31.463  19.572 -10.183  1.00 10.00      B   
ATOM   4859  CD1 TRP B 242      31.247  18.293  -9.759  1.00 10.00      B   
ATOM   4860  CD2 TRP B 242      32.093  19.470 -11.463  1.00 10.00      B   
ATOM   4861  NE1 TRP B 242      31.697  17.403 -10.703  1.00 10.00      B   
ATOM   4862  HE1 TRP B 242      31.649  16.426 -10.629  1.00 10.00      B   
ATOM   4863  CE2 TRP B 242      32.220  18.100 -11.759  1.00 10.00      B   
ATOM   4864  CE3 TRP B 242      32.553  20.407 -12.390  1.00 10.00      B   
ATOM   4865  CZ2 TRP B 242      32.798  17.644 -12.940  1.00 10.00      B   
ATOM   4866  CZ3 TRP B 242      33.125  19.952 -13.561  1.00 10.00      B   
ATOM   4867  CH2 TRP B 242      33.239  18.583 -13.827  1.00 10.00      B   
ATOM   4868  C   TRP B 242      29.807  21.818  -7.581  1.00 10.00      B   
ATOM   4869  O   TRP B 242      29.686  23.029  -7.799  1.00 10.00      B   
ATOM   4870  N   GLN B 243      29.966  21.315  -6.367  1.00 10.00      B   
ATOM   4871  HN  GLN B 243      30.044  20.338  -6.258  1.00 10.00      B   
ATOM   4872  CA  GLN B 243      30.033  22.163  -5.190  1.00 10.00      B   
ATOM   4873  CB  GLN B 243      29.269  21.526  -4.024  1.00 10.00      B   
ATOM   4874  CG  GLN B 243      27.755  21.639  -4.127  1.00 10.00      B   
ATOM   4875  CD  GLN B 243      27.242  23.014  -3.739  1.00 10.00      B   
ATOM   4876  OE1 GLN B 243      27.806  23.679  -2.869  1.00 10.00      B   
ATOM   4877  NE2 GLN B 243      26.167  23.448  -4.377  1.00 10.00      B   
ATOM   4878 HE21 GLN B 243      25.760  22.864  -5.056  1.00 10.00      B   
ATOM   4879 HE22 GLN B 243      25.821  24.340  -4.153  1.00 10.00      B   
ATOM   4880  C   GLN B 243      31.491  22.399  -4.805  1.00 10.00      B   
ATOM   4881  O   GLN B 243      32.373  21.631  -5.196  1.00 10.00      B   
ATOM   4882  N   ARG B 244      31.742  23.456  -4.043  1.00 10.00      B   
ATOM   4883  HN  ARG B 244      30.999  24.038  -3.774  1.00 10.00      B   
ATOM   4884  CA  ARG B 244      33.099  23.789  -3.608  1.00 10.00      B   
ATOM   4885  CB  ARG B 244      33.129  25.170  -2.941  1.00 10.00      B   
ATOM   4886  CG  ARG B 244      34.529  25.728  -2.713  1.00 10.00      B   
ATOM   4887  CD  ARG B 244      34.494  27.032  -1.928  1.00 10.00      B   
ATOM   4888  NE  ARG B 244      33.986  26.852  -0.566  1.00 10.00      B   
ATOM   4889  HE  ARG B 244      33.007  26.863  -0.445  1.00 10.00      B   
ATOM   4890  CZ  ARG B 244      34.763  26.680   0.506  1.00 10.00      B   
ATOM   4891  NH1 ARG B 244      36.085  26.667   0.381  1.00 10.00      B   
ATOM   4892 HH11 ARG B 244      36.525  26.789  -0.556  1.00 10.00      B   
ATOM   4893 HH12 ARG B 244      36.692  26.534   1.219  1.00 10.00      B   
ATOM   4894  NH2 ARG B 244      34.215  26.528   1.706  1.00 10.00      B   
ATOM   4895 HH21 ARG B 244      34.821  26.394   2.548  1.00 10.00      B   
ATOM   4896 HH22 ARG B 244      33.178  26.541   1.816  1.00 10.00      B   
ATOM   4897  C   ARG B 244      33.645  22.737  -2.645  1.00 10.00      B   
ATOM   4898  O   ARG B 244      34.854  22.609  -2.466  1.00 10.00      B   
ATOM   4899  N   ARG B 245      32.748  21.976  -2.034  1.00 10.00      B   
ATOM   4900  HN  ARG B 245      31.798  22.109  -2.227  1.00 10.00      B   
ATOM   4901  CA  ARG B 245      33.150  20.945  -1.087  1.00 10.00      B   
ATOM   4902  CB  ARG B 245      32.005  20.580  -0.142  1.00 10.00      B   
ATOM   4903  CG  ARG B 245      31.538  21.736   0.722  1.00 10.00      B   
ATOM   4904  CD  ARG B 245      30.862  21.244   1.990  1.00 10.00      B   
ATOM   4905  NE  ARG B 245      31.820  20.689   2.948  1.00 10.00      B   
ATOM   4906  HE  ARG B 245      32.093  19.749   2.822  1.00 10.00      B   
ATOM   4907  CZ  ARG B 245      32.349  21.380   3.958  1.00 10.00      B   
ATOM   4908  NH1 ARG B 245      32.024  22.657   4.139  1.00 10.00      B   
ATOM   4909 HH11 ARG B 245      32.443  23.196   4.933  1.00 10.00      B   
ATOM   4910 HH12 ARG B 245      31.353  23.128   3.493  1.00 10.00      B   
ATOM   4911  NH2 ARG B 245      33.188  20.790   4.799  1.00 10.00      B   
ATOM   4912 HH21 ARG B 245      33.437  19.783   4.679  1.00 10.00      B   
ATOM   4913 HH22 ARG B 245      33.606  21.332   5.587  1.00 10.00      B   
ATOM   4914  C   ARG B 245      33.677  19.699  -1.788  1.00 10.00      B   
ATOM   4915  O   ARG B 245      34.371  18.887  -1.175  1.00 10.00      B   
ATOM   4916  N   ASP B 246      33.371  19.559  -3.074  1.00 10.00      B   
ATOM   4917  HN  ASP B 246      32.839  20.253  -3.521  1.00 10.00      B   
ATOM   4918  CA  ASP B 246      33.821  18.398  -3.840  1.00 10.00      B   
ATOM   4919  CB  ASP B 246      33.233  18.391  -5.254  1.00 10.00      B   
ATOM   4920  CG  ASP B 246      33.788  17.262  -6.105  1.00 10.00      B   
ATOM   4921  OD1 ASP B 246      33.507  16.079  -5.803  1.00 10.00      B   
ATOM   4922  OD2 ASP B 246      34.524  17.550  -7.070  1.00 10.00      B   
ATOM   4923  C   ASP B 246      35.341  18.349  -3.897  1.00 10.00      B   
ATOM   4924  O   ASP B 246      35.954  17.334  -3.551  1.00 10.00      B   
ATOM   4925  N   THR B 247      35.944  19.459  -4.299  1.00 10.00      B   
ATOM   4926  HN  THR B 247      35.399  20.240  -4.547  1.00 10.00      B   
ATOM   4927  CA  THR B 247      37.390  19.559  -4.395  1.00 10.00      B   
ATOM   4928  CB  THR B 247      37.782  20.934  -4.959  1.00 10.00      B   
ATOM   4929  OG1 THR B 247      36.581  21.660  -5.270  1.00 10.00      B   
ATOM   4930  HG1 THR B 247      36.808  22.474  -5.732  1.00 10.00      B   
ATOM   4931  CG2 THR B 247      38.611  20.773  -6.224  1.00 10.00      B   
ATOM   4932  C   THR B 247      38.041  19.362  -3.024  1.00 10.00      B   
ATOM   4933  O   THR B 247      39.096  18.740  -2.907  1.00 10.00      B   
ATOM   4934  N   VAL B 248      37.386  19.875  -1.990  1.00 10.00      B   
ATOM   4935  HN  VAL B 248      36.538  20.339  -2.150  1.00 10.00      B   
ATOM   4936  CA  VAL B 248      37.887  19.763  -0.625  1.00 10.00      B   
ATOM   4937  CB  VAL B 248      37.053  20.612   0.360  1.00 10.00      B   
ATOM   4938  CG1 VAL B 248      37.577  20.467   1.783  1.00 10.00      B   
ATOM   4939  CG2 VAL B 248      37.053  22.072  -0.060  1.00 10.00      B   
ATOM   4940  C   VAL B 248      37.892  18.305  -0.166  1.00 10.00      B   
ATOM   4941  O   VAL B 248      38.897  17.810   0.342  1.00 10.00      B   
ATOM   4942  N   THR B 249      36.773  17.620  -0.368  1.00 10.00      B   
ATOM   4943  HN  THR B 249      36.005  18.068  -0.790  1.00 10.00      B   
ATOM   4944  CA  THR B 249      36.652  16.220   0.024  1.00 10.00      B   
ATOM   4945  CB  THR B 249      35.231  15.687  -0.242  1.00 10.00      B   
ATOM   4946  OG1 THR B 249      34.271  16.648   0.215  1.00 10.00      B   
ATOM   4947  HG1 THR B 249      34.149  17.328  -0.465  1.00 10.00      B   
ATOM   4948  CG2 THR B 249      35.002  14.375   0.492  1.00 10.00      B   
ATOM   4949  C   THR B 249      37.676  15.356  -0.713  1.00 10.00      B   
ATOM   4950  O   THR B 249      38.254  14.433  -0.136  1.00 10.00      B   
ATOM   4951  N   TRP B 250      37.907  15.673  -1.984  1.00 10.00      B   
ATOM   4952  HN  TRP B 250      37.421  16.425  -2.386  1.00 10.00      B   
ATOM   4953  CA  TRP B 250      38.868  14.936  -2.791  1.00 10.00      B   
ATOM   4954  CB  TRP B 250      38.799  15.392  -4.252  1.00 10.00      B   
ATOM   4955  CG  TRP B 250      39.645  14.580  -5.186  1.00 10.00      B   
ATOM   4956  CD1 TRP B 250      39.658  13.221  -5.312  1.00 10.00      B   
ATOM   4957  CD2 TRP B 250      40.599  15.079  -6.129  1.00 10.00      B   
ATOM   4958  NE1 TRP B 250      40.565  12.843  -6.270  1.00 10.00      B   
ATOM   4959  HE1 TRP B 250      40.759  11.917  -6.540  1.00 10.00      B   
ATOM   4960  CE2 TRP B 250      41.158  13.966  -6.787  1.00 10.00      B   
ATOM   4961  CE3 TRP B 250      41.037  16.358  -6.478  1.00 10.00      B   
ATOM   4962  CZ2 TRP B 250      42.130  14.095  -7.774  1.00 10.00      B   
ATOM   4963  CZ3 TRP B 250      42.002  16.484  -7.457  1.00 10.00      B   
ATOM   4964  CH2 TRP B 250      42.538  15.359  -8.094  1.00 10.00      B   
ATOM   4965  C   TRP B 250      40.273  15.137  -2.233  1.00 10.00      B   
ATOM   4966  O   TRP B 250      41.044  14.186  -2.101  1.00 10.00      B   
ATOM   4967  N   LEU B 251      40.583  16.383  -1.884  1.00 10.00      B   
ATOM   4968  HN  LEU B 251      39.919  17.095  -2.017  1.00 10.00      B   
ATOM   4969  CA  LEU B 251      41.882  16.726  -1.322  1.00 10.00      B   
ATOM   4970  CB  LEU B 251      41.995  18.241  -1.133  1.00 10.00      B   
ATOM   4971  CG  LEU B 251      43.327  18.761  -0.590  1.00 10.00      B   
ATOM   4972  CD1 LEU B 251      44.454  18.513  -1.585  1.00 10.00      B   
ATOM   4973  CD2 LEU B 251      43.222  20.238  -0.244  1.00 10.00      B   
ATOM   4974  C   LEU B 251      42.103  16.006   0.006  1.00 10.00      B   
ATOM   4975  O   LEU B 251      43.197  15.510   0.278  1.00 10.00      B   
ATOM   4976  N   LEU B 252      41.050  15.944   0.820  1.00 10.00      B   
ATOM   4977  HN  LEU B 252      40.209  16.369   0.541  1.00 10.00      B   
ATOM   4978  CA  LEU B 252      41.112  15.276   2.117  1.00 10.00      B   
ATOM   4979  CB  LEU B 252      39.773  15.397   2.851  1.00 10.00      B   
ATOM   4980  CG  LEU B 252      39.389  16.798   3.334  1.00 10.00      B   
ATOM   4981  CD1 LEU B 252      37.974  16.804   3.890  1.00 10.00      B   
ATOM   4982  CD2 LEU B 252      40.378  17.297   4.378  1.00 10.00      B   
ATOM   4983  C   LEU B 252      41.488  13.808   1.949  1.00 10.00      B   
ATOM   4984  O   LEU B 252      42.295  13.269   2.711  1.00 10.00      B   
ATOM   4985  N   PHE B 253      40.903  13.172   0.941  1.00 10.00      B   
ATOM   4986  HN  PHE B 253      40.266  13.661   0.377  1.00 10.00      B   
ATOM   4987  CA  PHE B 253      41.178  11.770   0.653  1.00 10.00      B   
ATOM   4988  CB  PHE B 253      40.198  11.239  -0.402  1.00 10.00      B   
ATOM   4989  CG  PHE B 253      40.404   9.793  -0.765  1.00 10.00      B   
ATOM   4990  CD1 PHE B 253      40.097   8.785   0.138  1.00 10.00      B   
ATOM   4991  CD2 PHE B 253      40.900   9.443  -2.011  1.00 10.00      B   
ATOM   4992  CE1 PHE B 253      40.282   7.456  -0.197  1.00 10.00      B   
ATOM   4993  CE2 PHE B 253      41.087   8.117  -2.351  1.00 10.00      B   
ATOM   4994  CZ  PHE B 253      40.778   7.122  -1.443  1.00 10.00      B   
ATOM   4995  C   PHE B 253      42.618  11.602   0.174  1.00 10.00      B   
ATOM   4996  O   PHE B 253      43.310  10.661   0.564  1.00 10.00      B   
ATOM   4997  N   LEU B 254      43.062  12.529  -0.667  1.00 10.00      B   
ATOM   4998  HN  LEU B 254      42.456  13.252  -0.942  1.00 10.00      B   
ATOM   4999  CA  LEU B 254      44.417  12.499  -1.202  1.00 10.00      B   
ATOM   5000  CB  LEU B 254      44.630  13.640  -2.200  1.00 10.00      B   
ATOM   5001  CG  LEU B 254      43.854  13.550  -3.516  1.00 10.00      B   
ATOM   5002  CD1 LEU B 254      44.101  14.788  -4.364  1.00 10.00      B   
ATOM   5003  CD2 LEU B 254      44.238  12.293  -4.280  1.00 10.00      B   
ATOM   5004  C   LEU B 254      45.448  12.591  -0.083  1.00 10.00      B   
ATOM   5005  O   LEU B 254      46.448  11.875  -0.092  1.00 10.00      B   
ATOM   5006  N   LEU B 255      45.192  13.470   0.883  1.00 10.00      B   
ATOM   5007  HN  LEU B 255      44.375  14.017   0.828  1.00 10.00      B   
ATOM   5008  CA  LEU B 255      46.096  13.656   2.017  1.00 10.00      B   
ATOM   5009  CB  LEU B 255      45.572  14.745   2.956  1.00 10.00      B   
ATOM   5010  CG  LEU B 255      45.451  16.147   2.354  1.00 10.00      B   
ATOM   5011  CD1 LEU B 255      44.873  17.120   3.368  1.00 10.00      B   
ATOM   5012  CD2 LEU B 255      46.800  16.635   1.848  1.00 10.00      B   
ATOM   5013  C   LEU B 255      46.306  12.349   2.775  1.00 10.00      B   
ATOM   5014  O   LEU B 255      47.432  12.006   3.142  1.00 10.00      B   
ATOM   5015  N   GLY B 256      45.220  11.615   2.985  1.00 10.00      B   
ATOM   5016  HN  GLY B 256      44.352  11.935   2.657  1.00 10.00      B   
ATOM   5017  CA  GLY B 256      45.306  10.349   3.686  1.00 10.00      B   
ATOM   5018  C   GLY B 256      45.944   9.280   2.822  1.00 10.00      B   
ATOM   5019  O   GLY B 256      46.745   8.479   3.301  1.00 10.00      B   
ATOM   5020  N   PHE B 257      45.599   9.290   1.539  1.00 10.00      B   
ATOM   5021  HN  PHE B 257      44.951   9.960   1.228  1.00 10.00      B   
ATOM   5022  CA  PHE B 257      46.134   8.331   0.580  1.00 10.00      B   
ATOM   5023  CB  PHE B 257      45.542   8.588  -0.813  1.00 10.00      B   
ATOM   5024  CG  PHE B 257      45.977   7.606  -1.864  1.00 10.00      B   
ATOM   5025  CD1 PHE B 257      45.424   6.337  -1.913  1.00 10.00      B   
ATOM   5026  CD2 PHE B 257      46.934   7.955  -2.804  1.00 10.00      B   
ATOM   5027  CE1 PHE B 257      45.821   5.431  -2.877  1.00 10.00      B   
ATOM   5028  CE2 PHE B 257      47.337   7.055  -3.771  1.00 10.00      B   
ATOM   5029  CZ  PHE B 257      46.778   5.792  -3.808  1.00 10.00      B   
ATOM   5030  C   PHE B 257      47.658   8.406   0.531  1.00 10.00      B   
ATOM   5031  O   PHE B 257      48.341   7.380   0.536  1.00 10.00      B   
ATOM   5032  N   VAL B 258      48.183   9.625   0.495  1.00 10.00      B   
ATOM   5033  HN  VAL B 258      47.581  10.406   0.490  1.00 10.00      B   
ATOM   5034  CA  VAL B 258      49.625   9.839   0.456  1.00 10.00      B   
ATOM   5035  CB  VAL B 258      49.971  11.333   0.250  1.00 10.00      B   
ATOM   5036  CG1 VAL B 258      51.470  11.574   0.375  1.00 10.00      B   
ATOM   5037  CG2 VAL B 258      49.476  11.808  -1.109  1.00 10.00      B   
ATOM   5038  C   VAL B 258      50.277   9.325   1.739  1.00 10.00      B   
ATOM   5039  O   VAL B 258      51.381   8.781   1.712  1.00 10.00      B   
ATOM   5040  N   ALA B 259      49.565   9.463   2.853  1.00 10.00      B   
ATOM   5041  HN  ALA B 259      48.675   9.870   2.801  1.00 10.00      B   
ATOM   5042  CA  ALA B 259      50.069   9.021   4.150  1.00 10.00      B   
ATOM   5043  CB  ALA B 259      49.185   9.539   5.275  1.00 10.00      B   
ATOM   5044  C   ALA B 259      50.196   7.500   4.217  1.00 10.00      B   
ATOM   5045  O   ALA B 259      50.984   6.970   4.997  1.00 10.00      B   
ATOM   5046  N   ILE B 260      49.416   6.803   3.400  1.00 10.00      B   
ATOM   5047  HN  ILE B 260      48.791   7.281   2.814  1.00 10.00      B   
ATOM   5048  CA  ILE B 260      49.452   5.344   3.361  1.00 10.00      B   
ATOM   5049  CB  ILE B 260      48.169   4.764   2.716  1.00 10.00      B   
ATOM   5050  CG1 ILE B 260      46.914   5.285   3.425  1.00 10.00      B   
ATOM   5051  CG2 ILE B 260      48.188   3.239   2.715  1.00 10.00      B   
ATOM   5052  CD1 ILE B 260      46.791   4.852   4.872  1.00 10.00      B   
ATOM   5053  C   ILE B 260      50.675   4.870   2.576  1.00 10.00      B   
ATOM   5054  O   ILE B 260      51.222   3.794   2.834  1.00 10.00      B   
ATOM   5055  N   LEU B 261      51.110   5.691   1.628  1.00 10.00      B   
ATOM   5056  HN  LEU B 261      50.644   6.541   1.486  1.00 10.00      B   
ATOM   5057  CA  LEU B 261      52.261   5.363   0.795  1.00 10.00      B   
ATOM   5058  CB  LEU B 261      52.230   6.164  -0.508  1.00 10.00      B   
ATOM   5059  CG  LEU B 261      51.135   5.788  -1.507  1.00 10.00      B   
ATOM   5060  CD1 LEU B 261      51.092   6.788  -2.652  1.00 10.00      B   
ATOM   5061  CD2 LEU B 261      51.350   4.376  -2.034  1.00 10.00      B   
ATOM   5062  C   LEU B 261      53.576   5.605   1.525  1.00 10.00      B   
ATOM   5063  O   LEU B 261      54.619   5.074   1.141  1.00 10.00      B   
ATOM   5064  N   ILE B 262      53.531   6.412   2.572  1.00 10.00      B   
ATOM   5065  HN  ILE B 262      52.675   6.805   2.842  1.00 10.00      B   
ATOM   5066  CB  ILE B 262      54.910   8.230   3.556  1.00 10.00      B   
ATOM   5067  CG1 ILE B 262      54.807   8.963   2.214  1.00 10.00      B   
ATOM   5068  CG2 ILE B 262      56.254   8.516   4.211  1.00 10.00      B   
ATOM   5069  CD1 ILE B 262      54.876  10.470   2.320  1.00 10.00      B   
ATOM   5070  CA  ILE B 262      54.726   6.712   3.341  1.00 10.00      B   
ATOM   5071  C   ILE B 262      54.683   5.991   4.683  1.00 10.00      B   
ATOM   5072  O   ILE B 262      55.350   4.943   4.813  1.00 10.00      B   
ATOM   5073  OXT ILE B 262      53.974   6.461   5.599  1.00 10.00      B   
END
