# Supplementary material for: Large-scale discovery of protein interactions at residue resolution using co-evolution calculated from genomic sequences
Source: Nat Commun. 2021 Mar 2;12:1396. doi: 10.1038/s41467-021-21636-z (PMC7925567; doi:10.1038/s41467-021-21636-z)
Supplement: Supplementary file 12 — Supplementary Data 10 [file 41467_2021_21636_MOESM12_ESM.zip › supplementary/allpdb0162_ECFA2_ECFT/models/haddock_rmsd.disp]

1 2 3.25668
1 3 5.03833
1 4 8.83412
1 5 1.44721
1 6 8.93042
1 7 8.68065
1 8 8.24513
1 9 3.70142
1 10 9.21688
1 11 8.56035
1 12 8.92492
1 13 8.75538
1 14 8.67955
1 15 4.40813
1 16 3.6761
1 17 8.35321
1 18 8.49411
1 19 3.55265
1 20 9.05349
1 21 9.05293
1 22 8.9263
1 23 7.1199
1 24 4.42304
1 25 8.64837
1 26 4.9258
1 27 4.66236
1 28 8.57509
1 29 8.93412
1 30 7.7089
1 31 4.69222
1 32 8.75896
1 33 8.48669
1 34 8.16415
1 35 9.05716
1 36 8.39255
1 37 7.42006
1 38 8.31004
1 39 4.52511
1 40 7.45056
1 41 8.47179
1 42 7.66168
1 43 4.31659
1 44 8.98178
1 45 8.79226
1 46 8.90377
1 47 4.61681
1 48 4.42977
1 49 8.30161
1 50 4.23584
1 51 8.85892
1 52 7.93637
1 53 6.9686
1 54 4.60166
1 55 8.51974
1 56 7.89867
1 57 4.69027
1 58 9.09981
1 59 8.62985
1 60 8.34187
1 61 8.7393
1 62 4.79204
1 63 8.57996
1 64 9.02871
1 65 8.10638
1 66 8.30536
1 67 5.38863
1 68 8.39813
1 69 8.89797
1 70 8.40587
1 71 7.8982
1 72 4.56579
1 73 8.37125
1 74 8.27761
1 75 4.92055
1 76 4.56802
1 77 7.46035
1 78 8.92377
1 79 4.62741
1 80 10.5015
1 81 7.17572
1 82 10.747
1 83 7.19072
1 84 10.8653
1 85 7.63412
1 86 11.0155
1 87 11.0711
1 88 10.5583
1 89 10.931
1 90 4.53045
1 91 10.9949
1 92 7.59925
1 93 12.0168
1 94 10.7489
1 95 10.4811
1 96 11.3634
1 97 12.5136
1 98 7.39899
1 99 12.0105
1 100 11.1534
2 3 2.71573
2 4 6.91899
2 5 3.42718
2 6 6.95304
2 7 6.54975
2 8 6.06378
2 9 0.969876
2 10 7.31944
2 11 6.62679
2 12 7.12897
2 13 6.88729
2 14 6.6953
2 15 2.28801
2 16 1.14371
2 17 6.5363
2 18 6.50579
2 19 0.93405
2 20 6.98875
2 21 7.24643
2 22 7.05731
2 23 4.74254
2 24 2.05148
2 25 6.61377
2 26 2.92786
2 27 2.35154
2 28 6.46833
2 29 7.05547
2 30 5.28547
2 31 2.5838
2 32 6.73923
2 33 6.52412
2 34 5.83176
2 35 7.14531
2 36 6.5605
2 37 5.01975
2 38 6.03673
2 39 2.28833
2 40 5.09866
2 41 6.32871
2 42 5.29017
2 43 2.46652
2 44 6.87621
2 45 6.7933
2 46 7.07937
2 47 2.45063
2 48 2.72511
2 49 6.2316
2 50 1.96175
2 51 6.93824
2 52 5.72853
2 53 4.62456
2 54 2.70424
2 55 6.36422
2 56 5.61142
2 57 2.68804
2 58 7.06957
2 59 6.69821
2 60 6.10537
2 61 6.67267
2 62 2.75691
2 63 6.52287
2 64 7.0454
2 65 5.79493
2 66 6.50458
2 67 3.1111
2 68 6.30258
2 69 6.80626
2 70 6.46999
2 71 5.49123
2 72 2.52115
2 73 6.34596
2 74 6.03239
2 75 2.93922
2 76 2.53662
2 77 5.19923
2 78 6.96456
2 79 2.70812
2 80 9.29254
2 81 6.17398
2 82 9.6066
2 83 4.92431
2 84 9.64579
2 85 5.36899
2 86 9.86607
2 87 9.91536
2 88 9.47025
2 89 9.77393
2 90 2.67727
2 91 9.83632
2 92 8.98457
2 93 11.0319
2 94 9.59714
2 95 9.2913
2 96 10.1382
2 97 11.3544
2 98 6.43198
2 99 10.9017
2 100 9.95519
3 4 5.12524
3 5 4.79699
3 6 5.18735
3 7 4.62785
3 8 4.12602
3 9 2.79813
3 10 5.39779
3 11 4.672
3 12 5.14784
3 13 4.95404
3 14 4.65014
3 15 1.29761
3 16 2.60993
3 17 4.60336
3 18 4.48209
3 19 2.17492
3 20 4.92371
3 21 5.22438
3 22 4.98284
3 23 2.65441
3 24 1.45837
3 25 4.60655
3 26 1.60928
3 27 1.42817
3 28 4.4745
3 29 5.15535
3 30 3.21136
3 31 2.20107
3 32 4.86401
3 33 4.50099
3 34 3.77948
3 35 5.24083
3 36 4.57343
3 37 2.86942
3 38 4.04368
3 39 1.17738
3 40 2.83811
3 41 4.41393
3 42 3.17163
3 43 1.57256
3 44 4.85588
3 45 4.88899
3 46 5.01371
3 47 1.50888
3 48 1.79476
3 49 4.4509
3 50 2.10683
3 51 4.998
3 52 3.74078
3 53 2.37518
3 54 1.53035
3 55 4.44346
3 56 3.48703
3 57 1.05276
3 58 5.1007
3 59 4.70593
3 60 4.13887
3 61 4.60804
3 62 1.60707
3 63 4.50123
3 64 5.05078
3 65 3.70179
3 66 4.50451
3 67 1.55957
3 68 4.25231
3 69 4.8268
3 70 4.52484
3 71 3.23521
3 72 1.21128
3 73 4.30409
3 74 4.06425
3 75 1.79252
3 76 1.28281
3 77 3.10839
3 78 4.91969
3 79 1.56162
3 80 7.20726
3 81 5.08993
3 82 7.49728
3 83 2.73002
3 84 7.58412
3 85 3.30174
3 86 7.85324
3 87 7.79979
3 88 7.44477
3 89 7.70903
3 90 1.53474
3 91 7.7295
3 92 8.37697
3 93 8.88063
3 94 7.58814
3 95 7.23832
3 96 8.1135
3 97 9.19359
3 98 5.43891
3 99 8.74919
3 100 7.73362
4 5 8.42425
4 6 0.824426
4 7 1.62848
4 8 1.50478
4 9 7.0476
4 10 0.930907
4 11 0.886241
4 12 1.10178
4 13 0.880409
4 14 1.25574
4 15 6.0896
4 16 7.23168
4 17 1.24919
4 18 1.26323
4 19 6.64868
4 20 1.27312
4 21 1.24705
4 22 1.15304
4 23 2.83169
4 24 6.24575
4 25 1.23889
4 26 6.36239
4 27 6.25842
4 28 1.3384
4 29 0.734049
4 30 2.69711
4 31 6.95711
4 32 0.883885
4 33 1.2019
4 34 1.96349
4 35 0.751451
4 36 1.14078
4 37 2.83473
4 38 1.7401
4 39 5.87535
4 40 2.7818
4 41 1.18956
4 42 2.444
4 43 6.26209
4 44 1.25283
4 45 1.09673
4 46 1.57198
4 47 6.23325
4 48 6.10128
4 49 1.4229
4 50 6.96247
4 51 0.949403
4 52 2.00153
4 53 3.59008
4 54 6.30589
4 55 1.22633
4 56 2.32049
4 57 5.60067
4 58 1.21476
4 59 1.26419
4 60 1.66915
4 61 1.46514
4 62 6.25723
4 63 1.54025
4 64 1.26697
4 65 1.96143
4 66 1.23562
4 67 5.93279
4 68 1.43221
4 69 1.53034
4 70 1.23483
4 71 2.72549
4 72 5.95685
4 73 1.7885
4 74 1.70453
4 75 6.36695
4 76 6.00218
4 77 2.6381
4 78 1.46332
4 79 6.13835
4 80 7.97126
4 81 6.73033
4 82 8.08824
4 83 2.86377
4 84 8.0659
4 85 2.58382
4 86 8.2845
4 87 8.31305
4 88 8.49699
4 89 8.23637
4 90 6.20527
4 91 8.55385
4 92 10.8949
4 93 8.64152
4 94 8.20063
4 95 8.16009
4 96 8.60661
4 97 8.8669
4 98 6.97915
4 99 8.67676
4 100 7.82229
5 6 8.54948
5 7 8.2077
5 8 7.92167
5 9 3.94016
5 10 8.74779
5 11 8.11848
5 12 8.44658
5 13 8.26109
5 14 8.21065
5 15 4.16726
5 16 3.80052
5 17 7.81377
5 18 8.03717
5 19 3.54426
5 20 8.57964
5 21 8.61584
5 22 8.438
5 23 6.71857
5 24 4.38909
5 25 8.23174
5 26 4.71889
5 27 4.60796
5 28 8.13709
5 29 8.5205
5 30 7.28034
5 31 4.56372
5 32 8.39445
5 33 8.07079
5 34 7.83123
5 35 8.60546
5 36 7.88416
5 37 7.07313
5 38 7.95111
5 39 4.41831
5 40 7.09703
5 41 8.12619
5 42 7.36191
5 43 3.90367
5 44 8.61561
5 45 8.32805
5 46 8.32345
5 47 4.53734
5 48 3.8826
5 49 7.89479
5 50 4.32853
5 51 8.3736
5 52 7.56554
5 53 6.48724
5 54 4.24936
5 55 8.17854
5 56 7.52691
5 57 4.31722
5 58 8.66062
5 59 8.14447
5 60 7.94453
5 61 8.31876
5 62 4.57992
5 63 8.2238
5 64 8.55081
5 65 7.74554
5 66 7.80832
5 67 5.25599
5 68 7.96632
5 69 8.52426
5 70 7.88785
5 71 7.51895
5 72 4.24255
5 73 7.91524
5 74 7.91178
5 75 4.56047
5 76 4.27999
5 77 7.00133
5 78 8.42498
5 79 4.269
5 80 10.3944
5 81 6.43492
5 82 10.6146
5 83 6.74183
5 84 10.7791
5 85 7.17032
5 86 10.968
5 87 10.9116
5 88 10.4165
5 89 10.8486
5 90 4.16866
5 91 10.8145
5 92 6.86978
5 93 11.7007
5 94 10.6886
5 95 10.3564
5 96 11.3181
5 97 12.288
5 98 6.64609
5 99 11.7364
5 100 10.9497
6 7 1.45757
6 8 1.38208
6 9 7.03975
6 10 1.08128
6 11 1.28863
6 12 1.45658
6 13 1.23039
6 14 1.59977
6 15 6.12059
6 16 7.25774
6 17 1.59628
6 18 1.44829
6 19 6.68206
6 20 1.52353
6 21 1.68988
6 22 1.45825
6 23 2.85321
6 24 6.27434
6 25 1.18778
6 26 6.46123
6 27 6.2823
6 28 1.39247
6 29 1.16114
6 30 2.66522
6 31 6.94706
6 32 0.87193
6 33 1.51276
6 34 1.97026
6 35 1.01023
6 36 1.58701
6 37 2.83075
6 38 1.7138
6 39 5.88758
6 40 2.8468
6 41 1.36747
6 42 2.4535
6 43 6.32805
6 44 1.4189
6 45 1.00778
6 46 1.80887
6 47 6.22843
6 48 6.20096
6 49 1.35165
6 50 6.96284
6 51 1.08079
6 52 1.97446
6 53 3.63505
6 54 6.36303
6 55 1.20988
6 56 2.29698
6 57 5.72228
6 58 1.41846
6 59 1.419
6 60 1.71102
6 61 1.7748
6 62 6.32623
6 63 1.546
6 64 1.23543
6 65 1.99106
6 66 1.7033
6 67 5.95593
6 68 1.61128
6 69 1.68404
6 70 1.37353
6 71 2.80918
6 72 6.02692
6 73 1.85729
6 74 1.62118
6 75 6.40961
6 76 6.05266
6 77 2.63698
6 78 1.66439
6 79 6.21849
6 80 7.93337
6 81 7.08373
6 82 8.08162
6 83 2.99465
6 84 7.98918
6 85 2.47605
6 86 8.22427
6 87 8.2893
6 88 8.46099
6 89 8.22032
6 90 6.28859
6 91 8.51041
6 92 11.1357
6 93 8.90996
6 94 8.13319
6 95 8.11689
6 96 8.57081
6 97 9.08841
6 98 7.32412
6 99 8.92499
6 100 7.828
7 8 1.42001
7 9 6.59982
7 10 1.51439
7 11 1.53627
7 12 1.75168
7 13 1.47443
7 14 1.665
7 15 5.50244
7 16 6.75175
7 17 1.45788
7 18 1.28872
7 19 6.19441
7 20 1.33044
7 21 2.19497
7 22 1.60119
7 23 2.17868
7 24 5.78939
7 25 1.0938
7 26 5.87485
7 27 5.7432
7 28 1.11883
7 29 1.8648
7 30 1.78523
7 31 6.26159
7 32 1.40596
7 33 1.80284
7 34 1.68436
7 35 1.43484
7 36 1.57157
7 37 2.16205
7 38 1.25629
7 39 5.34328
7 40 2.26202
7 41 1.61636
7 42 2.06602
7 43 5.67546
7 44 1.77448
7 45 0.868861
7 46 1.48237
7 47 5.66369
7 48 5.49151
7 49 1.2433
7 50 6.43428
7 51 1.19371
7 52 1.36871
7 53 2.71973
7 54 5.70214
7 55 1.54526
7 56 1.67055
7 57 5.14535
7 58 1.50258
7 59 1.28531
7 60 1.41286
7 61 1.68062
7 62 5.75249
7 63 1.59667
7 64 1.09062
7 65 1.62525
7 66 1.69079
7 67 5.36126
7 68 1.40007
7 69 1.70912
7 70 1.01291
7 71 2.23583
7 72 5.38792
7 73 1.40256
7 74 1.0506
7 75 5.69127
7 76 5.47099
7 77 1.79424
7 78 1.55904
7 79 5.60721
7 80 7.76302
7 81 6.54236
7 82 7.951
7 83 2.31791
7 84 7.85898
7 85 1.59615
7 86 8.16273
7 87 8.11345
7 88 8.22253
7 89 8.13027
7 90 5.6609
7 91 8.25905
7 92 10.7715
7 93 8.98642
7 94 8.00614
7 95 7.88548
7 96 8.48937
7 97 9.15906
7 98 6.78538
7 99 8.93148
7 100 7.72333
8 9 6.10457
8 10 1.75204
8 11 1.37941
8 12 1.7814
8 13 1.63602
8 14 1.4776
8 15 5.08953
8 16 6.28195
8 17 1.79504
8 18 1.25979
8 19 5.74599
8 20 1.56111
8 21 1.92558
8 22 1.70477
8 23 1.83325
8 24 5.20656
8 25 1.0342
8 26 5.36788
8 27 5.1897
8 28 1.10174
8 29 1.61148
8 30 1.70279
8 31 5.88635
8 32 1.08862
8 33 1.27938
8 34 1.0355
8 35 1.62383
8 36 1.62215
8 37 1.7718
8 38 0.968984
8 39 4.85128
8 40 1.71052
8 41 0.888701
8 42 1.30268
8 43 5.3541
8 44 1.28945
8 45 1.31007
8 46 2.03441
8 47 5.1701
8 48 5.28775
8 49 1.27347
8 50 5.89216
8 51 1.51705
8 52 1.12552
8 53 2.65741
8 54 5.33478
8 55 0.777265
8 56 1.26744
8 57 4.70794
8 58 1.62198
8 59 1.47393
8 60 1.05049
8 61 1.43123
8 62 5.26387
8 63 1.06813
8 64 1.53961
8 65 0.923879
8 66 1.67599
8 67 4.8389
8 68 1.09299
8 69 1.46038
8 70 1.41827
8 71 1.76073
8 72 5.00088
8 73 1.43372
8 74 0.900999
8 75 5.38184
8 76 5.01269
8 77 1.75792
8 78 1.72757
8 79 5.19645
8 80 7.21112
8 81 6.5216
8 82 7.40829
8 83 2.02296
8 84 7.32849
8 85 1.61697
8 86 7.58707
8 87 7.64457
8 88 7.72679
8 89 7.55049
8 90 5.26545
8 91 7.8158
8 92 10.5923
8 93 8.43226
8 94 7.46227
8 95 7.3846
8 96 7.89881
8 97 8.5832
8 98 6.80822
8 99 8.37391
8 100 7.24816
9 10 7.44547
9 11 6.76547
9 12 7.28585
9 13 7.03154
9 14 6.83837
9 15 2.28709
9 16 1.07632
9 17 6.69211
9 18 6.59855
9 19 1.00694
9 20 7.10541
9 21 7.40178
9 22 7.19783
9 23 4.78273
9 24 1.99544
9 25 6.6583
9 26 2.90872
9 27 2.23658
9 28 6.52907
9 29 7.20644
9 30 5.31011
9 31 2.33082
9 32 6.81725
9 33 6.64592
9 34 5.86279
9 35 7.26722
9 36 6.71339
9 37 4.9825
9 38 6.0835
9 39 2.16151
9 40 5.1234
9 41 6.40736
9 42 5.26668
9 43 2.52452
9 44 6.95161
9 45 6.88299
9 46 7.21594
9 47 2.3016
9 48 2.87247
9 49 6.31436
9 50 1.7269
9 51 7.05517
9 52 5.77143
9 53 4.63936
9 54 2.71653
9 55 6.43303
9 56 5.61233
9 57 2.86007
9 58 7.16497
9 59 6.80146
9 60 6.16758
9 61 6.78232
9 62 2.78944
9 63 6.57571
9 64 7.13295
9 65 5.83933
9 66 6.6587
9 67 3.012
9 68 6.41354
9 69 6.89995
9 70 6.58537
9 71 5.51106
9 72 2.54624
9 73 6.43313
9 74 6.07037
9 75 2.86465
9 76 2.54925
9 77 5.23379
9 78 7.07594
9 79 2.75725
9 80 9.1643
9 81 6.54109
9 82 9.51664
9 83 5.00696
9 84 9.50915
9 85 5.37681
9 86 9.7279
9 87 9.8056
9 88 9.34757
9 89 9.67213
9 90 2.80436
9 91 9.70509
9 92 9.33217
9 93 11.17
9 94 9.46052
9 95 9.15749
9 96 10.0008
9 97 11.4318
9 98 6.81889
9 99 11.0021
9 100 9.89697
10 11 1.06683
10 12 0.970581
10 13 0.964849
10 14 1.21211
10 15 6.34255
10 16 7.59557
10 17 1.33576
10 18 1.22834
10 19 7.01046
10 20 1.06931
10 21 1.20415
10 22 0.940465
10 23 3.0365
10 24 6.55194
10 25 1.25813
10 26 6.61401
10 27 6.53893
10 28 1.30014
10 29 0.969327
10 30 2.80407
10 31 7.18026
10 32 1.02592
10 33 1.39644
10 34 2.21094
10 35 0.678701
10 36 1.19851
10 37 3.05687
10 38 1.86711
10 39 6.16213
10 40 2.98508
10 41 1.49394
10 42 2.72239
10 43 6.51011
10 44 1.35719
10 45 0.971672
10 46 1.2008
10 47 6.49789
10 48 6.32973
10 49 1.63023
10 50 7.27103
10 51 0.70408
10 52 2.13657
10 53 3.69769
10 54 6.53056
10 55 1.47194
10 56 2.41742
10 57 5.86456
10 58 1.06386
10 59 1.19376
10 60 1.78901
10 61 1.46494
10 62 6.48966
10 63 1.65282
10 64 0.994535
10 65 2.09762
10 66 1.3273
10 67 6.14662
10 68 1.43723
10 69 1.51717
10 70 1.19466
10 71 2.87608
10 72 6.20152
10 73 1.70995
10 74 1.8227
10 75 6.56509
10 76 6.25941
10 77 2.73141
10 78 1.28503
10 79 6.37821
10 80 7.84862
10 81 6.75643
10 82 7.95571
10 83 3.02825
10 84 7.92601
10 85 2.62995
10 86 8.16832
10 87 8.15269
10 88 8.36846
10 89 8.1149
10 90 6.42378
10 91 8.38503
10 92 10.9269
10 93 8.47753
10 94 8.07596
10 95 8.03087
10 96 8.48388
10 97 8.6883
10 98 7.0009
10 99 8.50216
10 100 7.64002
11 12 1.04075
11 13 0.833341
11 14 0.837957
11 15 5.65666
11 16 6.89615
11 17 1.0174
11 18 0.917348
11 19 6.31747
11 20 0.956844
11 21 1.05105
11 22 0.788469
11 23 2.43076
11 24 5.84305
11 25 1.11289
11 26 5.87515
11 27 5.83982
11 28 1.11495
11 29 0.832318
11 30 2.33586
11 31 6.53511
11 32 1.04306
11 33 0.907771
11 34 1.6167
11 35 0.958735
11 36 0.702236
11 37 2.46362
11 38 1.49131
11 39 5.48014
11 40 2.31772
11 41 1.11055
11 42 2.11699
11 43 5.81412
11 44 1.12426
11 45 1.17866
11 46 1.28576
11 47 5.82754
11 48 5.64989
11 49 1.45541
11 50 6.573
11 51 0.937656
11 52 1.74435
11 53 3.11254
11 54 5.83482
11 55 1.17641
11 56 1.99883
11 57 5.12888
11 58 1.15386
11 59 1.07929
11 60 1.43297
11 61 1.12261
11 62 5.78325
11 63 1.42809
11 64 1.2248
11 65 1.5986
11 66 0.860009
11 67 5.48211
11 68 0.995359
11 69 1.41625
11 70 0.993558
11 71 2.24465
11 72 5.49981
11 73 1.45364
11 74 1.47087
11 75 5.90495
11 76 5.55739
11 77 2.23719
11 78 1.29723
11 79 5.6714
11 80 7.55398
11 81 6.26462
11 82 7.68043
11 83 2.37527
11 84 7.68732
11 85 2.24116
11 86 7.92348
11 87 7.90844
11 88 8.06373
11 89 7.8431
11 90 5.73312
11 91 8.1202
11 92 10.4437
11 93 8.1976
11 94 7.81209
11 95 7.73476
11 96 8.22649
11 97 8.44394
11 98 6.52924
11 99 8.21598
11 100 7.4252
12 13 1.00791
12 14 1.17023
12 15 6.07936
12 16 7.39205
12 17 1.13518
12 18 1.18562
12 19 6.80651
12 20 1.20854
12 21 0.957191
12 22 0.773238
12 23 2.95899
12 24 6.32399
12 25 1.30547
12 26 6.31674
12 27 6.30753
12 28 1.40872
12 29 0.959617
12 30 2.77433
12 31 6.97517
12 32 1.25238
12 33 1.17534
12 34 2.21903
12 35 0.834376
12 36 0.91684
12 37 2.94102
12 38 1.94658
12 39 5.94331
12 40 2.81525
12 41 1.58365
12 42 2.6557
12 43 6.24223
12 44 1.44435
12 45 1.28326
12 46 1.05144
12 47 6.26491
12 48 6.04077
12 49 1.66521
12 50 7.05515
12 51 0.943594
12 52 2.05969
12 53 3.53558
12 54 6.26002
12 55 1.65532
12 56 2.35342
12 57 5.56654
12 58 1.20002
12 59 1.05528
12 60 1.84353
12 61 1.31813
12 62 6.22518
12 63 1.5173
12 64 1.09778
12 65 2.13928
12 66 0.981834
12 67 5.92493
12 68 1.39376
12 69 1.44801
12 70 1.21298
12 71 2.77981
12 72 5.93858
12 73 1.57166
12 74 1.91377
12 75 6.31181
12 76 5.99993
12 77 2.67413
12 78 1.14134
12 79 6.11281
12 80 7.50222
12 81 6.46444
12 82 7.59904
12 83 2.86264
12 84 7.60636
12 85 2.60298
12 86 7.84431
12 87 7.80579
12 88 8.01786
12 89 7.7674
12 90 6.14314
12 91 8.05073
12 92 10.4006
12 93 8.07333
12 94 7.74573
12 95 7.68291
12 96 8.16867
12 97 8.33194
12 98 6.71996
12 99 8.12197
12 100 7.27756
13 14 1.09473
13 15 5.91485
13 16 7.17543
13 17 0.981466
13 18 1.19877
13 19 6.57564
13 20 1.08965
13 21 1.27996
13 22 0.823411
13 23 2.66358
13 24 6.15822
13 25 1.22724
13 26 6.17204
13 27 6.13882
13 28 1.37284
13 29 0.881158
13 30 2.52385
13 31 6.81538
13 32 1.28313
13 33 1.29871
13 34 1.97038
13 35 0.985347
13 36 0.904811
13 37 2.68704
13 38 1.83316
13 39 5.75269
13 40 2.66501
13 41 1.47883
13 42 2.40323
13 43 6.01749
13 44 1.46908
13 45 1.00858
13 46 1.11377
13 47 6.12045
13 48 5.85589
13 49 1.65381
13 50 6.86162
13 51 0.837818
13 52 2.03706
13 53 3.33404
13 54 6.0703
13 55 1.46025
13 56 2.26136
13 57 5.38258
13 58 1.44506
13 59 1.15944
13 60 1.78101
13 61 1.53597
13 62 6.10566
13 63 1.73558
13 64 1.11715
13 65 1.90504
13 66 0.992479
13 67 5.82799
13 68 1.37219
13 69 1.80583
13 70 0.90397
13 71 2.57031
13 72 5.75366
13 73 1.76304
13 74 1.7587
13 75 6.16786
13 76 5.7976
13 77 2.44905
13 78 1.45378
13 79 5.92519
13 80 7.80476
13 81 6.58388
13 82 7.90987
13 83 2.69328
13 84 7.91573
13 85 2.35199
13 86 8.17179
13 87 8.13773
13 88 8.28611
13 89 8.08938
13 90 5.99528
13 91 8.33427
13 92 10.4525
13 93 8.47048
13 94 8.06222
13 95 7.9781
13 96 8.50753
13 97 8.76752
13 98 6.83811
13 99 8.53739
13 100 7.61459
14 15 5.62804
14 16 6.92547
14 17 1.21563
14 18 0.974408
14 19 6.35676
14 20 0.85093
14 21 1.01771
14 22 0.851182
14 23 2.33656
14 24 5.79779
14 25 1.23138
14 26 5.76991
14 27 5.79113
14 28 1.09169
14 29 1.05807
14 30 2.24601
14 31 6.50311
14 32 1.31975
14 33 0.743622
14 34 1.62233
14 35 1.12735
14 36 0.851119
14 37 2.39008
14 38 1.54331
14 39 5.48517
14 40 2.23356
14 41 1.19205
14 42 2.10775
14 43 5.7927
14 44 1.14061
14 45 1.39615
14 46 1.21465
14 47 5.80405
14 48 5.61667
14 49 1.60934
14 50 6.55377
14 51 1.05758
14 52 1.81799
14 53 2.98614
14 54 5.78527
14 55 1.26852
14 56 1.93604
14 57 5.05274
14 58 1.19198
14 59 0.996835
14 60 1.32395
14 61 1.02598
14 62 5.70691
14 63 1.39652
14 64 1.29155
14 65 1.49433
14 66 0.937394
14 67 5.40638
14 68 0.813518
14 69 1.34765
14 70 1.14525
14 71 2.02387
14 72 5.45668
14 73 1.4773
14 74 1.59874
14 75 5.84925
14 76 5.50001
14 77 2.14391
14 78 1.14579
14 79 5.60658
14 80 7.46331
14 81 6.07739
14 82 7.58178
14 83 2.21752
14 84 7.63713
14 85 2.1793
14 86 7.88507
14 87 7.81166
14 88 7.96346
14 89 7.75842
14 90 5.65266
14 91 8.01839
14 92 10.3783
14 93 7.93638
14 94 7.77543
14 95 7.64399
14 96 8.15142
14 97 8.21267
14 98 6.33029
14 99 7.97522
14 100 7.3182
15 16 1.90242
15 17 5.50946
15 18 5.40175
15 19 1.57229
15 20 5.9049
15 21 6.2202
15 22 5.95143
15 23 3.5906
15 24 1.04279
15 25 5.51253
15 26 1.28911
15 27 0.964564
15 28 5.39717
15 29 6.16028
15 30 4.08976
15 31 1.30337
15 32 5.81587
15 33 5.47248
15 34 4.78859
15 35 6.1807
15 36 5.50887
15 37 3.7945
15 38 4.9988
15 39 0.818749
15 40 3.8045
15 41 5.42827
15 42 4.19383
15 43 0.872875
15 44 5.84493
15 45 5.80813
15 46 5.89695
15 47 0.845255
15 48 1.2125
15 49 5.30651
15 50 1.34723
15 51 5.93149
15 52 4.63576
15 53 3.12338
15 54 0.762587
15 55 5.44925
15 56 4.38093
15 57 1.10406
15 58 6.03293
15 59 5.57887
15 60 5.07546
15 61 5.59642
15 62 1.09486
15 63 5.40971
15 64 5.96816
15 65 4.72719
15 66 5.43923
15 67 1.45817
15 68 5.23291
15 69 5.77211
15 70 5.42509
15 71 4.2263
15 72 0.564541
15 73 5.14863
15 74 4.9942
15 75 1.03843
15 76 0.719841
15 77 3.93238
15 78 5.81289
15 79 0.902706
15 80 7.59232
15 81 5.17528
15 82 7.91186
15 83 3.62801
15 84 7.99367
15 85 4.13052
15 86 8.26616
15 87 8.17822
15 88 7.74259
15 89 8.14374
15 90 0.865403
15 91 8.0553
15 92 8.00921
15 93 9.45853
15 94 7.96651
15 95 7.57194
15 96 8.5285
15 97 9.78387
15 98 5.50184
15 99 9.30443
15 100 8.24368
16 17 6.78604
16 18 6.70415
16 19 0.913468
16 20 7.19038
16 21 7.50402
16 22 7.28498
16 23 4.84878
16 24 1.66022
16 25 6.81048
16 26 2.3935
16 27 1.82648
16 28 6.65075
16 29 7.36598
16 30 5.34502
16 31 1.84912
16 32 6.99311
16 33 6.74222
16 34 5.97254
16 35 7.4155
16 36 6.81141
16 37 5.06344
16 38 6.18778
16 39 1.94749
16 40 5.11999
16 41 6.56276
16 42 5.38375
16 43 2.12393
16 44 7.06211
16 45 7.05428
16 46 7.28805
16 47 1.91336
16 48 2.45351
16 49 6.46509
16 50 1.29883
16 51 7.1979
16 52 5.87062
16 53 4.55094
16 54 2.2341
16 55 6.60111
16 56 5.67483
16 57 2.5298
16 58 7.26556
16 59 6.90929
16 60 6.27297
16 61 6.84892
16 62 2.2378
16 63 6.68173
16 64 7.27445
16 65 5.94488
16 66 6.75003
16 67 2.57222
16 68 6.50309
16 69 6.98613
16 70 6.71703
16 71 5.51592
16 72 2.13866
16 73 6.48427
16 74 6.19734
16 75 2.33415
16 76 2.20582
16 77 5.27182
16 78 7.13498
16 79 2.31021
16 80 8.9408
16 81 5.95619
16 82 9.27992
16 83 4.97022
16 84 9.3393
16 85 5.46746
16 86 9.56037
16 87 9.55943
16 88 9.0892
16 89 9.459
16 90 2.29232
16 91 9.44433
16 92 8.91
16 93 10.794
16 94 9.28092
16 95 8.91745
16 96 9.79103
16 97 11.0717
16 98 6.22731
16 99 10.6076
16 100 9.67871
17 18 0.989803
17 19 6.1861
17 20 1.24208
17 21 1.52563
17 22 1.03837
17 23 2.42596
17 24 5.7943
17 25 1.32223
17 26 5.7871
17 27 5.78748
17 28 1.25728
17 29 1.37946
17 30 2.32012
17 31 6.3848
17 32 1.45077
17 33 1.28965
17 34 1.98352
17 35 1.11998
17 36 0.693801
17 37 2.4971
17 38 1.7281
17 39 5.37975
17 40 2.41822
17 41 1.59855
17 42 2.37166
17 43 5.59937
17 44 1.67384
17 45 1.22913
17 46 0.930153
17 47 5.72179
17 48 5.36106
17 49 1.35384
17 50 6.50997
17 51 0.989687
17 52 1.78283
17 53 2.92859
17 54 5.65268
17 55 1.64871
17 56 2.07061
17 57 4.99017
17 58 1.35482
17 59 0.940568
17 60 1.58066
17 61 1.40277
17 62 5.68439
17 63 1.66473
17 64 1.25223
17 65 1.95529
17 66 0.873742
17 67 5.43632
17 68 1.30554
17 69 1.69931
17 70 0.780245
17 71 2.43875
17 72 5.34016
17 73 1.39304
17 74 1.68828
17 75 5.69537
17 76 5.43604
17 77 2.13434
17 78 1.11144
17 79 5.52201
17 80 7.7434
17 81 5.9226
17 82 7.86777
17 83 2.31914
17 84 7.8982
17 85 2.09069
17 86 8.15421
17 87 8.06787
17 88 8.1962
17 89 8.06718
17 90 5.5526
17 91 8.24478
17 92 10.0598
17 93 8.41542
17 94 8.0184
17 95 7.88966
17 96 8.48082
17 97 8.73006
17 98 6.16666
17 99 8.45408
17 100 7.61336
18 19 6.13908
18 20 0.969268
18 21 1.3708
18 22 1.02136
18 23 2.17396
18 24 5.60454
18 25 0.798824
18 26 5.64065
18 27 5.58369
18 28 0.570758
18 29 1.29352
18 30 1.99217
18 31 6.21706
18 32 1.01128
18 33 0.843508
18 34 1.50209
18 35 1.01467
18 36 0.830393
18 37 2.19987
18 38 1.19312
18 39 5.22624
18 40 2.04298
18 41 1.09632
18 42 1.93382
18 43 5.58742
18 44 1.12085
18 45 1.08899
18 46 1.12566
18 47 5.53833
18 48 5.39225
18 49 1.03836
18 50 6.34823
18 51 0.907027
18 52 1.30132
18 53 2.74042
18 54 5.57667
18 55 1.12885
18 56 1.58377
18 57 4.95336
18 58 0.912522
18 59 0.732886
18 60 0.985234
18 61 0.860308
18 62 5.50847
18 63 1.02966
18 64 1.00317
18 65 1.41444
18 66 0.998636
18 67 5.15974
18 68 0.781389
18 69 1.09311
18 70 0.848056
18 71 2.01634
18 72 5.24769
18 73 0.929915
18 74 1.17791
18 75 5.57975
18 76 5.32437
18 77 1.87488
18 78 0.830275
18 79 5.43029
18 80 7.31087
18 81 5.98991
18 82 7.44981
18 83 2.07493
18 84 7.45676
18 85 1.8302
18 86 7.70186
18 87 7.6532
18 88 7.79908
18 89 7.63753
18 90 5.47101
18 91 7.84273
18 92 10.3127
18 93 8.11251
18 94 7.5788
18 95 7.46277
18 96 8.00218
18 97 8.32668
18 98 6.25408
18 99 8.08776
18 100 7.23172
19 20 6.63948
19 21 6.93204
19 22 6.71108
19 23 4.3295
19 24 1.46105
19 25 6.25862
19 26 2.27973
19 27 1.72724
19 28 6.10459
19 29 6.78066
19 30 4.86781
19 31 1.87968
19 32 6.43972
19 33 6.18885
19 34 5.4837
19 35 6.83436
19 36 6.21644
19 37 4.5726
19 38 5.68794
19 39 1.60356
19 40 4.65745
19 41 6.02498
19 42 4.89325
19 43 1.75979
19 44 6.54013
19 45 6.46803
19 46 6.69767
19 47 1.75724
19 48 2.03818
19 49 5.91533
19 50 1.40536
19 51 6.60922
19 52 5.36277
19 53 4.09617
19 54 1.97818
19 55 6.06133
19 56 5.1806
19 57 2.09767
19 58 6.73072
19 59 6.32718
19 60 5.75877
19 61 6.32745
19 62 2.12478
19 63 6.15763
19 64 6.70386
19 65 5.43746
19 66 6.15183
19 67 2.49432
19 68 5.95906
19 69 6.48335
19 70 6.11891
19 71 5.05916
19 72 1.794
19 73 5.95504
19 74 5.68388
19 75 2.17143
19 76 1.88225
19 77 4.75265
19 78 6.58752
19 79 2.02412
19 80 8.77676
19 81 5.77963
19 82 9.10499
19 83 4.46696
19 84 9.1559
19 85 4.93032
19 86 9.39155
19 87 9.38952
19 88 8.9435
19 89 9.29412
19 90 2.00553
19 91 9.29269
19 92 8.65805
19 93 10.5886
19 94 9.11388
19 95 8.76755
19 96 9.65898
19 97 10.9152
19 98 6.06476
19 99 10.4474
19 100 9.45595
20 21 1.25037
20 22 0.844109
20 23 2.51316
20 24 6.10349
20 25 1.19715
20 26 6.07096
20 27 6.0759
20 28 1.01615
20 29 1.15499
20 30 2.22463
20 31 6.73115
20 32 1.25827
20 33 1.13505
20 34 1.63103
20 35 0.972648
20 36 1.05546
20 37 2.48233
20 38 1.39812
20 39 5.75103
20 40 2.3668
20 41 1.242
20 42 2.1983
20 43 6.06252
20 44 1.08249
20 45 1.16453
20 46 1.13734
20 47 6.06502
20 48 5.87464
20 49 1.57951
20 50 6.82952
20 51 0.972416
20 52 1.76883
20 53 3.0819
20 54 6.0609
20 55 1.31697
20 56 1.9612
20 57 5.38173
20 58 0.998997
20 59 1.10953
20 60 1.32036
20 61 0.954087
20 62 5.99407
20 63 1.465
20 64 1.07969
20 65 1.56077
20 66 1.2185
20 67 5.65012
20 68 0.934514
20 69 1.24167
20 70 1.14534
20 71 2.12984
20 72 5.7355
20 73 1.459
20 74 1.4259
20 75 6.08446
20 76 5.8009
20 77 2.25083
20 78 1.10908
20 79 5.90274
20 80 7.60985
20 81 6.30377
20 82 7.73234
20 83 2.4248
20 84 7.74864
20 85 2.20199
20 86 8.01161
20 87 7.93458
20 88 8.11834
20 89 7.90488
20 90 5.95879
20 91 8.1334
20 92 10.7822
20 93 8.17799
20 94 7.89811
20 95 7.7764
20 96 8.27225
20 97 8.39261
20 98 6.54379
20 99 8.17711
20 100 7.43561
21 22 0.910901
21 23 3.0922
21 24 6.36742
21 25 1.57513
21 26 6.33094
21 27 6.37604
21 28 1.58929
21 29 0.804402
21 30 3.00754
21 31 7.11976
21 32 1.40402
21 33 0.968473
21 34 2.1912
21 35 1.10118
21 36 1.11385
21 37 3.05638
21 38 2.08595
21 39 6.04851
21 40 2.87792
21 41 1.52829
21 42 2.67571
21 43 6.3933
21 44 1.25846
21 45 1.70187
21 46 1.46286
21 47 6.36984
21 48 6.23253
21 49 2.01742
21 50 7.13854
21 51 1.2815
21 52 2.34677
21 53 3.72078
21 54 6.38866
21 55 1.59693
21 56 2.54955
21 57 5.64101
21 58 1.30487
21 59 1.41067
21 60 1.92435
21 61 1.27875
21 62 6.27477
21 63 1.62816
21 64 1.50618
21 65 2.12827
21 66 1.17366
21 67 5.97854
21 68 1.41734
21 69 1.47377
21 70 1.6375
21 71 2.71735
21 72 6.05808
21 73 1.90143
21 74 2.15532
21 75 6.46401
21 76 6.09262
21 77 2.9051
21 78 1.40657
21 79 6.20874
21 80 7.39705
21 81 6.44934
21 82 7.47942
21 83 2.93511
21 84 7.53505
21 85 2.89136
21 86 7.73996
21 87 7.71523
21 88 7.94374
21 89 7.62863
21 90 6.25422
21 91 7.98681
21 92 10.5433
21 93 7.66417
21 94 7.66859
21 95 7.61557
21 96 8.02117
21 97 7.92543
21 98 6.70093
21 99 7.73771
21 100 7.15299
22 23 2.7121
22 24 6.18239
22 25 1.16724
22 26 6.13214
22 27 6.14926
22 28 1.25326
22 29 0.939115
22 30 2.55873
22 31 6.82218
22 32 1.24358
22 33 1.02964
22 34 1.93291
22 35 0.903511
22 36 0.790801
22 37 2.70203
22 38 1.75993
22 39 5.80108
22 40 2.57153
22 41 1.4857
22 42 2.42126
22 43 6.09156
22 44 1.24693
22 45 1.22136
22 46 0.862853
22 47 6.12786
22 48 5.90646
22 49 1.67609
22 50 6.90858
22 51 0.883516
22 52 1.96151
22 53 3.30335
22 54 6.09239
22 55 1.50564
22 56 2.17766
22 57 5.40651
22 58 1.13621
22 59 0.996694
22 60 1.66623
22 61 1.19656
22 62 6.05402
22 63 1.49422
22 64 1.03701
22 65 1.87994
22 66 0.914944
22 67 5.74466
22 68 1.18672
22 69 1.47239
22 70 1.06649
22 71 2.44752
22 72 5.78703
22 73 1.50177
22 74 1.75931
22 75 6.15345
22 76 5.83873
22 77 2.4367
22 78 1.12058
22 79 5.94521
22 80 7.39113
22 81 6.33029
22 82 7.49257
22 83 2.62226
22 84 7.5156
22 85 2.41321
22 86 7.7651
22 87 7.70191
22 88 7.90011
22 89 7.66805
22 90 5.99294
22 91 7.9232
22 92 10.3933
22 93 7.93787
22 94 7.65906
22 95 7.56934
22 96 8.06762
22 97 8.19703
22 98 6.58276
22 99 7.97636
22 100 7.17656
23 24 3.78972
23 25 2.22891
23 26 3.85437
23 27 3.73967
23 28 2.07437
23 29 2.91992
23 30 0.875057
23 31 4.37526
23 32 2.55486
23 33 2.31141
23 34 1.46778
23 35 2.89877
23 36 2.39478
23 37 0.811389
23 38 1.67631
23 39 3.43792
23 40 0.920478
23 41 2.11787
23 42 1.09539
23 43 3.79745
23 44 2.56401
23 45 2.4836
23 46 2.74515
23 47 3.76183
23 48 3.70745
23 49 2.17851
23 50 4.4724
23 51 2.63233
23 52 1.49279
23 53 1.15013
23 54 3.78556
23 55 2.15723
23 56 1.25935
23 57 3.19055
23 58 2.75283
23 59 2.37771
23 60 1.73704
23 61 2.35714
23 62 3.78006
23 63 2.27178
23 64 2.65806
23 65 1.34285
23 66 2.37136
23 67 3.43124
23 68 1.93335
23 69 2.57836
23 70 2.18086
23 71 1.14842
23 72 3.46202
23 73 2.08032
23 74 1.66446
23 75 3.82195
23 76 3.52043
23 77 0.813857
23 78 2.6301
23 79 3.67532
23 80 7.20714
23 81 5.49616
23 82 7.45219
23 83 0.825468
23 84 7.45555
23 85 1.05616
23 86 7.75682
23 87 7.69018
23 88 7.60039
23 89 7.65088
23 90 3.73068
23 91 7.74814
23 92 9.72425
23 93 8.57687
23 94 7.55553
23 95 7.3034
23 96 8.03107
23 97 8.81691
23 98 5.79616
23 99 8.48362
23 100 7.42625
24 25 5.7194
24 26 1.28212
24 27 0.623293
24 28 5.58213
24 29 6.30056
24 30 4.32957
24 31 1.47397
24 32 5.95772
24 33 5.60136
24 34 4.87941
24 35 6.3764
24 36 5.74986
24 37 3.98681
24 38 5.13886
24 39 0.927118
24 40 3.95506
24 41 5.499
24 42 4.27058
24 43 1.56463
24 44 5.94097
24 45 6.0464
24 46 6.2221
24 47 0.901468
24 48 1.9409
24 49 5.49672
24 50 1.01491
24 51 6.15479
24 52 4.82558
24 53 3.49214
24 54 1.41274
24 55 5.53269
24 56 4.57872
24 57 1.52418
24 58 6.20877
24 59 5.83384
24 60 5.19233
24 61 5.73016
24 62 1.17019
24 63 5.54889
24 64 6.21664
24 65 4.82337
24 66 5.6841
24 67 1.36672
24 68 5.39752
24 69 5.89082
24 70 5.69694
24 71 4.33779
24 72 1.18495
24 73 5.40356
24 74 5.17291
24 75 1.61142
24 76 1.13668
24 77 4.21835
24 78 6.03414
24 79 1.38775
24 80 7.64413
24 81 5.42492
24 82 7.96686
24 83 3.8427
24 84 8.05468
24 85 4.44047
24 86 8.28789
24 87 8.26634
24 88 7.82288
24 89 8.16001
24 90 1.31421
24 91 8.16643
24 92 8.46155
24 93 9.44036
24 94 8.01628
24 95 7.63999
24 96 8.51406
24 97 9.72187
24 98 5.74653
24 99 9.26482
24 100 8.34421
25 26 5.78119
25 27 5.67414
25 28 0.76282
25 29 1.34061
25 30 2.02067
25 31 6.30978
25 32 0.851048
25 33 1.09671
25 34 1.45062
25 35 1.08246
25 36 1.18262
25 37 2.14847
25 38 1.19836
25 39 5.31095
25 40 2.11725
25 41 1.19101
25 42 1.86796
25 43 5.73837
25 44 1.2012
25 45 0.910715
25 46 1.32814
25 47 5.62935
25 48 5.59017
25 49 1.05703
25 50 6.42487
25 51 0.958984
25 52 1.26352
25 53 2.8748
25 54 5.71677
25 55 1.0957
25 56 1.56734
25 57 5.11214
25 58 1.09118
25 59 0.873687
25 60 1.17141
25 61 1.23246
25 62 5.67411
25 63 0.916302
25 64 0.819618
25 65 1.43125
25 66 1.259
25 67 5.2739
25 68 1.10728
25 69 1.24194
25 70 0.952406
25 71 2.11924
25 72 5.39315
25 73 1.09987
25 74 1.07676
25 75 5.73262
25 76 5.4366
25 77 1.90188
25 78 1.1688
25 79 5.58908
25 80 7.18387
25 81 6.49413
25 82 7.3441
25 83 2.28406
25 84 7.28298
25 85 1.81636
25 86 7.54333
25 87 7.53909
25 88 7.68931
25 89 7.50937
25 90 5.63887
25 91 7.73457
25 92 10.5364
25 93 8.29482
25 94 7.41757
25 95 7.33806
25 96 7.86638
25 97 8.45413
25 98 6.76637
25 99 8.25456
25 100 7.11974
26 27 1.1274
26 28 5.63
26 29 6.3615
26 30 4.37755
26 31 1.75602
26 32 6.09157
26 33 5.60808
26 34 4.93809
26 35 6.44153
26 36 5.73039
26 37 3.9914
26 38 5.24939
26 39 1.46894
26 40 3.92657
26 41 5.61451
26 42 4.34625
26 43 1.49518
26 44 5.9756
26 45 6.14026
26 46 6.12537
26 47 1.37174
26 48 1.81087
26 49 5.66712
26 50 1.70123
26 51 6.21053
26 52 4.94776
26 53 3.36376
26 54 1.16042
26 55 5.66793
26 56 4.60906
26 57 1.26843
26 58 6.23203
26 59 5.83593
26 60 5.2752
26 61 5.71305
26 62 0.940285
26 63 5.60767
26 64 6.23852
26 65 4.8915
26 66 5.64648
26 67 1.39657
26 68 5.4086
26 69 5.93341
26 70 5.74204
26 71 4.2531
26 72 1.161
26 73 5.4035
26 74 5.30415
26 75 1.41676
26 76 1.13173
26 77 4.23952
26 78 6.00671
26 79 1.14224
26 80 7.1608
26 81 4.93812
26 82 7.46644
26 83 3.79926
26 84 7.64648
26 85 4.47856
26 86 7.89673
26 87 7.7564
26 88 7.30432
26 89 7.69197
26 90 1.16354
26 91 7.62786
26 92 7.93346
26 93 8.76294
26 94 7.61785
26 95 7.15644
26 96 8.07129
26 97 9.09603
26 98 5.28763
26 99 8.60222
26 100 7.81089
27 28 5.55149
27 29 6.31399
27 30 4.25229
27 31 1.2857
27 32 5.94711
27 33 5.60495
27 34 4.84673
27 35 6.37622
27 36 5.74111
27 37 3.9123
27 38 5.10333
27 39 0.811972
27 40 3.87908
27 41 5.4979
27 42 4.21127
27 43 1.48649
27 44 5.92167
27 45 6.02026
27 46 6.17526
27 47 0.726142
27 48 1.87889
27 49 5.49537
27 50 1.06336
27 51 6.1461
27 52 4.77403
27 53 3.3791
27 54 1.21825
27 55 5.53578
27 56 4.49087
27 57 1.51126
27 58 6.18009
27 59 5.8092
27 60 5.18183
27 61 5.71214
27 62 1.01642
27 63 5.51728
27 64 6.1746
27 65 4.79563
27 66 5.6691
27 67 1.04997
27 68 5.39
27 69 5.87504
27 70 5.67541
27 71 4.27731
27 72 1.06776
27 73 5.34189
27 74 5.12924
27 75 1.37922
27 76 1.05222
27 77 4.13669
27 78 6.00705
27 79 1.27628
27 80 7.37641
27 81 5.39412
27 82 7.7038
27 83 3.79891
27 84 7.78952
27 85 4.37669
27 86 8.03066
27 87 7.99028
27 88 7.54407
27 89 7.90609
27 90 1.24841
27 91 7.87493
27 92 8.39869
27 93 9.28719
27 94 7.75281
27 95 7.3601
27 96 8.25288
27 97 9.54315
27 98 5.73532
27 99 9.08626
27 100 8.08619
28 29 1.46836
28 30 1.80973
28 31 6.16748
28 32 0.946599
28 33 1.01529
28 34 1.33013
28 35 1.1195
28 36 1.12163
28 37 2.06619
28 38 0.963976
28 39 5.2038
28 40 1.96105
28 41 0.997117
28 42 1.7915
28 43 5.61168
28 44 1.05991
28 45 1.06481
28 46 1.33365
28 47 5.51419
28 48 5.43721
28 49 0.970349
28 50 6.30141
28 51 0.970934
28 52 1.14351
28 53 2.67372
28 54 5.58757
28 55 1.00147
28 56 1.39738
28 57 4.98122
28 58 0.895822
28 59 0.821718
28 60 0.735844
28 61 0.911136
28 62 5.50234
28 63 0.966395
28 64 1.01513
28 65 1.26281
28 66 1.26168
28 67 5.11251
28 68 0.73113
28 69 1.00659
28 70 0.935976
28 71 1.91454
28 72 5.25432
28 73 0.927609
28 74 0.949311
28 75 5.57209
28 76 5.33213
28 77 1.76327
28 78 0.977434
28 79 5.4419
28 80 7.35435
28 81 6.11137
28 82 7.51974
28 83 2.05719
28 84 7.49028
28 85 1.68588
28 86 7.74517
28 87 7.70246
28 88 7.84842
28 89 7.68698
28 90 5.49243
28 91 7.89646
28 92 10.5854
28 93 8.29387
28 94 7.61802
28 95 7.50101
28 96 8.03415
28 97 8.46027
28 98 6.37403
28 99 8.23745
28 100 7.30819
29 30 2.82786
29 31 7.06484
29 32 1.08065
29 33 1.04311
29 34 1.9985
29 35 0.831333
29 36 1.09347
29 37 2.9063
29 38 1.88707
29 39 5.9613
29 40 2.81857
29 41 1.24742
29 42 2.48883
29 43 6.32863
29 44 1.20232
29 45 1.31496
29 46 1.50802
29 47 6.31893
29 48 6.17877
29 49 1.72926
29 50 7.0503
29 51 1.0115
29 52 2.16244
29 53 3.66368
29 54 6.35963
29 55 1.29546
29 56 2.44348
29 57 5.62402
29 58 1.31319
29 59 1.36499
29 60 1.78611
29 61 1.35599
29 62 6.29568
29 63 1.60001
29 64 1.29215
29 65 1.94605
29 66 1.16628
29 67 5.9857
29 68 1.38327
29 69 1.52117
29 70 1.38254
29 71 2.67663
29 72 6.01484
29 73 1.93054
29 74 1.88906
29 75 6.45716
29 76 6.04808
29 77 2.77376
29 78 1.50696
29 79 6.19366
29 80 7.73817
29 81 6.74456
29 82 7.8372
29 83 2.89839
29 84 7.84463
29 85 2.71979
29 86 8.06124
29 87 8.08427
29 88 8.275
29 89 7.98236
29 90 6.2435
29 91 8.32738
29 92 10.7539
29 93 8.24138
29 94 7.98286
29 95 7.94034
29 96 8.37374
29 97 8.49241
29 98 6.99061
29 99 8.31182
29 100 7.53164
30 31 4.78701
30 32 2.39287
30 33 2.26677
30 34 1.35102
30 35 2.67392
30 36 2.31153
30 37 1.02288
30 38 1.35667
30 39 3.96559
30 40 1.05354
30 41 2.01787
30 42 1.21414
30 43 4.30523
30 44 2.36683
30 45 2.21519
30 46 2.54272
30 47 4.24501
30 48 4.17324
30 49 1.96127
30 50 4.97278
30 51 2.41454
30 52 1.246
30 53 1.28846
30 54 4.26654
30 55 2.03872
30 56 1.02968
30 57 3.75459
30 58 2.48183
30 59 2.19219
30 60 1.52053
30 61 2.15199
30 62 4.26769
30 63 2.10716
30 64 2.37235
30 65 1.24823
30 66 2.33842
30 67 3.85187
30 68 1.76842
30 69 2.32581
30 70 1.98928
30 71 1.16473
30 72 3.95856
30 73 1.82789
30 74 1.32334
30 75 4.23721
30 76 4.04827
30 77 0.820128
30 78 2.37474
30 79 4.16854
30 80 7.32456
30 81 5.7019
30 82 7.56499
30 83 1.12066
30 84 7.53898
30 85 0.901131
30 86 7.85656
30 87 7.76136
30 88 7.72995
30 89 7.76152
30 90 4.23075
30 91 7.83065
30 92 10.1478
30 93 8.69505
30 94 7.65531
30 95 7.40852
30 96 8.11734
30 97 8.87931
30 98 5.98283
30 99 8.57386
30 100 7.49011
31 32 6.62301
31 33 6.34635
31 34 5.55597
31 35 7.02618
31 36 6.40236
31 37 4.54412
31 38 5.73218
31 39 1.40919
31 40 4.54686
31 41 6.22769
31 42 4.93707
31 43 1.58562
31 44 6.64623
31 45 6.61804
31 46 6.75062
31 47 1.16789
31 48 1.90348
31 49 6.0732
31 50 1.28037
31 51 6.76905
31 52 5.36173
31 53 3.84167
31 54 1.35085
31 55 6.25418
31 56 5.08787
31 57 2.16654
31 58 6.81168
31 59 6.41224
31 60 5.81415
31 61 6.39091
31 62 1.55932
31 63 6.18594
31 64 6.77764
31 65 5.50734
31 66 6.35057
31 67 1.63714
31 68 6.06818
31 69 6.54393
31 70 6.26038
31 71 4.97457
31 72 1.46617
31 73 5.90721
31 74 5.73587
31 75 1.13608
31 76 1.63385
31 77 4.67723
31 78 6.5993
31 79 1.63066
31 80 7.81618
31 81 5.64926
31 82 8.17973
31 83 4.42902
31 84 8.21939
31 85 4.86903
31 86 8.49098
31 87 8.39725
31 88 7.89264
31 89 8.39654
31 90 1.52719
31 91 8.21035
31 92 8.4467
31 93 10.011
31 94 8.1682
31 95 7.74172
31 96 8.72251
31 97 10.2437
31 98 5.97326
31 99 9.7603
31 100 8.59696
32 33 1.09707
32 34 1.63472
32 35 0.882403
32 36 1.28737
32 37 2.50561
32 38 1.28773
32 39 5.57364
32 40 2.42351
32 41 0.924427
32 42 2.08224
32 43 6.05969
32 44 0.987579
32 45 1.00383
32 46 1.61037
32 47 5.90235
32 48 5.92188
32 49 1.09844
32 50 6.66544
32 51 0.988933
32 52 1.51198
32 53 3.29523
32 54 6.05207
32 55 0.857202
32 56 1.85665
32 57 5.41088
32 58 0.937765
32 59 1.15125
32 60 1.26151
32 61 1.18767
32 62 5.95294
32 63 1.02291
32 64 1.09927
32 65 1.59524
32 66 1.40057
32 67 5.55118
32 68 1.18256
32 69 1.0801
32 70 1.23961
32 71 2.4305
32 72 5.7029
32 73 1.37827
32 74 1.26102
32 75 6.06992
32 76 5.76562
32 77 2.31426
32 78 1.2943
32 79 5.90638
32 80 7.49698
32 81 6.63438
32 82 7.651
32 83 2.59942
32 84 7.57809
32 85 2.23619
32 86 7.80578
32 87 7.85534
32 88 8.03857
32 89 7.78083
32 90 5.95537
32 91 8.09406
32 92 10.8937
32 93 8.43666
32 94 7.71232
32 95 7.6786
32 96 8.11837
32 97 8.57539
32 98 6.89766
32 99 8.39629
32 100 7.41482
33 34 1.47816
33 35 1.12822
33 36 0.942265
33 37 2.30681
33 38 1.42637
33 39 5.29667
33 40 2.1036
33 41 0.985326
33 42 1.94351
33 43 5.68717
33 44 0.917928
33 45 1.47288
33 46 1.45824
33 47 5.59115
33 48 5.52742
33 49 1.41292
33 50 6.37221
33 51 1.17217
33 52 1.61623
33 53 2.96615
33 54 5.6632
33 55 1.04826
33 56 1.80507
33 57 4.94232
33 58 1.105
33 59 1.01558
33 60 1.17359
33 61 0.884619
33 62 5.52465
33 63 1.00027
33 64 1.36177
33 65 1.45154
33 66 0.97274
33 67 5.20338
33 68 0.820191
33 69 1.06018
33 70 1.28788
33 71 1.99839
33 72 5.32554
33 73 1.33655
33 74 1.50377
33 75 5.71239
33 76 5.35594
33 77 2.14909
33 78 1.08461
33 79 5.4751
33 80 7.16095
33 81 6.02442
33 82 7.284
33 83 2.16961
33 84 7.32871
33 85 2.17866
33 86 7.55147
33 87 7.52485
33 88 7.68623
33 89 7.45183
33 90 5.52836
33 91 7.75686
33 92 10.3005
33 93 7.74481
33 94 7.45226
33 95 7.34795
33 96 7.82907
33 97 7.98759
33 98 6.28917
33 99 7.76643
33 100 7.056
34 35 2.0297
34 36 1.82965
34 37 1.31452
34 38 0.874272
34 39 4.56101
34 40 1.24095
34 41 1.17909
34 42 0.949588
34 43 5.04776
34 44 1.37948
34 45 1.81396
34 46 2.25265
34 47 4.86568
34 48 4.97266
34 49 1.62248
34 50 5.57262
34 51 1.91244
34 52 1.14106
34 53 2.2003
34 54 4.99649
34 55 1.18413
34 56 1.14135
34 57 4.3467
34 58 1.85216
34 59 1.79871
34 60 1.03105
34 61 1.48897
34 62 4.86113
34 63 1.45308
34 64 1.92559
34 65 0.706192
34 66 1.86916
34 67 4.45617
34 68 1.21224
34 69 1.65096
34 70 1.73607
34 71 1.07931
34 72 4.65878
34 73 1.62423
34 74 0.959318
34 75 5.02811
34 76 4.69424
34 77 1.48743
34 78 1.94719
34 79 4.82923
34 80 7.1426
34 81 6.13787
34 82 7.34493
34 83 1.56141
34 84 7.31916
34 85 1.53736
34 86 7.58179
34 87 7.5824
34 88 7.64304
34 89 7.49302
34 90 4.93825
34 91 7.73109
34 92 10.5645
34 93 8.24445
34 94 7.44389
34 95 7.29601
34 96 7.83573
34 97 8.40025
34 98 6.40829
34 99 8.16887
34 100 7.20758
35 36 1.02567
35 37 2.88403
35 38 1.67702
35 39 6.00127
35 40 2.7985
35 41 1.33609
35 42 2.57056
35 43 6.36531
35 44 1.21466
35 45 1.00234
35 46 1.16747
35 47 6.32898
35 48 6.16201
35 49 1.31667
35 50 7.10351
35 51 0.670575
35 52 1.91734
35 53 3.5289
35 54 6.38461
35 55 1.36431
35 56 2.29498
35 57 5.7018
35 58 0.82867
35 59 0.945244
35 60 1.5687
35 61 1.22477
35 62 6.32533
35 63 1.38345
35 64 0.887367
35 65 2.01372
35 66 1.18926
35 67 5.98493
35 68 1.29139
35 69 1.23345
35 70 1.12049
35 71 2.70244
35 72 6.0452
35 73 1.55203
35 74 1.65491
35 75 6.41298
35 76 6.10715
35 77 2.59469
35 78 1.03043
35 79 6.23032
35 80 7.83111
35 81 6.61633
35 82 7.94653
35 83 2.84543
35 84 7.92605
35 85 2.52989
35 86 8.15797
35 87 8.13934
35 88 8.35387
35 89 8.10247
35 90 6.26697
35 91 8.38139
35 92 10.8843
35 93 8.47103
35 94 8.06036
35 95 8.0032
35 96 8.46755
35 97 8.6781
35 98 6.84609
35 99 8.49264
35 100 7.65017
36 37 2.45244
36 38 1.63971
36 39 5.36873
36 40 2.31124
36 41 1.35636
36 42 2.22216
36 43 5.63876
36 44 1.40663
36 45 1.26497
36 46 0.972251
36 47 5.71755
36 48 5.42374
36 49 1.46036
36 50 6.49726
36 51 0.937534
36 52 1.7237
36 53 2.95037
36 54 5.66259
36 55 1.50054
36 56 1.98311
36 57 4.96317
36 58 1.22232
36 59 0.908062
36 60 1.48321
36 61 1.13454
36 62 5.64093
36 63 1.48426
36 64 1.22648
36 65 1.75194
36 66 0.488625
36 67 5.37627
36 68 1.05597
36 69 1.47731
36 70 0.823713
36 71 2.28467
36 72 5.33137
36 73 1.33039
36 74 1.62289
36 75 5.72106
36 76 5.41126
36 77 2.12639
36 78 1.10723
36 79 5.5021
36 80 7.51932
36 81 5.91189
36 82 7.63562
36 83 2.24158
36 84 7.68092
36 85 2.15829
36 86 7.92155
36 87 7.84484
36 88 7.99647
36 89 7.81965
36 90 5.54738
36 91 8.05659
36 92 10.07
36 93 8.0879
36 94 7.79807
36 95 7.67719
36 96 8.22741
36 97 8.38855
36 98 6.17339
36 99 8.12765
36 100 7.3803
37 38 1.60329
37 39 3.59561
37 40 0.836502
37 41 2.10644
37 42 0.865914
37 43 4.03104
37 44 2.45696
37 45 2.49412
37 46 2.78044
37 47 3.89969
37 48 3.98706
37 49 2.16649
37 50 4.62648
37 51 2.66596
37 52 1.47546
37 53 1.31297
37 54 3.99473
37 55 2.10008
37 56 1.10433
37 57 3.4288
37 58 2.70869
37 59 2.37562
37 60 1.75809
37 61 2.32922
37 62 3.9823
37 63 2.14653
37 64 2.61898
37 65 1.3325
37 66 2.42494
37 67 3.56928
37 68 1.97863
37 69 2.51034
37 70 2.26011
37 71 1.04819
37 72 3.67263
37 73 2.08313
37 74 1.61862
37 75 4.01039
37 76 3.73619
37 77 1.01975
37 78 2.61332
37 79 3.89857
37 80 6.99375
37 81 5.81166
37 82 7.25794
37 83 1.10004
37 84 7.23187
37 85 1.11874
37 86 7.53497
37 87 7.48571
37 88 7.42221
37 89 7.43599
37 90 3.99131
37 91 7.55803
37 92 9.94773
37 93 8.49065
37 94 7.33504
37 95 7.10366
37 96 7.80103
37 97 8.67897
37 98 6.11861
37 99 8.38711
37 100 7.21307
38 39 4.77938
38 40 1.47771
38 41 1.0663
38 42 1.28119
38 43 5.26312
38 44 1.33403
38 45 1.44932
38 46 1.97035
38 47 5.07312
38 48 5.12777
38 49 1.15091
38 50 5.82691
38 51 1.59432
38 52 0.771894
38 53 2.31265
38 54 5.22955
38 55 1.07283
38 56 1.05458
38 57 4.63164
38 58 1.4355
38 59 1.48513
38 60 0.771238
38 61 1.21623
38 62 5.10855
38 63 1.15664
38 64 1.60698
38 65 0.892176
38 66 1.73209
38 67 4.6535
38 68 1.03041
38 69 1.26831
38 70 1.44631
38 71 1.4871
38 72 4.88028
38 73 1.18713
38 74 0.442703
38 75 5.19819
38 76 4.96671
38 77 1.43868
38 78 1.57359
38 79 5.09367
38 80 7.33489
38 81 6.07557
38 82 7.5416
38 83 1.69547
38 84 7.48468
38 85 1.48119
38 86 7.74533
38 87 7.7365
38 88 7.83966
38 89 7.68805
38 90 5.14231
38 91 7.91071
38 92 10.7099
38 93 8.45455
38 94 7.60392
38 95 7.47717
38 96 8.01943
38 97 8.57283
38 98 6.34123
38 99 8.34318
38 100 7.39067
39 40 3.61579
39 41 5.1773
39 42 3.91346
39 43 1.31474
39 44 5.61936
39 45 5.62279
39 46 5.79944
39 47 0.723103
39 48 1.69005
39 49 5.11348
39 50 1.34392
39 51 5.75946
39 52 4.42539
39 53 3.10372
39 54 1.20378
39 55 5.20342
39 56 4.17356
39 57 1.41899
39 58 5.84676
39 59 5.43897
39 60 4.87554
39 61 5.4122
39 62 1.3166
39 63 5.19011
39 64 5.79919
39 65 4.50717
39 66 5.30023
39 67 1.30446
39 68 5.07721
39 69 5.57854
39 70 5.28079
39 71 4.0706
39 72 0.935194
39 73 4.99736
39 74 4.78674
39 75 1.37716
39 76 1.04732
39 77 3.80345
39 78 5.6694
39 79 1.31892
39 80 7.38537
39 81 5.43386
39 82 7.7159
39 83 3.52786
39 84 7.76148
39 85 4.00006
39 86 8.00713
39 87 7.98631
39 88 7.56146
39 89 7.91711
39 90 1.29789
39 91 7.884
39 92 8.33309
39 93 9.40235
39 94 7.72894
39 95 7.37913
39 96 8.28236
39 97 9.66646
39 98 5.78362
39 99 9.22049
39 100 8.05575
40 41 1.97664
40 42 0.896727
40 43 4.0576
40 44 2.27361
40 45 2.51385
40 46 2.70739
40 47 3.88535
40 48 3.98529
40 49 2.12352
40 50 4.6385
40 51 2.61894
40 52 1.3534
40 53 1.29882
40 54 3.96144
40 55 2.02353
40 56 1.01407
40 57 3.39111
40 58 2.55212
40 59 2.28707
40 60 1.58103
40 61 2.05886
40 62 3.86383
40 63 1.96043
40 64 2.60553
40 65 1.22394
40 66 2.32901
40 67 3.43474
40 68 1.78742
40 69 2.3
40 70 2.2435
40 71 0.81892
40 72 3.65273
40 73 1.84939
40 74 1.56334
40 75 3.97133
40 76 3.72254
40 77 1.06117
40 78 2.4181
40 79 3.83771
40 80 6.76327
40 81 5.456
40 82 7.00384
40 83 0.821922
40 84 7.01415
40 85 1.29333
40 86 7.29765
40 87 7.23286
40 88 7.19818
40 89 7.18506
40 90 3.89723
40 91 7.31812
40 92 9.78909
40 93 8.05298
40 94 7.11199
40 95 6.87853
40 96 7.5436
40 97 8.24138
40 98 5.76749
40 99 7.92672
40 100 6.96524
41 42 1.5883
41 43 5.65961
41 44 0.945369
41 45 1.33885
41 46 1.89272
41 47 5.5169
41 48 5.54787
41 49 1.34558
41 50 6.23402
41 51 1.32552
41 52 1.38647
41 53 2.92099
41 54 5.65076
41 55 0.663518
41 56 1.56761
41 57 4.95997
41 58 1.27524
41 59 1.42671
41 60 0.931167
41 61 0.988034
41 62 5.51849
41 63 1.15198
41 64 1.50997
41 65 1.07498
41 66 1.42325
41 67 5.12837
41 68 0.899307
41 69 1.13329
41 70 1.41236
41 71 1.89945
41 72 5.29559
41 73 1.50331
41 74 1.13433
41 75 5.68314
41 76 5.34321
41 77 2.07106
41 78 1.49721
41 79 5.49
41 80 7.47256
41 81 6.31964
41 82 7.63831
41 83 2.16308
41 84 7.61951
41 85 2.03153
41 86 7.84339
41 87 7.87273
41 88 8.00872
41 89 7.77167
41 90 5.5462
41 91 8.08771
41 92 10.7645
41 93 8.28134
41 94 7.74777
41 95 7.65816
41 96 8.11664
41 97 8.45242
41 98 6.59414
41 99 8.24575
41 100 7.43421
42 43 4.45478
42 44 1.99732
42 45 2.22882
42 46 2.66977
42 47 4.24186
42 48 4.44033
42 49 1.99996
42 50 4.94315
42 51 2.39704
42 52 1.30314
42 53 1.85826
42 54 4.40294
42 55 1.59757
42 56 1.00913
42 57 3.81516
42 58 2.41711
42 59 2.22942
42 60 1.48656
42 61 1.98379
42 62 4.32019
42 63 1.81232
42 64 2.39452
42 65 0.851023
42 66 2.20752
42 67 3.85942
42 68 1.68057
42 69 2.16027
42 70 2.10124
42 71 1.02503
42 72 4.06334
42 73 1.96404
42 74 1.3311
42 75 4.44561
42 76 4.11335
42 77 1.3493
42 78 2.43496
42 79 4.29782
42 80 6.91616
42 81 6.04577
42 82 7.1558
42 83 1.35806
42 84 7.11892
42 85 1.39311
42 86 7.39064
42 87 7.40799
42 88 7.39555
42 89 7.30989
42 90 4.37332
42 91 7.52441
42 92 10.2019
42 93 8.29267
42 94 7.23509
42 95 7.05675
42 96 7.65951
42 97 8.44748
42 98 6.35931
42 99 8.18562
42 100 7.08996
43 44 6.08296
43 45 5.97793
43 46 5.99943
43 47 1.43617
43 48 0.861638
43 49 5.53579
43 50 1.7034
43 51 6.09023
43 52 4.91792
43 53 3.29625
43 54 0.652683
43 55 5.69351
43 56 4.6515
43 57 1.15772
43 58 6.25519
43 59 5.75587
43 60 5.31707
43 61 5.80157
43 62 1.50301
43 63 5.68515
43 64 6.15084
43 65 4.9673
43 66 5.57601
43 67 1.98347
43 68 5.44028
43 69 6.0562
43 70 5.55772
43 71 4.45415
43 72 0.784704
43 73 5.37639
43 74 5.25671
43 75 1.10528
43 76 0.925186
43 77 4.14366
43 78 5.98495
43 79 0.973083
43 80 7.90424
43 81 5.12755
43 82 8.20369
43 83 3.83097
43 84 8.32134
43 85 4.31634
43 86 8.60439
43 87 8.47144
43 88 8.0109
43 89 8.46272
43 90 0.935316
43 91 8.31059
43 92 7.63687
43 93 9.62667
43 94 8.30091
43 95 7.88163
43 96 8.88103
43 97 10.033
43 98 5.46348
43 99 9.52081
43 100 8.50024
44 45 1.50079
44 46 1.76248
44 47 5.91323
44 48 5.95752
44 49 1.53366
44 50 6.67113
44 51 1.31915
44 52 1.70697
44 53 3.22809
44 54 6.03913
44 55 0.970985
44 56 1.85823
44 57 5.36822
44 58 1.03353
44 59 1.36044
44 60 1.21607
44 61 0.972579
44 62 5.86007
44 63 1.10868
44 64 1.44877
44 65 1.48752
44 66 1.50121
44 67 5.47027
44 68 1.103
44 69 1.04034
44 70 1.55961
44 71 2.11138
44 72 5.70163
44 73 1.52231
44 74 1.42415
44 75 6.05033
44 76 5.75036
44 77 2.39981
44 78 1.30483
44 79 5.84842
44 80 7.26733
44 81 6.44202
44 82 7.39673
44 83 2.49014
44 84 7.38956
44 85 2.3776
44 86 7.61136
44 87 7.61824
44 88 7.81985
44 89 7.53827
44 90 5.93233
44 91 7.85613
44 92 10.9095
44 93 7.91246
44 94 7.53233
44 95 7.46431
44 96 7.86946
44 97 8.06472
44 98 6.69776
44 99 7.88945
44 100 7.1462
45 46 1.2596
45 47 5.96703
45 48 5.81364
45 49 1.25811
45 50 6.73734
45 51 0.72006
45 52 1.59894
45 53 3.15605
45 54 6.00183
45 55 1.27254
45 56 1.90525
45 57 5.39855
45 58 1.26331
45 59 1.09241
45 60 1.46839
45 61 1.4866
45 62 6.02823
45 63 1.43677
45 64 0.770818
45 65 1.70111
45 66 1.37919
45 67 5.66575
45 68 1.27643
45 69 1.5381
45 70 0.814251
45 71 2.50434
45 72 5.68484
45 73 1.39696
45 74 1.30597
45 75 6.03495
45 76 5.74502
45 77 2.17511
45 78 1.37057
45 79 5.89142
45 80 7.7135
45 81 6.6952
45 82 7.86801
45 83 2.59715
45 84 7.79332
45 85 1.97284
45 86 8.06764
45 87 8.05351
45 88 8.19585
45 89 8.03155
45 90 5.93408
45 91 8.23669
45 92 10.7299
45 93 8.75556
45 94 7.94451
45 95 7.86602
45 96 8.40422
45 97 8.95377
45 98 6.94921
45 99 8.74035
45 100 7.60177
46 47 6.11552
46 48 5.75724
46 49 1.71839
46 50 6.93656
46 51 0.951883
46 52 2.03271
46 53 3.1762
46 54 6.01388
46 55 1.90096
46 56 2.24793
46 57 5.38275
46 58 1.31139
46 59 0.900709
46 60 1.81192
46 61 1.47382
46 62 6.03842
46 63 1.71885
46 64 0.976286
46 65 2.1493
46 66 1.0715
46 67 5.76352
46 68 1.41279
46 69 1.70911
46 70 0.958346
46 71 2.63784
46 72 5.72536
46 73 1.42902
46 74 1.91454
46 75 6.04232
46 76 5.80927
46 77 2.35519
46 78 1.04928
46 79 5.88697
46 80 7.50474
46 81 6.14677
46 82 7.61412
46 83 2.6293
46 84 7.63709
46 85 2.26492
46 86 7.91496
46 87 7.78595
46 88 7.95842
46 89 7.82021
46 90 5.91719
46 91 7.97343
46 92 10.169
46 93 8.14974
46 94 7.78597
46 95 7.64786
46 96 8.23219
46 97 8.44107
46 98 6.39521
46 99 8.1866
46 100 7.29521
47 48 1.80227
47 49 5.41133
47 50 1.14055
47 51 6.09859
47 52 4.72453
47 53 3.33119
47 54 1.19193
47 55 5.51809
47 56 4.45376
47 57 1.62223
47 58 6.13543
47 59 5.74508
47 60 5.16806
47 61 5.712
47 62 1.10158
47 63 5.45448
47 64 6.12313
47 65 4.8254
47 66 5.64931
47 67 1.10118
47 68 5.38146
47 69 5.84613
47 70 5.6274
47 71 4.33192
47 72 1.05843
47 73 5.2642
47 74 5.09206
47 75 1.19955
47 76 1.12961
47 77 4.09576
47 78 5.93819
47 79 1.30692
47 80 7.35242
47 81 5.38431
47 82 7.69106
47 83 3.80152
47 84 7.7482
47 85 4.29385
47 86 7.99971
47 87 7.95454
47 88 7.51283
47 89 7.90543
47 90 1.2813
47 91 7.83859
47 92 8.32583
47 93 9.38639
47 94 7.71019
47 95 7.33892
47 96 8.24897
47 97 9.63137
47 98 5.71909
47 99 9.17908
47 100 8.07506
48 49 5.34174
48 50 2.22675
48 51 5.88983
48 52 4.75427
48 53 3.11934
48 54 1.09063
48 55 5.61038
48 56 4.54846
48 57 1.32536
48 58 6.04203
48 59 5.54606
48 60 5.16325
48 61 5.61787
48 62 1.69737
48 63 5.54323
48 64 5.95774
48 65 4.89321
48 66 5.36256
48 67 2.17025
48 68 5.28358
48 69 5.86716
48 70 5.34623
48 71 4.38006
48 72 1.03792
48 73 5.1674
48 74 5.11542
48 75 1.24335
48 76 1.34321
48 77 3.97441
48 78 5.75223
48 79 1.22234
48 80 8.00968
48 81 4.63601
48 82 8.29105
48 83 3.65691
48 84 8.42765
48 85 4.20146
48 86 8.70558
48 87 8.52269
48 88 8.11186
48 89 8.56239
48 90 1.06946
48 91 8.39042
48 92 7.54201
48 93 9.58323
48 94 8.40513
48 95 7.96641
48 96 8.98749
48 97 10.0045
48 98 4.95037
48 99 9.4805
48 100 8.55258
49 50 6.18932
49 51 1.31675
49 52 1.15199
49 53 2.77016
49 54 5.55253
49 55 1.30095
49 56 1.57673
49 57 4.96969
49 58 1.21814
49 59 1.10003
49 60 1.07487
49 61 1.41657
49 62 5.47952
49 63 1.13546
49 64 1.32763
49 65 1.66093
49 66 1.59486
49 67 5.09826
49 68 1.31023
49 69 1.34227
49 70 1.20479
49 71 2.2569
49 72 5.20717
49 73 1.11842
49 74 1.09899
49 75 5.52055
49 76 5.29347
49 77 1.84231
49 78 1.26024
49 79 5.41586
49 80 7.71204
49 81 6.17999
49 82 7.89431
49 83 2.19011
49 84 7.83895
49 85 1.81073
49 86 8.08088
49 87 8.07988
49 88 8.20435
49 89 8.06053
49 90 5.44751
49 91 8.26785
49 92 10.6342
49 93 8.7799
49 94 7.9474
49 95 7.84928
49 96 8.39959
49 97 8.94618
49 98 6.42033
49 99 8.72178
49 100 7.73066
50 51 6.88614
50 52 5.51491
50 53 4.12464
50 54 1.61102
50 55 6.24399
50 56 5.24794
50 57 2.04419
50 58 6.94613
50 59 6.56049
50 60 5.92455
50 61 6.48761
50 62 1.58758
50 63 6.27342
50 64 6.93272
50 65 5.53752
50 66 6.43754
50 67 1.84457
50 68 6.14428
50 69 6.64873
50 70 6.40772
50 71 5.03765
50 72 1.59466
50 73 6.10882
50 74 5.84532
50 75 1.78182
50 76 1.53826
50 77 4.88732
50 78 6.77495
50 79 1.70696
50 80 8.08427
50 81 5.96951
50 82 8.43447
50 83 4.5721
50 84 8.48581
50 85 5.07942
50 86 8.7236
50 87 8.72229
50 88 8.22517
50 89 8.62139
50 90 1.72947
50 91 8.5714
50 92 8.59497
50 93 10.0751
50 94 8.44162
50 95 8.06828
50 96 8.95864
50 97 10.3443
50 98 6.28707
50 99 9.88653
50 100 8.8527
51 52 1.77111
51 53 3.26308
51 54 6.11437
51 55 1.31159
51 56 2.07944
51 57 5.46459
51 58 0.986722
51 59 0.836693
51 60 1.47213
51 61 1.25957
51 62 6.09902
51 63 1.41654
51 64 0.653482
51 65 1.8117
51 66 1.07194
51 67 5.76531
51 68 1.15397
51 69 1.37269
51 70 0.715449
51 71 2.54403
51 72 5.78395
51 73 1.40829
51 74 1.51215
51 75 6.1457
51 76 5.85756
51 77 2.32167
51 78 1.05033
51 79 5.97989
51 80 7.69463
51 81 6.4838
51 82 7.81838
51 83 2.62089
51 84 7.79403
51 85 2.19993
51 86 8.04899
51 87 8.00901
51 88 8.18016
51 89 7.99344
51 90 6.01778
51 91 8.22014
51 92 10.6291
51 93 8.47666
51 94 7.93986
51 95 7.8528
51 96 8.377
51 97 8.70663
51 98 6.72532
51 99 8.49152
51 100 7.52886
52 53 2.05637
52 54 4.87177
52 55 1.46446
52 56 0.85715
52 57 4.31708
52 58 1.67922
52 59 1.55371
52 60 0.953209
52 61 1.45299
52 62 4.77602
52 63 1.22221
52 64 1.70643
52 65 1.15371
52 66 1.77921
52 67 4.32266
52 68 1.28987
52 69 1.47385
52 70 1.4783
52 71 1.59293
52 72 4.53069
52 73 1.07865
52 74 0.706008
52 75 4.83635
52 76 4.62836
52 77 1.17496
52 78 1.69987
52 79 4.75237
52 80 7.10602
52 81 5.8707
52 82 7.31747
52 83 1.52991
52 84 7.25234
52 85 1.29972
52 86 7.51982
52 87 7.49886
52 88 7.57428
52 89 7.47448
52 90 4.78187
52 91 7.66517
52 92 10.2986
52 93 8.41806
52 94 7.35991
52 95 7.21147
52 96 7.81817
52 97 8.54673
52 98 6.14831
52 99 8.29236
52 100 7.2016
53 54 3.2361
53 55 2.96431
53 56 1.75869
53 57 2.76625
53 58 3.30186
53 59 2.91562
53 60 2.38907
53 61 2.9044
53 62 3.27526
53 63 2.87683
53 64 3.24149
53 65 2.14216
53 66 2.94348
53 67 2.95766
53 68 2.5589
53 69 3.13399
53 70 2.77353
53 71 1.58892
53 72 2.95575
53 73 2.49315
53 74 2.31952
53 75 3.18148
53 76 3.08493
53 77 1.21132
53 78 3.06784
53 79 3.15193
53 80 7.09321
53 81 4.93614
53 82 7.35027
53 83 1.02561
53 84 7.39722
53 85 1.45379
53 86 7.71839
53 87 7.54739
53 88 7.41373
53 89 7.58788
53 90 3.2101
53 91 7.54968
53 92 9.28841
53 93 8.49603
53 94 7.47889
53 95 7.13734
53 96 7.96344
53 97 8.75424
53 98 5.23837
53 99 8.3722
53 100 7.36335
54 55 5.68429
54 56 4.57325
54 57 1.15608
54 58 6.22518
54 59 5.76058
54 60 5.28407
54 61 5.76599
54 62 1.13808
54 63 5.62985
54 64 6.14646
54 65 4.92664
54 66 5.59907
54 67 1.58892
54 68 5.42316
54 69 6.00208
54 70 5.58894
54 71 4.37329
54 72 0.619064
54 73 5.31571
54 74 5.23626
54 75 0.784013
54 76 0.78941
54 77 4.10578
54 78 5.95847
54 79 0.775755
54 80 7.51479
54 81 5.02425
54 82 7.82008
54 83 3.778
54 84 7.94947
54 85 4.30526
54 86 8.2287
54 87 8.07768
54 88 7.60983
54 89 8.07626
54 90 0.687546
54 91 7.91157
54 92 7.65413
54 93 9.29817
54 94 7.92295
54 95 7.48422
54 96 8.47468
54 97 9.66774
54 98 5.37172
54 99 9.15464
54 100 8.14539
55 56 1.59771
55 57 5.01829
55 58 1.34302
55 59 1.41109
55 60 1.05062
55 61 1.2354
55 62 5.57023
55 63 1.1226
55 64 1.45351
55 65 1.0865
55 66 1.56459
55 67 5.16563
55 68 0.992712
55 69 1.26576
55 70 1.41218
55 71 1.94612
55 72 5.33509
55 73 1.54462
55 74 1.11105
55 75 5.72575
55 76 5.3687
55 77 2.09322
55 78 1.55367
55 79 5.53286
55 80 7.40295
55 81 6.51231
55 82 7.571
55 83 2.26424
55 84 7.52834
55 85 1.95635
55 86 7.76756
55 87 7.81915
55 88 7.93966
55 89 7.71156
55 90 5.5951
55 91 8.0167
55 92 10.8032
55 93 8.35035
55 94 7.66574
55 95 7.59439
55 96 8.05444
55 97 8.50885
55 98 6.78536
55 99 8.31353
55 100 7.37497
56 57 4.05014
56 58 1.99615
56 59 1.7993
56 60 1.16204
56 61 1.70144
56 62 4.49054
56 63 1.43927
56 64 2.01997
56 65 1.01679
56 66 1.98326
56 67 4.01949
56 68 1.41273
56 69 1.80676
56 70 1.75881
56 71 1.30934
56 72 4.25942
56 73 1.30486
56 74 1.04119
56 75 4.53345
56 76 4.34665
56 77 1.03854
56 78 1.94583
56 79 4.4655
56 80 6.85085
56 81 5.76425
56 82 7.0863
56 83 1.32095
56 84 7.03891
56 85 1.06548
56 86 7.32649
56 87 7.27877
56 88 7.31624
56 89 7.25835
56 90 4.52708
56 91 7.41122
56 92 10.1577
56 93 8.21373
56 94 7.16509
56 95 6.97716
56 96 7.59609
56 97 8.35453
56 98 6.07739
56 99 8.08485
56 100 6.98856
57 58 5.59018
57 59 5.1224
57 60 4.65546
57 61 5.09613
57 62 1.35661
57 63 5.02558
57 64 5.54377
57 65 4.28811
57 66 4.88707
57 67 1.81658
57 68 4.72852
57 69 5.34272
57 70 4.96347
57 71 3.7323
57 72 0.89716
57 73 4.77219
57 74 4.6501
57 75 1.60393
57 76 0.932285
57 77 3.57697
57 78 5.34288
57 79 1.00944
57 80 7.51259
57 81 4.76355
57 82 7.7818
57 83 3.14777
57 84 7.9401
57 85 3.82436
57 86 8.21201
57 87 8.07776
57 88 7.69431
57 89 8.01714
57 90 1.08523
57 91 7.98921
57 92 7.79402
57 93 8.91509
57 94 7.93663
57 95 7.5279
57 96 8.44685
57 97 9.33223
57 98 5.10238
57 99 8.83844
57 100 8.02454
58 59 0.954375
58 60 1.26299
58 61 0.878415
58 62 6.09106
58 63 1.11819
58 64 1.03381
58 65 1.86175
58 66 1.37455
58 67 5.70337
58 68 1.13366
58 69 0.753783
58 70 1.28826
58 71 2.47922
58 72 5.88763
58 73 1.19352
58 74 1.46698
58 75 6.18921
58 76 5.98054
58 77 2.40405
58 78 0.762643
58 79 6.06956
58 80 7.51552
58 81 6.27471
58 82 7.65032
58 83 2.62572
58 84 7.63257
58 85 2.39971
58 86 7.86008
58 87 7.81637
58 88 8.04954
58 89 7.80016
58 90 6.10418
58 91 8.07039
58 92 10.9294
58 93 8.17835
58 94 7.76202
58 95 7.68409
58 96 8.13029
58 97 8.31887
58 98 6.51206
58 99 8.13131
58 100 7.37916
59 60 1.26946
59 61 1.16261
59 62 5.72154
59 63 1.12991
59 64 0.858844
59 65 1.75175
59 66 1.01807
59 67 5.39421
59 68 1.0025
59 69 1.27981
59 70 0.819082
59 71 2.28357
59 72 5.44154
59 73 1.01303
59 74 1.4342
59 75 5.76501
59 76 5.5113
59 77 1.99849
59 78 0.731364
59 79 5.60645
59 80 7.39043
59 81 6.14347
59 82 7.53146
59 83 2.30189
59 84 7.52461
59 85 1.93503
59 86 7.78251
59 87 7.70995
59 88 7.87055
59 89 7.7206
59 90 5.64712
59 91 7.91021
59 92 10.3198
59 93 8.23352
59 94 7.65458
59 95 7.54113
59 96 8.09974
59 97 8.46762
59 98 6.39632
59 99 8.23708
59 100 7.28409
60 61 0.983404
60 62 5.13755
60 63 1.04706
60 64 1.52097
60 65 1.00913
60 66 1.61115
60 67 4.73523
60 68 0.836657
60 69 1.09605
60 70 1.34879
60 71 1.53891
60 72 4.94642
60 73 1.0575
60 74 0.880033
60 75 5.25353
60 76 5.00837
60 77 1.55062
60 78 1.28641
60 79 5.11798
60 80 7.34849
60 81 5.91377
60 82 7.53669
60 83 1.7242
60 84 7.51889
60 85 1.54954
60 86 7.77082
60 87 7.73312
60 88 7.84275
60 89 7.69679
60 90 5.16503
60 91 7.90871
60 92 10.5974
60 93 8.2903
60 94 7.63761
60 95 7.49202
60 96 8.03011
60 97 8.45287
60 98 6.17538
60 99 8.21231
60 100 7.37343
61 62 5.61329
61 63 1.08379
61 64 1.3393
61 65 1.42147
61 66 1.28521
61 67 5.24344
61 68 0.769983
61 69 0.729216
61 70 1.36685
61 71 1.9648
61 72 5.43064
61 73 1.1712
61 74 1.34907
61 75 5.76062
61 76 5.5122
61 77 2.13803
61 78 0.957042
61 79 5.6065
61 80 7.24335
61 81 5.94138
61 82 7.3798
61 83 2.17282
61 84 7.40538
61 85 2.16814
61 86 7.63434
61 87 7.58026
61 88 7.76713
61 89 7.53272
61 90 5.6306
61 91 7.80561
61 92 10.5547
61 93 7.82492
61 94 7.53142
61 95 7.40971
61 96 7.88509
61 97 8.00152
61 98 6.20422
61 99 7.7775
61 100 7.12813
62 63 5.47757
62 64 6.14834
62 65 4.83314
62 66 5.57237
62 67 1.03468
62 68 5.31424
62 69 5.79697
62 70 5.62663
62 71 4.25788
62 72 1.02759
62 73 5.22403
62 74 5.15157
62 75 1.16275
62 76 1.16057
62 77 4.11458
62 78 5.87613
62 79 0.941663
62 80 7.27622
62 81 4.67223
62 82 7.57904
62 83 3.70189
62 84 7.72642
62 85 4.3805
62 86 7.96729
62 87 7.84725
62 88 7.42896
62 89 7.80305
62 90 0.998412
62 91 7.74329
62 92 8.02766
62 93 8.86581
62 94 7.68827
62 95 7.25921
62 96 8.16032
62 97 9.17537
62 98 5.01276
62 99 8.68373
62 100 7.9366
63 64 1.35073
63 65 1.45415
63 66 1.5336
63 67 5.04681
63 68 1.12413
63 69 0.93112
63 70 1.46812
63 71 2.04495
63 72 5.29887
63 73 0.992888
63 74 1.19461
63 75 5.6083
63 76 5.34898
63 77 1.98548
63 78 1.17152
63 79 5.47593
63 80 6.93462
63 81 6.25967
63 82 7.10908
63 83 2.19547
63 84 7.06082
63 85 1.96024
63 86 7.29813
63 87 7.30677
63 88 7.47504
63 89 7.2587
63 90 5.52376
63 91 7.53394
63 92 10.5481
63 93 7.96995
63 94 7.19067
63 95 7.11439
63 96 7.59398
63 97 8.09003
63 98 6.53163
63 99 7.89866
63 100 6.91741
64 65 1.85819
64 66 1.31909
64 67 5.77434
64 68 1.28401
64 69 1.34126
64 70 0.920942
64 71 2.53927
64 72 5.8373
64 73 1.35146
64 74 1.50533
64 75 6.16784
64 76 5.90023
64 77 2.30456
64 78 1.08368
64 79 6.03805
64 80 7.45867
64 81 6.65904
64 82 7.5975
64 83 2.69475
64 84 7.54049
64 85 2.14352
64 86 7.81125
64 87 7.76562
64 88 7.94654
64 89 7.76355
64 90 6.07029
64 91 7.96931
64 92 10.6991
64 93 8.43969
64 94 7.69037
64 95 7.60409
64 96 8.13478
64 97 8.61925
64 98 6.90811
64 99 8.42909
64 100 7.29648
65 66 1.78229
65 67 4.40812
65 68 1.05023
65 69 1.64455
65 70 1.6308
65 71 1.08254
65 72 4.5891
65 73 1.58223
65 74 0.969247
65 75 4.96667
65 76 4.63218
65 77 1.41106
65 78 1.90912
65 79 4.79484
65 80 7.12357
65 81 6.06559
65 82 7.32691
65 83 1.48839
65 84 7.30805
65 85 1.37508
65 86 7.58021
65 87 7.57153
65 88 7.61583
65 89 7.48365
65 90 4.85444
65 91 7.70627
65 92 10.4194
65 93 8.21477
65 94 7.44176
65 95 7.28188
65 96 7.83999
65 97 8.38486
65 98 6.35764
65 99 8.13532
65 100 7.18223
66 67 5.31311
66 68 1.14796
66 69 1.55878
66 70 0.970295
66 71 2.30523
66 72 5.26562
66 73 1.42981
66 74 1.7114
66 75 5.67062
66 76 5.34584
66 77 2.12119
66 78 1.28383
66 79 5.44467
66 80 7.38929
66 81 5.89001
66 82 7.50234
66 83 2.24247
66 84 7.5594
66 85 2.18144
66 86 7.80155
66 87 7.72533
66 88 7.86822
66 89 7.68921
66 90 5.4887
66 91 7.94723
66 92 9.94623
66 93 7.98204
66 94 7.67744
66 95 7.55194
66 96 8.106
66 97 8.28978
66 98 6.16107
66 99 8.03189
66 100 7.24712
67 68 4.97066
67 69 5.38072
67 70 5.31716
67 71 3.84781
67 72 1.42343
67 73 4.83928
67 74 4.70239
67 75 1.41537
67 76 1.56566
67 77 3.72932
67 78 5.53104
67 79 1.59865
67 80 6.833
67 81 4.93283
67 82 7.16394
67 83 3.38302
67 84 7.24761
67 85 4.01355
67 86 7.49259
67 87 7.40482
67 88 7.03028
67 89 7.36626
67 90 1.52789
67 91 7.32556
67 92 8.59014
67 93 8.70438
67 94 7.21411
67 95 6.81045
67 96 7.68161
67 97 8.89161
67 98 5.29257
67 99 8.44284
67 100 7.53422
68 69 1.05914
68 70 1.11241
68 71 1.67343
68 72 5.09089
68 73 1.11271
68 74 1.0976
68 75 5.45112
68 76 5.13853
68 77 1.74992
68 78 1.14714
68 79 5.25595
68 80 7.28818
68 81 5.89342
68 82 7.44492
68 83 1.85871
68 84 7.46076
68 85 1.70222
68 86 7.71539
68 87 7.66492
68 88 7.78687
68 89 7.6131
68 90 5.30803
68 91 7.85267
68 92 10.371
68 93 8.0289
68 94 7.59057
68 95 7.45332
68 96 7.98257
68 97 8.24737
68 98 6.1607
68 99 8.00487
68 100 7.2271
69 70 1.59491
69 71 2.23291
69 72 5.65078
69 73 1.22993
69 74 1.37388
69 75 5.9621
69 76 5.72939
69 77 2.31787
69 78 1.07642
69 79 5.8408
69 80 7.21002
69 81 6.15504
69 82 7.35684
69 83 2.43776
69 84 7.34545
69 85 2.32299
69 86 7.56463
69 87 7.54155
69 88 7.76047
69 89 7.48991
69 90 5.86473
69 91 7.80493
69 92 10.8546
69 93 7.9329
69 94 7.46854
69 95 7.37836
69 96 7.80852
69 97 8.03635
69 98 6.39941
69 99 7.85909
69 100 7.11533
70 71 2.2538
70 72 5.27233
70 73 1.19777
70 74 1.32503
70 75 5.6244
70 76 5.3497
70 77 1.83554
70 78 1.18427
70 79 5.46068
70 80 7.60821
70 81 6.16802
70 82 7.75845
70 83 2.19736
70 84 7.73632
70 85 1.74343
70 86 8.01391
70 87 7.94091
70 88 8.05773
70 89 7.94574
70 90 5.50393
70 91 8.11801
70 92 10.2365
70 93 8.5405
70 94 7.8697
70 95 7.74192
70 96 8.3468
70 97 8.80252
70 98 6.42527
70 99 8.54232
70 100 7.51757
71 72 4.06116
71 73 2.0477
71 74 1.61896
71 75 4.40365
71 76 4.09801
71 77 1.32873
71 78 2.37934
71 79 4.22838
71 80 6.92235
71 81 5.63486
71 82 7.13529
71 83 1.05792
71 84 7.18158
71 85 1.53428
71 86 7.46905
71 87 7.37871
71 88 7.37309
71 89 7.32241
71 90 4.30185
71 91 7.469
71 92 10.1198
71 93 7.97288
71 94 7.29535
71 95 7.04524
71 96 7.67694
71 97 8.17009
71 98 5.91851
71 99 7.87855
71 100 7.04787
72 73 5.01341
72 74 4.88756
72 75 0.963695
72 76 0.700695
72 77 3.78711
72 78 5.65443
72 79 0.728356
72 80 7.54146
72 81 4.90056
72 82 7.84026
72 83 3.44296
72 84 7.95899
72 85 4.02201
72 86 8.22635
72 87 8.10349
72 88 7.68144
72 89 8.08064
72 90 0.700308
72 91 7.98922
72 92 7.89763
72 93 9.25127
72 94 7.93447
72 95 7.52057
72 96 8.4733
72 97 9.59884
72 98 5.24478
72 99 9.10509
72 100 8.14191
73 74 1.17344
73 75 5.26378
73 76 5.11738
73 77 1.62071
73 78 1.04846
73 79 5.18538
73 80 7.03423
73 81 5.74183
73 82 7.21547
73 83 1.93499
73 84 7.18365
73 85 1.63913
73 86 7.4453
73 87 7.36792
73 88 7.51254
73 89 7.39133
73 90 5.21185
73 91 7.5618
73 92 10.1908
73 93 8.06077
73 94 7.29958
73 95 7.16991
73 96 7.74108
73 97 8.22571
73 98 6.01745
73 99 7.96879
73 100 7.02884
74 75 5.21068
74 76 4.97415
74 77 1.40317
74 78 1.61862
74 79 5.10512
74 80 7.36042
74 81 6.18667
74 82 7.56588
74 83 1.76684
74 84 7.48733
74 85 1.38768
74 86 7.75919
74 87 7.75963
74 88 7.85494
74 89 7.72061
74 90 5.16162
74 91 7.92557
74 92 10.6813
74 93 8.58995
74 94 7.61567
74 95 7.49475
74 96 8.05627
74 97 8.71238
74 98 6.45306
74 99 8.48225
74 100 7.41335
75 76 1.27356
75 77 4.08442
75 78 5.92508
75 79 1.08768
75 80 7.49484
75 81 4.85859
75 82 7.82303
75 83 3.77726
75 84 7.92983
75 85 4.29122
75 86 8.21075
75 87 8.03548
75 88 7.59386
75 89 8.08197
75 90 1.0003
75 91 7.87036
75 92 7.93908
75 93 9.36316
75 94 7.90025
75 95 7.44986
75 96 8.44172
75 97 9.67519
75 98 5.20407
75 99 9.16596
75 100 8.16331
76 77 3.89239
76 78 5.74128
76 79 0.700515
76 80 7.47188
76 81 5.17771
76 82 7.76761
76 83 3.55336
76 84 7.88657
76 85 4.09695
76 86 8.16062
76 87 8.05707
76 88 7.61652
76 89 8.01035
76 90 0.889692
76 91 7.92051
76 92 7.85595
76 93 9.1992
76 94 7.86913
76 95 7.46304
76 96 8.41322
76 97 9.56292
76 98 5.51698
76 99 9.07939
76 100 8.08569
77 78 2.2523
77 79 3.99875
77 80 7.14523
77 81 5.45581
77 82 7.38495
77 83 0.892686
77 84 7.36249
77 85 0.853503
77 86 7.67512
77 87 7.56521
77 88 7.53702
77 89 7.58432
77 90 4.04442
77 91 7.65646
77 92 9.79745
77 93 8.53217
77 94 7.46516
77 95 7.22339
77 96 7.95666
77 97 8.74476
77 98 5.74986
77 99 8.42437
77 100 7.32179
78 79 5.81439
78 80 7.38218
78 81 6.00946
78 82 7.50485
78 83 2.43212
78 84 7.5318
78 85 2.21631
78 86 7.77538
78 87 7.67537
78 88 7.87195
78 89 7.69846
78 90 5.83478
78 91 7.8856
78 92 10.4552
78 93 8.01054
78 94 7.65996
78 95 7.53731
78 96 8.05758
78 97 8.23055
78 98 6.25277
78 99 8.00134
78 100 7.23844
79 80 7.55644
79 81 4.8582
79 82 7.84936
79 83 3.63205
79 84 7.98776
79 85 4.22989
79 86 8.25603
79 87 8.11083
79 88 7.67977
79 89 8.09856
79 90 0.774344
79 91 7.97852
79 92 7.74334
79 93 9.15336
79 94 7.96471
79 95 7.53777
79 96 8.49259
79 97 9.54131
79 98 5.19784
79 99 9.03409
79 100 8.16404
80 81 8.71598
80 82 0.777935
80 83 7.086
80 84 0.855575
80 85 7.18176
80 86 1.08367
80 87 0.941717
80 88 0.984063
80 89 0.851417
80 90 7.53043
80 91 1.16681
80 92 9.65869
80 93 5.22042
80 94 0.896431
80 95 0.681373
80 96 1.25164
80 97 4.84635
80 98 9.08493
80 99 4.80939
80 100 1.41824
81 82 8.80838
81 83 4.96126
81 84 9.22573
81 85 5.83585
81 86 9.39274
81 87 8.94993
81 88 8.89309
81 89 9.08467
81 90 4.74282
81 91 9.0427
81 92 8.21746
81 93 8.11542
81 94 9.20223
81 95 8.71475
81 96 9.43914
81 97 8.61745
81 98 0.66431
81 99 8.00313
81 100 8.89946
82 83 7.30771
82 84 1.05466
82 85 7.4327
82 86 1.1134
82 87 0.856665
82 88 1.12005
82 89 0.693163
82 90 7.81656
82 91 1.19271
82 92 9.6002
82 93 4.84463
82 94 1.08339
82 95 0.950963
82 96 1.23598
82 97 4.48625
82 98 9.16925
82 99 4.46847
82 100 1.07033
83 84 7.37282
83 85 1.33539
83 86 7.65705
83 87 7.53073
83 88 7.47869
83 89 7.52019
83 90 3.66958
83 91 7.61183
83 92 9.50903
83 93 8.1627
83 94 7.45991
83 95 7.18019
83 96 7.90113
83 97 8.42636
83 98 5.25525
83 99 8.07041
83 100 7.26846
84 85 7.37742
84 86 0.652061
84 87 1.07417
84 88 1.3327
84 89 0.941583
84 90 7.96655
84 91 1.35516
84 92 10.0944
84 93 5.63955
84 94 0.606964
84 95 1.04871
84 96 1.21438
84 97 5.18634
84 98 9.59535
84 99 5.22137
84 100 1.4836
85 86 7.70211
85 87 7.6207
85 88 7.5718
85 89 7.63446
85 90 4.29497
85 91 7.67314
85 92 9.90403
85 93 8.70436
85 94 7.49874
85 95 7.28028
85 96 8.01085
85 97 8.92281
85 98 6.1258
85 99 8.61864
85 100 7.33773
86 87 1.16625
86 88 1.55153
86 89 0.853168
86 90 8.23309
86 91 1.58934
86 92 10.2414
86 93 5.52328
86 94 0.653601
86 95 1.29138
86 96 0.94415
86 97 5.00362
86 98 9.75923
86 99 5.08888
86 100 1.6143
87 88 1.08172
87 89 0.936294
87 90 8.07685
87 91 0.991162
87 92 9.85673
87 93 5.09811
87 94 1.08336
87 95 0.927496
87 96 1.20779
87 97 4.66305
87 98 9.30307
87 99 4.66132
87 100 1.2268
88 89 1.35591
88 90 7.63844
88 91 0.822415
88 92 9.3181
88 93 5.5323
88 94 1.29728
88 95 0.775779
88 96 1.69739
88 97 5.24899
88 98 9.25916
88 99 5.14928
88 100 1.80459
89 90 8.06686
89 91 1.44853
89 92 9.97793
89 93 4.95972
89 94 0.968393
89 95 1.12624
89 96 0.833426
89 97 4.49831
89 98 9.44628
89 99 4.54322
89 100 1.1922
90 91 7.93784
90 92 7.59567
90 93 9.13711
90 94 7.93263
90 95 7.49305
90 96 8.47409
90 97 9.519
90 98 5.07823
90 99 9.00175
90 100 8.1404
91 92 9.61984
91 93 5.48033
91 94 1.37806
91 95 0.993588
91 96 1.70585
91 97 5.14103
91 98 9.40453
91 99 5.06787
91 100 1.66259
92 93 9.97341
92 94 9.98274
92 95 9.5682
92 96 10.5639
92 97 10.9221
92 98 8.46077
92 99 10.2793
92 100 9.81702
93 94 5.68206
93 95 5.47265
93 96 5.21672
93 97 1.48999
93 98 8.36741
93 99 1.18054
93 100 4.56071
94 95 0.956024
94 96 1.17065
94 97 5.21879
94 98 9.57103
94 99 5.25166
94 100 1.68738
95 96 1.43488
95 97 5.09826
95 98 9.07875
95 99 5.03916
95 100 1.66513
96 97 4.56921
96 98 9.79605
96 99 4.69781
96 100 1.69722
97 98 8.88155
97 99 0.890246
97 100 4.23547
98 99 8.26678
98 100 9.2511
99 100 4.26888
