# Supplementary material for: Large-scale discovery of protein interactions at residue resolution using co-evolution calculated from genomic sequences
Source: Nat Commun. 2021 Mar 2;12:1396. doi: 10.1038/s41467-021-21636-z (PMC7925567; doi:10.1038/s41467-021-21636-z)
Supplement: Supplementary file 12 — Supplementary Data 10 [file 41467_2021_21636_MOESM12_ESM.zip › supplementary/allpdb0162_ECFA2_ECFT/models/haddock_top1_haddock_74w.pdb]

REMARK FILENAME="haddock_74w.pdb0"
REMARK ===============================================================
REMARK HADDOCK run for haddock
REMARK initial structure: haddock_74.pdb
REMARK final NOE weights: unambig 50 amb: 50
REMARK ===============================================================
REMARK            total,bonds,angles,improper,dihe,vdw,elec,air,cdih,coup,rdcs,vean,dani,xpcs,rg
REMARK energies: -329.014, 0, 0, 0, 0, -77.6325, -251.549, 0.167487, 0, 0, 0, 0, 0, 0, 0
REMARK ===============================================================
REMARK            bonds,angles,impropers,dihe,air,cdih,coup,rdcs,vean,dani,xpcs
REMARK rms-dev.: 0,0,0,0,2.588332E-02,0,0, 0, 0, 0, 0
REMARK ===============================================================
REMARK               air,cdih,coup,rdcs,vean,dani,xpcs
REMARK               >0.3,>5,>1,>0,>5,>0.2,>0.2
REMARK violations.: 0, 0, 0, 0, 0, 0, 0
REMARK ===============================================================
REMARK                        CVpartition#,violations,rms
REMARK AIRs cross-validation: 1, 0, NaN
REMARK ===============================================================
REMARK NCS energy: 0
REMARK ===============================================================
REMARK Symmetry energy: 0
REMARK ===============================================================
REMARK Desolvation energy: -28.8905
REMARK Internal energy free molecules: 142488
REMARK Internal energy complex: -19060.7
REMARK Binding energy: -161906
REMARK ===============================================================
REMARK buried surface area: 2311.5
REMARK ===============================================================
REMARK water - chain1: 0 0 0
REMARK water - chain2: 0 0 0
REMARK water - chain3: 0 0 0
REMARK water - chain4: 0 0 0
REMARK water - chain5: 0 0 0
REMARK water - chain6: 0 0 0
REMARK ===============================================================
REMARK water - water: 0 0 0
REMARK ===============================================================
REMARK DATE:27-Jul-2020  06:14:24       created by user: he47
REMARK VERSION:1.3
ATOM      1  CB  ALA A   2     -22.546   7.288 -18.691  1.00 10.00      A   
ATOM      2  C   ALA A   2     -20.505   7.821 -17.346  1.00 10.00      A   
ATOM      3  O   ALA A   2     -19.803   8.697 -17.859  1.00 10.00      A   
ATOM      4  N   ALA A   2     -22.479   9.304 -17.278  1.00 10.00      A   
ATOM      5  HT1 ALA A   2     -22.374   9.798 -18.185  1.00 10.00      A   
ATOM      6  HT2 ALA A   2     -21.901   9.804 -16.560  1.00 10.00      A   
ATOM      7  HT3 ALA A   2     -23.480   9.335 -16.983  1.00 10.00      A   
ATOM      8  CA  ALA A   2     -22.025   7.902 -17.402  1.00 10.00      A   
ATOM      9  N   ILE A   3     -20.000   6.772 -16.717  1.00 10.00      A   
ATOM     10  HN  ILE A   3     -20.612   6.107 -16.328  1.00 10.00      A   
ATOM     11  CA  ILE A   3     -18.564   6.572 -16.592  1.00 10.00      A   
ATOM     12  CB  ILE A   3     -18.154   6.368 -15.118  1.00 10.00      A   
ATOM     13  CG1 ILE A   3     -18.677   7.526 -14.260  1.00 10.00      A   
ATOM     14  CG2 ILE A   3     -16.642   6.250 -14.994  1.00 10.00      A   
ATOM     15  CD1 ILE A   3     -18.484   7.329 -12.771  1.00 10.00      A   
ATOM     16  C   ILE A   3     -18.139   5.361 -17.413  1.00 10.00      A   
ATOM     17  O   ILE A   3     -18.729   4.286 -17.294  1.00 10.00      A   
ATOM     18  N   ALA A   4     -17.132   5.533 -18.256  1.00 10.00      A   
ATOM     19  HN  ALA A   4     -16.692   6.410 -18.315  1.00 10.00      A   
ATOM     20  CA  ALA A   4     -16.656   4.442 -19.090  1.00 10.00      A   
ATOM     21  CB  ALA A   4     -17.211   4.563 -20.501  1.00 10.00      A   
ATOM     22  C   ALA A   4     -15.138   4.389 -19.122  1.00 10.00      A   
ATOM     23  O   ALA A   4     -14.470   5.422 -19.188  1.00 10.00      A   
ATOM     24  N   PHE A   5     -14.601   3.181 -19.051  1.00 10.00      A   
ATOM     25  HN  PHE A   5     -15.193   2.404 -18.969  1.00 10.00      A   
ATOM     26  CA  PHE A   5     -13.160   2.974 -19.091  1.00 10.00      A   
ATOM     27  CB  PHE A   5     -12.719   1.973 -18.014  1.00 10.00      A   
ATOM     28  CG  PHE A   5     -13.168   2.306 -16.616  1.00 10.00      A   
ATOM     29  CD1 PHE A   5     -13.603   1.309 -15.761  1.00 10.00      A   
ATOM     30  CD2 PHE A   5     -13.154   3.610 -16.158  1.00 10.00      A   
ATOM     31  CE1 PHE A   5     -14.017   1.607 -14.475  1.00 10.00      A   
ATOM     32  CE2 PHE A   5     -13.567   3.915 -14.875  1.00 10.00      A   
ATOM     33  CZ  PHE A   5     -13.998   2.913 -14.031  1.00 10.00      A   
ATOM     34  C   PHE A   5     -12.766   2.453 -20.468  1.00 10.00      A   
ATOM     35  O   PHE A   5     -13.388   1.520 -20.979  1.00 10.00      A   
ATOM     36  N   GLU A   6     -11.759   3.060 -21.077  1.00 10.00      A   
ATOM     37  HN  GLU A   6     -11.305   3.807 -20.631  1.00 10.00      A   
ATOM     38  CA  GLU A   6     -11.314   2.644 -22.398  1.00 10.00      A   
ATOM     39  CB  GLU A   6     -11.492   3.775 -23.410  1.00 10.00      A   
ATOM     40  CG  GLU A   6     -12.901   4.338 -23.463  1.00 10.00      A   
ATOM     41  CD  GLU A   6     -13.084   5.372 -24.553  1.00 10.00      A   
ATOM     42  OE1 GLU A   6     -12.163   6.190 -24.767  1.00 10.00      A   
ATOM     43  OE2 GLU A   6     -14.154   5.379 -25.196  1.00 10.00      A   
ATOM     44  C   GLU A   6      -9.864   2.170 -22.388  1.00 10.00      A   
ATOM     45  O   GLU A   6      -8.941   2.974 -22.528  1.00 10.00      A   
ATOM     46  N   HIS A   7      -9.680   0.862 -22.201  1.00 10.00      A   
ATOM     47  HN  HIS A   7     -10.468   0.288 -22.057  1.00 10.00      A   
ATOM     48  CA  HIS A   7      -8.352   0.240 -22.196  1.00 10.00      A   
ATOM     49  CB  HIS A   7      -7.760   0.211 -23.609  1.00 10.00      A   
ATOM     50  CG  HIS A   7      -8.534  -0.634 -24.570  1.00 10.00      A   
ATOM     51  ND1 HIS A   7      -8.823  -1.958 -24.333  1.00 10.00      A   
ATOM     52  HD1 HIS A   7      -8.550  -2.476 -23.527  1.00 10.00      A   
ATOM     53  CD2 HIS A   7      -9.099  -0.334 -25.764  1.00 10.00      A   
ATOM     54  CE1 HIS A   7      -9.528  -2.438 -25.336  1.00 10.00      A   
ATOM     55  NE2 HIS A   7      -9.710  -1.473 -26.216  1.00 10.00      A   
ATOM     56  HE2 HIS A   7     -10.213  -1.559 -27.053  1.00 10.00      A   
ATOM     57  C   HIS A   7      -7.387   0.923 -21.234  1.00 10.00      A   
ATOM     58  O   HIS A   7      -6.205   1.087 -21.537  1.00 10.00      A   
ATOM     59  N   VAL A   8      -7.887   1.303 -20.071  1.00 10.00      A   
ATOM     60  HN  VAL A   8      -8.833   1.125 -19.874  1.00 10.00      A   
ATOM     61  CA  VAL A   8      -7.065   1.979 -19.078  1.00 10.00      A   
ATOM     62  CB  VAL A   8      -7.925   2.660 -17.994  1.00 10.00      A   
ATOM     63  CG1 VAL A   8      -7.063   3.514 -17.075  1.00 10.00      A   
ATOM     64  CG2 VAL A   8      -9.022   3.496 -18.632  1.00 10.00      A   
ATOM     65  C   VAL A   8      -6.080   1.016 -18.419  1.00 10.00      A   
ATOM     66  O   VAL A   8      -6.471  -0.022 -17.884  1.00 10.00      A   
ATOM     67  N   THR A   9      -4.803   1.360 -18.481  1.00 10.00      A   
ATOM     68  HN  THR A   9      -4.557   2.192 -18.945  1.00 10.00      A   
ATOM     69  CA  THR A   9      -3.755   0.551 -17.879  1.00 10.00      A   
ATOM     70  CB  THR A   9      -2.909  -0.183 -18.951  1.00 10.00      A   
ATOM     71  OG1 THR A   9      -2.269  -1.334 -18.379  1.00 10.00      A   
ATOM     72  HG1 THR A   9      -1.330  -1.154 -18.255  1.00 10.00      A   
ATOM     73  CG2 THR A   9      -1.857   0.731 -19.559  1.00 10.00      A   
ATOM     74  C   THR A   9      -2.876   1.440 -16.995  1.00 10.00      A   
ATOM     75  O   THR A   9      -2.689   2.628 -17.288  1.00 10.00      A   
ATOM     76  N   TYR A  10      -2.354   0.882 -15.910  1.00 10.00      A   
ATOM     77  HN  TYR A  10      -2.523  -0.071 -15.723  1.00 10.00      A   
ATOM     78  CA  TYR A  10      -1.526   1.656 -14.997  1.00 10.00      A   
ATOM     79  CB  TYR A  10      -2.386   2.310 -13.904  1.00 10.00      A   
ATOM     80  CG  TYR A  10      -1.585   3.026 -12.834  1.00 10.00      A   
ATOM     81  CD1 TYR A  10      -1.008   4.263 -13.084  1.00 10.00      A   
ATOM     82  CD2 TYR A  10      -1.397   2.459 -11.578  1.00 10.00      A   
ATOM     83  CE1 TYR A  10      -0.266   4.915 -12.118  1.00 10.00      A   
ATOM     84  CE2 TYR A  10      -0.658   3.106 -10.605  1.00 10.00      A   
ATOM     85  CZ  TYR A  10      -0.094   4.335 -10.880  1.00 10.00      A   
ATOM     86  OH  TYR A  10       0.644   4.985  -9.916  1.00 10.00      A   
ATOM     87  HH  TYR A  10       1.338   4.400  -9.589  1.00 10.00      A   
ATOM     88  C   TYR A  10      -0.420   0.826 -14.358  1.00 10.00      A   
ATOM     89  O   TYR A  10      -0.651  -0.291 -13.888  1.00 10.00      A   
ATOM     90  N   THR A  11       0.779   1.391 -14.352  1.00 10.00      A   
ATOM     91  HN  THR A  11       0.892   2.270 -14.781  1.00 10.00      A   
ATOM     92  CA  THR A  11       1.935   0.759 -13.745  1.00 10.00      A   
ATOM     93  CB  THR A  11       2.999   0.358 -14.797  1.00 10.00      A   
ATOM     94  OG1 THR A  11       4.082  -0.343 -14.168  1.00 10.00      A   
ATOM     95  HG1 THR A  11       4.778   0.285 -13.936  1.00 10.00      A   
ATOM     96  CG2 THR A  11       3.545   1.577 -15.528  1.00 10.00      A   
ATOM     97  C   THR A  11       2.534   1.707 -12.700  1.00 10.00      A   
ATOM     98  O   THR A  11       2.581   2.924 -12.907  1.00 10.00      A   
ATOM     99  N   TYR A  12       2.955   1.158 -11.572  1.00 10.00      A   
ATOM    100  HN  TYR A  12       2.880   0.186 -11.456  1.00 10.00      A   
ATOM    101  CA  TYR A  12       3.526   1.959 -10.498  1.00 10.00      A   
ATOM    102  CB  TYR A  12       3.471   1.190  -9.175  1.00 10.00      A   
ATOM    103  CG  TYR A  12       2.102   1.164  -8.526  1.00 10.00      A   
ATOM    104  CD1 TYR A  12       1.160   0.200  -8.870  1.00 10.00      A   
ATOM    105  CD2 TYR A  12       1.750   2.105  -7.566  1.00 10.00      A   
ATOM    106  CE1 TYR A  12      -0.090   0.177  -8.276  1.00 10.00      A   
ATOM    107  CE2 TYR A  12       0.505   2.089  -6.968  1.00 10.00      A   
ATOM    108  CZ  TYR A  12      -0.413   1.124  -7.326  1.00 10.00      A   
ATOM    109  OH  TYR A  12      -1.657   1.105  -6.731  1.00 10.00      A   
ATOM    110  HH  TYR A  12      -1.910   2.002  -6.491  1.00 10.00      A   
ATOM    111  C   TYR A  12       4.961   2.373 -10.804  1.00 10.00      A   
ATOM    112  O   TYR A  12       5.732   1.592 -11.355  1.00 10.00      A   
ATOM    113  N   GLN A  13       5.298   3.613 -10.453  1.00 10.00      A   
ATOM    114  HN  GLN A  13       4.615   4.189 -10.042  1.00 10.00      A   
ATOM    115  CA  GLN A  13       6.642   4.159 -10.656  1.00 10.00      A   
ATOM    116  CB  GLN A  13       7.688   3.401  -9.831  1.00 10.00      A   
ATOM    117  CG  GLN A  13       7.575   3.624  -8.328  1.00 10.00      A   
ATOM    118  CD  GLN A  13       8.027   5.009  -7.898  1.00 10.00      A   
ATOM    119  OE1 GLN A  13       9.201   5.228  -7.602  1.00 10.00      A   
ATOM    120  NE2 GLN A  13       7.100   5.954  -7.859  1.00 10.00      A   
ATOM    121 HE21 GLN A  13       6.181   5.717  -8.108  1.00 10.00      A   
ATOM    122 HE22 GLN A  13       7.369   6.857  -7.578  1.00 10.00      A   
ATOM    123  C   GLN A  13       7.043   4.238 -12.131  1.00 10.00      A   
ATOM    124  O   GLN A  13       8.225   4.133 -12.470  1.00 10.00      A   
ATOM    125  N   ALA A  14       6.051   4.447 -12.995  1.00 10.00      A   
ATOM    126  HN  ALA A  14       5.137   4.520 -12.652  1.00 10.00      A   
ATOM    127  CA  ALA A  14       6.271   4.571 -14.438  1.00 10.00      A   
ATOM    128  CB  ALA A  14       6.951   5.896 -14.757  1.00 10.00      A   
ATOM    129  C   ALA A  14       7.045   3.383 -15.030  1.00 10.00      A   
ATOM    130  O   ALA A  14       6.862   2.237 -14.610  1.00 10.00      A   
ATOM    131  N   GLY A  15       7.897   3.667 -16.014  1.00 10.00      A   
ATOM    132  HN  GLY A  15       7.996   4.599 -16.306  1.00 10.00      A   
ATOM    133  CA  GLY A  15       8.681   2.628 -16.656  1.00 10.00      A   
ATOM    134  C   GLY A  15       9.938   2.289 -15.881  1.00 10.00      A   
ATOM    135  O   GLY A  15      11.014   2.822 -16.159  1.00 10.00      A   
ATOM    136  N   THR A  16       9.793   1.414 -14.903  1.00 10.00      A   
ATOM    137  HN  THR A  16       8.900   1.042 -14.727  1.00 10.00      A   
ATOM    138  CA  THR A  16      10.904   0.984 -14.071  1.00 10.00      A   
ATOM    139  CB  THR A  16      10.837   1.701 -12.700  1.00 10.00      A   
ATOM    140  OG1 THR A  16      10.737   3.119 -12.903  1.00 10.00      A   
ATOM    141  HG1 THR A  16       9.804   3.381 -12.889  1.00 10.00      A   
ATOM    142  CG2 THR A  16      12.067   1.406 -11.855  1.00 10.00      A   
ATOM    143  C   THR A  16      10.810  -0.529 -13.860  1.00 10.00      A   
ATOM    144  O   THR A  16       9.712  -1.066 -13.745  1.00 10.00      A   
ATOM    145  N   PRO A  17      11.948  -1.250 -13.843  1.00 10.00      A   
ATOM    146  CA  PRO A  17      11.960  -2.707 -13.632  1.00 10.00      A   
ATOM    147  CB  PRO A  17      13.452  -3.046 -13.558  1.00 10.00      A   
ATOM    148  CG  PRO A  17      14.120  -1.955 -14.319  1.00 10.00      A   
ATOM    149  CD  PRO A  17      13.305  -0.719 -14.072  1.00 10.00      A   
ATOM    150  C   PRO A  17      11.261  -3.119 -12.332  1.00 10.00      A   
ATOM    151  O   PRO A  17      10.741  -4.228 -12.220  1.00 10.00      A   
ATOM    152  N   MET A  18      11.236  -2.214 -11.359  1.00 10.00      A   
ATOM    153  HN  MET A  18      11.648  -1.339 -11.513  1.00 10.00      A   
ATOM    154  CA  MET A  18      10.608  -2.484 -10.068  1.00 10.00      A   
ATOM    155  CB  MET A  18      11.377  -1.778  -8.948  1.00 10.00      A   
ATOM    156  CG  MET A  18      12.853  -2.125  -8.876  1.00 10.00      A   
ATOM    157  SD  MET A  18      13.148  -3.836  -8.398  1.00 10.00      A   
ATOM    158  CE  MET A  18      14.933  -3.829  -8.260  1.00 10.00      A   
ATOM    159  C   MET A  18       9.153  -2.017 -10.058  1.00 10.00      A   
ATOM    160  O   MET A  18       8.569  -1.797  -8.996  1.00 10.00      A   
ATOM    161  N   ALA A  19       8.572  -1.876 -11.241  1.00 10.00      A   
ATOM    162  HN  ALA A  19       9.083  -2.087 -12.051  1.00 10.00      A   
ATOM    163  CA  ALA A  19       7.192  -1.430 -11.373  1.00 10.00      A   
ATOM    164  CB  ALA A  19       6.976  -0.787 -12.731  1.00 10.00      A   
ATOM    165  C   ALA A  19       6.220  -2.588 -11.195  1.00 10.00      A   
ATOM    166  O   ALA A  19       6.587  -3.756 -11.349  1.00 10.00      A   
ATOM    167  N   HIS A  20       4.980  -2.259 -10.874  1.00 10.00      A   
ATOM    168  HN  HIS A  20       4.754  -1.313 -10.757  1.00 10.00      A   
ATOM    169  CA  HIS A  20       3.945  -3.262 -10.690  1.00 10.00      A   
ATOM    170  CB  HIS A  20       3.614  -3.439  -9.209  1.00 10.00      A   
ATOM    171  CG  HIS A  20       3.892  -4.813  -8.693  1.00 10.00      A   
ATOM    172  ND1 HIS A  20       2.907  -5.664  -8.238  1.00 10.00      A   
ATOM    173  HD1 HIS A  20       1.943  -5.470  -8.214  1.00 10.00      A   
ATOM    174  CD2 HIS A  20       5.057  -5.488  -8.566  1.00 10.00      A   
ATOM    175  CE1 HIS A  20       3.458  -6.800  -7.854  1.00 10.00      A   
ATOM    176  NE2 HIS A  20       4.759  -6.719  -8.044  1.00 10.00      A   
ATOM    177  HE2 HIS A  20       5.409  -7.433  -7.851  1.00 10.00      A   
ATOM    178  C   HIS A  20       2.697  -2.868 -11.456  1.00 10.00      A   
ATOM    179  O   HIS A  20       2.290  -1.704 -11.436  1.00 10.00      A   
ATOM    180  N   THR A  21       2.102  -3.829 -12.138  1.00 10.00      A   
ATOM    181  HN  THR A  21       2.479  -4.736 -12.119  1.00 10.00      A   
ATOM    182  CA  THR A  21       0.900  -3.581 -12.912  1.00 10.00      A   
ATOM    183  CB  THR A  21       0.969  -4.282 -14.279  1.00 10.00      A   
ATOM    184  OG1 THR A  21       2.344  -4.468 -14.653  1.00 10.00      A   
ATOM    185  HG1 THR A  21       2.428  -5.290 -15.151  1.00 10.00      A   
ATOM    186  CG2 THR A  21       0.273  -3.439 -15.337  1.00 10.00      A   
ATOM    187  C   THR A  21      -0.322  -4.075 -12.150  1.00 10.00      A   
ATOM    188  O   THR A  21      -0.656  -5.257 -12.194  1.00 10.00      A   
ATOM    189  N   ALA A  22      -0.974  -3.168 -11.431  1.00 10.00      A   
ATOM    190  HN  ALA A  22      -0.654  -2.241 -11.425  1.00 10.00      A   
ATOM    191  CA  ALA A  22      -2.152  -3.521 -10.649  1.00 10.00      A   
ATOM    192  CB  ALA A  22      -2.188  -2.720  -9.360  1.00 10.00      A   
ATOM    193  C   ALA A  22      -3.425  -3.303 -11.457  1.00 10.00      A   
ATOM    194  O   ALA A  22      -4.521  -3.644 -11.017  1.00 10.00      A   
ATOM    195  N   LEU A  23      -3.270  -2.724 -12.637  1.00 10.00      A   
ATOM    196  HN  LEU A  23      -2.371  -2.465 -12.927  1.00 10.00      A   
ATOM    197  CA  LEU A  23      -4.393  -2.464 -13.520  1.00 10.00      A   
ATOM    198  CB  LEU A  23      -4.917  -1.042 -13.309  1.00 10.00      A   
ATOM    199  CG  LEU A  23      -6.235  -0.699 -14.003  1.00 10.00      A   
ATOM    200  CD1 LEU A  23      -7.356  -1.594 -13.494  1.00 10.00      A   
ATOM    201  CD2 LEU A  23      -6.580   0.768 -13.799  1.00 10.00      A   
ATOM    202  C   LEU A  23      -3.947  -2.654 -14.960  1.00 10.00      A   
ATOM    203  O   LEU A  23      -3.209  -1.832 -15.498  1.00 10.00      A   
ATOM    204  N   THR A  24      -4.370  -3.750 -15.572  1.00 10.00      A   
ATOM    205  HN  THR A  24      -4.957  -4.378 -15.089  1.00 10.00      A   
ATOM    206  CA  THR A  24      -3.992  -4.040 -16.944  1.00 10.00      A   
ATOM    207  CB  THR A  24      -3.228  -5.373 -17.038  1.00 10.00      A   
ATOM    208  OG1 THR A  24      -2.474  -5.573 -15.834  1.00 10.00      A   
ATOM    209  HG1 THR A  24      -2.799  -4.975 -15.154  1.00 10.00      A   
ATOM    210  CG2 THR A  24      -2.279  -5.356 -18.227  1.00 10.00      A   
ATOM    211  C   THR A  24      -5.203  -4.086 -17.872  1.00 10.00      A   
ATOM    212  O   THR A  24      -5.906  -5.096 -17.936  1.00 10.00      A   
ATOM    213  N   ASP A  25      -5.433  -2.979 -18.578  1.00 10.00      A   
ATOM    214  HN  ASP A  25      -4.837  -2.212 -18.453  1.00 10.00      A   
ATOM    215  CA  ASP A  25      -6.539  -2.854 -19.530  1.00 10.00      A   
ATOM    216  CB  ASP A  25      -6.339  -3.745 -20.764  1.00 10.00      A   
ATOM    217  CG  ASP A  25      -7.604  -3.908 -21.589  1.00 10.00      A   
ATOM    218  OD1 ASP A  25      -8.189  -2.887 -22.005  1.00 10.00      A   
ATOM    219  OD2 ASP A  25      -8.015  -5.065 -21.829  1.00 10.00      A   
ATOM    220  C   ASP A  25      -7.912  -3.084 -18.900  1.00 10.00      A   
ATOM    221  O   ASP A  25      -8.367  -4.218 -18.748  1.00 10.00      A   
ATOM    222  N   VAL A  26      -8.558  -2.004 -18.509  1.00 10.00      A   
ATOM    223  HN  VAL A  26      -8.128  -1.128 -18.603  1.00 10.00      A   
ATOM    224  CA  VAL A  26      -9.888  -2.085 -17.931  1.00 10.00      A   
ATOM    225  CB  VAL A  26      -9.946  -1.540 -16.483  1.00 10.00      A   
ATOM    226  CG1 VAL A  26      -9.525  -0.080 -16.413  1.00 10.00      A   
ATOM    227  CG2 VAL A  26     -11.329  -1.744 -15.879  1.00 10.00      A   
ATOM    228  C   VAL A  26     -10.884  -1.354 -18.827  1.00 10.00      A   
ATOM    229  O   VAL A  26     -10.666  -0.199 -19.203  1.00 10.00      A   
ATOM    230  N   SER A  27     -11.948  -2.042 -19.208  1.00 10.00      A   
ATOM    231  HN  SER A  27     -12.053  -2.975 -18.914  1.00 10.00      A   
ATOM    232  CA  SER A  27     -12.961  -1.453 -20.067  1.00 10.00      A   
ATOM    233  CB  SER A  27     -12.682  -1.799 -21.535  1.00 10.00      A   
ATOM    234  OG  SER A  27     -11.363  -1.424 -21.911  1.00 10.00      A   
ATOM    235  HG  SER A  27     -10.742  -2.103 -21.620  1.00 10.00      A   
ATOM    236  C   SER A  27     -14.366  -1.898 -19.667  1.00 10.00      A   
ATOM    237  O   SER A  27     -14.791  -3.008 -19.983  1.00 10.00      A   
ATOM    238  N   LEU A  28     -15.073  -1.037 -18.944  1.00 10.00      A   
ATOM    239  HN  LEU A  28     -14.670  -0.180 -18.694  1.00 10.00      A   
ATOM    240  CA  LEU A  28     -16.434  -1.328 -18.517  1.00 10.00      A   
ATOM    241  CB  LEU A  28     -16.462  -2.027 -17.151  1.00 10.00      A   
ATOM    242  CG  LEU A  28     -16.095  -1.186 -15.928  1.00 10.00      A   
ATOM    243  CD1 LEU A  28     -17.342  -0.821 -15.138  1.00 10.00      A   
ATOM    244  CD2 LEU A  28     -15.106  -1.930 -15.045  1.00 10.00      A   
ATOM    245  C   LEU A  28     -17.257  -0.045 -18.510  1.00 10.00      A   
ATOM    246  O   LEU A  28     -16.699   1.053 -18.415  1.00 10.00      A   
ATOM    247  N   THR A  29     -18.572  -0.179 -18.621  1.00 10.00      A   
ATOM    248  HN  THR A  29     -18.960  -1.079 -18.698  1.00 10.00      A   
ATOM    249  CA  THR A  29     -19.455   0.978 -18.646  1.00 10.00      A   
ATOM    250  CB  THR A  29     -20.335   0.947 -19.910  1.00 10.00      A   
ATOM    251  OG1 THR A  29     -19.654   0.215 -20.942  1.00 10.00      A   
ATOM    252  HG1 THR A  29     -19.818  -0.727 -20.820  1.00 10.00      A   
ATOM    253  CG2 THR A  29     -20.622   2.358 -20.400  1.00 10.00      A   
ATOM    254  C   THR A  29     -20.359   1.025 -17.413  1.00 10.00      A   
ATOM    255  O   THR A  29     -20.947   0.016 -17.023  1.00 10.00      A   
ATOM    256  N   VAL A  30     -20.453   2.201 -16.797  1.00 10.00      A   
ATOM    257  HN  VAL A  30     -19.941   2.966 -17.142  1.00 10.00      A   
ATOM    258  CA  VAL A  30     -21.294   2.392 -15.623  1.00 10.00      A   
ATOM    259  CB  VAL A  30     -20.479   2.881 -14.403  1.00 10.00      A   
ATOM    260  CG1 VAL A  30     -21.367   3.005 -13.172  1.00 10.00      A   
ATOM    261  CG2 VAL A  30     -19.315   1.947 -14.125  1.00 10.00      A   
ATOM    262  C   VAL A  30     -22.384   3.413 -15.939  1.00 10.00      A   
ATOM    263  O   VAL A  30     -22.086   4.569 -16.253  1.00 10.00      A   
ATOM    264  N   PRO A  31     -23.654   2.988 -15.893  1.00 10.00      A   
ATOM    265  CA  PRO A  31     -24.794   3.868 -16.171  1.00 10.00      A   
ATOM    266  CB  PRO A  31     -25.964   2.892 -16.305  1.00 10.00      A   
ATOM    267  CG  PRO A  31     -25.576   1.729 -15.460  1.00 10.00      A   
ATOM    268  CD  PRO A  31     -24.080   1.614 -15.570  1.00 10.00      A   
ATOM    269  C   PRO A  31     -25.055   4.847 -15.031  1.00 10.00      A   
ATOM    270  O   PRO A  31     -24.552   4.675 -13.915  1.00 10.00      A   
ATOM    271  N   ASP A  32     -25.840   5.878 -15.313  1.00 10.00      A   
ATOM    272  HN  ASP A  32     -26.210   5.963 -16.219  1.00 10.00      A   
ATOM    273  CA  ASP A  32     -26.171   6.882 -14.309  1.00 10.00      A   
ATOM    274  CB  ASP A  32     -26.848   8.100 -14.942  1.00 10.00      A   
ATOM    275  CG  ASP A  32     -26.052   8.713 -16.072  1.00 10.00      A   
ATOM    276  OD1 ASP A  32     -24.839   8.964 -15.894  1.00 10.00      A   
ATOM    277  OD2 ASP A  32     -26.640   8.952 -17.149  1.00 10.00      A   
ATOM    278  C   ASP A  32     -27.093   6.288 -13.261  1.00 10.00      A   
ATOM    279  O   ASP A  32     -28.021   5.549 -13.595  1.00 10.00      A   
ATOM    280  N   ARG A  33     -26.816   6.603 -11.998  1.00 10.00      A   
ATOM    281  HN  ARG A  33     -26.035   7.171 -11.813  1.00 10.00      A   
ATOM    282  CA  ARG A  33     -27.616   6.114 -10.877  1.00 10.00      A   
ATOM    283  CB  ARG A  33     -29.090   6.529 -11.025  1.00 10.00      A   
ATOM    284  CG  ARG A  33     -29.781   6.870  -9.712  1.00 10.00      A   
ATOM    285  CD  ARG A  33     -30.617   5.714  -9.182  1.00 10.00      A   
ATOM    286  NE  ARG A  33     -31.888   5.572  -9.892  1.00 10.00      A   
ATOM    287  HE  ARG A  33     -31.862   5.622 -10.880  1.00 10.00      A   
ATOM    288  CZ  ARG A  33     -33.064   5.386  -9.291  1.00 10.00      A   
ATOM    289  NH1 ARG A  33     -33.139   5.314  -7.966  1.00 10.00      A   
ATOM    290 HH11 ARG A  33     -32.276   5.411  -7.382  1.00 10.00      A   
ATOM    291 HH12 ARG A  33     -34.062   5.164  -7.501  1.00 10.00      A   
ATOM    292  NH2 ARG A  33     -34.162   5.249 -10.019  1.00 10.00      A   
ATOM    293 HH21 ARG A  33     -34.105   5.287 -11.059  1.00 10.00      A   
ATOM    294 HH22 ARG A  33     -35.085   5.103  -9.558  1.00 10.00      A   
ATOM    295  C   ARG A  33     -27.476   4.600 -10.738  1.00 10.00      A   
ATOM    296  O   ARG A  33     -28.387   3.918 -10.274  1.00 10.00      A   
ATOM    297  N   GLY A  34     -26.321   4.088 -11.137  1.00 10.00      A   
ATOM    298  HN  GLY A  34     -25.629   4.684 -11.494  1.00 10.00      A   
ATOM    299  CA  GLY A  34     -26.072   2.664 -11.056  1.00 10.00      A   
ATOM    300  C   GLY A  34     -25.452   2.267  -9.733  1.00 10.00      A   
ATOM    301  O   GLY A  34     -25.131   3.123  -8.903  1.00 10.00      A   
ATOM    302  N   TYR A  35     -25.297   0.972  -9.528  1.00 10.00      A   
ATOM    303  HN  TYR A  35     -25.579   0.338 -10.230  1.00 10.00      A   
ATOM    304  CA  TYR A  35     -24.709   0.450  -8.306  1.00 10.00      A   
ATOM    305  CB  TYR A  35     -25.784  -0.196  -7.428  1.00 10.00      A   
ATOM    306  CG  TYR A  35     -25.452  -0.228  -5.951  1.00 10.00      A   
ATOM    307  CD1 TYR A  35     -26.170   0.541  -5.045  1.00 10.00      A   
ATOM    308  CD2 TYR A  35     -24.434  -1.035  -5.458  1.00 10.00      A   
ATOM    309  CE1 TYR A  35     -25.886   0.508  -3.695  1.00 10.00      A   
ATOM    310  CE2 TYR A  35     -24.140  -1.073  -4.108  1.00 10.00      A   
ATOM    311  CZ  TYR A  35     -24.871  -0.300  -3.232  1.00 10.00      A   
ATOM    312  OH  TYR A  35     -24.592  -0.336  -1.885  1.00 10.00      A   
ATOM    313  HH  TYR A  35     -23.650  -0.178  -1.746  1.00 10.00      A   
ATOM    314  C   TYR A  35     -23.644  -0.571  -8.669  1.00 10.00      A   
ATOM    315  O   TYR A  35     -23.932  -1.762  -8.821  1.00 10.00      A   
ATOM    316  N   LEU A  36     -22.419  -0.095  -8.816  1.00 10.00      A   
ATOM    317  HN  LEU A  36     -22.251   0.860  -8.638  1.00 10.00      A   
ATOM    318  CA  LEU A  36     -21.307  -0.946  -9.188  1.00 10.00      A   
ATOM    319  CB  LEU A  36     -20.276  -0.155 -10.001  1.00 10.00      A   
ATOM    320  CG  LEU A  36     -19.043  -0.931 -10.479  1.00 10.00      A   
ATOM    321  CD1 LEU A  36     -19.424  -1.967 -11.524  1.00 10.00      A   
ATOM    322  CD2 LEU A  36     -17.986   0.017 -11.022  1.00 10.00      A   
ATOM    323  C   LEU A  36     -20.649  -1.556  -7.961  1.00 10.00      A   
ATOM    324  O   LEU A  36     -20.194  -0.843  -7.068  1.00 10.00      A   
ATOM    325  N   ALA A  37     -20.624  -2.873  -7.919  1.00 10.00      A   
ATOM    326  HN  ALA A  37     -21.037  -3.383  -8.658  1.00 10.00      A   
ATOM    327  CA  ALA A  37     -20.004  -3.592  -6.823  1.00 10.00      A   
ATOM    328  CB  ALA A  37     -21.001  -4.523  -6.158  1.00 10.00      A   
ATOM    329  C   ALA A  37     -18.805  -4.366  -7.338  1.00 10.00      A   
ATOM    330  O   ALA A  37     -18.947  -5.275  -8.156  1.00 10.00      A   
ATOM    331  N   ILE A  38     -17.628  -3.986  -6.878  1.00 10.00      A   
ATOM    332  HN  ILE A  38     -17.583  -3.258  -6.221  1.00 10.00      A   
ATOM    333  CA  ILE A  38     -16.403  -4.637  -7.307  1.00 10.00      A   
ATOM    334  CB  ILE A  38     -15.262  -3.625  -7.538  1.00 10.00      A   
ATOM    335  CG1 ILE A  38     -15.736  -2.494  -8.461  1.00 10.00      A   
ATOM    336  CG2 ILE A  38     -14.048  -4.323  -8.135  1.00 10.00      A   
ATOM    337  CD1 ILE A  38     -14.715  -1.395  -8.661  1.00 10.00      A   
ATOM    338  C   ILE A  38     -15.971  -5.693  -6.300  1.00 10.00      A   
ATOM    339  O   ILE A  38     -15.564  -5.376  -5.179  1.00 10.00      A   
ATOM    340  N   ILE A  39     -16.066  -6.944  -6.706  1.00 10.00      A   
ATOM    341  HN  ILE A  39     -16.378  -7.127  -7.623  1.00 10.00      A   
ATOM    342  CA  ILE A  39     -15.697  -8.059  -5.852  1.00 10.00      A   
ATOM    343  CB  ILE A  39     -16.792  -9.156  -5.852  1.00 10.00      A   
ATOM    344  CG1 ILE A  39     -16.572 -10.164  -4.716  1.00 10.00      A   
ATOM    345  CG2 ILE A  39     -16.879  -9.862  -7.198  1.00 10.00      A   
ATOM    346  CD1 ILE A  39     -16.788  -9.587  -3.334  1.00 10.00      A   
ATOM    347  C   ILE A  39     -14.355  -8.635  -6.300  1.00 10.00      A   
ATOM    348  O   ILE A  39     -13.976  -8.507  -7.468  1.00 10.00      A   
ATOM    349  N   GLY A  40     -13.627  -9.240  -5.372  1.00 10.00      A   
ATOM    350  HN  GLY A  40     -13.968  -9.305  -4.455  1.00 10.00      A   
ATOM    351  CA  GLY A  40     -12.343  -9.813  -5.707  1.00 10.00      A   
ATOM    352  C   GLY A  40     -11.432  -9.931  -4.505  1.00 10.00      A   
ATOM    353  O   GLY A  40     -11.671  -9.298  -3.471  1.00 10.00      A   
ATOM    354  N   HIS A  41     -10.389 -10.740  -4.651  1.00 10.00      A   
ATOM    355  HN  HIS A  41     -10.272 -11.206  -5.506  1.00 10.00      A   
ATOM    356  CA  HIS A  41      -9.410 -10.965  -3.591  1.00 10.00      A   
ATOM    357  CB  HIS A  41      -8.402 -12.033  -4.050  1.00 10.00      A   
ATOM    358  CG  HIS A  41      -7.448 -12.502  -2.989  1.00 10.00      A   
ATOM    359  ND1 HIS A  41      -6.185 -11.970  -2.820  1.00 10.00      A   
ATOM    360  HD1 HIS A  41      -5.787 -11.253  -3.363  1.00 10.00      A   
ATOM    361  CD2 HIS A  41      -7.576 -13.462  -2.044  1.00 10.00      A   
ATOM    362  CE1 HIS A  41      -5.580 -12.580  -1.819  1.00 10.00      A   
ATOM    363  NE2 HIS A  41      -6.403 -13.488  -1.331  1.00 10.00      A   
ATOM    364  HE2 HIS A  41      -6.204 -14.089  -0.575  1.00 10.00      A   
ATOM    365  C   HIS A  41      -8.681  -9.663  -3.256  1.00 10.00      A   
ATOM    366  O   HIS A  41      -8.613  -8.755  -4.080  1.00 10.00      A   
ATOM    367  N   THR A  42      -8.161  -9.562  -2.041  1.00 10.00      A   
ATOM    368  HN  THR A  42      -8.275 -10.300  -1.404  1.00 10.00      A   
ATOM    369  CA  THR A  42      -7.434  -8.373  -1.619  1.00 10.00      A   
ATOM    370  CB  THR A  42      -6.985  -8.509  -0.155  1.00 10.00      A   
ATOM    371  OG1 THR A  42      -7.967  -9.268   0.573  1.00 10.00      A   
ATOM    372  HG1 THR A  42      -7.691  -9.337   1.499  1.00 10.00      A   
ATOM    373  CG2 THR A  42      -6.834  -7.138   0.484  1.00 10.00      A   
ATOM    374  C   THR A  42      -6.201  -8.152  -2.497  1.00 10.00      A   
ATOM    375  O   THR A  42      -5.314  -9.007  -2.565  1.00 10.00      A   
ATOM    376  N   GLY A  43      -6.162  -7.017  -3.187  1.00 10.00      A   
ATOM    377  HN  GLY A  43      -6.905  -6.381  -3.115  1.00 10.00      A   
ATOM    378  CA  GLY A  43      -5.032  -6.709  -4.043  1.00 10.00      A   
ATOM    379  C   GLY A  43      -5.226  -7.189  -5.469  1.00 10.00      A   
ATOM    380  O   GLY A  43      -4.258  -7.505  -6.159  1.00 10.00      A   
ATOM    381  N   SER A  44      -6.474  -7.239  -5.917  1.00 10.00      A   
ATOM    382  HN  SER A  44      -7.211  -6.989  -5.323  1.00 10.00      A   
ATOM    383  CA  SER A  44      -6.772  -7.682  -7.274  1.00 10.00      A   
ATOM    384  CB  SER A  44      -8.074  -8.483  -7.301  1.00 10.00      A   
ATOM    385  OG  SER A  44      -9.048  -7.883  -6.467  1.00 10.00      A   
ATOM    386  HG  SER A  44      -9.022  -8.305  -5.597  1.00 10.00      A   
ATOM    387  C   SER A  44      -6.848  -6.502  -8.240  1.00 10.00      A   
ATOM    388  O   SER A  44      -7.177  -6.668  -9.414  1.00 10.00      A   
ATOM    389  N   GLY A  45      -6.546  -5.312  -7.730  1.00 10.00      A   
ATOM    390  HN  GLY A  45      -6.295  -5.245  -6.788  1.00 10.00      A   
ATOM    391  CA  GLY A  45      -6.576  -4.119  -8.551  1.00 10.00      A   
ATOM    392  C   GLY A  45      -7.817  -3.287  -8.310  1.00 10.00      A   
ATOM    393  O   GLY A  45      -8.012  -2.253  -8.948  1.00 10.00      A   
ATOM    394  N   LYS A  46      -8.655  -3.734  -7.378  1.00 10.00      A   
ATOM    395  HN  LYS A  46      -8.440  -4.566  -6.904  1.00 10.00      A   
ATOM    396  CA  LYS A  46      -9.894  -3.029  -7.053  1.00 10.00      A   
ATOM    397  CB  LYS A  46     -10.673  -3.777  -5.970  1.00 10.00      A   
ATOM    398  CG  LYS A  46     -11.013  -5.214  -6.325  1.00 10.00      A   
ATOM    399  CD  LYS A  46     -11.862  -5.864  -5.245  1.00 10.00      A   
ATOM    400  CE  LYS A  46     -11.095  -5.979  -3.938  1.00 10.00      A   
ATOM    401  NZ  LYS A  46     -11.993  -6.266  -2.790  1.00 10.00      A   
ATOM    402  HZ1 LYS A  46     -12.552  -7.124  -2.975  1.00 10.00      A   
ATOM    403  HZ2 LYS A  46     -12.639  -5.467  -2.634  1.00 10.00      A   
ATOM    404  HZ3 LYS A  46     -11.427  -6.411  -1.928  1.00 10.00      A   
ATOM    405  C   LYS A  46      -9.634  -1.593  -6.604  1.00 10.00      A   
ATOM    406  O   LYS A  46     -10.092  -0.641  -7.237  1.00 10.00      A   
ATOM    407  N   SER A  47      -8.876  -1.447  -5.523  1.00 10.00      A   
ATOM    408  HN  SER A  47      -8.519  -2.244  -5.079  1.00 10.00      A   
ATOM    409  CA  SER A  47      -8.553  -0.136  -4.976  1.00 10.00      A   
ATOM    410  CB  SER A  47      -7.839  -0.311  -3.638  1.00 10.00      A   
ATOM    411  OG  SER A  47      -8.382  -1.418  -2.937  1.00 10.00      A   
ATOM    412  HG  SER A  47      -9.348  -1.342  -2.920  1.00 10.00      A   
ATOM    413  C   SER A  47      -7.698   0.680  -5.949  1.00 10.00      A   
ATOM    414  O   SER A  47      -7.659   1.911  -5.884  1.00 10.00      A   
ATOM    415  N   THR A  48      -7.015  -0.010  -6.850  1.00 10.00      A   
ATOM    416  HN  THR A  48      -7.068  -0.989  -6.844  1.00 10.00      A   
ATOM    417  CA  THR A  48      -6.179   0.647  -7.845  1.00 10.00      A   
ATOM    418  CB  THR A  48      -5.219  -0.357  -8.506  1.00 10.00      A   
ATOM    419  OG1 THR A  48      -4.684  -1.225  -7.493  1.00 10.00      A   
ATOM    420  HG1 THR A  48      -3.720  -1.229  -7.551  1.00 10.00      A   
ATOM    421  CG2 THR A  48      -4.077   0.373  -9.196  1.00 10.00      A   
ATOM    422  C   THR A  48      -7.052   1.305  -8.912  1.00 10.00      A   
ATOM    423  O   THR A  48      -6.756   2.403  -9.388  1.00 10.00      A   
ATOM    424  N   LEU A  49      -8.140   0.626  -9.268  1.00 10.00      A   
ATOM    425  HN  LEU A  49      -8.311  -0.251  -8.858  1.00 10.00      A   
ATOM    426  CA  LEU A  49      -9.079   1.132 -10.257  1.00 10.00      A   
ATOM    427  CB  LEU A  49      -9.968  -0.011 -10.762  1.00 10.00      A   
ATOM    428  CG  LEU A  49     -11.066   0.365 -11.759  1.00 10.00      A   
ATOM    429  CD1 LEU A  49     -10.463   0.933 -13.034  1.00 10.00      A   
ATOM    430  CD2 LEU A  49     -11.944  -0.837 -12.069  1.00 10.00      A   
ATOM    431  C   LEU A  49      -9.938   2.233  -9.643  1.00 10.00      A   
ATOM    432  O   LEU A  49     -10.356   3.166 -10.327  1.00 10.00      A   
ATOM    433  N   ILE A  50     -10.193   2.116  -8.345  1.00 10.00      A   
ATOM    434  HN  ILE A  50      -9.846   1.335  -7.859  1.00 10.00      A   
ATOM    435  CA  ILE A  50     -10.993   3.101  -7.625  1.00 10.00      A   
ATOM    436  CB  ILE A  50     -11.269   2.636  -6.180  1.00 10.00      A   
ATOM    437  CG1 ILE A  50     -12.201   1.421  -6.177  1.00 10.00      A   
ATOM    438  CG2 ILE A  50     -11.847   3.761  -5.335  1.00 10.00      A   
ATOM    439  CD1 ILE A  50     -13.528   1.660  -6.862  1.00 10.00      A   
ATOM    440  C   ILE A  50     -10.298   4.463  -7.602  1.00 10.00      A   
ATOM    441  O   ILE A  50     -10.944   5.507  -7.703  1.00 10.00      A   
ATOM    442  N   GLN A  51      -8.972   4.445  -7.509  1.00 10.00      A   
ATOM    443  HN  GLN A  51      -8.512   3.581  -7.462  1.00 10.00      A   
ATOM    444  CA  GLN A  51      -8.183   5.674  -7.467  1.00 10.00      A   
ATOM    445  CB  GLN A  51      -6.742   5.380  -7.049  1.00 10.00      A   
ATOM    446  CG  GLN A  51      -6.574   5.108  -5.562  1.00 10.00      A   
ATOM    447  CD  GLN A  51      -5.224   4.509  -5.222  1.00 10.00      A   
ATOM    448  OE1 GLN A  51      -4.253   5.226  -4.991  1.00 10.00      A   
ATOM    449  NE2 GLN A  51      -5.155   3.186  -5.183  1.00 10.00      A   
ATOM    450 HE21 GLN A  51      -5.972   2.673  -5.378  1.00 10.00      A   
ATOM    451 HE22 GLN A  51      -4.295   2.774  -4.955  1.00 10.00      A   
ATOM    452  C   GLN A  51      -8.209   6.432  -8.794  1.00 10.00      A   
ATOM    453  O   GLN A  51      -7.654   7.526  -8.908  1.00 10.00      A   
ATOM    454  N   GLN A  52      -8.852   5.851  -9.797  1.00 10.00      A   
ATOM    455  HN  GLN A  52      -9.275   4.978  -9.653  1.00 10.00      A   
ATOM    456  CA  GLN A  52      -8.946   6.481 -11.106  1.00 10.00      A   
ATOM    457  CB  GLN A  52      -8.816   5.436 -12.219  1.00 10.00      A   
ATOM    458  CG  GLN A  52      -7.704   4.418 -12.008  1.00 10.00      A   
ATOM    459  CD  GLN A  52      -6.333   5.053 -11.881  1.00 10.00      A   
ATOM    460  OE1 GLN A  52      -6.042   6.071 -12.505  1.00 10.00      A   
ATOM    461  NE2 GLN A  52      -5.486   4.454 -11.061  1.00 10.00      A   
ATOM    462 HE21 GLN A  52      -5.792   3.647 -10.587  1.00 10.00      A   
ATOM    463 HE22 GLN A  52      -4.592   4.838 -10.958  1.00 10.00      A   
ATOM    464  C   GLN A  52     -10.270   7.227 -11.249  1.00 10.00      A   
ATOM    465  O   GLN A  52     -10.557   7.802 -12.298  1.00 10.00      A   
ATOM    466  N   LEU A  53     -11.072   7.217 -10.190  1.00 10.00      A   
ATOM    467  HN  LEU A  53     -10.789   6.743  -9.377  1.00 10.00      A   
ATOM    468  CA  LEU A  53     -12.366   7.888 -10.206  1.00 10.00      A   
ATOM    469  CB  LEU A  53     -13.350   7.183  -9.271  1.00 10.00      A   
ATOM    470  CG  LEU A  53     -13.852   5.815  -9.742  1.00 10.00      A   
ATOM    471  CD1 LEU A  53     -14.645   5.125  -8.644  1.00 10.00      A   
ATOM    472  CD2 LEU A  53     -14.697   5.964 -11.000  1.00 10.00      A   
ATOM    473  C   LEU A  53     -12.243   9.365  -9.840  1.00 10.00      A   
ATOM    474  O   LEU A  53     -12.653  10.236 -10.601  1.00 10.00      A   
ATOM    475  N   ASN A  54     -11.670   9.646  -8.680  1.00 10.00      A   
ATOM    476  HN  ASN A  54     -11.356   8.913  -8.107  1.00 10.00      A   
ATOM    477  CA  ASN A  54     -11.502  11.028  -8.231  1.00 10.00      A   
ATOM    478  CB  ASN A  54     -11.860  11.195  -6.749  1.00 10.00      A   
ATOM    479  CG  ASN A  54     -10.993  10.369  -5.818  1.00 10.00      A   
ATOM    480  OD1 ASN A  54     -10.548   9.274  -6.163  1.00 10.00      A   
ATOM    481  ND2 ASN A  54     -10.757  10.882  -4.620  1.00 10.00      A   
ATOM    482 HD21 ASN A  54     -11.153  11.752  -4.403  1.00 10.00      A   
ATOM    483 HD22 ASN A  54     -10.197  10.369  -4.005  1.00 10.00      A   
ATOM    484  C   ASN A  54     -10.101  11.546  -8.529  1.00 10.00      A   
ATOM    485  O   ASN A  54      -9.616  12.482  -7.888  1.00 10.00      A   
ATOM    486  N   ALA A  55      -9.467  10.922  -9.517  1.00 10.00      A   
ATOM    487  HN  ALA A  55      -9.926  10.185  -9.967  1.00 10.00      A   
ATOM    488  CA  ALA A  55      -8.127  11.290  -9.964  1.00 10.00      A   
ATOM    489  CB  ALA A  55      -8.140  12.638 -10.669  1.00 10.00      A   
ATOM    490  C   ALA A  55      -7.091  11.269  -8.840  1.00 10.00      A   
ATOM    491  O   ALA A  55      -6.550  12.309  -8.460  1.00 10.00      A   
ATOM    492  N   LEU A  56      -6.810  10.086  -8.316  1.00 10.00      A   
ATOM    493  HN  LEU A  56      -7.281   9.287  -8.648  1.00 10.00      A   
ATOM    494  CA  LEU A  56      -5.820   9.940  -7.256  1.00 10.00      A   
ATOM    495  CB  LEU A  56      -6.334   9.015  -6.148  1.00 10.00      A   
ATOM    496  CG  LEU A  56      -7.531   9.525  -5.345  1.00 10.00      A   
ATOM    497  CD1 LEU A  56      -7.945   8.503  -4.298  1.00 10.00      A   
ATOM    498  CD2 LEU A  56      -7.218  10.866  -4.696  1.00 10.00      A   
ATOM    499  C   LEU A  56      -4.512   9.407  -7.830  1.00 10.00      A   
ATOM    500  O   LEU A  56      -3.508   9.291  -7.124  1.00 10.00      A   
ATOM    501  N   LEU A  57      -4.538   9.082  -9.118  1.00 10.00      A   
ATOM    502  HN  LEU A  57      -5.368   9.212  -9.625  1.00 10.00      A   
ATOM    503  CA  LEU A  57      -3.371   8.561  -9.813  1.00 10.00      A   
ATOM    504  CB  LEU A  57      -3.337   7.028  -9.745  1.00 10.00      A   
ATOM    505  CG  LEU A  57      -2.922   6.413  -8.406  1.00 10.00      A   
ATOM    506  CD1 LEU A  57      -3.107   4.905  -8.429  1.00 10.00      A   
ATOM    507  CD2 LEU A  57      -1.479   6.767  -8.078  1.00 10.00      A   
ATOM    508  C   LEU A  57      -3.389   9.011 -11.267  1.00 10.00      A   
ATOM    509  O   LEU A  57      -4.397   9.538 -11.747  1.00 10.00      A   
ATOM    510  N   LYS A  58      -2.275   8.814 -11.959  1.00 10.00      A   
ATOM    511  HN  LYS A  58      -1.505   8.400 -11.518  1.00 10.00      A   
ATOM    512  CA  LYS A  58      -2.167   9.189 -13.362  1.00 10.00      A   
ATOM    513  CB  LYS A  58      -0.999  10.152 -13.586  1.00 10.00      A   
ATOM    514  CG  LYS A  58      -1.227  11.551 -13.041  1.00 10.00      A   
ATOM    515  CD  LYS A  58      -0.193  12.530 -13.575  1.00 10.00      A   
ATOM    516  CE  LYS A  58       1.194  12.232 -13.029  1.00 10.00      A   
ATOM    517  NZ  LYS A  58       1.273  12.455 -11.561  1.00 10.00      A   
ATOM    518  HZ1 LYS A  58       0.613  11.820 -11.065  1.00 10.00      A   
ATOM    519  HZ2 LYS A  58       1.026  13.440 -11.334  1.00 10.00      A   
ATOM    520  HZ3 LYS A  58       2.237  12.265 -11.223  1.00 10.00      A   
ATOM    521  C   LYS A  58      -1.983   7.943 -14.217  1.00 10.00      A   
ATOM    522  O   LYS A  58      -0.967   7.257 -14.109  1.00 10.00      A   
ATOM    523  N   PRO A  59      -2.970   7.635 -15.070  1.00 10.00      A   
ATOM    524  CA  PRO A  59      -2.932   6.459 -15.949  1.00 10.00      A   
ATOM    525  CB  PRO A  59      -4.220   6.578 -16.778  1.00 10.00      A   
ATOM    526  CG  PRO A  59      -4.645   7.999 -16.624  1.00 10.00      A   
ATOM    527  CD  PRO A  59      -4.205   8.410 -15.252  1.00 10.00      A   
ATOM    528  C   PRO A  59      -1.708   6.463 -16.864  1.00 10.00      A   
ATOM    529  O   PRO A  59      -1.248   7.517 -17.308  1.00 10.00      A   
ATOM    530  N   THR A  60      -1.181   5.280 -17.132  1.00 10.00      A   
ATOM    531  HN  THR A  60      -1.587   4.475 -16.747  1.00 10.00      A   
ATOM    532  CA  THR A  60      -0.016   5.142 -17.987  1.00 10.00      A   
ATOM    533  CB  THR A  60       0.763   3.855 -17.647  1.00 10.00      A   
ATOM    534  OG1 THR A  60       0.795   3.687 -16.219  1.00 10.00      A   
ATOM    535  HG1 THR A  60       1.037   4.526 -15.804  1.00 10.00      A   
ATOM    536  CG2 THR A  60       2.188   3.939 -18.175  1.00 10.00      A   
ATOM    537  C   THR A  60      -0.435   5.127 -19.458  1.00 10.00      A   
ATOM    538  O   THR A  60       0.255   5.673 -20.324  1.00 10.00      A   
ATOM    539  N   SER A  61      -1.571   4.498 -19.732  1.00 10.00      A   
ATOM    540  HN  SER A  61      -2.070   4.072 -19.000  1.00 10.00      A   
ATOM    541  CA  SER A  61      -2.103   4.415 -21.085  1.00 10.00      A   
ATOM    542  CB  SER A  61      -1.445   3.275 -21.863  1.00 10.00      A   
ATOM    543  OG  SER A  61      -0.033   3.337 -21.762  1.00 10.00      A   
ATOM    544  HG  SER A  61       0.219   4.179 -21.355  1.00 10.00      A   
ATOM    545  C   SER A  61      -3.612   4.212 -21.044  1.00 10.00      A   
ATOM    546  O   SER A  61      -4.166   3.830 -20.008  1.00 10.00      A   
ATOM    547  N   GLY A  62      -4.263   4.460 -22.167  1.00 10.00      A   
ATOM    548  HN  GLY A  62      -3.759   4.741 -22.962  1.00 10.00      A   
ATOM    549  CA  GLY A  62      -5.701   4.316 -22.243  1.00 10.00      A   
ATOM    550  C   GLY A  62      -6.396   5.660 -22.252  1.00 10.00      A   
ATOM    551  O   GLY A  62      -5.763   6.690 -22.499  1.00 10.00      A   
ATOM    552  N   THR A  63      -7.697   5.655 -22.011  1.00 10.00      A   
ATOM    553  HN  THR A  63      -8.154   4.799 -21.852  1.00 10.00      A   
ATOM    554  CA  THR A  63      -8.470   6.884 -21.988  1.00 10.00      A   
ATOM    555  CB  THR A  63      -9.157   7.135 -23.343  1.00 10.00      A   
ATOM    556  OG1 THR A  63      -8.281   6.727 -24.402  1.00 10.00      A   
ATOM    557  HG1 THR A  63      -7.372   6.717 -24.078  1.00 10.00      A   
ATOM    558  CG2 THR A  63      -9.473   8.612 -23.508  1.00 10.00      A   
ATOM    559  C   THR A  63      -9.524   6.829 -20.886  1.00 10.00      A   
ATOM    560  O   THR A  63     -10.252   5.842 -20.757  1.00 10.00      A   
ATOM    561  N   ILE A  64      -9.593   7.889 -20.091  1.00 10.00      A   
ATOM    562  HN  ILE A  64      -8.989   8.647 -20.249  1.00 10.00      A   
ATOM    563  CA  ILE A  64     -10.550   7.970 -18.998  1.00 10.00      A   
ATOM    564  CB  ILE A  64      -9.843   8.290 -17.660  1.00 10.00      A   
ATOM    565  CG1 ILE A  64      -8.999   7.098 -17.204  1.00 10.00      A   
ATOM    566  CG2 ILE A  64     -10.850   8.678 -16.586  1.00 10.00      A   
ATOM    567  CD1 ILE A  64      -8.237   7.340 -15.917  1.00 10.00      A   
ATOM    568  C   ILE A  64     -11.598   9.039 -19.291  1.00 10.00      A   
ATOM    569  O   ILE A  64     -11.261  10.188 -19.573  1.00 10.00      A   
ATOM    570  N   LYS A  65     -12.862   8.650 -19.231  1.00 10.00      A   
ATOM    571  HN  LYS A  65     -13.063   7.719 -18.994  1.00 10.00      A   
ATOM    572  CA  LYS A  65     -13.963   9.566 -19.485  1.00 10.00      A   
ATOM    573  CB  LYS A  65     -14.571   9.312 -20.869  1.00 10.00      A   
ATOM    574  CG  LYS A  65     -13.712   9.821 -22.015  1.00 10.00      A   
ATOM    575  CD  LYS A  65     -13.927   9.014 -23.283  1.00 10.00      A   
ATOM    576  CE  LYS A  65     -13.004   9.499 -24.389  1.00 10.00      A   
ATOM    577  NZ  LYS A  65     -12.992   8.581 -25.553  1.00 10.00      A   
ATOM    578  HZ1 LYS A  65     -13.947   8.498 -25.956  1.00 10.00      A   
ATOM    579  HZ2 LYS A  65     -12.664   7.628 -25.261  1.00 10.00      A   
ATOM    580  HZ3 LYS A  65     -12.348   8.942 -26.286  1.00 10.00      A   
ATOM    581  C   LYS A  65     -15.021   9.431 -18.400  1.00 10.00      A   
ATOM    582  O   LYS A  65     -15.825   8.494 -18.405  1.00 10.00      A   
ATOM    583  N   ILE A  66     -15.003  10.368 -17.464  1.00 10.00      A   
ATOM    584  HN  ILE A  66     -14.338  11.093 -17.525  1.00 10.00      A   
ATOM    585  CA  ILE A  66     -15.945  10.367 -16.355  1.00 10.00      A   
ATOM    586  CB  ILE A  66     -15.222  10.437 -14.993  1.00 10.00      A   
ATOM    587  CG1 ILE A  66     -14.204   9.301 -14.874  1.00 10.00      A   
ATOM    588  CG2 ILE A  66     -16.227  10.376 -13.851  1.00 10.00      A   
ATOM    589  CD1 ILE A  66     -13.296   9.416 -13.673  1.00 10.00      A   
ATOM    590  C   ILE A  66     -16.913  11.535 -16.472  1.00 10.00      A   
ATOM    591  O   ILE A  66     -16.606  12.655 -16.052  1.00 10.00      A   
ATOM    592  N   ASP A  67     -18.071  11.262 -17.063  1.00 10.00      A   
ATOM    593  HN  ASP A  67     -18.231  10.349 -17.386  1.00 10.00      A   
ATOM    594  CA  ASP A  67     -19.120  12.263 -17.253  1.00 10.00      A   
ATOM    595  CB  ASP A  67     -19.693  12.749 -15.914  1.00 10.00      A   
ATOM    596  CG  ASP A  67     -20.378  11.652 -15.121  1.00 10.00      A   
ATOM    597  OD1 ASP A  67     -20.969  10.742 -15.737  1.00 10.00      A   
ATOM    598  OD2 ASP A  67     -20.339  11.705 -13.874  1.00 10.00      A   
ATOM    599  C   ASP A  67     -18.651  13.447 -18.099  1.00 10.00      A   
ATOM    600  O   ASP A  67     -18.750  13.420 -19.326  1.00 10.00      A   
ATOM    601  N   GLU A  68     -18.131  14.476 -17.437  1.00 10.00      A   
ATOM    602  HN  GLU A  68     -18.053  14.423 -16.461  1.00 10.00      A   
ATOM    603  CA  GLU A  68     -17.662  15.673 -18.123  1.00 10.00      A   
ATOM    604  CB  GLU A  68     -18.341  16.918 -17.538  1.00 10.00      A   
ATOM    605  CG  GLU A  68     -19.790  16.710 -17.133  1.00 10.00      A   
ATOM    606  CD  GLU A  68     -20.367  17.898 -16.390  1.00 10.00      A   
ATOM    607  OE1 GLU A  68     -19.695  18.425 -15.476  1.00 10.00      A   
ATOM    608  OE2 GLU A  68     -21.504  18.306 -16.710  1.00 10.00      A   
ATOM    609  C   GLU A  68     -16.147  15.820 -18.005  1.00 10.00      A   
ATOM    610  O   GLU A  68     -15.551  16.699 -18.625  1.00 10.00      A   
ATOM    611  N   PHE A  69     -15.527  14.953 -17.219  1.00 10.00      A   
ATOM    612  HN  PHE A  69     -16.046  14.240 -16.782  1.00 10.00      A   
ATOM    613  CA  PHE A  69     -14.088  15.015 -17.013  1.00 10.00      A   
ATOM    614  CB  PHE A  69     -13.751  14.922 -15.524  1.00 10.00      A   
ATOM    615  CG  PHE A  69     -14.190  16.120 -14.726  1.00 10.00      A   
ATOM    616  CD1 PHE A  69     -15.446  16.158 -14.138  1.00 10.00      A   
ATOM    617  CD2 PHE A  69     -13.346  17.209 -14.567  1.00 10.00      A   
ATOM    618  CE1 PHE A  69     -15.851  17.258 -13.406  1.00 10.00      A   
ATOM    619  CE2 PHE A  69     -13.745  18.312 -13.836  1.00 10.00      A   
ATOM    620  CZ  PHE A  69     -15.000  18.336 -13.255  1.00 10.00      A   
ATOM    621  C   PHE A  69     -13.352  13.934 -17.793  1.00 10.00      A   
ATOM    622  O   PHE A  69     -13.603  12.741 -17.619  1.00 10.00      A   
ATOM    623  N   THR A  70     -12.450  14.365 -18.654  1.00 10.00      A   
ATOM    624  HN  THR A  70     -12.306  15.332 -18.752  1.00 10.00      A   
ATOM    625  CA  THR A  70     -11.656  13.455 -19.454  1.00 10.00      A   
ATOM    626  CB  THR A  70     -11.669  13.874 -20.934  1.00 10.00      A   
ATOM    627  OG1 THR A  70     -13.029  14.068 -21.351  1.00 10.00      A   
ATOM    628  HG1 THR A  70     -13.625  13.781 -20.645  1.00 10.00      A   
ATOM    629  CG2 THR A  70     -11.027  12.799 -21.799  1.00 10.00      A   
ATOM    630  C   THR A  70     -10.221  13.437 -18.930  1.00 10.00      A   
ATOM    631  O   THR A  70      -9.543  14.465 -18.920  1.00 10.00      A   
ATOM    632  N   ILE A  71      -9.775  12.273 -18.481  1.00 10.00      A   
ATOM    633  HN  ILE A  71     -10.359  11.484 -18.536  1.00 10.00      A   
ATOM    634  CA  ILE A  71      -8.436  12.128 -17.933  1.00 10.00      A   
ATOM    635  CB  ILE A  71      -8.454  11.454 -16.541  1.00 10.00      A   
ATOM    636  CG1 ILE A  71      -9.474  12.139 -15.624  1.00 10.00      A   
ATOM    637  CG2 ILE A  71      -7.068  11.489 -15.908  1.00 10.00      A   
ATOM    638  CD1 ILE A  71      -9.681  11.437 -14.298  1.00 10.00      A   
ATOM    639  C   ILE A  71      -7.532  11.330 -18.868  1.00 10.00      A   
ATOM    640  O   ILE A  71      -7.901  10.261 -19.361  1.00 10.00      A   
ATOM    641  N   THR A  72      -6.349  11.864 -19.098  1.00 10.00      A   
ATOM    642  HN  THR A  72      -6.124  12.721 -18.664  1.00 10.00      A   
ATOM    643  CA  THR A  72      -5.357  11.237 -19.951  1.00 10.00      A   
ATOM    644  CB  THR A  72      -5.225  12.000 -21.289  1.00 10.00      A   
ATOM    645  OG1 THR A  72      -5.487  13.397 -21.080  1.00 10.00      A   
ATOM    646  HG1 THR A  72      -5.604  13.566 -20.135  1.00 10.00      A   
ATOM    647  CG2 THR A  72      -6.205  11.454 -22.317  1.00 10.00      A   
ATOM    648  C   THR A  72      -4.014  11.239 -19.220  1.00 10.00      A   
ATOM    649  O   THR A  72      -3.869  11.931 -18.212  1.00 10.00      A   
ATOM    650  N   PRO A  73      -3.024  10.469 -19.697  1.00 10.00      A   
ATOM    651  CA  PRO A  73      -1.695  10.403 -19.064  1.00 10.00      A   
ATOM    652  CB  PRO A  73      -0.900   9.485 -19.999  1.00 10.00      A   
ATOM    653  CG  PRO A  73      -1.932   8.670 -20.696  1.00 10.00      A   
ATOM    654  CD  PRO A  73      -3.120   9.574 -20.864  1.00 10.00      A   
ATOM    655  C   PRO A  73      -1.006  11.767 -18.964  1.00 10.00      A   
ATOM    656  O   PRO A  73      -0.077  11.944 -18.178  1.00 10.00      A   
ATOM    657  N   GLU A  74      -1.468  12.729 -19.755  1.00 10.00      A   
ATOM    658  HN  GLU A  74      -2.222  12.537 -20.352  1.00 10.00      A   
ATOM    659  CA  GLU A  74      -0.879  14.062 -19.759  1.00 10.00      A   
ATOM    660  CB  GLU A  74      -0.660  14.531 -21.195  1.00 10.00      A   
ATOM    661  CG  GLU A  74       0.173  13.596 -22.052  1.00 10.00      A   
ATOM    662  CD  GLU A  74       0.223  14.047 -23.495  1.00 10.00      A   
ATOM    663  OE1 GLU A  74      -0.233  15.173 -23.782  1.00 10.00      A   
ATOM    664  OE2 GLU A  74       0.708  13.278 -24.351  1.00 10.00      A   
ATOM    665  C   GLU A  74      -1.751  15.082 -19.028  1.00 10.00      A   
ATOM    666  O   GLU A  74      -1.480  16.282 -19.077  1.00 10.00      A   
ATOM    667  N   THR A  75      -2.792  14.617 -18.357  1.00 10.00      A   
ATOM    668  HN  THR A  75      -2.959  13.651 -18.330  1.00 10.00      A   
ATOM    669  CA  THR A  75      -3.689  15.519 -17.644  1.00 10.00      A   
ATOM    670  CB  THR A  75      -5.033  14.841 -17.316  1.00 10.00      A   
ATOM    671  OG1 THR A  75      -5.633  14.393 -18.538  1.00 10.00      A   
ATOM    672  HG1 THR A  75      -5.778  15.158 -19.118  1.00 10.00      A   
ATOM    673  CG2 THR A  75      -5.982  15.816 -16.634  1.00 10.00      A   
ATOM    674  C   THR A  75      -3.043  16.080 -16.376  1.00 10.00      A   
ATOM    675  O   THR A  75      -2.488  15.339 -15.561  1.00 10.00      A   
ATOM    676  N   THR A  76      -3.115  17.397 -16.231  1.00 10.00      A   
ATOM    677  HN  THR A  76      -3.579  17.924 -16.918  1.00 10.00      A   
ATOM    678  CA  THR A  76      -2.544  18.085 -15.087  1.00 10.00      A   
ATOM    679  CB  THR A  76      -2.470  19.598 -15.361  1.00 10.00      A   
ATOM    680  OG1 THR A  76      -2.253  19.806 -16.766  1.00 10.00      A   
ATOM    681  HG1 THR A  76      -1.740  19.071 -17.120  1.00 10.00      A   
ATOM    682  CG2 THR A  76      -1.323  20.220 -14.584  1.00 10.00      A   
ATOM    683  C   THR A  76      -3.366  17.828 -13.819  1.00 10.00      A   
ATOM    684  O   THR A  76      -4.596  17.758 -13.866  1.00 10.00      A   
ATOM    685  N   ASN A  77      -2.675  17.705 -12.688  1.00 10.00      A   
ATOM    686  HN  ASN A  77      -1.698  17.792 -12.717  1.00 10.00      A   
ATOM    687  CA  ASN A  77      -3.320  17.440 -11.404  1.00 10.00      A   
ATOM    688  CB  ASN A  77      -2.265  17.192 -10.321  1.00 10.00      A   
ATOM    689  CG  ASN A  77      -2.739  16.242  -9.234  1.00 10.00      A   
ATOM    690  OD1 ASN A  77      -3.336  16.655  -8.238  1.00 10.00      A   
ATOM    691  ND2 ASN A  77      -2.472  14.962  -9.413  1.00 10.00      A   
ATOM    692 HD21 ASN A  77      -1.988  14.699 -10.227  1.00 10.00      A   
ATOM    693 HD22 ASN A  77      -2.772  14.325  -8.733  1.00 10.00      A   
ATOM    694  C   ASN A  77      -4.244  18.583 -10.984  1.00 10.00      A   
ATOM    695  O   ASN A  77      -5.358  18.349 -10.510  1.00 10.00      A   
ATOM    696  N   ALA A  78      -3.783  19.810 -11.181  1.00 10.00      A   
ATOM    697  HN  ALA A  78      -2.891  19.925 -11.575  1.00 10.00      A   
ATOM    698  CA  ALA A  78      -4.552  20.997 -10.815  1.00 10.00      A   
ATOM    699  CB  ALA A  78      -3.718  22.251 -11.028  1.00 10.00      A   
ATOM    700  C   ALA A  78      -5.867  21.095 -11.586  1.00 10.00      A   
ATOM    701  O   ALA A  78      -6.841  21.665 -11.092  1.00 10.00      A   
ATOM    702  N   ALA A  79      -5.894  20.525 -12.785  1.00 10.00      A   
ATOM    703  HN  ALA A  79      -5.090  20.072 -13.115  1.00 10.00      A   
ATOM    704  CA  ALA A  79      -7.085  20.556 -13.627  1.00 10.00      A   
ATOM    705  CB  ALA A  79      -6.702  20.348 -15.087  1.00 10.00      A   
ATOM    706  C   ALA A  79      -8.106  19.510 -13.185  1.00 10.00      A   
ATOM    707  O   ALA A  79      -9.195  19.416 -13.747  1.00 10.00      A   
ATOM    708  N   LEU A  80      -7.746  18.725 -12.179  1.00 10.00      A   
ATOM    709  HN  LEU A  80      -6.859  18.842 -11.772  1.00 10.00      A   
ATOM    710  CA  LEU A  80      -8.630  17.690 -11.662  1.00 10.00      A   
ATOM    711  CB  LEU A  80      -7.933  16.329 -11.726  1.00 10.00      A   
ATOM    712  CG  LEU A  80      -7.492  15.874 -13.120  1.00 10.00      A   
ATOM    713  CD1 LEU A  80      -6.514  14.715 -13.024  1.00 10.00      A   
ATOM    714  CD2 LEU A  80      -8.697  15.494 -13.970  1.00 10.00      A   
ATOM    715  C   LEU A  80      -9.047  18.014 -10.231  1.00 10.00      A   
ATOM    716  O   LEU A  80      -9.579  17.168  -9.520  1.00 10.00      A   
ATOM    717  N   LYS A  81      -8.815  19.262  -9.833  1.00 10.00      A   
ATOM    718  HN  LYS A  81      -8.407  19.888 -10.469  1.00 10.00      A   
ATOM    719  CA  LYS A  81      -9.144  19.736  -8.486  1.00 10.00      A   
ATOM    720  CB  LYS A  81      -8.761  21.211  -8.320  1.00 10.00      A   
ATOM    721  CG  LYS A  81      -8.759  21.702  -6.882  1.00 10.00      A   
ATOM    722  CD  LYS A  81      -8.962  23.207  -6.817  1.00 10.00      A   
ATOM    723  CE  LYS A  81      -8.479  23.777  -5.497  1.00 10.00      A   
ATOM    724  NZ  LYS A  81      -6.995  23.823  -5.427  1.00 10.00      A   
ATOM    725  HZ1 LYS A  81      -6.693  24.460  -4.663  1.00 10.00      A   
ATOM    726  HZ2 LYS A  81      -6.602  24.168  -6.326  1.00 10.00      A   
ATOM    727  HZ3 LYS A  81      -6.614  22.870  -5.238  1.00 10.00      A   
ATOM    728  C   LYS A  81     -10.618  19.513  -8.098  1.00 10.00      A   
ATOM    729  O   LYS A  81     -10.894  18.930  -7.047  1.00 10.00      A   
ATOM    730  N   PRO A  82     -11.589  19.969  -8.923  1.00 10.00      A   
ATOM    731  CA  PRO A  82     -13.021  19.801  -8.621  1.00 10.00      A   
ATOM    732  CB  PRO A  82     -13.731  20.552  -9.759  1.00 10.00      A   
ATOM    733  CG  PRO A  82     -12.688  21.436 -10.349  1.00 10.00      A   
ATOM    734  CD  PRO A  82     -11.393  20.696 -10.189  1.00 10.00      A   
ATOM    735  C   PRO A  82     -13.456  18.336  -8.615  1.00 10.00      A   
ATOM    736  O   PRO A  82     -14.469  17.981  -8.014  1.00 10.00      A   
ATOM    737  N   LEU A  83     -12.675  17.482  -9.268  1.00 10.00      A   
ATOM    738  HN  LEU A  83     -11.859  17.816  -9.698  1.00 10.00      A   
ATOM    739  CA  LEU A  83     -12.994  16.059  -9.349  1.00 10.00      A   
ATOM    740  CB  LEU A  83     -12.080  15.343 -10.344  1.00 10.00      A   
ATOM    741  CG  LEU A  83     -12.522  13.942 -10.778  1.00 10.00      A   
ATOM    742  CD1 LEU A  83     -13.930  13.974 -11.348  1.00 10.00      A   
ATOM    743  CD2 LEU A  83     -11.554  13.371 -11.797  1.00 10.00      A   
ATOM    744  C   LEU A  83     -12.948  15.383  -7.980  1.00 10.00      A   
ATOM    745  O   LEU A  83     -13.651  14.401  -7.746  1.00 10.00      A   
ATOM    746  N   ARG A  84     -12.138  15.925  -7.075  1.00 10.00      A   
ATOM    747  HN  ARG A  84     -11.609  16.713  -7.319  1.00 10.00      A   
ATOM    748  CA  ARG A  84     -12.020  15.369  -5.728  1.00 10.00      A   
ATOM    749  CB  ARG A  84     -10.907  16.057  -4.934  1.00 10.00      A   
ATOM    750  CG  ARG A  84      -9.494  15.671  -5.343  1.00 10.00      A   
ATOM    751  CD  ARG A  84      -9.017  16.502  -6.521  1.00 10.00      A   
ATOM    752  NE  ARG A  84      -7.743  17.179  -6.264  1.00 10.00      A   
ATOM    753  HE  ARG A  84      -6.944  16.797  -6.695  1.00 10.00      A   
ATOM    754  CZ  ARG A  84      -7.603  18.272  -5.503  1.00 10.00      A   
ATOM    755  NH1 ARG A  84      -8.656  18.823  -4.912  1.00 10.00      A   
ATOM    756 HH11 ARG A  84      -9.604  18.407  -5.035  1.00 10.00      A   
ATOM    757 HH12 ARG A  84      -8.540  19.672  -4.319  1.00 10.00      A   
ATOM    758  NH2 ARG A  84      -6.409  18.836  -5.370  1.00 10.00      A   
ATOM    759 HH21 ARG A  84      -5.578  18.432  -5.854  1.00 10.00      A   
ATOM    760 HH22 ARG A  84      -6.294  19.700  -4.780  1.00 10.00      A   
ATOM    761  C   ARG A  84     -13.340  15.492  -4.976  1.00 10.00      A   
ATOM    762  O   ARG A  84     -13.721  14.601  -4.222  1.00 10.00      A   
ATOM    763  N   GLN A  85     -14.035  16.601  -5.198  1.00 10.00      A   
ATOM    764  HN  GLN A  85     -13.676  17.273  -5.813  1.00 10.00      A   
ATOM    765  CA  GLN A  85     -15.319  16.846  -4.551  1.00 10.00      A   
ATOM    766  CB  GLN A  85     -15.575  18.351  -4.461  1.00 10.00      A   
ATOM    767  CG  GLN A  85     -16.799  18.725  -3.644  1.00 10.00      A   
ATOM    768  CD  GLN A  85     -17.238  20.157  -3.873  1.00 10.00      A   
ATOM    769  OE1 GLN A  85     -16.429  21.025  -4.201  1.00 10.00      A   
ATOM    770  NE2 GLN A  85     -18.524  20.413  -3.708  1.00 10.00      A   
ATOM    771 HE21 GLN A  85     -19.116  19.672  -3.451  1.00 10.00      A   
ATOM    772 HE22 GLN A  85     -18.836  21.333  -3.844  1.00 10.00      A   
ATOM    773  C   GLN A  85     -16.434  16.173  -5.344  1.00 10.00      A   
ATOM    774  O   GLN A  85     -17.482  15.823  -4.802  1.00 10.00      A   
ATOM    775  N   HIS A  86     -16.193  16.009  -6.638  1.00 10.00      A   
ATOM    776  HN  HIS A  86     -15.341  16.326  -7.004  1.00 10.00      A   
ATOM    777  CA  HIS A  86     -17.151  15.380  -7.533  1.00 10.00      A   
ATOM    778  CB  HIS A  86     -16.657  15.501  -8.977  1.00 10.00      A   
ATOM    779  CG  HIS A  86     -17.686  16.005  -9.935  1.00 10.00      A   
ATOM    780  ND1 HIS A  86     -17.904  17.348 -10.169  1.00 10.00      A   
ATOM    781  HD1 HIS A  86     -17.434  18.091  -9.728  1.00 10.00      A   
ATOM    782  CD2 HIS A  86     -18.551  15.341 -10.737  1.00 10.00      A   
ATOM    783  CE1 HIS A  86     -18.857  17.486 -11.071  1.00 10.00      A   
ATOM    784  NE2 HIS A  86     -19.263  16.285 -11.432  1.00 10.00      A   
ATOM    785  HE2 HIS A  86     -19.964  16.096 -12.095  1.00 10.00      A   
ATOM    786  C   HIS A  86     -17.319  13.909  -7.174  1.00 10.00      A   
ATOM    787  O   HIS A  86     -18.435  13.394  -7.098  1.00 10.00      A   
ATOM    788  N   VAL A  87     -16.198  13.239  -6.952  1.00 10.00      A   
ATOM    789  HN  VAL A  87     -15.336  13.709  -7.018  1.00 10.00      A   
ATOM    790  CA  VAL A  87     -16.205  11.831  -6.601  1.00 10.00      A   
ATOM    791  CB  VAL A  87     -15.376  10.996  -7.601  1.00 10.00      A   
ATOM    792  CG1 VAL A  87     -15.451   9.514  -7.265  1.00 10.00      A   
ATOM    793  CG2 VAL A  87     -15.841  11.246  -9.030  1.00 10.00      A   
ATOM    794  C   VAL A  87     -15.644  11.639  -5.196  1.00 10.00      A   
ATOM    795  O   VAL A  87     -14.435  11.719  -4.987  1.00 10.00      A   
ATOM    796  N   GLY A  88     -16.527  11.397  -4.235  1.00 10.00      A   
ATOM    797  HN  GLY A  88     -17.479  11.339  -4.455  1.00 10.00      A   
ATOM    798  CA  GLY A  88     -16.092  11.200  -2.868  1.00 10.00      A   
ATOM    799  C   GLY A  88     -15.605   9.785  -2.636  1.00 10.00      A   
ATOM    800  O   GLY A  88     -16.350   8.828  -2.841  1.00 10.00      A   
ATOM    801  N   MET A  89     -14.357   9.649  -2.216  1.00 10.00      A   
ATOM    802  HN  MET A  89     -13.812  10.450  -2.070  1.00 10.00      A   
ATOM    803  CA  MET A  89     -13.776   8.339  -1.963  1.00 10.00      A   
ATOM    804  CB  MET A  89     -12.422   8.195  -2.662  1.00 10.00      A   
ATOM    805  CG  MET A  89     -11.639   6.950  -2.268  1.00 10.00      A   
ATOM    806  SD  MET A  89     -12.617   5.439  -2.386  1.00 10.00      A   
ATOM    807  CE  MET A  89     -11.481   4.247  -1.682  1.00 10.00      A   
ATOM    808  C   MET A  89     -13.642   8.072  -0.469  1.00 10.00      A   
ATOM    809  O   MET A  89     -12.892   8.752   0.236  1.00 10.00      A   
ATOM    810  N   VAL A  90     -14.380   7.082   0.005  1.00 10.00      A   
ATOM    811  HN  VAL A  90     -14.966   6.587  -0.611  1.00 10.00      A   
ATOM    812  CA  VAL A  90     -14.349   6.702   1.408  1.00 10.00      A   
ATOM    813  CB  VAL A  90     -15.775   6.508   1.971  1.00 10.00      A   
ATOM    814  CG1 VAL A  90     -15.731   6.043   3.418  1.00 10.00      A   
ATOM    815  CG2 VAL A  90     -16.581   7.794   1.851  1.00 10.00      A   
ATOM    816  C   VAL A  90     -13.544   5.417   1.586  1.00 10.00      A   
ATOM    817  O   VAL A  90     -13.984   4.339   1.181  1.00 10.00      A   
ATOM    818  N   PHE A  91     -12.361   5.543   2.178  1.00 10.00      A   
ATOM    819  HN  PHE A  91     -12.070   6.428   2.472  1.00 10.00      A   
ATOM    820  CA  PHE A  91     -11.484   4.397   2.410  1.00 10.00      A   
ATOM    821  CB  PHE A  91     -10.040   4.867   2.629  1.00 10.00      A   
ATOM    822  CG  PHE A  91      -9.346   5.367   1.394  1.00 10.00      A   
ATOM    823  CD1 PHE A  91      -9.376   6.712   1.062  1.00 10.00      A   
ATOM    824  CD2 PHE A  91      -8.660   4.492   0.567  1.00 10.00      A   
ATOM    825  CE1 PHE A  91      -8.735   7.175  -0.072  1.00 10.00      A   
ATOM    826  CE2 PHE A  91      -8.019   4.948  -0.568  1.00 10.00      A   
ATOM    827  CZ  PHE A  91      -8.056   6.291  -0.889  1.00 10.00      A   
ATOM    828  C   PHE A  91     -11.936   3.601   3.632  1.00 10.00      A   
ATOM    829  O   PHE A  91     -12.917   3.956   4.291  1.00 10.00      A   
ATOM    830  N   GLN A  92     -11.219   2.525   3.924  1.00 10.00      A   
ATOM    831  HN  GLN A  92     -10.468   2.280   3.344  1.00 10.00      A   
ATOM    832  CA  GLN A  92     -11.525   1.692   5.075  1.00 10.00      A   
ATOM    833  CB  GLN A  92     -10.796   0.348   4.987  1.00 10.00      A   
ATOM    834  CG  GLN A  92     -11.360  -0.580   3.925  1.00 10.00      A   
ATOM    835  CD  GLN A  92     -10.498  -1.797   3.664  1.00 10.00      A   
ATOM    836  OE1 GLN A  92      -9.829  -2.315   4.561  1.00 10.00      A   
ATOM    837  NE2 GLN A  92     -10.487  -2.252   2.424  1.00 10.00      A   
ATOM    838 HE21 GLN A  92     -11.042  -1.783   1.756  1.00 10.00      A   
ATOM    839 HE22 GLN A  92      -9.943  -3.037   2.220  1.00 10.00      A   
ATOM    840  C   GLN A  92     -11.151   2.419   6.360  1.00 10.00      A   
ATOM    841  O   GLN A  92     -10.012   2.870   6.516  1.00 10.00      A   
ATOM    842  N   PHE A  93     -12.123   2.535   7.262  1.00 10.00      A   
ATOM    843  HN  PHE A  93     -13.002   2.153   7.053  1.00 10.00      A   
ATOM    844  CA  PHE A  93     -11.938   3.214   8.548  1.00 10.00      A   
ATOM    845  CB  PHE A  93     -10.889   2.495   9.412  1.00 10.00      A   
ATOM    846  CG  PHE A  93     -11.071   1.004   9.480  1.00 10.00      A   
ATOM    847  CD1 PHE A  93     -10.137   0.153   8.914  1.00 10.00      A   
ATOM    848  CD2 PHE A  93     -12.178   0.453  10.105  1.00 10.00      A   
ATOM    849  CE1 PHE A  93     -10.302  -1.218   8.968  1.00 10.00      A   
ATOM    850  CE2 PHE A  93     -12.352  -0.916  10.165  1.00 10.00      A   
ATOM    851  CZ  PHE A  93     -11.412  -1.754   9.594  1.00 10.00      A   
ATOM    852  C   PHE A  93     -11.569   4.689   8.346  1.00 10.00      A   
ATOM    853  O   PHE A  93     -10.442   5.111   8.635  1.00 10.00      A   
ATOM    854  N   PRO A  94     -12.520   5.497   7.846  1.00 10.00      A   
ATOM    855  CA  PRO A  94     -12.298   6.918   7.579  1.00 10.00      A   
ATOM    856  CB  PRO A  94     -13.327   7.201   6.489  1.00 10.00      A   
ATOM    857  CG  PRO A  94     -14.476   6.313   6.832  1.00 10.00      A   
ATOM    858  CD  PRO A  94     -13.893   5.087   7.489  1.00 10.00      A   
ATOM    859  C   PRO A  94     -12.563   7.810   8.792  1.00 10.00      A   
ATOM    860  O   PRO A  94     -12.415   9.027   8.713  1.00 10.00      A   
ATOM    861  N   GLU A  95     -12.942   7.213   9.915  1.00 10.00      A   
ATOM    862  HN  GLU A  95     -13.044   6.230   9.935  1.00 10.00      A   
ATOM    863  CA  GLU A  95     -13.223   7.986  11.122  1.00 10.00      A   
ATOM    864  CB  GLU A  95     -13.889   7.122  12.198  1.00 10.00      A   
ATOM    865  CG  GLU A  95     -12.984   6.068  12.818  1.00 10.00      A   
ATOM    866  CD  GLU A  95     -12.911   4.797  12.000  1.00 10.00      A   
ATOM    867  OE1 GLU A  95     -13.559   4.732  10.931  1.00 10.00      A   
ATOM    868  OE2 GLU A  95     -12.208   3.856  12.425  1.00 10.00      A   
ATOM    869  C   GLU A  95     -11.959   8.641  11.670  1.00 10.00      A   
ATOM    870  O   GLU A  95     -12.023   9.572  12.469  1.00 10.00      A   
ATOM    871  N   ASN A  96     -10.812   8.165  11.210  1.00 10.00      A   
ATOM    872  HN  ASN A  96     -10.830   7.435  10.557  1.00 10.00      A   
ATOM    873  CA  ASN A  96      -9.526   8.689  11.652  1.00 10.00      A   
ATOM    874  CB  ASN A  96      -8.406   7.683  11.360  1.00 10.00      A   
ATOM    875  CG  ASN A  96      -8.637   6.338  12.021  1.00 10.00      A   
ATOM    876  OD1 ASN A  96      -8.424   6.180  13.224  1.00 10.00      A   
ATOM    877  ND2 ASN A  96      -9.061   5.354  11.238  1.00 10.00      A   
ATOM    878 HD21 ASN A  96      -9.209   5.545  10.286  1.00 10.00      A   
ATOM    879 HD22 ASN A  96      -9.211   4.473  11.643  1.00 10.00      A   
ATOM    880  C   ASN A  96      -9.205  10.029  10.993  1.00 10.00      A   
ATOM    881  O   ASN A  96      -8.171  10.633  11.274  1.00 10.00      A   
ATOM    882  N   GLN A  97     -10.094  10.487  10.117  1.00 10.00      A   
ATOM    883  HN  GLN A  97     -10.902   9.960   9.933  1.00 10.00      A   
ATOM    884  CA  GLN A  97      -9.899  11.753   9.418  1.00 10.00      A   
ATOM    885  CB  GLN A  97     -10.649  11.750   8.082  1.00 10.00      A   
ATOM    886  CG  GLN A  97     -10.246  10.625   7.141  1.00 10.00      A   
ATOM    887  CD  GLN A  97      -8.795  10.708   6.708  1.00 10.00      A   
ATOM    888  OE1 GLN A  97      -8.247  11.793   6.535  1.00 10.00      A   
ATOM    889  NE2 GLN A  97      -8.165   9.560   6.536  1.00 10.00      A   
ATOM    890 HE21 GLN A  97      -8.663   8.725   6.692  1.00 10.00      A   
ATOM    891 HE22 GLN A  97      -7.226   9.586   6.265  1.00 10.00      A   
ATOM    892  C   GLN A  97     -10.354  12.933  10.275  1.00 10.00      A   
ATOM    893  O   GLN A  97     -10.030  14.083   9.982  1.00 10.00      A   
ATOM    894  N   LEU A  98     -11.099  12.637  11.335  1.00 10.00      A   
ATOM    895  HN  LEU A  98     -11.312  11.699  11.520  1.00 10.00      A   
ATOM    896  CA  LEU A  98     -11.602  13.668  12.235  1.00 10.00      A   
ATOM    897  CB  LEU A  98     -12.602  13.060  13.224  1.00 10.00      A   
ATOM    898  CG  LEU A  98     -13.852  12.424  12.611  1.00 10.00      A   
ATOM    899  CD1 LEU A  98     -14.568  11.553  13.631  1.00 10.00      A   
ATOM    900  CD2 LEU A  98     -14.787  13.495  12.072  1.00 10.00      A   
ATOM    901  C   LEU A  98     -10.456  14.333  12.990  1.00 10.00      A   
ATOM    902  O   LEU A  98      -9.639  13.657  13.618  1.00 10.00      A   
ATOM    903  N   PHE A  99     -10.402  15.655  12.934  1.00 10.00      A   
ATOM    904  HN  PHE A  99     -11.098  16.145  12.432  1.00 10.00      A   
ATOM    905  CA  PHE A  99      -9.342  16.400  13.602  1.00 10.00      A   
ATOM    906  CB  PHE A  99      -8.216  16.720  12.611  1.00 10.00      A   
ATOM    907  CG  PHE A  99      -7.106  17.556  13.183  1.00 10.00      A   
ATOM    908  CD1 PHE A  99      -6.251  17.036  14.139  1.00 10.00      A   
ATOM    909  CD2 PHE A  99      -6.920  18.865  12.765  1.00 10.00      A   
ATOM    910  CE1 PHE A  99      -5.233  17.805  14.668  1.00 10.00      A   
ATOM    911  CE2 PHE A  99      -5.905  19.639  13.289  1.00 10.00      A   
ATOM    912  CZ  PHE A  99      -5.060  19.108  14.243  1.00 10.00      A   
ATOM    913  C   PHE A  99      -9.861  17.683  14.255  1.00 10.00      A   
ATOM    914  O   PHE A  99      -9.261  18.186  15.208  1.00 10.00      A   
ATOM    915  N   GLU A 100     -10.970  18.210  13.751  1.00 10.00      A   
ATOM    916  HN  GLU A 100     -11.430  17.755  13.008  1.00 10.00      A   
ATOM    917  CA  GLU A 100     -11.535  19.443  14.292  1.00 10.00      A   
ATOM    918  CB  GLU A 100     -12.619  20.004  13.379  1.00 10.00      A   
ATOM    919  CG  GLU A 100     -12.071  20.851  12.244  1.00 10.00      A   
ATOM    920  CD  GLU A 100     -11.488  22.163  12.730  1.00 10.00      A   
ATOM    921  OE1 GLU A 100     -12.021  23.223  12.350  1.00 10.00      A   
ATOM    922  OE2 GLU A 100     -10.500  22.141  13.500  1.00 10.00      A   
ATOM    923  C   GLU A 100     -12.056  19.257  15.710  1.00 10.00      A   
ATOM    924  O   GLU A 100     -12.467  18.159  16.087  1.00 10.00      A   
ATOM    925  N   GLU A 101     -12.022  20.337  16.490  1.00 10.00      A   
ATOM    926  HN  GLU A 101     -11.683  21.178  16.120  1.00 10.00      A   
ATOM    927  CA  GLU A 101     -12.473  20.310  17.878  1.00 10.00      A   
ATOM    928  CB  GLU A 101     -12.313  21.686  18.521  1.00 10.00      A   
ATOM    929  CG  GLU A 101     -11.010  22.395  18.200  1.00 10.00      A   
ATOM    930  CD  GLU A 101     -10.960  23.784  18.801  1.00 10.00      A   
ATOM    931  OE1 GLU A 101     -11.993  24.489  18.776  1.00 10.00      A   
ATOM    932  OE2 GLU A 101      -9.888  24.182  19.308  1.00 10.00      A   
ATOM    933  C   GLU A 101     -13.929  19.890  17.981  1.00 10.00      A   
ATOM    934  O   GLU A 101     -14.262  18.932  18.675  1.00 10.00      A   
ATOM    935  N   THR A 102     -14.793  20.628  17.303  1.00 10.00      A   
ATOM    936  HN  THR A 102     -14.466  21.395  16.785  1.00 10.00      A   
ATOM    937  CA  THR A 102     -16.216  20.341  17.316  1.00 10.00      A   
ATOM    938  CB  THR A 102     -17.030  21.650  17.309  1.00 10.00      A   
ATOM    939  OG1 THR A 102     -16.208  22.727  17.782  1.00 10.00      A   
ATOM    940  HG1 THR A 102     -16.605  23.565  17.516  1.00 10.00      A   
ATOM    941  CG2 THR A 102     -18.251  21.525  18.206  1.00 10.00      A   
ATOM    942  C   THR A 102     -16.605  19.493  16.106  1.00 10.00      A   
ATOM    943  O   THR A 102     -16.088  19.695  15.004  1.00 10.00      A   
ATOM    944  N   VAL A 103     -17.510  18.543  16.321  1.00 10.00      A   
ATOM    945  HN  VAL A 103     -17.856  18.417  17.235  1.00 10.00      A   
ATOM    946  CA  VAL A 103     -17.984  17.655  15.258  1.00 10.00      A   
ATOM    947  CB  VAL A 103     -19.124  16.744  15.768  1.00 10.00      A   
ATOM    948  CG1 VAL A 103     -19.792  16.001  14.620  1.00 10.00      A   
ATOM    949  CG2 VAL A 103     -18.592  15.757  16.795  1.00 10.00      A   
ATOM    950  C   VAL A 103     -18.463  18.440  14.036  1.00 10.00      A   
ATOM    951  O   VAL A 103     -18.075  18.142  12.902  1.00 10.00      A   
ATOM    952  N   ARG A 104     -19.286  19.455  14.278  1.00 10.00      A   
ATOM    953  HN  ARG A 104     -19.544  19.649  15.205  1.00 10.00      A   
ATOM    954  CA  ARG A 104     -19.827  20.283  13.203  1.00 10.00      A   
ATOM    955  CB  ARG A 104     -20.799  21.324  13.764  1.00 10.00      A   
ATOM    956  CG  ARG A 104     -21.451  22.204  12.708  1.00 10.00      A   
ATOM    957  CD  ARG A 104     -22.568  23.047  13.297  1.00 10.00      A   
ATOM    958  NE  ARG A 104     -22.108  23.851  14.428  1.00 10.00      A   
ATOM    959  HE  ARG A 104     -21.276  24.370  14.307  1.00 10.00      A   
ATOM    960  CZ  ARG A 104     -22.741  23.917  15.596  1.00 10.00      A   
ATOM    961  NH1 ARG A 104     -23.861  23.235  15.789  1.00 10.00      A   
ATOM    962 HH11 ARG A 104     -24.354  23.286  16.721  1.00 10.00      A   
ATOM    963 HH12 ARG A 104     -24.257  22.647  15.025  1.00 10.00      A   
ATOM    964  NH2 ARG A 104     -22.260  24.667  16.570  1.00 10.00      A   
ATOM    965 HH21 ARG A 104     -22.760  24.717  17.487  1.00 10.00      A   
ATOM    966 HH22 ARG A 104     -21.383  25.216  16.431  1.00 10.00      A   
ATOM    967  C   ARG A 104     -18.722  20.961  12.391  1.00 10.00      A   
ATOM    968  O   ARG A 104     -18.865  21.175  11.190  1.00 10.00      A   
ATOM    969  N   GLN A 105     -17.610  21.267  13.047  1.00 10.00      A   
ATOM    970  HN  GLN A 105     -17.532  21.029  13.994  1.00 10.00      A   
ATOM    971  CA  GLN A 105     -16.491  21.926  12.385  1.00 10.00      A   
ATOM    972  CB  GLN A 105     -15.489  22.458  13.409  1.00 10.00      A   
ATOM    973  CG  GLN A 105     -15.994  23.645  14.208  1.00 10.00      A   
ATOM    974  CD  GLN A 105     -14.936  24.221  15.129  1.00 10.00      A   
ATOM    975  OE1 GLN A 105     -14.068  23.503  15.626  1.00 10.00      A   
ATOM    976  NE2 GLN A 105     -15.002  25.519  15.363  1.00 10.00      A   
ATOM    977 HE21 GLN A 105     -15.723  26.031  14.935  1.00 10.00      A   
ATOM    978 HE22 GLN A 105     -14.328  25.919  15.952  1.00 10.00      A   
ATOM    979  C   GLN A 105     -15.788  20.998  11.402  1.00 10.00      A   
ATOM    980  O   GLN A 105     -15.340  21.436  10.343  1.00 10.00      A   
ATOM    981  N   ASP A 106     -15.696  19.719  11.746  1.00 10.00      A   
ATOM    982  HN  ASP A 106     -16.074  19.419  12.603  1.00 10.00      A   
ATOM    983  CA  ASP A 106     -15.033  18.750  10.877  1.00 10.00      A   
ATOM    984  CB  ASP A 106     -14.681  17.464  11.623  1.00 10.00      A   
ATOM    985  CG  ASP A 106     -13.429  16.813  11.066  1.00 10.00      A   
ATOM    986  OD1 ASP A 106     -12.352  16.970  11.682  1.00 10.00      A   
ATOM    987  OD2 ASP A 106     -13.505  16.154  10.004  1.00 10.00      A   
ATOM    988  C   ASP A 106     -15.878  18.447   9.649  1.00 10.00      A   
ATOM    989  O   ASP A 106     -15.356  18.264   8.547  1.00 10.00      A   
ATOM    990  N   ILE A 107     -17.189  18.402   9.839  1.00 10.00      A   
ATOM    991  HN  ILE A 107     -17.547  18.538  10.742  1.00 10.00      A   
ATOM    992  CA  ILE A 107     -18.103  18.142   8.736  1.00 10.00      A   
ATOM    993  CB  ILE A 107     -19.542  17.880   9.238  1.00 10.00      A   
ATOM    994  CG1 ILE A 107     -19.553  16.743  10.266  1.00 10.00      A   
ATOM    995  CG2 ILE A 107     -20.471  17.550   8.075  1.00 10.00      A   
ATOM    996  CD1 ILE A 107     -20.888  16.549  10.954  1.00 10.00      A   
ATOM    997  C   ILE A 107     -18.101  19.332   7.775  1.00 10.00      A   
ATOM    998  O   ILE A 107     -18.122  19.169   6.553  1.00 10.00      A   
ATOM    999  N   ALA A 108     -18.043  20.530   8.342  1.00 10.00      A   
ATOM   1000  HN  ALA A 108     -18.015  20.594   9.323  1.00 10.00      A   
ATOM   1001  CA  ALA A 108     -18.030  21.757   7.552  1.00 10.00      A   
ATOM   1002  CB  ALA A 108     -18.427  22.943   8.414  1.00 10.00      A   
ATOM   1003  C   ALA A 108     -16.665  22.000   6.918  1.00 10.00      A   
ATOM   1004  O   ALA A 108     -16.543  22.788   5.981  1.00 10.00      A   
ATOM   1005  N   PHE A 109     -15.649  21.308   7.431  1.00 10.00      A   
ATOM   1006  HN  PHE A 109     -15.828  20.692   8.173  1.00 10.00      A   
ATOM   1007  CA  PHE A 109     -14.277  21.435   6.942  1.00 10.00      A   
ATOM   1008  CB  PHE A 109     -13.368  20.445   7.687  1.00 10.00      A   
ATOM   1009  CG  PHE A 109     -11.931  20.426   7.235  1.00 10.00      A   
ATOM   1010  CD1 PHE A 109     -11.016  21.330   7.751  1.00 10.00      A   
ATOM   1011  CD2 PHE A 109     -11.494  19.499   6.299  1.00 10.00      A   
ATOM   1012  CE1 PHE A 109      -9.696  21.313   7.341  1.00 10.00      A   
ATOM   1013  CE2 PHE A 109     -10.176  19.477   5.885  1.00 10.00      A   
ATOM   1014  CZ  PHE A 109      -9.277  20.386   6.407  1.00 10.00      A   
ATOM   1015  C   PHE A 109     -14.189  21.210   5.433  1.00 10.00      A   
ATOM   1016  O   PHE A 109     -13.449  21.908   4.740  1.00 10.00      A   
ATOM   1017  N   GLY A 110     -14.958  20.245   4.938  1.00 10.00      A   
ATOM   1018  HN  GLY A 110     -15.540  19.743   5.544  1.00 10.00      A   
ATOM   1019  CA  GLY A 110     -14.957  19.932   3.518  1.00 10.00      A   
ATOM   1020  C   GLY A 110     -15.439  21.084   2.654  1.00 10.00      A   
ATOM   1021  O   GLY A 110     -14.654  21.661   1.902  1.00 10.00      A   
ATOM   1022  N   PRO A 111     -16.733  21.448   2.742  1.00 10.00      A   
ATOM   1023  CA  PRO A 111     -17.306  22.549   1.953  1.00 10.00      A   
ATOM   1024  CB  PRO A 111     -18.741  22.662   2.479  1.00 10.00      A   
ATOM   1025  CG  PRO A 111     -19.042  21.314   3.034  1.00 10.00      A   
ATOM   1026  CD  PRO A 111     -17.747  20.801   3.594  1.00 10.00      A   
ATOM   1027  C   PRO A 111     -16.572  23.873   2.160  1.00 10.00      A   
ATOM   1028  O   PRO A 111     -16.548  24.717   1.266  1.00 10.00      A   
ATOM   1029  N   LYS A 112     -15.968  24.043   3.336  1.00 10.00      A   
ATOM   1030  HN  LYS A 112     -16.011  23.324   4.005  1.00 10.00      A   
ATOM   1031  CA  LYS A 112     -15.247  25.268   3.659  1.00 10.00      A   
ATOM   1032  CB  LYS A 112     -15.103  25.436   5.172  1.00 10.00      A   
ATOM   1033  CG  LYS A 112     -15.476  26.821   5.676  1.00 10.00      A   
ATOM   1034  CD  LYS A 112     -15.396  26.904   7.192  1.00 10.00      A   
ATOM   1035  CE  LYS A 112     -13.958  26.979   7.678  1.00 10.00      A   
ATOM   1036  NZ  LYS A 112     -13.290  28.236   7.250  1.00 10.00      A   
ATOM   1037  HZ1 LYS A 112     -13.101  28.217   6.228  1.00 10.00      A   
ATOM   1038  HZ2 LYS A 112     -12.388  28.353   7.753  1.00 10.00      A   
ATOM   1039  HZ3 LYS A 112     -13.900  29.059   7.464  1.00 10.00      A   
ATOM   1040  C   LYS A 112     -13.881  25.330   2.982  1.00 10.00      A   
ATOM   1041  O   LYS A 112     -13.309  26.412   2.821  1.00 10.00      A   
ATOM   1042  N   ASN A 113     -13.352  24.178   2.590  1.00 10.00      A   
ATOM   1043  HN  ASN A 113     -13.838  23.339   2.753  1.00 10.00      A   
ATOM   1044  CA  ASN A 113     -12.056  24.135   1.925  1.00 10.00      A   
ATOM   1045  CB  ASN A 113     -11.400  22.762   2.066  1.00 10.00      A   
ATOM   1046  CG  ASN A 113      -9.905  22.807   1.802  1.00 10.00      A   
ATOM   1047  OD1 ASN A 113      -9.451  22.641   0.668  1.00 10.00      A   
ATOM   1048  ND2 ASN A 113      -9.128  23.039   2.849  1.00 10.00      A   
ATOM   1049 HD21 ASN A 113      -9.557  23.172   3.723  1.00 10.00      A   
ATOM   1050 HD22 ASN A 113      -8.157  23.064   2.711  1.00 10.00      A   
ATOM   1051  C   ASN A 113     -12.203  24.504   0.455  1.00 10.00      A   
ATOM   1052  O   ASN A 113     -11.312  25.112  -0.142  1.00 10.00      A   
ATOM   1053  N   PHE A 114     -13.348  24.152  -0.114  1.00 10.00      A   
ATOM   1054  HN  PHE A 114     -14.018  23.675   0.421  1.00 10.00      A   
ATOM   1055  CA  PHE A 114     -13.639  24.449  -1.508  1.00 10.00      A   
ATOM   1056  CB  PHE A 114     -14.491  23.338  -2.123  1.00 10.00      A   
ATOM   1057  CG  PHE A 114     -13.710  22.121  -2.530  1.00 10.00      A   
ATOM   1058  CD1 PHE A 114     -13.777  20.956  -1.786  1.00 10.00      A   
ATOM   1059  CD2 PHE A 114     -12.916  22.141  -3.664  1.00 10.00      A   
ATOM   1060  CE1 PHE A 114     -13.064  19.833  -2.167  1.00 10.00      A   
ATOM   1061  CE2 PHE A 114     -12.199  21.023  -4.049  1.00 10.00      A   
ATOM   1062  CZ  PHE A 114     -12.273  19.867  -3.299  1.00 10.00      A   
ATOM   1063  C   PHE A 114     -14.360  25.787  -1.621  1.00 10.00      A   
ATOM   1064  O   PHE A 114     -15.010  26.073  -2.626  1.00 10.00      A   
ATOM   1065  N   GLY A 115     -14.243  26.595  -0.577  1.00 10.00      A   
ATOM   1066  HN  GLY A 115     -13.730  26.297   0.203  1.00 10.00      A   
ATOM   1067  CA  GLY A 115     -14.879  27.894  -0.561  1.00 10.00      A   
ATOM   1068  C   GLY A 115     -15.983  27.957   0.473  1.00 10.00      A   
ATOM   1069  O   GLY A 115     -15.800  27.490   1.595  1.00 10.00      A   
ATOM   1070  N   MET A 116     -17.122  28.542   0.093  1.00 10.00      A   
ATOM   1071  HN  MET A 116     -17.183  28.909  -0.817  1.00 10.00      A   
ATOM   1072  CA  MET A 116     -18.283  28.661   0.982  1.00 10.00      A   
ATOM   1073  CB  MET A 116     -18.767  27.272   1.434  1.00 10.00      A   
ATOM   1074  CG  MET A 116     -20.039  27.270   2.269  1.00 10.00      A   
ATOM   1075  SD  MET A 116     -21.445  27.994   1.401  1.00 10.00      A   
ATOM   1076  CE  MET A 116     -21.628  26.841   0.041  1.00 10.00      A   
ATOM   1077  C   MET A 116     -18.005  29.562   2.188  1.00 10.00      A   
ATOM   1078  O   MET A 116     -16.860  29.741   2.607  1.00 10.00      A   
ATOM   1079  N   ALA A 117     -19.058  30.154   2.726  1.00 10.00      A   
ATOM   1080  HN  ALA A 117     -19.942  30.009   2.331  1.00 10.00      A   
ATOM   1081  CA  ALA A 117     -18.930  31.012   3.892  1.00 10.00      A   
ATOM   1082  CB  ALA A 117     -20.149  31.910   4.026  1.00 10.00      A   
ATOM   1083  C   ALA A 117     -18.759  30.152   5.138  1.00 10.00      A   
ATOM   1084  O   ALA A 117     -19.244  29.021   5.185  1.00 10.00      A   
ATOM   1085  N   ASP A 118     -18.082  30.689   6.140  1.00 10.00      A   
ATOM   1086  HN  ASP A 118     -17.737  31.605   6.042  1.00 10.00      A   
ATOM   1087  CA  ASP A 118     -17.831  29.962   7.382  1.00 10.00      A   
ATOM   1088  CB  ASP A 118     -16.999  30.811   8.345  1.00 10.00      A   
ATOM   1089  CG  ASP A 118     -15.573  30.317   8.482  1.00 10.00      A   
ATOM   1090  OD1 ASP A 118     -14.785  30.479   7.524  1.00 10.00      A   
ATOM   1091  OD2 ASP A 118     -15.228  29.766   9.550  1.00 10.00      A   
ATOM   1092  C   ASP A 118     -19.125  29.513   8.054  1.00 10.00      A   
ATOM   1093  O   ASP A 118     -19.335  28.323   8.286  1.00 10.00      A   
ATOM   1094  N   ALA A 119     -20.001  30.470   8.342  1.00 10.00      A   
ATOM   1095  HN  ALA A 119     -19.784  31.396   8.116  1.00 10.00      A   
ATOM   1096  CA  ALA A 119     -21.274  30.179   8.993  1.00 10.00      A   
ATOM   1097  CB  ALA A 119     -21.973  31.468   9.404  1.00 10.00      A   
ATOM   1098  C   ALA A 119     -22.178  29.346   8.091  1.00 10.00      A   
ATOM   1099  O   ALA A 119     -22.973  28.538   8.568  1.00 10.00      A   
ATOM   1100  N   ASP A 120     -22.038  29.537   6.784  1.00 10.00      A   
ATOM   1101  HN  ASP A 120     -21.375  30.183   6.467  1.00 10.00      A   
ATOM   1102  CA  ASP A 120     -22.843  28.806   5.810  1.00 10.00      A   
ATOM   1103  CB  ASP A 120     -22.660  29.393   4.413  1.00 10.00      A   
ATOM   1104  CG  ASP A 120     -23.974  29.714   3.734  1.00 10.00      A   
ATOM   1105  OD1 ASP A 120     -24.121  30.854   3.243  1.00 10.00      A   
ATOM   1106  OD2 ASP A 120     -24.859  28.836   3.685  1.00 10.00      A   
ATOM   1107  C   ASP A 120     -22.471  27.332   5.802  1.00 10.00      A   
ATOM   1108  O   ASP A 120     -23.337  26.461   5.695  1.00 10.00      A   
ATOM   1109  N   ALA A 121     -21.175  27.057   5.920  1.00 10.00      A   
ATOM   1110  HN  ALA A 121     -20.532  27.798   5.986  1.00 10.00      A   
ATOM   1111  CA  ALA A 121     -20.682  25.688   5.944  1.00 10.00      A   
ATOM   1112  CB  ALA A 121     -19.161  25.668   5.884  1.00 10.00      A   
ATOM   1113  C   ALA A 121     -21.183  24.980   7.197  1.00 10.00      A   
ATOM   1114  O   ALA A 121     -21.502  23.790   7.168  1.00 10.00      A   
ATOM   1115  N   LEU A 122     -21.269  25.729   8.293  1.00 10.00      A   
ATOM   1116  HN  LEU A 122     -20.994  26.671   8.251  1.00 10.00      A   
ATOM   1117  CA  LEU A 122     -21.752  25.183   9.554  1.00 10.00      A   
ATOM   1118  CB  LEU A 122     -21.589  26.200  10.684  1.00 10.00      A   
ATOM   1119  CG  LEU A 122     -20.157  26.649  10.986  1.00 10.00      A   
ATOM   1120  CD1 LEU A 122     -20.147  27.682  12.099  1.00 10.00      A   
ATOM   1121  CD2 LEU A 122     -19.286  25.455  11.352  1.00 10.00      A   
ATOM   1122  C   LEU A 122     -23.213  24.771   9.418  1.00 10.00      A   
ATOM   1123  O   LEU A 122     -23.643  23.769   9.989  1.00 10.00      A   
ATOM   1124  N   ALA A 123     -23.963  25.543   8.637  1.00 10.00      A   
ATOM   1125  HN  ALA A 123     -23.555  26.327   8.209  1.00 10.00      A   
ATOM   1126  CA  ALA A 123     -25.374  25.259   8.400  1.00 10.00      A   
ATOM   1127  CB  ALA A 123     -26.040  26.430   7.701  1.00 10.00      A   
ATOM   1128  C   ALA A 123     -25.517  23.987   7.572  1.00 10.00      A   
ATOM   1129  O   ALA A 123     -26.489  23.246   7.706  1.00 10.00      A   
ATOM   1130  N   LEU A 124     -24.531  23.742   6.716  1.00 10.00      A   
ATOM   1131  HN  LEU A 124     -23.792  24.383   6.648  1.00 10.00      A   
ATOM   1132  CA  LEU A 124     -24.519  22.552   5.875  1.00 10.00      A   
ATOM   1133  CB  LEU A 124     -23.411  22.648   4.821  1.00 10.00      A   
ATOM   1134  CG  LEU A 124     -23.751  23.417   3.545  1.00 10.00      A   
ATOM   1135  CD1 LEU A 124     -22.487  23.734   2.761  1.00 10.00      A   
ATOM   1136  CD2 LEU A 124     -24.719  22.617   2.689  1.00 10.00      A   
ATOM   1137  C   LEU A 124     -24.301  21.319   6.741  1.00 10.00      A   
ATOM   1138  O   LEU A 124     -24.970  20.303   6.578  1.00 10.00      A   
ATOM   1139  N   ALA A 125     -23.368  21.428   7.679  1.00 10.00      A   
ATOM   1140  HN  ALA A 125     -22.867  22.268   7.756  1.00 10.00      A   
ATOM   1141  CA  ALA A 125     -23.064  20.334   8.589  1.00 10.00      A   
ATOM   1142  CB  ALA A 125     -21.848  20.682   9.431  1.00 10.00      A   
ATOM   1143  C   ALA A 125     -24.263  20.051   9.487  1.00 10.00      A   
ATOM   1144  O   ALA A 125     -24.518  18.907   9.861  1.00 10.00      A   
ATOM   1145  N   ASP A 126     -25.001  21.111   9.806  1.00 10.00      A   
ATOM   1146  HN  ASP A 126     -24.736  21.990   9.461  1.00 10.00      A   
ATOM   1147  CA  ASP A 126     -26.182  21.019  10.658  1.00 10.00      A   
ATOM   1148  CB  ASP A 126     -26.793  22.413  10.845  1.00 10.00      A   
ATOM   1149  CG  ASP A 126     -27.850  22.473  11.931  1.00 10.00      A   
ATOM   1150  OD1 ASP A 126     -27.518  22.903  13.057  1.00 10.00      A   
ATOM   1151  OD2 ASP A 126     -29.018  22.114  11.658  1.00 10.00      A   
ATOM   1152  C   ASP A 126     -27.220  20.072  10.062  1.00 10.00      A   
ATOM   1153  O   ASP A 126     -27.751  19.202  10.756  1.00 10.00      A   
ATOM   1154  N   GLU A 127     -27.490  20.230   8.771  1.00 10.00      A   
ATOM   1155  HN  GLU A 127     -27.018  20.925   8.265  1.00 10.00      A   
ATOM   1156  CA  GLU A 127     -28.472  19.396   8.087  1.00 10.00      A   
ATOM   1157  CB  GLU A 127     -29.007  20.081   6.824  1.00 10.00      A   
ATOM   1158  CG  GLU A 127     -27.938  20.698   5.938  1.00 10.00      A   
ATOM   1159  CD  GLU A 127     -28.502  21.261   4.653  1.00 10.00      A   
ATOM   1160  OE1 GLU A 127     -28.279  20.652   3.585  1.00 10.00      A   
ATOM   1161  OE2 GLU A 127     -29.184  22.305   4.706  1.00 10.00      A   
ATOM   1162  C   GLU A 127     -27.928  18.003   7.772  1.00 10.00      A   
ATOM   1163  O   GLU A 127     -28.664  17.017   7.828  1.00 10.00      A   
ATOM   1164  N   MET A 128     -26.637  17.918   7.456  1.00 10.00      A   
ATOM   1165  HN  MET A 128     -26.092  18.735   7.433  1.00 10.00      A   
ATOM   1166  CA  MET A 128     -26.016  16.634   7.136  1.00 10.00      A   
ATOM   1167  CB  MET A 128     -24.588  16.822   6.610  1.00 10.00      A   
ATOM   1168  CG  MET A 128     -24.490  17.650   5.338  1.00 10.00      A   
ATOM   1169  SD  MET A 128     -25.546  17.040   4.008  1.00 10.00      A   
ATOM   1170  CE  MET A 128     -25.447  18.403   2.847  1.00 10.00      A   
ATOM   1171  C   MET A 128     -26.011  15.713   8.350  1.00 10.00      A   
ATOM   1172  O   MET A 128     -26.085  14.490   8.216  1.00 10.00      A   
ATOM   1173  N   LEU A 129     -25.939  16.312   9.531  1.00 10.00      A   
ATOM   1174  HN  LEU A 129     -25.888  17.292   9.565  1.00 10.00      A   
ATOM   1175  CA  LEU A 129     -25.930  15.565  10.779  1.00 10.00      A   
ATOM   1176  CB  LEU A 129     -25.804  16.536  11.955  1.00 10.00      A   
ATOM   1177  CG  LEU A 129     -25.334  15.946  13.283  1.00 10.00      A   
ATOM   1178  CD1 LEU A 129     -23.875  15.524  13.196  1.00 10.00      A   
ATOM   1179  CD2 LEU A 129     -25.535  16.951  14.405  1.00 10.00      A   
ATOM   1180  C   LEU A 129     -27.211  14.744  10.915  1.00 10.00      A   
ATOM   1181  O   LEU A 129     -27.181  13.584  11.323  1.00 10.00      A   
ATOM   1182  N   THR A 130     -28.332  15.343  10.547  1.00 10.00      A   
ATOM   1183  HN  THR A 130     -28.298  16.264  10.215  1.00 10.00      A   
ATOM   1184  CA  THR A 130     -29.617  14.672  10.633  1.00 10.00      A   
ATOM   1185  CB  THR A 130     -30.759  15.682  10.431  1.00 10.00      A   
ATOM   1186  OG1 THR A 130     -30.387  16.931  11.033  1.00 10.00      A   
ATOM   1187  HG1 THR A 130     -30.361  16.830  11.992  1.00 10.00      A   
ATOM   1188  CG2 THR A 130     -32.036  15.173  11.081  1.00 10.00      A   
ATOM   1189  C   THR A 130     -29.736  13.553   9.592  1.00 10.00      A   
ATOM   1190  O   THR A 130     -30.361  12.518   9.845  1.00 10.00      A   
ATOM   1191  N   THR A 131     -29.122  13.756   8.431  1.00 10.00      A   
ATOM   1192  HN  THR A 131     -28.631  14.595   8.288  1.00 10.00      A   
ATOM   1193  CA  THR A 131     -29.168  12.772   7.356  1.00 10.00      A   
ATOM   1194  CB  THR A 131     -28.521  13.311   6.066  1.00 10.00      A   
ATOM   1195  OG1 THR A 131     -28.948  14.667   5.850  1.00 10.00      A   
ATOM   1196  HG1 THR A 131     -28.563  14.992   5.027  1.00 10.00      A   
ATOM   1197  CG2 THR A 131     -28.926  12.458   4.871  1.00 10.00      A   
ATOM   1198  C   THR A 131     -28.502  11.455   7.763  1.00 10.00      A   
ATOM   1199  O   THR A 131     -29.049  10.375   7.533  1.00 10.00      A   
ATOM   1200  N   VAL A 132     -27.338  11.549   8.394  1.00 10.00      A   
ATOM   1201  HN  VAL A 132     -26.954  12.438   8.568  1.00 10.00      A   
ATOM   1202  CA  VAL A 132     -26.614  10.356   8.825  1.00 10.00      A   
ATOM   1203  CB  VAL A 132     -25.115  10.618   9.080  1.00 10.00      A   
ATOM   1204  CG1 VAL A 132     -24.390  10.890   7.771  1.00 10.00      A   
ATOM   1205  CG2 VAL A 132     -24.918  11.769  10.051  1.00 10.00      A   
ATOM   1206  C   VAL A 132     -27.257   9.703  10.050  1.00 10.00      A   
ATOM   1207  O   VAL A 132     -26.885   8.595  10.437  1.00 10.00      A   
ATOM   1208  N   GLY A 133     -28.226  10.389  10.649  1.00 10.00      A   
ATOM   1209  HN  GLY A 133     -28.477  11.270  10.303  1.00 10.00      A   
ATOM   1210  CA  GLY A 133     -28.916   9.843  11.804  1.00 10.00      A   
ATOM   1211  C   GLY A 133     -28.328  10.285  13.127  1.00 10.00      A   
ATOM   1212  O   GLY A 133     -28.332   9.527  14.095  1.00 10.00      A   
ATOM   1213  N   LEU A 134     -27.820  11.506  13.175  1.00 10.00      A   
ATOM   1214  HN  LEU A 134     -27.843  12.072  12.373  1.00 10.00      A   
ATOM   1215  CA  LEU A 134     -27.235  12.034  14.397  1.00 10.00      A   
ATOM   1216  CB  LEU A 134     -25.765  12.398  14.183  1.00 10.00      A   
ATOM   1217  CG  LEU A 134     -24.828  11.246  13.811  1.00 10.00      A   
ATOM   1218  CD1 LEU A 134     -23.447  11.771  13.452  1.00 10.00      A   
ATOM   1219  CD2 LEU A 134     -24.736  10.241  14.946  1.00 10.00      A   
ATOM   1220  C   LEU A 134     -28.021  13.243  14.887  1.00 10.00      A   
ATOM   1221  O   LEU A 134     -28.396  14.115  14.104  1.00 10.00      A   
ATOM   1222  N   ASP A 135     -28.285  13.279  16.184  1.00 10.00      A   
ATOM   1223  HN  ASP A 135     -27.964  12.554  16.758  1.00 10.00      A   
ATOM   1224  CA  ASP A 135     -29.040  14.374  16.777  1.00 10.00      A   
ATOM   1225  CB  ASP A 135     -29.681  13.939  18.095  1.00 10.00      A   
ATOM   1226  CG  ASP A 135     -31.182  13.775  17.984  1.00 10.00      A   
ATOM   1227  OD1 ASP A 135     -31.635  12.736  17.461  1.00 10.00      A   
ATOM   1228  OD2 ASP A 135     -31.918  14.685  18.419  1.00 10.00      A   
ATOM   1229  C   ASP A 135     -28.163  15.597  16.996  1.00 10.00      A   
ATOM   1230  O   ASP A 135     -26.936  15.493  17.043  1.00 10.00      A   
ATOM   1231  N   GLN A 136     -28.799  16.754  17.157  1.00 10.00      A   
ATOM   1232  HN  GLN A 136     -29.781  16.765  17.132  1.00 10.00      A   
ATOM   1233  CA  GLN A 136     -28.083  18.010  17.363  1.00 10.00      A   
ATOM   1234  CB  GLN A 136     -29.041  19.202  17.346  1.00 10.00      A   
ATOM   1235  CG  GLN A 136     -29.562  19.536  15.957  1.00 10.00      A   
ATOM   1236  CD  GLN A 136     -28.445  19.655  14.935  1.00 10.00      A   
ATOM   1237  OE1 GLN A 136     -27.349  20.120  15.242  1.00 10.00      A   
ATOM   1238  NE2 GLN A 136     -28.712  19.214  13.718  1.00 10.00      A   
ATOM   1239 HE21 GLN A 136     -29.605  18.837  13.546  1.00 10.00      A   
ATOM   1240 HE22 GLN A 136     -28.009  19.277  13.037  1.00 10.00      A   
ATOM   1241  C   GLN A 136     -27.250  18.000  18.636  1.00 10.00      A   
ATOM   1242  O   GLN A 136     -26.328  18.801  18.789  1.00 10.00      A   
ATOM   1243  N   SER A 137     -27.564  17.077  19.537  1.00 10.00      A   
ATOM   1244  HN  SER A 137     -28.315  16.472  19.362  1.00 10.00      A   
ATOM   1245  CA  SER A 137     -26.837  16.946  20.788  1.00 10.00      A   
ATOM   1246  CB  SER A 137     -27.589  16.000  21.724  1.00 10.00      A   
ATOM   1247  OG  SER A 137     -28.877  15.692  21.205  1.00 10.00      A   
ATOM   1248  HG  SER A 137     -29.208  14.889  21.634  1.00 10.00      A   
ATOM   1249  C   SER A 137     -25.418  16.428  20.536  1.00 10.00      A   
ATOM   1250  O   SER A 137     -24.576  16.418  21.434  1.00 10.00      A   
ATOM   1251  N   TYR A 138     -25.160  15.996  19.308  1.00 10.00      A   
ATOM   1252  HN  TYR A 138     -25.874  16.024  18.632  1.00 10.00      A   
ATOM   1253  CA  TYR A 138     -23.853  15.482  18.935  1.00 10.00      A   
ATOM   1254  CB  TYR A 138     -23.997  14.148  18.200  1.00 10.00      A   
ATOM   1255  CG  TYR A 138     -24.554  13.028  19.049  1.00 10.00      A   
ATOM   1256  CD1 TYR A 138     -25.917  12.768  19.083  1.00 10.00      A   
ATOM   1257  CD2 TYR A 138     -23.713  12.225  19.808  1.00 10.00      A   
ATOM   1258  CE1 TYR A 138     -26.425  11.738  19.847  1.00 10.00      A   
ATOM   1259  CE2 TYR A 138     -24.213  11.194  20.578  1.00 10.00      A   
ATOM   1260  CZ  TYR A 138     -25.571  10.954  20.592  1.00 10.00      A   
ATOM   1261  OH  TYR A 138     -26.077   9.922  21.347  1.00 10.00      A   
ATOM   1262  HH  TYR A 138     -26.714   9.425  20.818  1.00 10.00      A   
ATOM   1263  C   TYR A 138     -23.099  16.485  18.067  1.00 10.00      A   
ATOM   1264  O   TYR A 138     -22.059  16.162  17.495  1.00 10.00      A   
ATOM   1265  N   ALA A 139     -23.630  17.700  17.974  1.00 10.00      A   
ATOM   1266  HN  ALA A 139     -24.465  17.897  18.453  1.00 10.00      A   
ATOM   1267  CA  ALA A 139     -23.005  18.752  17.179  1.00 10.00      A   
ATOM   1268  CB  ALA A 139     -24.046  19.748  16.692  1.00 10.00      A   
ATOM   1269  C   ALA A 139     -21.916  19.457  17.978  1.00 10.00      A   
ATOM   1270  O   ALA A 139     -20.738  19.420  17.610  1.00 10.00      A   
ATOM   1271  N   GLU A 140     -22.315  20.100  19.071  1.00 10.00      A   
ATOM   1272  HN  GLU A 140     -23.271  20.111  19.297  1.00 10.00      A   
ATOM   1273  CA  GLU A 140     -21.378  20.805  19.936  1.00 10.00      A   
ATOM   1274  CB  GLU A 140     -22.078  21.912  20.731  1.00 10.00      A   
ATOM   1275  CG  GLU A 140     -22.691  23.013  19.878  1.00 10.00      A   
ATOM   1276  CD  GLU A 140     -24.026  22.623  19.277  1.00 10.00      A   
ATOM   1277  OE1 GLU A 140     -24.640  21.644  19.757  1.00 10.00      A   
ATOM   1278  OE2 GLU A 140     -24.471  23.294  18.324  1.00 10.00      A   
ATOM   1279  C   GLU A 140     -20.690  19.827  20.881  1.00 10.00      A   
ATOM   1280  O   GLU A 140     -20.965  19.795  22.083  1.00 10.00      A   
ATOM   1281  N   ARG A 141     -19.822  19.011  20.316  1.00 10.00      A   
ATOM   1282  HN  ARG A 141     -19.675  19.072  19.346  1.00 10.00      A   
ATOM   1283  CA  ARG A 141     -19.084  18.020  21.076  1.00 10.00      A   
ATOM   1284  CB  ARG A 141     -19.957  16.780  21.284  1.00 10.00      A   
ATOM   1285  CG  ARG A 141     -19.496  15.863  22.404  1.00 10.00      A   
ATOM   1286  CD  ARG A 141     -20.240  14.538  22.381  1.00 10.00      A   
ATOM   1287  NE  ARG A 141     -21.689  14.728  22.373  1.00 10.00      A   
ATOM   1288  HE  ARG A 141     -22.077  15.152  21.579  1.00 10.00      A   
ATOM   1289  CZ  ARG A 141     -22.499  14.375  23.370  1.00 10.00      A   
ATOM   1290  NH1 ARG A 141     -22.013  13.802  24.465  1.00 10.00      A   
ATOM   1291 HH11 ARG A 141     -20.989  13.623  24.557  1.00 10.00      A   
ATOM   1292 HH12 ARG A 141     -22.654  13.535  25.245  1.00 10.00      A   
ATOM   1293  NH2 ARG A 141     -23.800  14.604  23.270  1.00 10.00      A   
ATOM   1294 HH21 ARG A 141     -24.190  15.065  22.417  1.00 10.00      A   
ATOM   1295 HH22 ARG A 141     -24.446  14.333  24.048  1.00 10.00      A   
ATOM   1296  C   ARG A 141     -17.830  17.639  20.306  1.00 10.00      A   
ATOM   1297  O   ARG A 141     -17.751  17.873  19.098  1.00 10.00      A   
ATOM   1298  N   SER A 142     -16.857  17.072  21.000  1.00 10.00      A   
ATOM   1299  HN  SER A 142     -16.975  16.920  21.967  1.00 10.00      A   
ATOM   1300  CA  SER A 142     -15.620  16.651  20.370  1.00 10.00      A   
ATOM   1301  CB  SER A 142     -14.490  16.641  21.409  1.00 10.00      A   
ATOM   1302  OG  SER A 142     -13.288  16.104  20.882  1.00 10.00      A   
ATOM   1303  HG  SER A 142     -12.759  16.817  20.500  1.00 10.00      A   
ATOM   1304  C   SER A 142     -15.809  15.263  19.765  1.00 10.00      A   
ATOM   1305  O   SER A 142     -16.486  14.414  20.352  1.00 10.00      A   
ATOM   1306  N   PRO A 143     -15.245  15.016  18.570  1.00 10.00      A   
ATOM   1307  CA  PRO A 143     -15.355  13.718  17.897  1.00 10.00      A   
ATOM   1308  CB  PRO A 143     -14.533  13.903  16.616  1.00 10.00      A   
ATOM   1309  CG  PRO A 143     -14.496  15.374  16.400  1.00 10.00      A   
ATOM   1310  CD  PRO A 143     -14.475  15.983  17.771  1.00 10.00      A   
ATOM   1311  C   PRO A 143     -14.764  12.594  18.743  1.00 10.00      A   
ATOM   1312  O   PRO A 143     -15.162  11.435  18.624  1.00 10.00      A   
ATOM   1313  N   PHE A 144     -13.833  12.954  19.621  1.00 10.00      A   
ATOM   1314  HN  PHE A 144     -13.582  13.902  19.685  1.00 10.00      A   
ATOM   1315  CA  PHE A 144     -13.182  11.985  20.494  1.00 10.00      A   
ATOM   1316  CB  PHE A 144     -11.896  12.570  21.083  1.00 10.00      A   
ATOM   1317  CG  PHE A 144     -10.760  12.666  20.106  1.00 10.00      A   
ATOM   1318  CD1 PHE A 144     -10.184  13.891  19.815  1.00 10.00      A   
ATOM   1319  CD2 PHE A 144     -10.264  11.532  19.487  1.00 10.00      A   
ATOM   1320  CE1 PHE A 144      -9.133  13.982  18.924  1.00 10.00      A   
ATOM   1321  CE2 PHE A 144      -9.214  11.616  18.595  1.00 10.00      A   
ATOM   1322  CZ  PHE A 144      -8.648  12.844  18.313  1.00 10.00      A   
ATOM   1323  C   PHE A 144     -14.109  11.533  21.618  1.00 10.00      A   
ATOM   1324  O   PHE A 144     -13.810  10.579  22.333  1.00 10.00      A   
ATOM   1325  N   GLU A 145     -15.240  12.213  21.764  1.00 10.00      A   
ATOM   1326  HN  GLU A 145     -15.440  12.953  21.146  1.00 10.00      A   
ATOM   1327  CA  GLU A 145     -16.201  11.880  22.808  1.00 10.00      A   
ATOM   1328  CB  GLU A 145     -16.824  13.155  23.375  1.00 10.00      A   
ATOM   1329  CG  GLU A 145     -15.807  14.191  23.819  1.00 10.00      A   
ATOM   1330  CD  GLU A 145     -16.447  15.407  24.458  1.00 10.00      A   
ATOM   1331  OE1 GLU A 145     -16.706  16.396  23.741  1.00 10.00      A   
ATOM   1332  OE2 GLU A 145     -16.689  15.381  25.687  1.00 10.00      A   
ATOM   1333  C   GLU A 145     -17.290  10.959  22.267  1.00 10.00      A   
ATOM   1334  O   GLU A 145     -18.386  10.882  22.821  1.00 10.00      A   
ATOM   1335  N   LEU A 146     -16.979  10.265  21.181  1.00 10.00      A   
ATOM   1336  HN  LEU A 146     -16.085  10.365  20.790  1.00 10.00      A   
ATOM   1337  CA  LEU A 146     -17.924   9.352  20.556  1.00 10.00      A   
ATOM   1338  CB  LEU A 146     -18.280   9.849  19.151  1.00 10.00      A   
ATOM   1339  CG  LEU A 146     -18.744  11.302  19.042  1.00 10.00      A   
ATOM   1340  CD1 LEU A 146     -18.775  11.741  17.588  1.00 10.00      A   
ATOM   1341  CD2 LEU A 146     -20.110  11.480  19.688  1.00 10.00      A   
ATOM   1342  C   LEU A 146     -17.336   7.948  20.469  1.00 10.00      A   
ATOM   1343  O   LEU A 146     -16.166   7.732  20.799  1.00 10.00      A   
ATOM   1344  N   SER A 147     -18.148   6.996  20.031  1.00 10.00      A   
ATOM   1345  HN  SER A 147     -19.075   7.224  19.796  1.00 10.00      A   
ATOM   1346  CA  SER A 147     -17.703   5.618  19.890  1.00 10.00      A   
ATOM   1347  CB  SER A 147     -18.851   4.655  20.211  1.00 10.00      A   
ATOM   1348  OG  SER A 147     -19.981   4.918  19.393  1.00 10.00      A   
ATOM   1349  HG  SER A 147     -20.773   4.954  19.941  1.00 10.00      A   
ATOM   1350  C   SER A 147     -17.193   5.379  18.472  1.00 10.00      A   
ATOM   1351  O   SER A 147     -17.351   6.239  17.601  1.00 10.00      A   
ATOM   1352  N   GLY A 148     -16.592   4.216  18.238  1.00 10.00      A   
ATOM   1353  HN  GLY A 148     -16.495   3.569  18.970  1.00 10.00      A   
ATOM   1354  CA  GLY A 148     -16.075   3.894  16.917  1.00 10.00      A   
ATOM   1355  C   GLY A 148     -17.158   3.922  15.853  1.00 10.00      A   
ATOM   1356  O   GLY A 148     -16.976   4.505  14.783  1.00 10.00      A   
ATOM   1357  N   GLY A 149     -18.298   3.311  16.163  1.00 10.00      A   
ATOM   1358  HN  GLY A 149     -18.383   2.873  17.035  1.00 10.00      A   
ATOM   1359  CA  GLY A 149     -19.409   3.281  15.226  1.00 10.00      A   
ATOM   1360  C   GLY A 149     -19.949   4.669  14.934  1.00 10.00      A   
ATOM   1361  O   GLY A 149     -20.336   4.973  13.802  1.00 10.00      A   
ATOM   1362  N   GLN A 150     -19.961   5.515  15.957  1.00 10.00      A   
ATOM   1363  HN  GLN A 150     -19.638   5.211  16.832  1.00 10.00      A   
ATOM   1364  CA  GLN A 150     -20.446   6.882  15.813  1.00 10.00      A   
ATOM   1365  CB  GLN A 150     -20.677   7.522  17.180  1.00 10.00      A   
ATOM   1366  CG  GLN A 150     -21.964   7.090  17.861  1.00 10.00      A   
ATOM   1367  CD  GLN A 150     -22.072   7.614  19.281  1.00 10.00      A   
ATOM   1368  OE1 GLN A 150     -21.064   7.784  19.975  1.00 10.00      A   
ATOM   1369  NE2 GLN A 150     -23.291   7.877  19.723  1.00 10.00      A   
ATOM   1370 HE21 GLN A 150     -24.048   7.724  19.117  1.00 10.00      A   
ATOM   1371 HE22 GLN A 150     -23.390   8.211  20.638  1.00 10.00      A   
ATOM   1372  C   GLN A 150     -19.467   7.716  14.996  1.00 10.00      A   
ATOM   1373  O   GLN A 150     -19.871   8.464  14.108  1.00 10.00      A   
ATOM   1374  N   MET A 151     -18.179   7.560  15.292  1.00 10.00      A   
ATOM   1375  HN  MET A 151     -17.930   6.936  16.012  1.00 10.00      A   
ATOM   1376  CA  MET A 151     -17.122   8.288  14.589  1.00 10.00      A   
ATOM   1377  CB  MET A 151     -15.745   7.854  15.102  1.00 10.00      A   
ATOM   1378  CG  MET A 151     -15.356   8.429  16.454  1.00 10.00      A   
ATOM   1379  SD  MET A 151     -13.878   7.645  17.129  1.00 10.00      A   
ATOM   1380  CE  MET A 151     -13.629   8.597  18.625  1.00 10.00      A   
ATOM   1381  C   MET A 151     -17.200   8.034  13.089  1.00 10.00      A   
ATOM   1382  O   MET A 151     -17.033   8.950  12.283  1.00 10.00      A   
ATOM   1383  N   ARG A 152     -17.460   6.780  12.728  1.00 10.00      A   
ATOM   1384  HN  ARG A 152     -17.566   6.095  13.425  1.00 10.00      A   
ATOM   1385  CA  ARG A 152     -17.568   6.389  11.327  1.00 10.00      A   
ATOM   1386  CB  ARG A 152     -17.822   4.885  11.198  1.00 10.00      A   
ATOM   1387  CG  ARG A 152     -17.658   4.349   9.782  1.00 10.00      A   
ATOM   1388  CD  ARG A 152     -16.364   3.562   9.629  1.00 10.00      A   
ATOM   1389  NE  ARG A 152     -16.501   2.182  10.096  1.00 10.00      A   
ATOM   1390  HE  ARG A 152     -17.241   1.656   9.725  1.00 10.00      A   
ATOM   1391  CZ  ARG A 152     -15.679   1.606  10.976  1.00 10.00      A   
ATOM   1392  NH1 ARG A 152     -14.659   2.285  11.487  1.00 10.00      A   
ATOM   1393 HH11 ARG A 152     -14.480   3.279  11.199  1.00 10.00      A   
ATOM   1394 HH12 ARG A 152     -14.023   1.831  12.181  1.00 10.00      A   
ATOM   1395  NH2 ARG A 152     -15.863   0.339  11.333  1.00 10.00      A   
ATOM   1396 HH21 ARG A 152     -15.217  -0.109  12.024  1.00 10.00      A   
ATOM   1397 HH22 ARG A 152     -16.640  -0.216  10.925  1.00 10.00      A   
ATOM   1398  C   ARG A 152     -18.681   7.166  10.628  1.00 10.00      A   
ATOM   1399  O   ARG A 152     -18.505   7.646   9.509  1.00 10.00      A   
ATOM   1400  N   ARG A 153     -19.815   7.305  11.307  1.00 10.00      A   
ATOM   1401  HN  ARG A 153     -19.881   6.927  12.208  1.00 10.00      A   
ATOM   1402  CA  ARG A 153     -20.958   8.020  10.748  1.00 10.00      A   
ATOM   1403  CB  ARG A 153     -22.215   7.827  11.604  1.00 10.00      A   
ATOM   1404  CG  ARG A 153     -22.796   6.422  11.537  1.00 10.00      A   
ATOM   1405  CD  ARG A 153     -24.318   6.447  11.443  1.00 10.00      A   
ATOM   1406  NE  ARG A 153     -24.961   6.582  12.755  1.00 10.00      A   
ATOM   1407  HE  ARG A 153     -24.525   7.168  13.414  1.00 10.00      A   
ATOM   1408  CZ  ARG A 153     -26.101   5.968  13.098  1.00 10.00      A   
ATOM   1409  NH1 ARG A 153     -26.728   5.172  12.233  1.00 10.00      A   
ATOM   1410 HH11 ARG A 153     -26.341   5.017  11.278  1.00 10.00      A   
ATOM   1411 HH12 ARG A 153     -27.620   4.700  12.512  1.00 10.00      A   
ATOM   1412  NH2 ARG A 153     -26.614   6.144  14.312  1.00 10.00      A   
ATOM   1413 HH21 ARG A 153     -27.501   5.661  14.581  1.00 10.00      A   
ATOM   1414 HH22 ARG A 153     -26.140   6.767  15.004  1.00 10.00      A   
ATOM   1415  C   ARG A 153     -20.648   9.503  10.564  1.00 10.00      A   
ATOM   1416  O   ARG A 153     -21.091  10.122   9.597  1.00 10.00      A   
ATOM   1417  N   VAL A 154     -19.877  10.065  11.491  1.00 10.00      A   
ATOM   1418  HN  VAL A 154     -19.553   9.518  12.240  1.00 10.00      A   
ATOM   1419  CA  VAL A 154     -19.502  11.474  11.422  1.00 10.00      A   
ATOM   1420  CB  VAL A 154     -18.782  11.937  12.708  1.00 10.00      A   
ATOM   1421  CG1 VAL A 154     -18.402  13.410  12.617  1.00 10.00      A   
ATOM   1422  CG2 VAL A 154     -19.649  11.681  13.930  1.00 10.00      A   
ATOM   1423  C   VAL A 154     -18.594  11.727  10.222  1.00 10.00      A   
ATOM   1424  O   VAL A 154     -18.778  12.698   9.484  1.00 10.00      A   
ATOM   1425  N   ALA A 155     -17.621  10.843  10.030  1.00 10.00      A   
ATOM   1426  HN  ALA A 155     -17.530  10.091  10.656  1.00 10.00      A   
ATOM   1427  CA  ALA A 155     -16.678  10.960   8.925  1.00 10.00      A   
ATOM   1428  CB  ALA A 155     -15.650   9.844   8.987  1.00 10.00      A   
ATOM   1429  C   ALA A 155     -17.399  10.952   7.581  1.00 10.00      A   
ATOM   1430  O   ALA A 155     -17.074  11.733   6.686  1.00 10.00      A   
ATOM   1431  N   ILE A 156     -18.388  10.072   7.451  1.00 10.00      A   
ATOM   1432  HN  ILE A 156     -18.600   9.478   8.201  1.00 10.00      A   
ATOM   1433  CA  ILE A 156     -19.164   9.967   6.222  1.00 10.00      A   
ATOM   1434  CB  ILE A 156     -20.146   8.774   6.268  1.00 10.00      A   
ATOM   1435  CG1 ILE A 156     -19.377   7.466   6.483  1.00 10.00      A   
ATOM   1436  CG2 ILE A 156     -20.966   8.697   4.988  1.00 10.00      A   
ATOM   1437  CD1 ILE A 156     -20.263   6.272   6.764  1.00 10.00      A   
ATOM   1438  C   ILE A 156     -19.931  11.263   5.959  1.00 10.00      A   
ATOM   1439  O   ILE A 156     -20.002  11.736   4.821  1.00 10.00      A   
ATOM   1440  N   ALA A 157     -20.478  11.848   7.022  1.00 10.00      A   
ATOM   1441  HN  ALA A 157     -20.369  11.432   7.904  1.00 10.00      A   
ATOM   1442  CA  ALA A 157     -21.233  13.093   6.914  1.00 10.00      A   
ATOM   1443  CB  ALA A 157     -21.799  13.493   8.270  1.00 10.00      A   
ATOM   1444  C   ALA A 157     -20.364  14.214   6.345  1.00 10.00      A   
ATOM   1445  O   ALA A 157     -20.848  15.077   5.611  1.00 10.00      A   
ATOM   1446  N   GLY A 158     -19.075  14.183   6.680  1.00 10.00      A   
ATOM   1447  HN  GLY A 158     -18.751  13.466   7.267  1.00 10.00      A   
ATOM   1448  CA  GLY A 158     -18.150  15.194   6.194  1.00 10.00      A   
ATOM   1449  C   GLY A 158     -17.966  15.126   4.689  1.00 10.00      A   
ATOM   1450  O   GLY A 158     -17.710  16.139   4.036  1.00 10.00      A   
ATOM   1451  N   VAL A 159     -18.100  13.928   4.138  1.00 10.00      A   
ATOM   1452  HN  VAL A 159     -18.303  13.159   4.715  1.00 10.00      A   
ATOM   1453  CA  VAL A 159     -17.959  13.724   2.704  1.00 10.00      A   
ATOM   1454  CB  VAL A 159     -17.591  12.257   2.375  1.00 10.00      A   
ATOM   1455  CG1 VAL A 159     -17.377  12.068   0.879  1.00 10.00      A   
ATOM   1456  CG2 VAL A 159     -16.358  11.824   3.155  1.00 10.00      A   
ATOM   1457  C   VAL A 159     -19.257  14.092   1.991  1.00 10.00      A   
ATOM   1458  O   VAL A 159     -19.246  14.788   0.972  1.00 10.00      A   
ATOM   1459  N   LEU A 160     -20.378  13.649   2.555  1.00 10.00      A   
ATOM   1460  HN  LEU A 160     -20.319  13.117   3.380  1.00 10.00      A   
ATOM   1461  CA  LEU A 160     -21.693  13.917   1.982  1.00 10.00      A   
ATOM   1462  CB  LEU A 160     -22.778  13.160   2.750  1.00 10.00      A   
ATOM   1463  CG  LEU A 160     -22.628  11.637   2.817  1.00 10.00      A   
ATOM   1464  CD1 LEU A 160     -23.722  11.030   3.680  1.00 10.00      A   
ATOM   1465  CD2 LEU A 160     -22.645  11.026   1.425  1.00 10.00      A   
ATOM   1466  C   LEU A 160     -22.006  15.412   1.957  1.00 10.00      A   
ATOM   1467  O   LEU A 160     -22.781  15.878   1.119  1.00 10.00      A   
ATOM   1468  N   ALA A 161     -21.393  16.162   2.866  1.00 10.00      A   
ATOM   1469  HN  ALA A 161     -20.792  15.730   3.514  1.00 10.00      A   
ATOM   1470  CA  ALA A 161     -21.601  17.605   2.950  1.00 10.00      A   
ATOM   1471  CB  ALA A 161     -20.892  18.171   4.166  1.00 10.00      A   
ATOM   1472  C   ALA A 161     -21.131  18.315   1.680  1.00 10.00      A   
ATOM   1473  O   ALA A 161     -21.589  19.413   1.367  1.00 10.00      A   
ATOM   1474  N   MET A 162     -20.221  17.682   0.951  1.00 10.00      A   
ATOM   1475  HN  MET A 162     -19.893  16.804   1.249  1.00 10.00      A   
ATOM   1476  CA  MET A 162     -19.694  18.257  -0.280  1.00 10.00      A   
ATOM   1477  CB  MET A 162     -18.292  17.722  -0.559  1.00 10.00      A   
ATOM   1478  CG  MET A 162     -17.289  18.028   0.541  1.00 10.00      A   
ATOM   1479  SD  MET A 162     -15.631  17.430   0.166  1.00 10.00      A   
ATOM   1480  CE  MET A 162     -15.943  15.688  -0.122  1.00 10.00      A   
ATOM   1481  C   MET A 162     -20.621  17.972  -1.456  1.00 10.00      A   
ATOM   1482  O   MET A 162     -20.449  18.522  -2.545  1.00 10.00      A   
ATOM   1483  N   GLN A 163     -21.598  17.106  -1.221  1.00 10.00      A   
ATOM   1484  HN  GLN A 163     -21.659  16.703  -0.327  1.00 10.00      A   
ATOM   1485  CA  GLN A 163     -22.584  16.721  -2.232  1.00 10.00      A   
ATOM   1486  CB  GLN A 163     -23.500  17.902  -2.583  1.00 10.00      A   
ATOM   1487  CG  GLN A 163     -24.350  18.399  -1.422  1.00 10.00      A   
ATOM   1488  CD  GLN A 163     -25.496  17.462  -1.090  1.00 10.00      A   
ATOM   1489  OE1 GLN A 163     -26.601  17.610  -1.606  1.00 10.00      A   
ATOM   1490  NE2 GLN A 163     -25.246  16.498  -0.218  1.00 10.00      A   
ATOM   1491 HE21 GLN A 163     -24.342  16.436   0.166  1.00 10.00      A   
ATOM   1492 HE22 GLN A 163     -25.972  15.874   0.002  1.00 10.00      A   
ATOM   1493  C   GLN A 163     -21.944  16.121  -3.492  1.00 10.00      A   
ATOM   1494  O   GLN A 163     -22.075  16.673  -4.586  1.00 10.00      A   
ATOM   1495  N   PRO A 164     -21.223  14.992  -3.360  1.00 10.00      A   
ATOM   1496  CA  PRO A 164     -20.587  14.319  -4.493  1.00 10.00      A   
ATOM   1497  CB  PRO A 164     -19.556  13.387  -3.833  1.00 10.00      A   
ATOM   1498  CG  PRO A 164     -19.597  13.705  -2.372  1.00 10.00      A   
ATOM   1499  CD  PRO A 164     -20.955  14.281  -2.109  1.00 10.00      A   
ATOM   1500  C   PRO A 164     -21.607  13.496  -5.276  1.00 10.00      A   
ATOM   1501  O   PRO A 164     -22.510  12.888  -4.691  1.00 10.00      A   
ATOM   1502  N   LYS A 165     -21.466  13.478  -6.595  1.00 10.00      A   
ATOM   1503  HN  LYS A 165     -20.728  13.979  -7.007  1.00 10.00      A   
ATOM   1504  CA  LYS A 165     -22.386  12.735  -7.447  1.00 10.00      A   
ATOM   1505  CB  LYS A 165     -22.411  13.312  -8.866  1.00 10.00      A   
ATOM   1506  CG  LYS A 165     -23.228  14.588  -8.993  1.00 10.00      A   
ATOM   1507  CD  LYS A 165     -23.165  15.157 -10.400  1.00 10.00      A   
ATOM   1508  CE  LYS A 165     -24.064  16.376 -10.536  1.00 10.00      A   
ATOM   1509  NZ  LYS A 165     -23.891  17.052 -11.847  1.00 10.00      A   
ATOM   1510  HZ1 LYS A 165     -24.507  17.887 -11.902  1.00 10.00      A   
ATOM   1511  HZ2 LYS A 165     -24.137  16.403 -12.619  1.00 10.00      A   
ATOM   1512  HZ3 LYS A 165     -22.904  17.357 -11.966  1.00 10.00      A   
ATOM   1513  C   LYS A 165     -22.056  11.246  -7.473  1.00 10.00      A   
ATOM   1514  O   LYS A 165     -22.926  10.414  -7.734  1.00 10.00      A   
ATOM   1515  N   VAL A 166     -20.800  10.916  -7.207  1.00 10.00      A   
ATOM   1516  HN  VAL A 166     -20.152  11.623  -7.007  1.00 10.00      A   
ATOM   1517  CA  VAL A 166     -20.363   9.528  -7.192  1.00 10.00      A   
ATOM   1518  CB  VAL A 166     -19.144   9.294  -8.112  1.00 10.00      A   
ATOM   1519  CG1 VAL A 166     -18.809   7.811  -8.193  1.00 10.00      A   
ATOM   1520  CG2 VAL A 166     -19.396   9.858  -9.502  1.00 10.00      A   
ATOM   1521  C   VAL A 166     -20.018   9.106  -5.767  1.00 10.00      A   
ATOM   1522  O   VAL A 166     -19.156   9.709  -5.122  1.00 10.00      A   
ATOM   1523  N   LEU A 167     -20.704   8.085  -5.282  1.00 10.00      A   
ATOM   1524  HN  LEU A 167     -21.379   7.648  -5.853  1.00 10.00      A   
ATOM   1525  CA  LEU A 167     -20.487   7.581  -3.930  1.00 10.00      A   
ATOM   1526  CB  LEU A 167     -21.837   7.282  -3.264  1.00 10.00      A   
ATOM   1527  CG  LEU A 167     -21.803   6.869  -1.786  1.00 10.00      A   
ATOM   1528  CD1 LEU A 167     -21.563   8.073  -0.889  1.00 10.00      A   
ATOM   1529  CD2 LEU A 167     -23.091   6.163  -1.395  1.00 10.00      A   
ATOM   1530  C   LEU A 167     -19.621   6.324  -3.954  1.00 10.00      A   
ATOM   1531  O   LEU A 167     -20.107   5.234  -4.246  1.00 10.00      A   
ATOM   1532  N   VAL A 168     -18.335   6.484  -3.671  1.00 10.00      A   
ATOM   1533  HN  VAL A 168     -17.998   7.382  -3.466  1.00 10.00      A   
ATOM   1534  CA  VAL A 168     -17.411   5.358  -3.651  1.00 10.00      A   
ATOM   1535  CB  VAL A 168     -16.095   5.683  -4.383  1.00 10.00      A   
ATOM   1536  CG1 VAL A 168     -15.284   4.416  -4.595  1.00 10.00      A   
ATOM   1537  CG2 VAL A 168     -16.375   6.367  -5.711  1.00 10.00      A   
ATOM   1538  C   VAL A 168     -17.098   4.970  -2.214  1.00 10.00      A   
ATOM   1539  O   VAL A 168     -16.708   5.816  -1.406  1.00 10.00      A   
ATOM   1540  N   LEU A 169     -17.270   3.698  -1.893  1.00 10.00      A   
ATOM   1541  HN  LEU A 169     -17.571   3.063  -2.582  1.00 10.00      A   
ATOM   1542  CA  LEU A 169     -17.023   3.222  -0.542  1.00 10.00      A   
ATOM   1543  CB  LEU A 169     -18.356   2.946   0.158  1.00 10.00      A   
ATOM   1544  CG  LEU A 169     -19.415   4.049   0.076  1.00 10.00      A   
ATOM   1545  CD1 LEU A 169     -20.804   3.464   0.262  1.00 10.00      A   
ATOM   1546  CD2 LEU A 169     -19.149   5.132   1.109  1.00 10.00      A   
ATOM   1547  C   LEU A 169     -16.182   1.951  -0.532  1.00 10.00      A   
ATOM   1548  O   LEU A 169     -16.531   0.957  -1.174  1.00 10.00      A   
ATOM   1549  N   ASP A 170     -15.073   1.991   0.194  1.00 10.00      A   
ATOM   1550  HN  ASP A 170     -14.835   2.828   0.660  1.00 10.00      A   
ATOM   1551  CA  ASP A 170     -14.193   0.833   0.325  1.00 10.00      A   
ATOM   1552  CB  ASP A 170     -12.720   1.247   0.234  1.00 10.00      A   
ATOM   1553  CG  ASP A 170     -11.753   0.074   0.330  1.00 10.00      A   
ATOM   1554  OD1 ASP A 170     -12.109  -1.048  -0.100  1.00 10.00      A   
ATOM   1555  OD2 ASP A 170     -10.618   0.274   0.818  1.00 10.00      A   
ATOM   1556  C   ASP A 170     -14.468   0.152   1.658  1.00 10.00      A   
ATOM   1557  O   ASP A 170     -13.956   0.576   2.694  1.00 10.00      A   
ATOM   1558  N   GLU A 171     -15.309  -0.878   1.613  1.00 10.00      A   
ATOM   1559  HN  GLU A 171     -15.675  -1.145   0.740  1.00 10.00      A   
ATOM   1560  CA  GLU A 171     -15.703  -1.644   2.799  1.00 10.00      A   
ATOM   1561  CB  GLU A 171     -14.663  -2.711   3.148  1.00 10.00      A   
ATOM   1562  CG  GLU A 171     -14.313  -3.607   1.972  1.00 10.00      A   
ATOM   1563  CD  GLU A 171     -13.921  -5.011   2.376  1.00 10.00      A   
ATOM   1564  OE1 GLU A 171     -12.750  -5.388   2.150  1.00 10.00      A   
ATOM   1565  OE2 GLU A 171     -14.785  -5.756   2.889  1.00 10.00      A   
ATOM   1566  C   GLU A 171     -16.035  -0.753   4.002  1.00 10.00      A   
ATOM   1567  O   GLU A 171     -15.320  -0.753   5.006  1.00 10.00      A   
ATOM   1568  N   PRO A 172     -17.132   0.024   3.918  1.00 10.00      A   
ATOM   1569  CA  PRO A 172     -17.544   0.913   5.006  1.00 10.00      A   
ATOM   1570  CB  PRO A 172     -18.523   1.863   4.318  1.00 10.00      A   
ATOM   1571  CG  PRO A 172     -19.127   1.045   3.227  1.00 10.00      A   
ATOM   1572  CD  PRO A 172     -18.049   0.102   2.764  1.00 10.00      A   
ATOM   1573  C   PRO A 172     -18.244   0.142   6.119  1.00 10.00      A   
ATOM   1574  O   PRO A 172     -18.421   0.643   7.230  1.00 10.00      A   
ATOM   1575  N   THR A 173     -18.624  -1.087   5.811  1.00 10.00      A   
ATOM   1576  HN  THR A 173     -18.441  -1.430   4.914  1.00 10.00      A   
ATOM   1577  CA  THR A 173     -19.308  -1.944   6.758  1.00 10.00      A   
ATOM   1578  CB  THR A 173     -20.442  -2.706   6.057  1.00 10.00      A   
ATOM   1579  OG1 THR A 173     -20.088  -2.928   4.684  1.00 10.00      A   
ATOM   1580  HG1 THR A 173     -20.890  -3.034   4.159  1.00 10.00      A   
ATOM   1581  CG2 THR A 173     -21.720  -1.894   6.106  1.00 10.00      A   
ATOM   1582  C   THR A 173     -18.342  -2.934   7.405  1.00 10.00      A   
ATOM   1583  O   THR A 173     -18.758  -3.897   8.053  1.00 10.00      A   
ATOM   1584  N   ALA A 174     -17.052  -2.690   7.221  1.00 10.00      A   
ATOM   1585  HN  ALA A 174     -16.783  -1.904   6.700  1.00 10.00      A   
ATOM   1586  CA  ALA A 174     -16.024  -3.546   7.787  1.00 10.00      A   
ATOM   1587  CB  ALA A 174     -14.750  -3.465   6.958  1.00 10.00      A   
ATOM   1588  C   ALA A 174     -15.751  -3.140   9.227  1.00 10.00      A   
ATOM   1589  O   ALA A 174     -15.815  -1.956   9.562  1.00 10.00      A   
ATOM   1590  N   GLY A 175     -15.462  -4.127  10.072  1.00 10.00      A   
ATOM   1591  HN  GLY A 175     -15.424  -5.047   9.733  1.00 10.00      A   
ATOM   1592  CA  GLY A 175     -15.189  -3.863  11.475  1.00 10.00      A   
ATOM   1593  C   GLY A 175     -16.373  -3.225  12.179  1.00 10.00      A   
ATOM   1594  O   GLY A 175     -16.209  -2.326  13.001  1.00 10.00      A   
ATOM   1595  N   LEU A 176     -17.570  -3.678  11.844  1.00 10.00      A   
ATOM   1596  HN  LEU A 176     -17.642  -4.388  11.176  1.00 10.00      A   
ATOM   1597  CA  LEU A 176     -18.782  -3.147  12.447  1.00 10.00      A   
ATOM   1598  CB  LEU A 176     -19.539  -2.258  11.454  1.00 10.00      A   
ATOM   1599  CG  LEU A 176     -19.039  -0.817  11.314  1.00 10.00      A   
ATOM   1600  CD1 LEU A 176     -19.791  -0.096  10.205  1.00 10.00      A   
ATOM   1601  CD2 LEU A 176     -19.189  -0.068  12.633  1.00 10.00      A   
ATOM   1602  C   LEU A 176     -19.686  -4.272  12.923  1.00 10.00      A   
ATOM   1603  O   LEU A 176     -19.605  -5.398  12.427  1.00 10.00      A   
ATOM   1604  N   ASP A 177     -20.526  -3.964  13.900  1.00 10.00      A   
ATOM   1605  HN  ASP A 177     -20.506  -3.057  14.275  1.00 10.00      A   
ATOM   1606  CA  ASP A 177     -21.472  -4.932  14.445  1.00 10.00      A   
ATOM   1607  CB  ASP A 177     -22.164  -4.332  15.671  1.00 10.00      A   
ATOM   1608  CG  ASP A 177     -22.405  -5.346  16.768  1.00 10.00      A   
ATOM   1609  OD1 ASP A 177     -21.419  -5.799  17.383  1.00 10.00      A   
ATOM   1610  OD2 ASP A 177     -23.580  -5.686  17.023  1.00 10.00      A   
ATOM   1611  C   ASP A 177     -22.515  -5.273  13.383  1.00 10.00      A   
ATOM   1612  O   ASP A 177     -22.848  -4.420  12.557  1.00 10.00      A   
ATOM   1613  N   PRO A 178     -23.024  -6.521  13.370  1.00 10.00      A   
ATOM   1614  CA  PRO A 178     -24.035  -6.967  12.397  1.00 10.00      A   
ATOM   1615  CB  PRO A 178     -24.562  -8.257  13.024  1.00 10.00      A   
ATOM   1616  CG  PRO A 178     -23.395  -8.802  13.770  1.00 10.00      A   
ATOM   1617  CD  PRO A 178     -22.639  -7.609  14.292  1.00 10.00      A   
ATOM   1618  C   PRO A 178     -25.172  -5.959  12.223  1.00 10.00      A   
ATOM   1619  O   PRO A 178     -25.522  -5.588  11.098  1.00 10.00      A   
ATOM   1620  N   GLN A 179     -25.730  -5.512  13.342  1.00 10.00      A   
ATOM   1621  HN  GLN A 179     -25.410  -5.860  14.204  1.00 10.00      A   
ATOM   1622  CA  GLN A 179     -26.816  -4.535  13.325  1.00 10.00      A   
ATOM   1623  CB  GLN A 179     -27.313  -4.265  14.748  1.00 10.00      A   
ATOM   1624  CG  GLN A 179     -28.417  -3.225  14.842  1.00 10.00      A   
ATOM   1625  CD  GLN A 179     -29.676  -3.623  14.096  1.00 10.00      A   
ATOM   1626  OE1 GLN A 179     -30.051  -4.794  14.049  1.00 10.00      A   
ATOM   1627  NE2 GLN A 179     -30.332  -2.646  13.501  1.00 10.00      A   
ATOM   1628 HE21 GLN A 179     -29.966  -1.730  13.573  1.00 10.00      A   
ATOM   1629 HE22 GLN A 179     -31.150  -2.868  13.010  1.00 10.00      A   
ATOM   1630  C   GLN A 179     -26.368  -3.234  12.663  1.00 10.00      A   
ATOM   1631  O   GLN A 179     -27.042  -2.715  11.771  1.00 10.00      A   
ATOM   1632  N   GLY A 180     -25.217  -2.729  13.097  1.00 10.00      A   
ATOM   1633  HN  GLY A 180     -24.724  -3.203  13.799  1.00 10.00      A   
ATOM   1634  CA  GLY A 180     -24.681  -1.499  12.546  1.00 10.00      A   
ATOM   1635  C   GLY A 180     -24.392  -1.621  11.064  1.00 10.00      A   
ATOM   1636  O   GLY A 180     -24.602  -0.679  10.301  1.00 10.00      A   
ATOM   1637  N   ARG A 181     -23.911  -2.789  10.663  1.00 10.00      A   
ATOM   1638  HN  ARG A 181     -23.754  -3.493  11.333  1.00 10.00      A   
ATOM   1639  CA  ARG A 181     -23.598  -3.062   9.266  1.00 10.00      A   
ATOM   1640  CB  ARG A 181     -23.007  -4.470   9.125  1.00 10.00      A   
ATOM   1641  CG  ARG A 181     -22.875  -4.953   7.690  1.00 10.00      A   
ATOM   1642  CD  ARG A 181     -23.400  -6.368   7.531  1.00 10.00      A   
ATOM   1643  NE  ARG A 181     -22.422  -7.369   7.952  1.00 10.00      A   
ATOM   1644  HE  ARG A 181     -22.112  -7.332   8.885  1.00 10.00      A   
ATOM   1645  CZ  ARG A 181     -21.939  -8.315   7.147  1.00 10.00      A   
ATOM   1646  NH1 ARG A 181     -22.343  -8.395   5.889  1.00 10.00      A   
ATOM   1647 HH11 ARG A 181     -21.963  -9.138   5.258  1.00 10.00      A   
ATOM   1648 HH12 ARG A 181     -23.053  -7.717   5.513  1.00 10.00      A   
ATOM   1649  NH2 ARG A 181     -21.064  -9.198   7.603  1.00 10.00      A   
ATOM   1650 HH21 ARG A 181     -20.686  -9.934   6.968  1.00 10.00      A   
ATOM   1651 HH22 ARG A 181     -20.748  -9.159   8.596  1.00 10.00      A   
ATOM   1652  C   ARG A 181     -24.847  -2.932   8.401  1.00 10.00      A   
ATOM   1653  O   ARG A 181     -24.829  -2.277   7.356  1.00 10.00      A   
ATOM   1654  N   GLN A 182     -25.932  -3.543   8.857  1.00 10.00      A   
ATOM   1655  HN  GLN A 182     -25.884  -4.032   9.708  1.00 10.00      A   
ATOM   1656  CA  GLN A 182     -27.195  -3.502   8.134  1.00 10.00      A   
ATOM   1657  CB  GLN A 182     -28.233  -4.390   8.817  1.00 10.00      A   
ATOM   1658  CG  GLN A 182     -27.906  -5.872   8.775  1.00 10.00      A   
ATOM   1659  CD  GLN A 182     -28.947  -6.714   9.489  1.00 10.00      A   
ATOM   1660  OE1 GLN A 182     -30.123  -6.357   9.534  1.00 10.00      A   
ATOM   1661  NE2 GLN A 182     -28.519  -7.835  10.050  1.00 10.00      A   
ATOM   1662 HE21 GLN A 182     -27.566  -8.058   9.974  1.00 10.00      A   
ATOM   1663 HE22 GLN A 182     -29.170  -8.397  10.519  1.00 10.00      A   
ATOM   1664  C   GLN A 182     -27.715  -2.074   8.025  1.00 10.00      A   
ATOM   1665  O   GLN A 182     -28.137  -1.641   6.954  1.00 10.00      A   
ATOM   1666  N   GLU A 183     -27.673  -1.344   9.137  1.00 10.00      A   
ATOM   1667  HN  GLU A 183     -27.332  -1.753   9.965  1.00 10.00      A   
ATOM   1668  CA  GLU A 183     -28.133   0.041   9.162  1.00 10.00      A   
ATOM   1669  CB  GLU A 183     -28.085   0.599  10.582  1.00 10.00      A   
ATOM   1670  CG  GLU A 183     -29.190   0.076  11.481  1.00 10.00      A   
ATOM   1671  CD  GLU A 183     -29.122   0.652  12.877  1.00 10.00      A   
ATOM   1672  OE1 GLU A 183     -28.769   1.846  13.021  1.00 10.00      A   
ATOM   1673  OE2 GLU A 183     -29.426  -0.086  13.838  1.00 10.00      A   
ATOM   1674  C   GLU A 183     -27.309   0.915   8.221  1.00 10.00      A   
ATOM   1675  O   GLU A 183     -27.847   1.781   7.533  1.00 10.00      A   
ATOM   1676  N   MET A 184     -26.005   0.669   8.190  1.00 10.00      A   
ATOM   1677  HN  MET A 184     -25.637  -0.036   8.767  1.00 10.00      A   
ATOM   1678  CA  MET A 184     -25.101   1.425   7.330  1.00 10.00      A   
ATOM   1679  CB  MET A 184     -23.647   1.023   7.601  1.00 10.00      A   
ATOM   1680  CG  MET A 184     -22.616   1.955   6.986  1.00 10.00      A   
ATOM   1681  SD  MET A 184     -22.523   3.552   7.823  1.00 10.00      A   
ATOM   1682  CE  MET A 184     -21.844   3.066   9.407  1.00 10.00      A   
ATOM   1683  C   MET A 184     -25.448   1.203   5.861  1.00 10.00      A   
ATOM   1684  O   MET A 184     -25.547   2.153   5.081  1.00 10.00      A   
ATOM   1685  N   MET A 185     -25.649  -0.059   5.494  1.00 10.00      A   
ATOM   1686  HN  MET A 185     -25.564  -0.772   6.165  1.00 10.00      A   
ATOM   1687  CA  MET A 185     -25.996  -0.407   4.119  1.00 10.00      A   
ATOM   1688  CB  MET A 185     -25.984  -1.924   3.916  1.00 10.00      A   
ATOM   1689  CG  MET A 185     -24.612  -2.568   4.048  1.00 10.00      A   
ATOM   1690  SD  MET A 185     -23.491  -2.140   2.701  1.00 10.00      A   
ATOM   1691  CE  MET A 185     -24.294  -2.965   1.325  1.00 10.00      A   
ATOM   1692  C   MET A 185     -27.368   0.151   3.755  1.00 10.00      A   
ATOM   1693  O   MET A 185     -27.604   0.568   2.620  1.00 10.00      A   
ATOM   1694  N   ARG A 186     -28.268   0.161   4.732  1.00 10.00      A   
ATOM   1695  HN  ARG A 186     -28.019  -0.193   5.613  1.00 10.00      A   
ATOM   1696  CA  ARG A 186     -29.619   0.672   4.535  1.00 10.00      A   
ATOM   1697  CB  ARG A 186     -30.492   0.357   5.756  1.00 10.00      A   
ATOM   1698  CG  ARG A 186     -31.984   0.518   5.516  1.00 10.00      A   
ATOM   1699  CD  ARG A 186     -32.774   0.367   6.809  1.00 10.00      A   
ATOM   1700  NE  ARG A 186     -32.664  -0.977   7.379  1.00 10.00      A   
ATOM   1701  HE  ARG A 186     -32.582  -1.729   6.750  1.00 10.00      A   
ATOM   1702  CZ  ARG A 186     -32.680  -1.236   8.689  1.00 10.00      A   
ATOM   1703  NH1 ARG A 186     -32.793  -0.247   9.566  1.00 10.00      A   
ATOM   1704 HH11 ARG A 186     -32.868   0.740   9.238  1.00 10.00      A   
ATOM   1705 HH12 ARG A 186     -32.814  -0.451  10.587  1.00 10.00      A   
ATOM   1706  NH2 ARG A 186     -32.578  -2.487   9.121  1.00 10.00      A   
ATOM   1707 HH21 ARG A 186     -32.586  -2.690  10.145  1.00 10.00      A   
ATOM   1708 HH22 ARG A 186     -32.493  -3.272   8.439  1.00 10.00      A   
ATOM   1709  C   ARG A 186     -29.592   2.177   4.271  1.00 10.00      A   
ATOM   1710  O   ARG A 186     -30.406   2.704   3.509  1.00 10.00      A   
ATOM   1711  N   LEU A 187     -28.645   2.862   4.900  1.00 10.00      A   
ATOM   1712  HN  LEU A 187     -28.032   2.387   5.506  1.00 10.00      A   
ATOM   1713  CA  LEU A 187     -28.497   4.301   4.726  1.00 10.00      A   
ATOM   1714  CB  LEU A 187     -27.498   4.866   5.739  1.00 10.00      A   
ATOM   1715  CG  LEU A 187     -27.230   6.374   5.660  1.00 10.00      A   
ATOM   1716  CD1 LEU A 187     -28.512   7.165   5.890  1.00 10.00      A   
ATOM   1717  CD2 LEU A 187     -26.162   6.780   6.664  1.00 10.00      A   
ATOM   1718  C   LEU A 187     -28.047   4.620   3.304  1.00 10.00      A   
ATOM   1719  O   LEU A 187     -28.624   5.477   2.636  1.00 10.00      A   
ATOM   1720  N   PHE A 188     -27.029   3.908   2.838  1.00 10.00      A   
ATOM   1721  HN  PHE A 188     -26.614   3.227   3.415  1.00 10.00      A   
ATOM   1722  CA  PHE A 188     -26.507   4.116   1.494  1.00 10.00      A   
ATOM   1723  CB  PHE A 188     -25.189   3.366   1.292  1.00 10.00      A   
ATOM   1724  CG  PHE A 188     -24.066   3.880   2.148  1.00 10.00      A   
ATOM   1725  CD1 PHE A 188     -23.325   3.016   2.933  1.00 10.00      A   
ATOM   1726  CD2 PHE A 188     -23.757   5.231   2.166  1.00 10.00      A   
ATOM   1727  CE1 PHE A 188     -22.293   3.486   3.722  1.00 10.00      A   
ATOM   1728  CE2 PHE A 188     -22.727   5.709   2.950  1.00 10.00      A   
ATOM   1729  CZ  PHE A 188     -21.993   4.835   3.729  1.00 10.00      A   
ATOM   1730  C   PHE A 188     -27.531   3.704   0.445  1.00 10.00      A   
ATOM   1731  O   PHE A 188     -27.552   4.241  -0.661  1.00 10.00      A   
ATOM   1732  N   ALA A 189     -28.385   2.749   0.805  1.00 10.00      A   
ATOM   1733  HN  ALA A 189     -28.305   2.347   1.698  1.00 10.00      A   
ATOM   1734  CA  ALA A 189     -29.427   2.278  -0.095  1.00 10.00      A   
ATOM   1735  CB  ALA A 189     -30.143   1.075   0.496  1.00 10.00      A   
ATOM   1736  C   ALA A 189     -30.417   3.397  -0.387  1.00 10.00      A   
ATOM   1737  O   ALA A 189     -30.943   3.499  -1.497  1.00 10.00      A   
ATOM   1738  N   ARG A 190     -30.658   4.243   0.614  1.00 10.00      A   
ATOM   1739  HN  ARG A 190     -30.203   4.108   1.475  1.00 10.00      A   
ATOM   1740  CA  ARG A 190     -31.578   5.366   0.456  1.00 10.00      A   
ATOM   1741  CB  ARG A 190     -31.832   6.082   1.788  1.00 10.00      A   
ATOM   1742  CG  ARG A 190     -32.795   7.260   1.669  1.00 10.00      A   
ATOM   1743  CD  ARG A 190     -32.663   8.223   2.837  1.00 10.00      A   
ATOM   1744  NE  ARG A 190     -33.290   9.517   2.554  1.00 10.00      A   
ATOM   1745  HE  ARG A 190     -33.832   9.591   1.725  1.00 10.00      A   
ATOM   1746  CZ  ARG A 190     -33.176  10.591   3.330  1.00 10.00      A   
ATOM   1747  NH1 ARG A 190     -32.459  10.540   4.446  1.00 10.00      A   
ATOM   1748 HH11 ARG A 190     -32.370  11.386   5.050  1.00 10.00      A   
ATOM   1749 HH12 ARG A 190     -31.985   9.652   4.726  1.00 10.00      A   
ATOM   1750  NH2 ARG A 190     -33.783  11.721   2.986  1.00 10.00      A   
ATOM   1751 HH21 ARG A 190     -33.699  12.571   3.589  1.00 10.00      A   
ATOM   1752 HH22 ARG A 190     -34.345  11.762   2.108  1.00 10.00      A   
ATOM   1753  C   ARG A 190     -31.028   6.354  -0.564  1.00 10.00      A   
ATOM   1754  O   ARG A 190     -31.768   6.884  -1.385  1.00 10.00      A   
ATOM   1755  N   LEU A 191     -29.713   6.558  -0.525  1.00 10.00      A   
ATOM   1756  HN  LEU A 191     -29.178   6.069   0.134  1.00 10.00      A   
ATOM   1757  CA  LEU A 191     -29.038   7.481  -1.438  1.00 10.00      A   
ATOM   1758  CB  LEU A 191     -27.596   7.720  -0.985  1.00 10.00      A   
ATOM   1759  CG  LEU A 191     -27.414   8.252   0.439  1.00 10.00      A   
ATOM   1760  CD1 LEU A 191     -25.941   8.298   0.813  1.00 10.00      A   
ATOM   1761  CD2 LEU A 191     -28.053   9.624   0.589  1.00 10.00      A   
ATOM   1762  C   LEU A 191     -29.062   6.953  -2.873  1.00 10.00      A   
ATOM   1763  O   LEU A 191     -28.714   7.661  -3.821  1.00 10.00      A   
ATOM   1764  N   HIS A 192     -29.456   5.697  -3.023  1.00 10.00      A   
ATOM   1765  HN  HIS A 192     -29.695   5.174  -2.229  1.00 10.00      A   
ATOM   1766  CA  HIS A 192     -29.544   5.078  -4.330  1.00 10.00      A   
ATOM   1767  CB  HIS A 192     -29.142   3.603  -4.259  1.00 10.00      A   
ATOM   1768  CG  HIS A 192     -28.957   2.969  -5.600  1.00 10.00      A   
ATOM   1769  ND1 HIS A 192     -28.000   3.387  -6.501  1.00 10.00      A   
ATOM   1770  HD1 HIS A 192     -27.362   4.120  -6.364  1.00 10.00      A   
ATOM   1771  CD2 HIS A 192     -29.620   1.953  -6.201  1.00 10.00      A   
ATOM   1772  CE1 HIS A 192     -28.084   2.656  -7.595  1.00 10.00      A   
ATOM   1773  NE2 HIS A 192     -29.053   1.780  -7.437  1.00 10.00      A   
ATOM   1774  HE2 HIS A 192     -29.328   1.100  -8.109  1.00 10.00      A   
ATOM   1775  C   HIS A 192     -30.960   5.220  -4.876  1.00 10.00      A   
ATOM   1776  O   HIS A 192     -31.161   5.399  -6.077  1.00 10.00      A   
ATOM   1777  N   GLN A 193     -31.939   5.138  -3.985  1.00 10.00      A   
ATOM   1778  HN  GLN A 193     -31.715   4.990  -3.041  1.00 10.00      A   
ATOM   1779  CA  GLN A 193     -33.339   5.263  -4.377  1.00 10.00      A   
ATOM   1780  CB  GLN A 193     -34.254   4.537  -3.390  1.00 10.00      A   
ATOM   1781  CG  GLN A 193     -34.099   3.024  -3.401  1.00 10.00      A   
ATOM   1782  CD  GLN A 193     -35.093   2.328  -2.496  1.00 10.00      A   
ATOM   1783  OE1 GLN A 193     -35.513   2.874  -1.477  1.00 10.00      A   
ATOM   1784  NE2 GLN A 193     -35.480   1.117  -2.863  1.00 10.00      A   
ATOM   1785 HE21 GLN A 193     -35.105   0.741  -3.690  1.00 10.00      A   
ATOM   1786 HE22 GLN A 193     -36.127   0.645  -2.297  1.00 10.00      A   
ATOM   1787  C   GLN A 193     -33.728   6.732  -4.493  1.00 10.00      A   
ATOM   1788  O   GLN A 193     -34.393   7.139  -5.445  1.00 10.00      A   
ATOM   1789  N   GLU A 194     -33.310   7.516  -3.514  1.00 10.00      A   
ATOM   1790  HN  GLU A 194     -32.788   7.126  -2.778  1.00 10.00      A   
ATOM   1791  CA  GLU A 194     -33.578   8.941  -3.499  1.00 10.00      A   
ATOM   1792  CB  GLU A 194     -33.966   9.407  -2.090  1.00 10.00      A   
ATOM   1793  CG  GLU A 194     -35.107   8.613  -1.470  1.00 10.00      A   
ATOM   1794  CD  GLU A 194     -35.641   9.228  -0.190  1.00 10.00      A   
ATOM   1795  OE1 GLU A 194     -34.901   9.987   0.472  1.00 10.00      A   
ATOM   1796  OE2 GLU A 194     -36.806   8.942   0.162  1.00 10.00      A   
ATOM   1797  C   GLU A 194     -32.333   9.670  -3.984  1.00 10.00      A   
ATOM   1798  O   GLU A 194     -31.271   9.058  -4.103  1.00 10.00      A   
ATOM   1799  N   GLN A 195     -32.472  10.961  -4.280  1.00 10.00      A   
ATOM   1800  HN  GLN A 195     -33.354  11.374  -4.174  1.00 10.00      A   
ATOM   1801  CA  GLN A 195     -31.364  11.785  -4.773  1.00 10.00      A   
ATOM   1802  CB  GLN A 195     -30.146  11.775  -3.835  1.00 10.00      A   
ATOM   1803  CG  GLN A 195     -30.275  12.693  -2.630  1.00 10.00      A   
ATOM   1804  CD  GLN A 195     -31.072  12.070  -1.499  1.00 10.00      A   
ATOM   1805  OE1 GLN A 195     -31.040  10.858  -1.288  1.00 10.00      A   
ATOM   1806  NE2 GLN A 195     -31.795  12.897  -0.764  1.00 10.00      A   
ATOM   1807 HE21 GLN A 195     -31.773  13.853  -0.989  1.00 10.00      A   
ATOM   1808 HE22 GLN A 195     -32.323  12.524  -0.030  1.00 10.00      A   
ATOM   1809  C   GLN A 195     -30.970  11.400  -6.201  1.00 10.00      A   
ATOM   1810  O   GLN A 195     -31.044  12.221  -7.118  1.00 10.00      A   
ATOM   1811  N   GLY A 196     -30.569  10.149  -6.386  1.00 10.00      A   
ATOM   1812  HN  GLY A 196     -30.540   9.538  -5.615  1.00 10.00      A   
ATOM   1813  CA  GLY A 196     -30.182   9.673  -7.695  1.00 10.00      A   
ATOM   1814  C   GLY A 196     -28.689   9.749  -7.911  1.00 10.00      A   
ATOM   1815  O   GLY A 196     -28.226  10.412  -8.839  1.00 10.00      A   
ATOM   1816  N   LEU A 197     -27.932   9.075  -7.055  1.00 10.00      A   
ATOM   1817  HN  LEU A 197     -28.360   8.567  -6.332  1.00 10.00      A   
ATOM   1818  CA  LEU A 197     -26.479   9.081  -7.159  1.00 10.00      A   
ATOM   1819  CB  LEU A 197     -25.858   9.515  -5.831  1.00 10.00      A   
ATOM   1820  CG  LEU A 197     -26.347  10.844  -5.253  1.00 10.00      A   
ATOM   1821  CD1 LEU A 197     -25.832  11.015  -3.832  1.00 10.00      A   
ATOM   1822  CD2 LEU A 197     -25.899  12.006  -6.126  1.00 10.00      A   
ATOM   1823  C   LEU A 197     -25.937   7.710  -7.552  1.00 10.00      A   
ATOM   1824  O   LEU A 197     -26.529   6.675  -7.230  1.00 10.00      A   
ATOM   1825  N   THR A 198     -24.819   7.709  -8.265  1.00 10.00      A   
ATOM   1826  HN  THR A 198     -24.407   8.564  -8.514  1.00 10.00      A   
ATOM   1827  CA  THR A 198     -24.179   6.474  -8.682  1.00 10.00      A   
ATOM   1828  CB  THR A 198     -23.350   6.693  -9.961  1.00 10.00      A   
ATOM   1829  OG1 THR A 198     -24.147   7.407 -10.922  1.00 10.00      A   
ATOM   1830  HG1 THR A 198     -23.732   8.260 -11.106  1.00 10.00      A   
ATOM   1831  CG2 THR A 198     -22.921   5.362 -10.556  1.00 10.00      A   
ATOM   1832  C   THR A 198     -23.280   5.986  -7.549  1.00 10.00      A   
ATOM   1833  O   THR A 198     -22.447   6.739  -7.043  1.00 10.00      A   
ATOM   1834  N   ILE A 199     -23.452   4.734  -7.147  1.00 10.00      A   
ATOM   1835  HN  ILE A 199     -24.093   4.159  -7.620  1.00 10.00      A   
ATOM   1836  CA  ILE A 199     -22.683   4.185  -6.041  1.00 10.00      A   
ATOM   1837  CB  ILE A 199     -23.615   3.619  -4.943  1.00 10.00      A   
ATOM   1838  CG1 ILE A 199     -24.623   4.685  -4.496  1.00 10.00      A   
ATOM   1839  CG2 ILE A 199     -22.810   3.106  -3.755  1.00 10.00      A   
ATOM   1840  CD1 ILE A 199     -25.641   4.192  -3.490  1.00 10.00      A   
ATOM   1841  C   ILE A 199     -21.711   3.100  -6.491  1.00 10.00      A   
ATOM   1842  O   ILE A 199     -22.077   2.195  -7.239  1.00 10.00      A   
ATOM   1843  N   VAL A 200     -20.473   3.220  -6.031  1.00 10.00      A   
ATOM   1844  HN  VAL A 200     -20.257   3.988  -5.452  1.00 10.00      A   
ATOM   1845  CA  VAL A 200     -19.425   2.258  -6.326  1.00 10.00      A   
ATOM   1846  CB  VAL A 200     -18.208   2.927  -7.000  1.00 10.00      A   
ATOM   1847  CG1 VAL A 200     -17.192   1.879  -7.422  1.00 10.00      A   
ATOM   1848  CG2 VAL A 200     -18.645   3.764  -8.195  1.00 10.00      A   
ATOM   1849  C   VAL A 200     -18.990   1.632  -5.007  1.00 10.00      A   
ATOM   1850  O   VAL A 200     -18.303   2.266  -4.201  1.00 10.00      A   
ATOM   1851  N   LEU A 201     -19.400   0.399  -4.785  1.00 10.00      A   
ATOM   1852  HN  LEU A 201     -19.906  -0.073  -5.486  1.00 10.00      A   
ATOM   1853  CA  LEU A 201     -19.091  -0.289  -3.544  1.00 10.00      A   
ATOM   1854  CB  LEU A 201     -20.382  -0.781  -2.882  1.00 10.00      A   
ATOM   1855  CG  LEU A 201     -20.222  -1.553  -1.570  1.00 10.00      A   
ATOM   1856  CD1 LEU A 201     -19.739  -0.635  -0.458  1.00 10.00      A   
ATOM   1857  CD2 LEU A 201     -21.526  -2.231  -1.186  1.00 10.00      A   
ATOM   1858  C   LEU A 201     -18.137  -1.455  -3.746  1.00 10.00      A   
ATOM   1859  O   LEU A 201     -18.345  -2.309  -4.605  1.00 10.00      A   
ATOM   1860  N   VAL A 202     -17.083  -1.472  -2.947  1.00 10.00      A   
ATOM   1861  HN  VAL A 202     -16.954  -0.731  -2.311  1.00 10.00      A   
ATOM   1862  CA  VAL A 202     -16.100  -2.540  -2.981  1.00 10.00      A   
ATOM   1863  CB  VAL A 202     -14.690  -2.004  -3.309  1.00 10.00      A   
ATOM   1864  CG1 VAL A 202     -13.688  -3.143  -3.410  1.00 10.00      A   
ATOM   1865  CG2 VAL A 202     -14.706  -1.190  -4.594  1.00 10.00      A   
ATOM   1866  C   VAL A 202     -16.082  -3.199  -1.608  1.00 10.00      A   
ATOM   1867  O   VAL A 202     -15.827  -2.536  -0.607  1.00 10.00      A   
ATOM   1868  N   THR A 203     -16.399  -4.483  -1.551  1.00 10.00      A   
ATOM   1869  HN  THR A 203     -16.605  -4.966  -2.382  1.00 10.00      A   
ATOM   1870  CA  THR A 203     -16.437  -5.196  -0.278  1.00 10.00      A   
ATOM   1871  CB  THR A 203     -17.869  -5.211   0.302  1.00 10.00      A   
ATOM   1872  OG1 THR A 203     -18.706  -4.348  -0.478  1.00 10.00      A   
ATOM   1873  HG1 THR A 203     -18.152  -3.804  -1.045  1.00 10.00      A   
ATOM   1874  CG2 THR A 203     -17.872  -4.731   1.744  1.00 10.00      A   
ATOM   1875  C   THR A 203     -15.947  -6.636  -0.423  1.00 10.00      A   
ATOM   1876  O   THR A 203     -15.600  -7.076  -1.520  1.00 10.00      A   
ATOM   1877  N   HIS A 204     -15.887  -7.342   0.702  1.00 10.00      A   
ATOM   1878  HN  HIS A 204     -16.102  -6.899   1.555  1.00 10.00      A   
ATOM   1879  CA  HIS A 204     -15.470  -8.740   0.726  1.00 10.00      A   
ATOM   1880  CB  HIS A 204     -14.423  -8.960   1.819  1.00 10.00      A   
ATOM   1881  CG  HIS A 204     -13.005  -8.938   1.346  1.00 10.00      A   
ATOM   1882  ND1 HIS A 204     -12.215  -7.811   1.397  1.00 10.00      A   
ATOM   1883  HD1 HIS A 204     -12.498  -6.919   1.733  1.00 10.00      A   
ATOM   1884  CD2 HIS A 204     -12.226  -9.919   0.837  1.00 10.00      A   
ATOM   1885  CE1 HIS A 204     -11.010  -8.096   0.942  1.00 10.00      A   
ATOM   1886  NE2 HIS A 204     -10.991  -9.370   0.597  1.00 10.00      A   
ATOM   1887  HE2 HIS A 204     -10.210  -9.851   0.240  1.00 10.00      A   
ATOM   1888  C   HIS A 204     -16.674  -9.635   1.008  1.00 10.00      A   
ATOM   1889  O   HIS A 204     -16.537 -10.850   1.159  1.00 10.00      A   
ATOM   1890  N   GLN A 205     -17.851  -9.024   1.079  1.00 10.00      A   
ATOM   1891  HN  GLN A 205     -17.894  -8.061   0.926  1.00 10.00      A   
ATOM   1892  CA  GLN A 205     -19.086  -9.752   1.354  1.00 10.00      A   
ATOM   1893  CB  GLN A 205     -20.041  -8.894   2.184  1.00 10.00      A   
ATOM   1894  CG  GLN A 205     -19.612  -8.701   3.631  1.00 10.00      A   
ATOM   1895  CD  GLN A 205     -19.601  -9.999   4.419  1.00 10.00      A   
ATOM   1896  OE1 GLN A 205     -20.621 -10.413   4.965  1.00 10.00      A   
ATOM   1897  NE2 GLN A 205     -18.444 -10.635   4.507  1.00 10.00      A   
ATOM   1898 HE21 GLN A 205     -17.659 -10.235   4.074  1.00 10.00      A   
ATOM   1899 HE22 GLN A 205     -18.417 -11.481   5.000  1.00 10.00      A   
ATOM   1900  C   GLN A 205     -19.760 -10.199   0.062  1.00 10.00      A   
ATOM   1901  O   GLN A 205     -19.418  -9.717  -1.016  1.00 10.00      A   
ATOM   1902  N   MET A 206     -20.715 -11.117   0.178  1.00 10.00      A   
ATOM   1903  HN  MET A 206     -20.942 -11.459   1.070  1.00 10.00      A   
ATOM   1904  CA  MET A 206     -21.429 -11.638  -0.984  1.00 10.00      A   
ATOM   1905  CB  MET A 206     -21.177 -13.146  -1.129  1.00 10.00      A   
ATOM   1906  CG  MET A 206     -19.709 -13.551  -1.119  1.00 10.00      A   
ATOM   1907  SD  MET A 206     -18.822 -12.999  -2.586  1.00 10.00      A   
ATOM   1908  CE  MET A 206     -17.155 -13.515  -2.186  1.00 10.00      A   
ATOM   1909  C   MET A 206     -22.930 -11.382  -0.865  1.00 10.00      A   
ATOM   1910  O   MET A 206     -23.560 -10.846  -1.783  1.00 10.00      A   
ATOM   1911  N   GLU A 207     -23.491 -11.756   0.282  1.00 10.00      A   
ATOM   1912  HN  GLU A 207     -22.925 -12.156   0.974  1.00 10.00      A   
ATOM   1913  CA  GLU A 207     -24.920 -11.596   0.549  1.00 10.00      A   
ATOM   1914  CB  GLU A 207     -25.250 -12.074   1.965  1.00 10.00      A   
ATOM   1915  CG  GLU A 207     -26.392 -13.073   2.040  1.00 10.00      A   
ATOM   1916  CD  GLU A 207     -25.981 -14.456   1.578  1.00 10.00      A   
ATOM   1917  OE1 GLU A 207     -24.793 -14.823   1.753  1.00 10.00      A   
ATOM   1918  OE2 GLU A 207     -26.841 -15.190   1.049  1.00 10.00      A   
ATOM   1919  C   GLU A 207     -25.368 -10.148   0.380  1.00 10.00      A   
ATOM   1920  O   GLU A 207     -26.333  -9.865  -0.330  1.00 10.00      A   
ATOM   1921  N   ASP A 208     -24.663  -9.242   1.042  1.00 10.00      A   
ATOM   1922  HN  ASP A 208     -23.912  -9.540   1.605  1.00 10.00      A   
ATOM   1923  CA  ASP A 208     -24.973  -7.816   0.986  1.00 10.00      A   
ATOM   1924  CB  ASP A 208     -24.009  -7.024   1.880  1.00 10.00      A   
ATOM   1925  CG  ASP A 208     -23.776  -7.677   3.228  1.00 10.00      A   
ATOM   1926  OD1 ASP A 208     -24.136  -7.073   4.263  1.00 10.00      A   
ATOM   1927  OD2 ASP A 208     -23.230  -8.805   3.265  1.00 10.00      A   
ATOM   1928  C   ASP A 208     -24.893  -7.300  -0.445  1.00 10.00      A   
ATOM   1929  O   ASP A 208     -25.709  -6.481  -0.872  1.00 10.00      A   
ATOM   1930  N   VAL A 209     -23.916  -7.804  -1.187  1.00 10.00      A   
ATOM   1931  HN  VAL A 209     -23.313  -8.466  -0.790  1.00 10.00      A   
ATOM   1932  CA  VAL A 209     -23.719  -7.409  -2.572  1.00 10.00      A   
ATOM   1933  CB  VAL A 209     -22.420  -8.015  -3.151  1.00 10.00      A   
ATOM   1934  CG1 VAL A 209     -22.319  -7.771  -4.648  1.00 10.00      A   
ATOM   1935  CG2 VAL A 209     -21.208  -7.434  -2.440  1.00 10.00      A   
ATOM   1936  C   VAL A 209     -24.911  -7.817  -3.434  1.00 10.00      A   
ATOM   1937  O   VAL A 209     -25.500  -6.989  -4.118  1.00 10.00      A   
ATOM   1938  N   ALA A 210     -25.289  -9.086  -3.367  1.00 10.00      A   
ATOM   1939  HN  ALA A 210     -24.806  -9.698  -2.769  1.00 10.00      A   
ATOM   1940  CA  ALA A 210     -26.402  -9.600  -4.162  1.00 10.00      A   
ATOM   1941  CB  ALA A 210     -26.510 -11.111  -4.012  1.00 10.00      A   
ATOM   1942  C   ALA A 210     -27.736  -8.928  -3.824  1.00 10.00      A   
ATOM   1943  O   ALA A 210     -28.683  -8.987  -4.613  1.00 10.00      A   
ATOM   1944  N   GLN A 211     -27.808  -8.284  -2.665  1.00 10.00      A   
ATOM   1945  HN  GLN A 211     -27.019  -8.256  -2.082  1.00 10.00      A   
ATOM   1946  CA  GLN A 211     -29.038  -7.628  -2.236  1.00 10.00      A   
ATOM   1947  CB  GLN A 211     -29.223  -7.769  -0.723  1.00 10.00      A   
ATOM   1948  CG  GLN A 211     -29.417  -9.199  -0.250  1.00 10.00      A   
ATOM   1949  CD  GLN A 211     -29.728  -9.295   1.229  1.00 10.00      A   
ATOM   1950  OE1 GLN A 211     -30.893  -9.285   1.632  1.00 10.00      A   
ATOM   1951  NE2 GLN A 211     -28.693  -9.401   2.048  1.00 10.00      A   
ATOM   1952 HE21 GLN A 211     -27.793  -9.411   1.657  1.00 10.00      A   
ATOM   1953 HE22 GLN A 211     -28.867  -9.469   3.011  1.00 10.00      A   
ATOM   1954  C   GLN A 211     -29.114  -6.151  -2.629  1.00 10.00      A   
ATOM   1955  O   GLN A 211     -30.208  -5.617  -2.818  1.00 10.00      A   
ATOM   1956  N   TYR A 212     -27.973  -5.481  -2.751  1.00 10.00      A   
ATOM   1957  HN  TYR A 212     -27.118  -5.942  -2.611  1.00 10.00      A   
ATOM   1958  CA  TYR A 212     -27.988  -4.059  -3.079  1.00 10.00      A   
ATOM   1959  CB  TYR A 212     -27.488  -3.224  -1.899  1.00 10.00      A   
ATOM   1960  CG  TYR A 212     -28.415  -3.256  -0.708  1.00 10.00      A   
ATOM   1961  CD1 TYR A 212     -28.027  -3.855   0.483  1.00 10.00      A   
ATOM   1962  CD2 TYR A 212     -29.685  -2.695  -0.777  1.00 10.00      A   
ATOM   1963  CE1 TYR A 212     -28.877  -3.893   1.573  1.00 10.00      A   
ATOM   1964  CE2 TYR A 212     -30.540  -2.728   0.308  1.00 10.00      A   
ATOM   1965  CZ  TYR A 212     -30.131  -3.327   1.480  1.00 10.00      A   
ATOM   1966  OH  TYR A 212     -30.978  -3.361   2.565  1.00 10.00      A   
ATOM   1967  HH  TYR A 212     -31.795  -3.809   2.319  1.00 10.00      A   
ATOM   1968  C   TYR A 212     -27.239  -3.686  -4.355  1.00 10.00      A   
ATOM   1969  O   TYR A 212     -27.347  -2.553  -4.821  1.00 10.00      A   
ATOM   1970  N   ALA A 213     -26.486  -4.610  -4.923  1.00 10.00      A   
ATOM   1971  HN  ALA A 213     -26.427  -5.506  -4.524  1.00 10.00      A   
ATOM   1972  CA  ALA A 213     -25.737  -4.315  -6.140  1.00 10.00      A   
ATOM   1973  CB  ALA A 213     -24.417  -5.064  -6.170  1.00 10.00      A   
ATOM   1974  C   ALA A 213     -26.544  -4.611  -7.396  1.00 10.00      A   
ATOM   1975  O   ALA A 213     -27.388  -5.512  -7.415  1.00 10.00      A   
ATOM   1976  N   GLU A 214     -26.274  -3.840  -8.438  1.00 10.00      A   
ATOM   1977  HN  GLU A 214     -25.601  -3.131  -8.344  1.00 10.00      A   
ATOM   1978  CA  GLU A 214     -26.948  -4.004  -9.717  1.00 10.00      A   
ATOM   1979  CB  GLU A 214     -27.715  -2.729 -10.078  1.00 10.00      A   
ATOM   1980  CG  GLU A 214     -28.740  -2.315  -9.031  1.00 10.00      A   
ATOM   1981  CD  GLU A 214     -29.725  -1.285  -9.541  1.00 10.00      A   
ATOM   1982  OE1 GLU A 214     -30.582  -1.642 -10.379  1.00 10.00      A   
ATOM   1983  OE2 GLU A 214     -29.655  -0.120  -9.097  1.00 10.00      A   
ATOM   1984  C   GLU A 214     -25.925  -4.346 -10.796  1.00 10.00      A   
ATOM   1985  O   GLU A 214     -26.188  -5.145 -11.696  1.00 10.00      A   
ATOM   1986  N   GLN A 215     -24.753  -3.731 -10.687  1.00 10.00      A   
ATOM   1987  HN  GLN A 215     -24.616  -3.096  -9.951  1.00 10.00      A   
ATOM   1988  CA  GLN A 215     -23.660  -3.962 -11.621  1.00 10.00      A   
ATOM   1989  CB  GLN A 215     -23.241  -2.648 -12.297  1.00 10.00      A   
ATOM   1990  CG  GLN A 215     -24.218  -2.127 -13.341  1.00 10.00      A   
ATOM   1991  CD  GLN A 215     -25.410  -1.403 -12.742  1.00 10.00      A   
ATOM   1992  OE1 GLN A 215     -25.313  -0.785 -11.681  1.00 10.00      A   
ATOM   1993  NE2 GLN A 215     -26.544  -1.468 -13.421  1.00 10.00      A   
ATOM   1994 HE21 GLN A 215     -26.549  -1.973 -14.263  1.00 10.00      A   
ATOM   1995 HE22 GLN A 215     -27.333  -1.012 -13.058  1.00 10.00      A   
ATOM   1996  C   GLN A 215     -22.474  -4.552 -10.866  1.00 10.00      A   
ATOM   1997  O   GLN A 215     -21.790  -3.848 -10.129  1.00 10.00      A   
ATOM   1998  N   VAL A 216     -22.240  -5.844 -11.034  1.00 10.00      A   
ATOM   1999  HN  VAL A 216     -22.803  -6.359 -11.652  1.00 10.00      A   
ATOM   2000  CA  VAL A 216     -21.144  -6.508 -10.340  1.00 10.00      A   
ATOM   2001  CB  VAL A 216     -21.582  -7.859  -9.734  1.00 10.00      A   
ATOM   2002  CG1 VAL A 216     -20.480  -8.441  -8.858  1.00 10.00      A   
ATOM   2003  CG2 VAL A 216     -22.868  -7.698  -8.936  1.00 10.00      A   
ATOM   2004  C   VAL A 216     -19.949  -6.714 -11.264  1.00 10.00      A   
ATOM   2005  O   VAL A 216     -20.090  -7.232 -12.376  1.00 10.00      A   
ATOM   2006  N   ALA A 217     -18.782  -6.293 -10.797  1.00 10.00      A   
ATOM   2007  HN  ALA A 217     -18.746  -5.891  -9.898  1.00 10.00      A   
ATOM   2008  CA  ALA A 217     -17.550  -6.421 -11.560  1.00 10.00      A   
ATOM   2009  CB  ALA A 217     -16.951  -5.047 -11.823  1.00 10.00      A   
ATOM   2010  C   ALA A 217     -16.559  -7.299 -10.804  1.00 10.00      A   
ATOM   2011  O   ALA A 217     -16.422  -7.186  -9.584  1.00 10.00      A   
ATOM   2012  N   VAL A 218     -15.877  -8.174 -11.529  1.00 10.00      A   
ATOM   2013  HN  VAL A 218     -16.028  -8.216 -12.498  1.00 10.00      A   
ATOM   2014  CA  VAL A 218     -14.909  -9.079 -10.925  1.00 10.00      A   
ATOM   2015  CB  VAL A 218     -15.214 -10.548 -11.294  1.00 10.00      A   
ATOM   2016  CG1 VAL A 218     -14.157 -11.486 -10.729  1.00 10.00      A   
ATOM   2017  CG2 VAL A 218     -16.598 -10.950 -10.813  1.00 10.00      A   
ATOM   2018  C   VAL A 218     -13.486  -8.739 -11.357  1.00 10.00      A   
ATOM   2019  O   VAL A 218     -13.179  -8.715 -12.549  1.00 10.00      A   
ATOM   2020  N   MET A 219     -12.624  -8.476 -10.385  1.00 10.00      A   
ATOM   2021  HN  MET A 219     -12.933  -8.506  -9.452  1.00 10.00      A   
ATOM   2022  CA  MET A 219     -11.229  -8.153 -10.663  1.00 10.00      A   
ATOM   2023  CB  MET A 219     -10.778  -6.944  -9.840  1.00 10.00      A   
ATOM   2024  CG  MET A 219     -11.404  -5.625 -10.265  1.00 10.00      A   
ATOM   2025  SD  MET A 219     -10.904  -5.109 -11.917  1.00 10.00      A   
ATOM   2026  CE  MET A 219      -9.158  -4.799 -11.668  1.00 10.00      A   
ATOM   2027  C   MET A 219     -10.348  -9.354 -10.350  1.00 10.00      A   
ATOM   2028  O   MET A 219     -10.523 -10.006  -9.317  1.00 10.00      A   
ATOM   2029  N   HIS A 220      -9.420  -9.663 -11.243  1.00 10.00      A   
ATOM   2030  HN  HIS A 220      -9.344  -9.127 -12.066  1.00 10.00      A   
ATOM   2031  CA  HIS A 220      -8.529 -10.797 -11.047  1.00 10.00      A   
ATOM   2032  CB  HIS A 220      -9.088 -12.021 -11.777  1.00 10.00      A   
ATOM   2033  CG  HIS A 220      -8.576 -13.335 -11.273  1.00 10.00      A   
ATOM   2034  ND1 HIS A 220      -8.889 -13.841 -10.028  1.00 10.00      A   
ATOM   2035  HD1 HIS A 220      -9.453 -13.398  -9.354  1.00 10.00      A   
ATOM   2036  CD2 HIS A 220      -7.788 -14.260 -11.864  1.00 10.00      A   
ATOM   2037  CE1 HIS A 220      -8.314 -15.019  -9.878  1.00 10.00      A   
ATOM   2038  NE2 HIS A 220      -7.646 -15.295 -10.975  1.00 10.00      A   
ATOM   2039  HE2 HIS A 220      -7.126 -16.113 -11.134  1.00 10.00      A   
ATOM   2040  C   HIS A 220      -7.117 -10.481 -11.538  1.00 10.00      A   
ATOM   2041  O   HIS A 220      -6.893 -10.306 -12.736  1.00 10.00      A   
ATOM   2042  N   GLU A 221      -6.179 -10.386 -10.597  1.00 10.00      A   
ATOM   2043  HN  GLU A 221      -6.436 -10.525  -9.662  1.00 10.00      A   
ATOM   2044  CA  GLU A 221      -4.773 -10.104 -10.901  1.00 10.00      A   
ATOM   2045  CB  GLU A 221      -4.121 -11.271 -11.652  1.00 10.00      A   
ATOM   2046  CG  GLU A 221      -3.528 -12.343 -10.749  1.00 10.00      A   
ATOM   2047  CD  GLU A 221      -4.567 -13.271 -10.158  1.00 10.00      A   
ATOM   2048  OE1 GLU A 221      -4.733 -14.391 -10.684  1.00 10.00      A   
ATOM   2049  OE2 GLU A 221      -5.217 -12.888  -9.159  1.00 10.00      A   
ATOM   2050  C   GLU A 221      -4.570  -8.785 -11.654  1.00 10.00      A   
ATOM   2051  O   GLU A 221      -3.629  -8.647 -12.438  1.00 10.00      A   
ATOM   2052  N   GLY A 222      -5.441  -7.814 -11.403  1.00 10.00      A   
ATOM   2053  HN  GLY A 222      -6.164  -7.965 -10.757  1.00 10.00      A   
ATOM   2054  CA  GLY A 222      -5.325  -6.526 -12.062  1.00 10.00      A   
ATOM   2055  C   GLY A 222      -6.075  -6.466 -13.377  1.00 10.00      A   
ATOM   2056  O   GLY A 222      -6.001  -5.469 -14.100  1.00 10.00      A   
ATOM   2057  N   ARG A 223      -6.791  -7.536 -13.695  1.00 10.00      A   
ATOM   2058  HN  ARG A 223      -6.807  -8.301 -13.083  1.00 10.00      A   
ATOM   2059  CA  ARG A 223      -7.557  -7.601 -14.930  1.00 10.00      A   
ATOM   2060  CB  ARG A 223      -6.983  -8.662 -15.874  1.00 10.00      A   
ATOM   2061  CG  ARG A 223      -5.548  -8.407 -16.303  1.00 10.00      A   
ATOM   2062  CD  ARG A 223      -4.630  -9.532 -15.853  1.00 10.00      A   
ATOM   2063  NE  ARG A 223      -4.671 -10.677 -16.762  1.00 10.00      A   
ATOM   2064  HE  ARG A 223      -4.528 -10.497 -17.721  1.00 10.00      A   
ATOM   2065  CZ  ARG A 223      -4.898 -11.934 -16.373  1.00 10.00      A   
ATOM   2066  NH1 ARG A 223      -5.119 -12.204 -15.091  1.00 10.00      A   
ATOM   2067 HH11 ARG A 223      -5.118 -11.436 -14.391  1.00 10.00      A   
ATOM   2068 HH12 ARG A 223      -5.299 -13.185 -14.781  1.00 10.00      A   
ATOM   2069  NH2 ARG A 223      -4.890 -12.916 -17.265  1.00 10.00      A   
ATOM   2070 HH21 ARG A 223      -4.707 -12.706 -18.269  1.00 10.00      A   
ATOM   2071 HH22 ARG A 223      -5.059 -13.903 -16.966  1.00 10.00      A   
ATOM   2072  C   ARG A 223      -9.025  -7.892 -14.638  1.00 10.00      A   
ATOM   2073  O   ARG A 223      -9.347  -8.804 -13.876  1.00 10.00      A   
ATOM   2074  N   LEU A 224      -9.905  -7.091 -15.217  1.00 10.00      A   
ATOM   2075  HN  LEU A 224      -9.580  -6.356 -15.778  1.00 10.00      A   
ATOM   2076  CA  LEU A 224     -11.337  -7.262 -15.035  1.00 10.00      A   
ATOM   2077  CB  LEU A 224     -12.084  -6.010 -15.498  1.00 10.00      A   
ATOM   2078  CG  LEU A 224     -13.613  -6.079 -15.436  1.00 10.00      A   
ATOM   2079  CD1 LEU A 224     -14.115  -5.717 -14.048  1.00 10.00      A   
ATOM   2080  CD2 LEU A 224     -14.241  -5.192 -16.497  1.00 10.00      A   
ATOM   2081  C   LEU A 224     -11.823  -8.469 -15.826  1.00 10.00      A   
ATOM   2082  O   LEU A 224     -11.661  -8.530 -17.048  1.00 10.00      A   
ATOM   2083  N   MET A 225     -12.415  -9.426 -15.132  1.00 10.00      A   
ATOM   2084  HN  MET A 225     -12.541  -9.309 -14.161  1.00 10.00      A   
ATOM   2085  CA  MET A 225     -12.917 -10.631 -15.770  1.00 10.00      A   
ATOM   2086  CB  MET A 225     -12.087 -11.855 -15.365  1.00 10.00      A   
ATOM   2087  CG  MET A 225     -12.603 -13.172 -15.929  1.00 10.00      A   
ATOM   2088  SD  MET A 225     -12.750 -13.156 -17.728  1.00 10.00      A   
ATOM   2089  CE  MET A 225     -11.024 -13.153 -18.200  1.00 10.00      A   
ATOM   2090  C   MET A 225     -14.382 -10.848 -15.423  1.00 10.00      A   
ATOM   2091  O   MET A 225     -14.716 -11.157 -14.279  1.00 10.00      A   
ATOM   2092  N   LYS A 226     -15.239 -10.692 -16.432  1.00 10.00      A   
ATOM   2093  HN  LYS A 226     -14.884 -10.450 -17.312  1.00 10.00      A   
ATOM   2094  CA  LYS A 226     -16.687 -10.860 -16.293  1.00 10.00      A   
ATOM   2095  CB  LYS A 226     -17.078 -12.184 -15.628  1.00 10.00      A   
ATOM   2096  CG  LYS A 226     -16.708 -13.418 -16.433  1.00 10.00      A   
ATOM   2097  CD  LYS A 226     -17.393 -14.663 -15.888  1.00 10.00      A   
ATOM   2098  CE  LYS A 226     -18.845 -14.750 -16.338  1.00 10.00      A   
ATOM   2099  NZ  LYS A 226     -18.967 -15.012 -17.798  1.00 10.00      A   
ATOM   2100  HZ1 LYS A 226     -18.479 -14.269 -18.338  1.00 10.00      A   
ATOM   2101  HZ2 LYS A 226     -19.968 -15.024 -18.079  1.00 10.00      A   
ATOM   2102  HZ3 LYS A 226     -18.544 -15.933 -18.035  1.00 10.00      A   
ATOM   2103  C   LYS A 226     -17.353  -9.672 -15.609  1.00 10.00      A   
ATOM   2104  O   LYS A 226     -17.055  -9.343 -14.460  1.00 10.00      A   
ATOM   2105  N   PHE A 227     -18.254  -9.033 -16.334  1.00 10.00      A   
ATOM   2106  HN  PHE A 227     -18.443  -9.350 -17.244  1.00 10.00      A   
ATOM   2107  CA  PHE A 227     -18.979  -7.882 -15.826  1.00 10.00      A   
ATOM   2108  CB  PHE A 227     -18.325  -6.585 -16.324  1.00 10.00      A   
ATOM   2109  CG  PHE A 227     -19.131  -5.341 -16.062  1.00 10.00      A   
ATOM   2110  CD1 PHE A 227     -19.335  -4.889 -14.769  1.00 10.00      A   
ATOM   2111  CD2 PHE A 227     -19.686  -4.626 -17.112  1.00 10.00      A   
ATOM   2112  CE1 PHE A 227     -20.077  -3.749 -14.525  1.00 10.00      A   
ATOM   2113  CE2 PHE A 227     -20.430  -3.485 -16.875  1.00 10.00      A   
ATOM   2114  CZ  PHE A 227     -20.627  -3.046 -15.580  1.00 10.00      A   
ATOM   2115  C   PHE A 227     -20.435  -7.950 -16.272  1.00 10.00      A   
ATOM   2116  O   PHE A 227     -20.719  -8.198 -17.447  1.00 10.00      A   
ATOM   2117  N   GLY A 228     -21.350  -7.746 -15.333  1.00 10.00      A   
ATOM   2118  HN  GLY A 228     -21.063  -7.563 -14.412  1.00 10.00      A   
ATOM   2119  CA  GLY A 228     -22.763  -7.788 -15.653  1.00 10.00      A   
ATOM   2120  C   GLY A 228     -23.634  -7.693 -14.415  1.00 10.00      A   
ATOM   2121  O   GLY A 228     -23.223  -7.119 -13.403  1.00 10.00      A   
ATOM   2122  N   THR A 229     -24.821  -8.273 -14.482  1.00 10.00      A   
ATOM   2123  HN  THR A 229     -25.072  -8.758 -15.303  1.00 10.00      A   
ATOM   2124  CA  THR A 229     -25.755  -8.244 -13.365  1.00 10.00      A   
ATOM   2125  CB  THR A 229     -27.197  -8.506 -13.849  1.00 10.00      A   
ATOM   2126  OG1 THR A 229     -27.267  -9.777 -14.509  1.00 10.00      A   
ATOM   2127  HG1 THR A 229     -26.587  -9.820 -15.202  1.00 10.00      A   
ATOM   2128  CG2 THR A 229     -27.649  -7.416 -14.807  1.00 10.00      A   
ATOM   2129  C   THR A 229     -25.363  -9.295 -12.326  1.00 10.00      A   
ATOM   2130  O   THR A 229     -24.506 -10.134 -12.596  1.00 10.00      A   
ATOM   2131  N   PRO A 230     -25.968  -9.264 -11.123  1.00 10.00      A   
ATOM   2132  CA  PRO A 230     -25.666 -10.234 -10.059  1.00 10.00      A   
ATOM   2133  CB  PRO A 230     -26.581  -9.805  -8.904  1.00 10.00      A   
ATOM   2134  CG  PRO A 230     -26.913  -8.383  -9.191  1.00 10.00      A   
ATOM   2135  CD  PRO A 230     -26.968  -8.273 -10.686  1.00 10.00      A   
ATOM   2136  C   PRO A 230     -25.970 -11.677 -10.475  1.00 10.00      A   
ATOM   2137  O   PRO A 230     -25.495 -12.622  -9.852  1.00 10.00      A   
ATOM   2138  N   ALA A 231     -26.754 -11.835 -11.533  1.00 10.00      A   
ATOM   2139  HN  ALA A 231     -27.099 -11.043 -11.995  1.00 10.00      A   
ATOM   2140  CA  ALA A 231     -27.114 -13.155 -12.028  1.00 10.00      A   
ATOM   2141  CB  ALA A 231     -28.604 -13.210 -12.332  1.00 10.00      A   
ATOM   2142  C   ALA A 231     -26.303 -13.498 -13.276  1.00 10.00      A   
ATOM   2143  O   ALA A 231     -26.654 -14.409 -14.027  1.00 10.00      A   
ATOM   2144  N   ASP A 232     -25.216 -12.766 -13.495  1.00 10.00      A   
ATOM   2145  HN  ASP A 232     -24.980 -12.051 -12.861  1.00 10.00      A   
ATOM   2146  CA  ASP A 232     -24.368 -12.997 -14.659  1.00 10.00      A   
ATOM   2147  CB  ASP A 232     -23.978 -11.676 -15.331  1.00 10.00      A   
ATOM   2148  CG  ASP A 232     -24.945 -11.269 -16.424  1.00 10.00      A   
ATOM   2149  OD1 ASP A 232     -25.198 -12.091 -17.333  1.00 10.00      A   
ATOM   2150  OD2 ASP A 232     -25.455 -10.127 -16.384  1.00 10.00      A   
ATOM   2151  C   ASP A 232     -23.118 -13.785 -14.296  1.00 10.00      A   
ATOM   2152  O   ASP A 232     -22.847 -14.840 -14.872  1.00 10.00      A   
ATOM   2153  N   VAL A 233     -22.359 -13.277 -13.337  1.00 10.00      A   
ATOM   2154  HN  VAL A 233     -22.630 -12.440 -12.897  1.00 10.00      A   
ATOM   2155  CA  VAL A 233     -21.128 -13.936 -12.915  1.00 10.00      A   
ATOM   2156  CB  VAL A 233     -20.066 -12.931 -12.425  1.00 10.00      A   
ATOM   2157  CG1 VAL A 233     -18.731 -13.623 -12.206  1.00 10.00      A   
ATOM   2158  CG2 VAL A 233     -19.915 -11.794 -13.423  1.00 10.00      A   
ATOM   2159  C   VAL A 233     -21.401 -14.978 -11.837  1.00 10.00      A   
ATOM   2160  O   VAL A 233     -20.766 -16.033 -11.811  1.00 10.00      A   
ATOM   2161  N   PHE A 234     -22.370 -14.698 -10.970  1.00 10.00      A   
ATOM   2162  HN  PHE A 234     -22.853 -13.847 -11.049  1.00 10.00      A   
ATOM   2163  CA  PHE A 234     -22.732 -15.624  -9.897  1.00 10.00      A   
ATOM   2164  CB  PHE A 234     -23.481 -14.892  -8.776  1.00 10.00      A   
ATOM   2165  CG  PHE A 234     -22.636 -13.934  -7.983  1.00 10.00      A   
ATOM   2166  CD1 PHE A 234     -22.965 -12.591  -7.911  1.00 10.00      A   
ATOM   2167  CD2 PHE A 234     -21.514 -14.377  -7.307  1.00 10.00      A   
ATOM   2168  CE1 PHE A 234     -22.190 -11.709  -7.181  1.00 10.00      A   
ATOM   2169  CE2 PHE A 234     -20.734 -13.503  -6.575  1.00 10.00      A   
ATOM   2170  CZ  PHE A 234     -21.072 -12.166  -6.510  1.00 10.00      A   
ATOM   2171  C   PHE A 234     -23.593 -16.774 -10.427  1.00 10.00      A   
ATOM   2172  O   PHE A 234     -24.465 -17.286  -9.724  1.00 10.00      A   
ATOM   2173  N   SER A 235     -23.339 -17.181 -11.664  1.00 10.00      A   
ATOM   2174  HN  SER A 235     -22.614 -16.754 -12.168  1.00 10.00      A   
ATOM   2175  CA  SER A 235     -24.090 -18.255 -12.286  1.00 10.00      A   
ATOM   2176  CB  SER A 235     -24.237 -17.977 -13.780  1.00 10.00      A   
ATOM   2177  OG  SER A 235     -23.006 -17.524 -14.326  1.00 10.00      A   
ATOM   2178  HG  SER A 235     -23.089 -16.593 -14.577  1.00 10.00      A   
ATOM   2179  C   SER A 235     -23.391 -19.589 -12.069  1.00 10.00      A   
ATOM   2180  O   SER A 235     -24.037 -20.618 -11.871  1.00 10.00      A   
ATOM   2181  N   ASN A 236     -22.068 -19.561 -12.098  1.00 10.00      A   
ATOM   2182  HN  ASN A 236     -21.614 -18.704 -12.240  1.00 10.00      A   
ATOM   2183  CA  ASN A 236     -21.270 -20.765 -11.915  1.00 10.00      A   
ATOM   2184  CB  ASN A 236     -20.423 -21.038 -13.164  1.00 10.00      A   
ATOM   2185  CG  ASN A 236     -19.844 -22.438 -13.190  1.00 10.00      A   
ATOM   2186  OD1 ASN A 236     -18.784 -22.696 -12.619  1.00 10.00      A   
ATOM   2187  ND2 ASN A 236     -20.534 -23.353 -13.853  1.00 10.00      A   
ATOM   2188 HD21 ASN A 236     -21.377 -23.081 -14.281  1.00 10.00      A   
ATOM   2189 HD22 ASN A 236     -20.168 -24.264 -13.902  1.00 10.00      A   
ATOM   2190  C   ASN A 236     -20.379 -20.632 -10.687  1.00 10.00      A   
ATOM   2191  O   ASN A 236     -19.382 -19.911 -10.705  1.00 10.00      A   
ATOM   2192  N   ARG A 237     -20.749 -21.326  -9.618  1.00 10.00      A   
ATOM   2193  HN  ARG A 237     -21.558 -21.882  -9.667  1.00 10.00      A   
ATOM   2194  CA  ARG A 237     -19.995 -21.283  -8.367  1.00 10.00      A   
ATOM   2195  CB  ARG A 237     -20.729 -22.059  -7.271  1.00 10.00      A   
ATOM   2196  CG  ARG A 237     -20.070 -21.986  -5.901  1.00 10.00      A   
ATOM   2197  CD  ARG A 237     -19.643 -23.362  -5.417  1.00 10.00      A   
ATOM   2198  NE  ARG A 237     -20.742 -24.322  -5.479  1.00 10.00      A   
ATOM   2199  HE  ARG A 237     -21.095 -24.547  -6.369  1.00 10.00      A   
ATOM   2200  CZ  ARG A 237     -21.278 -24.911  -4.414  1.00 10.00      A   
ATOM   2201  NH1 ARG A 237     -20.821 -24.638  -3.199  1.00 10.00      A   
ATOM   2202 HH11 ARG A 237     -20.035 -23.966  -3.073  1.00 10.00      A   
ATOM   2203 HH12 ARG A 237     -21.242 -25.099  -2.363  1.00 10.00      A   
ATOM   2204  NH2 ARG A 237     -22.268 -25.778  -4.572  1.00 10.00      A   
ATOM   2205 HH21 ARG A 237     -22.619 -26.003  -5.530  1.00 10.00      A   
ATOM   2206 HH22 ARG A 237     -22.695 -26.245  -3.741  1.00 10.00      A   
ATOM   2207  C   ARG A 237     -18.577 -21.820  -8.535  1.00 10.00      A   
ATOM   2208  O   ARG A 237     -17.630 -21.283  -7.956  1.00 10.00      A   
ATOM   2209  N   GLU A 238     -18.440 -22.875  -9.327  1.00 10.00      A   
ATOM   2210  HN  GLU A 238     -19.238 -23.252  -9.757  1.00 10.00      A   
ATOM   2211  CA  GLU A 238     -17.139 -23.493  -9.575  1.00 10.00      A   
ATOM   2212  CB  GLU A 238     -17.285 -24.684 -10.525  1.00 10.00      A   
ATOM   2213  CG  GLU A 238     -17.032 -26.036  -9.876  1.00 10.00      A   
ATOM   2214  CD  GLU A 238     -17.981 -26.338  -8.734  1.00 10.00      A   
ATOM   2215  OE1 GLU A 238     -19.171 -26.619  -9.004  1.00 10.00      A   
ATOM   2216  OE2 GLU A 238     -17.539 -26.319  -7.566  1.00 10.00      A   
ATOM   2217  C   GLU A 238     -16.147 -22.479 -10.144  1.00 10.00      A   
ATOM   2218  O   GLU A 238     -14.997 -22.409  -9.708  1.00 10.00      A   
ATOM   2219  N   TRP A 239     -16.612 -21.697 -11.114  1.00 10.00      A   
ATOM   2220  HN  TRP A 239     -17.538 -21.824 -11.417  1.00 10.00      A   
ATOM   2221  CA  TRP A 239     -15.798 -20.667 -11.754  1.00 10.00      A   
ATOM   2222  CB  TRP A 239     -16.622 -19.975 -12.852  1.00 10.00      A   
ATOM   2223  CG  TRP A 239     -15.910 -18.865 -13.564  1.00 10.00      A   
ATOM   2224  CD1 TRP A 239     -15.892 -17.542 -13.220  1.00 10.00      A   
ATOM   2225  CD2 TRP A 239     -15.123 -18.979 -14.755  1.00 10.00      A   
ATOM   2226  NE1 TRP A 239     -15.132 -16.830 -14.115  1.00 10.00      A   
ATOM   2227  HE1 TRP A 239     -14.963 -15.862 -14.081  1.00 10.00      A   
ATOM   2228  CE2 TRP A 239     -14.653 -17.690 -15.069  1.00 10.00      A   
ATOM   2229  CE3 TRP A 239     -14.767 -20.047 -15.586  1.00 10.00      A   
ATOM   2230  CZ2 TRP A 239     -13.845 -17.440 -16.176  1.00 10.00      A   
ATOM   2231  CZ3 TRP A 239     -13.966 -19.796 -16.684  1.00 10.00      A   
ATOM   2232  CH2 TRP A 239     -13.514 -18.503 -16.970  1.00 10.00      A   
ATOM   2233  C   TRP A 239     -15.349 -19.639 -10.721  1.00 10.00      A   
ATOM   2234  O   TRP A 239     -14.174 -19.268 -10.660  1.00 10.00      A   
ATOM   2235  N   LEU A 240     -16.296 -19.199  -9.903  1.00 10.00      A   
ATOM   2236  HN  LEU A 240     -17.210 -19.546 -10.003  1.00 10.00      A   
ATOM   2237  CA  LEU A 240     -16.025 -18.215  -8.868  1.00 10.00      A   
ATOM   2238  CB  LEU A 240     -17.327 -17.796  -8.185  1.00 10.00      A   
ATOM   2239  CG  LEU A 240     -18.337 -17.069  -9.072  1.00 10.00      A   
ATOM   2240  CD1 LEU A 240     -19.722 -17.126  -8.457  1.00 10.00      A   
ATOM   2241  CD2 LEU A 240     -17.911 -15.628  -9.297  1.00 10.00      A   
ATOM   2242  C   LEU A 240     -15.032 -18.740  -7.841  1.00 10.00      A   
ATOM   2243  O   LEU A 240     -14.069 -18.056  -7.505  1.00 10.00      A   
ATOM   2244  N   GLN A 241     -15.260 -19.959  -7.364  1.00 10.00      A   
ATOM   2245  HN  GLN A 241     -16.049 -20.455  -7.683  1.00 10.00      A   
ATOM   2246  CA  GLN A 241     -14.382 -20.579  -6.371  1.00 10.00      A   
ATOM   2247  CB  GLN A 241     -14.871 -21.989  -6.028  1.00 10.00      A   
ATOM   2248  CG  GLN A 241     -13.937 -22.784  -5.124  1.00 10.00      A   
ATOM   2249  CD  GLN A 241     -13.726 -22.141  -3.765  1.00 10.00      A   
ATOM   2250  OE1 GLN A 241     -14.597 -21.440  -3.248  1.00 10.00      A   
ATOM   2251  NE2 GLN A 241     -12.566 -22.378  -3.177  1.00 10.00      A   
ATOM   2252 HE21 GLN A 241     -11.915 -22.942  -3.648  1.00 10.00      A   
ATOM   2253 HE22 GLN A 241     -12.403 -21.985  -2.293  1.00 10.00      A   
ATOM   2254  C   GLN A 241     -12.933 -20.614  -6.855  1.00 10.00      A   
ATOM   2255  O   GLN A 241     -12.009 -20.273  -6.114  1.00 10.00      A   
ATOM   2256  N   ASP A 242     -12.747 -21.001  -8.108  1.00 10.00      A   
ATOM   2257  HN  ASP A 242     -13.527 -21.251  -8.652  1.00 10.00      A   
ATOM   2258  CA  ASP A 242     -11.415 -21.073  -8.702  1.00 10.00      A   
ATOM   2259  CB  ASP A 242     -11.482 -21.753 -10.072  1.00 10.00      A   
ATOM   2260  CG  ASP A 242     -10.189 -21.636 -10.853  1.00 10.00      A   
ATOM   2261  OD1 ASP A 242      -9.236 -22.390 -10.556  1.00 10.00      A   
ATOM   2262  OD2 ASP A 242     -10.117 -20.785 -11.769  1.00 10.00      A   
ATOM   2263  C   ASP A 242     -10.796 -19.682  -8.834  1.00 10.00      A   
ATOM   2264  O   ASP A 242      -9.577 -19.531  -8.884  1.00 10.00      A   
ATOM   2265  N   HIS A 243     -11.651 -18.669  -8.865  1.00 10.00      A   
ATOM   2266  HN  HIS A 243     -12.611 -18.856  -8.790  1.00 10.00      A   
ATOM   2267  CA  HIS A 243     -11.208 -17.286  -8.994  1.00 10.00      A   
ATOM   2268  CB  HIS A 243     -12.093 -16.520  -9.987  1.00 10.00      A   
ATOM   2269  CG  HIS A 243     -11.781 -16.815 -11.425  1.00 10.00      A   
ATOM   2270  ND1 HIS A 243     -12.152 -17.988 -12.051  1.00 10.00      A   
ATOM   2271  HD1 HIS A 243     -12.663 -18.723 -11.640  1.00 10.00      A   
ATOM   2272  CD2 HIS A 243     -11.111 -16.093 -12.358  1.00 10.00      A   
ATOM   2273  CE1 HIS A 243     -11.723 -17.977 -13.300  1.00 10.00      A   
ATOM   2274  NE2 HIS A 243     -11.090 -16.838 -13.510  1.00 10.00      A   
ATOM   2275  HE2 HIS A 243     -10.662 -16.575 -14.356  1.00 10.00      A   
ATOM   2276  C   HIS A 243     -11.172 -16.577  -7.640  1.00 10.00      A   
ATOM   2277  O   HIS A 243     -11.167 -15.348  -7.581  1.00 10.00      A   
ATOM   2278  N   GLN A 244     -11.159 -17.369  -6.563  1.00 10.00      A   
ATOM   2279  HN  GLN A 244     -11.203 -18.341  -6.696  1.00 10.00      A   
ATOM   2280  CA  GLN A 244     -11.099 -16.849  -5.190  1.00 10.00      A   
ATOM   2281  CB  GLN A 244      -9.871 -15.960  -4.973  1.00 10.00      A   
ATOM   2282  CG  GLN A 244      -8.570 -16.729  -4.811  1.00 10.00      A   
ATOM   2283  CD  GLN A 244      -8.465 -17.417  -3.464  1.00 10.00      A   
ATOM   2284  OE1 GLN A 244      -7.968 -16.840  -2.498  1.00 10.00      A   
ATOM   2285  NE2 GLN A 244      -8.920 -18.658  -3.393  1.00 10.00      A   
ATOM   2286 HE21 GLN A 244      -9.300 -19.061  -4.201  1.00 10.00      A   
ATOM   2287 HE22 GLN A 244      -8.866 -19.123  -2.529  1.00 10.00      A   
ATOM   2288  C   GLN A 244     -12.380 -16.139  -4.753  1.00 10.00      A   
ATOM   2289  O   GLN A 244     -12.355 -15.269  -3.879  1.00 10.00      A   
ATOM   2290  N   LEU A 245     -13.495 -16.526  -5.349  1.00 10.00      A   
ATOM   2291  HN  LEU A 245     -13.455 -17.233  -6.031  1.00 10.00      A   
ATOM   2292  CA  LEU A 245     -14.785 -15.939  -5.017  1.00 10.00      A   
ATOM   2293  CB  LEU A 245     -15.360 -15.176  -6.212  1.00 10.00      A   
ATOM   2294  CG  LEU A 245     -14.546 -13.978  -6.700  1.00 10.00      A   
ATOM   2295  CD1 LEU A 245     -15.223 -13.330  -7.894  1.00 10.00      A   
ATOM   2296  CD2 LEU A 245     -14.358 -12.969  -5.578  1.00 10.00      A   
ATOM   2297  C   LEU A 245     -15.750 -17.023  -4.560  1.00 10.00      A   
ATOM   2298  O   LEU A 245     -15.351 -18.177  -4.384  1.00 10.00      A   
ATOM   2299  N   ASP A 246     -17.011 -16.661  -4.372  1.00 10.00      A   
ATOM   2300  HN  ASP A 246     -17.277 -15.733  -4.546  1.00 10.00      A   
ATOM   2301  CA  ASP A 246     -18.024 -17.611  -3.927  1.00 10.00      A   
ATOM   2302  CB  ASP A 246     -17.890 -17.847  -2.418  1.00 10.00      A   
ATOM   2303  CG  ASP A 246     -18.284 -19.247  -1.985  1.00 10.00      A   
ATOM   2304  OD1 ASP A 246     -19.204 -19.837  -2.592  1.00 10.00      A   
ATOM   2305  OD2 ASP A 246     -17.670 -19.761  -1.021  1.00 10.00      A   
ATOM   2306  C   ASP A 246     -19.412 -17.064  -4.230  1.00 10.00      A   
ATOM   2307  O   ASP A 246     -19.550 -15.933  -4.698  1.00 10.00      A   
ATOM   2308  N   VAL A 247     -20.428 -17.863  -3.958  1.00 10.00      A   
ATOM   2309  HN  VAL A 247     -20.245 -18.755  -3.577  1.00 10.00      A   
ATOM   2310  CA  VAL A 247     -21.807 -17.458  -4.183  1.00 10.00      A   
ATOM   2311  CB  VAL A 247     -22.608 -18.530  -4.956  1.00 10.00      A   
ATOM   2312  CG1 VAL A 247     -22.160 -18.604  -6.405  1.00 10.00      A   
ATOM   2313  CG2 VAL A 247     -22.497 -19.889  -4.285  1.00 10.00      A   
ATOM   2314  C   VAL A 247     -22.489 -17.194  -2.847  1.00 10.00      A   
ATOM   2315  O   VAL A 247     -22.022 -17.673  -1.813  1.00 10.00      A   
ATOM   2316  N   PRO A 248     -23.586 -16.418  -2.843  1.00 10.00      A   
ATOM   2317  CA  PRO A 248     -24.332 -16.108  -1.618  1.00 10.00      A   
ATOM   2318  CB  PRO A 248     -25.542 -15.315  -2.126  1.00 10.00      A   
ATOM   2319  CG  PRO A 248     -25.095 -14.742  -3.425  1.00 10.00      A   
ATOM   2320  CD  PRO A 248     -24.173 -15.764  -4.024  1.00 10.00      A   
ATOM   2321  C   PRO A 248     -24.798 -17.378  -0.905  1.00 10.00      A   
ATOM   2322  O   PRO A 248     -24.930 -18.441  -1.522  1.00 10.00      A   
ATOM   2323  N   GLN A 249     -25.065 -17.255   0.386  1.00 10.00      A   
ATOM   2324  HN  GLN A 249     -24.990 -16.364   0.807  1.00 10.00      A   
ATOM   2325  CA  GLN A 249     -25.501 -18.384   1.200  1.00 10.00      A   
ATOM   2326  CB  GLN A 249     -25.644 -17.959   2.664  1.00 10.00      A   
ATOM   2327  CG  GLN A 249     -25.400 -19.072   3.670  1.00 10.00      A   
ATOM   2328  CD  GLN A 249     -23.982 -19.603   3.615  1.00 10.00      A   
ATOM   2329  OE1 GLN A 249     -23.048 -18.885   3.248  1.00 10.00      A   
ATOM   2330  NE2 GLN A 249     -23.810 -20.863   3.978  1.00 10.00      A   
ATOM   2331 HE21 GLN A 249     -24.601 -21.378   4.256  1.00 10.00      A   
ATOM   2332 HE22 GLN A 249     -22.901 -21.232   3.959  1.00 10.00      A   
ATOM   2333  C   GLN A 249     -26.820 -18.939   0.682  1.00 10.00      A   
ATOM   2334  O   GLN A 249     -27.023 -20.155   0.637  1.00 10.00      A   
ATOM   2335  N   ALA A 250     -27.704 -18.038   0.275  1.00 10.00      A   
ATOM   2336  HN  ALA A 250     -27.479 -17.080   0.348  1.00 10.00      A   
ATOM   2337  CA  ALA A 250     -29.004 -18.425  -0.254  1.00 10.00      A   
ATOM   2338  CB  ALA A 250     -29.860 -17.197  -0.509  1.00 10.00      A   
ATOM   2339  C   ALA A 250     -28.844 -19.239  -1.533  1.00 10.00      A   
ATOM   2340  O   ALA A 250     -29.577 -20.202  -1.765  1.00 10.00      A   
ATOM   2341  N   ALA A 251     -27.869 -18.858  -2.350  1.00 10.00      A   
ATOM   2342  HN  ALA A 251     -27.312 -18.090  -2.099  1.00 10.00      A   
ATOM   2343  CA  ALA A 251     -27.604 -19.553  -3.604  1.00 10.00      A   
ATOM   2344  CB  ALA A 251     -26.629 -18.762  -4.465  1.00 10.00      A   
ATOM   2345  C   ALA A 251     -27.078 -20.960  -3.339  1.00 10.00      A   
ATOM   2346  O   ALA A 251     -27.323 -21.883  -4.116  1.00 10.00      A   
ATOM   2347  N   GLN A 252     -26.364 -21.116  -2.231  1.00 10.00      A   
ATOM   2348  HN  GLN A 252     -26.203 -20.336  -1.655  1.00 10.00      A   
ATOM   2349  CA  GLN A 252     -25.815 -22.411  -1.846  1.00 10.00      A   
ATOM   2350  CB  GLN A 252     -24.759 -22.242  -0.752  1.00 10.00      A   
ATOM   2351  CG  GLN A 252     -23.585 -21.369  -1.156  1.00 10.00      A   
ATOM   2352  CD  GLN A 252     -22.652 -21.069   0.001  1.00 10.00      A   
ATOM   2353  OE1 GLN A 252     -22.508 -21.870   0.924  1.00 10.00      A   
ATOM   2354  NE2 GLN A 252     -22.008 -19.913  -0.044  1.00 10.00      A   
ATOM   2355 HE21 GLN A 252     -22.168 -19.320  -0.813  1.00 10.00      A   
ATOM   2356 HE22 GLN A 252     -21.393 -19.696   0.687  1.00 10.00      A   
ATOM   2357  C   GLN A 252     -26.931 -23.325  -1.356  1.00 10.00      A   
ATOM   2358  O   GLN A 252     -26.986 -24.508  -1.702  1.00 10.00      A   
ATOM   2359  N   PHE A 253     -27.831 -22.757  -0.564  1.00 10.00      A   
ATOM   2360  HN  PHE A 253     -27.730 -21.806  -0.333  1.00 10.00      A   
ATOM   2361  CA  PHE A 253     -28.961 -23.503  -0.023  1.00 10.00      A   
ATOM   2362  CB  PHE A 253     -29.723 -22.641   0.992  1.00 10.00      A   
ATOM   2363  CG  PHE A 253     -30.694 -23.409   1.843  1.00 10.00      A   
ATOM   2364  CD1 PHE A 253     -30.242 -24.303   2.797  1.00 10.00      A   
ATOM   2365  CD2 PHE A 253     -32.060 -23.233   1.690  1.00 10.00      A   
ATOM   2366  CE1 PHE A 253     -31.131 -25.008   3.584  1.00 10.00      A   
ATOM   2367  CE2 PHE A 253     -32.956 -23.936   2.473  1.00 10.00      A   
ATOM   2368  CZ  PHE A 253     -32.490 -24.826   3.423  1.00 10.00      A   
ATOM   2369  C   PHE A 253     -29.896 -23.941  -1.148  1.00 10.00      A   
ATOM   2370  O   PHE A 253     -30.507 -25.010  -1.087  1.00 10.00      A   
ATOM   2371  N   ALA A 254     -29.983 -23.113  -2.185  1.00 10.00      A   
ATOM   2372  HN  ALA A 254     -29.469 -22.276  -2.169  1.00 10.00      A   
ATOM   2373  CA  ALA A 254     -30.829 -23.400  -3.337  1.00 10.00      A   
ATOM   2374  CB  ALA A 254     -30.830 -22.226  -4.303  1.00 10.00      A   
ATOM   2375  C   ALA A 254     -30.396 -24.680  -4.047  1.00 10.00      A   
ATOM   2376  O   ALA A 254     -31.232 -25.414  -4.571  1.00 10.00      A   
ATOM   2377  N   ARG A 255     -29.094 -24.953  -4.042  1.00 10.00      A   
ATOM   2378  HN  ARG A 255     -28.478 -24.334  -3.594  1.00 10.00      A   
ATOM   2379  CA  ARG A 255     -28.557 -26.150  -4.690  1.00 10.00      A   
ATOM   2380  CB  ARG A 255     -27.026 -26.173  -4.610  1.00 10.00      A   
ATOM   2381  CG  ARG A 255     -26.361 -27.129  -5.592  1.00 10.00      A   
ATOM   2382  CD  ARG A 255     -25.534 -28.189  -4.878  1.00 10.00      A   
ATOM   2383  NE  ARG A 255     -26.366 -29.249  -4.310  1.00 10.00      A   
ATOM   2384  HE  ARG A 255     -26.986 -29.717  -4.924  1.00 10.00      A   
ATOM   2385  CZ  ARG A 255     -26.336 -29.623  -3.031  1.00 10.00      A   
ATOM   2386  NH1 ARG A 255     -25.513 -29.026  -2.173  1.00 10.00      A   
ATOM   2387 HH11 ARG A 255     -24.883 -28.262  -2.493  1.00 10.00      A   
ATOM   2388 HH12 ARG A 255     -25.492 -29.324  -1.169  1.00 10.00      A   
ATOM   2389  NH2 ARG A 255     -27.127 -30.596  -2.613  1.00 10.00      A   
ATOM   2390 HH21 ARG A 255     -27.111 -30.893  -1.613  1.00 10.00      A   
ATOM   2391 HH22 ARG A 255     -27.768 -31.072  -3.279  1.00 10.00      A   
ATOM   2392  C   ARG A 255     -29.133 -27.406  -4.051  1.00 10.00      A   
ATOM   2393  O   ARG A 255     -29.406 -28.395  -4.730  1.00 10.00      A   
ATOM   2394  N   ARG A 256     -29.332 -27.349  -2.741  1.00 10.00      A   
ATOM   2395  HN  ARG A 256     -29.108 -26.525  -2.260  1.00 10.00      A   
ATOM   2396  CA  ARG A 256     -29.880 -28.475  -2.001  1.00 10.00      A   
ATOM   2397  CB  ARG A 256     -29.801 -28.213  -0.498  1.00 10.00      A   
ATOM   2398  CG  ARG A 256     -28.420 -27.805  -0.018  1.00 10.00      A   
ATOM   2399  CD  ARG A 256     -28.415 -27.534   1.475  1.00 10.00      A   
ATOM   2400  NE  ARG A 256     -27.130 -27.010   1.931  1.00 10.00      A   
ATOM   2401  HE  ARG A 256     -26.604 -26.482   1.289  1.00 10.00      A   
ATOM   2402  CZ  ARG A 256     -26.633 -27.217   3.150  1.00 10.00      A   
ATOM   2403  NH1 ARG A 256     -27.308 -27.944   4.031  1.00 10.00      A   
ATOM   2404 HH11 ARG A 256     -28.232 -28.359   3.776  1.00 10.00      A   
ATOM   2405 HH12 ARG A 256     -26.915 -28.107   4.984  1.00 10.00      A   
ATOM   2406  NH2 ARG A 256     -25.461 -26.690   3.485  1.00 10.00      A   
ATOM   2407 HH21 ARG A 256     -25.067 -26.848   4.439  1.00 10.00      A   
ATOM   2408 HH22 ARG A 256     -24.931 -26.113   2.796  1.00 10.00      A   
ATOM   2409  C   ARG A 256     -31.324 -28.712  -2.415  1.00 10.00      A   
ATOM   2410  O   ARG A 256     -31.769 -29.852  -2.545  1.00 10.00      A   
ATOM   2411  N   LEU A 257     -32.047 -27.621  -2.640  1.00 10.00      A   
ATOM   2412  HN  LEU A 257     -31.636 -26.738  -2.519  1.00 10.00      A   
ATOM   2413  CA  LEU A 257     -33.434 -27.704  -3.062  1.00 10.00      A   
ATOM   2414  CB  LEU A 257     -34.094 -26.325  -3.010  1.00 10.00      A   
ATOM   2415  CG  LEU A 257     -34.091 -25.629  -1.645  1.00 10.00      A   
ATOM   2416  CD1 LEU A 257     -34.615 -24.208  -1.769  1.00 10.00      A   
ATOM   2417  CD2 LEU A 257     -34.913 -26.415  -0.636  1.00 10.00      A   
ATOM   2418  C   LEU A 257     -33.513 -28.279  -4.471  1.00 10.00      A   
ATOM   2419  O   LEU A 257     -34.356 -29.129  -4.760  1.00 10.00      A   
ATOM   2420  N   ARG A 258     -32.611 -27.826  -5.339  1.00 10.00      A   
ATOM   2421  HN  ARG A 258     -31.967 -27.143  -5.046  1.00 10.00      A   
ATOM   2422  CA  ARG A 258     -32.559 -28.309  -6.714  1.00 10.00      A   
ATOM   2423  CB  ARG A 258     -31.491 -27.555  -7.512  1.00 10.00      A   
ATOM   2424  CG  ARG A 258     -31.768 -26.072  -7.694  1.00 10.00      A   
ATOM   2425  CD  ARG A 258     -30.679 -25.397  -8.516  1.00 10.00      A   
ATOM   2426  NE  ARG A 258     -30.618 -25.924  -9.879  1.00 10.00      A   
ATOM   2427  HE  ARG A 258     -30.786 -26.888  -9.996  1.00 10.00      A   
ATOM   2428  CZ  ARG A 258     -30.353 -25.188 -10.961  1.00 10.00      A   
ATOM   2429  NH1 ARG A 258     -30.117 -23.885 -10.849  1.00 10.00      A   
ATOM   2430 HH11 ARG A 258     -29.912 -23.313 -11.700  1.00 10.00      A   
ATOM   2431 HH12 ARG A 258     -30.138 -23.424  -9.915  1.00 10.00      A   
ATOM   2432  NH2 ARG A 258     -30.329 -25.758 -12.155  1.00 10.00      A   
ATOM   2433 HH21 ARG A 258     -30.122 -25.188 -13.003  1.00 10.00      A   
ATOM   2434 HH22 ARG A 258     -30.522 -26.781 -12.253  1.00 10.00      A   
ATOM   2435  C   ARG A 258     -32.252 -29.800  -6.725  1.00 10.00      A   
ATOM   2436  O   ARG A 258     -32.761 -30.549  -7.561  1.00 10.00      A   
ATOM   2437  N   ASP A 259     -31.425 -30.221  -5.776  1.00 10.00      A   
ATOM   2438  HN  ASP A 259     -31.043 -29.560  -5.153  1.00 10.00      A   
ATOM   2439  CA  ASP A 259     -31.045 -31.624  -5.640  1.00 10.00      A   
ATOM   2440  CB  ASP A 259     -29.930 -31.775  -4.603  1.00 10.00      A   
ATOM   2441  CG  ASP A 259     -28.559 -31.937  -5.222  1.00 10.00      A   
ATOM   2442  OD1 ASP A 259     -28.056 -30.971  -5.835  1.00 10.00      A   
ATOM   2443  OD2 ASP A 259     -27.962 -33.023  -5.073  1.00 10.00      A   
ATOM   2444  C   ASP A 259     -32.242 -32.468  -5.223  1.00 10.00      A   
ATOM   2445  O   ASP A 259     -32.316 -33.664  -5.519  1.00 10.00      A   
ATOM   2446  N   ARG A 260     -33.183 -31.838  -4.535  1.00 10.00      A   
ATOM   2447  HN  ARG A 260     -33.063 -30.886  -4.326  1.00 10.00      A   
ATOM   2448  CA  ARG A 260     -34.383 -32.519  -4.075  1.00 10.00      A   
ATOM   2449  CB  ARG A 260     -34.897 -31.911  -2.768  1.00 10.00      A   
ATOM   2450  CG  ARG A 260     -34.029 -32.245  -1.566  1.00 10.00      A   
ATOM   2451  CD  ARG A 260     -34.823 -32.213  -0.271  1.00 10.00      A   
ATOM   2452  NE  ARG A 260     -34.850 -30.885   0.338  1.00 10.00      A   
ATOM   2453  HE  ARG A 260     -33.984 -30.429   0.464  1.00 10.00      A   
ATOM   2454  CZ  ARG A 260     -35.962 -30.272   0.734  1.00 10.00      A   
ATOM   2455  NH1 ARG A 260     -37.141 -30.863   0.578  1.00 10.00      A   
ATOM   2456 HH11 ARG A 260     -37.201 -31.812   0.147  1.00 10.00      A   
ATOM   2457 HH12 ARG A 260     -38.010 -30.380   0.886  1.00 10.00      A   
ATOM   2458  NH2 ARG A 260     -35.894 -29.071   1.295  1.00 10.00      A   
ATOM   2459 HH21 ARG A 260     -34.969 -28.607   1.429  1.00 10.00      A   
ATOM   2460 HH22 ARG A 260     -36.764 -28.586   1.610  1.00 10.00      A   
ATOM   2461  C   ARG A 260     -35.467 -32.527  -5.148  1.00 10.00      A   
ATOM   2462  O   ARG A 260     -36.554 -33.063  -4.942  1.00 10.00      A   
ATOM   2463  N   GLY A 261     -35.162 -31.929  -6.294  1.00 10.00      A   
ATOM   2464  HN  GLY A 261     -34.281 -31.505  -6.397  1.00 10.00      A   
ATOM   2465  CA  GLY A 261     -36.112 -31.903  -7.390  1.00 10.00      A   
ATOM   2466  C   GLY A 261     -36.859 -30.591  -7.523  1.00 10.00      A   
ATOM   2467  O   GLY A 261     -37.812 -30.494  -8.300  1.00 10.00      A   
ATOM   2468  N   LEU A 262     -36.437 -29.580  -6.780  1.00 10.00      A   
ATOM   2469  HN  LEU A 262     -35.673 -29.709  -6.179  1.00 10.00      A   
ATOM   2470  CA  LEU A 262     -37.086 -28.278  -6.840  1.00 10.00      A   
ATOM   2471  CB  LEU A 262     -37.031 -27.566  -5.485  1.00 10.00      A   
ATOM   2472  CG  LEU A 262     -37.929 -28.144  -4.388  1.00 10.00      A   
ATOM   2473  CD1 LEU A 262     -37.779 -27.354  -3.098  1.00 10.00      A   
ATOM   2474  CD2 LEU A 262     -39.380 -28.161  -4.840  1.00 10.00      A   
ATOM   2475  C   LEU A 262     -36.479 -27.411  -7.935  1.00 10.00      A   
ATOM   2476  O   LEU A 262     -35.412 -26.821  -7.758  1.00 10.00      A   
ATOM   2477  N   THR A 263     -37.154 -27.357  -9.071  1.00 10.00      A   
ATOM   2478  HN  THR A 263     -37.981 -27.873  -9.163  1.00 10.00      A   
ATOM   2479  CA  THR A 263     -36.692 -26.568 -10.197  1.00 10.00      A   
ATOM   2480  CB  THR A 263     -37.209 -27.161 -11.515  1.00 10.00      A   
ATOM   2481  OG1 THR A 263     -37.916 -28.384 -11.242  1.00 10.00      A   
ATOM   2482  HG1 THR A 263     -37.857 -28.961 -12.013  1.00 10.00      A   
ATOM   2483  CG2 THR A 263     -36.044 -27.465 -12.442  1.00 10.00      A   
ATOM   2484  C   THR A 263     -37.152 -25.117 -10.070  1.00 10.00      A   
ATOM   2485  O   THR A 263     -38.319 -24.847  -9.781  1.00 10.00      A   
ATOM   2486  N   PHE A 264     -36.229 -24.189 -10.269  1.00 10.00      A   
ATOM   2487  HN  PHE A 264     -35.316 -24.463 -10.496  1.00 10.00      A   
ATOM   2488  CA  PHE A 264     -36.537 -22.769 -10.173  1.00 10.00      A   
ATOM   2489  CB  PHE A 264     -35.658 -22.110  -9.103  1.00 10.00      A   
ATOM   2490  CG  PHE A 264     -35.832 -22.678  -7.720  1.00 10.00      A   
ATOM   2491  CD1 PHE A 264     -34.855 -23.487  -7.158  1.00 10.00      A   
ATOM   2492  CD2 PHE A 264     -36.969 -22.400  -6.979  1.00 10.00      A   
ATOM   2493  CE1 PHE A 264     -35.011 -24.007  -5.886  1.00 10.00      A   
ATOM   2494  CE2 PHE A 264     -37.132 -22.917  -5.708  1.00 10.00      A   
ATOM   2495  CZ  PHE A 264     -36.151 -23.721  -5.160  1.00 10.00      A   
ATOM   2496  C   PHE A 264     -36.310 -22.083 -11.517  1.00 10.00      A   
ATOM   2497  O   PHE A 264     -35.403 -22.466 -12.261  1.00 10.00      A   
ATOM   2498  N   PRO A 265     -37.147 -21.082 -11.853  1.00 10.00      A   
ATOM   2499  CA  PRO A 265     -37.023 -20.329 -13.110  1.00 10.00      A   
ATOM   2500  CB  PRO A 265     -38.174 -19.317 -13.044  1.00 10.00      A   
ATOM   2501  CG  PRO A 265     -39.128 -19.883 -12.049  1.00 10.00      A   
ATOM   2502  CD  PRO A 265     -38.288 -20.618 -11.046  1.00 10.00      A   
ATOM   2503  C   PRO A 265     -35.682 -19.606 -13.168  1.00 10.00      A   
ATOM   2504  O   PRO A 265     -34.840 -19.904 -14.018  1.00 10.00      A   
ATOM   2505  N   LYS A 266     -35.486 -18.667 -12.254  1.00 10.00      A   
ATOM   2506  HN  LYS A 266     -36.196 -18.468 -11.610  1.00 10.00      A   
ATOM   2507  CA  LYS A 266     -34.240 -17.929 -12.172  1.00 10.00      A   
ATOM   2508  CB  LYS A 266     -34.489 -16.420 -12.109  1.00 10.00      A   
ATOM   2509  CG  LYS A 266     -35.011 -15.804 -13.397  1.00 10.00      A   
ATOM   2510  CD  LYS A 266     -34.985 -14.285 -13.321  1.00 10.00      A   
ATOM   2511  CE  LYS A 266     -35.496 -13.651 -14.606  1.00 10.00      A   
ATOM   2512  NZ  LYS A 266     -35.379 -12.170 -14.578  1.00 10.00      A   
ATOM   2513  HZ1 LYS A 266     -34.384 -11.884 -14.691  1.00 10.00      A   
ATOM   2514  HZ2 LYS A 266     -35.733 -11.798 -13.674  1.00 10.00      A   
ATOM   2515  HZ3 LYS A 266     -35.938 -11.750 -15.348  1.00 10.00      A   
ATOM   2516  C   LYS A 266     -33.488 -18.374 -10.930  1.00 10.00      A   
ATOM   2517  O   LYS A 266     -34.099 -18.864  -9.978  1.00 10.00      A   
ATOM   2518  N   GLN A 267     -32.175 -18.223 -10.946  1.00 10.00      A   
ATOM   2519  HN  GLN A 267     -31.746 -17.846 -11.744  1.00 10.00      A   
ATOM   2520  CA  GLN A 267     -31.350 -18.605  -9.811  1.00 10.00      A   
ATOM   2521  CB  GLN A 267     -29.877 -18.670 -10.226  1.00 10.00      A   
ATOM   2522  CG  GLN A 267     -28.929 -19.086  -9.112  1.00 10.00      A   
ATOM   2523  CD  GLN A 267     -29.163 -20.510  -8.646  1.00 10.00      A   
ATOM   2524  OE1 GLN A 267     -29.531 -21.387  -9.430  1.00 10.00      A   
ATOM   2525  NE2 GLN A 267     -28.964 -20.744  -7.360  1.00 10.00      A   
ATOM   2526 HE21 GLN A 267     -28.688 -19.995  -6.793  1.00 10.00      A   
ATOM   2527 HE22 GLN A 267     -29.089 -21.661  -7.030  1.00 10.00      A   
ATOM   2528  C   GLN A 267     -31.533 -17.617  -8.661  1.00 10.00      A   
ATOM   2529  O   GLN A 267     -31.169 -16.444  -8.778  1.00 10.00      A   
ATOM   2530  N   PRO A 268     -32.116 -18.073  -7.541  1.00 10.00      A   
ATOM   2531  CA  PRO A 268     -32.346 -17.226  -6.372  1.00 10.00      A   
ATOM   2532  CB  PRO A 268     -33.275 -18.069  -5.494  1.00 10.00      A   
ATOM   2533  CG  PRO A 268     -32.996 -19.481  -5.882  1.00 10.00      A   
ATOM   2534  CD  PRO A 268     -32.595 -19.455  -7.330  1.00 10.00      A   
ATOM   2535  C   PRO A 268     -31.038 -16.914  -5.649  1.00 10.00      A   
ATOM   2536  O   PRO A 268     -30.380 -17.806  -5.107  1.00 10.00      A   
ATOM   2537  N   LEU A 269     -30.664 -15.646  -5.652  1.00 10.00      A   
ATOM   2538  HN  LEU A 269     -31.242 -14.979  -6.087  1.00 10.00      A   
ATOM   2539  CA  LEU A 269     -29.426 -15.211  -5.022  1.00 10.00      A   
ATOM   2540  CB  LEU A 269     -28.790 -14.088  -5.845  1.00 10.00      A   
ATOM   2541  CG  LEU A 269     -28.584 -14.377  -7.334  1.00 10.00      A   
ATOM   2542  CD1 LEU A 269     -28.369 -13.080  -8.098  1.00 10.00      A   
ATOM   2543  CD2 LEU A 269     -27.408 -15.321  -7.541  1.00 10.00      A   
ATOM   2544  C   LEU A 269     -29.668 -14.736  -3.598  1.00 10.00      A   
ATOM   2545  O   LEU A 269     -28.810 -14.879  -2.732  1.00 10.00      A   
ATOM   2546  N   THR A 270     -30.842 -14.173  -3.358  1.00 10.00      A   
ATOM   2547  HN  THR A 270     -31.498 -14.101  -4.080  1.00 10.00      A   
ATOM   2548  CA  THR A 270     -31.181 -13.672  -2.036  1.00 10.00      A   
ATOM   2549  CB  THR A 270     -31.602 -12.187  -2.092  1.00 10.00      A   
ATOM   2550  OG1 THR A 270     -32.799 -12.052  -2.873  1.00 10.00      A   
ATOM   2551  HG1 THR A 270     -32.751 -11.242  -3.397  1.00 10.00      A   
ATOM   2552  CG2 THR A 270     -30.504 -11.347  -2.723  1.00 10.00      A   
ATOM   2553  C   THR A 270     -32.313 -14.488  -1.429  1.00 10.00      A   
ATOM   2554  O   THR A 270     -33.062 -15.157  -2.149  1.00 10.00      A   
ATOM   2555  N   ALA A 271     -32.443 -14.429  -0.106  1.00 10.00      A   
ATOM   2556  HN  ALA A 271     -31.809 -13.888   0.415  1.00 10.00      A   
ATOM   2557  CA  ALA A 271     -33.495 -15.155   0.595  1.00 10.00      A   
ATOM   2558  CB  ALA A 271     -33.312 -15.042   2.101  1.00 10.00      A   
ATOM   2559  C   ALA A 271     -34.865 -14.633   0.179  1.00 10.00      A   
ATOM   2560  O   ALA A 271     -35.852 -15.366   0.199  1.00 10.00      A   
ATOM   2561  N   ASP A 272     -34.903 -13.361  -0.207  1.00 10.00      A   
ATOM   2562  HN  ASP A 272     -34.076 -12.838  -0.186  1.00 10.00      A   
ATOM   2563  CA  ASP A 272     -36.132 -12.716  -0.652  1.00 10.00      A   
ATOM   2564  CB  ASP A 272     -35.842 -11.247  -0.990  1.00 10.00      A   
ATOM   2565  CG  ASP A 272     -37.073 -10.354  -0.977  1.00 10.00      A   
ATOM   2566  OD1 ASP A 272     -38.155 -10.802  -1.415  1.00 10.00      A   
ATOM   2567  OD2 ASP A 272     -36.960  -9.185  -0.542  1.00 10.00      A   
ATOM   2568  C   ASP A 272     -36.665 -13.433  -1.888  1.00 10.00      A   
ATOM   2569  O   ASP A 272     -37.842 -13.788  -1.957  1.00 10.00      A   
ATOM   2570  N   GLN A 273     -35.777 -13.671  -2.851  1.00 10.00      A   
ATOM   2571  HN  GLN A 273     -34.848 -13.379  -2.724  1.00 10.00      A   
ATOM   2572  CA  GLN A 273     -36.145 -14.348  -4.088  1.00 10.00      A   
ATOM   2573  CB  GLN A 273     -35.030 -14.208  -5.122  1.00 10.00      A   
ATOM   2574  CG  GLN A 273     -34.576 -12.779  -5.367  1.00 10.00      A   
ATOM   2575  CD  GLN A 273     -33.306 -12.712  -6.192  1.00 10.00      A   
ATOM   2576  OE1 GLN A 273     -32.498 -13.639  -6.186  1.00 10.00      A   
ATOM   2577  NE2 GLN A 273     -33.114 -11.615  -6.899  1.00 10.00      A   
ATOM   2578 HE21 GLN A 273     -33.796 -10.909  -6.851  1.00 10.00      A   
ATOM   2579 HE22 GLN A 273     -32.301 -11.551  -7.446  1.00 10.00      A   
ATOM   2580  C   GLN A 273     -36.419 -15.824  -3.832  1.00 10.00      A   
ATOM   2581  O   GLN A 273     -37.326 -16.408  -4.424  1.00 10.00      A   
ATOM   2582  N   LEU A 274     -35.627 -16.420  -2.946  1.00 10.00      A   
ATOM   2583  HN  LEU A 274     -34.911 -15.897  -2.519  1.00 10.00      A   
ATOM   2584  CA  LEU A 274     -35.779 -17.829  -2.602  1.00 10.00      A   
ATOM   2585  CB  LEU A 274     -34.690 -18.267  -1.618  1.00 10.00      A   
ATOM   2586  CG  LEU A 274     -34.705 -19.743  -1.205  1.00 10.00      A   
ATOM   2587  CD1 LEU A 274     -34.492 -20.638  -2.417  1.00 10.00      A   
ATOM   2588  CD2 LEU A 274     -33.647 -20.015  -0.144  1.00 10.00      A   
ATOM   2589  C   LEU A 274     -37.156 -18.104  -2.015  1.00 10.00      A   
ATOM   2590  O   LEU A 274     -37.861 -19.012  -2.457  1.00 10.00      A   
ATOM   2591  N   ALA A 275     -37.544 -17.302  -1.028  1.00 10.00      A   
ATOM   2592  HN  ALA A 275     -36.947 -16.578  -0.733  1.00 10.00      A   
ATOM   2593  CA  ALA A 275     -38.838 -17.460  -0.380  1.00 10.00      A   
ATOM   2594  CB  ALA A 275     -38.924 -16.582   0.857  1.00 10.00      A   
ATOM   2595  C   ALA A 275     -39.968 -17.136  -1.349  1.00 10.00      A   
ATOM   2596  O   ALA A 275     -41.071 -17.675  -1.245  1.00 10.00      A   
ATOM   2597  N   ASP A 276     -39.679 -16.253  -2.297  1.00 10.00      A   
ATOM   2598  HN  ASP A 276     -38.782 -15.857  -2.324  1.00 10.00      A   
ATOM   2599  CA  ASP A 276     -40.656 -15.854  -3.302  1.00 10.00      A   
ATOM   2600  CB  ASP A 276     -40.088 -14.726  -4.166  1.00 10.00      A   
ATOM   2601  CG  ASP A 276     -41.144 -13.744  -4.620  1.00 10.00      A   
ATOM   2602  OD1 ASP A 276     -42.339 -14.090  -4.587  1.00 10.00      A   
ATOM   2603  OD2 ASP A 276     -40.779 -12.605  -4.994  1.00 10.00      A   
ATOM   2604  C   ASP A 276     -41.000 -17.047  -4.180  1.00 10.00      A   
ATOM   2605  O   ASP A 276     -42.169 -17.393  -4.357  1.00 10.00      A   
ATOM   2606  N   TYR A 277     -39.964 -17.698  -4.696  1.00 10.00      A   
ATOM   2607  HN  TYR A 277     -39.054 -17.380  -4.497  1.00 10.00      A   
ATOM   2608  CA  TYR A 277     -40.139 -18.861  -5.554  1.00 10.00      A   
ATOM   2609  CB  TYR A 277     -38.806 -19.288  -6.171  1.00 10.00      A   
ATOM   2610  CG  TYR A 277     -38.356 -18.399  -7.306  1.00 10.00      A   
ATOM   2611  CD1 TYR A 277     -37.028 -18.018  -7.433  1.00 10.00      A   
ATOM   2612  CD2 TYR A 277     -39.264 -17.940  -8.250  1.00 10.00      A   
ATOM   2613  CE1 TYR A 277     -36.619 -17.201  -8.469  1.00 10.00      A   
ATOM   2614  CE2 TYR A 277     -38.866 -17.126  -9.288  1.00 10.00      A   
ATOM   2615  CZ  TYR A 277     -37.543 -16.760  -9.395  1.00 10.00      A   
ATOM   2616  OH  TYR A 277     -37.146 -15.948 -10.426  1.00 10.00      A   
ATOM   2617  HH  TYR A 277     -37.628 -15.114 -10.376  1.00 10.00      A   
ATOM   2618  C   TYR A 277     -40.771 -20.020  -4.792  1.00 10.00      A   
ATOM   2619  O   TYR A 277     -41.572 -20.776  -5.346  1.00 10.00      A   
ATOM   2620  N   LEU A 278     -40.407 -20.153  -3.522  1.00 10.00      A   
ATOM   2621  HN  LEU A 278     -39.753 -19.525  -3.142  1.00 10.00      A   
ATOM   2622  CA  LEU A 278     -40.950 -21.212  -2.683  1.00 10.00      A   
ATOM   2623  CB  LEU A 278     -40.204 -21.293  -1.349  1.00 10.00      A   
ATOM   2624  CG  LEU A 278     -38.770 -21.827  -1.408  1.00 10.00      A   
ATOM   2625  CD1 LEU A 278     -38.105 -21.729  -0.042  1.00 10.00      A   
ATOM   2626  CD2 LEU A 278     -38.750 -23.263  -1.909  1.00 10.00      A   
ATOM   2627  C   LEU A 278     -42.442 -20.998  -2.454  1.00 10.00      A   
ATOM   2628  O   LEU A 278     -43.226 -21.947  -2.497  1.00 10.00      A   
ATOM   2629  N   ALA A 279     -42.834 -19.747  -2.234  1.00 10.00      A   
ATOM   2630  HN  ALA A 279     -42.161 -19.030  -2.205  1.00 10.00      A   
ATOM   2631  CA  ALA A 279     -44.235 -19.416  -2.018  1.00 10.00      A   
ATOM   2632  CB  ALA A 279     -44.385 -17.946  -1.671  1.00 10.00      A   
ATOM   2633  C   ALA A 279     -45.058 -19.758  -3.254  1.00 10.00      A   
ATOM   2634  O   ALA A 279     -46.169 -20.281  -3.149  1.00 10.00      A   
ATOM   2635  N   GLN A 280     -44.496 -19.468  -4.424  1.00 10.00      A   
ATOM   2636  HN  GLN A 280     -43.612 -19.041  -4.434  1.00 10.00      A   
ATOM   2637  CA  GLN A 280     -45.161 -19.758  -5.689  1.00 10.00      A   
ATOM   2638  CB  GLN A 280     -44.356 -19.209  -6.870  1.00 10.00      A   
ATOM   2639  CG  GLN A 280     -44.204 -17.696  -6.872  1.00 10.00      A   
ATOM   2640  CD  GLN A 280     -43.424 -17.191  -8.070  1.00 10.00      A   
ATOM   2641  OE1 GLN A 280     -42.580 -17.895  -8.619  1.00 10.00      A   
ATOM   2642  NE2 GLN A 280     -43.700 -15.967  -8.482  1.00 10.00      A   
ATOM   2643 HE21 GLN A 280     -44.386 -15.461  -7.996  1.00 10.00      A   
ATOM   2644 HE22 GLN A 280     -43.207 -15.613  -9.252  1.00 10.00      A   
ATOM   2645  C   GLN A 280     -45.350 -21.261  -5.846  1.00 10.00      A   
ATOM   2646  O   GLN A 280     -46.402 -21.724  -6.279  1.00 10.00      A   
ATOM   2647  N   GLN A 281     -44.324 -22.023  -5.479  1.00 10.00      A   
ATOM   2648  HN  GLN A 281     -43.505 -21.599  -5.142  1.00 10.00      A   
ATOM   2649  CA  GLN A 281     -44.388 -23.475  -5.571  1.00 10.00      A   
ATOM   2650  CB  GLN A 281     -43.017 -24.101  -5.319  1.00 10.00      A   
ATOM   2651  CG  GLN A 281     -42.035 -23.938  -6.466  1.00 10.00      A   
ATOM   2652  CD  GLN A 281     -40.682 -24.549  -6.161  1.00 10.00      A   
ATOM   2653  OE1 GLN A 281     -40.243 -24.577  -5.014  1.00 10.00      A   
ATOM   2654  NE2 GLN A 281     -40.016 -25.045  -7.187  1.00 10.00      A   
ATOM   2655 HE21 GLN A 281     -40.427 -24.996  -8.080  1.00 10.00      A   
ATOM   2656 HE22 GLN A 281     -39.142 -25.447  -7.017  1.00 10.00      A   
ATOM   2657  C   GLN A 281     -45.406 -24.028  -4.585  1.00 10.00      A   
ATOM   2658  O   GLN A 281     -46.060 -25.037  -4.851  1.00 10.00      A   
ATOM   2659  N   TRP A 282     -45.545 -23.353  -3.451  1.00 10.00      A   
ATOM   2660  HN  TRP A 282     -44.990 -22.557  -3.296  1.00 10.00      A   
ATOM   2661  CA  TRP A 282     -46.491 -23.768  -2.427  1.00 10.00      A   
ATOM   2662  CB  TRP A 282     -46.290 -22.966  -1.142  1.00 10.00      A   
ATOM   2663  CG  TRP A 282     -47.223 -23.365  -0.040  1.00 10.00      A   
ATOM   2664  CD1 TRP A 282     -47.078 -24.419   0.814  1.00 10.00      A   
ATOM   2665  CD2 TRP A 282     -48.453 -22.720   0.323  1.00 10.00      A   
ATOM   2666  NE1 TRP A 282     -48.140 -24.471   1.685  1.00 10.00      A   
ATOM   2667  HE1 TRP A 282     -48.265 -25.139   2.393  1.00 10.00      A   
ATOM   2668  CE2 TRP A 282     -48.996 -23.439   1.404  1.00 10.00      A   
ATOM   2669  CE3 TRP A 282     -49.144 -21.604  -0.161  1.00 10.00      A   
ATOM   2670  CZ2 TRP A 282     -50.198 -23.081   2.009  1.00 10.00      A   
ATOM   2671  CZ3 TRP A 282     -50.334 -21.251   0.441  1.00 10.00      A   
ATOM   2672  CH2 TRP A 282     -50.849 -21.987   1.513  1.00 10.00      A   
ATOM   2673  C   TRP A 282     -47.926 -23.626  -2.925  1.00 10.00      A   
ATOM   2674  O   TRP A 282     -48.803 -24.400  -2.546  1.00 10.00      A   
ATOM   2675  N   ALA A 283     -48.153 -22.641  -3.791  1.00 10.00      A   
ATOM   2676  HN  ALA A 283     -47.412 -22.058  -4.055  1.00 10.00      A   
ATOM   2677  CA  ALA A 283     -49.479 -22.403  -4.354  1.00 10.00      A   
ATOM   2678  CB  ALA A 283     -49.498 -21.105  -5.145  1.00 10.00      A   
ATOM   2679  C   ALA A 283     -49.899 -23.577  -5.234  1.00 10.00      A   
ATOM   2680  O   ALA A 283     -51.084 -23.791  -5.495  1.00 10.00      A   
ATOM   2681  N   GLN A 284     -48.909 -24.330  -5.690  1.00 10.00      A   
ATOM   2682  HN  GLN A 284     -47.988 -24.093  -5.454  1.00 10.00      A   
ATOM   2683  CA  GLN A 284     -49.151 -25.499  -6.521  1.00 10.00      A   
ATOM   2684  CB  GLN A 284     -48.047 -25.642  -7.569  1.00 10.00      A   
ATOM   2685  CG  GLN A 284     -47.824 -24.402  -8.416  1.00 10.00      A   
ATOM   2686  CD  GLN A 284     -46.582 -24.498  -9.283  1.00 10.00      A   
ATOM   2687  OE1 GLN A 284     -45.606 -25.161  -8.927  1.00 10.00      A   
ATOM   2688  NE2 GLN A 284     -46.611 -23.837 -10.429  1.00 10.00      A   
ATOM   2689 HE21 GLN A 284     -47.421 -23.330 -10.651  1.00 10.00      A   
ATOM   2690 HE22 GLN A 284     -45.822 -23.882 -11.012  1.00 10.00      A   
ATOM   2691  C   GLN A 284     -49.188 -26.746  -5.646  1.00 10.00      A   
ATOM   2692  O   GLN A 284     -50.172 -27.482  -5.637  1.00 10.00      A   
ATOM   2693  N   ARG A 285     -48.110 -26.945  -4.891  1.00 10.00      A   
ATOM   2694  HN  ARG A 285     -47.377 -26.290  -4.937  1.00 10.00      A   
ATOM   2695  CB  ARG A 285     -49.046 -28.119  -2.911  1.00 10.00      A   
ATOM   2696  CG  ARG A 285     -48.647 -27.431  -1.614  1.00 10.00      A   
ATOM   2697  CD  ARG A 285     -47.475 -28.130  -0.942  1.00 10.00      A   
ATOM   2698  NE  ARG A 285     -46.199 -27.794  -1.578  1.00 10.00      A   
ATOM   2699  HE  ARG A 285     -46.130 -27.929  -2.553  1.00 10.00      A   
ATOM   2700  CZ  ARG A 285     -45.141 -27.323  -0.923  1.00 10.00      A   
ATOM   2701  NH1 ARG A 285     -45.193 -27.132   0.386  1.00 10.00      A   
ATOM   2702 HH11 ARG A 285     -46.064 -27.352   0.917  1.00 10.00      A   
ATOM   2703 HH12 ARG A 285     -44.362 -26.758   0.893  1.00 10.00      A   
ATOM   2704  NH2 ARG A 285     -44.028 -27.045  -1.578  1.00 10.00      A   
ATOM   2705 HH21 ARG A 285     -43.196 -26.676  -1.068  1.00 10.00      A   
ATOM   2706 HH22 ARG A 285     -43.975 -27.195  -2.610  1.00 10.00      A   
ATOM   2707  CA  ARG A 285     -47.968 -28.092  -4.001  1.00 10.00      A   
ATOM   2708  C   ARG A 285     -47.922 -29.406  -4.767  1.00 10.00      A   
ATOM   2709  O   ARG A 285     -48.967 -30.084  -4.868  1.00 10.00      A   
ATOM   2710  OXT ARG A 285     -46.831 -29.759  -5.265  1.00 10.00      A   
ATOM   2711  CB  PHE B   6      10.035  -1.995   2.499  1.00 10.00      B   
ATOM   2712  CG  PHE B   6       9.884  -3.395   1.961  1.00 10.00      B   
ATOM   2713  CD1 PHE B   6      10.854  -3.946   1.142  1.00 10.00      B   
ATOM   2714  CD2 PHE B   6       8.776  -4.162   2.281  1.00 10.00      B   
ATOM   2715  CE1 PHE B   6      10.723  -5.232   0.653  1.00 10.00      B   
ATOM   2716  CE2 PHE B   6       8.639  -5.447   1.794  1.00 10.00      B   
ATOM   2717  CZ  PHE B   6       9.614  -5.983   0.979  1.00 10.00      B   
ATOM   2718  C   PHE B   6      10.433  -0.483   0.511  1.00 10.00      B   
ATOM   2719  O   PHE B   6      11.566  -0.960   0.464  1.00 10.00      B   
ATOM   2720  N   PHE B   6       8.142  -1.287   1.041  1.00 10.00      B   
ATOM   2721  HT1 PHE B   6       7.501  -1.590   1.799  1.00 10.00      B   
ATOM   2722  HT2 PHE B   6       8.262  -2.070   0.372  1.00 10.00      B   
ATOM   2723  HT3 PHE B   6       7.709  -0.485   0.542  1.00 10.00      B   
ATOM   2724  CA  PHE B   6       9.451  -0.890   1.605  1.00 10.00      B   
ATOM   2725  N   GLY B   7       9.982   0.386  -0.387  1.00 10.00      B   
ATOM   2726  HN  GLY B   7       9.060   0.718  -0.319  1.00 10.00      B   
ATOM   2727  CA  GLY B   7      10.837   0.859  -1.460  1.00 10.00      B   
ATOM   2728  C   GLY B   7      10.892  -0.074  -2.655  1.00 10.00      B   
ATOM   2729  O   GLY B   7      11.014   0.385  -3.793  1.00 10.00      B   
ATOM   2730  N   ARG B   8      10.819  -1.380  -2.394  1.00 10.00      B   
ATOM   2731  HN  ARG B   8      10.737  -1.669  -1.461  1.00 10.00      B   
ATOM   2732  CA  ARG B   8      10.863  -2.396  -3.448  1.00 10.00      B   
ATOM   2733  CB  ARG B   8       9.693  -2.231  -4.429  1.00 10.00      B   
ATOM   2734  CG  ARG B   8       9.059  -3.536  -4.891  1.00 10.00      B   
ATOM   2735  CD  ARG B   8       9.960  -4.292  -5.850  1.00 10.00      B   
ATOM   2736  NE  ARG B   8       9.340  -5.526  -6.328  1.00 10.00      B   
ATOM   2737  HE  ARG B   8       8.455  -5.755  -5.967  1.00 10.00      B   
ATOM   2738  CZ  ARG B   8       9.905  -6.345  -7.213  1.00 10.00      B   
ATOM   2739  NH1 ARG B   8      11.102  -6.062  -7.713  1.00 10.00      B   
ATOM   2740 HH11 ARG B   8      11.604  -5.197  -7.414  1.00 10.00      B   
ATOM   2741 HH12 ARG B   8      11.546  -6.700  -8.407  1.00 10.00      B   
ATOM   2742  NH2 ARG B   8       9.269  -7.445  -7.599  1.00 10.00      B   
ATOM   2743 HH21 ARG B   8       9.706  -8.089  -8.291  1.00 10.00      B   
ATOM   2744 HH22 ARG B   8       8.326  -7.667  -7.212  1.00 10.00      B   
ATOM   2745  C   ARG B   8      12.200  -2.353  -4.185  1.00 10.00      B   
ATOM   2746  O   ARG B   8      12.256  -2.078  -5.385  1.00 10.00      B   
ATOM   2747  N   TYR B   9      13.275  -2.615  -3.456  1.00 10.00      B   
ATOM   2748  HN  TYR B   9      13.169  -2.829  -2.503  1.00 10.00      B   
ATOM   2749  CA  TYR B   9      14.613  -2.597  -4.038  1.00 10.00      B   
ATOM   2750  CB  TYR B   9      15.607  -1.917  -3.092  1.00 10.00      B   
ATOM   2751  CG  TYR B   9      15.106  -0.621  -2.497  1.00 10.00      B   
ATOM   2752  CD1 TYR B   9      14.973   0.517  -3.278  1.00 10.00      B   
ATOM   2753  CD2 TYR B   9      14.763  -0.540  -1.155  1.00 10.00      B   
ATOM   2754  CE1 TYR B   9      14.510   1.702  -2.739  1.00 10.00      B   
ATOM   2755  CE2 TYR B   9      14.304   0.640  -0.604  1.00 10.00      B   
ATOM   2756  CZ  TYR B   9      14.176   1.759  -1.401  1.00 10.00      B   
ATOM   2757  OH  TYR B   9      13.709   2.938  -0.860  1.00 10.00      B   
ATOM   2758  HH  TYR B   9      13.914   2.961   0.086  1.00 10.00      B   
ATOM   2759  C   TYR B   9      15.091  -4.007  -4.364  1.00 10.00      B   
ATOM   2760  O   TYR B   9      15.952  -4.194  -5.219  1.00 10.00      B   
ATOM   2761  N   LEU B  10      14.531  -4.989  -3.675  1.00 10.00      B   
ATOM   2762  HN  LEU B  10      13.853  -4.772  -3.002  1.00 10.00      B   
ATOM   2763  CA  LEU B  10      14.902  -6.383  -3.883  1.00 10.00      B   
ATOM   2764  CB  LEU B  10      14.525  -7.204  -2.639  1.00 10.00      B   
ATOM   2765  CG  LEU B  10      15.200  -8.571  -2.454  1.00 10.00      B   
ATOM   2766  CD1 LEU B  10      14.402  -9.677  -3.129  1.00 10.00      B   
ATOM   2767  CD2 LEU B  10      16.637  -8.553  -2.953  1.00 10.00      B   
ATOM   2768  C   LEU B  10      14.224  -6.951  -5.137  1.00 10.00      B   
ATOM   2769  O   LEU B  10      12.999  -7.082  -5.184  1.00 10.00      B   
ATOM   2770  N   PRO B  11      15.012  -7.275  -6.178  1.00 10.00      B   
ATOM   2771  CA  PRO B  11      14.490  -7.838  -7.423  1.00 10.00      B   
ATOM   2772  CB  PRO B  11      15.546  -7.412  -8.440  1.00 10.00      B   
ATOM   2773  CG  PRO B  11      16.824  -7.422  -7.667  1.00 10.00      B   
ATOM   2774  CD  PRO B  11      16.473  -7.101  -6.234  1.00 10.00      B   
ATOM   2775  C   PRO B  11      14.396  -9.364  -7.360  1.00 10.00      B   
ATOM   2776  O   PRO B  11      14.787  -9.985  -6.367  1.00 10.00      B   
ATOM   2777  N   LEU B  12      13.888  -9.972  -8.422  1.00 10.00      B   
ATOM   2778  HN  LEU B  12      13.611  -9.436  -9.196  1.00 10.00      B   
ATOM   2779  CA  LEU B  12      13.737 -11.417  -8.464  1.00 10.00      B   
ATOM   2780  CB  LEU B  12      12.259 -11.803  -8.565  1.00 10.00      B   
ATOM   2781  CG  LEU B  12      11.940 -13.295  -8.433  1.00 10.00      B   
ATOM   2782  CD1 LEU B  12      12.344 -13.812  -7.060  1.00 10.00      B   
ATOM   2783  CD2 LEU B  12      10.465 -13.555  -8.695  1.00 10.00      B   
ATOM   2784  C   LEU B  12      14.533 -12.039  -9.607  1.00 10.00      B   
ATOM   2785  O   LEU B  12      14.065 -12.093 -10.746  1.00 10.00      B   
ATOM   2786  N   ASP B  13      15.734 -12.510  -9.291  1.00 10.00      B   
ATOM   2787  HN  ASP B  13      16.045 -12.438  -8.367  1.00 10.00      B   
ATOM   2788  CA  ASP B  13      16.600 -13.144 -10.283  1.00 10.00      B   
ATOM   2789  CB  ASP B  13      17.925 -12.387 -10.419  1.00 10.00      B   
ATOM   2790  CG  ASP B  13      18.686 -12.772 -11.674  1.00 10.00      B   
ATOM   2791  OD1 ASP B  13      19.376 -13.815 -11.659  1.00 10.00      B   
ATOM   2792  OD2 ASP B  13      18.589 -12.037 -12.685  1.00 10.00      B   
ATOM   2793  C   ASP B  13      16.853 -14.594  -9.889  1.00 10.00      B   
ATOM   2794  O   ASP B  13      16.976 -14.900  -8.700  1.00 10.00      B   
ATOM   2795  N   SER B  14      16.912 -15.484 -10.873  1.00 10.00      B   
ATOM   2796  HN  SER B  14      16.804 -15.183 -11.801  1.00 10.00      B   
ATOM   2797  CA  SER B  14      17.131 -16.901 -10.603  1.00 10.00      B   
ATOM   2798  CB  SER B  14      15.956 -17.729 -11.122  1.00 10.00      B   
ATOM   2799  OG  SER B  14      14.731 -17.258 -10.586  1.00 10.00      B   
ATOM   2800  HG  SER B  14      14.329 -16.641 -11.209  1.00 10.00      B   
ATOM   2801  C   SER B  14      18.437 -17.411 -11.198  1.00 10.00      B   
ATOM   2802  O   SER B  14      18.663 -18.619 -11.274  1.00 10.00      B   
ATOM   2803  N   VAL B  15      19.296 -16.497 -11.619  1.00 10.00      B   
ATOM   2804  HN  VAL B  15      19.071 -15.539 -11.530  1.00 10.00      B   
ATOM   2805  CA  VAL B  15      20.578 -16.873 -12.197  1.00 10.00      B   
ATOM   2806  CB  VAL B  15      20.917 -16.039 -13.453  1.00 10.00      B   
ATOM   2807  CG1 VAL B  15      22.208 -16.530 -14.093  1.00 10.00      B   
ATOM   2808  CG2 VAL B  15      19.772 -16.083 -14.455  1.00 10.00      B   
ATOM   2809  C   VAL B  15      21.679 -16.699 -11.159  1.00 10.00      B   
ATOM   2810  O   VAL B  15      22.532 -17.572 -10.986  1.00 10.00      B   
ATOM   2811  N   VAL B  16      21.638 -15.570 -10.461  1.00 10.00      B   
ATOM   2812  HN  VAL B  16      20.919 -14.924 -10.643  1.00 10.00      B   
ATOM   2813  CA  VAL B  16      22.622 -15.257  -9.435  1.00 10.00      B   
ATOM   2814  CB  VAL B  16      22.554 -13.765  -9.035  1.00 10.00      B   
ATOM   2815  CG1 VAL B  16      21.161 -13.393  -8.548  1.00 10.00      B   
ATOM   2816  CG2 VAL B  16      23.602 -13.429  -7.983  1.00 10.00      B   
ATOM   2817  C   VAL B  16      22.428 -16.128  -8.193  1.00 10.00      B   
ATOM   2818  O   VAL B  16      21.307 -16.502  -7.845  1.00 10.00      B   
ATOM   2819  N   HIS B  17      23.530 -16.462  -7.543  1.00 10.00      B   
ATOM   2820  HN  HIS B  17      24.397 -16.150  -7.882  1.00 10.00      B   
ATOM   2821  CA  HIS B  17      23.491 -17.265  -6.335  1.00 10.00      B   
ATOM   2822  CB  HIS B  17      24.693 -18.218  -6.270  1.00 10.00      B   
ATOM   2823  CG  HIS B  17      24.749 -19.227  -7.378  1.00 10.00      B   
ATOM   2824  ND1 HIS B  17      24.436 -20.561  -7.204  1.00 10.00      B   
ATOM   2825  HD1 HIS B  17      24.149 -20.983  -6.359  1.00 10.00      B   
ATOM   2826  CD2 HIS B  17      25.085 -19.092  -8.686  1.00 10.00      B   
ATOM   2827  CE1 HIS B  17      24.578 -21.198  -8.352  1.00 10.00      B   
ATOM   2828  NE2 HIS B  17      24.969 -20.329  -9.265  1.00 10.00      B   
ATOM   2829  HE2 HIS B  17      25.141 -20.539 -10.210  1.00 10.00      B   
ATOM   2830  C   HIS B  17      23.483 -16.345  -5.118  1.00 10.00      B   
ATOM   2831  O   HIS B  17      24.539 -15.932  -4.633  1.00 10.00      B   
ATOM   2832  N   ARG B  18      22.288 -16.011  -4.646  1.00 10.00      B   
ATOM   2833  HN  ARG B  18      21.486 -16.380  -5.078  1.00 10.00      B   
ATOM   2834  CA  ARG B  18      22.131 -15.126  -3.496  1.00 10.00      B   
ATOM   2835  CB  ARG B  18      20.948 -14.168  -3.704  1.00 10.00      B   
ATOM   2836  CG  ARG B  18      19.597 -14.853  -3.865  1.00 10.00      B   
ATOM   2837  CD  ARG B  18      18.456 -13.940  -3.438  1.00 10.00      B   
ATOM   2838  NE  ARG B  18      18.266 -12.816  -4.357  1.00 10.00      B   
ATOM   2839  HE  ARG B  18      19.063 -12.478  -4.819  1.00 10.00      B   
ATOM   2840  CZ  ARG B  18      17.087 -12.235  -4.589  1.00 10.00      B   
ATOM   2841  NH1 ARG B  18      15.993 -12.656  -3.961  1.00 10.00      B   
ATOM   2842 HH11 ARG B  18      15.075 -12.199  -4.144  1.00 10.00      B   
ATOM   2843 HH12 ARG B  18      16.046 -13.444  -3.279  1.00 10.00      B   
ATOM   2844  NH2 ARG B  18      17.008 -11.222  -5.442  1.00 10.00      B   
ATOM   2845 HH21 ARG B  18      17.861 -10.881  -5.935  1.00 10.00      B   
ATOM   2846 HH22 ARG B  18      16.083 -10.761  -5.630  1.00 10.00      B   
ATOM   2847  C   ARG B  18      21.950 -15.924  -2.207  1.00 10.00      B   
ATOM   2848  O   ARG B  18      21.260 -15.486  -1.284  1.00 10.00      B   
ATOM   2849  N   LEU B  19      22.590 -17.084  -2.145  1.00 10.00      B   
ATOM   2850  HN  LEU B  19      23.155 -17.356  -2.896  1.00 10.00      B   
ATOM   2851  CA  LEU B  19      22.490 -17.953  -0.980  1.00 10.00      B   
ATOM   2852  CB  LEU B  19      22.768 -19.408  -1.366  1.00 10.00      B   
ATOM   2853  CG  LEU B  19      21.806 -20.034  -2.378  1.00 10.00      B   
ATOM   2854  CD1 LEU B  19      22.237 -21.449  -2.724  1.00 10.00      B   
ATOM   2855  CD2 LEU B  19      20.380 -20.021  -1.846  1.00 10.00      B   
ATOM   2856  C   LEU B  19      23.449 -17.515   0.121  1.00 10.00      B   
ATOM   2857  O   LEU B  19      24.476 -16.891  -0.151  1.00 10.00      B   
ATOM   2858  N   ASP B  20      23.096 -17.856   1.356  1.00 10.00      B   
ATOM   2859  HN  ASP B  20      22.264 -18.358   1.483  1.00 10.00      B   
ATOM   2860  CA  ASP B  20      23.898 -17.525   2.534  1.00 10.00      B   
ATOM   2861  CB  ASP B  20      25.243 -18.254   2.533  1.00 10.00      B   
ATOM   2862  CG  ASP B  20      25.116 -19.699   2.980  1.00 10.00      B   
ATOM   2863  OD1 ASP B  20      24.404 -19.956   3.979  1.00 10.00      B   
ATOM   2864  OD2 ASP B  20      25.726 -20.586   2.343  1.00 10.00      B   
ATOM   2865  C   ASP B  20      24.067 -16.019   2.722  1.00 10.00      B   
ATOM   2866  O   ASP B  20      25.097 -15.438   2.369  1.00 10.00      B   
ATOM   2867  N   PRO B  21      23.049 -15.367   3.303  1.00 10.00      B   
ATOM   2868  CA  PRO B  21      23.061 -13.920   3.530  1.00 10.00      B   
ATOM   2869  CB  PRO B  21      21.603 -13.609   3.872  1.00 10.00      B   
ATOM   2870  CG  PRO B  21      21.080 -14.870   4.468  1.00 10.00      B   
ATOM   2871  CD  PRO B  21      21.803 -15.996   3.781  1.00 10.00      B   
ATOM   2872  C   PRO B  21      23.978 -13.496   4.678  1.00 10.00      B   
ATOM   2873  O   PRO B  21      24.238 -12.303   4.862  1.00 10.00      B   
ATOM   2874  N   ARG B  22      24.474 -14.467   5.440  1.00 10.00      B   
ATOM   2875  HN  ARG B  22      24.249 -15.401   5.234  1.00 10.00      B   
ATOM   2876  CA  ARG B  22      25.352 -14.178   6.570  1.00 10.00      B   
ATOM   2877  CB  ARG B  22      25.584 -15.430   7.420  1.00 10.00      B   
ATOM   2878  CG  ARG B  22      26.636 -15.259   8.504  1.00 10.00      B   
ATOM   2879  CD  ARG B  22      26.117 -14.425   9.659  1.00 10.00      B   
ATOM   2880  NE  ARG B  22      25.447 -15.248  10.660  1.00 10.00      B   
ATOM   2881  HE  ARG B  22      24.589 -15.659  10.404  1.00 10.00      B   
ATOM   2882  CZ  ARG B  22      25.929 -15.472  11.878  1.00 10.00      B   
ATOM   2883  NH1 ARG B  22      27.085 -14.933  12.248  1.00 10.00      B   
ATOM   2884 HH11 ARG B  22      27.625 -14.338  11.584  1.00 10.00      B   
ATOM   2885 HH12 ARG B  22      27.461 -15.107  13.209  1.00 10.00      B   
ATOM   2886  NH2 ARG B  22      25.273 -16.262  12.711  1.00 10.00      B   
ATOM   2887 HH21 ARG B  22      25.649 -16.440  13.669  1.00 10.00      B   
ATOM   2888 HH22 ARG B  22      24.380 -16.716  12.414  1.00 10.00      B   
ATOM   2889  C   ARG B  22      26.682 -13.592   6.102  1.00 10.00      B   
ATOM   2890  O   ARG B  22      27.009 -12.444   6.417  1.00 10.00      B   
ATOM   2891  N   ALA B  23      27.440 -14.382   5.350  1.00 10.00      B   
ATOM   2892  HN  ALA B  23      27.129 -15.301   5.151  1.00 10.00      B   
ATOM   2893  CA  ALA B  23      28.734 -13.939   4.836  1.00 10.00      B   
ATOM   2894  CB  ALA B  23      29.402 -15.049   4.038  1.00 10.00      B   
ATOM   2895  C   ALA B  23      28.580 -12.687   3.977  1.00 10.00      B   
ATOM   2896  O   ALA B  23      29.457 -11.823   3.954  1.00 10.00      B   
ATOM   2897  N   LYS B  24      27.447 -12.590   3.290  1.00 10.00      B   
ATOM   2898  HN  LYS B  24      26.785 -13.308   3.366  1.00 10.00      B   
ATOM   2899  CA  LYS B  24      27.161 -11.451   2.423  1.00 10.00      B   
ATOM   2900  CB  LYS B  24      25.827 -11.643   1.705  1.00 10.00      B   
ATOM   2901  CG  LYS B  24      25.881 -12.578   0.508  1.00 10.00      B   
ATOM   2902  CD  LYS B  24      24.529 -12.667  -0.178  1.00 10.00      B   
ATOM   2903  CE  LYS B  24      23.997 -11.282  -0.503  1.00 10.00      B   
ATOM   2904  NZ  LYS B  24      22.592 -11.316  -0.980  1.00 10.00      B   
ATOM   2905  HZ1 LYS B  24      22.081 -12.110  -0.547  1.00 10.00      B   
ATOM   2906  HZ2 LYS B  24      22.566 -11.425  -2.012  1.00 10.00      B   
ATOM   2907  HZ3 LYS B  24      22.110 -10.428  -0.722  1.00 10.00      B   
ATOM   2908  C   LYS B  24      27.155 -10.131   3.188  1.00 10.00      B   
ATOM   2909  O   LYS B  24      27.676  -9.126   2.704  1.00 10.00      B   
ATOM   2910  N   LEU B  25      26.581 -10.139   4.385  1.00 10.00      B   
ATOM   2911  HN  LEU B  25      26.199 -10.975   4.729  1.00 10.00      B   
ATOM   2912  CA  LEU B  25      26.518  -8.932   5.204  1.00 10.00      B   
ATOM   2913  CB  LEU B  25      25.545  -9.112   6.371  1.00 10.00      B   
ATOM   2914  CG  LEU B  25      24.059  -8.967   6.038  1.00 10.00      B   
ATOM   2915  CD1 LEU B  25      23.203  -9.339   7.236  1.00 10.00      B   
ATOM   2916  CD2 LEU B  25      23.748  -7.552   5.576  1.00 10.00      B   
ATOM   2917  C   LEU B  25      27.899  -8.554   5.724  1.00 10.00      B   
ATOM   2918  O   LEU B  25      28.198  -7.376   5.925  1.00 10.00      B   
ATOM   2919  N   MET B  26      28.738  -9.559   5.938  1.00 10.00      B   
ATOM   2920  HN  MET B  26      28.438 -10.479   5.763  1.00 10.00      B   
ATOM   2921  CA  MET B  26      30.091  -9.333   6.431  1.00 10.00      B   
ATOM   2922  CB  MET B  26      30.667 -10.622   7.035  1.00 10.00      B   
ATOM   2923  CG  MET B  26      32.016 -10.452   7.721  1.00 10.00      B   
ATOM   2924  SD  MET B  26      31.980  -9.245   9.063  1.00 10.00      B   
ATOM   2925  CE  MET B  26      30.966 -10.095  10.273  1.00 10.00      B   
ATOM   2926  C   MET B  26      30.989  -8.812   5.312  1.00 10.00      B   
ATOM   2927  O   MET B  26      31.948  -8.080   5.560  1.00 10.00      B   
ATOM   2928  N   LEU B  27      30.654  -9.183   4.083  1.00 10.00      B   
ATOM   2929  HN  LEU B  27      29.874  -9.767   3.961  1.00 10.00      B   
ATOM   2930  CA  LEU B  27      31.417  -8.767   2.909  1.00 10.00      B   
ATOM   2931  CB  LEU B  27      30.787  -9.333   1.634  1.00 10.00      B   
ATOM   2932  CG  LEU B  27      30.975 -10.828   1.380  1.00 10.00      B   
ATOM   2933  CD1 LEU B  27      30.133 -11.268   0.193  1.00 10.00      B   
ATOM   2934  CD2 LEU B  27      32.440 -11.145   1.140  1.00 10.00      B   
ATOM   2935  C   LEU B  27      31.508  -7.251   2.796  1.00 10.00      B   
ATOM   2936  O   LEU B  27      32.602  -6.690   2.753  1.00 10.00      B   
ATOM   2937  N   SER B  28      30.356  -6.593   2.760  1.00 10.00      B   
ATOM   2938  HN  SER B  28      29.515  -7.094   2.824  1.00 10.00      B   
ATOM   2939  CA  SER B  28      30.302  -5.142   2.629  1.00 10.00      B   
ATOM   2940  CB  SER B  28      28.847  -4.691   2.501  1.00 10.00      B   
ATOM   2941  OG  SER B  28      27.963  -5.779   2.742  1.00 10.00      B   
ATOM   2942  HG  SER B  28      27.710  -6.179   1.899  1.00 10.00      B   
ATOM   2943  C   SER B  28      30.980  -4.435   3.801  1.00 10.00      B   
ATOM   2944  O   SER B  28      31.642  -3.409   3.621  1.00 10.00      B   
ATOM   2945  N   PHE B  29      30.830  -5.000   4.993  1.00 10.00      B   
ATOM   2946  HN  PHE B  29      30.309  -5.828   5.065  1.00 10.00      B   
ATOM   2947  CA  PHE B  29      31.413  -4.421   6.198  1.00 10.00      B   
ATOM   2948  CB  PHE B  29      30.861  -5.115   7.446  1.00 10.00      B   
ATOM   2949  CG  PHE B  29      30.854  -4.247   8.672  1.00 10.00      B   
ATOM   2950  CD1 PHE B  29      29.916  -3.239   8.816  1.00 10.00      B   
ATOM   2951  CD2 PHE B  29      31.782  -4.439   9.681  1.00 10.00      B   
ATOM   2952  CE1 PHE B  29      29.903  -2.440   9.942  1.00 10.00      B   
ATOM   2953  CE2 PHE B  29      31.776  -3.643  10.811  1.00 10.00      B   
ATOM   2954  CZ  PHE B  29      30.835  -2.641  10.942  1.00 10.00      B   
ATOM   2955  C   PHE B  29      32.938  -4.501   6.178  1.00 10.00      B   
ATOM   2956  O   PHE B  29      33.623  -3.586   6.635  1.00 10.00      B   
ATOM   2957  N   CYS B  30      33.468  -5.591   5.634  1.00 10.00      B   
ATOM   2958  HN  CYS B  30      32.875  -6.288   5.274  1.00 10.00      B   
ATOM   2959  CA  CYS B  30      34.910  -5.777   5.568  1.00 10.00      B   
ATOM   2960  CB  CYS B  30      35.267  -7.264   5.548  1.00 10.00      B   
ATOM   2961  SG  CYS B  30      34.594  -8.203   6.936  1.00 10.00      B   
ATOM   2962  HG  CYS B  30      33.282  -8.311   6.753  1.00 10.00      B   
ATOM   2963  C   CYS B  30      35.518  -5.073   4.360  1.00 10.00      B   
ATOM   2964  O   CYS B  30      36.687  -4.701   4.378  1.00 10.00      B   
ATOM   2965  N   TYR B  31      34.715  -4.890   3.316  1.00 10.00      B   
ATOM   2966  HN  TYR B  31      33.789  -5.219   3.362  1.00 10.00      B   
ATOM   2967  CA  TYR B  31      35.169  -4.228   2.096  1.00 10.00      B   
ATOM   2968  CB  TYR B  31      34.012  -4.118   1.097  1.00 10.00      B   
ATOM   2969  CG  TYR B  31      34.425  -3.706  -0.300  1.00 10.00      B   
ATOM   2970  CD1 TYR B  31      35.049  -4.606  -1.153  1.00 10.00      B   
ATOM   2971  CD2 TYR B  31      34.182  -2.420  -0.768  1.00 10.00      B   
ATOM   2972  CE1 TYR B  31      35.425  -4.234  -2.429  1.00 10.00      B   
ATOM   2973  CE2 TYR B  31      34.556  -2.040  -2.043  1.00 10.00      B   
ATOM   2974  CZ  TYR B  31      35.175  -2.953  -2.871  1.00 10.00      B   
ATOM   2975  OH  TYR B  31      35.551  -2.583  -4.142  1.00 10.00      B   
ATOM   2976  HH  TYR B  31      35.473  -3.343  -4.734  1.00 10.00      B   
ATOM   2977  C   TYR B  31      35.727  -2.842   2.406  1.00 10.00      B   
ATOM   2978  O   TYR B  31      36.692  -2.395   1.784  1.00 10.00      B   
ATOM   2979  N   ILE B  32      35.127  -2.187   3.394  1.00 10.00      B   
ATOM   2980  HN  ILE B  32      34.378  -2.615   3.856  1.00 10.00      B   
ATOM   2981  CA  ILE B  32      35.539  -0.852   3.808  1.00 10.00      B   
ATOM   2982  CB  ILE B  32      34.652  -0.325   4.956  1.00 10.00      B   
ATOM   2983  CG1 ILE B  32      33.169  -0.495   4.610  1.00 10.00      B   
ATOM   2984  CG2 ILE B  32      34.968   1.135   5.242  1.00 10.00      B   
ATOM   2985  CD1 ILE B  32      32.235  -0.259   5.780  1.00 10.00      B   
ATOM   2986  C   ILE B  32      37.007  -0.818   4.248  1.00 10.00      B   
ATOM   2987  O   ILE B  32      37.771   0.048   3.816  1.00 10.00      B   
ATOM   2988  N   ILE B  33      37.408  -1.778   5.078  1.00 10.00      B   
ATOM   2989  HN  ILE B  33      36.772  -2.472   5.352  1.00 10.00      B   
ATOM   2990  CA  ILE B  33      38.782  -1.824   5.573  1.00 10.00      B   
ATOM   2991  CB  ILE B  33      38.951  -2.739   6.815  1.00 10.00      B   
ATOM   2992  CG1 ILE B  33      40.259  -2.419   7.546  1.00 10.00      B   
ATOM   2993  CG2 ILE B  33      38.891  -4.214   6.441  1.00 10.00      B   
ATOM   2994  CD1 ILE B  33      40.415  -3.133   8.871  1.00 10.00      B   
ATOM   2995  C   ILE B  33      39.775  -2.199   4.473  1.00 10.00      B   
ATOM   2996  O   ILE B  33      40.918  -1.743   4.480  1.00 10.00      B   
ATOM   2997  N   VAL B  34      39.332  -3.009   3.518  1.00 10.00      B   
ATOM   2998  HN  VAL B  34      38.406  -3.334   3.554  1.00 10.00      B   
ATOM   2999  CA  VAL B  34      40.194  -3.427   2.417  1.00 10.00      B   
ATOM   3000  CB  VAL B  34      39.572  -4.590   1.609  1.00 10.00      B   
ATOM   3001  CG1 VAL B  34      40.583  -5.175   0.635  1.00 10.00      B   
ATOM   3002  CG2 VAL B  34      39.062  -5.674   2.544  1.00 10.00      B   
ATOM   3003  C   VAL B  34      40.480  -2.243   1.494  1.00 10.00      B   
ATOM   3004  O   VAL B  34      41.562  -2.138   0.910  1.00 10.00      B   
ATOM   3005  N   VAL B  35      39.506  -1.344   1.386  1.00 10.00      B   
ATOM   3006  HN  VAL B  35      38.670  -1.491   1.878  1.00 10.00      B   
ATOM   3007  CA  VAL B  35      39.634  -0.153   0.551  1.00 10.00      B   
ATOM   3008  CB  VAL B  35      38.303   0.641   0.503  1.00 10.00      B   
ATOM   3009  CG1 VAL B  35      38.524   2.079   0.050  1.00 10.00      B   
ATOM   3010  CG2 VAL B  35      37.304  -0.052  -0.411  1.00 10.00      B   
ATOM   3011  C   VAL B  35      40.763   0.751   1.051  1.00 10.00      B   
ATOM   3012  O   VAL B  35      41.587   1.225   0.267  1.00 10.00      B   
ATOM   3013  N   PHE B  36      40.816   0.950   2.362  1.00 10.00      B   
ATOM   3014  HN  PHE B  36      40.162   0.503   2.939  1.00 10.00      B   
ATOM   3015  CA  PHE B  36      41.829   1.812   2.964  1.00 10.00      B   
ATOM   3016  CB  PHE B  36      41.339   2.376   4.298  1.00 10.00      B   
ATOM   3017  CG  PHE B  36      40.254   3.404   4.157  1.00 10.00      B   
ATOM   3018  CD1 PHE B  36      38.928   3.067   4.374  1.00 10.00      B   
ATOM   3019  CD2 PHE B  36      40.559   4.705   3.801  1.00 10.00      B   
ATOM   3020  CE1 PHE B  36      37.927   4.009   4.239  1.00 10.00      B   
ATOM   3021  CE2 PHE B  36      39.564   5.655   3.665  1.00 10.00      B   
ATOM   3022  CZ  PHE B  36      38.245   5.306   3.885  1.00 10.00      B   
ATOM   3023  C   PHE B  36      43.169   1.105   3.142  1.00 10.00      B   
ATOM   3024  O   PHE B  36      44.190   1.753   3.372  1.00 10.00      B   
ATOM   3025  N   LEU B  37      43.164  -0.216   3.041  1.00 10.00      B   
ATOM   3026  HN  LEU B  37      42.319  -0.680   2.862  1.00 10.00      B   
ATOM   3027  CA  LEU B  37      44.388  -0.995   3.198  1.00 10.00      B   
ATOM   3028  CB  LEU B  37      44.062  -2.412   3.683  1.00 10.00      B   
ATOM   3029  CG  LEU B  37      45.257  -3.310   4.022  1.00 10.00      B   
ATOM   3030  CD1 LEU B  37      46.022  -2.763   5.218  1.00 10.00      B   
ATOM   3031  CD2 LEU B  37      44.793  -4.735   4.283  1.00 10.00      B   
ATOM   3032  C   LEU B  37      45.170  -1.056   1.891  1.00 10.00      B   
ATOM   3033  O   LEU B  37      46.404  -1.066   1.887  1.00 10.00      B   
ATOM   3034  N   ALA B  38      44.449  -1.083   0.779  1.00 10.00      B   
ATOM   3035  HN  ALA B  38      43.470  -1.054   0.841  1.00 10.00      B   
ATOM   3036  CA  ALA B  38      45.072  -1.155  -0.533  1.00 10.00      B   
ATOM   3037  CB  ALA B  38      44.155  -1.850  -1.520  1.00 10.00      B   
ATOM   3038  C   ALA B  38      45.470   0.222  -1.052  1.00 10.00      B   
ATOM   3039  O   ALA B  38      44.664   0.926  -1.668  1.00 10.00      B   
ATOM   3040  N   ASN B  39      46.712   0.600  -0.796  1.00 10.00      B   
ATOM   3041  HN  ASN B  39      47.296   0.001  -0.283  1.00 10.00      B   
ATOM   3042  CA  ASN B  39      47.231   1.882  -1.255  1.00 10.00      B   
ATOM   3043  CB  ASN B  39      47.980   2.606  -0.132  1.00 10.00      B   
ATOM   3044  CG  ASN B  39      47.051   3.254   0.876  1.00 10.00      B   
ATOM   3045  OD1 ASN B  39      46.620   4.393   0.698  1.00 10.00      B   
ATOM   3046  ND2 ASN B  39      46.733   2.533   1.942  1.00 10.00      B   
ATOM   3047 HD21 ASN B  39      47.108   1.630   2.019  1.00 10.00      B   
ATOM   3048 HD22 ASN B  39      46.140   2.930   2.613  1.00 10.00      B   
ATOM   3049  C   ASN B  39      48.145   1.676  -2.454  1.00 10.00      B   
ATOM   3050  O   ASN B  39      48.354   2.585  -3.258  1.00 10.00      B   
ATOM   3051  N   ASN B  40      48.670   0.461  -2.574  1.00 10.00      B   
ATOM   3052  HN  ASN B  40      48.449  -0.220  -1.904  1.00 10.00      B   
ATOM   3053  CA  ASN B  40      49.557   0.104  -3.672  1.00 10.00      B   
ATOM   3054  CB  ASN B  40      50.225  -1.244  -3.372  1.00 10.00      B   
ATOM   3055  CG  ASN B  40      51.394  -1.573  -4.288  1.00 10.00      B   
ATOM   3056  OD1 ASN B  40      51.421  -1.190  -5.457  1.00 10.00      B   
ATOM   3057  ND2 ASN B  40      52.368  -2.298  -3.761  1.00 10.00      B   
ATOM   3058 HD21 ASN B  40      52.284  -2.582  -2.822  1.00 10.00      B   
ATOM   3059 HD22 ASN B  40      53.139  -2.519  -4.325  1.00 10.00      B   
ATOM   3060  C   ASN B  40      48.761   0.018  -4.969  1.00 10.00      B   
ATOM   3061  O   ASN B  40      47.664  -0.541  -4.993  1.00 10.00      B   
ATOM   3062  N   ILE B  41      49.317   0.576  -6.039  1.00 10.00      B   
ATOM   3063  HN  ILE B  41      50.194   1.008  -5.944  1.00 10.00      B   
ATOM   3064  CA  ILE B  41      48.669   0.573  -7.350  1.00 10.00      B   
ATOM   3065  CB  ILE B  41      49.563   1.248  -8.411  1.00 10.00      B   
ATOM   3066  CG1 ILE B  41      50.050   2.607  -7.906  1.00 10.00      B   
ATOM   3067  CG2 ILE B  41      48.815   1.409  -9.728  1.00 10.00      B   
ATOM   3068  CD1 ILE B  41      51.159   3.209  -8.741  1.00 10.00      B   
ATOM   3069  C   ILE B  41      48.330  -0.847  -7.802  1.00 10.00      B   
ATOM   3070  O   ILE B  41      47.276  -1.089  -8.391  1.00 10.00      B   
ATOM   3071  N   TRP B  42      49.217  -1.784  -7.494  1.00 10.00      B   
ATOM   3072  HN  TRP B  42      50.030  -1.530  -7.002  1.00 10.00      B   
ATOM   3073  CA  TRP B  42      49.021  -3.180  -7.871  1.00 10.00      B   
ATOM   3074  CB  TRP B  42      50.286  -3.996  -7.606  1.00 10.00      B   
ATOM   3075  CG  TRP B  42      51.480  -3.513  -8.370  1.00 10.00      B   
ATOM   3076  CD1 TRP B  42      52.722  -3.251  -7.869  1.00 10.00      B   
ATOM   3077  CD2 TRP B  42      51.543  -3.229  -9.773  1.00 10.00      B   
ATOM   3078  NE1 TRP B  42      53.554  -2.823  -8.872  1.00 10.00      B   
ATOM   3079  HE1 TRP B  42      54.498  -2.575  -8.761  1.00 10.00      B   
ATOM   3080  CE2 TRP B  42      52.855  -2.800 -10.051  1.00 10.00      B   
ATOM   3081  CE3 TRP B  42      50.620  -3.295 -10.822  1.00 10.00      B   
ATOM   3082  CZ2 TRP B  42      53.265  -2.441 -11.333  1.00 10.00      B   
ATOM   3083  CZ3 TRP B  42      51.030  -2.938 -12.092  1.00 10.00      B   
ATOM   3084  CH2 TRP B  42      52.341  -2.515 -12.337  1.00 10.00      B   
ATOM   3085  C   TRP B  42      47.824  -3.802  -7.151  1.00 10.00      B   
ATOM   3086  O   TRP B  42      47.193  -4.728  -7.661  1.00 10.00      B   
ATOM   3087  N   SER B  43      47.506  -3.279  -5.973  1.00 10.00      B   
ATOM   3088  HN  SER B  43      48.034  -2.531  -5.619  1.00 10.00      B   
ATOM   3089  CA  SER B  43      46.387  -3.791  -5.193  1.00 10.00      B   
ATOM   3090  CB  SER B  43      46.499  -3.337  -3.739  1.00 10.00      B   
ATOM   3091  OG  SER B  43      47.788  -3.629  -3.222  1.00 10.00      B   
ATOM   3092  HG  SER B  43      48.055  -4.512  -3.512  1.00 10.00      B   
ATOM   3093  C   SER B  43      45.050  -3.363  -5.792  1.00 10.00      B   
ATOM   3094  O   SER B  43      44.034  -4.035  -5.608  1.00 10.00      B   
ATOM   3095  N   TYR B  44      45.058  -2.254  -6.527  1.00 10.00      B   
ATOM   3096  HN  TYR B  44      45.900  -1.766  -6.652  1.00 10.00      B   
ATOM   3097  CA  TYR B  44      43.843  -1.754  -7.157  1.00 10.00      B   
ATOM   3098  CB  TYR B  44      44.076  -0.385  -7.800  1.00 10.00      B   
ATOM   3099  CG  TYR B  44      44.228   0.743  -6.804  1.00 10.00      B   
ATOM   3100  CD1 TYR B  44      43.116   1.348  -6.234  1.00 10.00      B   
ATOM   3101  CD2 TYR B  44      45.484   1.202  -6.435  1.00 10.00      B   
ATOM   3102  CE1 TYR B  44      43.254   2.380  -5.325  1.00 10.00      B   
ATOM   3103  CE2 TYR B  44      45.631   2.230  -5.528  1.00 10.00      B   
ATOM   3104  CZ  TYR B  44      44.514   2.815  -4.974  1.00 10.00      B   
ATOM   3105  OH  TYR B  44      44.655   3.839  -4.068  1.00 10.00      B   
ATOM   3106  HH  TYR B  44      45.465   4.331  -4.264  1.00 10.00      B   
ATOM   3107  C   TYR B  44      43.333  -2.746  -8.195  1.00 10.00      B   
ATOM   3108  O   TYR B  44      42.133  -2.996  -8.294  1.00 10.00      B   
ATOM   3109  N   ALA B  45      44.261  -3.325  -8.951  1.00 10.00      B   
ATOM   3110  HN  ALA B  45      45.203  -3.086  -8.815  1.00 10.00      B   
ATOM   3111  CA  ALA B  45      43.916  -4.301  -9.977  1.00 10.00      B   
ATOM   3112  CB  ALA B  45      45.153  -4.705 -10.765  1.00 10.00      B   
ATOM   3113  C   ALA B  45      43.267  -5.525  -9.340  1.00 10.00      B   
ATOM   3114  O   ALA B  45      42.293  -6.071  -9.865  1.00 10.00      B   
ATOM   3115  N   ILE B  46      43.806  -5.933  -8.195  1.00 10.00      B   
ATOM   3116  HN  ILE B  46      44.580  -5.449  -7.835  1.00 10.00      B   
ATOM   3117  CA  ILE B  46      43.289  -7.081  -7.461  1.00 10.00      B   
ATOM   3118  CB  ILE B  46      44.194  -7.424  -6.253  1.00 10.00      B   
ATOM   3119  CG1 ILE B  46      45.627  -7.712  -6.718  1.00 10.00      B   
ATOM   3120  CG2 ILE B  46      43.638  -8.606  -5.470  1.00 10.00      B   
ATOM   3121  CD1 ILE B  46      45.761  -8.949  -7.584  1.00 10.00      B   
ATOM   3122  C   ILE B  46      41.872  -6.793  -6.969  1.00 10.00      B   
ATOM   3123  O   ILE B  46      40.975  -7.632  -7.093  1.00 10.00      B   
ATOM   3124  N   LEU B  47      41.681  -5.594  -6.427  1.00 10.00      B   
ATOM   3125  HN  LEU B  47      42.442  -4.973  -6.367  1.00 10.00      B   
ATOM   3126  CA  LEU B  47      40.384  -5.171  -5.916  1.00 10.00      B   
ATOM   3127  CB  LEU B  47      40.502  -3.799  -5.247  1.00 10.00      B   
ATOM   3128  CG  LEU B  47      39.228  -3.246  -4.608  1.00 10.00      B   
ATOM   3129  CD1 LEU B  47      38.764  -4.137  -3.464  1.00 10.00      B   
ATOM   3130  CD2 LEU B  47      39.442  -1.819  -4.129  1.00 10.00      B   
ATOM   3131  C   LEU B  47      39.353  -5.116  -7.039  1.00 10.00      B   
ATOM   3132  O   LEU B  47      38.221  -5.579  -6.881  1.00 10.00      B   
ATOM   3133  N   ILE B  48      39.756  -4.551  -8.172  1.00 10.00      B   
ATOM   3134  HN  ILE B  48      40.674  -4.196  -8.228  1.00 10.00      B   
ATOM   3135  CA  ILE B  48      38.878  -4.429  -9.331  1.00 10.00      B   
ATOM   3136  CB  ILE B  48      39.541  -3.603 -10.458  1.00 10.00      B   
ATOM   3137  CG1 ILE B  48      39.639  -2.133 -10.044  1.00 10.00      B   
ATOM   3138  CG2 ILE B  48      38.779  -3.739 -11.770  1.00 10.00      B   
ATOM   3139  CD1 ILE B  48      40.448  -1.276 -10.998  1.00 10.00      B   
ATOM   3140  C   ILE B  48      38.468  -5.804  -9.859  1.00 10.00      B   
ATOM   3141  O   ILE B  48      37.296  -6.035 -10.162  1.00 10.00      B   
ATOM   3142  N   ALA B  49      39.432  -6.716  -9.931  1.00 10.00      B   
ATOM   3143  HN  ALA B  49      40.341  -6.471  -9.646  1.00 10.00      B   
ATOM   3144  CA  ALA B  49      39.189  -8.068 -10.426  1.00 10.00      B   
ATOM   3145  CB  ALA B  49      40.455  -8.905 -10.342  1.00 10.00      B   
ATOM   3146  C   ALA B  49      38.042  -8.754  -9.691  1.00 10.00      B   
ATOM   3147  O   ALA B  49      37.162  -9.350 -10.316  1.00 10.00      B   
ATOM   3148  N   PHE B  50      38.042  -8.656  -8.368  1.00 10.00      B   
ATOM   3149  HN  PHE B  50      38.761  -8.158  -7.922  1.00 10.00      B   
ATOM   3150  CA  PHE B  50      36.999  -9.283  -7.565  1.00 10.00      B   
ATOM   3151  CB  PHE B  50      37.461  -9.488  -6.121  1.00 10.00      B   
ATOM   3152  CG  PHE B  50      36.691 -10.555  -5.390  1.00 10.00      B   
ATOM   3153  CD1 PHE B  50      36.830 -11.889  -5.741  1.00 10.00      B   
ATOM   3154  CD2 PHE B  50      35.825 -10.223  -4.361  1.00 10.00      B   
ATOM   3155  CE1 PHE B  50      36.121 -12.872  -5.078  1.00 10.00      B   
ATOM   3156  CE2 PHE B  50      35.113 -11.201  -3.693  1.00 10.00      B   
ATOM   3157  CZ  PHE B  50      35.262 -12.527  -4.053  1.00 10.00      B   
ATOM   3158  C   PHE B  50      35.695  -8.491  -7.608  1.00 10.00      B   
ATOM   3159  O   PHE B  50      34.617  -9.068  -7.751  1.00 10.00      B   
ATOM   3160  N   THR B  51      35.798  -7.169  -7.514  1.00 10.00      B   
ATOM   3161  HN  THR B  51      36.687  -6.764  -7.424  1.00 10.00      B   
ATOM   3162  CA  THR B  51      34.621  -6.306  -7.534  1.00 10.00      B   
ATOM   3163  CB  THR B  51      34.988  -4.830  -7.270  1.00 10.00      B   
ATOM   3164  OG1 THR B  51      35.780  -4.749  -6.071  1.00 10.00      B   
ATOM   3165  HG1 THR B  51      36.690  -5.020  -6.265  1.00 10.00      B   
ATOM   3166  CG2 THR B  51      33.733  -3.986  -7.097  1.00 10.00      B   
ATOM   3167  C   THR B  51      33.836  -6.443  -8.842  1.00 10.00      B   
ATOM   3168  O   THR B  51      32.618  -6.626  -8.824  1.00 10.00      B   
ATOM   3169  N   VAL B  52      34.533  -6.378  -9.974  1.00 10.00      B   
ATOM   3170  HN  VAL B  52      35.507  -6.230  -9.935  1.00 10.00      B   
ATOM   3171  CA  VAL B  52      33.879  -6.517 -11.274  1.00 10.00      B   
ATOM   3172  CB  VAL B  52      34.860  -6.278 -12.444  1.00 10.00      B   
ATOM   3173  CG1 VAL B  52      34.208  -6.597 -13.784  1.00 10.00      B   
ATOM   3174  CG2 VAL B  52      35.352  -4.839 -12.435  1.00 10.00      B   
ATOM   3175  C   VAL B  52      33.256  -7.907 -11.393  1.00 10.00      B   
ATOM   3176  O   VAL B  52      32.142  -8.064 -11.901  1.00 10.00      B   
ATOM   3177  N   GLY B  53      33.972  -8.906 -10.889  1.00 10.00      B   
ATOM   3178  HN  GLY B  53      34.846  -8.714 -10.488  1.00 10.00      B   
ATOM   3179  CA  GLY B  53      33.481 -10.269 -10.926  1.00 10.00      B   
ATOM   3180  C   GLY B  53      32.200 -10.421 -10.130  1.00 10.00      B   
ATOM   3181  O   GLY B  53      31.313 -11.185 -10.510  1.00 10.00      B   
ATOM   3182  N   ALA B  54      32.101  -9.687  -9.027  1.00 10.00      B   
ATOM   3183  HN  ALA B  54      32.852  -9.107  -8.770  1.00 10.00      B   
ATOM   3184  CA  ALA B  54      30.919  -9.731  -8.177  1.00 10.00      B   
ATOM   3185  CB  ALA B  54      31.158  -8.970  -6.884  1.00 10.00      B   
ATOM   3186  C   ALA B  54      29.706  -9.172  -8.913  1.00 10.00      B   
ATOM   3187  O   ALA B  54      28.611  -9.721  -8.825  1.00 10.00      B   
ATOM   3188  N   ILE B  55      29.915  -8.088  -9.652  1.00 10.00      B   
ATOM   3189  HN  ILE B  55      30.817  -7.697  -9.682  1.00 10.00      B   
ATOM   3190  CA  ILE B  55      28.841  -7.456 -10.416  1.00 10.00      B   
ATOM   3191  CB  ILE B  55      29.280  -6.080 -10.959  1.00 10.00      B   
ATOM   3192  CG1 ILE B  55      29.825  -5.205  -9.828  1.00 10.00      B   
ATOM   3193  CG2 ILE B  55      28.122  -5.384 -11.663  1.00 10.00      B   
ATOM   3194  CD1 ILE B  55      30.666  -4.044 -10.307  1.00 10.00      B   
ATOM   3195  C   ILE B  55      28.430  -8.349 -11.586  1.00 10.00      B   
ATOM   3196  O   ILE B  55      27.250  -8.448 -11.940  1.00 10.00      B   
ATOM   3197  N   LEU B  56      29.414  -9.007 -12.176  1.00 10.00      B   
ATOM   3198  HN  LEU B  56      30.337  -8.873 -11.860  1.00 10.00      B   
ATOM   3199  CA  LEU B  56      29.168  -9.900 -13.294  1.00 10.00      B   
ATOM   3200  CB  LEU B  56      30.490 -10.296 -13.954  1.00 10.00      B   
ATOM   3201  CG  LEU B  56      30.384 -11.068 -15.268  1.00 10.00      B   
ATOM   3202  CD1 LEU B  56      30.025 -10.133 -16.414  1.00 10.00      B   
ATOM   3203  CD2 LEU B  56      31.682 -11.803 -15.553  1.00 10.00      B   
ATOM   3204  C   LEU B  56      28.422 -11.150 -12.838  1.00 10.00      B   
ATOM   3205  O   LEU B  56      27.524 -11.631 -13.526  1.00 10.00      B   
ATOM   3206  N   SER B  57      28.783 -11.664 -11.668  1.00 10.00      B   
ATOM   3207  HN  SER B  57      29.499 -11.228 -11.152  1.00 10.00      B   
ATOM   3208  CA  SER B  57      28.153 -12.865 -11.136  1.00 10.00      B   
ATOM   3209  CB  SER B  57      29.046 -13.534 -10.089  1.00 10.00      B   
ATOM   3210  OG  SER B  57      29.539 -12.591  -9.154  1.00 10.00      B   
ATOM   3211  HG  SER B  57      30.323 -12.160  -9.521  1.00 10.00      B   
ATOM   3212  C   SER B  57      26.758 -12.595 -10.576  1.00 10.00      B   
ATOM   3213  O   SER B  57      25.923 -13.497 -10.530  1.00 10.00      B   
ATOM   3214  N   SER B  58      26.504 -11.360 -10.154  1.00 10.00      B   
ATOM   3215  HN  SER B  58      27.211 -10.678 -10.198  1.00 10.00      B   
ATOM   3216  CA  SER B  58      25.199 -11.001  -9.607  1.00 10.00      B   
ATOM   3217  CB  SER B  58      25.305  -9.766  -8.716  1.00 10.00      B   
ATOM   3218  OG  SER B  58      26.185  -8.819  -9.285  1.00 10.00      B   
ATOM   3219  HG  SER B  58      27.069  -8.950  -8.919  1.00 10.00      B   
ATOM   3220  C   SER B  58      24.179 -10.786 -10.718  1.00 10.00      B   
ATOM   3221  O   SER B  58      22.974 -10.776 -10.472  1.00 10.00      B   
ATOM   3222  N   LYS B  59      24.682 -10.613 -11.940  1.00 10.00      B   
ATOM   3223  HN  LYS B  59      25.656 -10.609 -12.050  1.00 10.00      B   
ATOM   3224  CA  LYS B  59      23.840 -10.416 -13.121  1.00 10.00      B   
ATOM   3225  CB  LYS B  59      22.895 -11.605 -13.347  1.00 10.00      B   
ATOM   3226  CG  LYS B  59      23.582 -12.962 -13.395  1.00 10.00      B   
ATOM   3227  CD  LYS B  59      24.709 -12.981 -14.414  1.00 10.00      B   
ATOM   3228  CE  LYS B  59      25.593 -14.202 -14.236  1.00 10.00      B   
ATOM   3229  NZ  LYS B  59      26.953 -13.987 -14.799  1.00 10.00      B   
ATOM   3230  HZ1 LYS B  59      26.913 -13.935 -15.836  1.00 10.00      B   
ATOM   3231  HZ2 LYS B  59      27.581 -14.769 -14.531  1.00 10.00      B   
ATOM   3232  HZ3 LYS B  59      27.354 -13.098 -14.436  1.00 10.00      B   
ATOM   3233  C   LYS B  59      23.062  -9.104 -13.066  1.00 10.00      B   
ATOM   3234  O   LYS B  59      21.998  -8.975 -13.675  1.00 10.00      B   
ATOM   3235  N   ILE B  60      23.594  -8.132 -12.338  1.00 10.00      B   
ATOM   3236  HN  ILE B  60      24.436  -8.294 -11.864  1.00 10.00      B   
ATOM   3237  CA  ILE B  60      22.950  -6.831 -12.230  1.00 10.00      B   
ATOM   3238  CB  ILE B  60      23.132  -6.197 -10.836  1.00 10.00      B   
ATOM   3239  CG1 ILE B  60      22.692  -7.180  -9.747  1.00 10.00      B   
ATOM   3240  CG2 ILE B  60      22.334  -4.902 -10.731  1.00 10.00      B   
ATOM   3241  CD1 ILE B  60      22.839  -6.643  -8.337  1.00 10.00      B   
ATOM   3242  C   ILE B  60      23.483  -5.896 -13.313  1.00 10.00      B   
ATOM   3243  O   ILE B  60      24.424  -5.129 -13.092  1.00 10.00      B   
ATOM   3244  N   SER B  61      22.890  -5.990 -14.491  1.00 10.00      B   
ATOM   3245  HN  SER B  61      22.155  -6.630 -14.604  1.00 10.00      B   
ATOM   3246  CA  SER B  61      23.287  -5.176 -15.626  1.00 10.00      B   
ATOM   3247  CB  SER B  61      23.088  -5.978 -16.913  1.00 10.00      B   
ATOM   3248  OG  SER B  61      22.054  -6.937 -16.750  1.00 10.00      B   
ATOM   3249  HG  SER B  61      22.429  -7.824 -16.797  1.00 10.00      B   
ATOM   3250  C   SER B  61      22.486  -3.877 -15.675  1.00 10.00      B   
ATOM   3251  O   SER B  61      21.735  -3.571 -14.746  1.00 10.00      B   
ATOM   3252  N   LEU B  62      22.663  -3.119 -16.761  1.00 10.00      B   
ATOM   3253  HN  LEU B  62      23.287  -3.426 -17.449  1.00 10.00      B   
ATOM   3254  CA  LEU B  62      21.970  -1.848 -16.963  1.00 10.00      B   
ATOM   3255  CB  LEU B  62      20.444  -2.006 -16.906  1.00 10.00      B   
ATOM   3256  CG  LEU B  62      19.812  -2.893 -17.982  1.00 10.00      B   
ATOM   3257  CD1 LEU B  62      18.298  -2.921 -17.836  1.00 10.00      B   
ATOM   3258  CD2 LEU B  62      20.210  -2.424 -19.373  1.00 10.00      B   
ATOM   3259  C   LEU B  62      22.448  -0.770 -15.995  1.00 10.00      B   
ATOM   3260  O   LEU B  62      23.223  -1.038 -15.073  1.00 10.00      B   
ATOM   3261  N   GLY B  63      21.980   0.451 -16.208  1.00 10.00      B   
ATOM   3262  HN  GLY B  63      21.357   0.604 -16.951  1.00 10.00      B   
ATOM   3263  CA  GLY B  63      22.371   1.558 -15.360  1.00 10.00      B   
ATOM   3264  C   GLY B  63      21.602   1.593 -14.056  1.00 10.00      B   
ATOM   3265  O   GLY B  63      21.032   2.622 -13.691  1.00 10.00      B   
ATOM   3266  N   PHE B  64      21.590   0.474 -13.346  1.00 10.00      B   
ATOM   3267  HN  PHE B  64      22.065  -0.316 -13.692  1.00 10.00      B   
ATOM   3268  CA  PHE B  64      20.889   0.388 -12.073  1.00 10.00      B   
ATOM   3269  CB  PHE B  64      20.632  -1.070 -11.687  1.00 10.00      B   
ATOM   3270  CG  PHE B  64      19.602  -1.759 -12.540  1.00 10.00      B   
ATOM   3271  CD1 PHE B  64      19.482  -3.138 -12.519  1.00 10.00      B   
ATOM   3272  CD2 PHE B  64      18.756  -1.032 -13.362  1.00 10.00      B   
ATOM   3273  CE1 PHE B  64      18.539  -3.777 -13.300  1.00 10.00      B   
ATOM   3274  CE2 PHE B  64      17.811  -1.664 -14.144  1.00 10.00      B   
ATOM   3275  CZ  PHE B  64      17.702  -3.039 -14.113  1.00 10.00      B   
ATOM   3276  C   PHE B  64      21.682   1.085 -10.979  1.00 10.00      B   
ATOM   3277  O   PHE B  64      21.115   1.759 -10.118  1.00 10.00      B   
ATOM   3278  N   PHE B  65      22.999   0.933 -11.034  1.00 10.00      B   
ATOM   3279  HN  PHE B  65      23.384   0.390 -11.752  1.00 10.00      B   
ATOM   3280  CA  PHE B  65      23.888   1.543 -10.050  1.00 10.00      B   
ATOM   3281  CB  PHE B  65      25.295   0.948 -10.148  1.00 10.00      B   
ATOM   3282  CG  PHE B  65      25.366  -0.521  -9.842  1.00 10.00      B   
ATOM   3283  CD1 PHE B  65      25.486  -1.454 -10.861  1.00 10.00      B   
ATOM   3284  CD2 PHE B  65      25.316  -0.971  -8.532  1.00 10.00      B   
ATOM   3285  CE1 PHE B  65      25.555  -2.805 -10.580  1.00 10.00      B   
ATOM   3286  CE2 PHE B  65      25.383  -2.321  -8.244  1.00 10.00      B   
ATOM   3287  CZ  PHE B  65      25.503  -3.239  -9.269  1.00 10.00      B   
ATOM   3288  C   PHE B  65      23.950   3.054 -10.225  1.00 10.00      B   
ATOM   3289  O   PHE B  65      24.248   3.782  -9.280  1.00 10.00      B   
ATOM   3290  N   LEU B  66      23.652   3.517 -11.436  1.00 10.00      B   
ATOM   3291  HN  LEU B  66      23.408   2.880 -12.138  1.00 10.00      B   
ATOM   3292  CA  LEU B  66      23.677   4.945 -11.751  1.00 10.00      B   
ATOM   3293  CB  LEU B  66      23.348   5.180 -13.227  1.00 10.00      B   
ATOM   3294  CG  LEU B  66      24.405   4.728 -14.236  1.00 10.00      B   
ATOM   3295  CD1 LEU B  66      23.931   4.995 -15.654  1.00 10.00      B   
ATOM   3296  CD2 LEU B  66      25.733   5.425 -13.977  1.00 10.00      B   
ATOM   3297  C   LEU B  66      22.711   5.730 -10.871  1.00 10.00      B   
ATOM   3298  O   LEU B  66      22.992   6.866 -10.480  1.00 10.00      B   
ATOM   3299  N   LYS B  67      21.584   5.114 -10.548  1.00 10.00      B   
ATOM   3300  HN  LYS B  67      21.424   4.206 -10.877  1.00 10.00      B   
ATOM   3301  CA  LYS B  67      20.576   5.755  -9.715  1.00 10.00      B   
ATOM   3302  CB  LYS B  67      19.252   4.995  -9.776  1.00 10.00      B   
ATOM   3303  CG  LYS B  67      18.574   5.082 -11.135  1.00 10.00      B   
ATOM   3304  CD  LYS B  67      17.257   4.327 -11.156  1.00 10.00      B   
ATOM   3305  CE  LYS B  67      16.546   4.498 -12.489  1.00 10.00      B   
ATOM   3306  NZ  LYS B  67      15.334   3.644 -12.586  1.00 10.00      B   
ATOM   3307  HZ1 LYS B  67      14.681   3.862 -11.807  1.00 10.00      B   
ATOM   3308  HZ2 LYS B  67      15.599   2.638 -12.529  1.00 10.00      B   
ATOM   3309  HZ3 LYS B  67      14.846   3.812 -13.490  1.00 10.00      B   
ATOM   3310  C   LYS B  67      21.064   5.912  -8.280  1.00 10.00      B   
ATOM   3311  O   LYS B  67      20.551   6.735  -7.523  1.00 10.00      B   
ATOM   3312  N   GLY B  68      22.072   5.130  -7.920  1.00 10.00      B   
ATOM   3313  HN  GLY B  68      22.443   4.495  -8.570  1.00 10.00      B   
ATOM   3314  CA  GLY B  68      22.634   5.206  -6.588  1.00 10.00      B   
ATOM   3315  C   GLY B  68      23.775   6.203  -6.537  1.00 10.00      B   
ATOM   3316  O   GLY B  68      24.232   6.591  -5.461  1.00 10.00      B   
ATOM   3317  N   ILE B  69      24.229   6.621  -7.715  1.00 10.00      B   
ATOM   3318  HN  ILE B  69      23.818   6.271  -8.533  1.00 10.00      B   
ATOM   3319  CA  ILE B  69      25.318   7.584  -7.830  1.00 10.00      B   
ATOM   3320  CB  ILE B  69      26.102   7.384  -9.151  1.00 10.00      B   
ATOM   3321  CG1 ILE B  69      26.626   5.950  -9.257  1.00 10.00      B   
ATOM   3322  CG2 ILE B  69      27.248   8.381  -9.265  1.00 10.00      B   
ATOM   3323  CD1 ILE B  69      27.329   5.648 -10.562  1.00 10.00      B   
ATOM   3324  C   ILE B  69      24.765   9.006  -7.796  1.00 10.00      B   
ATOM   3325  O   ILE B  69      25.401   9.916  -7.268  1.00 10.00      B   
ATOM   3326  N   ARG B  70      23.563   9.170  -8.348  1.00 10.00      B   
ATOM   3327  HN  ARG B  70      23.108   8.387  -8.724  1.00 10.00      B   
ATOM   3328  CA  ARG B  70      22.895  10.473  -8.417  1.00 10.00      B   
ATOM   3329  CB  ARG B  70      21.471  10.345  -8.974  1.00 10.00      B   
ATOM   3330  CG  ARG B  70      20.856  11.663  -9.422  1.00 10.00      B   
ATOM   3331  CD  ARG B  70      19.359  11.688  -9.166  1.00 10.00      B   
ATOM   3332  NE  ARG B  70      19.056  11.731  -7.737  1.00 10.00      B   
ATOM   3333  HE  ARG B  70      19.645  12.282  -7.172  1.00 10.00      B   
ATOM   3334  CZ  ARG B  70      18.045  11.080  -7.163  1.00 10.00      B   
ATOM   3335  NH1 ARG B  70      17.221  10.338  -7.899  1.00 10.00      B   
ATOM   3336 HH11 ARG B  70      16.430   9.829  -7.450  1.00 10.00      B   
ATOM   3337 HH12 ARG B  70      17.361  10.264  -8.931  1.00 10.00      B   
ATOM   3338  NH2 ARG B  70      17.854  11.184  -5.852  1.00 10.00      B   
ATOM   3339 HH21 ARG B  70      17.066  10.676  -5.393  1.00 10.00      B   
ATOM   3340 HH22 ARG B  70      18.497  11.776  -5.273  1.00 10.00      B   
ATOM   3341  C   ARG B  70      22.908  11.244  -7.084  1.00 10.00      B   
ATOM   3342  O   ARG B  70      23.368  12.384  -7.046  1.00 10.00      B   
ATOM   3343  N   PRO B  71      22.428  10.644  -5.966  1.00 10.00      B   
ATOM   3344  CA  PRO B  71      22.402  11.327  -4.660  1.00 10.00      B   
ATOM   3345  CB  PRO B  71      21.667  10.341  -3.745  1.00 10.00      B   
ATOM   3346  CG  PRO B  71      21.847   9.016  -4.396  1.00 10.00      B   
ATOM   3347  CD  PRO B  71      21.863   9.283  -5.873  1.00 10.00      B   
ATOM   3348  C   PRO B  71      23.797  11.626  -4.104  1.00 10.00      B   
ATOM   3349  O   PRO B  71      23.940  12.380  -3.142  1.00 10.00      B   
ATOM   3350  N   LEU B  72      24.821  11.045  -4.711  1.00 10.00      B   
ATOM   3351  HN  LEU B  72      24.654  10.461  -5.481  1.00 10.00      B   
ATOM   3352  CA  LEU B  72      26.189  11.257  -4.258  1.00 10.00      B   
ATOM   3353  CB  LEU B  72      26.917   9.922  -4.077  1.00 10.00      B   
ATOM   3354  CG  LEU B  72      26.439   9.044  -2.921  1.00 10.00      B   
ATOM   3355  CD1 LEU B  72      27.295   7.793  -2.821  1.00 10.00      B   
ATOM   3356  CD2 LEU B  72      26.460   9.818  -1.611  1.00 10.00      B   
ATOM   3357  C   LEU B  72      26.968  12.169  -5.198  1.00 10.00      B   
ATOM   3358  O   LEU B  72      28.086  12.580  -4.880  1.00 10.00      B   
ATOM   3359  N   LEU B  73      26.373  12.495  -6.345  1.00 10.00      B   
ATOM   3360  HN  LEU B  73      25.478  12.138  -6.537  1.00 10.00      B   
ATOM   3361  CA  LEU B  73      27.017  13.358  -7.336  1.00 10.00      B   
ATOM   3362  CB  LEU B  73      26.108  13.566  -8.550  1.00 10.00      B   
ATOM   3363  CG  LEU B  73      26.022  12.402  -9.540  1.00 10.00      B   
ATOM   3364  CD1 LEU B  73      24.945  12.668 -10.578  1.00 10.00      B   
ATOM   3365  CD2 LEU B  73      27.366  12.184 -10.217  1.00 10.00      B   
ATOM   3366  C   LEU B  73      27.405  14.700  -6.729  1.00 10.00      B   
ATOM   3367  O   LEU B  73      28.399  15.307  -7.128  1.00 10.00      B   
ATOM   3368  N   TRP B  74      26.622  15.131  -5.746  1.00 10.00      B   
ATOM   3369  HN  TRP B  74      25.853  14.582  -5.486  1.00 10.00      B   
ATOM   3370  CA  TRP B  74      26.852  16.389  -5.048  1.00 10.00      B   
ATOM   3371  CB  TRP B  74      25.825  16.532  -3.919  1.00 10.00      B   
ATOM   3372  CG  TRP B  74      25.945  17.788  -3.110  1.00 10.00      B   
ATOM   3373  CD1 TRP B  74      26.559  17.926  -1.899  1.00 10.00      B   
ATOM   3374  CD2 TRP B  74      25.429  19.083  -3.446  1.00 10.00      B   
ATOM   3375  NE1 TRP B  74      26.459  19.222  -1.461  1.00 10.00      B   
ATOM   3376  HE1 TRP B  74      26.822  19.570  -0.616  1.00 10.00      B   
ATOM   3377  CE2 TRP B  74      25.771  19.952  -2.392  1.00 10.00      B   
ATOM   3378  CE3 TRP B  74      24.714  19.591  -4.534  1.00 10.00      B   
ATOM   3379  CZ2 TRP B  74      25.424  21.297  -2.393  1.00 10.00      B   
ATOM   3380  CZ3 TRP B  74      24.370  20.928  -4.533  1.00 10.00      B   
ATOM   3381  CH2 TRP B  74      24.725  21.766  -3.469  1.00 10.00      B   
ATOM   3382  C   TRP B  74      28.273  16.451  -4.484  1.00 10.00      B   
ATOM   3383  O   TRP B  74      28.943  17.482  -4.566  1.00 10.00      B   
ATOM   3384  N   LEU B  75      28.732  15.339  -3.930  1.00 10.00      B   
ATOM   3385  HN  LEU B  75      28.159  14.541  -3.916  1.00 10.00      B   
ATOM   3386  CA  LEU B  75      30.065  15.270  -3.344  1.00 10.00      B   
ATOM   3387  CB  LEU B  75      30.063  14.357  -2.116  1.00 10.00      B   
ATOM   3388  CG  LEU B  75      29.201  14.810  -0.934  1.00 10.00      B   
ATOM   3389  CD1 LEU B  75      29.221  13.762   0.166  1.00 10.00      B   
ATOM   3390  CD2 LEU B  75      29.679  16.152  -0.400  1.00 10.00      B   
ATOM   3391  C   LEU B  75      31.105  14.790  -4.354  1.00 10.00      B   
ATOM   3392  O   LEU B  75      32.266  15.198  -4.302  1.00 10.00      B   
ATOM   3393  N   ILE B  76      30.685  13.925  -5.269  1.00 10.00      B   
ATOM   3394  HN  ILE B  76      29.745  13.638  -5.258  1.00 10.00      B   
ATOM   3395  CA  ILE B  76      31.583  13.383  -6.285  1.00 10.00      B   
ATOM   3396  CB  ILE B  76      30.892  12.307  -7.149  1.00 10.00      B   
ATOM   3397  CG1 ILE B  76      30.502  11.114  -6.276  1.00 10.00      B   
ATOM   3398  CG2 ILE B  76      31.799  11.856  -8.289  1.00 10.00      B   
ATOM   3399  CD1 ILE B  76      29.688  10.066  -6.998  1.00 10.00      B   
ATOM   3400  C   ILE B  76      32.156  14.482  -7.176  1.00 10.00      B   
ATOM   3401  O   ILE B  76      33.372  14.653  -7.241  1.00 10.00      B   
ATOM   3402  N   VAL B  77      31.280  15.242  -7.831  1.00 10.00      B   
ATOM   3403  HN  VAL B  77      30.317  15.075  -7.713  1.00 10.00      B   
ATOM   3404  CA  VAL B  77      31.712  16.322  -8.721  1.00 10.00      B   
ATOM   3405  CB  VAL B  77      30.507  17.052  -9.352  1.00 10.00      B   
ATOM   3406  CG1 VAL B  77      30.967  18.113 -10.342  1.00 10.00      B   
ATOM   3407  CG2 VAL B  77      29.582  16.056 -10.032  1.00 10.00      B   
ATOM   3408  C   VAL B  77      32.587  17.324  -7.971  1.00 10.00      B   
ATOM   3409  O   VAL B  77      33.611  17.784  -8.482  1.00 10.00      B   
ATOM   3410  N   PHE B  78      32.187  17.631  -6.746  1.00 10.00      B   
ATOM   3411  HN  PHE B  78      31.376  17.210  -6.394  1.00 10.00      B   
ATOM   3412  CA  PHE B  78      32.918  18.566  -5.905  1.00 10.00      B   
ATOM   3413  CB  PHE B  78      32.170  18.779  -4.582  1.00 10.00      B   
ATOM   3414  CG  PHE B  78      32.962  19.499  -3.524  1.00 10.00      B   
ATOM   3415  CD1 PHE B  78      33.270  20.842  -3.660  1.00 10.00      B   
ATOM   3416  CD2 PHE B  78      33.395  18.831  -2.389  1.00 10.00      B   
ATOM   3417  CE1 PHE B  78      33.995  21.504  -2.686  1.00 10.00      B   
ATOM   3418  CE2 PHE B  78      34.121  19.487  -1.413  1.00 10.00      B   
ATOM   3419  CZ  PHE B  78      34.422  20.827  -1.561  1.00 10.00      B   
ATOM   3420  C   PHE B  78      34.339  18.074  -5.642  1.00 10.00      B   
ATOM   3421  O   PHE B  78      35.308  18.793  -5.891  1.00 10.00      B   
ATOM   3422  N   THR B  79      34.452  16.838  -5.172  1.00 10.00      B   
ATOM   3423  HN  THR B  79      33.639  16.305  -5.036  1.00 10.00      B   
ATOM   3424  CA  THR B  79      35.744  16.247  -4.853  1.00 10.00      B   
ATOM   3425  CB  THR B  79      35.569  14.883  -4.154  1.00 10.00      B   
ATOM   3426  OG1 THR B  79      34.679  15.036  -3.037  1.00 10.00      B   
ATOM   3427  HG1 THR B  79      33.766  15.004  -3.354  1.00 10.00      B   
ATOM   3428  CG2 THR B  79      36.905  14.342  -3.665  1.00 10.00      B   
ATOM   3429  C   THR B  79      36.634  16.093  -6.088  1.00 10.00      B   
ATOM   3430  O   THR B  79      37.807  16.463  -6.060  1.00 10.00      B   
ATOM   3431  N   VAL B  80      36.075  15.572  -7.175  1.00 10.00      B   
ATOM   3432  HN  VAL B  80      35.122  15.327  -7.159  1.00 10.00      B   
ATOM   3433  CA  VAL B  80      36.844  15.366  -8.397  1.00 10.00      B   
ATOM   3434  CB  VAL B  80      36.008  14.689  -9.505  1.00 10.00      B   
ATOM   3435  CG1 VAL B  80      36.814  14.585 -10.791  1.00 10.00      B   
ATOM   3436  CG2 VAL B  80      35.555  13.308  -9.056  1.00 10.00      B   
ATOM   3437  C   VAL B  80      37.450  16.669  -8.918  1.00 10.00      B   
ATOM   3438  O   VAL B  80      38.652  16.743  -9.177  1.00 10.00      B   
ATOM   3439  N   VAL B  81      36.620  17.696  -9.053  1.00 10.00      B   
ATOM   3440  HN  VAL B  81      35.671  17.580  -8.820  1.00 10.00      B   
ATOM   3441  CA  VAL B  81      37.083  18.992  -9.546  1.00 10.00      B   
ATOM   3442  CB  VAL B  81      35.907  19.964  -9.805  1.00 10.00      B   
ATOM   3443  CG1 VAL B  81      36.410  21.348 -10.195  1.00 10.00      B   
ATOM   3444  CG2 VAL B  81      34.998  19.408 -10.890  1.00 10.00      B   
ATOM   3445  C   VAL B  81      38.088  19.625  -8.582  1.00 10.00      B   
ATOM   3446  O   VAL B  81      39.115  20.160  -9.004  1.00 10.00      B   
ATOM   3447  N   LEU B  82      37.807  19.524  -7.287  1.00 10.00      B   
ATOM   3448  HN  LEU B  82      36.991  19.055  -7.007  1.00 10.00      B   
ATOM   3449  CA  LEU B  82      38.680  20.095  -6.268  1.00 10.00      B   
ATOM   3450  CB  LEU B  82      38.021  20.035  -4.887  1.00 10.00      B   
ATOM   3451  CG  LEU B  82      38.706  20.835  -3.779  1.00 10.00      B   
ATOM   3452  CD1 LEU B  82      38.630  22.327  -4.063  1.00 10.00      B   
ATOM   3453  CD2 LEU B  82      38.099  20.509  -2.426  1.00 10.00      B   
ATOM   3454  C   LEU B  82      40.039  19.402  -6.231  1.00 10.00      B   
ATOM   3455  O   LEU B  82      41.057  20.040  -5.979  1.00 10.00      B   
ATOM   3456  N   GLN B  83      40.054  18.099  -6.480  1.00 10.00      B   
ATOM   3457  HN  GLN B  83      39.207  17.637  -6.678  1.00 10.00      B   
ATOM   3458  CA  GLN B  83      41.299  17.336  -6.463  1.00 10.00      B   
ATOM   3459  CB  GLN B  83      41.036  15.845  -6.236  1.00 10.00      B   
ATOM   3460  CG  GLN B  83      40.574  15.500  -4.827  1.00 10.00      B   
ATOM   3461  CD  GLN B  83      41.294  16.300  -3.758  1.00 10.00      B   
ATOM   3462  OE1 GLN B  83      42.400  15.950  -3.342  1.00 10.00      B   
ATOM   3463  NE2 GLN B  83      40.665  17.368  -3.291  1.00 10.00      B   
ATOM   3464 HE21 GLN B  83      39.778  17.579  -3.654  1.00 10.00      B   
ATOM   3465 HE22 GLN B  83      41.112  17.911  -2.608  1.00 10.00      B   
ATOM   3466  C   GLN B  83      42.113  17.554  -7.733  1.00 10.00      B   
ATOM   3467  O   GLN B  83      43.333  17.374  -7.738  1.00 10.00      B   
ATOM   3468  N   LEU B  84      41.434  17.934  -8.808  1.00 10.00      B   
ATOM   3469  HN  LEU B  84      40.462  18.040  -8.745  1.00 10.00      B   
ATOM   3470  CA  LEU B  84      42.098  18.194 -10.079  1.00 10.00      B   
ATOM   3471  CB  LEU B  84      41.072  18.292 -11.212  1.00 10.00      B   
ATOM   3472  CG  LEU B  84      40.637  16.970 -11.844  1.00 10.00      B   
ATOM   3473  CD1 LEU B  84      39.448  17.181 -12.766  1.00 10.00      B   
ATOM   3474  CD2 LEU B  84      41.795  16.334 -12.599  1.00 10.00      B   
ATOM   3475  C   LEU B  84      42.904  19.481  -9.999  1.00 10.00      B   
ATOM   3476  O   LEU B  84      43.901  19.656 -10.700  1.00 10.00      B   
ATOM   3477  N   LEU B  85      42.462  20.377  -9.133  1.00 10.00      B   
ATOM   3478  HN  LEU B  85      41.673  20.168  -8.593  1.00 10.00      B   
ATOM   3479  CA  LEU B  85      43.125  21.651  -8.946  1.00 10.00      B   
ATOM   3480  CB  LEU B  85      42.091  22.779  -8.923  1.00 10.00      B   
ATOM   3481  CG  LEU B  85      41.148  22.857 -10.126  1.00 10.00      B   
ATOM   3482  CD1 LEU B  85      40.024  23.847  -9.861  1.00 10.00      B   
ATOM   3483  CD2 LEU B  85      41.915  23.228 -11.387  1.00 10.00      B   
ATOM   3484  C   LEU B  85      43.912  21.645  -7.643  1.00 10.00      B   
ATOM   3485  O   LEU B  85      43.790  20.714  -6.841  1.00 10.00      B   
ATOM   3486  N   PHE B  86      44.732  22.678  -7.452  1.00 10.00      B   
ATOM   3487  HN  PHE B  86      44.794  23.367  -8.150  1.00 10.00      B   
ATOM   3488  CA  PHE B  86      45.546  22.832  -6.244  1.00 10.00      B   
ATOM   3489  CB  PHE B  86      44.662  23.080  -5.013  1.00 10.00      B   
ATOM   3490  CG  PHE B  86      43.559  24.074  -5.256  1.00 10.00      B   
ATOM   3491  CD1 PHE B  86      42.230  23.677  -5.233  1.00 10.00      B   
ATOM   3492  CD2 PHE B  86      43.851  25.402  -5.521  1.00 10.00      B   
ATOM   3493  CE1 PHE B  86      41.215  24.585  -5.469  1.00 10.00      B   
ATOM   3494  CE2 PHE B  86      42.840  26.316  -5.755  1.00 10.00      B   
ATOM   3495  CZ  PHE B  86      41.521  25.906  -5.731  1.00 10.00      B   
ATOM   3496  C   PHE B  86      46.480  21.645  -6.020  1.00 10.00      B   
ATOM   3497  O   PHE B  86      46.895  21.370  -4.891  1.00 10.00      B   
ATOM   3498  N   SER B  87      46.820  20.955  -7.099  1.00 10.00      B   
ATOM   3499  HN  SER B  87      46.470  21.230  -7.973  1.00 10.00      B   
ATOM   3500  CA  SER B  87      47.700  19.802  -7.020  1.00 10.00      B   
ATOM   3501  CB  SER B  87      46.882  18.510  -7.047  1.00 10.00      B   
ATOM   3502  OG  SER B  87      45.897  18.515  -6.025  1.00 10.00      B   
ATOM   3503  HG  SER B  87      45.059  18.829  -6.394  1.00 10.00      B   
ATOM   3504  C   SER B  87      48.724  19.813  -8.150  1.00 10.00      B   
ATOM   3505  O   SER B  87      48.797  20.772  -8.924  1.00 10.00      B   
ATOM   3506  N   ILE B 100      45.112  28.559 -10.813  1.00 10.00      B   
ATOM   3507  HN  ILE B 100      45.581  29.019 -11.543  1.00 10.00      B   
ATOM   3508  CA  ILE B 100      44.776  27.151 -10.981  1.00 10.00      B   
ATOM   3509  CB  ILE B 100      43.292  26.953 -11.360  1.00 10.00      B   
ATOM   3510  CG1 ILE B 100      42.848  28.001 -12.388  1.00 10.00      B   
ATOM   3511  CG2 ILE B 100      42.413  26.995 -10.120  1.00 10.00      B   
ATOM   3512  CD1 ILE B 100      41.489  27.731 -12.998  1.00 10.00      B   
ATOM   3513  C   ILE B 100      45.653  26.514 -12.053  1.00 10.00      B   
ATOM   3514  O   ILE B 100      46.041  27.171 -13.023  1.00 10.00      B   
ATOM   3515  N   ASN B 101      45.980  25.244 -11.868  1.00 10.00      B   
ATOM   3516  HN  ASN B 101      45.665  24.781 -11.063  1.00 10.00      B   
ATOM   3517  CA  ASN B 101      46.805  24.518 -12.820  1.00 10.00      B   
ATOM   3518  CB  ASN B 101      48.287  24.833 -12.604  1.00 10.00      B   
ATOM   3519  CG  ASN B 101      49.077  24.792 -13.895  1.00 10.00      B   
ATOM   3520  OD1 ASN B 101      49.406  23.722 -14.405  1.00 10.00      B   
ATOM   3521  ND2 ASN B 101      49.405  25.959 -14.422  1.00 10.00      B   
ATOM   3522 HD21 ASN B 101      49.124  26.774 -13.953  1.00 10.00      B   
ATOM   3523 HD22 ASN B 101      49.908  25.966 -15.263  1.00 10.00      B   
ATOM   3524  C   ASN B 101      46.578  23.021 -12.682  1.00 10.00      B   
ATOM   3525  O   ASN B 101      46.600  22.479 -11.575  1.00 10.00      B   
ATOM   3526  N   VAL B 102      46.337  22.361 -13.802  1.00 10.00      B   
ATOM   3527  HN  VAL B 102      46.312  22.851 -14.650  1.00 10.00      B   
ATOM   3528  CA  VAL B 102      46.114  20.923 -13.808  1.00 10.00      B   
ATOM   3529  CB  VAL B 102      44.959  20.535 -14.756  1.00 10.00      B   
ATOM   3530  CG1 VAL B 102      44.663  19.045 -14.669  1.00 10.00      B   
ATOM   3531  CG2 VAL B 102      43.710  21.344 -14.442  1.00 10.00      B   
ATOM   3532  C   VAL B 102      47.386  20.202 -14.241  1.00 10.00      B   
ATOM   3533  O   VAL B 102      47.952  20.499 -15.296  1.00 10.00      B   
ATOM   3534  N   THR B 103      47.837  19.274 -13.418  1.00 10.00      B   
ATOM   3535  HN  THR B 103      47.342  19.084 -12.592  1.00 10.00      B   
ATOM   3536  CA  THR B 103      49.043  18.516 -13.708  1.00 10.00      B   
ATOM   3537  CB  THR B 103      49.883  18.334 -12.430  1.00 10.00      B   
ATOM   3538  OG1 THR B 103      49.006  18.050 -11.331  1.00 10.00      B   
ATOM   3539  HG1 THR B 103      48.598  18.871 -11.026  1.00 10.00      B   
ATOM   3540  CG2 THR B 103      50.667  19.601 -12.126  1.00 10.00      B   
ATOM   3541  C   THR B 103      48.687  17.145 -14.273  1.00 10.00      B   
ATOM   3542  O   THR B 103      47.521  16.741 -14.252  1.00 10.00      B   
ATOM   3543  N   GLN B 104      49.681  16.437 -14.783  1.00 10.00      B   
ATOM   3544  HN  GLN B 104      50.589  16.812 -14.781  1.00 10.00      B   
ATOM   3545  CA  GLN B 104      49.459  15.110 -15.338  1.00 10.00      B   
ATOM   3546  CB  GLN B 104      50.689  14.635 -16.115  1.00 10.00      B   
ATOM   3547  CG  GLN B 104      50.864  15.297 -17.472  1.00 10.00      B   
ATOM   3548  CD  GLN B 104      52.177  14.926 -18.133  1.00 10.00      B   
ATOM   3549  OE1 GLN B 104      53.189  14.724 -17.464  1.00 10.00      B   
ATOM   3550  NE2 GLN B 104      52.170  14.836 -19.451  1.00 10.00      B   
ATOM   3551 HE21 GLN B 104      51.327  15.014 -19.924  1.00 10.00      B   
ATOM   3552 HE22 GLN B 104      53.002  14.585 -19.903  1.00 10.00      B   
ATOM   3553  C   GLN B 104      49.126  14.130 -14.220  1.00 10.00      B   
ATOM   3554  O   GLN B 104      48.191  13.338 -14.327  1.00 10.00      B   
ATOM   3555  N   ASP B 105      49.885  14.219 -13.135  1.00 10.00      B   
ATOM   3556  HN  ASP B 105      50.601  14.887 -13.113  1.00 10.00      B   
ATOM   3557  CA  ASP B 105      49.690  13.353 -11.975  1.00 10.00      B   
ATOM   3558  CB  ASP B 105      50.796  13.577 -10.936  1.00 10.00      B   
ATOM   3559  CG  ASP B 105      52.107  12.902 -11.303  1.00 10.00      B   
ATOM   3560  OD1 ASP B 105      52.513  11.955 -10.594  1.00 10.00      B   
ATOM   3561  OD2 ASP B 105      52.744  13.318 -12.299  1.00 10.00      B   
ATOM   3562  C   ASP B 105      48.325  13.607 -11.350  1.00 10.00      B   
ATOM   3563  O   ASP B 105      47.665  12.683 -10.876  1.00 10.00      B   
ATOM   3564  N   GLY B 106      47.903  14.869 -11.365  1.00 10.00      B   
ATOM   3565  HN  GLY B 106      48.478  15.561 -11.751  1.00 10.00      B   
ATOM   3566  CA  GLY B 106      46.611  15.234 -10.813  1.00 10.00      B   
ATOM   3567  C   GLY B 106      45.477  14.583 -11.579  1.00 10.00      B   
ATOM   3568  O   GLY B 106      44.465  14.194 -10.997  1.00 10.00      B   
ATOM   3569  N   LEU B 107      45.659  14.451 -12.888  1.00 10.00      B   
ATOM   3570  HN  LEU B 107      46.490  14.787 -13.291  1.00 10.00      B   
ATOM   3571  CA  LEU B 107      44.658  13.823 -13.742  1.00 10.00      B   
ATOM   3572  CB  LEU B 107      45.003  14.041 -15.218  1.00 10.00      B   
ATOM   3573  CG  LEU B 107      43.889  13.755 -16.230  1.00 10.00      B   
ATOM   3574  CD1 LEU B 107      42.655  14.588 -15.927  1.00 10.00      B   
ATOM   3575  CD2 LEU B 107      44.373  14.009 -17.650  1.00 10.00      B   
ATOM   3576  C   LEU B 107      44.571  12.332 -13.427  1.00 10.00      B   
ATOM   3577  O   LEU B 107      43.498  11.733 -13.473  1.00 10.00      B   
ATOM   3578  N   ILE B 108      45.713  11.743 -13.089  1.00 10.00      B   
ATOM   3579  HN  ILE B 108      46.537  12.276 -13.073  1.00 10.00      B   
ATOM   3580  CA  ILE B 108      45.770  10.329 -12.741  1.00 10.00      B   
ATOM   3581  CB  ILE B 108      47.221   9.807 -12.722  1.00 10.00      B   
ATOM   3582  CG1 ILE B 108      47.902  10.092 -14.064  1.00 10.00      B   
ATOM   3583  CG2 ILE B 108      47.254   8.317 -12.414  1.00 10.00      B   
ATOM   3584  CD1 ILE B 108      49.381   9.771 -14.082  1.00 10.00      B   
ATOM   3585  C   ILE B 108      45.131  10.118 -11.371  1.00 10.00      B   
ATOM   3586  O   ILE B 108      44.416   9.141 -11.149  1.00 10.00      B   
ATOM   3587  N   ASN B 109      45.388  11.058 -10.463  1.00 10.00      B   
ATOM   3588  HN  ASN B 109      45.982  11.806 -10.704  1.00 10.00      B   
ATOM   3589  CA  ASN B 109      44.830  11.003  -9.115  1.00 10.00      B   
ATOM   3590  CB  ASN B 109      45.317  12.183  -8.269  1.00 10.00      B   
ATOM   3591  CG  ASN B 109      46.705  11.978  -7.692  1.00 10.00      B   
ATOM   3592  OD1 ASN B 109      47.127  10.851  -7.444  1.00 10.00      B   
ATOM   3593  ND2 ASN B 109      47.416  13.071  -7.456  1.00 10.00      B   
ATOM   3594 HD21 ASN B 109      47.007  13.944  -7.660  1.00 10.00      B   
ATOM   3595 HD22 ASN B 109      48.320  12.967  -7.093  1.00 10.00      B   
ATOM   3596  C   ASN B 109      43.314  11.016  -9.182  1.00 10.00      B   
ATOM   3597  O   ASN B 109      42.641  10.312  -8.425  1.00 10.00      B   
ATOM   3598  N   ALA B 110      42.783  11.813 -10.106  1.00 10.00      B   
ATOM   3599  HN  ALA B 110      43.379  12.357 -10.666  1.00 10.00      B   
ATOM   3600  CA  ALA B 110      41.343  11.910 -10.299  1.00 10.00      B   
ATOM   3601  CB  ALA B 110      41.008  12.995 -11.309  1.00 10.00      B   
ATOM   3602  C   ALA B 110      40.784  10.567 -10.752  1.00 10.00      B   
ATOM   3603  O   ALA B 110      39.698  10.167 -10.332  1.00 10.00      B   
ATOM   3604  N   GLY B 111      41.544   9.879 -11.602  1.00 10.00      B   
ATOM   3605  HN  GLY B 111      42.395  10.265 -11.902  1.00 10.00      B   
ATOM   3606  CA  GLY B 111      41.132   8.578 -12.093  1.00 10.00      B   
ATOM   3607  C   GLY B 111      40.976   7.590 -10.956  1.00 10.00      B   
ATOM   3608  O   GLY B 111      40.020   6.812 -10.925  1.00 10.00      B   
ATOM   3609  N   TYR B 112      41.918   7.633 -10.016  1.00 10.00      B   
ATOM   3610  HN  TYR B 112      42.665   8.263 -10.119  1.00 10.00      B   
ATOM   3611  CA  TYR B 112      41.879   6.759  -8.849  1.00 10.00      B   
ATOM   3612  CB  TYR B 112      43.057   7.056  -7.911  1.00 10.00      B   
ATOM   3613  CG  TYR B 112      44.415   6.596  -8.392  1.00 10.00      B   
ATOM   3614  CD1 TYR B 112      45.482   7.484  -8.447  1.00 10.00      B   
ATOM   3615  CD2 TYR B 112      44.641   5.277  -8.765  1.00 10.00      B   
ATOM   3616  CE1 TYR B 112      46.733   7.076  -8.857  1.00 10.00      B   
ATOM   3617  CE2 TYR B 112      45.891   4.860  -9.183  1.00 10.00      B   
ATOM   3618  CZ  TYR B 112      46.934   5.763  -9.225  1.00 10.00      B   
ATOM   3619  OH  TYR B 112      48.185   5.349  -9.622  1.00 10.00      B   
ATOM   3620  HH  TYR B 112      48.122   4.900 -10.475  1.00 10.00      B   
ATOM   3621  C   TYR B 112      40.587   6.991  -8.077  1.00 10.00      B   
ATOM   3622  O   TYR B 112      39.843   6.057  -7.788  1.00 10.00      B   
ATOM   3623  N   ILE B 113      40.324   8.257  -7.770  1.00 10.00      B   
ATOM   3624  HN  ILE B 113      40.952   8.957  -8.062  1.00 10.00      B   
ATOM   3625  CA  ILE B 113      39.134   8.649  -7.021  1.00 10.00      B   
ATOM   3626  CB  ILE B 113      39.144  10.165  -6.728  1.00 10.00      B   
ATOM   3627  CG1 ILE B 113      40.444  10.552  -6.015  1.00 10.00      B   
ATOM   3628  CG2 ILE B 113      37.939  10.564  -5.884  1.00 10.00      B   
ATOM   3629  CD1 ILE B 113      40.703  12.042  -5.969  1.00 10.00      B   
ATOM   3630  C   ILE B 113      37.859   8.273  -7.774  1.00 10.00      B   
ATOM   3631  O   ILE B 113      36.884   7.814  -7.173  1.00 10.00      B   
ATOM   3632  N   PHE B 114      37.883   8.459  -9.089  1.00 10.00      B   
ATOM   3633  HN  PHE B 114      38.694   8.831  -9.504  1.00 10.00      B   
ATOM   3634  CA  PHE B 114      36.742   8.136  -9.938  1.00 10.00      B   
ATOM   3635  CB  PHE B 114      37.080   8.420 -11.406  1.00 10.00      B   
ATOM   3636  CG  PHE B 114      36.009   8.018 -12.382  1.00 10.00      B   
ATOM   3637  CD1 PHE B 114      34.837   8.747 -12.486  1.00 10.00      B   
ATOM   3638  CD2 PHE B 114      36.176   6.912 -13.198  1.00 10.00      B   
ATOM   3639  CE1 PHE B 114      33.851   8.381 -13.385  1.00 10.00      B   
ATOM   3640  CE2 PHE B 114      35.196   6.541 -14.097  1.00 10.00      B   
ATOM   3641  CZ  PHE B 114      34.032   7.276 -14.192  1.00 10.00      B   
ATOM   3642  C   PHE B 114      36.334   6.677  -9.757  1.00 10.00      B   
ATOM   3643  O   PHE B 114      35.168   6.378  -9.488  1.00 10.00      B   
ATOM   3644  N   VAL B 115      37.307   5.781  -9.874  1.00 10.00      B   
ATOM   3645  HN  VAL B 115      38.222   6.089 -10.071  1.00 10.00      B   
ATOM   3646  CA  VAL B 115      37.057   4.356  -9.719  1.00 10.00      B   
ATOM   3647  CB  VAL B 115      38.264   3.512 -10.186  1.00 10.00      B   
ATOM   3648  CG1 VAL B 115      37.976   2.023 -10.040  1.00 10.00      B   
ATOM   3649  CG2 VAL B 115      38.626   3.848 -11.626  1.00 10.00      B   
ATOM   3650  C   VAL B 115      36.739   4.026  -8.260  1.00 10.00      B   
ATOM   3651  O   VAL B 115      35.834   3.243  -7.976  1.00 10.00      B   
ATOM   3652  N   ARG B 116      37.481   4.646  -7.345  1.00 10.00      B   
ATOM   3653  HN  ARG B 116      38.182   5.270  -7.646  1.00 10.00      B   
ATOM   3654  CA  ARG B 116      37.294   4.433  -5.909  1.00 10.00      B   
ATOM   3655  CB  ARG B 116      38.252   5.314  -5.105  1.00 10.00      B   
ATOM   3656  CG  ARG B 116      39.633   4.712  -4.901  1.00 10.00      B   
ATOM   3657  CD  ARG B 116      40.517   5.647  -4.090  1.00 10.00      B   
ATOM   3658  NE  ARG B 116      41.693   4.967  -3.551  1.00 10.00      B   
ATOM   3659  HE  ARG B 116      42.329   4.584  -4.194  1.00 10.00      B   
ATOM   3660  CZ  ARG B 116      41.956   4.855  -2.248  1.00 10.00      B   
ATOM   3661  NH1 ARG B 116      41.124   5.370  -1.350  1.00 10.00      B   
ATOM   3662 HH11 ARG B 116      40.261   5.870  -1.659  1.00 10.00      B   
ATOM   3663 HH12 ARG B 116      41.334   5.290  -0.330  1.00 10.00      B   
ATOM   3664  NH2 ARG B 116      43.044   4.215  -1.850  1.00 10.00      B   
ATOM   3665 HH21 ARG B 116      43.700   3.810  -2.557  1.00 10.00      B   
ATOM   3666 HH22 ARG B 116      43.254   4.115  -0.833  1.00 10.00      B   
ATOM   3667  C   ARG B 116      35.852   4.699  -5.482  1.00 10.00      B   
ATOM   3668  O   ARG B 116      35.265   3.915  -4.735  1.00 10.00      B   
ATOM   3669  N   PHE B 117      35.288   5.802  -5.964  1.00 10.00      B   
ATOM   3670  HN  PHE B 117      35.815   6.393  -6.550  1.00 10.00      B   
ATOM   3671  CA  PHE B 117      33.913   6.166  -5.642  1.00 10.00      B   
ATOM   3672  CB  PHE B 117      33.580   7.562  -6.175  1.00 10.00      B   
ATOM   3673  CG  PHE B 117      33.572   8.631  -5.120  1.00 10.00      B   
ATOM   3674  CD1 PHE B 117      32.607   8.636  -4.124  1.00 10.00      B   
ATOM   3675  CD2 PHE B 117      34.528   9.633  -5.127  1.00 10.00      B   
ATOM   3676  CE1 PHE B 117      32.598   9.619  -3.153  1.00 10.00      B   
ATOM   3677  CE2 PHE B 117      34.526  10.619  -4.159  1.00 10.00      B   
ATOM   3678  CZ  PHE B 117      33.559  10.612  -3.171  1.00 10.00      B   
ATOM   3679  C   PHE B 117      32.933   5.149  -6.212  1.00 10.00      B   
ATOM   3680  O   PHE B 117      31.970   4.761  -5.549  1.00 10.00      B   
ATOM   3681  N   LEU B 118      33.196   4.711  -7.438  1.00 10.00      B   
ATOM   3682  HN  LEU B 118      33.989   5.052  -7.905  1.00 10.00      B   
ATOM   3683  CA  LEU B 118      32.341   3.738  -8.108  1.00 10.00      B   
ATOM   3684  CB  LEU B 118      32.820   3.477  -9.537  1.00 10.00      B   
ATOM   3685  CG  LEU B 118      32.774   4.668 -10.495  1.00 10.00      B   
ATOM   3686  CD1 LEU B 118      33.253   4.261 -11.881  1.00 10.00      B   
ATOM   3687  CD2 LEU B 118      31.374   5.262 -10.556  1.00 10.00      B   
ATOM   3688  C   LEU B 118      32.279   2.433  -7.328  1.00 10.00      B   
ATOM   3689  O   LEU B 118      31.217   1.819  -7.221  1.00 10.00      B   
ATOM   3690  N   LEU B 119      33.419   2.031  -6.778  1.00 10.00      B   
ATOM   3691  HN  LEU B 119      34.228   2.575  -6.906  1.00 10.00      B   
ATOM   3692  CA  LEU B 119      33.514   0.802  -6.000  1.00 10.00      B   
ATOM   3693  CB  LEU B 119      34.952   0.586  -5.526  1.00 10.00      B   
ATOM   3694  CG  LEU B 119      36.006   0.415  -6.621  1.00 10.00      B   
ATOM   3695  CD1 LEU B 119      37.402   0.582  -6.048  1.00 10.00      B   
ATOM   3696  CD2 LEU B 119      35.866  -0.941  -7.291  1.00 10.00      B   
ATOM   3697  C   LEU B 119      32.579   0.846  -4.797  1.00 10.00      B   
ATOM   3698  O   LEU B 119      31.801  -0.081  -4.570  1.00 10.00      B   
ATOM   3699  N   ILE B 120      32.644   1.942  -4.045  1.00 10.00      B   
ATOM   3700  HN  ILE B 120      33.268   2.658  -4.296  1.00 10.00      B   
ATOM   3701  CA  ILE B 120      31.812   2.112  -2.858  1.00 10.00      B   
ATOM   3702  CB  ILE B 120      32.127   3.437  -2.132  1.00 10.00      B   
ATOM   3703  CG1 ILE B 120      33.625   3.542  -1.837  1.00 10.00      B   
ATOM   3704  CG2 ILE B 120      31.324   3.550  -0.843  1.00 10.00      B   
ATOM   3705  CD1 ILE B 120      34.062   4.909  -1.356  1.00 10.00      B   
ATOM   3706  C   ILE B 120      30.326   2.076  -3.216  1.00 10.00      B   
ATOM   3707  O   ILE B 120      29.533   1.391  -2.568  1.00 10.00      B   
ATOM   3708  N   ILE B 121      29.959   2.807  -4.261  1.00 10.00      B   
ATOM   3709  HN  ILE B 121      30.642   3.318  -4.749  1.00 10.00      B   
ATOM   3710  CA  ILE B 121      28.570   2.867  -4.706  1.00 10.00      B   
ATOM   3711  CB  ILE B 121      28.376   3.917  -5.821  1.00 10.00      B   
ATOM   3712  CG1 ILE B 121      28.797   5.300  -5.322  1.00 10.00      B   
ATOM   3713  CG2 ILE B 121      26.929   3.941  -6.298  1.00 10.00      B   
ATOM   3714  CD1 ILE B 121      28.942   6.333  -6.418  1.00 10.00      B   
ATOM   3715  C   ILE B 121      28.085   1.504  -5.194  1.00 10.00      B   
ATOM   3716  O   ILE B 121      27.006   1.045  -4.819  1.00 10.00      B   
ATOM   3717  N   MET B 122      28.895   0.850  -6.011  1.00 10.00      B   
ATOM   3718  HN  MET B 122      29.760   1.251  -6.256  1.00 10.00      B   
ATOM   3719  CA  MET B 122      28.540  -0.455  -6.548  1.00 10.00      B   
ATOM   3720  CB  MET B 122      29.562  -0.917  -7.585  1.00 10.00      B   
ATOM   3721  CG  MET B 122      29.253  -0.461  -9.000  1.00 10.00      B   
ATOM   3722  SD  MET B 122      30.703  -0.480 -10.070  1.00 10.00      B   
ATOM   3723  CE  MET B 122      29.964  -0.057 -11.646  1.00 10.00      B   
ATOM   3724  C   MET B 122      28.398  -1.499  -5.450  1.00 10.00      B   
ATOM   3725  O   MET B 122      27.439  -2.263  -5.440  1.00 10.00      B   
ATOM   3726  N   MET B 123      29.342  -1.510  -4.518  1.00 10.00      B   
ATOM   3727  HN  MET B 123      30.074  -0.855  -4.568  1.00 10.00      B   
ATOM   3728  CA  MET B 123      29.331  -2.476  -3.423  1.00 10.00      B   
ATOM   3729  CB  MET B 123      30.612  -2.370  -2.595  1.00 10.00      B   
ATOM   3730  CG  MET B 123      30.778  -3.487  -1.581  1.00 10.00      B   
ATOM   3731  SD  MET B 123      31.047  -5.093  -2.358  1.00 10.00      B   
ATOM   3732  CE  MET B 123      30.937  -6.173  -0.933  1.00 10.00      B   
ATOM   3733  C   MET B 123      28.103  -2.323  -2.525  1.00 10.00      B   
ATOM   3734  O   MET B 123      27.426  -3.305  -2.214  1.00 10.00      B   
ATOM   3735  N   SER B 124      27.812  -1.094  -2.118  1.00 10.00      B   
ATOM   3736  HN  SER B 124      28.374  -0.347  -2.409  1.00 10.00      B   
ATOM   3737  CA  SER B 124      26.673  -0.832  -1.246  1.00 10.00      B   
ATOM   3738  CB  SER B 124      26.676   0.622  -0.764  1.00 10.00      B   
ATOM   3739  OG  SER B 124      26.957   1.516  -1.827  1.00 10.00      B   
ATOM   3740  HG  SER B 124      27.916   1.588  -1.941  1.00 10.00      B   
ATOM   3741  C   SER B 124      25.350  -1.188  -1.923  1.00 10.00      B   
ATOM   3742  O   SER B 124      24.516  -1.890  -1.347  1.00 10.00      B   
ATOM   3743  N   THR B 125      25.176  -0.723  -3.156  1.00 10.00      B   
ATOM   3744  HN  THR B 125      25.880  -0.179  -3.565  1.00 10.00      B   
ATOM   3745  CA  THR B 125      23.957  -0.991  -3.909  1.00 10.00      B   
ATOM   3746  CB  THR B 125      23.931  -0.205  -5.237  1.00 10.00      B   
ATOM   3747  OG1 THR B 125      24.381   1.136  -5.003  1.00 10.00      B   
ATOM   3748  HG1 THR B 125      25.349   1.146  -4.963  1.00 10.00      B   
ATOM   3749  CG2 THR B 125      22.520  -0.159  -5.810  1.00 10.00      B   
ATOM   3750  C   THR B 125      23.802  -2.487  -4.190  1.00 10.00      B   
ATOM   3751  O   THR B 125      22.690  -3.017  -4.196  1.00 10.00      B   
ATOM   3752  N   LEU B 126      24.930  -3.166  -4.396  1.00 10.00      B   
ATOM   3753  HN  LEU B 126      25.788  -2.687  -4.362  1.00 10.00      B   
ATOM   3754  CA  LEU B 126      24.935  -4.602  -4.674  1.00 10.00      B   
ATOM   3755  CB  LEU B 126      26.374  -5.096  -4.859  1.00 10.00      B   
ATOM   3756  CG  LEU B 126      26.553  -6.466  -5.515  1.00 10.00      B   
ATOM   3757  CD1 LEU B 126      26.282  -6.380  -7.006  1.00 10.00      B   
ATOM   3758  CD2 LEU B 126      27.952  -7.003  -5.255  1.00 10.00      B   
ATOM   3759  C   LEU B 126      24.278  -5.377  -3.537  1.00 10.00      B   
ATOM   3760  O   LEU B 126      23.520  -6.317  -3.771  1.00 10.00      B   
ATOM   3761  N   LEU B 127      24.570  -4.969  -2.308  1.00 10.00      B   
ATOM   3762  HN  LEU B 127      25.179  -4.206  -2.194  1.00 10.00      B   
ATOM   3763  CA  LEU B 127      24.020  -5.620  -1.126  1.00 10.00      B   
ATOM   3764  CB  LEU B 127      24.666  -5.054   0.143  1.00 10.00      B   
ATOM   3765  CG  LEU B 127      24.161  -5.620   1.474  1.00 10.00      B   
ATOM   3766  CD1 LEU B 127      24.633  -7.052   1.668  1.00 10.00      B   
ATOM   3767  CD2 LEU B 127      24.606  -4.743   2.633  1.00 10.00      B   
ATOM   3768  C   LEU B 127      22.500  -5.470  -1.052  1.00 10.00      B   
ATOM   3769  O   LEU B 127      21.781  -6.451  -0.849  1.00 10.00      B   
ATOM   3770  N   THR B 128      22.021  -4.244  -1.233  1.00 10.00      B   
ATOM   3771  HN  THR B 128      22.647  -3.506  -1.411  1.00 10.00      B   
ATOM   3772  CA  THR B 128      20.595  -3.952  -1.168  1.00 10.00      B   
ATOM   3773  CB  THR B 128      20.345  -2.434  -1.175  1.00 10.00      B   
ATOM   3774  OG1 THR B 128      21.604  -1.744  -1.202  1.00 10.00      B   
ATOM   3775  HG1 THR B 128      21.581  -1.065  -1.890  1.00 10.00      B   
ATOM   3776  CG2 THR B 128      19.570  -2.018   0.065  1.00 10.00      B   
ATOM   3777  C   THR B 128      19.810  -4.598  -2.311  1.00 10.00      B   
ATOM   3778  O   THR B 128      18.641  -4.943  -2.154  1.00 10.00      B   
ATOM   3779  N   LEU B 129      20.456  -4.777  -3.453  1.00 10.00      B   
ATOM   3780  HN  LEU B 129      21.396  -4.504  -3.522  1.00 10.00      B   
ATOM   3781  CA  LEU B 129      19.796  -5.367  -4.609  1.00 10.00      B   
ATOM   3782  CB  LEU B 129      20.337  -4.763  -5.909  1.00 10.00      B   
ATOM   3783  CG  LEU B 129      20.195  -3.247  -6.088  1.00 10.00      B   
ATOM   3784  CD1 LEU B 129      20.670  -2.835  -7.472  1.00 10.00      B   
ATOM   3785  CD2 LEU B 129      18.761  -2.797  -5.857  1.00 10.00      B   
ATOM   3786  C   LEU B 129      19.949  -6.884  -4.644  1.00 10.00      B   
ATOM   3787  O   LEU B 129      19.611  -7.522  -5.640  1.00 10.00      B   
ATOM   3788  N   SER B 130      20.456  -7.470  -3.570  1.00 10.00      B   
ATOM   3789  HN  SER B 130      20.723  -6.925  -2.801  1.00 10.00      B   
ATOM   3790  CA  SER B 130      20.641  -8.914  -3.532  1.00 10.00      B   
ATOM   3791  CB  SER B 130      22.120  -9.255  -3.704  1.00 10.00      B   
ATOM   3792  OG  SER B 130      22.902  -8.671  -2.673  1.00 10.00      B   
ATOM   3793  HG  SER B 130      23.268  -7.830  -2.990  1.00 10.00      B   
ATOM   3794  C   SER B 130      20.104  -9.548  -2.255  1.00 10.00      B   
ATOM   3795  O   SER B 130      19.964 -10.770  -2.172  1.00 10.00      B   
ATOM   3796  N   THR B 131      19.800  -8.729  -1.261  1.00 10.00      B   
ATOM   3797  HN  THR B 131      19.900  -7.762  -1.380  1.00 10.00      B   
ATOM   3798  CA  THR B 131      19.312  -9.242   0.005  1.00 10.00      B   
ATOM   3799  CB  THR B 131      20.354  -9.027   1.114  1.00 10.00      B   
ATOM   3800  OG1 THR B 131      21.667  -9.041   0.531  1.00 10.00      B   
ATOM   3801  HG1 THR B 131      21.837  -8.190   0.104  1.00 10.00      B   
ATOM   3802  CG2 THR B 131      20.254 -10.136   2.150  1.00 10.00      B   
ATOM   3803  C   THR B 131      18.000  -8.585   0.410  1.00 10.00      B   
ATOM   3804  O   THR B 131      17.859  -7.363   0.347  1.00 10.00      B   
ATOM   3805  N   GLN B 132      17.044  -9.409   0.816  1.00 10.00      B   
ATOM   3806  HN  GLN B 132      17.222 -10.376   0.829  1.00 10.00      B   
ATOM   3807  CA  GLN B 132      15.740  -8.927   1.244  1.00 10.00      B   
ATOM   3808  CB  GLN B 132      14.747 -10.095   1.278  1.00 10.00      B   
ATOM   3809  CG  GLN B 132      13.286  -9.682   1.221  1.00 10.00      B   
ATOM   3810  CD  GLN B 132      12.360 -10.852   0.958  1.00 10.00      B   
ATOM   3811  OE1 GLN B 132      12.730 -11.811   0.277  1.00 10.00      B   
ATOM   3812  NE2 GLN B 132      11.148 -10.785   1.494  1.00 10.00      B   
ATOM   3813 HE21 GLN B 132      10.919  -9.989   2.025  1.00 10.00      B   
ATOM   3814 HE22 GLN B 132      10.533 -11.532   1.345  1.00 10.00      B   
ATOM   3815  C   GLN B 132      15.853  -8.285   2.626  1.00 10.00      B   
ATOM   3816  O   GLN B 132      16.560  -8.802   3.489  1.00 10.00      B   
ATOM   3817  N   PRO B 133      15.170  -7.144   2.845  1.00 10.00      B   
ATOM   3818  CA  PRO B 133      15.193  -6.419   4.127  1.00 10.00      B   
ATOM   3819  CB  PRO B 133      14.017  -5.454   3.992  1.00 10.00      B   
ATOM   3820  CG  PRO B 133      13.951  -5.171   2.532  1.00 10.00      B   
ATOM   3821  CD  PRO B 133      14.342  -6.448   1.841  1.00 10.00      B   
ATOM   3822  C   PRO B 133      15.001  -7.326   5.348  1.00 10.00      B   
ATOM   3823  O   PRO B 133      15.708  -7.186   6.351  1.00 10.00      B   
ATOM   3824  N   LEU B 134      14.048  -8.248   5.260  1.00 10.00      B   
ATOM   3825  HN  LEU B 134      13.510  -8.304   4.440  1.00 10.00      B   
ATOM   3826  CA  LEU B 134      13.775  -9.175   6.357  1.00 10.00      B   
ATOM   3827  CB  LEU B 134      12.550 -10.043   6.053  1.00 10.00      B   
ATOM   3828  CG  LEU B 134      11.182  -9.398   6.300  1.00 10.00      B   
ATOM   3829  CD1 LEU B 134      10.062 -10.376   5.975  1.00 10.00      B   
ATOM   3830  CD2 LEU B 134      11.067  -8.903   7.735  1.00 10.00      B   
ATOM   3831  C   LEU B 134      14.988 -10.053   6.653  1.00 10.00      B   
ATOM   3832  O   LEU B 134      15.302 -10.333   7.811  1.00 10.00      B   
ATOM   3833  N   ASP B 135      15.685 -10.460   5.600  1.00 10.00      B   
ATOM   3834  HN  ASP B 135      15.413 -10.169   4.704  1.00 10.00      B   
ATOM   3835  CA  ASP B 135      16.861 -11.304   5.744  1.00 10.00      B   
ATOM   3836  CB  ASP B 135      17.281 -11.901   4.400  1.00 10.00      B   
ATOM   3837  CG  ASP B 135      16.798 -13.326   4.227  1.00 10.00      B   
ATOM   3838  OD1 ASP B 135      16.149 -13.619   3.195  1.00 10.00      B   
ATOM   3839  OD2 ASP B 135      17.056 -14.158   5.126  1.00 10.00      B   
ATOM   3840  C   ASP B 135      18.006 -10.518   6.357  1.00 10.00      B   
ATOM   3841  O   ASP B 135      18.769 -11.046   7.169  1.00 10.00      B   
ATOM   3842  N   ILE B 136      18.109  -9.251   5.973  1.00 10.00      B   
ATOM   3843  HN  ILE B 136      17.469  -8.900   5.315  1.00 10.00      B   
ATOM   3844  CA  ILE B 136      19.148  -8.371   6.492  1.00 10.00      B   
ATOM   3845  CB  ILE B 136      19.129  -6.991   5.795  1.00 10.00      B   
ATOM   3846  CG1 ILE B 136      19.331  -7.152   4.284  1.00 10.00      B   
ATOM   3847  CG2 ILE B 136      20.192  -6.069   6.386  1.00 10.00      B   
ATOM   3848  CD1 ILE B 136      19.120  -5.878   3.493  1.00 10.00      B   
ATOM   3849  C   ILE B 136      18.964  -8.183   7.995  1.00 10.00      B   
ATOM   3850  O   ILE B 136      19.921  -8.283   8.762  1.00 10.00      B   
ATOM   3851  N   ALA B 137      17.723  -7.933   8.406  1.00 10.00      B   
ATOM   3852  HN  ALA B 137      17.000  -7.873   7.742  1.00 10.00      B   
ATOM   3853  CA  ALA B 137      17.404  -7.735   9.816  1.00 10.00      B   
ATOM   3854  CB  ALA B 137      15.929  -7.404   9.982  1.00 10.00      B   
ATOM   3855  C   ALA B 137      17.772  -8.967  10.637  1.00 10.00      B   
ATOM   3856  O   ALA B 137      18.358  -8.855  11.715  1.00 10.00      B   
ATOM   3857  N   THR B 138      17.427 -10.140  10.116  1.00 10.00      B   
ATOM   3858  HN  THR B 138      16.950 -10.162   9.260  1.00 10.00      B   
ATOM   3859  CA  THR B 138      17.725 -11.396  10.792  1.00 10.00      B   
ATOM   3860  CB  THR B 138      17.023 -12.581  10.097  1.00 10.00      B   
ATOM   3861  OG1 THR B 138      15.695 -12.189   9.708  1.00 10.00      B   
ATOM   3862  HG1 THR B 138      15.729 -11.709   8.868  1.00 10.00      B   
ATOM   3863  CG2 THR B 138      16.926 -13.766  11.047  1.00 10.00      B   
ATOM   3864  C   THR B 138      19.238 -11.635  10.838  1.00 10.00      B   
ATOM   3865  O   THR B 138      19.774 -12.150  11.824  1.00 10.00      B   
ATOM   3866  N   GLY B 139      19.922 -11.227   9.774  1.00 10.00      B   
ATOM   3867  HN  GLY B 139      19.443 -10.815   9.026  1.00 10.00      B   
ATOM   3868  CA  GLY B 139      21.357 -11.387   9.701  1.00 10.00      B   
ATOM   3869  C   GLY B 139      22.077 -10.478  10.676  1.00 10.00      B   
ATOM   3870  O   GLY B 139      23.023 -10.898  11.340  1.00 10.00      B   
ATOM   3871  N   LEU B 140      21.614  -9.235  10.777  1.00 10.00      B   
ATOM   3872  HN  LEU B 140      20.850  -8.963  10.220  1.00 10.00      B   
ATOM   3873  CA  LEU B 140      22.214  -8.260  11.684  1.00 10.00      B   
ATOM   3874  CB  LEU B 140      21.567  -6.884  11.508  1.00 10.00      B   
ATOM   3875  CG  LEU B 140      21.878  -6.159  10.195  1.00 10.00      B   
ATOM   3876  CD1 LEU B 140      21.130  -4.838  10.115  1.00 10.00      B   
ATOM   3877  CD2 LEU B 140      23.376  -5.940  10.043  1.00 10.00      B   
ATOM   3878  C   LEU B 140      22.097  -8.718  13.133  1.00 10.00      B   
ATOM   3879  O   LEU B 140      22.982  -8.462  13.949  1.00 10.00      B   
ATOM   3880  N   ALA B 141      21.004  -9.412  13.444  1.00 10.00      B   
ATOM   3881  HN  ALA B 141      20.332  -9.579  12.752  1.00 10.00      B   
ATOM   3882  CA  ALA B 141      20.776  -9.924  14.790  1.00 10.00      B   
ATOM   3883  CB  ALA B 141      19.368 -10.488  14.914  1.00 10.00      B   
ATOM   3884  C   ALA B 141      21.806 -10.995  15.128  1.00 10.00      B   
ATOM   3885  O   ALA B 141      22.137 -11.212  16.291  1.00 10.00      B   
ATOM   3886  N   SER B 142      22.317 -11.651  14.096  1.00 10.00      B   
ATOM   3887  HN  SER B 142      22.021 -11.417  13.192  1.00 10.00      B   
ATOM   3888  CA  SER B 142      23.314 -12.695  14.269  1.00 10.00      B   
ATOM   3889  CB  SER B 142      23.260 -13.672  13.095  1.00 10.00      B   
ATOM   3890  OG  SER B 142      21.940 -14.155  12.893  1.00 10.00      B   
ATOM   3891  HG  SER B 142      21.331 -13.411  12.834  1.00 10.00      B   
ATOM   3892  C   SER B 142      24.714 -12.086  14.394  1.00 10.00      B   
ATOM   3893  O   SER B 142      25.648 -12.730  14.873  1.00 10.00      B   
ATOM   3894  N   LEU B 143      24.846 -10.840  13.954  1.00 10.00      B   
ATOM   3895  HN  LEU B 143      24.067 -10.384  13.574  1.00 10.00      B   
ATOM   3896  CA  LEU B 143      26.119 -10.133  14.021  1.00 10.00      B   
ATOM   3897  CB  LEU B 143      26.247  -9.137  12.865  1.00 10.00      B   
ATOM   3898  CG  LEU B 143      26.217  -9.734  11.455  1.00 10.00      B   
ATOM   3899  CD1 LEU B 143      26.355  -8.642  10.408  1.00 10.00      B   
ATOM   3900  CD2 LEU B 143      27.304 -10.788  11.286  1.00 10.00      B   
ATOM   3901  C   LEU B 143      26.258  -9.420  15.361  1.00 10.00      B   
ATOM   3902  O   LEU B 143      27.346  -9.339  15.924  1.00 10.00      B   
ATOM   3903  N   MET B 144      25.143  -8.917  15.874  1.00 10.00      B   
ATOM   3904  HN  MET B 144      24.304  -9.009  15.375  1.00 10.00      B   
ATOM   3905  CA  MET B 144      25.133  -8.221  17.157  1.00 10.00      B   
ATOM   3906  CB  MET B 144      24.067  -7.122  17.163  1.00 10.00      B   
ATOM   3907  CG  MET B 144      24.411  -5.912  16.310  1.00 10.00      B   
ATOM   3908  SD  MET B 144      23.209  -4.576  16.477  1.00 10.00      B   
ATOM   3909  CE  MET B 144      23.458  -4.112  18.189  1.00 10.00      B   
ATOM   3910  C   MET B 144      24.867  -9.207  18.288  1.00 10.00      B   
ATOM   3911  O   MET B 144      24.729  -8.822  19.448  1.00 10.00      B   
ATOM   3912  N   LYS B 145      24.806 -10.480  17.927  1.00 10.00      B   
ATOM   3913  HN  LYS B 145      24.939 -10.704  16.982  1.00 10.00      B   
ATOM   3914  CA  LYS B 145      24.550 -11.562  18.875  1.00 10.00      B   
ATOM   3915  CB  LYS B 145      24.459 -12.907  18.145  1.00 10.00      B   
ATOM   3916  CG  LYS B 145      24.192 -14.103  19.046  1.00 10.00      B   
ATOM   3917  CD  LYS B 145      23.935 -15.354  18.222  1.00 10.00      B   
ATOM   3918  CE  LYS B 145      23.981 -16.608  19.078  1.00 10.00      B   
ATOM   3919  NZ  LYS B 145      23.459 -17.794  18.350  1.00 10.00      B   
ATOM   3920  HZ1 LYS B 145      22.421 -17.752  18.291  1.00 10.00      B   
ATOM   3921  HZ2 LYS B 145      23.732 -18.669  18.841  1.00 10.00      B   
ATOM   3922  HZ3 LYS B 145      23.843 -17.820  17.385  1.00 10.00      B   
ATOM   3923  C   LYS B 145      25.566 -11.623  20.029  1.00 10.00      B   
ATOM   3924  O   LYS B 145      25.167 -11.654  21.194  1.00 10.00      B   
ATOM   3925  N   PRO B 146      26.889 -11.632  19.748  1.00 10.00      B   
ATOM   3926  CA  PRO B 146      27.911 -11.707  20.804  1.00 10.00      B   
ATOM   3927  CB  PRO B 146      29.185 -12.043  20.033  1.00 10.00      B   
ATOM   3928  CG  PRO B 146      28.971 -11.428  18.698  1.00 10.00      B   
ATOM   3929  CD  PRO B 146      27.506 -11.595  18.403  1.00 10.00      B   
ATOM   3930  C   PRO B 146      28.094 -10.401  21.585  1.00 10.00      B   
ATOM   3931  O   PRO B 146      29.090 -10.227  22.289  1.00 10.00      B   
ATOM   3932  N   LEU B 147      27.137  -9.488  21.473  1.00 10.00      B   
ATOM   3933  HN  LEU B 147      26.362  -9.673  20.899  1.00 10.00      B   
ATOM   3934  CA  LEU B 147      27.211  -8.219  22.181  1.00 10.00      B   
ATOM   3935  CB  LEU B 147      26.663  -7.075  21.320  1.00 10.00      B   
ATOM   3936  CG  LEU B 147      27.503  -6.688  20.099  1.00 10.00      B   
ATOM   3937  CD1 LEU B 147      26.877  -5.505  19.374  1.00 10.00      B   
ATOM   3938  CD2 LEU B 147      28.933  -6.370  20.510  1.00 10.00      B   
ATOM   3939  C   LEU B 147      26.474  -8.293  23.516  1.00 10.00      B   
ATOM   3940  O   LEU B 147      26.303  -7.287  24.204  1.00 10.00      B   
ATOM   3941  N   ARG B 148      26.048  -9.499  23.881  1.00 10.00      B   
ATOM   3942  HN  ARG B 148      26.204 -10.259  23.282  1.00 10.00      B   
ATOM   3943  CA  ARG B 148      25.336  -9.717  25.138  1.00 10.00      B   
ATOM   3944  CB  ARG B 148      24.862 -11.169  25.238  1.00 10.00      B   
ATOM   3945  CG  ARG B 148      23.982 -11.638  24.093  1.00 10.00      B   
ATOM   3946  CD  ARG B 148      23.459 -13.043  24.355  1.00 10.00      B   
ATOM   3947  NE  ARG B 148      22.847 -13.652  23.172  1.00 10.00      B   
ATOM   3948  HE  ARG B 148      23.398 -14.283  22.654  1.00 10.00      B   
ATOM   3949  CZ  ARG B 148      21.595 -13.423  22.779  1.00 10.00      B   
ATOM   3950  NH1 ARG B 148      20.818 -12.598  23.475  1.00 10.00      B   
ATOM   3951 HH11 ARG B 148      21.184 -12.132  24.332  1.00 10.00      B   
ATOM   3952 HH12 ARG B 148      19.829 -12.415  23.168  1.00 10.00      B   
ATOM   3953  NH2 ARG B 148      21.114 -14.033  21.704  1.00 10.00      B   
ATOM   3954 HH21 ARG B 148      21.711 -14.694  21.161  1.00 10.00      B   
ATOM   3955 HH22 ARG B 148      20.131 -13.857  21.399  1.00 10.00      B   
ATOM   3956  C   ARG B 148      26.229  -9.412  26.338  1.00 10.00      B   
ATOM   3957  O   ARG B 148      25.748  -9.080  27.422  1.00 10.00      B   
ATOM   3958  N   TRP B 149      27.534  -9.515  26.128  1.00 10.00      B   
ATOM   3959  HN  TRP B 149      27.854  -9.750  25.233  1.00 10.00      B   
ATOM   3960  CA  TRP B 149      28.503  -9.284  27.187  1.00 10.00      B   
ATOM   3961  CB  TRP B 149      29.891  -9.768  26.757  1.00 10.00      B   
ATOM   3962  CG  TRP B 149      29.895 -11.122  26.111  1.00 10.00      B   
ATOM   3963  CD1 TRP B 149      30.476 -11.458  24.926  1.00 10.00      B   
ATOM   3964  CD2 TRP B 149      29.289 -12.320  26.614  1.00 10.00      B   
ATOM   3965  NE1 TRP B 149      30.270 -12.789  24.654  1.00 10.00      B   
ATOM   3966  HE1 TRP B 149      30.591 -13.264  23.858  1.00 10.00      B   
ATOM   3967  CE2 TRP B 149      29.545 -13.342  25.678  1.00 10.00      B   
ATOM   3968  CE3 TRP B 149      28.557 -12.628  27.763  1.00 10.00      B   
ATOM   3969  CZ2 TRP B 149      29.095 -14.648  25.858  1.00 10.00      B   
ATOM   3970  CZ3 TRP B 149      28.112 -13.923  27.939  1.00 10.00      B   
ATOM   3971  CH2 TRP B 149      28.383 -14.918  26.993  1.00 10.00      B   
ATOM   3972  C   TRP B 149      28.560  -7.823  27.618  1.00 10.00      B   
ATOM   3973  O   TRP B 149      28.891  -7.523  28.762  1.00 10.00      B   
ATOM   3974  N   VAL B 150      28.217  -6.916  26.710  1.00 10.00      B   
ATOM   3975  HN  VAL B 150      27.924  -7.211  25.823  1.00 10.00      B   
ATOM   3976  CA  VAL B 150      28.252  -5.488  27.017  1.00 10.00      B   
ATOM   3977  CB  VAL B 150      28.944  -4.647  25.921  1.00 10.00      B   
ATOM   3978  CG1 VAL B 150      30.441  -4.569  26.178  1.00 10.00      B   
ATOM   3979  CG2 VAL B 150      28.672  -5.212  24.535  1.00 10.00      B   
ATOM   3980  C   VAL B 150      26.866  -4.930  27.336  1.00 10.00      B   
ATOM   3981  O   VAL B 150      26.594  -3.752  27.100  1.00 10.00      B   
ATOM   3982  N   LYS B 151      26.002  -5.792  27.873  1.00 10.00      B   
ATOM   3983  HN  LYS B 151      26.290  -6.721  28.008  1.00 10.00      B   
ATOM   3984  CA  LYS B 151      24.640  -5.416  28.267  1.00 10.00      B   
ATOM   3985  CB  LYS B 151      24.655  -4.426  29.439  1.00 10.00      B   
ATOM   3986  CG  LYS B 151      25.406  -4.908  30.668  1.00 10.00      B   
ATOM   3987  CD  LYS B 151      25.422  -3.839  31.747  1.00 10.00      B   
ATOM   3988  CE  LYS B 151      26.491  -4.119  32.786  1.00 10.00      B   
ATOM   3989  NZ  LYS B 151      26.603  -3.020  33.779  1.00 10.00      B   
ATOM   3990  HZ1 LYS B 151      27.405  -3.194  34.416  1.00 10.00      B   
ATOM   3991  HZ2 LYS B 151      25.734  -2.954  34.344  1.00 10.00      B   
ATOM   3992  HZ3 LYS B 151      26.755  -2.113  33.290  1.00 10.00      B   
ATOM   3993  C   LYS B 151      23.820  -4.847  27.111  1.00 10.00      B   
ATOM   3994  O   LYS B 151      23.027  -3.921  27.298  1.00 10.00      B   
ATOM   3995  N   VAL B 152      23.998  -5.403  25.921  1.00 10.00      B   
ATOM   3996  HN  VAL B 152      24.632  -6.144  25.824  1.00 10.00      B   
ATOM   3997  CA  VAL B 152      23.262  -4.939  24.750  1.00 10.00      B   
ATOM   3998  CB  VAL B 152      24.118  -5.009  23.467  1.00 10.00      B   
ATOM   3999  CG1 VAL B 152      23.300  -4.622  22.243  1.00 10.00      B   
ATOM   4000  CG2 VAL B 152      25.333  -4.105  23.593  1.00 10.00      B   
ATOM   4001  C   VAL B 152      21.983  -5.753  24.572  1.00 10.00      B   
ATOM   4002  O   VAL B 152      22.032  -6.983  24.488  1.00 10.00      B   
ATOM   4003  N   PRO B 153      20.821  -5.084  24.540  1.00 10.00      B   
ATOM   4004  CA  PRO B 153      19.525  -5.750  24.371  1.00 10.00      B   
ATOM   4005  CB  PRO B 153      18.518  -4.644  24.699  1.00 10.00      B   
ATOM   4006  CG  PRO B 153      19.230  -3.379  24.360  1.00 10.00      B   
ATOM   4007  CD  PRO B 153      20.678  -3.619  24.680  1.00 10.00      B   
ATOM   4008  C   PRO B 153      19.318  -6.250  22.942  1.00 10.00      B   
ATOM   4009  O   PRO B 153      18.464  -5.745  22.213  1.00 10.00      B   
ATOM   4010  N   VAL B 154      20.106  -7.249  22.554  1.00 10.00      B   
ATOM   4011  HN  VAL B 154      20.765  -7.603  23.191  1.00 10.00      B   
ATOM   4012  CA  VAL B 154      20.035  -7.830  21.216  1.00 10.00      B   
ATOM   4013  CB  VAL B 154      21.072  -8.959  21.038  1.00 10.00      B   
ATOM   4014  CG1 VAL B 154      21.198  -9.357  19.574  1.00 10.00      B   
ATOM   4015  CG2 VAL B 154      22.422  -8.547  21.605  1.00 10.00      B   
ATOM   4016  C   VAL B 154      18.647  -8.388  20.928  1.00 10.00      B   
ATOM   4017  O   VAL B 154      18.091  -8.168  19.850  1.00 10.00      B   
ATOM   4018  N   ASP B 155      18.088  -9.092  21.902  1.00 10.00      B   
ATOM   4019  HN  ASP B 155      18.572  -9.201  22.749  1.00 10.00      B   
ATOM   4020  CA  ASP B 155      16.768  -9.696  21.753  1.00 10.00      B   
ATOM   4021  CB  ASP B 155      16.451 -10.616  22.933  1.00 10.00      B   
ATOM   4022  CG  ASP B 155      17.127 -11.965  22.818  1.00 10.00      B   
ATOM   4023  OD1 ASP B 155      16.580 -12.859  22.135  1.00 10.00      B   
ATOM   4024  OD2 ASP B 155      18.217 -12.136  23.405  1.00 10.00      B   
ATOM   4025  C   ASP B 155      15.685  -8.640  21.607  1.00 10.00      B   
ATOM   4026  O   ASP B 155      14.882  -8.684  20.671  1.00 10.00      B   
ATOM   4027  N   THR B 156      15.667  -7.690  22.531  1.00 10.00      B   
ATOM   4028  HN  THR B 156      16.325  -7.717  23.262  1.00 10.00      B   
ATOM   4029  CA  THR B 156      14.685  -6.619  22.503  1.00 10.00      B   
ATOM   4030  CB  THR B 156      14.826  -5.706  23.735  1.00 10.00      B   
ATOM   4031  OG1 THR B 156      14.998  -6.519  24.907  1.00 10.00      B   
ATOM   4032  HG1 THR B 156      14.224  -7.096  25.015  1.00 10.00      B   
ATOM   4033  CG2 THR B 156      13.586  -4.840  23.903  1.00 10.00      B   
ATOM   4034  C   THR B 156      14.816  -5.790  21.224  1.00 10.00      B   
ATOM   4035  O   THR B 156      13.817  -5.449  20.591  1.00 10.00      B   
ATOM   4036  N   LEU B 157      16.051  -5.494  20.833  1.00 10.00      B   
ATOM   4037  HN  LEU B 157      16.815  -5.810  21.370  1.00 10.00      B   
ATOM   4038  CA  LEU B 157      16.304  -4.710  19.631  1.00 10.00      B   
ATOM   4039  CB  LEU B 157      17.793  -4.384  19.496  1.00 10.00      B   
ATOM   4040  CG  LEU B 157      18.160  -3.280  18.502  1.00 10.00      B   
ATOM   4041  CD1 LEU B 157      17.694  -1.928  19.014  1.00 10.00      B   
ATOM   4042  CD2 LEU B 157      19.659  -3.266  18.251  1.00 10.00      B   
ATOM   4043  C   LEU B 157      15.819  -5.453  18.393  1.00 10.00      B   
ATOM   4044  O   LEU B 157      15.211  -4.858  17.503  1.00 10.00      B   
ATOM   4045  N   ALA B 158      16.082  -6.758  18.351  1.00 10.00      B   
ATOM   4046  HN  ALA B 158      16.572  -7.173  19.097  1.00 10.00      B   
ATOM   4047  CA  ALA B 158      15.667  -7.590  17.224  1.00 10.00      B   
ATOM   4048  CB  ALA B 158      16.215  -9.002  17.362  1.00 10.00      B   
ATOM   4049  C   ALA B 158      14.151  -7.618  17.104  1.00 10.00      B   
ATOM   4050  O   ALA B 158      13.600  -7.492  16.009  1.00 10.00      B   
ATOM   4051  N   MET B 159      13.479  -7.777  18.237  1.00 10.00      B   
ATOM   4052  HN  MET B 159      13.976  -7.872  19.080  1.00 10.00      B   
ATOM   4053  CA  MET B 159      12.023  -7.809  18.262  1.00 10.00      B   
ATOM   4054  CB  MET B 159      11.511  -8.166  19.660  1.00 10.00      B   
ATOM   4055  CG  MET B 159      11.132  -9.630  19.827  1.00 10.00      B   
ATOM   4056  SD  MET B 159       9.686 -10.096  18.853  1.00 10.00      B   
ATOM   4057  CE  MET B 159       8.389  -9.237  19.741  1.00 10.00      B   
ATOM   4058  C   MET B 159      11.470  -6.461  17.829  1.00 10.00      B   
ATOM   4059  O   MET B 159      10.527  -6.390  17.045  1.00 10.00      B   
ATOM   4060  N   MET B 160      12.087  -5.398  18.336  1.00 10.00      B   
ATOM   4061  HN  MET B 160      12.834  -5.535  18.963  1.00 10.00      B   
ATOM   4062  CA  MET B 160      11.689  -4.036  18.013  1.00 10.00      B   
ATOM   4063  CB  MET B 160      12.581  -3.048  18.768  1.00 10.00      B   
ATOM   4064  CG  MET B 160      12.073  -1.617  18.784  1.00 10.00      B   
ATOM   4065  SD  MET B 160      13.266  -0.474  19.508  1.00 10.00      B   
ATOM   4066  CE  MET B 160      12.342   1.060  19.442  1.00 10.00      B   
ATOM   4067  C   MET B 160      11.794  -3.793  16.510  1.00 10.00      B   
ATOM   4068  O   MET B 160      10.877  -3.247  15.893  1.00 10.00      B   
ATOM   4069  N   LEU B 161      12.911  -4.221  15.924  1.00 10.00      B   
ATOM   4070  HN  LEU B 161      13.604  -4.650  16.475  1.00 10.00      B   
ATOM   4071  CA  LEU B 161      13.142  -4.063  14.492  1.00 10.00      B   
ATOM   4072  CB  LEU B 161      14.562  -4.501  14.121  1.00 10.00      B   
ATOM   4073  CG  LEU B 161      15.692  -3.555  14.533  1.00 10.00      B   
ATOM   4074  CD1 LEU B 161      17.047  -4.220  14.335  1.00 10.00      B   
ATOM   4075  CD2 LEU B 161      15.615  -2.253  13.748  1.00 10.00      B   
ATOM   4076  C   LEU B 161      12.127  -4.862  13.683  1.00 10.00      B   
ATOM   4077  O   LEU B 161      11.621  -4.387  12.665  1.00 10.00      B   
ATOM   4078  N   SER B 162      11.829  -6.072  14.148  1.00 10.00      B   
ATOM   4079  HN  SER B 162      12.268  -6.391  14.965  1.00 10.00      B   
ATOM   4080  CA  SER B 162      10.869  -6.938  13.475  1.00 10.00      B   
ATOM   4081  CB  SER B 162      10.816  -8.307  14.161  1.00 10.00      B   
ATOM   4082  OG  SER B 162      12.115  -8.870  14.277  1.00 10.00      B   
ATOM   4083  HG  SER B 162      12.575  -8.462  15.023  1.00 10.00      B   
ATOM   4084  C   SER B 162       9.485  -6.294  13.454  1.00 10.00      B   
ATOM   4085  O   SER B 162       8.788  -6.330  12.439  1.00 10.00      B   
ATOM   4086  N   ILE B 163       9.105  -5.689  14.576  1.00 10.00      B   
ATOM   4087  HN  ILE B 163       9.711  -5.697  15.351  1.00 10.00      B   
ATOM   4088  CA  ILE B 163       7.813  -5.021  14.690  1.00 10.00      B   
ATOM   4089  CB  ILE B 163       7.517  -4.601  16.148  1.00 10.00      B   
ATOM   4090  CG1 ILE B 163       7.401  -5.841  17.042  1.00 10.00      B   
ATOM   4091  CG2 ILE B 163       6.242  -3.767  16.227  1.00 10.00      B   
ATOM   4092  CD1 ILE B 163       7.333  -5.526  18.522  1.00 10.00      B   
ATOM   4093  C   ILE B 163       7.772  -3.795  13.782  1.00 10.00      B   
ATOM   4094  O   ILE B 163       6.785  -3.555  13.085  1.00 10.00      B   
ATOM   4095  N   ALA B 164       8.864  -3.041  13.776  1.00 10.00      B   
ATOM   4096  HN  ALA B 164       9.623  -3.295  14.349  1.00 10.00      B   
ATOM   4097  CA  ALA B 164       8.966  -1.840  12.953  1.00 10.00      B   
ATOM   4098  CB  ALA B 164      10.291  -1.138  13.198  1.00 10.00      B   
ATOM   4099  C   ALA B 164       8.801  -2.172  11.474  1.00 10.00      B   
ATOM   4100  O   ALA B 164       7.966  -1.583  10.786  1.00 10.00      B   
ATOM   4101  N   LEU B 165       9.585  -3.136  10.997  1.00 10.00      B   
ATOM   4102  HN  LEU B 165      10.223  -3.575  11.604  1.00 10.00      B   
ATOM   4103  CA  LEU B 165       9.531  -3.554   9.596  1.00 10.00      B   
ATOM   4104  CB  LEU B 165      10.619  -4.588   9.297  1.00 10.00      B   
ATOM   4105  CG  LEU B 165      12.060  -4.073   9.313  1.00 10.00      B   
ATOM   4106  CD1 LEU B 165      13.037  -5.210   9.059  1.00 10.00      B   
ATOM   4107  CD2 LEU B 165      12.248  -2.965   8.287  1.00 10.00      B   
ATOM   4108  C   LEU B 165       8.159  -4.109   9.223  1.00 10.00      B   
ATOM   4109  O   LEU B 165       7.748  -4.048   8.062  1.00 10.00      B   
ATOM   4110  N   ARG B 166       7.457  -4.649  10.211  1.00 10.00      B   
ATOM   4111  HN  ARG B 166       7.846  -4.672  11.112  1.00 10.00      B   
ATOM   4112  CA  ARG B 166       6.130  -5.210  10.000  1.00 10.00      B   
ATOM   4113  CB  ARG B 166       5.701  -6.036  11.214  1.00 10.00      B   
ATOM   4114  CG  ARG B 166       5.833  -7.537  11.038  1.00 10.00      B   
ATOM   4115  CD  ARG B 166       5.388  -8.271  12.292  1.00 10.00      B   
ATOM   4116  NE  ARG B 166       5.328  -9.717  12.097  1.00 10.00      B   
ATOM   4117  HE  ARG B 166       5.830 -10.089  11.337  1.00 10.00      B   
ATOM   4118  CZ  ARG B 166       4.643 -10.543  12.889  1.00 10.00      B   
ATOM   4119  NH1 ARG B 166       3.963 -10.060  13.926  1.00 10.00      B   
ATOM   4120 HH11 ARG B 166       3.962  -9.034  14.121  1.00 10.00      B   
ATOM   4121 HH12 ARG B 166       3.428 -10.702  14.552  1.00 10.00      B   
ATOM   4122  NH2 ARG B 166       4.631 -11.848  12.638  1.00 10.00      B   
ATOM   4123 HH21 ARG B 166       4.092 -12.496  13.259  1.00 10.00      B   
ATOM   4124 HH22 ARG B 166       5.155 -12.231  11.822  1.00 10.00      B   
ATOM   4125  C   ARG B 166       5.107  -4.106   9.754  1.00 10.00      B   
ATOM   4126  O   ARG B 166       4.244  -4.226   8.884  1.00 10.00      B   
ATOM   4127  N   PHE B 167       5.223  -3.021  10.507  1.00 10.00      B   
ATOM   4128  HN  PHE B 167       5.953  -2.967  11.163  1.00 10.00      B   
ATOM   4129  CA  PHE B 167       4.293  -1.906  10.388  1.00 10.00      B   
ATOM   4130  CB  PHE B 167       4.213  -1.112  11.691  1.00 10.00      B   
ATOM   4131  CG  PHE B 167       3.198  -1.651  12.658  1.00 10.00      B   
ATOM   4132  CD1 PHE B 167       3.578  -2.504  13.681  1.00 10.00      B   
ATOM   4133  CD2 PHE B 167       1.861  -1.306  12.540  1.00 10.00      B   
ATOM   4134  CE1 PHE B 167       2.643  -3.001  14.570  1.00 10.00      B   
ATOM   4135  CE2 PHE B 167       0.923  -1.798  13.425  1.00 10.00      B   
ATOM   4136  CZ  PHE B 167       1.313  -2.648  14.441  1.00 10.00      B   
ATOM   4137  C   PHE B 167       4.604  -0.992   9.207  1.00 10.00      B   
ATOM   4138  O   PHE B 167       3.766  -0.178   8.825  1.00 10.00      B   
ATOM   4139  N   VAL B 168       5.797  -1.123   8.633  1.00 10.00      B   
ATOM   4140  HN  VAL B 168       6.431  -1.782   8.988  1.00 10.00      B   
ATOM   4141  CA  VAL B 168       6.193  -0.294   7.490  1.00 10.00      B   
ATOM   4142  CB  VAL B 168       7.611  -0.624   6.963  1.00 10.00      B   
ATOM   4143  CG1 VAL B 168       7.905   0.129   5.670  1.00 10.00      B   
ATOM   4144  CG2 VAL B 168       8.660  -0.293   8.012  1.00 10.00      B   
ATOM   4145  C   VAL B 168       5.163  -0.336   6.347  1.00 10.00      B   
ATOM   4146  O   VAL B 168       4.648   0.711   5.947  1.00 10.00      B   
ATOM   4147  N   PRO B 169       4.840  -1.533   5.799  1.00 10.00      B   
ATOM   4148  CA  PRO B 169       3.861  -1.656   4.712  1.00 10.00      B   
ATOM   4149  CB  PRO B 169       3.736  -3.170   4.505  1.00 10.00      B   
ATOM   4150  CG  PRO B 169       5.019  -3.722   5.017  1.00 10.00      B   
ATOM   4151  CD  PRO B 169       5.402  -2.845   6.173  1.00 10.00      B   
ATOM   4152  C   PRO B 169       2.511  -1.066   5.101  1.00 10.00      B   
ATOM   4153  O   PRO B 169       1.872  -0.373   4.309  1.00 10.00      B   
ATOM   4154  N   THR B 170       2.090  -1.336   6.329  1.00 10.00      B   
ATOM   4155  HN  THR B 170       2.650  -1.889   6.916  1.00 10.00      B   
ATOM   4156  CA  THR B 170       0.819  -0.838   6.831  1.00 10.00      B   
ATOM   4157  CB  THR B 170       0.482  -1.480   8.189  1.00 10.00      B   
ATOM   4158  OG1 THR B 170       0.708  -2.895   8.109  1.00 10.00      B   
ATOM   4159  HG1 THR B 170       0.081  -3.288   7.490  1.00 10.00      B   
ATOM   4160  CG2 THR B 170      -0.969  -1.224   8.565  1.00 10.00      B   
ATOM   4161  C   THR B 170       0.828   0.689   6.967  1.00 10.00      B   
ATOM   4162  O   THR B 170      -0.127   1.360   6.578  1.00 10.00      B   
ATOM   4163  N   LEU B 171       1.915   1.226   7.508  1.00 10.00      B   
ATOM   4164  HN  LEU B 171       2.647   0.635   7.800  1.00 10.00      B   
ATOM   4165  CA  LEU B 171       2.058   2.667   7.696  1.00 10.00      B   
ATOM   4166  CB  LEU B 171       3.352   2.974   8.457  1.00 10.00      B   
ATOM   4167  CG  LEU B 171       3.492   4.394   9.012  1.00 10.00      B   
ATOM   4168  CD1 LEU B 171       2.591   4.589  10.223  1.00 10.00      B   
ATOM   4169  CD2 LEU B 171       4.940   4.691   9.364  1.00 10.00      B   
ATOM   4170  C   LEU B 171       2.065   3.387   6.352  1.00 10.00      B   
ATOM   4171  O   LEU B 171       1.391   4.402   6.174  1.00 10.00      B   
ATOM   4172  N   MET B 172       2.828   2.848   5.410  1.00 10.00      B   
ATOM   4173  HN  MET B 172       3.348   2.040   5.624  1.00 10.00      B   
ATOM   4174  CA  MET B 172       2.926   3.424   4.075  1.00 10.00      B   
ATOM   4175  CB  MET B 172       3.906   2.614   3.220  1.00 10.00      B   
ATOM   4176  CG  MET B 172       4.122   3.170   1.821  1.00 10.00      B   
ATOM   4177  SD  MET B 172       4.627   1.906   0.636  1.00 10.00      B   
ATOM   4178  CE  MET B 172       3.082   1.030   0.393  1.00 10.00      B   
ATOM   4179  C   MET B 172       1.558   3.455   3.401  1.00 10.00      B   
ATOM   4180  O   MET B 172       1.156   4.470   2.830  1.00 10.00      B   
ATOM   4181  N   ASP B 173       0.850   2.335   3.489  1.00 10.00      B   
ATOM   4182  HN  ASP B 173       1.232   1.571   3.975  1.00 10.00      B   
ATOM   4183  CA  ASP B 173      -0.474   2.199   2.890  1.00 10.00      B   
ATOM   4184  CB  ASP B 173      -0.945   0.745   2.992  1.00 10.00      B   
ATOM   4185  CG  ASP B 173      -2.163   0.446   2.142  1.00 10.00      B   
ATOM   4186  OD1 ASP B 173      -3.284   0.812   2.547  1.00 10.00      B   
ATOM   4187  OD2 ASP B 173      -2.008  -0.180   1.072  1.00 10.00      B   
ATOM   4188  C   ASP B 173      -1.483   3.127   3.563  1.00 10.00      B   
ATOM   4189  O   ASP B 173      -2.281   3.787   2.892  1.00 10.00      B   
ATOM   4190  N   GLU B 174      -1.434   3.180   4.892  1.00 10.00      B   
ATOM   4191  HN  GLU B 174      -0.775   2.627   5.369  1.00 10.00      B   
ATOM   4192  CA  GLU B 174      -2.338   4.029   5.663  1.00 10.00      B   
ATOM   4193  CB  GLU B 174      -2.159   3.788   7.163  1.00 10.00      B   
ATOM   4194  CG  GLU B 174      -3.464   3.575   7.916  1.00 10.00      B   
ATOM   4195  CD  GLU B 174      -3.956   2.142   7.850  1.00 10.00      B   
ATOM   4196  OE1 GLU B 174      -4.281   1.572   8.915  1.00 10.00      B   
ATOM   4197  OE2 GLU B 174      -4.018   1.575   6.742  1.00 10.00      B   
ATOM   4198  C   GLU B 174      -2.107   5.503   5.338  1.00 10.00      B   
ATOM   4199  O   GLU B 174      -3.050   6.297   5.294  1.00 10.00      B   
ATOM   4200  N   ALA B 175      -0.846   5.861   5.112  1.00 10.00      B   
ATOM   4201  HN  ALA B 175      -0.137   5.184   5.181  1.00 10.00      B   
ATOM   4202  CA  ALA B 175      -0.484   7.234   4.778  1.00 10.00      B   
ATOM   4203  CB  ALA B 175       1.029   7.384   4.695  1.00 10.00      B   
ATOM   4204  C   ALA B 175      -1.139   7.653   3.465  1.00 10.00      B   
ATOM   4205  O   ALA B 175      -1.566   8.799   3.306  1.00 10.00      B   
ATOM   4206  N   THR B 176      -1.216   6.720   2.523  1.00 10.00      B   
ATOM   4207  HN  THR B 176      -0.841   5.828   2.695  1.00 10.00      B   
ATOM   4208  CA  THR B 176      -1.835   6.991   1.238  1.00 10.00      B   
ATOM   4209  CB  THR B 176      -1.612   5.828   0.255  1.00 10.00      B   
ATOM   4210  OG1 THR B 176      -0.373   5.181   0.565  1.00 10.00      B   
ATOM   4211  HG1 THR B 176       0.353   5.785   0.389  1.00 10.00      B   
ATOM   4212  CG2 THR B 176      -1.554   6.346  -1.173  1.00 10.00      B   
ATOM   4213  C   THR B 176      -3.334   7.218   1.426  1.00 10.00      B   
ATOM   4214  O   THR B 176      -3.920   8.110   0.812  1.00 10.00      B   
ATOM   4215  N   LYS B 177      -3.931   6.423   2.311  1.00 10.00      B   
ATOM   4216  HN  LYS B 177      -3.393   5.749   2.781  1.00 10.00      B   
ATOM   4217  CA  LYS B 177      -5.357   6.524   2.603  1.00 10.00      B   
ATOM   4218  CB  LYS B 177      -5.772   5.491   3.655  1.00 10.00      B   
ATOM   4219  CG  LYS B 177      -5.759   4.054   3.173  1.00 10.00      B   
ATOM   4220  CD  LYS B 177      -6.005   3.095   4.326  1.00 10.00      B   
ATOM   4221  CE  LYS B 177      -5.935   1.650   3.869  1.00 10.00      B   
ATOM   4222  NZ  LYS B 177      -5.818   0.713   5.015  1.00 10.00      B   
ATOM   4223  HZ1 LYS B 177      -5.587  -0.240   4.676  1.00 10.00      B   
ATOM   4224  HZ2 LYS B 177      -6.715   0.672   5.542  1.00 10.00      B   
ATOM   4225  HZ3 LYS B 177      -5.061   1.033   5.664  1.00 10.00      B   
ATOM   4226  C   LYS B 177      -5.703   7.914   3.111  1.00 10.00      B   
ATOM   4227  O   LYS B 177      -6.590   8.570   2.578  1.00 10.00      B   
ATOM   4228  N   ILE B 178      -4.979   8.357   4.130  1.00 10.00      B   
ATOM   4229  HN  ILE B 178      -4.264   7.785   4.490  1.00 10.00      B   
ATOM   4230  CA  ILE B 178      -5.207   9.669   4.729  1.00 10.00      B   
ATOM   4231  CB  ILE B 178      -4.317   9.893   5.971  1.00 10.00      B   
ATOM   4232  CG1 ILE B 178      -4.502   8.747   6.969  1.00 10.00      B   
ATOM   4233  CG2 ILE B 178      -4.643  11.230   6.627  1.00 10.00      B   
ATOM   4234  CD1 ILE B 178      -3.496   8.745   8.100  1.00 10.00      B   
ATOM   4235  C   ILE B 178      -4.977  10.792   3.720  1.00 10.00      B   
ATOM   4236  O   ILE B 178      -5.819  11.677   3.564  1.00 10.00      B   
ATOM   4237  N   MET B 179      -3.850  10.737   3.025  1.00 10.00      B   
ATOM   4238  HN  MET B 179      -3.229   9.993   3.181  1.00 10.00      B   
ATOM   4239  CA  MET B 179      -3.506  11.756   2.035  1.00 10.00      B   
ATOM   4240  CB  MET B 179      -2.146  11.454   1.400  1.00 10.00      B   
ATOM   4241  CG  MET B 179      -1.696  12.481   0.372  1.00 10.00      B   
ATOM   4242  SD  MET B 179      -0.176  12.007  -0.480  1.00 10.00      B   
ATOM   4243  CE  MET B 179      -0.746  10.600  -1.432  1.00 10.00      B   
ATOM   4244  C   MET B 179      -4.575  11.869   0.950  1.00 10.00      B   
ATOM   4245  O   MET B 179      -4.986  12.968   0.582  1.00 10.00      B   
ATOM   4246  N   ASN B 180      -5.031  10.728   0.454  1.00 10.00      B   
ATOM   4247  HN  ASN B 180      -4.681   9.876   0.803  1.00 10.00      B   
ATOM   4248  CA  ASN B 180      -6.041  10.704  -0.596  1.00 10.00      B   
ATOM   4249  CB  ASN B 180      -6.081   9.340  -1.285  1.00 10.00      B   
ATOM   4250  CG  ASN B 180      -4.919   9.130  -2.236  1.00 10.00      B   
ATOM   4251  OD1 ASN B 180      -4.400  10.080  -2.824  1.00 10.00      B   
ATOM   4252  ND2 ASN B 180      -4.496   7.886  -2.387  1.00 10.00      B   
ATOM   4253 HD21 ASN B 180      -4.946   7.175  -1.878  1.00 10.00      B   
ATOM   4254 HD22 ASN B 180      -3.752   7.722  -3.005  1.00 10.00      B   
ATOM   4255  C   ASN B 180      -7.418  11.082  -0.063  1.00 10.00      B   
ATOM   4256  O   ASN B 180      -8.200  11.739  -0.754  1.00 10.00      B   
ATOM   4257  N   ALA B 181      -7.712  10.676   1.167  1.00 10.00      B   
ATOM   4258  HN  ALA B 181      -7.054  10.147   1.672  1.00 10.00      B   
ATOM   4259  CA  ALA B 181      -8.994  10.984   1.783  1.00 10.00      B   
ATOM   4260  CB  ALA B 181      -9.183  10.203   3.073  1.00 10.00      B   
ATOM   4261  C   ALA B 181      -9.120  12.479   2.037  1.00 10.00      B   
ATOM   4262  O   ALA B 181     -10.184  13.064   1.833  1.00 10.00      B   
ATOM   4263  N   GLN B 182      -8.033  13.096   2.486  1.00 10.00      B   
ATOM   4264  HN  GLN B 182      -7.216  12.573   2.655  1.00 10.00      B   
ATOM   4265  CA  GLN B 182      -8.027  14.529   2.745  1.00 10.00      B   
ATOM   4266  CB  GLN B 182      -6.755  14.954   3.487  1.00 10.00      B   
ATOM   4267  CG  GLN B 182      -6.675  14.490   4.935  1.00 10.00      B   
ATOM   4268  CD  GLN B 182      -7.663  15.194   5.853  1.00 10.00      B   
ATOM   4269  OE1 GLN B 182      -8.786  15.524   5.461  1.00 10.00      B   
ATOM   4270  NE2 GLN B 182      -7.252  15.426   7.088  1.00 10.00      B   
ATOM   4271 HE21 GLN B 182      -6.349  15.133   7.338  1.00 10.00      B   
ATOM   4272 HE22 GLN B 182      -7.862  15.884   7.702  1.00 10.00      B   
ATOM   4273  C   GLN B 182      -8.161  15.298   1.434  1.00 10.00      B   
ATOM   4274  O   GLN B 182      -8.805  16.344   1.382  1.00 10.00      B   
ATOM   4275  N   ARG B 183      -7.571  14.746   0.371  1.00 10.00      B   
ATOM   4276  HN  ARG B 183      -7.086  13.900   0.484  1.00 10.00      B   
ATOM   4277  CA  ARG B 183      -7.617  15.364  -0.953  1.00 10.00      B   
ATOM   4278  CB  ARG B 183      -6.788  14.562  -1.961  1.00 10.00      B   
ATOM   4279  CG  ARG B 183      -5.381  15.097  -2.174  1.00 10.00      B   
ATOM   4280  CD  ARG B 183      -4.680  14.390  -3.324  1.00 10.00      B   
ATOM   4281  NE  ARG B 183      -3.391  15.013  -3.639  1.00 10.00      B   
ATOM   4282  HE  ARG B 183      -2.690  14.966  -2.950  1.00 10.00      B   
ATOM   4283  CZ  ARG B 183      -3.109  15.612  -4.798  1.00 10.00      B   
ATOM   4284  NH1 ARG B 183      -4.014  15.667  -5.764  1.00 10.00      B   
ATOM   4285 HH11 ARG B 183      -4.955  15.236  -5.630  1.00 10.00      B   
ATOM   4286 HH12 ARG B 183      -3.785  16.141  -6.669  1.00 10.00      B   
ATOM   4287  NH2 ARG B 183      -1.920  16.168  -4.984  1.00 10.00      B   
ATOM   4288 HH21 ARG B 183      -1.200  16.136  -4.229  1.00 10.00      B   
ATOM   4289 HH22 ARG B 183      -1.696  16.644  -5.888  1.00 10.00      B   
ATOM   4290  C   ARG B 183      -9.050  15.501  -1.453  1.00 10.00      B   
ATOM   4291  O   ARG B 183      -9.370  16.420  -2.209  1.00 10.00      B   
ATOM   4292  N   ALA B 184      -9.908  14.584  -1.027  1.00 10.00      B   
ATOM   4293  HN  ALA B 184      -9.590  13.873  -0.431  1.00 10.00      B   
ATOM   4294  CA  ALA B 184     -11.308  14.606  -1.422  1.00 10.00      B   
ATOM   4295  CB  ALA B 184     -12.008  13.334  -0.967  1.00 10.00      B   
ATOM   4296  C   ALA B 184     -12.006  15.836  -0.851  1.00 10.00      B   
ATOM   4297  O   ALA B 184     -12.912  16.390  -1.469  1.00 10.00      B   
ATOM   4298  N   ARG B 185     -11.555  16.269   0.323  1.00 10.00      B   
ATOM   4299  HN  ARG B 185     -10.804  15.800   0.747  1.00 10.00      B   
ATOM   4300  CA  ARG B 185     -12.125  17.438   0.985  1.00 10.00      B   
ATOM   4301  CB  ARG B 185     -12.190  17.234   2.505  1.00 10.00      B   
ATOM   4302  CG  ARG B 185     -13.384  16.417   2.977  1.00 10.00      B   
ATOM   4303  CD  ARG B 185     -13.593  16.547   4.481  1.00 10.00      B   
ATOM   4304  NE  ARG B 185     -12.491  15.963   5.244  1.00 10.00      B   
ATOM   4305  HE  ARG B 185     -11.745  15.576   4.730  1.00 10.00      B   
ATOM   4306  CZ  ARG B 185     -12.436  15.913   6.577  1.00 10.00      B   
ATOM   4307  NH1 ARG B 185     -13.426  16.413   7.315  1.00 10.00      B   
ATOM   4308 HH11 ARG B 185     -13.375  16.369   8.369  1.00 10.00      B   
ATOM   4309 HH12 ARG B 185     -14.253  16.851   6.862  1.00 10.00      B   
ATOM   4310  NH2 ARG B 185     -11.380  15.374   7.170  1.00 10.00      B   
ATOM   4311 HH21 ARG B 185     -11.329  15.332   8.213  1.00 10.00      B   
ATOM   4312 HH22 ARG B 185     -10.594  14.993   6.598  1.00 10.00      B   
ATOM   4313  C   ARG B 185     -11.312  18.685   0.660  1.00 10.00      B   
ATOM   4314  O   ARG B 185     -11.529  19.750   1.234  1.00 10.00      B   
ATOM   4315  N   GLY B 186     -10.376  18.542  -0.264  1.00 10.00      B   
ATOM   4316  HN  GLY B 186     -10.245  17.665  -0.680  1.00 10.00      B   
ATOM   4317  CA  GLY B 186      -9.539  19.654  -0.655  1.00 10.00      B   
ATOM   4318  C   GLY B 186      -8.097  19.420  -0.269  1.00 10.00      B   
ATOM   4319  O   GLY B 186      -7.550  18.360  -0.552  1.00 10.00      B   
ATOM   4320  N   VAL B 187      -7.494  20.415   0.378  1.00 10.00      B   
ATOM   4321  HN  VAL B 187      -8.005  21.232   0.557  1.00 10.00      B   
ATOM   4322  CA  VAL B 187      -6.103  20.341   0.835  1.00 10.00      B   
ATOM   4323  CB  VAL B 187      -5.958  19.507   2.132  1.00 10.00      B   
ATOM   4324  CG1 VAL B 187      -4.583  19.713   2.756  1.00 10.00      B   
ATOM   4325  CG2 VAL B 187      -7.057  19.854   3.129  1.00 10.00      B   
ATOM   4326  C   VAL B 187      -5.163  19.795  -0.245  1.00 10.00      B   
ATOM   4327  O   VAL B 187      -4.782  18.625  -0.219  1.00 10.00      B   
ATOM   4328  N   ASP B 188      -4.806  20.641  -1.203  1.00 10.00      B   
ATOM   4329  HN  ASP B 188      -5.154  21.560  -1.187  1.00 10.00      B   
ATOM   4330  CA  ASP B 188      -3.912  20.228  -2.282  1.00 10.00      B   
ATOM   4331  CB  ASP B 188      -3.812  21.300  -3.374  1.00 10.00      B   
ATOM   4332  CG  ASP B 188      -5.139  21.927  -3.735  1.00 10.00      B   
ATOM   4333  OD1 ASP B 188      -5.900  21.327  -4.526  1.00 10.00      B   
ATOM   4334  OD2 ASP B 188      -5.421  23.036  -3.240  1.00 10.00      B   
ATOM   4335  C   ASP B 188      -2.521  19.936  -1.734  1.00 10.00      B   
ATOM   4336  O   ASP B 188      -1.829  20.841  -1.263  1.00 10.00      B   
ATOM   4337  N   PHE B 189      -2.125  18.675  -1.785  1.00 10.00      B   
ATOM   4338  HN  PHE B 189      -2.730  18.003  -2.157  1.00 10.00      B   
ATOM   4339  CA  PHE B 189      -0.817  18.259  -1.300  1.00 10.00      B   
ATOM   4340  CB  PHE B 189      -0.839  16.785  -0.884  1.00 10.00      B   
ATOM   4341  CG  PHE B 189      -1.626  16.502   0.365  1.00 10.00      B   
ATOM   4342  CD1 PHE B 189      -2.962  16.149   0.293  1.00 10.00      B   
ATOM   4343  CD2 PHE B 189      -1.028  16.586   1.610  1.00 10.00      B   
ATOM   4344  CE1 PHE B 189      -3.689  15.885   1.440  1.00 10.00      B   
ATOM   4345  CE2 PHE B 189      -1.746  16.323   2.760  1.00 10.00      B   
ATOM   4346  CZ  PHE B 189      -3.079  15.972   2.676  1.00 10.00      B   
ATOM   4347  C   PHE B 189       0.242  18.477  -2.373  1.00 10.00      B   
ATOM   4348  O   PHE B 189       0.201  17.847  -3.431  1.00 10.00      B   
ATOM   4349  N   GLY B 190       1.176  19.381  -2.101  1.00 10.00      B   
ATOM   4350  HN  GLY B 190       1.145  19.862  -1.247  1.00 10.00      B   
ATOM   4351  CA  GLY B 190       2.234  19.669  -3.048  1.00 10.00      B   
ATOM   4352  C   GLY B 190       1.757  20.558  -4.175  1.00 10.00      B   
ATOM   4353  O   GLY B 190       2.151  20.380  -5.330  1.00 10.00      B   
ATOM   4354  N   GLU B 191       0.909  21.519  -3.841  1.00 10.00      B   
ATOM   4355  HN  GLU B 191       0.646  21.621  -2.900  1.00 10.00      B   
ATOM   4356  CA  GLU B 191       0.368  22.433  -4.828  1.00 10.00      B   
ATOM   4357  CB  GLU B 191      -0.808  21.778  -5.557  1.00 10.00      B   
ATOM   4358  CG  GLU B 191      -1.190  22.455  -6.861  1.00 10.00      B   
ATOM   4359  CD  GLU B 191      -1.572  21.456  -7.929  1.00 10.00      B   
ATOM   4360  OE1 GLU B 191      -0.714  21.138  -8.781  1.00 10.00      B   
ATOM   4361  OE2 GLU B 191      -2.722  20.976  -7.914  1.00 10.00      B   
ATOM   4362  C   GLU B 191      -0.070  23.733  -4.170  1.00 10.00      B   
ATOM   4363  O   GLU B 191      -1.197  23.843  -3.680  1.00 10.00      B   
ATOM   4364  N   GLY B 192       0.824  24.712  -4.145  1.00 10.00      B   
ATOM   4365  HN  GLY B 192       1.713  24.568  -4.544  1.00 10.00      B   
ATOM   4366  CA  GLY B 192       0.498  25.989  -3.541  1.00 10.00      B   
ATOM   4367  C   GLY B 192       1.722  26.738  -3.060  1.00 10.00      B   
ATOM   4368  O   GLY B 192       1.724  27.968  -3.005  1.00 10.00      B   
ATOM   4369  N   GLY B 193       2.762  25.999  -2.700  1.00 10.00      B   
ATOM   4370  HN  GLY B 193       2.700  25.021  -2.743  1.00 10.00      B   
ATOM   4371  CA  GLY B 193       3.982  26.623  -2.232  1.00 10.00      B   
ATOM   4372  C   GLY B 193       4.631  25.858  -1.096  1.00 10.00      B   
ATOM   4373  O   GLY B 193       4.113  24.829  -0.653  1.00 10.00      B   
ATOM   4374  N   LEU B 194       5.754  26.371  -0.618  1.00 10.00      B   
ATOM   4375  HN  LEU B 194       6.094  27.207  -1.004  1.00 10.00      B   
ATOM   4376  CA  LEU B 194       6.498  25.741   0.468  1.00 10.00      B   
ATOM   4377  CB  LEU B 194       7.880  26.386   0.619  1.00 10.00      B   
ATOM   4378  CG  LEU B 194       8.834  26.218  -0.566  1.00 10.00      B   
ATOM   4379  CD1 LEU B 194      10.102  27.024  -0.345  1.00 10.00      B   
ATOM   4380  CD2 LEU B 194       9.165  24.749  -0.787  1.00 10.00      B   
ATOM   4381  C   LEU B 194       5.737  25.817   1.786  1.00 10.00      B   
ATOM   4382  O   LEU B 194       5.736  24.865   2.570  1.00 10.00      B   
ATOM   4383  N   PHE B 195       5.095  26.952   2.035  1.00 10.00      B   
ATOM   4384  HN  PHE B 195       5.139  27.684   1.381  1.00 10.00      B   
ATOM   4385  CA  PHE B 195       4.333  27.136   3.262  1.00 10.00      B   
ATOM   4386  CB  PHE B 195       3.885  28.591   3.420  1.00 10.00      B   
ATOM   4387  CG  PHE B 195       2.939  28.815   4.565  1.00 10.00      B   
ATOM   4388  CD1 PHE B 195       3.300  28.480   5.860  1.00 10.00      B   
ATOM   4389  CD2 PHE B 195       1.684  29.359   4.344  1.00 10.00      B   
ATOM   4390  CE1 PHE B 195       2.429  28.683   6.912  1.00 10.00      B   
ATOM   4391  CE2 PHE B 195       0.809  29.567   5.391  1.00 10.00      B   
ATOM   4392  CZ  PHE B 195       1.181  29.229   6.678  1.00 10.00      B   
ATOM   4393  C   PHE B 195       3.130  26.205   3.290  1.00 10.00      B   
ATOM   4394  O   PHE B 195       2.891  25.517   4.283  1.00 10.00      B   
ATOM   4395  N   LYS B 196       2.381  26.181   2.191  1.00 10.00      B   
ATOM   4396  HN  LYS B 196       2.629  26.752   1.430  1.00 10.00      B   
ATOM   4397  CA  LYS B 196       1.200  25.332   2.087  1.00 10.00      B   
ATOM   4398  CB  LYS B 196       0.464  25.576   0.766  1.00 10.00      B   
ATOM   4399  CG  LYS B 196      -0.893  24.892   0.685  1.00 10.00      B   
ATOM   4400  CD  LYS B 196      -1.563  25.158  -0.650  1.00 10.00      B   
ATOM   4401  CE  LYS B 196      -2.849  24.362  -0.798  1.00 10.00      B   
ATOM   4402  NZ  LYS B 196      -3.407  24.480  -2.170  1.00 10.00      B   
ATOM   4403  HZ1 LYS B 196      -4.217  23.831  -2.292  1.00 10.00      B   
ATOM   4404  HZ2 LYS B 196      -2.677  24.240  -2.874  1.00 10.00      B   
ATOM   4405  HZ3 LYS B 196      -3.730  25.453  -2.341  1.00 10.00      B   
ATOM   4406  C   LYS B 196       1.577  23.862   2.219  1.00 10.00      B   
ATOM   4407  O   LYS B 196       0.847  23.080   2.828  1.00 10.00      B   
ATOM   4408  N   GLN B 197       2.727  23.502   1.655  1.00 10.00      B   
ATOM   4409  HN  GLN B 197       3.257  24.180   1.183  1.00 10.00      B   
ATOM   4410  CA  GLN B 197       3.219  22.130   1.708  1.00 10.00      B   
ATOM   4411  CB  GLN B 197       4.521  22.002   0.909  1.00 10.00      B   
ATOM   4412  CG  GLN B 197       5.137  20.612   0.914  1.00 10.00      B   
ATOM   4413  CD  GLN B 197       6.144  20.422  -0.205  1.00 10.00      B   
ATOM   4414  OE1 GLN B 197       5.976  20.948  -1.306  1.00 10.00      B   
ATOM   4415  NE2 GLN B 197       7.201  19.675   0.068  1.00 10.00      B   
ATOM   4416 HE21 GLN B 197       7.277  19.287   0.966  1.00 10.00      B   
ATOM   4417 HE22 GLN B 197       7.872  19.545  -0.638  1.00 10.00      B   
ATOM   4418  C   GLN B 197       3.427  21.688   3.154  1.00 10.00      B   
ATOM   4419  O   GLN B 197       2.968  20.619   3.557  1.00 10.00      B   
ATOM   4420  N   ALA B 198       4.096  22.529   3.934  1.00 10.00      B   
ATOM   4421  HN  ALA B 198       4.426  23.372   3.554  1.00 10.00      B   
ATOM   4422  CA  ALA B 198       4.356  22.231   5.338  1.00 10.00      B   
ATOM   4423  CB  ALA B 198       5.385  23.198   5.905  1.00 10.00      B   
ATOM   4424  C   ALA B 198       3.063  22.290   6.146  1.00 10.00      B   
ATOM   4425  O   ALA B 198       2.903  21.589   7.145  1.00 10.00      B   
ATOM   4426  N   LYS B 199       2.139  23.124   5.691  1.00 10.00      B   
ATOM   4427  HN  LYS B 199       2.335  23.655   4.886  1.00 10.00      B   
ATOM   4428  CA  LYS B 199       0.853  23.291   6.347  1.00 10.00      B   
ATOM   4429  CB  LYS B 199       0.129  24.501   5.750  1.00 10.00      B   
ATOM   4430  CG  LYS B 199      -1.031  25.029   6.574  1.00 10.00      B   
ATOM   4431  CD  LYS B 199      -1.608  26.286   5.941  1.00 10.00      B   
ATOM   4432  CE  LYS B 199      -2.677  26.913   6.822  1.00 10.00      B   
ATOM   4433  NZ  LYS B 199      -3.171  28.203   6.267  1.00 10.00      B   
ATOM   4434  HZ1 LYS B 199      -3.646  28.045   5.355  1.00 10.00      B   
ATOM   4435  HZ2 LYS B 199      -2.377  28.858   6.120  1.00 10.00      B   
ATOM   4436  HZ3 LYS B 199      -3.845  28.641   6.925  1.00 10.00      B   
ATOM   4437  C   LYS B 199       0.007  22.031   6.190  1.00 10.00      B   
ATOM   4438  O   LYS B 199      -0.652  21.595   7.132  1.00 10.00      B   
ATOM   4439  N   SER B 200       0.049  21.436   5.002  1.00 10.00      B   
ATOM   4440  HN  SER B 200       0.599  21.829   4.287  1.00 10.00      B   
ATOM   4441  CA  SER B 200      -0.719  20.229   4.718  1.00 10.00      B   
ATOM   4442  CB  SER B 200      -0.843  20.014   3.207  1.00 10.00      B   
ATOM   4443  OG  SER B 200       0.364  20.344   2.540  1.00 10.00      B   
ATOM   4444  HG  SER B 200       1.117  20.136   3.108  1.00 10.00      B   
ATOM   4445  C   SER B 200      -0.122  18.991   5.391  1.00 10.00      B   
ATOM   4446  O   SER B 200      -0.725  17.918   5.374  1.00 10.00      B   
ATOM   4447  N   LEU B 201       1.056  19.139   5.985  1.00 10.00      B   
ATOM   4448  HN  LEU B 201       1.496  20.018   5.973  1.00 10.00      B   
ATOM   4449  CA  LEU B 201       1.708  18.019   6.658  1.00 10.00      B   
ATOM   4450  CB  LEU B 201       3.192  18.305   6.894  1.00 10.00      B   
ATOM   4451  CG  LEU B 201       4.075  18.351   5.646  1.00 10.00      B   
ATOM   4452  CD1 LEU B 201       5.502  18.721   6.014  1.00 10.00      B   
ATOM   4453  CD2 LEU B 201       4.039  17.022   4.908  1.00 10.00      B   
ATOM   4454  C   LEU B 201       1.014  17.696   7.977  1.00 10.00      B   
ATOM   4455  O   LEU B 201       0.984  16.544   8.408  1.00 10.00      B   
ATOM   4456  N   ILE B 202       0.438  18.717   8.605  1.00 10.00      B   
ATOM   4457  HN  ILE B 202       0.474  19.610   8.198  1.00 10.00      B   
ATOM   4458  CA  ILE B 202      -0.256  18.543   9.881  1.00 10.00      B   
ATOM   4459  CB  ILE B 202      -0.707  19.883  10.497  1.00 10.00      B   
ATOM   4460  CG1 ILE B 202       0.476  20.850  10.580  1.00 10.00      B   
ATOM   4461  CG2 ILE B 202      -1.316  19.664  11.877  1.00 10.00      B   
ATOM   4462  CD1 ILE B 202       0.094  22.253  10.996  1.00 10.00      B   
ATOM   4463  C   ILE B 202      -1.445  17.574   9.771  1.00 10.00      B   
ATOM   4464  O   ILE B 202      -1.496  16.581  10.500  1.00 10.00      B   
ATOM   4465  N   PRO B 203      -2.411  17.832   8.852  1.00 10.00      B   
ATOM   4466  CA  PRO B 203      -3.591  16.962   8.659  1.00 10.00      B   
ATOM   4467  CB  PRO B 203      -4.413  17.693   7.588  1.00 10.00      B   
ATOM   4468  CG  PRO B 203      -3.912  19.094   7.605  1.00 10.00      B   
ATOM   4469  CD  PRO B 203      -2.460  19.001   7.957  1.00 10.00      B   
ATOM   4470  C   PRO B 203      -3.236  15.552   8.170  1.00 10.00      B   
ATOM   4471  O   PRO B 203      -4.120  14.742   7.887  1.00 10.00      B   
ATOM   4472  N   LEU B 204      -1.947  15.270   8.060  1.00 10.00      B   
ATOM   4473  HN  LEU B 204      -1.289  15.962   8.277  1.00 10.00      B   
ATOM   4474  CA  LEU B 204      -1.481  13.963   7.623  1.00 10.00      B   
ATOM   4475  CB  LEU B 204      -0.606  14.110   6.370  1.00 10.00      B   
ATOM   4476  CG  LEU B 204      -0.018  12.819   5.789  1.00 10.00      B   
ATOM   4477  CD1 LEU B 204      -1.119  11.916   5.256  1.00 10.00      B   
ATOM   4478  CD2 LEU B 204       0.992  13.136   4.696  1.00 10.00      B   
ATOM   4479  C   LEU B 204      -0.692  13.278   8.739  1.00 10.00      B   
ATOM   4480  O   LEU B 204      -0.881  12.093   9.017  1.00 10.00      B   
ATOM   4481  N   MET B 205       0.177  14.043   9.387  1.00 10.00      B   
ATOM   4482  HN  MET B 205       0.261  14.987   9.134  1.00 10.00      B   
ATOM   4483  CA  MET B 205       1.016  13.521  10.460  1.00 10.00      B   
ATOM   4484  CB  MET B 205       2.154  14.494  10.781  1.00 10.00      B   
ATOM   4485  CG  MET B 205       3.257  14.528   9.737  1.00 10.00      B   
ATOM   4486  SD  MET B 205       4.436  15.864  10.017  1.00 10.00      B   
ATOM   4487  CE  MET B 205       5.056  15.432  11.642  1.00 10.00      B   
ATOM   4488  C   MET B 205       0.222  13.205  11.724  1.00 10.00      B   
ATOM   4489  O   MET B 205       0.494  12.209  12.394  1.00 10.00      B   
ATOM   4490  N   VAL B 206      -0.759  14.043  12.047  1.00 10.00      B   
ATOM   4491  HN  VAL B 206      -0.948  14.811  11.465  1.00 10.00      B   
ATOM   4492  CA  VAL B 206      -1.571  13.836  13.247  1.00 10.00      B   
ATOM   4493  CB  VAL B 206      -2.518  15.021  13.551  1.00 10.00      B   
ATOM   4494  CG1 VAL B 206      -3.355  14.738  14.790  1.00 10.00      B   
ATOM   4495  CG2 VAL B 206      -1.722  16.306  13.733  1.00 10.00      B   
ATOM   4496  C   VAL B 206      -2.339  12.506  13.218  1.00 10.00      B   
ATOM   4497  O   VAL B 206      -2.132  11.655  14.089  1.00 10.00      B   
ATOM   4498  N   PRO B 207      -3.224  12.289  12.217  1.00 10.00      B   
ATOM   4499  CA  PRO B 207      -3.999  11.044  12.112  1.00 10.00      B   
ATOM   4500  CB  PRO B 207      -4.782  11.214  10.805  1.00 10.00      B   
ATOM   4501  CG  PRO B 207      -4.850  12.685  10.599  1.00 10.00      B   
ATOM   4502  CD  PRO B 207      -3.559  13.230  11.131  1.00 10.00      B   
ATOM   4503  C   PRO B 207      -3.101   9.810  12.027  1.00 10.00      B   
ATOM   4504  O   PRO B 207      -3.436   8.743  12.556  1.00 10.00      B   
ATOM   4505  N   LEU B 208      -1.960   9.964  11.360  1.00 10.00      B   
ATOM   4506  HN  LEU B 208      -1.758  10.837  10.961  1.00 10.00      B   
ATOM   4507  CA  LEU B 208      -1.006   8.871  11.205  1.00 10.00      B   
ATOM   4508  CB  LEU B 208       0.102   9.254  10.219  1.00 10.00      B   
ATOM   4509  CG  LEU B 208       0.974   8.106   9.706  1.00 10.00      B   
ATOM   4510  CD1 LEU B 208       0.162   7.168   8.824  1.00 10.00      B   
ATOM   4511  CD2 LEU B 208       2.184   8.643   8.956  1.00 10.00      B   
ATOM   4512  C   LEU B 208      -0.403   8.484  12.554  1.00 10.00      B   
ATOM   4513  O   LEU B 208      -0.401   7.309  12.928  1.00 10.00      B   
ATOM   4514  N   PHE B 209       0.088   9.480  13.285  1.00 10.00      B   
ATOM   4515  HN  PHE B 209       0.052  10.396  12.929  1.00 10.00      B   
ATOM   4516  CA  PHE B 209       0.684   9.252  14.597  1.00 10.00      B   
ATOM   4517  CB  PHE B 209       1.248  10.559  15.171  1.00 10.00      B   
ATOM   4518  CG  PHE B 209       1.634  10.479  16.622  1.00 10.00      B   
ATOM   4519  CD1 PHE B 209       2.681   9.668  17.032  1.00 10.00      B   
ATOM   4520  CD2 PHE B 209       0.946  11.213  17.576  1.00 10.00      B   
ATOM   4521  CE1 PHE B 209       3.033   9.590  18.368  1.00 10.00      B   
ATOM   4522  CE2 PHE B 209       1.292  11.140  18.913  1.00 10.00      B   
ATOM   4523  CZ  PHE B 209       2.338  10.327  19.309  1.00 10.00      B   
ATOM   4524  C   PHE B 209      -0.331   8.640  15.557  1.00 10.00      B   
ATOM   4525  O   PHE B 209      -0.024   7.683  16.269  1.00 10.00      B   
ATOM   4526  N   MET B 210      -1.540   9.193  15.560  1.00 10.00      B   
ATOM   4527  HN  MET B 210      -1.717   9.958  14.968  1.00 10.00      B   
ATOM   4528  CA  MET B 210      -2.610   8.705  16.426  1.00 10.00      B   
ATOM   4529  CB  MET B 210      -3.895   9.493  16.167  1.00 10.00      B   
ATOM   4530  CG  MET B 210      -5.073   9.074  17.031  1.00 10.00      B   
ATOM   4531  SD  MET B 210      -6.625   9.837  16.515  1.00 10.00      B   
ATOM   4532  CE  MET B 210      -6.902   9.022  14.944  1.00 10.00      B   
ATOM   4533  C   MET B 210      -2.858   7.216  16.197  1.00 10.00      B   
ATOM   4534  O   MET B 210      -2.909   6.431  17.143  1.00 10.00      B   
ATOM   4535  N   SER B 211      -2.979   6.836  14.934  1.00 10.00      B   
ATOM   4536  HN  SER B 211      -2.899   7.508  14.223  1.00 10.00      B   
ATOM   4537  CA  SER B 211      -3.223   5.448  14.571  1.00 10.00      B   
ATOM   4538  CB  SER B 211      -3.503   5.340  13.072  1.00 10.00      B   
ATOM   4539  OG  SER B 211      -4.544   6.226  12.696  1.00 10.00      B   
ATOM   4540  HG  SER B 211      -4.175   7.107  12.544  1.00 10.00      B   
ATOM   4541  C   SER B 211      -2.047   4.557  14.954  1.00 10.00      B   
ATOM   4542  O   SER B 211      -2.233   3.457  15.475  1.00 10.00      B   
ATOM   4543  N   ALA B 212      -0.838   5.046  14.710  1.00 10.00      B   
ATOM   4544  HN  ALA B 212      -0.754   5.937  14.303  1.00 10.00      B   
ATOM   4545  CA  ALA B 212       0.367   4.296  15.028  1.00 10.00      B   
ATOM   4546  CB  ALA B 212       1.595   5.015  14.493  1.00 10.00      B   
ATOM   4547  C   ALA B 212       0.497   4.066  16.530  1.00 10.00      B   
ATOM   4548  O   ALA B 212       0.773   2.949  16.975  1.00 10.00      B   
ATOM   4549  N   PHE B 213       0.278   5.120  17.303  1.00 10.00      B   
ATOM   4550  HN  PHE B 213       0.042   5.980  16.885  1.00 10.00      B   
ATOM   4551  CA  PHE B 213       0.387   5.041  18.754  1.00 10.00      B   
ATOM   4552  CB  PHE B 213       0.322   6.440  19.371  1.00 10.00      B   
ATOM   4553  CG  PHE B 213       0.937   6.533  20.738  1.00 10.00      B   
ATOM   4554  CD1 PHE B 213       2.303   6.361  20.909  1.00 10.00      B   
ATOM   4555  CD2 PHE B 213       0.155   6.796  21.850  1.00 10.00      B   
ATOM   4556  CE1 PHE B 213       2.876   6.447  22.163  1.00 10.00      B   
ATOM   4557  CE2 PHE B 213       0.722   6.884  23.107  1.00 10.00      B   
ATOM   4558  CZ  PHE B 213       2.084   6.709  23.264  1.00 10.00      B   
ATOM   4559  C   PHE B 213      -0.698   4.151  19.352  1.00 10.00      B   
ATOM   4560  O   PHE B 213      -0.431   3.360  20.258  1.00 10.00      B   
ATOM   4561  N   ASN B 214      -1.916   4.274  18.834  1.00 10.00      B   
ATOM   4562  HN  ASN B 214      -2.066   4.920  18.108  1.00 10.00      B   
ATOM   4563  CA  ASN B 214      -3.038   3.480  19.328  1.00 10.00      B   
ATOM   4564  CB  ASN B 214      -4.375   4.008  18.798  1.00 10.00      B   
ATOM   4565  CG  ASN B 214      -5.556   3.557  19.644  1.00 10.00      B   
ATOM   4566  OD1 ASN B 214      -5.416   3.285  20.838  1.00 10.00      B   
ATOM   4567  ND2 ASN B 214      -6.731   3.481  19.036  1.00 10.00      B   
ATOM   4568 HD21 ASN B 214      -6.780   3.716  18.083  1.00 10.00      B   
ATOM   4569 HD22 ASN B 214      -7.507   3.199  19.561  1.00 10.00      B   
ATOM   4570  C   ASN B 214      -2.869   2.002  18.980  1.00 10.00      B   
ATOM   4571  O   ASN B 214      -3.156   1.126  19.796  1.00 10.00      B   
ATOM   4572  N   ARG B 215      -2.389   1.728  17.768  1.00 10.00      B   
ATOM   4573  HN  ARG B 215      -2.183   2.466  17.152  1.00 10.00      B   
ATOM   4574  CA  ARG B 215      -2.180   0.351  17.329  1.00 10.00      B   
ATOM   4575  CB  ARG B 215      -1.875   0.273  15.834  1.00 10.00      B   
ATOM   4576  CG  ARG B 215      -3.096  -0.014  14.979  1.00 10.00      B   
ATOM   4577  CD  ARG B 215      -2.706  -0.620  13.642  1.00 10.00      B   
ATOM   4578  NE  ARG B 215      -2.036   0.343  12.775  1.00 10.00      B   
ATOM   4579  HE  ARG B 215      -1.187   0.725  13.094  1.00 10.00      B   
ATOM   4580  CZ  ARG B 215      -2.504   0.726  11.592  1.00 10.00      B   
ATOM   4581  NH1 ARG B 215      -3.644   0.231  11.124  1.00 10.00      B   
ATOM   4582 HH11 ARG B 215      -4.186  -0.471  11.680  1.00 10.00      B   
ATOM   4583 HH12 ARG B 215      -4.008   0.545  10.190  1.00 10.00      B   
ATOM   4584  NH2 ARG B 215      -1.819   1.598  10.863  1.00 10.00      B   
ATOM   4585 HH21 ARG B 215      -2.188   1.904   9.937  1.00 10.00      B   
ATOM   4586 HH22 ARG B 215      -0.910   1.979  11.214  1.00 10.00      B   
ATOM   4587  C   ARG B 215      -1.081  -0.327  18.137  1.00 10.00      B   
ATOM   4588  O   ARG B 215      -1.109  -1.540  18.344  1.00 10.00      B   
ATOM   4589  N   ALA B 216      -0.113   0.462  18.591  1.00 10.00      B   
ATOM   4590  HN  ALA B 216      -0.132   1.416  18.374  1.00 10.00      B   
ATOM   4591  CA  ALA B 216       0.982  -0.064  19.396  1.00 10.00      B   
ATOM   4592  CB  ALA B 216       2.013   1.023  19.674  1.00 10.00      B   
ATOM   4593  C   ALA B 216       0.431  -0.629  20.701  1.00 10.00      B   
ATOM   4594  O   ALA B 216       0.846  -1.697  21.158  1.00 10.00      B   
ATOM   4595  N   GLU B 217      -0.535   0.084  21.272  1.00 10.00      B   
ATOM   4596  HN  GLU B 217      -0.836   0.913  20.840  1.00 10.00      B   
ATOM   4597  CA  GLU B 217      -1.166  -0.331  22.514  1.00 10.00      B   
ATOM   4598  CB  GLU B 217      -2.099   0.770  23.019  1.00 10.00      B   
ATOM   4599  CG  GLU B 217      -2.820   0.436  24.315  1.00 10.00      B   
ATOM   4600  CD  GLU B 217      -4.137   1.168  24.433  1.00 10.00      B   
ATOM   4601  OE1 GLU B 217      -5.190   0.554  24.159  1.00 10.00      B   
ATOM   4602  OE2 GLU B 217      -4.122   2.365  24.788  1.00 10.00      B   
ATOM   4603  C   GLU B 217      -1.953  -1.618  22.296  1.00 10.00      B   
ATOM   4604  O   GLU B 217      -1.849  -2.563  23.079  1.00 10.00      B   
ATOM   4605  N   ASP B 218      -2.728  -1.650  21.215  1.00 10.00      B   
ATOM   4606  HN  ASP B 218      -2.762  -0.863  20.630  1.00 10.00      B   
ATOM   4607  CA  ASP B 218      -3.533  -2.823  20.880  1.00 10.00      B   
ATOM   4608  CB  ASP B 218      -4.354  -2.576  19.613  1.00 10.00      B   
ATOM   4609  CG  ASP B 218      -5.296  -3.722  19.290  1.00 10.00      B   
ATOM   4610  OD1 ASP B 218      -6.346  -3.842  19.960  1.00 10.00      B   
ATOM   4611  OD2 ASP B 218      -5.009  -4.496  18.350  1.00 10.00      B   
ATOM   4612  C   ASP B 218      -2.646  -4.044  20.692  1.00 10.00      B   
ATOM   4613  O   ASP B 218      -2.921  -5.114  21.235  1.00 10.00      B   
ATOM   4614  N   LEU B 219      -1.567  -3.869  19.936  1.00 10.00      B   
ATOM   4615  HN  LEU B 219      -1.407  -2.988  19.529  1.00 10.00      B   
ATOM   4616  CA  LEU B 219      -0.624  -4.948  19.679  1.00 10.00      B   
ATOM   4617  CB  LEU B 219       0.474  -4.488  18.719  1.00 10.00      B   
ATOM   4618  CG  LEU B 219       1.469  -5.563  18.277  1.00 10.00      B   
ATOM   4619  CD1 LEU B 219       0.804  -6.564  17.346  1.00 10.00      B   
ATOM   4620  CD2 LEU B 219       2.683  -4.932  17.620  1.00 10.00      B   
ATOM   4621  C   LEU B 219      -0.009  -5.455  20.980  1.00 10.00      B   
ATOM   4622  O   LEU B 219       0.207  -6.655  21.144  1.00 10.00      B   
ATOM   4623  N   SER B 220       0.258  -4.540  21.908  1.00 10.00      B   
ATOM   4624  HN  SER B 220       0.055  -3.598  21.724  1.00 10.00      B   
ATOM   4625  CA  SER B 220       0.834  -4.907  23.193  1.00 10.00      B   
ATOM   4626  CB  SER B 220       1.144  -3.661  24.027  1.00 10.00      B   
ATOM   4627  OG  SER B 220       2.003  -2.772  23.329  1.00 10.00      B   
ATOM   4628  HG  SER B 220       1.687  -2.658  22.422  1.00 10.00      B   
ATOM   4629  C   SER B 220      -0.111  -5.835  23.954  1.00 10.00      B   
ATOM   4630  O   SER B 220       0.280  -6.923  24.379  1.00 10.00      B   
ATOM   4631  N   THR B 221      -1.364  -5.412  24.092  1.00 10.00      B   
ATOM   4632  HN  THR B 221      -1.625  -4.545  23.708  1.00 10.00      B   
ATOM   4633  CA  THR B 221      -2.366  -6.198  24.795  1.00 10.00      B   
ATOM   4634  CB  THR B 221      -3.678  -5.405  24.945  1.00 10.00      B   
ATOM   4635  OG1 THR B 221      -3.366  -4.057  25.323  1.00 10.00      B   
ATOM   4636  HG1 THR B 221      -2.799  -4.066  26.104  1.00 10.00      B   
ATOM   4637  CG2 THR B 221      -4.566  -6.031  26.011  1.00 10.00      B   
ATOM   4638  C   THR B 221      -2.637  -7.519  24.068  1.00 10.00      B   
ATOM   4639  O   THR B 221      -2.779  -8.568  24.700  1.00 10.00      B   
ATOM   4640  N   ALA B 222      -2.694  -7.464  22.739  1.00 10.00      B   
ATOM   4641  HN  ALA B 222      -2.573  -6.597  22.291  1.00 10.00      B   
ATOM   4642  CA  ALA B 222      -2.943  -8.653  21.928  1.00 10.00      B   
ATOM   4643  CB  ALA B 222      -3.148  -8.276  20.468  1.00 10.00      B   
ATOM   4644  C   ALA B 222      -1.805  -9.664  22.066  1.00 10.00      B   
ATOM   4645  O   ALA B 222      -2.031 -10.876  22.065  1.00 10.00      B   
ATOM   4646  N   MET B 223      -0.585  -9.161  22.191  1.00 10.00      B   
ATOM   4647  HN  MET B 223      -0.467  -8.186  22.173  1.00 10.00      B   
ATOM   4648  CA  MET B 223       0.587 -10.017  22.340  1.00 10.00      B   
ATOM   4649  CB  MET B 223       1.863  -9.238  22.007  1.00 10.00      B   
ATOM   4650  CG  MET B 223       3.131 -10.078  21.980  1.00 10.00      B   
ATOM   4651  SD  MET B 223       4.511  -9.231  21.180  1.00 10.00      B   
ATOM   4652  CE  MET B 223       4.651  -7.761  22.197  1.00 10.00      B   
ATOM   4653  C   MET B 223       0.655 -10.583  23.755  1.00 10.00      B   
ATOM   4654  O   MET B 223       1.031 -11.738  23.956  1.00 10.00      B   
ATOM   4655  N   GLU B 224       0.257  -9.769  24.729  1.00 10.00      B   
ATOM   4656  HN  GLU B 224      -0.037  -8.859  24.500  1.00 10.00      B   
ATOM   4657  CA  GLU B 224       0.261 -10.177  26.130  1.00 10.00      B   
ATOM   4658  CB  GLU B 224       0.120  -8.969  27.051  1.00 10.00      B   
ATOM   4659  CG  GLU B 224       1.428  -8.254  27.339  1.00 10.00      B   
ATOM   4660  CD  GLU B 224       1.571  -7.903  28.803  1.00 10.00      B   
ATOM   4661  OE1 GLU B 224       0.536  -7.719  29.478  1.00 10.00      B   
ATOM   4662  OE2 GLU B 224       2.719  -7.816  29.292  1.00 10.00      B   
ATOM   4663  C   GLU B 224      -0.838 -11.195  26.426  1.00 10.00      B   
ATOM   4664  O   GLU B 224      -0.939 -11.713  27.541  1.00 10.00      B   
ATOM   4665  N   ALA B 225      -1.675 -11.459  25.432  1.00 10.00      B   
ATOM   4666  HN  ALA B 225      -1.571 -10.979  24.584  1.00 10.00      B   
ATOM   4667  CA  ALA B 225      -2.748 -12.432  25.570  1.00 10.00      B   
ATOM   4668  CB  ALA B 225      -3.878 -12.101  24.609  1.00 10.00      B   
ATOM   4669  C   ALA B 225      -2.199 -13.828  25.294  1.00 10.00      B   
ATOM   4670  O   ALA B 225      -2.863 -14.841  25.535  1.00 10.00      B   
ATOM   4671  N   ARG B 226      -0.975 -13.862  24.783  1.00 10.00      B   
ATOM   4672  HN  ARG B 226      -0.507 -13.013  24.614  1.00 10.00      B   
ATOM   4673  CA  ARG B 226      -0.295 -15.105  24.471  1.00 10.00      B   
ATOM   4674  CB  ARG B 226       0.351 -15.008  23.086  1.00 10.00      B   
ATOM   4675  CG  ARG B 226      -0.629 -14.811  21.942  1.00 10.00      B   
ATOM   4676  CD  ARG B 226       0.095 -14.730  20.610  1.00 10.00      B   
ATOM   4677  NE  ARG B 226      -0.832 -14.608  19.487  1.00 10.00      B   
ATOM   4678  HE  ARG B 226      -1.640 -15.175  19.508  1.00 10.00      B   
ATOM   4679  CZ  ARG B 226      -0.637 -13.800  18.443  1.00 10.00      B   
ATOM   4680  NH1 ARG B 226       0.452 -13.041  18.380  1.00 10.00      B   
ATOM   4681 HH11 ARG B 226       0.605 -12.407  17.564  1.00 10.00      B   
ATOM   4682 HH12 ARG B 226       1.163 -13.078  19.144  1.00 10.00      B   
ATOM   4683  NH2 ARG B 226      -1.533 -13.750  17.464  1.00 10.00      B   
ATOM   4684 HH21 ARG B 226      -1.382 -13.118  16.646  1.00 10.00      B   
ATOM   4685 HH22 ARG B 226      -2.392 -14.346  17.501  1.00 10.00      B   
ATOM   4686  C   ARG B 226       0.777 -15.382  25.523  1.00 10.00      B   
ATOM   4687  O   ARG B 226       0.677 -14.914  26.660  1.00 10.00      B   
ATOM   4688  N   GLY B 227       1.805 -16.128  25.140  1.00 10.00      B   
ATOM   4689  HN  GLY B 227       1.842 -16.461  24.217  1.00 10.00      B   
ATOM   4690  CA  GLY B 227       2.877 -16.443  26.062  1.00 10.00      B   
ATOM   4691  C   GLY B 227       3.993 -15.419  25.993  1.00 10.00      B   
ATOM   4692  O   GLY B 227       5.118 -15.738  25.600  1.00 10.00      B   
ATOM   4693  N   TYR B 228       3.679 -14.186  26.362  1.00 10.00      B   
ATOM   4694  HN  TYR B 228       2.765 -13.996  26.669  1.00 10.00      B   
ATOM   4695  CA  TYR B 228       4.657 -13.107  26.336  1.00 10.00      B   
ATOM   4696  CB  TYR B 228       4.188 -11.988  25.404  1.00 10.00      B   
ATOM   4697  CG  TYR B 228       5.211 -10.894  25.186  1.00 10.00      B   
ATOM   4698  CD1 TYR B 228       6.278 -11.082  24.320  1.00 10.00      B   
ATOM   4699  CD2 TYR B 228       5.108  -9.673  25.841  1.00 10.00      B   
ATOM   4700  CE1 TYR B 228       7.216 -10.091  24.111  1.00 10.00      B   
ATOM   4701  CE2 TYR B 228       6.043  -8.675  25.640  1.00 10.00      B   
ATOM   4702  CZ  TYR B 228       7.095  -8.890  24.772  1.00 10.00      B   
ATOM   4703  OH  TYR B 228       8.027  -7.900  24.562  1.00 10.00      B   
ATOM   4704  HH  TYR B 228       8.199  -7.441  25.393  1.00 10.00      B   
ATOM   4705  C   TYR B 228       4.881 -12.552  27.733  1.00 10.00      B   
ATOM   4706  O   TYR B 228       3.924 -12.251  28.449  1.00 10.00      B   
ATOM   4707  N   GLN B 229       6.140 -12.423  28.118  1.00 10.00      B   
ATOM   4708  HN  GLN B 229       6.858 -12.691  27.505  1.00 10.00      B   
ATOM   4709  CA  GLN B 229       6.478 -11.890  29.434  1.00 10.00      B   
ATOM   4710  CB  GLN B 229       6.452 -12.988  30.504  1.00 10.00      B   
ATOM   4711  CG  GLN B 229       6.535 -12.462  31.932  1.00 10.00      B   
ATOM   4712  CD  GLN B 229       5.302 -11.678  32.340  1.00 10.00      B   
ATOM   4713  OE1 GLN B 229       4.378 -12.223  32.938  1.00 10.00      B   
ATOM   4714  NE2 GLN B 229       5.275 -10.397  32.013  1.00 10.00      B   
ATOM   4715 HE21 GLN B 229       6.044 -10.025  31.529  1.00 10.00      B   
ATOM   4716 HE22 GLN B 229       4.482  -9.872  32.257  1.00 10.00      B   
ATOM   4717  C   GLN B 229       7.838 -11.199  29.424  1.00 10.00      B   
ATOM   4718  O   GLN B 229       8.037 -10.194  30.107  1.00 10.00      B   
ATOM   4719  N   ASP B 230       8.768 -11.737  28.646  1.00 10.00      B   
ATOM   4720  HN  ASP B 230       8.550 -12.532  28.114  1.00 10.00      B   
ATOM   4721  CA  ASP B 230      10.112 -11.177  28.559  1.00 10.00      B   
ATOM   4722  CB  ASP B 230      11.025 -11.882  29.576  1.00 10.00      B   
ATOM   4723  CG  ASP B 230      12.401 -11.253  29.698  1.00 10.00      B   
ATOM   4724  OD1 ASP B 230      13.375 -11.848  29.191  1.00 10.00      B   
ATOM   4725  OD2 ASP B 230      12.517 -10.158  30.296  1.00 10.00      B   
ATOM   4726  C   ASP B 230      10.659 -11.336  27.141  1.00 10.00      B   
ATOM   4727  O   ASP B 230      10.081 -12.062  26.329  1.00 10.00      B   
ATOM   4728  N   SER B 231      11.752 -10.643  26.835  1.00 10.00      B   
ATOM   4729  HN  SER B 231      12.156 -10.064  27.514  1.00 10.00      B   
ATOM   4730  CA  SER B 231      12.368 -10.727  25.516  1.00 10.00      B   
ATOM   4731  CB  SER B 231      13.408  -9.619  25.326  1.00 10.00      B   
ATOM   4732  OG  SER B 231      12.821  -8.334  25.454  1.00 10.00      B   
ATOM   4733  HG  SER B 231      12.647  -8.152  26.388  1.00 10.00      B   
ATOM   4734  C   SER B 231      13.017 -12.090  25.321  1.00 10.00      B   
ATOM   4735  O   SER B 231      13.040 -12.632  24.212  1.00 10.00      B   
ATOM   4736  N   GLU B 232      13.537 -12.639  26.409  1.00 10.00      B   
ATOM   4737  HN  GLU B 232      13.470 -12.162  27.270  1.00 10.00      B   
ATOM   4738  CA  GLU B 232      14.180 -13.935  26.374  1.00 10.00      B   
ATOM   4739  CB  GLU B 232      15.448 -13.932  27.228  1.00 10.00      B   
ATOM   4740  CG  GLU B 232      16.634 -13.254  26.569  1.00 10.00      B   
ATOM   4741  CD  GLU B 232      17.923 -13.483  27.325  1.00 10.00      B   
ATOM   4742  OE1 GLU B 232      18.410 -14.633  27.353  1.00 10.00      B   
ATOM   4743  OE2 GLU B 232      18.462 -12.511  27.889  1.00 10.00      B   
ATOM   4744  C   GLU B 232      13.219 -15.012  26.861  1.00 10.00      B   
ATOM   4745  O   GLU B 232      12.020 -14.762  27.016  1.00 10.00      B   
ATOM   4746  N   HIS B 233      13.754 -16.210  27.089  1.00 10.00      B   
ATOM   4747  HN  HIS B 233      14.716 -16.338  26.926  1.00 10.00      B   
ATOM   4748  CA  HIS B 233      12.961 -17.345  27.558  1.00 10.00      B   
ATOM   4749  CB  HIS B 233      12.286 -17.043  28.905  1.00 10.00      B   
ATOM   4750  CG  HIS B 233      13.243 -16.796  30.032  1.00 10.00      B   
ATOM   4751  ND1 HIS B 233      13.672 -17.787  30.889  1.00 10.00      B   
ATOM   4752  HD1 HIS B 233      13.417 -18.737  30.840  1.00 10.00      B   
ATOM   4753  CD2 HIS B 233      13.856 -15.659  30.439  1.00 10.00      B   
ATOM   4754  CE1 HIS B 233      14.504 -17.272  31.773  1.00 10.00      B   
ATOM   4755  NE2 HIS B 233      14.634 -15.984  31.522  1.00 10.00      B   
ATOM   4756  HE2 HIS B 233      15.201 -15.360  32.027  1.00 10.00      B   
ATOM   4757  C   HIS B 233      11.925 -17.736  26.514  1.00 10.00      B   
ATOM   4758  O   HIS B 233      10.871 -18.281  26.835  1.00 10.00      B   
ATOM   4759  N   ARG B 234      12.237 -17.446  25.259  1.00 10.00      B   
ATOM   4760  HN  ARG B 234      13.098 -17.018  25.070  1.00 10.00      B   
ATOM   4761  CA  ARG B 234      11.345 -17.761  24.151  1.00 10.00      B   
ATOM   4762  CB  ARG B 234      10.929 -16.489  23.406  1.00 10.00      B   
ATOM   4763  CG  ARG B 234      12.086 -15.700  22.810  1.00 10.00      B   
ATOM   4764  CD  ARG B 234      11.654 -14.926  21.572  1.00 10.00      B   
ATOM   4765  NE  ARG B 234      10.519 -14.042  21.834  1.00 10.00      B   
ATOM   4766  HE  ARG B 234      10.623 -13.374  22.551  1.00 10.00      B   
ATOM   4767  CZ  ARG B 234       9.369 -14.081  21.158  1.00 10.00      B   
ATOM   4768  NH1 ARG B 234       9.198 -14.959  20.179  1.00 10.00      B   
ATOM   4769 HH11 ARG B 234       8.297 -14.988  19.653  1.00 10.00      B   
ATOM   4770 HH12 ARG B 234       9.962 -15.617  19.926  1.00 10.00      B   
ATOM   4771  NH2 ARG B 234       8.393 -13.239  21.468  1.00 10.00      B   
ATOM   4772 HH21 ARG B 234       7.491 -13.263  20.946  1.00 10.00      B   
ATOM   4773 HH22 ARG B 234       8.525 -12.546  22.238  1.00 10.00      B   
ATOM   4774  C   ARG B 234      12.023 -18.728  23.188  1.00 10.00      B   
ATOM   4775  O   ARG B 234      13.223 -18.982  23.296  1.00 10.00      B   
ATOM   4776  N   SER B 235      11.262 -19.252  22.243  1.00 10.00      B   
ATOM   4777  HN  SER B 235      10.311 -19.007  22.198  1.00 10.00      B   
ATOM   4778  CA  SER B 235      11.799 -20.187  21.269  1.00 10.00      B   
ATOM   4779  CB  SER B 235      10.796 -21.308  21.003  1.00 10.00      B   
ATOM   4780  OG  SER B 235      10.428 -21.947  22.215  1.00 10.00      B   
ATOM   4781  HG  SER B 235      11.228 -22.162  22.713  1.00 10.00      B   
ATOM   4782  C   SER B 235      12.183 -19.487  19.967  1.00 10.00      B   
ATOM   4783  O   SER B 235      11.643 -18.431  19.627  1.00 10.00      B   
ATOM   4784  N   GLN B 236      13.128 -20.080  19.252  1.00 10.00      B   
ATOM   4785  HN  GLN B 236      13.519 -20.918  19.584  1.00 10.00      B   
ATOM   4786  CA  GLN B 236      13.599 -19.535  17.989  1.00 10.00      B   
ATOM   4787  CB  GLN B 236      15.111 -19.729  17.849  1.00 10.00      B   
ATOM   4788  CG  GLN B 236      15.930 -18.951  18.864  1.00 10.00      B   
ATOM   4789  CD  GLN B 236      15.768 -17.453  18.717  1.00 10.00      B   
ATOM   4790  OE1 GLN B 236      15.590 -16.939  17.608  1.00 10.00      B   
ATOM   4791  NE2 GLN B 236      15.823 -16.743  19.832  1.00 10.00      B   
ATOM   4792 HE21 GLN B 236      15.966 -17.218  20.678  1.00 10.00      B   
ATOM   4793 HE22 GLN B 236      15.716 -15.769  19.768  1.00 10.00      B   
ATOM   4794  C   GLN B 236      12.879 -20.192  16.822  1.00 10.00      B   
ATOM   4795  O   GLN B 236      13.230 -21.294  16.401  1.00 10.00      B   
ATOM   4796  N   TYR B 237      11.862 -19.515  16.314  1.00 10.00      B   
ATOM   4797  HN  TYR B 237      11.628 -18.646  16.700  1.00 10.00      B   
ATOM   4798  CA  TYR B 237      11.087 -20.023  15.191  1.00 10.00      B   
ATOM   4799  CB  TYR B 237       9.690 -19.400  15.185  1.00 10.00      B   
ATOM   4800  CG  TYR B 237       8.864 -19.728  16.407  1.00 10.00      B   
ATOM   4801  CD1 TYR B 237       8.883 -18.904  17.526  1.00 10.00      B   
ATOM   4802  CD2 TYR B 237       8.068 -20.864  16.446  1.00 10.00      B   
ATOM   4803  CE1 TYR B 237       8.132 -19.200  18.646  1.00 10.00      B   
ATOM   4804  CE2 TYR B 237       7.312 -21.168  17.562  1.00 10.00      B   
ATOM   4805  CZ  TYR B 237       7.349 -20.334  18.659  1.00 10.00      B   
ATOM   4806  OH  TYR B 237       6.595 -20.634  19.774  1.00 10.00      B   
ATOM   4807  HH  TYR B 237       6.690 -21.576  19.980  1.00 10.00      B   
ATOM   4808  C   TYR B 237      11.802 -19.725  13.881  1.00 10.00      B   
ATOM   4809  O   TYR B 237      11.730 -20.500  12.924  1.00 10.00      B   
ATOM   4810  N   ARG B 238      12.502 -18.602  13.859  1.00 10.00      B   
ATOM   4811  HN  ARG B 238      12.523 -18.041  14.664  1.00 10.00      B   
ATOM   4812  CA  ARG B 238      13.247 -18.178  12.687  1.00 10.00      B   
ATOM   4813  CB  ARG B 238      13.195 -16.654  12.546  1.00 10.00      B   
ATOM   4814  CG  ARG B 238      11.801 -16.115  12.277  1.00 10.00      B   
ATOM   4815  CD  ARG B 238      11.662 -14.667  12.719  1.00 10.00      B   
ATOM   4816  NE  ARG B 238      12.578 -13.778  12.006  1.00 10.00      B   
ATOM   4817  HE  ARG B 238      12.751 -13.975  11.059  1.00 10.00      B   
ATOM   4818  CZ  ARG B 238      13.166 -12.721  12.560  1.00 10.00      B   
ATOM   4819  NH1 ARG B 238      12.938 -12.417  13.831  1.00 10.00      B   
ATOM   4820 HH11 ARG B 238      13.402 -11.589  14.268  1.00 10.00      B   
ATOM   4821 HH12 ARG B 238      12.291 -13.005  14.400  1.00 10.00      B   
ATOM   4822  NH2 ARG B 238      13.985 -11.965  11.844  1.00 10.00      B   
ATOM   4823 HH21 ARG B 238      14.173 -12.196  10.839  1.00 10.00      B   
ATOM   4824 HH22 ARG B 238      14.447 -11.138  12.277  1.00 10.00      B   
ATOM   4825  C   ARG B 238      14.688 -18.651  12.796  1.00 10.00      B   
ATOM   4826  O   ARG B 238      15.591 -17.881  13.127  1.00 10.00      B   
ATOM   4827  N   ILE B 239      14.891 -19.934  12.545  1.00 10.00      B   
ATOM   4828  HN  ILE B 239      14.128 -20.498  12.298  1.00 10.00      B   
ATOM   4829  CA  ILE B 239      16.216 -20.525  12.623  1.00 10.00      B   
ATOM   4830  CB  ILE B 239      16.167 -21.980  13.126  1.00 10.00      B   
ATOM   4831  CG1 ILE B 239      14.961 -22.717  12.532  1.00 10.00      B   
ATOM   4832  CG2 ILE B 239      16.136 -22.019  14.646  1.00 10.00      B   
ATOM   4833  CD1 ILE B 239      14.985 -24.214  12.746  1.00 10.00      B   
ATOM   4834  C   ILE B 239      16.925 -20.480  11.278  1.00 10.00      B   
ATOM   4835  O   ILE B 239      16.371 -20.889  10.255  1.00 10.00      B   
ATOM   4836  N   LEU B 240      18.147 -19.970  11.290  1.00 10.00      B   
ATOM   4837  HN  LEU B 240      18.525 -19.652  12.140  1.00 10.00      B   
ATOM   4838  CA  LEU B 240      18.953 -19.875  10.085  1.00 10.00      B   
ATOM   4839  CB  LEU B 240      19.703 -18.543  10.056  1.00 10.00      B   
ATOM   4840  CG  LEU B 240      18.831 -17.288  10.006  1.00 10.00      B   
ATOM   4841  CD1 LEU B 240      19.641 -16.058  10.377  1.00 10.00      B   
ATOM   4842  CD2 LEU B 240      18.208 -17.126   8.628  1.00 10.00      B   
ATOM   4843  C   LEU B 240      19.942 -21.030  10.044  1.00 10.00      B   
ATOM   4844  O   LEU B 240      20.105 -21.749  11.031  1.00 10.00      B   
ATOM   4845  N   THR B 241      20.577 -21.232   8.906  1.00 10.00      B   
ATOM   4846  HN  THR B 241      20.391 -20.647   8.136  1.00 10.00      B   
ATOM   4847  CA  THR B 241      21.547 -22.303   8.763  1.00 10.00      B   
ATOM   4848  CB  THR B 241      20.864 -23.654   8.451  1.00 10.00      B   
ATOM   4849  OG1 THR B 241      19.983 -24.011   9.529  1.00 10.00      B   
ATOM   4850  HG1 THR B 241      19.863 -23.244  10.109  1.00 10.00      B   
ATOM   4851  CG2 THR B 241      21.900 -24.753   8.267  1.00 10.00      B   
ATOM   4852  C   THR B 241      22.547 -21.972   7.667  1.00 10.00      B   
ATOM   4853  O   THR B 241      22.163 -21.705   6.529  1.00 10.00      B   
ATOM   4854  N   TRP B 242      23.824 -21.982   8.020  1.00 10.00      B   
ATOM   4855  HN  TRP B 242      24.061 -22.201   8.944  1.00 10.00      B   
ATOM   4856  CA  TRP B 242      24.882 -21.690   7.066  1.00 10.00      B   
ATOM   4857  CB  TRP B 242      26.221 -21.501   7.785  1.00 10.00      B   
ATOM   4858  CG  TRP B 242      26.303 -20.294   8.667  1.00 10.00      B   
ATOM   4859  CD1 TRP B 242      25.280 -19.479   9.053  1.00 10.00      B   
ATOM   4860  CD2 TRP B 242      27.484 -19.769   9.274  1.00 10.00      B   
ATOM   4861  NE1 TRP B 242      25.753 -18.483   9.871  1.00 10.00      B   
ATOM   4862  HE1 TRP B 242      25.207 -17.775  10.278  1.00 10.00      B   
ATOM   4863  CE2 TRP B 242      27.106 -18.637  10.019  1.00 10.00      B   
ATOM   4864  CE3 TRP B 242      28.827 -20.150   9.260  1.00 10.00      B   
ATOM   4865  CZ2 TRP B 242      28.024 -17.883  10.745  1.00 10.00      B   
ATOM   4866  CZ3 TRP B 242      29.737 -19.400   9.980  1.00 10.00      B   
ATOM   4867  CH2 TRP B 242      29.332 -18.279  10.713  1.00 10.00      B   
ATOM   4868  C   TRP B 242      25.020 -22.842   6.088  1.00 10.00      B   
ATOM   4869  O   TRP B 242      25.071 -24.006   6.493  1.00 10.00      B   
ATOM   4870  N   GLN B 243      25.058 -22.529   4.807  1.00 10.00      B   
ATOM   4871  HN  GLN B 243      24.983 -21.581   4.532  1.00 10.00      B   
ATOM   4872  CA  GLN B 243      25.212 -23.549   3.792  1.00 10.00      B   
ATOM   4873  CB  GLN B 243      24.313 -23.263   2.587  1.00 10.00      B   
ATOM   4874  CG  GLN B 243      22.838 -23.145   2.938  1.00 10.00      B   
ATOM   4875  CD  GLN B 243      21.945 -23.079   1.716  1.00 10.00      B   
ATOM   4876  OE1 GLN B 243      22.331 -22.556   0.672  1.00 10.00      B   
ATOM   4877  NE2 GLN B 243      20.741 -23.612   1.840  1.00 10.00      B   
ATOM   4878 HE21 GLN B 243      20.500 -24.014   2.705  1.00 10.00      B   
ATOM   4879 HE22 GLN B 243      20.138 -23.590   1.063  1.00 10.00      B   
ATOM   4880  C   GLN B 243      26.676 -23.650   3.383  1.00 10.00      B   
ATOM   4881  O   GLN B 243      27.563 -23.176   4.100  1.00 10.00      B   
ATOM   4882  N   ARG B 244      26.935 -24.275   2.247  1.00 10.00      B   
ATOM   4883  HN  ARG B 244      26.193 -24.650   1.726  1.00 10.00      B   
ATOM   4884  CA  ARG B 244      28.298 -24.434   1.766  1.00 10.00      B   
ATOM   4885  CB  ARG B 244      28.383 -25.638   0.822  1.00 10.00      B   
ATOM   4886  CG  ARG B 244      29.797 -26.108   0.517  1.00 10.00      B   
ATOM   4887  CD  ARG B 244      29.786 -27.383  -0.314  1.00 10.00      B   
ATOM   4888  NE  ARG B 244      29.034 -27.223  -1.557  1.00 10.00      B   
ATOM   4889  HE  ARG B 244      28.348 -26.516  -1.583  1.00 10.00      B   
ATOM   4890  CZ  ARG B 244      29.217 -27.974  -2.646  1.00 10.00      B   
ATOM   4891  NH1 ARG B 244      30.130 -28.939  -2.644  1.00 10.00      B   
ATOM   4892 HH11 ARG B 244      30.704 -29.120  -1.791  1.00 10.00      B   
ATOM   4893 HH12 ARG B 244      30.277 -29.523  -3.495  1.00 10.00      B   
ATOM   4894  NH2 ARG B 244      28.479 -27.763  -3.728  1.00 10.00      B   
ATOM   4895 HH21 ARG B 244      28.619 -28.345  -4.580  1.00 10.00      B   
ATOM   4896 HH22 ARG B 244      27.750 -27.015  -3.731  1.00 10.00      B   
ATOM   4897  C   ARG B 244      28.785 -23.167   1.065  1.00 10.00      B   
ATOM   4898  O   ARG B 244      29.983 -22.986   0.850  1.00 10.00      B   
ATOM   4899  N   ARG B 245      27.853 -22.277   0.744  1.00 10.00      B   
ATOM   4900  HN  ARG B 245      26.919 -22.446   1.000  1.00 10.00      B   
ATOM   4901  CA  ARG B 245      28.187 -21.037   0.051  1.00 10.00      B   
ATOM   4902  CB  ARG B 245      26.953 -20.428  -0.623  1.00 10.00      B   
ATOM   4903  CG  ARG B 245      26.191 -21.385  -1.530  1.00 10.00      B   
ATOM   4904  CD  ARG B 245      27.084 -21.949  -2.624  1.00 10.00      B   
ATOM   4905  NE  ARG B 245      27.640 -20.900  -3.480  1.00 10.00      B   
ATOM   4906  HE  ARG B 245      27.467 -19.965  -3.219  1.00 10.00      B   
ATOM   4907  CZ  ARG B 245      28.355 -21.135  -4.580  1.00 10.00      B   
ATOM   4908  NH1 ARG B 245      28.610 -22.381  -4.963  1.00 10.00      B   
ATOM   4909 HH11 ARG B 245      29.175 -22.554  -5.823  1.00 10.00      B   
ATOM   4910 HH12 ARG B 245      28.247 -23.190  -4.410  1.00 10.00      B   
ATOM   4911  NH2 ARG B 245      28.831 -20.125  -5.301  1.00 10.00      B   
ATOM   4912 HH21 ARG B 245      28.646 -19.138  -5.015  1.00 10.00      B   
ATOM   4913 HH22 ARG B 245      29.392 -20.311  -6.163  1.00 10.00      B   
ATOM   4914  C   ARG B 245      28.840 -20.027   0.989  1.00 10.00      B   
ATOM   4915  O   ARG B 245      29.804 -19.357   0.613  1.00 10.00      B   
ATOM   4916  N   ASP B 246      28.312 -19.926   2.205  1.00 10.00      B   
ATOM   4917  HN  ASP B 246      27.514 -20.471   2.423  1.00 10.00      B   
ATOM   4918  CA  ASP B 246      28.838 -19.001   3.219  1.00 10.00      B   
ATOM   4919  CB  ASP B 246      28.099 -19.187   4.554  1.00 10.00      B   
ATOM   4920  CG  ASP B 246      28.025 -17.915   5.383  1.00 10.00      B   
ATOM   4921  OD1 ASP B 246      27.031 -17.162   5.243  1.00 10.00      B   
ATOM   4922  OD2 ASP B 246      28.957 -17.663   6.180  1.00 10.00      B   
ATOM   4923  C   ASP B 246      30.332 -19.222   3.428  1.00 10.00      B   
ATOM   4924  O   ASP B 246      31.121 -18.275   3.467  1.00 10.00      B   
ATOM   4925  N   THR B 247      30.713 -20.486   3.538  1.00 10.00      B   
ATOM   4926  HN  THR B 247      30.035 -21.192   3.493  1.00 10.00      B   
ATOM   4927  CA  THR B 247      32.103 -20.860   3.738  1.00 10.00      B   
ATOM   4928  CB  THR B 247      32.215 -22.356   4.079  1.00 10.00      B   
ATOM   4929  OG1 THR B 247      31.095 -22.738   4.895  1.00 10.00      B   
ATOM   4930  HG1 THR B 247      30.953 -22.066   5.578  1.00 10.00      B   
ATOM   4931  CG2 THR B 247      33.509 -22.639   4.831  1.00 10.00      B   
ATOM   4932  C   THR B 247      32.947 -20.548   2.499  1.00 10.00      B   
ATOM   4933  O   THR B 247      34.065 -20.044   2.614  1.00 10.00      B   
ATOM   4934  N   VAL B 248      32.401 -20.832   1.316  1.00 10.00      B   
ATOM   4935  HN  VAL B 248      31.498 -21.217   1.284  1.00 10.00      B   
ATOM   4936  CA  VAL B 248      33.112 -20.576   0.062  1.00 10.00      B   
ATOM   4937  CB  VAL B 248      32.337 -21.116  -1.165  1.00 10.00      B   
ATOM   4938  CG1 VAL B 248      32.934 -20.589  -2.465  1.00 10.00      B   
ATOM   4939  CG2 VAL B 248      32.331 -22.636  -1.165  1.00 10.00      B   
ATOM   4940  C   VAL B 248      33.386 -19.084  -0.109  1.00 10.00      B   
ATOM   4941  O   VAL B 248      34.520 -18.677  -0.361  1.00 10.00      B   
ATOM   4942  N   THR B 249      32.343 -18.278   0.056  1.00 10.00      B   
ATOM   4943  HN  THR B 249      31.467 -18.670   0.265  1.00 10.00      B   
ATOM   4944  CA  THR B 249      32.454 -16.829  -0.074  1.00 10.00      B   
ATOM   4945  CB  THR B 249      31.084 -16.151   0.122  1.00 10.00      B   
ATOM   4946  OG1 THR B 249      30.081 -16.894  -0.587  1.00 10.00      B   
ATOM   4947  HG1 THR B 249      29.680 -17.541   0.007  1.00 10.00      B   
ATOM   4948  CG2 THR B 249      31.114 -14.727  -0.411  1.00 10.00      B   
ATOM   4949  C   THR B 249      33.453 -16.261   0.934  1.00 10.00      B   
ATOM   4950  O   THR B 249      34.257 -15.386   0.603  1.00 10.00      B   
ATOM   4951  N   TRP B 250      33.406 -16.781   2.155  1.00 10.00      B   
ATOM   4952  HN  TRP B 250      32.743 -17.477   2.353  1.00 10.00      B   
ATOM   4953  CA  TRP B 250      34.300 -16.336   3.215  1.00 10.00      B   
ATOM   4954  CB  TRP B 250      33.918 -17.004   4.538  1.00 10.00      B   
ATOM   4955  CG  TRP B 250      34.428 -16.286   5.747  1.00 10.00      B   
ATOM   4956  CD1 TRP B 250      34.069 -15.040   6.168  1.00 10.00      B   
ATOM   4957  CD2 TRP B 250      35.388 -16.768   6.692  1.00 10.00      B   
ATOM   4958  NE1 TRP B 250      34.748 -14.714   7.314  1.00 10.00      B   
ATOM   4959  HE1 TRP B 250      34.660 -13.872   7.811  1.00 10.00      B   
ATOM   4960  CE2 TRP B 250      35.563 -15.759   7.658  1.00 10.00      B   
ATOM   4961  CE3 TRP B 250      36.117 -17.954   6.816  1.00 10.00      B   
ATOM   4962  CZ2 TRP B 250      36.436 -15.899   8.734  1.00 10.00      B   
ATOM   4963  CZ3 TRP B 250      36.981 -18.090   7.884  1.00 10.00      B   
ATOM   4964  CH2 TRP B 250      37.135 -17.070   8.830  1.00 10.00      B   
ATOM   4965  C   TRP B 250      35.749 -16.656   2.867  1.00 10.00      B   
ATOM   4966  O   TRP B 250      36.641 -15.819   3.036  1.00 10.00      B   
ATOM   4967  N   LEU B 251      35.970 -17.868   2.365  1.00 10.00      B   
ATOM   4968  HN  LEU B 251      35.211 -18.481   2.254  1.00 10.00      B   
ATOM   4969  CA  LEU B 251      37.301 -18.318   1.984  1.00 10.00      B   
ATOM   4970  CB  LEU B 251      37.272 -19.801   1.607  1.00 10.00      B   
ATOM   4971  CG  LEU B 251      38.631 -20.480   1.417  1.00 10.00      B   
ATOM   4972  CD1 LEU B 251      39.393 -20.538   2.733  1.00 10.00      B   
ATOM   4973  CD2 LEU B 251      38.455 -21.873   0.834  1.00 10.00      B   
ATOM   4974  C   LEU B 251      37.850 -17.489   0.827  1.00 10.00      B   
ATOM   4975  O   LEU B 251      39.030 -17.136   0.812  1.00 10.00      B   
ATOM   4976  N   LEU B 252      36.987 -17.177  -0.136  1.00 10.00      B   
ATOM   4977  HN  LEU B 252      36.057 -17.495  -0.068  1.00 10.00      B   
ATOM   4978  CA  LEU B 252      37.384 -16.384  -1.295  1.00 10.00      B   
ATOM   4979  CB  LEU B 252      36.236 -16.267  -2.305  1.00 10.00      B   
ATOM   4980  CG  LEU B 252      35.878 -17.543  -3.074  1.00 10.00      B   
ATOM   4981  CD1 LEU B 252      34.661 -17.313  -3.957  1.00 10.00      B   
ATOM   4982  CD2 LEU B 252      37.060 -18.022  -3.902  1.00 10.00      B   
ATOM   4983  C   LEU B 252      37.854 -15.000  -0.867  1.00 10.00      B   
ATOM   4984  O   LEU B 252      38.854 -14.485  -1.374  1.00 10.00      B   
ATOM   4985  N   PHE B 253      37.138 -14.411   0.081  1.00 10.00      B   
ATOM   4986  HN  PHE B 253      36.352 -14.873   0.444  1.00 10.00      B   
ATOM   4987  CA  PHE B 253      37.484 -13.092   0.586  1.00 10.00      B   
ATOM   4988  CB  PHE B 253      36.379 -12.544   1.492  1.00 10.00      B   
ATOM   4989  CG  PHE B 253      36.381 -11.045   1.606  1.00 10.00      B   
ATOM   4990  CD1 PHE B 253      35.881 -10.259   0.580  1.00 10.00      B   
ATOM   4991  CD2 PHE B 253      36.882 -10.422   2.736  1.00 10.00      B   
ATOM   4992  CE1 PHE B 253      35.879  -8.882   0.679  1.00 10.00      B   
ATOM   4993  CE2 PHE B 253      36.884  -9.046   2.842  1.00 10.00      B   
ATOM   4994  CZ  PHE B 253      36.382  -8.274   1.813  1.00 10.00      B   
ATOM   4995  C   PHE B 253      38.817 -13.134   1.328  1.00 10.00      B   
ATOM   4996  O   PHE B 253      39.598 -12.185   1.271  1.00 10.00      B   
ATOM   4997  N   LEU B 254      39.076 -14.246   2.016  1.00 10.00      B   
ATOM   4998  HN  LEU B 254      38.410 -14.968   2.027  1.00 10.00      B   
ATOM   4999  CA  LEU B 254      40.324 -14.416   2.753  1.00 10.00      B   
ATOM   5000  CB  LEU B 254      40.303 -15.709   3.572  1.00 10.00      B   
ATOM   5001  CG  LEU B 254      39.310 -15.767   4.734  1.00 10.00      B   
ATOM   5002  CD1 LEU B 254      39.433 -17.090   5.472  1.00 10.00      B   
ATOM   5003  CD2 LEU B 254      39.517 -14.597   5.689  1.00 10.00      B   
ATOM   5004  C   LEU B 254      41.500 -14.433   1.788  1.00 10.00      B   
ATOM   5005  O   LEU B 254      42.520 -13.786   2.023  1.00 10.00      B   
ATOM   5006  N   LEU B 255      41.339 -15.164   0.690  1.00 10.00      B   
ATOM   5007  HN  LEU B 255      40.499 -15.656   0.565  1.00 10.00      B   
ATOM   5008  CA  LEU B 255      42.376 -15.258  -0.329  1.00 10.00      B   
ATOM   5009  CB  LEU B 255      41.954 -16.228  -1.436  1.00 10.00      B   
ATOM   5010  CG  LEU B 255      41.768 -17.692  -1.027  1.00 10.00      B   
ATOM   5011  CD1 LEU B 255      41.234 -18.510  -2.193  1.00 10.00      B   
ATOM   5012  CD2 LEU B 255      43.076 -18.275  -0.516  1.00 10.00      B   
ATOM   5013  C   LEU B 255      42.654 -13.879  -0.921  1.00 10.00      B   
ATOM   5014  O   LEU B 255      43.803 -13.518  -1.187  1.00 10.00      B   
ATOM   5015  N   GLY B 256      41.589 -13.109  -1.115  1.00 10.00      B   
ATOM   5016  HN  GLY B 256      40.697 -13.457  -0.888  1.00 10.00      B   
ATOM   5017  CA  GLY B 256      41.726 -11.774  -1.655  1.00 10.00      B   
ATOM   5018  C   GLY B 256      42.406 -10.849  -0.672  1.00 10.00      B   
ATOM   5019  O   GLY B 256      43.220 -10.011  -1.060  1.00 10.00      B   
ATOM   5020  N   PHE B 257      42.077 -11.018   0.604  1.00 10.00      B   
ATOM   5021  HN  PHE B 257      41.417 -11.710   0.834  1.00 10.00      B   
ATOM   5022  CA  PHE B 257      42.651 -10.211   1.671  1.00 10.00      B   
ATOM   5023  CB  PHE B 257      41.991 -10.566   3.011  1.00 10.00      B   
ATOM   5024  CG  PHE B 257      42.316  -9.617   4.128  1.00 10.00      B   
ATOM   5025  CD1 PHE B 257      41.852  -8.312   4.103  1.00 10.00      B   
ATOM   5026  CD2 PHE B 257      43.085 -10.029   5.204  1.00 10.00      B   
ATOM   5027  CE1 PHE B 257      42.150  -7.434   5.128  1.00 10.00      B   
ATOM   5028  CE2 PHE B 257      43.386  -9.156   6.233  1.00 10.00      B   
ATOM   5029  CZ  PHE B 257      42.918  -7.857   6.195  1.00 10.00      B   
ATOM   5030  C   PHE B 257      44.162 -10.428   1.748  1.00 10.00      B   
ATOM   5031  O   PHE B 257      44.932  -9.479   1.878  1.00 10.00      B   
ATOM   5032  N   VAL B 258      44.578 -11.687   1.645  1.00 10.00      B   
ATOM   5033  HN  VAL B 258      43.913 -12.403   1.534  1.00 10.00      B   
ATOM   5034  CA  VAL B 258      45.994 -12.034   1.693  1.00 10.00      B   
ATOM   5035  CB  VAL B 258      46.203 -13.565   1.749  1.00 10.00      B   
ATOM   5036  CG1 VAL B 258      47.683 -13.917   1.729  1.00 10.00      B   
ATOM   5037  CG2 VAL B 258      45.542 -14.143   2.988  1.00 10.00      B   
ATOM   5038  C   VAL B 258      46.724 -11.451   0.483  1.00 10.00      B   
ATOM   5039  O   VAL B 258      47.876 -11.022   0.581  1.00 10.00      B   
ATOM   5040  N   ALA B 259      46.029 -11.407  -0.650  1.00 10.00      B   
ATOM   5041  HN  ALA B 259      45.111 -11.753  -0.660  1.00 10.00      B   
ATOM   5042  CA  ALA B 259      46.596 -10.868  -1.883  1.00 10.00      B   
ATOM   5043  CB  ALA B 259      45.688 -11.172  -3.064  1.00 10.00      B   
ATOM   5044  C   ALA B 259      46.850  -9.364  -1.772  1.00 10.00      B   
ATOM   5045  O   ALA B 259      47.600  -8.790  -2.558  1.00 10.00      B   
ATOM   5046  N   ILE B 260      46.205  -8.728  -0.806  1.00 10.00      B   
ATOM   5047  HN  ILE B 260      45.588  -9.230  -0.234  1.00 10.00      B   
ATOM   5048  CA  ILE B 260      46.383  -7.300  -0.579  1.00 10.00      B   
ATOM   5049  CB  ILE B 260      45.098  -6.657  -0.003  1.00 10.00      B   
ATOM   5050  CG1 ILE B 260      43.912  -6.867  -0.953  1.00 10.00      B   
ATOM   5051  CG2 ILE B 260      45.300  -5.173   0.280  1.00 10.00      B   
ATOM   5052  CD1 ILE B 260      44.088  -6.230  -2.318  1.00 10.00      B   
ATOM   5053  C   ILE B 260      47.539  -7.083   0.396  1.00 10.00      B   
ATOM   5054  O   ILE B 260      48.270  -6.093   0.315  1.00 10.00      B   
ATOM   5055  N   LEU B 261      47.706  -8.035   1.304  1.00 10.00      B   
ATOM   5056  HN  LEU B 261      47.101  -8.806   1.300  1.00 10.00      B   
ATOM   5057  CA  LEU B 261      48.763  -7.973   2.303  1.00 10.00      B   
ATOM   5058  CB  LEU B 261      48.519  -9.007   3.405  1.00 10.00      B   
ATOM   5059  CG  LEU B 261      47.191  -8.898   4.155  1.00 10.00      B   
ATOM   5060  CD1 LEU B 261      46.951 -10.145   4.989  1.00 10.00      B   
ATOM   5061  CD2 LEU B 261      47.170  -7.654   5.032  1.00 10.00      B   
ATOM   5062  C   LEU B 261      50.130  -8.207   1.669  1.00 10.00      B   
ATOM   5063  O   LEU B 261      51.085  -7.479   1.948  1.00 10.00      B   
ATOM   5064  N   ILE B 262      50.212  -9.214   0.809  1.00 10.00      B   
ATOM   5065  HN  ILE B 262      49.408  -9.741   0.610  1.00 10.00      B   
ATOM   5066  CB  ILE B 262      51.557 -11.061  -0.151  1.00 10.00      B   
ATOM   5067  CG1 ILE B 262      51.468 -11.859   1.154  1.00 10.00      B   
ATOM   5068  CG2 ILE B 262      52.847 -11.382  -0.895  1.00 10.00      B   
ATOM   5069  CD1 ILE B 262      51.425 -13.359   0.959  1.00 10.00      B   
ATOM   5070  CA  ILE B 262      51.461  -9.549   0.142  1.00 10.00      B   
ATOM   5071  C   ILE B 262      51.609  -8.766  -1.158  1.00 10.00      B   
ATOM   5072  O   ILE B 262      52.400  -7.799  -1.189  1.00 10.00      B   
ATOM   5073  OXT ILE B 262      50.935  -9.116  -2.148  1.00 10.00      B   
END
