# Supplementary material for: Large-scale discovery of protein interactions at residue resolution using co-evolution calculated from genomic sequences
Source: Nat Commun. 2021 Mar 2;12:1396. doi: 10.1038/s41467-021-21636-z (PMC7925567; doi:10.1038/s41467-021-21636-z)
Supplement: Supplementary file 12 — Supplementary Data 10 [file 41467_2021_21636_MOESM12_ESM.zip › supplementary/allpdb1601_HIGA_HIGB/HIGA_ECOLI_5IFG_B.pdb]

ATOM      1  N   ALA B   3      28.104  32.653 193.337  1.00                 N  
ATOM      2  CA  ALA B   3      26.983  32.790 192.416  1.00                 C  
ATOM      3  C   ALA B   3      26.516  31.431 191.904  1.00                 C  
ATOM      4  O   ALA B   3      26.277  31.255 190.713  1.00                 O  
ATOM      5  CB  ALA B   3      27.364  33.684 191.246  1.00                 C  
ATOM      6  N   ILE B   4      26.380  30.478 192.816  1.00                 N  
ATOM      7  CA  ILE B   4      25.962  29.129 192.460  1.00                 C  
ATOM      8  C   ILE B   4      24.504  29.103 192.023  1.00                 C  
ATOM      9  O   ILE B   4      23.751  30.036 192.296  1.00                 O  
ATOM     10  CB  ILE B   4      26.175  28.146 193.626  1.00                 C  
ATOM     11  CD1 ILE B   4      25.282  27.508 195.927  1.00                 C  
ATOM     12  CG1 ILE B   4      25.310  28.543 194.824  1.00                 C  
ATOM     13  CG2 ILE B   4      27.649  28.067 193.993  1.00                 C  
ATOM     14  N   ALA B   5      24.108  27.998 191.405  1.00                 N  
ATOM     15  CA  ALA B   5      22.755  27.846 190.913  1.00                 C  
ATOM     16  C   ALA B   5      22.711  28.625 189.619  1.00                 C  
ATOM     17  O   ALA B   5      22.347  28.088 188.576  1.00                 O  
ATOM     18  CB  ALA B   5      21.756  28.344 191.946  1.00                 C  
ATOM     19  N   ASP B   6      23.071  29.903 189.682  1.00                 N  
ATOM     20  CA  ASP B   6      23.079  30.719 188.481  1.00                 C  
ATOM     21  C   ASP B   6      24.115  30.178 187.501  1.00                 C  
ATOM     22  O   ASP B   6      23.845  30.051 186.310  1.00                 O  
ATOM     23  CB  ASP B   6      23.368  32.181 188.828  1.00                 C  
ATOM     24  CG  ASP B   6      22.206  32.853 189.533  1.00                 C  
ATOM     25  OD1 ASP B   6      21.093  32.287 189.516  1.00                 O  
ATOM     26  OD2 ASP B   6      22.409  33.945 190.103  1.00                 O  
ATOM     27  N   ILE B   7      25.305  29.874 188.005  1.00                 N  
ATOM     28  CA  ILE B   7      26.352  29.320 187.162  1.00                 C  
ATOM     29  C   ILE B   7      25.846  27.970 186.681  1.00                 C  
ATOM     30  O   ILE B   7      26.013  27.600 185.523  1.00                 O  
ATOM     31  CB  ILE B   7      27.688  29.210 187.920  1.00                 C  
ATOM     32  CD1 ILE B   7      29.400  30.600 189.199  1.00                 C  
ATOM     33  CG1 ILE B   7      28.247  30.603 188.220  1.00                 C  
ATOM     34  CG2 ILE B   7      28.676  28.360 187.137  1.00                 C  
ATOM     35  N   LEU B   8      25.226  27.240 187.599  1.00                 N  
ATOM     36  CA  LEU B   8      24.683  25.926 187.304  1.00                 C  
ATOM     37  C   LEU B   8      23.574  26.005 186.261  1.00                 C  
ATOM     38  O   LEU B   8      23.479  25.147 185.388  1.00                 O  
ATOM     39  CB  LEU B   8      24.154  25.266 188.579  1.00                 C  
ATOM     40  CG  LEU B   8      25.204  24.845 189.610  1.00                 C  
ATOM     41  CD1 LEU B   8      24.538  24.375 190.894  1.00                 C  
ATOM     42  CD2 LEU B   8      26.101  23.753 189.048  1.00                 C  
ATOM     43  N   GLN B   9      22.724  27.021 186.375  1.00                 N  
ATOM     44  CA  GLN B   9      21.622  27.191 185.438  1.00                 C  
ATOM     45  C   GLN B   9      22.173  27.425 184.044  1.00                 C  
ATOM     46  O   GLN B   9      21.675  26.874 183.067  1.00                 O  
ATOM     47  CB  GLN B   9      20.723  28.351 185.872  1.00                 C  
ATOM     48  CD  GLN B   9      18.532  27.358 185.105  1.00                 C  
ATOM     49  CG  GLN B   9      19.485  28.533 185.010  1.00                 C  
ATOM     50  OE1 GLN B   9      18.118  26.968 186.197  1.00                 O  
ATOM     51  NE2 GLN B   9      18.180  26.789 183.957  1.00                 N  
ATOM     52  N   ALA B  10      23.201  28.259 183.948  1.00                 N  
ATOM     53  CA  ALA B  10      23.805  28.552 182.656  1.00                 C  
ATOM     54  C   ALA B  10      24.420  27.302 182.039  1.00                 C  
ATOM     55  O   ALA B  10      24.285  27.063 180.841  1.00                 O  
ATOM     56  CB  ALA B  10      24.861  29.638 182.798  1.00                 C  
ATOM     57  N   GLY B  11      25.078  26.498 182.865  1.00                 N  
ATOM     58  CA  GLY B  11      25.692  25.274 182.391  1.00                 C  
ATOM     59  C   GLY B  11      24.618  24.355 181.851  1.00                 C  
ATOM     60  O   GLY B  11      24.803  23.693 180.834  1.00                 O  
ATOM     61  N   GLU B  12      23.499  24.288 182.564  1.00                 N  
ATOM     62  CA  GLU B  12      22.391  23.423 182.183  1.00                 C  
ATOM     63  C   GLU B  12      21.836  23.834 180.830  1.00                 C  
ATOM     64  O   GLU B  12      21.491  22.988 180.009  1.00                 O  
ATOM     65  CB  GLU B  12      21.291  23.462 183.245  1.00                 C  
ATOM     66  CD  GLU B  12      20.582  22.908 185.606  1.00                 C  
ATOM     67  CG  GLU B  12      21.665  22.782 184.552  1.00                 C  
ATOM     68  OE1 GLU B  12      19.626  23.682 185.385  1.00                 O  
ATOM     69  OE2 GLU B  12      20.689  22.234 186.651  1.00                 O  
ATOM     70  N   LYS B  13      21.739  25.138 180.603  1.00                 N  
ATOM     71  CA  LYS B  13      21.221  25.633 179.340  1.00                 C  
ATOM     72  C   LYS B  13      22.135  25.205 178.202  1.00                 C  
ATOM     73  O   LYS B  13      21.668  24.785 177.146  1.00                 O  
ATOM     74  CB  LYS B  13      21.081  27.156 179.378  1.00                 C  
ATOM     75  CD  LYS B  13      19.892  29.172 180.285  1.00                 C  
ATOM     76  CE  LYS B  13      18.783  29.670 181.197  1.00                 C  
ATOM     77  CG  LYS B  13      19.962  27.654 180.279  1.00                 C  
ATOM     78  NZ  LYS B  13      18.730  31.158 181.246  1.00                 N  
ATOM     79  N   LEU B  14      23.440  25.300 178.426  1.00                 N  
ATOM     80  CA  LEU B  14      24.414  24.894 177.425  1.00                 C  
ATOM     81  C   LEU B  14      24.264  23.399 177.171  1.00                 C  
ATOM     82  O   LEU B  14      24.318  22.938 176.035  1.00                 O  
ATOM     83  CB  LEU B  14      25.831  25.240 177.885  1.00                 C  
ATOM     84  CG  LEU B  14      26.181  26.729 177.943  1.00                 C  
ATOM     85  CD1 LEU B  14      27.545  26.936 178.584  1.00                 C  
ATOM     86  CD2 LEU B  14      26.152  27.342 176.551  1.00                 C  
ATOM     87  N   THR B  15      24.079  22.638 178.243  1.00                 N  
ATOM     88  CA  THR B  15      23.933  21.193 178.132  1.00                 C  
ATOM     89  C   THR B  15      22.698  20.797 177.330  1.00                 C  
ATOM     90  O   THR B  15      22.748  19.860 176.539  1.00                 O  
ATOM     91  CB  THR B  15      23.858  20.525 179.518  1.00                 C  
ATOM     92  OG1 THR B  15      25.075  20.768 180.235  1.00                 O  
ATOM     93  CG2 THR B  15      23.669  19.023 179.375  1.00                 C  
ATOM     94  N   ALA B  16      21.594  21.509 177.521  1.00                 N  
ATOM     95  CA  ALA B  16      20.371  21.191 176.791  1.00                 C  
ATOM     96  C   ALA B  16      20.559  21.364 175.289  1.00                 C  
ATOM     97  O   ALA B  16      20.112  20.533 174.503  1.00                 O  
ATOM     98  CB  ALA B  16      19.223  22.063 177.275  1.00                 C  
ATOM     99  N   VAL B  17      21.159  22.482 174.889  1.00                 N  
ATOM    100  CA  VAL B  17      21.383  22.753 173.474  1.00                 C  
ATOM    101  C   VAL B  17      22.342  21.731 172.887  1.00                 C  
ATOM    102  O   VAL B  17      22.138  21.228 171.784  1.00                 O  
ATOM    103  CB  VAL B  17      21.922  24.178 173.251  1.00                 C  
ATOM    104  CG1 VAL B  17      22.346  24.366 171.802  1.00                 C  
ATOM    105  CG2 VAL B  17      20.876  25.211 173.642  1.00                 C  
ATOM    106  N   ALA B  18      23.393  21.427 173.642  1.00                 N  
ATOM    107  CA  ALA B  18      24.354  20.424 173.228  1.00                 C  
ATOM    108  C   ALA B  18      24.239  19.288 174.232  1.00                 C  
ATOM    109  O   ALA B  18      24.765  19.375 175.340  1.00                 O  
ATOM    110  CB  ALA B  18      25.752  21.020 173.172  1.00                 C  
ATOM    111  N   PRO B  19      23.565  18.215 173.844  1.00                 N  
ATOM    112  CA  PRO B  19      23.449  17.031 174.697  1.00                 C  
ATOM    113  C   PRO B  19      24.826  16.384 174.881  1.00                 C  
ATOM    114  O   PRO B  19      25.156  15.878 175.950  1.00                 O  
ATOM    115  CB  PRO B  19      22.484  16.120 173.936  1.00                 C  
ATOM    116  CD  PRO B  19      22.828  18.060 172.578  1.00                 C  
ATOM    117  CG  PRO B  19      22.574  16.580 172.520  1.00                 C  
ATOM    118  N   PHE B  20      25.623  16.462 173.819  1.00                 N  
ATOM    119  CA  PHE B  20      26.994  15.942 173.732  1.00                 C  
ATOM    120  C   PHE B  20      28.079  16.560 174.630  1.00                 C  
ATOM    121  O   PHE B  20      28.993  15.865 175.063  1.00                 O  
ATOM    122  CB  PHE B  20      27.521  16.059 172.301  1.00                 C  
ATOM    123  CG  PHE B  20      27.866  17.463 171.894  1.00                 C  
ATOM    124  CZ  PHE B  20      28.498  20.063 171.140  1.00                 C  
ATOM    125  CD1 PHE B  20      29.134  17.972 172.118  1.00                 C  
ATOM    126  CE1 PHE B  20      29.451  19.264 171.744  1.00                 C  
ATOM    127  CD2 PHE B  20      26.924  18.275 171.288  1.00                 C  
ATOM    128  CE2 PHE B  20      27.241  19.567 170.914  1.00                 C  
ATOM    129  N   LEU B  21      27.928  17.849 174.919  1.00                 N  
ATOM    130  CA  LEU B  21      28.878  18.597 175.734  1.00                 C  
ATOM    131  C   LEU B  21      29.031  18.068 177.153  1.00                 C  
ATOM    132  O   LEU B  21      30.142  18.047 177.680  1.00                 O  
ATOM    133  CB  LEU B  21      28.476  20.071 175.808  1.00                 C  
ATOM    134  CG  LEU B  21      29.396  20.985 176.620  1.00                 C  
ATOM    135  CD1 LEU B  21      30.800  20.992 176.035  1.00                 C  
ATOM    136  CD2 LEU B  21      28.838  22.399 176.674  1.00                 C  
ATOM    137  N   ALA B  22      27.938  17.618 177.758  1.00                 N  
ATOM    138  CA  ALA B  22      28.027  17.050 179.091  1.00                 C  
ATOM    139  C   ALA B  22      28.883  15.790 179.006  1.00                 C  
ATOM    140  O   ALA B  22      29.738  15.545 179.854  1.00                 O  
ATOM    141  CB  ALA B  22      26.638  16.756 179.636  1.00                 C  
ATOM    142  N   GLY B  23      28.585  14.948 178.025  1.00                 N  
ATOM    143  CA  GLY B  23      29.320  13.715 177.815  1.00                 C  
ATOM    144  C   GLY B  23      29.026  13.170 176.436  1.00                 C  
ATOM    145  O   GLY B  23      28.015  13.533 175.840  1.00                 O  
ATOM    146  N   ILE B  24      29.892  12.307 175.919  1.00                 N  
ATOM    147  CA  ILE B  24      29.647  11.720 174.612  1.00                 C  
ATOM    148  C   ILE B  24      29.337  10.247 174.826  1.00                 C  
ATOM    149  O   ILE B  24      30.182   9.493 175.298  1.00                 O  
ATOM    150  CB  ILE B  24      30.847  11.923 173.668  1.00                 C  
ATOM    151  CD1 ILE B  24      32.423  13.701 172.744  1.00                 C  
ATOM    152  CG1 ILE B  24      31.134  13.414 173.483  1.00                 C  
ATOM    153  CG2 ILE B  24      30.604  11.223 172.340  1.00                 C  
ATOM    154  N   GLN B  25      28.098   9.851 174.557  1.00                 N  
ATOM    155  CA  GLN B  25      27.699   8.463 174.753  1.00                 C  
ATOM    156  C   GLN B  25      27.651   7.669 173.454  1.00                 C  
ATOM    157  O   GLN B  25      27.417   6.464 173.466  1.00                 O  
ATOM    158  CB  GLN B  25      26.331   8.390 175.434  1.00                 C  
ATOM    159  CD  GLN B  25      27.233   8.368 177.793  1.00                 C  
ATOM    160  CG  GLN B  25      26.288   9.032 176.811  1.00                 C  
ATOM    161  OE1 GLN B  25      27.114   7.175 178.075  1.00                 O  
ATOM    162  NE2 GLN B  25      28.177   9.140 178.319  1.00                 N  
ATOM    163  N   ASN B  26      27.836   8.349 172.327  1.00                 N  
ATOM    164  CA  ASN B  26      27.783   7.690 171.019  1.00                 C  
ATOM    165  C   ASN B  26      28.496   8.425 169.883  1.00                 C  
ATOM    166  O   ASN B  26      28.919   9.569 170.035  1.00                 O  
ATOM    167  CB  ASN B  26      26.332   7.452 170.598  1.00                 C  
ATOM    168  CG  ASN B  26      25.543   8.740 170.468  1.00                 C  
ATOM    169  OD1 ASN B  26      25.924   9.640 169.719  1.00                 O  
ATOM    170  ND2 ASN B  26      24.439   8.833 171.200  1.00                 N  
ATOM    171  N   GLU B  27      28.621   7.741 168.749  1.00                 N  
ATOM    172  CA  GLU B  27      29.291   8.278 167.570  1.00                 C  
ATOM    173  C   GLU B  27      28.601   9.517 167.017  1.00                 C  
ATOM    174  O   GLU B  27      29.263  10.451 166.574  1.00                 O  
ATOM    175  CB  GLU B  27      29.376   7.216 166.472  1.00                 C  
ATOM    176  CD  GLU B  27      30.341   5.011 165.706  1.00                 C  
ATOM    177  CG  GLU B  27      30.341   6.082 166.779  1.00                 C  
ATOM    178  OE1 GLU B  27      29.460   5.055 164.822  1.00                 O  
ATOM    179  OE2 GLU B  27      31.224   4.128 165.749  1.00                 O  
ATOM    180  N   GLU B  28      27.273   9.532 167.036  1.00                 N  
ATOM    181  CA  GLU B  28      26.552  10.675 166.500  1.00                 C  
ATOM    182  C   GLU B  28      26.981  11.876 167.309  1.00                 C  
ATOM    183  O   GLU B  28      27.213  12.953 166.768  1.00                 O  
ATOM    184  CB  GLU B  28      25.042  10.435 166.566  1.00                 C  
ATOM    185  CD  GLU B  28      23.053   9.114 165.744  1.00                 C  
ATOM    186  CG  GLU B  28      24.538   9.379 165.596  1.00                 C  
ATOM    187  OE1 GLU B  28      22.456   9.609 166.722  1.00                 O  
ATOM    188  OE2 GLU B  28      22.487   8.410 164.881  1.00                 O  
ATOM    189  N   GLN B  29      27.058  11.699 168.620  1.00                 N  
ATOM    190  CA  GLN B  29      27.463  12.778 169.506  1.00                 C  
ATOM    191  C   GLN B  29      28.894  13.184 169.195  1.00                 C  
ATOM    192  O   GLN B  29      29.233  14.364 169.205  1.00                 O  
ATOM    193  CB  GLN B  29      27.323  12.351 170.969  1.00                 C  
ATOM    194  CD  GLN B  29      25.784  11.669 172.852  1.00                 C  
ATOM    195  CG  GLN B  29      25.884  12.204 171.437  1.00                 C  
ATOM    196  OE1 GLN B  29      26.674  11.891 173.674  1.00                 O  
ATOM    197  NE2 GLN B  29      24.698  10.962 173.141  1.00                 N  
ATOM    198  N   TYR B  30      29.733  12.191 168.927  1.00                 N  
ATOM    199  CA  TYR B  30      31.137  12.428 168.630  1.00                 C  
ATOM    200  C   TYR B  30      31.259  13.271 167.376  1.00                 C  
ATOM    201  O   TYR B  30      32.076  14.184 167.306  1.00                 O  
ATOM    202  CB  TYR B  30      31.882  11.101 168.469  1.00                 C  
ATOM    203  CG  TYR B  30      33.354  11.259 168.162  1.00                 C  
ATOM    204  OH  TYR B  30      37.404  11.701 167.332  1.00                 O  
ATOM    205  CZ  TYR B  30      36.064  11.554 167.605  1.00                 C  
ATOM    206  CD1 TYR B  30      34.175  12.016 168.987  1.00                 C  
ATOM    207  CE1 TYR B  30      35.522  12.165 168.715  1.00                 C  
ATOM    208  CD2 TYR B  30      33.918  10.650 167.048  1.00                 C  
ATOM    209  CE2 TYR B  30      35.262  10.788 166.760  1.00                 C  
ATOM    210  N   THR B  31      30.445  12.959 166.378  1.00                 N  
ATOM    211  CA  THR B  31      30.475  13.704 165.135  1.00                 C  
ATOM    212  C   THR B  31      30.091  15.145 165.425  1.00                 C  
ATOM    213  O   THR B  31      30.688  16.075 164.895  1.00                 O  
ATOM    214  CB  THR B  31      29.532  13.088 164.085  1.00                 C  
ATOM    215  OG1 THR B  31      29.955  11.753 163.782  1.00                 O  
ATOM    216  CG2 THR B  31      29.553  13.908 162.804  1.00                 C  
ATOM    217  N   GLN B  32      29.083  15.320 166.272  1.00                 N  
ATOM    218  CA  GLN B  32      28.616  16.648 166.639  1.00                 C  
ATOM    219  C   GLN B  32      29.713  17.426 167.360  1.00                 C  
ATOM    220  O   GLN B  32      29.902  18.617 167.118  1.00                 O  
ATOM    221  CB  GLN B  32      27.367  16.553 167.518  1.00                 C  
ATOM    222  CD  GLN B  32      24.940  15.880 167.708  1.00                 C  
ATOM    223  CG  GLN B  32      26.126  16.073 166.784  1.00                 C  
ATOM    224  OE1 GLN B  32      25.105  15.581 168.891  1.00                 O  
ATOM    225  NE2 GLN B  32      23.738  16.052 167.170  1.00                 N  
ATOM    226  N   ALA B  33      30.446  16.747 168.234  1.00                 N  
ATOM    227  CA  ALA B  33      31.530  17.382 168.969  1.00                 C  
ATOM    228  C   ALA B  33      32.601  17.857 167.996  1.00                 C  
ATOM    229  O   ALA B  33      33.155  18.941 168.147  1.00                 O  
ATOM    230  CB  ALA B  33      32.114  16.418 169.990  1.00                 C  
ATOM    231  N   LEU B  34      32.912  17.013 167.019  1.00                 N  
ATOM    232  CA  LEU B  34      33.922  17.325 166.018  1.00                 C  
ATOM    233  C   LEU B  34      33.509  18.522 165.180  1.00                 C  
ATOM    234  O   LEU B  34      34.331  19.368 164.842  1.00                 O  
ATOM    235  CB  LEU B  34      34.175  16.115 165.117  1.00                 C  
ATOM    236  CG  LEU B  34      34.872  14.918 165.769  1.00                 C  
ATOM    237  CD1 LEU B  34      34.897  13.729 164.821  1.00                 C  
ATOM    238  CD2 LEU B  34      36.285  15.286 166.194  1.00                 C  
ATOM    239  N   GLU B  35      32.221  18.608 164.873  1.00                 N  
ATOM    240  CA  GLU B  35      31.718  19.724 164.093  1.00                 C  
ATOM    241  C   GLU B  35      31.953  21.012 164.868  1.00                 C  
ATOM    242  O   GLU B  35      32.350  22.024 164.299  1.00                 O  
ATOM    243  CB  GLU B  35      30.234  19.530 163.775  1.00                 C  
ATOM    244  CD  GLU B  35      28.470  18.203 162.548  1.00                 C  
ATOM    245  CG  GLU B  35      29.953  18.417 162.779  1.00                 C  
ATOM    246  OE1 GLU B  35      27.661  18.787 163.300  1.00                 O  
ATOM    247  OE2 GLU B  35      28.116  17.451 161.615  1.00                 O  
ATOM    248  N   LEU B  36      31.707  20.969 166.172  1.00                 N  
ATOM    249  CA  LEU B  36      31.906  22.138 167.016  1.00                 C  
ATOM    250  C   LEU B  36      33.369  22.573 167.065  1.00                 C  
ATOM    251  O   LEU B  36      33.665  23.762 166.997  1.00                 O  
ATOM    252  CB  LEU B  36      31.407  21.865 168.436  1.00                 C  
ATOM    253  CG  LEU B  36      31.595  22.995 169.450  1.00                 C  
ATOM    254  CD1 LEU B  36      30.827  24.235 169.020  1.00                 C  
ATOM    255  CD2 LEU B  36      31.152  22.553 170.837  1.00                 C  
ATOM    256  N   VAL B  37      34.282  21.621 167.234  1.00                 N  
ATOM    257  CA  VAL B  37      35.699  21.963 167.320  1.00                 C  
ATOM    258  C   VAL B  37      36.201  22.591 166.031  1.00                 C  
ATOM    259  O   VAL B  37      36.961  23.552 166.059  1.00                 O  
ATOM    260  CB  VAL B  37      36.557  20.731 167.660  1.00                 C  
ATOM    261  CG1 VAL B  37      36.569  19.752 166.496  1.00                 C  
ATOM    262  CG2 VAL B  37      37.974  21.151 168.022  1.00                 C  
ATOM    263  N   ASP B  38      35.788  22.045 164.894  1.00                 N  
ATOM    264  CA  ASP B  38      36.235  22.587 163.622  1.00                 C  
ATOM    265  C   ASP B  38      35.755  24.022 163.471  1.00                 C  
ATOM    266  O   ASP B  38      36.501  24.890 163.028  1.00                 O  
ATOM    267  CB  ASP B  38      35.730  21.723 162.464  1.00                 C  
ATOM    268  CG  ASP B  38      36.440  20.387 162.382  1.00                 C  
ATOM    269  OD1 ASP B  38      37.496  20.234 163.031  1.00                 O  
ATOM    270  OD2 ASP B  38      35.941  19.492 161.667  1.00                 O  
ATOM    271  N   HIS B  39      34.495  24.262 163.814  1.00                 N  
ATOM    272  CA  HIS B  39      33.923  25.595 163.701  1.00                 C  
ATOM    273  C   HIS B  39      34.622  26.588 164.621  1.00                 C  
ATOM    274  O   HIS B  39      34.926  27.710 164.222  1.00                 O  
ATOM    275  CB  HIS B  39      32.426  25.564 164.015  1.00                 C  
ATOM    276  CG  HIS B  39      31.753  26.894 163.879  1.00                 C  
ATOM    277  ND1 HIS B  39      31.521  27.490 162.658  1.00                 N  
ATOM    278  CE1 HIS B  39      30.905  28.669 162.856  1.00                 C  
ATOM    279  CD2 HIS B  39      31.194  27.874 164.800  1.00                 C  
ATOM    280  NE2 HIS B  39      30.706  28.906 164.139  1.00                 N  
ATOM    281  N   LEU B  40      34.869  26.181 165.860  1.00                 N  
ATOM    282  CA  LEU B  40      35.539  27.048 166.821  1.00                 C  
ATOM    283  C   LEU B  40      36.969  27.388 166.411  1.00                 C  
ATOM    284  O   LEU B  40      37.404  28.528 166.538  1.00                 O  
ATOM    285  CB  LEU B  40      35.553  26.401 168.207  1.00                 C  
ATOM    286  CG  LEU B  40      34.202  26.288 168.916  1.00                 C  
ATOM    287  CD1 LEU B  40      34.331  25.470 170.192  1.00                 C  
ATOM    288  CD2 LEU B  40      33.641  27.667 169.227  1.00                 C  
ATOM    289  N   LEU B  41      37.719  26.401 165.936  1.00                 N  
ATOM    290  CA  LEU B  41      39.093  26.669 165.537  1.00                 C  
ATOM    291  C   LEU B  41      39.124  27.653 164.375  1.00                 C  
ATOM    292  O   LEU B  41      39.921  28.586 164.354  1.00                 O  
ATOM    293  CB  LEU B  41      39.804  25.369 165.157  1.00                 C  
ATOM    294  CG  LEU B  41      41.249  25.503 164.672  1.00                 C  
ATOM    295  CD1 LEU B  41      42.128  26.102 165.759  1.00                 C  
ATOM    296  CD2 LEU B  41      41.796  24.153 164.233  1.00                 C  
ATOM    297  N   LEU B  42      38.317  27.364 163.357  1.00                 N  
ATOM    298  CA  LEU B  42      38.247  28.178 162.142  1.00                 C  
ATOM    299  C   LEU B  42      37.704  29.595 162.298  1.00                 C  
ATOM    300  O   LEU B  42      38.242  30.536 161.720  1.00                 O  
ATOM    301  CB  LEU B  42      37.390  27.484 161.081  1.00                 C  
ATOM    302  CG  LEU B  42      37.966  26.202 160.477  1.00                 C  
ATOM    303  CD1 LEU B  42      36.945  25.527 159.574  1.00                 C  
ATOM    304  CD2 LEU B  42      39.242  26.497 159.705  1.00                 C  
ATOM    305  N   ASN B  43      36.621  29.731 163.058  1.00                 N  
ATOM    306  CA  ASN B  43      36.008  31.032 163.290  1.00                 C  
ATOM    307  C   ASN B  43      36.440  31.681 164.605  1.00                 C  
ATOM    308  O   ASN B  43      36.785  32.859 164.638  1.00                 O  
ATOM    309  CB  ASN B  43      34.483  30.919 163.257  1.00                 C  
ATOM    310  CG  ASN B  43      33.947  30.661 161.862  1.00                 C  
ATOM    311  OD1 ASN B  43      33.867  31.574 161.040  1.00                 O  
ATOM    312  ND2 ASN B  43      33.580  29.414 161.592  1.00                 N  
ATOM    313  N   ASP B  44      36.373  30.937 165.703  1.00                 N  
ATOM    314  CA  ASP B  44      36.793  31.467 166.995  1.00                 C  
ATOM    315  C   ASP B  44      37.685  30.437 167.674  1.00                 C  
ATOM    316  O   ASP B  44      37.192  29.400 168.121  1.00                 O  
ATOM    317  CB  ASP B  44      35.575  31.807 167.856  1.00                 C  
ATOM    318  CG  ASP B  44      35.957  32.426 169.186  1.00                 C  
ATOM    319  OD1 ASP B  44      37.129  32.286 169.592  1.00                 O  
ATOM    320  OD2 ASP B  44      35.083  33.052 169.823  1.00                 O  
ATOM    321  N   PRO B  45      38.986  30.700 167.728  1.00                 N  
ATOM    322  CA  PRO B  45      39.925  29.765 168.358  1.00                 C  
ATOM    323  C   PRO B  45      40.111  30.013 169.849  1.00                 C  
ATOM    324  O   PRO B  45      40.716  29.193 170.536  1.00                 O  
ATOM    325  CB  PRO B  45      41.238  29.996 167.606  1.00                 C  
ATOM    326  CD  PRO B  45      39.780  31.765 166.917  1.00                 C  
ATOM    327  CG  PRO B  45      41.211  31.443 167.245  1.00                 C  
ATOM    328  N   GLU B  46      39.673  31.169 170.322  1.00                 N  
ATOM    329  CA  GLU B  46      39.853  31.523 171.721  1.00                 C  
ATOM    330  C   GLU B  46      38.610  31.296 172.558  1.00                 C  
ATOM    331  O   GLU B  46      38.573  31.660 173.728  1.00                 O  
ATOM    332  CB  GLU B  46      40.281  32.986 171.853  1.00                 C  
ATOM    333  CD  GLU B  46      42.033  34.748 171.401  1.00                 C  
ATOM    334  CG  GLU B  46      41.634  33.295 171.234  1.00                 C  
ATOM    335  OE1 GLU B  46      41.219  35.530 171.936  1.00                 O  
ATOM    336  OE2 GLU B  46      43.159  35.105 170.996  1.00                 O  
ATOM    337  N   ASN B  47      37.603  30.636 172.003  1.00                 N  
ATOM    338  CA  ASN B  47      36.384  30.399 172.769  1.00                 C  
ATOM    339  C   ASN B  47      36.666  29.622 174.054  1.00                 C  
ATOM    340  O   ASN B  47      37.460  28.687 174.068  1.00                 O  
ATOM    341  CB  ASN B  47      35.351  29.659 171.917  1.00                 C  
ATOM    342  CG  ASN B  47      34.002  29.551 172.600  1.00                 C  
ATOM    343  OD1 ASN B  47      33.877  28.930 173.655  1.00                 O  
ATOM    344  ND2 ASN B  47      32.986  30.159 171.998  1.00                 N  
ATOM    345  N   PRO B  48      35.982  29.987 175.131  1.00                 N  
ATOM    346  CA  PRO B  48      36.142  29.302 176.415  1.00                 C  
ATOM    347  C   PRO B  48      35.728  27.840 176.290  1.00                 C  
ATOM    348  O   PRO B  48      36.310  26.961 176.919  1.00                 O  
ATOM    349  CB  PRO B  48      35.224  30.075 177.364  1.00                 C  
ATOM    350  CD  PRO B  48      35.135  31.236 175.272  1.00                 C  
ATOM    351  CG  PRO B  48      35.126  31.437 176.762  1.00                 C  
ATOM    352  N   LEU B  49      34.718  27.616 175.456  1.00                 N  
ATOM    353  CA  LEU B  49      34.127  26.308 175.172  1.00                 C  
ATOM    354  C   LEU B  49      35.043  25.286 174.495  1.00                 C  
ATOM    355  O   LEU B  49      34.877  24.083 174.681  1.00                 O  
ATOM    356  CB  LEU B  49      32.886  26.461 174.290  1.00                 C  
ATOM    357  CG  LEU B  49      31.672  27.130 174.938  1.00                 C  
ATOM    358  CD1 LEU B  49      30.577  27.367 173.910  1.00                 C  
ATOM    359  CD2 LEU B  49      31.144  26.287 176.089  1.00                 C  
ATOM    360  N   LEU B  50      36.025  25.776 173.747  1.00                 N  
ATOM    361  CA  LEU B  50      36.943  24.911 173.020  1.00                 C  
ATOM    362  C   LEU B  50      37.714  23.981 173.943  1.00                 C  
ATOM    363  O   LEU B  50      37.900  22.809 173.628  1.00                 O  
ATOM    364  CB  LEU B  50      37.929  25.745 172.199  1.00                 C  
ATOM    365  CG  LEU B  50      38.948  24.965 171.367  1.00                 C  
ATOM    366  CD1 LEU B  50      38.245  24.079 170.349  1.00                 C  
ATOM    367  CD2 LEU B  50      39.910  25.913 170.667  1.00                 C  
ATOM    368  N   ASP B  51      38.166  24.497 175.077  1.00                 N  
ATOM    369  CA  ASP B  51      38.896  23.664 176.011  1.00                 C  
ATOM    370  C   ASP B  51      37.979  22.558 176.520  1.00                 C  
ATOM    371  O   ASP B  51      38.389  21.405 176.630  1.00                 O  
ATOM    372  CB  ASP B  51      39.439  24.505 177.168  1.00                 C  
ATOM    373  CG  ASP B  51      40.587  25.401 176.748  1.00                 C  
ATOM    374  OD1 ASP B  51      41.142  25.181 175.651  1.00                 O  
ATOM    375  OD2 ASP B  51      40.932  26.324 177.516  1.00                 O  
ATOM    376  N   LEU B  52      36.745  22.921 176.856  1.00                 N  
ATOM    377  CA  LEU B  52      35.778  21.954 177.360  1.00                 C  
ATOM    378  C   LEU B  52      35.432  20.898 176.318  1.00                 C  
ATOM    379  O   LEU B  52      35.343  19.716 176.629  1.00                 O  
ATOM    380  CB  LEU B  52      34.501  22.662 177.818  1.00                 C  
ATOM    381  CG  LEU B  52      34.620  23.530 179.072  1.00                 C  
ATOM    382  CD1 LEU B  52      33.337  24.312 179.308  1.00                 C  
ATOM    383  CD2 LEU B  52      34.950  22.677 180.287  1.00                 C  
ATOM    384  N   VAL B  53      35.215  21.331 175.082  1.00                 N  
ATOM    385  CA  VAL B  53      34.876  20.410 174.005  1.00                 C  
ATOM    386  C   VAL B  53      36.021  19.440 173.749  1.00                 C  
ATOM    387  O   VAL B  53      35.805  18.257 173.503  1.00                 O  
ATOM    388  CB  VAL B  53      34.522  21.163 172.709  1.00                 C  
ATOM    389  CG1 VAL B  53      34.380  20.189 171.549  1.00                 C  
ATOM    390  CG2 VAL B  53      33.246  21.969 172.893  1.00                 C  
ATOM    391  N   CYS B  54      37.244  19.946 173.820  1.00                 N  
ATOM    392  CA  CYS B  54      38.416  19.118 173.589  1.00                 C  
ATOM    393  C   CYS B  54      38.482  18.007 174.626  1.00                 C  
ATOM    394  O   CYS B  54      38.842  16.878 174.312  1.00                 O  
ATOM    395  CB  CYS B  54      39.688  19.967 173.626  1.00                 C  
ATOM    396  SG  CYS B  54      39.878  21.090 172.222  1.00                 S  
ATOM    397  N   ALA B  55      38.137  18.330 175.865  1.00                 N  
ATOM    398  CA  ALA B  55      38.175  17.343 176.928  1.00                 C  
ATOM    399  C   ALA B  55      37.205  16.212 176.634  1.00                 C  
ATOM    400  O   ALA B  55      37.527  15.044 176.833  1.00                 O  
ATOM    401  CB  ALA B  55      37.850  17.991 178.265  1.00                 C  
ATOM    402  N   LYS B  56      36.017  16.555 176.154  1.00                 N  
ATOM    403  CA  LYS B  56      35.032  15.539 175.827  1.00                 C  
ATOM    404  C   LYS B  56      35.568  14.655 174.707  1.00                 C  
ATOM    405  O   LYS B  56      35.417  13.438 174.739  1.00                 O  
ATOM    406  CB  LYS B  56      33.706  16.188 175.426  1.00                 C  
ATOM    407  CD  LYS B  56      32.545  15.970 177.641  1.00                 C  
ATOM    408  CE  LYS B  56      31.758  16.696 178.719  1.00                 C  
ATOM    409  CG  LYS B  56      33.010  16.929 176.556  1.00                 C  
ATOM    410  NZ  LYS B  56      32.624  17.600 179.525  1.00                 N  
ATOM    411  N   ILE B  57      36.162  15.280 173.698  1.00                 N  
ATOM    412  CA  ILE B  57      36.696  14.546 172.561  1.00                 C  
ATOM    413  C   ILE B  57      37.815  13.613 173.003  1.00                 C  
ATOM    414  O   ILE B  57      37.886  12.469 172.565  1.00                 O  
ATOM    415  CB  ILE B  57      37.203  15.498 171.462  1.00                 C  
ATOM    416  CD1 ILE B  57      36.452  17.395 169.933  1.00                 C  
ATOM    417  CG1 ILE B  57      36.031  16.242 170.818  1.00                 C  
ATOM    418  CG2 ILE B  57      38.024  14.736 170.434  1.00                 C  
ATOM    419  N   THR B  58      38.708  14.119 173.843  1.00                 N  
ATOM    420  CA  THR B  58      39.833  13.325 174.309  1.00                 C  
ATOM    421  C   THR B  58      39.379  12.118 175.115  1.00                 C  
ATOM    422  O   THR B  58      39.910  11.024 174.952  1.00                 O  
ATOM    423  CB  THR B  58      40.800  14.164 175.166  1.00                 C  
ATOM    424  OG1 THR B  58      41.340  15.230 174.375  1.00                 O  
ATOM    425  CG2 THR B  58      41.947  13.303 175.671  1.00                 C  
ATOM    426  N   ALA B  59      38.397  12.312 175.987  1.00                 N  
ATOM    427  CA  ALA B  59      37.889  11.211 176.794  1.00                 C  
ATOM    428  C   ALA B  59      37.239  10.119 175.944  1.00                 C  
ATOM    429  O   ALA B  59      37.470   8.933 176.169  1.00                 O  
ATOM    430  CB  ALA B  59      36.886  11.722 177.817  1.00                 C  
ATOM    431  N   TRP B  60      36.420  10.511 174.972  1.00                 N  
ATOM    432  CA  TRP B  60      35.778   9.543 174.079  1.00                 C  
ATOM    433  C   TRP B  60      36.737   8.789 173.148  1.00                 C  
ATOM    434  O   TRP B  60      36.601   7.585 172.951  1.00                 O  
ATOM    435  CB  TRP B  60      34.721  10.232 173.213  1.00                 C  
ATOM    436  CG  TRP B  60      33.998   9.297 172.293  1.00                 C  
ATOM    437  CD1 TRP B  60      32.892   8.552 172.584  1.00                 C  
ATOM    438  NE1 TRP B  60      32.513   7.816 171.488  1.00                 N  
ATOM    439  CD2 TRP B  60      34.330   9.006 170.929  1.00                 C  
ATOM    440  CE2 TRP B  60      33.383   8.079 170.459  1.00                 C  
ATOM    441  CH2 TRP B  60      34.405   8.018 168.332  1.00                 C  
ATOM    442  CZ2 TRP B  60      33.411   7.577 169.159  1.00                 C  
ATOM    443  CE3 TRP B  60      35.336   9.441 170.061  1.00                 C  
ATOM    444  CZ3 TRP B  60      35.360   8.940 168.773  1.00                 C  
ATOM    445  N   GLU B  61      37.705   9.500 172.587  1.00                 N  
ATOM    446  CA  GLU B  61      38.653   8.891 171.665  1.00                 C  
ATOM    447  C   GLU B  61      39.466   7.786 172.328  1.00                 C  
ATOM    448  O   GLU B  61      39.750   6.761 171.714  1.00                 O  
ATOM    449  CB  GLU B  61      39.598   9.949 171.092  1.00                 C  
ATOM    450  CD  GLU B  61      39.881  11.994 169.636  1.00                 C  
ATOM    451  CG  GLU B  61      38.934  10.914 170.123  1.00                 C  
ATOM    452  OE1 GLU B  61      40.993  12.104 170.193  1.00                 O  
ATOM    453  OE2 GLU B  61      39.510  12.729 168.697  1.00                 O  
ATOM    454  N   GLU B  62      39.812   7.981 173.593  1.00                 N  
ATOM    455  CA  GLU B  62      40.587   6.990 174.329  1.00                 C  
ATOM    456  C   GLU B  62      39.892   5.638 174.514  1.00                 C  
ATOM    457  O   GLU B  62      40.529   4.596 174.386  1.00                 O  
ATOM    458  CB  GLU B  62      40.962   7.523 175.713  1.00                 C  
ATOM    459  CD  GLU B  62      42.282   9.195 177.070  1.00                 C  
ATOM    460  CG  GLU B  62      41.993   8.640 175.690  1.00                 C  
ATOM    461  OE1 GLU B  62      41.547   8.845 178.017  1.00                 O  
ATOM    462  OE2 GLU B  62      43.244   9.980 177.205  1.00                 O  
ATOM    463  N   SER B  63      38.618   5.661 174.884  1.00                 N  
ATOM    464  CA  SER B  63      37.879   4.426 175.117  1.00                 C  
ATOM    465  C   SER B  63      37.010   3.981 173.948  1.00                 C  
ATOM    466  O   SER B  63      36.372   2.934 174.013  1.00                 O  
ATOM    467  CB  SER B  63      36.987   4.560 176.353  1.00                 C  
ATOM    468  OG  SER B  63      35.976   5.532 176.149  1.00                 O  
ATOM    469  N   ALA B  64      36.978   4.755 172.871  1.00                 N  
ATOM    470  CA  ALA B  64      36.137   4.394 171.732  1.00                 C  
ATOM    471  C   ALA B  64      36.521   3.065 171.082  1.00                 C  
ATOM    472  O   ALA B  64      37.696   2.764 170.889  1.00                 O  
ATOM    473  CB  ALA B  64      36.180   5.486 170.674  1.00                 C  
ATOM    474  N   PRO B  65      35.520   2.290 170.689  1.00                 N  
ATOM    475  CA  PRO B  65      35.765   1.010 170.021  1.00                 C  
ATOM    476  C   PRO B  65      36.490   1.204 168.688  1.00                 C  
ATOM    477  O   PRO B  65      37.345   0.400 168.328  1.00                 O  
ATOM    478  CB  PRO B  65      34.366   0.426 169.815  1.00                 C  
ATOM    479  CD  PRO B  65      34.037   2.435 171.075  1.00                 C  
ATOM    480  CG  PRO B  65      33.547   1.024 170.910  1.00                 C  
ATOM    481  N   GLU B  66      36.148   2.271 167.968  1.00                 N  
ATOM    482  CA  GLU B  66      36.750   2.565 166.663  1.00                 C  
ATOM    483  C   GLU B  66      38.234   2.950 166.711  1.00                 C  
ATOM    484  O   GLU B  66      38.969   2.732 165.751  1.00                 O  
ATOM    485  CB  GLU B  66      35.990   3.694 165.964  1.00                 C  
ATOM    486  CD  GLU B  66      34.566   2.202 164.506  1.00                 C  
ATOM    487  CG  GLU B  66      34.582   3.319 165.531  1.00                 C  
ATOM    488  OE1 GLU B  66      35.323   2.293 163.516  1.00                 O  
ATOM    489  OE2 GLU B  66      33.797   1.235 164.692  1.00                 O  
ATOM    490  N   PHE B  67      38.665   3.519 167.829  1.00                 N  
ATOM    491  CA  PHE B  67      40.061   3.902 168.023  1.00                 C  
ATOM    492  C   PHE B  67      40.921   2.849 168.714  1.00                 C  
ATOM    493  O   PHE B  67      42.104   3.077 168.950  1.00                 O  
ATOM    494  CB  PHE B  67      40.154   5.197 168.832  1.00                 C  
ATOM    495  CG  PHE B  67      39.626   6.403 168.108  1.00                 C  
ATOM    496  CZ  PHE B  67      38.655   8.635 166.766  1.00                 C  
ATOM    497  CD1 PHE B  67      38.364   6.899 168.388  1.00                 C  
ATOM    498  CE1 PHE B  67      37.879   8.008 167.722  1.00                 C  
ATOM    499  CD2 PHE B  67      40.391   7.042 167.148  1.00                 C  
ATOM    500  CE2 PHE B  67      39.905   8.151 166.482  1.00                 C  
ATOM    501  N   ALA B  68      40.325   1.716 169.063  1.00                 N  
ATOM    502  CA  ALA B  68      41.049   0.688 169.798  1.00                 C  
ATOM    503  C   ALA B  68      42.259   0.104 169.087  1.00                 C  
ATOM    504  O   ALA B  68      43.316  -0.041 169.694  1.00                 O  
ATOM    505  CB  ALA B  68      40.121  -0.463 170.153  1.00                 C  
ATOM    506  N   GLU B  69      42.108  -0.257 167.821  1.00                 N  
ATOM    507  CA  GLU B  69      43.235  -0.806 167.083  1.00                 C  
ATOM    508  C   GLU B  69      44.340   0.233 166.912  1.00                 C  
ATOM    509  O   GLU B  69      45.518  -0.069 167.078  1.00                 O  
ATOM    510  CB  GLU B  69      42.781  -1.319 165.715  1.00                 C  
ATOM    511  CD  GLU B  69      41.419  -2.999 164.409  1.00                 C  
ATOM    512  CG  GLU B  69      41.899  -2.555 165.777  1.00                 C  
ATOM    513  OE1 GLU B  69      41.613  -2.239 163.437  1.00                 O  
ATOM    514  OE2 GLU B  69      40.850  -4.106 164.309  1.00                 O  
ATOM    515  N   PHE B  70      43.948   1.455 166.563  1.00                 N  
ATOM    516  CA  PHE B  70      44.890   2.554 166.371  1.00                 C  
ATOM    517  C   PHE B  70      45.612   2.908 167.666  1.00                 C  
ATOM    518  O   PHE B  70      46.818   3.136 167.675  1.00                 O  
ATOM    519  CB  PHE B  70      44.169   3.788 165.825  1.00                 C  
ATOM    520  CG  PHE B  70      45.075   4.963 165.586  1.00                 C  
ATOM    521  CZ  PHE B  70      46.748   7.139 165.149  1.00                 C  
ATOM    522  CD1 PHE B  70      45.876   5.019 164.459  1.00                 C  
ATOM    523  CE1 PHE B  70      46.709   6.099 164.239  1.00                 C  
ATOM    524  CD2 PHE B  70      45.125   6.011 166.488  1.00                 C  
ATOM    525  CE2 PHE B  70      45.959   7.091 166.268  1.00                 C  
ATOM    526  N   ASN B  71      44.857   2.979 168.755  1.00                 N  
ATOM    527  CA  ASN B  71      45.404   3.320 170.064  1.00                 C  
ATOM    528  C   ASN B  71      46.414   2.316 170.602  1.00                 C  
ATOM    529  O   ASN B  71      47.415   2.698 171.196  1.00                 O  
ATOM    530  CB  ASN B  71      44.279   3.487 171.088  1.00                 C  
ATOM    531  CG  ASN B  71      43.494   4.768 170.887  1.00                 C  
ATOM    532  OD1 ASN B  71      43.969   5.704 170.242  1.00                 O  
ATOM    533  ND2 ASN B  71      42.288   4.815 171.440  1.00                 N  
ATOM    534  N   ALA B  72      46.141   1.033 170.397  1.00                 N  
ATOM    535  CA  ALA B  72      47.041  -0.016 170.853  1.00                 C  
ATOM    536  C   ALA B  72      48.363   0.127 170.120  1.00                 C  
ATOM    537  O   ALA B  72      49.433  -0.022 170.701  1.00                 O  
ATOM    538  CB  ALA B  72      46.421  -1.385 170.620  1.00                 C  
ATOM    539  N   ALA B  74      49.545   2.847 168.949  1.00                 N  
ATOM    540  CA  ALA B  74      50.214   4.025 169.488  1.00                 C  
ATOM    541  C   ALA B  74      50.938   3.688 170.784  1.00                 C  
ATOM    542  O   ALA B  74      52.063   4.125 171.012  1.00                 O  
ATOM    543  CB  ALA B  74      49.211   5.145 169.719  1.00                 C  
ATOM    544  N   GLN B  75      50.255   2.959 171.659  1.00                 N  
ATOM    545  CA  GLN B  75      50.813   2.555 172.943  1.00                 C  
ATOM    546  C   GLN B  75      51.989   1.620 172.725  1.00                 C  
ATOM    547  O   GLN B  75      52.987   1.670 173.439  1.00                 O  
ATOM    548  CB  GLN B  75      49.742   1.885 173.806  1.00                 C  
ATOM    549  CD  GLN B  75      47.584   2.124 175.097  1.00                 C  
ATOM    550  CG  GLN B  75      48.663   2.834 174.303  1.00                 C  
ATOM    551  OE1 GLN B  75      47.315   0.943 174.878  1.00                 O  
ATOM    552  NE2 GLN B  75      46.962   2.844 176.023  1.00                 N  
ATOM    553  N   ALA B  76      51.881   0.809 171.683  1.00                 N  
ATOM    554  CA  ALA B  76      52.916  -0.149 171.324  1.00                 C  
ATOM    555  C   ALA B  76      54.256   0.486 170.963  1.00                 C  
ATOM    556  O   ALA B  76      55.304  -0.049 171.312  1.00                 O  
ATOM    557  CB  ALA B  76      52.460  -1.009 170.156  1.00                 C  
ATOM    558  N   PRO B  78      56.840   3.514 171.389  1.00                 N  
ATOM    559  CA  PRO B  78      57.184   4.664 172.215  1.00                 C  
ATOM    560  C   PRO B  78      58.255   5.446 171.490  1.00                 C  
ATOM    561  O   PRO B  78      59.286   4.870 171.152  1.00                 O  
ATOM    562  CB  PRO B  78      57.679   4.045 173.524  1.00                 C  
ATOM    563  CD  PRO B  78      56.969   2.204 172.170  1.00                 C  
ATOM    564  CG  PRO B  78      57.011   2.712 173.583  1.00                 C  
ATOM    565  N   GLY B  79      58.035   6.730 171.238  1.00                 N  
ATOM    566  CA  GLY B  79      59.054   7.495 170.551  1.00                 C  
ATOM    567  C   GLY B  79      59.708   8.553 171.423  1.00                 C  
ATOM    568  O   GLY B  79      59.061   9.535 171.778  1.00                 O  
ATOM    569  N   GLY B  80      60.975   8.339 171.764  1.00                 N  
ATOM    570  CA  GLY B  80      61.685   7.141 171.349  1.00                 C  
ATOM    571  C   GLY B  80      61.835   6.861 169.865  1.00                 C  
ATOM    572  O   GLY B  80      62.330   7.680 169.097  1.00                 O  
ATOM    573  N   ILE B  81      61.378   5.673 169.486  1.00                 N  
ATOM    574  CA  ILE B  81      61.432   5.154 168.123  1.00                 C  
ATOM    575  C   ILE B  81      60.653   5.978 167.106  1.00                 C  
ATOM    576  O   ILE B  81      61.066   6.101 165.954  1.00                 O  
ATOM    577  CB  ILE B  81      60.922   3.703 168.051  1.00                 C  
ATOM    578  CD1 ILE B  81      58.812   2.282 168.216  1.00                 C  
ATOM    579  CG1 ILE B  81      59.447   3.635 168.451  1.00                 C  
ATOM    580  CG2 ILE B  81      61.785   2.792 168.911  1.00                 C  
ATOM    581  N   ALA B  82      59.553   6.580 167.541  1.00                 N  
ATOM    582  CA  ALA B  82      58.729   7.365 166.636  1.00                 C  
ATOM    583  C   ALA B  82      59.539   8.500 166.036  1.00                 C  
ATOM    584  O   ALA B  82      59.421   8.788 164.847  1.00                 O  
ATOM    585  CB  ALA B  82      57.509   7.907 167.365  1.00                 C  
ATOM    586  N   VAL B  83      60.338   9.164 166.860  1.00                 N  
ATOM    587  CA  VAL B  83      61.162  10.260 166.372  1.00                 C  
ATOM    588  C   VAL B  83      62.201   9.761 165.375  1.00                 C  
ATOM    589  O   VAL B  83      62.450  10.402 164.357  1.00                 O  
ATOM    590  CB  VAL B  83      61.861  10.999 167.528  1.00                 C  
ATOM    591  CG1 VAL B  83      62.874  11.996 166.988  1.00                 C  
ATOM    592  CG2 VAL B  83      60.837  11.699 168.409  1.00                 C  
ATOM    593  N   ILE B  84      62.797   8.614 165.678  1.00                 N  
ATOM    594  CA  ILE B  84      63.790   8.024 164.797  1.00                 C  
ATOM    595  C   ILE B  84      63.118   7.677 163.480  1.00                 C  
ATOM    596  O   ILE B  84      63.675   7.902 162.409  1.00                 O  
ATOM    597  CB  ILE B  84      64.445   6.785 165.435  1.00                 C  
ATOM    598  CD1 ILE B  84      65.759   6.029 167.484  1.00                 C  
ATOM    599  CG1 ILE B  84      65.307   7.193 166.631  1.00                 C  
ATOM    600  CG2 ILE B  84      65.245   6.012 164.397  1.00                 C  
ATOM    601  N   ARG B  85      61.922   7.107 163.567  1.00                 N  
ATOM    602  CA  ARG B  85      61.180   6.733 162.374  1.00                 C  
ATOM    603  C   ARG B  85      60.842   7.976 161.567  1.00                 C  
ATOM    604  O   ARG B  85      60.933   7.980 160.342  1.00                 O  
ATOM    605  CB  ARG B  85      59.910   5.968 162.751  1.00                 C  
ATOM    606  CD  ARG B  85      58.867   3.894 163.705  1.00                 C  
ATOM    607  NE  ARG B  85      59.093   2.544 164.215  1.00                 N  
ATOM    608  CG  ARG B  85      60.164   4.569 163.288  1.00                 C  
ATOM    609  CZ  ARG B  85      58.160   1.802 164.803  1.00                 C  
ATOM    610  NH1 ARG B  85      58.457   0.584 165.236  1.00                 N  
ATOM    611  NH2 ARG B  85      56.933   2.279 164.957  1.00                 N  
ATOM    612  N   THR B  86      60.416   9.027 162.256  1.00                 N  
ATOM    613  CA  THR B  86      60.027  10.257 161.583  1.00                 C  
ATOM    614  C   THR B  86      61.188  10.880 160.826  1.00                 C  
ATOM    615  O   THR B  86      61.018  11.362 159.710  1.00                 O  
ATOM    616  CB  THR B  86      59.466  11.291 162.577  1.00                 C  
ATOM    617  OG1 THR B  86      58.287  10.766 163.202  1.00                 O  
ATOM    618  CG2 THR B  86      59.101  12.579 161.856  1.00                 C  
ATOM    619  N   LEU B  87      62.366  10.881 161.436  1.00                 N  
ATOM    620  CA  LEU B  87      63.537  11.464 160.798  1.00                 C  
ATOM    621  C   LEU B  87      63.907  10.732 159.515  1.00                 C  
ATOM    622  O   LEU B  87      64.238  11.358 158.510  1.00                 O  
ATOM    623  CB  LEU B  87      64.729  11.457 161.757  1.00                 C  
ATOM    624  CG  LEU B  87      64.588  12.309 163.020  1.00                 C  
ATOM    625  CD1 LEU B  87      65.784  12.111 163.939  1.00                 C  
ATOM    626  CD2 LEU B  87      64.434  13.779 162.662  1.00                 C  
ATOM    627  N   ASP B  89      61.937   9.023 157.627  1.00                 N  
ATOM    628  CA  ASP B  89      60.915   9.344 156.639  1.00                 C  
ATOM    629  C   ASP B  89      61.082  10.760 156.091  1.00                 C  
ATOM    630  O   ASP B  89      60.987  10.983 154.888  1.00                 O  
ATOM    631  CB  ASP B  89      59.518   9.185 157.242  1.00                 C  
ATOM    632  CG  ASP B  89      59.144   7.734 157.471  1.00                 C  
ATOM    633  OD1 ASP B  89      59.835   6.849 156.924  1.00                 O  
ATOM    634  OD2 ASP B  89      58.159   7.481 158.196  1.00                 O  
ATOM    635  N   GLN B  90      61.310  11.720 156.976  1.00                 N  
ATOM    636  CA  GLN B  90      61.488  13.093 156.539  1.00                 C  
ATOM    637  C   GLN B  90      62.733  13.195 155.668  1.00                 C  
ATOM    638  O   GLN B  90      62.738  13.886 154.653  1.00                 O  
ATOM    639  CB  GLN B  90      61.587  14.030 157.744  1.00                 C  
ATOM    640  CD  GLN B  90      60.445  15.044 159.756  1.00                 C  
ATOM    641  CG  GLN B  90      60.283  14.204 158.505  1.00                 C  
ATOM    642  OE1 GLN B  90      61.515  15.069 160.364  1.00                 O  
ATOM    643  NE2 GLN B  90      59.380  15.736 160.145  1.00                 N  
ATOM    644  N   TYR B  91      63.806  12.544 156.111  1.00                 N  
ATOM    645  CA  TYR B  91      65.082  12.573 155.402  1.00                 C  
ATOM    646  C   TYR B  91      65.314  11.414 154.435  1.00                 C  
ATOM    647  O   TYR B  91      66.330  11.378 153.746  1.00                 O  
ATOM    648  CB  TYR B  91      66.246  12.596 156.395  1.00                 C  
ATOM    649  CG  TYR B  91      66.333  13.868 157.207  1.00                 C  
ATOM    650  OH  TYR B  91      66.567  17.358 159.456  1.00                 O  
ATOM    651  CZ  TYR B  91      66.490  16.204 158.711  1.00                 C  
ATOM    652  CD1 TYR B  91      66.026  13.869 158.562  1.00                 C  
ATOM    653  CE1 TYR B  91      66.102  15.027 159.313  1.00                 C  
ATOM    654  CD2 TYR B  91      66.722  15.064 156.617  1.00                 C  
ATOM    655  CE2 TYR B  91      66.804  16.231 157.353  1.00                 C  
ATOM    656  N   GLY B  92      64.374  10.479 154.383  1.00                 N  
ATOM    657  CA  GLY B  92      64.510   9.341 153.498  1.00                 C  
ATOM    658  C   GLY B  92      65.839   8.652 153.727  1.00                 C  
ATOM    659  O   GLY B  92      66.702   8.629 152.852  1.00                 O  
ATOM    660  N   LEU B  93      65.995   8.082 154.915  1.00                 N  
ATOM    661  CA  LEU B  93      67.213   7.376 155.275  1.00                 C  
ATOM    662  C   LEU B  93      66.890   5.920 155.575  1.00                 C  
ATOM    663  O   LEU B  93      65.792   5.601 156.025  1.00                 O  
ATOM    664  CB  LEU B  93      67.885   8.044 156.476  1.00                 C  
ATOM    665  CG  LEU B  93      68.289   9.509 156.299  1.00                 C  
ATOM    666  CD1 LEU B  93      68.822  10.082 157.603  1.00                 C  
ATOM    667  CD2 LEU B  93      69.327   9.650 155.196  1.00                 C  
ATOM    668  N   THR B  94      67.848   5.036 155.321  1.00                 N  
ATOM    669  CA  THR B  94      67.649   3.613 155.564  1.00                 C  
ATOM    670  C   THR B  94      68.445   3.123 156.770  1.00                 C  
ATOM    671  O   THR B  94      69.645   2.873 156.677  1.00                 O  
ATOM    672  CB  THR B  94      68.037   2.771 154.335  1.00                 C  
ATOM    673  OG1 THR B  94      69.393   3.053 153.967  1.00                 O  
ATOM    674  CG2 THR B  94      67.134   3.102 153.156  1.00                 C  
ATOM    675  N   SER B 105      74.073  -3.420 160.704  1.00                 N  
ATOM    676  CA  SER B 105      73.026  -2.515 161.160  1.00                 C  
ATOM    677  C   SER B 105      72.235  -3.136 162.304  1.00                 C  
ATOM    678  O   SER B 105      71.144  -3.664 162.105  1.00                 O  
ATOM    679  CB  SER B 105      72.091  -2.152 160.005  1.00                 C  
ATOM    680  OG  SER B 105      71.398  -3.295 159.531  1.00                 O  
ATOM    681  N   VAL B 107      70.989  -1.507 164.531  1.00                 N  
ATOM    682  CA  VAL B 107      70.024  -0.453 164.838  1.00                 C  
ATOM    683  C   VAL B 107      68.575  -0.892 164.639  1.00                 C  
ATOM    684  O   VAL B 107      67.683  -0.478 165.377  1.00                 O  
ATOM    685  CB  VAL B 107      70.278   0.808 163.992  1.00                 C  
ATOM    686  CG1 VAL B 107      69.920   0.553 162.535  1.00                 C  
ATOM    687  CG2 VAL B 107      69.486   1.986 164.540  1.00                 C  
ATOM    688  N   SER B 108      68.365  -1.746 163.642  1.00                 N  
ATOM    689  CA  SER B 108      67.050  -2.285 163.311  1.00                 C  
ATOM    690  C   SER B 108      66.493  -3.119 164.460  1.00                 C  
ATOM    691  O   SER B 108      65.294  -3.108 164.731  1.00                 O  
ATOM    692  CB  SER B 108      67.122  -3.128 162.036  1.00                 C  
ATOM    693  OG  SER B 108      67.901  -4.295 162.240  1.00                 O  
ATOM    694  N   ARG B 109      67.388  -3.802 165.162  1.00                 N  
ATOM    695  CA  ARG B 109      67.040  -4.604 166.330  1.00                 C  
ATOM    696  C   ARG B 109      66.584  -3.716 167.494  1.00                 C  
ATOM    697  O   ARG B 109      65.855  -4.157 168.381  1.00                 O  
ATOM    698  CB  ARG B 109      68.228  -5.466 166.761  1.00                 C  
ATOM    699  CD  ARG B 109      69.848  -7.301 166.206  1.00                 C  
ATOM    700  NE  ARG B 109      71.028  -6.440 166.234  1.00                 N  
ATOM    701  CG  ARG B 109      68.605  -6.548 165.762  1.00                 C  
ATOM    702  CZ  ARG B 109      72.213  -6.811 166.709  1.00                 C  
ATOM    703  NH1 ARG B 109      73.230  -5.960 166.693  1.00                 N  
ATOM    704  NH2 ARG B 109      72.378  -8.032 167.199  1.00                 N  
ATOM    705  N   VAL B 110      67.028  -2.462 167.447  1.00                 N  
ATOM    706  CA  VAL B 110      66.763  -1.443 168.463  1.00                 C  
ATOM    707  C   VAL B 110      65.302  -1.074 168.677  1.00                 C  
ATOM    708  O   VAL B 110      64.881  -0.821 169.805  1.00                 O  
ATOM    709  CB  VAL B 110      67.516  -0.134 168.160  1.00                 C  
ATOM    710  CG1 VAL B 110      67.065   0.971 169.102  1.00                 C  
ATOM    711  CG2 VAL B 110      69.018  -0.348 168.264  1.00                 C  
ATOM    712  N   LEU B 111      64.529  -1.051 167.601  1.00                 N  
ATOM    713  CA  LEU B 111      63.127  -0.689 167.710  1.00                 C  
ATOM    714  C   LEU B 111      62.353  -1.654 168.605  1.00                 C  
ATOM    715  O   LEU B 111      61.527  -1.225 169.410  1.00                 O  
ATOM    716  CB  LEU B 111      62.477  -0.641 166.326  1.00                 C  
ATOM    717  CG  LEU B 111      62.927   0.494 165.404  1.00                 C  
ATOM    718  CD1 LEU B 111      62.345   0.319 164.010  1.00                 C  
ATOM    719  CD2 LEU B 111      62.526   1.844 165.979  1.00                 C  
ATOM    720  N   SER B 112      62.582  -2.950 168.437  1.00                 N  
ATOM    721  CA  SER B 112      61.877  -3.938 169.244  1.00                 C  
ATOM    722  C   SER B 112      62.786  -4.855 170.059  1.00                 C  
ATOM    723  O   SER B 112      62.557  -5.084 171.247  1.00                 O  
ATOM    724  CB  SER B 112      60.983  -4.812 168.361  1.00                 C  
ATOM    725  OG  SER B 112      60.309  -5.792 169.131  1.00                 O  
ATOM    726  N   GLY B 113      63.824  -5.370 169.410  1.00                 N  
ATOM    727  CA  GLY B 113      64.764  -6.285 170.033  1.00                 C  
ATOM    728  C   GLY B 113      65.613  -5.835 171.210  1.00                 C  
ATOM    729  O   GLY B 113      65.808  -6.607 172.147  1.00                 O  
ATOM    730  N   LYS B 114      66.149  -4.620 171.158  1.00                 N  
ATOM    731  CA  LYS B 114      66.999  -4.135 172.244  1.00                 C  
ATOM    732  C   LYS B 114      66.611  -2.752 172.761  1.00                 C  
ATOM    733  O   LYS B 114      66.165  -1.895 172.002  1.00                 O  
ATOM    734  CB  LYS B 114      68.463  -4.097 171.802  1.00                 C  
ATOM    735  CD  LYS B 114      70.522  -5.358 171.117  1.00                 C  
ATOM    736  CE  LYS B 114      71.102  -6.719 170.767  1.00                 C  
ATOM    737  CG  LYS B 114      69.050  -5.462 171.481  1.00                 C  
ATOM    738  NZ  LYS B 114      72.549  -6.636 170.426  1.00                 N  
ATOM    739  N   ARG B 115      66.824  -2.530 174.053  1.00                 N  
ATOM    740  CA  ARG B 115      66.511  -1.254 174.683  1.00                 C  
ATOM    741  C   ARG B 115      67.360  -0.135 174.079  1.00                 C  
ATOM    742  O   ARG B 115      68.536  -0.330 173.783  1.00                 O  
ATOM    743  CB  ARG B 115      66.732  -1.334 176.195  1.00                 C  
ATOM    744  CD  ARG B 115      66.000  -2.239 178.419  1.00                 C  
ATOM    745  NE  ARG B 115      65.044  -3.081 179.134  1.00                 N  
ATOM    746  CG  ARG B 115      65.723  -2.206 176.924  1.00                 C  
ATOM    747  CZ  ARG B 115      65.049  -3.264 180.450  1.00                 C  
ATOM    748  NH1 ARG B 115      64.140  -4.048 181.014  1.00                 N  
ATOM    749  NH2 ARG B 115      65.963  -2.664 181.200  1.00                 N  
ATOM    750  N   LYS B 116      66.723   1.008 173.844  1.00                 N  
ATOM    751  CA  LYS B 116      67.390   2.152 173.241  1.00                 C  
ATOM    752  C   LYS B 116      68.416   2.766 174.171  1.00                 C  
ATOM    753  O   LYS B 116      68.199   2.865 175.377  1.00                 O  
ATOM    754  CB  LYS B 116      66.367   3.214 172.832  1.00                 C  
ATOM    755  CD  LYS B 116      67.434   4.130 170.753  1.00                 C  
ATOM    756  CE  LYS B 116      67.998   5.367 170.073  1.00                 C  
ATOM    757  CG  LYS B 116      66.976   4.439 172.169  1.00                 C  
ATOM    758  NZ  LYS B 116      69.286   5.798 170.683  1.00                 N  
ATOM    759  N   LEU B 117      69.544   3.179 173.609  1.00                 N  
ATOM    760  CA  LEU B 117      70.584   3.794 174.412  1.00                 C  
ATOM    761  C   LEU B 117      70.191   5.227 174.733  1.00                 C  
ATOM    762  O   LEU B 117      69.796   5.983 173.847  1.00                 O  
ATOM    763  CB  LEU B 117      71.927   3.744 173.680  1.00                 C  
ATOM    764  CG  LEU B 117      72.490   2.351 173.392  1.00                 C  
ATOM    765  CD1 LEU B 117      73.765   2.446 172.568  1.00                 C  
ATOM    766  CD2 LEU B 117      72.753   1.599 174.688  1.00                 C  
ATOM    767  N   THR B 118      70.237   5.549 176.024  1.00                 N  
ATOM    768  CA  THR B 118      69.955   6.882 176.540  1.00                 C  
ATOM    769  C   THR B 118      71.084   7.781 176.060  1.00                 C  
ATOM    770  O   THR B 118      70.894   8.953 175.741  1.00                 O  
ATOM    771  CB  THR B 118      69.838   6.880 178.076  1.00                 C  
ATOM    772  OG1 THR B 118      71.066   6.417 178.651  1.00                 O  
ATOM    773  CG2 THR B 118      68.714   5.958 178.523  1.00                 C  
ATOM    774  N   LEU B 119      72.266   7.188 175.968  1.00                 N  
ATOM    775  CA  LEU B 119      73.461   7.890 175.530  1.00                 C  
ATOM    776  C   LEU B 119      73.304   8.419 174.110  1.00                 C  
ATOM    777  O   LEU B 119      73.770   9.515 173.803  1.00                 O  
ATOM    778  CB  LEU B 119      74.682   6.972 175.613  1.00                 C  
ATOM    779  CG  LEU B 119      75.151   6.594 177.020  1.00                 C  
ATOM    780  CD1 LEU B 119      76.249   5.543 176.956  1.00                 C  
ATOM    781  CD2 LEU B 119      75.639   7.823 177.773  1.00                 C  
ATOM    782  N   GLU B 120      72.605   7.680 173.251  1.00                 N  
ATOM    783  CA  GLU B 120      72.417   8.126 171.871  1.00                 C  
ATOM    784  C   GLU B 120      71.262   9.118 171.793  1.00                 C  
ATOM    785  O   GLU B 120      70.095   8.750 171.907  1.00                 O  
ATOM    786  CB  GLU B 120      72.163   6.930 170.951  1.00                 C  
ATOM    787  CD  GLU B 120      73.061   4.819 169.895  1.00                 C  
ATOM    788  CG  GLU B 120      73.344   5.981 170.827  1.00                 C  
ATOM    789  OE1 GLU B 120      71.897   4.669 169.468  1.00                 O  
ATOM    790  OE2 GLU B 120      74.004   4.057 169.593  1.00                 O  
ATOM    791  N   HIS B 121      71.599  10.398 171.704  1.00                 N  
ATOM    792  CA  HIS B 121      70.597  11.454 171.660  1.00                 C  
ATOM    793  C   HIS B 121      70.662  12.225 170.359  1.00                 C  
ATOM    794  O   HIS B 121      69.920  13.184 170.153  1.00                 O  
ATOM    795  CB  HIS B 121      70.774  12.410 172.841  1.00                 C  
ATOM    796  CG  HIS B 121      72.111  13.082 172.879  1.00                 C  
ATOM    797  ND1 HIS B 121      73.210  12.520 173.492  1.00                 N  
ATOM    798  CE1 HIS B 121      74.258  13.353 173.362  1.00                 C  
ATOM    799  CD2 HIS B 121      72.657  14.337 172.383  1.00                 C  
ATOM    800  NE2 HIS B 121      73.933  14.445 172.698  1.00                 N  
ATOM    801  N   ALA B 122      71.560  11.836 169.462  1.00                 N  
ATOM    802  CA  ALA B 122      71.708  12.552 168.195  1.00                 C  
ATOM    803  C   ALA B 122      70.447  12.475 167.342  1.00                 C  
ATOM    804  O   ALA B 122      69.765  11.450 167.341  1.00                 O  
ATOM    805  CB  ALA B 122      72.889  12.002 167.410  1.00                 C  
ATOM    806  N   LYS B 123      70.143  13.539 166.603  1.00                 N  
ATOM    807  CA  LYS B 123      70.938  14.762 166.589  1.00                 C  
ATOM    808  C   LYS B 123      70.099  15.948 166.106  1.00                 C  
ATOM    809  O   LYS B 123      69.023  15.764 165.539  1.00                 O  
ATOM    810  CB  LYS B 123      72.172  14.589 165.701  1.00                 C  
ATOM    811  CD  LYS B 123      73.121  14.161 163.417  1.00                 C  
ATOM    812  CE  LYS B 123      72.802  13.929 161.949  1.00                 C  
ATOM    813  CG  LYS B 123      71.853  14.356 164.234  1.00                 C  
ATOM    814  NZ  LYS B 123      74.036  13.760 161.133  1.00                 N  
ATOM    815  N   LYS B 124      70.631  17.156 166.275  1.00                 N  
ATOM    816  CA  LYS B 124      69.954  18.378 165.837  1.00                 C  
ATOM    817  C   LYS B 124      68.883  18.883 166.800  1.00                 C  
ATOM    818  O   LYS B 124      68.876  20.059 167.160  1.00                 O  
ATOM    819  CB  LYS B 124      69.308  18.171 164.465  1.00                 C  
ATOM    820  CD  LYS B 124      69.597  17.735 162.011  1.00                 C  
ATOM    821  CE  LYS B 124      70.582  17.393 160.905  1.00                 C  
ATOM    822  CG  LYS B 124      70.299  17.872 163.352  1.00                 C  
ATOM    823  NZ  LYS B 124      69.901  17.200 159.595  1.00                 N  
ATOM    824  N   LEU B 125      67.948  18.022 167.174  1.00                 N  
ATOM    825  CA  LEU B 125      66.876  18.454 168.055  1.00                 C  
ATOM    826  C   LEU B 125      67.027  17.846 169.431  1.00                 C  
ATOM    827  O   LEU B 125      67.070  16.627 169.579  1.00                 O  
ATOM    828  CB  LEU B 125      65.514  18.085 167.463  1.00                 C  
ATOM    829  CG  LEU B 125      65.186  18.683 166.093  1.00                 C  
ATOM    830  CD1 LEU B 125      63.850  18.164 165.586  1.00                 C  
ATOM    831  CD2 LEU B 125      65.174  20.203 166.159  1.00                 C  
ATOM    832  N   ALA B 126      67.063  18.641 170.488  1.00                 N  
ATOM    833  CA  ALA B 126      67.168  18.003 171.799  1.00                 C  
ATOM    834  C   ALA B 126      66.097  18.414 172.813  1.00                 C  
ATOM    835  O   ALA B 126      65.985  19.594 173.139  1.00                 O  
ATOM    836  CB  ALA B 126      68.529  18.284 172.418  1.00                 C  
ATOM    837  N   THR B 127      65.387  17.441 173.375  1.00                 N  
ATOM    838  CA  THR B 127      65.538  16.042 173.001  1.00                 C  
ATOM    839  C   THR B 127      64.188  15.343 173.099  1.00                 C  
ATOM    840  O   THR B 127      63.420  15.594 174.026  1.00                 O  
ATOM    841  CB  THR B 127      66.575  15.329 173.889  1.00                 C  
ATOM    842  OG1 THR B 127      66.740  13.977 173.444  1.00                 O  
ATOM    843  CG2 THR B 127      66.112  15.311 175.338  1.00                 C  
ATOM    844  N   ARG B 128      63.901  14.460 172.150  1.00                 N  
ATOM    845  CA  ARG B 128      62.636  13.740 172.153  1.00                 C  
ATOM    846  C   ARG B 128      62.839  12.242 172.326  1.00                 C  
ATOM    847  O   ARG B 128      62.028  11.442 171.866  1.00                 O  
ATOM    848  CB  ARG B 128      61.863  14.010 170.861  1.00                 C  
ATOM    849  CD  ARG B 128      60.678  15.655 169.381  1.00                 C  
ATOM    850  NE  ARG B 128      59.393  14.961 169.407  1.00                 N  
ATOM    851  CG  ARG B 128      61.455  15.462 170.673  1.00                 C  
ATOM    852  CZ  ARG B 128      58.594  14.829 168.353  1.00                 C  
ATOM    853  NH1 ARG B 128      57.444  14.180 168.470  1.00                 N  
ATOM    854  NH2 ARG B 128      58.948  15.346 167.184  1.00                 N  
ATOM    855  N   PHE B 129      63.923  11.864 172.991  1.00                 N  
ATOM    856  CA  PHE B 129      64.225  10.457 173.213  1.00                 C  
ATOM    857  C   PHE B 129      64.306  10.123 174.698  1.00                 C  
ATOM    858  O   PHE B 129      65.131  10.675 175.424  1.00                 O  
ATOM    859  CB  PHE B 129      65.538  10.076 172.526  1.00                 C  
ATOM    860  CG  PHE B 129      65.499  10.204 171.030  1.00                 C  
ATOM    861  CZ  PHE B 129      65.424  10.435 168.261  1.00                 C  
ATOM    862  CD1 PHE B 129      65.759  11.418 170.418  1.00                 C  
ATOM    863  CE1 PHE B 129      65.723  11.536 169.041  1.00                 C  
ATOM    864  CD2 PHE B 129      65.202   9.111 170.235  1.00                 C  
ATOM    865  CE2 PHE B 129      65.166   9.229 168.858  1.00                 C  
ATOM    866  N   GLY B 130      63.446   9.214 175.142  1.00                 N  
ATOM    867  CA  GLY B 130      63.421   8.806 176.533  1.00                 C  
ATOM    868  C   GLY B 130      62.086   9.078 177.195  1.00                 C  
ATOM    869  O   GLY B 130      62.031   9.580 178.317  1.00                 O  
TER
