# Supplementary material for: Large-scale discovery of protein interactions at residue resolution using co-evolution calculated from genomic sequences
Source: Nat Commun. 2021 Mar 2;12:1396. doi: 10.1038/s41467-021-21636-z (PMC7925567; doi:10.1038/s41467-021-21636-z)
Supplement: Supplementary file 12 — Supplementary Data 10 [file 41467_2021_21636_MOESM12_ESM.zip › supplementary/allpdb1601_HIGA_HIGB/HIGB_ECOLI_5IFG_A.pdb]

ATOM      1  N   HIS A   2      49.640  19.352 172.228  1.00                 N  
ATOM      2  CA  HIS A   2      48.403  18.590 172.325  1.00                 C  
ATOM      3  C   HIS A   2      47.683  18.440 170.991  1.00                 C  
ATOM      4  O   HIS A   2      47.542  19.402 170.242  1.00                 O  
ATOM      5  CB  HIS A   2      47.451  19.239 173.332  1.00                 C  
ATOM      6  CG  HIS A   2      46.232  18.421 173.625  1.00                 C  
ATOM      7  ND1 HIS A   2      45.150  18.368 172.774  1.00                 N  
ATOM      8  CE1 HIS A   2      44.216  17.557 173.303  1.00                 C  
ATOM      9  CD2 HIS A   2      45.805  17.543 174.705  1.00                 C  
ATOM     10  NE2 HIS A   2      44.603  17.059 174.461  1.00                 N  
ATOM     11  N   LEU A   3      47.216  17.228 170.712  1.00                 N  
ATOM     12  CA  LEU A   3      46.491  16.959 169.485  1.00                 C  
ATOM     13  C   LEU A   3      45.020  17.006 169.839  1.00                 C  
ATOM     14  O   LEU A   3      44.545  16.208 170.642  1.00                 O  
ATOM     15  CB  LEU A   3      46.911  15.610 168.899  1.00                 C  
ATOM     16  CG  LEU A   3      48.391  15.458 168.539  1.00                 C  
ATOM     17  CD1 LEU A   3      48.683  14.049 168.049  1.00                 C  
ATOM     18  CD2 LEU A   3      48.795  16.479 167.487  1.00                 C  
ATOM     19  N   ILE A   4      44.294  17.946 169.248  1.00                 N  
ATOM     20  CA  ILE A   4      42.875  18.063 169.530  1.00                 C  
ATOM     21  C   ILE A   4      42.148  16.805 169.078  1.00                 C  
ATOM     22  O   ILE A   4      41.299  16.279 169.791  1.00                 O  
ATOM     23  CB  ILE A   4      42.266  19.307 168.857  1.00                 C  
ATOM     24  CD1 ILE A   4      42.489  21.843 168.730  1.00                 C  
ATOM     25  CG1 ILE A   4      42.809  20.583 169.503  1.00                 C  
ATOM     26  CG2 ILE A   4      40.747  19.249 168.905  1.00                 C  
ATOM     27  N   THR A   5      42.473  16.321 167.883  1.00                 N  
ATOM     28  CA  THR A   5      41.849  15.108 167.361  1.00                 C  
ATOM     29  C   THR A   5      42.837  14.208 166.624  1.00                 C  
ATOM     30  O   THR A   5      43.751  14.691 165.964  1.00                 O  
ATOM     31  CB  THR A   5      40.684  15.437 166.409  1.00                 C  
ATOM     32  OG1 THR A   5      40.029  14.226 166.014  1.00                 O  
ATOM     33  CG2 THR A   5      41.198  16.141 165.163  1.00                 C  
ATOM     34  N   GLN A   6      42.633  12.900 166.743  1.00                 N  
ATOM     35  CA  GLN A   6      43.461  11.912 166.061  1.00                 C  
ATOM     36  C   GLN A   6      42.665  11.170 164.985  1.00                 C  
ATOM     37  O   GLN A   6      43.162  10.221 164.388  1.00                 O  
ATOM     38  CB  GLN A   6      44.041  10.914 167.065  1.00                 C  
ATOM     39  CD  GLN A   6      45.544  10.515 169.056  1.00                 C  
ATOM     40  CG  GLN A   6      44.992  11.533 168.077  1.00                 C  
ATOM     41  OE1 GLN A   6      44.798   9.715 169.621  1.00                 O  
ATOM     42  NE2 GLN A   6      46.856  10.543 169.259  1.00                 N  
ATOM     43  N   LYS A   7      41.437  11.618 164.744  1.00                 N  
ATOM     44  CA  LYS A   7      40.552  10.991 163.763  1.00                 C  
ATOM     45  C   LYS A   7      41.021  11.017 162.306  1.00                 C  
ATOM     46  O   LYS A   7      40.907  10.017 161.603  1.00                 O  
ATOM     47  CB  LYS A   7      39.166  11.637 163.802  1.00                 C  
ATOM     48  CD  LYS A   7      36.792  11.654 162.987  1.00                 C  
ATOM     49  CE  LYS A   7      35.762  10.953 162.116  1.00                 C  
ATOM     50  CG  LYS A   7      38.163  11.014 162.844  1.00                 C  
ATOM     51  NZ  LYS A   7      36.067  11.102 160.666  1.00                 N  
ATOM     52  N   ALA A   8      41.553  12.143 161.854  1.00                 N  
ATOM     53  CA  ALA A   8      42.037  12.217 160.488  1.00                 C  
ATOM     54  C   ALA A   8      43.181  11.228 160.342  1.00                 C  
ATOM     55  O   ALA A   8      43.289  10.526 159.341  1.00                 O  
ATOM     56  CB  ALA A   8      42.471  13.636 160.155  1.00                 C  
ATOM     57  N   LEU A   9      44.063  11.217 161.335  1.00                 N  
ATOM     58  CA  LEU A   9      45.218  10.333 161.328  1.00                 C  
ATOM     59  C   LEU A   9      44.828   8.864 161.375  1.00                 C  
ATOM     60  O   LEU A   9      45.384   8.046 160.649  1.00                 O  
ATOM     61  CB  LEU A   9      46.142  10.649 162.506  1.00                 C  
ATOM     62  CG  LEU A   9      47.413   9.804 162.617  1.00                 C  
ATOM     63  CD1 LEU A   9      48.283   9.978 161.381  1.00                 C  
ATOM     64  CD2 LEU A   9      48.194  10.169 163.870  1.00                 C  
ATOM     65  N   LYS A  10      43.879   8.535 162.243  1.00                 N  
ATOM     66  CA  LYS A  10      43.405   7.167 162.366  1.00                 C  
ATOM     67  C   LYS A  10      42.741   6.729 161.066  1.00                 C  
ATOM     68  O   LYS A  10      42.937   5.609 160.602  1.00                 O  
ATOM     69  CB  LYS A  10      42.432   7.040 163.540  1.00                 C  
ATOM     70  CD  LYS A  10      42.065   7.048 166.023  1.00                 C  
ATOM     71  CE  LYS A  10      42.719   7.186 167.388  1.00                 C  
ATOM     72  CG  LYS A  10      43.089   7.163 164.906  1.00                 C  
ATOM     73  NZ  LYS A  10      41.721   7.118 168.491  1.00                 N  
ATOM     74  N   ASP A  11      41.945   7.621 160.488  1.00                 N  
ATOM     75  CA  ASP A  11      41.276   7.345 159.226  1.00                 C  
ATOM     76  C   ASP A  11      42.309   7.179 158.117  1.00                 C  
ATOM     77  O   ASP A  11      42.189   6.306 157.264  1.00                 O  
ATOM     78  CB  ASP A  11      40.291   8.465 158.886  1.00                 C  
ATOM     79  CG  ASP A  11      39.065   8.453 159.777  1.00                 C  
ATOM     80  OD1 ASP A  11      38.841   7.436 160.466  1.00                 O  
ATOM     81  OD2 ASP A  11      38.328   9.462 159.788  1.00                 O  
ATOM     82  N   ALA A  12      43.320   8.040 158.130  1.00                 N  
ATOM     83  CA  ALA A  12      44.381   7.995 157.132  1.00                 C  
ATOM     84  C   ALA A  12      45.175   6.698 157.213  1.00                 C  
ATOM     85  O   ALA A  12      45.517   6.105 156.195  1.00                 O  
ATOM     86  CB  ALA A  12      45.316   9.183 157.298  1.00                 C  
ATOM     87  N   ALA A  13      45.454   6.252 158.432  1.00                 N  
ATOM     88  CA  ALA A  13      46.190   5.013 158.628  1.00                 C  
ATOM     89  C   ALA A  13      45.407   3.823 158.082  1.00                 C  
ATOM     90  O   ALA A  13      45.974   2.937 157.446  1.00                 O  
ATOM     91  CB  ALA A  13      46.499   4.808 160.103  1.00                 C  
ATOM     92  N   GLU A  14      44.102   3.805 158.328  1.00                 N  
ATOM     93  CA  GLU A  14      43.254   2.734 157.823  1.00                 C  
ATOM     94  C   GLU A  14      43.219   2.750 156.294  1.00                 C  
ATOM     95  O   GLU A  14      43.275   1.707 155.650  1.00                 O  
ATOM     96  CB  GLU A  14      41.838   2.860 158.389  1.00                 C  
ATOM     97  CD  GLU A  14      40.332   2.756 160.414  1.00                 C  
ATOM     98  CG  GLU A  14      41.732   2.547 159.872  1.00                 C  
ATOM     99  OE1 GLU A  14      39.492   3.323 159.684  1.00                 O  
ATOM    100  OE2 GLU A  14      40.075   2.354 161.568  1.00                 O  
ATOM    101  N   LYS A  15      43.083   3.943 155.726  1.00                 N  
ATOM    102  CA  LYS A  15      43.024   4.127 154.277  1.00                 C  
ATOM    103  C   LYS A  15      44.311   3.736 153.559  1.00                 C  
ATOM    104  O   LYS A  15      44.277   3.155 152.477  1.00                 O  
ATOM    105  CB  LYS A  15      42.693   5.581 153.935  1.00                 C  
ATOM    106  CD  LYS A  15      41.011   7.444 153.914  1.00                 C  
ATOM    107  CE  LYS A  15      39.587   7.852 154.253  1.00                 C  
ATOM    108  CG  LYS A  15      41.264   5.986 154.260  1.00                 C  
ATOM    109  NZ  LYS A  15      39.336   9.290 153.959  1.00                 N  
ATOM    110  N   TYR A  16      45.437   4.019 154.202  1.00                 N  
ATOM    111  CA  TYR A  16      46.747   3.691 153.663  1.00                 C  
ATOM    112  C   TYR A  16      47.479   2.829 154.686  1.00                 C  
ATOM    113  O   TYR A  16      48.263   3.310 155.497  1.00                 O  
ATOM    114  CB  TYR A  16      47.527   4.966 153.337  1.00                 C  
ATOM    115  CG  TYR A  16      46.853   5.852 152.313  1.00                 C  
ATOM    116  OH  TYR A  16      44.991   8.293 149.509  1.00                 O  
ATOM    117  CZ  TYR A  16      45.609   7.485 150.436  1.00                 C  
ATOM    118  CD1 TYR A  16      45.846   6.732 152.687  1.00                 C  
ATOM    119  CE1 TYR A  16      45.224   7.545 151.758  1.00                 C  
ATOM    120  CD2 TYR A  16      47.228   5.805 150.976  1.00                 C  
ATOM    121  CE2 TYR A  16      46.618   6.610 150.034  1.00                 C  
ATOM    122  N   PRO A  17      47.214   1.530 154.628  1.00                 N  
ATOM    123  CA  PRO A  17      47.801   0.554 155.550  1.00                 C  
ATOM    124  C   PRO A  17      49.322   0.453 155.487  1.00                 C  
ATOM    125  O   PRO A  17      49.951   0.247 156.521  1.00                 O  
ATOM    126  CB  PRO A  17      47.172  -0.776 155.131  1.00                 C  
ATOM    127  CD  PRO A  17      46.310   0.903 153.660  1.00                 C  
ATOM    128  CG  PRO A  17      46.705  -0.545 153.733  1.00                 C  
ATOM    129  N   GLN A  18      49.897   0.615 154.303  1.00                 N  
ATOM    130  CA  GLN A  18      51.342   0.537 154.141  1.00                 C  
ATOM    131  C   GLN A  18      52.021   1.630 154.951  1.00                 C  
ATOM    132  O   GLN A  18      53.091   1.428 155.521  1.00                 O  
ATOM    133  CB  GLN A  18      51.722   0.648 152.663  1.00                 C  
ATOM    134  CD  GLN A  18      51.623  -0.371 150.354  1.00                 C  
ATOM    135  CG  GLN A  18      51.337  -0.563 151.830  1.00                 C  
ATOM    136  OE1 GLN A  18      51.599   0.752 149.849  1.00                 O  
ATOM    137  NE2 GLN A  18      51.895  -1.468 149.657  1.00                 N  
ATOM    138  N   HIS A  19      51.374   2.787 154.999  1.00                 N  
ATOM    139  CA  HIS A  19      51.882   3.957 155.703  1.00                 C  
ATOM    140  C   HIS A  19      51.313   4.110 157.106  1.00                 C  
ATOM    141  O   HIS A  19      51.494   5.146 157.739  1.00                 O  
ATOM    142  CB  HIS A  19      51.588   5.231 154.908  1.00                 C  
ATOM    143  CG  HIS A  19      52.289   5.294 153.587  1.00                 C  
ATOM    144  ND1 HIS A  19      53.627   4.998 153.440  1.00                 N  
ATOM    145  CE1 HIS A  19      53.968   5.143 152.147  1.00                 C  
ATOM    146  CD2 HIS A  19      51.906   5.626 152.222  1.00                 C  
ATOM    147  NE2 HIS A  19      52.940   5.520 151.411  1.00                 N  
ATOM    148  N   LYS A  20      50.673   3.061 157.606  1.00                 N  
ATOM    149  CA  LYS A  20      50.075   3.103 158.932  1.00                 C  
ATOM    150  C   LYS A  20      51.085   3.344 160.049  1.00                 C  
ATOM    151  O   LYS A  20      50.816   4.108 160.969  1.00                 O  
ATOM    152  CB  LYS A  20      49.322   1.803 159.222  1.00                 C  
ATOM    153  CD  LYS A  20      47.832   0.494 160.759  1.00                 C  
ATOM    154  CE  LYS A  20      47.149   0.460 162.117  1.00                 C  
ATOM    155  CG  LYS A  20      48.622   1.779 160.570  1.00                 C  
ATOM    156  NZ  LYS A  20      46.373  -0.795 162.317  1.00                 N  
ATOM    157  N   THR A  21      52.235   2.684 159.980  1.00                 N  
ATOM    158  CA  THR A  21      53.259   2.866 161.003  1.00                 C  
ATOM    159  C   THR A  21      53.799   4.293 161.005  1.00                 C  
ATOM    160  O   THR A  21      53.983   4.898 162.060  1.00                 O  
ATOM    161  CB  THR A  21      54.429   1.883 160.812  1.00                 C  
ATOM    162  OG1 THR A  21      53.951   0.537 160.935  1.00                 O  
ATOM    163  CG2 THR A  21      55.499   2.117 161.867  1.00                 C  
ATOM    164  N   GLU A  22      54.070   4.821 159.815  1.00                 N  
ATOM    165  CA  GLU A  22      54.576   6.181 159.676  1.00                 C  
ATOM    166  C   GLU A  22      53.558   7.218 160.141  1.00                 C  
ATOM    167  O   GLU A  22      53.912   8.191 160.800  1.00                 O  
ATOM    168  CB  GLU A  22      54.968   6.461 158.224  1.00                 C  
ATOM    169  CD  GLU A  22      56.879   8.045 158.695  1.00                 C  
ATOM    170  CG  GLU A  22      55.549   7.847 157.994  1.00                 C  
ATOM    171  OE1 GLU A  22      57.524   7.034 159.042  1.00                 O  
ATOM    172  OE2 GLU A  22      57.275   9.212 158.897  1.00                 O  
ATOM    173  N   LEU A  23      52.296   6.999 159.784  1.00                 N  
ATOM    174  CA  LEU A  23      51.218   7.887 160.192  1.00                 C  
ATOM    175  C   LEU A  23      51.064   7.841 161.704  1.00                 C  
ATOM    176  O   LEU A  23      50.877   8.865 162.352  1.00                 O  
ATOM    177  CB  LEU A  23      49.911   7.497 159.498  1.00                 C  
ATOM    178  CG  LEU A  23      49.844   7.746 157.990  1.00                 C  
ATOM    179  CD1 LEU A  23      48.573   7.151 157.403  1.00                 C  
ATOM    180  CD2 LEU A  23      49.920   9.235 157.687  1.00                 C  
ATOM    181  N   VAL A  24      51.156   6.640 162.258  1.00                 N  
ATOM    182  CA  VAL A  24      51.055   6.451 163.694  1.00                 C  
ATOM    183  C   VAL A  24      52.224   7.201 164.317  1.00                 C  
ATOM    184  O   VAL A  24      52.103   7.812 165.375  1.00                 O  
ATOM    185  CB  VAL A  24      51.057   4.957 164.068  1.00                 C  
ATOM    186  CG1 VAL A  24      51.164   4.786 165.576  1.00                 C  
ATOM    187  CG2 VAL A  24      49.806   4.274 163.538  1.00                 C  
ATOM    188  N   ALA A  25      53.377   7.097 163.665  1.00                 N  
ATOM    189  CA  ALA A  25      54.606   7.732 164.127  1.00                 C  
ATOM    190  C   ALA A  25      54.509   9.247 164.135  1.00                 C  
ATOM    191  O   ALA A  25      55.005   9.904 165.046  1.00                 O  
ATOM    192  CB  ALA A  25      55.781   7.306 163.261  1.00                 C  
ATOM    193  N   LEU A  26      53.870   9.795 163.108  1.00                 N  
ATOM    194  CA  LEU A  26      53.723  11.235 162.981  1.00                 C  
ATOM    195  C   LEU A  26      52.928  11.812 164.144  1.00                 C  
ATOM    196  O   LEU A  26      53.299  12.840 164.704  1.00                 O  
ATOM    197  CB  LEU A  26      53.045  11.590 161.656  1.00                 C  
ATOM    198  CG  LEU A  26      52.839  13.080 161.377  1.00                 C  
ATOM    199  CD1 LEU A  26      54.173  13.810 161.341  1.00                 C  
ATOM    200  CD2 LEU A  26      52.089  13.284 160.070  1.00                 C  
ATOM    201  N   GLY A  27      51.837  11.150 164.509  1.00                 N  
ATOM    202  CA  GLY A  27      51.033  11.599 165.627  1.00                 C  
ATOM    203  C   GLY A  27      51.828  11.513 166.914  1.00                 C  
ATOM    204  O   GLY A  27      51.779  12.408 167.751  1.00                 O  
ATOM    205  N   ASN A  28      52.521  10.395 167.100  1.00                 N  
ATOM    206  CA  ASN A  28      53.321  10.163 168.302  1.00                 C  
ATOM    207  C   ASN A  28      54.522  11.087 168.500  1.00                 C  
ATOM    208  O   ASN A  28      54.792  11.533 169.612  1.00                 O  
ATOM    209  CB  ASN A  28      53.829   8.720 168.337  1.00                 C  
ATOM    210  CG  ASN A  28      52.733   7.724 168.659  1.00                 C  
ATOM    211  OD1 ASN A  28      51.697   8.085 169.219  1.00                 O  
ATOM    212  ND2 ASN A  28      52.957   6.464 168.306  1.00                 N  
ATOM    213  N   THR A  29      55.218  11.395 167.412  1.00                 N  
ATOM    214  CA  THR A  29      56.360  12.295 167.472  1.00                 C  
ATOM    215  C   THR A  29      55.935  13.699 167.899  1.00                 C  
ATOM    216  O   THR A  29      56.615  14.351 168.687  1.00                 O  
ATOM    217  CB  THR A  29      57.089  12.373 166.118  1.00                 C  
ATOM    218  OG1 THR A  29      57.596  11.078 165.769  1.00                 O  
ATOM    219  CG2 THR A  29      58.255  13.347 166.196  1.00                 C  
ATOM    220  N   ILE A  30      54.807  14.156 167.363  1.00                 N  
ATOM    221  CA  ILE A  30      54.277  15.479 167.676  1.00                 C  
ATOM    222  C   ILE A  30      53.880  15.645 169.143  1.00                 C  
ATOM    223  O   ILE A  30      54.150  16.677 169.748  1.00                 O  
ATOM    224  CB  ILE A  30      53.059  15.821 166.798  1.00                 C  
ATOM    225  CD1 ILE A  30      52.329  16.062 164.368  1.00                 C  
ATOM    226  CG1 ILE A  30      53.486  16.004 165.341  1.00                 C  
ATOM    227  CG2 ILE A  30      52.342  17.050 167.337  1.00                 C  
ATOM    228  N   ALA A  31      53.196  14.647 169.690  1.00                 N  
ATOM    229  CA  ALA A  31      52.738  14.698 171.074  1.00                 C  
ATOM    230  C   ALA A  31      53.846  14.732 172.122  1.00                 C  
ATOM    231  O   ALA A  31      53.762  15.479 173.092  1.00                 O  
ATOM    232  CB  ALA A  31      51.840  13.509 171.380  1.00                 C  
ATOM    233  N   LYS A  32      54.873  13.913 171.940  1.00                 N  
ATOM    234  CA  LYS A  32      55.984  13.875 172.885  1.00                 C  
ATOM    235  C   LYS A  32      56.767  15.186 172.936  1.00                 C  
ATOM    236  O   LYS A  32      57.147  15.658 174.007  1.00                 O  
ATOM    237  CB  LYS A  32      56.942  12.733 172.540  1.00                 C  
ATOM    238  CD  LYS A  32      57.374  10.263 172.431  1.00                 C  
ATOM    239  CE  LYS A  32      56.807   8.877 172.691  1.00                 C  
ATOM    240  CG  LYS A  32      56.380  11.347 172.814  1.00                 C  
ATOM    241  NZ  LYS A  32      57.753   7.803 172.281  1.00                 N  
ATOM    242  N   GLY A  33      57.051  15.728 171.759  1.00                 N  
ATOM    243  CA  GLY A  33      57.816  16.952 171.621  1.00                 C  
ATOM    244  C   GLY A  33      57.137  18.259 171.970  1.00                 C  
ATOM    245  O   GLY A  33      55.920  18.392 171.877  1.00                 O  
ATOM    246  N   TYR A  34      57.953  19.251 172.309  1.00                 N  
ATOM    247  CA  TYR A  34      57.469  20.593 172.586  1.00                 C  
ATOM    248  C   TYR A  34      58.112  21.486 171.531  1.00                 C  
ATOM    249  O   TYR A  34      59.331  21.490 171.391  1.00                 O  
ATOM    250  CB  TYR A  34      57.824  21.006 174.016  1.00                 C  
ATOM    251  CG  TYR A  34      57.156  20.165 175.080  1.00                 C  
ATOM    252  OH  TYR A  34      55.330  17.842 178.006  1.00                 O  
ATOM    253  CZ  TYR A  34      55.933  18.612 177.038  1.00                 C  
ATOM    254  CD1 TYR A  34      57.713  18.960 175.488  1.00                 C  
ATOM    255  CE1 TYR A  34      57.109  18.185 176.460  1.00                 C  
ATOM    256  CD2 TYR A  34      55.970  20.579 175.673  1.00                 C  
ATOM    257  CE2 TYR A  34      55.352  19.817 176.646  1.00                 C  
ATOM    258  N   PHE A  35      57.313  22.220 170.764  1.00                 N  
ATOM    259  CA  PHE A  35      57.894  23.083 169.741  1.00                 C  
ATOM    260  C   PHE A  35      57.551  24.558 169.934  1.00                 C  
ATOM    261  O   PHE A  35      56.386  24.943 169.898  1.00                 O  
ATOM    262  CB  PHE A  35      57.438  22.645 168.348  1.00                 C  
ATOM    263  CG  PHE A  35      57.893  21.265 167.967  1.00                 C  
ATOM    264  CZ  PHE A  35      58.741  18.714 167.260  1.00                 C  
ATOM    265  CD1 PHE A  35      57.163  20.151 168.344  1.00                 C  
ATOM    266  CE1 PHE A  35      57.582  18.881 167.994  1.00                 C  
ATOM    267  CD2 PHE A  35      59.051  21.080 167.233  1.00                 C  
ATOM    268  CE2 PHE A  35      59.470  19.811 166.883  1.00                 C  
ATOM    269  N   LYS A  36      58.567  25.358 170.247  1.00                 N  
ATOM    270  CA  LYS A  36      58.405  26.796 170.468  1.00                 C  
ATOM    271  C   LYS A  36      58.052  27.624 169.231  1.00                 C  
ATOM    272  O   LYS A  36      57.225  28.529 169.289  1.00                 O  
ATOM    273  CB  LYS A  36      59.678  27.392 171.073  1.00                 C  
ATOM    274  CD  LYS A  36      58.577  29.159 172.475  1.00                 C  
ATOM    275  CE  LYS A  36      58.564  30.631 172.851  1.00                 C  
ATOM    276  CG  LYS A  36      59.585  28.879 171.372  1.00                 C  
ATOM    277  NZ  LYS A  36      57.540  30.930 173.890  1.00                 N  
ATOM    278  N   LYS A  37      58.702  27.297 168.118  1.00                 N  
ATOM    279  CA  LYS A  37      58.516  27.988 166.846  1.00                 C  
ATOM    280  C   LYS A  37      58.384  26.990 165.698  1.00                 C  
ATOM    281  O   LYS A  37      58.739  25.821 165.846  1.00                 O  
ATOM    282  CB  LYS A  37      59.679  28.946 166.582  1.00                 C  
ATOM    283  CD  LYS A  37      60.927  31.025 167.231  1.00                 C  
ATOM    284  CE  LYS A  37      61.043  32.155 168.242  1.00                 C  
ATOM    285  CG  LYS A  37      59.784  30.085 167.582  1.00                 C  
ATOM    286  NZ  LYS A  37      62.140  33.099 167.895  1.00                 N  
ATOM    287  N   PRO A  38      57.968  27.478 164.537  1.00                 N  
ATOM    288  CA  PRO A  38      57.804  26.635 163.353  1.00                 C  
ATOM    289  C   PRO A  38      59.120  25.970 162.976  1.00                 C  
ATOM    290  O   PRO A  38      59.124  24.820 162.546  1.00                 O  
ATOM    291  CB  PRO A  38      57.332  27.607 162.269  1.00                 C  
ATOM    292  CD  PRO A  38      57.667  28.882 164.267  1.00                 C  
ATOM    293  CG  PRO A  38      57.745  28.951 162.767  1.00                 C  
ATOM    294  N   GLU A  39      60.227  26.682 163.145  1.00                 N  
ATOM    295  CA  GLU A  39      61.537  26.148 162.789  1.00                 C  
ATOM    296  C   GLU A  39      61.894  24.902 163.587  1.00                 C  
ATOM    297  O   GLU A  39      62.477  23.965 163.048  1.00                 O  
ATOM    298  CB  GLU A  39      62.621  27.208 162.993  1.00                 C  
ATOM    299  CD  GLU A  39      63.606  29.420 162.272  1.00                 C  
ATOM    300  CG  GLU A  39      62.567  28.351 161.993  1.00                 C  
ATOM    301  OE1 GLU A  39      64.239  29.366 163.348  1.00                 O  
ATOM    302  OE2 GLU A  39      63.787  30.311 161.416  1.00                 O  
ATOM    303  N   SER A  40      61.525  24.882 164.863  1.00                 N  
ATOM    304  CA  SER A  40      61.796  23.724 165.700  1.00                 C  
ATOM    305  C   SER A  40      61.035  22.546 165.110  1.00                 C  
ATOM    306  O   SER A  40      61.547  21.432 165.035  1.00                 O  
ATOM    307  CB  SER A  40      61.389  24.003 167.148  1.00                 C  
ATOM    308  OG  SER A  40      62.200  25.014 167.721  1.00                 O  
ATOM    309  N   LEU A  41      59.817  22.790 164.646  1.00                 N  
ATOM    310  CA  LEU A  41      59.019  21.726 164.056  1.00                 C  
ATOM    311  C   LEU A  41      59.797  21.205 162.863  1.00                 C  
ATOM    312  O   LEU A  41      59.794  20.013 162.569  1.00                 O  
ATOM    313  CB  LEU A  41      57.635  22.248 163.666  1.00                 C  
ATOM    314  CG  LEU A  41      56.676  21.229 163.045  1.00                 C  
ATOM    315  CD1 LEU A  41      56.404  20.088 164.013  1.00                 C  
ATOM    316  CD2 LEU A  41      55.373  21.898 162.635  1.00                 C  
ATOM    317  N   LYS A  42      60.461  22.131 162.183  1.00                 N  
ATOM    318  CA  LYS A  42      61.209  21.839 160.970  1.00                 C  
ATOM    319  C   LYS A  42      62.348  20.845 161.130  1.00                 C  
ATOM    320  O   LYS A  42      62.571  20.027 160.238  1.00                 O  
ATOM    321  CB  LYS A  42      61.792  23.124 160.377  1.00                 C  
ATOM    322  CD  LYS A  42      61.398  25.315 159.220  1.00                 C  
ATOM    323  CE  LYS A  42      60.358  26.252 158.626  1.00                 C  
ATOM    324  CG  LYS A  42      60.754  24.054 159.771  1.00                 C  
ATOM    325  NZ  LYS A  42      60.970  27.512 158.121  1.00                 N  
ATOM    326  N   ALA A  43      63.066  20.896 162.244  1.00                 N  
ATOM    327  CA  ALA A  43      64.148  19.949 162.414  1.00                 C  
ATOM    328  C   ALA A  43      63.555  18.550 162.432  1.00                 C  
ATOM    329  O   ALA A  43      64.052  17.647 161.765  1.00                 O  
ATOM    330  CB  ALA A  43      64.920  20.249 163.690  1.00                 C  
ATOM    331  N   VAL A  44      62.538  18.352 163.267  1.00                 N  
ATOM    332  CA  VAL A  44      61.899  17.046 163.376  1.00                 C  
ATOM    333  C   VAL A  44      61.232  16.698 162.058  1.00                 C  
ATOM    334  O   VAL A  44      61.340  15.577 161.567  1.00                 O  
ATOM    335  CB  VAL A  44      60.878  17.012 164.528  1.00                 C  
ATOM    336  CG1 VAL A  44      60.076  15.720 164.491  1.00                 C  
ATOM    337  CG2 VAL A  44      61.581  17.168 165.868  1.00                 C  
ATOM    338  N   PHE A  45      60.543  17.678 161.481  1.00                 N  
ATOM    339  CA  PHE A  45      59.906  17.504 160.186  1.00                 C  
ATOM    340  C   PHE A  45      60.553  18.521 159.253  1.00                 C  
ATOM    341  O   PHE A  45      60.413  19.726 159.464  1.00                 O  
ATOM    342  CB  PHE A  45      58.392  17.692 160.304  1.00                 C  
ATOM    343  CG  PHE A  45      57.721  16.669 161.176  1.00                 C  
ATOM    344  CZ  PHE A  45      56.480  14.772 162.784  1.00                 C  
ATOM    345  CD1 PHE A  45      57.203  17.023 162.410  1.00                 C  
ATOM    346  CE1 PHE A  45      56.586  16.082 163.212  1.00                 C  
ATOM    347  CD2 PHE A  45      57.606  15.354 160.762  1.00                 C  
ATOM    348  CE2 PHE A  45      56.989  14.413 161.564  1.00                 C  
ATOM    349  N   PRO A  46      61.265  18.053 158.236  1.00                 N  
ATOM    350  CA  PRO A  46      61.915  18.962 157.285  1.00                 C  
ATOM    351  C   PRO A  46      60.978  19.298 156.134  1.00                 C  
ATOM    352  O   PRO A  46      61.316  20.081 155.250  1.00                 O  
ATOM    353  CB  PRO A  46      63.141  18.182 156.806  1.00                 C  
ATOM    354  CD  PRO A  46      61.786  16.596 157.979  1.00                 C  
ATOM    355  CG  PRO A  46      62.697  16.758 156.795  1.00                 C  
ATOM    356  N   SER A  47      59.813  18.665 156.128  1.00                 N  
ATOM    357  CA  SER A  47      58.832  18.863 155.070  1.00                 C  
ATOM    358  C   SER A  47      57.843  19.972 155.386  1.00                 C  
ATOM    359  O   SER A  47      56.948  20.251 154.594  1.00                 O  
ATOM    360  CB  SER A  47      58.065  17.567 154.801  1.00                 C  
ATOM    361  OG  SER A  47      57.271  17.203 155.917  1.00                 O  
ATOM    362  N   LEU A  48      58.007  20.600 156.544  1.00                 N  
ATOM    363  CA  LEU A  48      57.087  21.649 156.940  1.00                 C  
ATOM    364  C   LEU A  48      57.115  22.799 155.953  1.00                 C  
ATOM    365  O   LEU A  48      58.174  23.276 155.551  1.00                 O  
ATOM    366  CB  LEU A  48      57.422  22.153 158.345  1.00                 C  
ATOM    367  CG  LEU A  48      56.479  23.206 158.930  1.00                 C  
ATOM    368  CD1 LEU A  48      55.097  22.617 159.168  1.00                 C  
ATOM    369  CD2 LEU A  48      57.042  23.773 160.225  1.00                 C  
ATOM    370  N   ASP A  49      55.920  23.191 155.535  1.00                 N  
ATOM    371  CA  ASP A  49      55.718  24.283 154.609  1.00                 C  
ATOM    372  C   ASP A  49      54.520  25.030 155.147  1.00                 C  
ATOM    373  O   ASP A  49      53.586  24.417 155.652  1.00                 O  
ATOM    374  CB  ASP A  49      55.514  23.751 153.189  1.00                 C  
ATOM    375  CG  ASP A  49      56.762  23.099 152.626  1.00                 C  
ATOM    376  OD1 ASP A  49      57.868  23.626 152.869  1.00                 O  
ATOM    377  OD2 ASP A  49      56.634  22.061 151.943  1.00                 O  
ATOM    378  N   ASN A  50      54.550  26.351 155.089  1.00                 N  
ATOM    379  CA  ASN A  50      53.434  27.120 155.606  1.00                 C  
ATOM    380  C   ASN A  50      52.310  27.188 154.592  1.00                 C  
ATOM    381  O   ASN A  50      52.546  27.495 153.427  1.00                 O  
ATOM    382  CB  ASN A  50      53.890  28.525 156.005  1.00                 C  
ATOM    383  CG  ASN A  50      52.794  29.323 156.684  1.00                 C  
ATOM    384  OD1 ASN A  50      51.894  29.843 156.026  1.00                 O  
ATOM    385  ND2 ASN A  50      52.868  29.421 158.006  1.00                 N  
ATOM    386  N   PHE A  51      51.069  26.963 155.007  1.00                 N  
ATOM    387  CA  PHE A  51      49.981  27.057 154.043  1.00                 C  
ATOM    388  C   PHE A  51      49.723  28.548 153.859  1.00                 C  
ATOM    389  O   PHE A  51      49.327  29.240 154.794  1.00                 O  
ATOM    390  CB  PHE A  51      48.753  26.296 154.546  1.00                 C  
ATOM    391  CG  PHE A  51      47.599  26.305 153.584  1.00                 C  
ATOM    392  CZ  PHE A  51      45.460  26.325 151.808  1.00                 C  
ATOM    393  CD1 PHE A  51      47.635  25.541 152.430  1.00                 C  
ATOM    394  CE1 PHE A  51      46.573  25.549 151.546  1.00                 C  
ATOM    395  CD2 PHE A  51      46.478  27.077 153.833  1.00                 C  
ATOM    396  CE2 PHE A  51      45.416  27.085 152.948  1.00                 C  
ATOM    397  N   LYS A  52      49.915  29.044 152.643  1.00                 N  
ATOM    398  CA  LYS A  52      49.692  30.459 152.355  1.00                 C  
ATOM    399  C   LYS A  52      48.250  30.952 152.522  1.00                 C  
ATOM    400  O   LYS A  52      48.019  32.036 153.055  1.00                 O  
ATOM    401  CB  LYS A  52      50.131  30.791 150.927  1.00                 C  
ATOM    402  CD  LYS A  52      52.000  31.083 149.278  1.00                 C  
ATOM    403  CE  LYS A  52      53.504  31.042 149.066  1.00                 C  
ATOM    404  CG  LYS A  52      51.636  30.764 150.719  1.00                 C  
ATOM    405  NZ  LYS A  52      53.873  31.310 147.648  1.00                 N  
ATOM    406  N   TYR A  53      47.296  30.178 152.023  1.00                 N  
ATOM    407  CA  TYR A  53      45.887  30.566 152.056  1.00                 C  
ATOM    408  C   TYR A  53      45.247  30.733 153.432  1.00                 C  
ATOM    409  O   TYR A  53      44.468  31.658 153.642  1.00                 O  
ATOM    410  CB  TYR A  53      45.034  29.552 151.290  1.00                 C  
ATOM    411  CG  TYR A  53      43.559  29.883 151.272  1.00                 C  
ATOM    412  OH  TYR A  53      39.505  30.808 151.214  1.00                 O  
ATOM    413  CZ  TYR A  53      40.846  30.501 151.234  1.00                 C  
ATOM    414  CD1 TYR A  53      43.113  31.119 150.820  1.00                 C  
ATOM    415  CE1 TYR A  53      41.766  31.430 150.800  1.00                 C  
ATOM    416  CD2 TYR A  53      42.617  28.959 151.706  1.00                 C  
ATOM    417  CE2 TYR A  53      41.267  29.253 151.692  1.00                 C  
ATOM    418  N   LEU A  54      45.562  29.848 154.366  1.00                 N  
ATOM    419  CA  LEU A  54      44.999  29.973 155.702  1.00                 C  
ATOM    420  C   LEU A  54      46.118  30.153 156.712  1.00                 C  
ATOM    421  O   LEU A  54      47.074  29.384 156.736  1.00                 O  
ATOM    422  CB  LEU A  54      44.149  28.747 156.042  1.00                 C  
ATOM    423  CG  LEU A  54      42.947  28.482 155.134  1.00                 C  
ATOM    424  CD1 LEU A  54      42.269  27.173 155.507  1.00                 C  
ATOM    425  CD2 LEU A  54      41.953  29.632 155.209  1.00                 C  
ATOM    426  N   ASP A  55      45.990  31.175 157.548  1.00                 N  
ATOM    427  CA  ASP A  55      46.991  31.463 158.563  1.00                 C  
ATOM    428  C   ASP A  55      47.065  30.353 159.598  1.00                 C  
ATOM    429  O   ASP A  55      46.052  29.768 159.963  1.00                 O  
ATOM    430  CB  ASP A  55      46.690  32.797 159.249  1.00                 C  
ATOM    431  CG  ASP A  55      46.932  33.987 158.341  1.00                 C  
ATOM    432  OD1 ASP A  55      47.557  33.803 157.275  1.00                 O  
ATOM    433  OD2 ASP A  55      46.497  35.103 158.695  1.00                 O  
ATOM    434  N   LYS A  56      48.273  30.105 160.090  1.00                 N  
ATOM    435  CA  LYS A  56      48.516  29.083 161.101  1.00                 C  
ATOM    436  C   LYS A  56      48.180  27.675 160.616  1.00                 C  
ATOM    437  O   LYS A  56      47.763  26.823 161.395  1.00                 O  
ATOM    438  CB  LYS A  56      47.712  29.381 162.368  1.00                 C  
ATOM    439  CD  LYS A  56      47.267  30.913 164.305  1.00                 C  
ATOM    440  CE  LYS A  56      47.577  32.261 164.936  1.00                 C  
ATOM    441  CG  LYS A  56      48.044  30.716 163.014  1.00                 C  
ATOM    442  NZ  LYS A  56      46.774  32.495 166.168  1.00                 N  
ATOM    443  N   HIS A  57      48.374  27.441 159.324  1.00                 N  
ATOM    444  CA  HIS A  57      48.123  26.139 158.723  1.00                 C  
ATOM    445  C   HIS A  57      49.405  25.645 158.063  1.00                 C  
ATOM    446  O   HIS A  57      50.054  26.384 157.329  1.00                 O  
ATOM    447  CB  HIS A  57      46.977  26.227 157.713  1.00                 C  
ATOM    448  CG  HIS A  57      45.666  26.621 158.320  1.00                 C  
ATOM    449  ND1 HIS A  57      45.255  27.933 158.415  1.00                 N  
ATOM    450  CE1 HIS A  57      44.045  27.970 159.001  1.00                 C  
ATOM    451  CD2 HIS A  57      44.546  25.913 158.922  1.00                 C  
ATOM    452  NE2 HIS A  57      43.613  26.762 159.308  1.00                 N  
ATOM    453  N   TYR A  58      49.759  24.391 158.321  1.00                 N  
ATOM    454  CA  TYR A  58      50.971  23.809 157.762  1.00                 C  
ATOM    455  C   TYR A  58      50.721  22.463 157.095  1.00                 C  
ATOM    456  O   TYR A  58      49.756  21.772 157.406  1.00                 O  
ATOM    457  CB  TYR A  58      52.036  23.644 158.848  1.00                 C  
ATOM    458  CG  TYR A  58      52.479  24.947 159.475  1.00                 C  
ATOM    459  OH  TYR A  58      53.683  28.528 161.212  1.00                 O  
ATOM    460  CZ  TYR A  58      53.286  27.343 160.636  1.00                 C  
ATOM    461  CD1 TYR A  58      51.840  25.446 160.603  1.00                 C  
ATOM    462  CE1 TYR A  58      52.237  26.636 161.183  1.00                 C  
ATOM    463  CD2 TYR A  58      53.534  25.673 158.938  1.00                 C  
ATOM    464  CE2 TYR A  58      53.945  26.864 159.504  1.00                 C  
ATOM    465  N   VAL A  59      51.607  22.107 156.173  1.00                 N  
ATOM    466  CA  VAL A  59      51.510  20.857 155.433  1.00                 C  
ATOM    467  C   VAL A  59      52.720  19.964 155.676  1.00                 C  
ATOM    468  O   VAL A  59      53.854  20.430 155.661  1.00                 O  
ATOM    469  CB  VAL A  59      51.352  21.107 153.922  1.00                 C  
ATOM    470  CG1 VAL A  59      51.327  19.788 153.164  1.00                 C  
ATOM    471  CG2 VAL A  59      50.090  21.909 153.643  1.00                 C  
ATOM    472  N   PHE A  60      52.473  18.678 155.897  1.00                 N  
ATOM    473  CA  PHE A  60      53.542  17.721 156.157  1.00                 C  
ATOM    474  C   PHE A  60      53.577  16.648 155.083  1.00                 C  
ATOM    475  O   PHE A  60      52.572  16.376 154.433  1.00                 O  
ATOM    476  CB  PHE A  60      53.367  17.084 157.537  1.00                 C  
ATOM    477  CG  PHE A  60      53.464  18.062 158.673  1.00                 C  
ATOM    478  CZ  PHE A  60      53.651  19.871 160.775  1.00                 C  
ATOM    479  CD1 PHE A  60      52.328  18.656 159.193  1.00                 C  
ATOM    480  CE1 PHE A  60      52.417  19.556 160.238  1.00                 C  
ATOM    481  CD2 PHE A  60      54.692  18.388 159.221  1.00                 C  
ATOM    482  CE2 PHE A  60      54.782  19.288 160.266  1.00                 C  
ATOM    483  N   ASN A  61      54.719  15.976 154.971  1.00                 N  
ATOM    484  CA  ASN A  61      54.904  14.869 154.036  1.00                 C  
ATOM    485  C   ASN A  61      55.036  13.566 154.839  1.00                 C  
ATOM    486  O   ASN A  61      55.772  13.518 155.819  1.00                 O  
ATOM    487  CB  ASN A  61      56.122  15.118 153.145  1.00                 C  
ATOM    488  CG  ASN A  61      55.934  16.304 152.218  1.00                 C  
ATOM    489  OD1 ASN A  61      54.811  16.757 151.996  1.00                 O  
ATOM    490  ND2 ASN A  61      57.035  16.809 151.674  1.00                 N  
ATOM    491  N   VAL A  62      54.294  12.537 154.454  1.00                 N  
ATOM    492  CA  VAL A  62      54.325  11.281 155.193  1.00                 C  
ATOM    493  C   VAL A  62      54.285  10.045 154.302  1.00                 C  
ATOM    494  O   VAL A  62      53.930  10.126 153.130  1.00                 O  
ATOM    495  CB  VAL A  62      53.163  11.190 156.200  1.00                 C  
ATOM    496  CG1 VAL A  62      53.259  12.308 157.226  1.00                 C  
ATOM    497  CG2 VAL A  62      51.826  11.238 155.476  1.00                 C  
ATOM    498  N   GLY A  63      54.608   8.894 154.882  1.00                 N  
ATOM    499  CA  GLY A  63      54.590   7.643 154.149  1.00                 C  
ATOM    500  C   GLY A  63      55.456   7.609 152.908  1.00                 C  
ATOM    501  O   GLY A  63      55.020   7.153 151.853  1.00                 O  
ATOM    502  N   GLY A  64      56.689   8.090 153.020  1.00                 N  
ATOM    503  CA  GLY A  64      57.577   8.123 151.873  1.00                 C  
ATOM    504  C   GLY A  64      57.396   9.334 150.971  1.00                 C  
ATOM    505  O   GLY A  64      57.882   9.348 149.843  1.00                 O  
ATOM    506  N   ASN A  65      56.693  10.343 151.474  1.00                 N  
ATOM    507  CA  ASN A  65      56.418  11.554 150.711  1.00                 C  
ATOM    508  C   ASN A  65      55.190  11.365 149.830  1.00                 C  
ATOM    509  O   ASN A  65      54.819  12.241 149.054  1.00                 O  
ATOM    510  CB  ASN A  65      57.636  11.947 149.873  1.00                 C  
ATOM    511  CG  ASN A  65      58.847  12.275 150.723  1.00                 C  
ATOM    512  OD1 ASN A  65      58.754  13.036 151.687  1.00                 O  
ATOM    513  ND2 ASN A  65      59.991  11.701 150.369  1.00                 N  
ATOM    514  N   GLU A  66      54.568  10.202 149.960  1.00                 N  
ATOM    515  CA  GLU A  66      53.366   9.853 149.211  1.00                 C  
ATOM    516  C   GLU A  66      52.140  10.716 149.538  1.00                 C  
ATOM    517  O   GLU A  66      51.351  11.040 148.653  1.00                 O  
ATOM    518  CB  GLU A  66      52.996   8.387 149.445  1.00                 C  
ATOM    519  CD  GLU A  66      53.976   7.476 147.303  1.00                 C  
ATOM    520  CG  GLU A  66      53.961   7.395 148.817  1.00                 C  
ATOM    521  OE1 GLU A  66      52.888   7.411 146.694  1.00                 O  
ATOM    522  OE2 GLU A  66      55.076   7.603 146.726  1.00                 O  
ATOM    523  N   LEU A  67      51.986  11.086 150.804  1.00                 N  
ATOM    524  CA  LEU A  67      50.846  11.897 151.211  1.00                 C  
ATOM    525  C   LEU A  67      51.223  13.228 151.847  1.00                 C  
ATOM    526  O   LEU A  67      52.350  13.430 152.286  1.00                 O  
ATOM    527  CB  LEU A  67      49.963  11.125 152.193  1.00                 C  
ATOM    528  CG  LEU A  67      49.171   9.951 151.615  1.00                 C  
ATOM    529  CD1 LEU A  67      50.070   8.739 151.422  1.00                 C  
ATOM    530  CD2 LEU A  67      47.995   9.600 152.514  1.00                 C  
ATOM    531  N   ARG A  68      50.249  14.129 151.889  1.00                 N  
ATOM    532  CA  ARG A  68      50.409  15.445 152.483  1.00                 C  
ATOM    533  C   ARG A  68      49.479  15.587 153.676  1.00                 C  
ATOM    534  O   ARG A  68      48.304  15.237 153.602  1.00                 O  
ATOM    535  CB  ARG A  68      50.135  16.537 151.447  1.00                 C  
ATOM    536  CD  ARG A  68      52.484  16.941 150.661  1.00                 C  
ATOM    537  NE  ARG A  68      52.531  18.338 151.089  1.00                 N  
ATOM    538  CG  ARG A  68      51.081  16.517 150.258  1.00                 C  
ATOM    539  CZ  ARG A  68      53.590  18.911 151.650  1.00                 C  
ATOM    540  NH1 ARG A  68      53.542  20.187 152.008  1.00                 N  
ATOM    541  NH2 ARG A  68      54.696  18.208 151.853  1.00                 N  
ATOM    542  N   VAL A  69      50.019  16.086 154.779  1.00                 N  
ATOM    543  CA  VAL A  69      49.238  16.264 155.986  1.00                 C  
ATOM    544  C   VAL A  69      49.019  17.744 156.234  1.00                 C  
ATOM    545  O   VAL A  69      49.968  18.517 156.309  1.00                 O  
ATOM    546  CB  VAL A  69      49.918  15.605 157.200  1.00                 C  
ATOM    547  CG1 VAL A  69      49.108  15.853 158.464  1.00                 C  
ATOM    548  CG2 VAL A  69      50.099  14.113 156.965  1.00                 C  
ATOM    549  N   VAL A  70      47.758  18.133 156.369  1.00                 N  
ATOM    550  CA  VAL A  70      47.424  19.520 156.625  1.00                 C  
ATOM    551  C   VAL A  70      46.990  19.632 158.073  1.00                 C  
ATOM    552  O   VAL A  70      46.083  18.935 158.516  1.00                 O  
ATOM    553  CB  VAL A  70      46.330  20.024 155.665  1.00                 C  
ATOM    554  CG1 VAL A  70      45.971  21.468 155.977  1.00                 C  
ATOM    555  CG2 VAL A  70      46.784  19.884 154.220  1.00                 C  
ATOM    556  N   ALA A  71      47.656  20.513 158.808  1.00                 N  
ATOM    557  CA  ALA A  71      47.349  20.724 160.212  1.00                 C  
ATOM    558  C   ALA A  71      47.373  22.201 160.579  1.00                 C  
ATOM    559  O   ALA A  71      48.043  23.002 159.933  1.00                 O  
ATOM    560  CB  ALA A  71      48.328  19.959 161.090  1.00                 C  
ATOM    561  N   VAL A  73      48.428  24.618 163.506  1.00                 N  
ATOM    562  CA  VAL A  73      49.247  24.553 164.712  1.00                 C  
ATOM    563  C   VAL A  73      49.370  25.868 165.468  1.00                 C  
ATOM    564  O   VAL A  73      49.705  26.897 164.886  1.00                 O  
ATOM    565  CB  VAL A  73      50.671  24.055 164.401  1.00                 C  
ATOM    566  CG1 VAL A  73      51.546  24.136 165.642  1.00                 C  
ATOM    567  CG2 VAL A  73      50.632  22.632 163.864  1.00                 C  
ATOM    568  N   PHE A  74      49.118  25.835 166.773  1.00                 N  
ATOM    569  CA  PHE A  74      49.278  27.028 167.590  1.00                 C  
ATOM    570  C   PHE A  74      50.516  26.771 168.442  1.00                 C  
ATOM    571  O   PHE A  74      50.456  26.043 169.430  1.00                 O  
ATOM    572  CB  PHE A  74      48.019  27.281 168.421  1.00                 C  
ATOM    573  CG  PHE A  74      46.799  27.582 167.598  1.00                 C  
ATOM    574  CZ  PHE A  74      44.543  28.145 166.075  1.00                 C  
ATOM    575  CD1 PHE A  74      46.008  26.558 167.107  1.00                 C  
ATOM    576  CE1 PHE A  74      44.886  26.834 166.349  1.00                 C  
ATOM    577  CD2 PHE A  74      46.443  28.888 167.314  1.00                 C  
ATOM    578  CE2 PHE A  74      45.320  29.165 166.557  1.00                 C  
ATOM    579  N   PHE A  75      51.646  27.338 168.034  1.00                 N  
ATOM    580  CA  PHE A  75      52.898  27.133 168.755  1.00                 C  
ATOM    581  C   PHE A  75      52.971  27.680 170.182  1.00                 C  
ATOM    582  O   PHE A  75      53.439  26.983 171.082  1.00                 O  
ATOM    583  CB  PHE A  75      54.068  27.747 167.983  1.00                 C  
ATOM    584  CG  PHE A  75      54.480  26.953 166.776  1.00                 C  
ATOM    585  CZ  PHE A  75      55.244  25.481 164.546  1.00                 C  
ATOM    586  CD1 PHE A  75      54.224  27.425 165.500  1.00                 C  
ATOM    587  CE1 PHE A  75      54.603  26.695 164.389  1.00                 C  
ATOM    588  CD2 PHE A  75      55.122  25.736 166.916  1.00                 C  
ATOM    589  CE2 PHE A  75      55.501  25.006 165.805  1.00                 C  
ATOM    590  N   GLU A  76      52.541  28.916 170.403  1.00                 N  
ATOM    591  CA  GLU A  76      52.556  29.447 171.760  1.00                 C  
ATOM    592  C   GLU A  76      51.563  28.618 172.570  1.00                 C  
ATOM    593  O   GLU A  76      51.805  28.267 173.721  1.00                 O  
ATOM    594  CB  GLU A  76      52.204  30.936 171.757  1.00                 C  
ATOM    595  CD  GLU A  76      54.582  31.780 171.882  1.00                 C  
ATOM    596  CG  GLU A  76      53.267  31.823 171.129  1.00                 C  
ATOM    597  OE1 GLU A  76      54.568  31.985 173.114  1.00                 O  
ATOM    598  OE2 GLU A  76      55.626  31.540 171.240  1.00                 O  
ATOM    599  N   SER A  77      50.415  28.368 171.950  1.00                 N  
ATOM    600  CA  SER A  77      49.326  27.578 172.519  1.00                 C  
ATOM    601  C   SER A  77      49.683  26.102 172.679  1.00                 C  
ATOM    602  O   SER A  77      49.195  25.431 173.584  1.00                 O  
ATOM    603  CB  SER A  77      48.069  27.698 171.655  1.00                 C  
ATOM    604  OG  SER A  77      47.561  29.021 171.675  1.00                 O  
ATOM    605  N   GLN A  78      50.575  25.618 171.821  1.00                 N  
ATOM    606  CA  GLN A  78      50.998  24.222 171.848  1.00                 C  
ATOM    607  C   GLN A  78      49.848  23.253 171.588  1.00                 C  
ATOM    608  O   GLN A  78      49.761  22.199 172.208  1.00                 O  
ATOM    609  CB  GLN A  78      51.647  23.885 173.192  1.00                 C  
ATOM    610  CD  GLN A  78      53.547  24.288 174.806  1.00                 C  
ATOM    611  CG  GLN A  78      52.900  24.689 173.496  1.00                 C  
ATOM    612  OE1 GLN A  78      53.638  23.103 175.127  1.00                 O  
ATOM    613  NE2 GLN A  78      53.999  25.276 175.569  1.00                 N  
ATOM    614  N   LYS A  79      48.974  23.622 170.662  1.00                 N  
ATOM    615  CA  LYS A  79      47.843  22.790 170.295  1.00                 C  
ATOM    616  C   LYS A  79      47.973  22.436 168.824  1.00                 C  
ATOM    617  O   LYS A  79      48.175  23.310 167.988  1.00                 O  
ATOM    618  CB  LYS A  79      46.528  23.515 170.587  1.00                 C  
ATOM    619  CD  LYS A  79      44.938  24.458 172.285  1.00                 C  
ATOM    620  CE  LYS A  79      44.715  24.776 173.754  1.00                 C  
ATOM    621  CG  LYS A  79      46.284  23.788 172.062  1.00                 C  
ATOM    622  NZ  LYS A  79      43.408  25.450 173.985  1.00                 N  
ATOM    623  N   CYS A  80      47.859  21.154 168.506  1.00                 N  
ATOM    624  CA  CYS A  80      47.966  20.724 167.122  1.00                 C  
ATOM    625  C   CYS A  80      46.674  20.089 166.644  1.00                 C  
ATOM    626  O   CYS A  80      46.124  19.206 167.293  1.00                 O  
ATOM    627  CB  CYS A  80      49.127  19.741 166.954  1.00                 C  
ATOM    628  SG  CYS A  80      50.747  20.420 167.382  1.00                 S  
ATOM    629  N   TYR A  81      46.176  20.551 165.506  1.00                 N  
ATOM    630  CA  TYR A  81      44.952  20.006 164.947  1.00                 C  
ATOM    631  C   TYR A  81      45.267  19.439 163.575  1.00                 C  
ATOM    632  O   TYR A  81      45.711  20.168 162.694  1.00                 O  
ATOM    633  CB  TYR A  81      43.869  21.084 164.876  1.00                 C  
ATOM    634  CG  TYR A  81      42.551  20.593 164.321  1.00                 C  
ATOM    635  OH  TYR A  81      38.923  19.234 162.809  1.00                 O  
ATOM    636  CZ  TYR A  81      40.124  19.685 163.308  1.00                 C  
ATOM    637  CD1 TYR A  81      41.706  19.803 165.090  1.00                 C  
ATOM    638  CE1 TYR A  81      40.499  19.349 164.591  1.00                 C  
ATOM    639  CD2 TYR A  81      42.156  20.921 163.030  1.00                 C  
ATOM    640  CE2 TYR A  81      40.954  20.476 162.515  1.00                 C  
ATOM    641  N   ILE A  82      45.058  18.145 163.368  1.00                 N  
ATOM    642  CA  ILE A  82      45.327  17.592 162.049  1.00                 C  
ATOM    643  C   ILE A  82      43.995  17.511 161.322  1.00                 C  
ATOM    644  O   ILE A  82      43.214  16.588 161.536  1.00                 O  
ATOM    645  CB  ILE A  82      46.021  16.220 162.143  1.00                 C  
ATOM    646  CD1 ILE A  82      47.988  15.012 163.223  1.00                 C  
ATOM    647  CG1 ILE A  82      47.345  16.343 162.900  1.00                 C  
ATOM    648  CG2 ILE A  82      46.213  15.625 160.757  1.00                 C  
ATOM    649  N   ARG A  83      43.728  18.495 160.471  1.00                 N  
ATOM    650  CA  ARG A  83      42.481  18.530 159.716  1.00                 C  
ATOM    651  C   ARG A  83      42.273  17.408 158.699  1.00                 C  
ATOM    652  O   ARG A  83      41.193  16.827 158.629  1.00                 O  
ATOM    653  CB  ARG A  83      42.348  19.855 158.962  1.00                 C  
ATOM    654  CD  ARG A  83      41.010  21.310 157.416  1.00                 C  
ATOM    655  NE  ARG A  83      42.044  21.378 156.386  1.00                 N  
ATOM    656  CG  ARG A  83      41.053  19.996 158.180  1.00                 C  
ATOM    657  CZ  ARG A  83      42.443  22.503 155.802  1.00                 C  
ATOM    658  NH1 ARG A  83      43.390  22.469 154.874  1.00                 N  
ATOM    659  NH2 ARG A  83      41.893  23.660 156.146  1.00                 N  
ATOM    660  N   GLU A  84      43.276  17.137 157.868  1.00                 N  
ATOM    661  CA  GLU A  84      43.129  16.100 156.849  1.00                 C  
ATOM    662  C   GLU A  84      44.424  15.499 156.297  1.00                 C  
ATOM    663  O   GLU A  84      45.493  16.094 156.392  1.00                 O  
ATOM    664  CB  GLU A  84      42.333  16.631 155.655  1.00                 C  
ATOM    665  CD  GLU A  84      42.150  18.339 153.803  1.00                 C  
ATOM    666  CG  GLU A  84      43.009  17.776 154.918  1.00                 C  
ATOM    667  OE1 GLU A  84      41.075  17.764 153.533  1.00                 O  
ATOM    668  OE2 GLU A  84      42.552  19.356 153.200  1.00                 O  
ATOM    669  N   VAL A  85      44.310  14.298 155.740  1.00                 N  
ATOM    670  CA  VAL A  85      45.439  13.599 155.141  1.00                 C  
ATOM    671  C   VAL A  85      45.057  13.236 153.714  1.00                 C  
ATOM    672  O   VAL A  85      43.991  12.672 153.485  1.00                 O  
ATOM    673  CB  VAL A  85      45.829  12.353 155.958  1.00                 C  
ATOM    674  CG1 VAL A  85      47.022  11.654 155.325  1.00                 C  
ATOM    675  CG2 VAL A  85      46.132  12.734 157.399  1.00                 C  
ATOM    676  N   THR A  87      46.639  12.336 149.401  1.00                 N  
ATOM    677  CA  THR A  87      47.707  11.922 148.504  1.00                 C  
ATOM    678  C   THR A  87      48.341  13.144 147.856  1.00                 C  
ATOM    679  O   THR A  87      47.768  14.230 147.868  1.00                 O  
ATOM    680  CB  THR A  87      47.191  10.957 147.420  1.00                 C  
ATOM    681  OG1 THR A  87      46.182  11.607 146.638  1.00                 O  
ATOM    682  CG2 THR A  87      46.588   9.714 148.057  1.00                 C  
ATOM    683  N   HIS A  88      49.523  12.957 147.284  1.00                 N  
ATOM    684  CA  HIS A  88      50.236  14.049 146.647  1.00                 C  
ATOM    685  C   HIS A  88      49.408  14.603 145.498  1.00                 C  
ATOM    686  O   HIS A  88      49.311  15.814 145.324  1.00                 O  
ATOM    687  CB  HIS A  88      51.605  13.579 146.153  1.00                 C  
ATOM    688  CG  HIS A  88      52.407  14.651 145.483  1.00                 C  
ATOM    689  ND1 HIS A  88      53.006  15.678 146.181  1.00                 N  
ATOM    690  CE1 HIS A  88      53.651  16.478 145.313  1.00                 C  
ATOM    691  CD2 HIS A  88      52.787  14.961 144.112  1.00                 C  
ATOM    692  NE2 HIS A  88      53.523  16.054 144.071  1.00                 N  
ATOM    693  N   LYS A  89      48.847  13.715 144.686  1.00                 N  
ATOM    694  CA  LYS A  89      48.040  14.142 143.549  1.00                 C  
ATOM    695  C   LYS A  89      46.786  14.883 143.996  1.00                 C  
ATOM    696  O   LYS A  89      46.407  15.892 143.409  1.00                 O  
ATOM    697  CB  LYS A  89      47.651  12.940 142.686  1.00                 C  
ATOM    698  CD  LYS A  89      48.357  11.133 141.093  1.00                 C  
ATOM    699  CE  LYS A  89      49.517  10.516 140.329  1.00                 C  
ATOM    700  CG  LYS A  89      48.809  12.332 141.911  1.00                 C  
ATOM    701  NZ  LYS A  89      49.097   9.315 139.557  1.00                 N  
ATOM    702  N   GLU A  90      46.163  14.397 145.062  1.00                 N  
ATOM    703  CA  GLU A  90      44.974  15.034 145.614  1.00                 C  
ATOM    704  C   GLU A  90      45.318  16.435 146.118  1.00                 C  
ATOM    705  O   GLU A  90      44.527  17.367 145.987  1.00                 O  
ATOM    706  CB  GLU A  90      44.385  14.184 146.741  1.00                 C  
ATOM    707  CD  GLU A  90      43.243  12.036 147.421  1.00                 C  
ATOM    708  CG  GLU A  90      43.746  12.887 146.272  1.00                 C  
ATOM    709  OE1 GLU A  90      44.081  11.517 148.187  1.00                 O  
ATOM    710  OE2 GLU A  90      42.010  11.888 147.555  1.00                 O  
ATOM    711  N   TYR A  91      46.511  16.573 146.690  1.00                 N  
ATOM    712  CA  TYR A  91      46.966  17.845 147.244  1.00                 C  
ATOM    713  C   TYR A  91      47.067  18.952 146.202  1.00                 C  
ATOM    714  O   TYR A  91      46.734  20.101 146.481  1.00                 O  
ATOM    715  CB  TYR A  91      48.326  17.677 147.924  1.00                 C  
ATOM    716  CG  TYR A  91      48.869  18.952 148.530  1.00                 C  
ATOM    717  OH  TYR A  91      50.352  22.454 150.212  1.00                 O  
ATOM    718  CZ  TYR A  91      49.862  21.295 149.654  1.00                 C  
ATOM    719  CD1 TYR A  91      48.395  19.417 149.750  1.00                 C  
ATOM    720  CE1 TYR A  91      48.885  20.581 150.312  1.00                 C  
ATOM    721  CD2 TYR A  91      49.855  19.685 147.882  1.00                 C  
ATOM    722  CE2 TYR A  91      50.357  20.850 148.429  1.00                 C  
ATOM    723  N   ASP A  92      47.541  18.617 145.008  1.00                 N  
ATOM    724  CA  ASP A  92      47.693  19.620 143.966  1.00                 C  
ATOM    725  C   ASP A  92      46.331  20.200 143.647  1.00                 C  
ATOM    726  O   ASP A  92      46.190  21.401 143.442  1.00                 O  
ATOM    727  CB  ASP A  92      48.343  19.008 142.724  1.00                 C  
ATOM    728  CG  ASP A  92      49.812  18.696 142.928  1.00                 C  
ATOM    729  OD1 ASP A  92      50.394  19.196 143.914  1.00                 O  
ATOM    730  OD2 ASP A  92      50.382  17.953 142.102  1.00                 O  
ATOM    731  N   PHE A  93      45.327  19.337 143.585  1.00                 N  
ATOM    732  CA  PHE A  93      43.974  19.778 143.296  1.00                 C  
ATOM    733  C   PHE A  93      43.524  20.697 144.420  1.00                 C  
ATOM    734  O   PHE A  93      42.868  21.710 144.191  1.00                 O  
ATOM    735  CB  PHE A  93      43.040  18.576 143.142  1.00                 C  
ATOM    736  CG  PHE A  93      41.620  18.949 142.827  1.00                 C  
ATOM    737  CZ  PHE A  93      38.989  19.637 142.249  1.00                 C  
ATOM    738  CD1 PHE A  93      41.252  19.310 141.542  1.00                 C  
ATOM    739  CE1 PHE A  93      39.945  19.652 141.252  1.00                 C  
ATOM    740  CD2 PHE A  93      40.651  18.938 143.814  1.00                 C  
ATOM    741  CE2 PHE A  93      39.344  19.281 143.524  1.00                 C  
ATOM    742  N   PHE A  94      43.894  20.329 145.641  1.00                 N  
ATOM    743  CA  PHE A  94      43.538  21.091 146.826  1.00                 C  
ATOM    744  C   PHE A  94      44.129  22.497 146.792  1.00                 C  
ATOM    745  O   PHE A  94      43.446  23.466 147.110  1.00                 O  
ATOM    746  CB  PHE A  94      44.004  20.365 148.090  1.00                 C  
ATOM    747  CG  PHE A  94      43.723  21.117 149.359  1.00                 C  
ATOM    748  CZ  PHE A  94      43.210  22.512 151.708  1.00                 C  
ATOM    749  CD1 PHE A  94      42.458  21.111 149.920  1.00                 C  
ATOM    750  CE1 PHE A  94      42.199  21.803 151.088  1.00                 C  
ATOM    751  CD2 PHE A  94      44.724  21.832 149.993  1.00                 C  
ATOM    752  CE2 PHE A  94      44.466  22.524 151.161  1.00                 C  
ATOM    753  N   THR A  95      45.414  22.608 146.465  1.00                 N  
ATOM    754  CA  THR A  95      46.078  23.914 146.421  1.00                 C  
ATOM    755  C   THR A  95      45.598  24.887 145.340  1.00                 C  
ATOM    756  O   THR A  95      45.414  26.071 145.610  1.00                 O  
ATOM    757  CB  THR A  95      47.599  23.768 146.229  1.00                 C  
ATOM    758  OG1 THR A  95      48.155  23.039 147.331  1.00                 O  
ATOM    759  CG2 THR A  95      48.262  25.135 146.167  1.00                 C  
ATOM    760  N   ALA A  96      45.339  24.385 144.141  1.00                 N  
ATOM    761  CA  ALA A  96      44.831  25.225 143.062  1.00                 C  
ATOM    762  C   ALA A  96      43.448  25.793 143.403  1.00                 C  
ATOM    763  O   ALA A  96      43.139  26.939 143.085  1.00                 O  
ATOM    764  CB  ALA A  96      44.765  24.437 141.763  1.00                 C  
ATOM    765  N   VAL A  97      42.633  24.973 144.057  1.00                 N  
ATOM    766  CA  VAL A  97      41.291  25.344 144.504  1.00                 C  
ATOM    767  C   VAL A  97      41.241  26.429 145.589  1.00                 C  
ATOM    768  O   VAL A  97      40.356  27.279 145.586  1.00                 O  
ATOM    769  CB  VAL A  97      40.515  24.124 145.034  1.00                 C  
ATOM    770  CG1 VAL A  97      39.196  24.559 145.654  1.00                 C  
ATOM    771  CG2 VAL A  97      40.277  23.118 143.918  1.00                 C  
ATOM    772  N   HIS A  98      42.202  26.393 146.505  1.00                 N  
ATOM    773  CA  HIS A  98      42.277  27.374 147.581  1.00                 C  
ATOM    774  C   HIS A  98      43.351  28.410 147.269  1.00                 C  
ATOM    775  O   HIS A  98      44.008  28.926 148.171  1.00                 O  
ATOM    776  CB  HIS A  98      42.564  26.684 148.916  1.00                 C  
ATOM    777  CG  HIS A  98      41.475  25.760 149.365  1.00                 C  
ATOM    778  ND1 HIS A  98      41.323  24.487 148.858  1.00                 N  
ATOM    779  CE1 HIS A  98      40.266  23.904 149.450  1.00                 C  
ATOM    780  CD2 HIS A  98      40.377  25.834 150.318  1.00                 C  
ATOM    781  NE2 HIS A  98      39.694  24.706 150.327  1.00                 N  
ATOM    782  N   ARG A  99      43.524  28.706 145.985  1.00                 N  
ATOM    783  CA  ARG A  99      44.523  29.670 145.540  1.00                 C  
ATOM    784  C   ARG A  99      44.147  31.102 145.898  1.00                 C  
ATOM    785  O   ARG A  99      44.880  32.038 145.584  1.00                 O  
ATOM    786  CB  ARG A  99      44.735  29.563 144.028  1.00                 C  
ATOM    787  CD  ARG A  99      43.793  29.814 141.716  1.00                 C  
ATOM    788  NE  ARG A  99      42.672  30.283 140.903  1.00                 N  
ATOM    789  CG  ARG A  99      43.544  30.020 143.201  1.00                 C  
ATOM    790  CZ  ARG A  99      42.608  30.166 139.581  1.00                 C  
ATOM    791  NH1 ARG A  99      41.549  30.622 138.926  1.00                 N  
ATOM    792  NH2 ARG A  99      43.603  29.594 138.917  1.00                 N  
ATOM    793  N   THR A 100      43.006  31.265 146.558  1.00                 N  
ATOM    794  CA  THR A 100      42.531  32.582 146.970  1.00                 C  
ATOM    795  C   THR A 100      42.726  33.638 145.887  1.00                 C  
ATOM    796  O   THR A 100      43.753  34.314 145.842  1.00                 O  
ATOM    797  CB  THR A 100      43.234  33.059 148.254  1.00                 C  
ATOM    798  OG1 THR A 100      42.639  34.284 148.702  1.00                 O  
ATOM    799  CG2 THR A 100      44.712  33.305 147.992  1.00                 C  
TER
