# Supplementary material for: Large-scale discovery of protein interactions at residue resolution using co-evolution calculated from genomic sequences
Source: Nat Commun. 2021 Mar 2;12:1396. doi: 10.1038/s41467-021-21636-z (PMC7925567; doi:10.1038/s41467-021-21636-z)
Supplement: Supplementary file 12 — Supplementary Data 10 [file 41467_2021_21636_MOESM12_ESM.zip › supplementary/allpdb1601_HIGA_HIGB/allpdb1601_HIGA_ECOLI_HIGB_ECOLI_inter_ecs.csv]

X	inter_relative_rank_longrange	i	A_i	j	A_j	segment_i	segment_j	cn	dist	precision	residue_prediction_strucaware	residue_prediction_strucfree	evcomplex_raw	asa_i	asa_j	asa_min	conservation_max	enrichment_5	enrichment_10	f_hydrophilicity	A_i_state	A_j_state
1	0.610837438423645	31	T	7	K	A_1	B_1	0.150806	5.44592297044311	0.544	0.547653101579375	0.657837421011027	1.30355784523892	0.404907975460123	0.510869565217391	0.404907975460123	0.325	2.42247378287015	2.42247378287015	-5.2899	found	found
3	0.70935960591133	62	E	6	Q	A_1	B_1	0.142162	6.61011966608775	0.503448275862069	0.524639926850073	0.510363592897694	1.22883963764608	0.661214953271028	0.642523364485981	0.642523364485981	0.261	3.04243701200213	3.04243701200213	-3.9819	found	found
5	0.738916256157635	76	A	24	V	A_1	B_1	0.138363	7.24098812317767	0.496688741721854	0.439583009542781	0.480868482571265	1.19600131387871	0.749525367337153	0.5	0.5	0.287	2.16485501113773	3.02109941420164	-3.0542	found	found
2	0.655172413793103	54	C	79	K	A_1	B_1	0.147007	5.14816889777327	0.514925373134328	0.36548398012195	0.437547575545969	1.27071952147154	0.344594594594595	0.397803858806793	0.344594594594595	0.33	1.3059167744	1.3059167744	0.9788	found	found
0	0.527093596059113	87	L	29	T	A_1	B_1	0.162232	6.42706884979459	0.583333333333333	0.316684858124202	0.42801135382069	1.40232349076827	0.170324742032892	0.374233128834356	0.170324742032892	0.432	1.42177445147291	2.27801885453682	-0.1932	found	found
10	2.04433497536946	124	K	36	K	A_1	B_1	0.09294	11.9951844921202	0.350490196078431	0.259469393670993	0.316277728495294	0.803367678583777	0.472533869568469	0.480434782608696	0.472533869568469	0.328	0.894483143772704	0.894483143772704	-3.8819	found	found
4	0.733990147783251	38	D	83	R	A_1	B_1	0.139973	1.99398746234776	0.5	0.254399358704767	0.232515596264843	1.20991805545951	0.537433155080214	0.484158187625539	0.484158187625539	0.575	3.01466160830321	3.01466160830321	-6.3977	found	found
8	1.86699507389163	75	Q	24	V	A_1	B_1	0.096913	6.14141416939127	0.362666666666667	0.236619123490488	0.243314772741479	0.837710047714542	0.911633969259288	0.5	0.5	0.306	2.16485501113773	3.02109941420164	0.9004	found	found
7	1.66995073891626	58	T	6	Q	A_1	B_1	0.102899	6.5286650243369	0.373134328358209	0.23546603288544	0.255121282657237	0.889452665790747	0.496932515337423	0.642523364485981	0.496932515337423	0.414	3.04243701200213	3.04243701200213	-4.0928	found	found
13	2.3743842364532	82	A	21	T	A_1	B_1	0.087915	6.82000425219808	0.325581395348837	0.214905369463126	0.23673687987825	0.759931885761704	0.471091075080584	0.616564417177914	0.471091075080584	0.526	0.856244403063914	5.22326478269165	-2.9827	found	found
14	2.67487684729064	43	N	34	Y	A_1	B_1	0.083827	23.6336909728464	0.30566037735849	0.214088658732782	0.218704095511992	0.724595463660881	0.580213903743316	0.592156862745098	0.580213903743316	0.346	0.825135950921121	0.825135950921121	-4.2104	found	found
19	3.2807881773399	58	T	31	A	A_1	B_1	0.076997	10.545059222214	0.274418604651163	0.158031398456752	0.230340281481122	0.665557361178342	0.496932515337423	0.371900826446281	0.371900826446281	0.414	0.77316170235574	0.77316170235574	-4.6176	found	found
6	1.13793103448276	30	Y	7	K	A_1	B_1	0.118324	3.34459489325688	0.474137931034483	0.144620686654608	0.221797211604013	1.02278542286149	0.0745098039215686	0.510869565217391	0.0745098039215686	0.741	2.42247378287015	2.42247378287015	-3.3234	found	found
11	2.13300492610837	42	L	72	M	A_1	B_1	0.091244	2.93692373070872	0.345070422535211	0.118287579532629	0.190535758226576	0.788707558260148	0.68586387434555	0.231481481481482	0.231481481481482	0.297	0.88157709317726	1.77701905910505	-1.6874	found	missing
17	3.02463054187192	85	R	46	P	A_1	B_1	0.07949	9.12129343898112	0.288107202680067	0.11662460992335	0.158770299998009	0.687106700781412	0.35497056106927	0.633116883116883	0.35497056106927	0.461	0.792132683567086	0.792132683567086	-4.8589	found	found
16	2.86699507389163	58	T	2	H	A_1	B_1	0.080934	3.79780805202159	0.298586572438163	0.104059041966634	0.0990391116481259	0.699588548509785	0.496932515337423	0.502314814814815	0.496932515337423	0.5	3.04243701200213	3.04243701200213	-5.7677	found	found
9	2.03448275862069	38	D	81	Y	A_1	B_1	0.093066	2.0713736987806	0.351351351351351	0.103162866085798	0.110975798059366	0.804456814881405	0.537433155080214	0.360565308147692	0.360565308147692	0.507	3.01466160830321	3.89623870148047	-2.2931	found	found
12	2.26600985221675	42	L	83	R	A_1	B_1	0.089306	3.17930070927554	0.332594235033259	0.102287536714774	0.090195657855564	0.771955604729963	0.68586387434555	0.484158187625539	0.484158187625539	0.575	3.01466160830321	3.01466160830321	-5.5702	found	found
15	2.68472906403941	90	Q	61	N	A_1	B_1	0.083777	2.8676356114402	0.306390977443609	0.0809372704954943	0.0734752304779399	0.724163266717378	0.658966265387615	0.442504960817946	0.442504960817946	0.689	0.824755465938944	0.824755465938944	-6.2763	found	found
18	3.1871921182266	75	Q	13	A	A_1	B_1	0.077947	12.2329078309288	0.279552715654952	0.0665759942741394	0.115954598810275	0.673769103104903	0.911633969259288	0.144628099173554	0.144628099173554	0.306	0.780390917017103	1.63663532008102	2.4037	found	found
