# Supplementary material for: Large-scale discovery of protein interactions at residue resolution using co-evolution calculated from genomic sequences
Source: Nat Commun. 2021 Mar 2;12:1396. doi: 10.1038/s41467-021-21636-z (PMC7925567; doi:10.1038/s41467-021-21636-z)
Supplement: Supplementary file 12 — Supplementary Data 10 [file 41467_2021_21636_MOESM12_ESM.zip › supplementary/allpdb1601_HIGA_HIGB/5IFG_B_A.pdb]

ATOM    821  N   ALA B   3      28.104  32.653 193.337  1.00 50.16           N  
ATOM    822  CA  ALA B   3      26.983  32.790 192.416  1.00 47.27           C  
ATOM    823  C   ALA B   3      26.516  31.431 191.904  1.00 50.03           C  
ATOM    824  O   ALA B   3      26.277  31.255 190.713  1.00 53.95           O  
ATOM    825  CB  ALA B   3      27.360  33.697 191.257  1.00 42.65           C  
ATOM    826  N   ILE B   4      26.380  30.478 192.816  1.00 47.07           N  
ATOM    827  CA  ILE B   4      25.962  29.129 192.460  1.00 46.85           C  
ATOM    828  C   ILE B   4      24.504  29.103 192.023  1.00 48.18           C  
ATOM    829  O   ILE B   4      23.751  30.036 192.296  1.00 47.65           O  
ATOM    830  CB  ILE B   4      26.206  28.129 193.603  1.00 55.44           C  
ATOM    831  CG1 ILE B   4      27.633  28.280 194.130  1.00 55.27           C  
ATOM    832  CG2 ILE B   4      25.971  26.708 193.119  1.00 55.81           C  
ATOM    833  CD1 ILE B   4      28.108  27.114 194.968  1.00 62.95           C  
ATOM    834  N   ALA B   5      24.108  27.998 191.405  1.00 53.93           N  
ATOM    835  CA  ALA B   5      22.755  27.846 190.913  1.00 49.74           C  
ATOM    836  C   ALA B   5      22.711  28.625 189.619  1.00 49.09           C  
ATOM    837  O   ALA B   5      22.347  28.088 188.576  1.00 49.22           O  
ATOM    838  CB  ALA B   5      21.758  28.404 191.911  1.00 51.09           C  
ATOM    839  N   ASP B   6      23.071  29.903 189.682  1.00 48.84           N  
ATOM    840  CA  ASP B   6      23.079  30.719 188.481  1.00 56.03           C  
ATOM    841  C   ASP B   6      24.115  30.178 187.501  1.00 54.68           C  
ATOM    842  O   ASP B   6      23.845  30.051 186.310  1.00 55.67           O  
ATOM    843  CB  ASP B   6      23.376  32.178 188.825  1.00 59.46           C  
ATOM    844  CG  ASP B   6      22.126  32.957 189.182  1.00 63.38           C  
ATOM    845  OD1 ASP B   6      21.019  32.483 188.856  1.00 64.97           O  
ATOM    846  OD2 ASP B   6      22.248  34.042 189.788  1.00 61.18           O  
ATOM    847  N   ILE B   7      25.305  29.874 188.005  1.00 55.36           N  
ATOM    848  CA  ILE B   7      26.352  29.320 187.162  1.00 52.73           C  
ATOM    849  C   ILE B   7      25.846  27.970 186.681  1.00 49.74           C  
ATOM    850  O   ILE B   7      26.013  27.600 185.523  1.00 49.87           O  
ATOM    851  CB  ILE B   7      27.671  29.137 187.934  1.00 46.29           C  
ATOM    852  CG1 ILE B   7      28.306  30.494 188.231  1.00 41.63           C  
ATOM    853  CG2 ILE B   7      28.644  28.271 187.149  1.00 45.34           C  
ATOM    854  CD1 ILE B   7      29.589  30.401 189.024  1.00 44.89           C  
ATOM    855  N   LEU B   8      25.226  27.240 187.599  1.00 50.09           N  
ATOM    856  CA  LEU B   8      24.683  25.926 187.304  1.00 56.21           C  
ATOM    857  C   LEU B   8      23.574  26.005 186.261  1.00 55.45           C  
ATOM    858  O   LEU B   8      23.479  25.147 185.388  1.00 52.99           O  
ATOM    859  CB  LEU B   8      24.173  25.257 188.581  1.00 52.73           C  
ATOM    860  CG  LEU B   8      25.228  24.913 189.635  1.00 45.75           C  
ATOM    861  CD1 LEU B   8      24.644  24.005 190.704  1.00 48.75           C  
ATOM    862  CD2 LEU B   8      26.446  24.268 188.995  1.00 44.98           C  
ATOM    863  N   GLN B   9      22.724  27.021 186.375  1.00 51.11           N  
ATOM    864  CA  GLN B   9      21.622  27.191 185.438  1.00 54.86           C  
ATOM    865  C   GLN B   9      22.173  27.425 184.044  1.00 51.40           C  
ATOM    866  O   GLN B   9      21.675  26.874 183.067  1.00 50.23           O  
ATOM    867  CB  GLN B   9      20.735  28.363 185.857  1.00 55.38           C  
ATOM    868  CG  GLN B   9      19.365  28.372 185.199  1.00 63.76           C  
ATOM    869  CD  GLN B   9      18.275  28.861 186.132  1.00 75.50           C  
ATOM    870  OE1 GLN B   9      18.024  30.061 186.236  1.00 72.24           O  
ATOM    871  NE2 GLN B   9      17.624  27.931 186.821  1.00 76.06           N  
ATOM    872  N   ALA B  10      23.201  28.259 183.948  1.00 48.82           N  
ATOM    873  CA  ALA B  10      23.805  28.552 182.656  1.00 48.93           C  
ATOM    874  C   ALA B  10      24.420  27.302 182.039  1.00 51.01           C  
ATOM    875  O   ALA B  10      24.285  27.063 180.841  1.00 50.02           O  
ATOM    876  CB  ALA B  10      24.847  29.649 182.793  1.00 47.26           C  
ATOM    877  N   GLY B  11      25.078  26.498 182.865  1.00 52.20           N  
ATOM    878  CA  GLY B  11      25.692  25.274 182.391  1.00 47.90           C  
ATOM    879  C   GLY B  11      24.618  24.355 181.851  1.00 52.35           C  
ATOM    880  O   GLY B  11      24.803  23.693 180.834  1.00 60.84           O  
ATOM    881  N   GLU B  12      23.499  24.288 182.564  1.00 56.83           N  
ATOM    882  CA  GLU B  12      22.391  23.423 182.183  1.00 58.84           C  
ATOM    883  C   GLU B  12      21.836  23.834 180.830  1.00 54.07           C  
ATOM    884  O   GLU B  12      21.491  22.988 180.009  1.00 54.98           O  
ATOM    885  CB  GLU B  12      21.296  23.447 183.251  1.00 63.63           C  
ATOM    886  CG  GLU B  12      20.299  22.301 183.166  1.00 77.58           C  
ATOM    887  CD  GLU B  12      20.907  21.024 182.620  1.00 83.49           C  
ATOM    888  OE1 GLU B  12      21.878  20.519 183.222  1.00 77.66           O  
ATOM    889  OE2 GLU B  12      20.411  20.525 181.588  1.00 82.18           O  
ATOM    890  N   LYS B  13      21.739  25.138 180.603  1.00 53.16           N  
ATOM    891  CA  LYS B  13      21.221  25.633 179.340  1.00 51.87           C  
ATOM    892  C   LYS B  13      22.135  25.205 178.202  1.00 51.92           C  
ATOM    893  O   LYS B  13      21.668  24.785 177.146  1.00 56.22           O  
ATOM    894  CB  LYS B  13      21.093  27.155 179.377  1.00 54.43           C  
ATOM    895  CG  LYS B  13      20.761  27.783 178.035  1.00 64.04           C  
ATOM    896  CD  LYS B  13      19.670  27.010 177.317  1.00 62.11           C  
ATOM    897  CE  LYS B  13      19.136  27.793 176.131  1.00 65.98           C  
ATOM    898  NZ  LYS B  13      18.125  27.015 175.364  1.00 71.87           N  
ATOM    899  N   LEU B  14      23.440  25.300 178.426  1.00 51.38           N  
ATOM    900  CA  LEU B  14      24.414  24.894 177.425  1.00 52.33           C  
ATOM    901  C   LEU B  14      24.264  23.399 177.171  1.00 49.33           C  
ATOM    902  O   LEU B  14      24.318  22.938 176.035  1.00 46.80           O  
ATOM    903  CB  LEU B  14      25.828  25.209 177.907  1.00 57.71           C  
ATOM    904  CG  LEU B  14      26.992  24.738 177.038  1.00 55.03           C  
ATOM    905  CD1 LEU B  14      26.963  25.429 175.685  1.00 49.03           C  
ATOM    906  CD2 LEU B  14      28.307  25.006 177.751  1.00 46.56           C  
ATOM    907  N   THR B  15      24.079  22.638 178.243  1.00 49.54           N  
ATOM    908  CA  THR B  15      23.933  21.193 178.132  1.00 49.73           C  
ATOM    909  C   THR B  15      22.698  20.797 177.330  1.00 47.96           C  
ATOM    910  O   THR B  15      22.748  19.860 176.539  1.00 48.88           O  
ATOM    911  CB  THR B  15      23.893  20.512 179.514  1.00 57.20           C  
ATOM    912  OG1 THR B  15      25.154  20.686 180.169  1.00 55.53           O  
ATOM    913  CG2 THR B  15      23.614  19.025 179.370  1.00 57.78           C  
ATOM    914  N   ALA B  16      21.594  21.509 177.521  1.00 51.99           N  
ATOM    915  CA  ALA B  16      20.371  21.191 176.791  1.00 52.76           C  
ATOM    916  C   ALA B  16      20.559  21.364 175.289  1.00 48.96           C  
ATOM    917  O   ALA B  16      20.112  20.533 174.503  1.00 50.19           O  
ATOM    918  CB  ALA B  16      19.218  22.048 177.285  1.00 48.48           C  
ATOM    919  N   VAL B  17      21.159  22.482 174.889  1.00 48.80           N  
ATOM    920  CA  VAL B  17      21.383  22.753 173.474  1.00 48.34           C  
ATOM    921  C   VAL B  17      22.342  21.731 172.887  1.00 56.29           C  
ATOM    922  O   VAL B  17      22.138  21.228 171.784  1.00 54.72           O  
ATOM    923  CB  VAL B  17      21.929  24.169 173.240  1.00 40.71           C  
ATOM    924  CG1 VAL B  17      22.263  24.366 171.773  1.00 54.91           C  
ATOM    925  CG2 VAL B  17      20.924  25.207 173.707  1.00 48.99           C  
ATOM    926  N   ALA B  18      23.393  21.427 173.642  1.00 55.79           N  
ATOM    927  CA  ALA B  18      24.354  20.424 173.228  1.00 42.20           C  
ATOM    928  C   ALA B  18      24.239  19.288 174.232  1.00 47.69           C  
ATOM    929  O   ALA B  18      24.765  19.375 175.340  1.00 47.69           O  
ATOM    930  CB  ALA B  18      25.759  20.998 173.232  1.00 36.44           C  
ATOM    931  N   PRO B  19      23.565  18.215 173.844  1.00 47.83           N  
ATOM    932  CA  PRO B  19      23.449  17.031 174.697  1.00 46.47           C  
ATOM    933  C   PRO B  19      24.826  16.384 174.881  1.00 47.43           C  
ATOM    934  O   PRO B  19      25.156  15.878 175.950  1.00 54.88           O  
ATOM    935  CB  PRO B  19      22.519  16.108 173.903  1.00 49.71           C  
ATOM    936  CG  PRO B  19      22.528  16.639 172.509  1.00 53.75           C  
ATOM    937  CD  PRO B  19      22.715  18.117 172.650  1.00 46.13           C  
ATOM    938  N   PHE B  20      25.623  16.462 173.819  1.00 47.84           N  
ATOM    939  CA  PHE B  20      26.994  15.942 173.732  1.00 47.44           C  
ATOM    940  C   PHE B  20      28.079  16.560 174.630  1.00 46.24           C  
ATOM    941  O   PHE B  20      28.993  15.865 175.063  1.00 49.19           O  
ATOM    942  CB  PHE B  20      27.467  15.944 172.274  1.00 44.19           C  
ATOM    943  CG  PHE B  20      28.006  17.266 171.807  1.00 41.99           C  
ATOM    944  CD1 PHE B  20      29.259  17.695 172.201  1.00 42.66           C  
ATOM    945  CD2 PHE B  20      27.261  18.074 170.967  1.00 41.21           C  
ATOM    946  CE1 PHE B  20      29.758  18.908 171.768  1.00 36.39           C  
ATOM    947  CE2 PHE B  20      27.753  19.287 170.533  1.00 34.95           C  
ATOM    948  CZ  PHE B  20      29.003  19.704 170.933  1.00 34.53           C  
ATOM    949  N   LEU B  21      27.928  17.849 174.919  1.00 42.37           N  
ATOM    950  CA  LEU B  21      28.878  18.597 175.734  1.00 38.27           C  
ATOM    951  C   LEU B  21      29.031  18.068 177.153  1.00 41.41           C  
ATOM    952  O   LEU B  21      30.142  18.047 177.680  1.00 44.29           O  
ATOM    953  CB  LEU B  21      28.505  20.081 175.766  1.00 39.01           C  
ATOM    954  CG  LEU B  21      29.245  20.980 174.775  1.00 41.19           C  
ATOM    955  CD1 LEU B  21      28.892  22.440 175.000  1.00 40.08           C  
ATOM    956  CD2 LEU B  21      30.744  20.767 174.879  1.00 34.95           C  
ATOM    957  N   ALA B  22      27.938  17.618 177.758  1.00 42.08           N  
ATOM    958  CA  ALA B  22      28.027  17.050 179.091  1.00 44.79           C  
ATOM    959  C   ALA B  22      28.883  15.790 179.006  1.00 46.80           C  
ATOM    960  O   ALA B  22      29.738  15.545 179.854  1.00 47.81           O  
ATOM    961  CB  ALA B  22      26.643  16.718 179.619  1.00 48.58           C  
ATOM    962  N   GLY B  23      28.585  14.948 178.025  1.00 46.70           N  
ATOM    963  CA  GLY B  23      29.320  13.715 177.815  1.00 44.14           C  
ATOM    964  C   GLY B  23      29.026  13.170 176.436  1.00 46.37           C  
ATOM    965  O   GLY B  23      28.015  13.533 175.840  1.00 49.88           O  
ATOM    966  N   ILE B  24      29.892  12.307 175.919  1.00 41.97           N  
ATOM    967  CA  ILE B  24      29.647  11.720 174.612  1.00 45.97           C  
ATOM    968  C   ILE B  24      29.337  10.247 174.826  1.00 47.65           C  
ATOM    969  O   ILE B  24      30.182   9.493 175.298  1.00 54.09           O  
ATOM    970  CB  ILE B  24      30.868  11.853 173.686  1.00 42.29           C  
ATOM    971  CG1 ILE B  24      31.178  13.324 173.412  1.00 36.92           C  
ATOM    972  CG2 ILE B  24      30.630  11.117 172.379  1.00 44.95           C  
ATOM    973  CD1 ILE B  24      32.286  13.534 172.404  1.00 28.73           C  
ATOM    974  N   GLN B  25      28.098   9.851 174.557  1.00 48.97           N  
ATOM    975  CA  GLN B  25      27.699   8.463 174.753  1.00 51.83           C  
ATOM    976  C   GLN B  25      27.651   7.669 173.454  1.00 51.96           C  
ATOM    977  O   GLN B  25      27.417   6.464 173.466  1.00 53.75           O  
ATOM    978  CB  GLN B  25      26.344   8.397 175.461  1.00 50.30           C  
ATOM    979  CG  GLN B  25      26.034   9.608 176.326  1.00 52.73           C  
ATOM    980  CD  GLN B  25      26.902   9.677 177.567  1.00 66.31           C  
ATOM    981  OE1 GLN B  25      27.829   8.887 177.735  1.00 77.05           O  
ATOM    982  NE2 GLN B  25      26.604  10.627 178.444  1.00 83.58           N  
ATOM    983  N   ASN B  26      27.836   8.349 172.327  1.00 46.93           N  
ATOM    984  CA  ASN B  26      27.783   7.690 171.019  1.00 47.21           C  
ATOM    985  C   ASN B  26      28.496   8.425 169.883  1.00 48.41           C  
ATOM    986  O   ASN B  26      28.919   9.569 170.035  1.00 49.66           O  
ATOM    987  CB  ASN B  26      26.343   7.360 170.615  1.00 47.57           C  
ATOM    988  CG  ASN B  26      25.328   8.282 171.253  1.00 49.48           C  
ATOM    989  OD1 ASN B  26      24.867   9.236 170.633  1.00 51.42           O  
ATOM    990  ND2 ASN B  26      24.969   7.996 172.495  1.00 45.44           N  
ATOM    991  N   GLU B  27      28.621   7.741 168.749  1.00 47.02           N  
ATOM    992  CA  GLU B  27      29.291   8.278 167.570  1.00 45.29           C  
ATOM    993  C   GLU B  27      28.601   9.517 167.017  1.00 46.07           C  
ATOM    994  O   GLU B  27      29.263  10.451 166.574  1.00 50.81           O  
ATOM    995  CB  GLU B  27      29.433   7.210 166.482  1.00 49.97           C  
ATOM    996  CG  GLU B  27      30.696   7.346 165.643  1.00 51.47           C  
ATOM    997  CD  GLU B  27      31.034   6.081 164.874  1.00 55.88           C  
ATOM    998  OE1 GLU B  27      31.139   5.009 165.504  1.00 49.36           O  
ATOM    999  OE2 GLU B  27      31.200   6.157 163.639  1.00 53.00           O  
ATOM   1000  N   GLU B  28      27.273   9.532 167.036  1.00 48.28           N  
ATOM   1001  CA  GLU B  28      26.552  10.675 166.500  1.00 48.30           C  
ATOM   1002  C   GLU B  28      26.981  11.876 167.309  1.00 46.91           C  
ATOM   1003  O   GLU B  28      27.213  12.953 166.768  1.00 50.11           O  
ATOM   1004  CB  GLU B  28      25.043  10.467 166.613  1.00 51.50           C  
ATOM   1005  CG  GLU B  28      24.216  11.651 166.141  1.00 60.36           C  
ATOM   1006  CD  GLU B  28      24.652  12.168 164.783  1.00 71.41           C  
ATOM   1007  OE1 GLU B  28      25.353  11.428 164.061  1.00 70.05           O  
ATOM   1008  OE2 GLU B  28      24.292  13.314 164.438  1.00 69.67           O  
ATOM   1009  N   GLN B  29      27.058  11.699 168.620  1.00 44.12           N  
ATOM   1010  CA  GLN B  29      27.463  12.778 169.506  1.00 42.04           C  
ATOM   1011  C   GLN B  29      28.894  13.184 169.195  1.00 40.71           C  
ATOM   1012  O   GLN B  29      29.233  14.364 169.205  1.00 42.20           O  
ATOM   1013  CB  GLN B  29      27.323  12.356 170.966  1.00 40.00           C  
ATOM   1014  CG  GLN B  29      25.990  12.733 171.584  1.00 39.37           C  
ATOM   1015  CD  GLN B  29      25.742  12.026 172.895  1.00 41.41           C  
ATOM   1016  OE1 GLN B  29      26.546  11.207 173.330  1.00 45.30           O  
ATOM   1017  NE2 GLN B  29      24.626  12.339 173.532  1.00 46.53           N  
ATOM   1018  N   TYR B  30      29.733  12.191 168.927  1.00 37.03           N  
ATOM   1019  CA  TYR B  30      31.137  12.428 168.630  1.00 36.18           C  
ATOM   1020  C   TYR B  30      31.259  13.271 167.376  1.00 35.25           C  
ATOM   1021  O   TYR B  30      32.076  14.184 167.306  1.00 36.22           O  
ATOM   1022  CB  TYR B  30      31.859  11.095 168.452  1.00 38.30           C  
ATOM   1023  CG  TYR B  30      33.280  11.207 167.957  1.00 41.00           C  
ATOM   1024  CD1 TYR B  30      34.182  12.070 168.560  1.00 40.66           C  
ATOM   1025  CD2 TYR B  30      33.722  10.439 166.892  1.00 39.16           C  
ATOM   1026  CE1 TYR B  30      35.483  12.168 168.110  1.00 34.74           C  
ATOM   1027  CE2 TYR B  30      35.020  10.531 166.436  1.00 36.97           C  
ATOM   1028  CZ  TYR B  30      35.895  11.396 167.049  1.00 35.58           C  
ATOM   1029  OH  TYR B  30      37.186  11.487 166.596  1.00 39.37           O  
ATOM   1030  N   THR B  31      30.445  12.959 166.378  1.00 35.62           N  
ATOM   1031  CA  THR B  31      30.475  13.704 165.135  1.00 36.22           C  
ATOM   1032  C   THR B  31      30.091  15.145 165.425  1.00 38.77           C  
ATOM   1033  O   THR B  31      30.688  16.075 164.895  1.00 39.34           O  
ATOM   1034  CB  THR B  31      29.496  13.113 164.108  1.00 43.22           C  
ATOM   1035  OG1 THR B  31      29.802  11.730 163.901  1.00 43.04           O  
ATOM   1036  CG2 THR B  31      29.601  13.850 162.788  1.00 50.98           C  
ATOM   1037  N   GLN B  32      29.083  15.320 166.272  1.00 39.66           N  
ATOM   1038  CA  GLN B  32      28.616  16.648 166.639  1.00 40.24           C  
ATOM   1039  C   GLN B  32      29.713  17.426 167.360  1.00 42.22           C  
ATOM   1040  O   GLN B  32      29.902  18.617 167.118  1.00 39.78           O  
ATOM   1041  CB  GLN B  32      27.364  16.551 167.512  1.00 39.44           C  
ATOM   1042  CG  GLN B  32      26.062  16.508 166.729  1.00 46.10           C  
ATOM   1043  CD  GLN B  32      24.943  15.815 167.482  1.00 52.87           C  
ATOM   1044  OE1 GLN B  32      25.156  15.246 168.549  1.00 49.29           O  
ATOM   1045  NE2 GLN B  32      23.741  15.859 166.925  1.00 55.27           N  
ATOM   1046  N   ALA B  33      30.446  16.747 168.234  1.00 40.02           N  
ATOM   1047  CA  ALA B  33      31.530  17.382 168.969  1.00 34.31           C  
ATOM   1048  C   ALA B  33      32.601  17.857 167.996  1.00 33.73           C  
ATOM   1049  O   ALA B  33      33.155  18.941 168.147  1.00 36.47           O  
ATOM   1050  CB  ALA B  33      32.121  16.418 169.981  1.00 31.42           C  
ATOM   1051  N   LEU B  34      32.912  17.013 167.019  1.00 35.63           N  
ATOM   1052  CA  LEU B  34      33.922  17.325 166.018  1.00 34.00           C  
ATOM   1053  C   LEU B  34      33.509  18.522 165.180  1.00 34.65           C  
ATOM   1054  O   LEU B  34      34.331  19.368 164.842  1.00 38.61           O  
ATOM   1055  CB  LEU B  34      34.187  16.117 165.124  1.00 31.23           C  
ATOM   1056  CG  LEU B  34      35.140  15.068 165.692  1.00 32.79           C  
ATOM   1057  CD1 LEU B  34      35.477  14.026 164.640  1.00 34.47           C  
ATOM   1058  CD2 LEU B  34      36.398  15.723 166.232  1.00 33.39           C  
ATOM   1059  N   GLU B  35      32.221  18.608 164.873  1.00 36.65           N  
ATOM   1060  CA  GLU B  35      31.718  19.724 164.093  1.00 40.81           C  
ATOM   1061  C   GLU B  35      31.953  21.012 164.868  1.00 36.07           C  
ATOM   1062  O   GLU B  35      32.350  22.024 164.299  1.00 34.52           O  
ATOM   1063  CB  GLU B  35      30.224  19.552 163.823  1.00 45.47           C  
ATOM   1064  CG  GLU B  35      29.900  18.639 162.655  1.00 53.21           C  
ATOM   1065  CD  GLU B  35      28.417  18.588 162.352  1.00 70.47           C  
ATOM   1066  OE1 GLU B  35      28.033  18.890 161.204  1.00 85.39           O  
ATOM   1067  OE2 GLU B  35      27.633  18.245 163.260  1.00 69.60           O  
ATOM   1068  N   LEU B  36      31.707  20.969 166.172  1.00 37.85           N  
ATOM   1069  CA  LEU B  36      31.906  22.138 167.016  1.00 33.55           C  
ATOM   1070  C   LEU B  36      33.369  22.573 167.065  1.00 34.98           C  
ATOM   1071  O   LEU B  36      33.665  23.762 166.997  1.00 36.65           O  
ATOM   1072  CB  LEU B  36      31.394  21.866 168.430  1.00 36.01           C  
ATOM   1073  CG  LEU B  36      31.393  23.052 169.393  1.00 37.71           C  
ATOM   1074  CD1 LEU B  36      30.322  24.055 168.998  1.00 37.81           C  
ATOM   1075  CD2 LEU B  36      31.184  22.577 170.819  1.00 34.99           C  
ATOM   1076  N   VAL B  37      34.282  21.621 167.234  1.00 35.33           N  
ATOM   1077  CA  VAL B  37      35.699  21.963 167.320  1.00 36.06           C  
ATOM   1078  C   VAL B  37      36.201  22.591 166.031  1.00 40.12           C  
ATOM   1079  O   VAL B  37      36.961  23.552 166.059  1.00 42.77           O  
ATOM   1080  CB  VAL B  37      36.580  20.755 167.691  1.00 35.72           C  
ATOM   1081  CG1 VAL B  37      35.995  20.009 168.876  1.00 40.64           C  
ATOM   1082  CG2 VAL B  37      36.761  19.831 166.499  1.00 38.58           C  
ATOM   1083  N   ASP B  38      35.788  22.045 164.894  1.00 39.16           N  
ATOM   1084  CA  ASP B  38      36.235  22.587 163.622  1.00 36.25           C  
ATOM   1085  C   ASP B  38      35.755  24.022 163.471  1.00 37.17           C  
ATOM   1086  O   ASP B  38      36.501  24.890 163.028  1.00 44.07           O  
ATOM   1087  CB  ASP B  38      35.722  21.734 162.464  1.00 38.61           C  
ATOM   1088  CG  ASP B  38      36.493  21.967 161.183  1.00 42.39           C  
ATOM   1089  OD1 ASP B  38      37.739  21.962 161.229  1.00 41.07           O  
ATOM   1090  OD2 ASP B  38      35.853  22.154 160.129  1.00 41.49           O  
ATOM   1091  N   HIS B  39      34.495  24.262 163.814  1.00 35.51           N  
ATOM   1092  CA  HIS B  39      33.923  25.595 163.701  1.00 34.60           C  
ATOM   1093  C   HIS B  39      34.622  26.588 164.621  1.00 40.76           C  
ATOM   1094  O   HIS B  39      34.926  27.710 164.222  1.00 45.69           O  
ATOM   1095  CB  HIS B  39      32.427  25.550 164.011  1.00 34.59           C  
ATOM   1096  CG  HIS B  39      31.801  26.900 164.165  1.00 43.62           C  
ATOM   1097  ND1 HIS B  39      31.255  27.591 163.106  1.00 46.03           N  
ATOM   1098  CD2 HIS B  39      31.632  27.685 165.254  1.00 45.08           C  
ATOM   1099  CE1 HIS B  39      30.778  28.745 163.535  1.00 48.24           C  
ATOM   1100  NE2 HIS B  39      30.994  28.826 164.835  1.00 48.12           N  
ATOM   1101  N   LEU B  40      34.869  26.181 165.860  1.00 39.89           N  
ATOM   1102  CA  LEU B  40      35.539  27.048 166.821  1.00 38.71           C  
ATOM   1103  C   LEU B  40      36.969  27.388 166.411  1.00 39.22           C  
ATOM   1104  O   LEU B  40      37.404  28.528 166.538  1.00 42.95           O  
ATOM   1105  CB  LEU B  40      35.535  26.406 168.208  1.00 42.08           C  
ATOM   1106  CG  LEU B  40      34.189  26.378 168.927  1.00 38.20           C  
ATOM   1107  CD1 LEU B  40      34.359  25.901 170.360  1.00 36.42           C  
ATOM   1108  CD2 LEU B  40      33.538  27.750 168.886  1.00 36.20           C  
ATOM   1109  N   LEU B  41      37.719  26.401 165.936  1.00 34.62           N  
ATOM   1110  CA  LEU B  41      39.093  26.669 165.537  1.00 37.23           C  
ATOM   1111  C   LEU B  41      39.124  27.653 164.375  1.00 37.12           C  
ATOM   1112  O   LEU B  41      39.921  28.586 164.354  1.00 38.72           O  
ATOM   1113  CB  LEU B  41      39.804  25.371 165.156  1.00 38.02           C  
ATOM   1114  CG  LEU B  41      40.135  24.431 166.314  1.00 37.61           C  
ATOM   1115  CD1 LEU B  41      40.769  23.149 165.804  1.00 36.38           C  
ATOM   1116  CD2 LEU B  41      41.039  25.116 167.324  1.00 40.11           C  
ATOM   1117  N   LEU B  42      38.317  27.364 163.357  1.00 38.49           N  
ATOM   1118  CA  LEU B  42      38.247  28.178 162.142  1.00 39.03           C  
ATOM   1119  C   LEU B  42      37.704  29.595 162.298  1.00 43.82           C  
ATOM   1120  O   LEU B  42      38.242  30.536 161.720  1.00 47.86           O  
ATOM   1121  CB  LEU B  42      37.448  27.446 161.062  1.00 40.29           C  
ATOM   1122  CG  LEU B  42      38.213  26.467 160.172  1.00 37.94           C  
ATOM   1123  CD1 LEU B  42      37.400  26.128 158.936  1.00 36.61           C  
ATOM   1124  CD2 LEU B  42      39.568  27.031 159.784  1.00 48.38           C  
ATOM   1125  N   ASN B  43      36.621  29.731 163.058  1.00 43.53           N  
ATOM   1126  CA  ASN B  43      36.008  31.032 163.290  1.00 44.89           C  
ATOM   1127  C   ASN B  43      36.440  31.681 164.605  1.00 43.38           C  
ATOM   1128  O   ASN B  43      36.785  32.859 164.638  1.00 45.63           O  
ATOM   1129  CB  ASN B  43      34.488  30.913 163.212  1.00 43.45           C  
ATOM   1130  CG  ASN B  43      34.028  30.273 161.919  1.00 47.00           C  
ATOM   1131  OD1 ASN B  43      34.280  30.794 160.834  1.00 50.74           O  
ATOM   1132  ND2 ASN B  43      33.358  29.134 162.027  1.00 44.70           N  
ATOM   1133  N   ASP B  44      36.373  30.937 165.703  1.00 38.99           N  
ATOM   1134  CA  ASP B  44      36.793  31.467 166.995  1.00 37.46           C  
ATOM   1135  C   ASP B  44      37.685  30.437 167.674  1.00 40.60           C  
ATOM   1136  O   ASP B  44      37.192  29.400 168.121  1.00 40.13           O  
ATOM   1137  CB  ASP B  44      35.570  31.761 167.862  1.00 41.89           C  
ATOM   1138  CG  ASP B  44      35.873  32.717 168.997  1.00 48.71           C  
ATOM   1139  OD1 ASP B  44      37.065  32.937 169.291  1.00 48.01           O  
ATOM   1140  OD2 ASP B  44      34.917  33.245 169.599  1.00 50.01           O  
ATOM   1141  N   PRO B  45      38.986  30.700 167.728  1.00 41.60           N  
ATOM   1142  CA  PRO B  45      39.925  29.765 168.358  1.00 36.28           C  
ATOM   1143  C   PRO B  45      40.111  30.013 169.849  1.00 38.84           C  
ATOM   1144  O   PRO B  45      40.716  29.193 170.536  1.00 42.65           O  
ATOM   1145  CB  PRO B  45      41.235  30.042 167.623  1.00 36.68           C  
ATOM   1146  CG  PRO B  45      40.816  30.564 166.295  1.00 33.90           C  
ATOM   1147  CD  PRO B  45      39.567  31.355 166.545  1.00 39.45           C  
ATOM   1148  N   GLU B  46      39.673  31.169 170.322  1.00 41.27           N  
ATOM   1149  CA  GLU B  46      39.853  31.523 171.721  1.00 41.64           C  
ATOM   1150  C   GLU B  46      38.610  31.296 172.558  1.00 39.95           C  
ATOM   1151  O   GLU B  46      38.573  31.660 173.728  1.00 41.88           O  
ATOM   1152  CB  GLU B  46      40.342  32.965 171.853  1.00 44.65           C  
ATOM   1153  CG  GLU B  46      41.846  33.117 171.691  1.00 42.02           C  
ATOM   1154  CD  GLU B  46      42.624  32.050 172.434  1.00 55.31           C  
ATOM   1155  OE1 GLU B  46      42.328  31.814 173.623  1.00 55.18           O  
ATOM   1156  OE2 GLU B  46      43.535  31.447 171.831  1.00 60.30           O  
ATOM   1157  N   ASN B  47      37.603  30.636 172.003  1.00 43.71           N  
ATOM   1158  CA  ASN B  47      36.384  30.399 172.769  1.00 40.50           C  
ATOM   1159  C   ASN B  47      36.666  29.622 174.054  1.00 40.72           C  
ATOM   1160  O   ASN B  47      37.460  28.687 174.068  1.00 44.95           O  
ATOM   1161  CB  ASN B  47      35.352  29.663 171.917  1.00 36.92           C  
ATOM   1162  CG  ASN B  47      33.931  30.070 172.240  1.00 39.16           C  
ATOM   1163  OD1 ASN B  47      33.387  29.696 173.275  1.00 40.40           O  
ATOM   1164  ND2 ASN B  47      33.320  30.836 171.350  1.00 45.35           N  
ATOM   1165  N   PRO B  48      35.982  29.987 175.131  1.00 40.61           N  
ATOM   1166  CA  PRO B  48      36.142  29.302 176.415  1.00 36.55           C  
ATOM   1167  C   PRO B  48      35.728  27.840 176.290  1.00 39.73           C  
ATOM   1168  O   PRO B  48      36.310  26.961 176.919  1.00 42.30           O  
ATOM   1169  CB  PRO B  48      35.183  30.062 177.321  1.00 40.04           C  
ATOM   1170  CG  PRO B  48      35.236  31.455 176.792  1.00 42.86           C  
ATOM   1171  CD  PRO B  48      35.457  31.351 175.306  1.00 45.69           C  
ATOM   1172  N   LEU B  49      34.718  27.616 175.456  1.00 39.84           N  
ATOM   1173  CA  LEU B  49      34.127  26.308 175.172  1.00 37.04           C  
ATOM   1174  C   LEU B  49      35.043  25.286 174.495  1.00 39.53           C  
ATOM   1175  O   LEU B  49      34.877  24.083 174.681  1.00 36.62           O  
ATOM   1176  CB  LEU B  49      32.856  26.481 174.336  1.00 39.38           C  
ATOM   1177  CG  LEU B  49      31.589  26.882 175.086  1.00 36.21           C  
ATOM   1178  CD1 LEU B  49      30.358  26.480 174.293  1.00 40.99           C  
ATOM   1179  CD2 LEU B  49      31.571  26.251 176.468  1.00 37.19           C  
ATOM   1180  N   LEU B  50      36.025  25.776 173.747  1.00 40.54           N  
ATOM   1181  CA  LEU B  50      36.943  24.911 173.020  1.00 38.74           C  
ATOM   1182  C   LEU B  50      37.714  23.981 173.943  1.00 40.98           C  
ATOM   1183  O   LEU B  50      37.900  22.809 173.628  1.00 41.34           O  
ATOM   1184  CB  LEU B  50      37.919  25.752 172.198  1.00 36.73           C  
ATOM   1185  CG  LEU B  50      39.096  25.015 171.561  1.00 38.08           C  
ATOM   1186  CD1 LEU B  50      38.700  24.470 170.201  1.00 36.13           C  
ATOM   1187  CD2 LEU B  50      40.303  25.932 171.443  1.00 44.50           C  
ATOM   1188  N   ASP B  51      38.166  24.497 175.077  1.00 42.27           N  
ATOM   1189  CA  ASP B  51      38.896  23.664 176.011  1.00 44.40           C  
ATOM   1190  C   ASP B  51      37.979  22.558 176.520  1.00 44.70           C  
ATOM   1191  O   ASP B  51      38.389  21.405 176.630  1.00 45.33           O  
ATOM   1192  CB  ASP B  51      39.420  24.498 177.181  1.00 51.83           C  
ATOM   1193  CG  ASP B  51      40.552  25.423 176.779  1.00 66.13           C  
ATOM   1194  OD1 ASP B  51      41.124  25.229 175.687  1.00 60.78           O  
ATOM   1195  OD2 ASP B  51      40.870  26.347 177.557  1.00 69.28           O  
ATOM   1196  N   LEU B  52      36.745  22.921 176.856  1.00 38.78           N  
ATOM   1197  CA  LEU B  52      35.778  21.954 177.360  1.00 35.31           C  
ATOM   1198  C   LEU B  52      35.432  20.898 176.318  1.00 38.39           C  
ATOM   1199  O   LEU B  52      35.343  19.716 176.629  1.00 38.84           O  
ATOM   1200  CB  LEU B  52      34.505  22.665 177.825  1.00 41.47           C  
ATOM   1201  CG  LEU B  52      33.233  21.817 177.889  1.00 46.86           C  
ATOM   1202  CD1 LEU B  52      33.259  20.890 179.092  1.00 44.33           C  
ATOM   1203  CD2 LEU B  52      31.994  22.694 177.908  1.00 37.65           C  
ATOM   1204  N   VAL B  53      35.215  21.331 175.082  1.00 39.95           N  
ATOM   1205  CA  VAL B  53      34.876  20.410 174.005  1.00 37.31           C  
ATOM   1206  C   VAL B  53      36.021  19.440 173.749  1.00 37.22           C  
ATOM   1207  O   VAL B  53      35.805  18.257 173.503  1.00 41.18           O  
ATOM   1208  CB  VAL B  53      34.524  21.153 172.706  1.00 36.71           C  
ATOM   1209  CG1 VAL B  53      35.775  21.739 172.074  1.00 40.38           C  
ATOM   1210  CG2 VAL B  53      33.819  20.218 171.738  1.00 35.61           C  
ATOM   1211  N   CYS B  54      37.244  19.946 173.820  1.00 34.36           N  
ATOM   1212  CA  CYS B  54      38.416  19.118 173.589  1.00 34.67           C  
ATOM   1213  C   CYS B  54      38.482  18.007 174.626  1.00 36.03           C  
ATOM   1214  O   CYS B  54      38.842  16.878 174.312  1.00 39.11           O  
ATOM   1215  CB  CYS B  54      39.687  19.963 173.614  1.00 32.54           C  
ATOM   1216  SG  CYS B  54      39.904  20.990 172.144  1.00 45.79           S  
ATOM   1217  N   ALA B  55      38.137  18.330 175.865  1.00 33.31           N  
ATOM   1218  CA  ALA B  55      38.175  17.343 176.928  1.00 30.50           C  
ATOM   1219  C   ALA B  55      37.205  16.212 176.634  1.00 33.19           C  
ATOM   1220  O   ALA B  55      37.527  15.044 176.833  1.00 35.23           O  
ATOM   1221  CB  ALA B  55      37.847  17.993 178.262  1.00 36.48           C  
ATOM   1222  N   LYS B  56      36.017  16.555 176.154  1.00 35.31           N  
ATOM   1223  CA  LYS B  56      35.032  15.539 175.827  1.00 32.04           C  
ATOM   1224  C   LYS B  56      35.568  14.655 174.707  1.00 37.12           C  
ATOM   1225  O   LYS B  56      35.417  13.438 174.739  1.00 37.15           O  
ATOM   1226  CB  LYS B  56      33.713  16.185 175.409  1.00 32.95           C  
ATOM   1227  CG  LYS B  56      32.985  16.901 176.535  1.00 35.94           C  
ATOM   1228  CD  LYS B  56      33.108  16.147 177.847  1.00 37.51           C  
ATOM   1229  CE  LYS B  56      33.106  17.099 179.031  1.00 43.07           C  
ATOM   1230  NZ  LYS B  56      32.332  16.556 180.179  1.00 44.69           N  
ATOM   1231  N   ILE B  57      36.162  15.280 173.698  1.00 37.58           N  
ATOM   1232  CA  ILE B  57      36.696  14.546 172.561  1.00 35.02           C  
ATOM   1233  C   ILE B  57      37.815  13.613 173.003  1.00 35.86           C  
ATOM   1234  O   ILE B  57      37.886  12.469 172.565  1.00 40.34           O  
ATOM   1235  CB  ILE B  57      37.195  15.514 171.466  1.00 37.06           C  
ATOM   1236  CG1 ILE B  57      36.008  16.200 170.791  1.00 35.55           C  
ATOM   1237  CG2 ILE B  57      38.036  14.797 170.421  1.00 34.87           C  
ATOM   1238  CD1 ILE B  57      36.368  16.932 169.519  1.00 39.03           C  
ATOM   1239  N   THR B  58      38.708  14.119 173.843  1.00 35.77           N  
ATOM   1240  CA  THR B  58      39.833  13.325 174.309  1.00 38.28           C  
ATOM   1241  C   THR B  58      39.379  12.118 175.115  1.00 38.03           C  
ATOM   1242  O   THR B  58      39.910  11.024 174.952  1.00 35.59           O  
ATOM   1243  CB  THR B  58      40.807  14.172 175.145  1.00 30.81           C  
ATOM   1244  OG1 THR B  58      41.372  15.197 174.320  1.00 39.28           O  
ATOM   1245  CG2 THR B  58      41.923  13.309 175.697  1.00 29.33           C  
ATOM   1246  N   ALA B  59      38.397  12.312 175.987  1.00 36.73           N  
ATOM   1247  CA  ALA B  59      37.889  11.211 176.794  1.00 40.60           C  
ATOM   1248  C   ALA B  59      37.239  10.119 175.944  1.00 40.98           C  
ATOM   1249  O   ALA B  59      37.470   8.933 176.169  1.00 38.18           O  
ATOM   1250  CB  ALA B  59      36.907  11.729 177.832  1.00 34.25           C  
ATOM   1251  N   TRP B  60      36.420  10.511 174.972  1.00 43.08           N  
ATOM   1252  CA  TRP B  60      35.778   9.543 174.079  1.00 42.94           C  
ATOM   1253  C   TRP B  60      36.737   8.789 173.148  1.00 43.26           C  
ATOM   1254  O   TRP B  60      36.601   7.585 172.951  1.00 47.08           O  
ATOM   1255  CB  TRP B  60      34.677  10.209 173.241  1.00 38.27           C  
ATOM   1256  CG  TRP B  60      34.121   9.315 172.156  1.00 37.72           C  
ATOM   1257  CD1 TRP B  60      34.533   9.250 170.859  1.00 39.27           C  
ATOM   1258  CD2 TRP B  60      33.078   8.346 172.293  1.00 37.49           C  
ATOM   1259  NE1 TRP B  60      33.804   8.311 170.176  1.00 34.54           N  
ATOM   1260  CE2 TRP B  60      32.902   7.742 171.035  1.00 37.14           C  
ATOM   1261  CE3 TRP B  60      32.269   7.937 173.355  1.00 40.28           C  
ATOM   1262  CZ2 TRP B  60      31.953   6.750 170.811  1.00 40.09           C  
ATOM   1263  CZ3 TRP B  60      31.329   6.953 173.130  1.00 41.80           C  
ATOM   1264  CH2 TRP B  60      31.177   6.371 171.869  1.00 40.82           C  
ATOM   1265  N   GLU B  61      37.705   9.500 172.587  1.00 41.57           N  
ATOM   1266  CA  GLU B  61      38.653   8.891 171.665  1.00 41.03           C  
ATOM   1267  C   GLU B  61      39.466   7.786 172.328  1.00 42.74           C  
ATOM   1268  O   GLU B  61      39.750   6.761 171.714  1.00 44.24           O  
ATOM   1269  CB  GLU B  61      39.573   9.952 171.057  1.00 36.57           C  
ATOM   1270  CG  GLU B  61      38.935  10.742 169.925  1.00 39.11           C  
ATOM   1271  CD  GLU B  61      39.922  11.628 169.188  1.00 40.85           C  
ATOM   1272  OE1 GLU B  61      39.563  12.159 168.118  1.00 40.18           O  
ATOM   1273  OE2 GLU B  61      41.057  11.795 169.677  1.00 41.06           O  
ATOM   1274  N   GLU B  62      39.812   7.981 173.593  1.00 48.08           N  
ATOM   1275  CA  GLU B  62      40.587   6.990 174.329  1.00 49.16           C  
ATOM   1276  C   GLU B  62      39.892   5.638 174.514  1.00 46.25           C  
ATOM   1277  O   GLU B  62      40.529   4.596 174.386  1.00 47.62           O  
ATOM   1278  CB  GLU B  62      40.989   7.549 175.696  1.00 56.65           C  
ATOM   1279  CG  GLU B  62      41.980   6.686 176.457  1.00 69.36           C  
ATOM   1280  CD  GLU B  62      42.835   7.493 177.414  1.00 80.15           C  
ATOM   1281  OE1 GLU B  62      42.672   8.729 177.455  1.00 82.12           O  
ATOM   1282  OE2 GLU B  62      43.670   6.893 178.123  1.00 79.65           O  
ATOM   1283  N   SER B  63      38.618   5.661 174.884  1.00 47.59           N  
ATOM   1284  CA  SER B  63      37.879   4.426 175.117  1.00 47.00           C  
ATOM   1285  C   SER B  63      37.010   3.981 173.948  1.00 49.16           C  
ATOM   1286  O   SER B  63      36.372   2.934 174.013  1.00 42.46           O  
ATOM   1287  CB  SER B  63      37.024   4.556 176.376  1.00 49.88           C  
ATOM   1288  OG  SER B  63      36.072   5.593 176.234  1.00 53.24           O  
ATOM   1289  N   ALA B  64      36.978   4.755 172.871  1.00 50.69           N  
ATOM   1290  CA  ALA B  64      36.137   4.394 171.732  1.00 41.66           C  
ATOM   1291  C   ALA B  64      36.521   3.065 171.082  1.00 43.24           C  
ATOM   1292  O   ALA B  64      37.696   2.764 170.889  1.00 46.44           O  
ATOM   1293  CB  ALA B  64      36.132   5.509 170.700  1.00 41.49           C  
ATOM   1294  N   PRO B  65      35.520   2.290 170.689  1.00 45.09           N  
ATOM   1295  CA  PRO B  65      35.765   1.010 170.021  1.00 43.91           C  
ATOM   1296  C   PRO B  65      36.490   1.204 168.688  1.00 43.75           C  
ATOM   1297  O   PRO B  65      37.345   0.400 168.328  1.00 46.49           O  
ATOM   1298  CB  PRO B  65      34.357   0.472 169.792  1.00 41.61           C  
ATOM   1299  CG  PRO B  65      33.577   1.015 170.938  1.00 34.33           C  
ATOM   1300  CD  PRO B  65      34.154   2.372 171.234  1.00 38.09           C  
ATOM   1301  N   GLU B  66      36.148   2.271 167.968  1.00 43.13           N  
ATOM   1302  CA  GLU B  66      36.750   2.565 166.663  1.00 41.24           C  
ATOM   1303  C   GLU B  66      38.234   2.950 166.711  1.00 39.22           C  
ATOM   1304  O   GLU B  66      38.969   2.732 165.751  1.00 38.33           O  
ATOM   1305  CB  GLU B  66      35.925   3.617 165.909  1.00 44.74           C  
ATOM   1306  CG  GLU B  66      36.407   5.048 166.068  1.00 49.54           C  
ATOM   1307  CD  GLU B  66      35.628   6.026 165.208  1.00 47.77           C  
ATOM   1308  OE1 GLU B  66      35.897   6.100 163.993  1.00 48.88           O  
ATOM   1309  OE2 GLU B  66      34.748   6.725 165.746  1.00 46.38           O  
ATOM   1310  N   PHE B  67      38.665   3.519 167.829  1.00 37.21           N  
ATOM   1311  CA  PHE B  67      40.061   3.902 168.023  1.00 37.29           C  
ATOM   1312  C   PHE B  67      40.921   2.849 168.714  1.00 39.54           C  
ATOM   1313  O   PHE B  67      42.104   3.077 168.950  1.00 38.69           O  
ATOM   1314  CB  PHE B  67      40.141   5.200 168.832  1.00 38.71           C  
ATOM   1315  CG  PHE B  67      39.781   6.429 168.051  1.00 44.62           C  
ATOM   1316  CD1 PHE B  67      38.463   6.826 167.929  1.00 37.48           C  
ATOM   1317  CD2 PHE B  67      40.764   7.192 167.445  1.00 42.27           C  
ATOM   1318  CE1 PHE B  67      38.130   7.957 167.213  1.00 35.00           C  
ATOM   1319  CE2 PHE B  67      40.437   8.324 166.727  1.00 40.00           C  
ATOM   1320  CZ  PHE B  67      39.119   8.706 166.610  1.00 34.96           C  
ATOM   1321  N   ALA B  68      40.325   1.716 169.063  1.00 39.07           N  
ATOM   1322  CA  ALA B  68      41.049   0.688 169.798  1.00 30.37           C  
ATOM   1323  C   ALA B  68      42.259   0.104 169.087  1.00 34.23           C  
ATOM   1324  O   ALA B  68      43.316  -0.041 169.694  1.00 39.95           O  
ATOM   1325  CB  ALA B  68      40.096  -0.425 170.202  1.00 36.48           C  
ATOM   1326  N   GLU B  69      42.108  -0.257 167.821  1.00 33.92           N  
ATOM   1327  CA  GLU B  69      43.235  -0.806 167.083  1.00 31.24           C  
ATOM   1328  C   GLU B  69      44.340   0.233 166.912  1.00 34.79           C  
ATOM   1329  O   GLU B  69      45.518  -0.069 167.078  1.00 36.07           O  
ATOM   1330  CB  GLU B  69      42.782  -1.343 165.727  1.00 34.89           C  
ATOM   1331  CG  GLU B  69      42.173  -2.733 165.796  1.00 40.89           C  
ATOM   1332  CD  GLU B  69      42.133  -3.421 164.448  1.00 50.47           C  
ATOM   1333  OE1 GLU B  69      41.251  -3.081 163.634  1.00 59.03           O  
ATOM   1334  OE2 GLU B  69      42.982  -4.302 164.204  1.00 51.28           O  
ATOM   1335  N   PHE B  70      43.948   1.455 166.563  1.00 38.73           N  
ATOM   1336  CA  PHE B  70      44.890   2.554 166.371  1.00 30.65           C  
ATOM   1337  C   PHE B  70      45.612   2.908 167.666  1.00 35.53           C  
ATOM   1338  O   PHE B  70      46.818   3.136 167.675  1.00 39.81           O  
ATOM   1339  CB  PHE B  70      44.146   3.781 165.840  1.00 30.93           C  
ATOM   1340  CG  PHE B  70      45.026   4.971 165.594  1.00 36.64           C  
ATOM   1341  CD1 PHE B  70      45.670   5.132 164.382  1.00 35.19           C  
ATOM   1342  CD2 PHE B  70      45.198   5.934 166.571  1.00 33.98           C  
ATOM   1343  CE1 PHE B  70      46.477   6.227 164.150  1.00 33.33           C  
ATOM   1344  CE2 PHE B  70      46.004   7.032 166.346  1.00 28.13           C  
ATOM   1345  CZ  PHE B  70      46.643   7.179 165.133  1.00 31.15           C  
ATOM   1346  N   ASN B  71      44.857   2.979 168.755  1.00 33.84           N  
ATOM   1347  CA  ASN B  71      45.404   3.320 170.064  1.00 31.60           C  
ATOM   1348  C   ASN B  71      46.414   2.316 170.602  1.00 34.04           C  
ATOM   1349  O   ASN B  71      47.415   2.698 171.196  1.00 39.26           O  
ATOM   1350  CB  ASN B  71      44.282   3.530 171.080  1.00 26.98           C  
ATOM   1351  CG  ASN B  71      43.715   4.935 171.040  1.00 41.44           C  
ATOM   1352  OD1 ASN B  71      44.363   5.867 170.566  1.00 40.91           O  
ATOM   1353  ND2 ASN B  71      42.497   5.094 171.539  1.00 38.67           N  
ATOM   1354  N   ALA B  72      46.141   1.033 170.397  1.00 39.20           N  
ATOM   1355  CA  ALA B  72      47.041  -0.016 170.853  1.00 42.89           C  
ATOM   1356  C   ALA B  72      48.363   0.127 170.120  1.00 40.77           C  
ATOM   1357  O   ALA B  72      49.433  -0.022 170.701  1.00 47.03           O  
ATOM   1358  CB  ALA B  72      46.435  -1.384 170.597  1.00 37.83           C  
ATOM   1367  N   ALA B  74      49.545   2.847 168.949  1.00 44.63           N  
ATOM   1368  CA  ALA B  74      50.214   4.025 169.488  1.00 39.85           C  
ATOM   1369  C   ALA B  74      50.938   3.688 170.784  1.00 44.83           C  
ATOM   1370  O   ALA B  74      52.063   4.125 171.012  1.00 53.06           O  
ATOM   1371  CB  ALA B  74      49.213   5.144 169.714  1.00 43.12           C  
ATOM   1372  N   GLN B  75      50.255   2.959 171.659  1.00 45.44           N  
ATOM   1373  CA  GLN B  75      50.813   2.555 172.943  1.00 47.06           C  
ATOM   1374  C   GLN B  75      51.989   1.620 172.725  1.00 48.92           C  
ATOM   1375  O   GLN B  75      52.987   1.670 173.439  1.00 55.46           O  
ATOM   1376  CB  GLN B  75      49.747   1.891 173.818  1.00 49.22           C  
ATOM   1377  CG  GLN B  75      50.286   0.997 174.928  1.00 61.25           C  
ATOM   1378  CD  GLN B  75      51.462   1.606 175.671  1.00 68.23           C  
ATOM   1379  OE1 GLN B  75      51.833   2.755 175.440  1.00 74.35           O  
ATOM   1380  NE2 GLN B  75      52.055   0.831 176.572  1.00 68.55           N  
ATOM   1381  N   ALA B  76      51.881   0.809 171.683  1.00 51.07           N  
ATOM   1382  CA  ALA B  76      52.916  -0.149 171.324  1.00 53.26           C  
ATOM   1383  C   ALA B  76      54.256   0.486 170.963  1.00 52.04           C  
ATOM   1384  O   ALA B  76      55.304  -0.049 171.312  1.00 53.63           O  
ATOM   1385  CB  ALA B  76      52.434  -1.032 170.183  1.00 46.94           C  
ATOM   1394  N   PRO B  78      56.840   3.514 171.389  1.00 52.24           N  
ATOM   1395  CA  PRO B  78      57.184   4.664 172.215  1.00 56.41           C  
ATOM   1396  C   PRO B  78      58.255   5.446 171.490  1.00 58.05           C  
ATOM   1397  O   PRO B  78      59.286   4.870 171.152  1.00 58.33           O  
ATOM   1398  CB  PRO B  78      57.783   4.009 173.451  1.00 56.80           C  
ATOM   1399  CG  PRO B  78      58.461   2.791 172.911  1.00 51.34           C  
ATOM   1400  CD  PRO B  78      57.726   2.371 171.663  1.00 51.45           C  
ATOM   1401  N   GLY B  79      58.035   6.730 171.238  1.00 54.07           N  
ATOM   1402  CA  GLY B  79      59.054   7.495 170.551  1.00 59.53           C  
ATOM   1403  C   GLY B  79      59.708   8.553 171.423  1.00 69.70           C  
ATOM   1404  O   GLY B  79      59.061   9.535 171.778  1.00 83.50           O  
ATOM   1405  N   GLY B  80      60.975   8.339 171.764  1.00 63.92           N  
ATOM   1406  CA  GLY B  80      61.685   7.141 171.349  1.00 62.15           C  
ATOM   1407  C   GLY B  80      61.835   6.861 169.865  1.00 58.36           C  
ATOM   1408  O   GLY B  80      62.330   7.680 169.097  1.00 56.27           O  
ATOM   1409  N   ILE B  81      61.378   5.673 169.486  1.00 57.01           N  
ATOM   1410  CA  ILE B  81      61.432   5.154 168.123  1.00 58.76           C  
ATOM   1411  C   ILE B  81      60.653   5.978 167.106  1.00 57.95           C  
ATOM   1412  O   ILE B  81      61.066   6.101 165.954  1.00 54.05           O  
ATOM   1413  CB  ILE B  81      60.934   3.697 168.062  1.00 64.07           C  
ATOM   1414  CG1 ILE B  81      61.324   2.948 169.337  1.00 64.74           C  
ATOM   1415  CG2 ILE B  81      61.496   2.992 166.839  1.00 62.66           C  
ATOM   1416  CD1 ILE B  81      62.808   2.963 169.620  1.00 71.03           C  
ATOM   1417  N   ALA B  82      59.553   6.580 167.541  1.00 59.15           N  
ATOM   1418  CA  ALA B  82      58.729   7.365 166.636  1.00 54.85           C  
ATOM   1419  C   ALA B  82      59.539   8.500 166.036  1.00 49.68           C  
ATOM   1420  O   ALA B  82      59.421   8.788 164.847  1.00 51.69           O  
ATOM   1421  CB  ALA B  82      57.513   7.909 167.368  1.00 54.32           C  
ATOM   1422  N   VAL B  83      60.338   9.164 166.860  1.00 53.09           N  
ATOM   1423  CA  VAL B  83      61.162  10.260 166.372  1.00 51.85           C  
ATOM   1424  C   VAL B  83      62.201   9.761 165.375  1.00 53.42           C  
ATOM   1425  O   VAL B  83      62.450  10.402 164.357  1.00 50.88           O  
ATOM   1426  CB  VAL B  83      61.857  11.011 167.519  1.00 54.14           C  
ATOM   1427  CG1 VAL B  83      62.587  12.230 166.981  1.00 57.35           C  
ATOM   1428  CG2 VAL B  83      60.837  11.421 168.568  1.00 61.21           C  
ATOM   1429  N   ILE B  84      62.797   8.614 165.678  1.00 54.71           N  
ATOM   1430  CA  ILE B  84      63.790   8.024 164.797  1.00 52.78           C  
ATOM   1431  C   ILE B  84      63.118   7.677 163.480  1.00 51.61           C  
ATOM   1432  O   ILE B  84      63.675   7.902 162.409  1.00 51.72           O  
ATOM   1433  CB  ILE B  84      64.398   6.751 165.404  1.00 51.17           C  
ATOM   1434  CG1 ILE B  84      64.653   6.946 166.897  1.00 48.15           C  
ATOM   1435  CG2 ILE B  84      65.684   6.382 164.686  1.00 54.50           C  
ATOM   1436  CD1 ILE B  84      65.279   5.745 167.569  1.00 61.20           C  
ATOM   1437  N   ARG B  85      61.922   7.107 163.567  1.00 47.48           N  
ATOM   1438  CA  ARG B  85      61.180   6.733 162.374  1.00 51.50           C  
ATOM   1439  C   ARG B  85      60.842   7.976 161.567  1.00 52.23           C  
ATOM   1440  O   ARG B  85      60.933   7.980 160.342  1.00 51.94           O  
ATOM   1441  CB  ARG B  85      59.898   5.995 162.754  1.00 55.86           C  
ATOM   1442  CG  ARG B  85      60.034   4.484 162.795  1.00 56.96           C  
ATOM   1443  CD  ARG B  85      58.859   3.852 163.520  1.00 57.34           C  
ATOM   1444  NE  ARG B  85      59.175   2.519 164.020  1.00 63.93           N  
ATOM   1445  CZ  ARG B  85      59.545   1.502 163.250  1.00 67.53           C  
ATOM   1446  NH1 ARG B  85      59.646   1.662 161.939  1.00 75.10           N  
ATOM   1447  NH2 ARG B  85      59.813   0.324 163.793  1.00 64.75           N  
ATOM   1448  N   THR B  86      60.416   9.027 162.256  1.00 50.42           N  
ATOM   1449  CA  THR B  86      60.027  10.257 161.583  1.00 51.71           C  
ATOM   1450  C   THR B  86      61.188  10.880 160.826  1.00 47.94           C  
ATOM   1451  O   THR B  86      61.018  11.362 159.710  1.00 50.24           O  
ATOM   1452  CB  THR B  86      59.438  11.279 162.571  1.00 55.30           C  
ATOM   1453  OG1 THR B  86      58.258  10.733 163.171  1.00 48.70           O  
ATOM   1454  CG2 THR B  86      59.082  12.567 161.855  1.00 47.94           C  
ATOM   1455  N   LEU B  87      62.366  10.881 161.436  1.00 45.71           N  
ATOM   1456  CA  LEU B  87      63.537  11.464 160.798  1.00 46.11           C  
ATOM   1457  C   LEU B  87      63.907  10.732 159.515  1.00 46.10           C  
ATOM   1458  O   LEU B  87      64.238  11.358 158.510  1.00 46.20           O  
ATOM   1459  CB  LEU B  87      64.722  11.469 161.763  1.00 46.40           C  
ATOM   1460  CG  LEU B  87      64.498  12.186 163.093  1.00 50.35           C  
ATOM   1461  CD1 LEU B  87      65.345  11.569 164.192  1.00 50.41           C  
ATOM   1462  CD2 LEU B  87      64.784  13.673 162.964  1.00 46.31           C  
ATOM   1471  N   ASP B  89      61.937   9.023 157.627  1.00 58.50           N  
ATOM   1472  CA  ASP B  89      60.915   9.344 156.639  1.00 56.01           C  
ATOM   1473  C   ASP B  89      61.082  10.760 156.091  1.00 52.59           C  
ATOM   1474  O   ASP B  89      60.987  10.983 154.888  1.00 58.21           O  
ATOM   1475  CB  ASP B  89      59.523   9.174 157.256  1.00 55.63           C  
ATOM   1476  CG  ASP B  89      58.442   8.954 156.215  1.00 57.47           C  
ATOM   1477  OD1 ASP B  89      58.618   8.080 155.344  1.00 61.69           O  
ATOM   1478  OD2 ASP B  89      57.412   9.655 156.272  1.00 56.28           O  
ATOM   1479  N   GLN B  90      61.310  11.720 156.976  1.00 49.35           N  
ATOM   1480  CA  GLN B  90      61.488  13.093 156.539  1.00 49.29           C  
ATOM   1481  C   GLN B  90      62.733  13.195 155.668  1.00 50.67           C  
ATOM   1482  O   GLN B  90      62.738  13.886 154.653  1.00 54.88           O  
ATOM   1483  CB  GLN B  90      61.593  14.032 157.740  1.00 51.26           C  
ATOM   1484  CG  GLN B  90      60.380  14.018 158.656  1.00 47.32           C  
ATOM   1485  CD  GLN B  90      59.083  14.293 157.921  1.00 48.43           C  
ATOM   1486  OE1 GLN B  90      58.975  15.258 157.169  1.00 44.61           O  
ATOM   1487  NE2 GLN B  90      58.090  13.441 158.138  1.00 46.48           N  
ATOM   1488  N   TYR B  91      63.806  12.544 156.111  1.00 52.46           N  
ATOM   1489  CA  TYR B  91      65.082  12.573 155.402  1.00 52.82           C  
ATOM   1490  C   TYR B  91      65.314  11.414 154.435  1.00 56.05           C  
ATOM   1491  O   TYR B  91      66.330  11.378 153.746  1.00 59.38           O  
ATOM   1492  CB  TYR B  91      66.240  12.640 156.401  1.00 48.46           C  
ATOM   1493  CG  TYR B  91      66.227  13.859 157.293  1.00 48.50           C  
ATOM   1494  CD1 TYR B  91      66.600  15.104 156.809  1.00 55.19           C  
ATOM   1495  CD2 TYR B  91      65.850  13.763 158.623  1.00 50.60           C  
ATOM   1496  CE1 TYR B  91      66.593  16.219 157.624  1.00 56.71           C  
ATOM   1497  CE2 TYR B  91      65.840  14.871 159.446  1.00 51.93           C  
ATOM   1498  CZ  TYR B  91      66.212  16.095 158.941  1.00 57.34           C  
ATOM   1499  OH  TYR B  91      66.201  17.200 159.760  1.00 65.24           O  
ATOM   1500  N   GLY B  92      64.374  10.479 154.383  1.00 54.75           N  
ATOM   1501  CA  GLY B  92      64.510   9.341 153.498  1.00 57.50           C  
ATOM   1502  C   GLY B  92      65.839   8.652 153.727  1.00 54.62           C  
ATOM   1503  O   GLY B  92      66.702   8.629 152.852  1.00 59.18           O  
ATOM   1504  N   LEU B  93      65.995   8.082 154.915  1.00 53.40           N  
ATOM   1505  CA  LEU B  93      67.213   7.376 155.275  1.00 53.56           C  
ATOM   1506  C   LEU B  93      66.890   5.920 155.575  1.00 54.24           C  
ATOM   1507  O   LEU B  93      65.792   5.601 156.025  1.00 54.07           O  
ATOM   1508  CB  LEU B  93      67.872   8.042 156.481  1.00 50.81           C  
ATOM   1509  CG  LEU B  93      68.383   9.465 156.249  1.00 53.75           C  
ATOM   1510  CD1 LEU B  93      68.883  10.082 157.544  1.00 55.77           C  
ATOM   1511  CD2 LEU B  93      69.474   9.489 155.189  1.00 52.95           C  
ATOM   1512  N   THR B  94      67.848   5.036 155.321  1.00 60.63           N  
ATOM   1513  CA  THR B  94      67.649   3.613 155.564  1.00 60.23           C  
ATOM   1514  C   THR B  94      68.445   3.123 156.770  1.00 55.19           C  
ATOM   1515  O   THR B  94      69.645   2.873 156.677  1.00 58.45           O  
ATOM   1516  CB  THR B  94      68.019   2.779 154.325  1.00 62.13           C  
ATOM   1517  OG1 THR B  94      69.389   3.015 153.982  1.00 55.42           O  
ATOM   1518  CG2 THR B  94      67.139   3.162 153.146  1.00 61.48           C  
ATOM   1519  N   SER B 105      74.073  -3.420 160.704  1.00 89.37           N  
ATOM   1520  CA  SER B 105      73.026  -2.515 161.160  1.00 88.50           C  
ATOM   1521  C   SER B 105      72.235  -3.136 162.304  1.00 92.70           C  
ATOM   1522  O   SER B 105      71.144  -3.664 162.105  1.00 91.86           O  
ATOM   1523  CB  SER B 105      72.093  -2.144 160.007  1.00 79.52           C  
ATOM   1524  OG  SER B 105      71.048  -3.089 159.874  1.00 86.27           O  
ATOM   1533  N   VAL B 107      70.989  -1.507 164.531  1.00 99.02           N  
ATOM   1534  CA  VAL B 107      70.024  -0.453 164.838  1.00 99.34           C  
ATOM   1535  C   VAL B 107      68.575  -0.892 164.639  1.00 93.96           C  
ATOM   1536  O   VAL B 107      67.683  -0.478 165.377  1.00 90.76           O  
ATOM   1537  CB  VAL B 107      70.299   0.829 164.023  1.00 90.77           C  
ATOM   1538  CG1 VAL B 107      69.789   0.687 162.596  1.00 87.38           C  
ATOM   1539  CG2 VAL B 107      69.674   2.035 164.705  1.00 84.65           C  
ATOM   1540  N   SER B 108      68.365  -1.746 163.642  1.00 96.45           N  
ATOM   1541  CA  SER B 108      67.050  -2.285 163.311  1.00 96.36           C  
ATOM   1542  C   SER B 108      66.493  -3.119 164.460  1.00 99.77           C  
ATOM   1543  O   SER B 108      65.294  -3.108 164.731  1.00101.76           O  
ATOM   1544  CB  SER B 108      67.122  -3.127 162.037  1.00100.96           C  
ATOM   1545  OG  SER B 108      68.268  -3.957 162.041  1.00 98.87           O  
ATOM   1546  N   ARG B 109      67.388  -3.802 165.162  1.00 98.98           N  
ATOM   1547  CA  ARG B 109      67.040  -4.604 166.330  1.00 99.05           C  
ATOM   1548  C   ARG B 109      66.584  -3.716 167.494  1.00100.25           C  
ATOM   1549  O   ARG B 109      65.855  -4.157 168.381  1.00104.82           O  
ATOM   1550  CB  ARG B 109      68.228  -5.464 166.761  1.00101.27           C  
ATOM   1551  N   VAL B 110      67.028  -2.462 167.447  1.00 94.88           N  
ATOM   1552  CA  VAL B 110      66.763  -1.443 168.463  1.00 94.45           C  
ATOM   1553  C   VAL B 110      65.302  -1.074 168.677  1.00 94.02           C  
ATOM   1554  O   VAL B 110      64.881  -0.821 169.805  1.00 93.38           O  
ATOM   1555  CB  VAL B 110      67.524  -0.141 168.147  1.00 91.99           C  
ATOM   1556  CG1 VAL B 110      67.077   0.415 166.806  1.00 91.59           C  
ATOM   1557  CG2 VAL B 110      67.300   0.884 169.248  1.00 87.60           C  
ATOM   1558  N   LEU B 111      64.529  -1.051 167.601  1.00 90.26           N  
ATOM   1559  CA  LEU B 111      63.127  -0.689 167.710  1.00 89.56           C  
ATOM   1560  C   LEU B 111      62.353  -1.654 168.605  1.00 93.57           C  
ATOM   1561  O   LEU B 111      61.527  -1.225 169.410  1.00 90.62           O  
ATOM   1562  CB  LEU B 111      62.491  -0.614 166.320  1.00 86.10           C  
ATOM   1563  CG  LEU B 111      63.383  -0.060 165.203  1.00 82.69           C  
ATOM   1564  CD1 LEU B 111      62.553   0.566 164.095  1.00 81.08           C  
ATOM   1565  CD2 LEU B 111      64.395   0.940 165.739  1.00 75.72           C  
ATOM   1566  N   SER B 112      62.582  -2.950 168.437  1.00 93.90           N  
ATOM   1567  CA  SER B 112      61.877  -3.938 169.244  1.00 95.22           C  
ATOM   1568  C   SER B 112      62.786  -4.855 170.059  1.00 91.04           C  
ATOM   1569  O   SER B 112      62.557  -5.084 171.247  1.00 80.62           O  
ATOM   1570  CB  SER B 112      60.962  -4.775 168.352  1.00 97.97           C  
ATOM   1571  OG  SER B 112      61.724  -5.521 167.419  1.00 96.19           O  
ATOM   1572  N   GLY B 113      63.824  -5.370 169.410  1.00 97.81           N  
ATOM   1573  CA  GLY B 113      64.764  -6.285 170.033  1.00 96.32           C  
ATOM   1574  C   GLY B 113      65.613  -5.835 171.210  1.00 96.49           C  
ATOM   1575  O   GLY B 113      65.808  -6.607 172.147  1.00 99.32           O  
ATOM   1576  N   LYS B 114      66.149  -4.620 171.158  1.00 96.21           N  
ATOM   1577  CA  LYS B 114      66.999  -4.135 172.244  1.00 98.76           C  
ATOM   1578  C   LYS B 114      66.611  -2.752 172.761  1.00 99.73           C  
ATOM   1579  O   LYS B 114      66.165  -1.895 172.002  1.00 97.62           O  
ATOM   1580  CB  LYS B 114      68.480  -4.175 171.837  1.00101.74           C  
ATOM   1581  CG  LYS B 114      69.464  -3.758 172.921  1.00100.31           C  
ATOM   1582  CD  LYS B 114      70.902  -3.876 172.443  1.00 92.01           C  
ATOM   1583  CE  LYS B 114      71.883  -3.436 173.517  1.00 87.88           C  
ATOM   1584  NZ  LYS B 114      73.294  -3.547 173.059  1.00 73.32           N  
ATOM   1585  N   ARG B 115      66.824  -2.530 174.053  1.00100.66           N  
ATOM   1586  CA  ARG B 115      66.511  -1.254 174.683  1.00 97.55           C  
ATOM   1587  C   ARG B 115      67.360  -0.135 174.079  1.00 99.11           C  
ATOM   1588  O   ARG B 115      68.536  -0.330 173.783  1.00101.05           O  
ATOM   1589  CB  ARG B 115      66.732  -1.361 176.196  1.00 94.43           C  
ATOM   1590  CG  ARG B 115      67.062  -0.062 176.912  1.00 93.82           C  
ATOM   1591  CD  ARG B 115      67.690  -0.344 178.266  1.00 94.39           C  
ATOM   1592  NE  ARG B 115      66.689  -0.415 179.326  1.00100.73           N  
ATOM   1593  CZ  ARG B 115      66.921  -0.899 180.541  1.00107.12           C  
ATOM   1594  NH1 ARG B 115      68.124  -1.360 180.854  1.00106.48           N  
ATOM   1595  NH2 ARG B 115      65.950  -0.921 181.444  1.00104.09           N  
ATOM   1596  N   LYS B 116      66.723   1.008 173.844  1.00100.24           N  
ATOM   1597  CA  LYS B 116      67.390   2.152 173.241  1.00 99.22           C  
ATOM   1598  C   LYS B 116      68.416   2.766 174.171  1.00 95.77           C  
ATOM   1599  O   LYS B 116      68.199   2.865 175.377  1.00 93.49           O  
ATOM   1600  CB  LYS B 116      66.372   3.211 172.821  1.00 97.02           C  
ATOM   1601  CG  LYS B 116      66.989   4.407 172.117  1.00 86.62           C  
ATOM   1602  CD  LYS B 116      65.922   5.398 171.682  1.00 76.71           C  
ATOM   1603  CE  LYS B 116      66.528   6.611 170.998  1.00 72.91           C  
ATOM   1604  NZ  LYS B 116      65.506   7.601 170.560  1.00 83.52           N  
ATOM   1605  N   LEU B 117      69.544   3.179 173.609  1.00 90.60           N  
ATOM   1606  CA  LEU B 117      70.584   3.794 174.412  1.00 93.13           C  
ATOM   1607  C   LEU B 117      70.191   5.227 174.733  1.00 92.86           C  
ATOM   1608  O   LEU B 117      69.796   5.983 173.847  1.00 88.00           O  
ATOM   1609  CB  LEU B 117      71.914   3.774 173.660  1.00 90.90           C  
ATOM   1610  CG  LEU B 117      72.484   2.379 173.398  1.00 89.56           C  
ATOM   1611  CD1 LEU B 117      73.724   2.453 172.523  1.00 84.86           C  
ATOM   1612  CD2 LEU B 117      72.783   1.662 174.706  1.00 87.96           C  
ATOM   1613  N   THR B 118      70.237   5.549 176.024  1.00 92.92           N  
ATOM   1614  CA  THR B 118      69.955   6.882 176.540  1.00 93.67           C  
ATOM   1615  C   THR B 118      71.084   7.781 176.060  1.00 89.02           C  
ATOM   1616  O   THR B 118      70.894   8.953 175.741  1.00 87.39           O  
ATOM   1617  CB  THR B 118      69.825   6.903 178.081  1.00 92.32           C  
ATOM   1618  OG1 THR B 118      71.092   7.186 178.690  1.00 97.08           O  
ATOM   1619  CG2 THR B 118      69.312   5.563 178.591  1.00 90.61           C  
ATOM   1620  N   LEU B 119      72.266   7.188 175.968  1.00 87.03           N  
ATOM   1621  CA  LEU B 119      73.461   7.890 175.530  1.00 81.65           C  
ATOM   1622  C   LEU B 119      73.304   8.419 174.110  1.00 82.13           C  
ATOM   1623  O   LEU B 119      73.770   9.515 173.803  1.00 79.39           O  
ATOM   1624  CB  LEU B 119      74.684   6.981 175.639  1.00 85.23           C  
ATOM   1625  CG  LEU B 119      74.848   6.294 176.996  1.00 85.97           C  
ATOM   1626  CD1 LEU B 119      74.324   4.866 176.950  1.00 84.69           C  
ATOM   1627  CD2 LEU B 119      76.297   6.326 177.454  1.00 92.22           C  
ATOM   1628  N   GLU B 120      72.605   7.680 173.251  1.00 84.37           N  
ATOM   1629  CA  GLU B 120      72.417   8.126 171.871  1.00 83.05           C  
ATOM   1630  C   GLU B 120      71.262   9.118 171.793  1.00 79.74           C  
ATOM   1631  O   GLU B 120      70.095   8.750 171.907  1.00 69.68           O  
ATOM   1632  CB  GLU B 120      72.113   6.927 170.973  1.00 84.17           C  
ATOM   1633  CG  GLU B 120      70.824   6.208 171.344  1.00 92.93           C  
ATOM   1634  CD  GLU B 120      70.587   4.948 170.534  1.00 98.40           C  
ATOM   1635  OE1 GLU B 120      70.375   5.056 169.308  1.00100.47           O  
ATOM   1636  OE2 GLU B 120      70.603   3.848 171.128  1.00 93.98           O  
ATOM   1637  N   HIS B 121      71.599  10.398 171.704  1.00 84.92           N  
ATOM   1638  CA  HIS B 121      70.597  11.454 171.660  1.00 83.89           C  
ATOM   1639  C   HIS B 121      70.662  12.225 170.359  1.00 86.98           C  
ATOM   1640  O   HIS B 121      69.920  13.184 170.153  1.00 82.68           O  
ATOM   1641  CB  HIS B 121      70.837  12.418 172.814  1.00 76.84           C  
ATOM   1642  CG  HIS B 121      72.273  12.808 172.973  1.00 88.55           C  
ATOM   1643  ND1 HIS B 121      72.791  13.288 174.156  1.00 99.51           N  
ATOM   1644  CD2 HIS B 121      73.303  12.780 172.094  1.00 87.63           C  
ATOM   1645  CE1 HIS B 121      74.077  13.543 173.999  1.00 99.09           C  
ATOM   1646  NE2 HIS B 121      74.413  13.243 172.757  1.00 99.68           N  
ATOM   1647  N   ALA B 122      71.560  11.836 169.462  1.00 84.34           N  
ATOM   1648  CA  ALA B 122      71.708  12.552 168.195  1.00 78.79           C  
ATOM   1649  C   ALA B 122      70.447  12.475 167.342  1.00 80.03           C  
ATOM   1650  O   ALA B 122      69.765  11.450 167.341  1.00 87.72           O  
ATOM   1651  CB  ALA B 122      72.904  12.015 167.425  1.00 83.12           C  
ATOM   1652  N   LYS B 123      70.143  13.539 166.603  1.00 80.62           N  
ATOM   1653  CA  LYS B 123      70.938  14.762 166.589  1.00 81.90           C  
ATOM   1654  C   LYS B 123      70.099  15.948 166.106  1.00 87.06           C  
ATOM   1655  O   LYS B 123      69.023  15.764 165.539  1.00 88.80           O  
ATOM   1656  CB  LYS B 123      72.182  14.596 165.713  1.00 90.21           C  
ATOM   1657  CG  LYS B 123      73.196  13.602 166.260  1.00 92.37           C  
ATOM   1658  CD  LYS B 123      74.395  13.463 165.336  1.00 92.40           C  
ATOM   1659  CE  LYS B 123      75.418  12.488 165.897  1.00 97.31           C  
ATOM   1660  NZ  LYS B 123      76.591  12.319 164.993  1.00 99.54           N  
ATOM   1661  N   LYS B 124      70.631  17.156 166.275  1.00 88.51           N  
ATOM   1662  CA  LYS B 124      69.954  18.378 165.837  1.00 82.30           C  
ATOM   1663  C   LYS B 124      68.883  18.883 166.800  1.00 75.85           C  
ATOM   1664  O   LYS B 124      68.876  20.059 167.160  1.00 65.89           O  
ATOM   1665  CB  LYS B 124      69.343  18.174 164.449  1.00 76.72           C  
ATOM   1666  CG  LYS B 124      70.340  17.746 163.384  1.00 78.45           C  
ATOM   1667  CD  LYS B 124      70.908  16.367 163.677  1.00 81.62           C  
ATOM   1668  CE  LYS B 124      72.133  16.083 162.823  1.00 86.40           C  
ATOM   1669  NZ  LYS B 124      72.728  14.750 163.116  1.00 82.60           N  
ATOM   1670  N   LEU B 125      67.948  18.022 167.174  1.00 81.90           N  
ATOM   1671  CA  LEU B 125      66.876  18.454 168.055  1.00 77.55           C  
ATOM   1672  C   LEU B 125      67.027  17.846 169.431  1.00 75.99           C  
ATOM   1673  O   LEU B 125      67.070  16.627 169.579  1.00 85.56           O  
ATOM   1674  CB  LEU B 125      65.524  18.066 167.459  1.00 73.09           C  
ATOM   1675  CG  LEU B 125      65.510  16.765 166.656  1.00 72.74           C  
ATOM   1676  N   ALA B 126      67.063  18.641 170.488  1.00 72.70           N  
ATOM   1677  CA  ALA B 126      67.168  18.003 171.799  1.00 71.79           C  
ATOM   1678  C   ALA B 126      66.097  18.414 172.813  1.00 75.43           C  
ATOM   1679  O   ALA B 126      65.985  19.594 173.139  1.00 71.03           O  
ATOM   1680  CB  ALA B 126      68.556  18.228 172.381  1.00 81.97           C  
ATOM   1681  N   THR B 127      65.387  17.441 173.375  1.00 79.69           N  
ATOM   1682  CA  THR B 127      65.538  16.042 173.001  1.00 71.94           C  
ATOM   1683  C   THR B 127      64.188  15.343 173.099  1.00 67.76           C  
ATOM   1684  O   THR B 127      63.420  15.594 174.026  1.00 63.77           O  
ATOM   1685  CB  THR B 127      66.552  15.325 173.912  1.00 68.96           C  
ATOM   1686  OG1 THR B 127      67.866  15.844 173.670  1.00 67.56           O  
ATOM   1687  CG2 THR B 127      66.549  13.833 173.642  1.00 66.41           C  
ATOM   1688  N   ARG B 128      63.901  14.460 172.150  1.00 63.97           N  
ATOM   1689  CA  ARG B 128      62.636  13.740 172.153  1.00 61.64           C  
ATOM   1690  C   ARG B 128      62.839  12.242 172.326  1.00 60.26           C  
ATOM   1691  O   ARG B 128      62.028  11.442 171.866  1.00 58.60           O  
ATOM   1692  CB  ARG B 128      61.859  14.020 170.867  1.00 62.68           C  
ATOM   1693  CG  ARG B 128      60.934  15.221 170.957  1.00 70.57           C  
ATOM   1694  CD  ARG B 128      60.689  15.842 169.593  1.00 67.46           C  
ATOM   1695  NE  ARG B 128      61.823  15.667 168.691  1.00 71.62           N  
ATOM   1696  CZ  ARG B 128      63.091  15.844 169.043  1.00 77.27           C  
ATOM   1697  NH1 ARG B 128      63.391  16.202 170.283  1.00 83.16           N  
ATOM   1698  NH2 ARG B 128      64.059  15.664 168.156  1.00 75.90           N  
ATOM   1699  N   PHE B 129      63.923  11.864 172.991  1.00 56.01           N  
ATOM   1700  CA  PHE B 129      64.225  10.457 173.213  1.00 56.65           C  
ATOM   1701  C   PHE B 129      64.306  10.123 174.698  1.00 65.60           C  
ATOM   1702  O   PHE B 129      65.131  10.675 175.424  1.00 61.27           O  
ATOM   1703  CB  PHE B 129      65.530  10.079 172.515  1.00 51.56           C  
ATOM   1704  CG  PHE B 129      65.743  10.781 171.207  1.00 53.86           C  
ATOM   1705  CD1 PHE B 129      65.931  12.149 171.163  1.00 62.85           C  
ATOM   1706  CD2 PHE B 129      65.758  10.072 170.021  1.00 55.76           C  
ATOM   1707  CE1 PHE B 129      66.129  12.799 169.961  1.00 65.49           C  
ATOM   1708  CE2 PHE B 129      65.954  10.715 168.815  1.00 57.92           C  
ATOM   1709  CZ  PHE B 129      66.141  12.081 168.784  1.00 61.94           C  
ATOM   1710  N   GLY B 130      63.446   9.214 175.142  1.00 64.86           N  
ATOM   1711  CA  GLY B 130      63.421   8.806 176.533  1.00 58.38           C  
ATOM   1712  C   GLY B 130      62.086   9.078 177.195  1.00 52.38           C  
ATOM   1713  O   GLY B 130      62.031   9.580 178.317  1.00 61.47           O  
ATOM      9  N   HIS A   2      49.640  19.352 172.228  1.00 44.63           N  
ATOM     10  CA  HIS A   2      48.403  18.590 172.325  1.00 38.99           C  
ATOM     11  C   HIS A   2      47.683  18.440 170.991  1.00 40.99           C  
ATOM     12  O   HIS A   2      47.542  19.402 170.242  1.00 38.78           O  
ATOM     13  CB  HIS A   2      47.471  19.240 173.348  1.00 41.15           C  
ATOM     14  CG  HIS A   2      46.141  18.565 173.469  1.00 49.65           C  
ATOM     15  ND1 HIS A   2      45.993  17.299 173.991  1.00 51.32           N  
ATOM     16  CD2 HIS A   2      44.897  18.983 173.138  1.00 53.24           C  
ATOM     17  CE1 HIS A   2      44.715  16.966 173.976  1.00 49.27           C  
ATOM     18  NE2 HIS A   2      44.029  17.970 173.463  1.00 52.06           N  
ATOM     19  N   LEU A   3      47.216  17.228 170.712  1.00 46.16           N  
ATOM     20  CA  LEU A   3      46.491  16.959 169.485  1.00 39.37           C  
ATOM     21  C   LEU A   3      45.020  17.006 169.839  1.00 42.54           C  
ATOM     22  O   LEU A   3      44.545  16.208 170.642  1.00 46.04           O  
ATOM     23  CB  LEU A   3      46.837  15.570 168.962  1.00 39.43           C  
ATOM     24  CG  LEU A   3      48.072  15.432 168.077  1.00 43.92           C  
ATOM     25  CD1 LEU A   3      48.421  13.963 167.911  1.00 42.80           C  
ATOM     26  CD2 LEU A   3      47.823  16.078 166.725  1.00 45.29           C  
ATOM     27  N   ILE A   4      44.294  17.946 169.248  1.00 40.79           N  
ATOM     28  CA  ILE A   4      42.875  18.063 169.530  1.00 35.85           C  
ATOM     29  C   ILE A   4      42.148  16.805 169.078  1.00 38.99           C  
ATOM     30  O   ILE A   4      41.299  16.279 169.791  1.00 41.37           O  
ATOM     31  CB  ILE A   4      42.268  19.295 168.838  1.00 37.87           C  
ATOM     32  CG1 ILE A   4      42.868  20.574 169.426  1.00 41.23           C  
ATOM     33  CG2 ILE A   4      40.756  19.296 168.981  1.00 33.52           C  
ATOM     34  CD1 ILE A   4      43.028  21.696 168.426  1.00 35.56           C  
ATOM     35  N   THR A   5      42.473  16.321 167.883  1.00 39.54           N  
ATOM     36  CA  THR A   5      41.849  15.108 167.361  1.00 39.60           C  
ATOM     37  C   THR A   5      42.837  14.208 166.624  1.00 39.24           C  
ATOM     38  O   THR A   5      43.751  14.691 165.964  1.00 39.05           O  
ATOM     39  CB  THR A   5      40.682  15.435 166.412  1.00 39.46           C  
ATOM     40  OG1 THR A   5      39.922  16.525 166.942  1.00 42.60           O  
ATOM     41  CG2 THR A   5      39.778  14.229 166.254  1.00 41.97           C  
ATOM     42  N   GLN A   6      42.633  12.900 166.743  1.00 38.23           N  
ATOM     43  CA  GLN A   6      43.461  11.912 166.061  1.00 40.18           C  
ATOM     44  C   GLN A   6      42.665  11.170 164.985  1.00 37.50           C  
ATOM     45  O   GLN A   6      43.162  10.221 164.388  1.00 38.40           O  
ATOM     46  CB  GLN A   6      44.021  10.901 167.063  1.00 37.31           C  
ATOM     47  CG  GLN A   6      45.185  11.413 167.892  1.00 44.12           C  
ATOM     48  CD  GLN A   6      45.152  10.899 169.317  1.00 46.40           C  
ATOM     49  OE1 GLN A   6      45.048   9.697 169.552  1.00 51.52           O  
ATOM     50  NE2 GLN A   6      45.238  11.810 170.276  1.00 46.94           N  
ATOM     51  N   LYS A   7      41.437  11.618 164.744  1.00 34.29           N  
ATOM     52  CA  LYS A   7      40.552  10.991 163.763  1.00 34.52           C  
ATOM     53  C   LYS A   7      41.021  11.017 162.306  1.00 32.51           C  
ATOM     54  O   LYS A   7      40.907  10.017 161.603  1.00 31.31           O  
ATOM     55  CB  LYS A   7      39.149  11.602 163.870  1.00 34.08           C  
ATOM     56  CG  LYS A   7      38.211  11.264 162.724  1.00 37.22           C  
ATOM     57  CD  LYS A   7      37.158  10.255 163.144  1.00 36.36           C  
ATOM     58  CE  LYS A   7      36.272   9.872 161.973  1.00 38.30           C  
ATOM     59  NZ  LYS A   7      37.071   9.445 160.793  1.00 48.25           N  
ATOM     60  N   ALA A   8      41.553  12.143 161.854  1.00 33.11           N  
ATOM     61  CA  ALA A   8      42.037  12.217 160.488  1.00 31.62           C  
ATOM     62  C   ALA A   8      43.181  11.228 160.342  1.00 32.70           C  
ATOM     63  O   ALA A   8      43.289  10.526 159.341  1.00 34.16           O  
ATOM     64  CB  ALA A   8      42.500  13.624 160.161  1.00 30.55           C  
ATOM     65  N   LEU A   9      44.063  11.217 161.335  1.00 35.13           N  
ATOM     66  CA  LEU A   9      45.218  10.333 161.328  1.00 32.49           C  
ATOM     67  C   LEU A   9      44.828   8.864 161.375  1.00 33.45           C  
ATOM     68  O   LEU A   9      45.384   8.046 160.649  1.00 33.15           O  
ATOM     69  CB  LEU A   9      46.128  10.661 162.510  1.00 28.43           C  
ATOM     70  CG  LEU A   9      47.632  10.650 162.255  1.00 35.34           C  
ATOM     71  CD1 LEU A   9      47.969  11.428 160.994  1.00 34.92           C  
ATOM     72  CD2 LEU A   9      48.362  11.227 163.454  1.00 32.41           C  
ATOM     73  N   LYS A  10      43.879   8.535 162.243  1.00 35.60           N  
ATOM     74  CA  LYS A  10      43.405   7.167 162.366  1.00 30.96           C  
ATOM     75  C   LYS A  10      42.741   6.729 161.066  1.00 34.63           C  
ATOM     76  O   LYS A  10      42.937   5.609 160.602  1.00 38.75           O  
ATOM     77  CB  LYS A  10      42.421   7.048 163.528  1.00 28.87           C  
ATOM     78  CG  LYS A  10      41.930   5.634 163.780  1.00 32.39           C  
ATOM     79  CD  LYS A  10      40.464   5.622 164.172  1.00 32.43           C  
ATOM     80  CE  LYS A  10      39.585   6.091 163.027  1.00 38.70           C  
ATOM     81  NZ  LYS A  10      38.463   5.151 162.766  1.00 41.65           N  
ATOM     82  N   ASP A  11      41.945   7.621 160.488  1.00 32.26           N  
ATOM     83  CA  ASP A  11      41.276   7.345 159.226  1.00 32.56           C  
ATOM     84  C   ASP A  11      42.309   7.179 158.117  1.00 34.66           C  
ATOM     85  O   ASP A  11      42.189   6.306 157.264  1.00 42.12           O  
ATOM     86  CB  ASP A  11      40.294   8.463 158.878  1.00 36.10           C  
ATOM     87  CG  ASP A  11      39.014   8.386 159.686  1.00 42.97           C  
ATOM     88  OD1 ASP A  11      38.825   7.386 160.403  1.00 44.31           O  
ATOM     89  OD2 ASP A  11      38.198   9.325 159.605  1.00 44.57           O  
ATOM     90  N   ALA A  12      43.320   8.040 158.130  1.00 34.51           N  
ATOM     91  CA  ALA A  12      44.381   7.995 157.132  1.00 35.99           C  
ATOM     92  C   ALA A  12      45.175   6.698 157.213  1.00 38.77           C  
ATOM     93  O   ALA A  12      45.517   6.105 156.195  1.00 42.10           O  
ATOM     94  CB  ALA A  12      45.303   9.191 157.287  1.00 40.40           C  
ATOM     95  N   ALA A  13      45.454   6.252 158.432  1.00 38.13           N  
ATOM     96  CA  ALA A  13      46.190   5.013 158.628  1.00 37.78           C  
ATOM     97  C   ALA A  13      45.407   3.823 158.082  1.00 47.13           C  
ATOM     98  O   ALA A  13      45.974   2.937 157.446  1.00 52.51           O  
ATOM     99  CB  ALA A  13      46.498   4.812 160.101  1.00 35.84           C  
ATOM    100  N   GLU A  14      44.102   3.805 158.328  1.00 51.75           N  
ATOM    101  CA  GLU A  14      43.254   2.734 157.823  1.00 43.48           C  
ATOM    102  C   GLU A  14      43.219   2.750 156.294  1.00 46.03           C  
ATOM    103  O   GLU A  14      43.275   1.707 155.650  1.00 52.16           O  
ATOM    104  CB  GLU A  14      41.840   2.862 158.385  1.00 39.83           C  
ATOM    105  CG  GLU A  14      41.693   2.346 159.805  1.00 42.49           C  
ATOM    106  CD  GLU A  14      40.272   2.457 160.318  1.00 54.54           C  
ATOM    107  OE1 GLU A  14      39.447   3.100 159.639  1.00 58.12           O  
ATOM    108  OE2 GLU A  14      39.984   1.903 161.400  1.00 56.45           O  
ATOM    109  N   LYS A  15      43.083   3.943 155.726  1.00 44.17           N  
ATOM    110  CA  LYS A  15      43.024   4.127 154.277  1.00 45.55           C  
ATOM    111  C   LYS A  15      44.311   3.736 153.559  1.00 47.13           C  
ATOM    112  O   LYS A  15      44.277   3.155 152.477  1.00 50.27           O  
ATOM    113  CB  LYS A  15      42.649   5.568 153.932  1.00 47.76           C  
ATOM    114  CG  LYS A  15      41.698   5.693 152.753  1.00 55.86           C  
ATOM    115  CD  LYS A  15      41.762   7.077 152.132  1.00 55.48           C  
ATOM    116  CE  LYS A  15      40.378   7.691 152.001  1.00 61.37           C  
ATOM    117  NZ  LYS A  15      40.368   8.838 151.051  1.00 66.56           N  
ATOM    118  N   TYR A  16      45.437   4.019 154.202  1.00 46.15           N  
ATOM    119  CA  TYR A  16      46.747   3.691 153.663  1.00 44.76           C  
ATOM    120  C   TYR A  16      47.479   2.829 154.686  1.00 43.46           C  
ATOM    121  O   TYR A  16      48.263   3.310 155.497  1.00 43.81           O  
ATOM    122  CB  TYR A  16      47.518   4.966 153.330  1.00 42.76           C  
ATOM    123  CG  TYR A  16      46.733   5.892 152.430  1.00 46.74           C  
ATOM    124  CD1 TYR A  16      46.668   5.668 151.064  1.00 49.42           C  
ATOM    125  CD2 TYR A  16      46.037   6.975 152.948  1.00 47.59           C  
ATOM    126  CE1 TYR A  16      45.943   6.503 150.237  1.00 47.60           C  
ATOM    127  CE2 TYR A  16      45.311   7.815 152.128  1.00 44.02           C  
ATOM    128  CZ  TYR A  16      45.268   7.572 150.774  1.00 45.42           C  
ATOM    129  OH  TYR A  16      44.550   8.402 149.951  1.00 53.91           O  
ATOM    130  N   PRO A  17      47.214   1.530 154.628  1.00 43.34           N  
ATOM    131  CA  PRO A  17      47.801   0.554 155.550  1.00 44.43           C  
ATOM    132  C   PRO A  17      49.322   0.453 155.487  1.00 49.60           C  
ATOM    133  O   PRO A  17      49.951   0.247 156.521  1.00 49.49           O  
ATOM    134  CB  PRO A  17      47.157  -0.760 155.112  1.00 44.94           C  
ATOM    135  CG  PRO A  17      45.836  -0.346 154.566  1.00 44.01           C  
ATOM    136  CD  PRO A  17      46.090   0.959 153.868  1.00 45.48           C  
ATOM    137  N   GLN A  18      49.897   0.615 154.303  1.00 41.70           N  
ATOM    138  CA  GLN A  18      51.342   0.537 154.141  1.00 41.65           C  
ATOM    139  C   GLN A  18      52.021   1.630 154.951  1.00 46.46           C  
ATOM    140  O   GLN A  18      53.091   1.428 155.521  1.00 54.52           O  
ATOM    141  CB  GLN A  18      51.737   0.639 152.667  1.00 45.90           C  
ATOM    142  CG  GLN A  18      51.119   1.812 151.928  1.00 44.44           C  
ATOM    143  CD  GLN A  18      49.616   1.696 151.812  1.00 42.81           C  
ATOM    144  OE1 GLN A  18      48.953   1.190 152.715  1.00 38.95           O  
ATOM    145  NE2 GLN A  18      49.070   2.167 150.699  1.00 42.53           N  
ATOM    146  N   HIS A  19      51.374   2.787 154.999  1.00 45.17           N  
ATOM    147  CA  HIS A  19      51.882   3.957 155.703  1.00 43.61           C  
ATOM    148  C   HIS A  19      51.313   4.110 157.106  1.00 45.78           C  
ATOM    149  O   HIS A  19      51.494   5.146 157.739  1.00 45.17           O  
ATOM    150  CB  HIS A  19      51.586   5.221 154.897  1.00 41.77           C  
ATOM    151  CG  HIS A  19      51.998   5.132 153.464  1.00 39.21           C  
ATOM    152  ND1 HIS A  19      53.233   4.663 153.074  1.00 44.81           N  
ATOM    153  CD2 HIS A  19      51.340   5.450 152.325  1.00 43.47           C  
ATOM    154  CE1 HIS A  19      53.319   4.697 151.757  1.00 46.80           C  
ATOM    155  NE2 HIS A  19      52.183   5.171 151.278  1.00 44.80           N  
ATOM    156  N   LYS A  20      50.673   3.061 157.606  1.00 42.61           N  
ATOM    157  CA  LYS A  20      50.075   3.103 158.932  1.00 40.34           C  
ATOM    158  C   LYS A  20      51.085   3.344 160.049  1.00 43.41           C  
ATOM    159  O   LYS A  20      50.816   4.108 160.969  1.00 49.19           O  
ATOM    160  CB  LYS A  20      49.319   1.801 159.202  1.00 20.00           C  
ATOM    161  CG  LYS A  20      48.092   1.602 158.326  1.00 20.00           C  
ATOM    162  CD  LYS A  20      47.404   0.282 158.629  1.00 20.00           C  
ATOM    163  CE  LYS A  20      46.164   0.094 157.771  1.00 20.00           C  
ATOM    164  NZ  LYS A  20      45.494  -1.208 158.041  1.00 20.00           N  
ATOM    165  N   THR A  21      52.235   2.684 159.980  1.00 46.03           N  
ATOM    166  CA  THR A  21      53.259   2.866 161.003  1.00 48.42           C  
ATOM    167  C   THR A  21      53.799   4.293 161.005  1.00 46.58           C  
ATOM    168  O   THR A  21      53.983   4.898 162.060  1.00 44.84           O  
ATOM    169  CB  THR A  21      54.427   1.887 160.809  1.00 42.78           C  
ATOM    170  OG1 THR A  21      55.008   2.089 159.517  1.00 50.60           O  
ATOM    171  CG2 THR A  21      53.939   0.457 160.920  1.00 42.73           C  
ATOM    172  N   GLU A  22      54.070   4.821 159.815  1.00 43.40           N  
ATOM    173  CA  GLU A  22      54.576   6.181 159.676  1.00 43.84           C  
ATOM    174  C   GLU A  22      53.558   7.218 160.141  1.00 44.17           C  
ATOM    175  O   GLU A  22      53.912   8.191 160.800  1.00 46.03           O  
ATOM    176  CB  GLU A  22      54.998   6.464 158.233  1.00 46.54           C  
ATOM    177  CG  GLU A  22      56.175   5.635 157.742  1.00 54.37           C  
ATOM    178  CD  GLU A  22      57.418   5.813 158.593  1.00 57.61           C  
ATOM    179  OE1 GLU A  22      57.698   6.955 159.010  1.00 59.57           O  
ATOM    180  OE2 GLU A  22      58.112   4.808 158.848  1.00 58.51           O  
ATOM    181  N   LEU A  23      52.296   6.999 159.784  1.00 40.40           N  
ATOM    182  CA  LEU A  23      51.218   7.887 160.192  1.00 35.87           C  
ATOM    183  C   LEU A  23      51.064   7.841 161.704  1.00 40.62           C  
ATOM    184  O   LEU A  23      50.877   8.865 162.352  1.00 43.23           O  
ATOM    185  CB  LEU A  23      49.906   7.478 159.528  1.00 36.92           C  
ATOM    186  CG  LEU A  23      49.739   7.870 158.063  1.00 37.91           C  
ATOM    187  CD1 LEU A  23      48.934   6.816 157.322  1.00 38.76           C  
ATOM    188  CD2 LEU A  23      49.083   9.236 157.946  1.00 38.97           C  
ATOM    189  N   VAL A  24      51.156   6.640 162.258  1.00 40.24           N  
ATOM    190  CA  VAL A  24      51.055   6.451 163.694  1.00 44.85           C  
ATOM    191  C   VAL A  24      52.224   7.201 164.317  1.00 43.96           C  
ATOM    192  O   VAL A  24      52.103   7.812 165.375  1.00 40.54           O  
ATOM    193  CB  VAL A  24      51.095   4.960 164.072  1.00 43.48           C  
ATOM    194  CG1 VAL A  24      52.492   4.394 163.875  1.00 51.22           C  
ATOM    195  CG2 VAL A  24      50.617   4.755 165.499  1.00 43.55           C  
ATOM    196  N   ALA A  25      53.377   7.097 163.665  1.00 42.30           N  
ATOM    197  CA  ALA A  25      54.606   7.732 164.127  1.00 42.24           C  
ATOM    198  C   ALA A  25      54.509   9.247 164.135  1.00 40.15           C  
ATOM    199  O   ALA A  25      55.005   9.904 165.046  1.00 42.52           O  
ATOM    200  CB  ALA A  25      55.785   7.282 163.282  1.00 41.81           C  
ATOM    201  N   LEU A  26      53.870   9.795 163.108  1.00 39.34           N  
ATOM    202  CA  LEU A  26      53.723  11.235 162.981  1.00 37.93           C  
ATOM    203  C   LEU A  26      52.928  11.812 164.144  1.00 39.93           C  
ATOM    204  O   LEU A  26      53.299  12.840 164.704  1.00 45.01           O  
ATOM    205  CB  LEU A  26      53.038  11.563 161.652  1.00 41.46           C  
ATOM    206  CG  LEU A  26      52.658  13.007 161.332  1.00 42.11           C  
ATOM    207  CD1 LEU A  26      51.585  13.510 162.282  1.00 43.04           C  
ATOM    208  CD2 LEU A  26      53.882  13.905 161.365  1.00 36.49           C  
ATOM    209  N   GLY A  27      51.837  11.150 164.509  1.00 37.42           N  
ATOM    210  CA  GLY A  27      51.033  11.599 165.627  1.00 35.28           C  
ATOM    211  C   GLY A  27      51.828  11.513 166.914  1.00 36.07           C  
ATOM    212  O   GLY A  27      51.779  12.408 167.751  1.00 36.95           O  
ATOM    213  N   ASN A  28      52.521  10.395 167.100  1.00 36.95           N  
ATOM    214  CA  ASN A  28      53.321  10.163 168.302  1.00 40.02           C  
ATOM    215  C   ASN A  28      54.522  11.087 168.500  1.00 44.49           C  
ATOM    216  O   ASN A  28      54.792  11.533 169.612  1.00 45.81           O  
ATOM    217  CB  ASN A  28      53.772   8.703 168.371  1.00 43.48           C  
ATOM    218  CG  ASN A  28      52.857   7.850 169.225  1.00 43.90           C  
ATOM    219  OD1 ASN A  28      52.697   6.659 168.979  1.00 51.08           O  
ATOM    220  ND2 ASN A  28      52.253   8.458 170.234  1.00 48.17           N  
ATOM    221  N   THR A  29      55.218  11.395 167.412  1.00 41.16           N  
ATOM    222  CA  THR A  29      56.360  12.295 167.472  1.00 41.24           C  
ATOM    223  C   THR A  29      55.935  13.699 167.899  1.00 44.32           C  
ATOM    224  O   THR A  29      56.615  14.351 168.687  1.00 49.61           O  
ATOM    225  CB  THR A  29      57.067  12.389 166.110  1.00 45.13           C  
ATOM    226  OG1 THR A  29      57.616  11.113 165.766  1.00 49.31           O  
ATOM    227  CG2 THR A  29      58.181  13.419 166.158  1.00 46.99           C  
ATOM    228  N   ILE A  30      54.807  14.156 167.363  1.00 42.94           N  
ATOM    229  CA  ILE A  30      54.277  15.479 167.676  1.00 44.89           C  
ATOM    230  C   ILE A  30      53.880  15.645 169.143  1.00 48.00           C  
ATOM    231  O   ILE A  30      54.150  16.677 169.748  1.00 49.36           O  
ATOM    232  CB  ILE A  30      53.053  15.807 166.797  1.00 36.52           C  
ATOM    233  CG1 ILE A  30      53.440  15.805 165.320  1.00 31.39           C  
ATOM    234  CG2 ILE A  30      52.452  17.149 167.184  1.00 35.44           C  
ATOM    235  CD1 ILE A  30      52.403  16.437 164.419  1.00 35.96           C  
ATOM    236  N   ALA A  31      53.196  14.647 169.690  1.00 49.83           N  
ATOM    237  CA  ALA A  31      52.738  14.698 171.074  1.00 44.56           C  
ATOM    238  C   ALA A  31      53.846  14.732 172.122  1.00 46.22           C  
ATOM    239  O   ALA A  31      53.762  15.479 173.092  1.00 46.97           O  
ATOM    240  CB  ALA A  31      51.788  13.543 171.353  1.00 38.22           C  
ATOM    241  N   LYS A  32      54.873  13.913 171.940  1.00 46.11           N  
ATOM    242  CA  LYS A  32      55.984  13.875 172.885  1.00 50.62           C  
ATOM    243  C   LYS A  32      56.767  15.186 172.936  1.00 51.78           C  
ATOM    244  O   LYS A  32      57.147  15.658 174.007  1.00 48.33           O  
ATOM    245  CB  LYS A  32      56.928  12.721 172.544  1.00 52.44           C  
ATOM    246  N   GLY A  33      57.051  15.728 171.759  1.00 50.25           N  
ATOM    247  CA  GLY A  33      57.816  16.952 171.621  1.00 46.77           C  
ATOM    248  C   GLY A  33      57.137  18.259 171.970  1.00 47.63           C  
ATOM    249  O   GLY A  33      55.920  18.392 171.877  1.00 43.57           O  
ATOM    250  N   TYR A  34      57.953  19.251 172.309  1.00 52.78           N  
ATOM    251  CA  TYR A  34      57.469  20.593 172.586  1.00 54.89           C  
ATOM    252  C   TYR A  34      58.112  21.486 171.531  1.00 49.42           C  
ATOM    253  O   TYR A  34      59.331  21.490 171.391  1.00 48.68           O  
ATOM    254  CB  TYR A  34      57.892  21.055 173.978  1.00 57.59           C  
ATOM    255  CG  TYR A  34      57.707  22.540 174.202  1.00 58.04           C  
ATOM    256  CD1 TYR A  34      58.596  23.460 173.664  1.00 58.03           C  
ATOM    257  CD2 TYR A  34      56.641  23.022 174.945  1.00 55.29           C  
ATOM    258  CE1 TYR A  34      58.428  24.817 173.863  1.00 50.93           C  
ATOM    259  CE2 TYR A  34      56.466  24.377 175.149  1.00 59.51           C  
ATOM    260  CZ  TYR A  34      57.361  25.269 174.607  1.00 55.81           C  
ATOM    261  OH  TYR A  34      57.184  26.617 174.810  1.00 53.73           O  
ATOM    262  N   PHE A  35      57.313  22.220 170.764  1.00 51.28           N  
ATOM    263  CA  PHE A  35      57.894  23.083 169.741  1.00 54.03           C  
ATOM    264  C   PHE A  35      57.551  24.558 169.934  1.00 53.16           C  
ATOM    265  O   PHE A  35      56.386  24.943 169.898  1.00 52.22           O  
ATOM    266  CB  PHE A  35      57.465  22.613 168.350  1.00 55.52           C  
ATOM    267  CG  PHE A  35      57.622  21.135 168.139  1.00 50.94           C  
ATOM    268  CD1 PHE A  35      58.837  20.603 167.748  1.00 54.06           C  
ATOM    269  CD2 PHE A  35      56.556  20.277 168.339  1.00 50.32           C  
ATOM    270  CE1 PHE A  35      58.986  19.244 167.557  1.00 54.58           C  
ATOM    271  CE2 PHE A  35      56.698  18.916 168.149  1.00 55.89           C  
ATOM    272  CZ  PHE A  35      57.915  18.399 167.758  1.00 53.62           C  
ATOM    273  N   LYS A  36      58.567  25.358 170.247  1.00 51.88           N  
ATOM    274  CA  LYS A  36      58.405  26.796 170.468  1.00 53.34           C  
ATOM    275  C   LYS A  36      58.052  27.624 169.231  1.00 50.29           C  
ATOM    276  O   LYS A  36      57.225  28.529 169.289  1.00 48.82           O  
ATOM    277  CB  LYS A  36      59.658  27.377 171.127  1.00 60.13           C  
ATOM    278  CG  LYS A  36      59.902  26.892 172.545  1.00 59.70           C  
ATOM    279  CD  LYS A  36      61.174  27.494 173.118  1.00 68.07           C  
ATOM    280  CE  LYS A  36      61.414  27.033 174.547  1.00 76.78           C  
ATOM    281  NZ  LYS A  36      62.668  27.593 175.119  1.00 82.36           N  
ATOM    282  N   LYS A  37      58.702  27.297 168.118  1.00 47.56           N  
ATOM    283  CA  LYS A  37      58.516  27.988 166.846  1.00 46.41           C  
ATOM    284  C   LYS A  37      58.384  26.990 165.698  1.00 52.44           C  
ATOM    285  O   LYS A  37      58.739  25.821 165.846  1.00 51.46           O  
ATOM    286  CB  LYS A  37      59.676  28.957 166.591  1.00 49.12           C  
ATOM    287  CG  LYS A  37      59.547  29.786 165.321  1.00 61.38           C  
ATOM    288  CD  LYS A  37      60.706  30.758 165.156  1.00 61.97           C  
ATOM    289  CE  LYS A  37      60.582  31.565 163.874  1.00 56.80           C  
ATOM    290  NZ  LYS A  37      61.706  32.524 163.691  1.00 55.74           N  
ATOM    291  N   PRO A  38      57.968  27.478 164.537  1.00 47.63           N  
ATOM    292  CA  PRO A  38      57.804  26.635 163.353  1.00 46.49           C  
ATOM    293  C   PRO A  38      59.120  25.970 162.976  1.00 51.87           C  
ATOM    294  O   PRO A  38      59.124  24.820 162.546  1.00 55.70           O  
ATOM    295  CB  PRO A  38      57.404  27.644 162.282  1.00 47.62           C  
ATOM    296  CG  PRO A  38      56.666  28.704 163.031  1.00 47.30           C  
ATOM    297  CD  PRO A  38      57.123  28.680 164.467  1.00 41.65           C  
ATOM    298  N   GLU A  39      60.227  26.682 163.145  1.00 53.03           N  
ATOM    299  CA  GLU A  39      61.537  26.148 162.789  1.00 59.32           C  
ATOM    300  C   GLU A  39      61.894  24.902 163.587  1.00 60.91           C  
ATOM    301  O   GLU A  39      62.477  23.965 163.048  1.00 56.95           O  
ATOM    302  CB  GLU A  39      62.624  27.215 162.943  1.00 64.66           C  
ATOM    303  CG  GLU A  39      62.584  28.296 161.873  1.00 72.38           C  
ATOM    304  CD  GLU A  39      63.439  27.965 160.664  1.00 85.56           C  
ATOM    305  OE1 GLU A  39      64.398  28.717 160.390  1.00 84.90           O  
ATOM    306  OE2 GLU A  39      63.149  26.958 159.984  1.00 91.47           O  
ATOM    307  N   SER A  40      61.525  24.882 164.863  1.00 61.91           N  
ATOM    308  CA  SER A  40      61.796  23.724 165.700  1.00 58.32           C  
ATOM    309  C   SER A  40      61.035  22.546 165.110  1.00 60.27           C  
ATOM    310  O   SER A  40      61.547  21.432 165.035  1.00 56.28           O  
ATOM    311  CB  SER A  40      61.344  23.982 167.135  1.00 53.88           C  
ATOM    312  OG  SER A  40      59.941  24.158 167.197  1.00 60.74           O  
ATOM    313  N   LEU A  41      59.817  22.790 164.646  1.00 55.70           N  
ATOM    314  CA  LEU A  41      59.019  21.726 164.056  1.00 50.21           C  
ATOM    315  C   LEU A  41      59.797  21.205 162.863  1.00 55.19           C  
ATOM    316  O   LEU A  41      59.794  20.013 162.569  1.00 54.72           O  
ATOM    317  CB  LEU A  41      57.656  22.250 163.612  1.00 50.96           C  
ATOM    318  CG  LEU A  41      56.439  21.617 164.284  1.00 53.68           C  
ATOM    319  CD1 LEU A  41      55.189  21.837 163.449  1.00 48.34           C  
ATOM    320  CD2 LEU A  41      56.671  20.137 164.530  1.00 54.80           C  
ATOM    321  N   LYS A  42      60.461  22.131 162.183  1.00 55.46           N  
ATOM    322  CA  LYS A  42      61.209  21.839 160.970  1.00 51.51           C  
ATOM    323  C   LYS A  42      62.348  20.845 161.130  1.00 53.38           C  
ATOM    324  O   LYS A  42      62.571  20.027 160.238  1.00 54.22           O  
ATOM    325  CB  LYS A  42      61.726  23.134 160.343  1.00 52.19           C  
ATOM    326  CG  LYS A  42      61.975  23.033 158.849  1.00 58.33           C  
ATOM    327  CD  LYS A  42      61.164  24.061 158.082  1.00 63.79           C  
ATOM    328  CE  LYS A  42      61.884  24.492 156.815  1.00 67.27           C  
ATOM    329  NZ  LYS A  42      62.729  23.402 156.253  1.00 62.35           N  
ATOM    330  N   ALA A  43      63.066  20.896 162.244  1.00 53.77           N  
ATOM    331  CA  ALA A  43      64.148  19.949 162.414  1.00 48.50           C  
ATOM    332  C   ALA A  43      63.555  18.550 162.432  1.00 55.62           C  
ATOM    333  O   ALA A  43      64.052  17.647 161.765  1.00 58.32           O  
ATOM    334  CB  ALA A  43      64.890  20.227 163.708  1.00 51.35           C  
ATOM    335  N   VAL A  44      62.538  18.352 163.267  1.00 54.73           N  
ATOM    336  CA  VAL A  44      61.899  17.046 163.376  1.00 49.33           C  
ATOM    337  C   VAL A  44      61.232  16.698 162.058  1.00 48.54           C  
ATOM    338  O   VAL A  44      61.340  15.577 161.567  1.00 48.46           O  
ATOM    339  CB  VAL A  44      60.865  17.008 164.510  1.00 50.53           C  
ATOM    340  CG1 VAL A  44      60.314  15.601 164.668  1.00 49.56           C  
ATOM    341  CG2 VAL A  44      61.493  17.489 165.807  1.00 55.31           C  
ATOM    342  N   PHE A  45      60.543  17.678 161.481  1.00 47.49           N  
ATOM    343  CA  PHE A  45      59.906  17.504 160.186  1.00 47.61           C  
ATOM    344  C   PHE A  45      60.553  18.521 159.253  1.00 48.62           C  
ATOM    345  O   PHE A  45      60.413  19.726 159.464  1.00 51.61           O  
ATOM    346  CB  PHE A  45      58.406  17.771 160.282  1.00 46.06           C  
ATOM    347  CG  PHE A  45      57.696  16.913 161.289  1.00 48.13           C  
ATOM    348  CD1 PHE A  45      57.654  17.278 162.622  1.00 56.48           C  
ATOM    349  CD2 PHE A  45      57.063  15.747 160.900  1.00 44.01           C  
ATOM    350  CE1 PHE A  45      57.000  16.494 163.550  1.00 47.96           C  
ATOM    351  CE2 PHE A  45      56.407  14.957 161.823  1.00 44.32           C  
ATOM    352  CZ  PHE A  45      56.376  15.331 163.150  1.00 41.86           C  
ATOM    353  N   PRO A  46      61.265  18.053 158.236  1.00 49.40           N  
ATOM    354  CA  PRO A  46      61.915  18.962 157.285  1.00 50.88           C  
ATOM    355  C   PRO A  46      60.978  19.298 156.134  1.00 49.73           C  
ATOM    356  O   PRO A  46      61.316  20.081 155.250  1.00 51.38           O  
ATOM    357  CB  PRO A  46      63.119  18.154 156.785  1.00 51.77           C  
ATOM    358  CG  PRO A  46      62.856  16.745 157.191  1.00 47.82           C  
ATOM    359  CD  PRO A  46      62.054  16.832 158.449  1.00 51.41           C  
ATOM    360  N   SER A  47      59.813  18.665 156.128  1.00 48.16           N  
ATOM    361  CA  SER A  47      58.832  18.863 155.070  1.00 48.54           C  
ATOM    362  C   SER A  47      57.843  19.972 155.386  1.00 51.08           C  
ATOM    363  O   SER A  47      56.948  20.251 154.594  1.00 49.51           O  
ATOM    364  CB  SER A  47      58.078  17.561 154.786  1.00 46.25           C  
ATOM    365  OG  SER A  47      57.320  17.151 155.910  1.00 45.35           O  
ATOM    366  N   LEU A  48      58.007  20.600 156.544  1.00 50.51           N  
ATOM    367  CA  LEU A  48      57.087  21.649 156.940  1.00 48.27           C  
ATOM    368  C   LEU A  48      57.115  22.799 155.953  1.00 48.52           C  
ATOM    369  O   LEU A  48      58.174  23.276 155.551  1.00 53.48           O  
ATOM    370  CB  LEU A  48      57.420  22.155 158.344  1.00 56.73           C  
ATOM    371  CG  LEU A  48      56.228  22.517 159.230  1.00 53.38           C  
ATOM    372  CD1 LEU A  48      55.047  21.607 158.937  1.00 44.23           C  
ATOM    373  CD2 LEU A  48      56.610  22.445 160.699  1.00 51.77           C  
ATOM    374  N   ASP A  49      55.920  23.191 155.535  1.00 47.19           N  
ATOM    375  CA  ASP A  49      55.718  24.283 154.609  1.00 46.90           C  
ATOM    376  C   ASP A  49      54.520  25.030 155.147  1.00 49.56           C  
ATOM    377  O   ASP A  49      53.586  24.417 155.652  1.00 53.38           O  
ATOM    378  CB  ASP A  49      55.421  23.746 153.212  1.00 58.79           C  
ATOM    379  CG  ASP A  49      55.690  24.765 152.126  1.00 69.28           C  
ATOM    380  OD1 ASP A  49      56.126  25.888 152.454  1.00 68.35           O  
ATOM    381  OD2 ASP A  49      55.464  24.443 150.941  1.00 74.04           O  
ATOM    382  N   ASN A  50      54.550  26.351 155.089  1.00 53.44           N  
ATOM    383  CA  ASN A  50      53.434  27.120 155.606  1.00 50.18           C  
ATOM    384  C   ASN A  50      52.310  27.188 154.592  1.00 45.04           C  
ATOM    385  O   ASN A  50      52.546  27.495 153.427  1.00 50.13           O  
ATOM    386  CB  ASN A  50      53.886  28.532 155.978  1.00 53.27           C  
ATOM    387  CG  ASN A  50      53.844  28.782 157.471  1.00 61.83           C  
ATOM    388  OD1 ASN A  50      53.964  27.854 158.269  1.00 59.51           O  
ATOM    389  ND2 ASN A  50      53.673  30.040 157.856  1.00 60.66           N  
ATOM    390  N   PHE A  51      51.069  26.963 155.007  1.00 43.24           N  
ATOM    391  CA  PHE A  51      49.981  27.057 154.043  1.00 43.16           C  
ATOM    392  C   PHE A  51      49.723  28.548 153.859  1.00 48.20           C  
ATOM    393  O   PHE A  51      49.327  29.240 154.794  1.00 46.09           O  
ATOM    394  CB  PHE A  51      48.735  26.356 154.580  1.00 45.74           C  
ATOM    395  CG  PHE A  51      47.684  26.096 153.541  1.00 45.38           C  
ATOM    396  CD1 PHE A  51      47.998  25.440 152.365  1.00 48.99           C  
ATOM    397  CD2 PHE A  51      46.377  26.503 153.747  1.00 46.75           C  
ATOM    398  CE1 PHE A  51      47.031  25.201 151.411  1.00 48.28           C  
ATOM    399  CE2 PHE A  51      45.405  26.267 152.797  1.00 46.91           C  
ATOM    400  CZ  PHE A  51      45.732  25.614 151.628  1.00 47.61           C  
ATOM    401  N   LYS A  52      49.915  29.044 152.643  1.00 53.68           N  
ATOM    402  CA  LYS A  52      49.692  30.459 152.355  1.00 50.86           C  
ATOM    403  C   LYS A  52      48.250  30.952 152.522  1.00 51.52           C  
ATOM    404  O   LYS A  52      48.019  32.036 153.055  1.00 59.16           O  
ATOM    405  CB  LYS A  52      50.164  30.784 150.936  1.00 55.10           C  
ATOM    406  CG  LYS A  52      51.594  30.370 150.641  1.00 65.65           C  
ATOM    407  CD  LYS A  52      51.963  30.654 149.194  1.00 73.96           C  
ATOM    408  CE  LYS A  52      52.380  32.103 149.002  1.00 75.31           C  
ATOM    409  NZ  LYS A  52      53.464  32.236 147.991  1.00 79.60           N  
ATOM    410  N   TYR A  53      47.296  30.178 152.023  1.00 51.69           N  
ATOM    411  CA  TYR A  53      45.887  30.566 152.056  1.00 50.94           C  
ATOM    412  C   TYR A  53      45.247  30.733 153.432  1.00 44.52           C  
ATOM    413  O   TYR A  53      44.468  31.658 153.642  1.00 45.37           O  
ATOM    414  CB  TYR A  53      45.085  29.658 151.127  1.00 49.66           C  
ATOM    415  CG  TYR A  53      45.828  29.441 149.831  1.00 56.88           C  
ATOM    416  CD1 TYR A  53      46.503  30.491 149.223  1.00 59.29           C  
ATOM    417  CD2 TYR A  53      45.891  28.192 149.235  1.00 60.17           C  
ATOM    418  CE1 TYR A  53      47.202  30.309 148.048  1.00 61.60           C  
ATOM    419  CE2 TYR A  53      46.589  28.000 148.057  1.00 63.04           C  
ATOM    420  CZ  TYR A  53      47.242  29.063 147.469  1.00 63.24           C  
ATOM    421  OH  TYR A  53      47.939  28.882 146.297  1.00 68.26           O  
ATOM    422  N   LEU A  54      45.562  29.848 154.366  1.00 42.90           N  
ATOM    423  CA  LEU A  54      44.999  29.973 155.702  1.00 41.44           C  
ATOM    424  C   LEU A  54      46.118  30.153 156.712  1.00 42.45           C  
ATOM    425  O   LEU A  54      47.074  29.384 156.736  1.00 43.55           O  
ATOM    426  CB  LEU A  54      44.133  28.768 156.061  1.00 39.47           C  
ATOM    427  CG  LEU A  54      42.998  29.087 157.033  1.00 40.40           C  
ATOM    428  CD1 LEU A  54      42.244  30.324 156.578  1.00 38.54           C  
ATOM    429  CD2 LEU A  54      42.056  27.905 157.183  1.00 39.71           C  
ATOM    430  N   ASP A  55      45.990  31.175 157.548  1.00 42.88           N  
ATOM    431  CA  ASP A  55      46.991  31.463 158.563  1.00 45.08           C  
ATOM    432  C   ASP A  55      47.065  30.353 159.598  1.00 42.14           C  
ATOM    433  O   ASP A  55      46.052  29.768 159.963  1.00 43.22           O  
ATOM    434  CB  ASP A  55      46.694  32.799 159.244  1.00 53.57           C  
ATOM    435  CG  ASP A  55      47.803  33.233 160.178  1.00 61.70           C  
ATOM    436  OD1 ASP A  55      48.986  33.034 159.831  1.00 58.82           O  
ATOM    437  OD2 ASP A  55      47.490  33.772 161.260  1.00 63.88           O  
ATOM    438  N   LYS A  56      48.273  30.105 160.090  1.00 47.98           N  
ATOM    439  CA  LYS A  56      48.516  29.083 161.101  1.00 46.77           C  
ATOM    440  C   LYS A  56      48.180  27.675 160.616  1.00 44.03           C  
ATOM    441  O   LYS A  56      47.763  26.823 161.395  1.00 45.38           O  
ATOM    442  CB  LYS A  56      47.746  29.408 162.385  1.00 52.76           C  
ATOM    443  CG  LYS A  56      48.286  30.610 163.147  1.00 60.11           C  
ATOM    444  CD  LYS A  56      47.778  30.638 164.581  1.00 56.26           C  
ATOM    445  CE  LYS A  56      48.378  31.796 165.365  1.00 68.05           C  
ATOM    446  NZ  LYS A  56      49.210  31.343 166.518  1.00 57.57           N  
ATOM    447  N   HIS A  57      48.374  27.441 159.324  1.00 41.16           N  
ATOM    448  CA  HIS A  57      48.123  26.139 158.723  1.00 40.25           C  
ATOM    449  C   HIS A  57      49.405  25.645 158.063  1.00 45.88           C  
ATOM    450  O   HIS A  57      50.054  26.384 157.329  1.00 48.92           O  
ATOM    451  CB  HIS A  57      46.982  26.218 157.713  1.00 36.76           C  
ATOM    452  CG  HIS A  57      45.625  26.278 158.341  1.00 38.38           C  
ATOM    453  ND1 HIS A  57      44.925  25.150 158.708  1.00 39.26           N  
ATOM    454  CD2 HIS A  57      44.841  27.330 158.671  1.00 36.74           C  
ATOM    455  CE1 HIS A  57      43.767  25.504 159.233  1.00 41.35           C  
ATOM    456  NE2 HIS A  57      43.691  26.822 159.222  1.00 36.82           N  
ATOM    457  N   TYR A  58      49.759  24.391 158.321  1.00 42.87           N  
ATOM    458  CA  TYR A  58      50.971  23.809 157.762  1.00 40.34           C  
ATOM    459  C   TYR A  58      50.721  22.463 157.095  1.00 41.87           C  
ATOM    460  O   TYR A  58      49.756  21.772 157.406  1.00 44.67           O  
ATOM    461  CB  TYR A  58      52.036  23.651 158.848  1.00 39.93           C  
ATOM    462  CG  TYR A  58      52.343  24.920 159.602  1.00 42.52           C  
ATOM    463  CD1 TYR A  58      51.440  25.444 160.513  1.00 43.04           C  
ATOM    464  CD2 TYR A  58      53.540  25.591 159.408  1.00 49.37           C  
ATOM    465  CE1 TYR A  58      51.718  26.604 161.207  1.00 44.23           C  
ATOM    466  CE2 TYR A  58      53.826  26.752 160.097  1.00 49.84           C  
ATOM    467  CZ  TYR A  58      52.911  27.253 160.995  1.00 44.66           C  
ATOM    468  OH  TYR A  58      53.193  28.408 161.682  1.00 43.02           O  
ATOM    469  N   VAL A  59      51.607  22.107 156.173  1.00 40.71           N  
ATOM    470  CA  VAL A  59      51.510  20.857 155.433  1.00 41.57           C  
ATOM    471  C   VAL A  59      52.720  19.964 155.676  1.00 46.33           C  
ATOM    472  O   VAL A  59      53.854  20.430 155.661  1.00 50.13           O  
ATOM    473  CB  VAL A  59      51.380  21.116 153.924  1.00 46.53           C  
ATOM    474  CG1 VAL A  59      51.032  19.831 153.193  1.00 47.45           C  
ATOM    475  CG2 VAL A  59      50.333  22.184 153.662  1.00 44.14           C  
ATOM    476  N   PHE A  60      52.473  18.678 155.897  1.00 43.71           N  
ATOM    477  CA  PHE A  60      53.542  17.721 156.157  1.00 43.00           C  
ATOM    478  C   PHE A  60      53.577  16.648 155.083  1.00 45.72           C  
ATOM    479  O   PHE A  60      52.572  16.376 154.433  1.00 45.29           O  
ATOM    480  CB  PHE A  60      53.344  17.014 157.503  1.00 43.20           C  
ATOM    481  CG  PHE A  60      53.099  17.934 158.662  1.00 42.91           C  
ATOM    482  CD1 PHE A  60      51.980  18.743 158.701  1.00 43.28           C  
ATOM    483  CD2 PHE A  60      53.975  17.960 159.730  1.00 44.37           C  
ATOM    484  CE1 PHE A  60      51.752  19.579 159.776  1.00 42.07           C  
ATOM    485  CE2 PHE A  60      53.755  18.792 160.807  1.00 44.43           C  
ATOM    486  CZ  PHE A  60      52.640  19.603 160.831  1.00 41.70           C  
ATOM    487  N   ASN A  61      54.719  15.976 154.971  1.00 46.99           N  
ATOM    488  CA  ASN A  61      54.904  14.869 154.036  1.00 46.08           C  
ATOM    489  C   ASN A  61      55.036  13.566 154.839  1.00 48.88           C  
ATOM    490  O   ASN A  61      55.772  13.518 155.819  1.00 45.61           O  
ATOM    491  CB  ASN A  61      56.143  15.094 153.171  1.00 41.63           C  
ATOM    492  CG  ASN A  61      55.913  16.113 152.072  1.00 44.35           C  
ATOM    493  OD1 ASN A  61      55.768  17.304 152.334  1.00 52.43           O  
ATOM    494  ND2 ASN A  61      55.881  15.648 150.832  1.00 45.91           N  
ATOM    495  N   VAL A  62      54.294  12.537 154.454  1.00 46.21           N  
ATOM    496  CA  VAL A  62      54.325  11.281 155.193  1.00 46.18           C  
ATOM    497  C   VAL A  62      54.285  10.045 154.302  1.00 46.66           C  
ATOM    498  O   VAL A  62      53.930  10.126 153.130  1.00 45.34           O  
ATOM    499  CB  VAL A  62      53.197  11.224 156.243  1.00 47.13           C  
ATOM    500  CG1 VAL A  62      51.873  10.849 155.598  1.00 51.29           C  
ATOM    501  CG2 VAL A  62      53.556  10.261 157.361  1.00 43.95           C  
ATOM    502  N   GLY A  63      54.608   8.894 154.882  1.00 45.85           N  
ATOM    503  CA  GLY A  63      54.590   7.643 154.149  1.00 48.43           C  
ATOM    504  C   GLY A  63      55.456   7.609 152.908  1.00 50.73           C  
ATOM    505  O   GLY A  63      55.020   7.153 151.853  1.00 52.91           O  
ATOM    506  N   GLY A  64      56.689   8.090 153.020  1.00 44.71           N  
ATOM    507  CA  GLY A  64      57.577   8.123 151.873  1.00 44.88           C  
ATOM    508  C   GLY A  64      57.396   9.334 150.971  1.00 47.42           C  
ATOM    509  O   GLY A  64      57.882   9.348 149.843  1.00 51.05           O  
ATOM    510  N   ASN A  65      56.693  10.343 151.474  1.00 47.70           N  
ATOM    511  CA  ASN A  65      56.418  11.554 150.711  1.00 49.98           C  
ATOM    512  C   ASN A  65      55.190  11.365 149.830  1.00 47.24           C  
ATOM    513  O   ASN A  65      54.819  12.241 149.054  1.00 49.38           O  
ATOM    514  CB  ASN A  65      57.629  11.943 149.868  1.00 45.75           C  
ATOM    515  CG  ASN A  65      58.832  12.290 150.715  1.00 46.11           C  
ATOM    516  OD1 ASN A  65      58.746  12.334 151.940  1.00 46.19           O  
ATOM    517  ND2 ASN A  65      59.961  12.538 150.067  1.00 44.12           N  
ATOM    518  N   GLU A  66      54.568  10.202 149.960  1.00 44.07           N  
ATOM    519  CA  GLU A  66      53.366   9.853 149.211  1.00 47.10           C  
ATOM    520  C   GLU A  66      52.140  10.716 149.538  1.00 46.05           C  
ATOM    521  O   GLU A  66      51.351  11.040 148.653  1.00 46.12           O  
ATOM    522  CB  GLU A  66      53.038   8.368 149.388  1.00 45.56           C  
ATOM    523  CG  GLU A  66      53.686   7.466 148.350  1.00 48.54           C  
ATOM    524  CD  GLU A  66      52.915   6.179 148.127  1.00 58.60           C  
ATOM    525  OE1 GLU A  66      51.952   6.191 147.333  1.00 59.60           O  
ATOM    526  OE2 GLU A  66      53.273   5.156 148.744  1.00 63.87           O  
ATOM    527  N   LEU A  67      51.986  11.086 150.804  1.00 46.00           N  
ATOM    528  CA  LEU A  67      50.846  11.897 151.211  1.00 43.69           C  
ATOM    529  C   LEU A  67      51.223  13.228 151.847  1.00 40.19           C  
ATOM    530  O   LEU A  67      52.350  13.430 152.286  1.00 44.66           O  
ATOM    531  CB  LEU A  67      49.951  11.115 152.174  1.00 43.92           C  
ATOM    532  CG  LEU A  67      50.113   9.598 152.200  1.00 41.82           C  
ATOM    533  CD1 LEU A  67      50.225   9.106 153.632  1.00 41.18           C  
ATOM    534  CD2 LEU A  67      48.940   8.937 151.498  1.00 43.56           C  
ATOM    535  N   ARG A  68      50.249  14.129 151.889  1.00 43.51           N  
ATOM    536  CA  ARG A  68      50.409  15.445 152.483  1.00 43.51           C  
ATOM    537  C   ARG A  68      49.479  15.587 153.676  1.00 41.11           C  
ATOM    538  O   ARG A  68      48.304  15.237 153.602  1.00 43.55           O  
ATOM    539  CB  ARG A  68      50.102  16.530 151.455  1.00 40.74           C  
ATOM    540  CG  ARG A  68      50.939  16.436 150.196  1.00 43.09           C  
ATOM    541  CD  ARG A  68      52.418  16.418 150.532  1.00 41.36           C  
ATOM    542  NE  ARG A  68      53.196  17.195 149.577  1.00 46.47           N  
ATOM    543  CZ  ARG A  68      54.111  16.676 148.767  1.00 51.88           C  
ATOM    544  NH1 ARG A  68      54.363  15.377 148.800  1.00 48.98           N  
ATOM    545  NH2 ARG A  68      54.773  17.458 147.926  1.00 60.97           N  
ATOM    546  N   VAL A  69      50.019  16.086 154.779  1.00 40.68           N  
ATOM    547  CA  VAL A  69      49.238  16.264 155.986  1.00 39.98           C  
ATOM    548  C   VAL A  69      49.019  17.744 156.234  1.00 40.00           C  
ATOM    549  O   VAL A  69      49.968  18.517 156.309  1.00 39.45           O  
ATOM    550  CB  VAL A  69      49.948  15.659 157.209  1.00 38.47           C  
ATOM    551  CG1 VAL A  69      49.064  15.756 158.440  1.00 37.72           C  
ATOM    552  CG2 VAL A  69      50.341  14.217 156.939  1.00 36.03           C  
ATOM    553  N   VAL A  70      47.758  18.133 156.369  1.00 42.34           N  
ATOM    554  CA  VAL A  70      47.424  19.520 156.625  1.00 37.68           C  
ATOM    555  C   VAL A  70      46.990  19.632 158.073  1.00 36.90           C  
ATOM    556  O   VAL A  70      46.083  18.935 158.516  1.00 36.92           O  
ATOM    557  CB  VAL A  70      46.288  20.008 155.714  1.00 38.42           C  
ATOM    558  CG1 VAL A  70      46.118  21.512 155.839  1.00 32.93           C  
ATOM    559  CG2 VAL A  70      46.563  19.615 154.273  1.00 45.02           C  
ATOM    560  N   ALA A  71      47.656  20.513 158.808  1.00 35.56           N  
ATOM    561  CA  ALA A  71      47.349  20.724 160.212  1.00 37.04           C  
ATOM    562  C   ALA A  71      47.373  22.201 160.579  1.00 40.12           C  
ATOM    563  O   ALA A  71      48.043  23.002 159.933  1.00 39.42           O  
ATOM    564  CB  ALA A  71      48.320  19.948 161.086  1.00 35.68           C  
ATOM    573  N   VAL A  73      48.428  24.618 163.506  1.00 41.45           N  
ATOM    574  CA  VAL A  73      49.247  24.553 164.712  1.00 39.55           C  
ATOM    575  C   VAL A  73      49.370  25.868 165.468  1.00 44.39           C  
ATOM    576  O   VAL A  73      49.705  26.897 164.886  1.00 42.54           O  
ATOM    577  CB  VAL A  73      50.672  24.061 164.390  1.00 38.82           C  
ATOM    578  CG1 VAL A  73      51.321  23.466 165.628  1.00 38.40           C  
ATOM    579  CG2 VAL A  73      50.647  23.050 163.257  1.00 45.26           C  
ATOM    580  N   PHE A  74      49.118  25.835 166.773  1.00 47.06           N  
ATOM    581  CA  PHE A  74      49.278  27.028 167.590  1.00 42.54           C  
ATOM    582  C   PHE A  74      50.516  26.771 168.442  1.00 44.73           C  
ATOM    583  O   PHE A  74      50.456  26.043 169.430  1.00 39.40           O  
ATOM    584  CB  PHE A  74      48.051  27.240 168.471  1.00 40.45           C  
ATOM    585  CG  PHE A  74      46.750  27.095 167.739  1.00 45.81           C  
ATOM    586  CD1 PHE A  74      46.308  25.852 167.327  1.00 46.67           C  
ATOM    587  CD2 PHE A  74      45.972  28.204 167.456  1.00 57.42           C  
ATOM    588  CE1 PHE A  74      45.112  25.715 166.649  1.00 52.42           C  
ATOM    589  CE2 PHE A  74      44.774  28.075 166.780  1.00 54.59           C  
ATOM    590  CZ  PHE A  74      44.344  26.828 166.375  1.00 56.84           C  
ATOM    591  N   PHE A  75      51.646  27.338 168.034  1.00 50.30           N  
ATOM    592  CA  PHE A  75      52.898  27.133 168.755  1.00 45.82           C  
ATOM    593  C   PHE A  75      52.971  27.680 170.182  1.00 51.59           C  
ATOM    594  O   PHE A  75      53.439  26.983 171.082  1.00 52.34           O  
ATOM    595  CB  PHE A  75      54.069  27.660 167.925  1.00 41.91           C  
ATOM    596  CG  PHE A  75      54.302  26.890 166.659  1.00 43.02           C  
ATOM    597  CD1 PHE A  75      53.634  27.226 165.497  1.00 46.30           C  
ATOM    598  CD2 PHE A  75      55.182  25.824 166.635  1.00 46.14           C  
ATOM    599  CE1 PHE A  75      53.844  26.519 164.331  1.00 46.15           C  
ATOM    600  CE2 PHE A  75      55.397  25.112 165.473  1.00 52.37           C  
ATOM    601  CZ  PHE A  75      54.726  25.459 164.319  1.00 49.07           C  
ATOM    602  N   GLU A  76      52.541  28.916 170.403  1.00 49.87           N  
ATOM    603  CA  GLU A  76      52.556  29.447 171.760  1.00 51.83           C  
ATOM    604  C   GLU A  76      51.563  28.618 172.570  1.00 49.47           C  
ATOM    605  O   GLU A  76      51.805  28.267 173.721  1.00 51.73           O  
ATOM    606  CB  GLU A  76      52.199  30.931 171.786  1.00 60.43           C  
ATOM    607  CG  GLU A  76      53.410  31.854 171.820  1.00 68.51           C  
ATOM    608  CD  GLU A  76      54.327  31.593 173.003  1.00 66.78           C  
ATOM    609  OE1 GLU A  76      53.901  31.822 174.154  1.00 67.69           O  
ATOM    610  OE2 GLU A  76      55.478  31.166 172.783  1.00 62.96           O  
ATOM    611  N   SER A  77      50.415  28.368 171.950  1.00 50.88           N  
ATOM    612  CA  SER A  77      49.326  27.578 172.519  1.00 42.06           C  
ATOM    613  C   SER A  77      49.683  26.102 172.679  1.00 45.42           C  
ATOM    614  O   SER A  77      49.195  25.431 173.584  1.00 48.49           O  
ATOM    615  CB  SER A  77      48.050  27.731 171.693  1.00 43.73           C  
ATOM    616  OG  SER A  77      46.958  27.102 172.339  1.00 45.22           O  
ATOM    617  N   GLN A  78      50.575  25.618 171.821  1.00 46.15           N  
ATOM    618  CA  GLN A  78      50.998  24.222 171.848  1.00 44.53           C  
ATOM    619  C   GLN A  78      49.848  23.253 171.588  1.00 41.88           C  
ATOM    620  O   GLN A  78      49.761  22.199 172.208  1.00 42.60           O  
ATOM    621  CB  GLN A  78      51.674  23.889 173.178  1.00 48.59           C  
ATOM    622  CG  GLN A  78      53.066  24.480 173.335  1.00 50.33           C  
ATOM    623  CD  GLN A  78      54.006  24.077 172.218  1.00 47.14           C  
ATOM    624  OE1 GLN A  78      54.352  22.907 172.075  1.00 44.60           O  
ATOM    625  NE2 GLN A  78      54.430  25.050 171.423  1.00 47.47           N  
ATOM    626  N   LYS A  79      48.974  23.622 170.662  1.00 43.23           N  
ATOM    627  CA  LYS A  79      47.843  22.790 170.295  1.00 37.39           C  
ATOM    628  C   LYS A  79      47.973  22.436 168.824  1.00 38.50           C  
ATOM    629  O   LYS A  79      48.175  23.310 167.988  1.00 42.11           O  
ATOM    630  CB  LYS A  79      46.531  23.530 170.538  1.00 34.08           C  
ATOM    631  CG  LYS A  79      45.981  23.373 171.943  1.00 40.01           C  
ATOM    632  CD  LYS A  79      44.501  23.712 171.996  1.00 44.81           C  
ATOM    633  CE  LYS A  79      44.205  25.026 171.291  1.00 47.78           C  
ATOM    634  NZ  LYS A  79      43.543  26.008 172.196  1.00 55.08           N  
ATOM    635  N   CYS A  80      47.859  21.154 168.506  1.00 39.46           N  
ATOM    636  CA  CYS A  80      47.966  20.724 167.122  1.00 36.93           C  
ATOM    637  C   CYS A  80      46.674  20.089 166.644  1.00 36.50           C  
ATOM    638  O   CYS A  80      46.124  19.206 167.293  1.00 39.02           O  
ATOM    639  CB  CYS A  80      49.125  19.743 166.940  1.00 39.81           C  
ATOM    640  SG  CYS A  80      49.522  19.389 165.213  1.00 44.01           S  
ATOM    641  N   TYR A  81      46.176  20.551 165.506  1.00 33.33           N  
ATOM    642  CA  TYR A  81      44.952  20.006 164.947  1.00 33.84           C  
ATOM    643  C   TYR A  81      45.267  19.439 163.575  1.00 36.43           C  
ATOM    644  O   TYR A  81      45.711  20.168 162.694  1.00 41.96           O  
ATOM    645  CB  TYR A  81      43.917  21.122 164.827  1.00 35.30           C  
ATOM    646  CG  TYR A  81      42.578  20.711 164.264  1.00 37.68           C  
ATOM    647  CD1 TYR A  81      41.861  19.660 164.812  1.00 37.86           C  
ATOM    648  CD2 TYR A  81      42.020  21.394 163.195  1.00 42.00           C  
ATOM    649  CE1 TYR A  81      40.633  19.293 164.302  1.00 32.83           C  
ATOM    650  CE2 TYR A  81      40.793  21.034 162.680  1.00 36.73           C  
ATOM    651  CZ  TYR A  81      40.105  19.983 163.237  1.00 36.14           C  
ATOM    652  OH  TYR A  81      38.883  19.624 162.727  1.00 46.56           O  
ATOM    653  N   ILE A  82      45.058  18.145 163.368  1.00 32.83           N  
ATOM    654  CA  ILE A  82      45.327  17.592 162.049  1.00 33.51           C  
ATOM    655  C   ILE A  82      43.995  17.511 161.322  1.00 35.15           C  
ATOM    656  O   ILE A  82      43.214  16.588 161.536  1.00 35.21           O  
ATOM    657  CB  ILE A  82      45.984  16.206 162.132  1.00 35.15           C  
ATOM    658  CG1 ILE A  82      47.253  16.279 162.985  1.00 35.12           C  
ATOM    659  CG2 ILE A  82      46.299  15.686 160.740  1.00 38.90           C  
ATOM    660  CD1 ILE A  82      48.199  15.116 162.792  1.00 35.74           C  
ATOM    661  N   ARG A  83      43.728  18.495 160.471  1.00 34.18           N  
ATOM    662  CA  ARG A  83      42.481  18.530 159.716  1.00 33.84           C  
ATOM    663  C   ARG A  83      42.273  17.408 158.699  1.00 36.51           C  
ATOM    664  O   ARG A  83      41.193  16.827 158.629  1.00 36.60           O  
ATOM    665  CB  ARG A  83      42.358  19.866 158.981  1.00 37.76           C  
ATOM    666  CG  ARG A  83      42.433  21.093 159.870  1.00 40.62           C  
ATOM    667  CD  ARG A  83      41.909  22.315 159.135  1.00 46.21           C  
ATOM    668  NE  ARG A  83      40.789  21.980 158.262  1.00 41.15           N  
ATOM    669  CZ  ARG A  83      39.521  21.948 158.655  1.00 42.40           C  
ATOM    670  NH1 ARG A  83      39.208  22.237 159.909  1.00 45.10           N  
ATOM    671  NH2 ARG A  83      38.566  21.632 157.795  1.00 40.23           N  
ATOM    672  N   GLU A  84      43.276  17.137 157.868  1.00 42.51           N  
ATOM    673  CA  GLU A  84      43.129  16.100 156.849  1.00 39.15           C  
ATOM    674  C   GLU A  84      44.424  15.499 156.297  1.00 39.21           C  
ATOM    675  O   GLU A  84      45.493  16.094 156.392  1.00 35.27           O  
ATOM    676  CB  GLU A  84      42.287  16.641 155.690  1.00 42.61           C  
ATOM    677  CG  GLU A  84      42.248  15.744 154.465  1.00 58.68           C  
ATOM    678  CD  GLU A  84      41.714  16.456 153.237  1.00 73.62           C  
ATOM    679  OE1 GLU A  84      41.721  17.704 153.224  1.00 82.36           O  
ATOM    680  OE2 GLU A  84      41.288  15.766 152.285  1.00 66.26           O  
ATOM    681  N   VAL A  85      44.310  14.298 155.740  1.00 38.53           N  
ATOM    682  CA  VAL A  85      45.439  13.599 155.141  1.00 39.02           C  
ATOM    683  C   VAL A  85      45.057  13.236 153.714  1.00 39.43           C  
ATOM    684  O   VAL A  85      43.991  12.672 153.485  1.00 42.55           O  
ATOM    685  CB  VAL A  85      45.802  12.324 155.916  1.00 41.82           C  
ATOM    686  CG1 VAL A  85      46.986  11.631 155.262  1.00 42.29           C  
ATOM    687  CG2 VAL A  85      46.113  12.658 157.365  1.00 40.44           C  
ATOM    696  N   THR A  87      46.639  12.336 149.401  1.00 43.97           N  
ATOM    697  CA  THR A  87      47.707  11.922 148.504  1.00 45.47           C  
ATOM    698  C   THR A  87      48.341  13.144 147.856  1.00 46.44           C  
ATOM    699  O   THR A  87      47.768  14.230 147.868  1.00 50.24           O  
ATOM    700  CB  THR A  87      47.201  10.966 147.410  1.00 46.04           C  
ATOM    701  OG1 THR A  87      46.543  11.715 146.382  1.00 43.58           O  
ATOM    702  CG2 THR A  87      46.232   9.953 147.993  1.00 44.92           C  
ATOM    703  N   HIS A  88      49.523  12.957 147.284  1.00 41.45           N  
ATOM    704  CA  HIS A  88      50.236  14.049 146.647  1.00 42.44           C  
ATOM    705  C   HIS A  88      49.408  14.603 145.498  1.00 46.28           C  
ATOM    706  O   HIS A  88      49.311  15.814 145.324  1.00 53.38           O  
ATOM    707  CB  HIS A  88      51.589  13.549 146.140  1.00 48.34           C  
ATOM    708  CG  HIS A  88      52.472  14.626 145.591  1.00 53.67           C  
ATOM    709  ND1 HIS A  88      52.013  15.890 145.296  1.00 50.87           N  
ATOM    710  CD2 HIS A  88      53.790  14.623 145.280  1.00 47.45           C  
ATOM    711  CE1 HIS A  88      53.008  16.620 144.827  1.00 50.24           C  
ATOM    712  NE2 HIS A  88      54.098  15.875 144.807  1.00 42.61           N  
ATOM    713  N   LYS A  89      48.847  13.715 144.686  1.00 47.51           N  
ATOM    714  CA  LYS A  89      48.040  14.142 143.549  1.00 54.79           C  
ATOM    715  C   LYS A  89      46.786  14.883 143.996  1.00 53.13           C  
ATOM    716  O   LYS A  89      46.407  15.892 143.409  1.00 55.72           O  
ATOM    717  CB  LYS A  89      47.666  12.945 142.674  1.00 61.35           C  
ATOM    718  CG  LYS A  89      46.917  13.316 141.405  1.00 73.09           C  
ATOM    719  CD  LYS A  89      47.470  14.591 140.788  1.00 69.96           C  
ATOM    720  CE  LYS A  89      46.445  15.268 139.894  1.00 77.03           C  
ATOM    721  NZ  LYS A  89      46.570  16.749 139.955  1.00 75.81           N  
ATOM    722  N   GLU A  90      46.163  14.397 145.062  1.00 51.33           N  
ATOM    723  CA  GLU A  90      44.974  15.034 145.614  1.00 46.78           C  
ATOM    724  C   GLU A  90      45.318  16.435 146.118  1.00 52.92           C  
ATOM    725  O   GLU A  90      44.527  17.367 145.987  1.00 54.95           O  
ATOM    726  CB  GLU A  90      44.365  14.183 146.731  1.00 50.71           C  
ATOM    727  CG  GLU A  90      43.720  12.897 146.237  1.00 55.13           C  
ATOM    728  CD  GLU A  90      42.900  12.194 147.302  1.00 55.93           C  
ATOM    729  OE1 GLU A  90      43.336  12.161 148.471  1.00 53.02           O  
ATOM    730  OE2 GLU A  90      41.819  11.669 146.968  1.00 56.49           O  
ATOM    731  N   TYR A  91      46.511  16.573 146.690  1.00 47.89           N  
ATOM    732  CA  TYR A  91      46.966  17.845 147.244  1.00 49.24           C  
ATOM    733  C   TYR A  91      47.067  18.952 146.202  1.00 51.78           C  
ATOM    734  O   TYR A  91      46.734  20.101 146.481  1.00 54.46           O  
ATOM    735  CB  TYR A  91      48.307  17.677 147.965  1.00 47.20           C  
ATOM    736  CG  TYR A  91      48.777  18.926 148.676  1.00 45.10           C  
ATOM    737  CD1 TYR A  91      47.992  19.534 149.643  1.00 48.85           C  
ATOM    738  CD2 TYR A  91      50.003  19.499 148.376  1.00 45.30           C  
ATOM    739  CE1 TYR A  91      48.416  20.677 150.293  1.00 44.39           C  
ATOM    740  CE2 TYR A  91      50.435  20.641 149.021  1.00 46.80           C  
ATOM    741  CZ  TYR A  91      49.636  21.225 149.978  1.00 48.26           C  
ATOM    742  OH  TYR A  91      50.059  22.363 150.621  1.00 52.67           O  
ATOM    743  N   ASP A  92      47.541  18.617 145.008  1.00 53.28           N  
ATOM    744  CA  ASP A  92      47.693  19.620 143.966  1.00 47.35           C  
ATOM    745  C   ASP A  92      46.331  20.200 143.647  1.00 50.22           C  
ATOM    746  O   ASP A  92      46.190  21.401 143.442  1.00 60.56           O  
ATOM    747  CB  ASP A  92      48.335  19.016 142.721  1.00 51.45           C  
ATOM    748  CG  ASP A  92      49.797  18.687 142.926  1.00 59.20           C  
ATOM    749  OD1 ASP A  92      50.375  19.154 143.928  1.00 61.49           O  
ATOM    750  OD2 ASP A  92      50.368  17.960 142.088  1.00 57.51           O  
ATOM    751  N   PHE A  93      45.327  19.337 143.585  1.00 47.23           N  
ATOM    752  CA  PHE A  93      43.974  19.778 143.296  1.00 49.74           C  
ATOM    753  C   PHE A  93      43.524  20.697 144.420  1.00 52.30           C  
ATOM    754  O   PHE A  93      42.868  21.710 144.191  1.00 49.50           O  
ATOM    755  CB  PHE A  93      43.035  18.581 143.172  1.00 46.74           C  
ATOM    756  CG  PHE A  93      43.133  17.870 141.854  1.00 50.82           C  
ATOM    757  CD1 PHE A  93      43.234  18.585 140.673  1.00 49.51           C  
ATOM    758  CD2 PHE A  93      43.123  16.489 141.795  1.00 50.31           C  
ATOM    759  CE1 PHE A  93      43.323  17.934 139.458  1.00 50.40           C  
ATOM    760  CE2 PHE A  93      43.212  15.832 140.585  1.00 52.57           C  
ATOM    761  CZ  PHE A  93      43.312  16.555 139.414  1.00 49.66           C  
ATOM    762  N   PHE A  94      43.894  20.329 145.641  1.00 49.64           N  
ATOM    763  CA  PHE A  94      43.538  21.091 146.826  1.00 45.52           C  
ATOM    764  C   PHE A  94      44.129  22.497 146.792  1.00 46.31           C  
ATOM    765  O   PHE A  94      43.446  23.466 147.110  1.00 44.71           O  
ATOM    766  CB  PHE A  94      44.040  20.334 148.058  1.00 49.22           C  
ATOM    767  CG  PHE A  94      43.700  20.984 149.365  1.00 49.33           C  
ATOM    768  CD1 PHE A  94      42.437  20.857 149.908  1.00 49.99           C  
ATOM    769  CD2 PHE A  94      44.656  21.698 150.064  1.00 48.64           C  
ATOM    770  CE1 PHE A  94      42.127  21.443 151.118  1.00 48.21           C  
ATOM    771  CE2 PHE A  94      44.354  22.287 151.273  1.00 42.95           C  
ATOM    772  CZ  PHE A  94      43.087  22.160 151.801  1.00 44.19           C  
ATOM    773  N   THR A  95      45.414  22.608 146.465  1.00 47.37           N  
ATOM    774  CA  THR A  95      46.078  23.914 146.421  1.00 48.78           C  
ATOM    775  C   THR A  95      45.598  24.887 145.340  1.00 54.63           C  
ATOM    776  O   THR A  95      45.414  26.071 145.610  1.00 58.40           O  
ATOM    777  CB  THR A  95      47.608  23.772 146.317  1.00 49.16           C  
ATOM    778  OG1 THR A  95      47.955  23.225 145.041  1.00 58.53           O  
ATOM    779  CG2 THR A  95      48.130  22.864 147.408  1.00 47.50           C  
ATOM    780  N   ALA A  96      45.339  24.385 144.141  1.00 53.39           N  
ATOM    781  CA  ALA A  96      44.831  25.225 143.062  1.00 54.12           C  
ATOM    782  C   ALA A  96      43.448  25.793 143.403  1.00 52.24           C  
ATOM    783  O   ALA A  96      43.139  26.939 143.085  1.00 49.65           O  
ATOM    784  CB  ALA A  96      44.778  24.445 141.760  1.00 51.16           C  
ATOM    785  N   VAL A  97      42.633  24.973 144.057  1.00 47.18           N  
ATOM    786  CA  VAL A  97      41.291  25.344 144.504  1.00 43.03           C  
ATOM    787  C   VAL A  97      41.241  26.429 145.589  1.00 44.90           C  
ATOM    788  O   VAL A  97      40.356  27.279 145.586  1.00 42.86           O  
ATOM    789  CB  VAL A  97      40.518  24.114 145.013  1.00 48.92           C  
ATOM    790  CG1 VAL A  97      39.126  24.515 145.473  1.00 42.51           C  
ATOM    791  CG2 VAL A  97      40.448  23.044 143.935  1.00 52.63           C  
ATOM    792  N   HIS A  98      42.202  26.393 146.505  1.00 50.89           N  
ATOM    793  CA  HIS A  98      42.277  27.374 147.581  1.00 49.15           C  
ATOM    794  C   HIS A  98      43.351  28.410 147.269  1.00 56.07           C  
ATOM    795  O   HIS A  98      44.008  28.926 148.171  1.00 61.12           O  
ATOM    796  CB  HIS A  98      42.606  26.689 148.909  1.00 50.34           C  
ATOM    797  CG  HIS A  98      41.566  25.716 149.367  1.00 42.72           C  
ATOM    798  ND1 HIS A  98      41.585  24.385 149.014  1.00 48.17           N  
ATOM    799  CD2 HIS A  98      40.480  25.878 150.158  1.00 41.52           C  
ATOM    800  CE1 HIS A  98      40.553  23.771 149.562  1.00 38.88           C  
ATOM    801  NE2 HIS A  98      39.867  24.655 150.262  1.00 38.50           N  
ATOM    802  N   ARG A  99      43.524  28.706 145.985  1.00 61.91           N  
ATOM    803  CA  ARG A  99      44.523  29.670 145.540  1.00 62.33           C  
ATOM    804  C   ARG A  99      44.147  31.102 145.898  1.00 68.57           C  
ATOM    805  O   ARG A  99      44.880  32.038 145.584  1.00 81.99           O  
ATOM    806  CB  ARG A  99      44.748  29.550 144.032  1.00 60.71           C  
ATOM    807  CG  ARG A  99      45.394  28.243 143.599  1.00 67.21           C  
ATOM    808  CD  ARG A  99      45.633  28.212 142.097  1.00 68.30           C  
ATOM    809  NE  ARG A  99      46.189  26.935 141.657  1.00 69.52           N  
ATOM    810  CZ  ARG A  99      46.383  26.603 140.384  1.00 79.50           C  
ATOM    811  NH1 ARG A  99      46.064  27.456 139.419  1.00 76.08           N  
ATOM    812  NH2 ARG A  99      46.894  25.420 140.075  1.00 75.45           N  
ATOM    813  N   THR A 100      43.006  31.265 146.558  1.00 61.22           N  
ATOM    814  CA  THR A 100      42.531  32.582 146.970  1.00 69.02           C  
ATOM    815  C   THR A 100      42.726  33.638 145.887  1.00 67.63           C  
ATOM    816  O   THR A 100      43.753  34.314 145.842  1.00 65.70           O  
ATOM    817  CB  THR A 100      43.224  33.052 148.262  1.00 71.23           C  
ATOM    818  OG1 THR A 100      42.730  34.346 148.627  1.00 82.06           O  
ATOM    819  CG2 THR A 100      44.729  33.125 148.066  1.00 68.46           C  
END   
