# Supplementary material for: Large-scale discovery of protein interactions at residue resolution using co-evolution calculated from genomic sequences
Source: Nat Commun. 2021 Mar 2;12:1396. doi: 10.1038/s41467-021-21636-z (PMC7925567; doi:10.1038/s41467-021-21636-z)
Supplement: Supplementary file 12 — Supplementary Data 10 [file 41467_2021_21636_MOESM12_ESM.zip › supplementary/allpdb1601_HIGA_HIGB/models/haddock_top2_haddock_87w.pdb]

REMARK FILENAME="haddock_87w.pdb0"
REMARK ===============================================================
REMARK HADDOCK run for haddock
REMARK initial structure: haddock_87.pdb
REMARK final NOE weights: unambig 50 amb: 50
REMARK ===============================================================
REMARK            total,bonds,angles,improper,dihe,vdw,elec,air,cdih,coup,rdcs,vean,dani,xpcs,rg
REMARK energies: -437.268, 0, 0, 0, 0, -72.4231, -367.66, 2.81461, 0, 0, 0, 0, 0, 0, 0
REMARK ===============================================================
REMARK            bonds,angles,impropers,dihe,air,cdih,coup,rdcs,vean,dani,xpcs
REMARK rms-dev.: 0,0,0,0,0.106106,0,0, 0, 0, 0, 0
REMARK ===============================================================
REMARK               air,cdih,coup,rdcs,vean,dani,xpcs
REMARK               >0.3,>5,>1,>0,>5,>0.2,>0.2
REMARK violations.: 0, 0, 0, 0, 0, 0, 0
REMARK ===============================================================
REMARK                        CVpartition#,violations,rms
REMARK AIRs cross-validation: 2, 0, NaN
REMARK ===============================================================
REMARK NCS energy: 0
REMARK ===============================================================
REMARK Symmetry energy: 0
REMARK ===============================================================
REMARK Desolvation energy: -28.6407
REMARK Internal energy free molecules: 30958.6
REMARK Internal energy complex: -7180.71
REMARK Binding energy: -38608.1
REMARK ===============================================================
REMARK buried surface area: 2555.05
REMARK ===============================================================
REMARK water - chain1: 0 0 0
REMARK water - chain2: 0 0 0
REMARK water - chain3: 0 0 0
REMARK water - chain4: 0 0 0
REMARK water - chain5: 0 0 0
REMARK water - chain6: 0 0 0
REMARK ===============================================================
REMARK water - water: 0 0 0
REMARK ===============================================================
REMARK DATE:14-May-2020  13:01:44       created by user: he47
REMARK VERSION:1.3
ATOM      1  CB  ALA A   3     -21.263 -27.088  11.892  1.00 10.00      A   
ATOM      2  C   ALA A   3     -21.513 -27.594   9.446  1.00 10.00      A   
ATOM      3  O   ALA A   3     -21.777 -26.404   9.260  1.00 10.00      A   
ATOM      4  N   ALA A   3     -20.447 -29.229  10.972  1.00 10.00      A   
ATOM      5  HT1 ALA A   3     -20.669 -30.029  10.348  1.00 10.00      A   
ATOM      6  HT2 ALA A   3     -20.392 -29.571  11.949  1.00 10.00      A   
ATOM      7  HT3 ALA A   3     -19.521 -28.842  10.700  1.00 10.00      A   
ATOM      8  CA  ALA A   3     -21.486 -28.180  10.855  1.00 10.00      A   
ATOM      9  N   ILE A   4     -21.254 -28.439   8.452  1.00 10.00      A   
ATOM     10  HN  ILE A   4     -21.075 -29.381   8.656  1.00 10.00      A   
ATOM     11  CA  ILE A   4     -21.254 -28.008   7.059  1.00 10.00      A   
ATOM     12  CB  ILE A   4     -20.602 -29.060   6.133  1.00 10.00      A   
ATOM     13  CG1 ILE A   4     -21.175 -30.454   6.408  1.00 10.00      A   
ATOM     14  CG2 ILE A   4     -19.090 -29.049   6.307  1.00 10.00      A   
ATOM     15  CD1 ILE A   4     -20.735 -31.510   5.416  1.00 10.00      A   
ATOM     16  C   ILE A   4     -22.676 -27.714   6.589  1.00 10.00      A   
ATOM     17  O   ILE A   4     -23.616 -27.776   7.384  1.00 10.00      A   
ATOM     18  N   ALA A   5     -22.825 -27.384   5.305  1.00 10.00      A   
ATOM     19  HN  ALA A   5     -22.030 -27.365   4.728  1.00 10.00      A   
ATOM     20  CA  ALA A   5     -24.131 -27.060   4.716  1.00 10.00      A   
ATOM     21  CB  ALA A   5     -25.154 -28.166   4.942  1.00 10.00      A   
ATOM     22  C   ALA A   5     -24.652 -25.714   5.211  1.00 10.00      A   
ATOM     23  O   ALA A   5     -24.880 -24.802   4.420  1.00 10.00      A   
ATOM     24  N   ASP A   6     -24.817 -25.594   6.522  1.00 10.00      A   
ATOM     25  HN  ASP A   6     -24.612 -26.367   7.098  1.00 10.00      A   
ATOM     26  CA  ASP A   6     -25.301 -24.360   7.132  1.00 10.00      A   
ATOM     27  CB  ASP A   6     -25.544 -24.566   8.629  1.00 10.00      A   
ATOM     28  CG  ASP A   6     -26.813 -23.895   9.108  1.00 10.00      A   
ATOM     29  OD1 ASP A   6     -27.783 -23.814   8.320  1.00 10.00      A   
ATOM     30  OD2 ASP A   6     -26.858 -23.462  10.281  1.00 10.00      A   
ATOM     31  C   ASP A   6     -24.302 -23.233   6.913  1.00 10.00      A   
ATOM     32  O   ASP A   6     -24.666 -22.126   6.512  1.00 10.00      A   
ATOM     33  N   ILE A   7     -23.036 -23.528   7.165  1.00 10.00      A   
ATOM     34  HN  ILE A   7     -22.813 -24.423   7.498  1.00 10.00      A   
ATOM     35  CA  ILE A   7     -21.969 -22.550   6.975  1.00 10.00      A   
ATOM     36  CB  ILE A   7     -20.614 -23.094   7.486  1.00 10.00      A   
ATOM     37  CG1 ILE A   7     -20.684 -23.362   8.993  1.00 10.00      A   
ATOM     38  CG2 ILE A   7     -19.481 -22.124   7.172  1.00 10.00      A   
ATOM     39  CD1 ILE A   7     -19.433 -23.995   9.570  1.00 10.00      A   
ATOM     40  C   ILE A   7     -21.856 -22.193   5.491  1.00 10.00      A   
ATOM     41  O   ILE A   7     -21.579 -21.045   5.128  1.00 10.00      A   
ATOM     42  N   LEU A   8     -22.096 -23.184   4.641  1.00 10.00      A   
ATOM     43  HN  LEU A   8     -22.324 -24.064   4.996  1.00 10.00      A   
ATOM     44  CA  LEU A   8     -22.032 -22.995   3.199  1.00 10.00      A   
ATOM     45  CB  LEU A   8     -22.110 -24.335   2.464  1.00 10.00      A   
ATOM     46  CG  LEU A   8     -20.874 -25.235   2.549  1.00 10.00      A   
ATOM     47  CD1 LEU A   8     -21.076 -26.477   1.699  1.00 10.00      A   
ATOM     48  CD2 LEU A   8     -19.629 -24.482   2.109  1.00 10.00      A   
ATOM     49  C   LEU A   8     -23.144 -22.073   2.720  1.00 10.00      A   
ATOM     50  O   LEU A   8     -22.889 -21.117   1.995  1.00 10.00      A   
ATOM     51  N   GLN A   9     -24.373 -22.350   3.152  1.00 10.00      A   
ATOM     52  HN  GLN A   9     -24.513 -23.120   3.747  1.00 10.00      A   
ATOM     53  CA  GLN A   9     -25.517 -21.542   2.760  1.00 10.00      A   
ATOM     54  CB  GLN A   9     -26.818 -22.130   3.304  1.00 10.00      A   
ATOM     55  CG  GLN A   9     -28.070 -21.499   2.719  1.00 10.00      A   
ATOM     56  CD  GLN A   9     -28.074 -21.509   1.202  1.00 10.00      A   
ATOM     57  OE1 GLN A   9     -28.538 -22.462   0.579  1.00 10.00      A   
ATOM     58  NE2 GLN A   9     -27.557 -20.448   0.596  1.00 10.00      A   
ATOM     59 HE21 GLN A   9     -27.199 -19.722   1.152  1.00 10.00      A   
ATOM     60 HE22 GLN A   9     -27.548 -20.434  -0.384  1.00 10.00      A   
ATOM     61  C   GLN A   9     -25.343 -20.098   3.210  1.00 10.00      A   
ATOM     62  O   GLN A   9     -25.726 -19.167   2.497  1.00 10.00      A   
ATOM     63  N   ALA A  10     -24.759 -19.916   4.390  1.00 10.00      A   
ATOM     64  HN  ALA A  10     -24.502 -20.698   4.925  1.00 10.00      A   
ATOM     65  CA  ALA A  10     -24.508 -18.582   4.911  1.00 10.00      A   
ATOM     66  CB  ALA A  10     -23.940 -18.653   6.319  1.00 10.00      A   
ATOM     67  C   ALA A  10     -23.550 -17.849   3.980  1.00 10.00      A   
ATOM     68  O   ALA A  10     -23.763 -16.685   3.639  1.00 10.00      A   
ATOM     69  N   GLY A  11     -22.515 -18.560   3.543  1.00 10.00      A   
ATOM     70  HN  GLY A  11     -22.416 -19.491   3.835  1.00 10.00      A   
ATOM     71  CA  GLY A  11     -21.541 -17.983   2.640  1.00 10.00      A   
ATOM     72  C   GLY A  11     -22.161 -17.684   1.293  1.00 10.00      A   
ATOM     73  O   GLY A  11     -21.864 -16.658   0.679  1.00 10.00      A   
ATOM     74  N   GLU A  12     -23.036 -18.578   0.840  1.00 10.00      A   
ATOM     75  HN  GLU A  12     -23.212 -19.388   1.371  1.00 10.00      A   
ATOM     76  CA  GLU A  12     -23.719 -18.402  -0.434  1.00 10.00      A   
ATOM     77  CB  GLU A  12     -24.575 -19.625  -0.780  1.00 10.00      A   
ATOM     78  CG  GLU A  12     -23.784 -20.897  -1.042  1.00 10.00      A   
ATOM     79  CD  GLU A  12     -24.545 -21.891  -1.896  1.00 10.00      A   
ATOM     80  OE1 GLU A  12     -25.314 -22.703  -1.339  1.00 10.00      A   
ATOM     81  OE2 GLU A  12     -24.374 -21.864  -3.134  1.00 10.00      A   
ATOM     82  C   GLU A  12     -24.584 -17.147  -0.403  1.00 10.00      A   
ATOM     83  O   GLU A  12     -24.684 -16.427  -1.396  1.00 10.00      A   
ATOM     84  N   LYS A  13     -25.198 -16.882   0.748  1.00 10.00      A   
ATOM     85  HN  LYS A  13     -25.085 -17.501   1.504  1.00 10.00      A   
ATOM     86  CA  LYS A  13     -26.039 -15.705   0.908  1.00 10.00      A   
ATOM     87  CB  LYS A  13     -26.843 -15.770   2.207  1.00 10.00      A   
ATOM     88  CG  LYS A  13     -28.038 -16.708   2.134  1.00 10.00      A   
ATOM     89  CD  LYS A  13     -28.865 -16.668   3.407  1.00 10.00      A   
ATOM     90  CE  LYS A  13     -30.133 -17.493   3.260  1.00 10.00      A   
ATOM     91  NZ  LYS A  13     -30.906 -17.553   4.525  1.00 10.00      A   
ATOM     92  HZ1 LYS A  13     -30.349 -18.033   5.262  1.00 10.00      A   
ATOM     93  HZ2 LYS A  13     -31.790 -18.079   4.376  1.00 10.00      A   
ATOM     94  HZ3 LYS A  13     -31.142 -16.596   4.848  1.00 10.00      A   
ATOM     95  C   LYS A  13     -25.205 -14.432   0.842  1.00 10.00      A   
ATOM     96  O   LYS A  13     -25.620 -13.440   0.244  1.00 10.00      A   
ATOM     97  N   LEU A  14     -24.021 -14.469   1.446  1.00 10.00      A   
ATOM     98  HN  LEU A  14     -23.749 -15.285   1.922  1.00 10.00      A   
ATOM     99  CA  LEU A  14     -23.126 -13.319   1.426  1.00 10.00      A   
ATOM    100  CB  LEU A  14     -21.904 -13.570   2.320  1.00 10.00      A   
ATOM    101  CG  LEU A  14     -22.173 -14.094   3.734  1.00 10.00      A   
ATOM    102  CD1 LEU A  14     -20.867 -14.403   4.450  1.00 10.00      A   
ATOM    103  CD2 LEU A  14     -23.003 -13.103   4.533  1.00 10.00      A   
ATOM    104  C   LEU A  14     -22.669 -13.070  -0.010  1.00 10.00      A   
ATOM    105  O   LEU A  14     -22.582 -11.929  -0.468  1.00 10.00      A   
ATOM    106  N   THR A  15     -22.395 -14.162  -0.713  1.00 10.00      A   
ATOM    107  HN  THR A  15     -22.479 -15.037  -0.279  1.00 10.00      A   
ATOM    108  CA  THR A  15     -21.957 -14.106  -2.097  1.00 10.00      A   
ATOM    109  CB  THR A  15     -21.471 -15.494  -2.567  1.00 10.00      A   
ATOM    110  OG1 THR A  15     -20.567 -16.032  -1.591  1.00 10.00      A   
ATOM    111  HG1 THR A  15     -21.072 -16.378  -0.843  1.00 10.00      A   
ATOM    112  CG2 THR A  15     -20.756 -15.393  -3.902  1.00 10.00      A   
ATOM    113  C   THR A  15     -23.084 -13.610  -3.008  1.00 10.00      A   
ATOM    114  O   THR A  15     -22.834 -13.010  -4.056  1.00 10.00      A   
ATOM    115  N   ALA A  16     -24.324 -13.853  -2.598  1.00 10.00      A   
ATOM    116  HN  ALA A  16     -24.465 -14.351  -1.763  1.00 10.00      A   
ATOM    117  CA  ALA A  16     -25.479 -13.417  -3.365  1.00 10.00      A   
ATOM    118  CB  ALA A  16     -26.744 -14.067  -2.833  1.00 10.00      A   
ATOM    119  C   ALA A  16     -25.594 -11.901  -3.316  1.00 10.00      A   
ATOM    120  O   ALA A  16     -25.996 -11.265  -4.288  1.00 10.00      A   
ATOM    121  N   VAL A  17     -25.230 -11.328  -2.174  1.00 10.00      A   
ATOM    122  HN  VAL A  17     -24.926 -11.894  -1.431  1.00 10.00      A   
ATOM    123  CA  VAL A  17     -25.277  -9.882  -1.997  1.00 10.00      A   
ATOM    124  CB  VAL A  17     -25.302  -9.488  -0.500  1.00 10.00      A   
ATOM    125  CG1 VAL A  17     -25.517  -7.988  -0.343  1.00 10.00      A   
ATOM    126  CG2 VAL A  17     -26.378 -10.266   0.246  1.00 10.00      A   
ATOM    127  C   VAL A  17     -24.068  -9.234  -2.672  1.00 10.00      A   
ATOM    128  O   VAL A  17     -24.182  -8.186  -3.314  1.00 10.00      A   
ATOM    129  N   ALA A  18     -22.912  -9.865  -2.526  1.00 10.00      A   
ATOM    130  HN  ALA A  18     -22.882 -10.691  -1.997  1.00 10.00      A   
ATOM    131  CA  ALA A  18     -21.683  -9.362  -3.123  1.00 10.00      A   
ATOM    132  CB  ALA A  18     -20.682  -8.979  -2.045  1.00 10.00      A   
ATOM    133  C   ALA A  18     -21.083 -10.394  -4.077  1.00 10.00      A   
ATOM    134  O   ALA A  18     -20.361 -11.292  -3.655  1.00 10.00      A   
ATOM    135  N   PRO A  19     -21.378 -10.277  -5.381  1.00 10.00      A   
ATOM    136  CA  PRO A  19     -20.867 -11.210  -6.399  1.00 10.00      A   
ATOM    137  CB  PRO A  19     -21.480 -10.690  -7.707  1.00 10.00      A   
ATOM    138  CG  PRO A  19     -21.873  -9.279  -7.419  1.00 10.00      A   
ATOM    139  CD  PRO A  19     -22.239  -9.238  -5.966  1.00 10.00      A   
ATOM    140  C   PRO A  19     -19.341 -11.197  -6.487  1.00 10.00      A   
ATOM    141  O   PRO A  19     -18.716 -12.203  -6.823  1.00 10.00      A   
ATOM    142  N   PHE A  20     -18.749 -10.058  -6.153  1.00 10.00      A   
ATOM    143  HN  PHE A  20     -19.304  -9.304  -5.865  1.00 10.00      A   
ATOM    144  CA  PHE A  20     -17.301  -9.897  -6.197  1.00 10.00      A   
ATOM    145  CB  PHE A  20     -16.911  -8.416  -6.296  1.00 10.00      A   
ATOM    146  CG  PHE A  20     -17.545  -7.524  -5.261  1.00 10.00      A   
ATOM    147  CD1 PHE A  20     -16.943  -7.321  -4.028  1.00 10.00      A   
ATOM    148  CD2 PHE A  20     -18.742  -6.882  -5.527  1.00 10.00      A   
ATOM    149  CE1 PHE A  20     -17.524  -6.496  -3.083  1.00 10.00      A   
ATOM    150  CE2 PHE A  20     -19.329  -6.058  -4.588  1.00 10.00      A   
ATOM    151  CZ  PHE A  20     -18.720  -5.864  -3.363  1.00 10.00      A   
ATOM    152  C   PHE A  20     -16.617 -10.557  -5.003  1.00 10.00      A   
ATOM    153  O   PHE A  20     -15.389 -10.597  -4.930  1.00 10.00      A   
ATOM    154  N   LEU A  21     -17.412 -11.071  -4.068  1.00 10.00      A   
ATOM    155  HN  LEU A  21     -18.384 -11.003  -4.175  1.00 10.00      A   
ATOM    156  CA  LEU A  21     -16.867 -11.734  -2.887  1.00 10.00      A   
ATOM    157  CB  LEU A  21     -17.949 -11.922  -1.817  1.00 10.00      A   
ATOM    158  CG  LEU A  21     -17.503 -12.584  -0.508  1.00 10.00      A   
ATOM    159  CD1 LEU A  21     -16.492 -11.713   0.224  1.00 10.00      A   
ATOM    160  CD2 LEU A  21     -18.699 -12.891   0.380  1.00 10.00      A   
ATOM    161  C   LEU A  21     -16.260 -13.082  -3.260  1.00 10.00      A   
ATOM    162  O   LEU A  21     -15.237 -13.487  -2.707  1.00 10.00      A   
ATOM    163  N   ALA A  22     -16.896 -13.772  -4.199  1.00 10.00      A   
ATOM    164  HN  ALA A  22     -17.709 -13.400  -4.600  1.00 10.00      A   
ATOM    165  CA  ALA A  22     -16.410 -15.071  -4.649  1.00 10.00      A   
ATOM    166  CB  ALA A  22     -17.500 -15.821  -5.397  1.00 10.00      A   
ATOM    167  C   ALA A  22     -15.187 -14.891  -5.536  1.00 10.00      A   
ATOM    168  O   ALA A  22     -14.223 -15.656  -5.456  1.00 10.00      A   
ATOM    169  N   GLY A  23     -15.235 -13.871  -6.378  1.00 10.00      A   
ATOM    170  HN  GLY A  23     -16.030 -13.303  -6.400  1.00 10.00      A   
ATOM    171  CA  GLY A  23     -14.136 -13.591  -7.271  1.00 10.00      A   
ATOM    172  C   GLY A  23     -14.410 -12.388  -8.145  1.00 10.00      A   
ATOM    173  O   GLY A  23     -15.539 -12.183  -8.599  1.00 10.00      A   
ATOM    174  N   ILE A  24     -13.386 -11.589  -8.370  1.00 10.00      A   
ATOM    175  HN  ILE A  24     -12.515 -11.809  -7.975  1.00 10.00      A   
ATOM    176  CA  ILE A  24     -13.508 -10.402  -9.198  1.00 10.00      A   
ATOM    177  CB  ILE A  24     -12.457  -9.343  -8.807  1.00 10.00      A   
ATOM    178  CG1 ILE A  24     -12.630  -8.941  -7.337  1.00 10.00      A   
ATOM    179  CG2 ILE A  24     -12.564  -8.129  -9.715  1.00 10.00      A   
ATOM    180  CD1 ILE A  24     -11.511  -8.078  -6.796  1.00 10.00      A   
ATOM    181  C   ILE A  24     -13.318 -10.781 -10.661  1.00 10.00      A   
ATOM    182  O   ILE A  24     -12.292 -11.352 -11.031  1.00 10.00      A   
ATOM    183  N   GLN A  25     -14.312 -10.494 -11.486  1.00 10.00      A   
ATOM    184  HN  GLN A  25     -15.131 -10.076 -11.134  1.00 10.00      A   
ATOM    185  CA  GLN A  25     -14.224 -10.825 -12.898  1.00 10.00      A   
ATOM    186  CB  GLN A  25     -15.488 -11.540 -13.382  1.00 10.00      A   
ATOM    187  CG  GLN A  25     -15.770 -12.853 -12.665  1.00 10.00      A   
ATOM    188  CD  GLN A  25     -14.554 -13.760 -12.593  1.00 10.00      A   
ATOM    189  OE1 GLN A  25     -13.677 -13.724 -13.461  1.00 10.00      A   
ATOM    190  NE2 GLN A  25     -14.495 -14.587 -11.562  1.00 10.00      A   
ATOM    191 HE21 GLN A  25     -15.229 -14.572 -10.912  1.00 10.00      A   
ATOM    192 HE22 GLN A  25     -13.718 -15.181 -11.487  1.00 10.00      A   
ATOM    193  C   GLN A  25     -13.927  -9.608 -13.766  1.00 10.00      A   
ATOM    194  O   GLN A  25     -13.183  -9.705 -14.743  1.00 10.00      A   
ATOM    195  N   ASN A  26     -14.481  -8.459 -13.399  1.00 10.00      A   
ATOM    196  HN  ASN A  26     -15.023  -8.421 -12.583  1.00 10.00      A   
ATOM    197  CA  ASN A  26     -14.280  -7.245 -14.182  1.00 10.00      A   
ATOM    198  CB  ASN A  26     -15.536  -6.902 -14.997  1.00 10.00      A   
ATOM    199  CG  ASN A  26     -16.789  -6.697 -14.152  1.00 10.00      A   
ATOM    200  OD1 ASN A  26     -16.727  -6.206 -13.026  1.00 10.00      A   
ATOM    201  ND2 ASN A  26     -17.938  -7.073 -14.695  1.00 10.00      A   
ATOM    202 HD21 ASN A  26     -17.920  -7.457 -15.597  1.00 10.00      A   
ATOM    203 HD22 ASN A  26     -18.765  -6.944 -14.174  1.00 10.00      A   
ATOM    204  C   ASN A  26     -13.852  -6.060 -13.326  1.00 10.00      A   
ATOM    205  O   ASN A  26     -13.841  -6.139 -12.094  1.00 10.00      A   
ATOM    206  N   GLU A  27     -13.508  -4.960 -13.995  1.00 10.00      A   
ATOM    207  HN  GLU A  27     -13.538  -4.975 -14.977  1.00 10.00      A   
ATOM    208  CA  GLU A  27     -13.074  -3.740 -13.324  1.00 10.00      A   
ATOM    209  CB  GLU A  27     -12.613  -2.695 -14.342  1.00 10.00      A   
ATOM    210  CG  GLU A  27     -11.212  -2.931 -14.878  1.00 10.00      A   
ATOM    211  CD  GLU A  27     -10.810  -1.915 -15.926  1.00 10.00      A   
ATOM    212  OE1 GLU A  27     -10.536  -0.748 -15.561  1.00 10.00      A   
ATOM    213  OE2 GLU A  27     -10.762  -2.276 -17.119  1.00 10.00      A   
ATOM    214  C   GLU A  27     -14.174  -3.166 -12.443  1.00 10.00      A   
ATOM    215  O   GLU A  27     -13.890  -2.563 -11.408  1.00 10.00      A   
ATOM    216  N   GLU A  28     -15.427  -3.352 -12.851  1.00 10.00      A   
ATOM    217  HN  GLU A  28     -15.593  -3.821 -13.695  1.00 10.00      A   
ATOM    218  CA  GLU A  28     -16.554  -2.860 -12.071  1.00 10.00      A   
ATOM    219  CB  GLU A  28     -17.885  -3.134 -12.774  1.00 10.00      A   
ATOM    220  CG  GLU A  28     -18.170  -2.194 -13.934  1.00 10.00      A   
ATOM    221  CD  GLU A  28     -19.610  -2.247 -14.396  1.00 10.00      A   
ATOM    222  OE1 GLU A  28     -20.470  -1.602 -13.755  1.00 10.00      A   
ATOM    223  OE2 GLU A  28     -19.887  -2.930 -15.404  1.00 10.00      A   
ATOM    224  C   GLU A  28     -16.540  -3.472 -10.674  1.00 10.00      A   
ATOM    225  O   GLU A  28     -16.484  -2.753  -9.679  1.00 10.00      A   
ATOM    226  N   GLN A  29     -16.558  -4.799 -10.614  1.00 10.00      A   
ATOM    227  HN  GLN A  29     -16.593  -5.314 -11.454  1.00 10.00      A   
ATOM    228  CA  GLN A  29     -16.529  -5.520  -9.344  1.00 10.00      A   
ATOM    229  CB  GLN A  29     -16.592  -7.023  -9.601  1.00 10.00      A   
ATOM    230  CG  GLN A  29     -17.958  -7.535 -10.017  1.00 10.00      A   
ATOM    231  CD  GLN A  29     -17.875  -8.848 -10.766  1.00 10.00      A   
ATOM    232  OE1 GLN A  29     -16.909  -9.599 -10.627  1.00 10.00      A   
ATOM    233  NE2 GLN A  29     -18.889  -9.135 -11.561  1.00 10.00      A   
ATOM    234 HE21 GLN A  29     -19.627  -8.494 -11.621  1.00 10.00      A   
ATOM    235 HE22 GLN A  29     -18.868  -9.984 -12.050  1.00 10.00      A   
ATOM    236  C   GLN A  29     -15.246  -5.193  -8.590  1.00 10.00      A   
ATOM    237  O   GLN A  29     -15.231  -5.095  -7.364  1.00 10.00      A   
ATOM    238  N   TYR A  30     -14.175  -5.021  -9.350  1.00 10.00      A   
ATOM    239  HN  TYR A  30     -14.265  -5.128 -10.324  1.00 10.00      A   
ATOM    240  CA  TYR A  30     -12.867  -4.693  -8.802  1.00 10.00      A   
ATOM    241  CB  TYR A  30     -11.856  -4.627  -9.953  1.00 10.00      A   
ATOM    242  CG  TYR A  30     -10.549  -3.932  -9.654  1.00 10.00      A   
ATOM    243  CD1 TYR A  30      -9.705  -4.381  -8.647  1.00 10.00      A   
ATOM    244  CD2 TYR A  30     -10.151  -2.836 -10.405  1.00 10.00      A   
ATOM    245  CE1 TYR A  30      -8.499  -3.754  -8.402  1.00 10.00      A   
ATOM    246  CE2 TYR A  30      -8.952  -2.203 -10.164  1.00 10.00      A   
ATOM    247  CZ  TYR A  30      -8.127  -2.665  -9.162  1.00 10.00      A   
ATOM    248  OH  TYR A  30      -6.921  -2.040  -8.933  1.00 10.00      A   
ATOM    249  HH  TYR A  30      -6.527  -2.380  -8.107  1.00 10.00      A   
ATOM    250  C   TYR A  30     -12.916  -3.378  -8.030  1.00 10.00      A   
ATOM    251  O   TYR A  30     -12.386  -3.277  -6.924  1.00 10.00      A   
ATOM    252  N   THR A  31     -13.573  -2.382  -8.606  1.00 10.00      A   
ATOM    253  HN  THR A  31     -13.993  -2.523  -9.482  1.00 10.00      A   
ATOM    254  CA  THR A  31     -13.688  -1.087  -7.960  1.00 10.00      A   
ATOM    255  CB  THR A  31     -13.956   0.042  -8.975  1.00 10.00      A   
ATOM    256  OG1 THR A  31     -13.262  -0.246 -10.200  1.00 10.00      A   
ATOM    257  HG1 THR A  31     -13.397  -1.174 -10.433  1.00 10.00      A   
ATOM    258  CG2 THR A  31     -13.462   1.372  -8.428  1.00 10.00      A   
ATOM    259  C   THR A  31     -14.776  -1.115  -6.883  1.00 10.00      A   
ATOM    260  O   THR A  31     -14.706  -0.384  -5.896  1.00 10.00      A   
ATOM    261  N   GLN A  32     -15.773  -1.977  -7.072  1.00 10.00      A   
ATOM    262  HN  GLN A  32     -15.782  -2.525  -7.886  1.00 10.00      A   
ATOM    263  CA  GLN A  32     -16.862  -2.116  -6.105  1.00 10.00      A   
ATOM    264  CB  GLN A  32     -17.945  -3.068  -6.624  1.00 10.00      A   
ATOM    265  CG  GLN A  32     -18.790  -2.521  -7.765  1.00 10.00      A   
ATOM    266  CD  GLN A  32     -19.766  -3.550  -8.299  1.00 10.00      A   
ATOM    267  OE1 GLN A  32     -19.522  -4.753  -8.222  1.00 10.00      A   
ATOM    268  NE2 GLN A  32     -20.874  -3.086  -8.851  1.00 10.00      A   
ATOM    269 HE21 GLN A  32     -21.004  -2.112  -8.887  1.00 10.00      A   
ATOM    270 HE22 GLN A  32     -21.523  -3.729  -9.203  1.00 10.00      A   
ATOM    271  C   GLN A  32     -16.320  -2.646  -4.783  1.00 10.00      A   
ATOM    272  O   GLN A  32     -16.790  -2.270  -3.709  1.00 10.00      A   
ATOM    273  N   ALA A  33     -15.332  -3.535  -4.876  1.00 10.00      A   
ATOM    274  HN  ALA A  33     -15.028  -3.818  -5.768  1.00 10.00      A   
ATOM    275  CA  ALA A  33     -14.701  -4.117  -3.695  1.00 10.00      A   
ATOM    276  CB  ALA A  33     -13.691  -5.180  -4.104  1.00 10.00      A   
ATOM    277  C   ALA A  33     -14.025  -3.026  -2.867  1.00 10.00      A   
ATOM    278  O   ALA A  33     -13.993  -3.087  -1.636  1.00 10.00      A   
ATOM    279  N   LEU A  34     -13.508  -2.014  -3.555  1.00 10.00      A   
ATOM    280  HN  LEU A  34     -13.583  -2.017  -4.533  1.00 10.00      A   
ATOM    281  CA  LEU A  34     -12.845  -0.896  -2.901  1.00 10.00      A   
ATOM    282  CB  LEU A  34     -12.154  -0.007  -3.934  1.00 10.00      A   
ATOM    283  CG  LEU A  34     -11.285  -0.724  -4.966  1.00 10.00      A   
ATOM    284  CD1 LEU A  34     -10.738   0.264  -5.980  1.00 10.00      A   
ATOM    285  CD2 LEU A  34     -10.152  -1.475  -4.285  1.00 10.00      A   
ATOM    286  C   LEU A  34     -13.866  -0.084  -2.121  1.00 10.00      A   
ATOM    287  O   LEU A  34     -13.610   0.347  -1.000  1.00 10.00      A   
ATOM    288  N   GLU A  35     -15.035   0.102  -2.724  1.00 10.00      A   
ATOM    289  HN  GLU A  35     -15.168  -0.265  -3.625  1.00 10.00      A   
ATOM    290  CA  GLU A  35     -16.120   0.843  -2.090  1.00 10.00      A   
ATOM    291  CB  GLU A  35     -17.313   0.951  -3.044  1.00 10.00      A   
ATOM    292  CG  GLU A  35     -17.039   1.762  -4.301  1.00 10.00      A   
ATOM    293  CD  GLU A  35     -17.397   3.224  -4.140  1.00 10.00      A   
ATOM    294  OE1 GLU A  35     -18.459   3.517  -3.547  1.00 10.00      A   
ATOM    295  OE2 GLU A  35     -16.632   4.091  -4.620  1.00 10.00      A   
ATOM    296  C   GLU A  35     -16.549   0.142  -0.803  1.00 10.00      A   
ATOM    297  O   GLU A  35     -16.953   0.784   0.169  1.00 10.00      A   
ATOM    298  N   LEU A  36     -16.450  -1.183  -0.810  1.00 10.00      A   
ATOM    299  HN  LEU A  36     -16.126  -1.630  -1.622  1.00 10.00      A   
ATOM    300  CA  LEU A  36     -16.817  -1.989   0.343  1.00 10.00      A   
ATOM    301  CB  LEU A  36     -17.036  -3.449  -0.068  1.00 10.00      A   
ATOM    302  CG  LEU A  36     -17.459  -4.409   1.046  1.00 10.00      A   
ATOM    303  CD1 LEU A  36     -18.875  -4.110   1.510  1.00 10.00      A   
ATOM    304  CD2 LEU A  36     -17.330  -5.856   0.598  1.00 10.00      A   
ATOM    305  C   LEU A  36     -15.755  -1.904   1.436  1.00 10.00      A   
ATOM    306  O   LEU A  36     -16.067  -1.598   2.586  1.00 10.00      A   
ATOM    307  N   VAL A  37     -14.499  -2.158   1.069  1.00 10.00      A   
ATOM    308  HN  VAL A  37     -14.307  -2.374   0.128  1.00 10.00      A   
ATOM    309  CA  VAL A  37     -13.399  -2.120   2.031  1.00 10.00      A   
ATOM    310  CB  VAL A  37     -12.053  -2.603   1.430  1.00 10.00      A   
ATOM    311  CG1 VAL A  37     -11.568  -1.689   0.317  1.00 10.00      A   
ATOM    312  CG2 VAL A  37     -10.994  -2.743   2.510  1.00 10.00      A   
ATOM    313  C   VAL A  37     -13.253  -0.740   2.676  1.00 10.00      A   
ATOM    314  O   VAL A  37     -13.031  -0.633   3.881  1.00 10.00      A   
ATOM    315  N   ASP A  38     -13.411   0.308   1.875  1.00 10.00      A   
ATOM    316  HN  ASP A  38     -13.598   0.157   0.921  1.00 10.00      A   
ATOM    317  CA  ASP A  38     -13.308   1.678   2.367  1.00 10.00      A   
ATOM    318  CB  ASP A  38     -13.407   2.662   1.197  1.00 10.00      A   
ATOM    319  CG  ASP A  38     -13.464   4.113   1.635  1.00 10.00      A   
ATOM    320  OD1 ASP A  38     -12.390   4.733   1.801  1.00 10.00      A   
ATOM    321  OD2 ASP A  38     -14.584   4.648   1.785  1.00 10.00      A   
ATOM    322  C   ASP A  38     -14.410   1.958   3.382  1.00 10.00      A   
ATOM    323  O   ASP A  38     -14.165   2.503   4.462  1.00 10.00      A   
ATOM    324  N   HIS A  39     -15.624   1.551   3.035  1.00 10.00      A   
ATOM    325  HN  HIS A  39     -15.745   1.111   2.169  1.00 10.00      A   
ATOM    326  CA  HIS A  39     -16.783   1.748   3.894  1.00 10.00      A   
ATOM    327  CB  HIS A  39     -18.063   1.361   3.148  1.00 10.00      A   
ATOM    328  CG  HIS A  39     -19.318   1.906   3.759  1.00 10.00      A   
ATOM    329  ND1 HIS A  39     -19.746   3.206   3.570  1.00 10.00      A   
ATOM    330  HD1 HIS A  39     -19.287   3.896   3.037  1.00 10.00      A   
ATOM    331  CD2 HIS A  39     -20.248   1.316   4.549  1.00 10.00      A   
ATOM    332  CE1 HIS A  39     -20.882   3.388   4.217  1.00 10.00      A   
ATOM    333  NE2 HIS A  39     -21.206   2.259   4.815  1.00 10.00      A   
ATOM    334  HE2 HIS A  39     -22.012   2.119   5.359  1.00 10.00      A   
ATOM    335  C   HIS A  39     -16.660   0.945   5.189  1.00 10.00      A   
ATOM    336  O   HIS A  39     -17.071   1.403   6.254  1.00 10.00      A   
ATOM    337  N   LEU A  40     -16.102  -0.256   5.085  1.00 10.00      A   
ATOM    338  HN  LEU A  40     -15.808  -0.573   4.204  1.00 10.00      A   
ATOM    339  CA  LEU A  40     -15.923  -1.121   6.243  1.00 10.00      A   
ATOM    340  CB  LEU A  40     -15.627  -2.560   5.810  1.00 10.00      A   
ATOM    341  CG  LEU A  40     -16.792  -3.334   5.188  1.00 10.00      A   
ATOM    342  CD1 LEU A  40     -16.347  -4.730   4.770  1.00 10.00      A   
ATOM    343  CD2 LEU A  40     -17.967  -3.412   6.154  1.00 10.00      A   
ATOM    344  C   LEU A  40     -14.812  -0.603   7.149  1.00 10.00      A   
ATOM    345  O   LEU A  40     -14.914  -0.683   8.373  1.00 10.00      A   
ATOM    346  N   LEU A  41     -13.755  -0.068   6.542  1.00 10.00      A   
ATOM    347  HN  LEU A  41     -13.728  -0.046   5.558  1.00 10.00      A   
ATOM    348  CA  LEU A  41     -12.628   0.472   7.291  1.00 10.00      A   
ATOM    349  CB  LEU A  41     -11.529   0.942   6.333  1.00 10.00      A   
ATOM    350  CG  LEU A  41     -10.179   1.281   6.971  1.00 10.00      A   
ATOM    351  CD1 LEU A  41      -9.427   0.011   7.354  1.00 10.00      A   
ATOM    352  CD2 LEU A  41      -9.341   2.152   6.046  1.00 10.00      A   
ATOM    353  C   LEU A  41     -13.083   1.630   8.173  1.00 10.00      A   
ATOM    354  O   LEU A  41     -12.590   1.808   9.286  1.00 10.00      A   
ATOM    355  N   LEU A  42     -14.044   2.399   7.675  1.00 10.00      A   
ATOM    356  HN  LEU A  42     -14.397   2.202   6.779  1.00 10.00      A   
ATOM    357  CA  LEU A  42     -14.579   3.539   8.408  1.00 10.00      A   
ATOM    358  CB  LEU A  42     -15.026   4.635   7.438  1.00 10.00      A   
ATOM    359  CG  LEU A  42     -13.932   5.262   6.568  1.00 10.00      A   
ATOM    360  CD1 LEU A  42     -14.499   6.412   5.750  1.00 10.00      A   
ATOM    361  CD2 LEU A  42     -12.760   5.731   7.420  1.00 10.00      A   
ATOM    362  C   LEU A  42     -15.742   3.123   9.306  1.00 10.00      A   
ATOM    363  O   LEU A  42     -16.565   3.951   9.702  1.00 10.00      A   
ATOM    364  N   ASN A  43     -15.804   1.833   9.614  1.00 10.00      A   
ATOM    365  HN  ASN A  43     -15.119   1.229   9.259  1.00 10.00      A   
ATOM    366  CA  ASN A  43     -16.851   1.286  10.470  1.00 10.00      A   
ATOM    367  CB  ASN A  43     -17.865   0.490   9.639  1.00 10.00      A   
ATOM    368  CG  ASN A  43     -19.115   1.283   9.312  1.00 10.00      A   
ATOM    369  OD1 ASN A  43     -20.098   1.246  10.050  1.00 10.00      A   
ATOM    370  ND2 ASN A  43     -19.092   1.996   8.197  1.00 10.00      A   
ATOM    371 HD21 ASN A  43     -18.279   1.969   7.643  1.00 10.00      A   
ATOM    372 HD22 ASN A  43     -19.882   2.535   7.977  1.00 10.00      A   
ATOM    373  C   ASN A  43     -16.232   0.379  11.523  1.00 10.00      A   
ATOM    374  O   ASN A  43     -16.382   0.601  12.727  1.00 10.00      A   
ATOM    375  N   ASP A  44     -15.528  -0.639  11.054  1.00 10.00      A   
ATOM    376  HN  ASP A  44     -15.440  -0.748  10.079  1.00 10.00      A   
ATOM    377  CA  ASP A  44     -14.866  -1.599  11.924  1.00 10.00      A   
ATOM    378  CB  ASP A  44     -15.797  -2.777  12.238  1.00 10.00      A   
ATOM    379  CG  ASP A  44     -15.255  -3.712  13.307  1.00 10.00      A   
ATOM    380  OD1 ASP A  44     -15.960  -4.685  13.660  1.00 10.00      A   
ATOM    381  OD2 ASP A  44     -14.132  -3.481  13.809  1.00 10.00      A   
ATOM    382  C   ASP A  44     -13.594  -2.098  11.249  1.00 10.00      A   
ATOM    383  O   ASP A  44     -13.630  -3.034  10.451  1.00 10.00      A   
ATOM    384  N   PRO A  45     -12.455  -1.457  11.547  1.00 10.00      A   
ATOM    385  CA  PRO A  45     -11.159  -1.822  10.964  1.00 10.00      A   
ATOM    386  CB  PRO A  45     -10.259  -0.650  11.358  1.00 10.00      A   
ATOM    387  CG  PRO A  45     -10.861  -0.125  12.614  1.00 10.00      A   
ATOM    388  CD  PRO A  45     -12.343  -0.317  12.475  1.00 10.00      A   
ATOM    389  C   PRO A  45     -10.612  -3.124  11.544  1.00 10.00      A   
ATOM    390  O   PRO A  45      -9.540  -3.584  11.157  1.00 10.00      A   
ATOM    391  N   GLU A  46     -11.351  -3.712  12.473  1.00 10.00      A   
ATOM    392  HN  GLU A  46     -12.203  -3.299  12.742  1.00 10.00      A   
ATOM    393  CA  GLU A  46     -10.940  -4.953  13.102  1.00 10.00      A   
ATOM    394  CB  GLU A  46     -10.783  -4.747  14.609  1.00 10.00      A   
ATOM    395  CG  GLU A  46      -9.851  -3.601  14.967  1.00 10.00      A   
ATOM    396  CD  GLU A  46      -9.791  -3.334  16.451  1.00 10.00      A   
ATOM    397  OE1 GLU A  46     -10.823  -2.936  17.029  1.00 10.00      A   
ATOM    398  OE2 GLU A  46      -8.709  -3.518  17.050  1.00 10.00      A   
ATOM    399  C   GLU A  46     -11.958  -6.047  12.809  1.00 10.00      A   
ATOM    400  O   GLU A  46     -12.241  -6.900  13.649  1.00 10.00      A   
ATOM    401  N   ASN A  47     -12.524  -5.996  11.614  1.00 10.00      A   
ATOM    402  HN  ASN A  47     -12.278  -5.272  11.004  1.00 10.00      A   
ATOM    403  CA  ASN A  47     -13.509  -6.976  11.187  1.00 10.00      A   
ATOM    404  CB  ASN A  47     -14.569  -6.318  10.301  1.00 10.00      A   
ATOM    405  CG  ASN A  47     -15.722  -7.245   9.985  1.00 10.00      A   
ATOM    406  OD1 ASN A  47     -15.685  -7.980   9.005  1.00 10.00      A   
ATOM    407  ND2 ASN A  47     -16.751  -7.222  10.820  1.00 10.00      A   
ATOM    408 HD21 ASN A  47     -16.714  -6.612  11.588  1.00 10.00      A   
ATOM    409 HD22 ASN A  47     -17.511  -7.814  10.635  1.00 10.00      A   
ATOM    410  C   ASN A  47     -12.838  -8.135  10.455  1.00 10.00      A   
ATOM    411  O   ASN A  47     -11.997  -7.922   9.577  1.00 10.00      A   
ATOM    412  N   PRO A  48     -13.184  -9.380  10.822  1.00 10.00      A   
ATOM    413  CA  PRO A  48     -12.609 -10.586  10.206  1.00 10.00      A   
ATOM    414  CB  PRO A  48     -13.296 -11.741  10.947  1.00 10.00      A   
ATOM    415  CG  PRO A  48     -13.796 -11.139  12.212  1.00 10.00      A   
ATOM    416  CD  PRO A  48     -14.147  -9.719  11.884  1.00 10.00      A   
ATOM    417  C   PRO A  48     -12.904 -10.678   8.712  1.00 10.00      A   
ATOM    418  O   PRO A  48     -12.045 -11.085   7.924  1.00 10.00      A   
ATOM    419  N   LEU A  49     -14.112 -10.285   8.325  1.00 10.00      A   
ATOM    420  HN  LEU A  49     -14.743  -9.947   8.998  1.00 10.00      A   
ATOM    421  CA  LEU A  49     -14.525 -10.330   6.928  1.00 10.00      A   
ATOM    422  CB  LEU A  49     -16.032 -10.093   6.804  1.00 10.00      A   
ATOM    423  CG  LEU A  49     -16.939 -11.005   7.638  1.00 10.00      A   
ATOM    424  CD1 LEU A  49     -18.385 -10.549   7.541  1.00 10.00      A   
ATOM    425  CD2 LEU A  49     -16.803 -12.451   7.192  1.00 10.00      A   
ATOM    426  C   LEU A  49     -13.771  -9.292   6.107  1.00 10.00      A   
ATOM    427  O   LEU A  49     -13.479  -9.509   4.931  1.00 10.00      A   
ATOM    428  N   LEU A  50     -13.445  -8.173   6.744  1.00 10.00      A   
ATOM    429  HN  LEU A  50     -13.705  -8.072   7.682  1.00 10.00      A   
ATOM    430  CA  LEU A  50     -12.718  -7.090   6.091  1.00 10.00      A   
ATOM    431  CB  LEU A  50     -12.477  -5.948   7.083  1.00 10.00      A   
ATOM    432  CG  LEU A  50     -11.614  -4.786   6.588  1.00 10.00      A   
ATOM    433  CD1 LEU A  50     -12.358  -3.974   5.541  1.00 10.00      A   
ATOM    434  CD2 LEU A  50     -11.182  -3.906   7.750  1.00 10.00      A   
ATOM    435  C   LEU A  50     -11.387  -7.587   5.537  1.00 10.00      A   
ATOM    436  O   LEU A  50     -11.009  -7.264   4.407  1.00 10.00      A   
ATOM    437  N   ASP A  51     -10.691  -8.395   6.332  1.00 10.00      A   
ATOM    438  HN  ASP A  51     -11.057  -8.630   7.210  1.00 10.00      A   
ATOM    439  CA  ASP A  51      -9.399  -8.936   5.934  1.00 10.00      A   
ATOM    440  CB  ASP A  51      -8.719  -9.639   7.107  1.00 10.00      A   
ATOM    441  CG  ASP A  51      -7.244  -9.877   6.859  1.00 10.00      A   
ATOM    442  OD1 ASP A  51      -6.816 -11.050   6.835  1.00 10.00      A   
ATOM    443  OD2 ASP A  51      -6.500  -8.885   6.700  1.00 10.00      A   
ATOM    444  C   ASP A  51      -9.547  -9.898   4.764  1.00 10.00      A   
ATOM    445  O   ASP A  51      -8.701  -9.936   3.868  1.00 10.00      A   
ATOM    446  N   LEU A  52     -10.637 -10.657   4.771  1.00 10.00      A   
ATOM    447  HN  LEU A  52     -11.278 -10.564   5.508  1.00 10.00      A   
ATOM    448  CA  LEU A  52     -10.908 -11.618   3.708  1.00 10.00      A   
ATOM    449  CB  LEU A  52     -12.156 -12.442   4.030  1.00 10.00      A   
ATOM    450  CG  LEU A  52     -12.175 -13.128   5.398  1.00 10.00      A   
ATOM    451  CD1 LEU A  52     -13.489 -13.864   5.610  1.00 10.00      A   
ATOM    452  CD2 LEU A  52     -10.994 -14.074   5.547  1.00 10.00      A   
ATOM    453  C   LEU A  52     -11.088 -10.897   2.380  1.00 10.00      A   
ATOM    454  O   LEU A  52     -10.603 -11.350   1.340  1.00 10.00      A   
ATOM    455  N   VAL A  53     -11.784  -9.771   2.422  1.00 10.00      A   
ATOM    456  HN  VAL A  53     -12.162  -9.473   3.280  1.00 10.00      A   
ATOM    457  CA  VAL A  53     -12.017  -8.972   1.225  1.00 10.00      A   
ATOM    458  CB  VAL A  53     -12.981  -7.802   1.503  1.00 10.00      A   
ATOM    459  CG1 VAL A  53     -13.228  -6.997   0.237  1.00 10.00      A   
ATOM    460  CG2 VAL A  53     -14.295  -8.321   2.066  1.00 10.00      A   
ATOM    461  C   VAL A  53     -10.695  -8.433   0.686  1.00 10.00      A   
ATOM    462  O   VAL A  53     -10.413  -8.533  -0.507  1.00 10.00      A   
ATOM    463  N   CYS A  54      -9.877  -7.891   1.585  1.00 10.00      A   
ATOM    464  HN  CYS A  54     -10.157  -7.858   2.523  1.00 10.00      A   
ATOM    465  CA  CYS A  54      -8.575  -7.343   1.214  1.00 10.00      A   
ATOM    466  CB  CYS A  54      -7.848  -6.809   2.452  1.00 10.00      A   
ATOM    467  SG  CYS A  54      -8.783  -5.592   3.406  1.00 10.00      A   
ATOM    468  HG  CYS A  54      -9.929  -6.153   3.775  1.00 10.00      A   
ATOM    469  C   CYS A  54      -7.712  -8.396   0.524  1.00 10.00      A   
ATOM    470  O   CYS A  54      -7.082  -8.123  -0.497  1.00 10.00      A   
ATOM    471  N   ALA A  55      -7.719  -9.610   1.075  1.00 10.00      A   
ATOM    472  HN  ALA A  55      -8.266  -9.764   1.875  1.00 10.00      A   
ATOM    473  CA  ALA A  55      -6.935 -10.717   0.533  1.00 10.00      A   
ATOM    474  CB  ALA A  55      -7.034 -11.933   1.437  1.00 10.00      A   
ATOM    475  C   ALA A  55      -7.356 -11.073  -0.888  1.00 10.00      A   
ATOM    476  O   ALA A  55      -6.567 -11.613  -1.660  1.00 10.00      A   
ATOM    477  N   LYS A  56      -8.599 -10.771  -1.230  1.00 10.00      A   
ATOM    478  HN  LYS A  56      -9.187 -10.339  -0.575  1.00 10.00      A   
ATOM    479  CA  LYS A  56      -9.107 -11.059  -2.562  1.00 10.00      A   
ATOM    480  CB  LYS A  56     -10.622 -11.282  -2.530  1.00 10.00      A   
ATOM    481  CG  LYS A  56     -11.033 -12.719  -2.239  1.00 10.00      A   
ATOM    482  CD  LYS A  56     -10.668 -13.637  -3.397  1.00 10.00      A   
ATOM    483  CE  LYS A  56     -11.061 -15.081  -3.121  1.00 10.00      A   
ATOM    484  NZ  LYS A  56     -10.304 -15.660  -1.978  1.00 10.00      A   
ATOM    485  HZ1 LYS A  56     -10.374 -16.697  -1.990  1.00 10.00      A   
ATOM    486  HZ2 LYS A  56     -10.692 -15.316  -1.076  1.00 10.00      A   
ATOM    487  HZ3 LYS A  56      -9.300 -15.393  -2.037  1.00 10.00      A   
ATOM    488  C   LYS A  56      -8.755  -9.940  -3.535  1.00 10.00      A   
ATOM    489  O   LYS A  56      -8.429 -10.196  -4.695  1.00 10.00      A   
ATOM    490  N   ILE A  57      -8.804  -8.705  -3.046  1.00 10.00      A   
ATOM    491  HN  ILE A  57      -9.054  -8.576  -2.105  1.00 10.00      A   
ATOM    492  CA  ILE A  57      -8.512  -7.533  -3.866  1.00 10.00      A   
ATOM    493  CB  ILE A  57      -8.829  -6.213  -3.130  1.00 10.00      A   
ATOM    494  CG1 ILE A  57     -10.273  -6.215  -2.624  1.00 10.00      A   
ATOM    495  CG2 ILE A  57      -8.593  -5.023  -4.050  1.00 10.00      A   
ATOM    496  CD1 ILE A  57     -10.616  -5.040  -1.733  1.00 10.00      A   
ATOM    497  C   ILE A  57      -7.060  -7.509  -4.345  1.00 10.00      A   
ATOM    498  O   ILE A  57      -6.800  -7.640  -5.542  1.00 10.00      A   
ATOM    499  N   THR A  58      -6.120  -7.376  -3.408  1.00 10.00      A   
ATOM    500  HN  THR A  58      -6.388  -7.328  -2.463  1.00 10.00      A   
ATOM    501  CA  THR A  58      -4.696  -7.304  -3.740  1.00 10.00      A   
ATOM    502  CB  THR A  58      -3.826  -7.205  -2.473  1.00 10.00      A   
ATOM    503  OG1 THR A  58      -4.672  -7.123  -1.318  1.00 10.00      A   
ATOM    504  HG1 THR A  58      -4.949  -6.203  -1.191  1.00 10.00      A   
ATOM    505  CG2 THR A  58      -2.934  -5.973  -2.529  1.00 10.00      A   
ATOM    506  C   THR A  58      -4.236  -8.491  -4.585  1.00 10.00      A   
ATOM    507  O   THR A  58      -3.371  -8.348  -5.456  1.00 10.00      A   
ATOM    508  N   ALA A  59      -4.818  -9.659  -4.334  1.00 10.00      A   
ATOM    509  HN  ALA A  59      -5.506  -9.711  -3.639  1.00 10.00      A   
ATOM    510  CA  ALA A  59      -4.461 -10.858  -5.078  1.00 10.00      A   
ATOM    511  CB  ALA A  59      -5.170 -12.075  -4.509  1.00 10.00      A   
ATOM    512  C   ALA A  59      -4.793 -10.693  -6.554  1.00 10.00      A   
ATOM    513  O   ALA A  59      -3.970 -10.987  -7.419  1.00 10.00      A   
ATOM    514  N   TRP A  60      -5.991 -10.192  -6.832  1.00 10.00      A   
ATOM    515  HN  TRP A  60      -6.587  -9.943  -6.094  1.00 10.00      A   
ATOM    516  CA  TRP A  60      -6.440  -9.983  -8.203  1.00 10.00      A   
ATOM    517  CB  TRP A  60      -7.929  -9.627  -8.219  1.00 10.00      A   
ATOM    518  CG  TRP A  60      -8.551  -9.677  -9.581  1.00 10.00      A   
ATOM    519  CD1 TRP A  60      -9.060 -10.777 -10.205  1.00 10.00      A   
ATOM    520  CD2 TRP A  60      -8.733  -8.583 -10.489  1.00 10.00      A   
ATOM    521  NE1 TRP A  60      -9.549 -10.439 -11.441  1.00 10.00      A   
ATOM    522  HE1 TRP A  60      -9.972 -11.059 -12.076  1.00 10.00      A   
ATOM    523  CE2 TRP A  60      -9.363  -9.096 -11.638  1.00 10.00      A   
ATOM    524  CE3 TRP A  60      -8.431  -7.218 -10.439  1.00 10.00      A   
ATOM    525  CZ2 TRP A  60      -9.691  -8.296 -12.728  1.00 10.00      A   
ATOM    526  CZ3 TRP A  60      -8.756  -6.426 -11.524  1.00 10.00      A   
ATOM    527  CH2 TRP A  60      -9.383  -6.966 -12.651  1.00 10.00      A   
ATOM    528  C   TRP A  60      -5.636  -8.873  -8.870  1.00 10.00      A   
ATOM    529  O   TRP A  60      -5.258  -8.978 -10.035  1.00 10.00      A   
ATOM    530  N   GLU A  61      -5.359  -7.821  -8.111  1.00 10.00      A   
ATOM    531  HN  GLU A  61      -5.677  -7.807  -7.180  1.00 10.00      A   
ATOM    532  CA  GLU A  61      -4.604  -6.680  -8.616  1.00 10.00      A   
ATOM    533  CB  GLU A  61      -4.469  -5.617  -7.531  1.00 10.00      A   
ATOM    534  CG  GLU A  61      -5.787  -5.133  -6.960  1.00 10.00      A   
ATOM    535  CD  GLU A  61      -5.645  -3.809  -6.250  1.00 10.00      A   
ATOM    536  OE1 GLU A  61      -5.742  -3.776  -5.009  1.00 10.00      A   
ATOM    537  OE2 GLU A  61      -5.426  -2.792  -6.932  1.00 10.00      A   
ATOM    538  C   GLU A  61      -3.217  -7.093  -9.086  1.00 10.00      A   
ATOM    539  O   GLU A  61      -2.681  -6.537 -10.049  1.00 10.00      A   
ATOM    540  N   GLU A  62      -2.643  -8.072  -8.408  1.00 10.00      A   
ATOM    541  HN  GLU A  62      -3.122  -8.479  -7.652  1.00 10.00      A   
ATOM    542  CA  GLU A  62      -1.314  -8.553  -8.743  1.00 10.00      A   
ATOM    543  CB  GLU A  62      -0.593  -9.020  -7.478  1.00 10.00      A   
ATOM    544  CG  GLU A  62       0.864  -8.594  -7.403  1.00 10.00      A   
ATOM    545  CD  GLU A  62       1.428  -8.704  -6.004  1.00 10.00      A   
ATOM    546  OE1 GLU A  62       1.955  -9.783  -5.650  1.00 10.00      A   
ATOM    547  OE2 GLU A  62       1.353  -7.711  -5.249  1.00 10.00      A   
ATOM    548  C   GLU A  62      -1.360  -9.663  -9.796  1.00 10.00      A   
ATOM    549  O   GLU A  62      -0.331 -10.239 -10.146  1.00 10.00      A   
ATOM    550  N   SER A  63      -2.552  -9.959 -10.303  1.00 10.00      A   
ATOM    551  HN  SER A  63      -3.347  -9.480  -9.983  1.00 10.00      A   
ATOM    552  CA  SER A  63      -2.705 -10.986 -11.322  1.00 10.00      A   
ATOM    553  CB  SER A  63      -3.283 -12.276 -10.730  1.00 10.00      A   
ATOM    554  OG  SER A  63      -4.307 -12.004  -9.792  1.00 10.00      A   
ATOM    555  HG  SER A  63      -3.930 -11.540  -9.032  1.00 10.00      A   
ATOM    556  C   SER A  63      -3.546 -10.487 -12.498  1.00 10.00      A   
ATOM    557  O   SER A  63      -3.969 -11.267 -13.354  1.00 10.00      A   
ATOM    558  N   ALA A  64      -3.773  -9.180 -12.543  1.00 10.00      A   
ATOM    559  HN  ALA A  64      -3.400  -8.608 -11.843  1.00 10.00      A   
ATOM    560  CA  ALA A  64      -4.554  -8.576 -13.609  1.00 10.00      A   
ATOM    561  CB  ALA A  64      -5.444  -7.474 -13.054  1.00 10.00      A   
ATOM    562  C   ALA A  64      -3.632  -8.020 -14.687  1.00 10.00      A   
ATOM    563  O   ALA A  64      -2.742  -7.220 -14.395  1.00 10.00      A   
ATOM    564  N   PRO A  65      -3.834  -8.438 -15.947  1.00 10.00      A   
ATOM    565  CA  PRO A  65      -3.010  -7.987 -17.080  1.00 10.00      A   
ATOM    566  CB  PRO A  65      -3.642  -8.690 -18.288  1.00 10.00      A   
ATOM    567  CG  PRO A  65      -4.378  -9.851 -17.710  1.00 10.00      A   
ATOM    568  CD  PRO A  65      -4.870  -9.394 -16.368  1.00 10.00      A   
ATOM    569  C   PRO A  65      -3.057  -6.471 -17.268  1.00 10.00      A   
ATOM    570  O   PRO A  65      -2.051  -5.846 -17.604  1.00 10.00      A   
ATOM    571  N   GLU A  66      -4.225  -5.888 -17.021  1.00 10.00      A   
ATOM    572  HN  GLU A  66      -4.980  -6.440 -16.734  1.00 10.00      A   
ATOM    573  CA  GLU A  66      -4.414  -4.448 -17.170  1.00 10.00      A   
ATOM    574  CB  GLU A  66      -5.891  -4.073 -17.034  1.00 10.00      A   
ATOM    575  CG  GLU A  66      -6.785  -4.668 -18.108  1.00 10.00      A   
ATOM    576  CD  GLU A  66      -6.361  -4.271 -19.508  1.00 10.00      A   
ATOM    577  OE1 GLU A  66      -6.703  -3.152 -19.946  1.00 10.00      A   
ATOM    578  OE2 GLU A  66      -5.683  -5.078 -20.179  1.00 10.00      A   
ATOM    579  C   GLU A  66      -3.582  -3.651 -16.168  1.00 10.00      A   
ATOM    580  O   GLU A  66      -3.311  -2.471 -16.376  1.00 10.00      A   
ATOM    581  N   PHE A  67      -3.157  -4.305 -15.096  1.00 10.00      A   
ATOM    582  HN  PHE A  67      -3.366  -5.257 -14.998  1.00 10.00      A   
ATOM    583  CA  PHE A  67      -2.369  -3.641 -14.064  1.00 10.00      A   
ATOM    584  CB  PHE A  67      -3.119  -3.663 -12.727  1.00 10.00      A   
ATOM    585  CG  PHE A  67      -4.422  -2.914 -12.752  1.00 10.00      A   
ATOM    586  CD1 PHE A  67      -4.443  -1.534 -12.626  1.00 10.00      A   
ATOM    587  CD2 PHE A  67      -5.624  -3.586 -12.908  1.00 10.00      A   
ATOM    588  CE1 PHE A  67      -5.636  -0.837 -12.657  1.00 10.00      A   
ATOM    589  CE2 PHE A  67      -6.822  -2.896 -12.938  1.00 10.00      A   
ATOM    590  CZ  PHE A  67      -6.827  -1.519 -12.813  1.00 10.00      A   
ATOM    591  C   PHE A  67      -0.995  -4.292 -13.916  1.00 10.00      A   
ATOM    592  O   PHE A  67      -0.364  -4.205 -12.861  1.00 10.00      A   
ATOM    593  N   ALA A  68      -0.532  -4.928 -14.990  1.00 10.00      A   
ATOM    594  HN  ALA A  68      -1.076  -4.942 -15.807  1.00 10.00      A   
ATOM    595  CA  ALA A  68       0.763  -5.601 -14.990  1.00 10.00      A   
ATOM    596  CB  ALA A  68       0.854  -6.586 -16.144  1.00 10.00      A   
ATOM    597  C   ALA A  68       1.913  -4.603 -15.046  1.00 10.00      A   
ATOM    598  O   ALA A  68       3.026  -4.904 -14.614  1.00 10.00      A   
ATOM    599  N   GLU A  69       1.632  -3.412 -15.566  1.00 10.00      A   
ATOM    600  HN  GLU A  69       0.719  -3.238 -15.887  1.00 10.00      A   
ATOM    601  CA  GLU A  69       2.633  -2.356 -15.679  1.00 10.00      A   
ATOM    602  CB  GLU A  69       2.005  -1.091 -16.260  1.00 10.00      A   
ATOM    603  CG  GLU A  69       1.923  -1.070 -17.774  1.00 10.00      A   
ATOM    604  CD  GLU A  69       3.278  -0.882 -18.420  1.00 10.00      A   
ATOM    605  OE1 GLU A  69       4.000   0.060 -18.024  1.00 10.00      A   
ATOM    606  OE2 GLU A  69       3.620  -1.665 -19.330  1.00 10.00      A   
ATOM    607  C   GLU A  69       3.259  -2.032 -14.327  1.00 10.00      A   
ATOM    608  O   GLU A  69       4.462  -1.797 -14.225  1.00 10.00      A   
ATOM    609  N   PHE A  70       2.442  -2.035 -13.287  1.00 10.00      A   
ATOM    610  HN  PHE A  70       1.491  -2.241 -13.422  1.00 10.00      A   
ATOM    611  CA  PHE A  70       2.919  -1.735 -11.947  1.00 10.00      A   
ATOM    612  CB  PHE A  70       1.924  -0.833 -11.221  1.00 10.00      A   
ATOM    613  CG  PHE A  70       2.566   0.251 -10.403  1.00 10.00      A   
ATOM    614  CD1 PHE A  70       2.882   1.471 -10.976  1.00 10.00      A   
ATOM    615  CD2 PHE A  70       2.847   0.052  -9.062  1.00 10.00      A   
ATOM    616  CE1 PHE A  70       3.467   2.473 -10.227  1.00 10.00      A   
ATOM    617  CE2 PHE A  70       3.433   1.049  -8.308  1.00 10.00      A   
ATOM    618  CZ  PHE A  70       3.743   2.261  -8.891  1.00 10.00      A   
ATOM    619  C   PHE A  70       3.159  -3.013 -11.151  1.00 10.00      A   
ATOM    620  O   PHE A  70       3.223  -2.990  -9.922  1.00 10.00      A   
ATOM    621  N   ASN A  71       3.290  -4.132 -11.855  1.00 10.00      A   
ATOM    622  HN  ASN A  71       3.218  -4.094 -12.835  1.00 10.00      A   
ATOM    623  CA  ASN A  71       3.536  -5.414 -11.204  1.00 10.00      A   
ATOM    624  CB  ASN A  71       2.415  -6.423 -11.499  1.00 10.00      A   
ATOM    625  CG  ASN A  71       1.116  -6.136 -10.764  1.00 10.00      A   
ATOM    626  OD1 ASN A  71       1.076  -5.362  -9.808  1.00 10.00      A   
ATOM    627  ND2 ASN A  71       0.039  -6.771 -11.201  1.00 10.00      A   
ATOM    628 HD21 ASN A  71       0.137  -7.385 -11.964  1.00 10.00      A   
ATOM    629 HD22 ASN A  71      -0.812  -6.608 -10.747  1.00 10.00      A   
ATOM    630  C   ASN A  71       4.871  -5.996 -11.647  1.00 10.00      A   
ATOM    631  O   ASN A  71       5.361  -6.966 -11.065  1.00 10.00      A   
ATOM    632  N   ALA A  72       5.464  -5.398 -12.677  1.00 10.00      A   
ATOM    633  HN  ALA A  72       5.040  -4.612 -13.088  1.00 10.00      A   
ATOM    634  CA  ALA A  72       6.736  -5.880 -13.207  1.00 10.00      A   
ATOM    635  CB  ALA A  72       6.515  -6.614 -14.523  1.00 10.00      A   
ATOM    636  C   ALA A  72       7.742  -4.744 -13.388  1.00 10.00      A   
ATOM    637  O   ALA A  72       8.569  -4.774 -14.300  1.00 10.00      A   
ATOM    638  N   ALA A  74       7.675  -3.748 -12.520  1.00 10.00      A   
ATOM    639  HN  ALA A  74       6.997  -3.771 -11.810  1.00 10.00      A   
ATOM    640  CA  ALA A  74       8.590  -2.616 -12.595  1.00 10.00      A   
ATOM    641  CB  ALA A  74       7.837  -1.351 -12.965  1.00 10.00      A   
ATOM    642  C   ALA A  74       9.333  -2.434 -11.277  1.00 10.00      A   
ATOM    643  O   ALA A  74       9.836  -1.353 -10.971  1.00 10.00      A   
ATOM    644  N   GLN A  75       9.403  -3.506 -10.505  1.00 10.00      A   
ATOM    645  HN  GLN A  75       9.007  -4.345 -10.821  1.00 10.00      A   
ATOM    646  CA  GLN A  75      10.071  -3.482  -9.212  1.00 10.00      A   
ATOM    647  CB  GLN A  75       9.629  -4.663  -8.333  1.00 10.00      A   
ATOM    648  CG  GLN A  75       8.744  -5.696  -9.024  1.00 10.00      A   
ATOM    649  CD  GLN A  75       9.510  -6.605  -9.973  1.00 10.00      A   
ATOM    650  OE1 GLN A  75       9.624  -6.325 -11.167  1.00 10.00      A   
ATOM    651  NE2 GLN A  75      10.036  -7.700  -9.445  1.00 10.00      A   
ATOM    652 HE21 GLN A  75       9.905  -7.861  -8.485  1.00 10.00      A   
ATOM    653 HE22 GLN A  75      10.534  -8.307 -10.031  1.00 10.00      A   
ATOM    654  C   GLN A  75      11.588  -3.469  -9.376  1.00 10.00      A   
ATOM    655  O   GLN A  75      12.163  -4.365  -9.995  1.00 10.00      A   
ATOM    656  N   ALA A  76      12.227  -2.447  -8.823  1.00 10.00      A   
ATOM    657  HN  ALA A  76      11.714  -1.773  -8.331  1.00 10.00      A   
ATOM    658  CA  ALA A  76      13.675  -2.306  -8.910  1.00 10.00      A   
ATOM    659  CB  ALA A  76      14.041  -1.250  -9.942  1.00 10.00      A   
ATOM    660  C   ALA A  76      14.262  -1.944  -7.553  1.00 10.00      A   
ATOM    661  O   ALA A  76      13.522  -1.762  -6.582  1.00 10.00      A   
ATOM    662  N   PRO A  78      13.758 -14.679  -2.887  1.00 10.00      A   
ATOM    663  CA  PRO A  78      14.871 -13.771  -3.166  1.00 10.00      A   
ATOM    664  CB  PRO A  78      14.417 -13.082  -4.451  1.00 10.00      A   
ATOM    665  CG  PRO A  78      12.932 -13.024  -4.336  1.00 10.00      A   
ATOM    666  CD  PRO A  78      12.512 -14.233  -3.536  1.00 10.00      A   
ATOM    667  C   PRO A  78      15.041 -12.747  -2.050  1.00 10.00      A   
ATOM    668  O   PRO A  78      15.575 -11.658  -2.261  1.00 10.00      A   
ATOM    669  N   GLY A  79      14.585 -13.119  -0.860  1.00 10.00      A   
ATOM    670  HN  GLY A  79      14.177 -14.009  -0.767  1.00 10.00      A   
ATOM    671  CA  GLY A  79      14.669 -12.243   0.297  1.00 10.00      A   
ATOM    672  C   GLY A  79      16.082 -11.804   0.614  1.00 10.00      A   
ATOM    673  O   GLY A  79      16.295 -10.687   1.081  1.00 10.00      A   
ATOM    674  N   GLY A  80      17.045 -12.675   0.342  1.00 10.00      A   
ATOM    675  HN  GLY A  80      16.807 -13.542  -0.046  1.00 10.00      A   
ATOM    676  CA  GLY A  80      18.439 -12.367   0.608  1.00 10.00      A   
ATOM    677  C   GLY A  80      18.945 -11.193  -0.208  1.00 10.00      A   
ATOM    678  O   GLY A  80      19.702 -10.360   0.293  1.00 10.00      A   
ATOM    679  N   ILE A  81      18.543 -11.125  -1.469  1.00 10.00      A   
ATOM    680  HN  ILE A  81      17.962 -11.831  -1.827  1.00 10.00      A   
ATOM    681  CA  ILE A  81      18.967 -10.029  -2.339  1.00 10.00      A   
ATOM    682  CB  ILE A  81      19.184 -10.474  -3.801  1.00 10.00      A   
ATOM    683  CG1 ILE A  81      17.975 -11.260  -4.320  1.00 10.00      A   
ATOM    684  CG2 ILE A  81      20.464 -11.291  -3.921  1.00 10.00      A   
ATOM    685  CD1 ILE A  81      18.048 -11.612  -5.792  1.00 10.00      A   
ATOM    686  C   ILE A  81      17.981  -8.868  -2.283  1.00 10.00      A   
ATOM    687  O   ILE A  81      18.320  -7.734  -2.619  1.00 10.00      A   
ATOM    688  N   ALA A  82      16.768  -9.154  -1.828  1.00 10.00      A   
ATOM    689  HN  ALA A  82      16.560 -10.081  -1.568  1.00 10.00      A   
ATOM    690  CA  ALA A  82      15.730  -8.140  -1.717  1.00 10.00      A   
ATOM    691  CB  ALA A  82      14.367  -8.783  -1.551  1.00 10.00      A   
ATOM    692  C   ALA A  82      16.012  -7.183  -0.565  1.00 10.00      A   
ATOM    693  O   ALA A  82      15.339  -6.162  -0.415  1.00 10.00      A   
ATOM    694  N   VAL A  83      17.008  -7.516   0.247  1.00 10.00      A   
ATOM    695  HN  VAL A  83      17.497  -8.350   0.082  1.00 10.00      A   
ATOM    696  CA  VAL A  83      17.388  -6.676   1.377  1.00 10.00      A   
ATOM    697  CB  VAL A  83      18.537  -7.309   2.197  1.00 10.00      A   
ATOM    698  CG1 VAL A  83      18.938  -6.408   3.360  1.00 10.00      A   
ATOM    699  CG2 VAL A  83      18.131  -8.681   2.706  1.00 10.00      A   
ATOM    700  C   VAL A  83      17.813  -5.298   0.880  1.00 10.00      A   
ATOM    701  O   VAL A  83      17.481  -4.280   1.481  1.00 10.00      A   
ATOM    702  N   ILE A  84      18.518  -5.279  -0.246  1.00 10.00      A   
ATOM    703  HN  ILE A  84      18.725  -6.128  -0.691  1.00 10.00      A   
ATOM    704  CA  ILE A  84      18.990  -4.031  -0.840  1.00 10.00      A   
ATOM    705  CB  ILE A  84      19.829  -4.289  -2.107  1.00 10.00      A   
ATOM    706  CG1 ILE A  84      20.928  -5.315  -1.817  1.00 10.00      A   
ATOM    707  CG2 ILE A  84      20.431  -2.990  -2.631  1.00 10.00      A   
ATOM    708  CD1 ILE A  84      21.629  -5.827  -3.058  1.00 10.00      A   
ATOM    709  C   ILE A  84      17.808  -3.133  -1.190  1.00 10.00      A   
ATOM    710  O   ILE A  84      17.840  -1.925  -0.952  1.00 10.00      A   
ATOM    711  N   ARG A  85      16.758  -3.740  -1.737  1.00 10.00      A   
ATOM    712  HN  ARG A  85      16.797  -4.706  -1.900  1.00 10.00      A   
ATOM    713  CA  ARG A  85      15.550  -3.012  -2.105  1.00 10.00      A   
ATOM    714  CB  ARG A  85      14.585  -3.928  -2.865  1.00 10.00      A   
ATOM    715  CG  ARG A  85      14.881  -4.066  -4.349  1.00 10.00      A   
ATOM    716  CD  ARG A  85      13.821  -4.912  -5.039  1.00 10.00      A   
ATOM    717  NE  ARG A  85      12.462  -4.456  -4.728  1.00 10.00      A   
ATOM    718  HE  ARG A  85      12.367  -3.554  -4.334  1.00 10.00      A   
ATOM    719  CZ  ARG A  85      11.362  -5.176  -4.940  1.00 10.00      A   
ATOM    720  NH1 ARG A  85      11.444  -6.394  -5.460  1.00 10.00      A   
ATOM    721 HH11 ARG A  85      10.579  -6.954  -5.624  1.00 10.00      A   
ATOM    722 HH12 ARG A  85      12.373  -6.797  -5.712  1.00 10.00      A   
ATOM    723  NH2 ARG A  85      10.177  -4.675  -4.618  1.00 10.00      A   
ATOM    724 HH21 ARG A  85      10.109  -3.718  -4.201  1.00 10.00      A   
ATOM    725 HH22 ARG A  85       9.306  -5.230  -4.773  1.00 10.00      A   
ATOM    726  C   ARG A  85      14.864  -2.470  -0.858  1.00 10.00      A   
ATOM    727  O   ARG A  85      14.390  -1.340  -0.840  1.00 10.00      A   
ATOM    728  N   THR A  86      14.843  -3.284   0.189  1.00 10.00      A   
ATOM    729  HN  THR A  86      15.259  -4.170   0.111  1.00 10.00      A   
ATOM    730  CA  THR A  86      14.216  -2.909   1.452  1.00 10.00      A   
ATOM    731  CB  THR A  86      13.982  -4.153   2.332  1.00 10.00      A   
ATOM    732  OG1 THR A  86      13.542  -5.239   1.502  1.00 10.00      A   
ATOM    733  HG1 THR A  86      14.289  -5.602   1.014  1.00 10.00      A   
ATOM    734  CG2 THR A  86      12.915  -3.877   3.380  1.00 10.00      A   
ATOM    735  C   THR A  86      15.060  -1.885   2.220  1.00 10.00      A   
ATOM    736  O   THR A  86      14.628  -1.331   3.233  1.00 10.00      A   
ATOM    737  N   LEU A  87      16.259  -1.625   1.724  1.00 10.00      A   
ATOM    738  HN  LEU A  87      16.549  -2.088   0.913  1.00 10.00      A   
ATOM    739  CA  LEU A  87      17.157  -0.673   2.355  1.00 10.00      A   
ATOM    740  CB  LEU A  87      18.604  -1.144   2.241  1.00 10.00      A   
ATOM    741  CG  LEU A  87      19.032  -2.274   3.180  1.00 10.00      A   
ATOM    742  CD1 LEU A  87      20.422  -2.773   2.817  1.00 10.00      A   
ATOM    743  CD2 LEU A  87      18.993  -1.814   4.629  1.00 10.00      A   
ATOM    744  C   LEU A  87      17.023   0.711   1.741  1.00 10.00      A   
ATOM    745  O   LEU A  87      17.550   1.688   2.278  1.00 10.00      A   
ATOM    746  N   ASP A  89      16.306   0.801   0.629  1.00 10.00      A   
ATOM    747  HN  ASP A  89      15.886  -0.007   0.260  1.00 10.00      A   
ATOM    748  CA  ASP A  89      16.116   2.079  -0.055  1.00 10.00      A   
ATOM    749  CB  ASP A  89      15.752   1.868  -1.526  1.00 10.00      A   
ATOM    750  CG  ASP A  89      15.996   3.106  -2.369  1.00 10.00      A   
ATOM    751  OD1 ASP A  89      15.492   3.154  -3.514  1.00 10.00      A   
ATOM    752  OD2 ASP A  89      16.704   4.030  -1.895  1.00 10.00      A   
ATOM    753  C   ASP A  89      15.064   2.931   0.652  1.00 10.00      A   
ATOM    754  O   ASP A  89      14.056   3.335   0.066  1.00 10.00      A   
ATOM    755  N   GLN A  90      15.311   3.189   1.925  1.00 10.00      A   
ATOM    756  HN  GLN A  90      16.136   2.835   2.325  1.00 10.00      A   
ATOM    757  CA  GLN A  90      14.412   3.978   2.744  1.00 10.00      A   
ATOM    758  CB  GLN A  90      14.384   3.414   4.168  1.00 10.00      A   
ATOM    759  CG  GLN A  90      13.738   2.040   4.288  1.00 10.00      A   
ATOM    760  CD  GLN A  90      14.056   1.361   5.606  1.00 10.00      A   
ATOM    761  OE1 GLN A  90      15.146   1.527   6.157  1.00 10.00      A   
ATOM    762  NE2 GLN A  90      13.110   0.581   6.117  1.00 10.00      A   
ATOM    763 HE21 GLN A  90      12.271   0.486   5.619  1.00 10.00      A   
ATOM    764 HE22 GLN A  90      13.281   0.146   6.981  1.00 10.00      A   
ATOM    765  C   GLN A  90      14.864   5.429   2.779  1.00 10.00      A   
ATOM    766  O   GLN A  90      14.159   6.298   3.281  1.00 10.00      A   
ATOM    767  N   TYR A  91      16.046   5.685   2.249  1.00 10.00      A   
ATOM    768  HN  TYR A  91      16.568   4.954   1.852  1.00 10.00      A   
ATOM    769  CA  TYR A  91      16.592   7.032   2.239  1.00 10.00      A   
ATOM    770  CB  TYR A  91      18.037   7.017   2.736  1.00 10.00      A   
ATOM    771  CG  TYR A  91      18.217   6.279   4.045  1.00 10.00      A   
ATOM    772  CD1 TYR A  91      18.843   5.039   4.085  1.00 10.00      A   
ATOM    773  CD2 TYR A  91      17.755   6.818   5.239  1.00 10.00      A   
ATOM    774  CE1 TYR A  91      19.004   4.361   5.277  1.00 10.00      A   
ATOM    775  CE2 TYR A  91      17.914   6.147   6.435  1.00 10.00      A   
ATOM    776  CZ  TYR A  91      18.538   4.920   6.447  1.00 10.00      A   
ATOM    777  OH  TYR A  91      18.697   4.249   7.636  1.00 10.00      A   
ATOM    778  HH  TYR A  91      17.876   4.294   8.138  1.00 10.00      A   
ATOM    779  C   TYR A  91      16.515   7.642   0.849  1.00 10.00      A   
ATOM    780  O   TYR A  91      16.688   8.851   0.678  1.00 10.00      A   
ATOM    781  N   GLY A  92      16.257   6.798  -0.143  1.00 10.00      A   
ATOM    782  HN  GLY A  92      16.151   5.844   0.055  1.00 10.00      A   
ATOM    783  CA  GLY A  92      16.154   7.266  -1.512  1.00 10.00      A   
ATOM    784  C   GLY A  92      17.512   7.419  -2.163  1.00 10.00      A   
ATOM    785  O   GLY A  92      18.018   8.533  -2.314  1.00 10.00      A   
ATOM    786  N   LEU A  93      18.106   6.301  -2.541  1.00 10.00      A   
ATOM    787  HN  LEU A  93      17.644   5.439  -2.396  1.00 10.00      A   
ATOM    788  CA  LEU A  93      19.414   6.307  -3.178  1.00 10.00      A   
ATOM    789  CB  LEU A  93      20.431   5.535  -2.331  1.00 10.00      A   
ATOM    790  CG  LEU A  93      20.717   6.098  -0.936  1.00 10.00      A   
ATOM    791  CD1 LEU A  93      21.638   5.168  -0.164  1.00 10.00      A   
ATOM    792  CD2 LEU A  93      21.320   7.494  -1.029  1.00 10.00      A   
ATOM    793  C   LEU A  93      19.326   5.708  -4.573  1.00 10.00      A   
ATOM    794  O   LEU A  93      18.700   4.669  -4.774  1.00 10.00      A   
ATOM    795  N   THR A  94      19.947   6.366  -5.536  1.00 10.00      A   
ATOM    796  HN  THR A  94      20.433   7.193  -5.319  1.00 10.00      A   
ATOM    797  CA  THR A  94      19.931   5.895  -6.913  1.00 10.00      A   
ATOM    798  CB  THR A  94      19.665   7.058  -7.881  1.00 10.00      A   
ATOM    799  OG1 THR A  94      20.158   8.276  -7.303  1.00 10.00      A   
ATOM    800  HG1 THR A  94      19.540   8.582  -6.625  1.00 10.00      A   
ATOM    801  CG2 THR A  94      18.173   7.197  -8.148  1.00 10.00      A   
ATOM    802  C   THR A  94      21.247   5.224  -7.284  1.00 10.00      A   
ATOM    803  O   THR A  94      22.196   5.215  -6.494  1.00 10.00      A   
ATOM    804  N   SER A 105      33.966  -5.483  -4.689  1.00 10.00      A   
ATOM    805  HN  SER A 105      34.060  -6.425  -4.422  1.00 10.00      A   
ATOM    806  CA  SER A 105      32.633  -4.938  -4.880  1.00 10.00      A   
ATOM    807  CB  SER A 105      32.496  -4.396  -6.303  1.00 10.00      A   
ATOM    808  OG  SER A 105      33.697  -3.759  -6.703  1.00 10.00      A   
ATOM    809  HG  SER A 105      34.390  -3.958  -6.056  1.00 10.00      A   
ATOM    810  C   SER A 105      31.569  -5.998  -4.615  1.00 10.00      A   
ATOM    811  O   SER A 105      31.576  -7.067  -5.228  1.00 10.00      A   
ATOM    812  N   VAL A 107      30.656  -5.688  -3.701  1.00 10.00      A   
ATOM    813  HN  VAL A 107      30.715  -4.819  -3.249  1.00 10.00      A   
ATOM    814  CA  VAL A 107      29.574  -6.600  -3.341  1.00 10.00      A   
ATOM    815  CB  VAL A 107      28.808  -6.099  -2.096  1.00 10.00      A   
ATOM    816  CG1 VAL A 107      28.053  -4.811  -2.394  1.00 10.00      A   
ATOM    817  CG2 VAL A 107      27.883  -7.175  -1.540  1.00 10.00      A   
ATOM    818  C   VAL A 107      28.615  -6.795  -4.519  1.00 10.00      A   
ATOM    819  O   VAL A 107      27.861  -7.766  -4.574  1.00 10.00      A   
ATOM    820  N   SER A 108      28.679  -5.875  -5.478  1.00 10.00      A   
ATOM    821  HN  SER A 108      29.299  -5.121  -5.373  1.00 10.00      A   
ATOM    822  CA  SER A 108      27.844  -5.925  -6.670  1.00 10.00      A   
ATOM    823  CB  SER A 108      28.064  -4.646  -7.475  1.00 10.00      A   
ATOM    824  OG  SER A 108      28.713  -3.669  -6.675  1.00 10.00      A   
ATOM    825  HG  SER A 108      28.119  -2.921  -6.541  1.00 10.00      A   
ATOM    826  C   SER A 108      28.177  -7.152  -7.523  1.00 10.00      A   
ATOM    827  O   SER A 108      27.455  -7.489  -8.462  1.00 10.00      A   
ATOM    828  N   ARG A 109      29.276  -7.817  -7.188  1.00 10.00      A   
ATOM    829  HN  ARG A 109      29.813  -7.496  -6.429  1.00 10.00      A   
ATOM    830  CA  ARG A 109      29.705  -9.006  -7.910  1.00 10.00      A   
ATOM    831  CB  ARG A 109      31.233  -9.114  -7.877  1.00 10.00      A   
ATOM    832  CG  ARG A 109      31.954  -7.955  -8.547  1.00 10.00      A   
ATOM    833  CD  ARG A 109      33.401  -7.870  -8.089  1.00 10.00      A   
ATOM    834  NE  ARG A 109      34.196  -9.008  -8.552  1.00 10.00      A   
ATOM    835  HE  ARG A 109      33.904  -9.452  -9.380  1.00 10.00      A   
ATOM    836  CZ  ARG A 109      35.276  -9.466  -7.920  1.00 10.00      A   
ATOM    837  NH1 ARG A 109      35.687  -8.888  -6.799  1.00 10.00      A   
ATOM    838 HH11 ARG A 109      36.537  -9.246  -6.306  1.00 10.00      A   
ATOM    839 HH12 ARG A 109      35.167  -8.075  -6.401  1.00 10.00      A   
ATOM    840  NH2 ARG A 109      35.950 -10.497  -8.409  1.00 10.00      A   
ATOM    841 HH21 ARG A 109      35.639 -10.960  -9.291  1.00 10.00      A   
ATOM    842 HH22 ARG A 109      36.799 -10.851  -7.912  1.00 10.00      A   
ATOM    843  C   ARG A 109      29.086 -10.261  -7.297  1.00 10.00      A   
ATOM    844  O   ARG A 109      29.196 -11.355  -7.854  1.00 10.00      A   
ATOM    845  N   VAL A 110      28.427 -10.097  -6.153  1.00 10.00      A   
ATOM    846  HN  VAL A 110      28.348  -9.194  -5.767  1.00 10.00      A   
ATOM    847  CA  VAL A 110      27.807 -11.217  -5.452  1.00 10.00      A   
ATOM    848  CB  VAL A 110      28.075 -11.138  -3.930  1.00 10.00      A   
ATOM    849  CG1 VAL A 110      27.928 -12.505  -3.276  1.00 10.00      A   
ATOM    850  CG2 VAL A 110      29.457 -10.567  -3.655  1.00 10.00      A   
ATOM    851  C   VAL A 110      26.301 -11.252  -5.709  1.00 10.00      A   
ATOM    852  O   VAL A 110      25.531 -11.787  -4.915  1.00 10.00      A   
ATOM    853  N   LEU A 111      25.883 -10.674  -6.827  1.00 10.00      A   
ATOM    854  HN  LEU A 111      26.536 -10.253  -7.422  1.00 10.00      A   
ATOM    855  CA  LEU A 111      24.470 -10.648  -7.184  1.00 10.00      A   
ATOM    856  CB  LEU A 111      24.094  -9.317  -7.840  1.00 10.00      A   
ATOM    857  CG  LEU A 111      24.175  -8.070  -6.954  1.00 10.00      A   
ATOM    858  CD1 LEU A 111      23.732  -6.842  -7.731  1.00 10.00      A   
ATOM    859  CD2 LEU A 111      23.334  -8.245  -5.698  1.00 10.00      A   
ATOM    860  C   LEU A 111      24.120 -11.805  -8.113  1.00 10.00      A   
ATOM    861  O   LEU A 111      22.945 -12.088  -8.358  1.00 10.00      A   
ATOM    862  N   SER A 112      25.147 -12.472  -8.620  1.00 10.00      A   
ATOM    863  HN  SER A 112      26.054 -12.203  -8.371  1.00 10.00      A   
ATOM    864  CA  SER A 112      24.967 -13.597  -9.525  1.00 10.00      A   
ATOM    865  CB  SER A 112      24.429 -13.119 -10.881  1.00 10.00      A   
ATOM    866  OG  SER A 112      23.223 -13.786 -11.218  1.00 10.00      A   
ATOM    867  HG  SER A 112      23.416 -14.715 -11.412  1.00 10.00      A   
ATOM    868  C   SER A 112      26.287 -14.332  -9.715  1.00 10.00      A   
ATOM    869  O   SER A 112      26.333 -15.563  -9.686  1.00 10.00      A   
ATOM    870  N   GLY A 113      27.361 -13.564  -9.897  1.00 10.00      A   
ATOM    871  HN  GLY A 113      27.258 -12.588  -9.903  1.00 10.00      A   
ATOM    872  CA  GLY A 113      28.672 -14.150 -10.094  1.00 10.00      A   
ATOM    873  C   GLY A 113      29.169 -14.890  -8.871  1.00 10.00      A   
ATOM    874  O   GLY A 113      29.423 -16.092  -8.927  1.00 10.00      A   
ATOM    875  N   LYS A 114      29.305 -14.180  -7.763  1.00 10.00      A   
ATOM    876  HN  LYS A 114      29.073 -13.226  -7.769  1.00 10.00      A   
ATOM    877  CA  LYS A 114      29.777 -14.788  -6.530  1.00 10.00      A   
ATOM    878  CB  LYS A 114      30.532 -13.765  -5.677  1.00 10.00      A   
ATOM    879  CG  LYS A 114      31.905 -13.388  -6.203  1.00 10.00      A   
ATOM    880  CD  LYS A 114      32.602 -12.423  -5.258  1.00 10.00      A   
ATOM    881  CE  LYS A 114      34.073 -12.272  -5.601  1.00 10.00      A   
ATOM    882  NZ  LYS A 114      34.832 -13.523  -5.360  1.00 10.00      A   
ATOM    883  HZ1 LYS A 114      34.426 -14.301  -5.916  1.00 10.00      A   
ATOM    884  HZ2 LYS A 114      34.790 -13.779  -4.354  1.00 10.00      A   
ATOM    885  HZ3 LYS A 114      35.828 -13.397  -5.635  1.00 10.00      A   
ATOM    886  C   LYS A 114      28.617 -15.362  -5.730  1.00 10.00      A   
ATOM    887  O   LYS A 114      27.489 -14.880  -5.824  1.00 10.00      A   
ATOM    888  N   ARG A 115      28.900 -16.401  -4.960  1.00 10.00      A   
ATOM    889  HN  ARG A 115      29.814 -16.752  -4.951  1.00 10.00      A   
ATOM    890  CA  ARG A 115      27.894 -17.034  -4.126  1.00 10.00      A   
ATOM    891  CB  ARG A 115      28.235 -18.510  -3.904  1.00 10.00      A   
ATOM    892  CG  ARG A 115      28.252 -19.337  -5.179  1.00 10.00      A   
ATOM    893  CD  ARG A 115      27.103 -20.332  -5.214  1.00 10.00      A   
ATOM    894  NE  ARG A 115      27.462 -21.609  -4.598  1.00 10.00      A   
ATOM    895  HE  ARG A 115      28.267 -21.628  -4.031  1.00 10.00      A   
ATOM    896  CZ  ARG A 115      26.763 -22.735  -4.763  1.00 10.00      A   
ATOM    897  NH1 ARG A 115      25.668 -22.740  -5.512  1.00 10.00      A   
ATOM    898 HH11 ARG A 115      25.347 -21.864  -5.975  1.00 10.00      A   
ATOM    899 HH12 ARG A 115      25.124 -23.620  -5.646  1.00 10.00      A   
ATOM    900  NH2 ARG A 115      27.155 -23.854  -4.172  1.00 10.00      A   
ATOM    901 HH21 ARG A 115      28.013 -23.865  -3.580  1.00 10.00      A   
ATOM    902 HH22 ARG A 115      26.606 -24.734  -4.300  1.00 10.00      A   
ATOM    903  C   ARG A 115      27.812 -16.299  -2.796  1.00 10.00      A   
ATOM    904  O   ARG A 115      28.839 -15.991  -2.187  1.00 10.00      A   
ATOM    905  N   LYS A 116      26.599 -16.014  -2.355  1.00 10.00      A   
ATOM    906  HN  LYS A 116      25.822 -16.300  -2.881  1.00 10.00      A   
ATOM    907  CA  LYS A 116      26.387 -15.297  -1.108  1.00 10.00      A   
ATOM    908  CB  LYS A 116      24.924 -14.872  -0.966  1.00 10.00      A   
ATOM    909  CG  LYS A 116      24.666 -13.901   0.176  1.00 10.00      A   
ATOM    910  CD  LYS A 116      25.374 -12.572  -0.050  1.00 10.00      A   
ATOM    911  CE  LYS A 116      25.131 -11.617   1.106  1.00 10.00      A   
ATOM    912  NZ  LYS A 116      25.765 -12.096   2.363  1.00 10.00      A   
ATOM    913  HZ1 LYS A 116      25.398 -13.034   2.619  1.00 10.00      A   
ATOM    914  HZ2 LYS A 116      25.563 -11.434   3.140  1.00 10.00      A   
ATOM    915  HZ3 LYS A 116      26.802 -12.162   2.237  1.00 10.00      A   
ATOM    916  C   LYS A 116      26.826 -16.117   0.100  1.00 10.00      A   
ATOM    917  O   LYS A 116      26.297 -17.198   0.364  1.00 10.00      A   
ATOM    918  N   LEU A 117      27.812 -15.599   0.816  1.00 10.00      A   
ATOM    919  HN  LEU A 117      28.214 -14.750   0.530  1.00 10.00      A   
ATOM    920  CA  LEU A 117      28.323 -16.260   2.005  1.00 10.00      A   
ATOM    921  CB  LEU A 117      29.614 -15.588   2.477  1.00 10.00      A   
ATOM    922  CG  LEU A 117      30.884 -15.905   1.688  1.00 10.00      A   
ATOM    923  CD1 LEU A 117      31.967 -14.886   2.002  1.00 10.00      A   
ATOM    924  CD2 LEU A 117      31.371 -17.307   2.008  1.00 10.00      A   
ATOM    925  C   LEU A 117      27.297 -16.200   3.125  1.00 10.00      A   
ATOM    926  O   LEU A 117      26.741 -15.137   3.415  1.00 10.00      A   
ATOM    927  N   THR A 118      27.052 -17.338   3.753  1.00 10.00      A   
ATOM    928  HN  THR A 118      27.515 -18.155   3.463  1.00 10.00      A   
ATOM    929  CA  THR A 118      26.111 -17.414   4.859  1.00 10.00      A   
ATOM    930  CB  THR A 118      25.627 -18.858   5.082  1.00 10.00      A   
ATOM    931  OG1 THR A 118      25.634 -19.558   3.827  1.00 10.00      A   
ATOM    932  HG1 THR A 118      26.010 -20.434   3.955  1.00 10.00      A   
ATOM    933  CG2 THR A 118      24.214 -18.863   5.644  1.00 10.00      A   
ATOM    934  C   THR A 118      26.774 -16.883   6.130  1.00 10.00      A   
ATOM    935  O   THR A 118      26.129 -16.696   7.163  1.00 10.00      A   
ATOM    936  N   LEU A 119      28.077 -16.643   6.038  1.00 10.00      A   
ATOM    937  HN  LEU A 119      28.537 -16.845   5.196  1.00 10.00      A   
ATOM    938  CA  LEU A 119      28.847 -16.107   7.152  1.00 10.00      A   
ATOM    939  CB  LEU A 119      30.346 -16.286   6.890  1.00 10.00      A   
ATOM    940  CG  LEU A 119      30.837 -17.722   6.699  1.00 10.00      A   
ATOM    941  CD1 LEU A 119      32.274 -17.733   6.202  1.00 10.00      A   
ATOM    942  CD2 LEU A 119      30.708 -18.514   7.992  1.00 10.00      A   
ATOM    943  C   LEU A 119      28.539 -14.623   7.319  1.00 10.00      A   
ATOM    944  O   LEU A 119      28.775 -14.033   8.377  1.00 10.00      A   
ATOM    945  N   GLU A 120      28.011 -14.024   6.259  1.00 10.00      A   
ATOM    946  HN  GLU A 120      27.831 -14.552   5.454  1.00 10.00      A   
ATOM    947  CA  GLU A 120      27.666 -12.615   6.275  1.00 10.00      A   
ATOM    948  CB  GLU A 120      27.842 -11.993   4.889  1.00 10.00      A   
ATOM    949  CG  GLU A 120      29.176 -12.263   4.222  1.00 10.00      A   
ATOM    950  CD  GLU A 120      29.203 -11.741   2.802  1.00 10.00      A   
ATOM    951  OE1 GLU A 120      28.418 -12.241   1.968  1.00 10.00      A   
ATOM    952  OE2 GLU A 120      29.998 -10.820   2.513  1.00 10.00      A   
ATOM    953  C   GLU A 120      26.224 -12.441   6.722  1.00 10.00      A   
ATOM    954  O   GLU A 120      25.309 -12.433   5.898  1.00 10.00      A   
ATOM    955  N   HIS A 121      26.017 -12.328   8.024  1.00 10.00      A   
ATOM    956  HN  HIS A 121      26.781 -12.350   8.636  1.00 10.00      A   
ATOM    957  CA  HIS A 121      24.676 -12.147   8.558  1.00 10.00      A   
ATOM    958  CB  HIS A 121      24.493 -12.838   9.920  1.00 10.00      A   
ATOM    959  CG  HIS A 121      25.326 -12.281  11.035  1.00 10.00      A   
ATOM    960  ND1 HIS A 121      26.556 -12.796  11.390  1.00 10.00      A   
ATOM    961  HD1 HIS A 121      26.999 -13.570  10.973  1.00 10.00      A   
ATOM    962  CD2 HIS A 121      25.094 -11.254  11.886  1.00 10.00      A   
ATOM    963  CE1 HIS A 121      27.042 -12.109  12.405  1.00 10.00      A   
ATOM    964  NE2 HIS A 121      26.176 -11.169  12.724  1.00 10.00      A   
ATOM    965  HE2 HIS A 121      26.289 -10.517  13.448  1.00 10.00      A   
ATOM    966  C   HIS A 121      24.339 -10.665   8.632  1.00 10.00      A   
ATOM    967  O   HIS A 121      25.129  -9.872   9.147  1.00 10.00      A   
ATOM    968  N   ALA A 122      23.180 -10.304   8.088  1.00 10.00      A   
ATOM    969  HN  ALA A 122      22.618 -10.989   7.680  1.00 10.00      A   
ATOM    970  CA  ALA A 122      22.716  -8.919   8.078  1.00 10.00      A   
ATOM    971  CB  ALA A 122      23.658  -8.025   7.277  1.00 10.00      A   
ATOM    972  C   ALA A 122      22.512  -8.384   9.493  1.00 10.00      A   
ATOM    973  O   ALA A 122      22.516  -9.141  10.467  1.00 10.00      A   
ATOM    974  N   LYS A 123      22.328  -7.080   9.603  1.00 10.00      A   
ATOM    975  HN  LYS A 123      22.325  -6.526   8.793  1.00 10.00      A   
ATOM    976  CA  LYS A 123      22.118  -6.453  10.896  1.00 10.00      A   
ATOM    977  CB  LYS A 123      22.916  -5.147  11.001  1.00 10.00      A   
ATOM    978  CG  LYS A 123      22.496  -4.076  10.007  1.00 10.00      A   
ATOM    979  CD  LYS A 123      23.183  -2.750  10.288  1.00 10.00      A   
ATOM    980  CE  LYS A 123      24.586  -2.709   9.699  1.00 10.00      A   
ATOM    981  NZ  LYS A 123      25.190  -1.351   9.786  1.00 10.00      A   
ATOM    982  HZ1 LYS A 123      24.561  -0.649   9.344  1.00 10.00      A   
ATOM    983  HZ2 LYS A 123      26.108  -1.335   9.296  1.00 10.00      A   
ATOM    984  HZ3 LYS A 123      25.340  -1.085  10.780  1.00 10.00      A   
ATOM    985  C   LYS A 123      20.635  -6.182  11.119  1.00 10.00      A   
ATOM    986  O   LYS A 123      19.875  -6.050  10.156  1.00 10.00      A   
ATOM    987  N   LYS A 124      20.239  -6.115  12.390  1.00 10.00      A   
ATOM    988  HN  LYS A 124      20.907  -6.265  13.095  1.00 10.00      A   
ATOM    989  CA  LYS A 124      18.853  -5.844  12.787  1.00 10.00      A   
ATOM    990  CB  LYS A 124      18.322  -4.541  12.172  1.00 10.00      A   
ATOM    991  CG  LYS A 124      19.076  -3.295  12.616  1.00 10.00      A   
ATOM    992  CD  LYS A 124      18.820  -2.125  11.681  1.00 10.00      A   
ATOM    993  CE  LYS A 124      19.600  -0.891  12.115  1.00 10.00      A   
ATOM    994  NZ  LYS A 124      19.470   0.229  11.145  1.00 10.00      A   
ATOM    995  HZ1 LYS A 124      18.478   0.530  11.073  1.00 10.00      A   
ATOM    996  HZ2 LYS A 124      19.798  -0.069  10.204  1.00 10.00      A   
ATOM    997  HZ3 LYS A 124      20.043   1.040  11.453  1.00 10.00      A   
ATOM    998  C   LYS A 124      17.917  -7.022  12.499  1.00 10.00      A   
ATOM    999  O   LYS A 124      17.394  -7.644  13.421  1.00 10.00      A   
ATOM   1000  N   LEU A 125      17.725  -7.335  11.225  1.00 10.00      A   
ATOM   1001  HN  LEU A 125      18.199  -6.826  10.530  1.00 10.00      A   
ATOM   1002  CA  LEU A 125      16.846  -8.427  10.831  1.00 10.00      A   
ATOM   1003  CB  LEU A 125      16.131  -8.100   9.516  1.00 10.00      A   
ATOM   1004  CG  LEU A 125      15.290  -6.819   9.509  1.00 10.00      A   
ATOM   1005  CD1 LEU A 125      14.742  -6.543   8.116  1.00 10.00      A   
ATOM   1006  CD2 LEU A 125      14.159  -6.908  10.523  1.00 10.00      A   
ATOM   1007  C   LEU A 125      17.615  -9.740  10.715  1.00 10.00      A   
ATOM   1008  O   LEU A 125      18.343  -9.968   9.747  1.00 10.00      A   
ATOM   1009  N   ALA A 126      17.450 -10.597  11.710  1.00 10.00      A   
ATOM   1010  HN  ALA A 126      16.854 -10.360  12.450  1.00 10.00      A   
ATOM   1011  CA  ALA A 126      18.126 -11.884  11.727  1.00 10.00      A   
ATOM   1012  CB  ALA A 126      18.593 -12.223  13.133  1.00 10.00      A   
ATOM   1013  C   ALA A 126      17.226 -12.990  11.187  1.00 10.00      A   
ATOM   1014  O   ALA A 126      16.011 -12.969  11.382  1.00 10.00      A   
ATOM   1015  N   THR A 127      17.834 -13.945  10.498  1.00 10.00      A   
ATOM   1016  HN  THR A 127      18.803 -13.891  10.366  1.00 10.00      A   
ATOM   1017  CA  THR A 127      17.114 -15.075   9.931  1.00 10.00      A   
ATOM   1018  CB  THR A 127      18.099 -16.236   9.671  1.00 10.00      A   
ATOM   1019  OG1 THR A 127      19.237 -15.741   8.946  1.00 10.00      A   
ATOM   1020  HG1 THR A 127      20.021 -16.241   9.207  1.00 10.00      A   
ATOM   1021  CG2 THR A 127      17.440 -17.362   8.888  1.00 10.00      A   
ATOM   1022  C   THR A 127      16.431 -14.686   8.619  1.00 10.00      A   
ATOM   1023  O   THR A 127      15.278 -15.038   8.372  1.00 10.00      A   
ATOM   1024  N   ARG A 128      17.149 -13.953   7.783  1.00 10.00      A   
ATOM   1025  HN  ARG A 128      18.056 -13.688   8.040  1.00 10.00      A   
ATOM   1026  CA  ARG A 128      16.620 -13.530   6.496  1.00 10.00      A   
ATOM   1027  CB  ARG A 128      16.331 -12.025   6.495  1.00 10.00      A   
ATOM   1028  CG  ARG A 128      15.028 -11.641   7.177  1.00 10.00      A   
ATOM   1029  CD  ARG A 128      13.828 -12.148   6.396  1.00 10.00      A   
ATOM   1030  NE  ARG A 128      12.607 -12.159   7.197  1.00 10.00      A   
ATOM   1031  HE  ARG A 128      12.672 -12.521   8.110  1.00 10.00      A   
ATOM   1032  CZ  ARG A 128      11.432 -11.705   6.773  1.00 10.00      A   
ATOM   1033  NH1 ARG A 128      11.311 -11.218   5.541  1.00 10.00      A   
ATOM   1034 HH11 ARG A 128      10.393 -10.859   5.205  1.00 10.00      A   
ATOM   1035 HH12 ARG A 128      12.141 -11.183   4.906  1.00 10.00      A   
ATOM   1036  NH2 ARG A 128      10.375 -11.762   7.573  1.00 10.00      A   
ATOM   1037 HH21 ARG A 128       9.447 -11.415   7.245  1.00 10.00      A   
ATOM   1038 HH22 ARG A 128      10.468 -12.156   8.539  1.00 10.00      A   
ATOM   1039  C   ARG A 128      17.596 -13.881   5.381  1.00 10.00      A   
ATOM   1040  O   ARG A 128      17.394 -13.510   4.228  1.00 10.00      A   
ATOM   1041  N   PHE A 129      18.643 -14.618   5.731  1.00 10.00      A   
ATOM   1042  HN  PHE A 129      18.728 -14.922   6.661  1.00 10.00      A   
ATOM   1043  CA  PHE A 129      19.659 -15.010   4.761  1.00 10.00      A   
ATOM   1044  CB  PHE A 129      20.999 -14.334   5.082  1.00 10.00      A   
ATOM   1045  CG  PHE A 129      20.980 -12.838   4.939  1.00 10.00      A   
ATOM   1046  CD1 PHE A 129      20.659 -12.028   6.017  1.00 10.00      A   
ATOM   1047  CD2 PHE A 129      21.279 -12.242   3.725  1.00 10.00      A   
ATOM   1048  CE1 PHE A 129      20.636 -10.653   5.888  1.00 10.00      A   
ATOM   1049  CE2 PHE A 129      21.259 -10.868   3.588  1.00 10.00      A   
ATOM   1050  CZ  PHE A 129      20.937 -10.072   4.672  1.00 10.00      A   
ATOM   1051  C   PHE A 129      19.830 -16.522   4.744  1.00 10.00      A   
ATOM   1052  O   PHE A 129      19.833 -17.167   5.794  1.00 10.00      A   
ATOM   1053  N   GLY A 130      19.957 -17.084   3.555  1.00 10.00      A   
ATOM   1054  HN  GLY A 130      19.927 -16.527   2.748  1.00 10.00      A   
ATOM   1055  CA  GLY A 130      20.132 -18.511   3.429  1.00 10.00      A   
ATOM   1056  C   GLY A 130      19.890 -18.978   2.017  1.00 10.00      A   
ATOM   1057  O   GLY A 130      19.617 -20.179   1.821  1.00 10.00      A   
ATOM   1058  OXT GLY A 130      19.970 -18.135   1.092  1.00 10.00      A   
ATOM   1059  CB  HIS B   2      -1.137  -6.901   5.063  1.00 10.00      B   
ATOM   1060  CG  HIS B   2      -1.998  -7.515   3.997  1.00 10.00      B   
ATOM   1061  ND1 HIS B   2      -3.351  -7.263   3.874  1.00 10.00      B   
ATOM   1062  HD1 HIS B   2      -3.890  -6.691   4.467  1.00 10.00      B   
ATOM   1063  CD2 HIS B   2      -1.687  -8.363   2.990  1.00 10.00      B   
ATOM   1064  CE1 HIS B   2      -3.828  -7.927   2.837  1.00 10.00      B   
ATOM   1065  NE2 HIS B   2      -2.840  -8.600   2.285  1.00 10.00      B   
ATOM   1066  HE2 HIS B   2      -2.918  -9.178   1.491  1.00 10.00      B   
ATOM   1067  C   HIS B   2      -0.817  -4.756   3.813  1.00 10.00      B   
ATOM   1068  O   HIS B   2      -1.524  -3.964   4.439  1.00 10.00      B   
ATOM   1069  N   HIS B   2       0.744  -5.383   5.628  1.00 10.00      B   
ATOM   1070  HT1 HIS B   2       1.261  -6.164   6.071  1.00 10.00      B   
ATOM   1071  HT2 HIS B   2       0.155  -4.920   6.353  1.00 10.00      B   
ATOM   1072  HT3 HIS B   2       1.429  -4.693   5.257  1.00 10.00      B   
ATOM   1073  CA  HIS B   2      -0.105  -5.897   4.529  1.00 10.00      B   
ATOM   1074  N   LEU B   3      -0.618  -4.671   2.505  1.00 10.00      B   
ATOM   1075  HN  LEU B   3      -0.020  -5.315   2.065  1.00 10.00      B   
ATOM   1076  CA  LEU B   3      -1.260  -3.642   1.703  1.00 10.00      B   
ATOM   1077  CB  LEU B   3      -0.476  -3.405   0.409  1.00 10.00      B   
ATOM   1078  CG  LEU B   3       1.023  -3.133   0.561  1.00 10.00      B   
ATOM   1079  CD1 LEU B   3       1.690  -3.038  -0.802  1.00 10.00      B   
ATOM   1080  CD2 LEU B   3       1.261  -1.865   1.364  1.00 10.00      B   
ATOM   1081  C   LEU B   3      -2.680  -4.079   1.369  1.00 10.00      B   
ATOM   1082  O   LEU B   3      -2.911  -5.242   1.039  1.00 10.00      B   
ATOM   1083  N   ILE B   4      -3.627  -3.158   1.468  1.00 10.00      B   
ATOM   1084  HN  ILE B   4      -3.389  -2.247   1.745  1.00 10.00      B   
ATOM   1085  CA  ILE B   4      -5.018  -3.479   1.178  1.00 10.00      B   
ATOM   1086  CB  ILE B   4      -6.001  -2.538   1.910  1.00 10.00      B   
ATOM   1087  CG1 ILE B   4      -5.879  -2.736   3.425  1.00 10.00      B   
ATOM   1088  CG2 ILE B   4      -7.432  -2.792   1.452  1.00 10.00      B   
ATOM   1089  CD1 ILE B   4      -6.780  -1.836   4.246  1.00 10.00      B   
ATOM   1090  C   ILE B   4      -5.296  -3.482  -0.322  1.00 10.00      B   
ATOM   1091  O   ILE B   4      -5.706  -4.502  -0.878  1.00 10.00      B   
ATOM   1092  N   THR B   5      -5.050  -2.351  -0.976  1.00 10.00      B   
ATOM   1093  HN  THR B   5      -4.695  -1.584  -0.489  1.00 10.00      B   
ATOM   1094  CA  THR B   5      -5.288  -2.235  -2.405  1.00 10.00      B   
ATOM   1095  CB  THR B   5      -6.614  -1.496  -2.705  1.00 10.00      B   
ATOM   1096  OG1 THR B   5      -6.882  -1.529  -4.112  1.00 10.00      B   
ATOM   1097  HG1 THR B   5      -6.667  -2.415  -4.460  1.00 10.00      B   
ATOM   1098  CG2 THR B   5      -6.552  -0.046  -2.242  1.00 10.00      B   
ATOM   1099  C   THR B   5      -4.132  -1.526  -3.107  1.00 10.00      B   
ATOM   1100  O   THR B   5      -3.361  -0.793  -2.480  1.00 10.00      B   
ATOM   1101  N   GLN B   6      -4.021  -1.760  -4.407  1.00 10.00      B   
ATOM   1102  HN  GLN B   6      -4.673  -2.368  -4.839  1.00 10.00      B   
ATOM   1103  CA  GLN B   6      -2.976  -1.160  -5.220  1.00 10.00      B   
ATOM   1104  CB  GLN B   6      -2.145  -2.263  -5.904  1.00 10.00      B   
ATOM   1105  CG  GLN B   6      -1.727  -3.399  -4.980  1.00 10.00      B   
ATOM   1106  CD  GLN B   6      -1.005  -4.522  -5.704  1.00 10.00      B   
ATOM   1107  OE1 GLN B   6      -1.202  -4.743  -6.900  1.00 10.00      B   
ATOM   1108  NE2 GLN B   6      -0.163  -5.241  -4.977  1.00 10.00      B   
ATOM   1109 HE21 GLN B   6      -0.058  -5.012  -4.031  1.00 10.00      B   
ATOM   1110 HE22 GLN B   6       0.320  -5.981  -5.415  1.00 10.00      B   
ATOM   1111  C   GLN B   6      -3.591  -0.233  -6.273  1.00 10.00      B   
ATOM   1112  O   GLN B   6      -2.878   0.346  -7.094  1.00 10.00      B   
ATOM   1113  N   LYS B   7      -4.920  -0.083  -6.231  1.00 10.00      B   
ATOM   1114  HN  LYS B   7      -5.431  -0.570  -5.546  1.00 10.00      B   
ATOM   1115  CA  LYS B   7      -5.641   0.758  -7.193  1.00 10.00      B   
ATOM   1116  CB  LYS B   7      -7.158   0.761  -6.941  1.00 10.00      B   
ATOM   1117  CG  LYS B   7      -8.009   0.761  -8.212  1.00 10.00      B   
ATOM   1118  CD  LYS B   7      -7.608   1.865  -9.183  1.00 10.00      B   
ATOM   1119  CE  LYS B   7      -8.254   1.669 -10.547  1.00 10.00      B   
ATOM   1120  NZ  LYS B   7      -7.716   2.612 -11.566  1.00 10.00      B   
ATOM   1121  HZ1 LYS B   7      -8.291   2.571 -12.432  1.00 10.00      B   
ATOM   1122  HZ2 LYS B   7      -6.738   2.363 -11.807  1.00 10.00      B   
ATOM   1123  HZ3 LYS B   7      -7.733   3.593 -11.200  1.00 10.00      B   
ATOM   1124  C   LYS B   7      -5.115   2.187  -7.238  1.00 10.00      B   
ATOM   1125  O   LYS B   7      -4.544   2.599  -8.242  1.00 10.00      B   
ATOM   1126  N   ALA B   8      -5.306   2.930  -6.149  1.00 10.00      B   
ATOM   1127  HN  ALA B   8      -5.758   2.530  -5.379  1.00 10.00      B   
ATOM   1128  CA  ALA B   8      -4.875   4.329  -6.069  1.00 10.00      B   
ATOM   1129  CB  ALA B   8      -5.155   4.898  -4.688  1.00 10.00      B   
ATOM   1130  C   ALA B   8      -3.405   4.515  -6.442  1.00 10.00      B   
ATOM   1131  O   ALA B   8      -3.023   5.537  -7.019  1.00 10.00      B   
ATOM   1132  N   LEU B   9      -2.591   3.516  -6.129  1.00 10.00      B   
ATOM   1133  HN  LEU B   9      -2.961   2.721  -5.691  1.00 10.00      B   
ATOM   1134  CA  LEU B   9      -1.167   3.566  -6.427  1.00 10.00      B   
ATOM   1135  CB  LEU B   9      -0.446   2.411  -5.727  1.00 10.00      B   
ATOM   1136  CG  LEU B   9       1.073   2.329  -5.907  1.00 10.00      B   
ATOM   1137  CD1 LEU B   9       1.752   3.574  -5.358  1.00 10.00      B   
ATOM   1138  CD2 LEU B   9       1.617   1.081  -5.229  1.00 10.00      B   
ATOM   1139  C   LEU B   9      -0.918   3.517  -7.935  1.00 10.00      B   
ATOM   1140  O   LEU B   9      -0.132   4.295  -8.473  1.00 10.00      B   
ATOM   1141  N   LYS B  10      -1.607   2.611  -8.615  1.00 10.00      B   
ATOM   1142  HN  LYS B  10      -2.239   2.027  -8.136  1.00 10.00      B   
ATOM   1143  CA  LYS B  10      -1.453   2.458 -10.058  1.00 10.00      B   
ATOM   1144  CB  LYS B  10      -1.824   1.038 -10.483  1.00 10.00      B   
ATOM   1145  CG  LYS B  10      -1.057  -0.037  -9.734  1.00 10.00      B   
ATOM   1146  CD  LYS B  10      -1.518  -1.429 -10.122  1.00 10.00      B   
ATOM   1147  CE  LYS B  10      -0.835  -2.482  -9.268  1.00 10.00      B   
ATOM   1148  NZ  LYS B  10      -1.415  -3.833  -9.476  1.00 10.00      B   
ATOM   1149  HZ1 LYS B  10      -1.206  -4.439  -8.653  1.00 10.00      B   
ATOM   1150  HZ2 LYS B  10      -1.006  -4.271 -10.326  1.00 10.00      B   
ATOM   1151  HZ3 LYS B  10      -2.448  -3.767  -9.592  1.00 10.00      B   
ATOM   1152  C   LYS B  10      -2.294   3.477 -10.818  1.00 10.00      B   
ATOM   1153  O   LYS B  10      -2.013   3.795 -11.971  1.00 10.00      B   
ATOM   1154  N   ASP B  11      -3.329   3.978 -10.162  1.00 10.00      B   
ATOM   1155  HN  ASP B  11      -3.509   3.662  -9.247  1.00 10.00      B   
ATOM   1156  CA  ASP B  11      -4.222   4.966 -10.758  1.00 10.00      B   
ATOM   1157  CB  ASP B  11      -5.360   5.292  -9.791  1.00 10.00      B   
ATOM   1158  CG  ASP B  11      -6.552   5.922 -10.475  1.00 10.00      B   
ATOM   1159  OD1 ASP B  11      -6.825   7.113 -10.229  1.00 10.00      B   
ATOM   1160  OD2 ASP B  11      -7.230   5.225 -11.254  1.00 10.00      B   
ATOM   1161  C   ASP B  11      -3.455   6.234 -11.100  1.00 10.00      B   
ATOM   1162  O   ASP B  11      -3.603   6.794 -12.187  1.00 10.00      B   
ATOM   1163  N   ALA B  12      -2.613   6.662 -10.169  1.00 10.00      B   
ATOM   1164  HN  ALA B  12      -2.540   6.161  -9.326  1.00 10.00      B   
ATOM   1165  CA  ALA B  12      -1.800   7.855 -10.361  1.00 10.00      B   
ATOM   1166  CB  ALA B  12      -1.199   8.306  -9.038  1.00 10.00      B   
ATOM   1167  C   ALA B  12      -0.697   7.594 -11.382  1.00 10.00      B   
ATOM   1168  O   ALA B  12      -0.246   8.504 -12.068  1.00 10.00      B   
ATOM   1169  N   ALA B  13      -0.285   6.337 -11.490  1.00 10.00      B   
ATOM   1170  HN  ALA B  13      -0.700   5.650 -10.925  1.00 10.00      B   
ATOM   1171  CA  ALA B  13       0.768   5.949 -12.424  1.00 10.00      B   
ATOM   1172  CB  ALA B  13       1.271   4.556 -12.095  1.00 10.00      B   
ATOM   1173  C   ALA B  13       0.287   6.010 -13.869  1.00 10.00      B   
ATOM   1174  O   ALA B  13       1.069   6.259 -14.788  1.00 10.00      B   
ATOM   1175  N   GLU B  14      -0.999   5.759 -14.067  1.00 10.00      B   
ATOM   1176  HN  GLU B  14      -1.568   5.533 -13.298  1.00 10.00      B   
ATOM   1177  CA  GLU B  14      -1.582   5.793 -15.399  1.00 10.00      B   
ATOM   1178  CB  GLU B  14      -2.834   4.919 -15.463  1.00 10.00      B   
ATOM   1179  CG  GLU B  14      -2.582   3.448 -15.192  1.00 10.00      B   
ATOM   1180  CD  GLU B  14      -3.595   2.561 -15.877  1.00 10.00      B   
ATOM   1181  OE1 GLU B  14      -4.771   2.544 -15.443  1.00 10.00      B   
ATOM   1182  OE2 GLU B  14      -3.221   1.885 -16.859  1.00 10.00      B   
ATOM   1183  C   GLU B  14      -1.932   7.217 -15.802  1.00 10.00      B   
ATOM   1184  O   GLU B  14      -1.723   7.622 -16.946  1.00 10.00      B   
ATOM   1185  N   LYS B  15      -2.469   7.974 -14.858  1.00 10.00      B   
ATOM   1186  HN  LYS B  15      -2.608   7.598 -13.963  1.00 10.00      B   
ATOM   1187  CA  LYS B  15      -2.860   9.351 -15.119  1.00 10.00      B   
ATOM   1188  CB  LYS B  15      -3.921   9.809 -14.115  1.00 10.00      B   
ATOM   1189  CG  LYS B  15      -5.276   9.153 -14.338  1.00 10.00      B   
ATOM   1190  CD  LYS B  15      -6.141   9.182 -13.086  1.00 10.00      B   
ATOM   1191  CE  LYS B  15      -7.446   8.432 -13.313  1.00 10.00      B   
ATOM   1192  NZ  LYS B  15      -8.267   8.334 -12.078  1.00 10.00      B   
ATOM   1193  HZ1 LYS B  15      -8.435   9.279 -11.680  1.00 10.00      B   
ATOM   1194  HZ2 LYS B  15      -7.776   7.749 -11.364  1.00 10.00      B   
ATOM   1195  HZ3 LYS B  15      -9.184   7.893 -12.296  1.00 10.00      B   
ATOM   1196  C   LYS B  15      -1.656  10.288 -15.138  1.00 10.00      B   
ATOM   1197  O   LYS B  15      -1.658  11.302 -15.835  1.00 10.00      B   
ATOM   1198  N   TYR B  16      -0.627   9.943 -14.375  1.00 10.00      B   
ATOM   1199  HN  TYR B  16      -0.684   9.129 -13.830  1.00 10.00      B   
ATOM   1200  CA  TYR B  16       0.587  10.749 -14.313  1.00 10.00      B   
ATOM   1201  CB  TYR B  16       0.666  11.512 -12.984  1.00 10.00      B   
ATOM   1202  CG  TYR B  16      -0.587  12.288 -12.648  1.00 10.00      B   
ATOM   1203  CD1 TYR B  16      -1.461  11.839 -11.666  1.00 10.00      B   
ATOM   1204  CD2 TYR B  16      -0.901  13.461 -13.318  1.00 10.00      B   
ATOM   1205  CE1 TYR B  16      -2.612  12.538 -11.360  1.00 10.00      B   
ATOM   1206  CE2 TYR B  16      -2.050  14.167 -13.019  1.00 10.00      B   
ATOM   1207  CZ  TYR B  16      -2.902  13.701 -12.040  1.00 10.00      B   
ATOM   1208  OH  TYR B  16      -4.048  14.400 -11.740  1.00 10.00      B   
ATOM   1209  HH  TYR B  16      -4.021  14.664 -10.813  1.00 10.00      B   
ATOM   1210  C   TYR B  16       1.823   9.868 -14.489  1.00 10.00      B   
ATOM   1211  O   TYR B  16       2.507   9.538 -13.519  1.00 10.00      B   
ATOM   1212  N   PRO B  17       2.135   9.480 -15.738  1.00 10.00      B   
ATOM   1213  CA  PRO B  17       3.287   8.617 -16.040  1.00 10.00      B   
ATOM   1214  CB  PRO B  17       3.127   8.310 -17.531  1.00 10.00      B   
ATOM   1215  CG  PRO B  17       2.320   9.444 -18.064  1.00 10.00      B   
ATOM   1216  CD  PRO B  17       1.392   9.855 -16.956  1.00 10.00      B   
ATOM   1217  C   PRO B  17       4.625   9.306 -15.779  1.00 10.00      B   
ATOM   1218  O   PRO B  17       5.668   8.653 -15.703  1.00 10.00      B   
ATOM   1219  N   GLN B  18       4.591  10.623 -15.622  1.00 10.00      B   
ATOM   1220  HN  GLN B  18       3.729  11.087 -15.681  1.00 10.00      B   
ATOM   1221  CA  GLN B  18       5.802  11.393 -15.368  1.00 10.00      B   
ATOM   1222  CB  GLN B  18       5.518  12.891 -15.444  1.00 10.00      B   
ATOM   1223  CG  GLN B  18       4.910  13.339 -16.760  1.00 10.00      B   
ATOM   1224  CD  GLN B  18       4.650  14.830 -16.797  1.00 10.00      B   
ATOM   1225  OE1 GLN B  18       4.415  15.460 -15.765  1.00 10.00      B   
ATOM   1226  NE2 GLN B  18       4.700  15.406 -17.982  1.00 10.00      B   
ATOM   1227 HE21 GLN B  18       4.903  14.842 -18.764  1.00 10.00      B   
ATOM   1228 HE22 GLN B  18       4.524  16.369 -18.039  1.00 10.00      B   
ATOM   1229  C   GLN B  18       6.395  11.045 -14.009  1.00 10.00      B   
ATOM   1230  O   GLN B  18       7.607  11.109 -13.813  1.00 10.00      B   
ATOM   1231  N   HIS B  19       5.535  10.676 -13.073  1.00 10.00      B   
ATOM   1232  HN  HIS B  19       4.577  10.633 -13.289  1.00 10.00      B   
ATOM   1233  CA  HIS B  19       5.982  10.320 -11.732  1.00 10.00      B   
ATOM   1234  CB  HIS B  19       5.451  11.301 -10.686  1.00 10.00      B   
ATOM   1235  CG  HIS B  19       6.085  12.654 -10.780  1.00 10.00      B   
ATOM   1236  ND1 HIS B  19       7.444  12.857 -10.659  1.00 10.00      B   
ATOM   1237  HD1 HIS B  19       8.119  12.158 -10.486  1.00 10.00      B   
ATOM   1238  CD2 HIS B  19       5.545  13.874 -11.011  1.00 10.00      B   
ATOM   1239  CE1 HIS B  19       7.711  14.141 -10.809  1.00 10.00      B   
ATOM   1240  NE2 HIS B  19       6.576  14.778 -11.025  1.00 10.00      B   
ATOM   1241  HE2 HIS B  19       6.490  15.749 -11.173  1.00 10.00      B   
ATOM   1242  C   HIS B  19       5.616   8.886 -11.393  1.00 10.00      B   
ATOM   1243  O   HIS B  19       5.508   8.512 -10.222  1.00 10.00      B   
ATOM   1244  N   LYS B  20       5.438   8.089 -12.439  1.00 10.00      B   
ATOM   1245  HN  LYS B  20       5.542   8.465 -13.339  1.00 10.00      B   
ATOM   1246  CA  LYS B  20       5.091   6.682 -12.303  1.00 10.00      B   
ATOM   1247  CB  LYS B  20       4.752   6.114 -13.688  1.00 10.00      B   
ATOM   1248  CG  LYS B  20       4.566   4.606 -13.759  1.00 10.00      B   
ATOM   1249  CD  LYS B  20       4.096   4.192 -15.145  1.00 10.00      B   
ATOM   1250  CE  LYS B  20       4.059   2.681 -15.308  1.00 10.00      B   
ATOM   1251  NZ  LYS B  20       3.437   2.286 -16.597  1.00 10.00      B   
ATOM   1252  HZ1 LYS B  20       3.714   1.313 -16.852  1.00 10.00      B   
ATOM   1253  HZ2 LYS B  20       3.743   2.930 -17.355  1.00 10.00      B   
ATOM   1254  HZ3 LYS B  20       2.402   2.332 -16.522  1.00 10.00      B   
ATOM   1255  C   LYS B  20       6.250   5.911 -11.679  1.00 10.00      B   
ATOM   1256  O   LYS B  20       6.047   5.007 -10.868  1.00 10.00      B   
ATOM   1257  N   THR B  21       7.465   6.305 -12.042  1.00 10.00      B   
ATOM   1258  HN  THR B  21       7.558   7.056 -12.667  1.00 10.00      B   
ATOM   1259  CA  THR B  21       8.670   5.663 -11.546  1.00 10.00      B   
ATOM   1260  CB  THR B  21       9.904   6.212 -12.281  1.00 10.00      B   
ATOM   1261  OG1 THR B  21       9.482   7.229 -13.207  1.00 10.00      B   
ATOM   1262  HG1 THR B  21      10.075   7.989 -13.135  1.00 10.00      B   
ATOM   1263  CG2 THR B  21      10.606   5.100 -13.046  1.00 10.00      B   
ATOM   1264  C   THR B  21       8.837   5.858 -10.037  1.00 10.00      B   
ATOM   1265  O   THR B  21       9.135   4.907  -9.310  1.00 10.00      B   
ATOM   1266  N   GLU B  22       8.615   7.085  -9.565  1.00 10.00      B   
ATOM   1267  HN  GLU B  22       8.362   7.801 -10.188  1.00 10.00      B   
ATOM   1268  CA  GLU B  22       8.749   7.390  -8.142  1.00 10.00      B   
ATOM   1269  CB  GLU B  22       8.686   8.899  -7.892  1.00 10.00      B   
ATOM   1270  CG  GLU B  22       9.381   9.337  -6.612  1.00 10.00      B   
ATOM   1271  CD  GLU B  22       9.819  10.786  -6.647  1.00 10.00      B   
ATOM   1272  OE1 GLU B  22       9.524  11.528  -5.682  1.00 10.00      B   
ATOM   1273  OE2 GLU B  22      10.465  11.194  -7.638  1.00 10.00      B   
ATOM   1274  C   GLU B  22       7.689   6.663  -7.318  1.00 10.00      B   
ATOM   1275  O   GLU B  22       7.901   6.349  -6.147  1.00 10.00      B   
ATOM   1276  N   LEU B  23       6.555   6.375  -7.944  1.00 10.00      B   
ATOM   1277  HN  LEU B  23       6.447   6.634  -8.884  1.00 10.00      B   
ATOM   1278  CA  LEU B  23       5.470   5.678  -7.268  1.00 10.00      B   
ATOM   1279  CB  LEU B  23       4.190   5.718  -8.105  1.00 10.00      B   
ATOM   1280  CG  LEU B  23       3.446   7.054  -8.130  1.00 10.00      B   
ATOM   1281  CD1 LEU B  23       2.336   7.027  -9.168  1.00 10.00      B   
ATOM   1282  CD2 LEU B  23       2.885   7.381  -6.753  1.00 10.00      B   
ATOM   1283  C   LEU B  23       5.863   4.241  -6.949  1.00 10.00      B   
ATOM   1284  O   LEU B  23       5.442   3.685  -5.935  1.00 10.00      B   
ATOM   1285  N   VAL B  24       6.692   3.653  -7.809  1.00 10.00      B   
ATOM   1286  HN  VAL B  24       6.997   4.151  -8.597  1.00 10.00      B   
ATOM   1287  CA  VAL B  24       7.157   2.286  -7.610  1.00 10.00      B   
ATOM   1288  CB  VAL B  24       7.938   1.763  -8.840  1.00 10.00      B   
ATOM   1289  CG1 VAL B  24       8.282   0.292  -8.670  1.00 10.00      B   
ATOM   1290  CG2 VAL B  24       7.147   1.977 -10.124  1.00 10.00      B   
ATOM   1291  C   VAL B  24       8.061   2.230  -6.382  1.00 10.00      B   
ATOM   1292  O   VAL B  24       8.032   1.269  -5.609  1.00 10.00      B   
ATOM   1293  N   ALA B  25       8.842   3.289  -6.198  1.00 10.00      B   
ATOM   1294  HN  ALA B  25       8.803   4.025  -6.845  1.00 10.00      B   
ATOM   1295  CA  ALA B  25       9.757   3.388  -5.067  1.00 10.00      B   
ATOM   1296  CB  ALA B  25      10.767   4.502  -5.297  1.00 10.00      B   
ATOM   1297  C   ALA B  25       8.989   3.631  -3.771  1.00 10.00      B   
ATOM   1298  O   ALA B  25       9.450   3.274  -2.685  1.00 10.00      B   
ATOM   1299  N   LEU B  26       7.810   4.230  -3.897  1.00 10.00      B   
ATOM   1300  HN  LEU B  26       7.498   4.484  -4.794  1.00 10.00      B   
ATOM   1301  CA  LEU B  26       6.970   4.525  -2.745  1.00 10.00      B   
ATOM   1302  CB  LEU B  26       5.817   5.447  -3.151  1.00 10.00      B   
ATOM   1303  CG  LEU B  26       4.881   5.905  -2.030  1.00 10.00      B   
ATOM   1304  CD1 LEU B  26       5.650   6.652  -0.950  1.00 10.00      B   
ATOM   1305  CD2 LEU B  26       3.760   6.768  -2.586  1.00 10.00      B   
ATOM   1306  C   LEU B  26       6.438   3.241  -2.110  1.00 10.00      B   
ATOM   1307  O   LEU B  26       6.148   3.201  -0.915  1.00 10.00      B   
ATOM   1308  N   GLY B  27       6.319   2.192  -2.911  1.00 10.00      B   
ATOM   1309  HN  GLY B  27       6.564   2.278  -3.855  1.00 10.00      B   
ATOM   1310  CA  GLY B  27       5.830   0.925  -2.403  1.00 10.00      B   
ATOM   1311  C   GLY B  27       6.895  -0.150  -2.450  1.00 10.00      B   
ATOM   1312  O   GLY B  27       6.602  -1.320  -2.689  1.00 10.00      B   
ATOM   1313  N   ASN B  28       8.137   0.251  -2.227  1.00 10.00      B   
ATOM   1314  HN  ASN B  28       8.308   1.198  -2.039  1.00 10.00      B   
ATOM   1315  CA  ASN B  28       9.254  -0.683  -2.261  1.00 10.00      B   
ATOM   1316  CB  ASN B  28      10.493  -0.016  -2.861  1.00 10.00      B   
ATOM   1317  CG  ASN B  28      11.367  -0.976  -3.649  1.00 10.00      B   
ATOM   1318  OD1 ASN B  28      11.323  -2.191  -3.449  1.00 10.00      B   
ATOM   1319  ND2 ASN B  28      12.179  -0.433  -4.544  1.00 10.00      B   
ATOM   1320 HD21 ASN B  28      12.174   0.547  -4.645  1.00 10.00      B   
ATOM   1321 HD22 ASN B  28      12.750  -1.030  -5.084  1.00 10.00      B   
ATOM   1322  C   ASN B  28       9.578  -1.235  -0.875  1.00 10.00      B   
ATOM   1323  O   ASN B  28       9.187  -2.352  -0.538  1.00 10.00      B   
ATOM   1324  N   THR B  29      10.259  -0.433  -0.062  1.00 10.00      B   
ATOM   1325  HN  THR B  29      10.496   0.472  -0.367  1.00 10.00      B   
ATOM   1326  CA  THR B  29      10.668  -0.855   1.274  1.00 10.00      B   
ATOM   1327  CB  THR B  29      11.579   0.199   1.933  1.00 10.00      B   
ATOM   1328  OG1 THR B  29      10.869   1.440   2.035  1.00 10.00      B   
ATOM   1329  HG1 THR B  29      11.114   2.009   1.296  1.00 10.00      B   
ATOM   1330  CG2 THR B  29      12.820   0.418   1.094  1.00 10.00      B   
ATOM   1331  C   THR B  29       9.483  -1.154   2.193  1.00 10.00      B   
ATOM   1332  O   THR B  29       9.540  -2.070   3.011  1.00 10.00      B   
ATOM   1333  N   ILE B  30       8.402  -0.396   2.037  1.00 10.00      B   
ATOM   1334  HN  ILE B  30       8.408   0.301   1.349  1.00 10.00      B   
ATOM   1335  CA  ILE B  30       7.209  -0.566   2.869  1.00 10.00      B   
ATOM   1336  CB  ILE B  30       6.175   0.556   2.630  1.00 10.00      B   
ATOM   1337  CG1 ILE B  30       6.875   1.914   2.528  1.00 10.00      B   
ATOM   1338  CG2 ILE B  30       5.145   0.581   3.753  1.00 10.00      B   
ATOM   1339  CD1 ILE B  30       5.929   3.073   2.302  1.00 10.00      B   
ATOM   1340  C   ILE B  30       6.543  -1.929   2.657  1.00 10.00      B   
ATOM   1341  O   ILE B  30       5.747  -2.377   3.483  1.00 10.00      B   
ATOM   1342  N   ALA B  31       6.873  -2.594   1.556  1.00 10.00      B   
ATOM   1343  HN  ALA B  31       7.521  -2.202   0.930  1.00 10.00      B   
ATOM   1344  CA  ALA B  31       6.291  -3.898   1.257  1.00 10.00      B   
ATOM   1345  CB  ALA B  31       6.499  -4.255  -0.208  1.00 10.00      B   
ATOM   1346  C   ALA B  31       6.866  -4.988   2.163  1.00 10.00      B   
ATOM   1347  O   ALA B  31       6.232  -6.023   2.384  1.00 10.00      B   
ATOM   1348  N   LYS B  32       8.062  -4.746   2.690  1.00 10.00      B   
ATOM   1349  HN  LYS B  32       8.511  -3.897   2.489  1.00 10.00      B   
ATOM   1350  CA  LYS B  32       8.724  -5.711   3.559  1.00 10.00      B   
ATOM   1351  CB  LYS B  32      10.028  -6.189   2.919  1.00 10.00      B   
ATOM   1352  CG  LYS B  32       9.839  -7.079   1.701  1.00 10.00      B   
ATOM   1353  CD  LYS B  32      11.054  -7.031   0.788  1.00 10.00      B   
ATOM   1354  CE  LYS B  32      11.021  -8.147  -0.241  1.00 10.00      B   
ATOM   1355  NZ  LYS B  32      11.303  -9.471   0.373  1.00 10.00      B   
ATOM   1356  HZ1 LYS B  32      11.359 -10.201  -0.366  1.00 10.00      B   
ATOM   1357  HZ2 LYS B  32      10.546  -9.724   1.036  1.00 10.00      B   
ATOM   1358  HZ3 LYS B  32      12.205  -9.443   0.891  1.00 10.00      B   
ATOM   1359  C   LYS B  32       9.008  -5.131   4.943  1.00 10.00      B   
ATOM   1360  O   LYS B  32       9.065  -5.865   5.932  1.00 10.00      B   
ATOM   1361  N   GLY B  33       9.191  -3.821   5.008  1.00 10.00      B   
ATOM   1362  HN  GLY B  33       9.123  -3.283   4.190  1.00 10.00      B   
ATOM   1363  CA  GLY B  33       9.479  -3.172   6.270  1.00 10.00      B   
ATOM   1364  C   GLY B  33       8.234  -2.912   7.089  1.00 10.00      B   
ATOM   1365  O   GLY B  33       7.352  -2.158   6.678  1.00 10.00      B   
ATOM   1366  N   TYR B  34       8.158  -3.544   8.249  1.00 10.00      B   
ATOM   1367  HN  TYR B  34       8.894  -4.134   8.519  1.00 10.00      B   
ATOM   1368  CA  TYR B  34       7.022  -3.376   9.142  1.00 10.00      B   
ATOM   1369  CB  TYR B  34       6.511  -4.731   9.637  1.00 10.00      B   
ATOM   1370  CG  TYR B  34       5.969  -5.609   8.531  1.00 10.00      B   
ATOM   1371  CD1 TYR B  34       6.667  -6.731   8.107  1.00 10.00      B   
ATOM   1372  CD2 TYR B  34       4.764  -5.310   7.907  1.00 10.00      B   
ATOM   1373  CE1 TYR B  34       6.181  -7.530   7.091  1.00 10.00      B   
ATOM   1374  CE2 TYR B  34       4.270  -6.106   6.892  1.00 10.00      B   
ATOM   1375  CZ  TYR B  34       4.982  -7.214   6.488  1.00 10.00      B   
ATOM   1376  OH  TYR B  34       4.495  -8.011   5.476  1.00 10.00      B   
ATOM   1377  HH  TYR B  34       4.389  -8.911   5.805  1.00 10.00      B   
ATOM   1378  C   TYR B  34       7.408  -2.484  10.313  1.00 10.00      B   
ATOM   1379  O   TYR B  34       8.430  -2.705  10.965  1.00 10.00      B   
ATOM   1380  N   PHE B  35       6.597  -1.470  10.567  1.00 10.00      B   
ATOM   1381  HN  PHE B  35       5.788  -1.357  10.024  1.00 10.00      B   
ATOM   1382  CA  PHE B  35       6.866  -0.526  11.642  1.00 10.00      B   
ATOM   1383  CB  PHE B  35       6.709   0.909  11.133  1.00 10.00      B   
ATOM   1384  CG  PHE B  35       7.269   1.120   9.756  1.00 10.00      B   
ATOM   1385  CD1 PHE B  35       6.431   1.170   8.653  1.00 10.00      B   
ATOM   1386  CD2 PHE B  35       8.633   1.257   9.561  1.00 10.00      B   
ATOM   1387  CE1 PHE B  35       6.942   1.353   7.382  1.00 10.00      B   
ATOM   1388  CE2 PHE B  35       9.152   1.441   8.294  1.00 10.00      B   
ATOM   1389  CZ  PHE B  35       8.305   1.489   7.202  1.00 10.00      B   
ATOM   1390  C   PHE B  35       5.941  -0.770  12.824  1.00 10.00      B   
ATOM   1391  O   PHE B  35       4.798  -1.196  12.650  1.00 10.00      B   
ATOM   1392  N   LYS B  36       6.440  -0.504  14.024  1.00 10.00      B   
ATOM   1393  HN  LYS B  36       7.365  -0.181  14.096  1.00 10.00      B   
ATOM   1394  CA  LYS B  36       5.661  -0.698  15.237  1.00 10.00      B   
ATOM   1395  CB  LYS B  36       6.557  -1.244  16.356  1.00 10.00      B   
ATOM   1396  CG  LYS B  36       5.813  -1.682  17.608  1.00 10.00      B   
ATOM   1397  CD  LYS B  36       4.734  -2.702  17.283  1.00 10.00      B   
ATOM   1398  CE  LYS B  36       4.144  -3.297  18.549  1.00 10.00      B   
ATOM   1399  NZ  LYS B  36       2.860  -3.995  18.292  1.00 10.00      B   
ATOM   1400  HZ1 LYS B  36       2.097  -3.295  18.124  1.00 10.00      B   
ATOM   1401  HZ2 LYS B  36       2.603  -4.582  19.109  1.00 10.00      B   
ATOM   1402  HZ3 LYS B  36       2.943  -4.604  17.457  1.00 10.00      B   
ATOM   1403  C   LYS B  36       4.986   0.601  15.679  1.00 10.00      B   
ATOM   1404  O   LYS B  36       3.844   0.593  16.139  1.00 10.00      B   
ATOM   1405  N   LYS B  37       5.691   1.713  15.529  1.00 10.00      B   
ATOM   1406  HN  LYS B  37       6.588   1.665  15.130  1.00 10.00      B   
ATOM   1407  CA  LYS B  37       5.161   3.012  15.925  1.00 10.00      B   
ATOM   1408  CB  LYS B  37       5.851   3.495  17.212  1.00 10.00      B   
ATOM   1409  CG  LYS B  37       5.510   2.661  18.438  1.00 10.00      B   
ATOM   1410  CD  LYS B  37       6.132   3.228  19.704  1.00 10.00      B   
ATOM   1411  CE  LYS B  37       5.788   2.368  20.910  1.00 10.00      B   
ATOM   1412  NZ  LYS B  37       6.329   2.929  22.174  1.00 10.00      B   
ATOM   1413  HZ1 LYS B  37       5.762   3.747  22.480  1.00 10.00      B   
ATOM   1414  HZ2 LYS B  37       7.309   3.238  22.034  1.00 10.00      B   
ATOM   1415  HZ3 LYS B  37       6.312   2.209  22.923  1.00 10.00      B   
ATOM   1416  C   LYS B  37       5.337   4.030  14.803  1.00 10.00      B   
ATOM   1417  O   LYS B  37       6.125   3.811  13.880  1.00 10.00      B   
ATOM   1418  N   PRO B  38       4.599   5.155  14.854  1.00 10.00      B   
ATOM   1419  CA  PRO B  38       4.685   6.208  13.834  1.00 10.00      B   
ATOM   1420  CB  PRO B  38       3.757   7.312  14.359  1.00 10.00      B   
ATOM   1421  CG  PRO B  38       3.523   6.983  15.795  1.00 10.00      B   
ATOM   1422  CD  PRO B  38       3.614   5.490  15.896  1.00 10.00      B   
ATOM   1423  C   PRO B  38       6.106   6.743  13.681  1.00 10.00      B   
ATOM   1424  O   PRO B  38       6.523   7.115  12.584  1.00 10.00      B   
ATOM   1425  N   GLU B  39       6.850   6.757  14.784  1.00 10.00      B   
ATOM   1426  HN  GLU B  39       6.457   6.441  15.625  1.00 10.00      B   
ATOM   1427  CA  GLU B  39       8.227   7.242  14.786  1.00 10.00      B   
ATOM   1428  CB  GLU B  39       8.792   7.235  16.205  1.00 10.00      B   
ATOM   1429  CG  GLU B  39       7.993   8.057  17.203  1.00 10.00      B   
ATOM   1430  CD  GLU B  39       8.482   7.870  18.623  1.00 10.00      B   
ATOM   1431  OE1 GLU B  39       8.010   6.931  19.299  1.00 10.00      B   
ATOM   1432  OE2 GLU B  39       9.348   8.655  19.070  1.00 10.00      B   
ATOM   1433  C   GLU B  39       9.119   6.406  13.871  1.00 10.00      B   
ATOM   1434  O   GLU B  39      10.085   6.914  13.300  1.00 10.00      B   
ATOM   1435  N   SER B  40       8.792   5.127  13.732  1.00 10.00      B   
ATOM   1436  HN  SER B  40       8.011   4.776  14.212  1.00 10.00      B   
ATOM   1437  CA  SER B  40       9.563   4.230  12.885  1.00 10.00      B   
ATOM   1438  CB  SER B  40       9.147   2.781  13.149  1.00 10.00      B   
ATOM   1439  OG  SER B  40       8.784   2.604  14.511  1.00 10.00      B   
ATOM   1440  HG  SER B  40       9.584   2.535  15.047  1.00 10.00      B   
ATOM   1441  C   SER B  40       9.369   4.582  11.411  1.00 10.00      B   
ATOM   1442  O   SER B  40      10.308   4.527  10.619  1.00 10.00      B   
ATOM   1443  N   LEU B  41       8.149   4.967  11.058  1.00 10.00      B   
ATOM   1444  HN  LEU B  41       7.448   5.012  11.740  1.00 10.00      B   
ATOM   1445  CA  LEU B  41       7.833   5.333   9.685  1.00 10.00      B   
ATOM   1446  CB  LEU B  41       6.314   5.381   9.482  1.00 10.00      B   
ATOM   1447  CG  LEU B  41       5.823   5.810   8.094  1.00 10.00      B   
ATOM   1448  CD1 LEU B  41       6.311   4.848   7.022  1.00 10.00      B   
ATOM   1449  CD2 LEU B  41       4.307   5.909   8.071  1.00 10.00      B   
ATOM   1450  C   LEU B  41       8.461   6.680   9.339  1.00 10.00      B   
ATOM   1451  O   LEU B  41       8.865   6.920   8.199  1.00 10.00      B   
ATOM   1452  N   LYS B  42       8.554   7.551  10.340  1.00 10.00      B   
ATOM   1453  HN  LYS B  42       8.212   7.297  11.224  1.00 10.00      B   
ATOM   1454  CA  LYS B  42       9.135   8.879  10.159  1.00 10.00      B   
ATOM   1455  CB  LYS B  42       8.887   9.743  11.395  1.00 10.00      B   
ATOM   1456  CG  LYS B  42       7.427  10.101  11.611  1.00 10.00      B   
ATOM   1457  CD  LYS B  42       7.219  10.821  12.932  1.00 10.00      B   
ATOM   1458  CE  LYS B  42       5.798  11.343  13.058  1.00 10.00      B   
ATOM   1459  NZ  LYS B  42       5.621  12.173  14.276  1.00 10.00      B   
ATOM   1460  HZ1 LYS B  42       5.622  11.572  15.125  1.00 10.00      B   
ATOM   1461  HZ2 LYS B  42       4.720  12.687  14.231  1.00 10.00      B   
ATOM   1462  HZ3 LYS B  42       6.397  12.862  14.356  1.00 10.00      B   
ATOM   1463  C   LYS B  42      10.628   8.797   9.860  1.00 10.00      B   
ATOM   1464  O   LYS B  42      11.204   9.706   9.263  1.00 10.00      B   
ATOM   1465  N   ALA B  43      11.249   7.703  10.285  1.00 10.00      B   
ATOM   1466  HN  ALA B  43      10.738   7.025  10.773  1.00 10.00      B   
ATOM   1467  CA  ALA B  43      12.668   7.489  10.048  1.00 10.00      B   
ATOM   1468  CB  ALA B  43      13.185   6.365  10.928  1.00 10.00      B   
ATOM   1469  C   ALA B  43      12.911   7.168   8.580  1.00 10.00      B   
ATOM   1470  O   ALA B  43      14.017   7.337   8.065  1.00 10.00      B   
ATOM   1471  N   VAL B  44      11.860   6.706   7.914  1.00 10.00      B   
ATOM   1472  HN  VAL B  44      11.011   6.589   8.389  1.00 10.00      B   
ATOM   1473  CA  VAL B  44      11.927   6.371   6.500  1.00 10.00      B   
ATOM   1474  CB  VAL B  44      10.993   5.189   6.162  1.00 10.00      B   
ATOM   1475  CG1 VAL B  44      11.066   4.842   4.681  1.00 10.00      B   
ATOM   1476  CG2 VAL B  44      11.339   3.978   7.013  1.00 10.00      B   
ATOM   1477  C   VAL B  44      11.532   7.583   5.663  1.00 10.00      B   
ATOM   1478  O   VAL B  44      12.326   8.087   4.866  1.00 10.00      B   
ATOM   1479  N   PHE B  45      10.313   8.063   5.870  1.00 10.00      B   
ATOM   1480  HN  PHE B  45       9.737   7.640   6.546  1.00 10.00      B   
ATOM   1481  CA  PHE B  45       9.814   9.215   5.134  1.00 10.00      B   
ATOM   1482  CB  PHE B  45       8.483   8.890   4.454  1.00 10.00      B   
ATOM   1483  CG  PHE B  45       8.605   7.873   3.356  1.00 10.00      B   
ATOM   1484  CD1 PHE B  45       7.961   6.653   3.452  1.00 10.00      B   
ATOM   1485  CD2 PHE B  45       9.362   8.140   2.226  1.00 10.00      B   
ATOM   1486  CE1 PHE B  45       8.067   5.715   2.443  1.00 10.00      B   
ATOM   1487  CE2 PHE B  45       9.475   7.205   1.213  1.00 10.00      B   
ATOM   1488  CZ  PHE B  45       8.825   5.990   1.321  1.00 10.00      B   
ATOM   1489  C   PHE B  45       9.663  10.423   6.052  1.00 10.00      B   
ATOM   1490  O   PHE B  45       8.729  10.494   6.849  1.00 10.00      B   
ATOM   1491  N   PRO B  46      10.589  11.389   5.951  1.00 10.00      B   
ATOM   1492  CA  PRO B  46      10.569  12.602   6.774  1.00 10.00      B   
ATOM   1493  CB  PRO B  46      11.948  13.213   6.529  1.00 10.00      B   
ATOM   1494  CG  PRO B  46      12.334  12.734   5.173  1.00 10.00      B   
ATOM   1495  CD  PRO B  46      11.741  11.362   5.030  1.00 10.00      B   
ATOM   1496  C   PRO B  46       9.481  13.578   6.335  1.00 10.00      B   
ATOM   1497  O   PRO B  46       9.145  14.517   7.062  1.00 10.00      B   
ATOM   1498  N   SER B  47       8.930  13.348   5.149  1.00 10.00      B   
ATOM   1499  HN  SER B  47       9.242  12.583   4.620  1.00 10.00      B   
ATOM   1500  CA  SER B  47       7.878  14.198   4.606  1.00 10.00      B   
ATOM   1501  CB  SER B  47       7.983  14.241   3.079  1.00 10.00      B   
ATOM   1502  OG  SER B  47       9.305  13.939   2.653  1.00 10.00      B   
ATOM   1503  HG  SER B  47       9.839  14.742   2.659  1.00 10.00      B   
ATOM   1504  C   SER B  47       6.499  13.691   5.033  1.00 10.00      B   
ATOM   1505  O   SER B  47       5.516  13.812   4.295  1.00 10.00      B   
ATOM   1506  N   LEU B  48       6.442  13.125   6.232  1.00 10.00      B   
ATOM   1507  HN  LEU B  48       7.259  13.072   6.769  1.00 10.00      B   
ATOM   1508  CA  LEU B  48       5.207  12.590   6.779  1.00 10.00      B   
ATOM   1509  CB  LEU B  48       5.496  11.321   7.589  1.00 10.00      B   
ATOM   1510  CG  LEU B  48       4.290  10.656   8.253  1.00 10.00      B   
ATOM   1511  CD1 LEU B  48       3.326  10.138   7.201  1.00 10.00      B   
ATOM   1512  CD2 LEU B  48       4.736   9.534   9.178  1.00 10.00      B   
ATOM   1513  C   LEU B  48       4.526  13.624   7.664  1.00 10.00      B   
ATOM   1514  O   LEU B  48       5.097  14.073   8.658  1.00 10.00      B   
ATOM   1515  N   ASP B  49       3.313  14.005   7.296  1.00 10.00      B   
ATOM   1516  HN  ASP B  49       2.911  13.614   6.485  1.00 10.00      B   
ATOM   1517  CA  ASP B  49       2.555  14.988   8.060  1.00 10.00      B   
ATOM   1518  CB  ASP B  49       2.131  16.158   7.167  1.00 10.00      B   
ATOM   1519  CG  ASP B  49       3.252  17.145   6.914  1.00 10.00      B   
ATOM   1520  OD1 ASP B  49       3.496  18.009   7.784  1.00 10.00      B   
ATOM   1521  OD2 ASP B  49       3.886  17.074   5.835  1.00 10.00      B   
ATOM   1522  C   ASP B  49       1.326  14.345   8.688  1.00 10.00      B   
ATOM   1523  O   ASP B  49       0.727  13.443   8.102  1.00 10.00      B   
ATOM   1524  N   ASN B  50       0.959  14.801   9.879  1.00 10.00      B   
ATOM   1525  HN  ASN B  50       1.478  15.521  10.296  1.00 10.00      B   
ATOM   1526  CA  ASN B  50      -0.200  14.266  10.583  1.00 10.00      B   
ATOM   1527  CB  ASN B  50       0.047  14.273  12.097  1.00 10.00      B   
ATOM   1528  CG  ASN B  50      -1.106  13.690  12.898  1.00 10.00      B   
ATOM   1529  OD1 ASN B  50      -2.037  14.401  13.282  1.00 10.00      B   
ATOM   1530  ND2 ASN B  50      -1.045  12.394  13.169  1.00 10.00      B   
ATOM   1531 HD21 ASN B  50      -0.270  11.890  12.846  1.00 10.00      B   
ATOM   1532 HD22 ASN B  50      -1.779  11.991  13.683  1.00 10.00      B   
ATOM   1533  C   ASN B  50      -1.447  15.077  10.251  1.00 10.00      B   
ATOM   1534  O   ASN B  50      -1.421  16.308  10.292  1.00 10.00      B   
ATOM   1535  N   PHE B  51      -2.531  14.390   9.916  1.00 10.00      B   
ATOM   1536  HN  PHE B  51      -2.494  13.407   9.908  1.00 10.00      B   
ATOM   1537  CA  PHE B  51      -3.782  15.058   9.573  1.00 10.00      B   
ATOM   1538  CB  PHE B  51      -4.620  14.181   8.644  1.00 10.00      B   
ATOM   1539  CG  PHE B  51      -5.437  14.950   7.647  1.00 10.00      B   
ATOM   1540  CD1 PHE B  51      -4.846  15.897   6.825  1.00 10.00      B   
ATOM   1541  CD2 PHE B  51      -6.796  14.722   7.526  1.00 10.00      B   
ATOM   1542  CE1 PHE B  51      -5.598  16.601   5.902  1.00 10.00      B   
ATOM   1543  CE2 PHE B  51      -7.555  15.422   6.607  1.00 10.00      B   
ATOM   1544  CZ  PHE B  51      -6.955  16.363   5.794  1.00 10.00      B   
ATOM   1545  C   PHE B  51      -4.567  15.404  10.832  1.00 10.00      B   
ATOM   1546  O   PHE B  51      -4.972  14.518  11.588  1.00 10.00      B   
ATOM   1547  N   LYS B  52      -4.775  16.694  11.050  1.00 10.00      B   
ATOM   1548  HN  LYS B  52      -4.438  17.348  10.396  1.00 10.00      B   
ATOM   1549  CA  LYS B  52      -5.493  17.175  12.225  1.00 10.00      B   
ATOM   1550  CB  LYS B  52      -5.292  18.681  12.390  1.00 10.00      B   
ATOM   1551  CG  LYS B  52      -3.843  19.131  12.375  1.00 10.00      B   
ATOM   1552  CD  LYS B  52      -3.753  20.647  12.400  1.00 10.00      B   
ATOM   1553  CE  LYS B  52      -2.313  21.121  12.476  1.00 10.00      B   
ATOM   1554  NZ  LYS B  52      -2.224  22.584  12.726  1.00 10.00      B   
ATOM   1555  HZ1 LYS B  52      -2.858  22.853  13.506  1.00 10.00      B   
ATOM   1556  HZ2 LYS B  52      -2.497  23.114  11.873  1.00 10.00      B   
ATOM   1557  HZ3 LYS B  52      -1.251  22.844  12.982  1.00 10.00      B   
ATOM   1558  C   LYS B  52      -6.985  16.874  12.141  1.00 10.00      B   
ATOM   1559  O   LYS B  52      -7.611  16.512  13.139  1.00 10.00      B   
ATOM   1560  N   TYR B  53      -7.553  17.036  10.950  1.00 10.00      B   
ATOM   1561  HN  TYR B  53      -7.002  17.335  10.197  1.00 10.00      B   
ATOM   1562  CA  TYR B  53      -8.977  16.802  10.737  1.00 10.00      B   
ATOM   1563  CB  TYR B  53      -9.376  17.216   9.317  1.00 10.00      B   
ATOM   1564  CG  TYR B  53     -10.857  17.458   9.128  1.00 10.00      B   
ATOM   1565  CD1 TYR B  53     -11.587  18.165  10.072  1.00 10.00      B   
ATOM   1566  CD2 TYR B  53     -11.522  16.990   8.001  1.00 10.00      B   
ATOM   1567  CE1 TYR B  53     -12.935  18.402   9.903  1.00 10.00      B   
ATOM   1568  CE2 TYR B  53     -12.873  17.221   7.824  1.00 10.00      B   
ATOM   1569  CZ  TYR B  53     -13.574  17.928   8.778  1.00 10.00      B   
ATOM   1570  OH  TYR B  53     -14.918  18.170   8.604  1.00 10.00      B   
ATOM   1571  HH  TYR B  53     -15.076  19.126   8.644  1.00 10.00      B   
ATOM   1572  C   TYR B  53      -9.355  15.344  10.978  1.00 10.00      B   
ATOM   1573  O   TYR B  53     -10.019  15.015  11.959  1.00 10.00      B   
ATOM   1574  N   LEU B  54      -8.919  14.474  10.084  1.00 10.00      B   
ATOM   1575  HN  LEU B  54      -8.368  14.787   9.340  1.00 10.00      B   
ATOM   1576  CA  LEU B  54      -9.226  13.059  10.198  1.00 10.00      B   
ATOM   1577  CB  LEU B  54      -9.411  12.443   8.810  1.00 10.00      B   
ATOM   1578  CG  LEU B  54     -10.494  13.075   7.933  1.00 10.00      B   
ATOM   1579  CD1 LEU B  54     -10.431  12.507   6.526  1.00 10.00      B   
ATOM   1580  CD2 LEU B  54     -11.874  12.860   8.539  1.00 10.00      B   
ATOM   1581  C   LEU B  54      -8.137  12.327  10.966  1.00 10.00      B   
ATOM   1582  O   LEU B  54      -6.974  12.321  10.561  1.00 10.00      B   
ATOM   1583  N   ASP B  55      -8.527  11.712  12.073  1.00 10.00      B   
ATOM   1584  HN  ASP B  55      -9.471  11.750  12.328  1.00 10.00      B   
ATOM   1585  CA  ASP B  55      -7.593  10.973  12.917  1.00 10.00      B   
ATOM   1586  CB  ASP B  55      -8.263  10.581  14.238  1.00 10.00      B   
ATOM   1587  CG  ASP B  55      -7.297  10.547  15.411  1.00 10.00      B   
ATOM   1588  OD1 ASP B  55      -6.116  10.190  15.214  1.00 10.00      B   
ATOM   1589  OD2 ASP B  55      -7.722  10.875  16.540  1.00 10.00      B   
ATOM   1590  C   ASP B  55      -7.096   9.724  12.199  1.00 10.00      B   
ATOM   1591  O   ASP B  55      -7.753   9.225  11.279  1.00 10.00      B   
ATOM   1592  N   LYS B  56      -5.934   9.235  12.620  1.00 10.00      B   
ATOM   1593  HN  LYS B  56      -5.478   9.686  13.368  1.00 10.00      B   
ATOM   1594  CA  LYS B  56      -5.320   8.039  12.033  1.00 10.00      B   
ATOM   1595  CB  LYS B  56      -6.207   6.807  12.243  1.00 10.00      B   
ATOM   1596  CG  LYS B  56      -6.469   6.475  13.703  1.00 10.00      B   
ATOM   1597  CD  LYS B  56      -7.817   5.796  13.879  1.00 10.00      B   
ATOM   1598  CE  LYS B  56      -8.186   5.669  15.345  1.00 10.00      B   
ATOM   1599  NZ  LYS B  56      -9.618   5.314  15.521  1.00 10.00      B   
ATOM   1600  HZ1 LYS B  56      -9.852   5.261  16.532  1.00 10.00      B   
ATOM   1601  HZ2 LYS B  56      -9.817   4.389  15.086  1.00 10.00      B   
ATOM   1602  HZ3 LYS B  56     -10.223   6.031  15.073  1.00 10.00      B   
ATOM   1603  C   LYS B  56      -5.014   8.235  10.549  1.00 10.00      B   
ATOM   1604  O   LYS B  56      -4.921   7.274   9.785  1.00 10.00      B   
ATOM   1605  N   HIS B  57      -4.857   9.487  10.147  1.00 10.00      B   
ATOM   1606  HN  HIS B  57      -4.938  10.211  10.803  1.00 10.00      B   
ATOM   1607  CA  HIS B  57      -4.558   9.814   8.763  1.00 10.00      B   
ATOM   1608  CB  HIS B  57      -5.667  10.676   8.155  1.00 10.00      B   
ATOM   1609  CG  HIS B  57      -6.870   9.901   7.707  1.00 10.00      B   
ATOM   1610  ND1 HIS B  57      -7.793   9.361   8.580  1.00 10.00      B   
ATOM   1611  HD1 HIS B  57      -7.750   9.402   9.567  1.00 10.00      B   
ATOM   1612  CD2 HIS B  57      -7.309   9.590   6.464  1.00 10.00      B   
ATOM   1613  CE1 HIS B  57      -8.744   8.757   7.895  1.00 10.00      B   
ATOM   1614  NE2 HIS B  57      -8.475   8.882   6.611  1.00 10.00      B   
ATOM   1615  HE2 HIS B  57      -9.028   8.527   5.877  1.00 10.00      B   
ATOM   1616  C   HIS B  57      -3.213  10.521   8.666  1.00 10.00      B   
ATOM   1617  O   HIS B  57      -2.903  11.407   9.467  1.00 10.00      B   
ATOM   1618  N   TYR B  58      -2.417  10.121   7.690  1.00 10.00      B   
ATOM   1619  HN  TYR B  58      -2.734   9.427   7.070  1.00 10.00      B   
ATOM   1620  CA  TYR B  58      -1.100  10.698   7.487  1.00 10.00      B   
ATOM   1621  CB  TYR B  58      -0.016   9.691   7.873  1.00 10.00      B   
ATOM   1622  CG  TYR B  58      -0.112   9.203   9.303  1.00 10.00      B   
ATOM   1623  CD1 TYR B  58      -0.683   7.972   9.598  1.00 10.00      B   
ATOM   1624  CD2 TYR B  58       0.363   9.974  10.359  1.00 10.00      B   
ATOM   1625  CE1 TYR B  58      -0.777   7.522  10.900  1.00 10.00      B   
ATOM   1626  CE2 TYR B  58       0.273   9.531  11.666  1.00 10.00      B   
ATOM   1627  CZ  TYR B  58      -0.299   8.303  11.930  1.00 10.00      B   
ATOM   1628  OH  TYR B  58      -0.391   7.852  13.228  1.00 10.00      B   
ATOM   1629  HH  TYR B  58      -0.628   8.587  13.807  1.00 10.00      B   
ATOM   1630  C   TYR B  58      -0.933  11.123   6.038  1.00 10.00      B   
ATOM   1631  O   TYR B  58      -1.411  10.448   5.127  1.00 10.00      B   
ATOM   1632  N   VAL B  59      -0.260  12.242   5.829  1.00 10.00      B   
ATOM   1633  HN  VAL B  59       0.108  12.733   6.598  1.00 10.00      B   
ATOM   1634  CA  VAL B  59      -0.044  12.762   4.487  1.00 10.00      B   
ATOM   1635  CB  VAL B  59      -0.457  14.247   4.381  1.00 10.00      B   
ATOM   1636  CG1 VAL B  59      -0.636  14.653   2.926  1.00 10.00      B   
ATOM   1637  CG2 VAL B  59      -1.724  14.521   5.182  1.00 10.00      B   
ATOM   1638  C   VAL B  59       1.415  12.613   4.070  1.00 10.00      B   
ATOM   1639  O   VAL B  59       2.322  13.072   4.768  1.00 10.00      B   
ATOM   1640  N   PHE B  60       1.628  11.967   2.932  1.00 10.00      B   
ATOM   1641  HN  PHE B  60       0.852  11.629   2.426  1.00 10.00      B   
ATOM   1642  CA  PHE B  60       2.970  11.751   2.400  1.00 10.00      B   
ATOM   1643  CB  PHE B  60       3.116  10.310   1.892  1.00 10.00      B   
ATOM   1644  CG  PHE B  60       3.002   9.249   2.952  1.00 10.00      B   
ATOM   1645  CD1 PHE B  60       1.762   8.758   3.332  1.00 10.00      B   
ATOM   1646  CD2 PHE B  60       4.137   8.733   3.559  1.00 10.00      B   
ATOM   1647  CE1 PHE B  60       1.657   7.775   4.297  1.00 10.00      B   
ATOM   1648  CE2 PHE B  60       4.038   7.751   4.525  1.00 10.00      B   
ATOM   1649  CZ  PHE B  60       2.796   7.272   4.894  1.00 10.00      B   
ATOM   1650  C   PHE B  60       3.240  12.712   1.249  1.00 10.00      B   
ATOM   1651  O   PHE B  60       2.305  13.254   0.664  1.00 10.00      B   
ATOM   1652  N   ASN B  61       4.513  12.920   0.929  1.00 10.00      B   
ATOM   1653  HN  ASN B  61       5.215  12.464   1.441  1.00 10.00      B   
ATOM   1654  CA  ASN B  61       4.896  13.810  -0.167  1.00 10.00      B   
ATOM   1655  CB  ASN B  61       5.589  15.068   0.372  1.00 10.00      B   
ATOM   1656  CG  ASN B  61       5.158  16.343  -0.332  1.00 10.00      B   
ATOM   1657  OD1 ASN B  61       4.584  16.317  -1.419  1.00 10.00      B   
ATOM   1658  ND2 ASN B  61       5.437  17.478   0.289  1.00 10.00      B   
ATOM   1659 HD21 ASN B  61       5.899  17.430   1.156  1.00 10.00      B   
ATOM   1660 HD22 ASN B  61       5.172  18.317  -0.141  1.00 10.00      B   
ATOM   1661  C   ASN B  61       5.827  13.078  -1.129  1.00 10.00      B   
ATOM   1662  O   ASN B  61       6.919  12.652  -0.741  1.00 10.00      B   
ATOM   1663  N   VAL B  62       5.385  12.915  -2.372  1.00 10.00      B   
ATOM   1664  HN  VAL B  62       4.505  13.283  -2.619  1.00 10.00      B   
ATOM   1665  CA  VAL B  62       6.174  12.221  -3.386  1.00 10.00      B   
ATOM   1666  CB  VAL B  62       5.704  10.764  -3.594  1.00 10.00      B   
ATOM   1667  CG1 VAL B  62       6.076   9.901  -2.402  1.00 10.00      B   
ATOM   1668  CG2 VAL B  62       4.206  10.707  -3.853  1.00 10.00      B   
ATOM   1669  C   VAL B  62       6.130  12.952  -4.728  1.00 10.00      B   
ATOM   1670  O   VAL B  62       5.490  14.000  -4.856  1.00 10.00      B   
ATOM   1671  N   GLY B  63       6.827  12.398  -5.718  1.00 10.00      B   
ATOM   1672  HN  GLY B  63       7.347  11.587  -5.542  1.00 10.00      B   
ATOM   1673  CA  GLY B  63       6.860  12.990  -7.039  1.00 10.00      B   
ATOM   1674  C   GLY B  63       7.587  14.313  -7.036  1.00 10.00      B   
ATOM   1675  O   GLY B  63       7.175  15.259  -7.708  1.00 10.00      B   
ATOM   1676  N   GLY B  64       8.674  14.375  -6.279  1.00 10.00      B   
ATOM   1677  HN  GLY B  64       8.964  13.576  -5.782  1.00 10.00      B   
ATOM   1678  CA  GLY B  64       9.433  15.604  -6.177  1.00 10.00      B   
ATOM   1679  C   GLY B  64       8.720  16.596  -5.281  1.00 10.00      B   
ATOM   1680  O   GLY B  64       8.741  17.801  -5.531  1.00 10.00      B   
ATOM   1681  N   ASN B  65       8.078  16.067  -4.236  1.00 10.00      B   
ATOM   1682  HN  ASN B  65       8.125  15.097  -4.100  1.00 10.00      B   
ATOM   1683  CA  ASN B  65       7.320  16.874  -3.275  1.00 10.00      B   
ATOM   1684  CB  ASN B  65       8.228  17.815  -2.472  1.00 10.00      B   
ATOM   1685  CG  ASN B  65       9.052  17.081  -1.432  1.00 10.00      B   
ATOM   1686  OD1 ASN B  65       8.674  16.007  -0.966  1.00 10.00      B   
ATOM   1687  ND2 ASN B  65      10.183  17.657  -1.050  1.00 10.00      B   
ATOM   1688 HD21 ASN B  65      10.424  18.519  -1.449  1.00 10.00      B   
ATOM   1689 HD22 ASN B  65      10.734  17.192  -0.385  1.00 10.00      B   
ATOM   1690  C   ASN B  65       6.189  17.644  -3.952  1.00 10.00      B   
ATOM   1691  O   ASN B  65       5.950  18.821  -3.662  1.00 10.00      B   
ATOM   1692  N   GLU B  66       5.498  16.967  -4.857  1.00 10.00      B   
ATOM   1693  HN  GLU B  66       5.739  16.034  -5.037  1.00 10.00      B   
ATOM   1694  CA  GLU B  66       4.389  17.566  -5.588  1.00 10.00      B   
ATOM   1695  CB  GLU B  66       4.646  17.485  -7.096  1.00 10.00      B   
ATOM   1696  CG  GLU B  66       5.728  18.427  -7.599  1.00 10.00      B   
ATOM   1697  CD  GLU B  66       5.167  19.727  -8.141  1.00 10.00      B   
ATOM   1698  OE1 GLU B  66       5.894  20.425  -8.879  1.00 10.00      B   
ATOM   1699  OE2 GLU B  66       4.003  20.058  -7.833  1.00 10.00      B   
ATOM   1700  C   GLU B  66       3.079  16.862  -5.251  1.00 10.00      B   
ATOM   1701  O   GLU B  66       2.072  17.503  -4.951  1.00 10.00      B   
ATOM   1702  N   LEU B  67       3.113  15.536  -5.273  1.00 10.00      B   
ATOM   1703  HN  LEU B  67       3.962  15.085  -5.464  1.00 10.00      B   
ATOM   1704  CA  LEU B  67       1.933  14.733  -4.996  1.00 10.00      B   
ATOM   1705  CB  LEU B  67       1.953  13.436  -5.815  1.00 10.00      B   
ATOM   1706  CG  LEU B  67       1.857  13.582  -7.337  1.00 10.00      B   
ATOM   1707  CD1 LEU B  67       3.224  13.859  -7.945  1.00 10.00      B   
ATOM   1708  CD2 LEU B  67       1.237  12.338  -7.955  1.00 10.00      B   
ATOM   1709  C   LEU B  67       1.826  14.403  -3.516  1.00 10.00      B   
ATOM   1710  O   LEU B  67       2.734  13.803  -2.936  1.00 10.00      B   
ATOM   1711  N   ARG B  68       0.718  14.804  -2.912  1.00 10.00      B   
ATOM   1712  HN  ARG B  68       0.040  15.285  -3.431  1.00 10.00      B   
ATOM   1713  CA  ARG B  68       0.477  14.545  -1.503  1.00 10.00      B   
ATOM   1714  CB  ARG B  68      -0.109  15.782  -0.817  1.00 10.00      B   
ATOM   1715  CG  ARG B  68       0.921  16.817  -0.382  1.00 10.00      B   
ATOM   1716  CD  ARG B  68       1.734  16.339   0.817  1.00 10.00      B   
ATOM   1717  NE  ARG B  68       2.300  17.456   1.583  1.00 10.00      B   
ATOM   1718  HE  ARG B  68       2.277  18.344   1.161  1.00 10.00      B   
ATOM   1719  CZ  ARG B  68       2.845  17.344   2.796  1.00 10.00      B   
ATOM   1720  NH1 ARG B  68       2.927  16.164   3.398  1.00 10.00      B   
ATOM   1721 HH11 ARG B  68       2.566  15.310   2.930  1.00 10.00      B   
ATOM   1722 HH12 ARG B  68       3.355  16.092   4.355  1.00 10.00      B   
ATOM   1723  NH2 ARG B  68       3.310  18.419   3.417  1.00 10.00      B   
ATOM   1724 HH21 ARG B  68       3.252  19.360   2.964  1.00 10.00      B   
ATOM   1725 HH22 ARG B  68       3.733  18.329   4.372  1.00 10.00      B   
ATOM   1726  C   ARG B  68      -0.464  13.357  -1.340  1.00 10.00      B   
ATOM   1727  O   ARG B  68      -1.642  13.431  -1.688  1.00 10.00      B   
ATOM   1728  N   VAL B  69       0.068  12.262  -0.825  1.00 10.00      B   
ATOM   1729  HN  VAL B  69       1.013  12.267  -0.559  1.00 10.00      B   
ATOM   1730  CA  VAL B  69      -0.718  11.057  -0.626  1.00 10.00      B   
ATOM   1731  CB  VAL B  69       0.159   9.793  -0.700  1.00 10.00      B   
ATOM   1732  CG1 VAL B  69      -0.705   8.540  -0.716  1.00 10.00      B   
ATOM   1733  CG2 VAL B  69       1.078   9.843  -1.914  1.00 10.00      B   
ATOM   1734  C   VAL B  69      -1.411  11.097   0.726  1.00 10.00      B   
ATOM   1735  O   VAL B  69      -0.758  11.228   1.763  1.00 10.00      B   
ATOM   1736  N   VAL B  70      -2.732  10.989   0.708  1.00 10.00      B   
ATOM   1737  HN  VAL B  70      -3.194  10.881  -0.153  1.00 10.00      B   
ATOM   1738  CA  VAL B  70      -3.515  11.012   1.933  1.00 10.00      B   
ATOM   1739  CB  VAL B  70      -4.805  11.849   1.778  1.00 10.00      B   
ATOM   1740  CG1 VAL B  70      -5.512  11.994   3.119  1.00 10.00      B   
ATOM   1741  CG2 VAL B  70      -4.494  13.216   1.182  1.00 10.00      B   
ATOM   1742  C   VAL B  70      -3.878   9.591   2.346  1.00 10.00      B   
ATOM   1743  O   VAL B  70      -4.785   8.975   1.777  1.00 10.00      B   
ATOM   1744  N   ALA B  71      -3.164   9.070   3.333  1.00 10.00      B   
ATOM   1745  HN  ALA B  71      -2.462   9.616   3.763  1.00 10.00      B   
ATOM   1746  CA  ALA B  71      -3.405   7.717   3.814  1.00 10.00      B   
ATOM   1747  CB  ALA B  71      -2.176   6.853   3.585  1.00 10.00      B   
ATOM   1748  C   ALA B  71      -3.792   7.718   5.286  1.00 10.00      B   
ATOM   1749  O   ALA B  71      -4.048   8.774   5.866  1.00 10.00      B   
ATOM   1750  N   VAL B  73      -3.765   4.964   8.414  1.00 10.00      B   
ATOM   1751  HN  VAL B  73      -4.032   5.471   9.212  1.00 10.00      B   
ATOM   1752  CA  VAL B  73      -2.770   3.909   8.552  1.00 10.00      B   
ATOM   1753  CB  VAL B  73      -1.340   4.453   8.340  1.00 10.00      B   
ATOM   1754  CG1 VAL B  73      -0.329   3.316   8.278  1.00 10.00      B   
ATOM   1755  CG2 VAL B  73      -1.266   5.312   7.084  1.00 10.00      B   
ATOM   1756  C   VAL B  73      -2.859   3.263   9.934  1.00 10.00      B   
ATOM   1757  O   VAL B  73      -2.875   3.952  10.955  1.00 10.00      B   
ATOM   1758  N   PHE B  74      -2.936   1.944   9.959  1.00 10.00      B   
ATOM   1759  HN  PHE B  74      -2.943   1.450   9.111  1.00 10.00      B   
ATOM   1760  CA  PHE B  74      -3.017   1.206  11.209  1.00 10.00      B   
ATOM   1761  CB  PHE B  74      -4.232   0.279  11.196  1.00 10.00      B   
ATOM   1762  CG  PHE B  74      -5.547   1.003  11.109  1.00 10.00      B   
ATOM   1763  CD1 PHE B  74      -6.174   1.184   9.887  1.00 10.00      B   
ATOM   1764  CD2 PHE B  74      -6.154   1.502  12.248  1.00 10.00      B   
ATOM   1765  CE1 PHE B  74      -7.383   1.848   9.803  1.00 10.00      B   
ATOM   1766  CE2 PHE B  74      -7.362   2.167  12.173  1.00 10.00      B   
ATOM   1767  CZ  PHE B  74      -7.978   2.340  10.948  1.00 10.00      B   
ATOM   1768  C   PHE B  74      -1.737   0.406  11.432  1.00 10.00      B   
ATOM   1769  O   PHE B  74      -1.458  -0.557  10.713  1.00 10.00      B   
ATOM   1770  N   PHE B  75      -0.954   0.812  12.422  1.00 10.00      B   
ATOM   1771  HN  PHE B  75      -1.231   1.581  12.966  1.00 10.00      B   
ATOM   1772  CA  PHE B  75       0.307   0.148  12.723  1.00 10.00      B   
ATOM   1773  CB  PHE B  75       1.235   1.078  13.504  1.00 10.00      B   
ATOM   1774  CG  PHE B  75       1.880   2.138  12.654  1.00 10.00      B   
ATOM   1775  CD1 PHE B  75       1.224   3.329  12.384  1.00 10.00      B   
ATOM   1776  CD2 PHE B  75       3.142   1.939  12.120  1.00 10.00      B   
ATOM   1777  CE1 PHE B  75       1.815   4.301  11.601  1.00 10.00      B   
ATOM   1778  CE2 PHE B  75       3.739   2.907  11.337  1.00 10.00      B   
ATOM   1779  CZ  PHE B  75       3.074   4.089  11.076  1.00 10.00      B   
ATOM   1780  C   PHE B  75       0.110  -1.167  13.468  1.00 10.00      B   
ATOM   1781  O   PHE B  75       0.814  -2.143  13.205  1.00 10.00      B   
ATOM   1782  N   GLU B  76      -0.852  -1.200  14.381  1.00 10.00      B   
ATOM   1783  HN  GLU B  76      -1.401  -0.402  14.536  1.00 10.00      B   
ATOM   1784  CA  GLU B  76      -1.119  -2.409  15.154  1.00 10.00      B   
ATOM   1785  CB  GLU B  76      -1.948  -2.099  16.401  1.00 10.00      B   
ATOM   1786  CG  GLU B  76      -1.136  -1.558  17.568  1.00 10.00      B   
ATOM   1787  CD  GLU B  76       0.031  -2.455  17.926  1.00 10.00      B   
ATOM   1788  OE1 GLU B  76      -0.198  -3.644  18.246  1.00 10.00      B   
ATOM   1789  OE2 GLU B  76       1.184  -1.980  17.894  1.00 10.00      B   
ATOM   1790  C   GLU B  76      -1.809  -3.467  14.299  1.00 10.00      B   
ATOM   1791  O   GLU B  76      -1.584  -4.668  14.465  1.00 10.00      B   
ATOM   1792  N   SER B  77      -2.648  -3.015  13.381  1.00 10.00      B   
ATOM   1793  HN  SER B  77      -2.803  -2.049  13.309  1.00 10.00      B   
ATOM   1794  CA  SER B  77      -3.364  -3.914  12.491  1.00 10.00      B   
ATOM   1795  CB  SER B  77      -4.619  -3.219  11.962  1.00 10.00      B   
ATOM   1796  OG  SER B  77      -5.155  -2.347  12.946  1.00 10.00      B   
ATOM   1797  HG  SER B  77      -5.596  -2.867  13.629  1.00 10.00      B   
ATOM   1798  C   SER B  77      -2.463  -4.361  11.339  1.00 10.00      B   
ATOM   1799  O   SER B  77      -2.756  -5.339  10.651  1.00 10.00      B   
ATOM   1800  N   GLN B  78      -1.357  -3.636  11.152  1.00 10.00      B   
ATOM   1801  HN  GLN B  78      -1.186  -2.881  11.752  1.00 10.00      B   
ATOM   1802  CA  GLN B  78      -0.383  -3.929  10.098  1.00 10.00      B   
ATOM   1803  CB  GLN B  78       0.244  -5.313  10.305  1.00 10.00      B   
ATOM   1804  CG  GLN B  78       1.044  -5.456  11.590  1.00 10.00      B   
ATOM   1805  CD  GLN B  78       1.364  -6.904  11.915  1.00 10.00      B   
ATOM   1806  OE1 GLN B  78       1.489  -7.743  11.020  1.00 10.00      B   
ATOM   1807  NE2 GLN B  78       1.504  -7.204  13.197  1.00 10.00      B   
ATOM   1808 HE21 GLN B  78       1.399  -6.483  13.853  1.00 10.00      B   
ATOM   1809 HE22 GLN B  78       1.699  -8.136  13.441  1.00 10.00      B   
ATOM   1810  C   GLN B  78      -1.013  -3.835   8.712  1.00 10.00      B   
ATOM   1811  O   GLN B  78      -0.616  -4.544   7.788  1.00 10.00      B   
ATOM   1812  N   LYS B  79      -1.987  -2.947   8.565  1.00 10.00      B   
ATOM   1813  HN  LYS B  79      -2.238  -2.381   9.324  1.00 10.00      B   
ATOM   1814  CA  LYS B  79      -2.675  -2.777   7.296  1.00 10.00      B   
ATOM   1815  CB  LYS B  79      -4.053  -3.449   7.338  1.00 10.00      B   
ATOM   1816  CG  LYS B  79      -3.985  -4.958   7.519  1.00 10.00      B   
ATOM   1817  CD  LYS B  79      -5.271  -5.522   8.100  1.00 10.00      B   
ATOM   1818  CE  LYS B  79      -5.001  -6.830   8.826  1.00 10.00      B   
ATOM   1819  NZ  LYS B  79      -6.240  -7.613   9.057  1.00 10.00      B   
ATOM   1820  HZ1 LYS B  79      -6.065  -8.356   9.764  1.00 10.00      B   
ATOM   1821  HZ2 LYS B  79      -6.547  -8.064   8.169  1.00 10.00      B   
ATOM   1822  HZ3 LYS B  79      -7.002  -6.994   9.400  1.00 10.00      B   
ATOM   1823  C   LYS B  79      -2.801  -1.303   6.938  1.00 10.00      B   
ATOM   1824  O   LYS B  79      -3.158  -0.474   7.779  1.00 10.00      B   
ATOM   1825  N   CYS B  80      -2.492  -0.984   5.691  1.00 10.00      B   
ATOM   1826  HN  CYS B  80      -2.203  -1.690   5.075  1.00 10.00      B   
ATOM   1827  CA  CYS B  80      -2.564   0.385   5.208  1.00 10.00      B   
ATOM   1828  CB  CYS B  80      -1.159   0.914   4.911  1.00 10.00      B   
ATOM   1829  SG  CYS B  80       0.016  -0.356   4.377  1.00 10.00      B   
ATOM   1830  HG  CYS B  80       1.067   0.257   3.850  1.00 10.00      B   
ATOM   1831  C   CYS B  80      -3.453   0.478   3.970  1.00 10.00      B   
ATOM   1832  O   CYS B  80      -3.358  -0.349   3.059  1.00 10.00      B   
ATOM   1833  N   TYR B  81      -4.327   1.477   3.951  1.00 10.00      B   
ATOM   1834  HN  TYR B  81      -4.357   2.101   4.705  1.00 10.00      B   
ATOM   1835  CA  TYR B  81      -5.233   1.677   2.834  1.00 10.00      B   
ATOM   1836  CB  TYR B  81      -6.691   1.652   3.307  1.00 10.00      B   
ATOM   1837  CG  TYR B  81      -7.697   1.842   2.192  1.00 10.00      B   
ATOM   1838  CD1 TYR B  81      -7.868   0.870   1.216  1.00 10.00      B   
ATOM   1839  CD2 TYR B  81      -8.468   2.996   2.109  1.00 10.00      B   
ATOM   1840  CE1 TYR B  81      -8.774   1.039   0.187  1.00 10.00      B   
ATOM   1841  CE2 TYR B  81      -9.380   3.171   1.084  1.00 10.00      B   
ATOM   1842  CZ  TYR B  81      -9.526   2.190   0.124  1.00 10.00      B   
ATOM   1843  OH  TYR B  81     -10.426   2.361  -0.905  1.00 10.00      B   
ATOM   1844  HH  TYR B  81     -10.745   3.273  -0.904  1.00 10.00      B   
ATOM   1845  C   TYR B  81      -4.931   2.990   2.124  1.00 10.00      B   
ATOM   1846  O   TYR B  81      -4.784   4.036   2.760  1.00 10.00      B   
ATOM   1847  N   ILE B  82      -4.815   2.924   0.810  1.00 10.00      B   
ATOM   1848  HN  ILE B  82      -4.918   2.061   0.364  1.00 10.00      B   
ATOM   1849  CA  ILE B  82      -4.543   4.104   0.012  1.00 10.00      B   
ATOM   1850  CB  ILE B  82      -3.559   3.800  -1.138  1.00 10.00      B   
ATOM   1851  CG1 ILE B  82      -2.422   2.896  -0.649  1.00 10.00      B   
ATOM   1852  CG2 ILE B  82      -2.999   5.099  -1.705  1.00 10.00      B   
ATOM   1853  CD1 ILE B  82      -1.589   2.299  -1.763  1.00 10.00      B   
ATOM   1854  C   ILE B  82      -5.849   4.627  -0.569  1.00 10.00      B   
ATOM   1855  O   ILE B  82      -6.435   4.005  -1.457  1.00 10.00      B   
ATOM   1856  N   ARG B  83      -6.319   5.746  -0.038  1.00 10.00      B   
ATOM   1857  HN  ARG B  83      -5.820   6.177   0.686  1.00 10.00      B   
ATOM   1858  CA  ARG B  83      -7.563   6.345  -0.500  1.00 10.00      B   
ATOM   1859  CB  ARG B  83      -8.180   7.221   0.593  1.00 10.00      B   
ATOM   1860  CG  ARG B  83      -9.459   7.924   0.170  1.00 10.00      B   
ATOM   1861  CD  ARG B  83      -9.523   9.333   0.730  1.00 10.00      B   
ATOM   1862  NE  ARG B  83     -10.147   9.381   2.047  1.00 10.00      B   
ATOM   1863  HE  ARG B  83      -9.999   8.616   2.647  1.00 10.00      B   
ATOM   1864  CZ  ARG B  83     -10.899  10.395   2.471  1.00 10.00      B   
ATOM   1865  NH1 ARG B  83     -11.105  11.444   1.681  1.00 10.00      B   
ATOM   1866 HH11 ARG B  83     -11.695  12.238   2.005  1.00 10.00      B   
ATOM   1867 HH12 ARG B  83     -10.678  11.475   0.726  1.00 10.00      B   
ATOM   1868  NH2 ARG B  83     -11.445  10.360   3.683  1.00 10.00      B   
ATOM   1869 HH21 ARG B  83     -12.033  11.153   4.017  1.00 10.00      B   
ATOM   1870 HH22 ARG B  83     -11.295   9.533   4.305  1.00 10.00      B   
ATOM   1871  C   ARG B  83      -7.348   7.157  -1.773  1.00 10.00      B   
ATOM   1872  O   ARG B  83      -7.866   6.813  -2.834  1.00 10.00      B   
ATOM   1873  N   GLU B  84      -6.576   8.231  -1.665  1.00 10.00      B   
ATOM   1874  HN  GLU B  84      -6.171   8.450  -0.802  1.00 10.00      B   
ATOM   1875  CA  GLU B  84      -6.307   9.086  -2.808  1.00 10.00      B   
ATOM   1876  CB  GLU B  84      -7.391  10.161  -2.948  1.00 10.00      B   
ATOM   1877  CG  GLU B  84      -7.573  11.037  -1.719  1.00 10.00      B   
ATOM   1878  CD  GLU B  84      -8.719  12.015  -1.872  1.00 10.00      B   
ATOM   1879  OE1 GLU B  84      -8.616  12.930  -2.723  1.00 10.00      B   
ATOM   1880  OE2 GLU B  84      -9.729  11.875  -1.148  1.00 10.00      B   
ATOM   1881  C   GLU B  84      -4.931   9.726  -2.699  1.00 10.00      B   
ATOM   1882  O   GLU B  84      -4.401   9.902  -1.601  1.00 10.00      B   
ATOM   1883  N   VAL B  85      -4.354  10.056  -3.844  1.00 10.00      B   
ATOM   1884  HN  VAL B  85      -4.829   9.875  -4.682  1.00 10.00      B   
ATOM   1885  CA  VAL B  85      -3.038  10.683  -3.895  1.00 10.00      B   
ATOM   1886  CB  VAL B  85      -2.169  10.085  -5.024  1.00 10.00      B   
ATOM   1887  CG1 VAL B  85      -0.790  10.730  -5.043  1.00 10.00      B   
ATOM   1888  CG2 VAL B  85      -2.052   8.575  -4.871  1.00 10.00      B   
ATOM   1889  C   VAL B  85      -3.171  12.190  -4.107  1.00 10.00      B   
ATOM   1890  O   VAL B  85      -4.282  12.733  -4.100  1.00 10.00      B   
ATOM   1891  N   THR B  87      -0.569  18.322  -8.291  1.00 10.00      B   
ATOM   1892  HN  THR B  87      -1.206  18.259  -7.542  1.00 10.00      B   
ATOM   1893  CA  THR B  87       0.660  19.082  -8.108  1.00 10.00      B   
ATOM   1894  CB  THR B  87       0.872  20.068  -9.272  1.00 10.00      B   
ATOM   1895  OG1 THR B  87      -0.395  20.360  -9.872  1.00 10.00      B   
ATOM   1896  HG1 THR B  87      -0.949  19.569  -9.832  1.00 10.00      B   
ATOM   1897  CG2 THR B  87       1.794  19.466 -10.320  1.00 10.00      B   
ATOM   1898  C   THR B  87       0.631  19.859  -6.794  1.00 10.00      B   
ATOM   1899  O   THR B  87      -0.412  19.952  -6.139  1.00 10.00      B   
ATOM   1900  N   HIS B  88       1.776  20.418  -6.421  1.00 10.00      B   
ATOM   1901  HN  HIS B  88       2.577  20.292  -6.991  1.00 10.00      B   
ATOM   1902  CA  HIS B  88       1.899  21.196  -5.195  1.00 10.00      B   
ATOM   1903  CB  HIS B  88       3.352  21.645  -4.999  1.00 10.00      B   
ATOM   1904  CG  HIS B  88       3.735  21.903  -3.571  1.00 10.00      B   
ATOM   1905  ND1 HIS B  88       4.630  21.114  -2.878  1.00 10.00      B   
ATOM   1906  HD1 HIS B  88       5.100  20.323  -3.236  1.00 10.00      B   
ATOM   1907  CD2 HIS B  88       3.343  22.872  -2.704  1.00 10.00      B   
ATOM   1908  CE1 HIS B  88       4.768  21.584  -1.652  1.00 10.00      B   
ATOM   1909  NE2 HIS B  88       4.001  22.649  -1.521  1.00 10.00      B   
ATOM   1910  HE2 HIS B  88       3.918  23.197  -0.705  1.00 10.00      B   
ATOM   1911  C   HIS B  88       0.974  22.408  -5.239  1.00 10.00      B   
ATOM   1912  O   HIS B  88       0.324  22.739  -4.249  1.00 10.00      B   
ATOM   1913  N   LYS B  89       0.911  23.048  -6.401  1.00 10.00      B   
ATOM   1914  HN  LYS B  89       1.460  22.727  -7.149  1.00 10.00      B   
ATOM   1915  CA  LYS B  89       0.066  24.220  -6.598  1.00 10.00      B   
ATOM   1916  CB  LYS B  89       0.299  24.812  -7.989  1.00 10.00      B   
ATOM   1917  CG  LYS B  89       1.708  25.325  -8.228  1.00 10.00      B   
ATOM   1918  CD  LYS B  89       1.932  25.634  -9.696  1.00 10.00      B   
ATOM   1919  CE  LYS B  89       3.324  26.188  -9.946  1.00 10.00      B   
ATOM   1920  NZ  LYS B  89       3.601  26.328 -11.401  1.00 10.00      B   
ATOM   1921  HZ1 LYS B  89       2.868  26.913 -11.850  1.00 10.00      B   
ATOM   1922  HZ2 LYS B  89       3.607  25.393 -11.858  1.00 10.00      B   
ATOM   1923  HZ3 LYS B  89       4.526  26.777 -11.548  1.00 10.00      B   
ATOM   1924  C   LYS B  89      -1.407  23.869  -6.432  1.00 10.00      B   
ATOM   1925  O   LYS B  89      -2.182  24.640  -5.863  1.00 10.00      B   
ATOM   1926  N   GLU B  90      -1.790  22.702  -6.928  1.00 10.00      B   
ATOM   1927  HN  GLU B  90      -1.127  22.128  -7.363  1.00 10.00      B   
ATOM   1928  CA  GLU B  90      -3.172  22.250  -6.840  1.00 10.00      B   
ATOM   1929  CB  GLU B  90      -3.414  21.056  -7.763  1.00 10.00      B   
ATOM   1930  CG  GLU B  90      -3.581  21.437  -9.225  1.00 10.00      B   
ATOM   1931  CD  GLU B  90      -3.982  20.267 -10.095  1.00 10.00      B   
ATOM   1932  OE1 GLU B  90      -3.333  20.045 -11.144  1.00 10.00      B   
ATOM   1933  OE2 GLU B  90      -4.942  19.556  -9.734  1.00 10.00      B   
ATOM   1934  C   GLU B  90      -3.560  21.907  -5.408  1.00 10.00      B   
ATOM   1935  O   GLU B  90      -4.596  22.356  -4.914  1.00 10.00      B   
ATOM   1936  N   TYR B  91      -2.714  21.134  -4.736  1.00 10.00      B   
ATOM   1937  HN  TYR B  91      -1.893  20.823  -5.178  1.00 10.00      B   
ATOM   1938  CA  TYR B  91      -2.978  20.731  -3.359  1.00 10.00      B   
ATOM   1939  CB  TYR B  91      -1.972  19.683  -2.880  1.00 10.00      B   
ATOM   1940  CG  TYR B  91      -2.382  19.002  -1.592  1.00 10.00      B   
ATOM   1941  CD1 TYR B  91      -3.386  18.042  -1.585  1.00 10.00      B   
ATOM   1942  CD2 TYR B  91      -1.776  19.323  -0.383  1.00 10.00      B   
ATOM   1943  CE1 TYR B  91      -3.776  17.421  -0.414  1.00 10.00      B   
ATOM   1944  CE2 TYR B  91      -2.158  18.705   0.794  1.00 10.00      B   
ATOM   1945  CZ  TYR B  91      -3.160  17.756   0.773  1.00 10.00      B   
ATOM   1946  OH  TYR B  91      -3.547  17.138   1.944  1.00 10.00      B   
ATOM   1947  HH  TYR B  91      -3.628  17.796   2.645  1.00 10.00      B   
ATOM   1948  C   TYR B  91      -2.991  21.931  -2.418  1.00 10.00      B   
ATOM   1949  O   TYR B  91      -3.766  21.969  -1.461  1.00 10.00      B   
ATOM   1950  N   ASP B  92      -2.143  22.914  -2.705  1.00 10.00      B   
ATOM   1951  HN  ASP B  92      -1.550  22.820  -3.482  1.00 10.00      B   
ATOM   1952  CA  ASP B  92      -2.063  24.124  -1.888  1.00 10.00      B   
ATOM   1953  CB  ASP B  92      -0.990  25.070  -2.432  1.00 10.00      B   
ATOM   1954  CG  ASP B  92      -0.475  26.052  -1.397  1.00 10.00      B   
ATOM   1955  OD1 ASP B  92       0.155  27.057  -1.794  1.00 10.00      B   
ATOM   1956  OD2 ASP B  92      -0.679  25.818  -0.186  1.00 10.00      B   
ATOM   1957  C   ASP B  92      -3.418  24.828  -1.853  1.00 10.00      B   
ATOM   1958  O   ASP B  92      -3.879  25.272  -0.797  1.00 10.00      B   
ATOM   1959  N   PHE B  93      -4.062  24.905  -3.013  1.00 10.00      B   
ATOM   1960  HN  PHE B  93      -3.647  24.523  -3.816  1.00 10.00      B   
ATOM   1961  CA  PHE B  93      -5.367  25.540  -3.119  1.00 10.00      B   
ATOM   1962  CB  PHE B  93      -5.659  25.931  -4.569  1.00 10.00      B   
ATOM   1963  CG  PHE B  93      -6.632  27.070  -4.707  1.00 10.00      B   
ATOM   1964  CD1 PHE B  93      -6.200  28.382  -4.591  1.00 10.00      B   
ATOM   1965  CD2 PHE B  93      -7.974  26.830  -4.955  1.00 10.00      B   
ATOM   1966  CE1 PHE B  93      -7.088  29.434  -4.719  1.00 10.00      B   
ATOM   1967  CE2 PHE B  93      -8.867  27.877  -5.083  1.00 10.00      B   
ATOM   1968  CZ  PHE B  93      -8.422  29.181  -4.965  1.00 10.00      B   
ATOM   1969  C   PHE B  93      -6.455  24.609  -2.591  1.00 10.00      B   
ATOM   1970  O   PHE B  93      -7.461  25.059  -2.044  1.00 10.00      B   
ATOM   1971  N   PHE B  94      -6.234  23.310  -2.754  1.00 10.00      B   
ATOM   1972  HN  PHE B  94      -5.410  23.025  -3.205  1.00 10.00      B   
ATOM   1973  CA  PHE B  94      -7.176  22.292  -2.296  1.00 10.00      B   
ATOM   1974  CB  PHE B  94      -6.651  20.895  -2.660  1.00 10.00      B   
ATOM   1975  CG  PHE B  94      -7.561  19.760  -2.282  1.00 10.00      B   
ATOM   1976  CD1 PHE B  94      -8.584  19.366  -3.126  1.00 10.00      B   
ATOM   1977  CD2 PHE B  94      -7.390  19.083  -1.084  1.00 10.00      B   
ATOM   1978  CE1 PHE B  94      -9.419  18.320  -2.785  1.00 10.00      B   
ATOM   1979  CE2 PHE B  94      -8.222  18.037  -0.735  1.00 10.00      B   
ATOM   1980  CZ  PHE B  94      -9.239  17.654  -1.587  1.00 10.00      B   
ATOM   1981  C   PHE B  94      -7.384  22.403  -0.786  1.00 10.00      B   
ATOM   1982  O   PHE B  94      -8.515  22.352  -0.297  1.00 10.00      B   
ATOM   1983  N   THR B  95      -6.285  22.568  -0.060  1.00 10.00      B   
ATOM   1984  HN  THR B  95      -5.410  22.589  -0.514  1.00 10.00      B   
ATOM   1985  CA  THR B  95      -6.333  22.705   1.391  1.00 10.00      B   
ATOM   1986  CB  THR B  95      -4.916  22.655   1.999  1.00 10.00      B   
ATOM   1987  OG1 THR B  95      -4.234  21.492   1.515  1.00 10.00      B   
ATOM   1988  HG1 THR B  95      -4.875  20.784   1.372  1.00 10.00      B   
ATOM   1989  CG2 THR B  95      -4.983  22.588   3.516  1.00 10.00      B   
ATOM   1990  C   THR B  95      -7.020  24.014   1.788  1.00 10.00      B   
ATOM   1991  O   THR B  95      -7.677  24.096   2.827  1.00 10.00      B   
ATOM   1992  N   ALA B  96      -6.872  25.033   0.946  1.00 10.00      B   
ATOM   1993  HN  ALA B  96      -6.337  24.908   0.134  1.00 10.00      B   
ATOM   1994  CA  ALA B  96      -7.485  26.331   1.201  1.00 10.00      B   
ATOM   1995  CB  ALA B  96      -6.985  27.361   0.201  1.00 10.00      B   
ATOM   1996  C   ALA B  96      -9.005  26.217   1.139  1.00 10.00      B   
ATOM   1997  O   ALA B  96      -9.720  26.826   1.935  1.00 10.00      B   
ATOM   1998  N   VAL B  97      -9.494  25.437   0.181  1.00 10.00      B   
ATOM   1999  HN  VAL B  97      -8.875  24.998  -0.443  1.00 10.00      B   
ATOM   2000  CA  VAL B  97     -10.928  25.227   0.033  1.00 10.00      B   
ATOM   2001  CB  VAL B  97     -11.277  24.606  -1.337  1.00 10.00      B   
ATOM   2002  CG1 VAL B  97     -12.780  24.404  -1.470  1.00 10.00      B   
ATOM   2003  CG2 VAL B  97     -10.752  25.479  -2.466  1.00 10.00      B   
ATOM   2004  C   VAL B  97     -11.418  24.308   1.143  1.00 10.00      B   
ATOM   2005  O   VAL B  97     -12.435  24.575   1.788  1.00 10.00      B   
ATOM   2006  N   HIS B  98     -10.666  23.238   1.372  1.00 10.00      B   
ATOM   2007  HN  HIS B  98      -9.860  23.101   0.826  1.00 10.00      B   
ATOM   2008  CA  HIS B  98     -10.986  22.265   2.409  1.00 10.00      B   
ATOM   2009  CB  HIS B  98     -10.428  20.885   2.042  1.00 10.00      B   
ATOM   2010  CG  HIS B  98     -11.307  20.087   1.129  1.00 10.00      B   
ATOM   2011  ND1 HIS B  98     -11.380  20.303  -0.232  1.00 10.00      B   
ATOM   2012  HD1 HIS B  98     -10.873  20.978  -0.738  1.00 10.00      B   
ATOM   2013  CD2 HIS B  98     -12.160  19.066   1.388  1.00 10.00      B   
ATOM   2014  CE1 HIS B  98     -12.239  19.453  -0.764  1.00 10.00      B   
ATOM   2015  NE2 HIS B  98     -12.723  18.693   0.196  1.00 10.00      B   
ATOM   2016  HE2 HIS B  98     -13.386  17.971   0.071  1.00 10.00      B   
ATOM   2017  C   HIS B  98     -10.414  22.726   3.744  1.00 10.00      B   
ATOM   2018  O   HIS B  98      -9.653  22.009   4.393  1.00 10.00      B   
ATOM   2019  N   ARG B  99     -10.790  23.929   4.142  1.00 10.00      B   
ATOM   2020  HN  ARG B  99     -11.406  24.442   3.577  1.00 10.00      B   
ATOM   2021  CA  ARG B  99     -10.319  24.514   5.386  1.00 10.00      B   
ATOM   2022  CB  ARG B  99     -10.291  26.042   5.275  1.00 10.00      B   
ATOM   2023  CG  ARG B  99     -11.662  26.675   5.081  1.00 10.00      B   
ATOM   2024  CD  ARG B  99     -11.551  28.141   4.696  1.00 10.00      B   
ATOM   2025  NE  ARG B  99     -10.932  28.955   5.745  1.00 10.00      B   
ATOM   2026  HE  ARG B  99     -10.731  28.510   6.602  1.00 10.00      B   
ATOM   2027  CZ  ARG B  99     -10.630  30.245   5.605  1.00 10.00      B   
ATOM   2028  NH1 ARG B  99     -10.900  30.873   4.467  1.00 10.00      B   
ATOM   2029 HH11 ARG B  99     -10.671  31.887   4.357  1.00 10.00      B   
ATOM   2030 HH12 ARG B  99     -11.335  30.359   3.674  1.00 10.00      B   
ATOM   2031  NH2 ARG B  99     -10.059  30.903   6.605  1.00 10.00      B   
ATOM   2032 HH21 ARG B  99      -9.821  31.914   6.502  1.00 10.00      B   
ATOM   2033 HH22 ARG B  99      -9.833  30.408   7.498  1.00 10.00      B   
ATOM   2034  C   ARG B  99     -11.186  24.084   6.566  1.00 10.00      B   
ATOM   2035  O   ARG B  99     -10.804  24.285   7.720  1.00 10.00      B   
ATOM   2036  N   THR B 100     -12.339  23.485   6.253  1.00 10.00      B   
ATOM   2037  HN  THR B 100     -12.550  23.350   5.305  1.00 10.00      B   
ATOM   2038  CB  THR B 100     -13.044  21.570   7.756  1.00 10.00      B   
ATOM   2039  OG1 THR B 100     -14.051  21.173   8.698  1.00 10.00      B   
ATOM   2040  HG1 THR B 100     -13.943  21.686   9.508  1.00 10.00      B   
ATOM   2041  CG2 THR B 100     -11.659  21.403   8.372  1.00 10.00      B   
ATOM   2042  CA  THR B 100     -13.301  23.018   7.256  1.00 10.00      B   
ATOM   2043  C   THR B 100     -13.535  24.025   8.393  1.00 10.00      B   
ATOM   2044  O   THR B 100     -13.104  23.774   9.543  1.00 10.00      B   
ATOM   2045  OXT THR B 100     -14.148  25.083   8.121  1.00 10.00      B   
END
