# Supplementary material for: Large-scale discovery of protein interactions at residue resolution using co-evolution calculated from genomic sequences
Source: Nat Commun. 2021 Mar 2;12:1396. doi: 10.1038/s41467-021-21636-z (PMC7925567; doi:10.1038/s41467-021-21636-z)
Supplement: Supplementary file 12 — Supplementary Data 10 [file 41467_2021_21636_MOESM12_ESM.zip › supplementary/allpdb1601_HIGA_HIGB/models/haddock_top3_haddock_41w.pdb]

REMARK FILENAME="haddock_41w.pdb0"
REMARK ===============================================================
REMARK HADDOCK run for haddock
REMARK initial structure: haddock_41.pdb
REMARK final NOE weights: unambig 50 amb: 50
REMARK ===============================================================
REMARK            total,bonds,angles,improper,dihe,vdw,elec,air,cdih,coup,rdcs,vean,dani,xpcs,rg
REMARK energies: -390.865, 0, 0, 0, 0, -61.4403, -413.246, 83.8215, 0, 0, 0, 0, 0, 0, 0
REMARK ===============================================================
REMARK            bonds,angles,impropers,dihe,air,cdih,coup,rdcs,vean,dani,xpcs
REMARK rms-dev.: 0,0,0,0,1.72016,0,0, 0, 0, 0, 0
REMARK ===============================================================
REMARK               air,cdih,coup,rdcs,vean,dani,xpcs
REMARK               >0.3,>5,>1,>0,>5,>0.2,>0.2
REMARK violations.: 2, 0, 0, 0, 0, 0, 0
REMARK ===============================================================
REMARK                        CVpartition#,violations,rms
REMARK AIRs cross-validation: 1, 0, NaN
REMARK ===============================================================
REMARK NCS energy: 0
REMARK ===============================================================
REMARK Symmetry energy: 0
REMARK ===============================================================
REMARK Desolvation energy: -25.4999
REMARK Internal energy free molecules: 36300.8
REMARK Internal energy complex: -7191.69
REMARK Binding energy: -43992.6
REMARK ===============================================================
REMARK buried surface area: 2225.58
REMARK ===============================================================
REMARK water - chain1: 0 0 0
REMARK water - chain2: 0 0 0
REMARK water - chain3: 0 0 0
REMARK water - chain4: 0 0 0
REMARK water - chain5: 0 0 0
REMARK water - chain6: 0 0 0
REMARK ===============================================================
REMARK water - water: 0 0 0
REMARK ===============================================================
REMARK DATE:14-May-2020  14:47:34       created by user: he47
REMARK VERSION:1.3
ATOM      1  CB  ALA A   3     -26.654  23.924  -8.981  1.00 10.00      A   
ATOM      2  C   ALA A   3     -27.616  24.542  -6.758  1.00 10.00      A   
ATOM      3  O   ALA A   3     -27.515  23.386  -6.343  1.00 10.00      A   
ATOM      4  N   ALA A   3     -27.332  26.249  -8.530  1.00 10.00      A   
ATOM      5  HT1 ALA A   3     -28.095  26.857  -8.168  1.00 10.00      A   
ATOM      6  HT2 ALA A   3     -27.242  26.404  -9.552  1.00 10.00      A   
ATOM      7  HT3 ALA A   3     -26.441  26.519  -8.072  1.00 10.00      A   
ATOM      8  CA  ALA A   3     -27.639  24.829  -8.255  1.00 10.00      A   
ATOM      9  N   ILE A   4     -27.709  25.589  -5.947  1.00 10.00      A   
ATOM     10  HN  ILE A   4     -27.796  26.487  -6.328  1.00 10.00      A   
ATOM     11  CA  ILE A   4     -27.696  25.430  -4.498  1.00 10.00      A   
ATOM     12  CB  ILE A   4     -27.691  26.781  -3.758  1.00 10.00      A   
ATOM     13  CG1 ILE A   4     -28.888  27.640  -4.175  1.00 10.00      A   
ATOM     14  CG2 ILE A   4     -26.379  27.513  -3.990  1.00 10.00      A   
ATOM     15  CD1 ILE A   4     -29.139  28.824  -3.266  1.00 10.00      A   
ATOM     16  C   ILE A   4     -28.888  24.605  -4.031  1.00 10.00      A   
ATOM     17  O   ILE A   4     -29.899  24.516  -4.733  1.00 10.00      A   
ATOM     18  N   ALA A   5     -28.746  23.989  -2.857  1.00 10.00      A   
ATOM     19  HN  ALA A   5     -27.901  24.105  -2.367  1.00 10.00      A   
ATOM     20  CA  ALA A   5     -29.793  23.150  -2.264  1.00 10.00      A   
ATOM     21  CB  ALA A   5     -31.133  23.873  -2.166  1.00 10.00      A   
ATOM     22  C   ALA A   5     -29.916  21.801  -2.976  1.00 10.00      A   
ATOM     23  O   ALA A   5     -29.941  20.757  -2.329  1.00 10.00      A   
ATOM     24  N   ASP A   6     -29.964  21.830  -4.307  1.00 10.00      A   
ATOM     25  HN  ASP A   6     -29.927  22.701  -4.763  1.00 10.00      A   
ATOM     26  CA  ASP A   6     -30.077  20.610  -5.106  1.00 10.00      A   
ATOM     27  CB  ASP A   6     -30.181  20.942  -6.597  1.00 10.00      A   
ATOM     28  CG  ASP A   6     -31.602  20.893  -7.112  1.00 10.00      A   
ATOM     29  OD1 ASP A   6     -32.053  19.807  -7.539  1.00 10.00      A   
ATOM     30  OD2 ASP A   6     -32.277  21.944  -7.098  1.00 10.00      A   
ATOM     31  C   ASP A   6     -28.881  19.702  -4.871  1.00 10.00      A   
ATOM     32  O   ASP A   6     -29.034  18.509  -4.607  1.00 10.00      A   
ATOM     33  N   ILE A   7     -27.690  20.284  -4.957  1.00 10.00      A   
ATOM     34  HN  ILE A   7     -27.644  21.239  -5.177  1.00 10.00      A   
ATOM     35  CA  ILE A   7     -26.453  19.541  -4.749  1.00 10.00      A   
ATOM     36  CB  ILE A   7     -25.212  20.433  -4.981  1.00 10.00      A   
ATOM     37  CG1 ILE A   7     -25.273  21.090  -6.362  1.00 10.00      A   
ATOM     38  CG2 ILE A   7     -23.933  19.623  -4.833  1.00 10.00      A   
ATOM     39  CD1 ILE A   7     -24.169  22.095  -6.614  1.00 10.00      A   
ATOM     40  C   ILE A   7     -26.408  18.976  -3.331  1.00 10.00      A   
ATOM     41  O   ILE A   7     -25.959  17.849  -3.111  1.00 10.00      A   
ATOM     42  N   LEU A   8     -26.891  19.761  -2.376  1.00 10.00      A   
ATOM     43  HN  LEU A   8     -27.248  20.639  -2.614  1.00 10.00      A   
ATOM     44  CA  LEU A   8     -26.916  19.338  -0.984  1.00 10.00      A   
ATOM     45  CB  LEU A   8     -27.322  20.500  -0.078  1.00 10.00      A   
ATOM     46  CG  LEU A   8     -26.389  21.713  -0.081  1.00 10.00      A   
ATOM     47  CD1 LEU A   8     -26.940  22.803   0.822  1.00 10.00      A   
ATOM     48  CD2 LEU A   8     -24.990  21.308   0.358  1.00 10.00      A   
ATOM     49  C   LEU A   8     -27.881  18.175  -0.810  1.00 10.00      A   
ATOM     50  O   LEU A   8     -27.551  17.171  -0.181  1.00 10.00      A   
ATOM     51  N   GLN A   9     -29.070  18.315  -1.392  1.00 10.00      A   
ATOM     52  HN  GLN A   9     -29.269  19.148  -1.878  1.00 10.00      A   
ATOM     53  CA  GLN A   9     -30.094  17.279  -1.321  1.00 10.00      A   
ATOM     54  CB  GLN A   9     -31.379  17.738  -2.023  1.00 10.00      A   
ATOM     55  CG  GLN A   9     -32.546  16.768  -1.904  1.00 10.00      A   
ATOM     56  CD  GLN A   9     -32.872  16.418  -0.466  1.00 10.00      A   
ATOM     57  OE1 GLN A   9     -33.642  17.117   0.195  1.00 10.00      A   
ATOM     58  NE2 GLN A   9     -32.288  15.333   0.025  1.00 10.00      A   
ATOM     59 HE21 GLN A   9     -31.683  14.824  -0.561  1.00 10.00      A   
ATOM     60 HE22 GLN A   9     -32.482  15.078   0.955  1.00 10.00      A   
ATOM     61  C   GLN A   9     -29.583  15.984  -1.944  1.00 10.00      A   
ATOM     62  O   GLN A   9     -29.812  14.897  -1.412  1.00 10.00      A   
ATOM     63  N   ALA A  10     -28.890  16.114  -3.071  1.00 10.00      A   
ATOM     64  HN  ALA A  10     -28.759  17.013  -3.448  1.00 10.00      A   
ATOM     65  CA  ALA A  10     -28.326  14.963  -3.768  1.00 10.00      A   
ATOM     66  CB  ALA A  10     -27.716  15.395  -5.093  1.00 10.00      A   
ATOM     67  C   ALA A  10     -27.276  14.283  -2.895  1.00 10.00      A   
ATOM     68  O   ALA A  10     -27.261  13.060  -2.759  1.00 10.00      A   
ATOM     69  N   GLY A  11     -26.417  15.091  -2.281  1.00 10.00      A   
ATOM     70  HN  GLY A  11     -26.489  16.063  -2.414  1.00 10.00      A   
ATOM     71  CA  GLY A  11     -25.380  14.556  -1.420  1.00 10.00      A   
ATOM     72  C   GLY A  11     -25.955  13.864  -0.203  1.00 10.00      A   
ATOM     73  O   GLY A  11     -25.493  12.789   0.186  1.00 10.00      A   
ATOM     74  N   GLU A  12     -26.974  14.477   0.395  1.00 10.00      A   
ATOM     75  HN  GLU A  12     -27.288  15.343   0.045  1.00 10.00      A   
ATOM     76  CA  GLU A  12     -27.626  13.909   1.569  1.00 10.00      A   
ATOM     77  CB  GLU A  12     -28.694  14.858   2.118  1.00 10.00      A   
ATOM     78  CG  GLU A  12     -28.131  16.110   2.773  1.00 10.00      A   
ATOM     79  CD  GLU A  12     -29.193  16.929   3.472  1.00 10.00      A   
ATOM     80  OE1 GLU A  12     -30.370  16.862   3.062  1.00 10.00      A   
ATOM     81  OE2 GLU A  12     -28.854  17.650   4.439  1.00 10.00      A   
ATOM     82  C   GLU A  12     -28.236  12.549   1.251  1.00 10.00      A   
ATOM     83  O   GLU A  12     -28.263  11.660   2.101  1.00 10.00      A   
ATOM     84  N   LYS A  13     -28.716  12.390   0.020  1.00 10.00      A   
ATOM     85  HN  LYS A  13     -28.662  13.139  -0.613  1.00 10.00      A   
ATOM     86  CA  LYS A  13     -29.315  11.133  -0.416  1.00 10.00      A   
ATOM     87  CB  LYS A  13     -29.854  11.256  -1.842  1.00 10.00      A   
ATOM     88  CG  LYS A  13     -31.068  12.154  -1.968  1.00 10.00      A   
ATOM     89  CD  LYS A  13     -31.379  12.470  -3.421  1.00 10.00      A   
ATOM     90  CE  LYS A  13     -32.583  13.387  -3.527  1.00 10.00      A   
ATOM     91  NZ  LYS A  13     -32.866  13.786  -4.929  1.00 10.00      A   
ATOM     92  HZ1 LYS A  13     -32.923  12.947  -5.537  1.00 10.00      A   
ATOM     93  HZ2 LYS A  13     -32.112  14.407  -5.286  1.00 10.00      A   
ATOM     94  HZ3 LYS A  13     -33.770  14.299  -4.980  1.00 10.00      A   
ATOM     95  C   LYS A  13     -28.283  10.017  -0.354  1.00 10.00      A   
ATOM     96  O   LYS A  13     -28.545   8.945   0.187  1.00 10.00      A   
ATOM     97  N   LEU A  14     -27.100  10.292  -0.886  1.00 10.00      A   
ATOM     98  HN  LEU A  14     -26.948  11.175  -1.290  1.00 10.00      A   
ATOM     99  CA  LEU A  14     -26.020   9.314  -0.889  1.00 10.00      A   
ATOM    100  CB  LEU A  14     -24.880   9.786  -1.788  1.00 10.00      A   
ATOM    101  CG  LEU A  14     -25.224   9.971  -3.267  1.00 10.00      A   
ATOM    102  CD1 LEU A  14     -24.118  10.732  -3.980  1.00 10.00      A   
ATOM    103  CD2 LEU A  14     -25.468   8.624  -3.931  1.00 10.00      A   
ATOM    104  C   LEU A  14     -25.507   9.069   0.524  1.00 10.00      A   
ATOM    105  O   LEU A  14     -25.170   7.941   0.887  1.00 10.00      A   
ATOM    106  N   THR A  15     -25.461  10.129   1.321  1.00 10.00      A   
ATOM    107  HN  THR A  15     -25.742  11.000   0.970  1.00 10.00      A   
ATOM    108  CA  THR A  15     -24.999  10.036   2.700  1.00 10.00      A   
ATOM    109  CB  THR A  15     -24.811  11.438   3.320  1.00 10.00      A   
ATOM    110  OG1 THR A  15     -24.081  12.269   2.405  1.00 10.00      A   
ATOM    111  HG1 THR A  15     -24.626  12.452   1.626  1.00 10.00      A   
ATOM    112  CG2 THR A  15     -24.034  11.347   4.625  1.00 10.00      A   
ATOM    113  C   THR A  15     -25.980   9.217   3.543  1.00 10.00      A   
ATOM    114  O   THR A  15     -25.603   8.609   4.546  1.00 10.00      A   
ATOM    115  N   ALA A  16     -27.239   9.201   3.124  1.00 10.00      A   
ATOM    116  HN  ALA A  16     -27.483   9.719   2.328  1.00 10.00      A   
ATOM    117  CA  ALA A  16     -28.271   8.446   3.821  1.00 10.00      A   
ATOM    118  CB  ALA A  16     -29.650   8.875   3.353  1.00 10.00      A   
ATOM    119  C   ALA A  16     -28.071   6.950   3.593  1.00 10.00      A   
ATOM    120  O   ALA A  16     -28.402   6.129   4.450  1.00 10.00      A   
ATOM    121  N   VAL A  17     -27.534   6.608   2.429  1.00 10.00      A   
ATOM    122  HN  VAL A  17     -27.312   7.308   1.781  1.00 10.00      A   
ATOM    123  CA  VAL A  17     -27.266   5.216   2.087  1.00 10.00      A   
ATOM    124  CB  VAL A  17     -27.146   5.024   0.559  1.00 10.00      A   
ATOM    125  CG1 VAL A  17     -26.954   3.554   0.205  1.00 10.00      A   
ATOM    126  CG2 VAL A  17     -28.369   5.589  -0.143  1.00 10.00      A   
ATOM    127  C   VAL A  17     -25.969   4.775   2.752  1.00 10.00      A   
ATOM    128  O   VAL A  17     -25.891   3.700   3.349  1.00 10.00      A   
ATOM    129  N   ALA A  18     -24.956   5.624   2.653  1.00 10.00      A   
ATOM    130  HN  ALA A  18     -25.083   6.468   2.164  1.00 10.00      A   
ATOM    131  CA  ALA A  18     -23.663   5.345   3.248  1.00 10.00      A   
ATOM    132  CB  ALA A  18     -22.592   5.276   2.173  1.00 10.00      A   
ATOM    133  C   ALA A  18     -23.322   6.415   4.280  1.00 10.00      A   
ATOM    134  O   ALA A  18     -22.793   7.471   3.935  1.00 10.00      A   
ATOM    135  N   PRO A  19     -23.615   6.148   5.566  1.00 10.00      A   
ATOM    136  CA  PRO A  19     -23.358   7.099   6.660  1.00 10.00      A   
ATOM    137  CB  PRO A  19     -23.914   6.389   7.899  1.00 10.00      A   
ATOM    138  CG  PRO A  19     -23.947   4.945   7.530  1.00 10.00      A   
ATOM    139  CD  PRO A  19     -24.228   4.900   6.058  1.00 10.00      A   
ATOM    140  C   PRO A  19     -21.871   7.399   6.848  1.00 10.00      A   
ATOM    141  O   PRO A  19     -21.499   8.356   7.527  1.00 10.00      A   
ATOM    142  N   PHE A  20     -21.024   6.577   6.240  1.00 10.00      A   
ATOM    143  HN  PHE A  20     -21.381   5.835   5.709  1.00 10.00      A   
ATOM    144  CA  PHE A  20     -19.582   6.754   6.340  1.00 10.00      A   
ATOM    145  CB  PHE A  20     -18.851   5.403   6.346  1.00 10.00      A   
ATOM    146  CG  PHE A  20     -19.366   4.403   5.345  1.00 10.00      A   
ATOM    147  CD1 PHE A  20     -18.909   4.406   4.038  1.00 10.00      A   
ATOM    148  CD2 PHE A  20     -20.306   3.454   5.718  1.00 10.00      A   
ATOM    149  CE1 PHE A  20     -19.380   3.486   3.123  1.00 10.00      A   
ATOM    150  CE2 PHE A  20     -20.783   2.531   4.807  1.00 10.00      A   
ATOM    151  CZ  PHE A  20     -20.319   2.547   3.507  1.00 10.00      A   
ATOM    152  C   PHE A  20     -19.047   7.654   5.232  1.00 10.00      A   
ATOM    153  O   PHE A  20     -17.853   7.951   5.191  1.00 10.00      A   
ATOM    154  N   LEU A  21     -19.937   8.100   4.345  1.00 10.00      A   
ATOM    155  HN  LEU A  21     -20.878   7.840   4.441  1.00 10.00      A   
ATOM    156  CA  LEU A  21     -19.545   8.966   3.233  1.00 10.00      A   
ATOM    157  CB  LEU A  21     -20.673   9.069   2.201  1.00 10.00      A   
ATOM    158  CG  LEU A  21     -20.363   9.860   0.924  1.00 10.00      A   
ATOM    159  CD1 LEU A  21     -19.313   9.144   0.084  1.00 10.00      A   
ATOM    160  CD2 LEU A  21     -21.632  10.097   0.120  1.00 10.00      A   
ATOM    161  C   LEU A  21     -19.161  10.358   3.725  1.00 10.00      A   
ATOM    162  O   LEU A  21     -18.310  11.024   3.136  1.00 10.00      A   
ATOM    163  N   ALA A  22     -19.784  10.787   4.813  1.00 10.00      A   
ATOM    164  HN  ALA A  22     -20.449  10.209   5.241  1.00 10.00      A   
ATOM    165  CA  ALA A  22     -19.506  12.099   5.385  1.00 10.00      A   
ATOM    166  CB  ALA A  22     -20.735  12.637   6.102  1.00 10.00      A   
ATOM    167  C   ALA A  22     -18.313  12.034   6.337  1.00 10.00      A   
ATOM    168  O   ALA A  22     -17.818  13.058   6.811  1.00 10.00      A   
ATOM    169  N   GLY A  23     -17.854  10.821   6.607  1.00 10.00      A   
ATOM    170  HN  GLY A  23     -18.284  10.043   6.197  1.00 10.00      A   
ATOM    171  CA  GLY A  23     -16.731  10.630   7.497  1.00 10.00      A   
ATOM    172  C   GLY A  23     -16.896   9.390   8.346  1.00 10.00      A   
ATOM    173  O   GLY A  23     -17.979   9.127   8.869  1.00 10.00      A   
ATOM    174  N   ILE A  24     -15.828   8.621   8.475  1.00 10.00      A   
ATOM    175  HN  ILE A  24     -14.990   8.886   8.036  1.00 10.00      A   
ATOM    176  CA  ILE A  24     -15.855   7.399   9.264  1.00 10.00      A   
ATOM    177  CB  ILE A  24     -14.716   6.446   8.843  1.00 10.00      A   
ATOM    178  CG1 ILE A  24     -14.741   6.223   7.326  1.00 10.00      A   
ATOM    179  CG2 ILE A  24     -14.832   5.119   9.574  1.00 10.00      A   
ATOM    180  CD1 ILE A  24     -13.581   5.398   6.808  1.00 10.00      A   
ATOM    181  C   ILE A  24     -15.738   7.731  10.752  1.00 10.00      A   
ATOM    182  O   ILE A  24     -14.966   8.614  11.140  1.00 10.00      A   
ATOM    183  N   GLN A  25     -16.522   7.049  11.579  1.00 10.00      A   
ATOM    184  HN  GLN A  25     -17.149   6.384  11.211  1.00 10.00      A   
ATOM    185  CA  GLN A  25     -16.501   7.286  13.017  1.00 10.00      A   
ATOM    186  CB  GLN A  25     -17.827   7.905  13.471  1.00 10.00      A   
ATOM    187  CG  GLN A  25     -18.048   9.323  12.971  1.00 10.00      A   
ATOM    188  CD  GLN A  25     -17.142  10.324  13.660  1.00 10.00      A   
ATOM    189  OE1 GLN A  25     -17.524  10.945  14.653  1.00 10.00      A   
ATOM    190  NE2 GLN A  25     -15.933  10.479  13.147  1.00 10.00      A   
ATOM    191 HE21 GLN A  25     -15.691   9.945  12.357  1.00 10.00      A   
ATOM    192 HE22 GLN A  25     -15.325  11.114  13.579  1.00 10.00      A   
ATOM    193  C   GLN A  25     -16.218   6.014  13.813  1.00 10.00      A   
ATOM    194  O   GLN A  25     -16.194   6.047  15.040  1.00 10.00      A   
ATOM    195  N   ASN A  26     -16.009   4.897  13.122  1.00 10.00      A   
ATOM    196  HN  ASN A  26     -16.035   4.925  12.145  1.00 10.00      A   
ATOM    197  CA  ASN A  26     -15.737   3.625  13.798  1.00 10.00      A   
ATOM    198  CB  ASN A  26     -16.995   3.081  14.488  1.00 10.00      A   
ATOM    199  CG  ASN A  26     -18.178   2.943  13.553  1.00 10.00      A   
ATOM    200  OD1 ASN A  26     -18.172   2.117  12.644  1.00 10.00      A   
ATOM    201  ND2 ASN A  26     -19.205   3.747  13.775  1.00 10.00      A   
ATOM    202 HD21 ASN A  26     -19.144   4.382  14.527  1.00 10.00      A   
ATOM    203 HD22 ASN A  26     -19.986   3.676  13.187  1.00 10.00      A   
ATOM    204  C   ASN A  26     -15.166   2.577  12.847  1.00 10.00      A   
ATOM    205  O   ASN A  26     -15.157   2.765  11.631  1.00 10.00      A   
ATOM    206  N   GLU A  27     -14.710   1.463  13.417  1.00 10.00      A   
ATOM    207  HN  GLU A  27     -14.768   1.375  14.395  1.00 10.00      A   
ATOM    208  CA  GLU A  27     -14.122   0.372  12.645  1.00 10.00      A   
ATOM    209  CB  GLU A  27     -13.500  -0.665  13.582  1.00 10.00      A   
ATOM    210  CG  GLU A  27     -12.313  -0.157  14.381  1.00 10.00      A   
ATOM    211  CD  GLU A  27     -11.979  -1.072  15.537  1.00 10.00      A   
ATOM    212  OE1 GLU A  27     -12.414  -0.779  16.673  1.00 10.00      A   
ATOM    213  OE2 GLU A  27     -11.298  -2.095  15.312  1.00 10.00      A   
ATOM    214  C   GLU A  27     -15.145  -0.305  11.739  1.00 10.00      A   
ATOM    215  O   GLU A  27     -14.807  -0.764  10.645  1.00 10.00      A   
ATOM    216  N   GLU A  28     -16.391  -0.363  12.197  1.00 10.00      A   
ATOM    217  HN  GLU A  28     -16.597   0.035  13.067  1.00 10.00      A   
ATOM    218  CA  GLU A  28     -17.465  -0.989  11.430  1.00 10.00      A   
ATOM    219  CB  GLU A  28     -18.789  -0.908  12.194  1.00 10.00      A   
ATOM    220  CG  GLU A  28     -18.806  -1.700  13.489  1.00 10.00      A   
ATOM    221  CD  GLU A  28     -19.992  -1.362  14.370  1.00 10.00      A   
ATOM    222  OE1 GLU A  28     -21.114  -1.217  13.843  1.00 10.00      A   
ATOM    223  OE2 GLU A  28     -19.806  -1.239  15.598  1.00 10.00      A   
ATOM    224  C   GLU A  28     -17.607  -0.322  10.065  1.00 10.00      A   
ATOM    225  O   GLU A  28     -17.592  -0.990   9.029  1.00 10.00      A   
ATOM    226  N   GLN A  29     -17.718   1.002  10.076  1.00 10.00      A   
ATOM    227  HN  GLN A  29     -17.715   1.472  10.941  1.00 10.00      A   
ATOM    228  CA  GLN A  29     -17.859   1.773   8.850  1.00 10.00      A   
ATOM    229  CB  GLN A  29     -18.176   3.234   9.166  1.00 10.00      A   
ATOM    230  CG  GLN A  29     -19.456   3.446   9.953  1.00 10.00      A   
ATOM    231  CD  GLN A  29     -19.621   4.881  10.406  1.00 10.00      A   
ATOM    232  OE1 GLN A  29     -18.639   5.595  10.622  1.00 10.00      A   
ATOM    233  NE2 GLN A  29     -20.862   5.309  10.553  1.00 10.00      A   
ATOM    234 HE21 GLN A  29     -21.590   4.683  10.362  1.00 10.00      A   
ATOM    235 HE22 GLN A  29     -21.003   6.234  10.852  1.00 10.00      A   
ATOM    236  C   GLN A  29     -16.589   1.697   8.012  1.00 10.00      A   
ATOM    237  O   GLN A  29     -16.653   1.642   6.787  1.00 10.00      A   
ATOM    238  N   TYR A  30     -15.441   1.692   8.683  1.00 10.00      A   
ATOM    239  HN  TYR A  30     -15.462   1.742   9.663  1.00 10.00      A   
ATOM    240  CA  TYR A  30     -14.150   1.624   8.006  1.00 10.00      A   
ATOM    241  CB  TYR A  30     -13.007   1.694   9.028  1.00 10.00      A   
ATOM    242  CG  TYR A  30     -11.663   1.208   8.523  1.00 10.00      A   
ATOM    243  CD1 TYR A  30     -10.951   1.918   7.564  1.00 10.00      A   
ATOM    244  CD2 TYR A  30     -11.106   0.037   9.018  1.00 10.00      A   
ATOM    245  CE1 TYR A  30      -9.724   1.471   7.112  1.00 10.00      A   
ATOM    246  CE2 TYR A  30      -9.882  -0.417   8.571  1.00 10.00      A   
ATOM    247  CZ  TYR A  30      -9.194   0.303   7.620  1.00 10.00      A   
ATOM    248  OH  TYR A  30      -7.972  -0.148   7.175  1.00 10.00      A   
ATOM    249  HH  TYR A  30      -7.401   0.619   6.963  1.00 10.00      A   
ATOM    250  C   TYR A  30     -14.037   0.371   7.141  1.00 10.00      A   
ATOM    251  O   TYR A  30     -13.766   0.455   5.945  1.00 10.00      A   
ATOM    252  N   THR A  31     -14.269  -0.783   7.745  1.00 10.00      A   
ATOM    253  HN  THR A  31     -14.493  -0.788   8.701  1.00 10.00      A   
ATOM    254  CA  THR A  31     -14.182  -2.047   7.033  1.00 10.00      A   
ATOM    255  CB  THR A  31     -14.243  -3.237   8.006  1.00 10.00      A   
ATOM    256  OG1 THR A  31     -13.531  -2.888   9.201  1.00 10.00      A   
ATOM    257  HG1 THR A  31     -14.160  -2.767   9.922  1.00 10.00      A   
ATOM    258  CG2 THR A  31     -13.593  -4.464   7.387  1.00 10.00      A   
ATOM    259  C   THR A  31     -15.271  -2.169   5.964  1.00 10.00      A   
ATOM    260  O   THR A  31     -15.073  -2.818   4.937  1.00 10.00      A   
ATOM    261  N   GLN A  32     -16.414  -1.536   6.201  1.00 10.00      A   
ATOM    262  HN  GLN A  32     -16.520  -1.035   7.036  1.00 10.00      A   
ATOM    263  CA  GLN A  32     -17.517  -1.577   5.245  1.00 10.00      A   
ATOM    264  CB  GLN A  32     -18.849  -1.211   5.904  1.00 10.00      A   
ATOM    265  CG  GLN A  32     -19.421  -2.313   6.780  1.00 10.00      A   
ATOM    266  CD  GLN A  32     -20.881  -2.097   7.128  1.00 10.00      A   
ATOM    267  OE1 GLN A  32     -21.348  -0.963   7.245  1.00 10.00      A   
ATOM    268  NE2 GLN A  32     -21.616  -3.186   7.276  1.00 10.00      A   
ATOM    269 HE21 GLN A  32     -21.182  -4.059   7.154  1.00 10.00      A   
ATOM    270 HE22 GLN A  32     -22.563  -3.081   7.502  1.00 10.00      A   
ATOM    271  C   GLN A  32     -17.234  -0.674   4.050  1.00 10.00      A   
ATOM    272  O   GLN A  32     -17.665  -0.955   2.930  1.00 10.00      A   
ATOM    273  N   ALA A  33     -16.500   0.410   4.290  1.00 10.00      A   
ATOM    274  HN  ALA A  33     -16.199   0.593   5.210  1.00 10.00      A   
ATOM    275  CA  ALA A  33     -16.141   1.339   3.228  1.00 10.00      A   
ATOM    276  CB  ALA A  33     -15.468   2.575   3.802  1.00 10.00      A   
ATOM    277  C   ALA A  33     -15.220   0.645   2.236  1.00 10.00      A   
ATOM    278  O   ALA A  33     -15.279   0.895   1.030  1.00 10.00      A   
ATOM    279  N   LEU A  34     -14.383  -0.249   2.758  1.00 10.00      A   
ATOM    280  HN  LEU A  34     -14.383  -0.390   3.730  1.00 10.00      A   
ATOM    281  CA  LEU A  34     -13.453  -1.008   1.934  1.00 10.00      A   
ATOM    282  CB  LEU A  34     -12.561  -1.898   2.806  1.00 10.00      A   
ATOM    283  CG  LEU A  34     -11.851  -1.210   3.975  1.00 10.00      A   
ATOM    284  CD1 LEU A  34     -11.104  -2.230   4.822  1.00 10.00      A   
ATOM    285  CD2 LEU A  34     -10.907  -0.126   3.476  1.00 10.00      A   
ATOM    286  C   LEU A  34     -14.217  -1.865   0.930  1.00 10.00      A   
ATOM    287  O   LEU A  34     -13.808  -2.004  -0.219  1.00 10.00      A   
ATOM    288  N   GLU A  35     -15.340  -2.420   1.370  1.00 10.00      A   
ATOM    289  HN  GLU A  35     -15.615  -2.268   2.299  1.00 10.00      A   
ATOM    290  CA  GLU A  35     -16.170  -3.256   0.510  1.00 10.00      A   
ATOM    291  CB  GLU A  35     -17.291  -3.906   1.319  1.00 10.00      A   
ATOM    292  CG  GLU A  35     -16.807  -4.761   2.475  1.00 10.00      A   
ATOM    293  CD  GLU A  35     -17.946  -5.348   3.275  1.00 10.00      A   
ATOM    294  OE1 GLU A  35     -18.431  -4.674   4.208  1.00 10.00      A   
ATOM    295  OE2 GLU A  35     -18.351  -6.492   2.989  1.00 10.00      A   
ATOM    296  C   GLU A  35     -16.769  -2.428  -0.622  1.00 10.00      A   
ATOM    297  O   GLU A  35     -16.873  -2.892  -1.758  1.00 10.00      A   
ATOM    298  N   LEU A  36     -17.152  -1.196  -0.299  1.00 10.00      A   
ATOM    299  HN  LEU A  36     -17.029  -0.885   0.623  1.00 10.00      A   
ATOM    300  CA  LEU A  36     -17.743  -0.294  -1.277  1.00 10.00      A   
ATOM    301  CB  LEU A  36     -18.335   0.934  -0.582  1.00 10.00      A   
ATOM    302  CG  LEU A  36     -19.142   1.888  -1.466  1.00 10.00      A   
ATOM    303  CD1 LEU A  36     -20.385   1.202  -2.008  1.00 10.00      A   
ATOM    304  CD2 LEU A  36     -19.510   3.148  -0.700  1.00 10.00      A   
ATOM    305  C   LEU A  36     -16.710   0.130  -2.315  1.00 10.00      A   
ATOM    306  O   LEU A  36     -16.968   0.079  -3.519  1.00 10.00      A   
ATOM    307  N   VAL A  37     -15.533   0.531  -1.845  1.00 10.00      A   
ATOM    308  HN  VAL A  37     -15.379   0.540  -0.872  1.00 10.00      A   
ATOM    309  CA  VAL A  37     -14.467   0.962  -2.742  1.00 10.00      A   
ATOM    310  CB  VAL A  37     -13.308   1.676  -2.000  1.00 10.00      A   
ATOM    311  CG1 VAL A  37     -12.455   0.707  -1.195  1.00 10.00      A   
ATOM    312  CG2 VAL A  37     -12.456   2.485  -2.963  1.00 10.00      A   
ATOM    313  C   VAL A  37     -13.954  -0.196  -3.602  1.00 10.00      A   
ATOM    314  O   VAL A  37     -13.618  -0.005  -4.767  1.00 10.00      A   
ATOM    315  N   ASP A  38     -13.923  -1.398  -3.029  1.00 10.00      A   
ATOM    316  HN  ASP A  38     -14.204  -1.491  -2.091  1.00 10.00      A   
ATOM    317  CA  ASP A  38     -13.461  -2.584  -3.750  1.00 10.00      A   
ATOM    318  CB  ASP A  38     -13.358  -3.780  -2.796  1.00 10.00      A   
ATOM    319  CG  ASP A  38     -12.986  -5.076  -3.493  1.00 10.00      A   
ATOM    320  OD1 ASP A  38     -13.903  -5.786  -3.965  1.00 10.00      A   
ATOM    321  OD2 ASP A  38     -11.782  -5.403  -3.550  1.00 10.00      A   
ATOM    322  C   ASP A  38     -14.403  -2.918  -4.902  1.00 10.00      A   
ATOM    323  O   ASP A  38     -13.967  -3.170  -6.026  1.00 10.00      A   
ATOM    324  N   HIS A  39     -15.701  -2.896  -4.614  1.00 10.00      A   
ATOM    325  HN  HIS A  39     -15.980  -2.670  -3.702  1.00 10.00      A   
ATOM    326  CA  HIS A  39     -16.721  -3.203  -5.611  1.00 10.00      A   
ATOM    327  CB  HIS A  39     -18.104  -3.267  -4.949  1.00 10.00      A   
ATOM    328  CG  HIS A  39     -19.225  -3.677  -5.861  1.00 10.00      A   
ATOM    329  ND1 HIS A  39     -19.204  -4.829  -6.619  1.00 10.00      A   
ATOM    330  HD1 HIS A  39     -18.476  -5.498  -6.632  1.00 10.00      A   
ATOM    331  CD2 HIS A  39     -20.411  -3.078  -6.127  1.00 10.00      A   
ATOM    332  CE1 HIS A  39     -20.324  -4.919  -7.311  1.00 10.00      A   
ATOM    333  NE2 HIS A  39     -21.071  -3.870  -7.028  1.00 10.00      A   
ATOM    334  HE2 HIS A  39     -21.970  -3.695  -7.392  1.00 10.00      A   
ATOM    335  C   HIS A  39     -16.717  -2.178  -6.742  1.00 10.00      A   
ATOM    336  O   HIS A  39     -16.943  -2.518  -7.904  1.00 10.00      A   
ATOM    337  N   LEU A  40     -16.459  -0.923  -6.397  1.00 10.00      A   
ATOM    338  HN  LEU A  40     -16.288  -0.711  -5.456  1.00 10.00      A   
ATOM    339  CA  LEU A  40     -16.431   0.147  -7.385  1.00 10.00      A   
ATOM    340  CB  LEU A  40     -16.695   1.503  -6.730  1.00 10.00      A   
ATOM    341  CG  LEU A  40     -17.986   2.211  -7.148  1.00 10.00      A   
ATOM    342  CD1 LEU A  40     -18.183   3.480  -6.336  1.00 10.00      A   
ATOM    343  CD2 LEU A  40     -17.970   2.527  -8.638  1.00 10.00      A   
ATOM    344  C   LEU A  40     -15.117   0.175  -8.157  1.00 10.00      A   
ATOM    345  O   LEU A  40     -15.105   0.476  -9.350  1.00 10.00      A   
ATOM    346  N   LEU A  41     -14.022  -0.153  -7.479  1.00 10.00      A   
ATOM    347  HN  LEU A  41     -14.103  -0.392  -6.528  1.00 10.00      A   
ATOM    348  CA  LEU A  41     -12.696  -0.164  -8.097  1.00 10.00      A   
ATOM    349  CB  LEU A  41     -11.638  -0.561  -7.064  1.00 10.00      A   
ATOM    350  CG  LEU A  41     -10.177  -0.333  -7.455  1.00 10.00      A   
ATOM    351  CD1 LEU A  41      -9.871   1.153  -7.525  1.00 10.00      A   
ATOM    352  CD2 LEU A  41      -9.248  -1.026  -6.469  1.00 10.00      A   
ATOM    353  C   LEU A  41     -12.651  -1.128  -9.277  1.00 10.00      A   
ATOM    354  O   LEU A  41     -12.024  -0.853 -10.300  1.00 10.00      A   
ATOM    355  N   LEU A  42     -13.332  -2.256  -9.135  1.00 10.00      A   
ATOM    356  HN  LEU A  42     -13.818  -2.422  -8.296  1.00 10.00      A   
ATOM    357  CA  LEU A  42     -13.372  -3.257 -10.192  1.00 10.00      A   
ATOM    358  CB  LEU A  42     -13.357  -4.669  -9.595  1.00 10.00      A   
ATOM    359  CG  LEU A  42     -12.089  -5.066  -8.837  1.00 10.00      A   
ATOM    360  CD1 LEU A  42     -12.229  -6.455  -8.238  1.00 10.00      A   
ATOM    361  CD2 LEU A  42     -10.875  -4.999  -9.748  1.00 10.00      A   
ATOM    362  C   LEU A  42     -14.600  -3.068 -11.079  1.00 10.00      A   
ATOM    363  O   LEU A  42     -14.950  -3.948 -11.868  1.00 10.00      A   
ATOM    364  N   ASN A  43     -15.242  -1.913 -10.958  1.00 10.00      A   
ATOM    365  HN  ASN A  43     -14.900  -1.237 -10.332  1.00 10.00      A   
ATOM    366  CA  ASN A  43     -16.431  -1.613 -11.746  1.00 10.00      A   
ATOM    367  CB  ASN A  43     -17.649  -1.421 -10.839  1.00 10.00      A   
ATOM    368  CG  ASN A  43     -18.645  -2.557 -10.948  1.00 10.00      A   
ATOM    369  OD1 ASN A  43     -19.470  -2.592 -11.863  1.00 10.00      A   
ATOM    370  ND2 ASN A  43     -18.587  -3.487 -10.008  1.00 10.00      A   
ATOM    371 HD21 ASN A  43     -17.909  -3.388  -9.301  1.00 10.00      A   
ATOM    372 HD22 ASN A  43     -19.217  -4.239 -10.055  1.00 10.00      A   
ATOM    373  C   ASN A  43     -16.228  -0.367 -12.593  1.00 10.00      A   
ATOM    374  O   ASN A  43     -16.206  -0.434 -13.824  1.00 10.00      A   
ATOM    375  N   ASP A  44     -16.051   0.765 -11.924  1.00 10.00      A   
ATOM    376  HN  ASP A  44     -16.019   0.739 -10.939  1.00 10.00      A   
ATOM    377  CA  ASP A  44     -15.871   2.042 -12.604  1.00 10.00      A   
ATOM    378  CB  ASP A  44     -17.166   2.860 -12.543  1.00 10.00      A   
ATOM    379  CG  ASP A  44     -17.026   4.249 -13.135  1.00 10.00      A   
ATOM    380  OD1 ASP A  44     -16.304   4.404 -14.144  1.00 10.00      A   
ATOM    381  OD2 ASP A  44     -17.657   5.188 -12.606  1.00 10.00      A   
ATOM    382  C   ASP A  44     -14.719   2.828 -11.992  1.00 10.00      A   
ATOM    383  O   ASP A  44     -14.857   3.421 -10.921  1.00 10.00      A   
ATOM    384  N   PRO A  45     -13.564   2.845 -12.668  1.00 10.00      A   
ATOM    385  CA  PRO A  45     -12.376   3.554 -12.190  1.00 10.00      A   
ATOM    386  CB  PRO A  45     -11.253   2.911 -13.005  1.00 10.00      A   
ATOM    387  CG  PRO A  45     -11.902   2.529 -14.290  1.00 10.00      A   
ATOM    388  CD  PRO A  45     -13.319   2.154 -13.949  1.00 10.00      A   
ATOM    389  C   PRO A  45     -12.431   5.059 -12.464  1.00 10.00      A   
ATOM    390  O   PRO A  45     -11.476   5.783 -12.185  1.00 10.00      A   
ATOM    391  N   GLU A  46     -13.539   5.528 -13.019  1.00 10.00      A   
ATOM    392  HN  GLU A  46     -14.273   4.907 -13.234  1.00 10.00      A   
ATOM    393  CA  GLU A  46     -13.696   6.944 -13.320  1.00 10.00      A   
ATOM    394  CB  GLU A  46     -13.981   7.147 -14.810  1.00 10.00      A   
ATOM    395  CG  GLU A  46     -12.864   6.664 -15.721  1.00 10.00      A   
ATOM    396  CD  GLU A  46     -12.969   7.230 -17.119  1.00 10.00      A   
ATOM    397  OE1 GLU A  46     -12.511   8.372 -17.337  1.00 10.00      A   
ATOM    398  OE2 GLU A  46     -13.497   6.532 -18.014  1.00 10.00      A   
ATOM    399  C   GLU A  46     -14.811   7.549 -12.479  1.00 10.00      A   
ATOM    400  O   GLU A  46     -15.383   8.583 -12.826  1.00 10.00      A   
ATOM    401  N   ASN A  47     -15.119   6.893 -11.371  1.00 10.00      A   
ATOM    402  HN  ASN A  47     -14.624   6.075 -11.150  1.00 10.00      A   
ATOM    403  CA  ASN A  47     -16.174   7.349 -10.473  1.00 10.00      A   
ATOM    404  CB  ASN A  47     -16.708   6.174  -9.645  1.00 10.00      A   
ATOM    405  CG  ASN A  47     -18.028   6.487  -8.966  1.00 10.00      A   
ATOM    406  OD1 ASN A  47     -18.061   7.044  -7.869  1.00 10.00      A   
ATOM    407  ND2 ASN A  47     -19.123   6.137  -9.622  1.00 10.00      A   
ATOM    408 HD21 ASN A  47     -19.016   5.701 -10.496  1.00 10.00      A   
ATOM    409 HD22 ASN A  47     -19.994   6.327  -9.215  1.00 10.00      A   
ATOM    410  C   ASN A  47     -15.670   8.460  -9.550  1.00 10.00      A   
ATOM    411  O   ASN A  47     -14.622   8.323  -8.919  1.00 10.00      A   
ATOM    412  N   PRO A  48     -16.405   9.582  -9.466  1.00 10.00      A   
ATOM    413  CA  PRO A  48     -16.028  10.722  -8.617  1.00 10.00      A   
ATOM    414  CB  PRO A  48     -17.065  11.802  -8.968  1.00 10.00      A   
ATOM    415  CG  PRO A  48     -17.699  11.346 -10.239  1.00 10.00      A   
ATOM    416  CD  PRO A  48     -17.648   9.847 -10.209  1.00 10.00      A   
ATOM    417  C   PRO A  48     -16.112  10.390  -7.129  1.00 10.00      A   
ATOM    418  O   PRO A  48     -15.292  10.850  -6.330  1.00 10.00      A   
ATOM    419  N   LEU A  49     -17.098   9.578  -6.763  1.00 10.00      A   
ATOM    420  HN  LEU A  49     -17.703   9.223  -7.450  1.00 10.00      A   
ATOM    421  CA  LEU A  49     -17.300   9.188  -5.370  1.00 10.00      A   
ATOM    422  CB  LEU A  49     -18.691   8.576  -5.172  1.00 10.00      A   
ATOM    423  CG  LEU A  49     -19.884   9.443  -5.581  1.00 10.00      A   
ATOM    424  CD1 LEU A  49     -21.153   8.606  -5.640  1.00 10.00      A   
ATOM    425  CD2 LEU A  49     -20.059  10.607  -4.619  1.00 10.00      A   
ATOM    426  C   LEU A  49     -16.229   8.200  -4.918  1.00 10.00      A   
ATOM    427  O   LEU A  49     -16.003   8.018  -3.722  1.00 10.00      A   
ATOM    428  N   LEU A  50     -15.572   7.574  -5.885  1.00 10.00      A   
ATOM    429  HN  LEU A  50     -15.803   7.769  -6.816  1.00 10.00      A   
ATOM    430  CA  LEU A  50     -14.526   6.600  -5.607  1.00 10.00      A   
ATOM    431  CB  LEU A  50     -13.977   6.028  -6.915  1.00 10.00      A   
ATOM    432  CG  LEU A  50     -12.972   4.882  -6.794  1.00 10.00      A   
ATOM    433  CD1 LEU A  50     -13.654   3.625  -6.273  1.00 10.00      A   
ATOM    434  CD2 LEU A  50     -12.306   4.614  -8.133  1.00 10.00      A   
ATOM    435  C   LEU A  50     -13.401   7.217  -4.777  1.00 10.00      A   
ATOM    436  O   LEU A  50     -13.076   6.728  -3.692  1.00 10.00      A   
ATOM    437  N   ASP A  51     -12.829   8.309  -5.275  1.00 10.00      A   
ATOM    438  HN  ASP A  51     -13.145   8.667  -6.132  1.00 10.00      A   
ATOM    439  CA  ASP A  51     -11.740   8.982  -4.579  1.00 10.00      A   
ATOM    440  CB  ASP A  51     -11.046  10.000  -5.487  1.00 10.00      A   
ATOM    441  CG  ASP A  51      -9.870   9.411  -6.237  1.00 10.00      A   
ATOM    442  OD1 ASP A  51      -8.778   9.284  -5.638  1.00 10.00      A   
ATOM    443  OD2 ASP A  51     -10.028   9.076  -7.432  1.00 10.00      A   
ATOM    444  C   ASP A  51     -12.221   9.650  -3.296  1.00 10.00      A   
ATOM    445  O   ASP A  51     -11.456   9.800  -2.343  1.00 10.00      A   
ATOM    446  N   LEU A  52     -13.496  10.036  -3.272  1.00 10.00      A   
ATOM    447  HN  LEU A  52     -14.053   9.882  -4.061  1.00 10.00      A   
ATOM    448  CA  LEU A  52     -14.084  10.683  -2.103  1.00 10.00      A   
ATOM    449  CB  LEU A  52     -15.524  11.126  -2.387  1.00 10.00      A   
ATOM    450  CG  LEU A  52     -15.692  12.346  -3.299  1.00 10.00      A   
ATOM    451  CD1 LEU A  52     -17.162  12.611  -3.579  1.00 10.00      A   
ATOM    452  CD2 LEU A  52     -15.042  13.571  -2.677  1.00 10.00      A   
ATOM    453  C   LEU A  52     -14.047   9.758  -0.892  1.00 10.00      A   
ATOM    454  O   LEU A  52     -13.775  10.193   0.228  1.00 10.00      A   
ATOM    455  N   VAL A  53     -14.318   8.480  -1.129  1.00 10.00      A   
ATOM    456  HN  VAL A  53     -14.539   8.201  -2.044  1.00 10.00      A   
ATOM    457  CA  VAL A  53     -14.307   7.483  -0.065  1.00 10.00      A   
ATOM    458  CB  VAL A  53     -15.091   6.210  -0.469  1.00 10.00      A   
ATOM    459  CG1 VAL A  53     -15.017   5.146   0.620  1.00 10.00      A   
ATOM    460  CG2 VAL A  53     -16.540   6.555  -0.777  1.00 10.00      A   
ATOM    461  C   VAL A  53     -12.870   7.108   0.291  1.00 10.00      A   
ATOM    462  O   VAL A  53     -12.537   6.929   1.464  1.00 10.00      A   
ATOM    463  N   CYS A  54     -12.016   7.026  -0.731  1.00 10.00      A   
ATOM    464  HN  CYS A  54     -12.341   7.214  -1.638  1.00 10.00      A   
ATOM    465  CA  CYS A  54     -10.611   6.674  -0.540  1.00 10.00      A   
ATOM    466  CB  CYS A  54      -9.865   6.688  -1.876  1.00 10.00      A   
ATOM    467  SG  CYS A  54     -10.496   5.512  -3.098  1.00 10.00      A   
ATOM    468  HG  CYS A  54     -11.764   5.826  -3.348  1.00 10.00      A   
ATOM    469  C   CYS A  54      -9.936   7.620   0.447  1.00 10.00      A   
ATOM    470  O   CYS A  54      -9.190   7.183   1.323  1.00 10.00      A   
ATOM    471  N   ALA A  55     -10.225   8.912   0.313  1.00 10.00      A   
ATOM    472  HN  ALA A  55     -10.843   9.192  -0.398  1.00 10.00      A   
ATOM    473  CA  ALA A  55      -9.648   9.925   1.186  1.00 10.00      A   
ATOM    474  CB  ALA A  55      -9.951  11.318   0.660  1.00 10.00      A   
ATOM    475  C   ALA A  55     -10.139   9.770   2.622  1.00 10.00      A   
ATOM    476  O   ALA A  55      -9.369   9.947   3.568  1.00 10.00      A   
ATOM    477  N   LYS A  56     -11.414   9.420   2.779  1.00 10.00      A   
ATOM    478  HN  LYS A  56     -11.969   9.268   1.985  1.00 10.00      A   
ATOM    479  CA  LYS A  56     -12.000   9.243   4.108  1.00 10.00      A   
ATOM    480  CB  LYS A  56     -13.500   8.950   4.019  1.00 10.00      A   
ATOM    481  CG  LYS A  56     -14.307   9.986   3.252  1.00 10.00      A   
ATOM    482  CD  LYS A  56     -14.210  11.365   3.889  1.00 10.00      A   
ATOM    483  CE  LYS A  56     -15.118  12.361   3.185  1.00 10.00      A   
ATOM    484  NZ  LYS A  56     -14.736  12.566   1.760  1.00 10.00      A   
ATOM    485  HZ1 LYS A  56     -15.529  12.989   1.238  1.00 10.00      A   
ATOM    486  HZ2 LYS A  56     -14.489  11.657   1.315  1.00 10.00      A   
ATOM    487  HZ3 LYS A  56     -13.915  13.203   1.697  1.00 10.00      A   
ATOM    488  C   LYS A  56     -11.300   8.110   4.849  1.00 10.00      A   
ATOM    489  O   LYS A  56     -11.061   8.195   6.055  1.00 10.00      A   
ATOM    490  N   ILE A  57     -10.971   7.056   4.112  1.00 10.00      A   
ATOM    491  HN  ILE A  57     -11.204   7.054   3.159  1.00 10.00      A   
ATOM    492  CA  ILE A  57     -10.285   5.900   4.675  1.00 10.00      A   
ATOM    493  CB  ILE A  57     -10.128   4.776   3.626  1.00 10.00      A   
ATOM    494  CG1 ILE A  57     -11.502   4.285   3.164  1.00 10.00      A   
ATOM    495  CG2 ILE A  57      -9.309   3.619   4.185  1.00 10.00      A   
ATOM    496  CD1 ILE A  57     -11.462   3.400   1.937  1.00 10.00      A   
ATOM    497  C   ILE A  57      -8.909   6.306   5.200  1.00 10.00      A   
ATOM    498  O   ILE A  57      -8.560   6.016   6.347  1.00 10.00      A   
ATOM    499  N   THR A  58      -8.149   7.001   4.359  1.00 10.00      A   
ATOM    500  HN  THR A  58      -8.496   7.213   3.467  1.00 10.00      A   
ATOM    501  CA  THR A  58      -6.815   7.462   4.719  1.00 10.00      A   
ATOM    502  CB  THR A  58      -6.190   8.262   3.556  1.00 10.00      A   
ATOM    503  OG1 THR A  58      -6.534   7.634   2.313  1.00 10.00      A   
ATOM    504  HG1 THR A  58      -6.713   8.310   1.648  1.00 10.00      A   
ATOM    505  CG2 THR A  58      -4.675   8.310   3.691  1.00 10.00      A   
ATOM    506  C   THR A  58      -6.868   8.353   5.958  1.00 10.00      A   
ATOM    507  O   THR A  58      -6.080   8.183   6.889  1.00 10.00      A   
ATOM    508  N   ALA A  59      -7.822   9.283   5.967  1.00 10.00      A   
ATOM    509  HN  ALA A  59      -8.432   9.348   5.197  1.00 10.00      A   
ATOM    510  CA  ALA A  59      -7.989  10.213   7.079  1.00 10.00      A   
ATOM    511  CB  ALA A  59      -9.112  11.199   6.779  1.00 10.00      A   
ATOM    512  C   ALA A  59      -8.260   9.483   8.392  1.00 10.00      A   
ATOM    513  O   ALA A  59      -7.784   9.894   9.450  1.00 10.00      A   
ATOM    514  N   TRP A  60      -9.017   8.397   8.321  1.00 10.00      A   
ATOM    515  HN  TRP A  60      -9.359   8.106   7.448  1.00 10.00      A   
ATOM    516  CA  TRP A  60      -9.349   7.628   9.510  1.00 10.00      A   
ATOM    517  CB  TRP A  60     -10.536   6.694   9.259  1.00 10.00      A   
ATOM    518  CG  TRP A  60     -11.129   6.143  10.518  1.00 10.00      A   
ATOM    519  CD1 TRP A  60     -11.980   6.785  11.370  1.00 10.00      A   
ATOM    520  CD2 TRP A  60     -10.908   4.842  11.075  1.00 10.00      A   
ATOM    521  NE1 TRP A  60     -12.305   5.963  12.421  1.00 10.00      A   
ATOM    522  HE1 TRP A  60     -12.901   6.198  13.168  1.00 10.00      A   
ATOM    523  CE2 TRP A  60     -11.660   4.766  12.265  1.00 10.00      A   
ATOM    524  CE3 TRP A  60     -10.150   3.736  10.684  1.00 10.00      A   
ATOM    525  CZ2 TRP A  60     -11.675   3.628  13.065  1.00 10.00      A   
ATOM    526  CZ3 TRP A  60     -10.166   2.610  11.481  1.00 10.00      A   
ATOM    527  CH2 TRP A  60     -10.925   2.563  12.655  1.00 10.00      A   
ATOM    528  C   TRP A  60      -8.145   6.841  10.018  1.00 10.00      A   
ATOM    529  O   TRP A  60      -7.836   6.870  11.209  1.00 10.00      A   
ATOM    530  N   GLU A  61      -7.462   6.146   9.113  1.00 10.00      A   
ATOM    531  HN  GLU A  61      -7.752   6.167   8.172  1.00 10.00      A   
ATOM    532  CA  GLU A  61      -6.294   5.343   9.477  1.00 10.00      A   
ATOM    533  CB  GLU A  61      -5.717   4.639   8.252  1.00 10.00      A   
ATOM    534  CG  GLU A  61      -6.610   3.565   7.656  1.00 10.00      A   
ATOM    535  CD  GLU A  61      -5.901   2.772   6.580  1.00 10.00      A   
ATOM    536  OE1 GLU A  61      -5.115   3.379   5.813  1.00 10.00      A   
ATOM    537  OE2 GLU A  61      -6.124   1.543   6.500  1.00 10.00      A   
ATOM    538  C   GLU A  61      -5.207   6.186  10.138  1.00 10.00      A   
ATOM    539  O   GLU A  61      -4.500   5.720  11.030  1.00 10.00      A   
ATOM    540  N   GLU A  62      -5.076   7.432   9.704  1.00 10.00      A   
ATOM    541  HN  GLU A  62      -5.665   7.757   8.986  1.00 10.00      A   
ATOM    542  CA  GLU A  62      -4.065   8.325  10.258  1.00 10.00      A   
ATOM    543  CB  GLU A  62      -3.584   9.320   9.204  1.00 10.00      A   
ATOM    544  CG  GLU A  62      -3.047   8.670   7.942  1.00 10.00      A   
ATOM    545  CD  GLU A  62      -2.534   9.674   6.930  1.00 10.00      A   
ATOM    546  OE1 GLU A  62      -2.981  10.842   6.954  1.00 10.00      A   
ATOM    547  OE2 GLU A  62      -1.684   9.297   6.099  1.00 10.00      A   
ATOM    548  C   GLU A  62      -4.566   9.060  11.500  1.00 10.00      A   
ATOM    549  O   GLU A  62      -3.898   9.960  12.012  1.00 10.00      A   
ATOM    550  N   SER A  63      -5.739   8.681  11.987  1.00 10.00      A   
ATOM    551  HN  SER A  63      -6.241   7.969  11.535  1.00 10.00      A   
ATOM    552  CA  SER A  63      -6.305   9.314  13.172  1.00 10.00      A   
ATOM    553  CB  SER A  63      -7.489  10.203  12.781  1.00 10.00      A   
ATOM    554  OG  SER A  63      -7.128  11.112  11.751  1.00 10.00      A   
ATOM    555  HG  SER A  63      -7.311  10.703  10.892  1.00 10.00      A   
ATOM    556  C   SER A  63      -6.725   8.283  14.223  1.00 10.00      A   
ATOM    557  O   SER A  63      -6.859   8.605  15.405  1.00 10.00      A   
ATOM    558  N   ALA A  64      -6.927   7.045  13.790  1.00 10.00      A   
ATOM    559  HN  ALA A  64      -6.797   6.844  12.838  1.00 10.00      A   
ATOM    560  CA  ALA A  64      -7.339   5.972  14.684  1.00 10.00      A   
ATOM    561  CB  ALA A  64      -8.018   4.862  13.896  1.00 10.00      A   
ATOM    562  C   ALA A  64      -6.157   5.416  15.469  1.00 10.00      A   
ATOM    563  O   ALA A  64      -5.111   5.105  14.897  1.00 10.00      A   
ATOM    564  N   PRO A  65      -6.314   5.280  16.795  1.00 10.00      A   
ATOM    565  CA  PRO A  65      -5.265   4.757  17.681  1.00 10.00      A   
ATOM    566  CB  PRO A  65      -5.907   4.808  19.073  1.00 10.00      A   
ATOM    567  CG  PRO A  65      -7.016   5.792  18.948  1.00 10.00      A   
ATOM    568  CD  PRO A  65      -7.528   5.644  17.546  1.00 10.00      A   
ATOM    569  C   PRO A  65      -4.875   3.322  17.328  1.00 10.00      A   
ATOM    570  O   PRO A  65      -3.783   2.862  17.663  1.00 10.00      A   
ATOM    571  N   GLU A  66      -5.772   2.622  16.640  1.00 10.00      A   
ATOM    572  HN  GLU A  66      -6.625   3.048  16.407  1.00 10.00      A   
ATOM    573  CA  GLU A  66      -5.530   1.244  16.228  1.00 10.00      A   
ATOM    574  CB  GLU A  66      -6.791   0.644  15.604  1.00 10.00      A   
ATOM    575  CG  GLU A  66      -7.824   0.183  16.617  1.00 10.00      A   
ATOM    576  CD  GLU A  66      -7.304  -0.932  17.500  1.00 10.00      A   
ATOM    577  OE1 GLU A  66      -7.368  -2.108  17.081  1.00 10.00      A   
ATOM    578  OE2 GLU A  66      -6.820  -0.637  18.615  1.00 10.00      A   
ATOM    579  C   GLU A  66      -4.370   1.158  15.242  1.00 10.00      A   
ATOM    580  O   GLU A  66      -3.739   0.110  15.095  1.00 10.00      A   
ATOM    581  N   PHE A  67      -4.090   2.271  14.572  1.00 10.00      A   
ATOM    582  HN  PHE A  67      -4.626   3.077  14.736  1.00 10.00      A   
ATOM    583  CA  PHE A  67      -3.008   2.328  13.604  1.00 10.00      A   
ATOM    584  CB  PHE A  67      -3.538   2.717  12.222  1.00 10.00      A   
ATOM    585  CG  PHE A  67      -4.674   1.864  11.747  1.00 10.00      A   
ATOM    586  CD1 PHE A  67      -5.907   2.423  11.469  1.00 10.00      A   
ATOM    587  CD2 PHE A  67      -4.509   0.499  11.588  1.00 10.00      A   
ATOM    588  CE1 PHE A  67      -6.958   1.638  11.039  1.00 10.00      A   
ATOM    589  CE2 PHE A  67      -5.554  -0.291  11.159  1.00 10.00      A   
ATOM    590  CZ  PHE A  67      -6.782   0.278  10.883  1.00 10.00      A   
ATOM    591  C   PHE A  67      -1.943   3.322  14.046  1.00 10.00      A   
ATOM    592  O   PHE A  67      -1.161   3.810  13.228  1.00 10.00      A   
ATOM    593  N   ALA A  68      -1.909   3.615  15.341  1.00 10.00      A   
ATOM    594  HN  ALA A  68      -2.559   3.191  15.944  1.00 10.00      A   
ATOM    595  CA  ALA A  68      -0.935   4.551  15.890  1.00 10.00      A   
ATOM    596  CB  ALA A  68      -1.188   4.787  17.371  1.00 10.00      A   
ATOM    597  C   ALA A  68       0.486   4.045  15.670  1.00 10.00      A   
ATOM    598  O   ALA A  68       1.398   4.819  15.382  1.00 10.00      A   
ATOM    599  N   GLU A  69       0.665   2.738  15.795  1.00 10.00      A   
ATOM    600  HN  GLU A  69      -0.100   2.167  16.032  1.00 10.00      A   
ATOM    601  CA  GLU A  69       1.974   2.134  15.601  1.00 10.00      A   
ATOM    602  CB  GLU A  69       2.041   0.760  16.262  1.00 10.00      A   
ATOM    603  CG  GLU A  69       1.781   0.799  17.756  1.00 10.00      A   
ATOM    604  CD  GLU A  69       2.292  -0.431  18.464  1.00 10.00      A   
ATOM    605  OE1 GLU A  69       1.493  -1.354  18.710  1.00 10.00      A   
ATOM    606  OE2 GLU A  69       3.503  -0.480  18.779  1.00 10.00      A   
ATOM    607  C   GLU A  69       2.331   2.056  14.120  1.00 10.00      A   
ATOM    608  O   GLU A  69       3.502   2.119  13.751  1.00 10.00      A   
ATOM    609  N   PHE A  70       1.312   1.946  13.275  1.00 10.00      A   
ATOM    610  HN  PHE A  70       0.398   1.913  13.628  1.00 10.00      A   
ATOM    611  CA  PHE A  70       1.523   1.874  11.833  1.00 10.00      A   
ATOM    612  CB  PHE A  70       0.269   1.342  11.128  1.00 10.00      A   
ATOM    613  CG  PHE A  70       0.560   0.558   9.877  1.00 10.00      A   
ATOM    614  CD1 PHE A  70       0.456  -0.824   9.871  1.00 10.00      A   
ATOM    615  CD2 PHE A  70       0.938   1.199   8.707  1.00 10.00      A   
ATOM    616  CE1 PHE A  70       0.725  -1.550   8.725  1.00 10.00      A   
ATOM    617  CE2 PHE A  70       1.208   0.480   7.558  1.00 10.00      A   
ATOM    618  CZ  PHE A  70       1.101  -0.897   7.567  1.00 10.00      A   
ATOM    619  C   PHE A  70       1.885   3.255  11.298  1.00 10.00      A   
ATOM    620  O   PHE A  70       2.594   3.390  10.302  1.00 10.00      A   
ATOM    621  N   ASN A  71       1.398   4.285  11.981  1.00 10.00      A   
ATOM    622  HN  ASN A  71       0.830   4.114  12.762  1.00 10.00      A   
ATOM    623  CA  ASN A  71       1.675   5.661  11.592  1.00 10.00      A   
ATOM    624  CB  ASN A  71       0.692   6.627  12.258  1.00 10.00      A   
ATOM    625  CG  ASN A  71      -0.553   6.872  11.425  1.00 10.00      A   
ATOM    626  OD1 ASN A  71      -0.584   7.765  10.578  1.00 10.00      A   
ATOM    627  ND2 ASN A  71      -1.587   6.077  11.657  1.00 10.00      A   
ATOM    628 HD21 ASN A  71      -1.489   5.378  12.342  1.00 10.00      A   
ATOM    629 HD22 ASN A  71      -2.416   6.226  11.147  1.00 10.00      A   
ATOM    630  C   ASN A  71       3.107   6.037  11.955  1.00 10.00      A   
ATOM    631  O   ASN A  71       3.667   6.994  11.425  1.00 10.00      A   
ATOM    632  N   ALA A  72       3.705   5.248  12.847  1.00 10.00      A   
ATOM    633  HN  ALA A  72       3.207   4.489  13.214  1.00 10.00      A   
ATOM    634  CA  ALA A  72       5.077   5.478  13.289  1.00 10.00      A   
ATOM    635  CB  ALA A  72       5.306   4.864  14.663  1.00 10.00      A   
ATOM    636  C   ALA A  72       6.075   4.919  12.278  1.00 10.00      A   
ATOM    637  O   ALA A  72       7.279   4.878  12.528  1.00 10.00      A   
ATOM    638  N   ALA A  74       5.564   4.490  11.132  1.00 10.00      A   
ATOM    639  HN  ALA A  74       4.596   4.541  10.994  1.00 10.00      A   
ATOM    640  CA  ALA A  74       6.398   3.942  10.073  1.00 10.00      A   
ATOM    641  CB  ALA A  74       5.637   2.869   9.308  1.00 10.00      A   
ATOM    642  C   ALA A  74       6.847   5.053   9.129  1.00 10.00      A   
ATOM    643  O   ALA A  74       7.184   4.806   7.972  1.00 10.00      A   
ATOM    644  N   GLN A  75       6.865   6.277   9.641  1.00 10.00      A   
ATOM    645  HN  GLN A  75       6.607   6.404  10.578  1.00 10.00      A   
ATOM    646  CA  GLN A  75       7.267   7.435   8.854  1.00 10.00      A   
ATOM    647  CB  GLN A  75       6.544   8.705   9.325  1.00 10.00      A   
ATOM    648  CG  GLN A  75       6.277   8.778  10.824  1.00 10.00      A   
ATOM    649  CD  GLN A  75       7.540   8.929  11.647  1.00 10.00      A   
ATOM    650  OE1 GLN A  75       8.146   7.943  12.062  1.00 10.00      A   
ATOM    651  NE2 GLN A  75       7.942  10.162  11.891  1.00 10.00      A   
ATOM    652 HE21 GLN A  75       7.409  10.903  11.534  1.00 10.00      A   
ATOM    653 HE22 GLN A  75       8.760  10.285  12.416  1.00 10.00      A   
ATOM    654  C   GLN A  75       8.781   7.629   8.875  1.00 10.00      A   
ATOM    655  O   GLN A  75       9.292   8.652   8.414  1.00 10.00      A   
ATOM    656  N   ALA A  76       9.487   6.643   9.413  1.00 10.00      A   
ATOM    657  HN  ALA A  76       9.015   5.860   9.765  1.00 10.00      A   
ATOM    658  CA  ALA A  76      10.943   6.693   9.494  1.00 10.00      A   
ATOM    659  CB  ALA A  76      11.415   6.154  10.836  1.00 10.00      A   
ATOM    660  C   ALA A  76      11.583   5.910   8.351  1.00 10.00      A   
ATOM    661  O   ALA A  76      11.047   5.864   7.239  1.00 10.00      A   
ATOM    662  N   PRO A  78      13.894  17.468   4.018  1.00 10.00      A   
ATOM    663  CA  PRO A  78      13.765  17.950   2.639  1.00 10.00      A   
ATOM    664  CB  PRO A  78      14.871  19.002   2.531  1.00 10.00      A   
ATOM    665  CG  PRO A  78      15.052  19.491   3.924  1.00 10.00      A   
ATOM    666  CD  PRO A  78      14.815  18.302   4.812  1.00 10.00      A   
ATOM    667  C   PRO A  78      13.986  16.836   1.620  1.00 10.00      A   
ATOM    668  O   PRO A  78      14.107  15.664   1.986  1.00 10.00      A   
ATOM    669  N   GLY A  79      14.039  17.208   0.343  1.00 10.00      A   
ATOM    670  HN  GLY A  79      13.935  18.157   0.116  1.00 10.00      A   
ATOM    671  CA  GLY A  79      14.236  16.237  -0.718  1.00 10.00      A   
ATOM    672  C   GLY A  79      15.595  15.567  -0.664  1.00 10.00      A   
ATOM    673  O   GLY A  79      15.731  14.407  -1.048  1.00 10.00      A   
ATOM    674  N   GLY A  80      16.595  16.292  -0.177  1.00 10.00      A   
ATOM    675  HN  GLY A  80      16.415  17.208   0.122  1.00 10.00      A   
ATOM    676  CA  GLY A  80      17.941  15.752  -0.075  1.00 10.00      A   
ATOM    677  C   GLY A  80      17.987  14.455   0.713  1.00 10.00      A   
ATOM    678  O   GLY A  80      18.554  13.463   0.257  1.00 10.00      A   
ATOM    679  N   ILE A  81      17.390  14.461   1.898  1.00 10.00      A   
ATOM    680  HN  ILE A  81      16.978  15.292   2.224  1.00 10.00      A   
ATOM    681  CA  ILE A  81      17.358  13.269   2.737  1.00 10.00      A   
ATOM    682  CB  ILE A  81      17.127  13.605   4.225  1.00 10.00      A   
ATOM    683  CG1 ILE A  81      15.864  14.455   4.413  1.00 10.00      A   
ATOM    684  CG2 ILE A  81      18.345  14.304   4.810  1.00 10.00      A   
ATOM    685  CD1 ILE A  81      15.469  14.652   5.862  1.00 10.00      A   
ATOM    686  C   ILE A  81      16.290  12.291   2.259  1.00 10.00      A   
ATOM    687  O   ILE A  81      16.389  11.083   2.487  1.00 10.00      A   
ATOM    688  N   ALA A  82      15.279  12.824   1.583  1.00 10.00      A   
ATOM    689  HN  ALA A  82      15.269  13.793   1.429  1.00 10.00      A   
ATOM    690  CA  ALA A  82      14.186  12.015   1.066  1.00 10.00      A   
ATOM    691  CB  ALA A  82      13.074  12.905   0.530  1.00 10.00      A   
ATOM    692  C   ALA A  82      14.679  11.054  -0.011  1.00 10.00      A   
ATOM    693  O   ALA A  82      14.367   9.863   0.026  1.00 10.00      A   
ATOM    694  N   VAL A  83      15.473  11.572  -0.950  1.00 10.00      A   
ATOM    695  HN  VAL A  83      15.696  12.529  -0.910  1.00 10.00      A   
ATOM    696  CA  VAL A  83      16.012  10.758  -2.040  1.00 10.00      A   
ATOM    697  CB  VAL A  83      16.853  11.589  -3.032  1.00 10.00      A   
ATOM    698  CG1 VAL A  83      17.421  10.708  -4.137  1.00 10.00      A   
ATOM    699  CG2 VAL A  83      16.003  12.693  -3.634  1.00 10.00      A   
ATOM    700  C   VAL A  83      16.844   9.601  -1.497  1.00 10.00      A   
ATOM    701  O   VAL A  83      16.796   8.491  -2.025  1.00 10.00      A   
ATOM    702  N   ILE A  84      17.589   9.863  -0.427  1.00 10.00      A   
ATOM    703  HN  ILE A  84      17.583  10.772  -0.051  1.00 10.00      A   
ATOM    704  CA  ILE A  84      18.415   8.834   0.200  1.00 10.00      A   
ATOM    705  CB  ILE A  84      19.244   9.409   1.371  1.00 10.00      A   
ATOM    706  CG1 ILE A  84      20.110  10.578   0.888  1.00 10.00      A   
ATOM    707  CG2 ILE A  84      20.112   8.328   2.004  1.00 10.00      A   
ATOM    708  CD1 ILE A  84      20.766  11.367   2.002  1.00 10.00      A   
ATOM    709  C   ILE A  84      17.526   7.699   0.706  1.00 10.00      A   
ATOM    710  O   ILE A  84      17.878   6.524   0.610  1.00 10.00      A   
ATOM    711  N   ARG A  85      16.355   8.067   1.212  1.00 10.00      A   
ATOM    712  HN  ARG A  85      16.133   9.023   1.247  1.00 10.00      A   
ATOM    713  CA  ARG A  85      15.391   7.100   1.722  1.00 10.00      A   
ATOM    714  CB  ARG A  85      14.420   7.779   2.689  1.00 10.00      A   
ATOM    715  CG  ARG A  85      15.077   8.286   3.962  1.00 10.00      A   
ATOM    716  CD  ARG A  85      14.139   9.191   4.741  1.00 10.00      A   
ATOM    717  NE  ARG A  85      12.914   8.500   5.145  1.00 10.00      A   
ATOM    718  HE  ARG A  85      12.866   7.532   4.969  1.00 10.00      A   
ATOM    719  CZ  ARG A  85      11.877   9.102   5.725  1.00 10.00      A   
ATOM    720  NH1 ARG A  85      11.913  10.408   5.969  1.00 10.00      A   
ATOM    721 HH11 ARG A  85      11.100  10.882   6.419  1.00 10.00      A   
ATOM    722 HH12 ARG A  85      12.756  10.966   5.715  1.00 10.00      A   
ATOM    723  NH2 ARG A  85      10.814   8.391   6.076  1.00 10.00      A   
ATOM    724 HH21 ARG A  85      10.793   7.359   5.905  1.00 10.00      A   
ATOM    725 HH22 ARG A  85       9.999   8.854   6.534  1.00 10.00      A   
ATOM    726  C   ARG A  85      14.624   6.441   0.579  1.00 10.00      A   
ATOM    727  O   ARG A  85      13.978   5.410   0.764  1.00 10.00      A   
ATOM    728  N   THR A  86      14.699   7.041  -0.603  1.00 10.00      A   
ATOM    729  HN  THR A  86      15.224   7.867  -0.691  1.00 10.00      A   
ATOM    730  CA  THR A  86      14.027   6.504  -1.776  1.00 10.00      A   
ATOM    731  CB  THR A  86      13.789   7.600  -2.837  1.00 10.00      A   
ATOM    732  OG1 THR A  86      13.325   8.798  -2.200  1.00 10.00      A   
ATOM    733  HG1 THR A  86      13.541   8.770  -1.260  1.00 10.00      A   
ATOM    734  CG2 THR A  86      12.746   7.153  -3.849  1.00 10.00      A   
ATOM    735  C   THR A  86      14.870   5.382  -2.378  1.00 10.00      A   
ATOM    736  O   THR A  86      14.387   4.573  -3.163  1.00 10.00      A   
ATOM    737  N   LEU A  87      16.138   5.343  -1.992  1.00 10.00      A   
ATOM    738  HN  LEU A  87      16.467   6.024  -1.369  1.00 10.00      A   
ATOM    739  CA  LEU A  87      17.052   4.318  -2.474  1.00 10.00      A   
ATOM    740  CB  LEU A  87      18.500   4.716  -2.179  1.00 10.00      A   
ATOM    741  CG  LEU A  87      18.981   6.033  -2.795  1.00 10.00      A   
ATOM    742  CD1 LEU A  87      20.341   6.417  -2.236  1.00 10.00      A   
ATOM    743  CD2 LEU A  87      19.033   5.935  -4.312  1.00 10.00      A   
ATOM    744  C   LEU A  87      16.732   2.986  -1.810  1.00 10.00      A   
ATOM    745  O   LEU A  87      17.005   1.916  -2.362  1.00 10.00      A   
ATOM    746  N   ASP A  89      16.115   3.062  -0.636  1.00 10.00      A   
ATOM    747  HN  ASP A  89      15.889   3.944  -0.273  1.00 10.00      A   
ATOM    748  CA  ASP A  89      15.745   1.873   0.120  1.00 10.00      A   
ATOM    749  CB  ASP A  89      15.702   2.173   1.623  1.00 10.00      A   
ATOM    750  CG  ASP A  89      15.516   0.923   2.459  1.00 10.00      A   
ATOM    751  OD1 ASP A  89      15.911  -0.167   2.000  1.00 10.00      A   
ATOM    752  OD2 ASP A  89      14.967   1.024   3.578  1.00 10.00      A   
ATOM    753  C   ASP A  89      14.404   1.328  -0.368  1.00 10.00      A   
ATOM    754  O   ASP A  89      13.466   1.136   0.405  1.00 10.00      A   
ATOM    755  N   GLN A  90      14.314   1.115  -1.672  1.00 10.00      A   
ATOM    756  HN  GLN A  90      15.082   1.335  -2.243  1.00 10.00      A   
ATOM    757  CA  GLN A  90      13.107   0.581  -2.279  1.00 10.00      A   
ATOM    758  CB  GLN A  90      12.827   1.270  -3.620  1.00 10.00      A   
ATOM    759  CG  GLN A  90      12.063   2.580  -3.498  1.00 10.00      A   
ATOM    760  CD  GLN A  90      11.838   3.265  -4.834  1.00 10.00      A   
ATOM    761  OE1 GLN A  90      12.686   3.217  -5.727  1.00 10.00      A   
ATOM    762  NE2 GLN A  90      10.690   3.904  -4.980  1.00 10.00      A   
ATOM    763 HE21 GLN A  90      10.062   3.900  -4.230  1.00 10.00      A   
ATOM    764 HE22 GLN A  90      10.512   4.356  -5.833  1.00 10.00      A   
ATOM    765  C   GLN A  90      13.247  -0.922  -2.474  1.00 10.00      A   
ATOM    766  O   GLN A  90      12.260  -1.638  -2.639  1.00 10.00      A   
ATOM    767  N   TYR A  91      14.488  -1.388  -2.445  1.00 10.00      A   
ATOM    768  HN  TYR A  91      15.226  -0.760  -2.304  1.00 10.00      A   
ATOM    769  CA  TYR A  91      14.786  -2.804  -2.618  1.00 10.00      A   
ATOM    770  CB  TYR A  91      16.189  -2.974  -3.206  1.00 10.00      A   
ATOM    771  CG  TYR A  91      16.331  -2.581  -4.663  1.00 10.00      A   
ATOM    772  CD1 TYR A  91      16.499  -1.254  -5.035  1.00 10.00      A   
ATOM    773  CD2 TYR A  91      16.316  -3.545  -5.663  1.00 10.00      A   
ATOM    774  CE1 TYR A  91      16.649  -0.897  -6.363  1.00 10.00      A   
ATOM    775  CE2 TYR A  91      16.462  -3.197  -6.994  1.00 10.00      A   
ATOM    776  CZ  TYR A  91      16.629  -1.873  -7.336  1.00 10.00      A   
ATOM    777  OH  TYR A  91      16.778  -1.522  -8.659  1.00 10.00      A   
ATOM    778  HH  TYR A  91      15.991  -1.800  -9.154  1.00 10.00      A   
ATOM    779  C   TYR A  91      14.716  -3.538  -1.283  1.00 10.00      A   
ATOM    780  O   TYR A  91      14.543  -4.758  -1.242  1.00 10.00      A   
ATOM    781  N   GLY A  92      14.850  -2.788  -0.195  1.00 10.00      A   
ATOM    782  HN  GLY A  92      14.958  -1.820  -0.288  1.00 10.00      A   
ATOM    783  CA  GLY A  92      14.824  -3.382   1.125  1.00 10.00      A   
ATOM    784  C   GLY A  92      16.227  -3.642   1.626  1.00 10.00      A   
ATOM    785  O   GLY A  92      16.649  -4.794   1.763  1.00 10.00      A   
ATOM    786  N   LEU A  93      16.955  -2.565   1.883  1.00 10.00      A   
ATOM    787  HN  LEU A  93      16.544  -1.669   1.777  1.00 10.00      A   
ATOM    788  CA  LEU A  93      18.327  -2.654   2.352  1.00 10.00      A   
ATOM    789  CB  LEU A  93      19.195  -1.566   1.710  1.00 10.00      A   
ATOM    790  CG  LEU A  93      19.436  -1.689   0.202  1.00 10.00      A   
ATOM    791  CD1 LEU A  93      18.344  -0.978  -0.584  1.00 10.00      A   
ATOM    792  CD2 LEU A  93      20.810  -1.153  -0.172  1.00 10.00      A   
ATOM    793  C   LEU A  93      18.391  -2.534   3.865  1.00 10.00      A   
ATOM    794  O   LEU A  93      17.586  -1.830   4.481  1.00 10.00      A   
ATOM    795  N   THR A  94      19.351  -3.225   4.457  1.00 10.00      A   
ATOM    796  HN  THR A  94      19.955  -3.769   3.910  1.00 10.00      A   
ATOM    797  CA  THR A  94      19.536  -3.200   5.897  1.00 10.00      A   
ATOM    798  CB  THR A  94      20.192  -4.508   6.382  1.00 10.00      A   
ATOM    799  OG1 THR A  94      21.068  -5.012   5.358  1.00 10.00      A   
ATOM    800  HG1 THR A  94      21.966  -4.694   5.526  1.00 10.00      A   
ATOM    801  CG2 THR A  94      19.132  -5.554   6.695  1.00 10.00      A   
ATOM    802  C   THR A  94      20.405  -2.014   6.304  1.00 10.00      A   
ATOM    803  O   THR A  94      21.238  -1.548   5.518  1.00 10.00      A   
ATOM    804  N   SER A 105      32.751   7.615   8.282  1.00 10.00      A   
ATOM    805  HN  SER A 105      33.125   8.355   7.757  1.00 10.00      A   
ATOM    806  CA  SER A 105      31.317   7.367   8.235  1.00 10.00      A   
ATOM    807  CB  SER A 105      30.860   6.705   9.530  1.00 10.00      A   
ATOM    808  OG  SER A 105      31.817   5.749   9.952  1.00 10.00      A   
ATOM    809  HG  SER A 105      32.620   5.853   9.423  1.00 10.00      A   
ATOM    810  C   SER A 105      30.543   8.658   7.991  1.00 10.00      A   
ATOM    811  O   SER A 105      30.418   9.507   8.880  1.00 10.00      A   
ATOM    812  N   VAL A 107      30.012   8.788   6.787  1.00 10.00      A   
ATOM    813  HN  VAL A 107      30.133   8.062   6.135  1.00 10.00      A   
ATOM    814  CA  VAL A 107      29.252   9.968   6.398  1.00 10.00      A   
ATOM    815  CB  VAL A 107      29.421  10.259   4.887  1.00 10.00      A   
ATOM    816  CG1 VAL A 107      28.528   9.367   4.037  1.00 10.00      A   
ATOM    817  CG2 VAL A 107      29.191  11.727   4.577  1.00 10.00      A   
ATOM    818  C   VAL A 107      27.771   9.793   6.758  1.00 10.00      A   
ATOM    819  O   VAL A 107      26.937  10.654   6.474  1.00 10.00      A   
ATOM    820  N   SER A 108      27.465   8.681   7.414  1.00 10.00      A   
ATOM    821  HN  SER A 108      28.178   8.040   7.617  1.00 10.00      A   
ATOM    822  CA  SER A 108      26.102   8.360   7.827  1.00 10.00      A   
ATOM    823  CB  SER A 108      26.073   6.927   8.352  1.00 10.00      A   
ATOM    824  OG  SER A 108      27.397   6.459   8.570  1.00 10.00      A   
ATOM    825  HG  SER A 108      27.510   6.245   9.505  1.00 10.00      A   
ATOM    826  C   SER A 108      25.580   9.327   8.894  1.00 10.00      A   
ATOM    827  O   SER A 108      24.382   9.368   9.177  1.00 10.00      A   
ATOM    828  N   ARG A 109      26.483  10.098   9.484  1.00 10.00      A   
ATOM    829  HN  ARG A 109      27.424  10.012   9.226  1.00 10.00      A   
ATOM    830  CA  ARG A 109      26.110  11.066  10.509  1.00 10.00      A   
ATOM    831  CB  ARG A 109      27.331  11.448  11.351  1.00 10.00      A   
ATOM    832  CG  ARG A 109      27.925  10.290  12.138  1.00 10.00      A   
ATOM    833  CD  ARG A 109      29.428  10.191  11.931  1.00 10.00      A   
ATOM    834  NE  ARG A 109      30.138  11.358  12.453  1.00 10.00      A   
ATOM    835  HE  ARG A 109      29.861  11.693  13.337  1.00 10.00      A   
ATOM    836  CZ  ARG A 109      31.122  11.985  11.810  1.00 10.00      A   
ATOM    837  NH1 ARG A 109      31.511  11.572  10.607  1.00 10.00      A   
ATOM    838 HH11 ARG A 109      32.281  12.069  10.106  1.00 10.00      A   
ATOM    839 HH12 ARG A 109      31.049  10.750  10.158  1.00 10.00      A   
ATOM    840  NH2 ARG A 109      31.717  13.029  12.370  1.00 10.00      A   
ATOM    841 HH21 ARG A 109      31.419  13.360  13.315  1.00 10.00      A   
ATOM    842 HH22 ARG A 109      32.495  13.524  11.872  1.00 10.00      A   
ATOM    843  C   ARG A 109      25.508  12.310   9.864  1.00 10.00      A   
ATOM    844  O   ARG A 109      24.824  13.101  10.512  1.00 10.00      A   
ATOM    845  N   VAL A 110      25.743  12.459   8.569  1.00 10.00      A   
ATOM    846  HN  VAL A 110      26.265  11.775   8.096  1.00 10.00      A   
ATOM    847  CA  VAL A 110      25.243  13.604   7.822  1.00 10.00      A   
ATOM    848  CB  VAL A 110      26.213  13.993   6.679  1.00 10.00      A   
ATOM    849  CG1 VAL A 110      25.953  15.411   6.192  1.00 10.00      A   
ATOM    850  CG2 VAL A 110      27.658  13.858   7.140  1.00 10.00      A   
ATOM    851  C   VAL A 110      23.846  13.314   7.263  1.00 10.00      A   
ATOM    852  O   VAL A 110      23.434  13.862   6.244  1.00 10.00      A   
ATOM    853  N   LEU A 111      23.121  12.431   7.940  1.00 10.00      A   
ATOM    854  HN  LEU A 111      23.512  11.999   8.729  1.00 10.00      A   
ATOM    855  CA  LEU A 111      21.768  12.080   7.531  1.00 10.00      A   
ATOM    856  CB  LEU A 111      21.560  10.562   7.579  1.00 10.00      A   
ATOM    857  CG  LEU A 111      22.385   9.735   6.593  1.00 10.00      A   
ATOM    858  CD1 LEU A 111      22.139   8.249   6.802  1.00 10.00      A   
ATOM    859  CD2 LEU A 111      22.065  10.132   5.162  1.00 10.00      A   
ATOM    860  C   LEU A 111      20.749  12.787   8.416  1.00 10.00      A   
ATOM    861  O   LEU A 111      19.537  12.661   8.220  1.00 10.00      A   
ATOM    862  N   SER A 112      21.259  13.549   9.376  1.00 10.00      A   
ATOM    863  HN  SER A 112      22.232  13.635   9.444  1.00 10.00      A   
ATOM    864  CA  SER A 112      20.421  14.284  10.309  1.00 10.00      A   
ATOM    865  CB  SER A 112      19.571  13.323  11.148  1.00 10.00      A   
ATOM    866  OG  SER A 112      18.510  14.008  11.791  1.00 10.00      A   
ATOM    867  HG  SER A 112      18.812  14.324  12.650  1.00 10.00      A   
ATOM    868  C   SER A 112      21.280  15.154  11.219  1.00 10.00      A   
ATOM    869  O   SER A 112      20.931  16.300  11.507  1.00 10.00      A   
ATOM    870  N   GLY A 113      22.407  14.605  11.670  1.00 10.00      A   
ATOM    871  HN  GLY A 113      22.634  13.689  11.409  1.00 10.00      A   
ATOM    872  CA  GLY A 113      23.296  15.344  12.545  1.00 10.00      A   
ATOM    873  C   GLY A 113      23.896  16.550  11.860  1.00 10.00      A   
ATOM    874  O   GLY A 113      23.774  17.677  12.341  1.00 10.00      A   
ATOM    875  N   LYS A 114      24.534  16.319  10.728  1.00 10.00      A   
ATOM    876  HN  LYS A 114      24.594  15.401  10.388  1.00 10.00      A   
ATOM    877  CA  LYS A 114      25.149  17.393   9.972  1.00 10.00      A   
ATOM    878  CB  LYS A 114      26.609  17.050   9.674  1.00 10.00      A   
ATOM    879  CG  LYS A 114      27.436  18.220   9.167  1.00 10.00      A   
ATOM    880  CD  LYS A 114      28.924  18.005   9.406  1.00 10.00      A   
ATOM    881  CE  LYS A 114      29.239  17.888  10.890  1.00 10.00      A   
ATOM    882  NZ  LYS A 114      30.697  17.993  11.161  1.00 10.00      A   
ATOM    883  HZ1 LYS A 114      31.054  18.915  10.840  1.00 10.00      A   
ATOM    884  HZ2 LYS A 114      31.211  17.241  10.663  1.00 10.00      A   
ATOM    885  HZ3 LYS A 114      30.878  17.903  12.183  1.00 10.00      A   
ATOM    886  C   LYS A 114      24.378  17.631   8.679  1.00 10.00      A   
ATOM    887  O   LYS A 114      23.711  16.725   8.177  1.00 10.00      A   
ATOM    888  N   ARG A 115      24.460  18.848   8.154  1.00 10.00      A   
ATOM    889  HN  ARG A 115      25.006  19.527   8.604  1.00 10.00      A   
ATOM    890  CA  ARG A 115      23.768  19.195   6.922  1.00 10.00      A   
ATOM    891  CB  ARG A 115      23.510  20.703   6.833  1.00 10.00      A   
ATOM    892  CG  ARG A 115      22.488  21.213   7.837  1.00 10.00      A   
ATOM    893  CD  ARG A 115      21.582  22.271   7.230  1.00 10.00      A   
ATOM    894  NE  ARG A 115      22.303  23.497   6.899  1.00 10.00      A   
ATOM    895  HE  ARG A 115      23.201  23.398   6.507  1.00 10.00      A   
ATOM    896  CZ  ARG A 115      21.822  24.722   7.092  1.00 10.00      A   
ATOM    897  NH1 ARG A 115      20.606  24.892   7.598  1.00 10.00      A   
ATOM    898 HH11 ARG A 115      20.024  24.063   7.855  1.00 10.00      A   
ATOM    899 HH12 ARG A 115      20.230  25.855   7.751  1.00 10.00      A   
ATOM    900  NH2 ARG A 115      22.551  25.779   6.756  1.00 10.00      A   
ATOM    901 HH21 ARG A 115      23.506  25.651   6.349  1.00 10.00      A   
ATOM    902 HH22 ARG A 115      22.179  26.742   6.905  1.00 10.00      A   
ATOM    903  C   ARG A 115      24.539  18.707   5.703  1.00 10.00      A   
ATOM    904  O   ARG A 115      25.765  18.829   5.637  1.00 10.00      A   
ATOM    905  N   LYS A 116      23.804  18.152   4.752  1.00 10.00      A   
ATOM    906  HN  LYS A 116      22.836  18.089   4.886  1.00 10.00      A   
ATOM    907  CA  LYS A 116      24.376  17.623   3.520  1.00 10.00      A   
ATOM    908  CB  LYS A 116      23.265  16.999   2.673  1.00 10.00      A   
ATOM    909  CG  LYS A 116      23.743  16.002   1.632  1.00 10.00      A   
ATOM    910  CD  LYS A 116      24.264  14.730   2.281  1.00 10.00      A   
ATOM    911  CE  LYS A 116      24.465  13.633   1.250  1.00 10.00      A   
ATOM    912  NZ  LYS A 116      25.166  14.130   0.040  1.00 10.00      A   
ATOM    913  HZ1 LYS A 116      24.636  14.916  -0.382  1.00 10.00      A   
ATOM    914  HZ2 LYS A 116      25.248  13.369  -0.662  1.00 10.00      A   
ATOM    915  HZ3 LYS A 116      26.127  14.463   0.291  1.00 10.00      A   
ATOM    916  C   LYS A 116      25.079  18.714   2.717  1.00 10.00      A   
ATOM    917  O   LYS A 116      24.694  19.883   2.764  1.00 10.00      A   
ATOM    918  N   LEU A 117      26.113  18.330   1.984  1.00 10.00      A   
ATOM    919  HN  LEU A 117      26.377  17.387   1.983  1.00 10.00      A   
ATOM    920  CA  LEU A 117      26.857  19.277   1.167  1.00 10.00      A   
ATOM    921  CB  LEU A 117      28.285  18.780   0.925  1.00 10.00      A   
ATOM    922  CG  LEU A 117      29.145  18.538   2.167  1.00 10.00      A   
ATOM    923  CD1 LEU A 117      30.507  17.987   1.773  1.00 10.00      A   
ATOM    924  CD2 LEU A 117      29.299  19.815   2.975  1.00 10.00      A   
ATOM    925  C   LEU A 117      26.150  19.488  -0.166  1.00 10.00      A   
ATOM    926  O   LEU A 117      25.559  18.559  -0.717  1.00 10.00      A   
ATOM    927  N   THR A 118      26.214  20.707  -0.682  1.00 10.00      A   
ATOM    928  HN  THR A 118      26.707  21.405  -0.200  1.00 10.00      A   
ATOM    929  CA  THR A 118      25.576  21.041  -1.949  1.00 10.00      A   
ATOM    930  CB  THR A 118      25.387  22.565  -2.087  1.00 10.00      A   
ATOM    931  OG1 THR A 118      26.431  23.247  -1.374  1.00 10.00      A   
ATOM    932  HG1 THR A 118      26.117  23.467  -0.486  1.00 10.00      A   
ATOM    933  CG2 THR A 118      24.036  22.984  -1.529  1.00 10.00      A   
ATOM    934  C   THR A 118      26.390  20.521  -3.130  1.00 10.00      A   
ATOM    935  O   THR A 118      25.854  20.280  -4.215  1.00 10.00      A   
ATOM    936  N   LEU A 119      27.690  20.354  -2.907  1.00 10.00      A   
ATOM    937  HN  LEU A 119      28.054  20.588  -2.029  1.00 10.00      A   
ATOM    938  CA  LEU A 119      28.592  19.858  -3.935  1.00 10.00      A   
ATOM    939  CB  LEU A 119      30.050  20.034  -3.495  1.00 10.00      A   
ATOM    940  CG  LEU A 119      30.541  21.474  -3.329  1.00 10.00      A   
ATOM    941  CD1 LEU A 119      31.938  21.498  -2.730  1.00 10.00      A   
ATOM    942  CD2 LEU A 119      30.518  22.210  -4.660  1.00 10.00      A   
ATOM    943  C   LEU A 119      28.314  18.391  -4.246  1.00 10.00      A   
ATOM    944  O   LEU A 119      28.641  17.901  -5.330  1.00 10.00      A   
ATOM    945  N   GLU A 120      27.701  17.700  -3.296  1.00 10.00      A   
ATOM    946  HN  GLU A 120      27.436  18.156  -2.470  1.00 10.00      A   
ATOM    947  CA  GLU A 120      27.387  16.294  -3.459  1.00 10.00      A   
ATOM    948  CB  GLU A 120      27.317  15.600  -2.099  1.00 10.00      A   
ATOM    949  CG  GLU A 120      28.555  15.779  -1.241  1.00 10.00      A   
ATOM    950  CD  GLU A 120      28.533  14.905  -0.005  1.00 10.00      A   
ATOM    951  OE1 GLU A 120      27.585  15.029   0.803  1.00 10.00      A   
ATOM    952  OE2 GLU A 120      29.466  14.088   0.165  1.00 10.00      A   
ATOM    953  C   GLU A 120      26.061  16.123  -4.186  1.00 10.00      A   
ATOM    954  O   GLU A 120      24.998  16.390  -3.629  1.00 10.00      A   
ATOM    955  N   HIS A 121      26.128  15.701  -5.438  1.00 10.00      A   
ATOM    956  HN  HIS A 121      27.008  15.541  -5.843  1.00 10.00      A   
ATOM    957  CA  HIS A 121      24.923  15.479  -6.229  1.00 10.00      A   
ATOM    958  CB  HIS A 121      24.885  16.358  -7.487  1.00 10.00      A   
ATOM    959  CG  HIS A 121      26.162  16.405  -8.270  1.00 10.00      A   
ATOM    960  ND1 HIS A 121      27.055  17.454  -8.189  1.00 10.00      A   
ATOM    961  HD1 HIS A 121      26.957  18.251  -7.616  1.00 10.00      A   
ATOM    962  CD2 HIS A 121      26.682  15.539  -9.175  1.00 10.00      A   
ATOM    963  CE1 HIS A 121      28.070  17.230  -9.004  1.00 10.00      A   
ATOM    964  NE2 HIS A 121      27.867  16.076  -9.616  1.00 10.00      A   
ATOM    965  HE2 HIS A 121      28.463  15.675 -10.287  1.00 10.00      A   
ATOM    966  C   HIS A 121      24.758  14.002  -6.569  1.00 10.00      A   
ATOM    967  O   HIS A 121      23.786  13.603  -7.219  1.00 10.00      A   
ATOM    968  N   ALA A 122      25.718  13.201  -6.122  1.00 10.00      A   
ATOM    969  HN  ALA A 122      26.469  13.590  -5.628  1.00 10.00      A   
ATOM    970  CA  ALA A 122      25.695  11.765  -6.350  1.00 10.00      A   
ATOM    971  CB  ALA A 122      26.540  11.050  -5.303  1.00 10.00      A   
ATOM    972  C   ALA A 122      26.162  11.415  -7.760  1.00 10.00      A   
ATOM    973  O   ALA A 122      27.001  12.107  -8.343  1.00 10.00      A   
ATOM    974  N   LYS A 123      25.605  10.340  -8.300  1.00 10.00      A   
ATOM    975  HN  LYS A 123      24.939   9.840  -7.783  1.00 10.00      A   
ATOM    976  CA  LYS A 123      25.946   9.880  -9.635  1.00 10.00      A   
ATOM    977  CB  LYS A 123      27.214   9.016  -9.601  1.00 10.00      A   
ATOM    978  CG  LYS A 123      27.125   7.796  -8.696  1.00 10.00      A   
ATOM    979  CD  LYS A 123      28.406   6.980  -8.750  1.00 10.00      A   
ATOM    980  CE  LYS A 123      28.280   5.693  -7.951  1.00 10.00      A   
ATOM    981  NZ  LYS A 123      29.412   4.765  -8.210  1.00 10.00      A   
ATOM    982  HZ1 LYS A 123      29.244   3.852  -7.738  1.00 10.00      A   
ATOM    983  HZ2 LYS A 123      30.297   5.170  -7.844  1.00 10.00      A   
ATOM    984  HZ3 LYS A 123      29.515   4.602  -9.232  1.00 10.00      A   
ATOM    985  C   LYS A 123      24.788   9.092 -10.240  1.00 10.00      A   
ATOM    986  O   LYS A 123      23.807   8.792  -9.550  1.00 10.00      A   
ATOM    987  N   LYS A 124      24.913   8.767 -11.529  1.00 10.00      A   
ATOM    988  HN  LYS A 124      25.721   9.050 -12.004  1.00 10.00      A   
ATOM    989  CA  LYS A 124      23.898   8.015 -12.271  1.00 10.00      A   
ATOM    990  CB  LYS A 124      23.511   6.708 -11.571  1.00 10.00      A   
ATOM    991  CG  LYS A 124      24.639   5.693 -11.489  1.00 10.00      A   
ATOM    992  CD  LYS A 124      24.168   4.403 -10.843  1.00 10.00      A   
ATOM    993  CE  LYS A 124      25.280   3.372 -10.792  1.00 10.00      A   
ATOM    994  NZ  LYS A 124      24.786   2.067 -10.286  1.00 10.00      A   
ATOM    995  HZ1 LYS A 124      24.026   1.709 -10.903  1.00 10.00      A   
ATOM    996  HZ2 LYS A 124      24.413   2.177  -9.321  1.00 10.00      A   
ATOM    997  HZ3 LYS A 124      25.558   1.374 -10.270  1.00 10.00      A   
ATOM    998  C   LYS A 124      22.662   8.865 -12.577  1.00 10.00      A   
ATOM    999  O   LYS A 124      22.315   9.075 -13.742  1.00 10.00      A   
ATOM   1000  N   LEU A 125      22.013   9.358 -11.532  1.00 10.00      A   
ATOM   1001  HN  LEU A 125      22.357   9.177 -10.630  1.00 10.00      A   
ATOM   1002  CA  LEU A 125      20.822  10.179 -11.683  1.00 10.00      A   
ATOM   1003  CB  LEU A 125      19.626   9.526 -10.983  1.00 10.00      A   
ATOM   1004  CG  LEU A 125      19.014   8.309 -11.684  1.00 10.00      A   
ATOM   1005  CD1 LEU A 125      18.004   7.618 -10.779  1.00 10.00      A   
ATOM   1006  CD2 LEU A 125      18.363   8.720 -12.995  1.00 10.00      A   
ATOM   1007  C   LEU A 125      21.060  11.574 -11.121  1.00 10.00      A   
ATOM   1008  O   LEU A 125      21.901  11.761 -10.236  1.00 10.00      A   
ATOM   1009  N   ALA A 126      20.329  12.547 -11.643  1.00 10.00      A   
ATOM   1010  HN  ALA A 126      19.681  12.334 -12.348  1.00 10.00      A   
ATOM   1011  CA  ALA A 126      20.452  13.924 -11.195  1.00 10.00      A   
ATOM   1012  CB  ALA A 126      21.349  14.716 -12.135  1.00 10.00      A   
ATOM   1013  C   ALA A 126      19.077  14.566 -11.107  1.00 10.00      A   
ATOM   1014  O   ALA A 126      18.095  14.007 -11.603  1.00 10.00      A   
ATOM   1015  N   THR A 127      19.010  15.727 -10.470  1.00 10.00      A   
ATOM   1016  HN  THR A 127      19.829  16.114 -10.095  1.00 10.00      A   
ATOM   1017  CA  THR A 127      17.757  16.453 -10.313  1.00 10.00      A   
ATOM   1018  CB  THR A 127      18.023  17.921  -9.912  1.00 10.00      A   
ATOM   1019  OG1 THR A 127      18.976  17.972  -8.838  1.00 10.00      A   
ATOM   1020  HG1 THR A 127      19.667  18.614  -9.053  1.00 10.00      A   
ATOM   1021  CG2 THR A 127      16.738  18.626  -9.497  1.00 10.00      A   
ATOM   1022  C   THR A 127      16.850  15.772  -9.284  1.00 10.00      A   
ATOM   1023  O   THR A 127      15.665  15.546  -9.535  1.00 10.00      A   
ATOM   1024  N   ARG A 128      17.416  15.438  -8.135  1.00 10.00      A   
ATOM   1025  HN  ARG A 128      18.363  15.652  -7.991  1.00 10.00      A   
ATOM   1026  CA  ARG A 128      16.665  14.784  -7.075  1.00 10.00      A   
ATOM   1027  CB  ARG A 128      16.831  13.263  -7.150  1.00 10.00      A   
ATOM   1028  CG  ARG A 128      15.821  12.559  -8.044  1.00 10.00      A   
ATOM   1029  CD  ARG A 128      14.466  12.417  -7.362  1.00 10.00      A   
ATOM   1030  NE  ARG A 128      13.591  11.489  -8.082  1.00 10.00      A   
ATOM   1031  HE  ARG A 128      13.761  11.368  -9.042  1.00 10.00      A   
ATOM   1032  CZ  ARG A 128      12.588  10.811  -7.517  1.00 10.00      A   
ATOM   1033  NH1 ARG A 128      12.325  10.953  -6.226  1.00 10.00      A   
ATOM   1034 HH11 ARG A 128      11.543  10.419  -5.788  1.00 10.00      A   
ATOM   1035 HH12 ARG A 128      12.895  11.605  -5.644  1.00 10.00      A   
ATOM   1036  NH2 ARG A 128      11.844   9.986  -8.246  1.00 10.00      A   
ATOM   1037 HH21 ARG A 128      11.062   9.456  -7.804  1.00 10.00      A   
ATOM   1038 HH22 ARG A 128      12.034   9.866  -9.265  1.00 10.00      A   
ATOM   1039  C   ARG A 128      17.098  15.293  -5.707  1.00 10.00      A   
ATOM   1040  O   ARG A 128      16.266  15.673  -4.887  1.00 10.00      A   
ATOM   1041  N   PHE A 129      18.401  15.310  -5.471  1.00 10.00      A   
ATOM   1042  HN  PHE A 129      19.018  15.024  -6.175  1.00 10.00      A   
ATOM   1043  CA  PHE A 129      18.939  15.763  -4.193  1.00 10.00      A   
ATOM   1044  CB  PHE A 129      20.421  15.402  -4.065  1.00 10.00      A   
ATOM   1045  CG  PHE A 129      20.676  13.932  -3.900  1.00 10.00      A   
ATOM   1046  CD1 PHE A 129      21.208  13.187  -4.939  1.00 10.00      A   
ATOM   1047  CD2 PHE A 129      20.387  13.295  -2.705  1.00 10.00      A   
ATOM   1048  CE1 PHE A 129      21.444  11.834  -4.793  1.00 10.00      A   
ATOM   1049  CE2 PHE A 129      20.620  11.942  -2.552  1.00 10.00      A   
ATOM   1050  CZ  PHE A 129      21.151  11.210  -3.598  1.00 10.00      A   
ATOM   1051  C   PHE A 129      18.752  17.264  -4.012  1.00 10.00      A   
ATOM   1052  O   PHE A 129      19.251  18.063  -4.805  1.00 10.00      A   
ATOM   1053  N   GLY A 130      18.033  17.641  -2.968  1.00 10.00      A   
ATOM   1054  HN  GLY A 130      17.646  16.959  -2.380  1.00 10.00      A   
ATOM   1055  CA  GLY A 130      17.796  19.039  -2.692  1.00 10.00      A   
ATOM   1056  C   GLY A 130      16.346  19.305  -2.372  1.00 10.00      A   
ATOM   1057  O   GLY A 130      15.598  19.725  -3.278  1.00 10.00      A   
ATOM   1058  OXT GLY A 130      15.944  19.082  -1.211  1.00 10.00      A   
ATOM   1059  CB  HIS B   2      -2.473   5.658   0.709  1.00 10.00      B   
ATOM   1060  CG  HIS B   2      -3.468   5.166   1.728  1.00 10.00      B   
ATOM   1061  ND1 HIS B   2      -4.831   5.190   1.520  1.00 10.00      B   
ATOM   1062  HD1 HIS B   2      -5.286   5.532   0.714  1.00 10.00      B   
ATOM   1063  CD2 HIS B   2      -3.294   4.632   2.964  1.00 10.00      B   
ATOM   1064  CE1 HIS B   2      -5.449   4.694   2.577  1.00 10.00      B   
ATOM   1065  NE2 HIS B   2      -4.539   4.349   3.464  1.00 10.00      B   
ATOM   1066  HE2 HIS B   2      -4.729   3.951   4.356  1.00 10.00      B   
ATOM   1067  C   HIS B   2      -2.068   3.317  -0.149  1.00 10.00      B   
ATOM   1068  O   HIS B   2      -2.485   3.165  -1.295  1.00 10.00      B   
ATOM   1069  N   HIS B   2      -0.590   5.174  -0.841  1.00 10.00      B   
ATOM   1070  HT1 HIS B   2      -0.122   6.051  -0.542  1.00 10.00      B   
ATOM   1071  HT2 HIS B   2      -1.189   5.378  -1.667  1.00 10.00      B   
ATOM   1072  HT3 HIS B   2       0.135   4.486  -1.122  1.00 10.00      B   
ATOM   1073  CA  HIS B   2      -1.411   4.628   0.269  1.00 10.00      B   
ATOM   1074  N   LEU B   3      -2.137   2.369   0.780  1.00 10.00      B   
ATOM   1075  HN  LEU B   3      -1.756   2.540   1.671  1.00 10.00      B   
ATOM   1076  CA  LEU B   3      -2.756   1.076   0.513  1.00 10.00      B   
ATOM   1077  CB  LEU B   3      -2.139  -0.002   1.406  1.00 10.00      B   
ATOM   1078  CG  LEU B   3      -0.619  -0.160   1.305  1.00 10.00      B   
ATOM   1079  CD1 LEU B   3      -0.114  -1.159   2.332  1.00 10.00      B   
ATOM   1080  CD2 LEU B   3      -0.212  -0.581  -0.099  1.00 10.00      B   
ATOM   1081  C   LEU B   3      -4.262   1.164   0.746  1.00 10.00      B   
ATOM   1082  O   LEU B   3      -4.792   2.250   0.963  1.00 10.00      B   
ATOM   1083  N   ILE B   4      -4.951   0.033   0.703  1.00 10.00      B   
ATOM   1084  HN  ILE B   4      -4.486  -0.808   0.518  1.00 10.00      B   
ATOM   1085  CA  ILE B   4      -6.394   0.029   0.909  1.00 10.00      B   
ATOM   1086  CB  ILE B   4      -7.116  -0.997   0.005  1.00 10.00      B   
ATOM   1087  CG1 ILE B   4      -7.005  -0.555  -1.461  1.00 10.00      B   
ATOM   1088  CG2 ILE B   4      -8.578  -1.162   0.411  1.00 10.00      B   
ATOM   1089  CD1 ILE B   4      -7.857  -1.356  -2.423  1.00 10.00      B   
ATOM   1090  C   ILE B   4      -6.769  -0.160   2.381  1.00 10.00      B   
ATOM   1091  O   ILE B   4      -7.688   0.488   2.879  1.00 10.00      B   
ATOM   1092  N   THR B   5      -6.051  -1.030   3.080  1.00 10.00      B   
ATOM   1093  HN  THR B   5      -5.311  -1.505   2.654  1.00 10.00      B   
ATOM   1094  CA  THR B   5      -6.341  -1.278   4.485  1.00 10.00      B   
ATOM   1095  CB  THR B   5      -7.469  -2.320   4.665  1.00 10.00      B   
ATOM   1096  OG1 THR B   5      -7.706  -2.557   6.060  1.00 10.00      B   
ATOM   1097  HG1 THR B   5      -7.988  -1.728   6.481  1.00 10.00      B   
ATOM   1098  CG2 THR B   5      -7.125  -3.633   3.973  1.00 10.00      B   
ATOM   1099  C   THR B   5      -5.100  -1.707   5.265  1.00 10.00      B   
ATOM   1100  O   THR B   5      -4.319  -2.548   4.811  1.00 10.00      B   
ATOM   1101  N   GLN B   6      -4.910  -1.093   6.427  1.00 10.00      B   
ATOM   1102  HN  GLN B   6      -5.535  -0.376   6.694  1.00 10.00      B   
ATOM   1103  CA  GLN B   6      -3.782  -1.409   7.296  1.00 10.00      B   
ATOM   1104  CB  GLN B   6      -3.173  -0.119   7.860  1.00 10.00      B   
ATOM   1105  CG  GLN B   6      -2.785   0.895   6.800  1.00 10.00      B   
ATOM   1106  CD  GLN B   6      -2.201   2.165   7.388  1.00 10.00      B   
ATOM   1107  OE1 GLN B   6      -2.526   2.560   8.510  1.00 10.00      B   
ATOM   1108  NE2 GLN B   6      -1.327   2.814   6.638  1.00 10.00      B   
ATOM   1109 HE21 GLN B   6      -1.105   2.446   5.759  1.00 10.00      B   
ATOM   1110 HE22 GLN B   6      -0.939   3.643   6.993  1.00 10.00      B   
ATOM   1111  C   GLN B   6      -4.228  -2.308   8.447  1.00 10.00      B   
ATOM   1112  O   GLN B   6      -3.404  -2.843   9.192  1.00 10.00      B   
ATOM   1113  N   LYS B   7      -5.541  -2.483   8.571  1.00 10.00      B   
ATOM   1114  HN  LYS B   7      -6.139  -2.054   7.922  1.00 10.00      B   
ATOM   1115  CA  LYS B   7      -6.120  -3.291   9.639  1.00 10.00      B   
ATOM   1116  CB  LYS B   7      -7.649  -3.210   9.595  1.00 10.00      B   
ATOM   1117  CG  LYS B   7      -8.309  -3.169  10.965  1.00 10.00      B   
ATOM   1118  CD  LYS B   7      -9.825  -3.158  10.847  1.00 10.00      B   
ATOM   1119  CE  LYS B   7     -10.485  -2.651  12.121  1.00 10.00      B   
ATOM   1120  NZ  LYS B   7     -10.254  -3.550  13.282  1.00 10.00      B   
ATOM   1121  HZ1 LYS B   7     -10.728  -3.162  14.132  1.00 10.00      B   
ATOM   1122  HZ2 LYS B   7      -9.237  -3.636  13.475  1.00 10.00      B   
ATOM   1123  HZ3 LYS B   7     -10.638  -4.497  13.087  1.00 10.00      B   
ATOM   1124  C   LYS B   7      -5.677  -4.752   9.568  1.00 10.00      B   
ATOM   1125  O   LYS B   7      -5.239  -5.331  10.566  1.00 10.00      B   
ATOM   1126  N   ALA B   8      -5.781  -5.341   8.386  1.00 10.00      B   
ATOM   1127  HN  ALA B   8      -6.117  -4.826   7.621  1.00 10.00      B   
ATOM   1128  CA  ALA B   8      -5.414  -6.737   8.194  1.00 10.00      B   
ATOM   1129  CB  ALA B   8      -6.251  -7.350   7.081  1.00 10.00      B   
ATOM   1130  C   ALA B   8      -3.926  -6.896   7.902  1.00 10.00      B   
ATOM   1131  O   ALA B   8      -3.478  -7.961   7.485  1.00 10.00      B   
ATOM   1132  N   LEU B   9      -3.157  -5.842   8.127  1.00 10.00      B   
ATOM   1133  HN  LEU B   9      -3.563  -5.016   8.464  1.00 10.00      B   
ATOM   1134  CA  LEU B   9      -1.722  -5.886   7.878  1.00 10.00      B   
ATOM   1135  CB  LEU B   9      -1.255  -4.625   7.147  1.00 10.00      B   
ATOM   1136  CG  LEU B   9      -0.873  -4.803   5.676  1.00 10.00      B   
ATOM   1137  CD1 LEU B   9      -2.067  -5.268   4.856  1.00 10.00      B   
ATOM   1138  CD2 LEU B   9      -0.298  -3.513   5.116  1.00 10.00      B   
ATOM   1139  C   LEU B   9      -0.938  -6.079   9.169  1.00 10.00      B   
ATOM   1140  O   LEU B   9       0.166  -6.623   9.162  1.00 10.00      B   
ATOM   1141  N   LYS B  10      -1.515  -5.650  10.285  1.00 10.00      B   
ATOM   1142  HN  LYS B  10      -2.404  -5.239  10.241  1.00 10.00      B   
ATOM   1143  CA  LYS B  10      -0.848  -5.773  11.577  1.00 10.00      B   
ATOM   1144  CB  LYS B  10      -1.250  -4.629  12.514  1.00 10.00      B   
ATOM   1145  CG  LYS B  10      -2.701  -4.657  12.968  1.00 10.00      B   
ATOM   1146  CD  LYS B  10      -3.048  -3.428  13.798  1.00 10.00      B   
ATOM   1147  CE  LYS B  10      -2.103  -3.269  14.982  1.00 10.00      B   
ATOM   1148  NZ  LYS B  10      -2.614  -2.292  15.979  1.00 10.00      B   
ATOM   1149  HZ1 LYS B  10      -1.855  -2.015  16.632  1.00 10.00      B   
ATOM   1150  HZ2 LYS B  10      -3.388  -2.716  16.533  1.00 10.00      B   
ATOM   1151  HZ3 LYS B  10      -2.976  -1.440  15.501  1.00 10.00      B   
ATOM   1152  C   LYS B  10      -1.111  -7.132  12.226  1.00 10.00      B   
ATOM   1153  O   LYS B  10      -0.714  -7.377  13.367  1.00 10.00      B   
ATOM   1154  N   ASP B  11      -1.769  -8.018  11.491  1.00 10.00      B   
ATOM   1155  HN  ASP B  11      -2.046  -7.773  10.585  1.00 10.00      B   
ATOM   1156  CA  ASP B  11      -2.090  -9.347  11.997  1.00 10.00      B   
ATOM   1157  CB  ASP B  11      -3.199  -9.981  11.157  1.00 10.00      B   
ATOM   1158  CG  ASP B  11      -3.503 -11.406  11.566  1.00 10.00      B   
ATOM   1159  OD1 ASP B  11      -4.236 -11.600  12.558  1.00 10.00      B   
ATOM   1160  OD2 ASP B  11      -3.020 -12.338  10.887  1.00 10.00      B   
ATOM   1161  C   ASP B  11      -0.859 -10.244  12.007  1.00 10.00      B   
ATOM   1162  O   ASP B  11      -0.509 -10.825  13.034  1.00 10.00      B   
ATOM   1163  N   ALA B  12      -0.186 -10.327  10.866  1.00 10.00      B   
ATOM   1164  HN  ALA B  12      -0.508  -9.828  10.085  1.00 10.00      B   
ATOM   1165  CA  ALA B  12       1.005 -11.155  10.734  1.00 10.00      B   
ATOM   1166  CB  ALA B  12       1.258 -11.483   9.272  1.00 10.00      B   
ATOM   1167  C   ALA B  12       2.232 -10.490  11.358  1.00 10.00      B   
ATOM   1168  O   ALA B  12       3.326 -11.054  11.348  1.00 10.00      B   
ATOM   1169  N   ALA B  13       2.040  -9.303  11.922  1.00 10.00      B   
ATOM   1170  HN  ALA B  13       1.142  -8.918  11.919  1.00 10.00      B   
ATOM   1171  CA  ALA B  13       3.129  -8.562  12.549  1.00 10.00      B   
ATOM   1172  CB  ALA B  13       2.685  -7.149  12.899  1.00 10.00      B   
ATOM   1173  C   ALA B  13       3.642  -9.287  13.788  1.00 10.00      B   
ATOM   1174  O   ALA B  13       4.821  -9.220  14.116  1.00 10.00      B   
ATOM   1175  N   GLU B  14       2.745  -9.976  14.477  1.00 10.00      B   
ATOM   1176  HN  GLU B  14       1.811  -9.982  14.177  1.00 10.00      B   
ATOM   1177  CA  GLU B  14       3.118 -10.717  15.675  1.00 10.00      B   
ATOM   1178  CB  GLU B  14       2.067 -10.561  16.767  1.00 10.00      B   
ATOM   1179  CG  GLU B  14       2.015  -9.173  17.371  1.00 10.00      B   
ATOM   1180  CD  GLU B  14       0.782  -8.970  18.220  1.00 10.00      B   
ATOM   1181  OE1 GLU B  14       0.870  -9.127  19.453  1.00 10.00      B   
ATOM   1182  OE2 GLU B  14      -0.288  -8.661  17.653  1.00 10.00      B   
ATOM   1183  C   GLU B  14       3.349 -12.185  15.353  1.00 10.00      B   
ATOM   1184  O   GLU B  14       3.908 -12.933  16.155  1.00 10.00      B   
ATOM   1185  N   LYS B  15       2.912 -12.591  14.173  1.00 10.00      B   
ATOM   1186  HN  LYS B  15       2.461 -11.951  13.587  1.00 10.00      B   
ATOM   1187  CA  LYS B  15       3.079 -13.963  13.728  1.00 10.00      B   
ATOM   1188  CB  LYS B  15       2.016 -14.313  12.685  1.00 10.00      B   
ATOM   1189  CG  LYS B  15       0.597 -14.310  13.230  1.00 10.00      B   
ATOM   1190  CD  LYS B  15      -0.423 -14.525  12.122  1.00 10.00      B   
ATOM   1191  CE  LYS B  15      -1.810 -14.768  12.692  1.00 10.00      B   
ATOM   1192  NZ  LYS B  15      -2.840 -14.861  11.626  1.00 10.00      B   
ATOM   1193  HZ1 LYS B  15      -3.738 -15.192  12.027  1.00 10.00      B   
ATOM   1194  HZ2 LYS B  15      -2.536 -15.524  10.884  1.00 10.00      B   
ATOM   1195  HZ3 LYS B  15      -2.990 -13.919  11.194  1.00 10.00      B   
ATOM   1196  C   LYS B  15       4.474 -14.156  13.151  1.00 10.00      B   
ATOM   1197  O   LYS B  15       5.112 -15.186  13.366  1.00 10.00      B   
ATOM   1198  N   TYR B  16       4.938 -13.151  12.418  1.00 10.00      B   
ATOM   1199  HN  TYR B  16       4.373 -12.361  12.274  1.00 10.00      B   
ATOM   1200  CA  TYR B  16       6.257 -13.184  11.811  1.00 10.00      B   
ATOM   1201  CB  TYR B  16       6.143 -13.227  10.286  1.00 10.00      B   
ATOM   1202  CG  TYR B  16       5.358 -14.408   9.768  1.00 10.00      B   
ATOM   1203  CD1 TYR B  16       3.991 -14.311   9.534  1.00 10.00      B   
ATOM   1204  CD2 TYR B  16       5.982 -15.621   9.515  1.00 10.00      B   
ATOM   1205  CE1 TYR B  16       3.269 -15.390   9.066  1.00 10.00      B   
ATOM   1206  CE2 TYR B  16       5.268 -16.704   9.044  1.00 10.00      B   
ATOM   1207  CZ  TYR B  16       3.913 -16.583   8.822  1.00 10.00      B   
ATOM   1208  OH  TYR B  16       3.200 -17.663   8.356  1.00 10.00      B   
ATOM   1209  HH  TYR B  16       3.567 -18.476   8.749  1.00 10.00      B   
ATOM   1210  C   TYR B  16       7.062 -11.966  12.244  1.00 10.00      B   
ATOM   1211  O   TYR B  16       7.042 -10.930  11.577  1.00 10.00      B   
ATOM   1212  N   PRO B  17       7.780 -12.076  13.372  1.00 10.00      B   
ATOM   1213  CA  PRO B  17       8.590 -10.980  13.915  1.00 10.00      B   
ATOM   1214  CB  PRO B  17       9.241 -11.586  15.165  1.00 10.00      B   
ATOM   1215  CG  PRO B  17       9.123 -13.061  14.988  1.00 10.00      B   
ATOM   1216  CD  PRO B  17       7.863 -13.282  14.206  1.00 10.00      B   
ATOM   1217  C   PRO B  17       9.660 -10.514  12.934  1.00 10.00      B   
ATOM   1218  O   PRO B  17       9.977  -9.325  12.868  1.00 10.00      B   
ATOM   1219  N   GLN B  18      10.186 -11.453  12.149  1.00 10.00      B   
ATOM   1220  HN  GLN B  18       9.863 -12.377  12.230  1.00 10.00      B   
ATOM   1221  CA  GLN B  18      11.225 -11.149  11.170  1.00 10.00      B   
ATOM   1222  CB  GLN B  18      11.745 -12.434  10.518  1.00 10.00      B   
ATOM   1223  CG  GLN B  18      12.501 -13.358  11.457  1.00 10.00      B   
ATOM   1224  CD  GLN B  18      12.903 -14.652  10.780  1.00 10.00      B   
ATOM   1225  OE1 GLN B  18      12.211 -15.140   9.890  1.00 10.00      B   
ATOM   1226  NE2 GLN B  18      14.032 -15.211  11.186  1.00 10.00      B   
ATOM   1227 HE21 GLN B  18      14.542 -14.762  11.892  1.00 10.00      B   
ATOM   1228 HE22 GLN B  18      14.310 -16.052  10.767  1.00 10.00      B   
ATOM   1229  C   GLN B  18      10.708 -10.214  10.085  1.00 10.00      B   
ATOM   1230  O   GLN B  18      11.491  -9.577   9.381  1.00 10.00      B   
ATOM   1231  N   HIS B  19       9.388 -10.117   9.959  1.00 10.00      B   
ATOM   1232  HN  HIS B  19       8.807 -10.611  10.583  1.00 10.00      B   
ATOM   1233  CA  HIS B  19       8.786  -9.274   8.931  1.00 10.00      B   
ATOM   1234  CB  HIS B  19       8.011 -10.120   7.917  1.00 10.00      B   
ATOM   1235  CG  HIS B  19       8.810 -11.235   7.315  1.00 10.00      B   
ATOM   1236  ND1 HIS B  19       9.946 -11.034   6.558  1.00 10.00      B   
ATOM   1237  HD1 HIS B  19      10.348 -10.153   6.336  1.00 10.00      B   
ATOM   1238  CD2 HIS B  19       8.638 -12.575   7.379  1.00 10.00      B   
ATOM   1239  CE1 HIS B  19      10.437 -12.202   6.187  1.00 10.00      B   
ATOM   1240  NE2 HIS B  19       9.660 -13.149   6.675  1.00 10.00      B   
ATOM   1241  HE2 HIS B  19       9.801 -14.114   6.560  1.00 10.00      B   
ATOM   1242  C   HIS B  19       7.874  -8.207   9.527  1.00 10.00      B   
ATOM   1243  O   HIS B  19       7.076  -7.601   8.811  1.00 10.00      B   
ATOM   1244  N   LYS B  20       8.007  -7.958  10.828  1.00 10.00      B   
ATOM   1245  HN  LYS B  20       8.680  -8.450  11.348  1.00 10.00      B   
ATOM   1246  CA  LYS B  20       7.176  -6.962  11.497  1.00 10.00      B   
ATOM   1247  CB  LYS B  20       7.295  -7.078  13.019  1.00 10.00      B   
ATOM   1248  CG  LYS B  20       6.401  -6.110  13.777  1.00 10.00      B   
ATOM   1249  CD  LYS B  20       6.527  -6.285  15.279  1.00 10.00      B   
ATOM   1250  CE  LYS B  20       5.695  -5.246  16.012  1.00 10.00      B   
ATOM   1251  NZ  LYS B  20       5.757  -5.398  17.491  1.00 10.00      B   
ATOM   1252  HZ1 LYS B  20       5.231  -4.625  17.948  1.00 10.00      B   
ATOM   1253  HZ2 LYS B  20       6.745  -5.365  17.817  1.00 10.00      B   
ATOM   1254  HZ3 LYS B  20       5.340  -6.305  17.780  1.00 10.00      B   
ATOM   1255  C   LYS B  20       7.536  -5.550  11.050  1.00 10.00      B   
ATOM   1256  O   LYS B  20       6.659  -4.731  10.764  1.00 10.00      B   
ATOM   1257  N   THR B  21       8.828  -5.279  10.965  1.00 10.00      B   
ATOM   1258  HN  THR B  21       9.483  -5.978  11.184  1.00 10.00      B   
ATOM   1259  CA  THR B  21       9.310  -3.969  10.562  1.00 10.00      B   
ATOM   1260  CB  THR B  21      10.722  -3.718  11.112  1.00 10.00      B   
ATOM   1261  OG1 THR B  21      11.133  -4.863  11.875  1.00 10.00      B   
ATOM   1262  HG1 THR B  21      11.949  -5.217  11.501  1.00 10.00      B   
ATOM   1263  CG2 THR B  21      10.723  -2.491  12.010  1.00 10.00      B   
ATOM   1264  C   THR B  21       9.316  -3.813   9.043  1.00 10.00      B   
ATOM   1265  O   THR B  21       9.572  -2.726   8.523  1.00 10.00      B   
ATOM   1266  N   GLU B  22       9.019  -4.900   8.334  1.00 10.00      B   
ATOM   1267  HN  GLU B  22       8.823  -5.738   8.807  1.00 10.00      B   
ATOM   1268  CA  GLU B  22       8.987  -4.881   6.874  1.00 10.00      B   
ATOM   1269  CB  GLU B  22       8.747  -6.286   6.319  1.00 10.00      B   
ATOM   1270  CG  GLU B  22       9.863  -6.805   5.431  1.00 10.00      B   
ATOM   1271  CD  GLU B  22      10.983  -7.457   6.213  1.00 10.00      B   
ATOM   1272  OE1 GLU B  22      11.057  -8.701   6.222  1.00 10.00      B   
ATOM   1273  OE2 GLU B  22      11.798  -6.732   6.823  1.00 10.00      B   
ATOM   1274  C   GLU B  22       7.901  -3.936   6.368  1.00 10.00      B   
ATOM   1275  O   GLU B  22       8.010  -3.373   5.278  1.00 10.00      B   
ATOM   1276  N   LEU B  23       6.861  -3.758   7.178  1.00 10.00      B   
ATOM   1277  HN  LEU B  23       6.844  -4.231   8.038  1.00 10.00      B   
ATOM   1278  CA  LEU B  23       5.744  -2.887   6.828  1.00 10.00      B   
ATOM   1279  CB  LEU B  23       4.634  -2.998   7.875  1.00 10.00      B   
ATOM   1280  CG  LEU B  23       4.048  -4.392   8.098  1.00 10.00      B   
ATOM   1281  CD1 LEU B  23       3.056  -4.372   9.251  1.00 10.00      B   
ATOM   1282  CD2 LEU B  23       3.386  -4.908   6.828  1.00 10.00      B   
ATOM   1283  C   LEU B  23       6.192  -1.434   6.694  1.00 10.00      B   
ATOM   1284  O   LEU B  23       5.635  -0.677   5.898  1.00 10.00      B   
ATOM   1285  N   VAL B  24       7.209  -1.058   7.463  1.00 10.00      B   
ATOM   1286  HN  VAL B  24       7.619  -1.714   8.064  1.00 10.00      B   
ATOM   1287  CA  VAL B  24       7.734   0.304   7.437  1.00 10.00      B   
ATOM   1288  CB  VAL B  24       8.822   0.510   8.515  1.00 10.00      B   
ATOM   1289  CG1 VAL B  24       9.354   1.937   8.487  1.00 10.00      B   
ATOM   1290  CG2 VAL B  24       8.282   0.169   9.895  1.00 10.00      B   
ATOM   1291  C   VAL B  24       8.319   0.633   6.066  1.00 10.00      B   
ATOM   1292  O   VAL B  24       7.929   1.615   5.431  1.00 10.00      B   
ATOM   1293  N   ALA B  25       9.245  -0.200   5.611  1.00 10.00      B   
ATOM   1294  HN  ALA B  25       9.502  -0.972   6.158  1.00 10.00      B   
ATOM   1295  CA  ALA B  25       9.885   0.008   4.320  1.00 10.00      B   
ATOM   1296  CB  ALA B  25      11.077  -0.918   4.159  1.00 10.00      B   
ATOM   1297  C   ALA B  25       8.893  -0.196   3.184  1.00 10.00      B   
ATOM   1298  O   ALA B  25       8.880   0.567   2.219  1.00 10.00      B   
ATOM   1299  N   LEU B  26       8.047  -1.215   3.321  1.00 10.00      B   
ATOM   1300  HN  LEU B  26       8.104  -1.778   4.123  1.00 10.00      B   
ATOM   1301  CA  LEU B  26       7.047  -1.527   2.311  1.00 10.00      B   
ATOM   1302  CB  LEU B  26       6.227  -2.748   2.731  1.00 10.00      B   
ATOM   1303  CG  LEU B  26       5.241  -3.290   1.697  1.00 10.00      B   
ATOM   1304  CD1 LEU B  26       5.978  -3.843   0.485  1.00 10.00      B   
ATOM   1305  CD2 LEU B  26       4.346  -4.350   2.321  1.00 10.00      B   
ATOM   1306  C   LEU B  26       6.126  -0.338   2.056  1.00 10.00      B   
ATOM   1307  O   LEU B  26       5.912   0.056   0.912  1.00 10.00      B   
ATOM   1308  N   GLY B  27       5.603   0.241   3.125  1.00 10.00      B   
ATOM   1309  HN  GLY B  27       5.823  -0.104   4.017  1.00 10.00      B   
ATOM   1310  CA  GLY B  27       4.716   1.378   2.989  1.00 10.00      B   
ATOM   1311  C   GLY B  27       5.408   2.568   2.360  1.00 10.00      B   
ATOM   1312  O   GLY B  27       4.819   3.280   1.543  1.00 10.00      B   
ATOM   1313  N   ASN B  28       6.671   2.765   2.720  1.00 10.00      B   
ATOM   1314  HN  ASN B  28       7.087   2.143   3.355  1.00 10.00      B   
ATOM   1315  CA  ASN B  28       7.459   3.878   2.202  1.00 10.00      B   
ATOM   1316  CB  ASN B  28       8.762   4.044   2.989  1.00 10.00      B   
ATOM   1317  CG  ASN B  28       8.610   4.948   4.200  1.00 10.00      B   
ATOM   1318  OD1 ASN B  28       8.796   6.161   4.110  1.00 10.00      B   
ATOM   1319  ND2 ASN B  28       8.272   4.369   5.337  1.00 10.00      B   
ATOM   1320 HD21 ASN B  28       8.138   3.394   5.340  1.00 10.00      B   
ATOM   1321 HD22 ASN B  28       8.164   4.932   6.134  1.00 10.00      B   
ATOM   1322  C   ASN B  28       7.752   3.733   0.711  1.00 10.00      B   
ATOM   1323  O   ASN B  28       7.494   4.652  -0.068  1.00 10.00      B   
ATOM   1324  N   THR B  29       8.273   2.579   0.310  1.00 10.00      B   
ATOM   1325  HN  THR B  29       8.437   1.868   0.972  1.00 10.00      B   
ATOM   1326  CA  THR B  29       8.609   2.337  -1.092  1.00 10.00      B   
ATOM   1327  CB  THR B  29       9.379   1.005  -1.298  1.00 10.00      B   
ATOM   1328  OG1 THR B  29       9.697   0.822  -2.684  1.00 10.00      B   
ATOM   1329  HG1 THR B  29      10.120  -0.035  -2.805  1.00 10.00      B   
ATOM   1330  CG2 THR B  29       8.566  -0.186  -0.818  1.00 10.00      B   
ATOM   1331  C   THR B  29       7.378   2.403  -2.006  1.00 10.00      B   
ATOM   1332  O   THR B  29       7.464   2.877  -3.140  1.00 10.00      B   
ATOM   1333  N   ILE B  30       6.232   1.962  -1.498  1.00 10.00      B   
ATOM   1334  HN  ILE B  30       6.212   1.628  -0.576  1.00 10.00      B   
ATOM   1335  CA  ILE B  30       5.001   1.964  -2.281  1.00 10.00      B   
ATOM   1336  CB  ILE B  30       3.969   0.959  -1.725  1.00 10.00      B   
ATOM   1337  CG1 ILE B  30       4.525  -0.468  -1.798  1.00 10.00      B   
ATOM   1338  CG2 ILE B  30       2.658   1.053  -2.490  1.00 10.00      B   
ATOM   1339  CD1 ILE B  30       3.632  -1.504  -1.149  1.00 10.00      B   
ATOM   1340  C   ILE B  30       4.380   3.365  -2.370  1.00 10.00      B   
ATOM   1341  O   ILE B  30       3.897   3.777  -3.428  1.00 10.00      B   
ATOM   1342  N   ALA B  31       4.415   4.104  -1.266  1.00 10.00      B   
ATOM   1343  HN  ALA B  31       4.835   3.737  -0.455  1.00 10.00      B   
ATOM   1344  CA  ALA B  31       3.844   5.447  -1.230  1.00 10.00      B   
ATOM   1345  CB  ALA B  31       3.761   5.955   0.199  1.00 10.00      B   
ATOM   1346  C   ALA B  31       4.636   6.421  -2.095  1.00 10.00      B   
ATOM   1347  O   ALA B  31       4.088   7.392  -2.621  1.00 10.00      B   
ATOM   1348  N   LYS B  32       5.924   6.155  -2.247  1.00 10.00      B   
ATOM   1349  HN  LYS B  32       6.304   5.363  -1.812  1.00 10.00      B   
ATOM   1350  CA  LYS B  32       6.790   7.008  -3.042  1.00 10.00      B   
ATOM   1351  CB  LYS B  32       8.063   7.324  -2.256  1.00 10.00      B   
ATOM   1352  CG  LYS B  32       7.803   8.133  -0.994  1.00 10.00      B   
ATOM   1353  CD  LYS B  32       8.806   7.808   0.101  1.00 10.00      B   
ATOM   1354  CE  LYS B  32       8.499   8.586   1.373  1.00 10.00      B   
ATOM   1355  NZ  LYS B  32       9.455   8.269   2.468  1.00 10.00      B   
ATOM   1356  HZ1 LYS B  32       9.212   7.356   2.910  1.00 10.00      B   
ATOM   1357  HZ2 LYS B  32       9.431   9.013   3.196  1.00 10.00      B   
ATOM   1358  HZ3 LYS B  32      10.421   8.207   2.088  1.00 10.00      B   
ATOM   1359  C   LYS B  32       7.124   6.347  -4.375  1.00 10.00      B   
ATOM   1360  O   LYS B  32       8.051   6.764  -5.076  1.00 10.00      B   
ATOM   1361  N   GLY B  33       6.354   5.323  -4.722  1.00 10.00      B   
ATOM   1362  HN  GLY B  33       5.622   5.052  -4.130  1.00 10.00      B   
ATOM   1363  CA  GLY B  33       6.572   4.607  -5.962  1.00 10.00      B   
ATOM   1364  C   GLY B  33       5.549   4.963  -7.022  1.00 10.00      B   
ATOM   1365  O   GLY B  33       4.588   4.225  -7.249  1.00 10.00      B   
ATOM   1366  N   TYR B  34       5.751   6.099  -7.668  1.00 10.00      B   
ATOM   1367  HN  TYR B  34       6.535   6.641  -7.444  1.00 10.00      B   
ATOM   1368  CA  TYR B  34       4.844   6.560  -8.710  1.00 10.00      B   
ATOM   1369  CB  TYR B  34       4.773   8.091  -8.725  1.00 10.00      B   
ATOM   1370  CG  TYR B  34       3.853   8.675  -7.675  1.00 10.00      B   
ATOM   1371  CD1 TYR B  34       4.056   8.424  -6.326  1.00 10.00      B   
ATOM   1372  CD2 TYR B  34       2.779   9.479  -8.037  1.00 10.00      B   
ATOM   1373  CE1 TYR B  34       3.214   8.953  -5.368  1.00 10.00      B   
ATOM   1374  CE2 TYR B  34       1.934  10.014  -7.085  1.00 10.00      B   
ATOM   1375  CZ  TYR B  34       2.157   9.748  -5.752  1.00 10.00      B   
ATOM   1376  OH  TYR B  34       1.314  10.275  -4.797  1.00 10.00      B   
ATOM   1377  HH  TYR B  34       1.823  10.477  -4.000  1.00 10.00      B   
ATOM   1378  C   TYR B  34       5.285   6.035 -10.070  1.00 10.00      B   
ATOM   1379  O   TYR B  34       6.240   6.542 -10.661  1.00 10.00      B   
ATOM   1380  N   PHE B  35       4.600   5.008 -10.554  1.00 10.00      B   
ATOM   1381  HN  PHE B  35       3.853   4.644 -10.034  1.00 10.00      B   
ATOM   1382  CA  PHE B  35       4.923   4.413 -11.840  1.00 10.00      B   
ATOM   1383  CB  PHE B  35       5.451   2.987 -11.658  1.00 10.00      B   
ATOM   1384  CG  PHE B  35       6.601   2.887 -10.696  1.00 10.00      B   
ATOM   1385  CD1 PHE B  35       6.456   2.222  -9.490  1.00 10.00      B   
ATOM   1386  CD2 PHE B  35       7.824   3.466 -10.992  1.00 10.00      B   
ATOM   1387  CE1 PHE B  35       7.509   2.132  -8.601  1.00 10.00      B   
ATOM   1388  CE2 PHE B  35       8.881   3.380 -10.108  1.00 10.00      B   
ATOM   1389  CZ  PHE B  35       8.722   2.714  -8.909  1.00 10.00      B   
ATOM   1390  C   PHE B  35       3.709   4.419 -12.756  1.00 10.00      B   
ATOM   1391  O   PHE B  35       2.588   4.175 -12.314  1.00 10.00      B   
ATOM   1392  N   LYS B  36       3.945   4.714 -14.026  1.00 10.00      B   
ATOM   1393  HN  LYS B  36       4.865   4.905 -14.302  1.00 10.00      B   
ATOM   1394  CA  LYS B  36       2.886   4.762 -15.024  1.00 10.00      B   
ATOM   1395  CB  LYS B  36       3.314   5.675 -16.179  1.00 10.00      B   
ATOM   1396  CG  LYS B  36       2.308   5.788 -17.313  1.00 10.00      B   
ATOM   1397  CD  LYS B  36       1.052   6.523 -16.879  1.00 10.00      B   
ATOM   1398  CE  LYS B  36       0.181   6.870 -18.073  1.00 10.00      B   
ATOM   1399  NZ  LYS B  36      -1.182   7.303 -17.669  1.00 10.00      B   
ATOM   1400  HZ1 LYS B  36      -1.667   6.531 -17.157  1.00 10.00      B   
ATOM   1401  HZ2 LYS B  36      -1.741   7.546 -18.510  1.00 10.00      B   
ATOM   1402  HZ3 LYS B  36      -1.131   8.135 -17.050  1.00 10.00      B   
ATOM   1403  C   LYS B  36       2.593   3.363 -15.551  1.00 10.00      B   
ATOM   1404  O   LYS B  36       1.437   2.976 -15.715  1.00 10.00      B   
ATOM   1405  N   LYS B  37       3.652   2.613 -15.811  1.00 10.00      B   
ATOM   1406  HN  LYS B  37       4.545   2.975 -15.640  1.00 10.00      B   
ATOM   1407  CA  LYS B  37       3.528   1.259 -16.326  1.00 10.00      B   
ATOM   1408  CB  LYS B  37       3.975   1.215 -17.794  1.00 10.00      B   
ATOM   1409  CG  LYS B  37       3.038   1.929 -18.756  1.00 10.00      B   
ATOM   1410  CD  LYS B  37       3.708   2.188 -20.093  1.00 10.00      B   
ATOM   1411  CE  LYS B  37       2.757   2.872 -21.061  1.00 10.00      B   
ATOM   1412  NZ  LYS B  37       3.483   3.523 -22.186  1.00 10.00      B   
ATOM   1413  HZ1 LYS B  37       4.013   2.814 -22.732  1.00 10.00      B   
ATOM   1414  HZ2 LYS B  37       4.151   4.231 -21.821  1.00 10.00      B   
ATOM   1415  HZ3 LYS B  37       2.808   3.995 -22.820  1.00 10.00      B   
ATOM   1416  C   LYS B  37       4.385   0.311 -15.499  1.00 10.00      B   
ATOM   1417  O   LYS B  37       5.344   0.742 -14.853  1.00 10.00      B   
ATOM   1418  N   PRO B  38       4.057  -0.993 -15.502  1.00 10.00      B   
ATOM   1419  CA  PRO B  38       4.818  -2.001 -14.756  1.00 10.00      B   
ATOM   1420  CB  PRO B  38       4.115  -3.326 -15.085  1.00 10.00      B   
ATOM   1421  CG  PRO B  38       3.262  -3.043 -16.275  1.00 10.00      B   
ATOM   1422  CD  PRO B  38       2.908  -1.587 -16.207  1.00 10.00      B   
ATOM   1423  C   PRO B  38       6.287  -2.045 -15.186  1.00 10.00      B   
ATOM   1424  O   PRO B  38       7.140  -2.558 -14.463  1.00 10.00      B   
ATOM   1425  N   GLU B  39       6.571  -1.487 -16.361  1.00 10.00      B   
ATOM   1426  HN  GLU B  39       5.840  -1.102 -16.889  1.00 10.00      B   
ATOM   1427  CA  GLU B  39       7.929  -1.435 -16.897  1.00 10.00      B   
ATOM   1428  CB  GLU B  39       7.927  -0.708 -18.239  1.00 10.00      B   
ATOM   1429  CG  GLU B  39       7.407  -1.533 -19.402  1.00 10.00      B   
ATOM   1430  CD  GLU B  39       8.409  -2.565 -19.877  1.00 10.00      B   
ATOM   1431  OE1 GLU B  39       9.628  -2.303 -19.785  1.00 10.00      B   
ATOM   1432  OE2 GLU B  39       7.980  -3.640 -20.355  1.00 10.00      B   
ATOM   1433  C   GLU B  39       8.867  -0.708 -15.935  1.00 10.00      B   
ATOM   1434  O   GLU B  39      10.008  -1.125 -15.730  1.00 10.00      B   
ATOM   1435  N   SER B  40       8.369   0.374 -15.347  1.00 10.00      B   
ATOM   1436  HN  SER B  40       7.449   0.648 -15.550  1.00 10.00      B   
ATOM   1437  CA  SER B  40       9.149   1.170 -14.410  1.00 10.00      B   
ATOM   1438  CB  SER B  40       8.512   2.553 -14.264  1.00 10.00      B   
ATOM   1439  OG  SER B  40       7.767   2.887 -15.426  1.00 10.00      B   
ATOM   1440  HG  SER B  40       8.367   2.943 -16.184  1.00 10.00      B   
ATOM   1441  C   SER B  40       9.232   0.483 -13.049  1.00 10.00      B   
ATOM   1442  O   SER B  40      10.155   0.729 -12.272  1.00 10.00      B   
ATOM   1443  N   LEU B  41       8.264  -0.388 -12.774  1.00 10.00      B   
ATOM   1444  HN  LEU B  41       7.569  -0.552 -13.445  1.00 10.00      B   
ATOM   1445  CA  LEU B  41       8.212  -1.112 -11.507  1.00 10.00      B   
ATOM   1446  CB  LEU B  41       6.795  -1.630 -11.242  1.00 10.00      B   
ATOM   1447  CG  LEU B  41       6.580  -2.380  -9.925  1.00 10.00      B   
ATOM   1448  CD1 LEU B  41       6.686  -1.437  -8.736  1.00 10.00      B   
ATOM   1449  CD2 LEU B  41       5.240  -3.093  -9.929  1.00 10.00      B   
ATOM   1450  C   LEU B  41       9.208  -2.269 -11.496  1.00 10.00      B   
ATOM   1451  O   LEU B  41       9.811  -2.573 -10.466  1.00 10.00      B   
ATOM   1452  N   LYS B  42       9.391  -2.895 -12.658  1.00 10.00      B   
ATOM   1453  HN  LYS B  42       8.883  -2.597 -13.444  1.00 10.00      B   
ATOM   1454  CA  LYS B  42      10.314  -4.023 -12.797  1.00 10.00      B   
ATOM   1455  CB  LYS B  42      10.220  -4.636 -14.197  1.00 10.00      B   
ATOM   1456  CG  LYS B  42       8.880  -5.284 -14.499  1.00 10.00      B   
ATOM   1457  CD  LYS B  42       8.926  -6.081 -15.791  1.00 10.00      B   
ATOM   1458  CE  LYS B  42       7.558  -6.637 -16.147  1.00 10.00      B   
ATOM   1459  NZ  LYS B  42       7.643  -7.702 -17.179  1.00 10.00      B   
ATOM   1460  HZ1 LYS B  42       8.131  -7.343 -18.023  1.00 10.00      B   
ATOM   1461  HZ2 LYS B  42       6.691  -8.018 -17.451  1.00 10.00      B   
ATOM   1462  HZ3 LYS B  42       8.172  -8.520 -16.810  1.00 10.00      B   
ATOM   1463  C   LYS B  42      11.752  -3.607 -12.503  1.00 10.00      B   
ATOM   1464  O   LYS B  42      12.600  -4.440 -12.182  1.00 10.00      B   
ATOM   1465  N   ALA B  43      12.024  -2.317 -12.621  1.00 10.00      B   
ATOM   1466  HN  ALA B  43      11.312  -1.699 -12.891  1.00 10.00      B   
ATOM   1467  CA  ALA B  43      13.357  -1.800 -12.357  1.00 10.00      B   
ATOM   1468  CB  ALA B  43      13.507  -0.395 -12.921  1.00 10.00      B   
ATOM   1469  C   ALA B  43      13.637  -1.811 -10.858  1.00 10.00      B   
ATOM   1470  O   ALA B  43      14.787  -1.907 -10.428  1.00 10.00      B   
ATOM   1471  N   VAL B  44      12.571  -1.728 -10.071  1.00 10.00      B   
ATOM   1472  HN  VAL B  44      11.681  -1.673 -10.479  1.00 10.00      B   
ATOM   1473  CA  VAL B  44      12.681  -1.727  -8.622  1.00 10.00      B   
ATOM   1474  CB  VAL B  44      11.609  -0.823  -7.976  1.00 10.00      B   
ATOM   1475  CG1 VAL B  44      11.846  -0.700  -6.479  1.00 10.00      B   
ATOM   1476  CG2 VAL B  44      11.603   0.552  -8.629  1.00 10.00      B   
ATOM   1477  C   VAL B  44      12.539  -3.144  -8.079  1.00 10.00      B   
ATOM   1478  O   VAL B  44      13.352  -3.597  -7.276  1.00 10.00      B   
ATOM   1479  N   PHE B  45      11.510  -3.845  -8.535  1.00 10.00      B   
ATOM   1480  HN  PHE B  45      10.901  -3.434  -9.187  1.00 10.00      B   
ATOM   1481  CA  PHE B  45      11.265  -5.210  -8.097  1.00 10.00      B   
ATOM   1482  CB  PHE B  45       9.899  -5.326  -7.415  1.00 10.00      B   
ATOM   1483  CG  PHE B  45       9.739  -4.461  -6.196  1.00 10.00      B   
ATOM   1484  CD1 PHE B  45       8.952  -3.324  -6.237  1.00 10.00      B   
ATOM   1485  CD2 PHE B  45      10.373  -4.791  -5.007  1.00 10.00      B   
ATOM   1486  CE1 PHE B  45       8.796  -2.529  -5.119  1.00 10.00      B   
ATOM   1487  CE2 PHE B  45      10.223  -3.999  -3.885  1.00 10.00      B   
ATOM   1488  CZ  PHE B  45       9.433  -2.867  -3.940  1.00 10.00      B   
ATOM   1489  C   PHE B  45      11.345  -6.173  -9.276  1.00 10.00      B   
ATOM   1490  O   PHE B  45      10.411  -6.274 -10.072  1.00 10.00      B   
ATOM   1491  N   PRO B  46      12.465  -6.898  -9.401  1.00 10.00      B   
ATOM   1492  CA  PRO B  46      12.672  -7.853 -10.491  1.00 10.00      B   
ATOM   1493  CB  PRO B  46      14.195  -7.965 -10.541  1.00 10.00      B   
ATOM   1494  CG  PRO B  46      14.627  -7.773  -9.127  1.00 10.00      B   
ATOM   1495  CD  PRO B  46      13.628  -6.837  -8.493  1.00 10.00      B   
ATOM   1496  C   PRO B  46      12.048  -9.217 -10.190  1.00 10.00      B   
ATOM   1497  O   PRO B  46      12.247 -10.186 -10.929  1.00 10.00      B   
ATOM   1498  N   SER B  47      11.292  -9.286  -9.103  1.00 10.00      B   
ATOM   1499  HN  SER B  47      11.173  -8.482  -8.555  1.00 10.00      B   
ATOM   1500  CA  SER B  47      10.644 -10.518  -8.693  1.00 10.00      B   
ATOM   1501  CB  SER B  47      10.841 -10.704  -7.190  1.00 10.00      B   
ATOM   1502  OG  SER B  47      10.733  -9.460  -6.515  1.00 10.00      B   
ATOM   1503  HG  SER B  47      11.569  -9.259  -6.073  1.00 10.00      B   
ATOM   1504  C   SER B  47       9.154 -10.481  -9.023  1.00 10.00      B   
ATOM   1505  O   SER B  47       8.373 -11.276  -8.498  1.00 10.00      B   
ATOM   1506  N   LEU B  48       8.773  -9.559  -9.902  1.00 10.00      B   
ATOM   1507  HN  LEU B  48       9.448  -8.973 -10.299  1.00 10.00      B   
ATOM   1508  CA  LEU B  48       7.382  -9.404 -10.300  1.00 10.00      B   
ATOM   1509  CB  LEU B  48       7.205  -8.136 -11.142  1.00 10.00      B   
ATOM   1510  CG  LEU B  48       5.765  -7.769 -11.518  1.00 10.00      B   
ATOM   1511  CD1 LEU B  48       4.951  -7.442 -10.276  1.00 10.00      B   
ATOM   1512  CD2 LEU B  48       5.743  -6.604 -12.497  1.00 10.00      B   
ATOM   1513  C   LEU B  48       6.875 -10.614 -11.073  1.00 10.00      B   
ATOM   1514  O   LEU B  48       7.418 -10.972 -12.120  1.00 10.00      B   
ATOM   1515  N   ASP B  49       5.853 -11.257 -10.537  1.00 10.00      B   
ATOM   1516  HN  ASP B  49       5.497 -10.953  -9.673  1.00 10.00      B   
ATOM   1517  CA  ASP B  49       5.249 -12.418 -11.177  1.00 10.00      B   
ATOM   1518  CB  ASP B  49       5.375 -13.652 -10.275  1.00 10.00      B   
ATOM   1519  CG  ASP B  49       5.746 -14.919 -11.028  1.00 10.00      B   
ATOM   1520  OD1 ASP B  49       5.073 -15.244 -12.028  1.00 10.00      B   
ATOM   1521  OD2 ASP B  49       6.706 -15.609 -10.608  1.00 10.00      B   
ATOM   1522  C   ASP B  49       3.781 -12.117 -11.457  1.00 10.00      B   
ATOM   1523  O   ASP B  49       3.001 -11.900 -10.530  1.00 10.00      B   
ATOM   1524  N   ASN B  50       3.412 -12.066 -12.730  1.00 10.00      B   
ATOM   1525  HN  ASN B  50       4.077 -12.236 -13.430  1.00 10.00      B   
ATOM   1526  CA  ASN B  50       2.033 -11.773 -13.111  1.00 10.00      B   
ATOM   1527  CB  ASN B  50       1.925 -11.464 -14.611  1.00 10.00      B   
ATOM   1528  CG  ASN B  50       0.486 -11.358 -15.094  1.00 10.00      B   
ATOM   1529  OD1 ASN B  50      -0.079 -12.318 -15.618  1.00 10.00      B   
ATOM   1530  ND2 ASN B  50      -0.117 -10.187 -14.924  1.00 10.00      B   
ATOM   1531 HD21 ASN B  50       0.390  -9.464 -14.507  1.00 10.00      B   
ATOM   1532 HD22 ASN B  50      -1.051 -10.096 -15.215  1.00 10.00      B   
ATOM   1533  C   ASN B  50       1.101 -12.915 -12.733  1.00 10.00      B   
ATOM   1534  O   ASN B  50       1.346 -14.069 -13.084  1.00 10.00      B   
ATOM   1535  N   PHE B  51       0.044 -12.593 -12.003  1.00 10.00      B   
ATOM   1536  HN  PHE B  51      -0.090 -11.658 -11.740  1.00 10.00      B   
ATOM   1537  CA  PHE B  51      -0.923 -13.593 -11.587  1.00 10.00      B   
ATOM   1538  CB  PHE B  51      -1.788 -13.054 -10.448  1.00 10.00      B   
ATOM   1539  CG  PHE B  51      -2.372 -14.113  -9.554  1.00 10.00      B   
ATOM   1540  CD1 PHE B  51      -1.669 -15.273  -9.276  1.00 10.00      B   
ATOM   1541  CD2 PHE B  51      -3.623 -13.942  -8.985  1.00 10.00      B   
ATOM   1542  CE1 PHE B  51      -2.201 -16.241  -8.447  1.00 10.00      B   
ATOM   1543  CE2 PHE B  51      -4.163 -14.906  -8.155  1.00 10.00      B   
ATOM   1544  CZ  PHE B  51      -3.451 -16.059  -7.887  1.00 10.00      B   
ATOM   1545  C   PHE B  51      -1.793 -13.997 -12.771  1.00 10.00      B   
ATOM   1546  O   PHE B  51      -2.545 -13.183 -13.312  1.00 10.00      B   
ATOM   1547  N   LYS B  52      -1.680 -15.251 -13.172  1.00 10.00      B   
ATOM   1548  HN  LYS B  52      -1.071 -15.852 -12.690  1.00 10.00      B   
ATOM   1549  CA  LYS B  52      -2.433 -15.763 -14.304  1.00 10.00      B   
ATOM   1550  CB  LYS B  52      -1.719 -16.968 -14.919  1.00 10.00      B   
ATOM   1551  CG  LYS B  52      -0.268 -16.706 -15.285  1.00 10.00      B   
ATOM   1552  CD  LYS B  52       0.458 -17.995 -15.629  1.00 10.00      B   
ATOM   1553  CE  LYS B  52       1.925 -17.736 -15.920  1.00 10.00      B   
ATOM   1554  NZ  LYS B  52       2.661 -18.994 -16.207  1.00 10.00      B   
ATOM   1555  HZ1 LYS B  52       2.241 -19.475 -17.026  1.00 10.00      B   
ATOM   1556  HZ2 LYS B  52       2.620 -19.633 -15.385  1.00 10.00      B   
ATOM   1557  HZ3 LYS B  52       3.656 -18.784 -16.415  1.00 10.00      B   
ATOM   1558  C   LYS B  52      -3.853 -16.144 -13.903  1.00 10.00      B   
ATOM   1559  O   LYS B  52      -4.780 -16.058 -14.711  1.00 10.00      B   
ATOM   1560  N   TYR B  53      -4.018 -16.571 -12.656  1.00 10.00      B   
ATOM   1561  HN  TYR B  53      -3.238 -16.634 -12.063  1.00 10.00      B   
ATOM   1562  CA  TYR B  53      -5.326 -16.966 -12.155  1.00 10.00      B   
ATOM   1563  CB  TYR B  53      -5.219 -17.570 -10.753  1.00 10.00      B   
ATOM   1564  CG  TYR B  53      -6.536 -18.063 -10.194  1.00 10.00      B   
ATOM   1565  CD1 TYR B  53      -7.360 -18.894 -10.941  1.00 10.00      B   
ATOM   1566  CD2 TYR B  53      -6.954 -17.698  -8.922  1.00 10.00      B   
ATOM   1567  CE1 TYR B  53      -8.566 -19.343 -10.440  1.00 10.00      B   
ATOM   1568  CE2 TYR B  53      -8.157 -18.143  -8.410  1.00 10.00      B   
ATOM   1569  CZ  TYR B  53      -8.960 -18.968  -9.172  1.00 10.00      B   
ATOM   1570  OH  TYR B  53     -10.161 -19.417  -8.667  1.00 10.00      B   
ATOM   1571  HH  TYR B  53     -10.366 -20.276  -9.055  1.00 10.00      B   
ATOM   1572  C   TYR B  53      -6.298 -15.793 -12.153  1.00 10.00      B   
ATOM   1573  O   TYR B  53      -7.353 -15.849 -12.782  1.00 10.00      B   
ATOM   1574  N   LEU B  54      -5.938 -14.730 -11.450  1.00 10.00      B   
ATOM   1575  HN  LEU B  54      -5.078 -14.734 -10.983  1.00 10.00      B   
ATOM   1576  CA  LEU B  54      -6.788 -13.550 -11.374  1.00 10.00      B   
ATOM   1577  CB  LEU B  54      -7.067 -13.165  -9.920  1.00 10.00      B   
ATOM   1578  CG  LEU B  54      -7.935 -14.135  -9.117  1.00 10.00      B   
ATOM   1579  CD1 LEU B  54      -8.119 -13.631  -7.693  1.00 10.00      B   
ATOM   1580  CD2 LEU B  54      -9.285 -14.336  -9.792  1.00 10.00      B   
ATOM   1581  C   LEU B  54      -6.170 -12.379 -12.122  1.00 10.00      B   
ATOM   1582  O   LEU B  54      -4.995 -12.060 -11.935  1.00 10.00      B   
ATOM   1583  N   ASP B  55      -6.969 -11.744 -12.963  1.00 10.00      B   
ATOM   1584  HN  ASP B  55      -7.895 -12.045 -13.059  1.00 10.00      B   
ATOM   1585  CA  ASP B  55      -6.517 -10.608 -13.750  1.00 10.00      B   
ATOM   1586  CB  ASP B  55      -7.548 -10.301 -14.839  1.00 10.00      B   
ATOM   1587  CG  ASP B  55      -6.962  -9.595 -16.040  1.00 10.00      B   
ATOM   1588  OD1 ASP B  55      -7.195  -8.378 -16.192  1.00 10.00      B   
ATOM   1589  OD2 ASP B  55      -6.276 -10.255 -16.850  1.00 10.00      B   
ATOM   1590  C   ASP B  55      -6.330  -9.393 -12.850  1.00 10.00      B   
ATOM   1591  O   ASP B  55      -6.933  -9.317 -11.775  1.00 10.00      B   
ATOM   1592  N   LYS B  56      -5.483  -8.462 -13.279  1.00 10.00      B   
ATOM   1593  HN  LYS B  56      -5.023  -8.595 -14.134  1.00 10.00      B   
ATOM   1594  CA  LYS B  56      -5.205  -7.245 -12.512  1.00 10.00      B   
ATOM   1595  CB  LYS B  56      -6.477  -6.406 -12.329  1.00 10.00      B   
ATOM   1596  CG  LYS B  56      -6.996  -5.767 -13.606  1.00 10.00      B   
ATOM   1597  CD  LYS B  56      -8.416  -5.249 -13.429  1.00 10.00      B   
ATOM   1598  CE  LYS B  56      -8.849  -4.411 -14.620  1.00 10.00      B   
ATOM   1599  NZ  LYS B  56     -10.306  -4.114 -14.597  1.00 10.00      B   
ATOM   1600  HZ1 LYS B  56     -10.550  -3.466 -15.374  1.00 10.00      B   
ATOM   1601  HZ2 LYS B  56     -10.571  -3.674 -13.695  1.00 10.00      B   
ATOM   1602  HZ3 LYS B  56     -10.851  -4.992 -14.713  1.00 10.00      B   
ATOM   1603  C   LYS B  56      -4.594  -7.581 -11.156  1.00 10.00      B   
ATOM   1604  O   LYS B  56      -4.823  -6.884 -10.167  1.00 10.00      B   
ATOM   1605  N   HIS B  57      -3.810  -8.650 -11.113  1.00 10.00      B   
ATOM   1606  HN  HIS B  57      -3.647  -9.160 -11.938  1.00 10.00      B   
ATOM   1607  CA  HIS B  57      -3.177  -9.078  -9.876  1.00 10.00      B   
ATOM   1608  CB  HIS B  57      -3.881 -10.317  -9.321  1.00 10.00      B   
ATOM   1609  CG  HIS B  57      -5.116 -10.018  -8.533  1.00 10.00      B   
ATOM   1610  ND1 HIS B  57      -6.321  -9.685  -9.115  1.00 10.00      B   
ATOM   1611  HD1 HIS B  57      -6.493  -9.611 -10.083  1.00 10.00      B   
ATOM   1612  CD2 HIS B  57      -5.331 -10.008  -7.197  1.00 10.00      B   
ATOM   1613  CE1 HIS B  57      -7.220  -9.481  -8.171  1.00 10.00      B   
ATOM   1614  NE2 HIS B  57      -6.645  -9.673  -7.000  1.00 10.00      B   
ATOM   1615  HE2 HIS B  57      -7.092  -9.596  -6.130  1.00 10.00      B   
ATOM   1616  C   HIS B  57      -1.697  -9.363 -10.084  1.00 10.00      B   
ATOM   1617  O   HIS B  57      -1.280  -9.782 -11.166  1.00 10.00      B   
ATOM   1618  N   TYR B  58      -0.905  -9.142  -9.045  1.00 10.00      B   
ATOM   1619  HN  TYR B  58      -1.297  -8.833  -8.197  1.00 10.00      B   
ATOM   1620  CA  TYR B  58       0.528  -9.367  -9.118  1.00 10.00      B   
ATOM   1621  CB  TYR B  58       1.282  -8.040  -9.220  1.00 10.00      B   
ATOM   1622  CG  TYR B  58       1.007  -7.267 -10.490  1.00 10.00      B   
ATOM   1623  CD1 TYR B  58       0.200  -6.136 -10.477  1.00 10.00      B   
ATOM   1624  CD2 TYR B  58       1.553  -7.667 -11.703  1.00 10.00      B   
ATOM   1625  CE1 TYR B  58      -0.056  -5.428 -11.635  1.00 10.00      B   
ATOM   1626  CE2 TYR B  58       1.305  -6.963 -12.866  1.00 10.00      B   
ATOM   1627  CZ  TYR B  58       0.499  -5.845 -12.825  1.00 10.00      B   
ATOM   1628  OH  TYR B  58       0.243  -5.145 -13.981  1.00 10.00      B   
ATOM   1629  HH  TYR B  58       0.254  -4.200 -13.791  1.00 10.00      B   
ATOM   1630  C   TYR B  58       1.017 -10.145  -7.908  1.00 10.00      B   
ATOM   1631  O   TYR B  58       0.471 -10.016  -6.808  1.00 10.00      B   
ATOM   1632  N   VAL B  59       2.034 -10.965  -8.119  1.00 10.00      B   
ATOM   1633  HN  VAL B  59       2.406 -11.049  -9.028  1.00 10.00      B   
ATOM   1634  CA  VAL B  59       2.611 -11.758  -7.048  1.00 10.00      B   
ATOM   1635  CB  VAL B  59       2.515 -13.272  -7.344  1.00 10.00      B   
ATOM   1636  CG1 VAL B  59       3.068 -14.088  -6.185  1.00 10.00      B   
ATOM   1637  CG2 VAL B  59       1.077 -13.674  -7.643  1.00 10.00      B   
ATOM   1638  C   VAL B  59       4.073 -11.376  -6.844  1.00 10.00      B   
ATOM   1639  O   VAL B  59       4.856 -11.343  -7.795  1.00 10.00      B   
ATOM   1640  N   PHE B  60       4.433 -11.065  -5.609  1.00 10.00      B   
ATOM   1641  HN  PHE B  60       3.761 -11.092  -4.893  1.00 10.00      B   
ATOM   1642  CA  PHE B  60       5.803 -10.692  -5.288  1.00 10.00      B   
ATOM   1643  CB  PHE B  60       5.836  -9.407  -4.458  1.00 10.00      B   
ATOM   1644  CG  PHE B  60       5.478  -8.172  -5.232  1.00 10.00      B   
ATOM   1645  CD1 PHE B  60       4.192  -7.653  -5.189  1.00 10.00      B   
ATOM   1646  CD2 PHE B  60       6.430  -7.526  -6.002  1.00 10.00      B   
ATOM   1647  CE1 PHE B  60       3.866  -6.514  -5.903  1.00 10.00      B   
ATOM   1648  CE2 PHE B  60       6.112  -6.389  -6.718  1.00 10.00      B   
ATOM   1649  CZ  PHE B  60       4.828  -5.880  -6.668  1.00 10.00      B   
ATOM   1650  C   PHE B  60       6.498 -11.819  -4.538  1.00 10.00      B   
ATOM   1651  O   PHE B  60       5.839 -12.699  -3.983  1.00 10.00      B   
ATOM   1652  N   ASN B  61       7.824 -11.794  -4.533  1.00 10.00      B   
ATOM   1653  HN  ASN B  61       8.293 -11.068  -4.998  1.00 10.00      B   
ATOM   1654  CA  ASN B  61       8.608 -12.813  -3.850  1.00 10.00      B   
ATOM   1655  CB  ASN B  61       9.544 -13.519  -4.833  1.00 10.00      B   
ATOM   1656  CG  ASN B  61       9.496 -15.030  -4.714  1.00 10.00      B   
ATOM   1657  OD1 ASN B  61       9.229 -15.577  -3.643  1.00 10.00      B   
ATOM   1658  ND2 ASN B  61       9.747 -15.717  -5.822  1.00 10.00      B   
ATOM   1659 HD21 ASN B  61       9.944 -15.212  -6.645  1.00 10.00      B   
ATOM   1660 HD22 ASN B  61       9.730 -16.697  -5.776  1.00 10.00      B   
ATOM   1661  C   ASN B  61       9.412 -12.186  -2.717  1.00 10.00      B   
ATOM   1662  O   ASN B  61      10.325 -11.392  -2.955  1.00 10.00      B   
ATOM   1663  N   VAL B  62       9.065 -12.540  -1.489  1.00 10.00      B   
ATOM   1664  HN  VAL B  62       8.347 -13.203  -1.366  1.00 10.00      B   
ATOM   1665  CA  VAL B  62       9.739 -11.998  -0.317  1.00 10.00      B   
ATOM   1666  CB  VAL B  62       8.808 -11.090   0.519  1.00 10.00      B   
ATOM   1667  CG1 VAL B  62       8.396  -9.857  -0.274  1.00 10.00      B   
ATOM   1668  CG2 VAL B  62       7.585 -11.856   1.004  1.00 10.00      B   
ATOM   1669  C   VAL B  62      10.292 -13.111   0.566  1.00 10.00      B   
ATOM   1670  O   VAL B  62      10.136 -14.295   0.256  1.00 10.00      B   
ATOM   1671  N   GLY B  63      10.940 -12.723   1.661  1.00 10.00      B   
ATOM   1672  HN  GLY B  63      11.034 -11.765   1.848  1.00 10.00      B   
ATOM   1673  CA  GLY B  63      11.509 -13.692   2.577  1.00 10.00      B   
ATOM   1674  C   GLY B  63      12.593 -14.525   1.926  1.00 10.00      B   
ATOM   1675  O   GLY B  63      12.744 -15.710   2.230  1.00 10.00      B   
ATOM   1676  N   GLY B  64      13.343 -13.906   1.025  1.00 10.00      B   
ATOM   1677  HN  GLY B  64      13.173 -12.960   0.825  1.00 10.00      B   
ATOM   1678  CA  GLY B  64      14.405 -14.606   0.336  1.00 10.00      B   
ATOM   1679  C   GLY B  64      13.864 -15.530  -0.735  1.00 10.00      B   
ATOM   1680  O   GLY B  64      14.294 -16.680  -0.839  1.00 10.00      B   
ATOM   1681  N   ASN B  65      12.916 -15.021  -1.525  1.00 10.00      B   
ATOM   1682  HN  ASN B  65      12.636 -14.089  -1.385  1.00 10.00      B   
ATOM   1683  CA  ASN B  65      12.286 -15.791  -2.604  1.00 10.00      B   
ATOM   1684  CB  ASN B  65      13.304 -16.174  -3.685  1.00 10.00      B   
ATOM   1685  CG  ASN B  65      13.871 -14.984  -4.432  1.00 10.00      B   
ATOM   1686  OD1 ASN B  65      13.201 -13.966  -4.623  1.00 10.00      B   
ATOM   1687  ND2 ASN B  65      15.112 -15.112  -4.867  1.00 10.00      B   
ATOM   1688 HD21 ASN B  65      15.584 -15.957  -4.686  1.00 10.00      B   
ATOM   1689 HD22 ASN B  65      15.516 -14.359  -5.349  1.00 10.00      B   
ATOM   1690  C   ASN B  65      11.599 -17.042  -2.065  1.00 10.00      B   
ATOM   1691  O   ASN B  65      11.588 -18.091  -2.715  1.00 10.00      B   
ATOM   1692  N   GLU B  66      11.018 -16.925  -0.882  1.00 10.00      B   
ATOM   1693  HN  GLU B  66      11.040 -16.058  -0.426  1.00 10.00      B   
ATOM   1694  CA  GLU B  66      10.340 -18.048  -0.250  1.00 10.00      B   
ATOM   1695  CB  GLU B  66      10.959 -18.341   1.120  1.00 10.00      B   
ATOM   1696  CG  GLU B  66      12.290 -19.077   1.068  1.00 10.00      B   
ATOM   1697  CD  GLU B  66      12.117 -20.576   0.944  1.00 10.00      B   
ATOM   1698  OE1 GLU B  66      11.839 -21.232   1.969  1.00 10.00      B   
ATOM   1699  OE2 GLU B  66      12.260 -21.107  -0.180  1.00 10.00      B   
ATOM   1700  C   GLU B  66       8.847 -17.784  -0.097  1.00 10.00      B   
ATOM   1701  O   GLU B  66       8.025 -18.662  -0.347  1.00 10.00      B   
ATOM   1702  N   LEU B  67       8.503 -16.564   0.295  1.00 10.00      B   
ATOM   1703  HN  LEU B  67       9.200 -15.888   0.431  1.00 10.00      B   
ATOM   1704  CA  LEU B  67       7.110 -16.193   0.504  1.00 10.00      B   
ATOM   1705  CB  LEU B  67       6.965 -15.355   1.779  1.00 10.00      B   
ATOM   1706  CG  LEU B  67       7.507 -15.982   3.069  1.00 10.00      B   
ATOM   1707  CD1 LEU B  67       7.457 -14.984   4.215  1.00 10.00      B   
ATOM   1708  CD2 LEU B  67       6.734 -17.247   3.420  1.00 10.00      B   
ATOM   1709  C   LEU B  67       6.543 -15.443  -0.694  1.00 10.00      B   
ATOM   1710  O   LEU B  67       7.210 -14.592  -1.284  1.00 10.00      B   
ATOM   1711  N   ARG B  68       5.306 -15.761  -1.042  1.00 10.00      B   
ATOM   1712  HN  ARG B  68       4.826 -16.436  -0.519  1.00 10.00      B   
ATOM   1713  CA  ARG B  68       4.632 -15.132  -2.162  1.00 10.00      B   
ATOM   1714  CB  ARG B  68       3.973 -16.192  -3.051  1.00 10.00      B   
ATOM   1715  CG  ARG B  68       4.950 -17.124  -3.746  1.00 10.00      B   
ATOM   1716  CD  ARG B  68       5.845 -16.362  -4.707  1.00 10.00      B   
ATOM   1717  NE  ARG B  68       5.847 -16.958  -6.043  1.00 10.00      B   
ATOM   1718  HE  ARG B  68       5.568 -17.901  -6.117  1.00 10.00      B   
ATOM   1719  CZ  ARG B  68       6.202 -16.304  -7.149  1.00 10.00      B   
ATOM   1720  NH1 ARG B  68       6.586 -15.033  -7.074  1.00 10.00      B   
ATOM   1721 HH11 ARG B  68       6.609 -14.546  -6.152  1.00 10.00      B   
ATOM   1722 HH12 ARG B  68       6.873 -14.518  -7.936  1.00 10.00      B   
ATOM   1723  NH2 ARG B  68       6.181 -16.921  -8.324  1.00 10.00      B   
ATOM   1724 HH21 ARG B  68       5.887 -17.919  -8.388  1.00 10.00      B   
ATOM   1725 HH22 ARG B  68       6.459 -16.408  -9.200  1.00 10.00      B   
ATOM   1726  C   ARG B  68       3.579 -14.156  -1.666  1.00 10.00      B   
ATOM   1727  O   ARG B  68       2.704 -14.521  -0.878  1.00 10.00      B   
ATOM   1728  N   VAL B  69       3.667 -12.918  -2.125  1.00 10.00      B   
ATOM   1729  HN  VAL B  69       4.393 -12.691  -2.750  1.00 10.00      B   
ATOM   1730  CA  VAL B  69       2.713 -11.885  -1.732  1.00 10.00      B   
ATOM   1731  CB  VAL B  69       3.402 -10.528  -1.464  1.00 10.00      B   
ATOM   1732  CG1 VAL B  69       2.403  -9.513  -0.923  1.00 10.00      B   
ATOM   1733  CG2 VAL B  69       4.568 -10.694  -0.501  1.00 10.00      B   
ATOM   1734  C   VAL B  69       1.645 -11.706  -2.807  1.00 10.00      B   
ATOM   1735  O   VAL B  69       1.960 -11.504  -3.982  1.00 10.00      B   
ATOM   1736  N   VAL B  70       0.386 -11.787  -2.401  1.00 10.00      B   
ATOM   1737  HN  VAL B  70       0.199 -11.939  -1.446  1.00 10.00      B   
ATOM   1738  CA  VAL B  70      -0.731 -11.628  -3.323  1.00 10.00      B   
ATOM   1739  CB  VAL B  70      -1.884 -12.602  -2.991  1.00 10.00      B   
ATOM   1740  CG1 VAL B  70      -3.036 -12.442  -3.975  1.00 10.00      B   
ATOM   1741  CG2 VAL B  70      -1.384 -14.041  -2.982  1.00 10.00      B   
ATOM   1742  C   VAL B  70      -1.244 -10.189  -3.275  1.00 10.00      B   
ATOM   1743  O   VAL B  70      -1.981  -9.805  -2.356  1.00 10.00      B   
ATOM   1744  N   ALA B  71      -0.838  -9.393  -4.255  1.00 10.00      B   
ATOM   1745  HN  ALA B  71      -0.246  -9.753  -4.955  1.00 10.00      B   
ATOM   1746  CA  ALA B  71      -1.246  -7.995  -4.329  1.00 10.00      B   
ATOM   1747  CB  ALA B  71      -0.025  -7.088  -4.288  1.00 10.00      B   
ATOM   1748  C   ALA B  71      -2.059  -7.730  -5.592  1.00 10.00      B   
ATOM   1749  O   ALA B  71      -2.164  -8.591  -6.471  1.00 10.00      B   
ATOM   1750  N   VAL B  73      -3.981  -4.104  -7.807  1.00 10.00      B   
ATOM   1751  HN  VAL B  73      -4.312  -4.503  -8.644  1.00 10.00      B   
ATOM   1752  CA  VAL B  73      -3.209  -2.871  -7.874  1.00 10.00      B   
ATOM   1753  CB  VAL B  73      -1.694  -3.142  -7.755  1.00 10.00      B   
ATOM   1754  CG1 VAL B  73      -0.918  -1.842  -7.618  1.00 10.00      B   
ATOM   1755  CG2 VAL B  73      -1.399  -4.071  -6.588  1.00 10.00      B   
ATOM   1756  C   VAL B  73      -3.486  -2.135  -9.182  1.00 10.00      B   
ATOM   1757  O   VAL B  73      -3.501  -2.741 -10.255  1.00 10.00      B   
ATOM   1758  N   PHE B  74      -3.716  -0.837  -9.086  1.00 10.00      B   
ATOM   1759  HN  PHE B  74      -3.703  -0.414  -8.199  1.00 10.00      B   
ATOM   1760  CA  PHE B  74      -3.985  -0.020 -10.257  1.00 10.00      B   
ATOM   1761  CB  PHE B  74      -5.412   0.529 -10.219  1.00 10.00      B   
ATOM   1762  CG  PHE B  74      -6.462  -0.476 -10.599  1.00 10.00      B   
ATOM   1763  CD1 PHE B  74      -7.091  -1.246  -9.632  1.00 10.00      B   
ATOM   1764  CD2 PHE B  74      -6.821  -0.650 -11.925  1.00 10.00      B   
ATOM   1765  CE1 PHE B  74      -8.058  -2.169  -9.983  1.00 10.00      B   
ATOM   1766  CE2 PHE B  74      -7.787  -1.569 -12.283  1.00 10.00      B   
ATOM   1767  CZ  PHE B  74      -8.406  -2.330 -11.311  1.00 10.00      B   
ATOM   1768  C   PHE B  74      -2.991   1.128 -10.343  1.00 10.00      B   
ATOM   1769  O   PHE B  74      -3.041   2.060  -9.538  1.00 10.00      B   
ATOM   1770  N   PHE B  75      -2.098   1.062 -11.317  1.00 10.00      B   
ATOM   1771  HN  PHE B  75      -2.114   0.296 -11.930  1.00 10.00      B   
ATOM   1772  CA  PHE B  75      -1.093   2.099 -11.504  1.00 10.00      B   
ATOM   1773  CB  PHE B  75      -0.032   1.650 -12.510  1.00 10.00      B   
ATOM   1774  CG  PHE B  75       1.201   1.076 -11.873  1.00 10.00      B   
ATOM   1775  CD1 PHE B  75       2.012   0.201 -12.570  1.00 10.00      B   
ATOM   1776  CD2 PHE B  75       1.549   1.414 -10.575  1.00 10.00      B   
ATOM   1777  CE1 PHE B  75       3.150  -0.325 -11.989  1.00 10.00      B   
ATOM   1778  CE2 PHE B  75       2.682   0.892  -9.989  1.00 10.00      B   
ATOM   1779  CZ  PHE B  75       3.484   0.021 -10.696  1.00 10.00      B   
ATOM   1780  C   PHE B  75      -1.725   3.410 -11.953  1.00 10.00      B   
ATOM   1781  O   PHE B  75      -1.311   4.488 -11.530  1.00 10.00      B   
ATOM   1782  N   GLU B  76      -2.737   3.304 -12.802  1.00 10.00      B   
ATOM   1783  HN  GLU B  76      -3.013   2.410 -13.102  1.00 10.00      B   
ATOM   1784  CA  GLU B  76      -3.438   4.474 -13.314  1.00 10.00      B   
ATOM   1785  CB  GLU B  76      -4.484   4.058 -14.349  1.00 10.00      B   
ATOM   1786  CG  GLU B  76      -3.914   3.806 -15.735  1.00 10.00      B   
ATOM   1787  CD  GLU B  76      -3.292   5.050 -16.336  1.00 10.00      B   
ATOM   1788  OE1 GLU B  76      -4.023   5.838 -16.967  1.00 10.00      B   
ATOM   1789  OE2 GLU B  76      -2.069   5.248 -16.178  1.00 10.00      B   
ATOM   1790  C   GLU B  76      -4.101   5.262 -12.189  1.00 10.00      B   
ATOM   1791  O   GLU B  76      -3.961   6.480 -12.105  1.00 10.00      B   
ATOM   1792  N   SER B  77      -4.801   4.555 -11.316  1.00 10.00      B   
ATOM   1793  HN  SER B  77      -4.863   3.585 -11.430  1.00 10.00      B   
ATOM   1794  CA  SER B  77      -5.496   5.182 -10.203  1.00 10.00      B   
ATOM   1795  CB  SER B  77      -6.633   4.277  -9.737  1.00 10.00      B   
ATOM   1796  OG  SER B  77      -7.342   3.771 -10.855  1.00 10.00      B   
ATOM   1797  HG  SER B  77      -7.609   4.510 -11.419  1.00 10.00      B   
ATOM   1798  C   SER B  77      -4.555   5.493  -9.042  1.00 10.00      B   
ATOM   1799  O   SER B  77      -4.902   6.269  -8.154  1.00 10.00      B   
ATOM   1800  N   GLN B  78      -3.367   4.885  -9.060  1.00 10.00      B   
ATOM   1801  HN  GLN B  78      -3.154   4.289  -9.808  1.00 10.00      B   
ATOM   1802  CA  GLN B  78      -2.365   5.079  -8.007  1.00 10.00      B   
ATOM   1803  CB  GLN B  78      -2.025   6.561  -7.807  1.00 10.00      B   
ATOM   1804  CG  GLN B  78      -1.164   7.163  -8.904  1.00 10.00      B   
ATOM   1805  CD  GLN B  78      -1.039   8.670  -8.788  1.00 10.00      B   
ATOM   1806  OE1 GLN B  78      -1.098   9.233  -7.692  1.00 10.00      B   
ATOM   1807  NE2 GLN B  78      -0.861   9.334  -9.919  1.00 10.00      B   
ATOM   1808 HE21 GLN B  78      -0.822   8.822 -10.757  1.00 10.00      B   
ATOM   1809 HE22 GLN B  78      -0.777  10.310  -9.877  1.00 10.00      B   
ATOM   1810  C   GLN B  78      -2.805   4.439  -6.690  1.00 10.00      B   
ATOM   1811  O   GLN B  78      -2.453   4.909  -5.606  1.00 10.00      B   
ATOM   1812  N   LYS B  79      -3.571   3.361  -6.794  1.00 10.00      B   
ATOM   1813  HN  LYS B  79      -3.799   3.024  -7.687  1.00 10.00      B   
ATOM   1814  CA  LYS B  79      -4.061   2.645  -5.623  1.00 10.00      B   
ATOM   1815  CB  LYS B  79      -5.597   2.623  -5.589  1.00 10.00      B   
ATOM   1816  CG  LYS B  79      -6.243   3.807  -4.876  1.00 10.00      B   
ATOM   1817  CD  LYS B  79      -6.286   5.038  -5.765  1.00 10.00      B   
ATOM   1818  CE  LYS B  79      -6.951   6.219  -5.075  1.00 10.00      B   
ATOM   1819  NZ  LYS B  79      -6.830   7.462  -5.884  1.00 10.00      B   
ATOM   1820  HZ1 LYS B  79      -5.891   7.886  -5.749  1.00 10.00      B   
ATOM   1821  HZ2 LYS B  79      -7.559   8.157  -5.600  1.00 10.00      B   
ATOM   1822  HZ3 LYS B  79      -6.954   7.242  -6.894  1.00 10.00      B   
ATOM   1823  C   LYS B  79      -3.519   1.221  -5.628  1.00 10.00      B   
ATOM   1824  O   LYS B  79      -3.659   0.501  -6.620  1.00 10.00      B   
ATOM   1825  N   CYS B  80      -2.900   0.825  -4.528  1.00 10.00      B   
ATOM   1826  HN  CYS B  80      -2.826   1.442  -3.771  1.00 10.00      B   
ATOM   1827  CA  CYS B  80      -2.326  -0.506  -4.411  1.00 10.00      B   
ATOM   1828  CB  CYS B  80      -0.884  -0.402  -3.916  1.00 10.00      B   
ATOM   1829  SG  CYS B  80       0.036   0.973  -4.648  1.00 10.00      B   
ATOM   1830  HG  CYS B  80       0.878   0.474  -5.542  1.00 10.00      B   
ATOM   1831  C   CYS B  80      -3.154  -1.384  -3.477  1.00 10.00      B   
ATOM   1832  O   CYS B  80      -3.423  -1.012  -2.331  1.00 10.00      B   
ATOM   1833  N   TYR B  81      -3.555  -2.550  -3.974  1.00 10.00      B   
ATOM   1834  HN  TYR B  81      -3.302  -2.795  -4.890  1.00 10.00      B   
ATOM   1835  CA  TYR B  81      -4.359  -3.481  -3.197  1.00 10.00      B   
ATOM   1836  CB  TYR B  81      -5.633  -3.857  -3.968  1.00 10.00      B   
ATOM   1837  CG  TYR B  81      -6.421  -4.996  -3.352  1.00 10.00      B   
ATOM   1838  CD1 TYR B  81      -7.113  -4.828  -2.158  1.00 10.00      B   
ATOM   1839  CD2 TYR B  81      -6.471  -6.242  -3.965  1.00 10.00      B   
ATOM   1840  CE1 TYR B  81      -7.830  -5.866  -1.592  1.00 10.00      B   
ATOM   1841  CE2 TYR B  81      -7.186  -7.286  -3.406  1.00 10.00      B   
ATOM   1842  CZ  TYR B  81      -7.864  -7.093  -2.221  1.00 10.00      B   
ATOM   1843  OH  TYR B  81      -8.576  -8.132  -1.662  1.00 10.00      B   
ATOM   1844  HH  TYR B  81      -9.458  -7.817  -1.420  1.00 10.00      B   
ATOM   1845  C   TYR B  81      -3.568  -4.738  -2.844  1.00 10.00      B   
ATOM   1846  O   TYR B  81      -3.004  -5.396  -3.717  1.00 10.00      B   
ATOM   1847  N   ILE B  82      -3.537  -5.061  -1.559  1.00 10.00      B   
ATOM   1848  HN  ILE B  82      -4.008  -4.495  -0.916  1.00 10.00      B   
ATOM   1849  CA  ILE B  82      -2.842  -6.244  -1.072  1.00 10.00      B   
ATOM   1850  CB  ILE B  82      -1.716  -5.876  -0.077  1.00 10.00      B   
ATOM   1851  CG1 ILE B  82      -0.722  -4.905  -0.726  1.00 10.00      B   
ATOM   1852  CG2 ILE B  82      -0.997  -7.127   0.413  1.00 10.00      B   
ATOM   1853  CD1 ILE B  82       0.373  -4.428   0.206  1.00 10.00      B   
ATOM   1854  C   ILE B  82      -3.860  -7.148  -0.383  1.00 10.00      B   
ATOM   1855  O   ILE B  82      -4.684  -6.669   0.397  1.00 10.00      B   
ATOM   1856  N   ARG B  83      -3.821  -8.439  -0.682  1.00 10.00      B   
ATOM   1857  HN  ARG B  83      -3.141  -8.770  -1.309  1.00 10.00      B   
ATOM   1858  CA  ARG B  83      -4.767  -9.377  -0.092  1.00 10.00      B   
ATOM   1859  CB  ARG B  83      -5.366 -10.302  -1.154  1.00 10.00      B   
ATOM   1860  CG  ARG B  83      -6.438 -11.236  -0.612  1.00 10.00      B   
ATOM   1861  CD  ARG B  83      -6.313 -12.626  -1.207  1.00 10.00      B   
ATOM   1862  NE  ARG B  83      -7.051 -12.761  -2.458  1.00 10.00      B   
ATOM   1863  HE  ARG B  83      -7.590 -11.989  -2.748  1.00 10.00      B   
ATOM   1864  CZ  ARG B  83      -7.042 -13.861  -3.213  1.00 10.00      B   
ATOM   1865  NH1 ARG B  83      -6.325 -14.919  -2.854  1.00 10.00      B   
ATOM   1866 HH11 ARG B  83      -6.329 -15.775  -3.450  1.00 10.00      B   
ATOM   1867 HH12 ARG B  83      -5.753 -14.903  -1.968  1.00 10.00      B   
ATOM   1868  NH2 ARG B  83      -7.762 -13.905  -4.324  1.00 10.00      B   
ATOM   1869 HH21 ARG B  83      -7.753 -14.763  -4.921  1.00 10.00      B   
ATOM   1870 HH22 ARG B  83      -8.344 -13.086  -4.606  1.00 10.00      B   
ATOM   1871  C   ARG B  83      -4.144 -10.203   1.029  1.00 10.00      B   
ATOM   1872  O   ARG B  83      -4.591 -10.141   2.175  1.00 10.00      B   
ATOM   1873  N   GLU B  84      -3.123 -10.981   0.694  1.00 10.00      B   
ATOM   1874  HN  GLU B  84      -2.798 -10.979  -0.233  1.00 10.00      B   
ATOM   1875  CA  GLU B  84      -2.463 -11.835   1.673  1.00 10.00      B   
ATOM   1876  CB  GLU B  84      -3.157 -13.202   1.730  1.00 10.00      B   
ATOM   1877  CG  GLU B  84      -3.140 -13.968   0.413  1.00 10.00      B   
ATOM   1878  CD  GLU B  84      -4.233 -15.016   0.319  1.00 10.00      B   
ATOM   1879  OE1 GLU B  84      -4.697 -15.500   1.370  1.00 10.00      B   
ATOM   1880  OE2 GLU B  84      -4.635 -15.360  -0.815  1.00 10.00      B   
ATOM   1881  C   GLU B  84      -0.985 -12.011   1.335  1.00 10.00      B   
ATOM   1882  O   GLU B  84      -0.550 -11.688   0.227  1.00 10.00      B   
ATOM   1883  N   VAL B  85      -0.223 -12.524   2.290  1.00 10.00      B   
ATOM   1884  HN  VAL B  85      -0.634 -12.767   3.149  1.00 10.00      B   
ATOM   1885  CA  VAL B  85       1.205 -12.754   2.096  1.00 10.00      B   
ATOM   1886  CB  VAL B  85       2.038 -12.189   3.265  1.00 10.00      B   
ATOM   1887  CG1 VAL B  85       3.527 -12.384   3.010  1.00 10.00      B   
ATOM   1888  CG2 VAL B  85       1.722 -10.718   3.491  1.00 10.00      B   
ATOM   1889  C   VAL B  85       1.486 -14.246   1.952  1.00 10.00      B   
ATOM   1890  O   VAL B  85       0.555 -15.055   1.887  1.00 10.00      B   
ATOM   1891  N   THR B  87       7.564 -21.027   5.867  1.00 10.00      B   
ATOM   1892  HN  THR B  87       6.859 -20.839   6.534  1.00 10.00      B   
ATOM   1893  CA  THR B  87       8.207 -22.336   5.858  1.00 10.00      B   
ATOM   1894  CB  THR B  87       8.309 -22.922   7.281  1.00 10.00      B   
ATOM   1895  OG1 THR B  87       7.029 -22.857   7.918  1.00 10.00      B   
ATOM   1896  HG1 THR B  87       6.752 -21.926   7.989  1.00 10.00      B   
ATOM   1897  CG2 THR B  87       9.316 -22.142   8.111  1.00 10.00      B   
ATOM   1898  C   THR B  87       7.439 -23.305   4.962  1.00 10.00      B   
ATOM   1899  O   THR B  87       6.339 -22.987   4.495  1.00 10.00      B   
ATOM   1900  N   HIS B  88       8.006 -24.485   4.728  1.00 10.00      B   
ATOM   1901  HN  HIS B  88       8.876 -24.690   5.133  1.00 10.00      B   
ATOM   1902  CA  HIS B  88       7.353 -25.478   3.881  1.00 10.00      B   
ATOM   1903  CB  HIS B  88       8.286 -26.641   3.531  1.00 10.00      B   
ATOM   1904  CG  HIS B  88       7.756 -27.533   2.442  1.00 10.00      B   
ATOM   1905  ND1 HIS B  88       7.879 -27.235   1.103  1.00 10.00      B   
ATOM   1906  HD1 HIS B  88       8.304 -26.427   0.730  1.00 10.00      B   
ATOM   1907  CD2 HIS B  88       7.086 -28.711   2.499  1.00 10.00      B   
ATOM   1908  CE1 HIS B  88       7.308 -28.185   0.385  1.00 10.00      B   
ATOM   1909  NE2 HIS B  88       6.819 -29.090   1.209  1.00 10.00      B   
ATOM   1910  HE2 HIS B  88       6.323 -29.896   0.940  1.00 10.00      B   
ATOM   1911  C   HIS B  88       6.076 -25.990   4.529  1.00 10.00      B   
ATOM   1912  O   HIS B  88       5.102 -26.286   3.842  1.00 10.00      B   
ATOM   1913  N   LYS B  89       6.084 -26.097   5.851  1.00 10.00      B   
ATOM   1914  HN  LYS B  89       6.903 -25.871   6.348  1.00 10.00      B   
ATOM   1915  CA  LYS B  89       4.907 -26.556   6.575  1.00 10.00      B   
ATOM   1916  CB  LYS B  89       5.217 -26.717   8.059  1.00 10.00      B   
ATOM   1917  CG  LYS B  89       6.124 -27.889   8.386  1.00 10.00      B   
ATOM   1918  CD  LYS B  89       6.215 -28.089   9.887  1.00 10.00      B   
ATOM   1919  CE  LYS B  89       7.021 -29.324  10.242  1.00 10.00      B   
ATOM   1920  NZ  LYS B  89       6.839 -29.707  11.667  1.00 10.00      B   
ATOM   1921  HZ1 LYS B  89       7.563 -30.398  11.943  1.00 10.00      B   
ATOM   1922  HZ2 LYS B  89       5.900 -30.136  11.806  1.00 10.00      B   
ATOM   1923  HZ3 LYS B  89       6.921 -28.869  12.281  1.00 10.00      B   
ATOM   1924  C   LYS B  89       3.755 -25.575   6.388  1.00 10.00      B   
ATOM   1925  O   LYS B  89       2.623 -25.970   6.109  1.00 10.00      B   
ATOM   1926  N   GLU B  90       4.061 -24.289   6.525  1.00 10.00      B   
ATOM   1927  HN  GLU B  90       4.980 -24.039   6.752  1.00 10.00      B   
ATOM   1928  CA  GLU B  90       3.062 -23.243   6.357  1.00 10.00      B   
ATOM   1929  CB  GLU B  90       3.635 -21.891   6.781  1.00 10.00      B   
ATOM   1930  CG  GLU B  90       4.014 -21.818   8.251  1.00 10.00      B   
ATOM   1931  CD  GLU B  90       4.827 -20.586   8.584  1.00 10.00      B   
ATOM   1932  OE1 GLU B  90       5.944 -20.440   8.041  1.00 10.00      B   
ATOM   1933  OE2 GLU B  90       4.354 -19.764   9.397  1.00 10.00      B   
ATOM   1934  C   GLU B  90       2.593 -23.189   4.910  1.00 10.00      B   
ATOM   1935  O   GLU B  90       1.446 -22.842   4.630  1.00 10.00      B   
ATOM   1936  N   TYR B  91       3.490 -23.533   3.996  1.00 10.00      B   
ATOM   1937  HN  TYR B  91       4.396 -23.777   4.286  1.00 10.00      B   
ATOM   1938  CA  TYR B  91       3.177 -23.550   2.574  1.00 10.00      B   
ATOM   1939  CB  TYR B  91       4.468 -23.693   1.764  1.00 10.00      B   
ATOM   1940  CG  TYR B  91       4.265 -23.808   0.271  1.00 10.00      B   
ATOM   1941  CD1 TYR B  91       3.623 -22.803  -0.443  1.00 10.00      B   
ATOM   1942  CD2 TYR B  91       4.719 -24.919  -0.424  1.00 10.00      B   
ATOM   1943  CE1 TYR B  91       3.441 -22.903  -1.807  1.00 10.00      B   
ATOM   1944  CE2 TYR B  91       4.541 -25.027  -1.789  1.00 10.00      B   
ATOM   1945  CZ  TYR B  91       3.901 -24.016  -2.476  1.00 10.00      B   
ATOM   1946  OH  TYR B  91       3.724 -24.119  -3.838  1.00 10.00      B   
ATOM   1947  HH  TYR B  91       3.472 -25.027  -4.057  1.00 10.00      B   
ATOM   1948  C   TYR B  91       2.221 -24.701   2.270  1.00 10.00      B   
ATOM   1949  O   TYR B  91       1.266 -24.555   1.502  1.00 10.00      B   
ATOM   1950  N   ASP B  92       2.472 -25.843   2.898  1.00 10.00      B   
ATOM   1951  HN  ASP B  92       3.250 -25.900   3.496  1.00 10.00      B   
ATOM   1952  CA  ASP B  92       1.633 -27.019   2.712  1.00 10.00      B   
ATOM   1953  CB  ASP B  92       2.245 -28.232   3.409  1.00 10.00      B   
ATOM   1954  CG  ASP B  92       1.576 -29.529   3.006  1.00 10.00      B   
ATOM   1955  OD1 ASP B  92       1.804 -29.985   1.867  1.00 10.00      B   
ATOM   1956  OD2 ASP B  92       0.822 -30.102   3.826  1.00 10.00      B   
ATOM   1957  C   ASP B  92       0.235 -26.757   3.253  1.00 10.00      B   
ATOM   1958  O   ASP B  92      -0.767 -27.083   2.612  1.00 10.00      B   
ATOM   1959  N   PHE B  93       0.184 -26.151   4.434  1.00 10.00      B   
ATOM   1960  HN  PHE B  93       1.027 -25.934   4.892  1.00 10.00      B   
ATOM   1961  CA  PHE B  93      -1.080 -25.814   5.078  1.00 10.00      B   
ATOM   1962  CB  PHE B  93      -0.832 -25.309   6.503  1.00 10.00      B   
ATOM   1963  CG  PHE B  93      -2.078 -24.908   7.241  1.00 10.00      B   
ATOM   1964  CD1 PHE B  93      -3.013 -25.861   7.614  1.00 10.00      B   
ATOM   1965  CD2 PHE B  93      -2.316 -23.581   7.564  1.00 10.00      B   
ATOM   1966  CE1 PHE B  93      -4.161 -25.499   8.292  1.00 10.00      B   
ATOM   1967  CE2 PHE B  93      -3.462 -23.212   8.243  1.00 10.00      B   
ATOM   1968  CZ  PHE B  93      -4.386 -24.174   8.608  1.00 10.00      B   
ATOM   1969  C   PHE B  93      -1.823 -24.758   4.258  1.00 10.00      B   
ATOM   1970  O   PHE B  93      -3.044 -24.809   4.116  1.00 10.00      B   
ATOM   1971  N   PHE B  94      -1.069 -23.811   3.710  1.00 10.00      B   
ATOM   1972  HN  PHE B  94      -0.100 -23.824   3.870  1.00 10.00      B   
ATOM   1973  CA  PHE B  94      -1.633 -22.746   2.887  1.00 10.00      B   
ATOM   1974  CB  PHE B  94      -0.515 -21.809   2.420  1.00 10.00      B   
ATOM   1975  CG  PHE B  94      -0.980 -20.591   1.674  1.00 10.00      B   
ATOM   1976  CD1 PHE B  94      -1.438 -19.480   2.359  1.00 10.00      B   
ATOM   1977  CD2 PHE B  94      -0.948 -20.553   0.289  1.00 10.00      B   
ATOM   1978  CE1 PHE B  94      -1.856 -18.354   1.681  1.00 10.00      B   
ATOM   1979  CE2 PHE B  94      -1.366 -19.431  -0.396  1.00 10.00      B   
ATOM   1980  CZ  PHE B  94      -1.821 -18.329   0.301  1.00 10.00      B   
ATOM   1981  C   PHE B  94      -2.356 -23.338   1.680  1.00 10.00      B   
ATOM   1982  O   PHE B  94      -3.452 -22.901   1.319  1.00 10.00      B   
ATOM   1983  N   THR B  95      -1.742 -24.349   1.077  1.00 10.00      B   
ATOM   1984  HN  THR B  95      -0.877 -24.652   1.424  1.00 10.00      B   
ATOM   1985  CA  THR B  95      -2.308 -25.018  -0.085  1.00 10.00      B   
ATOM   1986  CB  THR B  95      -1.258 -25.917  -0.767  1.00 10.00      B   
ATOM   1987  OG1 THR B  95      -0.013 -25.205  -0.865  1.00 10.00      B   
ATOM   1988  HG1 THR B  95       0.351 -25.063   0.022  1.00 10.00      B   
ATOM   1989  CG2 THR B  95      -1.716 -26.313  -2.163  1.00 10.00      B   
ATOM   1990  C   THR B  95      -3.531 -25.854   0.306  1.00 10.00      B   
ATOM   1991  O   THR B  95      -4.410 -26.120  -0.516  1.00 10.00      B   
ATOM   1992  N   ALA B  96      -3.581 -26.264   1.569  1.00 10.00      B   
ATOM   1993  HN  ALA B  96      -2.845 -26.038   2.178  1.00 10.00      B   
ATOM   1994  CA  ALA B  96      -4.698 -27.052   2.071  1.00 10.00      B   
ATOM   1995  CB  ALA B  96      -4.338 -27.707   3.394  1.00 10.00      B   
ATOM   1996  C   ALA B  96      -5.930 -26.172   2.230  1.00 10.00      B   
ATOM   1997  O   ALA B  96      -7.056 -26.614   2.024  1.00 10.00      B   
ATOM   1998  N   VAL B  97      -5.702 -24.923   2.609  1.00 10.00      B   
ATOM   1999  HN  VAL B  97      -4.781 -24.642   2.791  1.00 10.00      B   
ATOM   2000  CA  VAL B  97      -6.789 -23.967   2.782  1.00 10.00      B   
ATOM   2001  CB  VAL B  97      -6.405 -22.843   3.768  1.00 10.00      B   
ATOM   2002  CG1 VAL B  97      -7.592 -21.926   4.033  1.00 10.00      B   
ATOM   2003  CG2 VAL B  97      -5.883 -23.431   5.068  1.00 10.00      B   
ATOM   2004  C   VAL B  97      -7.159 -23.352   1.438  1.00 10.00      B   
ATOM   2005  O   VAL B  97      -8.330 -23.301   1.063  1.00 10.00      B   
ATOM   2006  N   HIS B  98      -6.144 -22.912   0.704  1.00 10.00      B   
ATOM   2007  HN  HIS B  98      -5.226 -23.023   1.043  1.00 10.00      B   
ATOM   2008  CA  HIS B  98      -6.343 -22.301  -0.604  1.00 10.00      B   
ATOM   2009  CB  HIS B  98      -5.264 -21.242  -0.879  1.00 10.00      B   
ATOM   2010  CG  HIS B  98      -5.387 -19.983  -0.074  1.00 10.00      B   
ATOM   2011  ND1 HIS B  98      -5.175 -19.930   1.289  1.00 10.00      B   
ATOM   2012  HD1 HIS B  98      -4.920 -20.684   1.861  1.00 10.00      B   
ATOM   2013  CD2 HIS B  98      -5.688 -18.718  -0.449  1.00 10.00      B   
ATOM   2014  CE1 HIS B  98      -5.341 -18.690   1.712  1.00 10.00      B   
ATOM   2015  NE2 HIS B  98      -5.649 -17.940   0.677  1.00 10.00      B   
ATOM   2016  HE2 HIS B  98      -5.784 -16.961   0.708  1.00 10.00      B   
ATOM   2017  C   HIS B  98      -6.289 -23.379  -1.678  1.00 10.00      B   
ATOM   2018  O   HIS B  98      -5.344 -23.440  -2.464  1.00 10.00      B   
ATOM   2019  N   ARG B  99      -7.297 -24.239  -1.694  1.00 10.00      B   
ATOM   2020  HN  ARG B  99      -8.023 -24.139  -1.040  1.00 10.00      B   
ATOM   2021  CA  ARG B  99      -7.353 -25.325  -2.665  1.00 10.00      B   
ATOM   2022  CB  ARG B  99      -7.661 -26.653  -1.972  1.00 10.00      B   
ATOM   2023  CG  ARG B  99      -9.094 -26.794  -1.487  1.00 10.00      B   
ATOM   2024  CD  ARG B  99      -9.177 -27.591  -0.193  1.00 10.00      B   
ATOM   2025  NE  ARG B  99      -8.121 -28.598  -0.083  1.00 10.00      B   
ATOM   2026  HE  ARG B  99      -7.284 -28.421  -0.564  1.00 10.00      B   
ATOM   2027  CZ  ARG B  99      -8.221 -29.717   0.637  1.00 10.00      B   
ATOM   2028  NH1 ARG B  99      -9.337 -29.983   1.310  1.00 10.00      B   
ATOM   2029 HH11 ARG B  99      -9.417 -30.859   1.873  1.00 10.00      B   
ATOM   2030 HH12 ARG B  99     -10.139 -29.318   1.279  1.00 10.00      B   
ATOM   2031  NH2 ARG B  99      -7.197 -30.563   0.689  1.00 10.00      B   
ATOM   2032 HH21 ARG B  99      -7.266 -31.442   1.247  1.00 10.00      B   
ATOM   2033 HH22 ARG B  99      -6.312 -30.348   0.172  1.00 10.00      B   
ATOM   2034  C   ARG B  99      -8.366 -25.038  -3.766  1.00 10.00      B   
ATOM   2035  O   ARG B  99      -8.651 -25.901  -4.595  1.00 10.00      B   
ATOM   2036  N   THR B 100      -8.889 -23.815  -3.765  1.00 10.00      B   
ATOM   2037  HN  THR B 100      -8.612 -23.187  -3.065  1.00 10.00      B   
ATOM   2038  CB  THR B 100      -9.426 -23.615  -6.203  1.00 10.00      B   
ATOM   2039  OG1 THR B 100      -8.000 -23.500  -6.294  1.00 10.00      B   
ATOM   2040  HG1 THR B 100      -7.598 -24.337  -6.033  1.00 10.00      B   
ATOM   2041  CG2 THR B 100     -10.059 -22.588  -7.123  1.00 10.00      B   
ATOM   2042  CA  THR B 100      -9.869 -23.369  -4.748  1.00 10.00      B   
ATOM   2043  C   THR B 100     -11.238 -23.997  -4.493  1.00 10.00      B   
ATOM   2044  O   THR B 100     -12.120 -23.291  -3.962  1.00 10.00      B   
ATOM   2045  OXT THR B 100     -11.425 -25.192  -4.810  1.00 10.00      B   
END
