# Supplementary material for: Large-scale discovery of protein interactions at residue resolution using co-evolution calculated from genomic sequences
Source: Nat Commun. 2021 Mar 2;12:1396. doi: 10.1038/s41467-021-21636-z (PMC7925567; doi:10.1038/s41467-021-21636-z)
Supplement: Supplementary file 12 — Supplementary Data 10 [file 41467_2021_21636_MOESM12_ESM.zip › supplementary/allpdb1601_HIGA_HIGB/models/haddock_top4_haddock_6w.pdb]

REMARK FILENAME="haddock_6w.pdb0"
REMARK ===============================================================
REMARK HADDOCK run for haddock
REMARK initial structure: haddock_6.pdb
REMARK final NOE weights: unambig 50 amb: 50
REMARK ===============================================================
REMARK            total,bonds,angles,improper,dihe,vdw,elec,air,cdih,coup,rdcs,vean,dani,xpcs,rg
REMARK energies: -384.683, 0, 0, 0, 0, -50.4031, -472.228, 137.948, 0, 0, 0, 0, 0, 0, 0
REMARK ===============================================================
REMARK            bonds,angles,impropers,dihe,air,cdih,coup,rdcs,vean,dani,xpcs
REMARK rms-dev.: 0,0,0,0,2.64524,0,0, 0, 0, 0, 0
REMARK ===============================================================
REMARK               air,cdih,coup,rdcs,vean,dani,xpcs
REMARK               >0.3,>5,>1,>0,>5,>0.2,>0.2
REMARK violations.: 3, 0, 0, 0, 0, 0, 0
REMARK ===============================================================
REMARK                        CVpartition#,violations,rms
REMARK AIRs cross-validation: 2, 0, NaN
REMARK ===============================================================
REMARK NCS energy: 0
REMARK ===============================================================
REMARK Symmetry energy: 0
REMARK ===============================================================
REMARK Desolvation energy: -29.2763
REMARK Internal energy free molecules: 36027.8
REMARK Internal energy complex: -7122.61
REMARK Binding energy: -43702.3
REMARK ===============================================================
REMARK buried surface area: 2113.92
REMARK ===============================================================
REMARK water - chain1: 0 0 0
REMARK water - chain2: 0 0 0
REMARK water - chain3: 0 0 0
REMARK water - chain4: 0 0 0
REMARK water - chain5: 0 0 0
REMARK water - chain6: 0 0 0
REMARK ===============================================================
REMARK water - water: 0 0 0
REMARK ===============================================================
REMARK DATE:14-May-2020  14:47:28       created by user: he47
REMARK VERSION:1.3
ATOM      1  CB  ALA A   3      32.821 -17.293 -11.127  1.00 10.00      A   
ATOM      2  C   ALA A   3      32.029 -19.015  -9.491  1.00 10.00      A   
ATOM      3  O   ALA A   3      31.693 -18.100  -8.735  1.00 10.00      A   
ATOM      4  N   ALA A   3      31.236 -19.052 -11.835  1.00 10.00      A   
ATOM      5  HT1 ALA A   3      30.982 -20.056 -11.745  1.00 10.00      A   
ATOM      6  HT2 ALA A   3      31.483 -18.853 -12.824  1.00 10.00      A   
ATOM      7  HT3 ALA A   3      30.412 -18.476 -11.575  1.00 10.00      A   
ATOM      8  CA  ALA A   3      32.377 -18.736 -10.947  1.00 10.00      A   
ATOM      9  N   ILE A   4      32.108 -20.283  -9.106  1.00 10.00      A   
ATOM     10  HN  ILE A   4      32.377 -20.961  -9.760  1.00 10.00      A   
ATOM     11  CA  ILE A   4      31.806 -20.700  -7.744  1.00 10.00      A   
ATOM     12  CB  ILE A   4      31.926 -22.229  -7.570  1.00 10.00      A   
ATOM     13  CG1 ILE A   4      33.284 -22.730  -8.074  1.00 10.00      A   
ATOM     14  CG2 ILE A   4      30.786 -22.934  -8.290  1.00 10.00      A   
ATOM     15  CD1 ILE A   4      33.642 -24.121  -7.596  1.00 10.00      A   
ATOM     16  C   ILE A   4      32.720 -20.004  -6.743  1.00 10.00      A   
ATOM     17  O   ILE A   4      33.889 -19.743  -7.038  1.00 10.00      A   
ATOM     18  N   ALA A   5      32.164 -19.680  -5.580  1.00 10.00      A   
ATOM     19  HN  ALA A   5      31.218 -19.902  -5.439  1.00 10.00      A   
ATOM     20  CA  ALA A   5      32.888 -19.003  -4.503  1.00 10.00      A   
ATOM     21  CB  ALA A   5      34.177 -19.727  -4.125  1.00 10.00      A   
ATOM     22  C   ALA A   5      33.136 -17.526  -4.816  1.00 10.00      A   
ATOM     23  O   ALA A   5      33.038 -16.673  -3.933  1.00 10.00      A   
ATOM     24  N   ASP A   6      33.430 -17.224  -6.075  1.00 10.00      A   
ATOM     25  HN  ASP A   6      33.471 -17.946  -6.742  1.00 10.00      A   
ATOM     26  CA  ASP A   6      33.690 -15.853  -6.497  1.00 10.00      A   
ATOM     27  CB  ASP A   6      34.225 -15.814  -7.929  1.00 10.00      A   
ATOM     28  CG  ASP A   6      35.342 -14.807  -8.108  1.00 10.00      A   
ATOM     29  OD1 ASP A   6      36.327 -14.863  -7.345  1.00 10.00      A   
ATOM     30  OD2 ASP A   6      35.255 -13.963  -9.025  1.00 10.00      A   
ATOM     31  C   ASP A   6      32.432 -15.005  -6.370  1.00 10.00      A   
ATOM     32  O   ASP A   6      32.482 -13.867  -5.897  1.00 10.00      A   
ATOM     33  N   ILE A   7      31.300 -15.575  -6.771  1.00 10.00      A   
ATOM     34  HN  ILE A   7      31.325 -16.487  -7.135  1.00 10.00      A   
ATOM     35  CA  ILE A   7      30.020 -14.879  -6.690  1.00 10.00      A   
ATOM     36  CB  ILE A   7      28.916 -15.635  -7.460  1.00 10.00      A   
ATOM     37  CG1 ILE A   7      29.363 -15.907  -8.898  1.00 10.00      A   
ATOM     38  CG2 ILE A   7      27.616 -14.847  -7.452  1.00 10.00      A   
ATOM     39  CD1 ILE A   7      28.506 -16.917  -9.625  1.00 10.00      A   
ATOM     40  C   ILE A   7      29.607 -14.722  -5.229  1.00 10.00      A   
ATOM     41  O   ILE A   7      29.139 -13.658  -4.813  1.00 10.00      A   
ATOM     42  N   LEU A   8      29.794 -15.786  -4.454  1.00 10.00      A   
ATOM     43  HN  LEU A   8      30.157 -16.605  -4.853  1.00 10.00      A   
ATOM     44  CA  LEU A   8      29.463 -15.776  -3.034  1.00 10.00      A   
ATOM     45  CB  LEU A   8      29.779 -17.134  -2.400  1.00 10.00      A   
ATOM     46  CG  LEU A   8      29.006 -18.341  -2.934  1.00 10.00      A   
ATOM     47  CD1 LEU A   8      29.468 -19.617  -2.247  1.00 10.00      A   
ATOM     48  CD2 LEU A   8      27.508 -18.147  -2.752  1.00 10.00      A   
ATOM     49  C   LEU A   8      30.254 -14.690  -2.316  1.00 10.00      A   
ATOM     50  O   LEU A   8      29.712 -13.963  -1.485  1.00 10.00      A   
ATOM     51  N   GLN A   9      31.536 -14.589  -2.653  1.00 10.00      A   
ATOM     52  HN  GLN A   9      31.903 -15.217  -3.316  1.00 10.00      A   
ATOM     53  CA  GLN A   9      32.425 -13.598  -2.059  1.00 10.00      A   
ATOM     54  CB  GLN A   9      33.823 -13.728  -2.664  1.00 10.00      A   
ATOM     55  CG  GLN A   9      34.921 -13.030  -1.881  1.00 10.00      A   
ATOM     56  CD  GLN A   9      35.113 -13.621  -0.502  1.00 10.00      A   
ATOM     57  OE1 GLN A   9      35.795 -14.632  -0.344  1.00 10.00      A   
ATOM     58  NE2 GLN A   9      34.522 -12.996   0.504  1.00 10.00      A   
ATOM     59 HE21 GLN A   9      33.990 -12.196   0.307  1.00 10.00      A   
ATOM     60 HE22 GLN A   9      34.643 -13.358   1.408  1.00 10.00      A   
ATOM     61  C   GLN A   9      31.894 -12.183  -2.267  1.00 10.00      A   
ATOM     62  O   GLN A   9      32.003 -11.333  -1.384  1.00 10.00      A   
ATOM     63  N   ALA A  10      31.317 -11.939  -3.438  1.00 10.00      A   
ATOM     64  HN  ALA A  10      31.266 -12.658  -4.106  1.00 10.00      A   
ATOM     65  CA  ALA A  10      30.762 -10.631  -3.755  1.00 10.00      A   
ATOM     66  CB  ALA A  10      30.370 -10.554  -5.223  1.00 10.00      A   
ATOM     67  C   ALA A  10      29.564 -10.337  -2.855  1.00 10.00      A   
ATOM     68  O   ALA A  10      29.388  -9.209  -2.379  1.00 10.00      A   
ATOM     69  N   GLY A  11      28.757 -11.367  -2.609  1.00 10.00      A   
ATOM     70  HN  GLY A  11      28.957 -12.239  -3.012  1.00 10.00      A   
ATOM     71  CA  GLY A  11      27.592 -11.219  -1.757  1.00 10.00      A   
ATOM     72  C   GLY A  11      27.991 -10.944  -0.323  1.00 10.00      A   
ATOM     73  O   GLY A  11      27.318 -10.197   0.390  1.00 10.00      A   
ATOM     74  N   GLU A  12      29.103 -11.539   0.094  1.00 10.00      A   
ATOM     75  HN  GLU A  12      29.590 -12.127  -0.526  1.00 10.00      A   
ATOM     76  CA  GLU A  12      29.616 -11.345   1.444  1.00 10.00      A   
ATOM     77  CB  GLU A  12      30.812 -12.260   1.703  1.00 10.00      A   
ATOM     78  CG  GLU A  12      30.508 -13.735   1.524  1.00 10.00      A   
ATOM     79  CD  GLU A  12      31.257 -14.596   2.511  1.00 10.00      A   
ATOM     80  OE1 GLU A  12      30.860 -14.618   3.697  1.00 10.00      A   
ATOM     81  OE2 GLU A  12      32.240 -15.256   2.110  1.00 10.00      A   
ATOM     82  C   GLU A  12      30.022  -9.891   1.635  1.00 10.00      A   
ATOM     83  O   GLU A  12      29.833  -9.318   2.708  1.00 10.00      A   
ATOM     84  N   LYS A  13      30.567  -9.300   0.577  1.00 10.00      A   
ATOM     85  HN  LYS A  13      30.689  -9.819  -0.246  1.00 10.00      A   
ATOM     86  CA  LYS A  13      30.989  -7.907   0.608  1.00 10.00      A   
ATOM     87  CB  LYS A  13      31.677  -7.520  -0.703  1.00 10.00      A   
ATOM     88  CG  LYS A  13      33.009  -8.206  -0.941  1.00 10.00      A   
ATOM     89  CD  LYS A  13      33.651  -7.722  -2.230  1.00 10.00      A   
ATOM     90  CE  LYS A  13      35.002  -8.379  -2.460  1.00 10.00      A   
ATOM     91  NZ  LYS A  13      35.645  -7.895  -3.708  1.00 10.00      A   
ATOM     92  HZ1 LYS A  13      35.881  -6.886  -3.623  1.00 10.00      A   
ATOM     93  HZ2 LYS A  13      35.000  -8.018  -4.514  1.00 10.00      A   
ATOM     94  HZ3 LYS A  13      36.519  -8.430  -3.890  1.00 10.00      A   
ATOM     95  C   LYS A  13      29.782  -7.007   0.835  1.00 10.00      A   
ATOM     96  O   LYS A  13      29.806  -6.122   1.688  1.00 10.00      A   
ATOM     97  N   LEU A  14      28.719  -7.260   0.076  1.00 10.00      A   
ATOM     98  HN  LEU A  14      28.765  -7.987  -0.582  1.00 10.00      A   
ATOM     99  CA  LEU A  14      27.489  -6.482   0.191  1.00 10.00      A   
ATOM    100  CB  LEU A  14      26.478  -6.912  -0.875  1.00 10.00      A   
ATOM    101  CG  LEU A  14      26.869  -6.661  -2.333  1.00 10.00      A   
ATOM    102  CD1 LEU A  14      25.817  -7.232  -3.268  1.00 10.00      A   
ATOM    103  CD2 LEU A  14      27.060  -5.175  -2.592  1.00 10.00      A   
ATOM    104  C   LEU A  14      26.875  -6.642   1.577  1.00 10.00      A   
ATOM    105  O   LEU A  14      26.362  -5.685   2.155  1.00 10.00      A   
ATOM    106  N   THR A  15      26.945  -7.857   2.106  1.00 10.00      A   
ATOM    107  HN  THR A  15      27.364  -8.576   1.589  1.00 10.00      A   
ATOM    108  CA  THR A  15      26.409  -8.155   3.429  1.00 10.00      A   
ATOM    109  CB  THR A  15      26.404  -9.674   3.701  1.00 10.00      A   
ATOM    110  OG1 THR A  15      25.776 -10.350   2.599  1.00 10.00      A   
ATOM    111  HG1 THR A  15      26.339 -10.283   1.817  1.00 10.00      A   
ATOM    112  CG2 THR A  15      25.632  -9.993   4.976  1.00 10.00      A   
ATOM    113  C   THR A  15      27.206  -7.423   4.512  1.00 10.00      A   
ATOM    114  O   THR A  15      26.655  -7.009   5.534  1.00 10.00      A   
ATOM    115  N   ALA A  16      28.501  -7.249   4.274  1.00 10.00      A   
ATOM    116  HN  ALA A  16      28.888  -7.605   3.445  1.00 10.00      A   
ATOM    117  CA  ALA A  16      29.363  -6.554   5.219  1.00 10.00      A   
ATOM    118  CB  ALA A  16      30.826  -6.755   4.856  1.00 10.00      A   
ATOM    119  C   ALA A  16      29.016  -5.069   5.258  1.00 10.00      A   
ATOM    120  O   ALA A  16      29.097  -4.425   6.308  1.00 10.00      A   
ATOM    121  N   VAL A  17      28.625  -4.536   4.107  1.00 10.00      A   
ATOM    122  HN  VAL A  17      28.599  -5.101   3.304  1.00 10.00      A   
ATOM    123  CA  VAL A  17      28.247  -3.136   3.996  1.00 10.00      A   
ATOM    124  CB  VAL A  17      28.284  -2.658   2.529  1.00 10.00      A   
ATOM    125  CG1 VAL A  17      27.894  -1.190   2.426  1.00 10.00      A   
ATOM    126  CG2 VAL A  17      29.664  -2.886   1.930  1.00 10.00      A   
ATOM    127  C   VAL A  17      26.847  -2.919   4.566  1.00 10.00      A   
ATOM    128  O   VAL A  17      26.615  -1.996   5.349  1.00 10.00      A   
ATOM    129  N   ALA A  18      25.921  -3.779   4.178  1.00 10.00      A   
ATOM    130  HN  ALA A  18      26.169  -4.500   3.557  1.00 10.00      A   
ATOM    131  CA  ALA A  18      24.549  -3.686   4.645  1.00 10.00      A   
ATOM    132  CB  ALA A  18      23.620  -3.367   3.482  1.00 10.00      A   
ATOM    133  C   ALA A  18      24.124  -4.979   5.338  1.00 10.00      A   
ATOM    134  O   ALA A  18      23.795  -5.966   4.681  1.00 10.00      A   
ATOM    135  N   PRO A  19      24.119  -4.986   6.684  1.00 10.00      A   
ATOM    136  CA  PRO A  19      23.738  -6.170   7.470  1.00 10.00      A   
ATOM    137  CB  PRO A  19      24.005  -5.743   8.919  1.00 10.00      A   
ATOM    138  CG  PRO A  19      23.965  -4.254   8.890  1.00 10.00      A   
ATOM    139  CD  PRO A  19      24.495  -3.850   7.544  1.00 10.00      A   
ATOM    140  C   PRO A  19      22.266  -6.538   7.286  1.00 10.00      A   
ATOM    141  O   PRO A  19      21.869  -7.690   7.470  1.00 10.00      A   
ATOM    142  N   PHE A  20      21.467  -5.553   6.914  1.00 10.00      A   
ATOM    143  HN  PHE A  20      21.846  -4.660   6.785  1.00 10.00      A   
ATOM    144  CA  PHE A  20      20.037  -5.758   6.703  1.00 10.00      A   
ATOM    145  CB  PHE A  20      19.257  -4.446   6.845  1.00 10.00      A   
ATOM    146  CG  PHE A  20      19.821  -3.291   6.065  1.00 10.00      A   
ATOM    147  CD1 PHE A  20      19.362  -3.007   4.791  1.00 10.00      A   
ATOM    148  CD2 PHE A  20      20.805  -2.484   6.612  1.00 10.00      A   
ATOM    149  CE1 PHE A  20      19.873  -1.942   4.075  1.00 10.00      A   
ATOM    150  CE2 PHE A  20      21.322  -1.419   5.902  1.00 10.00      A   
ATOM    151  CZ  PHE A  20      20.855  -1.147   4.631  1.00 10.00      A   
ATOM    152  C   PHE A  20      19.743  -6.415   5.357  1.00 10.00      A   
ATOM    153  O   PHE A  20      18.601  -6.768   5.070  1.00 10.00      A   
ATOM    154  N   LEU A  21      20.776  -6.582   4.539  1.00 10.00      A   
ATOM    155  HN  LEU A  21      21.666  -6.283   4.823  1.00 10.00      A   
ATOM    156  CA  LEU A  21      20.617  -7.199   3.225  1.00 10.00      A   
ATOM    157  CB  LEU A  21      21.885  -7.030   2.383  1.00 10.00      A   
ATOM    158  CG  LEU A  21      21.845  -7.628   0.973  1.00 10.00      A   
ATOM    159  CD1 LEU A  21      20.934  -6.820   0.065  1.00 10.00      A   
ATOM    160  CD2 LEU A  21      23.244  -7.719   0.388  1.00 10.00      A   
ATOM    161  C   LEU A  21      20.263  -8.678   3.355  1.00 10.00      A   
ATOM    162  O   LEU A  21      19.447  -9.201   2.595  1.00 10.00      A   
ATOM    163  N   ALA A  22      20.870  -9.338   4.334  1.00 10.00      A   
ATOM    164  HN  ALA A  22      21.493  -8.858   4.915  1.00 10.00      A   
ATOM    165  CA  ALA A  22      20.627 -10.758   4.569  1.00 10.00      A   
ATOM    166  CB  ALA A  22      21.694 -11.333   5.491  1.00 10.00      A   
ATOM    167  C   ALA A  22      19.241 -10.977   5.161  1.00 10.00      A   
ATOM    168  O   ALA A  22      18.653 -12.053   5.027  1.00 10.00      A   
ATOM    169  N   GLY A  23      18.726  -9.947   5.812  1.00 10.00      A   
ATOM    170  HN  GLY A  23      19.240  -9.115   5.878  1.00 10.00      A   
ATOM    171  CA  GLY A  23      17.419 -10.029   6.422  1.00 10.00      A   
ATOM    172  C   GLY A  23      17.242  -8.973   7.485  1.00 10.00      A   
ATOM    173  O   GLY A  23      18.213  -8.354   7.916  1.00 10.00      A   
ATOM    174  N   ILE A  24      16.010  -8.761   7.905  1.00 10.00      A   
ATOM    175  HN  ILE A  24      15.275  -9.293   7.529  1.00 10.00      A   
ATOM    176  CA  ILE A  24      15.719  -7.770   8.926  1.00 10.00      A   
ATOM    177  CB  ILE A  24      14.431  -6.989   8.600  1.00 10.00      A   
ATOM    178  CG1 ILE A  24      14.549  -6.335   7.219  1.00 10.00      A   
ATOM    179  CG2 ILE A  24      14.163  -5.938   9.664  1.00 10.00      A   
ATOM    180  CD1 ILE A  24      13.281  -5.656   6.751  1.00 10.00      A   
ATOM    181  C   ILE A  24      15.596  -8.441  10.289  1.00 10.00      A   
ATOM    182  O   ILE A  24      14.693  -9.249  10.517  1.00 10.00      A   
ATOM    183  N   GLN A  25      16.525  -8.119  11.180  1.00 10.00      A   
ATOM    184  HN  GLN A  25      17.234  -7.485  10.926  1.00 10.00      A   
ATOM    185  CA  GLN A  25      16.534  -8.691  12.517  1.00 10.00      A   
ATOM    186  CB  GLN A  25      17.964  -9.031  12.941  1.00 10.00      A   
ATOM    187  CG  GLN A  25      18.594 -10.162  12.142  1.00 10.00      A   
ATOM    188  CD  GLN A  25      17.918 -11.494  12.389  1.00 10.00      A   
ATOM    189  OE1 GLN A  25      17.404 -11.747  13.477  1.00 10.00      A   
ATOM    190  NE2 GLN A  25      17.909 -12.356  11.380  1.00 10.00      A   
ATOM    191 HE21 GLN A  25      18.337 -12.093  10.534  1.00 10.00      A   
ATOM    192 HE22 GLN A  25      17.472 -13.222  11.518  1.00 10.00      A   
ATOM    193  C   GLN A  25      15.896  -7.753  13.535  1.00 10.00      A   
ATOM    194  O   GLN A  25      15.424  -8.193  14.581  1.00 10.00      A   
ATOM    195  N   ASN A  26      15.874  -6.464  13.227  1.00 10.00      A   
ATOM    196  HN  ASN A  26      16.242  -6.163  12.369  1.00 10.00      A   
ATOM    197  CA  ASN A  26      15.301  -5.483  14.136  1.00 10.00      A   
ATOM    198  CB  ASN A  26      16.344  -5.008  15.158  1.00 10.00      A   
ATOM    199  CG  ASN A  26      17.612  -4.447  14.534  1.00 10.00      A   
ATOM    200  OD1 ASN A  26      17.586  -3.825  13.473  1.00 10.00      A   
ATOM    201  ND2 ASN A  26      18.738  -4.666  15.194  1.00 10.00      A   
ATOM    202 HD21 ASN A  26      18.690  -5.171  16.034  1.00 10.00      A   
ATOM    203 HD22 ASN A  26      19.572  -4.315  14.820  1.00 10.00      A   
ATOM    204  C   ASN A  26      14.708  -4.303  13.383  1.00 10.00      A   
ATOM    205  O   ASN A  26      14.820  -4.220  12.159  1.00 10.00      A   
ATOM    206  N   GLU A  27      14.094  -3.385  14.122  1.00 10.00      A   
ATOM    207  HN  GLU A  27      14.064  -3.495  15.097  1.00 10.00      A   
ATOM    208  CA  GLU A  27      13.475  -2.211  13.527  1.00 10.00      A   
ATOM    209  CB  GLU A  27      12.618  -1.469  14.549  1.00 10.00      A   
ATOM    210  CG  GLU A  27      11.380  -2.239  14.978  1.00 10.00      A   
ATOM    211  CD  GLU A  27      10.534  -1.488  15.981  1.00 10.00      A   
ATOM    212  OE1 GLU A  27      10.596  -1.822  17.184  1.00 10.00      A   
ATOM    213  OE2 GLU A  27       9.798  -0.564  15.574  1.00 10.00      A   
ATOM    214  C   GLU A  27      14.518  -1.289  12.910  1.00 10.00      A   
ATOM    215  O   GLU A  27      14.260  -0.656  11.891  1.00 10.00      A   
ATOM    216  N   GLU A  28      15.695  -1.232  13.524  1.00 10.00      A   
ATOM    217  HN  GLU A  28      15.836  -1.763  14.338  1.00 10.00      A   
ATOM    218  CA  GLU A  28      16.784  -0.398  13.021  1.00 10.00      A   
ATOM    219  CB  GLU A  28      18.042  -0.595  13.864  1.00 10.00      A   
ATOM    220  CG  GLU A  28      17.934  -0.106  15.297  1.00 10.00      A   
ATOM    221  CD  GLU A  28      19.169  -0.442  16.102  1.00 10.00      A   
ATOM    222  OE1 GLU A  28      20.251   0.111  15.802  1.00 10.00      A   
ATOM    223  OE2 GLU A  28      19.071  -1.273  17.031  1.00 10.00      A   
ATOM    224  C   GLU A  28      17.088  -0.758  11.572  1.00 10.00      A   
ATOM    225  O   GLU A  28      17.133   0.112  10.699  1.00 10.00      A   
ATOM    226  N   GLN A  29      17.278  -2.051  11.330  1.00 10.00      A   
ATOM    227  HN  GLN A  29      17.224  -2.689  12.081  1.00 10.00      A   
ATOM    228  CA  GLN A  29      17.569  -2.559   9.997  1.00 10.00      A   
ATOM    229  CB  GLN A  29      17.916  -4.047  10.067  1.00 10.00      A   
ATOM    230  CG  GLN A  29      19.280  -4.337  10.674  1.00 10.00      A   
ATOM    231  CD  GLN A  29      19.445  -5.791  11.067  1.00 10.00      A   
ATOM    232  OE1 GLN A  29      18.812  -6.679  10.496  1.00 10.00      A   
ATOM    233  NE2 GLN A  29      20.297  -6.046  12.044  1.00 10.00      A   
ATOM    234 HE21 GLN A  29      20.772  -5.290  12.454  1.00 10.00      A   
ATOM    235 HE22 GLN A  29      20.425  -6.980  12.317  1.00 10.00      A   
ATOM    236  C   GLN A  29      16.381  -2.346   9.067  1.00 10.00      A   
ATOM    237  O   GLN A  29      16.549  -2.104   7.871  1.00 10.00      A   
ATOM    238  N   TYR A  30      15.181  -2.434   9.627  1.00 10.00      A   
ATOM    239  HN  TYR A  30      15.117  -2.638  10.586  1.00 10.00      A   
ATOM    240  CA  TYR A  30      13.958  -2.242   8.858  1.00 10.00      A   
ATOM    241  CB  TYR A  30      12.731  -2.523   9.731  1.00 10.00      A   
ATOM    242  CG  TYR A  30      11.406  -2.203   9.073  1.00 10.00      A   
ATOM    243  CD1 TYR A  30      10.971  -2.904   7.953  1.00 10.00      A   
ATOM    244  CD2 TYR A  30      10.591  -1.198   9.575  1.00 10.00      A   
ATOM    245  CE1 TYR A  30       9.759  -2.607   7.355  1.00 10.00      A   
ATOM    246  CE2 TYR A  30       9.380  -0.898   8.984  1.00 10.00      A   
ATOM    247  CZ  TYR A  30       8.968  -1.603   7.874  1.00 10.00      A   
ATOM    248  OH  TYR A  30       7.765  -1.302   7.282  1.00 10.00      A   
ATOM    249  HH  TYR A  30       7.305  -2.114   7.051  1.00 10.00      A   
ATOM    250  C   TYR A  30      13.902  -0.828   8.288  1.00 10.00      A   
ATOM    251  O   TYR A  30      13.636  -0.640   7.098  1.00 10.00      A   
ATOM    252  N   THR A  31      14.170   0.162   9.134  1.00 10.00      A   
ATOM    253  HN  THR A  31      14.377  -0.049  10.073  1.00 10.00      A   
ATOM    254  CA  THR A  31      14.158   1.553   8.701  1.00 10.00      A   
ATOM    255  CB  THR A  31      14.378   2.510   9.886  1.00 10.00      A   
ATOM    256  OG1 THR A  31      13.858   1.920  11.086  1.00 10.00      A   
ATOM    257  HG1 THR A  31      12.955   1.612  10.931  1.00 10.00      A   
ATOM    258  CG2 THR A  31      13.681   3.839   9.635  1.00 10.00      A   
ATOM    259  C   THR A  31      15.245   1.794   7.657  1.00 10.00      A   
ATOM    260  O   THR A  31      15.008   2.455   6.646  1.00 10.00      A   
ATOM    261  N   GLN A  32      16.428   1.232   7.900  1.00 10.00      A   
ATOM    262  HN  GLN A  32      16.546   0.707   8.721  1.00 10.00      A   
ATOM    263  CA  GLN A  32      17.556   1.380   6.986  1.00 10.00      A   
ATOM    264  CB  GLN A  32      18.797   0.681   7.542  1.00 10.00      A   
ATOM    265  CG  GLN A  32      19.373   1.332   8.787  1.00 10.00      A   
ATOM    266  CD  GLN A  32      20.495   0.523   9.406  1.00 10.00      A   
ATOM    267  OE1 GLN A  32      20.515  -0.705   9.323  1.00 10.00      A   
ATOM    268  NE2 GLN A  32      21.439   1.204  10.027  1.00 10.00      A   
ATOM    269 HE21 GLN A  32      21.365   2.184  10.054  1.00 10.00      A   
ATOM    270 HE22 GLN A  32      22.172   0.704  10.437  1.00 10.00      A   
ATOM    271  C   GLN A  32      17.217   0.834   5.602  1.00 10.00      A   
ATOM    272  O   GLN A  32      17.581   1.426   4.585  1.00 10.00      A   
ATOM    273  N   ALA A  33      16.517  -0.294   5.572  1.00 10.00      A   
ATOM    274  HN  ALA A  33      16.267  -0.728   6.418  1.00 10.00      A   
ATOM    275  CA  ALA A  33      16.117  -0.911   4.315  1.00 10.00      A   
ATOM    276  CB  ALA A  33      15.443  -2.250   4.575  1.00 10.00      A   
ATOM    277  C   ALA A  33      15.186   0.013   3.541  1.00 10.00      A   
ATOM    278  O   ALA A  33      15.333   0.191   2.331  1.00 10.00      A   
ATOM    279  N   LEU A  34      14.242   0.619   4.259  1.00 10.00      A   
ATOM    280  HN  LEU A  34      14.193   0.443   5.223  1.00 10.00      A   
ATOM    281  CA  LEU A  34      13.281   1.536   3.658  1.00 10.00      A   
ATOM    282  CB  LEU A  34      12.245   1.981   4.692  1.00 10.00      A   
ATOM    283  CG  LEU A  34      11.278   0.911   5.193  1.00 10.00      A   
ATOM    284  CD1 LEU A  34      10.401   1.468   6.301  1.00 10.00      A   
ATOM    285  CD2 LEU A  34      10.425   0.384   4.049  1.00 10.00      A   
ATOM    286  C   LEU A  34      13.976   2.759   3.068  1.00 10.00      A   
ATOM    287  O   LEU A  34      13.586   3.257   2.013  1.00 10.00      A   
ATOM    288  N   GLU A  35      15.004   3.235   3.758  1.00 10.00      A   
ATOM    289  HN  GLU A  35      15.253   2.802   4.604  1.00 10.00      A   
ATOM    290  CA  GLU A  35      15.761   4.392   3.300  1.00 10.00      A   
ATOM    291  CB  GLU A  35      16.637   4.945   4.428  1.00 10.00      A   
ATOM    292  CG  GLU A  35      15.869   5.282   5.698  1.00 10.00      A   
ATOM    293  CD  GLU A  35      16.712   6.018   6.722  1.00 10.00      A   
ATOM    294  OE1 GLU A  35      17.912   5.692   6.868  1.00 10.00      A   
ATOM    295  OE2 GLU A  35      16.178   6.927   7.390  1.00 10.00      A   
ATOM    296  C   GLU A  35      16.616   4.034   2.088  1.00 10.00      A   
ATOM    297  O   GLU A  35      16.695   4.794   1.122  1.00 10.00      A   
ATOM    298  N   LEU A  36      17.241   2.864   2.139  1.00 10.00      A   
ATOM    299  HN  LEU A  36      17.135   2.298   2.939  1.00 10.00      A   
ATOM    300  CA  LEU A  36      18.089   2.401   1.051  1.00 10.00      A   
ATOM    301  CB  LEU A  36      18.811   1.108   1.432  1.00 10.00      A   
ATOM    302  CG  LEU A  36      19.785   0.555   0.388  1.00 10.00      A   
ATOM    303  CD1 LEU A  36      21.018   1.438   0.278  1.00 10.00      A   
ATOM    304  CD2 LEU A  36      20.172  -0.878   0.711  1.00 10.00      A   
ATOM    305  C   LEU A  36      17.283   2.197  -0.226  1.00 10.00      A   
ATOM    306  O   LEU A  36      17.670   2.667  -1.298  1.00 10.00      A   
ATOM    307  N   VAL A  37      16.153   1.512  -0.102  1.00 10.00      A   
ATOM    308  HN  VAL A  37      15.890   1.173   0.783  1.00 10.00      A   
ATOM    309  CA  VAL A  37      15.297   1.247  -1.252  1.00 10.00      A   
ATOM    310  CB  VAL A  37      14.164   0.238  -0.926  1.00 10.00      A   
ATOM    311  CG1 VAL A  37      13.091   0.852  -0.037  1.00 10.00      A   
ATOM    312  CG2 VAL A  37      13.551  -0.332  -2.198  1.00 10.00      A   
ATOM    313  C   VAL A  37      14.732   2.545  -1.831  1.00 10.00      A   
ATOM    314  O   VAL A  37      14.518   2.654  -3.034  1.00 10.00      A   
ATOM    315  N   ASP A  38      14.521   3.537  -0.969  1.00 10.00      A   
ATOM    316  HN  ASP A  38      14.723   3.398  -0.020  1.00 10.00      A   
ATOM    317  CA  ASP A  38      13.993   4.827  -1.402  1.00 10.00      A   
ATOM    318  CB  ASP A  38      13.649   5.702  -0.191  1.00 10.00      A   
ATOM    319  CG  ASP A  38      13.055   7.045  -0.573  1.00 10.00      A   
ATOM    320  OD1 ASP A  38      13.697   8.087  -0.300  1.00 10.00      A   
ATOM    321  OD2 ASP A  38      11.934   7.068  -1.131  1.00 10.00      A   
ATOM    322  C   ASP A  38      15.006   5.537  -2.289  1.00 10.00      A   
ATOM    323  O   ASP A  38      14.665   6.076  -3.343  1.00 10.00      A   
ATOM    324  N   HIS A  39      16.263   5.507  -1.864  1.00 10.00      A   
ATOM    325  HN  HIS A  39      16.470   5.051  -1.019  1.00 10.00      A   
ATOM    326  CA  HIS A  39      17.337   6.145  -2.613  1.00 10.00      A   
ATOM    327  CB  HIS A  39      18.606   6.242  -1.768  1.00 10.00      A   
ATOM    328  CG  HIS A  39      19.604   7.235  -2.287  1.00 10.00      A   
ATOM    329  ND1 HIS A  39      19.443   8.597  -2.159  1.00 10.00      A   
ATOM    330  HD1 HIS A  39      18.680   9.049  -1.734  1.00 10.00      A   
ATOM    331  CD2 HIS A  39      20.779   7.059  -2.937  1.00 10.00      A   
ATOM    332  CE1 HIS A  39      20.472   9.212  -2.708  1.00 10.00      A   
ATOM    333  NE2 HIS A  39      21.295   8.305  -3.184  1.00 10.00      A   
ATOM    334  HE2 HIS A  39      22.147   8.495  -3.638  1.00 10.00      A   
ATOM    335  C   HIS A  39      17.616   5.394  -3.910  1.00 10.00      A   
ATOM    336  O   HIS A  39      17.924   5.999  -4.936  1.00 10.00      A   
ATOM    337  N   LEU A  40      17.506   4.076  -3.860  1.00 10.00      A   
ATOM    338  HN  LEU A  40      17.258   3.644  -3.011  1.00 10.00      A   
ATOM    339  CA  LEU A  40      17.742   3.252  -5.035  1.00 10.00      A   
ATOM    340  CB  LEU A  40      17.931   1.784  -4.648  1.00 10.00      A   
ATOM    341  CG  LEU A  40      19.313   1.399  -4.121  1.00 10.00      A   
ATOM    342  CD1 LEU A  40      19.329  -0.058  -3.687  1.00 10.00      A   
ATOM    343  CD2 LEU A  40      20.377   1.652  -5.177  1.00 10.00      A   
ATOM    344  C   LEU A  40      16.612   3.395  -6.048  1.00 10.00      A   
ATOM    345  O   LEU A  40      16.855   3.433  -7.249  1.00 10.00      A   
ATOM    346  N   LEU A  41      15.382   3.497  -5.549  1.00 10.00      A   
ATOM    347  HN  LEU A  41      15.260   3.467  -4.574  1.00 10.00      A   
ATOM    348  CA  LEU A  41      14.202   3.633  -6.402  1.00 10.00      A   
ATOM    349  CB  LEU A  41      12.931   3.655  -5.549  1.00 10.00      A   
ATOM    350  CG  LEU A  41      11.599   3.582  -6.302  1.00 10.00      A   
ATOM    351  CD1 LEU A  41      11.423   2.219  -6.951  1.00 10.00      A   
ATOM    352  CD2 LEU A  41      10.439   3.892  -5.368  1.00 10.00      A   
ATOM    353  C   LEU A  41      14.271   4.891  -7.261  1.00 10.00      A   
ATOM    354  O   LEU A  41      13.982   4.852  -8.458  1.00 10.00      A   
ATOM    355  N   LEU A  42      14.655   6.004  -6.647  1.00 10.00      A   
ATOM    356  HN  LEU A  42      14.871   5.973  -5.692  1.00 10.00      A   
ATOM    357  CA  LEU A  42      14.755   7.270  -7.357  1.00 10.00      A   
ATOM    358  CB  LEU A  42      14.866   8.435  -6.371  1.00 10.00      A   
ATOM    359  CG  LEU A  42      13.647   8.704  -5.487  1.00 10.00      A   
ATOM    360  CD1 LEU A  42      13.963   9.792  -4.474  1.00 10.00      A   
ATOM    361  CD2 LEU A  42      12.444   9.093  -6.331  1.00 10.00      A   
ATOM    362  C   LEU A  42      15.950   7.276  -8.301  1.00 10.00      A   
ATOM    363  O   LEU A  42      15.855   7.748  -9.437  1.00 10.00      A   
ATOM    364  N   ASN A  43      17.067   6.737  -7.831  1.00 10.00      A   
ATOM    365  HN  ASN A  43      17.073   6.362  -6.923  1.00 10.00      A   
ATOM    366  CA  ASN A  43      18.286   6.694  -8.627  1.00 10.00      A   
ATOM    367  CB  ASN A  43      19.492   6.303  -7.772  1.00 10.00      A   
ATOM    368  CG  ASN A  43      20.370   7.489  -7.433  1.00 10.00      A   
ATOM    369  OD1 ASN A  43      21.339   7.776  -8.132  1.00 10.00      A   
ATOM    370  ND2 ASN A  43      20.031   8.194  -6.367  1.00 10.00      A   
ATOM    371 HD21 ASN A  43      19.236   7.918  -5.859  1.00 10.00      A   
ATOM    372 HD22 ASN A  43      20.584   8.968  -6.128  1.00 10.00      A   
ATOM    373  C   ASN A  43      18.157   5.772  -9.830  1.00 10.00      A   
ATOM    374  O   ASN A  43      18.439   6.181 -10.956  1.00 10.00      A   
ATOM    375  N   ASP A  44      17.724   4.540  -9.593  1.00 10.00      A   
ATOM    376  HN  ASP A  44      17.493   4.279  -8.672  1.00 10.00      A   
ATOM    377  CA  ASP A  44      17.558   3.562 -10.663  1.00 10.00      A   
ATOM    378  CB  ASP A  44      18.912   2.996 -11.111  1.00 10.00      A   
ATOM    379  CG  ASP A  44      18.785   2.029 -12.276  1.00 10.00      A   
ATOM    380  OD1 ASP A  44      19.750   1.274 -12.538  1.00 10.00      A   
ATOM    381  OD2 ASP A  44      17.733   2.029 -12.946  1.00 10.00      A   
ATOM    382  C   ASP A  44      16.632   2.429 -10.229  1.00 10.00      A   
ATOM    383  O   ASP A  44      17.043   1.517  -9.508  1.00 10.00      A   
ATOM    384  N   PRO A  45      15.368   2.468 -10.673  1.00 10.00      A   
ATOM    385  CA  PRO A  45      14.372   1.447 -10.335  1.00 10.00      A   
ATOM    386  CB  PRO A  45      13.062   2.043 -10.856  1.00 10.00      A   
ATOM    387  CG  PRO A  45      13.481   2.954 -11.954  1.00 10.00      A   
ATOM    388  CD  PRO A  45      14.807   3.522 -11.538  1.00 10.00      A   
ATOM    389  C   PRO A  45      14.656   0.117 -11.027  1.00 10.00      A   
ATOM    390  O   PRO A  45      14.025  -0.894 -10.729  1.00 10.00      A   
ATOM    391  N   GLU A  46      15.614   0.119 -11.946  1.00 10.00      A   
ATOM    392  HN  GLU A  46      16.096   0.956 -12.138  1.00 10.00      A   
ATOM    393  CA  GLU A  46      15.972  -1.088 -12.671  1.00 10.00      A   
ATOM    394  CB  GLU A  46      16.274  -0.766 -14.135  1.00 10.00      A   
ATOM    395  CG  GLU A  46      15.241   0.140 -14.789  1.00 10.00      A   
ATOM    396  CD  GLU A  46      15.456   0.308 -16.279  1.00 10.00      A   
ATOM    397  OE1 GLU A  46      16.589   0.644 -16.691  1.00 10.00      A   
ATOM    398  OE2 GLU A  46      14.493   0.108 -17.049  1.00 10.00      A   
ATOM    399  C   GLU A  46      17.159  -1.782 -12.010  1.00 10.00      A   
ATOM    400  O   GLU A  46      17.695  -2.763 -12.533  1.00 10.00      A   
ATOM    401  N   ASN A  47      17.566  -1.258 -10.856  1.00 10.00      A   
ATOM    402  HN  ASN A  47      17.101  -0.467 -10.506  1.00 10.00      A   
ATOM    403  CA  ASN A  47      18.677  -1.818 -10.097  1.00 10.00      A   
ATOM    404  CB  ASN A  47      19.042  -0.895  -8.927  1.00 10.00      A   
ATOM    405  CG  ASN A  47      20.365  -1.254  -8.277  1.00 10.00      A   
ATOM    406  OD1 ASN A  47      20.523  -2.337  -7.714  1.00 10.00      A   
ATOM    407  ND2 ASN A  47      21.325  -0.347  -8.343  1.00 10.00      A   
ATOM    408 HD21 ASN A  47      21.135   0.498  -8.803  1.00 10.00      A   
ATOM    409 HD22 ASN A  47      22.187  -0.556  -7.929  1.00 10.00      A   
ATOM    410  C   ASN A  47      18.302  -3.202  -9.575  1.00 10.00      A   
ATOM    411  O   ASN A  47      17.250  -3.376  -8.961  1.00 10.00      A   
ATOM    412  N   PRO A  48      19.155  -4.206  -9.823  1.00 10.00      A   
ATOM    413  CA  PRO A  48      18.911  -5.590  -9.389  1.00 10.00      A   
ATOM    414  CB  PRO A  48      20.153  -6.345  -9.878  1.00 10.00      A   
ATOM    415  CG  PRO A  48      20.702  -5.498 -10.972  1.00 10.00      A   
ATOM    416  CD  PRO A  48      20.419  -4.081 -10.570  1.00 10.00      A   
ATOM    417  C   PRO A  48      18.771  -5.734  -7.872  1.00 10.00      A   
ATOM    418  O   PRO A  48      18.167  -6.691  -7.384  1.00 10.00      A   
ATOM    419  N   LEU A  49      19.314  -4.781  -7.128  1.00 10.00      A   
ATOM    420  HN  LEU A  49      19.765  -4.023  -7.568  1.00 10.00      A   
ATOM    421  CA  LEU A  49      19.257  -4.826  -5.673  1.00 10.00      A   
ATOM    422  CB  LEU A  49      20.468  -4.110  -5.065  1.00 10.00      A   
ATOM    423  CG  LEU A  49      21.831  -4.767  -5.298  1.00 10.00      A   
ATOM    424  CD1 LEU A  49      22.953  -3.842  -4.850  1.00 10.00      A   
ATOM    425  CD2 LEU A  49      21.911  -6.100  -4.571  1.00 10.00      A   
ATOM    426  C   LEU A  49      17.962  -4.230  -5.130  1.00 10.00      A   
ATOM    427  O   LEU A  49      17.735  -4.226  -3.921  1.00 10.00      A   
ATOM    428  N   LEU A  50      17.107  -3.739  -6.015  1.00 10.00      A   
ATOM    429  HN  LEU A  50      17.323  -3.784  -6.973  1.00 10.00      A   
ATOM    430  CA  LEU A  50      15.846  -3.142  -5.595  1.00 10.00      A   
ATOM    431  CB  LEU A  50      15.228  -2.325  -6.727  1.00 10.00      A   
ATOM    432  CG  LEU A  50      14.075  -1.401  -6.335  1.00 10.00      A   
ATOM    433  CD1 LEU A  50      14.602  -0.101  -5.749  1.00 10.00      A   
ATOM    434  CD2 LEU A  50      13.174  -1.131  -7.528  1.00 10.00      A   
ATOM    435  C   LEU A  50      14.859  -4.205  -5.121  1.00 10.00      A   
ATOM    436  O   LEU A  50      14.402  -4.182  -3.975  1.00 10.00      A   
ATOM    437  N   ASP A  51      14.554  -5.149  -6.004  1.00 10.00      A   
ATOM    438  HN  ASP A  51      14.970  -5.120  -6.894  1.00 10.00      A   
ATOM    439  CA  ASP A  51      13.610  -6.225  -5.701  1.00 10.00      A   
ATOM    440  CB  ASP A  51      13.379  -7.089  -6.945  1.00 10.00      A   
ATOM    441  CG  ASP A  51      11.909  -7.329  -7.238  1.00 10.00      A   
ATOM    442  OD1 ASP A  51      11.053  -6.901  -6.430  1.00 10.00      A   
ATOM    443  OD2 ASP A  51      11.604  -7.945  -8.285  1.00 10.00      A   
ATOM    444  C   ASP A  51      14.092  -7.099  -4.543  1.00 10.00      A   
ATOM    445  O   ASP A  51      13.288  -7.601  -3.753  1.00 10.00      A   
ATOM    446  N   LEU A  52      15.409  -7.262  -4.439  1.00 10.00      A   
ATOM    447  HN  LEU A  52      15.991  -6.824  -5.091  1.00 10.00      A   
ATOM    448  CA  LEU A  52      16.011  -8.079  -3.388  1.00 10.00      A   
ATOM    449  CB  LEU A  52      17.521  -8.218  -3.607  1.00 10.00      A   
ATOM    450  CG  LEU A  52      17.960  -8.859  -4.928  1.00 10.00      A   
ATOM    451  CD1 LEU A  52      19.477  -8.933  -5.010  1.00 10.00      A   
ATOM    452  CD2 LEU A  52      17.344 -10.242  -5.095  1.00 10.00      A   
ATOM    453  C   LEU A  52      15.721  -7.521  -1.996  1.00 10.00      A   
ATOM    454  O   LEU A  52      15.410  -8.271  -1.068  1.00 10.00      A   
ATOM    455  N   VAL A  53      15.814  -6.205  -1.855  1.00 10.00      A   
ATOM    456  HN  VAL A  53      16.061  -5.654  -2.628  1.00 10.00      A   
ATOM    457  CA  VAL A  53      15.559  -5.558  -0.578  1.00 10.00      A   
ATOM    458  CB  VAL A  53      16.100  -4.113  -0.557  1.00 10.00      A   
ATOM    459  CG1 VAL A  53      15.746  -3.418   0.748  1.00 10.00      A   
ATOM    460  CG2 VAL A  53      17.606  -4.103  -0.770  1.00 10.00      A   
ATOM    461  C   VAL A  53      14.064  -5.550  -0.272  1.00 10.00      A   
ATOM    462  O   VAL A  53      13.653  -5.791   0.862  1.00 10.00      A   
ATOM    463  N   CYS A  54      13.260  -5.289  -1.303  1.00 10.00      A   
ATOM    464  HN  CYS A  54      13.659  -5.108  -2.184  1.00 10.00      A   
ATOM    465  CA  CYS A  54      11.804  -5.246  -1.163  1.00 10.00      A   
ATOM    466  CB  CYS A  54      11.138  -4.984  -2.518  1.00 10.00      A   
ATOM    467  SG  CYS A  54      11.590  -3.411  -3.286  1.00 10.00      A   
ATOM    468  HG  CYS A  54      12.890  -3.449  -3.555  1.00 10.00      A   
ATOM    469  C   CYS A  54      11.257  -6.537  -0.558  1.00 10.00      A   
ATOM    470  O   CYS A  54      10.382  -6.506   0.307  1.00 10.00      A   
ATOM    471  N   ALA A  55      11.792  -7.664  -1.009  1.00 10.00      A   
ATOM    472  HN  ALA A  55      12.498  -7.618  -1.689  1.00 10.00      A   
ATOM    473  CA  ALA A  55      11.357  -8.967  -0.518  1.00 10.00      A   
ATOM    474  CB  ALA A  55      12.015 -10.081  -1.311  1.00 10.00      A   
ATOM    475  C   ALA A  55      11.648  -9.123   0.973  1.00 10.00      A   
ATOM    476  O   ALA A  55      10.876  -9.745   1.705  1.00 10.00      A   
ATOM    477  N   LYS A  56      12.757  -8.545   1.422  1.00 10.00      A   
ATOM    478  HN  LYS A  56      13.325  -8.045   0.797  1.00 10.00      A   
ATOM    479  CA  LYS A  56      13.143  -8.621   2.825  1.00 10.00      A   
ATOM    480  CB  LYS A  56      14.575  -8.108   3.020  1.00 10.00      A   
ATOM    481  CG  LYS A  56      15.627  -8.830   2.193  1.00 10.00      A   
ATOM    482  CD  LYS A  56      15.813 -10.267   2.652  1.00 10.00      A   
ATOM    483  CE  LYS A  56      16.876 -10.978   1.831  1.00 10.00      A   
ATOM    484  NZ  LYS A  56      16.502 -11.081   0.395  1.00 10.00      A   
ATOM    485  HZ1 LYS A  56      17.250 -11.571  -0.133  1.00 10.00      A   
ATOM    486  HZ2 LYS A  56      16.372 -10.135  -0.013  1.00 10.00      A   
ATOM    487  HZ3 LYS A  56      15.614 -11.617   0.292  1.00 10.00      A   
ATOM    488  C   LYS A  56      12.180  -7.803   3.678  1.00 10.00      A   
ATOM    489  O   LYS A  56      11.783  -8.221   4.768  1.00 10.00      A   
ATOM    490  N   ILE A  57      11.795  -6.645   3.157  1.00 10.00      A   
ATOM    491  HN  ILE A  57      12.138  -6.384   2.274  1.00 10.00      A   
ATOM    492  CA  ILE A  57      10.880  -5.750   3.851  1.00 10.00      A   
ATOM    493  CB  ILE A  57      10.706  -4.422   3.080  1.00 10.00      A   
ATOM    494  CG1 ILE A  57      12.061  -3.738   2.876  1.00 10.00      A   
ATOM    495  CG2 ILE A  57       9.748  -3.496   3.815  1.00 10.00      A   
ATOM    496  CD1 ILE A  57      12.017  -2.569   1.916  1.00 10.00      A   
ATOM    497  C   ILE A  57       9.517  -6.409   4.038  1.00 10.00      A   
ATOM    498  O   ILE A  57       9.011  -6.497   5.156  1.00 10.00      A   
ATOM    499  N   THR A  58       8.945  -6.894   2.940  1.00 10.00      A   
ATOM    500  HN  THR A  58       9.412  -6.806   2.079  1.00 10.00      A   
ATOM    501  CA  THR A  58       7.637  -7.544   2.974  1.00 10.00      A   
ATOM    502  CB  THR A  58       7.169  -7.930   1.557  1.00 10.00      A   
ATOM    503  OG1 THR A  58       7.387  -6.808   0.692  1.00 10.00      A   
ATOM    504  HG1 THR A  58       7.532  -6.020   1.232  1.00 10.00      A   
ATOM    505  CG2 THR A  58       5.686  -8.284   1.553  1.00 10.00      A   
ATOM    506  C   THR A  58       7.626  -8.766   3.891  1.00 10.00      A   
ATOM    507  O   THR A  58       6.620  -9.057   4.537  1.00 10.00      A   
ATOM    508  N   ALA A  59       8.756  -9.465   3.964  1.00 10.00      A   
ATOM    509  HN  ALA A  59       9.527  -9.185   3.425  1.00 10.00      A   
ATOM    510  CA  ALA A  59       8.872 -10.642   4.816  1.00 10.00      A   
ATOM    511  CB  ALA A  59      10.203 -11.333   4.581  1.00 10.00      A   
ATOM    512  C   ALA A  59       8.736 -10.263   6.285  1.00 10.00      A   
ATOM    513  O   ALA A  59       8.121 -10.988   7.071  1.00 10.00      A   
ATOM    514  N   TRP A  60       9.295  -9.112   6.641  1.00 10.00      A   
ATOM    515  HN  TRP A  60       9.746  -8.570   5.958  1.00 10.00      A   
ATOM    516  CA  TRP A  60       9.250  -8.630   8.014  1.00 10.00      A   
ATOM    517  CB  TRP A  60      10.427  -7.695   8.300  1.00 10.00      A   
ATOM    518  CG  TRP A  60      10.829  -7.668   9.745  1.00 10.00      A   
ATOM    519  CD1 TRP A  60      11.517  -8.633  10.419  1.00 10.00      A   
ATOM    520  CD2 TRP A  60      10.572  -6.626  10.695  1.00 10.00      A   
ATOM    521  NE1 TRP A  60      11.703  -8.260  11.728  1.00 10.00      A   
ATOM    522  HE1 TRP A  60      12.169  -8.791  12.414  1.00 10.00      A   
ATOM    523  CE2 TRP A  60      11.134  -7.030  11.922  1.00 10.00      A   
ATOM    524  CE3 TRP A  60       9.925  -5.388  10.626  1.00 10.00      A   
ATOM    525  CZ2 TRP A  60      11.063  -6.246  13.070  1.00 10.00      A   
ATOM    526  CZ3 TRP A  60       9.858  -4.611  11.766  1.00 10.00      A   
ATOM    527  CH2 TRP A  60      10.424  -5.040  12.970  1.00 10.00      A   
ATOM    528  C   TRP A  60       7.926  -7.930   8.309  1.00 10.00      A   
ATOM    529  O   TRP A  60       7.473  -7.900   9.450  1.00 10.00      A   
ATOM    530  N   GLU A  61       7.306  -7.380   7.269  1.00 10.00      A   
ATOM    531  HN  GLU A  61       7.727  -7.434   6.383  1.00 10.00      A   
ATOM    532  CA  GLU A  61       6.029  -6.682   7.405  1.00 10.00      A   
ATOM    533  CB  GLU A  61       5.518  -6.238   6.037  1.00 10.00      A   
ATOM    534  CG  GLU A  61       6.177  -4.992   5.482  1.00 10.00      A   
ATOM    535  CD  GLU A  61       5.677  -4.674   4.090  1.00 10.00      A   
ATOM    536  OE1 GLU A  61       4.464  -4.420   3.937  1.00 10.00      A   
ATOM    537  OE2 GLU A  61       6.484  -4.701   3.139  1.00 10.00      A   
ATOM    538  C   GLU A  61       4.979  -7.575   8.052  1.00 10.00      A   
ATOM    539  O   GLU A  61       4.226  -7.144   8.923  1.00 10.00      A   
ATOM    540  N   GLU A  62       4.946  -8.827   7.628  1.00 10.00      A   
ATOM    541  HN  GLU A  62       5.590  -9.117   6.947  1.00 10.00      A   
ATOM    542  CA  GLU A  62       3.976  -9.780   8.144  1.00 10.00      A   
ATOM    543  CB  GLU A  62       3.697 -10.868   7.110  1.00 10.00      A   
ATOM    544  CG  GLU A  62       3.549 -10.363   5.685  1.00 10.00      A   
ATOM    545  CD  GLU A  62       3.428 -11.496   4.686  1.00 10.00      A   
ATOM    546  OE1 GLU A  62       4.403 -12.265   4.529  1.00 10.00      A   
ATOM    547  OE2 GLU A  62       2.359 -11.626   4.052  1.00 10.00      A   
ATOM    548  C   GLU A  62       4.433 -10.416   9.455  1.00 10.00      A   
ATOM    549  O   GLU A  62       3.725 -11.241  10.028  1.00 10.00      A   
ATOM    550  N   SER A  63       5.611 -10.038   9.927  1.00 10.00      A   
ATOM    551  HN  SER A  63       6.138  -9.369   9.438  1.00 10.00      A   
ATOM    552  CA  SER A  63       6.132 -10.586  11.168  1.00 10.00      A   
ATOM    553  CB  SER A  63       7.311 -11.520  10.894  1.00 10.00      A   
ATOM    554  OG  SER A  63       8.205 -10.963   9.942  1.00 10.00      A   
ATOM    555  HG  SER A  63       7.945 -11.241   9.054  1.00 10.00      A   
ATOM    556  C   SER A  63       6.526  -9.479  12.139  1.00 10.00      A   
ATOM    557  O   SER A  63       7.345  -9.683  13.037  1.00 10.00      A   
ATOM    558  N   ALA A  64       5.940  -8.304  11.952  1.00 10.00      A   
ATOM    559  HN  ALA A  64       5.301  -8.200  11.216  1.00 10.00      A   
ATOM    560  CA  ALA A  64       6.221  -7.168  12.815  1.00 10.00      A   
ATOM    561  CB  ALA A  64       6.357  -5.894  11.993  1.00 10.00      A   
ATOM    562  C   ALA A  64       5.122  -7.015  13.856  1.00 10.00      A   
ATOM    563  O   ALA A  64       3.940  -7.007  13.514  1.00 10.00      A   
ATOM    564  N   PRO A  65       5.498  -6.907  15.142  1.00 10.00      A   
ATOM    565  CA  PRO A  65       4.542  -6.756  16.251  1.00 10.00      A   
ATOM    566  CB  PRO A  65       5.442  -6.432  17.442  1.00 10.00      A   
ATOM    567  CG  PRO A  65       6.737  -7.087  17.111  1.00 10.00      A   
ATOM    568  CD  PRO A  65       6.893  -6.947  15.624  1.00 10.00      A   
ATOM    569  C   PRO A  65       3.539  -5.622  16.027  1.00 10.00      A   
ATOM    570  O   PRO A  65       2.334  -5.794  16.229  1.00 10.00      A   
ATOM    571  N   GLU A  66       4.039  -4.466  15.599  1.00 10.00      A   
ATOM    572  HN  GLU A  66       5.008  -4.393  15.453  1.00 10.00      A   
ATOM    573  CA  GLU A  66       3.195  -3.302  15.350  1.00 10.00      A   
ATOM    574  CB  GLU A  66       4.059  -2.050  15.154  1.00 10.00      A   
ATOM    575  CG  GLU A  66       4.378  -1.300  16.436  1.00 10.00      A   
ATOM    576  CD  GLU A  66       3.200  -0.494  16.944  1.00 10.00      A   
ATOM    577  OE1 GLU A  66       3.194   0.743  16.761  1.00 10.00      A   
ATOM    578  OE2 GLU A  66       2.272  -1.091  17.530  1.00 10.00      A   
ATOM    579  C   GLU A  66       2.294  -3.508  14.136  1.00 10.00      A   
ATOM    580  O   GLU A  66       1.253  -2.866  14.005  1.00 10.00      A   
ATOM    581  N   PHE A  67       2.691  -4.417  13.257  1.00 10.00      A   
ATOM    582  HN  PHE A  67       3.513  -4.924  13.430  1.00 10.00      A   
ATOM    583  CA  PHE A  67       1.930  -4.692  12.046  1.00 10.00      A   
ATOM    584  CB  PHE A  67       2.869  -4.943  10.862  1.00 10.00      A   
ATOM    585  CG  PHE A  67       3.619  -3.729  10.378  1.00 10.00      A   
ATOM    586  CD1 PHE A  67       4.499  -3.826   9.314  1.00 10.00      A   
ATOM    587  CD2 PHE A  67       3.444  -2.493  10.981  1.00 10.00      A   
ATOM    588  CE1 PHE A  67       5.190  -2.716   8.861  1.00 10.00      A   
ATOM    589  CE2 PHE A  67       4.131  -1.382  10.534  1.00 10.00      A   
ATOM    590  CZ  PHE A  67       5.005  -1.492   9.472  1.00 10.00      A   
ATOM    591  C   PHE A  67       1.003  -5.887  12.231  1.00 10.00      A   
ATOM    592  O   PHE A  67       0.189  -6.190  11.355  1.00 10.00      A   
ATOM    593  N   ALA A  68       1.120  -6.556  13.371  1.00 10.00      A   
ATOM    594  HN  ALA A  68       1.786  -6.263  14.028  1.00 10.00      A   
ATOM    595  CA  ALA A  68       0.298  -7.725  13.668  1.00 10.00      A   
ATOM    596  CB  ALA A  68       0.718  -8.358  14.986  1.00 10.00      A   
ATOM    597  C   ALA A  68      -1.184  -7.365  13.696  1.00 10.00      A   
ATOM    598  O   ALA A  68      -2.025  -8.113  13.194  1.00 10.00      A   
ATOM    599  N   GLU A  69      -1.491  -6.204  14.266  1.00 10.00      A   
ATOM    600  HN  GLU A  69      -0.768  -5.647  14.628  1.00 10.00      A   
ATOM    601  CA  GLU A  69      -2.872  -5.735  14.368  1.00 10.00      A   
ATOM    602  CB  GLU A  69      -2.948  -4.467  15.224  1.00 10.00      A   
ATOM    603  CG  GLU A  69      -2.486  -4.656  16.659  1.00 10.00      A   
ATOM    604  CD  GLU A  69      -2.557  -3.375  17.466  1.00 10.00      A   
ATOM    605  OE1 GLU A  69      -1.492  -2.804  17.775  1.00 10.00      A   
ATOM    606  OE2 GLU A  69      -3.676  -2.938  17.805  1.00 10.00      A   
ATOM    607  C   GLU A  69      -3.469  -5.463  12.992  1.00 10.00      A   
ATOM    608  O   GLU A  69      -4.674  -5.611  12.785  1.00 10.00      A   
ATOM    609  N   PHE A  70      -2.619  -5.067  12.058  1.00 10.00      A   
ATOM    610  HN  PHE A  70      -1.667  -4.981  12.283  1.00 10.00      A   
ATOM    611  CA  PHE A  70      -3.058  -4.767  10.703  1.00 10.00      A   
ATOM    612  CB  PHE A  70      -2.053  -3.830  10.024  1.00 10.00      A   
ATOM    613  CG  PHE A  70      -2.571  -3.158   8.783  1.00 10.00      A   
ATOM    614  CD1 PHE A  70      -3.225  -1.942   8.863  1.00 10.00      A   
ATOM    615  CD2 PHE A  70      -2.398  -3.738   7.535  1.00 10.00      A   
ATOM    616  CE1 PHE A  70      -3.697  -1.317   7.725  1.00 10.00      A   
ATOM    617  CE2 PHE A  70      -2.868  -3.119   6.392  1.00 10.00      A   
ATOM    618  CZ  PHE A  70      -3.519  -1.906   6.487  1.00 10.00      A   
ATOM    619  C   PHE A  70      -3.196  -6.047   9.891  1.00 10.00      A   
ATOM    620  O   PHE A  70      -4.200  -6.258   9.215  1.00 10.00      A   
ATOM    621  N   ASN A  71      -2.185  -6.907   9.979  1.00 10.00      A   
ATOM    622  HN  ASN A  71      -1.418  -6.681  10.552  1.00 10.00      A   
ATOM    623  CA  ASN A  71      -2.172  -8.172   9.245  1.00 10.00      A   
ATOM    624  CB  ASN A  71      -0.821  -8.879   9.391  1.00 10.00      A   
ATOM    625  CG  ASN A  71       0.231  -8.354   8.428  1.00 10.00      A   
ATOM    626  OD1 ASN A  71       0.385  -8.857   7.317  1.00 10.00      A   
ATOM    627  ND2 ASN A  71       0.967  -7.343   8.850  1.00 10.00      A   
ATOM    628 HD21 ASN A  71       0.802  -6.988   9.750  1.00 10.00      A   
ATOM    629 HD22 ASN A  71       1.645  -6.983   8.244  1.00 10.00      A   
ATOM    630  C   ASN A  71      -3.297  -9.100   9.687  1.00 10.00      A   
ATOM    631  O   ASN A  71      -3.802  -9.896   8.893  1.00 10.00      A   
ATOM    632  N   ALA A  72      -3.682  -8.998  10.955  1.00 10.00      A   
ATOM    633  HN  ALA A  72      -3.225  -8.360  11.544  1.00 10.00      A   
ATOM    634  CA  ALA A  72      -4.754  -9.827  11.500  1.00 10.00      A   
ATOM    635  CB  ALA A  72      -4.825  -9.683  13.013  1.00 10.00      A   
ATOM    636  C   ALA A  72      -6.100  -9.481  10.872  1.00 10.00      A   
ATOM    637  O   ALA A  72      -6.981 -10.333  10.764  1.00 10.00      A   
ATOM    638  N   ALA A  74      -6.251  -8.234  10.446  1.00 10.00      A   
ATOM    639  HN  ALA A  74      -5.501  -7.606  10.527  1.00 10.00      A   
ATOM    640  CA  ALA A  74      -7.492  -7.782   9.838  1.00 10.00      A   
ATOM    641  CB  ALA A  74      -7.606  -6.267   9.917  1.00 10.00      A   
ATOM    642  C   ALA A  74      -7.596  -8.261   8.395  1.00 10.00      A   
ATOM    643  O   ALA A  74      -7.191  -7.563   7.465  1.00 10.00      A   
ATOM    644  N   GLN A  75      -8.130  -9.460   8.217  1.00 10.00      A   
ATOM    645  HN  GLN A  75      -8.419  -9.978   9.002  1.00 10.00      A   
ATOM    646  CA  GLN A  75      -8.284 -10.036   6.893  1.00 10.00      A   
ATOM    647  CB  GLN A  75      -7.743 -11.465   6.867  1.00 10.00      A   
ATOM    648  CG  GLN A  75      -6.259 -11.571   7.173  1.00 10.00      A   
ATOM    649  CD  GLN A  75      -5.741 -12.990   7.068  1.00 10.00      A   
ATOM    650  OE1 GLN A  75      -5.771 -13.748   8.034  1.00 10.00      A   
ATOM    651  NE2 GLN A  75      -5.256 -13.361   5.898  1.00 10.00      A   
ATOM    652 HE21 GLN A  75      -5.245 -12.706   5.171  1.00 10.00      A   
ATOM    653 HE22 GLN A  75      -4.921 -14.277   5.807  1.00 10.00      A   
ATOM    654  C   GLN A  75      -9.740 -10.016   6.450  1.00 10.00      A   
ATOM    655  O   GLN A  75     -10.054 -10.417   5.329  1.00 10.00      A   
ATOM    656  N   ALA A  76     -10.615  -9.544   7.334  1.00 10.00      A   
ATOM    657  HN  ALA A  76     -10.289  -9.242   8.211  1.00 10.00      A   
ATOM    658  CA  ALA A  76     -12.051  -9.469   7.047  1.00 10.00      A   
ATOM    659  CB  ALA A  76     -12.806  -8.894   8.236  1.00 10.00      A   
ATOM    660  C   ALA A  76     -12.342  -8.654   5.788  1.00 10.00      A   
ATOM    661  O   ALA A  76     -12.565  -9.217   4.711  1.00 10.00      A   
ATOM    662  N   PRO A  78      -8.969 -12.519   0.446  1.00 10.00      A   
ATOM    663  CA  PRO A  78      -8.224 -12.397  -0.813  1.00 10.00      A   
ATOM    664  CB  PRO A  78      -7.270 -13.592  -0.767  1.00 10.00      A   
ATOM    665  CG  PRO A  78      -7.980 -14.605   0.065  1.00 10.00      A   
ATOM    666  CD  PRO A  78      -8.763 -13.830   1.090  1.00 10.00      A   
ATOM    667  C   PRO A  78      -9.146 -12.499  -2.028  1.00 10.00      A   
ATOM    668  O   PRO A  78      -8.713 -12.337  -3.169  1.00 10.00      A   
ATOM    669  N   GLY A  79     -10.418 -12.762  -1.769  1.00 10.00      A   
ATOM    670  HN  GLY A  79     -10.704 -12.878  -0.837  1.00 10.00      A   
ATOM    671  CA  GLY A  79     -11.387 -12.883  -2.836  1.00 10.00      A   
ATOM    672  C   GLY A  79     -12.749 -13.279  -2.308  1.00 10.00      A   
ATOM    673  O   GLY A  79     -13.008 -13.154  -1.110  1.00 10.00      A   
ATOM    674  N   GLY A  80     -13.616 -13.751  -3.195  1.00 10.00      A   
ATOM    675  HN  GLY A  80     -13.347 -13.829  -4.133  1.00 10.00      A   
ATOM    676  CA  GLY A  80     -14.949 -14.161  -2.792  1.00 10.00      A   
ATOM    677  C   GLY A  80     -15.768 -13.012  -2.244  1.00 10.00      A   
ATOM    678  O   GLY A  80     -16.180 -12.123  -2.992  1.00 10.00      A   
ATOM    679  N   ILE A  81     -15.977 -13.017  -0.933  1.00 10.00      A   
ATOM    680  HN  ILE A  81     -15.600 -13.746  -0.395  1.00 10.00      A   
ATOM    681  CA  ILE A  81     -16.748 -11.972  -0.269  1.00 10.00      A   
ATOM    682  CB  ILE A  81     -17.039 -12.304   1.211  1.00 10.00      A   
ATOM    683  CG1 ILE A  81     -15.744 -12.620   1.969  1.00 10.00      A   
ATOM    684  CG2 ILE A  81     -18.030 -13.456   1.315  1.00 10.00      A   
ATOM    685  CD1 ILE A  81     -15.919 -12.724   3.470  1.00 10.00      A   
ATOM    686  C   ILE A  81     -16.047 -10.620  -0.363  1.00 10.00      A   
ATOM    687  O   ILE A  81     -16.685  -9.574  -0.257  1.00 10.00      A   
ATOM    688  N   ALA A  82     -14.732 -10.647  -0.574  1.00 10.00      A   
ATOM    689  HN  ALA A  82     -14.276 -11.515  -0.645  1.00 10.00      A   
ATOM    690  CA  ALA A  82     -13.950  -9.422  -0.694  1.00 10.00      A   
ATOM    691  CB  ALA A  82     -12.469  -9.740  -0.818  1.00 10.00      A   
ATOM    692  C   ALA A  82     -14.422  -8.606  -1.892  1.00 10.00      A   
ATOM    693  O   ALA A  82     -14.537  -7.382  -1.816  1.00 10.00      A   
ATOM    694  N   VAL A  83     -14.722  -9.300  -2.986  1.00 10.00      A   
ATOM    695  HN  VAL A  83     -14.638 -10.276  -2.970  1.00 10.00      A   
ATOM    696  CA  VAL A  83     -15.190  -8.652  -4.203  1.00 10.00      A   
ATOM    697  CB  VAL A  83     -15.317  -9.662  -5.363  1.00 10.00      A   
ATOM    698  CG1 VAL A  83     -15.706  -8.959  -6.655  1.00 10.00      A   
ATOM    699  CG2 VAL A  83     -14.017 -10.430  -5.547  1.00 10.00      A   
ATOM    700  C   VAL A  83     -16.542  -7.991  -3.951  1.00 10.00      A   
ATOM    701  O   VAL A  83     -16.788  -6.863  -4.380  1.00 10.00      A   
ATOM    702  N   ILE A  84     -17.402  -8.694  -3.223  1.00 10.00      A   
ATOM    703  HN  ILE A  84     -17.138  -9.580  -2.900  1.00 10.00      A   
ATOM    704  CA  ILE A  84     -18.725  -8.184  -2.891  1.00 10.00      A   
ATOM    705  CB  ILE A  84     -19.569  -9.240  -2.145  1.00 10.00      A   
ATOM    706  CG1 ILE A  84     -19.530 -10.577  -2.890  1.00 10.00      A   
ATOM    707  CG2 ILE A  84     -21.007  -8.759  -1.991  1.00 10.00      A   
ATOM    708  CD1 ILE A  84     -20.103 -11.738  -2.105  1.00 10.00      A   
ATOM    709  C   ILE A  84     -18.598  -6.933  -2.026  1.00 10.00      A   
ATOM    710  O   ILE A  84     -19.281  -5.935  -2.253  1.00 10.00      A   
ATOM    711  N   ARG A  85     -17.697  -6.986  -1.051  1.00 10.00      A   
ATOM    712  HN  ARG A  85     -17.182  -7.811  -0.917  1.00 10.00      A   
ATOM    713  CA  ARG A  85     -17.466  -5.857  -0.161  1.00 10.00      A   
ATOM    714  CB  ARG A  85     -16.545  -6.249   0.997  1.00 10.00      A   
ATOM    715  CG  ARG A  85     -17.207  -7.159   2.021  1.00 10.00      A   
ATOM    716  CD  ARG A  85     -16.311  -7.391   3.227  1.00 10.00      A   
ATOM    717  NE  ARG A  85     -16.119  -6.173   4.014  1.00 10.00      A   
ATOM    718  HE  ARG A  85     -15.857  -5.356   3.528  1.00 10.00      A   
ATOM    719  CZ  ARG A  85     -16.275  -6.108   5.337  1.00 10.00      A   
ATOM    720  NH1 ARG A  85     -16.637  -7.190   6.022  1.00 10.00      A   
ATOM    721 HH11 ARG A  85     -16.765  -7.140   7.060  1.00 10.00      A   
ATOM    722 HH12 ARG A  85     -16.797  -8.094   5.527  1.00 10.00      A   
ATOM    723  NH2 ARG A  85     -16.072  -4.960   5.972  1.00 10.00      A   
ATOM    724 HH21 ARG A  85     -15.783  -4.110   5.439  1.00 10.00      A   
ATOM    725 HH22 ARG A  85     -16.198  -4.902   7.008  1.00 10.00      A   
ATOM    726  C   ARG A  85     -16.914  -4.656  -0.923  1.00 10.00      A   
ATOM    727  O   ARG A  85     -17.141  -3.508  -0.541  1.00 10.00      A   
ATOM    728  N   THR A  86     -16.198  -4.923  -2.008  1.00 10.00      A   
ATOM    729  HN  THR A  86     -16.042  -5.856  -2.262  1.00 10.00      A   
ATOM    730  CA  THR A  86     -15.641  -3.858  -2.831  1.00 10.00      A   
ATOM    731  CB  THR A  86     -14.588  -4.403  -3.822  1.00 10.00      A   
ATOM    732  OG1 THR A  86     -13.640  -5.223  -3.119  1.00 10.00      A   
ATOM    733  HG1 THR A  86     -14.107  -5.829  -2.530  1.00 10.00      A   
ATOM    734  CG2 THR A  86     -13.849  -3.261  -4.505  1.00 10.00      A   
ATOM    735  C   THR A  86     -16.766  -3.184  -3.616  1.00 10.00      A   
ATOM    736  O   THR A  86     -16.773  -1.967  -3.804  1.00 10.00      A   
ATOM    737  N   LEU A  87     -17.733  -3.991  -4.038  1.00 10.00      A   
ATOM    738  HN  LEU A  87     -17.681  -4.949  -3.828  1.00 10.00      A   
ATOM    739  CA  LEU A  87     -18.872  -3.503  -4.799  1.00 10.00      A   
ATOM    740  CB  LEU A  87     -19.589  -4.670  -5.477  1.00 10.00      A   
ATOM    741  CG  LEU A  87     -18.785  -5.448  -6.524  1.00 10.00      A   
ATOM    742  CD1 LEU A  87     -19.545  -6.690  -6.966  1.00 10.00      A   
ATOM    743  CD2 LEU A  87     -18.455  -4.562  -7.720  1.00 10.00      A   
ATOM    744  C   LEU A  87     -19.837  -2.740  -3.898  1.00 10.00      A   
ATOM    745  O   LEU A  87     -20.566  -1.862  -4.357  1.00 10.00      A   
ATOM    746  N   ASP A  89     -19.820  -3.069  -2.607  1.00 10.00      A   
ATOM    747  HN  ASP A  89     -19.213  -3.783  -2.307  1.00 10.00      A   
ATOM    748  CA  ASP A  89     -20.684  -2.415  -1.625  1.00 10.00      A   
ATOM    749  CB  ASP A  89     -20.513  -3.071  -0.250  1.00 10.00      A   
ATOM    750  CG  ASP A  89     -21.321  -2.404   0.850  1.00 10.00      A   
ATOM    751  OD1 ASP A  89     -22.572  -2.431   0.787  1.00 10.00      A   
ATOM    752  OD2 ASP A  89     -20.705  -1.858   1.794  1.00 10.00      A   
ATOM    753  C   ASP A  89     -20.379  -0.919  -1.555  1.00 10.00      A   
ATOM    754  O   ASP A  89     -21.237  -0.112  -1.197  1.00 10.00      A   
ATOM    755  N   GLN A  90     -19.158  -0.565  -1.945  1.00 10.00      A   
ATOM    756  HN  GLN A  90     -18.534  -1.265  -2.235  1.00 10.00      A   
ATOM    757  CA  GLN A  90     -18.709   0.824  -1.955  1.00 10.00      A   
ATOM    758  CB  GLN A  90     -17.224   0.888  -2.329  1.00 10.00      A   
ATOM    759  CG  GLN A  90     -16.659   2.294  -2.444  1.00 10.00      A   
ATOM    760  CD  GLN A  90     -15.313   2.326  -3.140  1.00 10.00      A   
ATOM    761  OE1 GLN A  90     -15.013   3.253  -3.893  1.00 10.00      A   
ATOM    762  NE2 GLN A  90     -14.479   1.332  -2.883  1.00 10.00      A   
ATOM    763 HE21 GLN A  90     -14.770   0.630  -2.258  1.00 10.00      A   
ATOM    764 HE22 GLN A  90     -13.606   1.337  -3.327  1.00 10.00      A   
ATOM    765  C   GLN A  90     -19.542   1.664  -2.929  1.00 10.00      A   
ATOM    766  O   GLN A  90     -19.676   2.873  -2.765  1.00 10.00      A   
ATOM    767  N   TYR A  91     -20.116   1.009  -3.934  1.00 10.00      A   
ATOM    768  HN  TYR A  91     -19.986   0.038  -4.008  1.00 10.00      A   
ATOM    769  CA  TYR A  91     -20.939   1.688  -4.929  1.00 10.00      A   
ATOM    770  CB  TYR A  91     -21.114   0.804  -6.167  1.00 10.00      A   
ATOM    771  CG  TYR A  91     -19.903   0.735  -7.071  1.00 10.00      A   
ATOM    772  CD1 TYR A  91     -18.879  -0.172  -6.831  1.00 10.00      A   
ATOM    773  CD2 TYR A  91     -19.791   1.570  -8.176  1.00 10.00      A   
ATOM    774  CE1 TYR A  91     -17.780  -0.246  -7.666  1.00 10.00      A   
ATOM    775  CE2 TYR A  91     -18.693   1.507  -9.015  1.00 10.00      A   
ATOM    776  CZ  TYR A  91     -17.690   0.595  -8.756  1.00 10.00      A   
ATOM    777  OH  TYR A  91     -16.600   0.511  -9.596  1.00 10.00      A   
ATOM    778  HH  TYR A  91     -16.436   1.373 -10.003  1.00 10.00      A   
ATOM    779  C   TYR A  91     -22.312   2.033  -4.357  1.00 10.00      A   
ATOM    780  O   TYR A  91     -23.061   2.820  -4.943  1.00 10.00      A   
ATOM    781  N   GLY A  92     -22.630   1.446  -3.208  1.00 10.00      A   
ATOM    782  HN  GLY A  92     -21.980   0.853  -2.774  1.00 10.00      A   
ATOM    783  CA  GLY A  92     -23.910   1.689  -2.581  1.00 10.00      A   
ATOM    784  C   GLY A  92     -24.940   0.670  -3.013  1.00 10.00      A   
ATOM    785  O   GLY A  92     -26.079   1.020  -3.318  1.00 10.00      A   
ATOM    786  N   LEU A  93     -24.533  -0.591  -3.056  1.00 10.00      A   
ATOM    787  HN  LEU A  93     -23.610  -0.804  -2.805  1.00 10.00      A   
ATOM    788  CA  LEU A  93     -25.428  -1.668  -3.461  1.00 10.00      A   
ATOM    789  CB  LEU A  93     -24.636  -2.810  -4.103  1.00 10.00      A   
ATOM    790  CG  LEU A  93     -23.796  -2.454  -5.334  1.00 10.00      A   
ATOM    791  CD1 LEU A  93     -23.177  -3.706  -5.934  1.00 10.00      A   
ATOM    792  CD2 LEU A  93     -24.631  -1.720  -6.374  1.00 10.00      A   
ATOM    793  C   LEU A  93     -26.229  -2.188  -2.270  1.00 10.00      A   
ATOM    794  O   LEU A  93     -25.847  -1.983  -1.115  1.00 10.00      A   
ATOM    795  N   THR A  94     -27.332  -2.862  -2.551  1.00 10.00      A   
ATOM    796  HN  THR A  94     -27.587  -2.996  -3.489  1.00 10.00      A   
ATOM    797  CA  THR A  94     -28.181  -3.411  -1.504  1.00 10.00      A   
ATOM    798  CB  THR A  94     -29.511  -2.637  -1.409  1.00 10.00      A   
ATOM    799  OG1 THR A  94     -29.264  -1.229  -1.552  1.00 10.00      A   
ATOM    800  HG1 THR A  94     -30.037  -0.806  -1.951  1.00 10.00      A   
ATOM    801  CG2 THR A  94     -30.191  -2.897  -0.070  1.00 10.00      A   
ATOM    802  C   THR A  94     -28.476  -4.883  -1.772  1.00 10.00      A   
ATOM    803  O   THR A  94     -28.363  -5.348  -2.911  1.00 10.00      A   
ATOM    804  N   SER A 105     -31.455 -10.193  -1.931  1.00 10.00      A   
ATOM    805  HN  SER A 105     -31.415 -10.924  -1.277  1.00 10.00      A   
ATOM    806  CA  SER A 105     -30.215  -9.557  -2.347  1.00 10.00      A   
ATOM    807  CB  SER A 105     -30.125  -8.157  -1.744  1.00 10.00      A   
ATOM    808  OG  SER A 105     -31.345  -7.461  -1.932  1.00 10.00      A   
ATOM    809  HG  SER A 105     -32.083  -8.054  -1.733  1.00 10.00      A   
ATOM    810  C   SER A 105     -29.011 -10.402  -1.936  1.00 10.00      A   
ATOM    811  O   SER A 105     -29.127 -11.287  -1.086  1.00 10.00      A   
ATOM    812  N   VAL A 107     -27.860 -10.120  -2.532  1.00 10.00      A   
ATOM    813  HN  VAL A 107     -27.830  -9.389  -3.188  1.00 10.00      A   
ATOM    814  CA  VAL A 107     -26.639 -10.865  -2.241  1.00 10.00      A   
ATOM    815  CB  VAL A 107     -25.622 -10.775  -3.405  1.00 10.00      A   
ATOM    816  CG1 VAL A 107     -24.915  -9.425  -3.434  1.00 10.00      A   
ATOM    817  CG2 VAL A 107     -24.622 -11.923  -3.359  1.00 10.00      A   
ATOM    818  C   VAL A 107     -25.998 -10.408  -0.929  1.00 10.00      A   
ATOM    819  O   VAL A 107     -25.056 -11.030  -0.439  1.00 10.00      A   
ATOM    820  N   SER A 108     -26.547  -9.352  -0.338  1.00 10.00      A   
ATOM    821  HN  SER A 108     -27.321  -8.917  -0.751  1.00 10.00      A   
ATOM    822  CA  SER A 108     -26.024  -8.815   0.913  1.00 10.00      A   
ATOM    823  CB  SER A 108     -26.673  -7.467   1.220  1.00 10.00      A   
ATOM    824  OG  SER A 108     -26.629  -6.615   0.084  1.00 10.00      A   
ATOM    825  HG  SER A 108     -26.099  -5.835   0.291  1.00 10.00      A   
ATOM    826  C   SER A 108     -26.227  -9.784   2.078  1.00 10.00      A   
ATOM    827  O   SER A 108     -25.660  -9.601   3.156  1.00 10.00      A   
ATOM    828  N   ARG A 109     -27.031 -10.817   1.853  1.00 10.00      A   
ATOM    829  HN  ARG A 109     -27.456 -10.905   0.975  1.00 10.00      A   
ATOM    830  CA  ARG A 109     -27.300 -11.818   2.876  1.00 10.00      A   
ATOM    831  CB  ARG A 109     -28.634 -12.522   2.601  1.00 10.00      A   
ATOM    832  CG  ARG A 109     -29.859 -11.624   2.691  1.00 10.00      A   
ATOM    833  CD  ARG A 109     -31.130 -12.373   2.315  1.00 10.00      A   
ATOM    834  NE  ARG A 109     -31.417 -13.476   3.232  1.00 10.00      A   
ATOM    835  HE  ARG A 109     -30.879 -13.525   4.058  1.00 10.00      A   
ATOM    836  CZ  ARG A 109     -32.347 -14.407   3.015  1.00 10.00      A   
ATOM    837  NH1 ARG A 109     -33.082 -14.380   1.908  1.00 10.00      A   
ATOM    838 HH11 ARG A 109     -33.808 -15.111   1.740  1.00 10.00      A   
ATOM    839 HH12 ARG A 109     -32.938 -13.627   1.202  1.00 10.00      A   
ATOM    840  NH2 ARG A 109     -32.539 -15.365   3.910  1.00 10.00      A   
ATOM    841 HH21 ARG A 109     -31.965 -15.385   4.781  1.00 10.00      A   
ATOM    842 HH22 ARG A 109     -33.265 -16.098   3.753  1.00 10.00      A   
ATOM    843  C   ARG A 109     -26.180 -12.855   2.926  1.00 10.00      A   
ATOM    844  O   ARG A 109     -26.072 -13.622   3.882  1.00 10.00      A   
ATOM    845  N   VAL A 110     -25.333 -12.857   1.903  1.00 10.00      A   
ATOM    846  HN  VAL A 110     -25.445 -12.195   1.186  1.00 10.00      A   
ATOM    847  CA  VAL A 110     -24.231 -13.815   1.817  1.00 10.00      A   
ATOM    848  CB  VAL A 110     -24.036 -14.333   0.370  1.00 10.00      A   
ATOM    849  CG1 VAL A 110     -23.358 -15.694   0.367  1.00 10.00      A   
ATOM    850  CG2 VAL A 110     -25.366 -14.405  -0.366  1.00 10.00      A   
ATOM    851  C   VAL A 110     -22.920 -13.211   2.334  1.00 10.00      A   
ATOM    852  O   VAL A 110     -21.832 -13.708   2.041  1.00 10.00      A   
ATOM    853  N   LEU A 111     -23.027 -12.144   3.113  1.00 10.00      A   
ATOM    854  HN  LEU A 111     -23.916 -11.795   3.329  1.00 10.00      A   
ATOM    855  CA  LEU A 111     -21.846 -11.491   3.664  1.00 10.00      A   
ATOM    856  CB  LEU A 111     -22.086  -9.992   3.857  1.00 10.00      A   
ATOM    857  CG  LEU A 111     -22.151  -9.155   2.578  1.00 10.00      A   
ATOM    858  CD1 LEU A 111     -22.487  -7.707   2.902  1.00 10.00      A   
ATOM    859  CD2 LEU A 111     -20.838  -9.243   1.814  1.00 10.00      A   
ATOM    860  C   LEU A 111     -21.446 -12.142   4.980  1.00 10.00      A   
ATOM    861  O   LEU A 111     -20.316 -12.598   5.145  1.00 10.00      A   
ATOM    862  N   SER A 112     -22.380 -12.181   5.915  1.00 10.00      A   
ATOM    863  HN  SER A 112     -23.251 -11.775   5.732  1.00 10.00      A   
ATOM    864  CA  SER A 112     -22.135 -12.787   7.212  1.00 10.00      A   
ATOM    865  CB  SER A 112     -21.919 -11.707   8.273  1.00 10.00      A   
ATOM    866  OG  SER A 112     -20.883 -10.815   7.888  1.00 10.00      A   
ATOM    867  HG  SER A 112     -21.270 -10.062   7.424  1.00 10.00      A   
ATOM    868  C   SER A 112     -23.281 -13.714   7.616  1.00 10.00      A   
ATOM    869  O   SER A 112     -23.198 -14.418   8.624  1.00 10.00      A   
ATOM    870  N   GLY A 113     -24.347 -13.713   6.826  1.00 10.00      A   
ATOM    871  HN  GLY A 113     -24.359 -13.136   6.034  1.00 10.00      A   
ATOM    872  CA  GLY A 113     -25.485 -14.556   7.124  1.00 10.00      A   
ATOM    873  C   GLY A 113     -25.371 -15.911   6.463  1.00 10.00      A   
ATOM    874  O   GLY A 113     -25.202 -16.930   7.135  1.00 10.00      A   
ATOM    875  N   LYS A 114     -25.464 -15.925   5.143  1.00 10.00      A   
ATOM    876  HN  LYS A 114     -25.610 -15.076   4.665  1.00 10.00      A   
ATOM    877  CA  LYS A 114     -25.364 -17.158   4.380  1.00 10.00      A   
ATOM    878  CB  LYS A 114     -26.200 -17.066   3.100  1.00 10.00      A   
ATOM    879  CG  LYS A 114     -27.652 -16.674   3.332  1.00 10.00      A   
ATOM    880  CD  LYS A 114     -28.450 -16.679   2.038  1.00 10.00      A   
ATOM    881  CE  LYS A 114     -28.632 -18.091   1.507  1.00 10.00      A   
ATOM    882  NZ  LYS A 114     -29.466 -18.127   0.275  1.00 10.00      A   
ATOM    883  HZ1 LYS A 114     -29.777 -19.100   0.084  1.00 10.00      A   
ATOM    884  HZ2 LYS A 114     -28.919 -17.787  -0.541  1.00 10.00      A   
ATOM    885  HZ3 LYS A 114     -30.305 -17.524   0.389  1.00 10.00      A   
ATOM    886  C   LYS A 114     -23.912 -17.439   4.026  1.00 10.00      A   
ATOM    887  O   LYS A 114     -23.084 -16.527   3.997  1.00 10.00      A   
ATOM    888  N   ARG A 115     -23.603 -18.702   3.777  1.00 10.00      A   
ATOM    889  HN  ARG A 115     -24.302 -19.388   3.830  1.00 10.00      A   
ATOM    890  CA  ARG A 115     -22.248 -19.095   3.422  1.00 10.00      A   
ATOM    891  CB  ARG A 115     -21.964 -20.536   3.866  1.00 10.00      A   
ATOM    892  CG  ARG A 115     -22.094 -20.755   5.367  1.00 10.00      A   
ATOM    893  CD  ARG A 115     -21.044 -21.719   5.897  1.00 10.00      A   
ATOM    894  NE  ARG A 115     -21.316 -23.112   5.532  1.00 10.00      A   
ATOM    895  HE  ARG A 115     -22.135 -23.292   5.018  1.00 10.00      A   
ATOM    896  CZ  ARG A 115     -20.526 -24.135   5.862  1.00 10.00      A   
ATOM    897  NH1 ARG A 115     -19.418 -23.920   6.560  1.00 10.00      A   
ATOM    898 HH11 ARG A 115     -19.167 -22.952   6.855  1.00 10.00      A   
ATOM    899 HH12 ARG A 115     -18.792 -24.713   6.819  1.00 10.00      A   
ATOM    900  NH2 ARG A 115     -20.843 -25.374   5.494  1.00 10.00      A   
ATOM    901 HH21 ARG A 115     -21.715 -25.552   4.949  1.00 10.00      A   
ATOM    902 HH22 ARG A 115     -20.224 -26.177   5.750  1.00 10.00      A   
ATOM    903  C   ARG A 115     -22.020 -18.935   1.923  1.00 10.00      A   
ATOM    904  O   ARG A 115     -22.889 -19.268   1.115  1.00 10.00      A   
ATOM    905  N   LYS A 116     -20.860 -18.399   1.564  1.00 10.00      A   
ATOM    906  HN  LYS A 116     -20.223 -18.142   2.260  1.00 10.00      A   
ATOM    907  CA  LYS A 116     -20.503 -18.185   0.167  1.00 10.00      A   
ATOM    908  CB  LYS A 116     -19.172 -17.432   0.071  1.00 10.00      A   
ATOM    909  CG  LYS A 116     -18.730 -17.111  -1.348  1.00 10.00      A   
ATOM    910  CD  LYS A 116     -19.584 -16.012  -1.958  1.00 10.00      A   
ATOM    911  CE  LYS A 116     -19.293 -15.846  -3.438  1.00 10.00      A   
ATOM    912  NZ  LYS A 116     -19.790 -17.001  -4.230  1.00 10.00      A   
ATOM    913  HZ1 LYS A 116     -19.270 -17.866  -3.976  1.00 10.00      A   
ATOM    914  HZ2 LYS A 116     -19.665 -16.820  -5.248  1.00 10.00      A   
ATOM    915  HZ3 LYS A 116     -20.809 -17.154  -4.041  1.00 10.00      A   
ATOM    916  C   LYS A 116     -20.394 -19.519  -0.560  1.00 10.00      A   
ATOM    917  O   LYS A 116     -19.729 -20.438  -0.082  1.00 10.00      A   
ATOM    918  N   LEU A 117     -21.054 -19.624  -1.706  1.00 10.00      A   
ATOM    919  HN  LEU A 117     -21.573 -18.860  -2.036  1.00 10.00      A   
ATOM    920  CA  LEU A 117     -21.020 -20.850  -2.488  1.00 10.00      A   
ATOM    921  CB  LEU A 117     -22.329 -21.042  -3.259  1.00 10.00      A   
ATOM    922  CG  LEU A 117     -23.604 -21.132  -2.413  1.00 10.00      A   
ATOM    923  CD1 LEU A 117     -24.832 -21.226  -3.304  1.00 10.00      A   
ATOM    924  CD2 LEU A 117     -23.538 -22.323  -1.469  1.00 10.00      A   
ATOM    925  C   LEU A 117     -19.827 -20.859  -3.439  1.00 10.00      A   
ATOM    926  O   LEU A 117     -19.387 -19.804  -3.914  1.00 10.00      A   
ATOM    927  N   THR A 118     -19.316 -22.052  -3.713  1.00 10.00      A   
ATOM    928  HN  THR A 118     -19.717 -22.847  -3.303  1.00 10.00      A   
ATOM    929  CA  THR A 118     -18.172 -22.226  -4.591  1.00 10.00      A   
ATOM    930  CB  THR A 118     -17.446 -23.543  -4.263  1.00 10.00      A   
ATOM    931  OG1 THR A 118     -18.265 -24.320  -3.372  1.00 10.00      A   
ATOM    932  HG1 THR A 118     -17.724 -25.003  -2.954  1.00 10.00      A   
ATOM    933  CG2 THR A 118     -16.110 -23.260  -3.592  1.00 10.00      A   
ATOM    934  C   THR A 118     -18.588 -22.220  -6.061  1.00 10.00      A   
ATOM    935  O   THR A 118     -17.802 -21.856  -6.934  1.00 10.00      A   
ATOM    936  N   LEU A 119     -19.828 -22.617  -6.329  1.00 10.00      A   
ATOM    937  HN  LEU A 119     -20.411 -22.896  -5.589  1.00 10.00      A   
ATOM    938  CA  LEU A 119     -20.339 -22.650  -7.699  1.00 10.00      A   
ATOM    939  CB  LEU A 119     -21.744 -23.253  -7.747  1.00 10.00      A   
ATOM    940  CG  LEU A 119     -21.823 -24.775  -7.850  1.00 10.00      A   
ATOM    941  CD1 LEU A 119     -23.271 -25.221  -7.947  1.00 10.00      A   
ATOM    942  CD2 LEU A 119     -21.027 -25.271  -9.047  1.00 10.00      A   
ATOM    943  C   LEU A 119     -20.361 -21.256  -8.304  1.00 10.00      A   
ATOM    944  O   LEU A 119     -19.769 -21.010  -9.356  1.00 10.00      A   
ATOM    945  N   GLU A 120     -21.045 -20.351  -7.621  1.00 10.00      A   
ATOM    946  HN  GLU A 120     -21.481 -20.618  -6.788  1.00 10.00      A   
ATOM    947  CA  GLU A 120     -21.162 -18.973  -8.068  1.00 10.00      A   
ATOM    948  CB  GLU A 120     -22.233 -18.232  -7.263  1.00 10.00      A   
ATOM    949  CG  GLU A 120     -22.465 -18.797  -5.870  1.00 10.00      A   
ATOM    950  CD  GLU A 120     -22.982 -17.763  -4.892  1.00 10.00      A   
ATOM    951  OE1 GLU A 120     -22.350 -17.584  -3.825  1.00 10.00      A   
ATOM    952  OE2 GLU A 120     -24.009 -17.123  -5.188  1.00 10.00      A   
ATOM    953  C   GLU A 120     -19.827 -18.245  -7.968  1.00 10.00      A   
ATOM    954  O   GLU A 120     -19.470 -17.707  -6.919  1.00 10.00      A   
ATOM    955  N   HIS A 121     -19.086 -18.246  -9.061  1.00 10.00      A   
ATOM    956  HN  HIS A 121     -19.424 -18.696  -9.864  1.00 10.00      A   
ATOM    957  CA  HIS A 121     -17.792 -17.587  -9.107  1.00 10.00      A   
ATOM    958  CB  HIS A 121     -16.705 -18.530  -9.644  1.00 10.00      A   
ATOM    959  CG  HIS A 121     -17.002 -19.118 -10.992  1.00 10.00      A   
ATOM    960  ND1 HIS A 121     -17.651 -20.323 -11.159  1.00 10.00      A   
ATOM    961  HD1 HIS A 121     -17.979 -20.904 -10.434  1.00 10.00      A   
ATOM    962  CD2 HIS A 121     -16.733 -18.664 -12.240  1.00 10.00      A   
ATOM    963  CE1 HIS A 121     -17.772 -20.581 -12.446  1.00 10.00      A   
ATOM    964  NE2 HIS A 121     -17.225 -19.592 -13.123  1.00 10.00      A   
ATOM    965  HE2 HIS A 121     -17.188 -19.526 -14.105  1.00 10.00      A   
ATOM    966  C   HIS A 121     -17.874 -16.333  -9.960  1.00 10.00      A   
ATOM    967  O   HIS A 121     -18.696 -16.259 -10.875  1.00 10.00      A   
ATOM    968  N   ALA A 122     -17.019 -15.362  -9.649  1.00 10.00      A   
ATOM    969  HN  ALA A 122     -16.390 -15.508  -8.916  1.00 10.00      A   
ATOM    970  CA  ALA A 122     -16.967 -14.093 -10.370  1.00 10.00      A   
ATOM    971  CB  ALA A 122     -18.300 -13.357 -10.302  1.00 10.00      A   
ATOM    972  C   ALA A 122     -16.508 -14.284 -11.814  1.00 10.00      A   
ATOM    973  O   ALA A 122     -16.193 -15.399 -12.241  1.00 10.00      A   
ATOM    974  N   LYS A 123     -16.462 -13.191 -12.554  1.00 10.00      A   
ATOM    975  HN  LYS A 123     -16.712 -12.332 -12.151  1.00 10.00      A   
ATOM    976  CA  LYS A 123     -16.046 -13.224 -13.946  1.00 10.00      A   
ATOM    977  CB  LYS A 123     -17.222 -12.867 -14.859  1.00 10.00      A   
ATOM    978  CG  LYS A 123     -17.933 -11.577 -14.475  1.00 10.00      A   
ATOM    979  CD  LYS A 123     -19.371 -11.573 -14.970  1.00 10.00      A   
ATOM    980  CE  LYS A 123     -20.117 -10.336 -14.497  1.00 10.00      A   
ATOM    981  NZ  LYS A 123     -21.577 -10.426 -14.765  1.00 10.00      A   
ATOM    982  HZ1 LYS A 123     -22.042  -9.538 -14.498  1.00 10.00      A   
ATOM    983  HZ2 LYS A 123     -21.997 -11.201 -14.213  1.00 10.00      A   
ATOM    984  HZ3 LYS A 123     -21.748 -10.605 -15.778  1.00 10.00      A   
ATOM    985  C   LYS A 123     -14.886 -12.265 -14.176  1.00 10.00      A   
ATOM    986  O   LYS A 123     -14.506 -11.518 -13.268  1.00 10.00      A   
ATOM    987  N   LYS A 124     -14.332 -12.296 -15.388  1.00 10.00      A   
ATOM    988  HN  LYS A 124     -14.692 -12.926 -16.054  1.00 10.00      A   
ATOM    989  CA  LYS A 124     -13.206 -11.439 -15.776  1.00 10.00      A   
ATOM    990  CB  LYS A 124     -13.490  -9.951 -15.519  1.00 10.00      A   
ATOM    991  CG  LYS A 124     -14.755  -9.418 -16.173  1.00 10.00      A   
ATOM    992  CD  LYS A 124     -14.925  -7.935 -15.897  1.00 10.00      A   
ATOM    993  CE  LYS A 124     -16.278  -7.433 -16.367  1.00 10.00      A   
ATOM    994  NZ  LYS A 124     -16.394  -5.955 -16.249  1.00 10.00      A   
ATOM    995  HZ1 LYS A 124     -15.805  -5.489 -16.968  1.00 10.00      A   
ATOM    996  HZ2 LYS A 124     -16.079  -5.640 -15.308  1.00 10.00      A   
ATOM    997  HZ3 LYS A 124     -17.382  -5.663 -16.388  1.00 10.00      A   
ATOM    998  C   LYS A 124     -11.903 -11.859 -15.097  1.00 10.00      A   
ATOM    999  O   LYS A 124     -10.945 -12.258 -15.760  1.00 10.00      A   
ATOM   1000  N   LEU A 125     -11.882 -11.787 -13.775  1.00 10.00      A   
ATOM   1001  HN  LEU A 125     -12.697 -11.508 -13.302  1.00 10.00      A   
ATOM   1002  CA  LEU A 125     -10.703 -12.136 -13.002  1.00 10.00      A   
ATOM   1003  CB  LEU A 125     -10.433 -11.065 -11.943  1.00 10.00      A   
ATOM   1004  CG  LEU A 125     -10.298  -9.632 -12.457  1.00 10.00      A   
ATOM   1005  CD1 LEU A 125     -10.489  -8.638 -11.324  1.00 10.00      A   
ATOM   1006  CD2 LEU A 125      -8.949  -9.429 -13.126  1.00 10.00      A   
ATOM   1007  C   LEU A 125     -10.877 -13.487 -12.330  1.00 10.00      A   
ATOM   1008  O   LEU A 125     -11.738 -13.653 -11.463  1.00 10.00      A   
ATOM   1009  N   ALA A 126     -10.065 -14.446 -12.742  1.00 10.00      A   
ATOM   1010  HN  ALA A 126      -9.410 -14.246 -13.443  1.00 10.00      A   
ATOM   1011  CA  ALA A 126     -10.105 -15.784 -12.179  1.00 10.00      A   
ATOM   1012  CB  ALA A 126     -10.000 -16.828 -13.283  1.00 10.00      A   
ATOM   1013  C   ALA A 126      -8.971 -15.945 -11.176  1.00 10.00      A   
ATOM   1014  O   ALA A 126      -7.984 -15.206 -11.230  1.00 10.00      A   
ATOM   1015  N   THR A 127      -9.108 -16.898 -10.263  1.00 10.00      A   
ATOM   1016  HN  THR A 127      -9.913 -17.457 -10.266  1.00 10.00      A   
ATOM   1017  CA  THR A 127      -8.086 -17.129  -9.253  1.00 10.00      A   
ATOM   1018  CB  THR A 127      -8.111 -18.591  -8.750  1.00 10.00      A   
ATOM   1019  OG1 THR A 127      -9.426 -18.936  -8.285  1.00 10.00      A   
ATOM   1020  HG1 THR A 127      -9.404 -19.072  -7.328  1.00 10.00      A   
ATOM   1021  CG2 THR A 127      -7.092 -18.814  -7.640  1.00 10.00      A   
ATOM   1022  C   THR A 127      -8.257 -16.151  -8.088  1.00 10.00      A   
ATOM   1023  O   THR A 127      -7.285 -15.576  -7.588  1.00 10.00      A   
ATOM   1024  N   ARG A 128      -9.502 -15.947  -7.676  1.00 10.00      A   
ATOM   1025  HN  ARG A 128     -10.231 -16.431  -8.116  1.00 10.00      A   
ATOM   1026  CA  ARG A 128      -9.811 -15.035  -6.582  1.00 10.00      A   
ATOM   1027  CB  ARG A 128     -10.376 -13.720  -7.123  1.00 10.00      A   
ATOM   1028  CG  ARG A 128      -9.329 -12.724  -7.598  1.00 10.00      A   
ATOM   1029  CD  ARG A 128      -8.486 -12.209  -6.444  1.00 10.00      A   
ATOM   1030  NE  ARG A 128      -7.819 -10.950  -6.775  1.00 10.00      A   
ATOM   1031  HE  ARG A 128      -7.750 -10.718  -7.731  1.00 10.00      A   
ATOM   1032  CZ  ARG A 128      -7.309 -10.112  -5.876  1.00 10.00      A   
ATOM   1033  NH1 ARG A 128      -7.379 -10.390  -4.578  1.00 10.00      A   
ATOM   1034 HH11 ARG A 128      -6.979  -9.727  -3.878  1.00 10.00      A   
ATOM   1035 HH12 ARG A 128      -7.833 -11.275  -4.250  1.00 10.00      A   
ATOM   1036  NH2 ARG A 128      -6.738  -8.983  -6.278  1.00 10.00      A   
ATOM   1037 HH21 ARG A 128      -6.337  -8.321  -5.581  1.00 10.00      A   
ATOM   1038 HH22 ARG A 128      -6.689  -8.756  -7.299  1.00 10.00      A   
ATOM   1039  C   ARG A 128     -10.800 -15.662  -5.609  1.00 10.00      A   
ATOM   1040  O   ARG A 128     -10.635 -15.567  -4.396  1.00 10.00      A   
ATOM   1041  N   PHE A 129     -11.827 -16.304  -6.148  1.00 10.00      A   
ATOM   1042  HN  PHE A 129     -11.895 -16.361  -7.124  1.00 10.00      A   
ATOM   1043  CA  PHE A 129     -12.848 -16.944  -5.330  1.00 10.00      A   
ATOM   1044  CB  PHE A 129     -14.135 -17.153  -6.135  1.00 10.00      A   
ATOM   1045  CG  PHE A 129     -14.948 -15.902  -6.325  1.00 10.00      A   
ATOM   1046  CD1 PHE A 129     -14.454 -14.841  -7.070  1.00 10.00      A   
ATOM   1047  CD2 PHE A 129     -16.208 -15.786  -5.758  1.00 10.00      A   
ATOM   1048  CE1 PHE A 129     -15.196 -13.691  -7.245  1.00 10.00      A   
ATOM   1049  CE2 PHE A 129     -16.957 -14.638  -5.931  1.00 10.00      A   
ATOM   1050  CZ  PHE A 129     -16.450 -13.590  -6.674  1.00 10.00      A   
ATOM   1051  C   PHE A 129     -12.346 -18.270  -4.780  1.00 10.00      A   
ATOM   1052  O   PHE A 129     -12.052 -19.196  -5.537  1.00 10.00      A   
ATOM   1053  N   GLY A 130     -12.237 -18.352  -3.466  1.00 10.00      A   
ATOM   1054  HN  GLY A 130     -12.483 -17.578  -2.914  1.00 10.00      A   
ATOM   1055  CA  GLY A 130     -11.764 -19.561  -2.833  1.00 10.00      A   
ATOM   1056  C   GLY A 130     -11.540 -19.359  -1.354  1.00 10.00      A   
ATOM   1057  O   GLY A 130     -10.532 -19.873  -0.821  1.00 10.00      A   
ATOM   1058  OXT GLY A 130     -12.372 -18.676  -0.717  1.00 10.00      A   
ATOM   1059  CB  HIS B   2       2.206  -4.669  -1.372  1.00 10.00      B   
ATOM   1060  CG  HIS B   2       3.464  -4.553  -0.562  1.00 10.00      B   
ATOM   1061  ND1 HIS B   2       4.601  -3.918  -1.020  1.00 10.00      B   
ATOM   1062  HD1 HIS B   2       4.709  -3.493  -1.898  1.00 10.00      B   
ATOM   1063  CD2 HIS B   2       3.755  -4.975   0.693  1.00 10.00      B   
ATOM   1064  CE1 HIS B   2       5.532  -3.958  -0.085  1.00 10.00      B   
ATOM   1065  NE2 HIS B   2       5.042  -4.586   0.962  1.00 10.00      B   
ATOM   1066  HE2 HIS B   2       5.519  -4.722   1.825  1.00 10.00      B   
ATOM   1067  C   HIS B   2       0.984  -3.009   0.068  1.00 10.00      B   
ATOM   1068  O   HIS B   2       1.389  -2.032  -0.558  1.00 10.00      B   
ATOM   1069  N   HIS B   2      -0.277  -4.510  -1.446  1.00 10.00      B   
ATOM   1070  HT1 HIS B   2      -0.276  -5.430  -1.932  1.00 10.00      B   
ATOM   1071  HT2 HIS B   2      -0.287  -3.754  -2.158  1.00 10.00      B   
ATOM   1072  HT3 HIS B   2      -1.137  -4.438  -0.867  1.00 10.00      B   
ATOM   1073  CA  HIS B   2       0.921  -4.386  -0.584  1.00 10.00      B   
ATOM   1074  N   LEU B   3       0.572  -2.941   1.323  1.00 10.00      B   
ATOM   1075  HN  LEU B   3       0.240  -3.757   1.762  1.00 10.00      B   
ATOM   1076  CA  LEU B   3       0.597  -1.695   2.075  1.00 10.00      B   
ATOM   1077  CB  LEU B   3      -0.754  -1.454   2.749  1.00 10.00      B   
ATOM   1078  CG  LEU B   3      -1.951  -1.278   1.811  1.00 10.00      B   
ATOM   1079  CD1 LEU B   3      -3.248  -1.238   2.604  1.00 10.00      B   
ATOM   1080  CD2 LEU B   3      -1.795  -0.015   0.978  1.00 10.00      B   
ATOM   1081  C   LEU B   3       1.702  -1.745   3.121  1.00 10.00      B   
ATOM   1082  O   LEU B   3       1.643  -2.543   4.055  1.00 10.00      B   
ATOM   1083  N   ILE B   4       2.720  -0.911   2.952  1.00 10.00      B   
ATOM   1084  HN  ILE B   4       2.722  -0.307   2.177  1.00 10.00      B   
ATOM   1085  CA  ILE B   4       3.840  -0.873   3.884  1.00 10.00      B   
ATOM   1086  CB  ILE B   4       5.134  -0.375   3.204  1.00 10.00      B   
ATOM   1087  CG1 ILE B   4       5.322  -1.048   1.842  1.00 10.00      B   
ATOM   1088  CG2 ILE B   4       6.336  -0.643   4.099  1.00 10.00      B   
ATOM   1089  CD1 ILE B   4       6.450  -0.459   1.021  1.00 10.00      B   
ATOM   1090  C   ILE B   4       3.522   0.029   5.070  1.00 10.00      B   
ATOM   1091  O   ILE B   4       3.896  -0.259   6.209  1.00 10.00      B   
ATOM   1092  N   THR B   5       2.811   1.117   4.796  1.00 10.00      B   
ATOM   1093  HN  THR B   5       2.529   1.282   3.874  1.00 10.00      B   
ATOM   1094  CA  THR B   5       2.442   2.069   5.831  1.00 10.00      B   
ATOM   1095  CB  THR B   5       2.131   3.471   5.249  1.00 10.00      B   
ATOM   1096  OG1 THR B   5       1.829   4.402   6.297  1.00 10.00      B   
ATOM   1097  HG1 THR B   5       0.911   4.692   6.215  1.00 10.00      B   
ATOM   1098  CG2 THR B   5       1.006   3.436   4.224  1.00 10.00      B   
ATOM   1099  C   THR B   5       1.304   1.533   6.714  1.00 10.00      B   
ATOM   1100  O   THR B   5       0.154   1.975   6.642  1.00 10.00      B   
ATOM   1101  N   GLN B   6       1.642   0.555   7.540  1.00 10.00      B   
ATOM   1102  HN  GLN B   6       2.571   0.228   7.534  1.00 10.00      B   
ATOM   1103  CA  GLN B   6       0.678  -0.060   8.434  1.00 10.00      B   
ATOM   1104  CB  GLN B   6       0.934  -1.568   8.527  1.00 10.00      B   
ATOM   1105  CG  GLN B   6       1.050  -2.258   7.177  1.00 10.00      B   
ATOM   1106  CD  GLN B   6       1.398  -3.729   7.295  1.00 10.00      B   
ATOM   1107  OE1 GLN B   6       1.004  -4.399   8.248  1.00 10.00      B   
ATOM   1108  NE2 GLN B   6       2.141  -4.242   6.322  1.00 10.00      B   
ATOM   1109 HE21 GLN B   6       2.419  -3.648   5.587  1.00 10.00      B   
ATOM   1110 HE22 GLN B   6       2.391  -5.188   6.378  1.00 10.00      B   
ATOM   1111  C   GLN B   6       0.729   0.575   9.822  1.00 10.00      B   
ATOM   1112  O   GLN B   6      -0.245   0.529  10.571  1.00 10.00      B   
ATOM   1113  N   LYS B   7       1.858   1.191  10.147  1.00 10.00      B   
ATOM   1114  HN  LYS B   7       2.590   1.232   9.494  1.00 10.00      B   
ATOM   1115  CA  LYS B   7       2.035   1.823  11.452  1.00 10.00      B   
ATOM   1116  CB  LYS B   7       3.525   1.947  11.785  1.00 10.00      B   
ATOM   1117  CG  LYS B   7       3.843   1.937  13.273  1.00 10.00      B   
ATOM   1118  CD  LYS B   7       5.306   2.280  13.520  1.00 10.00      B   
ATOM   1119  CE  LYS B   7       5.720   2.007  14.958  1.00 10.00      B   
ATOM   1120  NZ  LYS B   7       4.828   2.672  15.943  1.00 10.00      B   
ATOM   1121  HZ1 LYS B   7       5.364   2.919  16.799  1.00 10.00      B   
ATOM   1122  HZ2 LYS B   7       4.047   2.029  16.208  1.00 10.00      B   
ATOM   1123  HZ3 LYS B   7       4.424   3.540  15.539  1.00 10.00      B   
ATOM   1124  C   LYS B   7       1.375   3.202  11.485  1.00 10.00      B   
ATOM   1125  O   LYS B   7       0.619   3.518  12.403  1.00 10.00      B   
ATOM   1126  N   ALA B   8       1.652   4.008  10.467  1.00 10.00      B   
ATOM   1127  HN  ALA B   8       2.251   3.690   9.758  1.00 10.00      B   
ATOM   1128  CA  ALA B   8       1.102   5.358  10.376  1.00 10.00      B   
ATOM   1129  CB  ALA B   8       1.736   6.103   9.213  1.00 10.00      B   
ATOM   1130  C   ALA B   8      -0.418   5.344  10.239  1.00 10.00      B   
ATOM   1131  O   ALA B   8      -1.106   6.242  10.729  1.00 10.00      B   
ATOM   1132  N   LEU B   9      -0.938   4.327   9.568  1.00 10.00      B   
ATOM   1133  HN  LEU B   9      -0.342   3.655   9.181  1.00 10.00      B   
ATOM   1134  CA  LEU B   9      -2.375   4.200   9.379  1.00 10.00      B   
ATOM   1135  CB  LEU B   9      -2.695   3.210   8.255  1.00 10.00      B   
ATOM   1136  CG  LEU B   9      -4.163   3.139   7.823  1.00 10.00      B   
ATOM   1137  CD1 LEU B   9      -4.631   4.481   7.281  1.00 10.00      B   
ATOM   1138  CD2 LEU B   9      -4.372   2.042   6.793  1.00 10.00      B   
ATOM   1139  C   LEU B   9      -3.056   3.777  10.677  1.00 10.00      B   
ATOM   1140  O   LEU B   9      -4.183   4.184  10.959  1.00 10.00      B   
ATOM   1141  N   LYS B  10      -2.356   2.978  11.476  1.00 10.00      B   
ATOM   1142  HN  LYS B  10      -1.456   2.701  11.206  1.00 10.00      B   
ATOM   1143  CA  LYS B  10      -2.891   2.508  12.747  1.00 10.00      B   
ATOM   1144  CB  LYS B  10      -1.985   1.425  13.342  1.00 10.00      B   
ATOM   1145  CG  LYS B  10      -2.718   0.411  14.208  1.00 10.00      B   
ATOM   1146  CD  LYS B  10      -2.151   0.351  15.617  1.00 10.00      B   
ATOM   1147  CE  LYS B  10      -0.745  -0.230  15.639  1.00 10.00      B   
ATOM   1148  NZ  LYS B  10      -0.307  -0.558  17.023  1.00 10.00      B   
ATOM   1149  HZ1 LYS B  10      -0.485   0.248  17.657  1.00 10.00      B   
ATOM   1150  HZ2 LYS B  10       0.714  -0.777  17.040  1.00 10.00      B   
ATOM   1151  HZ3 LYS B  10      -0.833  -1.390  17.379  1.00 10.00      B   
ATOM   1152  C   LYS B  10      -3.031   3.678  13.715  1.00 10.00      B   
ATOM   1153  O   LYS B  10      -3.956   3.728  14.526  1.00 10.00      B   
ATOM   1154  N   ASP B  11      -2.117   4.632  13.595  1.00 10.00      B   
ATOM   1155  HN  ASP B  11      -1.414   4.529  12.917  1.00 10.00      B   
ATOM   1156  CA  ASP B  11      -2.118   5.823  14.443  1.00 10.00      B   
ATOM   1157  CB  ASP B  11      -0.861   6.661  14.182  1.00 10.00      B   
ATOM   1158  CG  ASP B  11      -0.264   7.251  15.446  1.00 10.00      B   
ATOM   1159  OD1 ASP B  11      -0.874   7.102  16.529  1.00 10.00      B   
ATOM   1160  OD2 ASP B  11       0.830   7.853  15.365  1.00 10.00      B   
ATOM   1161  C   ASP B  11      -3.362   6.664  14.173  1.00 10.00      B   
ATOM   1162  O   ASP B  11      -3.905   7.309  15.070  1.00 10.00      B   
ATOM   1163  N   ALA B  12      -3.817   6.636  12.925  1.00 10.00      B   
ATOM   1164  HN  ALA B  12      -3.346   6.090  12.262  1.00 10.00      B   
ATOM   1165  CA  ALA B  12      -4.997   7.388  12.519  1.00 10.00      B   
ATOM   1166  CB  ALA B  12      -5.104   7.425  11.002  1.00 10.00      B   
ATOM   1167  C   ALA B  12      -6.254   6.776  13.127  1.00 10.00      B   
ATOM   1168  O   ALA B  12      -7.229   7.479  13.405  1.00 10.00      B   
ATOM   1169  N   ALA B  13      -6.222   5.465  13.336  1.00 10.00      B   
ATOM   1170  HN  ALA B  13      -5.418   4.961  13.089  1.00 10.00      B   
ATOM   1171  CA  ALA B  13      -7.349   4.753  13.922  1.00 10.00      B   
ATOM   1172  CB  ALA B  13      -7.202   3.256  13.695  1.00 10.00      B   
ATOM   1173  C   ALA B  13      -7.448   5.062  15.411  1.00 10.00      B   
ATOM   1174  O   ALA B  13      -8.522   4.983  16.010  1.00 10.00      B   
ATOM   1175  N   GLU B  14      -6.310   5.407  16.005  1.00 10.00      B   
ATOM   1176  HN  GLU B  14      -5.484   5.426  15.478  1.00 10.00      B   
ATOM   1177  CA  GLU B  14      -6.257   5.746  17.417  1.00 10.00      B   
ATOM   1178  CB  GLU B  14      -4.831   5.601  17.953  1.00 10.00      B   
ATOM   1179  CG  GLU B  14      -4.364   4.163  18.103  1.00 10.00      B   
ATOM   1180  CD  GLU B  14      -2.960   4.064  18.657  1.00 10.00      B   
ATOM   1181  OE1 GLU B  14      -2.651   4.763  19.647  1.00 10.00      B   
ATOM   1182  OE2 GLU B  14      -2.157   3.280  18.113  1.00 10.00      B   
ATOM   1183  C   GLU B  14      -6.758   7.167  17.642  1.00 10.00      B   
ATOM   1184  O   GLU B  14      -7.297   7.486  18.700  1.00 10.00      B   
ATOM   1185  N   LYS B  15      -6.584   8.015  16.634  1.00 10.00      B   
ATOM   1186  HN  LYS B  15      -6.150   7.697  15.816  1.00 10.00      B   
ATOM   1187  CA  LYS B  15      -7.017   9.406  16.715  1.00 10.00      B   
ATOM   1188  CB  LYS B  15      -6.431  10.226  15.560  1.00 10.00      B   
ATOM   1189  CG  LYS B  15      -4.915  10.327  15.580  1.00 10.00      B   
ATOM   1190  CD  LYS B  15      -4.391  11.201  14.451  1.00 10.00      B   
ATOM   1191  CE  LYS B  15      -2.874  11.312  14.509  1.00 10.00      B   
ATOM   1192  NZ  LYS B  15      -2.344  12.363  13.598  1.00 10.00      B   
ATOM   1193  HZ1 LYS B  15      -3.004  13.165  13.549  1.00 10.00      B   
ATOM   1194  HZ2 LYS B  15      -2.208  11.976  12.643  1.00 10.00      B   
ATOM   1195  HZ3 LYS B  15      -1.426  12.707  13.947  1.00 10.00      B   
ATOM   1196  C   LYS B  15      -8.541   9.515  16.719  1.00 10.00      B   
ATOM   1197  O   LYS B  15      -9.120  10.260  17.514  1.00 10.00      B   
ATOM   1198  N   TYR B  16      -9.185   8.762  15.837  1.00 10.00      B   
ATOM   1199  HN  TYR B  16      -8.671   8.170  15.248  1.00 10.00      B   
ATOM   1200  CA  TYR B  16     -10.639   8.785  15.734  1.00 10.00      B   
ATOM   1201  CB  TYR B  16     -11.078   9.354  14.381  1.00 10.00      B   
ATOM   1202  CG  TYR B  16     -10.394  10.644  13.997  1.00 10.00      B   
ATOM   1203  CD1 TYR B  16      -9.346  10.649  13.087  1.00 10.00      B   
ATOM   1204  CD2 TYR B  16     -10.793  11.856  14.542  1.00 10.00      B   
ATOM   1205  CE1 TYR B  16      -8.713  11.821  12.728  1.00 10.00      B   
ATOM   1206  CE2 TYR B  16     -10.167  13.036  14.191  1.00 10.00      B   
ATOM   1207  CZ  TYR B  16      -9.128  13.012  13.283  1.00 10.00      B   
ATOM   1208  OH  TYR B  16      -8.504  14.190  12.927  1.00 10.00      B   
ATOM   1209  HH  TYR B  16      -8.397  14.744  13.711  1.00 10.00      B   
ATOM   1210  C   TYR B  16     -11.220   7.386  15.922  1.00 10.00      B   
ATOM   1211  O   TYR B  16     -11.275   6.601  14.978  1.00 10.00      B   
ATOM   1212  N   PRO B  17     -11.672   7.066  17.144  1.00 10.00      B   
ATOM   1213  CA  PRO B  17     -12.241   5.748  17.468  1.00 10.00      B   
ATOM   1214  CB  PRO B  17     -12.577   5.855  18.959  1.00 10.00      B   
ATOM   1215  CG  PRO B  17     -12.657   7.317  19.230  1.00 10.00      B   
ATOM   1216  CD  PRO B  17     -11.656   7.956  18.315  1.00 10.00      B   
ATOM   1217  C   PRO B  17     -13.502   5.425  16.669  1.00 10.00      B   
ATOM   1218  O   PRO B  17     -13.775   4.262  16.369  1.00 10.00      B   
ATOM   1219  N   GLN B  18     -14.264   6.452  16.321  1.00 10.00      B   
ATOM   1220  HN  GLN B  18     -13.994   7.361  16.583  1.00 10.00      B   
ATOM   1221  CA  GLN B  18     -15.493   6.266  15.561  1.00 10.00      B   
ATOM   1222  CB  GLN B  18     -16.374   7.510  15.669  1.00 10.00      B   
ATOM   1223  CG  GLN B  18     -16.903   7.793  17.066  1.00 10.00      B   
ATOM   1224  CD  GLN B  18     -17.384   9.222  17.219  1.00 10.00      B   
ATOM   1225  OE1 GLN B  18     -16.838  10.146  16.613  1.00 10.00      B   
ATOM   1226  NE2 GLN B  18     -18.420   9.416  18.014  1.00 10.00      B   
ATOM   1227 HE21 GLN B  18     -18.816   8.634  18.458  1.00 10.00      B   
ATOM   1228 HE22 GLN B  18     -18.753  10.332  18.129  1.00 10.00      B   
ATOM   1229  C   GLN B  18     -15.184   5.989  14.094  1.00 10.00      B   
ATOM   1230  O   GLN B  18     -16.001   5.429  13.366  1.00 10.00      B   
ATOM   1231  N   HIS B  19     -13.995   6.383  13.665  1.00 10.00      B   
ATOM   1232  HN  HIS B  19     -13.371   6.799  14.296  1.00 10.00      B   
ATOM   1233  CA  HIS B  19     -13.587   6.189  12.281  1.00 10.00      B   
ATOM   1234  CB  HIS B  19     -12.821   7.409  11.758  1.00 10.00      B   
ATOM   1235  CG  HIS B  19     -13.692   8.554  11.328  1.00 10.00      B   
ATOM   1236  ND1 HIS B  19     -13.810   8.963  10.015  1.00 10.00      B   
ATOM   1237  HD1 HIS B  19     -13.351   8.561   9.244  1.00 10.00      B   
ATOM   1238  CD2 HIS B  19     -14.495   9.376  12.045  1.00 10.00      B   
ATOM   1239  CE1 HIS B  19     -14.640   9.987   9.946  1.00 10.00      B   
ATOM   1240  NE2 HIS B  19     -15.073  10.254  11.162  1.00 10.00      B   
ATOM   1241  HE2 HIS B  19     -15.711  10.966  11.395  1.00 10.00      B   
ATOM   1242  C   HIS B  19     -12.741   4.932  12.133  1.00 10.00      B   
ATOM   1243  O   HIS B  19     -12.396   4.532  11.021  1.00 10.00      B   
ATOM   1244  N   LYS B  20     -12.424   4.301  13.256  1.00 10.00      B   
ATOM   1245  HN  LYS B  20     -12.740   4.661  14.113  1.00 10.00      B   
ATOM   1246  CA  LYS B  20     -11.614   3.088  13.252  1.00 10.00      B   
ATOM   1247  CB  LYS B  20     -11.257   2.670  14.682  1.00 10.00      B   
ATOM   1248  CG  LYS B  20     -10.333   1.466  14.760  1.00 10.00      B   
ATOM   1249  CD  LYS B  20     -10.031   1.071  16.197  1.00 10.00      B   
ATOM   1250  CE  LYS B  20      -9.122  -0.145  16.246  1.00 10.00      B   
ATOM   1251  NZ  LYS B  20      -8.850  -0.587  17.635  1.00 10.00      B   
ATOM   1252  HZ1 LYS B  20      -8.223  -1.416  17.630  1.00 10.00      B   
ATOM   1253  HZ2 LYS B  20      -9.739  -0.844  18.109  1.00 10.00      B   
ATOM   1254  HZ3 LYS B  20      -8.391   0.178  18.170  1.00 10.00      B   
ATOM   1255  C   LYS B  20     -12.333   1.951  12.529  1.00 10.00      B   
ATOM   1256  O   LYS B  20     -11.723   1.216  11.753  1.00 10.00      B   
ATOM   1257  N   THR B  21     -13.632   1.832  12.770  1.00 10.00      B   
ATOM   1258  HN  THR B  21     -14.062   2.459  13.392  1.00 10.00      B   
ATOM   1259  CA  THR B  21     -14.446   0.794  12.151  1.00 10.00      B   
ATOM   1260  CB  THR B  21     -15.883   0.857  12.694  1.00 10.00      B   
ATOM   1261  OG1 THR B  21     -15.876   1.564  13.948  1.00 10.00      B   
ATOM   1262  HG1 THR B  21     -15.815   0.931  14.675  1.00 10.00      B   
ATOM   1263  CG2 THR B  21     -16.437  -0.544  12.901  1.00 10.00      B   
ATOM   1264  C   THR B  21     -14.465   0.942  10.625  1.00 10.00      B   
ATOM   1265  O   THR B  21     -14.458  -0.049   9.889  1.00 10.00      B   
ATOM   1266  N   GLU B  22     -14.464   2.186  10.160  1.00 10.00      B   
ATOM   1267  HN  GLU B  22     -14.459   2.930  10.794  1.00 10.00      B   
ATOM   1268  CA  GLU B  22     -14.477   2.470   8.732  1.00 10.00      B   
ATOM   1269  CB  GLU B  22     -15.012   3.881   8.479  1.00 10.00      B   
ATOM   1270  CG  GLU B  22     -15.868   4.007   7.228  1.00 10.00      B   
ATOM   1271  CD  GLU B  22     -17.270   3.458   7.417  1.00 10.00      B   
ATOM   1272  OE1 GLU B  22     -18.222   4.264   7.531  1.00 10.00      B   
ATOM   1273  OE2 GLU B  22     -17.431   2.218   7.446  1.00 10.00      B   
ATOM   1274  C   GLU B  22     -13.075   2.329   8.139  1.00 10.00      B   
ATOM   1275  O   GLU B  22     -12.913   2.055   6.948  1.00 10.00      B   
ATOM   1276  N   LEU B  23     -12.064   2.516   8.977  1.00 10.00      B   
ATOM   1277  HN  LEU B  23     -12.256   2.735   9.913  1.00 10.00      B   
ATOM   1278  CA  LEU B  23     -10.678   2.410   8.547  1.00 10.00      B   
ATOM   1279  CB  LEU B  23      -9.742   2.870   9.670  1.00 10.00      B   
ATOM   1280  CG  LEU B  23      -8.249   2.919   9.340  1.00 10.00      B   
ATOM   1281  CD1 LEU B  23      -7.657   4.253   9.768  1.00 10.00      B   
ATOM   1282  CD2 LEU B  23      -7.512   1.769  10.014  1.00 10.00      B   
ATOM   1283  C   LEU B  23     -10.344   0.979   8.135  1.00 10.00      B   
ATOM   1284  O   LEU B  23      -9.692   0.752   7.113  1.00 10.00      B   
ATOM   1285  N   VAL B  24     -10.804   0.022   8.935  1.00 10.00      B   
ATOM   1286  HN  VAL B  24     -11.318   0.274   9.732  1.00 10.00      B   
ATOM   1287  CA  VAL B  24     -10.558  -1.392   8.664  1.00 10.00      B   
ATOM   1288  CB  VAL B  24     -11.146  -2.298   9.769  1.00 10.00      B   
ATOM   1289  CG1 VAL B  24     -10.831  -3.764   9.496  1.00 10.00      B   
ATOM   1290  CG2 VAL B  24     -10.626  -1.886  11.137  1.00 10.00      B   
ATOM   1291  C   VAL B  24     -11.132  -1.801   7.311  1.00 10.00      B   
ATOM   1292  O   VAL B  24     -10.438  -2.404   6.492  1.00 10.00      B   
ATOM   1293  N   ALA B  25     -12.393  -1.448   7.077  1.00 10.00      B   
ATOM   1294  HN  ALA B  25     -12.885  -0.956   7.767  1.00 10.00      B   
ATOM   1295  CA  ALA B  25     -13.068  -1.779   5.826  1.00 10.00      B   
ATOM   1296  CB  ALA B  25     -14.504  -1.272   5.862  1.00 10.00      B   
ATOM   1297  C   ALA B  25     -12.328  -1.201   4.623  1.00 10.00      B   
ATOM   1298  O   ALA B  25     -12.076  -1.899   3.636  1.00 10.00      B   
ATOM   1299  N   LEU B  26     -11.969   0.071   4.720  1.00 10.00      B   
ATOM   1300  HN  LEU B  26     -12.188   0.566   5.539  1.00 10.00      B   
ATOM   1301  CA  LEU B  26     -11.261   0.757   3.648  1.00 10.00      B   
ATOM   1302  CB  LEU B  26     -11.102   2.243   3.981  1.00 10.00      B   
ATOM   1303  CG  LEU B  26     -10.388   3.102   2.934  1.00 10.00      B   
ATOM   1304  CD1 LEU B  26     -11.251   3.270   1.692  1.00 10.00      B   
ATOM   1305  CD2 LEU B  26     -10.013   4.453   3.516  1.00 10.00      B   
ATOM   1306  C   LEU B  26      -9.895   0.128   3.388  1.00 10.00      B   
ATOM   1307  O   LEU B  26      -9.591  -0.269   2.264  1.00 10.00      B   
ATOM   1308  N   GLY B  27      -9.094   0.012   4.444  1.00 10.00      B   
ATOM   1309  HN  GLY B  27      -9.417   0.306   5.326  1.00 10.00      B   
ATOM   1310  CA  GLY B  27      -7.759  -0.548   4.320  1.00 10.00      B   
ATOM   1311  C   GLY B  27      -7.749  -1.962   3.778  1.00 10.00      B   
ATOM   1312  O   GLY B  27      -6.910  -2.302   2.945  1.00 10.00      B   
ATOM   1313  N   ASN B  28      -8.691  -2.778   4.231  1.00 10.00      B   
ATOM   1314  HN  ASN B  28      -9.344  -2.441   4.886  1.00 10.00      B   
ATOM   1315  CA  ASN B  28      -8.776  -4.168   3.790  1.00 10.00      B   
ATOM   1316  CB  ASN B  28      -9.819  -4.935   4.604  1.00 10.00      B   
ATOM   1317  CG  ASN B  28      -9.730  -6.434   4.392  1.00 10.00      B   
ATOM   1318  OD1 ASN B  28     -10.463  -7.005   3.585  1.00 10.00      B   
ATOM   1319  ND2 ASN B  28      -8.829  -7.082   5.112  1.00 10.00      B   
ATOM   1320 HD21 ASN B  28      -8.272  -6.565   5.735  1.00 10.00      B   
ATOM   1321 HD22 ASN B  28      -8.747  -8.050   4.993  1.00 10.00      B   
ATOM   1322  C   ASN B  28      -9.078  -4.275   2.296  1.00 10.00      B   
ATOM   1323  O   ASN B  28      -8.643  -5.219   1.630  1.00 10.00      B   
ATOM   1324  N   THR B  29      -9.810  -3.304   1.768  1.00 10.00      B   
ATOM   1325  HN  THR B  29     -10.128  -2.573   2.341  1.00 10.00      B   
ATOM   1326  CA  THR B  29     -10.146  -3.300   0.353  1.00 10.00      B   
ATOM   1327  CB  THR B  29     -11.236  -2.254   0.034  1.00 10.00      B   
ATOM   1328  OG1 THR B  29     -12.351  -2.436   0.921  1.00 10.00      B   
ATOM   1329  HG1 THR B  29     -12.093  -2.196   1.822  1.00 10.00      B   
ATOM   1330  CG2 THR B  29     -11.712  -2.394  -1.403  1.00 10.00      B   
ATOM   1331  C   THR B  29      -8.895  -3.029  -0.491  1.00 10.00      B   
ATOM   1332  O   THR B  29      -8.766  -3.516  -1.616  1.00 10.00      B   
ATOM   1333  N   ILE B  30      -7.960  -2.275   0.077  1.00 10.00      B   
ATOM   1334  HN  ILE B  30      -8.107  -1.933   0.985  1.00 10.00      B   
ATOM   1335  CA  ILE B  30      -6.723  -1.938  -0.618  1.00 10.00      B   
ATOM   1336  CB  ILE B  30      -6.137  -0.604  -0.107  1.00 10.00      B   
ATOM   1337  CG1 ILE B  30      -7.247   0.434   0.073  1.00 10.00      B   
ATOM   1338  CG2 ILE B  30      -5.074  -0.086  -1.066  1.00 10.00      B   
ATOM   1339  CD1 ILE B  30      -6.829   1.643   0.882  1.00 10.00      B   
ATOM   1340  C   ILE B  30      -5.675  -3.034  -0.438  1.00 10.00      B   
ATOM   1341  O   ILE B  30      -4.877  -3.298  -1.337  1.00 10.00      B   
ATOM   1342  N   ALA B  31      -5.694  -3.675   0.723  1.00 10.00      B   
ATOM   1343  HN  ALA B  31      -6.363  -3.416   1.396  1.00 10.00      B   
ATOM   1344  CA  ALA B  31      -4.741  -4.736   1.046  1.00 10.00      B   
ATOM   1345  CB  ALA B  31      -4.929  -5.198   2.483  1.00 10.00      B   
ATOM   1346  C   ALA B  31      -4.832  -5.922   0.087  1.00 10.00      B   
ATOM   1347  O   ALA B  31      -3.826  -6.558  -0.223  1.00 10.00      B   
ATOM   1348  N   LYS B  32      -6.038  -6.218  -0.379  1.00 10.00      B   
ATOM   1349  HN  LYS B  32      -6.805  -5.676  -0.100  1.00 10.00      B   
ATOM   1350  CA  LYS B  32      -6.246  -7.337  -1.295  1.00 10.00      B   
ATOM   1351  CB  LYS B  32      -7.529  -8.088  -0.935  1.00 10.00      B   
ATOM   1352  CG  LYS B  32      -7.592  -8.591   0.498  1.00 10.00      B   
ATOM   1353  CD  LYS B  32      -8.978  -9.121   0.824  1.00 10.00      B   
ATOM   1354  CE  LYS B  32      -9.054  -9.651   2.247  1.00 10.00      B   
ATOM   1355  NZ  LYS B  32     -10.414 -10.154   2.573  1.00 10.00      B   
ATOM   1356  HZ1 LYS B  32     -10.447 -10.496   3.557  1.00 10.00      B   
ATOM   1357  HZ2 LYS B  32     -10.666 -10.940   1.939  1.00 10.00      B   
ATOM   1358  HZ3 LYS B  32     -11.114  -9.393   2.460  1.00 10.00      B   
ATOM   1359  C   LYS B  32      -6.321  -6.861  -2.742  1.00 10.00      B   
ATOM   1360  O   LYS B  32      -6.697  -7.620  -3.641  1.00 10.00      B   
ATOM   1361  N   GLY B  33      -5.955  -5.610  -2.968  1.00 10.00      B   
ATOM   1362  HN  GLY B  33      -5.632  -5.060  -2.223  1.00 10.00      B   
ATOM   1363  CA  GLY B  33      -6.014  -5.057  -4.303  1.00 10.00      B   
ATOM   1364  C   GLY B  33      -4.652  -4.891  -4.936  1.00 10.00      B   
ATOM   1365  O   GLY B  33      -3.765  -4.262  -4.361  1.00 10.00      B   
ATOM   1366  N   TYR B  34      -4.486  -5.472  -6.115  1.00 10.00      B   
ATOM   1367  HN  TYR B  34      -5.231  -5.971  -6.511  1.00 10.00      B   
ATOM   1368  CA  TYR B  34      -3.233  -5.376  -6.853  1.00 10.00      B   
ATOM   1369  CB  TYR B  34      -2.722  -6.763  -7.260  1.00 10.00      B   
ATOM   1370  CG  TYR B  34      -2.639  -7.766  -6.129  1.00 10.00      B   
ATOM   1371  CD1 TYR B  34      -3.255  -9.005  -6.238  1.00 10.00      B   
ATOM   1372  CD2 TYR B  34      -1.950  -7.477  -4.957  1.00 10.00      B   
ATOM   1373  CE1 TYR B  34      -3.187  -9.928  -5.215  1.00 10.00      B   
ATOM   1374  CE2 TYR B  34      -1.877  -8.396  -3.927  1.00 10.00      B   
ATOM   1375  CZ  TYR B  34      -2.498  -9.619  -4.064  1.00 10.00      B   
ATOM   1376  OH  TYR B  34      -2.432 -10.538  -3.044  1.00 10.00      B   
ATOM   1377  HH  TYR B  34      -2.091 -11.372  -3.392  1.00 10.00      B   
ATOM   1378  C   TYR B  34      -3.472  -4.537  -8.099  1.00 10.00      B   
ATOM   1379  O   TYR B  34      -4.393  -4.815  -8.866  1.00 10.00      B   
ATOM   1380  N   PHE B  35      -2.662  -3.509  -8.298  1.00 10.00      B   
ATOM   1381  HN  PHE B  35      -1.931  -3.339  -7.668  1.00 10.00      B   
ATOM   1382  CA  PHE B  35      -2.828  -2.633  -9.448  1.00 10.00      B   
ATOM   1383  CB  PHE B  35      -3.135  -1.200  -8.995  1.00 10.00      B   
ATOM   1384  CG  PHE B  35      -4.216  -1.121  -7.952  1.00 10.00      B   
ATOM   1385  CD1 PHE B  35      -3.904  -0.854  -6.629  1.00 10.00      B   
ATOM   1386  CD2 PHE B  35      -5.542  -1.330  -8.291  1.00 10.00      B   
ATOM   1387  CE1 PHE B  35      -4.892  -0.796  -5.664  1.00 10.00      B   
ATOM   1388  CE2 PHE B  35      -6.536  -1.272  -7.332  1.00 10.00      B   
ATOM   1389  CZ  PHE B  35      -6.211  -1.004  -6.015  1.00 10.00      B   
ATOM   1390  C   PHE B  35      -1.608  -2.661 -10.357  1.00 10.00      B   
ATOM   1391  O   PHE B  35      -0.563  -2.098 -10.031  1.00 10.00      B   
ATOM   1392  N   LYS B  36      -1.752  -3.327 -11.491  1.00 10.00      B   
ATOM   1393  HN  LYS B  36      -2.610  -3.767 -11.678  1.00 10.00      B   
ATOM   1394  CA  LYS B  36      -0.679  -3.426 -12.471  1.00 10.00      B   
ATOM   1395  CB  LYS B  36      -0.931  -4.620 -13.397  1.00 10.00      B   
ATOM   1396  CG  LYS B  36       0.005  -4.722 -14.594  1.00 10.00      B   
ATOM   1397  CD  LYS B  36       1.450  -4.913 -14.168  1.00 10.00      B   
ATOM   1398  CE  LYS B  36       2.286  -5.463 -15.313  1.00 10.00      B   
ATOM   1399  NZ  LYS B  36       3.736  -5.462 -14.996  1.00 10.00      B   
ATOM   1400  HZ1 LYS B  36       4.181  -4.592 -15.367  1.00 10.00      B   
ATOM   1401  HZ2 LYS B  36       4.197  -6.283 -15.434  1.00 10.00      B   
ATOM   1402  HZ3 LYS B  36       3.884  -5.502 -13.966  1.00 10.00      B   
ATOM   1403  C   LYS B  36      -0.607  -2.134 -13.277  1.00 10.00      B   
ATOM   1404  O   LYS B  36       0.455  -1.742 -13.761  1.00 10.00      B   
ATOM   1405  N   LYS B  37      -1.747  -1.468 -13.401  1.00 10.00      B   
ATOM   1406  HN  LYS B  37      -2.555  -1.822 -12.975  1.00 10.00      B   
ATOM   1407  CA  LYS B  37      -1.832  -0.217 -14.136  1.00 10.00      B   
ATOM   1408  CB  LYS B  37      -2.447  -0.452 -15.521  1.00 10.00      B   
ATOM   1409  CG  LYS B  37      -1.558  -1.214 -16.491  1.00 10.00      B   
ATOM   1410  CD  LYS B  37      -2.231  -1.354 -17.844  1.00 10.00      B   
ATOM   1411  CE  LYS B  37      -1.343  -2.090 -18.833  1.00 10.00      B   
ATOM   1412  NZ  LYS B  37      -1.962  -2.159 -20.181  1.00 10.00      B   
ATOM   1413  HZ1 LYS B  37      -2.138  -1.200 -20.541  1.00 10.00      B   
ATOM   1414  HZ2 LYS B  37      -2.866  -2.671 -20.134  1.00 10.00      B   
ATOM   1415  HZ3 LYS B  37      -1.332  -2.657 -20.841  1.00 10.00      B   
ATOM   1416  C   LYS B  37      -2.675   0.791 -13.359  1.00 10.00      B   
ATOM   1417  O   LYS B  37      -3.549   0.404 -12.578  1.00 10.00      B   
ATOM   1418  N   PRO B  38      -2.438   2.096 -13.567  1.00 10.00      B   
ATOM   1419  CA  PRO B  38      -3.188   3.157 -12.883  1.00 10.00      B   
ATOM   1420  CB  PRO B  38      -2.556   4.452 -13.414  1.00 10.00      B   
ATOM   1421  CG  PRO B  38      -1.873   4.058 -14.679  1.00 10.00      B   
ATOM   1422  CD  PRO B  38      -1.416   2.644 -14.476  1.00 10.00      B   
ATOM   1423  C   PRO B  38      -4.674   3.110 -13.233  1.00 10.00      B   
ATOM   1424  O   PRO B  38      -5.515   3.621 -12.496  1.00 10.00      B   
ATOM   1425  N   GLU B  39      -4.987   2.471 -14.357  1.00 10.00      B   
ATOM   1426  HN  GLU B  39      -4.269   2.070 -14.891  1.00 10.00      B   
ATOM   1427  CA  GLU B  39      -6.364   2.348 -14.817  1.00 10.00      B   
ATOM   1428  CB  GLU B  39      -6.401   1.733 -16.218  1.00 10.00      B   
ATOM   1429  CG  GLU B  39      -5.321   2.253 -17.153  1.00 10.00      B   
ATOM   1430  CD  GLU B  39      -5.766   2.268 -18.599  1.00 10.00      B   
ATOM   1431  OE1 GLU B  39      -5.707   1.209 -19.261  1.00 10.00      B   
ATOM   1432  OE2 GLU B  39      -6.181   3.342 -19.082  1.00 10.00      B   
ATOM   1433  C   GLU B  39      -7.186   1.500 -13.850  1.00 10.00      B   
ATOM   1434  O   GLU B  39      -8.363   1.771 -13.616  1.00 10.00      B   
ATOM   1435  N   SER B  40      -6.552   0.482 -13.277  1.00 10.00      B   
ATOM   1436  HN  SER B  40      -5.608   0.321 -13.496  1.00 10.00      B   
ATOM   1437  CA  SER B  40      -7.220  -0.406 -12.335  1.00 10.00      B   
ATOM   1438  CB  SER B  40      -6.360  -1.649 -12.095  1.00 10.00      B   
ATOM   1439  OG  SER B  40      -5.555  -1.932 -13.230  1.00 10.00      B   
ATOM   1440  HG  SER B  40      -6.084  -1.830 -14.033  1.00 10.00      B   
ATOM   1441  C   SER B  40      -7.479   0.311 -11.011  1.00 10.00      B   
ATOM   1442  O   SER B  40      -8.421  -0.014 -10.283  1.00 10.00      B   
ATOM   1443  N   LEU B  41      -6.639   1.296 -10.718  1.00 10.00      B   
ATOM   1444  HN  LEU B  41      -5.920   1.506 -11.352  1.00 10.00      B   
ATOM   1445  CA  LEU B  41      -6.752   2.076  -9.491  1.00 10.00      B   
ATOM   1446  CB  LEU B  41      -5.440   2.819  -9.216  1.00 10.00      B   
ATOM   1447  CG  LEU B  41      -5.356   3.602  -7.902  1.00 10.00      B   
ATOM   1448  CD1 LEU B  41      -5.586   2.689  -6.707  1.00 10.00      B   
ATOM   1449  CD2 LEU B  41      -4.013   4.304  -7.786  1.00 10.00      B   
ATOM   1450  C   LEU B  41      -7.912   3.060  -9.582  1.00 10.00      B   
ATOM   1451  O   LEU B  41      -8.631   3.280  -8.605  1.00 10.00      B   
ATOM   1452  N   LYS B  42      -8.107   3.623 -10.772  1.00 10.00      B   
ATOM   1453  HN  LYS B  42      -7.510   3.384 -11.510  1.00 10.00      B   
ATOM   1454  CA  LYS B  42      -9.178   4.589 -11.017  1.00 10.00      B   
ATOM   1455  CB  LYS B  42      -9.037   5.205 -12.412  1.00 10.00      B   
ATOM   1456  CG  LYS B  42      -7.771   6.020 -12.614  1.00 10.00      B   
ATOM   1457  CD  LYS B  42      -7.671   6.533 -14.040  1.00 10.00      B   
ATOM   1458  CE  LYS B  42      -6.328   7.197 -14.301  1.00 10.00      B   
ATOM   1459  NZ  LYS B  42      -6.208   7.669 -15.707  1.00 10.00      B   
ATOM   1460  HZ1 LYS B  42      -6.377   6.881 -16.364  1.00 10.00      B   
ATOM   1461  HZ2 LYS B  42      -5.257   8.049 -15.879  1.00 10.00      B   
ATOM   1462  HZ3 LYS B  42      -6.906   8.417 -15.895  1.00 10.00      B   
ATOM   1463  C   LYS B  42     -10.552   3.936 -10.884  1.00 10.00      B   
ATOM   1464  O   LYS B  42     -11.566   4.623 -10.761  1.00 10.00      B   
ATOM   1465  N   ALA B  43     -10.578   2.608 -10.921  1.00 10.00      B   
ATOM   1466  HN  ALA B  43      -9.737   2.116 -11.040  1.00 10.00      B   
ATOM   1467  CA  ALA B  43     -11.823   1.862 -10.800  1.00 10.00      B   
ATOM   1468  CB  ALA B  43     -11.702   0.519 -11.500  1.00 10.00      B   
ATOM   1469  C   ALA B  43     -12.190   1.660  -9.334  1.00 10.00      B   
ATOM   1470  O   ALA B  43     -13.342   1.376  -9.003  1.00 10.00      B   
ATOM   1471  N   VAL B  44     -11.205   1.808  -8.461  1.00 10.00      B   
ATOM   1472  HN  VAL B  44     -10.311   2.049  -8.784  1.00 10.00      B   
ATOM   1473  CA  VAL B  44     -11.422   1.640  -7.033  1.00 10.00      B   
ATOM   1474  CB  VAL B  44     -10.275   0.852  -6.365  1.00 10.00      B   
ATOM   1475  CG1 VAL B  44     -10.571   0.612  -4.891  1.00 10.00      B   
ATOM   1476  CG2 VAL B  44     -10.044  -0.467  -7.082  1.00 10.00      B   
ATOM   1477  C   VAL B  44     -11.569   2.997  -6.359  1.00 10.00      B   
ATOM   1478  O   VAL B  44     -12.567   3.260  -5.690  1.00 10.00      B   
ATOM   1479  N   PHE B  45     -10.586   3.866  -6.567  1.00 10.00      B   
ATOM   1480  HN  PHE B  45      -9.835   3.610  -7.147  1.00 10.00      B   
ATOM   1481  CA  PHE B  45     -10.603   5.197  -5.978  1.00 10.00      B   
ATOM   1482  CB  PHE B  45      -9.231   5.552  -5.395  1.00 10.00      B   
ATOM   1483  CG  PHE B  45      -8.935   4.880  -4.084  1.00 10.00      B   
ATOM   1484  CD1 PHE B  45      -8.288   3.655  -4.048  1.00 10.00      B   
ATOM   1485  CD2 PHE B  45      -9.303   5.478  -2.889  1.00 10.00      B   
ATOM   1486  CE1 PHE B  45      -8.013   3.037  -2.844  1.00 10.00      B   
ATOM   1487  CE2 PHE B  45      -9.030   4.864  -1.682  1.00 10.00      B   
ATOM   1488  CZ  PHE B  45      -8.385   3.643  -1.659  1.00 10.00      B   
ATOM   1489  C   PHE B  45     -11.024   6.238  -7.006  1.00 10.00      B   
ATOM   1490  O   PHE B  45     -10.268   6.557  -7.924  1.00 10.00      B   
ATOM   1491  N   PRO B  46     -12.243   6.777  -6.870  1.00 10.00      B   
ATOM   1492  CA  PRO B  46     -12.763   7.790  -7.794  1.00 10.00      B   
ATOM   1493  CB  PRO B  46     -14.246   7.875  -7.429  1.00 10.00      B   
ATOM   1494  CG  PRO B  46     -14.316   7.441  -6.004  1.00 10.00      B   
ATOM   1495  CD  PRO B  46     -13.214   6.437  -5.810  1.00 10.00      B   
ATOM   1496  C   PRO B  46     -12.086   9.143  -7.594  1.00 10.00      B   
ATOM   1497  O   PRO B  46     -11.970   9.940  -8.530  1.00 10.00      B   
ATOM   1498  N   SER B  47     -11.621   9.390  -6.376  1.00 10.00      B   
ATOM   1499  HN  SER B  47     -11.732   8.710  -5.676  1.00 10.00      B   
ATOM   1500  CA  SER B  47     -10.957  10.637  -6.041  1.00 10.00      B   
ATOM   1501  CB  SER B  47     -11.328  11.053  -4.618  1.00 10.00      B   
ATOM   1502  OG  SER B  47     -12.723  10.919  -4.390  1.00 10.00      B   
ATOM   1503  HG  SER B  47     -13.196  11.188  -5.184  1.00 10.00      B   
ATOM   1504  C   SER B  47      -9.436  10.519  -6.191  1.00 10.00      B   
ATOM   1505  O   SER B  47      -8.678  10.891  -5.294  1.00 10.00      B   
ATOM   1506  N   LEU B  48      -9.001  10.006  -7.333  1.00 10.00      B   
ATOM   1507  HN  LEU B  48      -9.651   9.730  -8.012  1.00 10.00      B   
ATOM   1508  CA  LEU B  48      -7.583   9.844  -7.604  1.00 10.00      B   
ATOM   1509  CB  LEU B  48      -7.331   8.573  -8.418  1.00 10.00      B   
ATOM   1510  CG  LEU B  48      -5.866   8.243  -8.715  1.00 10.00      B   
ATOM   1511  CD1 LEU B  48      -5.113   7.944  -7.426  1.00 10.00      B   
ATOM   1512  CD2 LEU B  48      -5.764   7.078  -9.686  1.00 10.00      B   
ATOM   1513  C   LEU B  48      -7.039  11.057  -8.344  1.00 10.00      B   
ATOM   1514  O   LEU B  48      -7.303  11.241  -9.531  1.00 10.00      B   
ATOM   1515  N   ASP B  49      -6.291  11.886  -7.636  1.00 10.00      B   
ATOM   1516  HN  ASP B  49      -6.119  11.689  -6.686  1.00 10.00      B   
ATOM   1517  CA  ASP B  49      -5.712  13.083  -8.232  1.00 10.00      B   
ATOM   1518  CB  ASP B  49      -5.811  14.270  -7.277  1.00 10.00      B   
ATOM   1519  CG  ASP B  49      -7.024  15.128  -7.548  1.00 10.00      B   
ATOM   1520  OD1 ASP B  49      -7.023  15.863  -8.560  1.00 10.00      B   
ATOM   1521  OD2 ASP B  49      -7.981  15.078  -6.745  1.00 10.00      B   
ATOM   1522  C   ASP B  49      -4.262  12.856  -8.617  1.00 10.00      B   
ATOM   1523  O   ASP B  49      -3.601  11.972  -8.078  1.00 10.00      B   
ATOM   1524  N   ASN B  50      -3.771  13.655  -9.547  1.00 10.00      B   
ATOM   1525  HN  ASN B  50      -4.347  14.349  -9.938  1.00 10.00      B   
ATOM   1526  CA  ASN B  50      -2.392  13.535 -10.002  1.00 10.00      B   
ATOM   1527  CB  ASN B  50      -2.350  13.361 -11.524  1.00 10.00      B   
ATOM   1528  CG  ASN B  50      -0.947  13.170 -12.071  1.00 10.00      B   
ATOM   1529  OD1 ASN B  50      -0.600  13.721 -13.114  1.00 10.00      B   
ATOM   1530  ND2 ASN B  50      -0.137  12.372 -11.388  1.00 10.00      B   
ATOM   1531 HD21 ASN B  50      -0.477  11.948 -10.572  1.00 10.00      B   
ATOM   1532 HD22 ASN B  50       0.774  12.235 -11.726  1.00 10.00      B   
ATOM   1533  C   ASN B  50      -1.582  14.755  -9.591  1.00 10.00      B   
ATOM   1534  O   ASN B  50      -2.000  15.891  -9.819  1.00 10.00      B   
ATOM   1535  N   PHE B  51      -0.431  14.518  -8.976  1.00 10.00      B   
ATOM   1536  HN  PHE B  51      -0.153  13.588  -8.817  1.00 10.00      B   
ATOM   1537  CA  PHE B  51       0.435  15.601  -8.534  1.00 10.00      B   
ATOM   1538  CB  PHE B  51       1.485  15.081  -7.547  1.00 10.00      B   
ATOM   1539  CG  PHE B  51       1.671  15.946  -6.330  1.00 10.00      B   
ATOM   1540  CD1 PHE B  51       1.276  15.499  -5.081  1.00 10.00      B   
ATOM   1541  CD2 PHE B  51       2.244  17.201  -6.437  1.00 10.00      B   
ATOM   1542  CE1 PHE B  51       1.446  16.290  -3.960  1.00 10.00      B   
ATOM   1543  CE2 PHE B  51       2.418  17.998  -5.322  1.00 10.00      B   
ATOM   1544  CZ  PHE B  51       2.018  17.542  -4.082  1.00 10.00      B   
ATOM   1545  C   PHE B  51       1.116  16.266  -9.728  1.00 10.00      B   
ATOM   1546  O   PHE B  51       1.698  15.588 -10.581  1.00 10.00      B   
ATOM   1547  N   LYS B  52       1.030  17.588  -9.786  1.00 10.00      B   
ATOM   1548  HN  LYS B  52       0.543  18.067  -9.079  1.00 10.00      B   
ATOM   1549  CA  LYS B  52       1.637  18.349 -10.872  1.00 10.00      B   
ATOM   1550  CB  LYS B  52       0.959  19.713 -11.008  1.00 10.00      B   
ATOM   1551  CG  LYS B  52      -0.532  19.655 -11.286  1.00 10.00      B   
ATOM   1552  CD  LYS B  52      -1.166  21.016 -11.060  1.00 10.00      B   
ATOM   1553  CE  LYS B  52      -2.629  21.028 -11.464  1.00 10.00      B   
ATOM   1554  NZ  LYS B  52      -3.306  22.276 -11.029  1.00 10.00      B   
ATOM   1555  HZ1 LYS B  52      -2.747  23.107 -11.311  1.00 10.00      B   
ATOM   1556  HZ2 LYS B  52      -3.412  22.283  -9.995  1.00 10.00      B   
ATOM   1557  HZ3 LYS B  52      -4.249  22.342 -11.460  1.00 10.00      B   
ATOM   1558  C   LYS B  52       3.121  18.557 -10.613  1.00 10.00      B   
ATOM   1559  O   LYS B  52       3.943  18.450 -11.524  1.00 10.00      B   
ATOM   1560  N   TYR B  53       3.448  18.866  -9.366  1.00 10.00      B   
ATOM   1561  HN  TYR B  53       2.734  18.945  -8.695  1.00 10.00      B   
ATOM   1562  CA  TYR B  53       4.825  19.108  -8.962  1.00 10.00      B   
ATOM   1563  CB  TYR B  53       4.845  19.824  -7.607  1.00 10.00      B   
ATOM   1564  CG  TYR B  53       6.189  20.394  -7.219  1.00 10.00      B   
ATOM   1565  CD1 TYR B  53       6.732  21.468  -7.911  1.00 10.00      B   
ATOM   1566  CD2 TYR B  53       6.909  19.863  -6.159  1.00 10.00      B   
ATOM   1567  CE1 TYR B  53       7.956  21.999  -7.558  1.00 10.00      B   
ATOM   1568  CE2 TYR B  53       8.135  20.386  -5.801  1.00 10.00      B   
ATOM   1569  CZ  TYR B  53       8.654  21.455  -6.502  1.00 10.00      B   
ATOM   1570  OH  TYR B  53       9.873  21.984  -6.139  1.00 10.00      B   
ATOM   1571  HH  TYR B  53       9.942  22.887  -6.476  1.00 10.00      B   
ATOM   1572  C   TYR B  53       5.616  17.806  -8.886  1.00 10.00      B   
ATOM   1573  O   TYR B  53       6.660  17.662  -9.526  1.00 10.00      B   
ATOM   1574  N   LEU B  54       5.108  16.861  -8.107  1.00 10.00      B   
ATOM   1575  HN  LEU B  54       4.265  17.030  -7.642  1.00 10.00      B   
ATOM   1576  CA  LEU B  54       5.765  15.575  -7.936  1.00 10.00      B   
ATOM   1577  CB  LEU B  54       5.398  14.957  -6.584  1.00 10.00      B   
ATOM   1578  CG  LEU B  54       5.797  15.759  -5.343  1.00 10.00      B   
ATOM   1579  CD1 LEU B  54       5.277  15.086  -4.083  1.00 10.00      B   
ATOM   1580  CD2 LEU B  54       7.307  15.932  -5.275  1.00 10.00      B   
ATOM   1581  C   LEU B  54       5.398  14.623  -9.069  1.00 10.00      B   
ATOM   1582  O   LEU B  54       4.277  14.113  -9.131  1.00 10.00      B   
ATOM   1583  N   ASP B  55       6.355  14.392  -9.956  1.00 10.00      B   
ATOM   1584  HN  ASP B  55       7.223  14.834  -9.843  1.00 10.00      B   
ATOM   1585  CA  ASP B  55       6.154  13.506 -11.098  1.00 10.00      B   
ATOM   1586  CB  ASP B  55       7.360  13.562 -12.043  1.00 10.00      B   
ATOM   1587  CG  ASP B  55       7.059  12.986 -13.417  1.00 10.00      B   
ATOM   1588  OD1 ASP B  55       6.584  13.742 -14.293  1.00 10.00      B   
ATOM   1589  OD2 ASP B  55       7.294  11.777 -13.630  1.00 10.00      B   
ATOM   1590  C   ASP B  55       5.918  12.069 -10.641  1.00 10.00      B   
ATOM   1591  O   ASP B  55       6.549  11.603  -9.685  1.00 10.00      B   
ATOM   1592  N   LYS B  56       4.991  11.392 -11.316  1.00 10.00      B   
ATOM   1593  HN  LYS B  56       4.514  11.848 -12.039  1.00 10.00      B   
ATOM   1594  CA  LYS B  56       4.641   9.999 -11.019  1.00 10.00      B   
ATOM   1595  CB  LYS B  56       5.804   9.046 -11.305  1.00 10.00      B   
ATOM   1596  CG  LYS B  56       6.081   8.848 -12.784  1.00 10.00      B   
ATOM   1597  CD  LYS B  56       7.111   7.761 -13.021  1.00 10.00      B   
ATOM   1598  CE  LYS B  56       7.272   7.479 -14.505  1.00 10.00      B   
ATOM   1599  NZ  LYS B  56       8.196   6.343 -14.762  1.00 10.00      B   
ATOM   1600  HZ1 LYS B  56       8.393   6.267 -15.781  1.00 10.00      B   
ATOM   1601  HZ2 LYS B  56       7.770   5.453 -14.438  1.00 10.00      B   
ATOM   1602  HZ3 LYS B  56       9.093   6.491 -14.259  1.00 10.00      B   
ATOM   1603  C   LYS B  56       4.117   9.815  -9.599  1.00 10.00      B   
ATOM   1604  O   LYS B  56       4.403   8.815  -8.938  1.00 10.00      B   
ATOM   1605  N   HIS B  57       3.340  10.783  -9.134  1.00 10.00      B   
ATOM   1606  HN  HIS B  57       3.138  11.550  -9.710  1.00 10.00      B   
ATOM   1607  CA  HIS B  57       2.767  10.727  -7.794  1.00 10.00      B   
ATOM   1608  CB  HIS B  57       3.474  11.702  -6.850  1.00 10.00      B   
ATOM   1609  CG  HIS B  57       4.754  11.163  -6.288  1.00 10.00      B   
ATOM   1610  ND1 HIS B  57       5.898  10.989  -7.039  1.00 10.00      B   
ATOM   1611  HD1 HIS B  57       5.997  11.190  -7.998  1.00 10.00      B   
ATOM   1612  CD2 HIS B  57       5.064  10.746  -5.038  1.00 10.00      B   
ATOM   1613  CE1 HIS B  57       6.850  10.487  -6.277  1.00 10.00      B   
ATOM   1614  NE2 HIS B  57       6.369  10.331  -5.061  1.00 10.00      B   
ATOM   1615  HE2 HIS B  57       6.867   9.965  -4.294  1.00 10.00      B   
ATOM   1616  C   HIS B  57       1.271  11.009  -7.845  1.00 10.00      B   
ATOM   1617  O   HIS B  57       0.811  11.824  -8.648  1.00 10.00      B   
ATOM   1618  N   TYR B  58       0.513  10.338  -6.995  1.00 10.00      B   
ATOM   1619  HN  TYR B  58       0.933   9.720  -6.358  1.00 10.00      B   
ATOM   1620  CA  TYR B  58      -0.930  10.507  -6.967  1.00 10.00      B   
ATOM   1621  CB  TYR B  58      -1.629   9.206  -7.378  1.00 10.00      B   
ATOM   1622  CG  TYR B  58      -1.541   8.893  -8.858  1.00 10.00      B   
ATOM   1623  CD1 TYR B  58      -0.767   7.836  -9.325  1.00 10.00      B   
ATOM   1624  CD2 TYR B  58      -2.234   9.655  -9.790  1.00 10.00      B   
ATOM   1625  CE1 TYR B  58      -0.687   7.552 -10.678  1.00 10.00      B   
ATOM   1626  CE2 TYR B  58      -2.160   9.378 -11.141  1.00 10.00      B   
ATOM   1627  CZ  TYR B  58      -1.388   8.327 -11.580  1.00 10.00      B   
ATOM   1628  OH  TYR B  58      -1.313   8.049 -12.928  1.00 10.00      B   
ATOM   1629  HH  TYR B  58      -0.859   8.774 -13.379  1.00 10.00      B   
ATOM   1630  C   TYR B  58      -1.415  10.957  -5.594  1.00 10.00      B   
ATOM   1631  O   TYR B  58      -0.794  10.659  -4.572  1.00 10.00      B   
ATOM   1632  N   VAL B  59      -2.524  11.681  -5.589  1.00 10.00      B   
ATOM   1633  HN  VAL B  59      -2.967  11.878  -6.444  1.00 10.00      B   
ATOM   1634  CA  VAL B  59      -3.119  12.180  -4.360  1.00 10.00      B   
ATOM   1635  CB  VAL B  59      -3.293  13.712  -4.389  1.00 10.00      B   
ATOM   1636  CG1 VAL B  59      -3.627  14.238  -3.001  1.00 10.00      B   
ATOM   1637  CG2 VAL B  59      -2.043  14.387  -4.930  1.00 10.00      B   
ATOM   1638  C   VAL B  59      -4.482  11.535  -4.147  1.00 10.00      B   
ATOM   1639  O   VAL B  59      -5.405  11.730  -4.941  1.00 10.00      B   
ATOM   1640  N   PHE B  60      -4.601  10.769  -3.080  1.00 10.00      B   
ATOM   1641  HN  PHE B  60      -3.827  10.665  -2.476  1.00 10.00      B   
ATOM   1642  CA  PHE B  60      -5.847  10.089  -2.759  1.00 10.00      B   
ATOM   1643  CB  PHE B  60      -5.565   8.759  -2.060  1.00 10.00      B   
ATOM   1644  CG  PHE B  60      -4.937   7.718  -2.936  1.00 10.00      B   
ATOM   1645  CD1 PHE B  60      -3.566   7.687  -3.126  1.00 10.00      B   
ATOM   1646  CD2 PHE B  60      -5.718   6.761  -3.560  1.00 10.00      B   
ATOM   1647  CE1 PHE B  60      -2.985   6.721  -3.921  1.00 10.00      B   
ATOM   1648  CE2 PHE B  60      -5.144   5.793  -4.358  1.00 10.00      B   
ATOM   1649  CZ  PHE B  60      -3.776   5.772  -4.539  1.00 10.00      B   
ATOM   1650  C   PHE B  60      -6.714  10.956  -1.857  1.00 10.00      B   
ATOM   1651  O   PHE B  60      -6.219  11.867  -1.195  1.00 10.00      B   
ATOM   1652  N   ASN B  61      -8.004  10.672  -1.840  1.00 10.00      B   
ATOM   1653  HN  ASN B  61      -8.337   9.944  -2.406  1.00 10.00      B   
ATOM   1654  CA  ASN B  61      -8.945  11.407  -1.008  1.00 10.00      B   
ATOM   1655  CB  ASN B  61      -9.768  12.381  -1.856  1.00 10.00      B   
ATOM   1656  CG  ASN B  61     -11.015  12.887  -1.157  1.00 10.00      B   
ATOM   1657  OD1 ASN B  61     -10.958  13.799  -0.334  1.00 10.00      B   
ATOM   1658  ND2 ASN B  61     -12.155  12.307  -1.496  1.00 10.00      B   
ATOM   1659 HD21 ASN B  61     -12.129  11.597  -2.172  1.00 10.00      B   
ATOM   1660 HD22 ASN B  61     -12.978  12.602  -1.054  1.00 10.00      B   
ATOM   1661  C   ASN B  61      -9.844  10.424  -0.272  1.00 10.00      B   
ATOM   1662  O   ASN B  61     -10.606   9.685  -0.897  1.00 10.00      B   
ATOM   1663  N   VAL B  62      -9.727  10.402   1.049  1.00 10.00      B   
ATOM   1664  HN  VAL B  62      -9.112  11.037   1.484  1.00 10.00      B   
ATOM   1665  CA  VAL B  62     -10.507   9.490   1.881  1.00 10.00      B   
ATOM   1666  CB  VAL B  62      -9.708   8.207   2.216  1.00 10.00      B   
ATOM   1667  CG1 VAL B  62      -9.625   7.285   1.010  1.00 10.00      B   
ATOM   1668  CG2 VAL B  62      -8.315   8.553   2.724  1.00 10.00      B   
ATOM   1669  C   VAL B  62     -10.925  10.164   3.186  1.00 10.00      B   
ATOM   1670  O   VAL B  62     -10.900  11.392   3.298  1.00 10.00      B   
ATOM   1671  N   GLY B  63     -11.319   9.354   4.166  1.00 10.00      B   
ATOM   1672  HN  GLY B  63     -11.353   8.388   3.999  1.00 10.00      B   
ATOM   1673  CA  GLY B  63     -11.726   9.875   5.460  1.00 10.00      B   
ATOM   1674  C   GLY B  63     -12.980  10.712   5.363  1.00 10.00      B   
ATOM   1675  O   GLY B  63     -13.065  11.791   5.953  1.00 10.00      B   
ATOM   1676  N   GLY B  64     -13.953  10.212   4.618  1.00 10.00      B   
ATOM   1677  HN  GLY B  64     -13.827   9.338   4.186  1.00 10.00      B   
ATOM   1678  CA  GLY B  64     -15.192  10.934   4.438  1.00 10.00      B   
ATOM   1679  C   GLY B  64     -15.002  12.120   3.516  1.00 10.00      B   
ATOM   1680  O   GLY B  64     -15.612  13.173   3.709  1.00 10.00      B   
ATOM   1681  N   ASN B  65     -14.131  11.944   2.522  1.00 10.00      B   
ATOM   1682  HN  ASN B  65     -13.679  11.074   2.442  1.00 10.00      B   
ATOM   1683  CA  ASN B  65     -13.825  12.987   1.542  1.00 10.00      B   
ATOM   1684  CB  ASN B  65     -15.058  13.341   0.694  1.00 10.00      B   
ATOM   1685  CG  ASN B  65     -15.476  12.221  -0.242  1.00 10.00      B   
ATOM   1686  OD1 ASN B  65     -14.665  11.384  -0.632  1.00 10.00      B   
ATOM   1687  ND2 ASN B  65     -16.744  12.205  -0.616  1.00 10.00      B   
ATOM   1688 HD21 ASN B  65     -17.339  12.909  -0.269  1.00 10.00      B   
ATOM   1689 HD22 ASN B  65     -17.043  11.492  -1.220  1.00 10.00      B   
ATOM   1690  C   ASN B  65     -13.253  14.234   2.215  1.00 10.00      B   
ATOM   1691  O   ASN B  65     -13.469  15.357   1.754  1.00 10.00      B   
ATOM   1692  N   GLU B  66     -12.507  14.027   3.298  1.00 10.00      B   
ATOM   1693  HN  GLU B  66     -12.353  13.107   3.602  1.00 10.00      B   
ATOM   1694  CA  GLU B  66     -11.916  15.135   4.046  1.00 10.00      B   
ATOM   1695  CB  GLU B  66     -12.498  15.182   5.462  1.00 10.00      B   
ATOM   1696  CG  GLU B  66     -13.905  15.754   5.551  1.00 10.00      B   
ATOM   1697  CD  GLU B  66     -13.931  17.258   5.377  1.00 10.00      B   
ATOM   1698  OE1 GLU B  66     -13.383  17.971   6.244  1.00 10.00      B   
ATOM   1699  OE2 GLU B  66     -14.500  17.736   4.373  1.00 10.00      B   
ATOM   1700  C   GLU B  66     -10.392  15.039   4.128  1.00 10.00      B   
ATOM   1701  O   GLU B  66      -9.707  16.058   4.252  1.00 10.00      B   
ATOM   1702  N   LEU B  67      -9.863  13.826   4.048  1.00 10.00      B   
ATOM   1703  HN  LEU B  67     -10.450  13.052   3.899  1.00 10.00      B   
ATOM   1704  CA  LEU B  67      -8.423  13.615   4.149  1.00 10.00      B   
ATOM   1705  CB  LEU B  67      -8.107  12.450   5.095  1.00 10.00      B   
ATOM   1706  CG  LEU B  67      -8.114  12.774   6.591  1.00 10.00      B   
ATOM   1707  CD1 LEU B  67      -9.530  12.810   7.139  1.00 10.00      B   
ATOM   1708  CD2 LEU B  67      -7.262  11.781   7.362  1.00 10.00      B   
ATOM   1709  C   LEU B  67      -7.783  13.372   2.787  1.00 10.00      B   
ATOM   1710  O   LEU B  67      -8.380  12.748   1.911  1.00 10.00      B   
ATOM   1711  N   ARG B  68      -6.565  13.865   2.621  1.00 10.00      B   
ATOM   1712  HN  ARG B  68      -6.136  14.341   3.365  1.00 10.00      B   
ATOM   1713  CA  ARG B  68      -5.834  13.702   1.375  1.00 10.00      B   
ATOM   1714  CB  ARG B  68      -5.534  15.061   0.741  1.00 10.00      B   
ATOM   1715  CG  ARG B  68      -6.717  15.691   0.026  1.00 10.00      B   
ATOM   1716  CD  ARG B  68      -7.091  14.912  -1.225  1.00 10.00      B   
ATOM   1717  NE  ARG B  68      -7.719  15.768  -2.231  1.00 10.00      B   
ATOM   1718  HE  ARG B  68      -8.083  16.631  -1.923  1.00 10.00      B   
ATOM   1719  CZ  ARG B  68      -7.827  15.446  -3.517  1.00 10.00      B   
ATOM   1720  NH1 ARG B  68      -7.359  14.285  -3.963  1.00 10.00      B   
ATOM   1721 HH11 ARG B  68      -6.903  13.616  -3.308  1.00 10.00      B   
ATOM   1722 HH12 ARG B  68      -7.448  14.038  -4.974  1.00 10.00      B   
ATOM   1723  NH2 ARG B  68      -8.392  16.290  -4.368  1.00 10.00      B   
ATOM   1724 HH21 ARG B  68      -8.753  17.211  -4.037  1.00 10.00      B   
ATOM   1725 HH22 ARG B  68      -8.471  16.030  -5.383  1.00 10.00      B   
ATOM   1726  C   ARG B  68      -4.540  12.939   1.630  1.00 10.00      B   
ATOM   1727  O   ARG B  68      -3.747  13.316   2.495  1.00 10.00      B   
ATOM   1728  N   VAL B  69      -4.339  11.863   0.887  1.00 10.00      B   
ATOM   1729  HN  VAL B  69      -5.006  11.624   0.202  1.00 10.00      B   
ATOM   1730  CA  VAL B  69      -3.149  11.031   1.044  1.00 10.00      B   
ATOM   1731  CB  VAL B  69      -3.526   9.533   1.145  1.00 10.00      B   
ATOM   1732  CG1 VAL B  69      -2.304   8.689   1.459  1.00 10.00      B   
ATOM   1733  CG2 VAL B  69      -4.606   9.313   2.196  1.00 10.00      B   
ATOM   1734  C   VAL B  69      -2.188  11.226  -0.127  1.00 10.00      B   
ATOM   1735  O   VAL B  69      -2.580  11.104  -1.285  1.00 10.00      B   
ATOM   1736  N   VAL B  70      -0.934  11.536   0.175  1.00 10.00      B   
ATOM   1737  HN  VAL B  70      -0.672  11.625   1.119  1.00 10.00      B   
ATOM   1738  CA  VAL B  70       0.069  11.740  -0.860  1.00 10.00      B   
ATOM   1739  CB  VAL B  70       1.016  12.909  -0.506  1.00 10.00      B   
ATOM   1740  CG1 VAL B  70       1.998  13.175  -1.639  1.00 10.00      B   
ATOM   1741  CG2 VAL B  70       0.215  14.164  -0.188  1.00 10.00      B   
ATOM   1742  C   VAL B  70       0.887  10.466  -1.059  1.00 10.00      B   
ATOM   1743  O   VAL B  70       1.692  10.090  -0.202  1.00 10.00      B   
ATOM   1744  N   ALA B  71       0.678   9.804  -2.186  1.00 10.00      B   
ATOM   1745  HN  ALA B  71       0.034  10.158  -2.842  1.00 10.00      B   
ATOM   1746  CA  ALA B  71       1.392   8.572  -2.487  1.00 10.00      B   
ATOM   1747  CB  ALA B  71       0.410   7.475  -2.861  1.00 10.00      B   
ATOM   1748  C   ALA B  71       2.405   8.784  -3.604  1.00 10.00      B   
ATOM   1749  O   ALA B  71       2.113   9.445  -4.605  1.00 10.00      B   
ATOM   1750  N   VAL B  73       5.031   6.308  -7.759  1.00 10.00      B   
ATOM   1751  HN  VAL B  73       4.719   6.938  -8.451  1.00 10.00      B   
ATOM   1752  CA  VAL B  73       4.351   5.028  -7.597  1.00 10.00      B   
ATOM   1753  CB  VAL B  73       2.843   5.207  -7.318  1.00 10.00      B   
ATOM   1754  CG1 VAL B  73       2.196   3.869  -6.985  1.00 10.00      B   
ATOM   1755  CG2 VAL B  73       2.622   6.204  -6.190  1.00 10.00      B   
ATOM   1756  C   VAL B  73       4.537   4.151  -8.832  1.00 10.00      B   
ATOM   1757  O   VAL B  73       4.082   4.493  -9.926  1.00 10.00      B   
ATOM   1758  N   PHE B  74       5.221   3.029  -8.653  1.00 10.00      B   
ATOM   1759  HN  PHE B  74       5.570   2.815  -7.759  1.00 10.00      B   
ATOM   1760  CA  PHE B  74       5.461   2.104  -9.750  1.00 10.00      B   
ATOM   1761  CB  PHE B  74       6.857   1.486  -9.647  1.00 10.00      B   
ATOM   1762  CG  PHE B  74       7.953   2.361 -10.183  1.00 10.00      B   
ATOM   1763  CD1 PHE B  74       8.698   3.160  -9.334  1.00 10.00      B   
ATOM   1764  CD2 PHE B  74       8.233   2.381 -11.538  1.00 10.00      B   
ATOM   1765  CE1 PHE B  74       9.706   3.965  -9.826  1.00 10.00      B   
ATOM   1766  CE2 PHE B  74       9.238   3.183 -12.038  1.00 10.00      B   
ATOM   1767  CZ  PHE B  74       9.975   3.977 -11.181  1.00 10.00      B   
ATOM   1768  C   PHE B  74       4.401   1.010  -9.777  1.00 10.00      B   
ATOM   1769  O   PHE B  74       4.319   0.186  -8.862  1.00 10.00      B   
ATOM   1770  N   PHE B  75       3.583   1.010 -10.818  1.00 10.00      B   
ATOM   1771  HN  PHE B  75       3.688   1.696 -11.514  1.00 10.00      B   
ATOM   1772  CA  PHE B  75       2.528   0.017 -10.955  1.00 10.00      B   
ATOM   1773  CB  PHE B  75       1.349   0.591 -11.744  1.00 10.00      B   
ATOM   1774  CG  PHE B  75       0.565   1.637 -11.002  1.00 10.00      B   
ATOM   1775  CD1 PHE B  75       0.869   2.984 -11.139  1.00 10.00      B   
ATOM   1776  CD2 PHE B  75      -0.481   1.275 -10.171  1.00 10.00      B   
ATOM   1777  CE1 PHE B  75       0.145   3.947 -10.459  1.00 10.00      B   
ATOM   1778  CE2 PHE B  75      -1.210   2.229  -9.487  1.00 10.00      B   
ATOM   1779  CZ  PHE B  75      -0.897   3.569  -9.631  1.00 10.00      B   
ATOM   1780  C   PHE B  75       3.054  -1.243 -11.630  1.00 10.00      B   
ATOM   1781  O   PHE B  75       2.644  -2.354 -11.297  1.00 10.00      B   
ATOM   1782  N   GLU B  76       3.983  -1.059 -12.560  1.00 10.00      B   
ATOM   1783  HN  GLU B  76       4.273  -0.144 -12.765  1.00 10.00      B   
ATOM   1784  CA  GLU B  76       4.580  -2.168 -13.296  1.00 10.00      B   
ATOM   1785  CB  GLU B  76       5.588  -1.641 -14.319  1.00 10.00      B   
ATOM   1786  CG  GLU B  76       4.965  -1.149 -15.613  1.00 10.00      B   
ATOM   1787  CD  GLU B  76       4.175  -2.226 -16.321  1.00 10.00      B   
ATOM   1788  OE1 GLU B  76       4.659  -3.379 -16.384  1.00 10.00      B   
ATOM   1789  OE2 GLU B  76       3.069  -1.926 -16.819  1.00 10.00      B   
ATOM   1790  C   GLU B  76       5.273  -3.157 -12.367  1.00 10.00      B   
ATOM   1791  O   GLU B  76       5.065  -4.367 -12.463  1.00 10.00      B   
ATOM   1792  N   SER B  77       6.097  -2.632 -11.474  1.00 10.00      B   
ATOM   1793  HN  SER B  77       6.234  -1.660 -11.459  1.00 10.00      B   
ATOM   1794  CA  SER B  77       6.835  -3.453 -10.531  1.00 10.00      B   
ATOM   1795  CB  SER B  77       8.144  -2.742 -10.192  1.00 10.00      B   
ATOM   1796  OG  SER B  77       8.126  -1.410 -10.693  1.00 10.00      B   
ATOM   1797  HG  SER B  77       8.589  -1.379 -11.543  1.00 10.00      B   
ATOM   1798  C   SER B  77       6.026  -3.717  -9.260  1.00 10.00      B   
ATOM   1799  O   SER B  77       6.492  -4.415  -8.356  1.00 10.00      B   
ATOM   1800  N   GLN B  78       4.814  -3.157  -9.212  1.00 10.00      B   
ATOM   1801  HN  GLN B  78       4.509  -2.633  -9.981  1.00 10.00      B   
ATOM   1802  CA  GLN B  78       3.916  -3.304  -8.067  1.00 10.00      B   
ATOM   1803  CB  GLN B  78       3.412  -4.742  -7.922  1.00 10.00      B   
ATOM   1804  CG  GLN B  78       2.431  -5.163  -9.004  1.00 10.00      B   
ATOM   1805  CD  GLN B  78       1.784  -6.505  -8.721  1.00 10.00      B   
ATOM   1806  OE1 GLN B  78       1.601  -6.893  -7.568  1.00 10.00      B   
ATOM   1807  NE2 GLN B  78       1.431  -7.223  -9.776  1.00 10.00      B   
ATOM   1808 HE21 GLN B  78       1.603  -6.853 -10.664  1.00 10.00      B   
ATOM   1809 HE22 GLN B  78       1.015  -8.097  -9.625  1.00 10.00      B   
ATOM   1810  C   GLN B  78       4.546  -2.799  -6.770  1.00 10.00      B   
ATOM   1811  O   GLN B  78       4.585  -3.502  -5.756  1.00 10.00      B   
ATOM   1812  N   LYS B  79       5.039  -1.572  -6.809  1.00 10.00      B   
ATOM   1813  HN  LYS B  79       4.968  -1.054  -7.640  1.00 10.00      B   
ATOM   1814  CA  LYS B  79       5.655  -0.961  -5.643  1.00 10.00      B   
ATOM   1815  CB  LYS B  79       7.078  -0.483  -5.948  1.00 10.00      B   
ATOM   1816  CG  LYS B  79       8.174  -1.459  -5.533  1.00 10.00      B   
ATOM   1817  CD  LYS B  79       8.186  -2.699  -6.412  1.00 10.00      B   
ATOM   1818  CE  LYS B  79       9.152  -3.754  -5.890  1.00 10.00      B   
ATOM   1819  NZ  LYS B  79       9.106  -4.999  -6.705  1.00 10.00      B   
ATOM   1820  HZ1 LYS B  79       8.169  -5.447  -6.627  1.00 10.00      B   
ATOM   1821  HZ2 LYS B  79       9.832  -5.679  -6.379  1.00 10.00      B   
ATOM   1822  HZ3 LYS B  79       9.288  -4.776  -7.702  1.00 10.00      B   
ATOM   1823  C   LYS B  79       4.791   0.191  -5.141  1.00 10.00      B   
ATOM   1824  O   LYS B  79       4.783   1.279  -5.721  1.00 10.00      B   
ATOM   1825  N   CYS B  80       4.042  -0.066  -4.080  1.00 10.00      B   
ATOM   1826  HN  CYS B  80       4.091  -0.954  -3.666  1.00 10.00      B   
ATOM   1827  CA  CYS B  80       3.166   0.939  -3.498  1.00 10.00      B   
ATOM   1828  CB  CYS B  80       1.869   0.281  -3.019  1.00 10.00      B   
ATOM   1829  SG  CYS B  80       1.273  -1.050  -4.088  1.00 10.00      B   
ATOM   1830  HG  CYS B  80       1.846  -0.902  -5.275  1.00 10.00      B   
ATOM   1831  C   CYS B  80       3.857   1.631  -2.329  1.00 10.00      B   
ATOM   1832  O   CYS B  80       4.439   0.970  -1.465  1.00 10.00      B   
ATOM   1833  N   TYR B  81       3.792   2.954  -2.296  1.00 10.00      B   
ATOM   1834  HN  TYR B  81       3.296   3.430  -2.997  1.00 10.00      B   
ATOM   1835  CA  TYR B  81       4.422   3.721  -1.230  1.00 10.00      B   
ATOM   1836  CB  TYR B  81       5.887   4.023  -1.575  1.00 10.00      B   
ATOM   1837  CG  TYR B  81       6.661   4.687  -0.459  1.00 10.00      B   
ATOM   1838  CD1 TYR B  81       7.144   3.947   0.611  1.00 10.00      B   
ATOM   1839  CD2 TYR B  81       6.908   6.056  -0.472  1.00 10.00      B   
ATOM   1840  CE1 TYR B  81       7.847   4.549   1.635  1.00 10.00      B   
ATOM   1841  CE2 TYR B  81       7.612   6.665   0.547  1.00 10.00      B   
ATOM   1842  CZ  TYR B  81       8.077   5.907   1.596  1.00 10.00      B   
ATOM   1843  OH  TYR B  81       8.775   6.509   2.616  1.00 10.00      B   
ATOM   1844  HH  TYR B  81       8.212   7.176   3.034  1.00 10.00      B   
ATOM   1845  C   TYR B  81       3.664   5.017  -0.960  1.00 10.00      B   
ATOM   1846  O   TYR B  81       3.187   5.676  -1.887  1.00 10.00      B   
ATOM   1847  N   ILE B  82       3.546   5.361   0.314  1.00 10.00      B   
ATOM   1848  HN  ILE B  82       3.934   4.776   1.001  1.00 10.00      B   
ATOM   1849  CA  ILE B  82       2.870   6.577   0.737  1.00 10.00      B   
ATOM   1850  CB  ILE B  82       1.577   6.253   1.521  1.00 10.00      B   
ATOM   1851  CG1 ILE B  82       0.542   5.598   0.600  1.00 10.00      B   
ATOM   1852  CG2 ILE B  82       1.005   7.503   2.173  1.00 10.00      B   
ATOM   1853  CD1 ILE B  82      -0.709   5.129   1.311  1.00 10.00      B   
ATOM   1854  C   ILE B  82       3.814   7.381   1.624  1.00 10.00      B   
ATOM   1855  O   ILE B  82       4.478   6.815   2.493  1.00 10.00      B   
ATOM   1856  N   ARG B  83       3.889   8.687   1.403  1.00 10.00      B   
ATOM   1857  HN  ARG B  83       3.329   9.093   0.704  1.00 10.00      B   
ATOM   1858  CA  ARG B  83       4.777   9.530   2.190  1.00 10.00      B   
ATOM   1859  CB  ARG B  83       5.361  10.657   1.337  1.00 10.00      B   
ATOM   1860  CG  ARG B  83       6.412  11.484   2.060  1.00 10.00      B   
ATOM   1861  CD  ARG B  83       6.247  12.968   1.778  1.00 10.00      B   
ATOM   1862  NE  ARG B  83       6.918  13.378   0.546  1.00 10.00      B   
ATOM   1863  HE  ARG B  83       7.429  12.691   0.058  1.00 10.00      B   
ATOM   1864  CZ  ARG B  83       6.863  14.613   0.046  1.00 10.00      B   
ATOM   1865  NH1 ARG B  83       6.160  15.554   0.669  1.00 10.00      B   
ATOM   1866 HH11 ARG B  83       6.117  16.520   0.277  1.00 10.00      B   
ATOM   1867 HH12 ARG B  83       5.639  15.333   1.558  1.00 10.00      B   
ATOM   1868  NH2 ARG B  83       7.521  14.908  -1.068  1.00 10.00      B   
ATOM   1869 HH21 ARG B  83       7.484  15.873  -1.463  1.00 10.00      B   
ATOM   1870 HH22 ARG B  83       8.086  14.175  -1.555  1.00 10.00      B   
ATOM   1871  C   ARG B  83       4.073  10.104   3.416  1.00 10.00      B   
ATOM   1872  O   ARG B  83       4.481   9.857   4.551  1.00 10.00      B   
ATOM   1873  N   GLU B  84       3.017  10.871   3.184  1.00 10.00      B   
ATOM   1874  HN  GLU B  84       2.723  11.020   2.262  1.00 10.00      B   
ATOM   1875  CA  GLU B  84       2.272  11.487   4.272  1.00 10.00      B   
ATOM   1876  CB  GLU B  84       2.895  12.835   4.652  1.00 10.00      B   
ATOM   1877  CG  GLU B  84       2.901  13.871   3.533  1.00 10.00      B   
ATOM   1878  CD  GLU B  84       3.851  15.019   3.807  1.00 10.00      B   
ATOM   1879  OE1 GLU B  84       3.853  15.539   4.946  1.00 10.00      B   
ATOM   1880  OE2 GLU B  84       4.600  15.407   2.887  1.00 10.00      B   
ATOM   1881  C   GLU B  84       0.805  11.664   3.904  1.00 10.00      B   
ATOM   1882  O   GLU B  84       0.447  11.691   2.724  1.00 10.00      B   
ATOM   1883  N   VAL B  85      -0.041  11.772   4.918  1.00 10.00      B   
ATOM   1884  HN  VAL B  85       0.306  11.733   5.837  1.00 10.00      B   
ATOM   1885  CA  VAL B  85      -1.472  11.951   4.708  1.00 10.00      B   
ATOM   1886  CB  VAL B  85      -2.301  11.076   5.673  1.00 10.00      B   
ATOM   1887  CG1 VAL B  85      -3.791  11.291   5.448  1.00 10.00      B   
ATOM   1888  CG2 VAL B  85      -1.939   9.608   5.510  1.00 10.00      B   
ATOM   1889  C   VAL B  85      -1.859  13.416   4.897  1.00 10.00      B   
ATOM   1890  O   VAL B  85      -1.139  14.176   5.553  1.00 10.00      B   
ATOM   1891  N   THR B  87      -4.124  18.879   8.049  1.00 10.00      B   
ATOM   1892  HN  THR B  87      -3.588  19.637   8.383  1.00 10.00      B   
ATOM   1893  CA  THR B  87      -5.571  19.033   7.931  1.00 10.00      B   
ATOM   1894  CB  THR B  87      -6.104  20.082   8.929  1.00 10.00      B   
ATOM   1895  OG1 THR B  87      -5.356  21.299   8.797  1.00 10.00      B   
ATOM   1896  HG1 THR B  87      -4.428  21.139   9.048  1.00 10.00      B   
ATOM   1897  CG2 THR B  87      -5.982  19.569  10.356  1.00 10.00      B   
ATOM   1898  C   THR B  87      -5.968  19.429   6.510  1.00 10.00      B   
ATOM   1899  O   THR B  87      -5.105  19.622   5.648  1.00 10.00      B   
ATOM   1900  N   HIS B  88      -7.270  19.565   6.270  1.00 10.00      B   
ATOM   1901  HN  HIS B  88      -7.911  19.421   7.000  1.00 10.00      B   
ATOM   1902  CA  HIS B  88      -7.765  19.935   4.950  1.00 10.00      B   
ATOM   1903  CB  HIS B  88      -9.283  19.760   4.866  1.00 10.00      B   
ATOM   1904  CG  HIS B  88      -9.799  19.622   3.466  1.00 10.00      B   
ATOM   1905  ND1 HIS B  88     -10.055  18.401   2.882  1.00 10.00      B   
ATOM   1906  HD1 HIS B  88      -9.933  17.523   3.310  1.00 10.00      B   
ATOM   1907  CD2 HIS B  88     -10.100  20.555   2.531  1.00 10.00      B   
ATOM   1908  CE1 HIS B  88     -10.493  18.588   1.652  1.00 10.00      B   
ATOM   1909  NE2 HIS B  88     -10.530  19.883   1.416  1.00 10.00      B   
ATOM   1910  HE2 HIS B  88     -10.823  20.300   0.573  1.00 10.00      B   
ATOM   1911  C   HIS B  88      -7.377  21.368   4.606  1.00 10.00      B   
ATOM   1912  O   HIS B  88      -7.018  21.664   3.470  1.00 10.00      B   
ATOM   1913  N   LYS B  89      -7.436  22.246   5.601  1.00 10.00      B   
ATOM   1914  HN  LYS B  89      -7.736  21.945   6.485  1.00 10.00      B   
ATOM   1915  CA  LYS B  89      -7.080  23.650   5.411  1.00 10.00      B   
ATOM   1916  CB  LYS B  89      -7.324  24.450   6.690  1.00 10.00      B   
ATOM   1917  CG  LYS B  89      -8.787  24.652   7.039  1.00 10.00      B   
ATOM   1918  CD  LYS B  89      -8.929  25.425   8.335  1.00 10.00      B   
ATOM   1919  CE  LYS B  89     -10.373  25.794   8.611  1.00 10.00      B   
ATOM   1920  NZ  LYS B  89     -10.502  26.572   9.867  1.00 10.00      B   
ATOM   1921  HZ1 LYS B  89     -10.173  26.005  10.674  1.00 10.00      B   
ATOM   1922  HZ2 LYS B  89     -11.493  26.835  10.029  1.00 10.00      B   
ATOM   1923  HZ3 LYS B  89      -9.933  27.441   9.812  1.00 10.00      B   
ATOM   1924  C   LYS B  89      -5.619  23.783   4.998  1.00 10.00      B   
ATOM   1925  O   LYS B  89      -5.267  24.631   4.175  1.00 10.00      B   
ATOM   1926  N   GLU B  90      -4.775  22.937   5.576  1.00 10.00      B   
ATOM   1927  HN  GLU B  90      -5.119  22.288   6.226  1.00 10.00      B   
ATOM   1928  CA  GLU B  90      -3.354  22.950   5.274  1.00 10.00      B   
ATOM   1929  CB  GLU B  90      -2.581  22.117   6.296  1.00 10.00      B   
ATOM   1930  CG  GLU B  90      -2.603  22.698   7.700  1.00 10.00      B   
ATOM   1931  CD  GLU B  90      -2.029  21.755   8.732  1.00 10.00      B   
ATOM   1932  OE1 GLU B  90      -2.788  20.916   9.262  1.00 10.00      B   
ATOM   1933  OE2 GLU B  90      -0.819  21.852   9.025  1.00 10.00      B   
ATOM   1934  C   GLU B  90      -3.106  22.436   3.864  1.00 10.00      B   
ATOM   1935  O   GLU B  90      -2.221  22.923   3.164  1.00 10.00      B   
ATOM   1936  N   TYR B  91      -3.901  21.455   3.448  1.00 10.00      B   
ATOM   1937  HN  TYR B  91      -4.584  21.101   4.058  1.00 10.00      B   
ATOM   1938  CA  TYR B  91      -3.774  20.882   2.112  1.00 10.00      B   
ATOM   1939  CB  TYR B  91      -4.728  19.698   1.934  1.00 10.00      B   
ATOM   1940  CG  TYR B  91      -4.779  19.169   0.518  1.00 10.00      B   
ATOM   1941  CD1 TYR B  91      -3.761  18.367   0.022  1.00 10.00      B   
ATOM   1942  CD2 TYR B  91      -5.837  19.483  -0.327  1.00 10.00      B   
ATOM   1943  CE1 TYR B  91      -3.793  17.891  -1.274  1.00 10.00      B   
ATOM   1944  CE2 TYR B  91      -5.880  19.010  -1.623  1.00 10.00      B   
ATOM   1945  CZ  TYR B  91      -4.855  18.217  -2.091  1.00 10.00      B   
ATOM   1946  OH  TYR B  91      -4.891  17.749  -3.387  1.00 10.00      B   
ATOM   1947  HH  TYR B  91      -5.217  18.450  -3.968  1.00 10.00      B   
ATOM   1948  C   TYR B  91      -4.040  21.943   1.046  1.00 10.00      B   
ATOM   1949  O   TYR B  91      -3.365  21.988   0.017  1.00 10.00      B   
ATOM   1950  N   ASP B  92      -5.022  22.798   1.310  1.00 10.00      B   
ATOM   1951  HN  ASP B  92      -5.530  22.698   2.143  1.00 10.00      B   
ATOM   1952  CA  ASP B  92      -5.382  23.869   0.388  1.00 10.00      B   
ATOM   1953  CB  ASP B  92      -6.535  24.698   0.959  1.00 10.00      B   
ATOM   1954  CG  ASP B  92      -7.892  24.249   0.456  1.00 10.00      B   
ATOM   1955  OD1 ASP B  92      -8.355  24.784  -0.576  1.00 10.00      B   
ATOM   1956  OD2 ASP B  92      -8.507  23.368   1.093  1.00 10.00      B   
ATOM   1957  C   ASP B  92      -4.185  24.771   0.115  1.00 10.00      B   
ATOM   1958  O   ASP B  92      -3.997  25.252  -1.004  1.00 10.00      B   
ATOM   1959  N   PHE B  93      -3.373  24.982   1.144  1.00 10.00      B   
ATOM   1960  HN  PHE B  93      -3.578  24.559   2.006  1.00 10.00      B   
ATOM   1961  CA  PHE B  93      -2.185  25.813   1.032  1.00 10.00      B   
ATOM   1962  CB  PHE B  93      -1.808  26.377   2.406  1.00 10.00      B   
ATOM   1963  CG  PHE B  93      -1.039  27.666   2.342  1.00 10.00      B   
ATOM   1964  CD1 PHE B  93      -1.674  28.846   1.996  1.00 10.00      B   
ATOM   1965  CD2 PHE B  93       0.318  27.696   2.622  1.00 10.00      B   
ATOM   1966  CE1 PHE B  93      -0.972  30.034   1.928  1.00 10.00      B   
ATOM   1967  CE2 PHE B  93       1.027  28.880   2.558  1.00 10.00      B   
ATOM   1968  CZ  PHE B  93       0.381  30.051   2.209  1.00 10.00      B   
ATOM   1969  C   PHE B  93      -1.032  24.997   0.457  1.00 10.00      B   
ATOM   1970  O   PHE B  93      -0.208  25.506  -0.305  1.00 10.00      B   
ATOM   1971  N   PHE B  94      -0.998  23.718   0.814  1.00 10.00      B   
ATOM   1972  HN  PHE B  94      -1.694  23.379   1.421  1.00 10.00      B   
ATOM   1973  CA  PHE B  94       0.036  22.801   0.347  1.00 10.00      B   
ATOM   1974  CB  PHE B  94      -0.187  21.411   0.959  1.00 10.00      B   
ATOM   1975  CG  PHE B  94       0.848  20.390   0.585  1.00 10.00      B   
ATOM   1976  CD1 PHE B  94       2.098  20.405   1.176  1.00 10.00      B   
ATOM   1977  CD2 PHE B  94       0.567  19.412  -0.354  1.00 10.00      B   
ATOM   1978  CE1 PHE B  94       3.050  19.466   0.839  1.00 10.00      B   
ATOM   1979  CE2 PHE B  94       1.514  18.469  -0.698  1.00 10.00      B   
ATOM   1980  CZ  PHE B  94       2.758  18.496  -0.100  1.00 10.00      B   
ATOM   1981  C   PHE B  94       0.037  22.717  -1.179  1.00 10.00      B   
ATOM   1982  O   PHE B  94       1.083  22.855  -1.822  1.00 10.00      B   
ATOM   1983  N   THR B  95      -1.140  22.505  -1.752  1.00 10.00      B   
ATOM   1984  HN  THR B  95      -1.937  22.390  -1.183  1.00 10.00      B   
ATOM   1985  CA  THR B  95      -1.286  22.413  -3.198  1.00 10.00      B   
ATOM   1986  CB  THR B  95      -2.639  21.781  -3.575  1.00 10.00      B   
ATOM   1987  OG1 THR B  95      -2.850  20.615  -2.767  1.00 10.00      B   
ATOM   1988  HG1 THR B  95      -2.370  19.869  -3.150  1.00 10.00      B   
ATOM   1989  CG2 THR B  95      -2.659  21.379  -5.040  1.00 10.00      B   
ATOM   1990  C   THR B  95      -1.153  23.793  -3.844  1.00 10.00      B   
ATOM   1991  O   THR B  95      -0.782  23.911  -5.012  1.00 10.00      B   
ATOM   1992  N   ALA B  96      -1.450  24.836  -3.076  1.00 10.00      B   
ATOM   1993  HN  ALA B  96      -1.740  24.684  -2.150  1.00 10.00      B   
ATOM   1994  CA  ALA B  96      -1.349  26.199  -3.572  1.00 10.00      B   
ATOM   1995  CB  ALA B  96      -1.982  27.174  -2.593  1.00 10.00      B   
ATOM   1996  C   ALA B  96       0.109  26.565  -3.822  1.00 10.00      B   
ATOM   1997  O   ALA B  96       0.456  27.060  -4.892  1.00 10.00      B   
ATOM   1998  N   VAL B  97       0.955  26.314  -2.826  1.00 10.00      B   
ATOM   1999  HN  VAL B  97       0.608  25.925  -1.993  1.00 10.00      B   
ATOM   2000  CA  VAL B  97       2.381  26.606  -2.935  1.00 10.00      B   
ATOM   2001  CB  VAL B  97       3.093  26.472  -1.568  1.00 10.00      B   
ATOM   2002  CG1 VAL B  97       4.588  26.732  -1.699  1.00 10.00      B   
ATOM   2003  CG2 VAL B  97       2.480  27.425  -0.555  1.00 10.00      B   
ATOM   2004  C   VAL B  97       3.032  25.666  -3.947  1.00 10.00      B   
ATOM   2005  O   VAL B  97       3.848  26.082  -4.769  1.00 10.00      B   
ATOM   2006  N   HIS B  98       2.644  24.399  -3.904  1.00 10.00      B   
ATOM   2007  HN  HIS B  98       1.962  24.124  -3.249  1.00 10.00      B   
ATOM   2008  CA  HIS B  98       3.195  23.408  -4.823  1.00 10.00      B   
ATOM   2009  CB  HIS B  98       3.305  22.032  -4.162  1.00 10.00      B   
ATOM   2010  CG  HIS B  98       4.400  21.949  -3.146  1.00 10.00      B   
ATOM   2011  ND1 HIS B  98       4.167  21.891  -1.787  1.00 10.00      B   
ATOM   2012  HD1 HIS B  98       3.285  21.889  -1.356  1.00 10.00      B   
ATOM   2013  CD2 HIS B  98       5.746  21.924  -3.293  1.00 10.00      B   
ATOM   2014  CE1 HIS B  98       5.322  21.837  -1.145  1.00 10.00      B   
ATOM   2015  NE2 HIS B  98       6.292  21.854  -2.038  1.00 10.00      B   
ATOM   2016  HE2 HIS B  98       7.254  21.822  -1.830  1.00 10.00      B   
ATOM   2017  C   HIS B  98       2.384  23.348  -6.113  1.00 10.00      B   
ATOM   2018  O   HIS B  98       1.823  22.311  -6.467  1.00 10.00      B   
ATOM   2019  N   ARG B  99       2.334  24.479  -6.804  1.00 10.00      B   
ATOM   2020  HN  ARG B  99       2.813  25.262  -6.458  1.00 10.00      B   
ATOM   2021  CA  ARG B  99       1.595  24.602  -8.055  1.00 10.00      B   
ATOM   2022  CB  ARG B  99       0.860  25.944  -8.078  1.00 10.00      B   
ATOM   2023  CG  ARG B  99       1.798  27.133  -8.227  1.00 10.00      B   
ATOM   2024  CD  ARG B  99       1.187  28.407  -7.681  1.00 10.00      B   
ATOM   2025  NE  ARG B  99       0.469  29.165  -8.699  1.00 10.00      B   
ATOM   2026  HE  ARG B  99       0.061  28.657  -9.438  1.00 10.00      B   
ATOM   2027  CZ  ARG B  99       0.339  30.491  -8.677  1.00 10.00      B   
ATOM   2028  NH1 ARG B  99       0.889  31.201  -7.691  1.00 10.00      B   
ATOM   2029 HH11 ARG B  99       0.783  32.239  -7.672  1.00 10.00      B   
ATOM   2030 HH12 ARG B  99       1.428  30.726  -6.932  1.00 10.00      B   
ATOM   2031  NH2 ARG B  99      -0.348  31.108  -9.629  1.00 10.00      B   
ATOM   2032 HH21 ARG B  99      -0.456  32.147  -9.609  1.00 10.00      B   
ATOM   2033 HH22 ARG B  99      -0.786  30.561 -10.403  1.00 10.00      B   
ATOM   2034  C   ARG B  99       2.550  24.542  -9.240  1.00 10.00      B   
ATOM   2035  O   ARG B  99       2.120  24.490 -10.392  1.00 10.00      B   
ATOM   2036  N   THR B 100       3.844  24.541  -8.937  1.00 10.00      B   
ATOM   2037  HN  THR B 100       4.108  24.559  -7.992  1.00 10.00      B   
ATOM   2038  CB  THR B 100       4.721  23.329 -10.937  1.00 10.00      B   
ATOM   2039  OG1 THR B 100       4.421  22.144 -10.188  1.00 10.00      B   
ATOM   2040  HG1 THR B 100       3.827  22.371  -9.469  1.00 10.00      B   
ATOM   2041  CG2 THR B 100       6.000  23.106 -11.732  1.00 10.00      B   
ATOM   2042  CA  THR B 100       4.887  24.513  -9.959  1.00 10.00      B   
ATOM   2043  C   THR B 100       4.929  25.833 -10.727  1.00 10.00      B   
ATOM   2044  O   THR B 100       5.653  26.756 -10.285  1.00 10.00      B   
ATOM   2045  OXT THR B 100       4.233  25.958 -11.757  1.00 10.00      B   
END
