# Supplementary material for: Large-scale discovery of protein interactions at residue resolution using co-evolution calculated from genomic sequences
Source: Nat Commun. 2021 Mar 2;12:1396. doi: 10.1038/s41467-021-21636-z (PMC7925567; doi:10.1038/s41467-021-21636-z)
Supplement: Supplementary file 12 — Supplementary Data 10 [file 41467_2021_21636_MOESM12_ESM.zip › supplementary/allpdb1601_HIGA_HIGB/models/haddock_top5_haddock_9w.pdb]

REMARK FILENAME="haddock_9w.pdb0"
REMARK ===============================================================
REMARK HADDOCK run for haddock
REMARK initial structure: haddock_9.pdb
REMARK final NOE weights: unambig 50 amb: 50
REMARK ===============================================================
REMARK            total,bonds,angles,improper,dihe,vdw,elec,air,cdih,coup,rdcs,vean,dani,xpcs,rg
REMARK energies: -301.398, 0, 0, 0, 0, -72.3803, -309.05, 80.0314, 0, 0, 0, 0, 0, 0, 0
REMARK ===============================================================
REMARK            bonds,angles,impropers,dihe,air,cdih,coup,rdcs,vean,dani,xpcs
REMARK rms-dev.: 0,0,0,0,1.45534,0,0, 0, 0, 0, 0
REMARK ===============================================================
REMARK               air,cdih,coup,rdcs,vean,dani,xpcs
REMARK               >0.3,>5,>1,>0,>5,>0.2,>0.2
REMARK violations.: 2, 0, 0, 0, 0, 0, 0
REMARK ===============================================================
REMARK                        CVpartition#,violations,rms
REMARK AIRs cross-validation: 2, 0, NaN
REMARK ===============================================================
REMARK NCS energy: 0
REMARK ===============================================================
REMARK Symmetry energy: 0
REMARK ===============================================================
REMARK Desolvation energy: -30.3964
REMARK Internal energy free molecules: 36180.7
REMARK Internal energy complex: -7271.47
REMARK Binding energy: -43864
REMARK ===============================================================
REMARK buried surface area: 2328.45
REMARK ===============================================================
REMARK water - chain1: 0 0 0
REMARK water - chain2: 0 0 0
REMARK water - chain3: 0 0 0
REMARK water - chain4: 0 0 0
REMARK water - chain5: 0 0 0
REMARK water - chain6: 0 0 0
REMARK ===============================================================
REMARK water - water: 0 0 0
REMARK ===============================================================
REMARK DATE:14-May-2020  12:30:00       created by user: he47
REMARK VERSION:1.3
ATOM      1  CB  ALA A   3     -24.540 -25.510  12.787  1.00 10.00      A   
ATOM      2  C   ALA A   3     -23.184 -26.007  10.748  1.00 10.00      A   
ATOM      3  O   ALA A   3     -23.303 -24.930  10.155  1.00 10.00      A   
ATOM      4  N   ALA A   3     -22.079 -25.320  12.849  1.00 10.00      A   
ATOM      5  HT1 ALA A   3     -21.181 -25.733  12.523  1.00 10.00      A   
ATOM      6  HT2 ALA A   3     -22.109 -25.359  13.886  1.00 10.00      A   
ATOM      7  HT3 ALA A   3     -22.115 -24.324  12.555  1.00 10.00      A   
ATOM      8  CA  ALA A   3     -23.221 -26.063  12.269  1.00 10.00      A   
ATOM      9  N   ILE A   4     -23.014 -27.166  10.121  1.00 10.00      A   
ATOM     10  HN  ILE A   4     -22.915 -27.989  10.650  1.00 10.00      A   
ATOM     11  CA  ILE A   4     -22.965 -27.252   8.667  1.00 10.00      A   
ATOM     12  CB  ILE A   4     -22.607 -28.672   8.181  1.00 10.00      A   
ATOM     13  CG1 ILE A   4     -23.502 -29.718   8.853  1.00 10.00      A   
ATOM     14  CG2 ILE A   4     -21.138 -28.972   8.439  1.00 10.00      A   
ATOM     15  CD1 ILE A   4     -23.358 -31.112   8.280  1.00 10.00      A   
ATOM     16  C   ILE A   4     -24.296 -26.823   8.058  1.00 10.00      A   
ATOM     17  O   ILE A   4     -25.339 -26.918   8.708  1.00 10.00      A   
ATOM     18  N   ALA A   5     -24.239 -26.333   6.820  1.00 10.00      A   
ATOM     19  HN  ALA A   5     -23.366 -26.288   6.377  1.00 10.00      A   
ATOM     20  CA  ALA A   5     -25.420 -25.861   6.082  1.00 10.00      A   
ATOM     21  CB  ALA A   5     -26.522 -26.910   6.015  1.00 10.00      A   
ATOM     22  C   ALA A   5     -25.939 -24.520   6.606  1.00 10.00      A   
ATOM     23  O   ALA A   5     -26.177 -23.597   5.829  1.00 10.00      A   
ATOM     24  N   ASP A   6     -26.089 -24.412   7.921  1.00 10.00      A   
ATOM     25  HN  ASP A   6     -25.869 -25.184   8.489  1.00 10.00      A   
ATOM     26  CA  ASP A   6     -26.574 -23.185   8.546  1.00 10.00      A   
ATOM     27  CB  ASP A   6     -26.697 -23.367  10.062  1.00 10.00      A   
ATOM     28  CG  ASP A   6     -27.309 -22.164  10.753  1.00 10.00      A   
ATOM     29  OD1 ASP A   6     -28.538 -22.164  10.977  1.00 10.00      A   
ATOM     30  OD2 ASP A   6     -26.565 -21.217  11.084  1.00 10.00      A   
ATOM     31  C   ASP A   6     -25.650 -22.015   8.225  1.00 10.00      A   
ATOM     32  O   ASP A   6     -26.098 -20.968   7.760  1.00 10.00      A   
ATOM     33  N   ILE A   7     -24.357 -22.206   8.458  1.00 10.00      A   
ATOM     34  HN  ILE A   7     -24.061 -23.065   8.836  1.00 10.00      A   
ATOM     35  CA  ILE A   7     -23.368 -21.167   8.182  1.00 10.00      A   
ATOM     36  CB  ILE A   7     -21.983 -21.527   8.768  1.00 10.00      A   
ATOM     37  CG1 ILE A   7     -22.106 -21.851  10.259  1.00 10.00      A   
ATOM     38  CG2 ILE A   7     -20.993 -20.386   8.555  1.00 10.00      A   
ATOM     39  CD1 ILE A   7     -20.815 -22.315  10.893  1.00 10.00      A   
ATOM     40  C   ILE A   7     -23.239 -20.943   6.675  1.00 10.00      A   
ATOM     41  O   ILE A   7     -23.039 -19.818   6.213  1.00 10.00      A   
ATOM     42  N   LEU A   8     -23.373 -22.022   5.914  1.00 10.00      A   
ATOM     43  HN  LEU A   8     -23.551 -22.884   6.340  1.00 10.00      A   
ATOM     44  CA  LEU A   8     -23.273 -21.957   4.462  1.00 10.00      A   
ATOM     45  CB  LEU A   8     -23.340 -23.363   3.858  1.00 10.00      A   
ATOM     46  CG  LEU A   8     -22.276 -24.357   4.337  1.00 10.00      A   
ATOM     47  CD1 LEU A   8     -22.449 -25.699   3.645  1.00 10.00      A   
ATOM     48  CD2 LEU A   8     -20.877 -23.807   4.102  1.00 10.00      A   
ATOM     49  C   LEU A   8     -24.375 -21.073   3.883  1.00 10.00      A   
ATOM     50  O   LEU A   8     -24.110 -20.198   3.053  1.00 10.00      A   
ATOM     51  N   GLN A   9     -25.605 -21.293   4.349  1.00 10.00      A   
ATOM     52  HN  GLN A   9     -25.744 -22.007   5.012  1.00 10.00      A   
ATOM     53  CA  GLN A   9     -26.753 -20.518   3.898  1.00 10.00      A   
ATOM     54  CB  GLN A   9     -28.046 -21.047   4.525  1.00 10.00      A   
ATOM     55  CG  GLN A   9     -29.309 -20.359   4.028  1.00 10.00      A   
ATOM     56  CD  GLN A   9     -29.553 -20.563   2.543  1.00 10.00      A   
ATOM     57  OE1 GLN A   9     -30.212 -21.518   2.136  1.00 10.00      A   
ATOM     58  NE2 GLN A   9     -29.027 -19.667   1.724  1.00 10.00      A   
ATOM     59 HE21 GLN A   9     -28.511 -18.927   2.115  1.00 10.00      A   
ATOM     60 HE22 GLN A   9     -29.175 -19.777   0.757  1.00 10.00      A   
ATOM     61  C   GLN A   9     -26.564 -19.044   4.231  1.00 10.00      A   
ATOM     62  O   GLN A   9     -26.909 -18.171   3.431  1.00 10.00      A   
ATOM     63  N   ALA A  10     -26.001 -18.776   5.407  1.00 10.00      A   
ATOM     64  HN  ALA A  10     -25.754 -19.520   6.000  1.00 10.00      A   
ATOM     65  CA  ALA A  10     -25.749 -17.407   5.838  1.00 10.00      A   
ATOM     66  CB  ALA A  10     -25.180 -17.386   7.246  1.00 10.00      A   
ATOM     67  C   ALA A  10     -24.793 -16.731   4.870  1.00 10.00      A   
ATOM     68  O   ALA A  10     -25.004 -15.584   4.469  1.00 10.00      A   
ATOM     69  N   GLY A  11     -23.746 -17.458   4.488  1.00 10.00      A   
ATOM     70  HN  GLY A  11     -23.631 -18.364   4.855  1.00 10.00      A   
ATOM     71  CA  GLY A  11     -22.773 -16.930   3.551  1.00 10.00      A   
ATOM     72  C   GLY A  11     -23.387 -16.717   2.185  1.00 10.00      A   
ATOM     73  O   GLY A  11     -23.087 -15.734   1.503  1.00 10.00      A   
ATOM     74  N   GLU A  12     -24.264 -17.635   1.794  1.00 10.00      A   
ATOM     75  HN  GLU A  12     -24.462 -18.391   2.391  1.00 10.00      A   
ATOM     76  CA  GLU A  12     -24.940 -17.556   0.511  1.00 10.00      A   
ATOM     77  CB  GLU A  12     -25.819 -18.786   0.279  1.00 10.00      A   
ATOM     78  CG  GLU A  12     -25.048 -20.072   0.029  1.00 10.00      A   
ATOM     79  CD  GLU A  12     -25.923 -21.165  -0.542  1.00 10.00      A   
ATOM     80  OE1 GLU A  12     -26.407 -21.009  -1.682  1.00 10.00      A   
ATOM     81  OE2 GLU A  12     -26.129 -22.191   0.138  1.00 10.00      A   
ATOM     82  C   GLU A  12     -25.780 -16.289   0.432  1.00 10.00      A   
ATOM     83  O   GLU A  12     -25.784 -15.601  -0.586  1.00 10.00      A   
ATOM     84  N   LYS A  13     -26.471 -15.972   1.524  1.00 10.00      A   
ATOM     85  HN  LYS A  13     -26.413 -16.555   2.315  1.00 10.00      A   
ATOM     86  CA  LYS A  13     -27.313 -14.780   1.575  1.00 10.00      A   
ATOM     87  CB  LYS A  13     -28.093 -14.715   2.890  1.00 10.00      A   
ATOM     88  CG  LYS A  13     -29.045 -15.882   3.094  1.00 10.00      A   
ATOM     89  CD  LYS A  13     -29.935 -15.673   4.309  1.00 10.00      A   
ATOM     90  CE  LYS A  13     -30.764 -16.915   4.600  1.00 10.00      A   
ATOM     91  NZ  LYS A  13     -31.911 -16.629   5.505  1.00 10.00      A   
ATOM     92  HZ1 LYS A  13     -32.652 -16.110   4.988  1.00 10.00      A   
ATOM     93  HZ2 LYS A  13     -31.598 -16.055   6.312  1.00 10.00      A   
ATOM     94  HZ3 LYS A  13     -32.316 -17.519   5.865  1.00 10.00      A   
ATOM     95  C   LYS A  13     -26.475 -13.519   1.385  1.00 10.00      A   
ATOM     96  O   LYS A  13     -26.879 -12.593   0.687  1.00 10.00      A   
ATOM     97  N   LEU A  14     -25.297 -13.503   2.001  1.00 10.00      A   
ATOM     98  HN  LEU A  14     -25.038 -14.272   2.548  1.00 10.00      A   
ATOM     99  CA  LEU A  14     -24.386 -12.368   1.888  1.00 10.00      A   
ATOM    100  CB  LEU A  14     -23.216 -12.524   2.864  1.00 10.00      A   
ATOM    101  CG  LEU A  14     -23.558 -12.436   4.354  1.00 10.00      A   
ATOM    102  CD1 LEU A  14     -22.356 -12.810   5.205  1.00 10.00      A   
ATOM    103  CD2 LEU A  14     -24.050 -11.042   4.712  1.00 10.00      A   
ATOM    104  C   LEU A  14     -23.860 -12.255   0.462  1.00 10.00      A   
ATOM    105  O   LEU A  14     -23.649 -11.159  -0.058  1.00 10.00      A   
ATOM    106  N   THR A  15     -23.667 -13.406  -0.169  1.00 10.00      A   
ATOM    107  HN  THR A  15     -23.865 -14.243   0.301  1.00 10.00      A   
ATOM    108  CA  THR A  15     -23.173 -13.461  -1.539  1.00 10.00      A   
ATOM    109  CB  THR A  15     -22.695 -14.883  -1.906  1.00 10.00      A   
ATOM    110  OG1 THR A  15     -21.873 -15.402  -0.845  1.00 10.00      A   
ATOM    111  HG1 THR A  15     -22.376 -15.403  -0.018  1.00 10.00      A   
ATOM    112  CG2 THR A  15     -21.885 -14.863  -3.195  1.00 10.00      A   
ATOM    113  C   THR A  15     -24.258 -13.008  -2.517  1.00 10.00      A   
ATOM    114  O   THR A  15     -23.963 -12.502  -3.602  1.00 10.00      A   
ATOM    115  N   ALA A  16     -25.515 -13.202  -2.126  1.00 10.00      A   
ATOM    116  HN  ALA A  16     -25.687 -13.641  -1.267  1.00 10.00      A   
ATOM    117  CA  ALA A  16     -26.644 -12.795  -2.948  1.00 10.00      A   
ATOM    118  CB  ALA A  16     -27.942 -13.368  -2.400  1.00 10.00      A   
ATOM    119  C   ALA A  16     -26.710 -11.276  -3.004  1.00 10.00      A   
ATOM    120  O   ALA A  16     -27.015 -10.693  -4.047  1.00 10.00      A   
ATOM    121  N   VAL A  17     -26.402 -10.640  -1.877  1.00 10.00      A   
ATOM    122  HN  VAL A  17     -26.165 -11.167  -1.083  1.00 10.00      A   
ATOM    123  CA  VAL A  17     -26.408  -9.185  -1.791  1.00 10.00      A   
ATOM    124  CB  VAL A  17     -26.397  -8.695  -0.327  1.00 10.00      A   
ATOM    125  CG1 VAL A  17     -26.526  -7.180  -0.261  1.00 10.00      A   
ATOM    126  CG2 VAL A  17     -27.507  -9.362   0.472  1.00 10.00      A   
ATOM    127  C   VAL A  17     -25.199  -8.611  -2.528  1.00 10.00      A   
ATOM    128  O   VAL A  17     -25.345  -7.757  -3.406  1.00 10.00      A   
ATOM    129  N   ALA A  18     -24.013  -9.096  -2.173  1.00 10.00      A   
ATOM    130  HN  ALA A  18     -23.969  -9.779  -1.468  1.00 10.00      A   
ATOM    131  CA  ALA A  18     -22.775  -8.646  -2.797  1.00 10.00      A   
ATOM    132  CB  ALA A  18     -21.785  -8.177  -1.742  1.00 10.00      A   
ATOM    133  C   ALA A  18     -22.169  -9.764  -3.645  1.00 10.00      A   
ATOM    134  O   ALA A  18     -21.486 -10.649  -3.129  1.00 10.00      A   
ATOM    135  N   PRO A  19     -22.408  -9.727  -4.965  1.00 10.00      A   
ATOM    136  CA  PRO A  19     -21.909 -10.751  -5.895  1.00 10.00      A   
ATOM    137  CB  PRO A  19     -22.544 -10.360  -7.235  1.00 10.00      A   
ATOM    138  CG  PRO A  19     -22.845  -8.908  -7.103  1.00 10.00      A   
ATOM    139  CD  PRO A  19     -23.181  -8.683  -5.657  1.00 10.00      A   
ATOM    140  C   PRO A  19     -20.388 -10.762  -6.012  1.00 10.00      A   
ATOM    141  O   PRO A  19     -19.787 -11.788  -6.327  1.00 10.00      A   
ATOM    142  N   PHE A  20     -19.769  -9.621  -5.746  1.00 10.00      A   
ATOM    143  HN  PHE A  20     -20.301  -8.839  -5.487  1.00 10.00      A   
ATOM    144  CA  PHE A  20     -18.318  -9.500  -5.835  1.00 10.00      A   
ATOM    145  CB  PHE A  20     -17.902  -8.053  -6.129  1.00 10.00      A   
ATOM    146  CG  PHE A  20     -18.575  -7.021  -5.265  1.00 10.00      A   
ATOM    147  CD1 PHE A  20     -18.138  -6.783  -3.972  1.00 10.00      A   
ATOM    148  CD2 PHE A  20     -19.644  -6.286  -5.749  1.00 10.00      A   
ATOM    149  CE1 PHE A  20     -18.750  -5.829  -3.181  1.00 10.00      A   
ATOM    150  CE2 PHE A  20     -20.262  -5.332  -4.964  1.00 10.00      A   
ATOM    151  CZ  PHE A  20     -19.815  -5.105  -3.677  1.00 10.00      A   
ATOM    152  C   PHE A  20     -17.614 -10.017  -4.581  1.00 10.00      A   
ATOM    153  O   PHE A  20     -16.389 -10.088  -4.534  1.00 10.00      A   
ATOM    154  N   LEU A  21     -18.392 -10.394  -3.573  1.00 10.00      A   
ATOM    155  HN  LEU A  21     -19.366 -10.334  -3.670  1.00 10.00      A   
ATOM    156  CA  LEU A  21     -17.829 -10.897  -2.324  1.00 10.00      A   
ATOM    157  CB  LEU A  21     -18.911 -10.963  -1.244  1.00 10.00      A   
ATOM    158  CG  LEU A  21     -18.428 -11.187   0.191  1.00 10.00      A   
ATOM    159  CD1 LEU A  21     -17.636  -9.987   0.689  1.00 10.00      A   
ATOM    160  CD2 LEU A  21     -19.603 -11.475   1.111  1.00 10.00      A   
ATOM    161  C   LEU A  21     -17.189 -12.272  -2.520  1.00 10.00      A   
ATOM    162  O   LEU A  21     -16.209 -12.618  -1.857  1.00 10.00      A   
ATOM    163  N   ALA A  22     -17.740 -13.047  -3.443  1.00 10.00      A   
ATOM    164  HN  ALA A  22     -18.511 -12.716  -3.948  1.00 10.00      A   
ATOM    165  CA  ALA A  22     -17.224 -14.378  -3.727  1.00 10.00      A   
ATOM    166  CB  ALA A  22     -18.344 -15.286  -4.203  1.00 10.00      A   
ATOM    167  C   ALA A  22     -16.108 -14.317  -4.764  1.00 10.00      A   
ATOM    168  O   ALA A  22     -15.295 -15.236  -4.878  1.00 10.00      A   
ATOM    169  N   GLY A  23     -16.075 -13.227  -5.517  1.00 10.00      A   
ATOM    170  HN  GLY A  23     -16.748 -12.530  -5.380  1.00 10.00      A   
ATOM    171  CA  GLY A  23     -15.066 -13.054  -6.535  1.00 10.00      A   
ATOM    172  C   GLY A  23     -15.353 -11.858  -7.409  1.00 10.00      A   
ATOM    173  O   GLY A  23     -16.498 -11.623  -7.794  1.00 10.00      A   
ATOM    174  N   ILE A  24     -14.316 -11.104  -7.718  1.00 10.00      A   
ATOM    175  HN  ILE A  24     -13.426 -11.357  -7.390  1.00 10.00      A   
ATOM    176  CA  ILE A  24     -14.447  -9.925  -8.551  1.00 10.00      A   
ATOM    177  CB  ILE A  24     -13.444  -8.828  -8.134  1.00 10.00      A   
ATOM    178  CG1 ILE A  24     -13.651  -8.453  -6.662  1.00 10.00      A   
ATOM    179  CG2 ILE A  24     -13.593  -7.606  -9.026  1.00 10.00      A   
ATOM    180  CD1 ILE A  24     -12.615  -7.496  -6.116  1.00 10.00      A   
ATOM    181  C   ILE A  24     -14.213 -10.303 -10.009  1.00 10.00      A   
ATOM    182  O   ILE A  24     -13.135 -10.786 -10.372  1.00 10.00      A   
ATOM    183  N   GLN A  25     -15.223 -10.103 -10.838  1.00 10.00      A   
ATOM    184  HN  GLN A  25     -16.062  -9.719 -10.493  1.00 10.00      A   
ATOM    185  CA  GLN A  25     -15.120 -10.445 -12.246  1.00 10.00      A   
ATOM    186  CB  GLN A  25     -16.474 -10.899 -12.801  1.00 10.00      A   
ATOM    187  CG  GLN A  25     -17.089 -12.074 -12.054  1.00 10.00      A   
ATOM    188  CD  GLN A  25     -16.126 -13.236 -11.883  1.00 10.00      A   
ATOM    189  OE1 GLN A  25     -15.247 -13.461 -12.715  1.00 10.00      A   
ATOM    190  NE2 GLN A  25     -16.287 -13.983 -10.806  1.00 10.00      A   
ATOM    191 HE21 GLN A  25     -17.008 -13.750 -10.188  1.00 10.00      A   
ATOM    192 HE22 GLN A  25     -15.678 -14.741 -10.667  1.00 10.00      A   
ATOM    193  C   GLN A  25     -14.558  -9.303 -13.082  1.00 10.00      A   
ATOM    194  O   GLN A  25     -13.528  -9.452 -13.740  1.00 10.00      A   
ATOM    195  N   ASN A  26     -15.217  -8.159 -13.041  1.00 10.00      A   
ATOM    196  HN  ASN A  26     -16.007  -8.077 -12.463  1.00 10.00      A   
ATOM    197  CA  ASN A  26     -14.783  -7.009 -13.829  1.00 10.00      A   
ATOM    198  CB  ASN A  26     -15.888  -6.561 -14.795  1.00 10.00      A   
ATOM    199  CG  ASN A  26     -17.064  -5.885 -14.115  1.00 10.00      A   
ATOM    200  OD1 ASN A  26     -17.249  -5.985 -12.902  1.00 10.00      A   
ATOM    201  ND2 ASN A  26     -17.880  -5.203 -14.906  1.00 10.00      A   
ATOM    202 HD21 ASN A  26     -17.680  -5.180 -15.866  1.00 10.00      A   
ATOM    203 HD22 ASN A  26     -18.646  -4.740 -14.503  1.00 10.00      A   
ATOM    204  C   ASN A  26     -14.288  -5.854 -12.958  1.00 10.00      A   
ATOM    205  O   ASN A  26     -14.333  -5.927 -11.728  1.00 10.00      A   
ATOM    206  N   GLU A  27     -13.820  -4.793 -13.609  1.00 10.00      A   
ATOM    207  HN  GLU A  27     -13.834  -4.794 -14.592  1.00 10.00      A   
ATOM    208  CA  GLU A  27     -13.295  -3.619 -12.917  1.00 10.00      A   
ATOM    209  CB  GLU A  27     -12.737  -2.623 -13.928  1.00 10.00      A   
ATOM    210  CG  GLU A  27     -11.723  -3.214 -14.889  1.00 10.00      A   
ATOM    211  CD  GLU A  27     -11.625  -2.420 -16.171  1.00 10.00      A   
ATOM    212  OE1 GLU A  27     -11.554  -1.175 -16.098  1.00 10.00      A   
ATOM    213  OE2 GLU A  27     -11.637  -3.037 -17.256  1.00 10.00      A   
ATOM    214  C   GLU A  27     -14.367  -2.933 -12.088  1.00 10.00      A   
ATOM    215  O   GLU A  27     -14.089  -2.419 -11.007  1.00 10.00      A   
ATOM    216  N   GLU A  28     -15.590  -2.929 -12.603  1.00 10.00      A   
ATOM    217  HN  GLU A  28     -15.745  -3.362 -13.469  1.00 10.00      A   
ATOM    218  CA  GLU A  28     -16.708  -2.298 -11.911  1.00 10.00      A   
ATOM    219  CB  GLU A  28     -17.991  -2.405 -12.737  1.00 10.00      A   
ATOM    220  CG  GLU A  28     -17.824  -1.948 -14.179  1.00 10.00      A   
ATOM    221  CD  GLU A  28     -19.126  -1.935 -14.948  1.00 10.00      A   
ATOM    222  OE1 GLU A  28     -19.697  -3.020 -15.185  1.00 10.00      A   
ATOM    223  OE2 GLU A  28     -19.579  -0.836 -15.335  1.00 10.00      A   
ATOM    224  C   GLU A  28     -16.893  -2.910 -10.527  1.00 10.00      A   
ATOM    225  O   GLU A  28     -16.949  -2.195  -9.527  1.00 10.00      A   
ATOM    226  N   GLN A  29     -16.946  -4.238 -10.478  1.00 10.00      A   
ATOM    227  HN  GLN A  29     -16.876  -4.748 -11.314  1.00 10.00      A   
ATOM    228  CA  GLN A  29     -17.110  -4.958  -9.220  1.00 10.00      A   
ATOM    229  CB  GLN A  29     -17.242  -6.460  -9.476  1.00 10.00      A   
ATOM    230  CG  GLN A  29     -18.538  -6.863 -10.162  1.00 10.00      A   
ATOM    231  CD  GLN A  29     -18.485  -8.265 -10.741  1.00 10.00      A   
ATOM    232  OE1 GLN A  29     -17.792  -9.141 -10.226  1.00 10.00      A   
ATOM    233  NE2 GLN A  29     -19.204  -8.484 -11.828  1.00 10.00      A   
ATOM    234 HE21 GLN A  29     -19.724  -7.738 -12.197  1.00 10.00      A   
ATOM    235 HE22 GLN A  29     -19.194  -9.383 -12.218  1.00 10.00      A   
ATOM    236  C   GLN A  29     -15.941  -4.688  -8.273  1.00 10.00      A   
ATOM    237  O   GLN A  29     -16.097  -4.719  -7.053  1.00 10.00      A   
ATOM    238  N   TYR A  30     -14.772  -4.411  -8.846  1.00 10.00      A   
ATOM    239  HN  TYR A  30     -14.712  -4.390  -9.825  1.00 10.00      A   
ATOM    240  CA  TYR A  30     -13.578  -4.137  -8.057  1.00 10.00      A   
ATOM    241  CB  TYR A  30     -12.323  -4.114  -8.939  1.00 10.00      A   
ATOM    242  CG  TYR A  30     -11.102  -3.560  -8.240  1.00 10.00      A   
ATOM    243  CD1 TYR A  30     -10.475  -4.271  -7.225  1.00 10.00      A   
ATOM    244  CD2 TYR A  30     -10.587  -2.314  -8.579  1.00 10.00      A   
ATOM    245  CE1 TYR A  30      -9.375  -3.758  -6.568  1.00 10.00      A   
ATOM    246  CE2 TYR A  30      -9.482  -1.796  -7.929  1.00 10.00      A   
ATOM    247  CZ  TYR A  30      -8.881  -2.521  -6.923  1.00 10.00      A   
ATOM    248  OH  TYR A  30      -7.792  -1.998  -6.256  1.00 10.00      A   
ATOM    249  HH  TYR A  30      -7.093  -2.669  -6.188  1.00 10.00      A   
ATOM    250  C   TYR A  30     -13.714  -2.832  -7.278  1.00 10.00      A   
ATOM    251  O   TYR A  30     -13.630  -2.825  -6.049  1.00 10.00      A   
ATOM    252  N   THR A  31     -13.949  -1.737  -7.988  1.00 10.00      A   
ATOM    253  HN  THR A  31     -14.029  -1.802  -8.964  1.00 10.00      A   
ATOM    254  CA  THR A  31     -14.080  -0.434  -7.351  1.00 10.00      A   
ATOM    255  CB  THR A  31     -14.051   0.714  -8.377  1.00 10.00      A   
ATOM    256  OG1 THR A  31     -13.200   0.347  -9.471  1.00 10.00      A   
ATOM    257  HG1 THR A  31     -13.006   1.131  -9.997  1.00 10.00      A   
ATOM    258  CG2 THR A  31     -13.523   1.994  -7.741  1.00 10.00      A   
ATOM    259  C   THR A  31     -15.330  -0.356  -6.459  1.00 10.00      A   
ATOM    260  O   THR A  31     -15.400   0.470  -5.542  1.00 10.00      A   
ATOM    261  N   GLN A  32     -16.309  -1.221  -6.722  1.00 10.00      A   
ATOM    262  HN  GLN A  32     -16.216  -1.836  -7.482  1.00 10.00      A   
ATOM    263  CA  GLN A  32     -17.521  -1.262  -5.915  1.00 10.00      A   
ATOM    264  CB  GLN A  32     -18.565  -2.194  -6.535  1.00 10.00      A   
ATOM    265  CG  GLN A  32     -19.307  -1.606  -7.723  1.00 10.00      A   
ATOM    266  CD  GLN A  32     -20.257  -2.599  -8.357  1.00 10.00      A   
ATOM    267  OE1 GLN A  32     -20.051  -3.809  -8.278  1.00 10.00      A   
ATOM    268  NE2 GLN A  32     -21.303  -2.095  -8.995  1.00 10.00      A   
ATOM    269 HE21 GLN A  32     -21.402  -1.119  -9.022  1.00 10.00      A   
ATOM    270 HE22 GLN A  32     -21.931  -2.717  -9.415  1.00 10.00      A   
ATOM    271  C   GLN A  32     -17.172  -1.742  -4.513  1.00 10.00      A   
ATOM    272  O   GLN A  32     -17.683  -1.229  -3.515  1.00 10.00      A   
ATOM    273  N   ALA A  33     -16.278  -2.725  -4.448  1.00 10.00      A   
ATOM    274  HN  ALA A  33     -15.919  -3.098  -5.285  1.00 10.00      A   
ATOM    275  CA  ALA A  33     -15.827  -3.273  -3.176  1.00 10.00      A   
ATOM    276  CB  ALA A  33     -15.056  -4.566  -3.403  1.00 10.00      A   
ATOM    277  C   ALA A  33     -14.961  -2.251  -2.449  1.00 10.00      A   
ATOM    278  O   ALA A  33     -14.918  -2.219  -1.218  1.00 10.00      A   
ATOM    279  N   LEU A  34     -14.282  -1.406  -3.225  1.00 10.00      A   
ATOM    280  HN  LEU A  34     -14.349  -1.498  -4.199  1.00 10.00      A   
ATOM    281  CA  LEU A  34     -13.432  -0.363  -2.668  1.00 10.00      A   
ATOM    282  CB  LEU A  34     -12.655   0.359  -3.772  1.00 10.00      A   
ATOM    283  CG  LEU A  34     -11.445  -0.377  -4.342  1.00 10.00      A   
ATOM    284  CD1 LEU A  34     -10.733   0.487  -5.371  1.00 10.00      A   
ATOM    285  CD2 LEU A  34     -10.496  -0.782  -3.229  1.00 10.00      A   
ATOM    286  C   LEU A  34     -14.266   0.637  -1.875  1.00 10.00      A   
ATOM    287  O   LEU A  34     -13.802   1.202  -0.885  1.00 10.00      A   
ATOM    288  N   GLU A  35     -15.502   0.844  -2.318  1.00 10.00      A   
ATOM    289  HN  GLU A  35     -15.808   0.370  -3.122  1.00 10.00      A   
ATOM    290  CA  GLU A  35     -16.413   1.756  -1.642  1.00 10.00      A   
ATOM    291  CB  GLU A  35     -17.648   1.990  -2.514  1.00 10.00      A   
ATOM    292  CG  GLU A  35     -18.538   3.127  -2.042  1.00 10.00      A   
ATOM    293  CD  GLU A  35     -19.911   3.093  -2.671  1.00 10.00      A   
ATOM    294  OE1 GLU A  35     -20.905   2.996  -1.924  1.00 10.00      A   
ATOM    295  OE2 GLU A  35     -20.006   3.167  -3.913  1.00 10.00      A   
ATOM    296  C   GLU A  35     -16.829   1.150  -0.307  1.00 10.00      A   
ATOM    297  O   GLU A  35     -16.935   1.843   0.707  1.00 10.00      A   
ATOM    298  N   LEU A  36     -17.033  -0.163  -0.315  1.00 10.00      A   
ATOM    299  HN  LEU A  36     -16.913  -0.657  -1.154  1.00 10.00      A   
ATOM    300  CA  LEU A  36     -17.427  -0.887   0.881  1.00 10.00      A   
ATOM    301  CB  LEU A  36     -17.761  -2.341   0.540  1.00 10.00      A   
ATOM    302  CG  LEU A  36     -18.279  -3.206   1.690  1.00 10.00      A   
ATOM    303  CD1 LEU A  36     -19.675  -2.768   2.108  1.00 10.00      A   
ATOM    304  CD2 LEU A  36     -18.265  -4.676   1.306  1.00 10.00      A   
ATOM    305  C   LEU A  36     -16.321  -0.830   1.930  1.00 10.00      A   
ATOM    306  O   LEU A  36     -16.565  -0.458   3.079  1.00 10.00      A   
ATOM    307  N   VAL A  37     -15.102  -1.178   1.525  1.00 10.00      A   
ATOM    308  HN  VAL A  37     -14.966  -1.452   0.588  1.00 10.00      A   
ATOM    309  CA  VAL A  37     -13.965  -1.169   2.438  1.00 10.00      A   
ATOM    310  CB  VAL A  37     -12.708  -1.839   1.827  1.00 10.00      A   
ATOM    311  CG1 VAL A  37     -12.272  -1.146   0.549  1.00 10.00      A   
ATOM    312  CG2 VAL A  37     -11.567  -1.899   2.831  1.00 10.00      A   
ATOM    313  C   VAL A  37     -13.657   0.246   2.938  1.00 10.00      A   
ATOM    314  O   VAL A  37     -13.256   0.434   4.086  1.00 10.00      A   
ATOM    315  N   ASP A  38     -13.878   1.241   2.080  1.00 10.00      A   
ATOM    316  HN  ASP A  38     -14.208   1.032   1.181  1.00 10.00      A   
ATOM    317  CA  ASP A  38     -13.642   2.637   2.446  1.00 10.00      A   
ATOM    318  CB  ASP A  38     -13.822   3.546   1.222  1.00 10.00      A   
ATOM    319  CG  ASP A  38     -13.772   5.027   1.556  1.00 10.00      A   
ATOM    320  OD1 ASP A  38     -14.832   5.599   1.901  1.00 10.00      A   
ATOM    321  OD2 ASP A  38     -12.679   5.633   1.459  1.00 10.00      A   
ATOM    322  C   ASP A  38     -14.612   3.049   3.548  1.00 10.00      A   
ATOM    323  O   ASP A  38     -14.216   3.627   4.561  1.00 10.00      A   
ATOM    324  N   HIS A  39     -15.884   2.720   3.348  1.00 10.00      A   
ATOM    325  HN  HIS A  39     -16.131   2.253   2.517  1.00 10.00      A   
ATOM    326  CA  HIS A  39     -16.927   3.047   4.314  1.00 10.00      A   
ATOM    327  CB  HIS A  39     -18.309   2.729   3.738  1.00 10.00      A   
ATOM    328  CG  HIS A  39     -19.434   3.423   4.444  1.00 10.00      A   
ATOM    329  ND1 HIS A  39     -19.700   4.768   4.294  1.00 10.00      A   
ATOM    330  HD1 HIS A  39     -19.185   5.398   3.737  1.00 10.00      A   
ATOM    331  CD2 HIS A  39     -20.369   2.951   5.303  1.00 10.00      A   
ATOM    332  CE1 HIS A  39     -20.747   5.091   5.029  1.00 10.00      A   
ATOM    333  NE2 HIS A  39     -21.170   4.008   5.650  1.00 10.00      A   
ATOM    334  HE2 HIS A  39     -21.938   3.967   6.265  1.00 10.00      A   
ATOM    335  C   HIS A  39     -16.716   2.302   5.629  1.00 10.00      A   
ATOM    336  O   HIS A  39     -17.037   2.814   6.704  1.00 10.00      A   
ATOM    337  N   LEU A  40     -16.182   1.091   5.538  1.00 10.00      A   
ATOM    338  HN  LEU A  40     -15.963   0.730   4.653  1.00 10.00      A   
ATOM    339  CA  LEU A  40     -15.921   0.285   6.721  1.00 10.00      A   
ATOM    340  CB  LEU A  40     -15.670  -1.179   6.344  1.00 10.00      A   
ATOM    341  CG  LEU A  40     -16.884  -1.972   5.847  1.00 10.00      A   
ATOM    342  CD1 LEU A  40     -16.469  -3.376   5.428  1.00 10.00      A   
ATOM    343  CD2 LEU A  40     -17.964  -2.027   6.916  1.00 10.00      A   
ATOM    344  C   LEU A  40     -14.734   0.840   7.502  1.00 10.00      A   
ATOM    345  O   LEU A  40     -14.776   0.923   8.726  1.00 10.00      A   
ATOM    346  N   LEU A  41     -13.687   1.234   6.783  1.00 10.00      A   
ATOM    347  HN  LEU A  41     -13.720   1.140   5.803  1.00 10.00      A   
ATOM    348  CA  LEU A  41     -12.481   1.788   7.401  1.00 10.00      A   
ATOM    349  CB  LEU A  41     -11.433   2.099   6.329  1.00 10.00      A   
ATOM    350  CG  LEU A  41     -10.035   2.463   6.831  1.00 10.00      A   
ATOM    351  CD1 LEU A  41      -9.120   1.250   6.791  1.00 10.00      A   
ATOM    352  CD2 LEU A  41      -9.452   3.606   6.016  1.00 10.00      A   
ATOM    353  C   LEU A  41     -12.797   3.054   8.195  1.00 10.00      A   
ATOM    354  O   LEU A  41     -12.211   3.304   9.251  1.00 10.00      A   
ATOM    355  N   LEU A  42     -13.729   3.847   7.677  1.00 10.00      A   
ATOM    356  HN  LEU A  42     -14.155   3.592   6.830  1.00 10.00      A   
ATOM    357  CA  LEU A  42     -14.131   5.089   8.326  1.00 10.00      A   
ATOM    358  CB  LEU A  42     -15.018   5.914   7.391  1.00 10.00      A   
ATOM    359  CG  LEU A  42     -14.338   6.484   6.142  1.00 10.00      A   
ATOM    360  CD1 LEU A  42     -15.346   7.219   5.271  1.00 10.00      A   
ATOM    361  CD2 LEU A  42     -13.188   7.405   6.530  1.00 10.00      A   
ATOM    362  C   LEU A  42     -14.857   4.821   9.644  1.00 10.00      A   
ATOM    363  O   LEU A  42     -14.816   5.637  10.565  1.00 10.00      A   
ATOM    364  N   ASN A  43     -15.506   3.669   9.735  1.00 10.00      A   
ATOM    365  HN  ASN A  43     -15.477   3.044   8.983  1.00 10.00      A   
ATOM    366  CA  ASN A  43     -16.240   3.300  10.937  1.00 10.00      A   
ATOM    367  CB  ASN A  43     -17.513   2.529  10.581  1.00 10.00      A   
ATOM    368  CG  ASN A  43     -18.662   3.437  10.197  1.00 10.00      A   
ATOM    369  OD1 ASN A  43     -19.430   3.882  11.052  1.00 10.00      A   
ATOM    370  ND2 ASN A  43     -18.795   3.715   8.912  1.00 10.00      A   
ATOM    371 HD21 ASN A  43     -18.150   3.324   8.283  1.00 10.00      A   
ATOM    372 HD22 ASN A  43     -19.532   4.304   8.640  1.00 10.00      A   
ATOM    373  C   ASN A  43     -15.362   2.471  11.863  1.00 10.00      A   
ATOM    374  O   ASN A  43     -14.986   2.917  12.951  1.00 10.00      A   
ATOM    375  N   ASP A  44     -15.027   1.273  11.418  1.00 10.00      A   
ATOM    376  HN  ASP A  44     -15.347   0.986  10.532  1.00 10.00      A   
ATOM    377  CA  ASP A  44     -14.177   0.373  12.182  1.00 10.00      A   
ATOM    378  CB  ASP A  44     -15.004  -0.584  13.046  1.00 10.00      A   
ATOM    379  CG  ASP A  44     -14.152  -1.642  13.725  1.00 10.00      A   
ATOM    380  OD1 ASP A  44     -13.118  -1.281  14.328  1.00 10.00      A   
ATOM    381  OD2 ASP A  44     -14.515  -2.837  13.656  1.00 10.00      A   
ATOM    382  C   ASP A  44     -13.280  -0.409  11.234  1.00 10.00      A   
ATOM    383  O   ASP A  44     -13.726  -1.347  10.573  1.00 10.00      A   
ATOM    384  N   PRO A  45     -12.003  -0.021  11.146  1.00 10.00      A   
ATOM    385  CA  PRO A  45     -11.034  -0.676  10.266  1.00 10.00      A   
ATOM    386  CB  PRO A  45      -9.840   0.282  10.284  1.00 10.00      A   
ATOM    387  CG  PRO A  45      -9.935   0.973  11.600  1.00 10.00      A   
ATOM    388  CD  PRO A  45     -11.403   1.095  11.900  1.00 10.00      A   
ATOM    389  C   PRO A  45     -10.616  -2.050  10.782  1.00 10.00      A   
ATOM    390  O   PRO A  45      -9.824  -2.739  10.147  1.00 10.00      A   
ATOM    391  N   GLU A  46     -11.145  -2.439  11.937  1.00 10.00      A   
ATOM    392  HN  GLU A  46     -11.766  -1.840  12.405  1.00 10.00      A   
ATOM    393  CA  GLU A  46     -10.827  -3.730  12.531  1.00 10.00      A   
ATOM    394  CB  GLU A  46     -10.686  -3.596  14.047  1.00 10.00      A   
ATOM    395  CG  GLU A  46      -9.504  -2.750  14.486  1.00 10.00      A   
ATOM    396  CD  GLU A  46      -9.497  -2.495  15.978  1.00 10.00      A   
ATOM    397  OE1 GLU A  46      -9.520  -3.472  16.756  1.00 10.00      A   
ATOM    398  OE2 GLU A  46      -9.467  -1.314  16.386  1.00 10.00      A   
ATOM    399  C   GLU A  46     -11.893  -4.764  12.194  1.00 10.00      A   
ATOM    400  O   GLU A  46     -11.917  -5.855  12.764  1.00 10.00      A   
ATOM    401  N   ASN A  47     -12.774  -4.412  11.267  1.00 10.00      A   
ATOM    402  HN  ASN A  47     -12.705  -3.522  10.857  1.00 10.00      A   
ATOM    403  CA  ASN A  47     -13.841  -5.309  10.847  1.00 10.00      A   
ATOM    404  CB  ASN A  47     -14.856  -4.560   9.978  1.00 10.00      A   
ATOM    405  CG  ASN A  47     -16.039  -5.420   9.584  1.00 10.00      A   
ATOM    406  OD1 ASN A  47     -16.041  -6.033   8.522  1.00 10.00      A   
ATOM    407  ND2 ASN A  47     -17.047  -5.482  10.446  1.00 10.00      A   
ATOM    408 HD21 ASN A  47     -16.972  -4.974  11.286  1.00 10.00      A   
ATOM    409 HD22 ASN A  47     -17.827  -6.031  10.212  1.00 10.00      A   
ATOM    410  C   ASN A  47     -13.261  -6.508  10.094  1.00 10.00      A   
ATOM    411  O   ASN A  47     -12.505  -6.336   9.137  1.00 10.00      A   
ATOM    412  N   PRO A  48     -13.602  -7.736  10.524  1.00 10.00      A   
ATOM    413  CA  PRO A  48     -13.100  -8.978   9.909  1.00 10.00      A   
ATOM    414  CB  PRO A  48     -13.827 -10.083  10.681  1.00 10.00      A   
ATOM    415  CG  PRO A  48     -14.196  -9.451  11.978  1.00 10.00      A   
ATOM    416  CD  PRO A  48     -14.496  -8.014  11.663  1.00 10.00      A   
ATOM    417  C   PRO A  48     -13.406  -9.090   8.414  1.00 10.00      A   
ATOM    418  O   PRO A  48     -12.605  -9.628   7.646  1.00 10.00      A   
ATOM    419  N   LEU A  49     -14.557  -8.574   7.996  1.00 10.00      A   
ATOM    420  HN  LEU A  49     -15.150  -8.141   8.643  1.00 10.00      A   
ATOM    421  CA  LEU A  49     -14.949  -8.631   6.591  1.00 10.00      A   
ATOM    422  CB  LEU A  49     -16.415  -8.232   6.404  1.00 10.00      A   
ATOM    423  CG  LEU A  49     -17.443  -9.082   7.154  1.00 10.00      A   
ATOM    424  CD1 LEU A  49     -18.847  -8.544   6.934  1.00 10.00      A   
ATOM    425  CD2 LEU A  49     -17.356 -10.537   6.728  1.00 10.00      A   
ATOM    426  C   LEU A  49     -14.036  -7.761   5.732  1.00 10.00      A   
ATOM    427  O   LEU A  49     -13.852  -8.021   4.542  1.00 10.00      A   
ATOM    428  N   LEU A  50     -13.451  -6.740   6.351  1.00 10.00      A   
ATOM    429  HN  LEU A  50     -13.630  -6.597   7.305  1.00 10.00      A   
ATOM    430  CA  LEU A  50     -12.544  -5.834   5.659  1.00 10.00      A   
ATOM    431  CB  LEU A  50     -12.141  -4.683   6.593  1.00 10.00      A   
ATOM    432  CG  LEU A  50     -11.382  -3.509   5.970  1.00 10.00      A   
ATOM    433  CD1 LEU A  50     -11.834  -2.199   6.596  1.00 10.00      A   
ATOM    434  CD2 LEU A  50      -9.880  -3.685   6.139  1.00 10.00      A   
ATOM    435  C   LEU A  50     -11.310  -6.597   5.187  1.00 10.00      A   
ATOM    436  O   LEU A  50     -10.815  -6.374   4.079  1.00 10.00      A   
ATOM    437  N   ASP A  51     -10.837  -7.516   6.026  1.00 10.00      A   
ATOM    438  HN  ASP A  51     -11.290  -7.655   6.886  1.00 10.00      A   
ATOM    439  CA  ASP A  51      -9.666  -8.330   5.706  1.00 10.00      A   
ATOM    440  CB  ASP A  51      -9.269  -9.209   6.896  1.00 10.00      A   
ATOM    441  CG  ASP A  51      -8.372  -8.504   7.892  1.00 10.00      A   
ATOM    442  OD1 ASP A  51      -7.134  -8.525   7.711  1.00 10.00      A   
ATOM    443  OD2 ASP A  51      -8.896  -7.936   8.871  1.00 10.00      A   
ATOM    444  C   ASP A  51      -9.944  -9.218   4.501  1.00 10.00      A   
ATOM    445  O   ASP A  51      -9.076  -9.430   3.654  1.00 10.00      A   
ATOM    446  N   LEU A  52     -11.169  -9.726   4.427  1.00 10.00      A   
ATOM    447  HN  LEU A  52     -11.820  -9.506   5.126  1.00 10.00      A   
ATOM    448  CA  LEU A  52     -11.574 -10.598   3.332  1.00 10.00      A   
ATOM    449  CB  LEU A  52     -12.981 -11.149   3.572  1.00 10.00      A   
ATOM    450  CG  LEU A  52     -13.216 -11.865   4.904  1.00 10.00      A   
ATOM    451  CD1 LEU A  52     -14.667 -12.307   5.020  1.00 10.00      A   
ATOM    452  CD2 LEU A  52     -12.282 -13.056   5.050  1.00 10.00      A   
ATOM    453  C   LEU A  52     -11.523  -9.859   2.001  1.00 10.00      A   
ATOM    454  O   LEU A  52     -11.133 -10.430   0.978  1.00 10.00      A   
ATOM    455  N   VAL A  53     -11.914  -8.589   2.023  1.00 10.00      A   
ATOM    456  HN  VAL A  53     -12.219  -8.196   2.870  1.00 10.00      A   
ATOM    457  CA  VAL A  53     -11.910  -7.764   0.822  1.00 10.00      A   
ATOM    458  CB  VAL A  53     -12.622  -6.411   1.056  1.00 10.00      A   
ATOM    459  CG1 VAL A  53     -12.745  -5.635  -0.246  1.00 10.00      A   
ATOM    460  CG2 VAL A  53     -13.998  -6.627   1.672  1.00 10.00      A   
ATOM    461  C   VAL A  53     -10.480  -7.517   0.344  1.00 10.00      A   
ATOM    462  O   VAL A  53     -10.191  -7.637  -0.845  1.00 10.00      A   
ATOM    463  N   CYS A  54      -9.589  -7.213   1.288  1.00 10.00      A   
ATOM    464  HN  CYS A  54      -9.883  -7.181   2.222  1.00 10.00      A   
ATOM    465  CA  CYS A  54      -8.184  -6.935   0.977  1.00 10.00      A   
ATOM    466  CB  CYS A  54      -7.376  -6.741   2.262  1.00 10.00      A   
ATOM    467  SG  CYS A  54      -8.054  -5.522   3.407  1.00 10.00      A   
ATOM    468  HG  CYS A  54      -9.309  -5.862   3.670  1.00 10.00      A   
ATOM    469  C   CYS A  54      -7.555  -8.048   0.146  1.00 10.00      A   
ATOM    470  O   CYS A  54      -6.872  -7.784  -0.844  1.00 10.00      A   
ATOM    471  N   ALA A  55      -7.802  -9.293   0.548  1.00 10.00      A   
ATOM    472  HN  ALA A  55      -8.359  -9.434   1.344  1.00 10.00      A   
ATOM    473  CA  ALA A  55      -7.257 -10.451  -0.154  1.00 10.00      A   
ATOM    474  CB  ALA A  55      -7.640 -11.736   0.561  1.00 10.00      A   
ATOM    475  C   ALA A  55      -7.708 -10.493  -1.610  1.00 10.00      A   
ATOM    476  O   ALA A  55      -6.922 -10.811  -2.508  1.00 10.00      A   
ATOM    477  N   LYS A  56      -8.970 -10.160  -1.842  1.00 10.00      A   
ATOM    478  HN  LYS A  56      -9.543  -9.900  -1.087  1.00 10.00      A   
ATOM    479  CA  LYS A  56      -9.525 -10.162  -3.189  1.00 10.00      A   
ATOM    480  CB  LYS A  56     -11.054 -10.106  -3.144  1.00 10.00      A   
ATOM    481  CG  LYS A  56     -11.726 -11.454  -2.936  1.00 10.00      A   
ATOM    482  CD  LYS A  56     -11.557 -12.350  -4.155  1.00 10.00      A   
ATOM    483  CE  LYS A  56     -12.330 -13.651  -4.004  1.00 10.00      A   
ATOM    484  NZ  LYS A  56     -11.825 -14.474  -2.878  1.00 10.00      A   
ATOM    485  HZ1 LYS A  56     -12.292 -15.402  -2.874  1.00 10.00      A   
ATOM    486  HZ2 LYS A  56     -12.018 -14.001  -1.974  1.00 10.00      A   
ATOM    487  HZ3 LYS A  56     -10.797 -14.616  -2.969  1.00 10.00      A   
ATOM    488  C   LYS A  56      -8.981  -8.999  -4.009  1.00 10.00      A   
ATOM    489  O   LYS A  56      -8.719  -9.143  -5.203  1.00 10.00      A   
ATOM    490  N   ILE A  57      -8.812  -7.855  -3.357  1.00 10.00      A   
ATOM    491  HN  ILE A  57      -9.048  -7.813  -2.403  1.00 10.00      A   
ATOM    492  CA  ILE A  57      -8.302  -6.656  -4.014  1.00 10.00      A   
ATOM    493  CB  ILE A  57      -8.230  -5.463  -3.035  1.00 10.00      A   
ATOM    494  CG1 ILE A  57      -9.618  -5.137  -2.489  1.00 10.00      A   
ATOM    495  CG2 ILE A  57      -7.633  -4.244  -3.716  1.00 10.00      A   
ATOM    496  CD1 ILE A  57      -9.620  -4.083  -1.403  1.00 10.00      A   
ATOM    497  C   ILE A  57      -6.920  -6.891  -4.619  1.00 10.00      A   
ATOM    498  O   ILE A  57      -6.732  -6.746  -5.829  1.00 10.00      A   
ATOM    499  N   THR A  58      -5.968  -7.273  -3.777  1.00 10.00      A   
ATOM    500  HN  THR A  58      -6.189  -7.393  -2.825  1.00 10.00      A   
ATOM    501  CA  THR A  58      -4.599  -7.516  -4.220  1.00 10.00      A   
ATOM    502  CB  THR A  58      -3.699  -7.918  -3.036  1.00 10.00      A   
ATOM    503  OG1 THR A  58      -4.087  -7.182  -1.865  1.00 10.00      A   
ATOM    504  HG1 THR A  58      -4.151  -6.243  -2.085  1.00 10.00      A   
ATOM    505  CG2 THR A  58      -2.242  -7.619  -3.350  1.00 10.00      A   
ATOM    506  C   THR A  58      -4.536  -8.594  -5.300  1.00 10.00      A   
ATOM    507  O   THR A  58      -3.829  -8.446  -6.298  1.00 10.00      A   
ATOM    508  N   ALA A  59      -5.299  -9.661  -5.108  1.00 10.00      A   
ATOM    509  HN  ALA A  59      -5.869  -9.701  -4.313  1.00 10.00      A   
ATOM    510  CA  ALA A  59      -5.321 -10.769  -6.054  1.00 10.00      A   
ATOM    511  CB  ALA A  59      -6.180 -11.906  -5.526  1.00 10.00      A   
ATOM    512  C   ALA A  59      -5.794 -10.332  -7.436  1.00 10.00      A   
ATOM    513  O   ALA A  59      -5.153 -10.641  -8.445  1.00 10.00      A   
ATOM    514  N   TRP A  60      -6.900  -9.597  -7.473  1.00 10.00      A   
ATOM    515  HN  TRP A  60      -7.353  -9.369  -6.630  1.00 10.00      A   
ATOM    516  CA  TRP A  60      -7.468  -9.122  -8.727  1.00 10.00      A   
ATOM    517  CB  TRP A  60      -8.814  -8.434  -8.472  1.00 10.00      A   
ATOM    518  CG  TRP A  60      -9.553  -8.067  -9.723  1.00 10.00      A   
ATOM    519  CD1 TRP A  60     -10.418  -8.857 -10.422  1.00 10.00      A   
ATOM    520  CD2 TRP A  60      -9.492  -6.819 -10.428  1.00 10.00      A   
ATOM    521  NE1 TRP A  60     -10.904  -8.181 -11.512  1.00 10.00      A   
ATOM    522  HE1 TRP A  60     -11.544  -8.538 -12.164  1.00 10.00      A   
ATOM    523  CE2 TRP A  60     -10.352  -6.925 -11.539  1.00 10.00      A   
ATOM    524  CE3 TRP A  60      -8.799  -5.620 -10.222  1.00 10.00      A   
ATOM    525  CZ2 TRP A  60     -10.531  -5.883 -12.444  1.00 10.00      A   
ATOM    526  CZ3 TRP A  60      -8.977  -4.587 -11.123  1.00 10.00      A   
ATOM    527  CH2 TRP A  60      -9.840  -4.722 -12.217  1.00 10.00      A   
ATOM    528  C   TRP A  60      -6.519  -8.173  -9.451  1.00 10.00      A   
ATOM    529  O   TRP A  60      -6.330  -8.278 -10.662  1.00 10.00      A   
ATOM    530  N   GLU A  61      -5.910  -7.266  -8.700  1.00 10.00      A   
ATOM    531  HN  GLU A  61      -6.089  -7.251  -7.731  1.00 10.00      A   
ATOM    532  CA  GLU A  61      -4.989  -6.287  -9.272  1.00 10.00      A   
ATOM    533  CB  GLU A  61      -4.478  -5.344  -8.187  1.00 10.00      A   
ATOM    534  CG  GLU A  61      -5.522  -4.385  -7.639  1.00 10.00      A   
ATOM    535  CD  GLU A  61      -4.903  -3.335  -6.742  1.00 10.00      A   
ATOM    536  OE1 GLU A  61      -5.384  -3.150  -5.603  1.00 10.00      A   
ATOM    537  OE2 GLU A  61      -3.921  -2.700  -7.172  1.00 10.00      A   
ATOM    538  C   GLU A  61      -3.806  -6.947  -9.981  1.00 10.00      A   
ATOM    539  O   GLU A  61      -3.345  -6.469 -11.020  1.00 10.00      A   
ATOM    540  N   GLU A  62      -3.324  -8.048  -9.424  1.00 10.00      A   
ATOM    541  HN  GLU A  62      -3.743  -8.393  -8.606  1.00 10.00      A   
ATOM    542  CA  GLU A  62      -2.183  -8.756  -9.991  1.00 10.00      A   
ATOM    543  CB  GLU A  62      -1.520  -9.639  -8.935  1.00 10.00      A   
ATOM    544  CG  GLU A  62      -1.001  -8.872  -7.731  1.00 10.00      A   
ATOM    545  CD  GLU A  62      -0.157  -9.732  -6.819  1.00 10.00      A   
ATOM    546  OE1 GLU A  62      -0.700 -10.683  -6.214  1.00 10.00      A   
ATOM    547  OE2 GLU A  62       1.053  -9.463  -6.697  1.00 10.00      A   
ATOM    548  C   GLU A  62      -2.548  -9.574 -11.232  1.00 10.00      A   
ATOM    549  O   GLU A  62      -1.672 -10.132 -11.896  1.00 10.00      A   
ATOM    550  N   SER A  63      -3.834  -9.653 -11.543  1.00 10.00      A   
ATOM    551  HN  SER A  63      -4.497  -9.207 -10.972  1.00 10.00      A   
ATOM    552  CA  SER A  63      -4.285 -10.399 -12.709  1.00 10.00      A   
ATOM    553  CB  SER A  63      -5.102 -11.624 -12.283  1.00 10.00      A   
ATOM    554  OG  SER A  63      -5.999 -11.308 -11.230  1.00 10.00      A   
ATOM    555  HG  SER A  63      -6.659 -10.680 -11.552  1.00 10.00      A   
ATOM    556  C   SER A  63      -5.086  -9.512 -13.659  1.00 10.00      A   
ATOM    557  O   SER A  63      -5.635  -9.984 -14.658  1.00 10.00      A   
ATOM    558  N   ALA A  64      -5.130  -8.224 -13.351  1.00 10.00      A   
ATOM    559  HN  ALA A  64      -4.646  -7.909 -12.561  1.00 10.00      A   
ATOM    560  CA  ALA A  64      -5.868  -7.264 -14.161  1.00 10.00      A   
ATOM    561  CB  ALA A  64      -6.317  -6.087 -13.308  1.00 10.00      A   
ATOM    562  C   ALA A  64      -5.032  -6.776 -15.344  1.00 10.00      A   
ATOM    563  O   ALA A  64      -3.938  -6.238 -15.159  1.00 10.00      A   
ATOM    564  N   PRO A  65      -5.541  -6.964 -16.576  1.00 10.00      A   
ATOM    565  CA  PRO A  65      -4.849  -6.538 -17.803  1.00 10.00      A   
ATOM    566  CB  PRO A  65      -5.806  -6.960 -18.926  1.00 10.00      A   
ATOM    567  CG  PRO A  65      -6.675  -8.003 -18.316  1.00 10.00      A   
ATOM    568  CD  PRO A  65      -6.824  -7.620 -16.874  1.00 10.00      A   
ATOM    569  C   PRO A  65      -4.636  -5.026 -17.843  1.00 10.00      A   
ATOM    570  O   PRO A  65      -3.628  -4.545 -18.362  1.00 10.00      A   
ATOM    571  N   GLU A  66      -5.576  -4.285 -17.263  1.00 10.00      A   
ATOM    572  HN  GLU A  66      -6.345  -4.732 -16.844  1.00 10.00      A   
ATOM    573  CA  GLU A  66      -5.502  -2.827 -17.234  1.00 10.00      A   
ATOM    574  CB  GLU A  66      -6.841  -2.230 -16.782  1.00 10.00      A   
ATOM    575  CG  GLU A  66      -7.991  -2.436 -17.761  1.00 10.00      A   
ATOM    576  CD  GLU A  66      -7.853  -1.606 -19.022  1.00 10.00      A   
ATOM    577  OE1 GLU A  66      -8.555  -0.579 -19.145  1.00 10.00      A   
ATOM    578  OE2 GLU A  66      -7.042  -1.975 -19.899  1.00 10.00      A   
ATOM    579  C   GLU A  66      -4.377  -2.330 -16.327  1.00 10.00      A   
ATOM    580  O   GLU A  66      -4.042  -1.146 -16.338  1.00 10.00      A   
ATOM    581  N   PHE A  67      -3.793  -3.231 -15.545  1.00 10.00      A   
ATOM    582  HN  PHE A  67      -4.088  -4.166 -15.586  1.00 10.00      A   
ATOM    583  CA  PHE A  67      -2.716  -2.864 -14.635  1.00 10.00      A   
ATOM    584  CB  PHE A  67      -3.216  -2.860 -13.187  1.00 10.00      A   
ATOM    585  CG  PHE A  67      -4.278  -1.833 -12.908  1.00 10.00      A   
ATOM    586  CD1 PHE A  67      -5.564  -2.219 -12.573  1.00 10.00      A   
ATOM    587  CD2 PHE A  67      -3.987  -0.479 -12.984  1.00 10.00      A   
ATOM    588  CE1 PHE A  67      -6.543  -1.277 -12.320  1.00 10.00      A   
ATOM    589  CE2 PHE A  67      -4.960   0.469 -12.732  1.00 10.00      A   
ATOM    590  CZ  PHE A  67      -6.240   0.069 -12.399  1.00 10.00      A   
ATOM    591  C   PHE A  67      -1.527  -3.811 -14.774  1.00 10.00      A   
ATOM    592  O   PHE A  67      -0.710  -3.941 -13.856  1.00 10.00      A   
ATOM    593  N   ALA A  68      -1.418  -4.450 -15.931  1.00 10.00      A   
ATOM    594  HN  ALA A  68      -2.075  -4.272 -16.640  1.00 10.00      A   
ATOM    595  CA  ALA A  68      -0.335  -5.397 -16.183  1.00 10.00      A   
ATOM    596  CB  ALA A  68      -0.584  -6.167 -17.470  1.00 10.00      A   
ATOM    597  C   ALA A  68       1.023  -4.703 -16.221  1.00 10.00      A   
ATOM    598  O   ALA A  68       2.039  -5.280 -15.827  1.00 10.00      A   
ATOM    599  N   GLU A  69       1.034  -3.459 -16.687  1.00 10.00      A   
ATOM    600  HN  GLU A  69       0.191  -3.057 -16.989  1.00 10.00      A   
ATOM    601  CA  GLU A  69       2.267  -2.684 -16.777  1.00 10.00      A   
ATOM    602  CB  GLU A  69       2.020  -1.347 -17.470  1.00 10.00      A   
ATOM    603  CG  GLU A  69       1.870  -1.442 -18.978  1.00 10.00      A   
ATOM    604  CD  GLU A  69       2.014  -0.096 -19.650  1.00 10.00      A   
ATOM    605  OE1 GLU A  69       0.988   0.483 -20.067  1.00 10.00      A   
ATOM    606  OE2 GLU A  69       3.158   0.400 -19.754  1.00 10.00      A   
ATOM    607  C   GLU A  69       2.903  -2.456 -15.407  1.00 10.00      A   
ATOM    608  O   GLU A  69       4.128  -2.483 -15.269  1.00 10.00      A   
ATOM    609  N   PHE A  70       2.073  -2.224 -14.395  1.00 10.00      A   
ATOM    610  HN  PHE A  70       1.110  -2.201 -14.562  1.00 10.00      A   
ATOM    611  CA  PHE A  70       2.571  -2.000 -13.042  1.00 10.00      A   
ATOM    612  CB  PHE A  70       1.509  -1.332 -12.164  1.00 10.00      A   
ATOM    613  CG  PHE A  70       2.020  -0.917 -10.809  1.00 10.00      A   
ATOM    614  CD1 PHE A  70       2.719   0.267 -10.651  1.00 10.00      A   
ATOM    615  CD2 PHE A  70       1.801  -1.713  -9.695  1.00 10.00      A   
ATOM    616  CE1 PHE A  70       3.189   0.651  -9.409  1.00 10.00      A   
ATOM    617  CE2 PHE A  70       2.268  -1.337  -8.451  1.00 10.00      A   
ATOM    618  CZ  PHE A  70       2.963  -0.152  -8.308  1.00 10.00      A   
ATOM    619  C   PHE A  70       3.018  -3.316 -12.423  1.00 10.00      A   
ATOM    620  O   PHE A  70       3.859  -3.344 -11.522  1.00 10.00      A   
ATOM    621  N   ASN A  71       2.452  -4.407 -12.916  1.00 10.00      A   
ATOM    622  HN  ASN A  71       1.791  -4.324 -13.636  1.00 10.00      A   
ATOM    623  CA  ASN A  71       2.798  -5.727 -12.419  1.00 10.00      A   
ATOM    624  CB  ASN A  71       1.801  -6.781 -12.916  1.00 10.00      A   
ATOM    625  CG  ASN A  71       1.863  -8.067 -12.114  1.00 10.00      A   
ATOM    626  OD1 ASN A  71       2.289  -8.073 -10.960  1.00 10.00      A   
ATOM    627  ND2 ASN A  71       1.421  -9.164 -12.713  1.00 10.00      A   
ATOM    628 HD21 ASN A  71       1.081  -9.088 -13.634  1.00 10.00      A   
ATOM    629 HD22 ASN A  71       1.442 -10.005 -12.214  1.00 10.00      A   
ATOM    630  C   ASN A  71       4.216  -6.081 -12.846  1.00 10.00      A   
ATOM    631  O   ASN A  71       4.957  -6.711 -12.096  1.00 10.00      A   
ATOM    632  N   ALA A  72       4.583  -5.625 -14.047  1.00 10.00      A   
ATOM    633  HN  ALA A  72       3.928  -5.116 -14.571  1.00 10.00      A   
ATOM    634  CA  ALA A  72       5.912  -5.856 -14.629  1.00 10.00      A   
ATOM    635  CB  ALA A  72       6.306  -7.328 -14.610  1.00 10.00      A   
ATOM    636  C   ALA A  72       6.998  -4.974 -14.006  1.00 10.00      A   
ATOM    637  O   ALA A  72       8.000  -4.663 -14.651  1.00 10.00      A   
ATOM    638  N   ALA A  74       6.807  -4.586 -12.754  1.00 10.00      A   
ATOM    639  HN  ALA A  74       6.005  -4.891 -12.279  1.00 10.00      A   
ATOM    640  CA  ALA A  74       7.768  -3.735 -12.061  1.00 10.00      A   
ATOM    641  CB  ALA A  74       7.063  -2.837 -11.055  1.00 10.00      A   
ATOM    642  C   ALA A  74       8.852  -4.559 -11.376  1.00 10.00      A   
ATOM    643  O   ALA A  74       8.831  -4.740 -10.157  1.00 10.00      A   
ATOM    644  N   GLN A  75       9.791  -5.066 -12.164  1.00 10.00      A   
ATOM    645  HN  GLN A  75       9.752  -4.890 -13.128  1.00 10.00      A   
ATOM    646  CA  GLN A  75      10.884  -5.866 -11.637  1.00 10.00      A   
ATOM    647  CB  GLN A  75      11.204  -7.030 -12.577  1.00 10.00      A   
ATOM    648  CG  GLN A  75      10.022  -7.951 -12.833  1.00 10.00      A   
ATOM    649  CD  GLN A  75      10.374  -9.127 -13.718  1.00 10.00      A   
ATOM    650  OE1 GLN A  75      11.494  -9.634 -13.685  1.00 10.00      A   
ATOM    651  NE2 GLN A  75       9.417  -9.568 -14.515  1.00 10.00      A   
ATOM    652 HE21 GLN A  75       8.547  -9.118 -14.484  1.00 10.00      A   
ATOM    653 HE22 GLN A  75       9.616 -10.321 -15.107  1.00 10.00      A   
ATOM    654  C   GLN A  75      12.115  -4.997 -11.441  1.00 10.00      A   
ATOM    655  O   GLN A  75      12.617  -4.399 -12.392  1.00 10.00      A   
ATOM    656  N   ALA A  76      12.585  -4.917 -10.206  1.00 10.00      A   
ATOM    657  HN  ALA A  76      12.139  -5.416  -9.491  1.00 10.00      A   
ATOM    658  CA  ALA A  76      13.755  -4.111  -9.889  1.00 10.00      A   
ATOM    659  CB  ALA A  76      13.699  -3.637  -8.445  1.00 10.00      A   
ATOM    660  C   ALA A  76      15.047  -4.878 -10.159  1.00 10.00      A   
ATOM    661  O   ALA A  76      15.025  -5.980 -10.716  1.00 10.00      A   
ATOM    662  N   PRO A  78      12.740 -16.490  -0.001  1.00 10.00      A   
ATOM    663  CA  PRO A  78      14.057 -16.102   0.512  1.00 10.00      A   
ATOM    664  CB  PRO A  78      14.873 -15.798  -0.750  1.00 10.00      A   
ATOM    665  CG  PRO A  78      13.869 -15.640  -1.843  1.00 10.00      A   
ATOM    666  CD  PRO A  78      12.695 -16.493  -1.468  1.00 10.00      A   
ATOM    667  C   PRO A  78      13.978 -14.874   1.417  1.00 10.00      A   
ATOM    668  O   PRO A  78      13.731 -13.754   0.955  1.00 10.00      A   
ATOM    669  N   GLY A  79      14.183 -15.097   2.710  1.00 10.00      A   
ATOM    670  HN  GLY A  79      14.376 -16.013   3.015  1.00 10.00      A   
ATOM    671  CA  GLY A  79      14.129 -14.018   3.674  1.00 10.00      A   
ATOM    672  C   GLY A  79      15.444 -13.276   3.788  1.00 10.00      A   
ATOM    673  O   GLY A  79      15.510 -12.208   4.402  1.00 10.00      A   
ATOM    674  N   GLY A  80      16.490 -13.842   3.193  1.00 10.00      A   
ATOM    675  HN  GLY A  80      16.371 -14.694   2.720  1.00 10.00      A   
ATOM    676  CA  GLY A  80      17.800 -13.221   3.236  1.00 10.00      A   
ATOM    677  C   GLY A  80      17.898 -12.049   2.287  1.00 10.00      A   
ATOM    678  O   GLY A  80      18.244 -10.938   2.693  1.00 10.00      A   
ATOM    679  N   ILE A  81      17.577 -12.289   1.021  1.00 10.00      A   
ATOM    680  HN  ILE A  81      17.317 -13.198   0.758  1.00 10.00      A   
ATOM    681  CA  ILE A  81      17.622 -11.237   0.010  1.00 10.00      A   
ATOM    682  CB  ILE A  81      17.444 -11.777  -1.425  1.00 10.00      A   
ATOM    683  CG1 ILE A  81      16.077 -12.443  -1.593  1.00 10.00      A   
ATOM    684  CG2 ILE A  81      18.570 -12.741  -1.775  1.00 10.00      A   
ATOM    685  CD1 ILE A  81      15.685 -12.675  -3.036  1.00 10.00      A   
ATOM    686  C   ILE A  81      16.577 -10.167   0.300  1.00 10.00      A   
ATOM    687  O   ILE A  81      16.713  -9.020  -0.126  1.00 10.00      A   
ATOM    688  N   ALA A  82      15.546 -10.555   1.047  1.00 10.00      A   
ATOM    689  HN  ALA A  82      15.506 -11.486   1.350  1.00 10.00      A   
ATOM    690  CA  ALA A  82      14.480  -9.642   1.427  1.00 10.00      A   
ATOM    691  CB  ALA A  82      13.390 -10.383   2.185  1.00 10.00      A   
ATOM    692  C   ALA A  82      15.047  -8.511   2.275  1.00 10.00      A   
ATOM    693  O   ALA A  82      14.675  -7.348   2.105  1.00 10.00      A   
ATOM    694  N   VAL A  83      15.974  -8.860   3.167  1.00 10.00      A   
ATOM    695  HN  VAL A  83      16.244  -9.803   3.234  1.00 10.00      A   
ATOM    696  CA  VAL A  83      16.610  -7.880   4.037  1.00 10.00      A   
ATOM    697  CB  VAL A  83      17.584  -8.544   5.035  1.00 10.00      A   
ATOM    698  CG1 VAL A  83      18.216  -7.503   5.947  1.00 10.00      A   
ATOM    699  CG2 VAL A  83      16.871  -9.609   5.852  1.00 10.00      A   
ATOM    700  C   VAL A  83      17.374  -6.868   3.189  1.00 10.00      A   
ATOM    701  O   VAL A  83      17.289  -5.663   3.414  1.00 10.00      A   
ATOM    702  N   ILE A  84      18.092  -7.377   2.192  1.00 10.00      A   
ATOM    703  HN  ILE A  84      18.103  -8.351   2.066  1.00 10.00      A   
ATOM    704  CA  ILE A  84      18.865  -6.531   1.286  1.00 10.00      A   
ATOM    705  CB  ILE A  84      19.640  -7.368   0.245  1.00 10.00      A   
ATOM    706  CG1 ILE A  84      20.442  -8.469   0.940  1.00 10.00      A   
ATOM    707  CG2 ILE A  84      20.566  -6.479  -0.575  1.00 10.00      A   
ATOM    708  CD1 ILE A  84      21.009  -9.506  -0.007  1.00 10.00      A   
ATOM    709  C   ILE A  84      17.939  -5.559   0.560  1.00 10.00      A   
ATOM    710  O   ILE A  84      18.231  -4.370   0.447  1.00 10.00      A   
ATOM    711  N   ARG A  85      16.801  -6.075   0.106  1.00 10.00      A   
ATOM    712  HN  ARG A  85      16.624  -7.033   0.242  1.00 10.00      A   
ATOM    713  CA  ARG A  85      15.813  -5.265  -0.597  1.00 10.00      A   
ATOM    714  CB  ARG A  85      14.742  -6.152  -1.238  1.00 10.00      A   
ATOM    715  CG  ARG A  85      15.268  -7.058  -2.342  1.00 10.00      A   
ATOM    716  CD  ARG A  85      14.134  -7.660  -3.156  1.00 10.00      A   
ATOM    717  NE  ARG A  85      13.374  -6.639  -3.877  1.00 10.00      A   
ATOM    718  HE  ARG A  85      13.819  -5.777  -4.032  1.00 10.00      A   
ATOM    719  CZ  ARG A  85      12.132  -6.816  -4.337  1.00 10.00      A   
ATOM    720  NH1 ARG A  85      11.507  -7.975  -4.159  1.00 10.00      A   
ATOM    721 HH11 ARG A  85      10.535  -8.110  -4.518  1.00 10.00      A   
ATOM    722 HH12 ARG A  85      11.983  -8.758  -3.661  1.00 10.00      A   
ATOM    723  NH2 ARG A  85      11.518  -5.833  -4.980  1.00 10.00      A   
ATOM    724 HH21 ARG A  85      11.999  -4.920  -5.130  1.00 10.00      A   
ATOM    725 HH22 ARG A  85      10.545  -5.968  -5.339  1.00 10.00      A   
ATOM    726  C   ARG A  85      15.168  -4.248   0.344  1.00 10.00      A   
ATOM    727  O   ARG A  85      14.622  -3.236  -0.098  1.00 10.00      A   
ATOM    728  N   THR A  86      15.230  -4.521   1.639  1.00 10.00      A   
ATOM    729  HN  THR A  86      15.677  -5.344   1.935  1.00 10.00      A   
ATOM    730  CA  THR A  86      14.662  -3.625   2.635  1.00 10.00      A   
ATOM    731  CB  THR A  86      14.304  -4.384   3.931  1.00 10.00      A   
ATOM    732  OG1 THR A  86      13.507  -5.528   3.604  1.00 10.00      A   
ATOM    733  HG1 THR A  86      13.994  -6.101   2.992  1.00 10.00      A   
ATOM    734  CG2 THR A  86      13.513  -3.495   4.880  1.00 10.00      A   
ATOM    735  C   THR A  86      15.643  -2.496   2.941  1.00 10.00      A   
ATOM    736  O   THR A  86      15.268  -1.448   3.460  1.00 10.00      A   
ATOM    737  N   LEU A  87      16.903  -2.706   2.586  1.00 10.00      A   
ATOM    738  HN  LEU A  87      17.148  -3.559   2.160  1.00 10.00      A   
ATOM    739  CA  LEU A  87      17.935  -1.703   2.817  1.00 10.00      A   
ATOM    740  CB  LEU A  87      19.314  -2.353   2.842  1.00 10.00      A   
ATOM    741  CG  LEU A  87      19.535  -3.424   3.911  1.00 10.00      A   
ATOM    742  CD1 LEU A  87      20.838  -4.162   3.651  1.00 10.00      A   
ATOM    743  CD2 LEU A  87      19.537  -2.808   5.304  1.00 10.00      A   
ATOM    744  C   LEU A  87      17.883  -0.615   1.752  1.00 10.00      A   
ATOM    745  O   LEU A  87      18.577   0.397   1.844  1.00 10.00      A   
ATOM    746  N   ASP A  89      17.032  -0.826   0.754  1.00 10.00      A   
ATOM    747  HN  ASP A  89      16.508  -1.652   0.749  1.00 10.00      A   
ATOM    748  CA  ASP A  89      16.863   0.119  -0.347  1.00 10.00      A   
ATOM    749  CB  ASP A  89      16.028  -0.520  -1.460  1.00 10.00      A   
ATOM    750  CG  ASP A  89      16.152   0.197  -2.791  1.00 10.00      A   
ATOM    751  OD1 ASP A  89      17.262   0.196  -3.370  1.00 10.00      A   
ATOM    752  OD2 ASP A  89      15.134   0.741  -3.275  1.00 10.00      A   
ATOM    753  C   ASP A  89      16.210   1.415   0.130  1.00 10.00      A   
ATOM    754  O   ASP A  89      16.090   2.378  -0.623  1.00 10.00      A   
ATOM    755  N   GLN A  90      15.806   1.434   1.398  1.00 10.00      A   
ATOM    756  HN  GLN A  90      15.937   0.630   1.943  1.00 10.00      A   
ATOM    757  CA  GLN A  90      15.171   2.603   2.005  1.00 10.00      A   
ATOM    758  CB  GLN A  90      14.818   2.307   3.462  1.00 10.00      A   
ATOM    759  CG  GLN A  90      13.723   1.271   3.643  1.00 10.00      A   
ATOM    760  CD  GLN A  90      13.605   0.799   5.079  1.00 10.00      A   
ATOM    761  OE1 GLN A  90      14.591   0.763   5.817  1.00 10.00      A   
ATOM    762  NE2 GLN A  90      12.397   0.439   5.486  1.00 10.00      A   
ATOM    763 HE21 GLN A  90      11.657   0.499   4.848  1.00 10.00      A   
ATOM    764 HE22 GLN A  90      12.292   0.119   6.410  1.00 10.00      A   
ATOM    765  C   GLN A  90      16.083   3.826   1.945  1.00 10.00      A   
ATOM    766  O   GLN A  90      15.612   4.965   1.918  1.00 10.00      A   
ATOM    767  N   TYR A  91      17.391   3.582   1.929  1.00 10.00      A   
ATOM    768  HN  TYR A  91      17.704   2.650   1.951  1.00 10.00      A   
ATOM    769  CA  TYR A  91      18.371   4.659   1.877  1.00 10.00      A   
ATOM    770  CB  TYR A  91      19.717   4.194   2.440  1.00 10.00      A   
ATOM    771  CG  TYR A  91      19.840   4.329   3.944  1.00 10.00      A   
ATOM    772  CD1 TYR A  91      19.138   3.489   4.798  1.00 10.00      A   
ATOM    773  CD2 TYR A  91      20.665   5.294   4.507  1.00 10.00      A   
ATOM    774  CE1 TYR A  91      19.252   3.608   6.171  1.00 10.00      A   
ATOM    775  CE2 TYR A  91      20.784   5.421   5.879  1.00 10.00      A   
ATOM    776  CZ  TYR A  91      20.076   4.575   6.707  1.00 10.00      A   
ATOM    777  OH  TYR A  91      20.197   4.690   8.076  1.00 10.00      A   
ATOM    778  HH  TYR A  91      20.073   5.617   8.333  1.00 10.00      A   
ATOM    779  C   TYR A  91      18.542   5.186   0.456  1.00 10.00      A   
ATOM    780  O   TYR A  91      19.057   6.287   0.251  1.00 10.00      A   
ATOM    781  N   GLY A  92      18.092   4.402  -0.515  1.00 10.00      A   
ATOM    782  HN  GLY A  92      17.668   3.547  -0.284  1.00 10.00      A   
ATOM    783  CA  GLY A  92      18.202   4.795  -1.906  1.00 10.00      A   
ATOM    784  C   GLY A  92      19.635   4.774  -2.389  1.00 10.00      A   
ATOM    785  O   GLY A  92      20.108   5.735  -2.995  1.00 10.00      A   
ATOM    786  N   LEU A  93      20.327   3.678  -2.113  1.00 10.00      A   
ATOM    787  HN  LEU A  93      19.887   2.942  -1.636  1.00 10.00      A   
ATOM    788  CA  LEU A  93      21.716   3.530  -2.511  1.00 10.00      A   
ATOM    789  CB  LEU A  93      22.545   2.930  -1.372  1.00 10.00      A   
ATOM    790  CG  LEU A  93      22.527   3.693  -0.047  1.00 10.00      A   
ATOM    791  CD1 LEU A  93      23.287   2.922   1.021  1.00 10.00      A   
ATOM    792  CD2 LEU A  93      23.109   5.089  -0.221  1.00 10.00      A   
ATOM    793  C   LEU A  93      21.831   2.662  -3.756  1.00 10.00      A   
ATOM    794  O   LEU A  93      21.676   1.442  -3.690  1.00 10.00      A   
ATOM    795  N   THR A  94      22.077   3.299  -4.891  1.00 10.00      A   
ATOM    796  HN  THR A  94      22.164   4.277  -4.883  1.00 10.00      A   
ATOM    797  CA  THR A  94      22.223   2.585  -6.156  1.00 10.00      A   
ATOM    798  CB  THR A  94      21.892   3.501  -7.347  1.00 10.00      A   
ATOM    799  OG1 THR A  94      20.869   4.432  -6.961  1.00 10.00      A   
ATOM    800  HG1 THR A  94      20.050   3.952  -6.783  1.00 10.00      A   
ATOM    801  CG2 THR A  94      21.407   2.683  -8.536  1.00 10.00      A   
ATOM    802  C   THR A  94      23.647   2.062  -6.312  1.00 10.00      A   
ATOM    803  O   THR A  94      24.539   2.432  -5.541  1.00 10.00      A   
ATOM    804  N   SER A 105      29.642  -2.871  -7.471  1.00 10.00      A   
ATOM    805  HN  SER A 105      29.921  -2.075  -7.973  1.00 10.00      A   
ATOM    806  CA  SER A 105      28.661  -2.715  -6.409  1.00 10.00      A   
ATOM    807  CB  SER A 105      27.567  -1.735  -6.841  1.00 10.00      A   
ATOM    808  OG  SER A 105      28.137  -0.546  -7.368  1.00 10.00      A   
ATOM    809  HG  SER A 105      27.976  -0.513  -8.320  1.00 10.00      A   
ATOM    810  C   SER A 105      28.062  -4.064  -6.011  1.00 10.00      A   
ATOM    811  O   SER A 105      28.218  -5.062  -6.723  1.00 10.00      A   
ATOM    812  N   VAL A 107      27.375  -4.090  -4.876  1.00 10.00      A   
ATOM    813  HN  VAL A 107      27.284  -3.261  -4.355  1.00 10.00      A   
ATOM    814  CA  VAL A 107      26.761  -5.315  -4.371  1.00 10.00      A   
ATOM    815  CB  VAL A 107      26.410  -5.189  -2.872  1.00 10.00      A   
ATOM    816  CG1 VAL A 107      25.160  -4.345  -2.661  1.00 10.00      A   
ATOM    817  CG2 VAL A 107      26.275  -6.558  -2.222  1.00 10.00      A   
ATOM    818  C   VAL A 107      25.517  -5.699  -5.181  1.00 10.00      A   
ATOM    819  O   VAL A 107      24.985  -6.801  -5.044  1.00 10.00      A   
ATOM    820  N   SER A 108      25.079  -4.789  -6.043  1.00 10.00      A   
ATOM    821  HN  SER A 108      25.555  -3.935  -6.115  1.00 10.00      A   
ATOM    822  CA  SER A 108      23.906  -5.005  -6.879  1.00 10.00      A   
ATOM    823  CB  SER A 108      23.598  -3.719  -7.638  1.00 10.00      A   
ATOM    824  OG  SER A 108      24.015  -2.592  -6.881  1.00 10.00      A   
ATOM    825  HG  SER A 108      23.381  -2.437  -6.168  1.00 10.00      A   
ATOM    826  C   SER A 108      24.102  -6.166  -7.857  1.00 10.00      A   
ATOM    827  O   SER A 108      23.139  -6.698  -8.409  1.00 10.00      A   
ATOM    828  N   ARG A 109      25.350  -6.570  -8.052  1.00 10.00      A   
ATOM    829  HN  ARG A 109      26.078  -6.114  -7.579  1.00 10.00      A   
ATOM    830  CA  ARG A 109      25.665  -7.671  -8.956  1.00 10.00      A   
ATOM    831  CB  ARG A 109      27.154  -7.662  -9.312  1.00 10.00      A   
ATOM    832  CG  ARG A 109      27.669  -6.318  -9.801  1.00 10.00      A   
ATOM    833  CD  ARG A 109      29.137  -6.395 -10.177  1.00 10.00      A   
ATOM    834  NE  ARG A 109      29.344  -7.057 -11.461  1.00 10.00      A   
ATOM    835  HE  ARG A 109      28.714  -6.836 -12.187  1.00 10.00      A   
ATOM    836  CZ  ARG A 109      30.320  -7.931 -11.703  1.00 10.00      A   
ATOM    837  NH1 ARG A 109      31.188  -8.256 -10.747  1.00 10.00      A   
ATOM    838 HH11 ARG A 109      31.951  -8.941 -10.944  1.00 10.00      A   
ATOM    839 HH12 ARG A 109      31.109  -7.833  -9.796  1.00 10.00      A   
ATOM    840  NH2 ARG A 109      30.435  -8.469 -12.908  1.00 10.00      A   
ATOM    841 HH21 ARG A 109      29.759  -8.213 -13.662  1.00 10.00      A   
ATOM    842 HH22 ARG A 109      31.200  -9.150 -13.111  1.00 10.00      A   
ATOM    843  C   ARG A 109      25.297  -9.012  -8.323  1.00 10.00      A   
ATOM    844  O   ARG A 109      25.217 -10.033  -9.007  1.00 10.00      A   
ATOM    845  N   VAL A 110      25.069  -8.999  -7.015  1.00 10.00      A   
ATOM    846  HN  VAL A 110      25.132  -8.149  -6.526  1.00 10.00      A   
ATOM    847  CA  VAL A 110      24.724 -10.209  -6.279  1.00 10.00      A   
ATOM    848  CB  VAL A 110      25.526 -10.309  -4.958  1.00 10.00      A   
ATOM    849  CG1 VAL A 110      25.642 -11.754  -4.503  1.00 10.00      A   
ATOM    850  CG2 VAL A 110      26.905  -9.684  -5.113  1.00 10.00      A   
ATOM    851  C   VAL A 110      23.227 -10.250  -5.975  1.00 10.00      A   
ATOM    852  O   VAL A 110      22.757 -11.055  -5.170  1.00 10.00      A   
ATOM    853  N   LEU A 111      22.475  -9.379  -6.630  1.00 10.00      A   
ATOM    854  HN  LEU A 111      22.896  -8.762  -7.265  1.00 10.00      A   
ATOM    855  CA  LEU A 111      21.032  -9.325  -6.425  1.00 10.00      A   
ATOM    856  CB  LEU A 111      20.465  -7.971  -6.851  1.00 10.00      A   
ATOM    857  CG  LEU A 111      20.822  -6.781  -5.955  1.00 10.00      A   
ATOM    858  CD1 LEU A 111      20.206  -5.499  -6.495  1.00 10.00      A   
ATOM    859  CD2 LEU A 111      20.370  -7.029  -4.525  1.00 10.00      A   
ATOM    860  C   LEU A 111      20.330 -10.456  -7.168  1.00 10.00      A   
ATOM    861  O   LEU A 111      19.366 -11.037  -6.669  1.00 10.00      A   
ATOM    862  N   SER A 112      20.828 -10.770  -8.355  1.00 10.00      A   
ATOM    863  HN  SER A 112      21.602 -10.273  -8.689  1.00 10.00      A   
ATOM    864  CA  SER A 112      20.258 -11.831  -9.170  1.00 10.00      A   
ATOM    865  CB  SER A 112      19.178 -11.270 -10.099  1.00 10.00      A   
ATOM    866  OG  SER A 112      18.148 -10.629  -9.357  1.00 10.00      A   
ATOM    867  HG  SER A 112      18.232 -10.864  -8.421  1.00 10.00      A   
ATOM    868  C   SER A 112      21.341 -12.551  -9.974  1.00 10.00      A   
ATOM    869  O   SER A 112      21.296 -13.772 -10.139  1.00 10.00      A   
ATOM    870  N   GLY A 113      22.316 -11.792 -10.467  1.00 10.00      A   
ATOM    871  HN  GLY A 113      22.305 -10.824 -10.307  1.00 10.00      A   
ATOM    872  CA  GLY A 113      23.391 -12.382 -11.243  1.00 10.00      A   
ATOM    873  C   GLY A 113      24.193 -13.381 -10.435  1.00 10.00      A   
ATOM    874  O   GLY A 113      24.261 -14.562 -10.777  1.00 10.00      A   
ATOM    875  N   LYS A 114      24.802 -12.909  -9.357  1.00 10.00      A   
ATOM    876  HN  LYS A 114      24.718 -11.959  -9.134  1.00 10.00      A   
ATOM    877  CA  LYS A 114      25.592 -13.768  -8.494  1.00 10.00      A   
ATOM    878  CB  LYS A 114      26.813 -13.019  -7.957  1.00 10.00      A   
ATOM    879  CG  LYS A 114      27.807 -12.594  -9.023  1.00 10.00      A   
ATOM    880  CD  LYS A 114      29.166 -12.303  -8.411  1.00 10.00      A   
ATOM    881  CE  LYS A 114      30.172 -11.882  -9.470  1.00 10.00      A   
ATOM    882  NZ  LYS A 114      31.573 -12.054  -9.005  1.00 10.00      A   
ATOM    883  HZ1 LYS A 114      31.821 -13.066  -8.979  1.00 10.00      A   
ATOM    884  HZ2 LYS A 114      31.684 -11.661  -8.049  1.00 10.00      A   
ATOM    885  HZ3 LYS A 114      32.228 -11.565  -9.647  1.00 10.00      A   
ATOM    886  C   LYS A 114      24.744 -14.272  -7.334  1.00 10.00      A   
ATOM    887  O   LYS A 114      23.688 -13.711  -7.037  1.00 10.00      A   
ATOM    888  N   ARG A 115      25.199 -15.331  -6.689  1.00 10.00      A   
ATOM    889  HN  ARG A 115      26.044 -15.740  -6.976  1.00 10.00      A   
ATOM    890  CA  ARG A 115      24.479 -15.900  -5.558  1.00 10.00      A   
ATOM    891  CB  ARG A 115      24.599 -17.423  -5.558  1.00 10.00      A   
ATOM    892  CG  ARG A 115      24.074 -18.080  -6.824  1.00 10.00      A   
ATOM    893  CD  ARG A 115      24.059 -19.593  -6.701  1.00 10.00      A   
ATOM    894  NE  ARG A 115      25.381 -20.138  -6.393  1.00 10.00      A   
ATOM    895  HE  ARG A 115      25.930 -19.645  -5.741  1.00 10.00      A   
ATOM    896  CZ  ARG A 115      25.874 -21.254  -6.933  1.00 10.00      A   
ATOM    897  NH1 ARG A 115      25.161 -21.955  -7.806  1.00 10.00      A   
ATOM    898 HH11 ARG A 115      24.204 -21.637  -8.079  1.00 10.00      A   
ATOM    899 HH12 ARG A 115      25.555 -22.825  -8.227  1.00 10.00      A   
ATOM    900  NH2 ARG A 115      27.084 -21.671  -6.596  1.00 10.00      A   
ATOM    901 HH21 ARG A 115      27.657 -21.128  -5.914  1.00 10.00      A   
ATOM    902 HH22 ARG A 115      27.474 -22.546  -7.013  1.00 10.00      A   
ATOM    903  C   ARG A 115      25.017 -15.321  -4.257  1.00 10.00      A   
ATOM    904  O   ARG A 115      26.232 -15.218  -4.076  1.00 10.00      A   
ATOM    905  N   LYS A 116      24.112 -14.942  -3.357  1.00 10.00      A   
ATOM    906  HN  LYS A 116      23.159 -15.078  -3.551  1.00 10.00      A   
ATOM    907  CA  LYS A 116      24.497 -14.352  -2.080  1.00 10.00      A   
ATOM    908  CB  LYS A 116      23.261 -13.872  -1.311  1.00 10.00      A   
ATOM    909  CG  LYS A 116      23.578 -13.064  -0.061  1.00 10.00      A   
ATOM    910  CD  LYS A 116      24.278 -11.760  -0.408  1.00 10.00      A   
ATOM    911  CE  LYS A 116      24.569 -10.936   0.836  1.00 10.00      A   
ATOM    912  NZ  LYS A 116      25.690 -11.502   1.631  1.00 10.00      A   
ATOM    913  HZ1 LYS A 116      25.508 -12.500   1.858  1.00 10.00      A   
ATOM    914  HZ2 LYS A 116      25.797 -10.971   2.519  1.00 10.00      A   
ATOM    915  HZ3 LYS A 116      26.583 -11.432   1.094  1.00 10.00      A   
ATOM    916  C   LYS A 116      25.293 -15.337  -1.234  1.00 10.00      A   
ATOM    917  O   LYS A 116      24.814 -16.426  -0.909  1.00 10.00      A   
ATOM    918  N   LEU A 117      26.513 -14.949  -0.893  1.00 10.00      A   
ATOM    919  HN  LEU A 117      26.839 -14.076  -1.202  1.00 10.00      A   
ATOM    920  CA  LEU A 117      27.385 -15.786  -0.086  1.00 10.00      A   
ATOM    921  CB  LEU A 117      28.803 -15.211  -0.058  1.00 10.00      A   
ATOM    922  CG  LEU A 117      29.496 -15.026  -1.412  1.00 10.00      A   
ATOM    923  CD1 LEU A 117      30.866 -14.391  -1.221  1.00 10.00      A   
ATOM    924  CD2 LEU A 117      29.618 -16.356  -2.143  1.00 10.00      A   
ATOM    925  C   LEU A 117      26.849 -15.917   1.335  1.00 10.00      A   
ATOM    926  O   LEU A 117      26.340 -14.950   1.911  1.00 10.00      A   
ATOM    927  N   THR A 118      26.959 -17.113   1.889  1.00 10.00      A   
ATOM    928  HN  THR A 118      27.357 -17.849   1.371  1.00 10.00      A   
ATOM    929  CA  THR A 118      26.493 -17.385   3.242  1.00 10.00      A   
ATOM    930  CB  THR A 118      26.282 -18.896   3.438  1.00 10.00      A   
ATOM    931  OG1 THR A 118      26.931 -19.599   2.366  1.00 10.00      A   
ATOM    932  HG1 THR A 118      27.212 -20.469   2.679  1.00 10.00      A   
ATOM    933  CG2 THR A 118      24.799 -19.236   3.437  1.00 10.00      A   
ATOM    934  C   THR A 118      27.502 -16.878   4.269  1.00 10.00      A   
ATOM    935  O   THR A 118      27.180 -16.708   5.446  1.00 10.00      A   
ATOM    936  N   LEU A 119      28.724 -16.636   3.805  1.00 10.00      A   
ATOM    937  HN  LEU A 119      28.911 -16.801   2.859  1.00 10.00      A   
ATOM    938  CA  LEU A 119      29.796 -16.145   4.661  1.00 10.00      A   
ATOM    939  CB  LEU A 119      31.115 -16.116   3.886  1.00 10.00      A   
ATOM    940  CG  LEU A 119      31.513 -17.401   3.163  1.00 10.00      A   
ATOM    941  CD1 LEU A 119      32.711 -17.153   2.261  1.00 10.00      A   
ATOM    942  CD2 LEU A 119      31.810 -18.508   4.163  1.00 10.00      A   
ATOM    943  C   LEU A 119      29.479 -14.743   5.167  1.00 10.00      A   
ATOM    944  O   LEU A 119      29.851 -14.370   6.280  1.00 10.00      A   
ATOM    945  N   GLU A 120      28.782 -13.973   4.343  1.00 10.00      A   
ATOM    946  HN  GLU A 120      28.496 -14.334   3.479  1.00 10.00      A   
ATOM    947  CA  GLU A 120      28.421 -12.609   4.699  1.00 10.00      A   
ATOM    948  CB  GLU A 120      28.361 -11.721   3.463  1.00 10.00      A   
ATOM    949  CG  GLU A 120      29.491 -11.939   2.477  1.00 10.00      A   
ATOM    950  CD  GLU A 120      29.317 -11.099   1.236  1.00 10.00      A   
ATOM    951  OE1 GLU A 120      28.211 -11.126   0.652  1.00 10.00      A   
ATOM    952  OE2 GLU A 120      30.279 -10.406   0.845  1.00 10.00      A   
ATOM    953  C   GLU A 120      27.082 -12.573   5.419  1.00 10.00      A   
ATOM    954  O   GLU A 120      26.022 -12.567   4.788  1.00 10.00      A   
ATOM    955  N   HIS A 121      27.144 -12.548   6.736  1.00 10.00      A   
ATOM    956  HN  HIS A 121      28.028 -12.538   7.167  1.00 10.00      A   
ATOM    957  CA  HIS A 121      25.950 -12.507   7.564  1.00 10.00      A   
ATOM    958  CB  HIS A 121      26.104 -13.404   8.802  1.00 10.00      A   
ATOM    959  CG  HIS A 121      27.440 -13.297   9.476  1.00 10.00      A   
ATOM    960  ND1 HIS A 121      28.513 -14.095   9.141  1.00 10.00      A   
ATOM    961  HD1 HIS A 121      28.511 -14.809   8.463  1.00 10.00      A   
ATOM    962  CD2 HIS A 121      27.877 -12.478  10.466  1.00 10.00      A   
ATOM    963  CE1 HIS A 121      29.549 -13.769   9.886  1.00 10.00      A   
ATOM    964  NE2 HIS A 121      29.191 -12.793  10.698  1.00 10.00      A   
ATOM    965  HE2 HIS A 121      29.771 -12.371  11.369  1.00 10.00      A   
ATOM    966  C   HIS A 121      25.647 -11.071   7.974  1.00 10.00      A   
ATOM    967  O   HIS A 121      26.543 -10.349   8.416  1.00 10.00      A   
ATOM    968  N   ALA A 122      24.385 -10.670   7.813  1.00 10.00      A   
ATOM    969  HN  ALA A 122      23.729 -11.308   7.467  1.00 10.00      A   
ATOM    970  CA  ALA A 122      23.936  -9.319   8.150  1.00 10.00      A   
ATOM    971  CB  ALA A 122      24.604  -8.279   7.256  1.00 10.00      A   
ATOM    972  C   ALA A 122      24.138  -8.998   9.633  1.00 10.00      A   
ATOM    973  O   ALA A 122      24.256  -9.900  10.467  1.00 10.00      A   
ATOM    974  N   LYS A 123      24.170  -7.713   9.953  1.00 10.00      A   
ATOM    975  HN  LYS A 123      24.066  -7.042   9.247  1.00 10.00      A   
ATOM    976  CA  LYS A 123      24.353  -7.269  11.327  1.00 10.00      A   
ATOM    977  CB  LYS A 123      25.272  -6.042  11.369  1.00 10.00      A   
ATOM    978  CG  LYS A 123      24.689  -4.805  10.700  1.00 10.00      A   
ATOM    979  CD  LYS A 123      25.558  -3.579  10.928  1.00 10.00      A   
ATOM    980  CE  LYS A 123      24.891  -2.326  10.383  1.00 10.00      A   
ATOM    981  NZ  LYS A 123      25.754  -1.124  10.518  1.00 10.00      A   
ATOM    982  HZ1 LYS A 123      25.256  -0.280  10.164  1.00 10.00      A   
ATOM    983  HZ2 LYS A 123      26.630  -1.248   9.974  1.00 10.00      A   
ATOM    984  HZ3 LYS A 123      25.998  -0.972  11.517  1.00 10.00      A   
ATOM    985  C   LYS A 123      23.005  -6.931  11.958  1.00 10.00      A   
ATOM    986  O   LYS A 123      21.982  -6.899  11.262  1.00 10.00      A   
ATOM    987  N   LYS A 124      23.016  -6.690  13.270  1.00 10.00      A   
ATOM    988  HN  LYS A 124      23.869  -6.762  13.752  1.00 10.00      A   
ATOM    989  CA  LYS A 124      21.812  -6.339  14.030  1.00 10.00      A   
ATOM    990  CB  LYS A 124      21.067  -5.145  13.422  1.00 10.00      A   
ATOM    991  CG  LYS A 124      21.780  -3.813  13.579  1.00 10.00      A   
ATOM    992  CD  LYS A 124      21.004  -2.699  12.894  1.00 10.00      A   
ATOM    993  CE  LYS A 124      21.596  -1.338  13.210  1.00 10.00      A   
ATOM    994  NZ  LYS A 124      20.872  -0.245  12.514  1.00 10.00      A   
ATOM    995  HZ1 LYS A 124      19.850  -0.330  12.681  1.00 10.00      A   
ATOM    996  HZ2 LYS A 124      21.050  -0.290  11.491  1.00 10.00      A   
ATOM    997  HZ3 LYS A 124      21.193   0.679  12.868  1.00 10.00      A   
ATOM    998  C   LYS A 124      20.872  -7.529  14.232  1.00 10.00      A   
ATOM    999  O   LYS A 124      20.565  -7.902  15.366  1.00 10.00      A   
ATOM   1000  N   LEU A 125      20.416  -8.122  13.140  1.00 10.00      A   
ATOM   1001  HN  LEU A 125      20.701  -7.791  12.259  1.00 10.00      A   
ATOM   1002  CA  LEU A 125      19.514  -9.262  13.212  1.00 10.00      A   
ATOM   1003  CB  LEU A 125      18.179  -8.947  12.535  1.00 10.00      A   
ATOM   1004  CG  LEU A 125      17.059  -8.428  13.441  1.00 10.00      A   
ATOM   1005  CD1 LEU A 125      17.278  -6.966  13.801  1.00 10.00      A   
ATOM   1006  CD2 LEU A 125      15.702  -8.628  12.783  1.00 10.00      A   
ATOM   1007  C   LEU A 125      20.134 -10.495  12.574  1.00 10.00      A   
ATOM   1008  O   LEU A 125      20.819 -10.404  11.551  1.00 10.00      A   
ATOM   1009  N   ALA A 126      19.887 -11.642  13.185  1.00 10.00      A   
ATOM   1010  HN  ALA A 126      19.329 -11.639  13.994  1.00 10.00      A   
ATOM   1011  CA  ALA A 126      20.401 -12.909  12.690  1.00 10.00      A   
ATOM   1012  CB  ALA A 126      21.312 -13.554  13.722  1.00 10.00      A   
ATOM   1013  C   ALA A 126      19.242 -13.836  12.347  1.00 10.00      A   
ATOM   1014  O   ALA A 126      18.078 -13.485  12.559  1.00 10.00      A   
ATOM   1015  N   THR A 127      19.556 -15.018  11.828  1.00 10.00      A   
ATOM   1016  HN  THR A 127      20.502 -15.250  11.699  1.00 10.00      A   
ATOM   1017  CA  THR A 127      18.534 -15.986  11.447  1.00 10.00      A   
ATOM   1018  CB  THR A 127      19.181 -17.326  11.026  1.00 10.00      A   
ATOM   1019  OG1 THR A 127      20.381 -17.073  10.279  1.00 10.00      A   
ATOM   1020  HG1 THR A 127      21.120 -17.543  10.695  1.00 10.00      A   
ATOM   1021  CG2 THR A 127      18.232 -18.177  10.194  1.00 10.00      A   
ATOM   1022  C   THR A 127      17.673 -15.418  10.316  1.00 10.00      A   
ATOM   1023  O   THR A 127      16.450 -15.599  10.284  1.00 10.00      A   
ATOM   1024  N   ARG A 128      18.318 -14.697   9.411  1.00 10.00      A   
ATOM   1025  HN  ARG A 128      19.289 -14.572   9.506  1.00 10.00      A   
ATOM   1026  CA  ARG A 128      17.630 -14.087   8.286  1.00 10.00      A   
ATOM   1027  CB  ARG A 128      17.612 -12.565   8.437  1.00 10.00      A   
ATOM   1028  CG  ARG A 128      16.275 -12.002   8.888  1.00 10.00      A   
ATOM   1029  CD  ARG A 128      15.195 -12.239   7.841  1.00 10.00      A   
ATOM   1030  NE  ARG A 128      13.927 -11.610   8.206  1.00 10.00      A   
ATOM   1031  HE  ARG A 128      13.646 -11.682   9.148  1.00 10.00      A   
ATOM   1032  CZ  ARG A 128      13.133 -10.963   7.348  1.00 10.00      A   
ATOM   1033  NH1 ARG A 128      13.468 -10.850   6.065  1.00 10.00      A   
ATOM   1034 HH11 ARG A 128      12.837 -10.342   5.402  1.00 10.00      A   
ATOM   1035 HH12 ARG A 128      14.355 -11.270   5.711  1.00 10.00      A   
ATOM   1036  NH2 ARG A 128      12.003 -10.421   7.779  1.00 10.00      A   
ATOM   1037 HH21 ARG A 128      11.377  -9.914   7.114  1.00 10.00      A   
ATOM   1038 HH22 ARG A 128      11.731 -10.497   8.783  1.00 10.00      A   
ATOM   1039  C   ARG A 128      18.286 -14.470   6.968  1.00 10.00      A   
ATOM   1040  O   ARG A 128      17.605 -14.817   6.003  1.00 10.00      A   
ATOM   1041  N   PHE A 129      19.608 -14.416   6.934  1.00 10.00      A   
ATOM   1042  HN  PHE A 129      20.103 -14.161   7.740  1.00 10.00      A   
ATOM   1043  CA  PHE A 129      20.347 -14.749   5.733  1.00 10.00      A   
ATOM   1044  CB  PHE A 129      21.698 -14.033   5.718  1.00 10.00      A   
ATOM   1045  CG  PHE A 129      21.609 -12.571   5.380  1.00 10.00      A   
ATOM   1046  CD1 PHE A 129      21.198 -11.648   6.328  1.00 10.00      A   
ATOM   1047  CD2 PHE A 129      21.940 -12.121   4.113  1.00 10.00      A   
ATOM   1048  CE1 PHE A 129      21.123 -10.303   6.020  1.00 10.00      A   
ATOM   1049  CE2 PHE A 129      21.866 -10.779   3.798  1.00 10.00      A   
ATOM   1050  CZ  PHE A 129      21.455  -9.868   4.753  1.00 10.00      A   
ATOM   1051  C   PHE A 129      20.531 -16.254   5.614  1.00 10.00      A   
ATOM   1052  O   PHE A 129      21.331 -16.859   6.334  1.00 10.00      A   
ATOM   1053  N   GLY A 130      19.778 -16.854   4.710  1.00 10.00      A   
ATOM   1054  HN  GLY A 130      19.159 -16.319   4.168  1.00 10.00      A   
ATOM   1055  CA  GLY A 130      19.860 -18.279   4.500  1.00 10.00      A   
ATOM   1056  C   GLY A 130      19.138 -18.687   3.238  1.00 10.00      A   
ATOM   1057  O   GLY A 130      19.535 -19.695   2.614  1.00 10.00      A   
ATOM   1058  OXT GLY A 130      18.169 -17.992   2.857  1.00 10.00      A   
ATOM   1059  CB  HIS B   2      -0.223  -6.623   5.114  1.00 10.00      B   
ATOM   1060  CG  HIS B   2      -1.605  -7.173   4.929  1.00 10.00      B   
ATOM   1061  ND1 HIS B   2      -2.693  -6.728   5.650  1.00 10.00      B   
ATOM   1062  HD1 HIS B   2      -2.673  -6.026   6.346  1.00 10.00      B   
ATOM   1063  CD2 HIS B   2      -2.071  -8.146   4.111  1.00 10.00      B   
ATOM   1064  CE1 HIS B   2      -3.768  -7.405   5.283  1.00 10.00      B   
ATOM   1065  NE2 HIS B   2      -3.415  -8.270   4.352  1.00 10.00      B   
ATOM   1066  HE2 HIS B   2      -4.016  -8.915   3.914  1.00 10.00      B   
ATOM   1067  C   HIS B   2      -0.552  -4.626   3.625  1.00 10.00      B   
ATOM   1068  O   HIS B   2      -0.896  -3.875   4.536  1.00 10.00      B   
ATOM   1069  N   HIS B   2       1.723  -5.454   4.137  1.00 10.00      B   
ATOM   1070  HT1 HIS B   2       2.279  -6.271   4.467  1.00 10.00      B   
ATOM   1071  HT2 HIS B   2       1.769  -4.705   4.854  1.00 10.00      B   
ATOM   1072  HT3 HIS B   2       2.139  -5.101   3.251  1.00 10.00      B   
ATOM   1073  CA  HIS B   2       0.316  -5.852   3.906  1.00 10.00      B   
ATOM   1074  N   LEU B   3      -0.897  -4.426   2.360  1.00 10.00      B   
ATOM   1075  HN  LEU B   3      -0.592  -5.063   1.674  1.00 10.00      B   
ATOM   1076  CA  LEU B   3      -1.726  -3.296   1.959  1.00 10.00      B   
ATOM   1077  CB  LEU B   3      -1.099  -2.551   0.776  1.00 10.00      B   
ATOM   1078  CG  LEU B   3       0.189  -1.777   1.066  1.00 10.00      B   
ATOM   1079  CD1 LEU B   3       0.626  -0.989  -0.161  1.00 10.00      B   
ATOM   1080  CD2 LEU B   3       0.008  -0.858   2.266  1.00 10.00      B   
ATOM   1081  C   LEU B   3      -3.133  -3.757   1.599  1.00 10.00      B   
ATOM   1082  O   LEU B   3      -3.372  -4.950   1.419  1.00 10.00      B   
ATOM   1083  N   ILE B   4      -4.058  -2.807   1.505  1.00 10.00      B   
ATOM   1084  HN  ILE B   4      -3.804  -1.875   1.669  1.00 10.00      B   
ATOM   1085  CA  ILE B   4      -5.441  -3.113   1.164  1.00 10.00      B   
ATOM   1086  CB  ILE B   4      -6.423  -2.175   1.902  1.00 10.00      B   
ATOM   1087  CG1 ILE B   4      -6.233  -2.297   3.416  1.00 10.00      B   
ATOM   1088  CG2 ILE B   4      -7.866  -2.482   1.518  1.00 10.00      B   
ATOM   1089  CD1 ILE B   4      -7.068  -1.327   4.221  1.00 10.00      B   
ATOM   1090  C   ILE B   4      -5.654  -3.006  -0.345  1.00 10.00      B   
ATOM   1091  O   ILE B   4      -5.886  -4.004  -1.021  1.00 10.00      B   
ATOM   1092  N   THR B   5      -5.551  -1.793  -0.869  1.00 10.00      B   
ATOM   1093  HN  THR B   5      -5.334  -1.038  -0.290  1.00 10.00      B   
ATOM   1094  CA  THR B   5      -5.731  -1.560  -2.294  1.00 10.00      B   
ATOM   1095  CB  THR B   5      -7.017  -0.751  -2.589  1.00 10.00      B   
ATOM   1096  OG1 THR B   5      -7.065  -0.388  -3.976  1.00 10.00      B   
ATOM   1097  HG1 THR B   5      -7.462  -1.109  -4.488  1.00 10.00      B   
ATOM   1098  CG2 THR B   5      -7.074   0.510  -1.740  1.00 10.00      B   
ATOM   1099  C   THR B   5      -4.527  -0.828  -2.865  1.00 10.00      B   
ATOM   1100  O   THR B   5      -3.895  -0.022  -2.174  1.00 10.00      B   
ATOM   1101  N   GLN B   6      -4.196  -1.127  -4.112  1.00 10.00      B   
ATOM   1102  HN  GLN B   6      -4.722  -1.803  -4.606  1.00 10.00      B   
ATOM   1103  CA  GLN B   6      -3.074  -0.488  -4.772  1.00 10.00      B   
ATOM   1104  CB  GLN B   6      -1.986  -1.511  -5.123  1.00 10.00      B   
ATOM   1105  CG  GLN B   6      -1.453  -2.300  -3.938  1.00 10.00      B   
ATOM   1106  CD  GLN B   6      -0.246  -3.144  -4.300  1.00 10.00      B   
ATOM   1107  OE1 GLN B   6      -0.068  -3.540  -5.453  1.00 10.00      B   
ATOM   1108  NE2 GLN B   6       0.589  -3.432  -3.315  1.00 10.00      B   
ATOM   1109 HE21 GLN B   6       0.383  -3.090  -2.423  1.00 10.00      B   
ATOM   1110 HE22 GLN B   6       1.379  -3.978  -3.518  1.00 10.00      B   
ATOM   1111  C   GLN B   6      -3.530   0.244  -6.030  1.00 10.00      B   
ATOM   1112  O   GLN B   6      -2.701   0.659  -6.842  1.00 10.00      B   
ATOM   1113  N   LYS B   7      -4.845   0.419  -6.187  1.00 10.00      B   
ATOM   1114  HN  LYS B   7      -5.462   0.078  -5.504  1.00 10.00      B   
ATOM   1115  CA  LYS B   7      -5.384   1.103  -7.362  1.00 10.00      B   
ATOM   1116  CB  LYS B   7      -6.921   1.161  -7.369  1.00 10.00      B   
ATOM   1117  CG  LYS B   7      -7.483   1.585  -8.721  1.00 10.00      B   
ATOM   1118  CD  LYS B   7      -8.930   2.041  -8.631  1.00 10.00      B   
ATOM   1119  CE  LYS B   7      -9.481   2.391 -10.006  1.00 10.00      B   
ATOM   1120  NZ  LYS B   7      -8.897   3.646 -10.553  1.00 10.00      B   
ATOM   1121  HZ1 LYS B   7      -9.215   3.792 -11.532  1.00 10.00      B   
ATOM   1122  HZ2 LYS B   7      -7.854   3.599 -10.546  1.00 10.00      B   
ATOM   1123  HZ3 LYS B   7      -9.194   4.461  -9.980  1.00 10.00      B   
ATOM   1124  C   LYS B   7      -4.803   2.504  -7.486  1.00 10.00      B   
ATOM   1125  O   LYS B   7      -4.349   2.899  -8.555  1.00 10.00      B   
ATOM   1126  N   ALA B   8      -4.800   3.242  -6.381  1.00 10.00      B   
ATOM   1127  HN  ALA B   8      -5.169   2.863  -5.554  1.00 10.00      B   
ATOM   1128  CA  ALA B   8      -4.269   4.600  -6.368  1.00 10.00      B   
ATOM   1129  CB  ALA B   8      -4.527   5.257  -5.023  1.00 10.00      B   
ATOM   1130  C   ALA B   8      -2.773   4.604  -6.681  1.00 10.00      B   
ATOM   1131  O   ALA B   8      -2.265   5.508  -7.345  1.00 10.00      B   
ATOM   1132  N   LEU B   9      -2.076   3.578  -6.206  1.00 10.00      B   
ATOM   1133  HN  LEU B   9      -2.540   2.884  -5.698  1.00 10.00      B   
ATOM   1134  CA  LEU B   9      -0.643   3.454  -6.431  1.00 10.00      B   
ATOM   1135  CB  LEU B   9      -0.068   2.327  -5.565  1.00 10.00      B   
ATOM   1136  CG  LEU B   9       1.458   2.238  -5.483  1.00 10.00      B   
ATOM   1137  CD1 LEU B   9       2.026   3.428  -4.725  1.00 10.00      B   
ATOM   1138  CD2 LEU B   9       1.884   0.929  -4.832  1.00 10.00      B   
ATOM   1139  C   LEU B   9      -0.359   3.185  -7.907  1.00 10.00      B   
ATOM   1140  O   LEU B   9       0.542   3.779  -8.500  1.00 10.00      B   
ATOM   1141  N   LYS B  10      -1.146   2.294  -8.493  1.00 10.00      B   
ATOM   1142  HN  LYS B  10      -1.857   1.864  -7.965  1.00 10.00      B   
ATOM   1143  CA  LYS B  10      -0.994   1.941  -9.894  1.00 10.00      B   
ATOM   1144  CB  LYS B  10      -1.830   0.703 -10.223  1.00 10.00      B   
ATOM   1145  CG  LYS B  10      -1.382  -0.562  -9.508  1.00 10.00      B   
ATOM   1146  CD  LYS B  10      -2.257  -1.747  -9.880  1.00 10.00      B   
ATOM   1147  CE  LYS B  10      -1.601  -3.065  -9.500  1.00 10.00      B   
ATOM   1148  NZ  LYS B  10      -1.544  -3.260  -8.027  1.00 10.00      B   
ATOM   1149  HZ1 LYS B  10      -1.207  -4.220  -7.806  1.00 10.00      B   
ATOM   1150  HZ2 LYS B  10      -2.498  -3.131  -7.610  1.00 10.00      B   
ATOM   1151  HZ3 LYS B  10      -0.899  -2.571  -7.595  1.00 10.00      B   
ATOM   1152  C   LYS B  10      -1.423   3.100 -10.783  1.00 10.00      B   
ATOM   1153  O   LYS B  10      -0.772   3.400 -11.778  1.00 10.00      B   
ATOM   1154  N   ASP B  11      -2.519   3.747 -10.399  1.00 10.00      B   
ATOM   1155  HN  ASP B  11      -2.982   3.446  -9.586  1.00 10.00      B   
ATOM   1156  CA  ASP B  11      -3.073   4.878 -11.145  1.00 10.00      B   
ATOM   1157  CB  ASP B  11      -4.233   5.502 -10.362  1.00 10.00      B   
ATOM   1158  CG  ASP B  11      -5.540   5.514 -11.127  1.00 10.00      B   
ATOM   1159  OD1 ASP B  11      -5.688   6.344 -12.048  1.00 10.00      B   
ATOM   1160  OD2 ASP B  11      -6.435   4.706 -10.787  1.00 10.00      B   
ATOM   1161  C   ASP B  11      -2.023   5.952 -11.405  1.00 10.00      B   
ATOM   1162  O   ASP B  11      -1.797   6.355 -12.546  1.00 10.00      B   
ATOM   1163  N   ALA B  12      -1.382   6.405 -10.338  1.00 10.00      B   
ATOM   1164  HN  ALA B  12      -1.600   6.034  -9.458  1.00 10.00      B   
ATOM   1165  CA  ALA B  12      -0.366   7.443 -10.440  1.00 10.00      B   
ATOM   1166  CB  ALA B  12       0.013   7.956  -9.060  1.00 10.00      B   
ATOM   1167  C   ALA B  12       0.872   6.964 -11.194  1.00 10.00      B   
ATOM   1168  O   ALA B  12       1.437   7.703 -11.999  1.00 10.00      B   
ATOM   1169  N   ALA B  13       1.282   5.726 -10.941  1.00 10.00      B   
ATOM   1170  HN  ALA B  13       0.781   5.179 -10.300  1.00 10.00      B   
ATOM   1171  CA  ALA B  13       2.465   5.161 -11.587  1.00 10.00      B   
ATOM   1172  CB  ALA B  13       2.851   3.847 -10.932  1.00 10.00      B   
ATOM   1173  C   ALA B  13       2.259   4.969 -13.088  1.00 10.00      B   
ATOM   1174  O   ALA B  13       3.183   5.156 -13.881  1.00 10.00      B   
ATOM   1175  N   GLU B  14       1.048   4.599 -13.475  1.00 10.00      B   
ATOM   1176  HN  GLU B  14       0.346   4.459 -12.795  1.00 10.00      B   
ATOM   1177  CA  GLU B  14       0.733   4.380 -14.879  1.00 10.00      B   
ATOM   1178  CB  GLU B  14      -0.527   3.532 -15.030  1.00 10.00      B   
ATOM   1179  CG  GLU B  14      -0.333   2.073 -14.649  1.00 10.00      B   
ATOM   1180  CD  GLU B  14       0.796   1.421 -15.419  1.00 10.00      B   
ATOM   1181  OE1 GLU B  14       0.722   1.390 -16.664  1.00 10.00      B   
ATOM   1182  OE2 GLU B  14       1.761   0.935 -14.790  1.00 10.00      B   
ATOM   1183  C   GLU B  14       0.591   5.696 -15.634  1.00 10.00      B   
ATOM   1184  O   GLU B  14       0.884   5.775 -16.825  1.00 10.00      B   
ATOM   1185  N   LYS B  15       0.145   6.731 -14.939  1.00 10.00      B   
ATOM   1186  HN  LYS B  15      -0.089   6.613 -13.992  1.00 10.00      B   
ATOM   1187  CA  LYS B  15      -0.022   8.034 -15.561  1.00 10.00      B   
ATOM   1188  CB  LYS B  15      -1.161   8.819 -14.914  1.00 10.00      B   
ATOM   1189  CG  LYS B  15      -2.528   8.208 -15.172  1.00 10.00      B   
ATOM   1190  CD  LYS B  15      -3.643   9.072 -14.616  1.00 10.00      B   
ATOM   1191  CE  LYS B  15      -4.994   8.401 -14.807  1.00 10.00      B   
ATOM   1192  NZ  LYS B  15      -6.117   9.265 -14.360  1.00 10.00      B   
ATOM   1193  HZ1 LYS B  15      -5.919   9.647 -13.414  1.00 10.00      B   
ATOM   1194  HZ2 LYS B  15      -6.998   8.714 -14.318  1.00 10.00      B   
ATOM   1195  HZ3 LYS B  15      -6.251  10.056 -15.021  1.00 10.00      B   
ATOM   1196  C   LYS B  15       1.279   8.830 -15.555  1.00 10.00      B   
ATOM   1197  O   LYS B  15       1.525   9.634 -16.456  1.00 10.00      B   
ATOM   1198  N   TYR B  16       2.113   8.600 -14.552  1.00 10.00      B   
ATOM   1199  HN  TYR B  16       1.861   7.948 -13.857  1.00 10.00      B   
ATOM   1200  CA  TYR B  16       3.393   9.290 -14.446  1.00 10.00      B   
ATOM   1201  CB  TYR B  16       3.433  10.183 -13.203  1.00 10.00      B   
ATOM   1202  CG  TYR B  16       2.401  11.285 -13.192  1.00 10.00      B   
ATOM   1203  CD1 TYR B  16       1.245  11.174 -12.430  1.00 10.00      B   
ATOM   1204  CD2 TYR B  16       2.582  12.438 -13.943  1.00 10.00      B   
ATOM   1205  CE1 TYR B  16       0.301  12.181 -12.414  1.00 10.00      B   
ATOM   1206  CE2 TYR B  16       1.643  13.451 -13.935  1.00 10.00      B   
ATOM   1207  CZ  TYR B  16       0.505  13.317 -13.168  1.00 10.00      B   
ATOM   1208  OH  TYR B  16      -0.432  14.323 -13.154  1.00 10.00      B   
ATOM   1209  HH  TYR B  16      -0.883  14.325 -12.299  1.00 10.00      B   
ATOM   1210  C   TYR B  16       4.545   8.288 -14.406  1.00 10.00      B   
ATOM   1211  O   TYR B  16       5.052   7.949 -13.333  1.00 10.00      B   
ATOM   1212  N   PRO B  17       4.994   7.819 -15.583  1.00 10.00      B   
ATOM   1213  CA  PRO B  17       6.082   6.835 -15.687  1.00 10.00      B   
ATOM   1214  CB  PRO B  17       6.206   6.590 -17.196  1.00 10.00      B   
ATOM   1215  CG  PRO B  17       5.587   7.788 -17.831  1.00 10.00      B   
ATOM   1216  CD  PRO B  17       4.483   8.213 -16.908  1.00 10.00      B   
ATOM   1217  C   PRO B  17       7.403   7.363 -15.133  1.00 10.00      B   
ATOM   1218  O   PRO B  17       8.258   6.594 -14.689  1.00 10.00      B   
ATOM   1219  N   GLN B  18       7.554   8.681 -15.146  1.00 10.00      B   
ATOM   1220  HN  GLN B  18       6.829   9.236 -15.500  1.00 10.00      B   
ATOM   1221  CA  GLN B  18       8.767   9.322 -14.654  1.00 10.00      B   
ATOM   1222  CB  GLN B  18       8.757  10.810 -15.014  1.00 10.00      B   
ATOM   1223  CG  GLN B  18       8.392  11.105 -16.461  1.00 10.00      B   
ATOM   1224  CD  GLN B  18       8.185  12.585 -16.711  1.00 10.00      B   
ATOM   1225  OE1 GLN B  18       7.817  13.332 -15.803  1.00 10.00      B   
ATOM   1226  NE2 GLN B  18       8.411  13.019 -17.939  1.00 10.00      B   
ATOM   1227 HE21 GLN B  18       8.697  12.367 -18.617  1.00 10.00      B   
ATOM   1228 HE22 GLN B  18       8.285  13.978 -18.125  1.00 10.00      B   
ATOM   1229  C   GLN B  18       8.900   9.161 -13.143  1.00 10.00      B   
ATOM   1230  O   GLN B  18       9.999   9.209 -12.597  1.00 10.00      B   
ATOM   1231  N   HIS B  19       7.774   8.950 -12.471  1.00 10.00      B   
ATOM   1232  HN  HIS B  19       6.928   8.874 -12.966  1.00 10.00      B   
ATOM   1233  CA  HIS B  19       7.771   8.799 -11.019  1.00 10.00      B   
ATOM   1234  CB  HIS B  19       6.859   9.845 -10.362  1.00 10.00      B   
ATOM   1235  CG  HIS B  19       7.161  11.266 -10.739  1.00 10.00      B   
ATOM   1236  ND1 HIS B  19       8.375  11.875 -10.498  1.00 10.00      B   
ATOM   1237  HD1 HIS B  19       9.158  11.453 -10.073  1.00 10.00      B   
ATOM   1238  CD2 HIS B  19       6.391  12.199 -11.346  1.00 10.00      B   
ATOM   1239  CE1 HIS B  19       8.336  13.117 -10.940  1.00 10.00      B   
ATOM   1240  NE2 HIS B  19       7.144  13.337 -11.459  1.00 10.00      B   
ATOM   1241  HE2 HIS B  19       6.846  14.183 -11.864  1.00 10.00      B   
ATOM   1242  C   HIS B  19       7.324   7.400 -10.618  1.00 10.00      B   
ATOM   1243  O   HIS B  19       7.101   7.123  -9.439  1.00 10.00      B   
ATOM   1244  N   LYS B  20       7.207   6.520 -11.604  1.00 10.00      B   
ATOM   1245  HN  LYS B  20       7.412   6.802 -12.519  1.00 10.00      B   
ATOM   1246  CA  LYS B  20       6.778   5.146 -11.366  1.00 10.00      B   
ATOM   1247  CB  LYS B  20       6.631   4.398 -12.696  1.00 10.00      B   
ATOM   1248  CG  LYS B  20       6.026   3.010 -12.573  1.00 10.00      B   
ATOM   1249  CD  LYS B  20       5.542   2.497 -13.920  1.00 10.00      B   
ATOM   1250  CE  LYS B  20       4.948   1.103 -13.802  1.00 10.00      B   
ATOM   1251  NZ  LYS B  20       4.358   0.638 -15.085  1.00 10.00      B   
ATOM   1252  HZ1 LYS B  20       3.318   0.770 -15.070  1.00 10.00      B   
ATOM   1253  HZ2 LYS B  20       4.566  -0.371 -15.233  1.00 10.00      B   
ATOM   1254  HZ3 LYS B  20       4.752   1.180 -15.881  1.00 10.00      B   
ATOM   1255  C   LYS B  20       7.748   4.413 -10.445  1.00 10.00      B   
ATOM   1256  O   LYS B  20       7.333   3.704  -9.529  1.00 10.00      B   
ATOM   1257  N   THR B  21       9.037   4.608 -10.685  1.00 10.00      B   
ATOM   1258  HN  THR B  21       9.301   5.193 -11.429  1.00 10.00      B   
ATOM   1259  CA  THR B  21      10.083   3.974  -9.893  1.00 10.00      B   
ATOM   1260  CB  THR B  21      11.461   4.434 -10.394  1.00 10.00      B   
ATOM   1261  OG1 THR B  21      11.335   4.892 -11.753  1.00 10.00      B   
ATOM   1262  HG1 THR B  21      11.345   4.127 -12.345  1.00 10.00      B   
ATOM   1263  CG2 THR B  21      12.456   3.288 -10.335  1.00 10.00      B   
ATOM   1264  C   THR B  21       9.945   4.317  -8.409  1.00 10.00      B   
ATOM   1265  O   THR B  21      10.081   3.447  -7.545  1.00 10.00      B   
ATOM   1266  N   GLU B  22       9.653   5.585  -8.132  1.00 10.00      B   
ATOM   1267  HN  GLU B  22       9.549   6.215  -8.872  1.00 10.00      B   
ATOM   1268  CA  GLU B  22       9.488   6.070  -6.767  1.00 10.00      B   
ATOM   1269  CB  GLU B  22       9.171   7.571  -6.786  1.00 10.00      B   
ATOM   1270  CG  GLU B  22       8.936   8.187  -5.416  1.00 10.00      B   
ATOM   1271  CD  GLU B  22      10.202   8.725  -4.785  1.00 10.00      B   
ATOM   1272  OE1 GLU B  22      10.369   9.964  -4.750  1.00 10.00      B   
ATOM   1273  OE2 GLU B  22      11.028   7.918  -4.318  1.00 10.00      B   
ATOM   1274  C   GLU B  22       8.373   5.316  -6.046  1.00 10.00      B   
ATOM   1275  O   GLU B  22       8.551   4.846  -4.921  1.00 10.00      B   
ATOM   1276  N   LEU B  23       7.234   5.190  -6.715  1.00 10.00      B   
ATOM   1277  HN  LEU B  23       7.169   5.569  -7.619  1.00 10.00      B   
ATOM   1278  CA  LEU B  23       6.078   4.508  -6.144  1.00 10.00      B   
ATOM   1279  CB  LEU B  23       4.832   4.751  -6.998  1.00 10.00      B   
ATOM   1280  CG  LEU B  23       4.354   6.203  -7.089  1.00 10.00      B   
ATOM   1281  CD1 LEU B  23       3.147   6.313  -8.001  1.00 10.00      B   
ATOM   1282  CD2 LEU B  23       4.032   6.752  -5.706  1.00 10.00      B   
ATOM   1283  C   LEU B  23       6.322   3.013  -5.963  1.00 10.00      B   
ATOM   1284  O   LEU B  23       5.889   2.424  -4.971  1.00 10.00      B   
ATOM   1285  N   VAL B  24       7.022   2.406  -6.917  1.00 10.00      B   
ATOM   1286  HN  VAL B  24       7.342   2.932  -7.684  1.00 10.00      B   
ATOM   1287  CA  VAL B  24       7.323   0.979  -6.855  1.00 10.00      B   
ATOM   1288  CB  VAL B  24       8.048   0.481  -8.127  1.00 10.00      B   
ATOM   1289  CG1 VAL B  24       8.520  -0.957  -7.955  1.00 10.00      B   
ATOM   1290  CG2 VAL B  24       7.135   0.592  -9.340  1.00 10.00      B   
ATOM   1291  C   VAL B  24       8.160   0.661  -5.620  1.00 10.00      B   
ATOM   1292  O   VAL B  24       7.794  -0.199  -4.817  1.00 10.00      B   
ATOM   1293  N   ALA B  25       9.265   1.381  -5.459  1.00 10.00      B   
ATOM   1294  HN  ALA B  25       9.489   2.071  -6.122  1.00 10.00      B   
ATOM   1295  CA  ALA B  25      10.151   1.177  -4.318  1.00 10.00      B   
ATOM   1296  CB  ALA B  25      11.393   2.043  -4.451  1.00 10.00      B   
ATOM   1297  C   ALA B  25       9.426   1.477  -3.010  1.00 10.00      B   
ATOM   1298  O   ALA B  25       9.603   0.775  -2.013  1.00 10.00      B   
ATOM   1299  N   LEU B  26       8.596   2.510  -3.034  1.00 10.00      B   
ATOM   1300  HN  LEU B  26       8.492   3.015  -3.871  1.00 10.00      B   
ATOM   1301  CA  LEU B  26       7.835   2.923  -1.861  1.00 10.00      B   
ATOM   1302  CB  LEU B  26       7.075   4.221  -2.160  1.00 10.00      B   
ATOM   1303  CG  LEU B  26       6.066   4.684  -1.107  1.00 10.00      B   
ATOM   1304  CD1 LEU B  26       6.770   5.085   0.177  1.00 10.00      B   
ATOM   1305  CD2 LEU B  26       5.224   5.833  -1.639  1.00 10.00      B   
ATOM   1306  C   LEU B  26       6.857   1.837  -1.414  1.00 10.00      B   
ATOM   1307  O   LEU B  26       6.998   1.269  -0.330  1.00 10.00      B   
ATOM   1308  N   GLY B  27       5.890   1.537  -2.276  1.00 10.00      B   
ATOM   1309  HN  GLY B  27       5.875   1.989  -3.149  1.00 10.00      B   
ATOM   1310  CA  GLY B  27       4.870   0.552  -1.963  1.00 10.00      B   
ATOM   1311  C   GLY B  27       5.418  -0.825  -1.645  1.00 10.00      B   
ATOM   1312  O   GLY B  27       4.939  -1.486  -0.722  1.00 10.00      B   
ATOM   1313  N   ASN B  28       6.427  -1.256  -2.394  1.00 10.00      B   
ATOM   1314  HN  ASN B  28       6.785  -0.673  -3.103  1.00 10.00      B   
ATOM   1315  CA  ASN B  28       7.019  -2.577  -2.194  1.00 10.00      B   
ATOM   1316  CB  ASN B  28       7.942  -2.948  -3.363  1.00 10.00      B   
ATOM   1317  CG  ASN B  28       8.431  -4.384  -3.310  1.00 10.00      B   
ATOM   1318  OD1 ASN B  28       9.546  -4.654  -2.870  1.00 10.00      B   
ATOM   1319  ND2 ASN B  28       7.601  -5.313  -3.759  1.00 10.00      B   
ATOM   1320 HD21 ASN B  28       6.725  -5.025  -4.096  1.00 10.00      B   
ATOM   1321 HD22 ASN B  28       7.895  -6.250  -3.738  1.00 10.00      B   
ATOM   1322  C   ASN B  28       7.752  -2.690  -0.858  1.00 10.00      B   
ATOM   1323  O   ASN B  28       7.718  -3.736  -0.211  1.00 10.00      B   
ATOM   1324  N   THR B  29       8.390  -1.608  -0.426  1.00 10.00      B   
ATOM   1325  HN  THR B  29       8.365  -0.782  -0.963  1.00 10.00      B   
ATOM   1326  CA  THR B  29       9.128  -1.619   0.834  1.00 10.00      B   
ATOM   1327  CB  THR B  29      10.137  -0.452   0.923  1.00 10.00      B   
ATOM   1328  OG1 THR B  29      11.005  -0.508  -0.218  1.00 10.00      B   
ATOM   1329  HG1 THR B  29      10.692   0.122  -0.887  1.00 10.00      B   
ATOM   1330  CG2 THR B  29      10.984  -0.553   2.179  1.00 10.00      B   
ATOM   1331  C   THR B  29       8.195  -1.657   2.051  1.00 10.00      B   
ATOM   1332  O   THR B  29       8.584  -2.110   3.129  1.00 10.00      B   
ATOM   1333  N   ILE B  30       6.953  -1.217   1.864  1.00 10.00      B   
ATOM   1334  HN  ILE B  30       6.695  -0.872   0.981  1.00 10.00      B   
ATOM   1335  CA  ILE B  30       5.967  -1.222   2.942  1.00 10.00      B   
ATOM   1336  CB  ILE B  30       4.661  -0.509   2.513  1.00 10.00      B   
ATOM   1337  CG1 ILE B  30       4.958   0.931   2.088  1.00 10.00      B   
ATOM   1338  CG2 ILE B  30       3.639  -0.520   3.641  1.00 10.00      B   
ATOM   1339  CD1 ILE B  30       3.788   1.627   1.425  1.00 10.00      B   
ATOM   1340  C   ILE B  30       5.657  -2.659   3.374  1.00 10.00      B   
ATOM   1341  O   ILE B  30       5.293  -2.914   4.523  1.00 10.00      B   
ATOM   1342  N   ALA B  31       5.824  -3.597   2.448  1.00 10.00      B   
ATOM   1343  HN  ALA B  31       6.122  -3.333   1.550  1.00 10.00      B   
ATOM   1344  CA  ALA B  31       5.567  -5.007   2.725  1.00 10.00      B   
ATOM   1345  CB  ALA B  31       5.030  -5.696   1.481  1.00 10.00      B   
ATOM   1346  C   ALA B  31       6.825  -5.717   3.221  1.00 10.00      B   
ATOM   1347  O   ALA B  31       6.772  -6.882   3.629  1.00 10.00      B   
ATOM   1348  N   LYS B  32       7.949  -5.009   3.191  1.00 10.00      B   
ATOM   1349  HN  LYS B  32       7.917  -4.078   2.885  1.00 10.00      B   
ATOM   1350  CA  LYS B  32       9.221  -5.573   3.628  1.00 10.00      B   
ATOM   1351  CB  LYS B  32      10.392  -4.892   2.917  1.00 10.00      B   
ATOM   1352  CG  LYS B  32      10.395  -5.012   1.406  1.00 10.00      B   
ATOM   1353  CD  LYS B  32      11.511  -4.164   0.818  1.00 10.00      B   
ATOM   1354  CE  LYS B  32      11.415  -4.065  -0.691  1.00 10.00      B   
ATOM   1355  NZ  LYS B  32      12.127  -2.866  -1.210  1.00 10.00      B   
ATOM   1356  HZ1 LYS B  32      12.091  -2.849  -2.248  1.00 10.00      B   
ATOM   1357  HZ2 LYS B  32      13.125  -2.878  -0.910  1.00 10.00      B   
ATOM   1358  HZ3 LYS B  32      11.680  -1.995  -0.847  1.00 10.00      B   
ATOM   1359  C   LYS B  32       9.398  -5.398   5.126  1.00 10.00      B   
ATOM   1360  O   LYS B  32       9.469  -6.371   5.876  1.00 10.00      B   
ATOM   1361  N   GLY B  33       9.457  -4.147   5.555  1.00 10.00      B   
ATOM   1362  HN  GLY B  33       9.358  -3.412   4.913  1.00 10.00      B   
ATOM   1363  CA  GLY B  33       9.647  -3.856   6.955  1.00 10.00      B   
ATOM   1364  C   GLY B  33       8.421  -3.255   7.602  1.00 10.00      B   
ATOM   1365  O   GLY B  33       7.790  -2.349   7.051  1.00 10.00      B   
ATOM   1366  N   TYR B  34       8.082  -3.764   8.771  1.00 10.00      B   
ATOM   1367  HN  TYR B  34       8.627  -4.487   9.152  1.00 10.00      B   
ATOM   1368  CA  TYR B  34       6.935  -3.275   9.511  1.00 10.00      B   
ATOM   1369  CB  TYR B  34       6.086  -4.435  10.032  1.00 10.00      B   
ATOM   1370  CG  TYR B  34       5.327  -5.152   8.939  1.00 10.00      B   
ATOM   1371  CD1 TYR B  34       5.923  -6.163   8.195  1.00 10.00      B   
ATOM   1372  CD2 TYR B  34       4.018  -4.803   8.636  1.00 10.00      B   
ATOM   1373  CE1 TYR B  34       5.236  -6.811   7.184  1.00 10.00      B   
ATOM   1374  CE2 TYR B  34       3.322  -5.446   7.630  1.00 10.00      B   
ATOM   1375  CZ  TYR B  34       3.935  -6.445   6.903  1.00 10.00      B   
ATOM   1376  OH  TYR B  34       3.242  -7.084   5.894  1.00 10.00      B   
ATOM   1377  HH  TYR B  34       3.459  -8.026   5.904  1.00 10.00      B   
ATOM   1378  C   TYR B  34       7.400  -2.369  10.642  1.00 10.00      B   
ATOM   1379  O   TYR B  34       8.333  -2.702  11.379  1.00 10.00      B   
ATOM   1380  N   PHE B  35       6.759  -1.219  10.765  1.00 10.00      B   
ATOM   1381  HN  PHE B  35       6.004  -1.026  10.168  1.00 10.00      B   
ATOM   1382  CA  PHE B  35       7.123  -0.246  11.781  1.00 10.00      B   
ATOM   1383  CB  PHE B  35       6.892   1.173  11.253  1.00 10.00      B   
ATOM   1384  CG  PHE B  35       7.458   1.394   9.877  1.00 10.00      B   
ATOM   1385  CD1 PHE B  35       6.626   1.426   8.769  1.00 10.00      B   
ATOM   1386  CD2 PHE B  35       8.820   1.556   9.692  1.00 10.00      B   
ATOM   1387  CE1 PHE B  35       7.144   1.616   7.503  1.00 10.00      B   
ATOM   1388  CE2 PHE B  35       9.345   1.749   8.427  1.00 10.00      B   
ATOM   1389  CZ  PHE B  35       8.505   1.779   7.332  1.00 10.00      B   
ATOM   1390  C   PHE B  35       6.345  -0.474  13.070  1.00 10.00      B   
ATOM   1391  O   PHE B  35       5.552  -1.411  13.171  1.00 10.00      B   
ATOM   1392  N   LYS B  36       6.588   0.373  14.057  1.00 10.00      B   
ATOM   1393  HN  LYS B  36       7.233   1.095  13.919  1.00 10.00      B   
ATOM   1394  CA  LYS B  36       5.916   0.260  15.339  1.00 10.00      B   
ATOM   1395  CB  LYS B  36       6.895  -0.253  16.400  1.00 10.00      B   
ATOM   1396  CG  LYS B  36       6.252  -0.633  17.723  1.00 10.00      B   
ATOM   1397  CD  LYS B  36       5.415  -1.893  17.587  1.00 10.00      B   
ATOM   1398  CE  LYS B  36       4.792  -2.279  18.919  1.00 10.00      B   
ATOM   1399  NZ  LYS B  36       4.022  -3.547  18.837  1.00 10.00      B   
ATOM   1400  HZ1 LYS B  36       3.292  -3.482  18.090  1.00 10.00      B   
ATOM   1401  HZ2 LYS B  36       3.552  -3.739  19.745  1.00 10.00      B   
ATOM   1402  HZ3 LYS B  36       4.657  -4.340  18.619  1.00 10.00      B   
ATOM   1403  C   LYS B  36       5.351   1.611  15.758  1.00 10.00      B   
ATOM   1404  O   LYS B  36       4.179   1.724  16.113  1.00 10.00      B   
ATOM   1405  N   LYS B  37       6.193   2.632  15.702  1.00 10.00      B   
ATOM   1406  HN  LYS B  37       7.110   2.480  15.392  1.00 10.00      B   
ATOM   1407  CA  LYS B  37       5.792   3.977  16.079  1.00 10.00      B   
ATOM   1408  CB  LYS B  37       6.496   4.376  17.382  1.00 10.00      B   
ATOM   1409  CG  LYS B  37       6.033   3.589  18.598  1.00 10.00      B   
ATOM   1410  CD  LYS B  37       6.746   4.046  19.857  1.00 10.00      B   
ATOM   1411  CE  LYS B  37       6.246   3.297  21.081  1.00 10.00      B   
ATOM   1412  NZ  LYS B  37       6.873   3.794  22.336  1.00 10.00      B   
ATOM   1413  HZ1 LYS B  37       6.429   3.343  23.160  1.00 10.00      B   
ATOM   1414  HZ2 LYS B  37       6.749   4.823  22.412  1.00 10.00      B   
ATOM   1415  HZ3 LYS B  37       7.893   3.581  22.344  1.00 10.00      B   
ATOM   1416  C   LYS B  37       6.139   4.960  14.960  1.00 10.00      B   
ATOM   1417  O   LYS B  37       6.873   4.602  14.036  1.00 10.00      B   
ATOM   1418  N   PRO B  38       5.617   6.205  15.014  1.00 10.00      B   
ATOM   1419  CA  PRO B  38       5.893   7.230  13.996  1.00 10.00      B   
ATOM   1420  CB  PRO B  38       5.241   8.504  14.558  1.00 10.00      B   
ATOM   1421  CG  PRO B  38       4.916   8.195  15.981  1.00 10.00      B   
ATOM   1422  CD  PRO B  38       4.697   6.712  16.046  1.00 10.00      B   
ATOM   1423  C   PRO B  38       7.390   7.454  13.793  1.00 10.00      B   
ATOM   1424  O   PRO B  38       7.829   7.821  12.703  1.00 10.00      B   
ATOM   1425  N   GLU B  39       8.164   7.220  14.848  1.00 10.00      B   
ATOM   1426  HN  GLU B  39       7.746   6.934  15.686  1.00 10.00      B   
ATOM   1427  CA  GLU B  39       9.613   7.387  14.799  1.00 10.00      B   
ATOM   1428  CB  GLU B  39      10.224   7.148  16.181  1.00 10.00      B   
ATOM   1429  CG  GLU B  39       9.593   7.968  17.293  1.00 10.00      B   
ATOM   1430  CD  GLU B  39       9.976   7.459  18.667  1.00 10.00      B   
ATOM   1431  OE1 GLU B  39       9.321   6.516  19.159  1.00 10.00      B   
ATOM   1432  OE2 GLU B  39      10.936   7.997  19.262  1.00 10.00      B   
ATOM   1433  C   GLU B  39      10.241   6.429  13.792  1.00 10.00      B   
ATOM   1434  O   GLU B  39      11.174   6.791  13.077  1.00 10.00      B   
ATOM   1435  N   SER B  40       9.718   5.211  13.739  1.00 10.00      B   
ATOM   1436  HN  SER B  40       8.967   4.985  14.328  1.00 10.00      B   
ATOM   1437  CA  SER B  40      10.222   4.197  12.829  1.00 10.00      B   
ATOM   1438  CB  SER B  40       9.582   2.845  13.159  1.00 10.00      B   
ATOM   1439  OG  SER B  40       9.083   2.830  14.490  1.00 10.00      B   
ATOM   1440  HG  SER B  40       9.700   2.347  15.054  1.00 10.00      B   
ATOM   1441  C   SER B  40       9.925   4.578  11.382  1.00 10.00      B   
ATOM   1442  O   SER B  40      10.728   4.329  10.482  1.00 10.00      B   
ATOM   1443  N   LEU B  41       8.770   5.197  11.174  1.00 10.00      B   
ATOM   1444  HN  LEU B  41       8.183   5.379  11.941  1.00 10.00      B   
ATOM   1445  CA  LEU B  41       8.349   5.614   9.842  1.00 10.00      B   
ATOM   1446  CB  LEU B  41       6.838   5.864   9.822  1.00 10.00      B   
ATOM   1447  CG  LEU B  41       6.208   6.195   8.464  1.00 10.00      B   
ATOM   1448  CD1 LEU B  41       6.552   5.131   7.436  1.00 10.00      B   
ATOM   1449  CD2 LEU B  41       4.700   6.328   8.603  1.00 10.00      B   
ATOM   1450  C   LEU B  41       9.115   6.855   9.387  1.00 10.00      B   
ATOM   1451  O   LEU B  41       9.580   6.921   8.248  1.00 10.00      B   
ATOM   1452  N   LYS B  42       9.263   7.820  10.290  1.00 10.00      B   
ATOM   1453  HN  LYS B  42       8.874   7.700  11.184  1.00 10.00      B   
ATOM   1454  CA  LYS B  42       9.977   9.057   9.989  1.00 10.00      B   
ATOM   1455  CB  LYS B  42       9.853  10.054  11.143  1.00 10.00      B   
ATOM   1456  CG  LYS B  42       8.612  10.930  11.081  1.00 10.00      B   
ATOM   1457  CD  LYS B  42       8.622  11.967  12.191  1.00 10.00      B   
ATOM   1458  CE  LYS B  42       7.514  12.992  12.010  1.00 10.00      B   
ATOM   1459  NZ  LYS B  42       7.616  14.096  12.999  1.00 10.00      B   
ATOM   1460  HZ1 LYS B  42       7.347  13.758  13.942  1.00 10.00      B   
ATOM   1461  HZ2 LYS B  42       6.987  14.878  12.732  1.00 10.00      B   
ATOM   1462  HZ3 LYS B  42       8.593  14.452  13.038  1.00 10.00      B   
ATOM   1463  C   LYS B  42      11.449   8.791   9.688  1.00 10.00      B   
ATOM   1464  O   LYS B  42      12.082   9.534   8.940  1.00 10.00      B   
ATOM   1465  N   ALA B  43      11.989   7.727  10.278  1.00 10.00      B   
ATOM   1466  HN  ALA B  43      11.436   7.184  10.880  1.00 10.00      B   
ATOM   1467  CA  ALA B  43      13.383   7.356  10.065  1.00 10.00      B   
ATOM   1468  CB  ALA B  43      13.766   6.197  10.975  1.00 10.00      B   
ATOM   1469  C   ALA B  43      13.622   6.985   8.606  1.00 10.00      B   
ATOM   1470  O   ALA B  43      14.713   7.177   8.065  1.00 10.00      B   
ATOM   1471  N   VAL B  44      12.587   6.458   7.970  1.00 10.00      B   
ATOM   1472  HN  VAL B  44      11.740   6.346   8.449  1.00 10.00      B   
ATOM   1473  CA  VAL B  44      12.672   6.060   6.578  1.00 10.00      B   
ATOM   1474  CB  VAL B  44      11.845   4.788   6.302  1.00 10.00      B   
ATOM   1475  CG1 VAL B  44      12.087   4.296   4.884  1.00 10.00      B   
ATOM   1476  CG2 VAL B  44      12.185   3.701   7.312  1.00 10.00      B   
ATOM   1477  C   VAL B  44      12.196   7.188   5.671  1.00 10.00      B   
ATOM   1478  O   VAL B  44      12.904   7.592   4.744  1.00 10.00      B   
ATOM   1479  N   PHE B  45      11.005   7.706   5.955  1.00 10.00      B   
ATOM   1480  HN  PHE B  45      10.501   7.355   6.725  1.00 10.00      B   
ATOM   1481  CA  PHE B  45      10.425   8.786   5.171  1.00 10.00      B   
ATOM   1482  CB  PHE B  45       9.096   8.343   4.552  1.00 10.00      B   
ATOM   1483  CG  PHE B  45       9.160   7.006   3.868  1.00 10.00      B   
ATOM   1484  CD1 PHE B  45       8.419   5.936   4.341  1.00 10.00      B   
ATOM   1485  CD2 PHE B  45       9.963   6.819   2.754  1.00 10.00      B   
ATOM   1486  CE1 PHE B  45       8.473   4.705   3.716  1.00 10.00      B   
ATOM   1487  CE2 PHE B  45      10.023   5.592   2.124  1.00 10.00      B   
ATOM   1488  CZ  PHE B  45       9.277   4.532   2.606  1.00 10.00      B   
ATOM   1489  C   PHE B  45      10.221  10.025   6.043  1.00 10.00      B   
ATOM   1490  O   PHE B  45       9.281  10.095   6.841  1.00 10.00      B   
ATOM   1491  N   PRO B  46      11.108  11.020   5.905  1.00 10.00      B   
ATOM   1492  CA  PRO B  46      11.036  12.256   6.690  1.00 10.00      B   
ATOM   1493  CB  PRO B  46      12.422  12.870   6.497  1.00 10.00      B   
ATOM   1494  CG  PRO B  46      12.861  12.387   5.156  1.00 10.00      B   
ATOM   1495  CD  PRO B  46      12.260  11.016   4.982  1.00 10.00      B   
ATOM   1496  C   PRO B  46       9.956  13.215   6.190  1.00 10.00      B   
ATOM   1497  O   PRO B  46       9.671  14.228   6.828  1.00 10.00      B   
ATOM   1498  N   SER B  47       9.345  12.883   5.058  1.00 10.00      B   
ATOM   1499  HN  SER B  47       9.604  12.058   4.599  1.00 10.00      B   
ATOM   1500  CA  SER B  47       8.305  13.719   4.476  1.00 10.00      B   
ATOM   1501  CB  SER B  47       8.342  13.608   2.951  1.00 10.00      B   
ATOM   1502  OG  SER B  47       9.667  13.775   2.464  1.00 10.00      B   
ATOM   1503  HG  SER B  47       9.810  13.184   1.715  1.00 10.00      B   
ATOM   1504  C   SER B  47       6.922  13.349   5.013  1.00 10.00      B   
ATOM   1505  O   SER B  47       5.899  13.785   4.475  1.00 10.00      B   
ATOM   1506  N   LEU B  48       6.901  12.552   6.078  1.00 10.00      B   
ATOM   1507  HN  LEU B  48       7.751  12.240   6.453  1.00 10.00      B   
ATOM   1508  CA  LEU B  48       5.654  12.124   6.702  1.00 10.00      B   
ATOM   1509  CB  LEU B  48       5.942  11.150   7.846  1.00 10.00      B   
ATOM   1510  CG  LEU B  48       4.723  10.644   8.623  1.00 10.00      B   
ATOM   1511  CD1 LEU B  48       3.834   9.794   7.729  1.00 10.00      B   
ATOM   1512  CD2 LEU B  48       5.156   9.866   9.855  1.00 10.00      B   
ATOM   1513  C   LEU B  48       4.863  13.318   7.228  1.00 10.00      B   
ATOM   1514  O   LEU B  48       5.281  13.986   8.174  1.00 10.00      B   
ATOM   1515  N   ASP B  49       3.721  13.575   6.611  1.00 10.00      B   
ATOM   1516  HN  ASP B  49       3.440  12.997   5.866  1.00 10.00      B   
ATOM   1517  CA  ASP B  49       2.865  14.686   7.004  1.00 10.00      B   
ATOM   1518  CB  ASP B  49       2.439  15.481   5.766  1.00 10.00      B   
ATOM   1519  CG  ASP B  49       2.586  16.975   5.932  1.00 10.00      B   
ATOM   1520  OD1 ASP B  49       1.737  17.600   6.604  1.00 10.00      B   
ATOM   1521  OD2 ASP B  49       3.544  17.541   5.366  1.00 10.00      B   
ATOM   1522  C   ASP B  49       1.621  14.176   7.712  1.00 10.00      B   
ATOM   1523  O   ASP B  49       1.050  13.160   7.319  1.00 10.00      B   
ATOM   1524  N   ASN B  50       1.203  14.884   8.745  1.00 10.00      B   
ATOM   1525  HN  ASN B  50       1.707  15.681   9.011  1.00 10.00      B   
ATOM   1526  CA  ASN B  50       0.013  14.517   9.499  1.00 10.00      B   
ATOM   1527  CB  ASN B  50       0.155  14.944  10.964  1.00 10.00      B   
ATOM   1528  CG  ASN B  50      -1.178  15.115  11.672  1.00 10.00      B   
ATOM   1529  OD1 ASN B  50      -1.751  16.206  11.694  1.00 10.00      B   
ATOM   1530  ND2 ASN B  50      -1.671  14.049  12.273  1.00 10.00      B   
ATOM   1531 HD21 ASN B  50      -1.154  13.213  12.238  1.00 10.00      B   
ATOM   1532 HD22 ASN B  50      -2.533  14.134  12.728  1.00 10.00      B   
ATOM   1533  C   ASN B  50      -1.223  15.155   8.877  1.00 10.00      B   
ATOM   1534  O   ASN B  50      -1.253  16.364   8.630  1.00 10.00      B   
ATOM   1535  N   PHE B  51      -2.235  14.345   8.615  1.00 10.00      B   
ATOM   1536  HN  PHE B  51      -2.155  13.388   8.829  1.00 10.00      B   
ATOM   1537  CA  PHE B  51      -3.468  14.842   8.024  1.00 10.00      B   
ATOM   1538  CB  PHE B  51      -4.153  13.745   7.205  1.00 10.00      B   
ATOM   1539  CG  PHE B  51      -5.025  14.255   6.089  1.00 10.00      B   
ATOM   1540  CD1 PHE B  51      -4.880  15.544   5.601  1.00 10.00      B   
ATOM   1541  CD2 PHE B  51      -5.996  13.441   5.528  1.00 10.00      B   
ATOM   1542  CE1 PHE B  51      -5.680  16.007   4.574  1.00 10.00      B   
ATOM   1543  CE2 PHE B  51      -6.801  13.896   4.499  1.00 10.00      B   
ATOM   1544  CZ  PHE B  51      -6.645  15.183   4.024  1.00 10.00      B   
ATOM   1545  C   PHE B  51      -4.404  15.368   9.107  1.00 10.00      B   
ATOM   1546  O   PHE B  51      -4.855  14.614   9.968  1.00 10.00      B   
ATOM   1547  N   LYS B  52      -4.683  16.666   9.066  1.00 10.00      B   
ATOM   1548  HN  LYS B  52      -4.290  17.218   8.354  1.00 10.00      B   
ATOM   1549  CA  LYS B  52      -5.555  17.294  10.050  1.00 10.00      B   
ATOM   1550  CB  LYS B  52      -5.262  18.794  10.137  1.00 10.00      B   
ATOM   1551  CG  LYS B  52      -3.784  19.137  10.251  1.00 10.00      B   
ATOM   1552  CD  LYS B  52      -3.566  20.636  10.156  1.00 10.00      B   
ATOM   1553  CE  LYS B  52      -2.091  20.987  10.042  1.00 10.00      B   
ATOM   1554  NZ  LYS B  52      -1.888  22.451   9.881  1.00 10.00      B   
ATOM   1555  HZ1 LYS B  52      -2.293  22.959  10.695  1.00 10.00      B   
ATOM   1556  HZ2 LYS B  52      -2.357  22.787   9.015  1.00 10.00      B   
ATOM   1557  HZ3 LYS B  52      -0.873  22.669   9.822  1.00 10.00      B   
ATOM   1558  C   LYS B  52      -7.020  17.081   9.690  1.00 10.00      B   
ATOM   1559  O   LYS B  52      -7.872  16.920  10.566  1.00 10.00      B   
ATOM   1560  N   TYR B  53      -7.301  17.089   8.395  1.00 10.00      B   
ATOM   1561  HN  TYR B  53      -6.573  17.236   7.754  1.00 10.00      B   
ATOM   1562  CA  TYR B  53      -8.659  16.904   7.891  1.00 10.00      B   
ATOM   1563  CB  TYR B  53      -8.676  17.036   6.364  1.00 10.00      B   
ATOM   1564  CG  TYR B  53     -10.030  16.824   5.726  1.00 10.00      B   
ATOM   1565  CD1 TYR B  53     -11.153  17.507   6.175  1.00 10.00      B   
ATOM   1566  CD2 TYR B  53     -10.183  15.945   4.662  1.00 10.00      B   
ATOM   1567  CE1 TYR B  53     -12.388  17.317   5.586  1.00 10.00      B   
ATOM   1568  CE2 TYR B  53     -11.412  15.748   4.067  1.00 10.00      B   
ATOM   1569  CZ  TYR B  53     -12.511  16.437   4.531  1.00 10.00      B   
ATOM   1570  OH  TYR B  53     -13.739  16.247   3.933  1.00 10.00      B   
ATOM   1571  HH  TYR B  53     -14.305  17.014   4.104  1.00 10.00      B   
ATOM   1572  C   TYR B  53      -9.240  15.560   8.329  1.00 10.00      B   
ATOM   1573  O   TYR B  53     -10.270  15.508   9.000  1.00 10.00      B   
ATOM   1574  N   LEU B  54      -8.571  14.478   7.961  1.00 10.00      B   
ATOM   1575  HN  LEU B  54      -7.744  14.578   7.448  1.00 10.00      B   
ATOM   1576  CA  LEU B  54      -9.026  13.143   8.319  1.00 10.00      B   
ATOM   1577  CB  LEU B  54      -9.237  12.284   7.069  1.00 10.00      B   
ATOM   1578  CG  LEU B  54     -10.410  12.671   6.164  1.00 10.00      B   
ATOM   1579  CD1 LEU B  54     -10.454  11.776   4.935  1.00 10.00      B   
ATOM   1580  CD2 LEU B  54     -11.725  12.606   6.926  1.00 10.00      B   
ATOM   1581  C   LEU B  54      -8.036  12.471   9.257  1.00 10.00      B   
ATOM   1582  O   LEU B  54      -6.855  12.329   8.933  1.00 10.00      B   
ATOM   1583  N   ASP B  55      -8.528  12.057  10.413  1.00 10.00      B   
ATOM   1584  HN  ASP B  55      -9.480  12.196  10.604  1.00 10.00      B   
ATOM   1585  CA  ASP B  55      -7.694  11.400  11.410  1.00 10.00      B   
ATOM   1586  CB  ASP B  55      -8.411  11.312  12.759  1.00 10.00      B   
ATOM   1587  CG  ASP B  55      -8.273  12.576  13.582  1.00 10.00      B   
ATOM   1588  OD1 ASP B  55      -7.244  12.731  14.277  1.00 10.00      B   
ATOM   1589  OD2 ASP B  55      -9.196  13.419  13.545  1.00 10.00      B   
ATOM   1590  C   ASP B  55      -7.278  10.013  10.947  1.00 10.00      B   
ATOM   1591  O   ASP B  55      -7.870   9.455  10.018  1.00 10.00      B   
ATOM   1592  N   LYS B  56      -6.248   9.472  11.594  1.00 10.00      B   
ATOM   1593  HN  LYS B  56      -5.830   9.985  12.321  1.00 10.00      B   
ATOM   1594  CA  LYS B  56      -5.715   8.144  11.272  1.00 10.00      B   
ATOM   1595  CB  LYS B  56      -6.775   7.051  11.462  1.00 10.00      B   
ATOM   1596  CG  LYS B  56      -7.380   6.989  12.854  1.00 10.00      B   
ATOM   1597  CD  LYS B  56      -8.443   5.906  12.942  1.00 10.00      B   
ATOM   1598  CE  LYS B  56      -9.173   5.957  14.273  1.00 10.00      B   
ATOM   1599  NZ  LYS B  56     -10.189   4.880  14.391  1.00 10.00      B   
ATOM   1600  HZ1 LYS B  56      -9.725   3.960  14.518  1.00 10.00      B   
ATOM   1601  HZ2 LYS B  56     -10.771   4.844  13.530  1.00 10.00      B   
ATOM   1602  HZ3 LYS B  56     -10.810   5.059  15.207  1.00 10.00      B   
ATOM   1603  C   LYS B  56      -5.164   8.093   9.848  1.00 10.00      B   
ATOM   1604  O   LYS B  56      -4.969   7.019   9.279  1.00 10.00      B   
ATOM   1605  N   HIS B  57      -4.910   9.261   9.281  1.00 10.00      B   
ATOM   1606  HN  HIS B  57      -5.062  10.083   9.793  1.00 10.00      B   
ATOM   1607  CA  HIS B  57      -4.396   9.356   7.923  1.00 10.00      B   
ATOM   1608  CB  HIS B  57      -5.398  10.080   7.019  1.00 10.00      B   
ATOM   1609  CG  HIS B  57      -6.521   9.223   6.521  1.00 10.00      B   
ATOM   1610  ND1 HIS B  57      -7.584   8.834   7.311  1.00 10.00      B   
ATOM   1611  HD1 HIS B  57      -7.712   9.061   8.263  1.00 10.00      B   
ATOM   1612  CD2 HIS B  57      -6.756   8.699   5.297  1.00 10.00      B   
ATOM   1613  CE1 HIS B  57      -8.422   8.115   6.592  1.00 10.00      B   
ATOM   1614  NE2 HIS B  57      -7.943   8.020   5.369  1.00 10.00      B   
ATOM   1615  HE2 HIS B  57      -8.385   7.558   4.623  1.00 10.00      B   
ATOM   1616  C   HIS B  57      -3.068  10.090   7.900  1.00 10.00      B   
ATOM   1617  O   HIS B  57      -2.846  11.012   8.686  1.00 10.00      B   
ATOM   1618  N   TYR B  58      -2.196   9.681   6.998  1.00 10.00      B   
ATOM   1619  HN  TYR B  58      -2.437   8.943   6.396  1.00 10.00      B   
ATOM   1620  CA  TYR B  58      -0.891  10.300   6.859  1.00 10.00      B   
ATOM   1621  CB  TYR B  58       0.202   9.380   7.405  1.00 10.00      B   
ATOM   1622  CG  TYR B  58       0.215   9.278   8.915  1.00 10.00      B   
ATOM   1623  CD1 TYR B  58      -0.358   8.193   9.567  1.00 10.00      B   
ATOM   1624  CD2 TYR B  58       0.799  10.272   9.691  1.00 10.00      B   
ATOM   1625  CE1 TYR B  58      -0.352   8.100  10.945  1.00 10.00      B   
ATOM   1626  CE2 TYR B  58       0.810  10.188  11.069  1.00 10.00      B   
ATOM   1627  CZ  TYR B  58       0.235   9.099  11.690  1.00 10.00      B   
ATOM   1628  OH  TYR B  58       0.243   9.009  13.063  1.00 10.00      B   
ATOM   1629  HH  TYR B  58       0.023   9.873  13.443  1.00 10.00      B   
ATOM   1630  C   TYR B  58      -0.632  10.640   5.399  1.00 10.00      B   
ATOM   1631  O   TYR B  58      -0.999   9.877   4.502  1.00 10.00      B   
ATOM   1632  N   VAL B  59      -0.016  11.786   5.165  1.00 10.00      B   
ATOM   1633  HN  VAL B  59       0.262  12.346   5.926  1.00 10.00      B   
ATOM   1634  CA  VAL B  59       0.276  12.232   3.812  1.00 10.00      B   
ATOM   1635  CB  VAL B  59      -0.197  13.683   3.581  1.00 10.00      B   
ATOM   1636  CG1 VAL B  59      -0.294  13.988   2.094  1.00 10.00      B   
ATOM   1637  CG2 VAL B  59      -1.527  13.944   4.271  1.00 10.00      B   
ATOM   1638  C   VAL B  59       1.770  12.149   3.526  1.00 10.00      B   
ATOM   1639  O   VAL B  59       2.583  12.737   4.236  1.00 10.00      B   
ATOM   1640  N   PHE B  60       2.126  11.412   2.489  1.00 10.00      B   
ATOM   1641  HN  PHE B  60       1.429  10.953   1.967  1.00 10.00      B   
ATOM   1642  CA  PHE B  60       3.520  11.264   2.104  1.00 10.00      B   
ATOM   1643  CB  PHE B  60       3.826   9.809   1.746  1.00 10.00      B   
ATOM   1644  CG  PHE B  60       3.742   8.870   2.915  1.00 10.00      B   
ATOM   1645  CD1 PHE B  60       2.541   8.266   3.256  1.00 10.00      B   
ATOM   1646  CD2 PHE B  60       4.865   8.592   3.676  1.00 10.00      B   
ATOM   1647  CE1 PHE B  60       2.464   7.402   4.331  1.00 10.00      B   
ATOM   1648  CE2 PHE B  60       4.797   7.729   4.752  1.00 10.00      B   
ATOM   1649  CZ  PHE B  60       3.594   7.134   5.080  1.00 10.00      B   
ATOM   1650  C   PHE B  60       3.838  12.179   0.929  1.00 10.00      B   
ATOM   1651  O   PHE B  60       2.931  12.646   0.242  1.00 10.00      B   
ATOM   1652  N   ASN B  61       5.114  12.454   0.713  1.00 10.00      B   
ATOM   1653  HN  ASN B  61       5.798  12.054   1.297  1.00 10.00      B   
ATOM   1654  CA  ASN B  61       5.536  13.315  -0.385  1.00 10.00      B   
ATOM   1655  CB  ASN B  61       6.065  14.651   0.147  1.00 10.00      B   
ATOM   1656  CG  ASN B  61       5.752  15.816  -0.773  1.00 10.00      B   
ATOM   1657  OD1 ASN B  61       5.358  15.631  -1.920  1.00 10.00      B   
ATOM   1658  ND2 ASN B  61       5.940  17.031  -0.277  1.00 10.00      B   
ATOM   1659 HD21 ASN B  61       6.268  17.109   0.645  1.00 10.00      B   
ATOM   1660 HD22 ASN B  61       5.746  17.799  -0.853  1.00 10.00      B   
ATOM   1661  C   ASN B  61       6.616  12.613  -1.194  1.00 10.00      B   
ATOM   1662  O   ASN B  61       7.727  12.402  -0.706  1.00 10.00      B   
ATOM   1663  N   VAL B  62       6.291  12.248  -2.426  1.00 10.00      B   
ATOM   1664  HN  VAL B  62       5.400  12.478  -2.778  1.00 10.00      B   
ATOM   1665  CA  VAL B  62       7.232  11.536  -3.282  1.00 10.00      B   
ATOM   1666  CB  VAL B  62       6.822  10.058  -3.459  1.00 10.00      B   
ATOM   1667  CG1 VAL B  62       6.929   9.303  -2.142  1.00 10.00      B   
ATOM   1668  CG2 VAL B  62       5.412   9.954  -4.023  1.00 10.00      B   
ATOM   1669  C   VAL B  62       7.348  12.184  -4.659  1.00 10.00      B   
ATOM   1670  O   VAL B  62       6.652  13.155  -4.963  1.00 10.00      B   
ATOM   1671  N   GLY B  63       8.249  11.647  -5.479  1.00 10.00      B   
ATOM   1672  HN  GLY B  63       8.800  10.893  -5.158  1.00 10.00      B   
ATOM   1673  CA  GLY B  63       8.451  12.160  -6.820  1.00 10.00      B   
ATOM   1674  C   GLY B  63       9.007  13.567  -6.813  1.00 10.00      B   
ATOM   1675  O   GLY B  63       8.490  14.452  -7.497  1.00 10.00      B   
ATOM   1676  N   GLY B  64      10.063  13.775  -6.037  1.00 10.00      B   
ATOM   1677  HN  GLY B  64      10.446  13.021  -5.532  1.00 10.00      B   
ATOM   1678  CA  GLY B  64      10.662  15.089  -5.940  1.00 10.00      B   
ATOM   1679  C   GLY B  64       9.761  16.043  -5.182  1.00 10.00      B   
ATOM   1680  O   GLY B  64       9.824  17.259  -5.375  1.00 10.00      B   
ATOM   1681  N   ASN B  65       8.915  15.472  -4.327  1.00 10.00      B   
ATOM   1682  HN  ASN B  65       8.921  14.496  -4.246  1.00 10.00      B   
ATOM   1683  CA  ASN B  65       7.968  16.234  -3.511  1.00 10.00      B   
ATOM   1684  CB  ASN B  65       8.677  17.265  -2.620  1.00 10.00      B   
ATOM   1685  CG  ASN B  65       9.500  16.627  -1.514  1.00 10.00      B   
ATOM   1686  OD1 ASN B  65       9.214  15.513  -1.070  1.00 10.00      B   
ATOM   1687  ND2 ASN B  65      10.528  17.327  -1.062  1.00 10.00      B   
ATOM   1688 HD21 ASN B  65      10.705  18.210  -1.459  1.00 10.00      B   
ATOM   1689 HD22 ASN B  65      11.076  16.936  -0.349  1.00 10.00      B   
ATOM   1690  C   ASN B  65       6.892  16.897  -4.369  1.00 10.00      B   
ATOM   1691  O   ASN B  65       6.370  17.958  -4.025  1.00 10.00      B   
ATOM   1692  N   GLU B  66       6.553  16.257  -5.481  1.00 10.00      B   
ATOM   1693  HN  GLU B  66       6.990  15.406  -5.695  1.00 10.00      B   
ATOM   1694  CA  GLU B  66       5.542  16.787  -6.389  1.00 10.00      B   
ATOM   1695  CB  GLU B  66       6.019  16.695  -7.841  1.00 10.00      B   
ATOM   1696  CG  GLU B  66       7.108  17.690  -8.204  1.00 10.00      B   
ATOM   1697  CD  GLU B  66       6.634  19.127  -8.137  1.00 10.00      B   
ATOM   1698  OE1 GLU B  66       5.458  19.392  -8.473  1.00 10.00      B   
ATOM   1699  OE2 GLU B  66       7.447  20.005  -7.766  1.00 10.00      B   
ATOM   1700  C   GLU B  66       4.215  16.057  -6.236  1.00 10.00      B   
ATOM   1701  O   GLU B  66       3.168  16.579  -6.614  1.00 10.00      B   
ATOM   1702  N   LEU B  67       4.257  14.853  -5.684  1.00 10.00      B   
ATOM   1703  HN  LEU B  67       5.119  14.489  -5.380  1.00 10.00      B   
ATOM   1704  CA  LEU B  67       3.045  14.061  -5.505  1.00 10.00      B   
ATOM   1705  CB  LEU B  67       3.094  12.778  -6.343  1.00 10.00      B   
ATOM   1706  CG  LEU B  67       3.044  12.953  -7.863  1.00 10.00      B   
ATOM   1707  CD1 LEU B  67       4.447  13.103  -8.441  1.00 10.00      B   
ATOM   1708  CD2 LEU B  67       2.312  11.789  -8.511  1.00 10.00      B   
ATOM   1709  C   LEU B  67       2.805  13.722  -4.039  1.00 10.00      B   
ATOM   1710  O   LEU B  67       3.719  13.301  -3.330  1.00 10.00      B   
ATOM   1711  N   ARG B  68       1.569  13.896  -3.596  1.00 10.00      B   
ATOM   1712  HN  ARG B  68       0.876  14.207  -4.219  1.00 10.00      B   
ATOM   1713  CA  ARG B  68       1.201  13.615  -2.218  1.00 10.00      B   
ATOM   1714  CB  ARG B  68       0.361  14.759  -1.645  1.00 10.00      B   
ATOM   1715  CG  ARG B  68       1.155  16.004  -1.280  1.00 10.00      B   
ATOM   1716  CD  ARG B  68       2.191  15.703  -0.208  1.00 10.00      B   
ATOM   1717  NE  ARG B  68       2.352  16.811   0.734  1.00 10.00      B   
ATOM   1718  HE  ARG B  68       2.041  17.698   0.443  1.00 10.00      B   
ATOM   1719  CZ  ARG B  68       2.887  16.688   1.948  1.00 10.00      B   
ATOM   1720  NH1 ARG B  68       3.320  15.504   2.370  1.00 10.00      B   
ATOM   1721 HH11 ARG B  68       3.241  14.667   1.751  1.00 10.00      B   
ATOM   1722 HH12 ARG B  68       3.736  15.405   3.321  1.00 10.00      B   
ATOM   1723  NH2 ARG B  68       2.983  17.749   2.739  1.00 10.00      B   
ATOM   1724 HH21 ARG B  68       2.638  18.680   2.414  1.00 10.00      B   
ATOM   1725 HH22 ARG B  68       3.400  17.661   3.700  1.00 10.00      B   
ATOM   1726  C   ARG B  68       0.426  12.304  -2.133  1.00 10.00      B   
ATOM   1727  O   ARG B  68      -0.546  12.102  -2.856  1.00 10.00      B   
ATOM   1728  N   VAL B  69       0.859  11.414  -1.254  1.00 10.00      B   
ATOM   1729  HN  VAL B  69       1.638  11.630  -0.698  1.00 10.00      B   
ATOM   1730  CA  VAL B  69       0.201  10.123  -1.086  1.00 10.00      B   
ATOM   1731  CB  VAL B  69       1.230   8.978  -0.965  1.00 10.00      B   
ATOM   1732  CG1 VAL B  69       0.538   7.622  -0.982  1.00 10.00      B   
ATOM   1733  CG2 VAL B  69       2.266   9.067  -2.075  1.00 10.00      B   
ATOM   1734  C   VAL B  69      -0.683  10.131   0.158  1.00 10.00      B   
ATOM   1735  O   VAL B  69      -0.192  10.325   1.272  1.00 10.00      B   
ATOM   1736  N   VAL B  70      -1.982   9.935  -0.033  1.00 10.00      B   
ATOM   1737  HN  VAL B  70      -2.318   9.788  -0.946  1.00 10.00      B   
ATOM   1738  CA  VAL B  70      -2.922   9.919   1.080  1.00 10.00      B   
ATOM   1739  CB  VAL B  70      -4.236  10.642   0.721  1.00 10.00      B   
ATOM   1740  CG1 VAL B  70      -5.063  10.909   1.970  1.00 10.00      B   
ATOM   1741  CG2 VAL B  70      -3.951  11.934  -0.024  1.00 10.00      B   
ATOM   1742  C   VAL B  70      -3.239   8.485   1.492  1.00 10.00      B   
ATOM   1743  O   VAL B  70      -4.009   7.792   0.822  1.00 10.00      B   
ATOM   1744  N   ALA B  71      -2.648   8.048   2.597  1.00 10.00      B   
ATOM   1745  HN  ALA B  71      -2.058   8.656   3.098  1.00 10.00      B   
ATOM   1746  CA  ALA B  71      -2.864   6.695   3.099  1.00 10.00      B   
ATOM   1747  CB  ALA B  71      -1.570   5.900   3.068  1.00 10.00      B   
ATOM   1748  C   ALA B  71      -3.441   6.717   4.509  1.00 10.00      B   
ATOM   1749  O   ALA B  71      -3.530   7.777   5.137  1.00 10.00      B   
ATOM   1750  N   VAL B  73      -2.955   5.123   8.074  1.00 10.00      B   
ATOM   1751  HN  VAL B  73      -3.375   5.527   8.868  1.00 10.00      B   
ATOM   1752  CA  VAL B  73      -1.810   4.236   8.255  1.00 10.00      B   
ATOM   1753  CB  VAL B  73      -0.475   4.990   8.065  1.00 10.00      B   
ATOM   1754  CG1 VAL B  73       0.715   4.060   8.260  1.00 10.00      B   
ATOM   1755  CG2 VAL B  73      -0.421   5.642   6.691  1.00 10.00      B   
ATOM   1756  C   VAL B  73      -1.842   3.583   9.637  1.00 10.00      B   
ATOM   1757  O   VAL B  73      -1.799   4.269  10.662  1.00 10.00      B   
ATOM   1758  N   PHE B  74      -1.927   2.259   9.655  1.00 10.00      B   
ATOM   1759  HN  PHE B  74      -1.960   1.769   8.803  1.00 10.00      B   
ATOM   1760  CA  PHE B  74      -1.967   1.508  10.901  1.00 10.00      B   
ATOM   1761  CB  PHE B  74      -3.303   0.768  11.037  1.00 10.00      B   
ATOM   1762  CG  PHE B  74      -4.511   1.641  10.843  1.00 10.00      B   
ATOM   1763  CD1 PHE B  74      -5.282   1.534   9.697  1.00 10.00      B   
ATOM   1764  CD2 PHE B  74      -4.872   2.573  11.801  1.00 10.00      B   
ATOM   1765  CE1 PHE B  74      -6.391   2.335   9.511  1.00 10.00      B   
ATOM   1766  CE2 PHE B  74      -5.980   3.377  11.622  1.00 10.00      B   
ATOM   1767  CZ  PHE B  74      -6.739   3.260  10.474  1.00 10.00      B   
ATOM   1768  C   PHE B  74      -0.811   0.516  10.948  1.00 10.00      B   
ATOM   1769  O   PHE B  74      -0.630  -0.280  10.024  1.00 10.00      B   
ATOM   1770  N   PHE B  75      -0.030   0.567  12.016  1.00 10.00      B   
ATOM   1771  HN  PHE B  75      -0.229   1.214  12.729  1.00 10.00      B   
ATOM   1772  CA  PHE B  75       1.113  -0.325  12.161  1.00 10.00      B   
ATOM   1773  CB  PHE B  75       2.219   0.341  12.985  1.00 10.00      B   
ATOM   1774  CG  PHE B  75       2.697   1.653  12.433  1.00 10.00      B   
ATOM   1775  CD1 PHE B  75       2.638   2.805  13.201  1.00 10.00      B   
ATOM   1776  CD2 PHE B  75       3.207   1.736  11.146  1.00 10.00      B   
ATOM   1777  CE1 PHE B  75       3.078   4.014  12.698  1.00 10.00      B   
ATOM   1778  CE2 PHE B  75       3.648   2.942  10.637  1.00 10.00      B   
ATOM   1779  CZ  PHE B  75       3.585   4.082  11.413  1.00 10.00      B   
ATOM   1780  C   PHE B  75       0.705  -1.640  12.806  1.00 10.00      B   
ATOM   1781  O   PHE B  75       0.986  -2.716  12.279  1.00 10.00      B   
ATOM   1782  N   GLU B  76       0.019  -1.545  13.938  1.00 10.00      B   
ATOM   1783  HN  GLU B  76      -0.199  -0.654  14.289  1.00 10.00      B   
ATOM   1784  CA  GLU B  76      -0.424  -2.724  14.675  1.00 10.00      B   
ATOM   1785  CB  GLU B  76      -0.993  -2.316  16.035  1.00 10.00      B   
ATOM   1786  CG  GLU B  76       0.061  -2.020  17.088  1.00 10.00      B   
ATOM   1787  CD  GLU B  76       0.723  -3.276  17.609  1.00 10.00      B   
ATOM   1788  OE1 GLU B  76       0.092  -3.997  18.411  1.00 10.00      B   
ATOM   1789  OE2 GLU B  76       1.877  -3.556  17.215  1.00 10.00      B   
ATOM   1790  C   GLU B  76      -1.450  -3.538  13.887  1.00 10.00      B   
ATOM   1791  O   GLU B  76      -1.429  -4.772  13.905  1.00 10.00      B   
ATOM   1792  N   SER B  77      -2.347  -2.844  13.199  1.00 10.00      B   
ATOM   1793  HN  SER B  77      -2.327  -1.862  13.237  1.00 10.00      B   
ATOM   1794  CA  SER B  77      -3.373  -3.508  12.403  1.00 10.00      B   
ATOM   1795  CB  SER B  77      -4.504  -2.533  12.070  1.00 10.00      B   
ATOM   1796  OG  SER B  77      -4.992  -1.898  13.240  1.00 10.00      B   
ATOM   1797  HG  SER B  77      -4.534  -2.253  14.012  1.00 10.00      B   
ATOM   1798  C   SER B  77      -2.793  -4.110  11.123  1.00 10.00      B   
ATOM   1799  O   SER B  77      -3.388  -5.010  10.531  1.00 10.00      B   
ATOM   1800  N   GLN B  78      -1.625  -3.612  10.708  1.00 10.00      B   
ATOM   1801  HN  GLN B  78      -1.195  -2.906  11.238  1.00 10.00      B   
ATOM   1802  CA  GLN B  78      -0.955  -4.092   9.494  1.00 10.00      B   
ATOM   1803  CB  GLN B  78      -0.539  -5.563   9.626  1.00 10.00      B   
ATOM   1804  CG  GLN B  78       0.599  -5.821  10.602  1.00 10.00      B   
ATOM   1805  CD  GLN B  78       1.101  -7.251  10.528  1.00 10.00      B   
ATOM   1806  OE1 GLN B  78       1.038  -7.889   9.475  1.00 10.00      B   
ATOM   1807  NE2 GLN B  78       1.600  -7.766  11.640  1.00 10.00      B   
ATOM   1808 HE21 GLN B  78       1.617  -7.204  12.445  1.00 10.00      B   
ATOM   1809 HE22 GLN B  78       1.941  -8.686  11.613  1.00 10.00      B   
ATOM   1810  C   GLN B  78      -1.842  -3.902   8.266  1.00 10.00      B   
ATOM   1811  O   GLN B  78      -1.928  -4.775   7.401  1.00 10.00      B   
ATOM   1812  N   LYS B  79      -2.495  -2.753   8.194  1.00 10.00      B   
ATOM   1813  HN  LYS B  79      -2.368  -2.089   8.905  1.00 10.00      B   
ATOM   1814  CA  LYS B  79      -3.384  -2.439   7.084  1.00 10.00      B   
ATOM   1815  CB  LYS B  79      -4.808  -2.924   7.382  1.00 10.00      B   
ATOM   1816  CG  LYS B  79      -5.138  -4.296   6.810  1.00 10.00      B   
ATOM   1817  CD  LYS B  79      -6.318  -4.939   7.527  1.00 10.00      B   
ATOM   1818  CE  LYS B  79      -5.889  -5.556   8.850  1.00 10.00      B   
ATOM   1819  NZ  LYS B  79      -7.036  -6.106   9.617  1.00 10.00      B   
ATOM   1820  HZ1 LYS B  79      -7.741  -5.363   9.788  1.00 10.00      B   
ATOM   1821  HZ2 LYS B  79      -6.713  -6.473  10.535  1.00 10.00      B   
ATOM   1822  HZ3 LYS B  79      -7.491  -6.881   9.084  1.00 10.00      B   
ATOM   1823  C   LYS B  79      -3.387  -0.942   6.805  1.00 10.00      B   
ATOM   1824  O   LYS B  79      -3.567  -0.134   7.713  1.00 10.00      B   
ATOM   1825  N   CYS B  80      -3.167  -0.583   5.548  1.00 10.00      B   
ATOM   1826  HN  CYS B  80      -3.012  -1.276   4.875  1.00 10.00      B   
ATOM   1827  CA  CYS B  80      -3.152   0.814   5.139  1.00 10.00      B   
ATOM   1828  CB  CYS B  80      -1.719   1.291   4.900  1.00 10.00      B   
ATOM   1829  SG  CYS B  80      -0.635   1.148   6.342  1.00 10.00      B   
ATOM   1830  HG  CYS B  80       0.522   0.645   5.936  1.00 10.00      B   
ATOM   1831  C   CYS B  80      -3.999   0.999   3.886  1.00 10.00      B   
ATOM   1832  O   CYS B  80      -3.875   0.237   2.922  1.00 10.00      B   
ATOM   1833  N   TYR B  81      -4.873   1.995   3.912  1.00 10.00      B   
ATOM   1834  HN  TYR B  81      -4.924   2.567   4.711  1.00 10.00      B   
ATOM   1835  CA  TYR B  81      -5.755   2.269   2.785  1.00 10.00      B   
ATOM   1836  CB  TYR B  81      -7.201   2.432   3.274  1.00 10.00      B   
ATOM   1837  CG  TYR B  81      -8.248   2.447   2.178  1.00 10.00      B   
ATOM   1838  CD1 TYR B  81      -8.783   1.264   1.687  1.00 10.00      B   
ATOM   1839  CD2 TYR B  81      -8.703   3.644   1.635  1.00 10.00      B   
ATOM   1840  CE1 TYR B  81      -9.741   1.271   0.689  1.00 10.00      B   
ATOM   1841  CE2 TYR B  81      -9.661   3.661   0.637  1.00 10.00      B   
ATOM   1842  CZ  TYR B  81     -10.175   2.472   0.167  1.00 10.00      B   
ATOM   1843  OH  TYR B  81     -11.129   2.486  -0.830  1.00 10.00      B   
ATOM   1844  HH  TYR B  81     -11.917   2.011  -0.531  1.00 10.00      B   
ATOM   1845  C   TYR B  81      -5.312   3.517   2.033  1.00 10.00      B   
ATOM   1846  O   TYR B  81      -5.432   4.636   2.533  1.00 10.00      B   
ATOM   1847  N   ILE B  82      -4.775   3.315   0.842  1.00 10.00      B   
ATOM   1848  HN  ILE B  82      -4.673   2.400   0.513  1.00 10.00      B   
ATOM   1849  CA  ILE B  82      -4.339   4.422   0.009  1.00 10.00      B   
ATOM   1850  CB  ILE B  82      -3.167   4.014  -0.905  1.00 10.00      B   
ATOM   1851  CG1 ILE B  82      -2.065   3.334  -0.086  1.00 10.00      B   
ATOM   1852  CG2 ILE B  82      -2.615   5.232  -1.636  1.00 10.00      B   
ATOM   1853  CD1 ILE B  82      -0.969   2.710  -0.922  1.00 10.00      B   
ATOM   1854  C   ILE B  82      -5.515   4.871  -0.848  1.00 10.00      B   
ATOM   1855  O   ILE B  82      -5.905   4.180  -1.790  1.00 10.00      B   
ATOM   1856  N   ARG B  83      -6.092   6.013  -0.504  1.00 10.00      B   
ATOM   1857  HN  ARG B  83      -5.735   6.522   0.257  1.00 10.00      B   
ATOM   1858  CA  ARG B  83      -7.240   6.531  -1.236  1.00 10.00      B   
ATOM   1859  CB  ARG B  83      -7.956   7.622  -0.437  1.00 10.00      B   
ATOM   1860  CG  ARG B  83      -9.299   8.026  -1.023  1.00 10.00      B   
ATOM   1861  CD  ARG B  83      -9.410   9.533  -1.176  1.00 10.00      B   
ATOM   1862  NE  ARG B  83     -10.303  10.122  -0.181  1.00 10.00      B   
ATOM   1863  HE  ARG B  83     -10.748   9.506   0.448  1.00 10.00      B   
ATOM   1864  CZ  ARG B  83     -10.552  11.428  -0.087  1.00 10.00      B   
ATOM   1865  NH1 ARG B  83      -9.979  12.283  -0.929  1.00 10.00      B   
ATOM   1866 HH11 ARG B  83     -10.173  13.304  -0.851  1.00 10.00      B   
ATOM   1867 HH12 ARG B  83      -9.330  11.934  -1.681  1.00 10.00      B   
ATOM   1868  NH2 ARG B  83     -11.382  11.880   0.848  1.00 10.00      B   
ATOM   1869 HH21 ARG B  83     -11.577  12.904   0.925  1.00 10.00      B   
ATOM   1870 HH22 ARG B  83     -11.849  11.216   1.507  1.00 10.00      B   
ATOM   1871  C   ARG B  83      -6.837   7.063  -2.605  1.00 10.00      B   
ATOM   1872  O   ARG B  83      -7.416   6.678  -3.624  1.00 10.00      B   
ATOM   1873  N   GLU B  84      -5.842   7.942  -2.620  1.00 10.00      B   
ATOM   1874  HN  GLU B  84      -5.405   8.186  -1.778  1.00 10.00      B   
ATOM   1875  CA  GLU B  84      -5.371   8.537  -3.860  1.00 10.00      B   
ATOM   1876  CB  GLU B  84      -6.335   9.634  -4.322  1.00 10.00      B   
ATOM   1877  CG  GLU B  84      -6.484  10.781  -3.337  1.00 10.00      B   
ATOM   1878  CD  GLU B  84      -7.494  11.812  -3.792  1.00 10.00      B   
ATOM   1879  OE1 GLU B  84      -7.163  12.622  -4.685  1.00 10.00      B   
ATOM   1880  OE2 GLU B  84      -8.623  11.823  -3.250  1.00 10.00      B   
ATOM   1881  C   GLU B  84      -3.974   9.113  -3.684  1.00 10.00      B   
ATOM   1882  O   GLU B  84      -3.464   9.198  -2.565  1.00 10.00      B   
ATOM   1883  N   VAL B  85      -3.363   9.508  -4.791  1.00 10.00      B   
ATOM   1884  HN  VAL B  85      -3.832   9.428  -5.647  1.00 10.00      B   
ATOM   1885  CA  VAL B  85      -2.023  10.083  -4.767  1.00 10.00      B   
ATOM   1886  CB  VAL B  85      -1.000   9.186  -5.502  1.00 10.00      B   
ATOM   1887  CG1 VAL B  85       0.385   9.819  -5.470  1.00 10.00      B   
ATOM   1888  CG2 VAL B  85      -0.967   7.790  -4.889  1.00 10.00      B   
ATOM   1889  C   VAL B  85      -2.034  11.463  -5.415  1.00 10.00      B   
ATOM   1890  O   VAL B  85      -2.972  11.797  -6.142  1.00 10.00      B   
ATOM   1891  N   THR B  87      -1.593  16.610  -7.179  1.00 10.00      B   
ATOM   1892  HN  THR B  87      -2.209  16.823  -6.444  1.00 10.00      B   
ATOM   1893  CA  THR B  87      -0.184  16.932  -7.025  1.00 10.00      B   
ATOM   1894  CB  THR B  87       0.403  17.495  -8.333  1.00 10.00      B   
ATOM   1895  OG1 THR B  87      -0.537  18.400  -8.928  1.00 10.00      B   
ATOM   1896  HG1 THR B  87      -1.388  17.944  -9.047  1.00 10.00      B   
ATOM   1897  CG2 THR B  87       0.707  16.369  -9.310  1.00 10.00      B   
ATOM   1898  C   THR B  87       0.008  17.945  -5.898  1.00 10.00      B   
ATOM   1899  O   THR B  87      -0.961  18.345  -5.246  1.00 10.00      B   
ATOM   1900  N   HIS B  88       1.255  18.348  -5.674  1.00 10.00      B   
ATOM   1901  HN  HIS B  88       1.983  17.970  -6.223  1.00 10.00      B   
ATOM   1902  CA  HIS B  88       1.590  19.317  -4.635  1.00 10.00      B   
ATOM   1903  CB  HIS B  88       3.097  19.618  -4.665  1.00 10.00      B   
ATOM   1904  CG  HIS B  88       3.522  20.782  -3.823  1.00 10.00      B   
ATOM   1905  ND1 HIS B  88       3.410  20.803  -2.450  1.00 10.00      B   
ATOM   1906  HD1 HIS B  88       3.041  20.085  -1.892  1.00 10.00      B   
ATOM   1907  CD2 HIS B  88       4.063  21.975  -4.170  1.00 10.00      B   
ATOM   1908  CE1 HIS B  88       3.859  21.954  -1.989  1.00 10.00      B   
ATOM   1909  NE2 HIS B  88       4.262  22.680  -3.010  1.00 10.00      B   
ATOM   1910  HE2 HIS B  88       4.645  23.582  -2.948  1.00 10.00      B   
ATOM   1911  C   HIS B  88       0.778  20.600  -4.796  1.00 10.00      B   
ATOM   1912  O   HIS B  88       0.249  21.138  -3.822  1.00 10.00      B   
ATOM   1913  N   LYS B  89       0.674  21.076  -6.028  1.00 10.00      B   
ATOM   1914  HN  LYS B  89       1.111  20.597  -6.767  1.00 10.00      B   
ATOM   1915  CA  LYS B  89      -0.073  22.295  -6.312  1.00 10.00      B   
ATOM   1916  CB  LYS B  89       0.212  22.775  -7.732  1.00 10.00      B   
ATOM   1917  CG  LYS B  89       1.664  23.147  -7.971  1.00 10.00      B   
ATOM   1918  CD  LYS B  89       1.957  23.312  -9.450  1.00 10.00      B   
ATOM   1919  CE  LYS B  89       3.390  23.750  -9.676  1.00 10.00      B   
ATOM   1920  NZ  LYS B  89       3.723  23.816 -11.120  1.00 10.00      B   
ATOM   1921  HZ1 LYS B  89       3.475  22.924 -11.589  1.00 10.00      B   
ATOM   1922  HZ2 LYS B  89       4.741  23.983 -11.246  1.00 10.00      B   
ATOM   1923  HZ3 LYS B  89       3.198  24.591 -11.574  1.00 10.00      B   
ATOM   1924  C   LYS B  89      -1.572  22.086  -6.114  1.00 10.00      B   
ATOM   1925  O   LYS B  89      -2.250  22.915  -5.508  1.00 10.00      B   
ATOM   1926  N   GLU B  90      -2.078  20.962  -6.610  1.00 10.00      B   
ATOM   1927  HN  GLU B  90      -1.481  20.328  -7.059  1.00 10.00      B   
ATOM   1928  CA  GLU B  90      -3.499  20.645  -6.500  1.00 10.00      B   
ATOM   1929  CB  GLU B  90      -3.838  19.405  -7.328  1.00 10.00      B   
ATOM   1930  CG  GLU B  90      -3.641  19.593  -8.825  1.00 10.00      B   
ATOM   1931  CD  GLU B  90      -3.879  18.321  -9.616  1.00 10.00      B   
ATOM   1932  OE1 GLU B  90      -2.914  17.551  -9.821  1.00 10.00      B   
ATOM   1933  OE2 GLU B  90      -5.029  18.088 -10.050  1.00 10.00      B   
ATOM   1934  C   GLU B  90      -3.922  20.460  -5.045  1.00 10.00      B   
ATOM   1935  O   GLU B  90      -5.028  20.838  -4.654  1.00 10.00      B   
ATOM   1936  N   TYR B  91      -3.035  19.879  -4.248  1.00 10.00      B   
ATOM   1937  HN  TYR B  91      -2.181  19.577  -4.627  1.00 10.00      B   
ATOM   1938  CA  TYR B  91      -3.303  19.653  -2.834  1.00 10.00      B   
ATOM   1939  CB  TYR B  91      -2.216  18.775  -2.206  1.00 10.00      B   
ATOM   1940  CG  TYR B  91      -2.442  18.478  -0.737  1.00 10.00      B   
ATOM   1941  CD1 TYR B  91      -3.702  18.130  -0.267  1.00 10.00      B   
ATOM   1942  CD2 TYR B  91      -1.399  18.547   0.180  1.00 10.00      B   
ATOM   1943  CE1 TYR B  91      -3.919  17.862   1.068  1.00 10.00      B   
ATOM   1944  CE2 TYR B  91      -1.607  18.279   1.520  1.00 10.00      B   
ATOM   1945  CZ  TYR B  91      -2.870  17.937   1.957  1.00 10.00      B   
ATOM   1946  OH  TYR B  91      -3.084  17.664   3.289  1.00 10.00      B   
ATOM   1947  HH  TYR B  91      -2.337  17.990   3.808  1.00 10.00      B   
ATOM   1948  C   TYR B  91      -3.410  20.975  -2.082  1.00 10.00      B   
ATOM   1949  O   TYR B  91      -4.239  21.122  -1.183  1.00 10.00      B   
ATOM   1950  N   ASP B  92      -2.578  21.941  -2.460  1.00 10.00      B   
ATOM   1951  HN  ASP B  92      -1.946  21.772  -3.193  1.00 10.00      B   
ATOM   1952  CA  ASP B  92      -2.588  23.246  -1.810  1.00 10.00      B   
ATOM   1953  CB  ASP B  92      -1.452  24.135  -2.320  1.00 10.00      B   
ATOM   1954  CG  ASP B  92      -0.558  24.614  -1.194  1.00 10.00      B   
ATOM   1955  OD1 ASP B  92      -1.091  25.069  -0.159  1.00 10.00      B   
ATOM   1956  OD2 ASP B  92       0.683  24.521  -1.325  1.00 10.00      B   
ATOM   1957  C   ASP B  92      -3.938  23.927  -1.997  1.00 10.00      B   
ATOM   1958  O   ASP B  92      -4.448  24.587  -1.088  1.00 10.00      B   
ATOM   1959  N   PHE B  93      -4.521  23.743  -3.177  1.00 10.00      B   
ATOM   1960  HN  PHE B  93      -4.057  23.210  -3.859  1.00 10.00      B   
ATOM   1961  CA  PHE B  93      -5.823  24.318  -3.487  1.00 10.00      B   
ATOM   1962  CB  PHE B  93      -6.162  24.108  -4.968  1.00 10.00      B   
ATOM   1963  CG  PHE B  93      -7.407  24.818  -5.427  1.00 10.00      B   
ATOM   1964  CD1 PHE B  93      -7.432  26.199  -5.545  1.00 10.00      B   
ATOM   1965  CD2 PHE B  93      -8.552  24.103  -5.741  1.00 10.00      B   
ATOM   1966  CE1 PHE B  93      -8.574  26.852  -5.969  1.00 10.00      B   
ATOM   1967  CE2 PHE B  93      -9.697  24.750  -6.167  1.00 10.00      B   
ATOM   1968  CZ  PHE B  93      -9.709  26.127  -6.280  1.00 10.00      B   
ATOM   1969  C   PHE B  93      -6.895  23.696  -2.594  1.00 10.00      B   
ATOM   1970  O   PHE B  93      -7.796  24.384  -2.114  1.00 10.00      B   
ATOM   1971  N   PHE B  94      -6.768  22.393  -2.357  1.00 10.00      B   
ATOM   1972  HN  PHE B  94      -6.016  21.911  -2.758  1.00 10.00      B   
ATOM   1973  CA  PHE B  94      -7.707  21.662  -1.515  1.00 10.00      B   
ATOM   1974  CB  PHE B  94      -7.356  20.167  -1.507  1.00 10.00      B   
ATOM   1975  CG  PHE B  94      -8.075  19.363  -0.460  1.00 10.00      B   
ATOM   1976  CD1 PHE B  94      -9.415  19.046  -0.610  1.00 10.00      B   
ATOM   1977  CD2 PHE B  94      -7.409  18.923   0.672  1.00 10.00      B   
ATOM   1978  CE1 PHE B  94     -10.075  18.305   0.347  1.00 10.00      B   
ATOM   1979  CE2 PHE B  94      -8.065  18.182   1.634  1.00 10.00      B   
ATOM   1980  CZ  PHE B  94      -9.400  17.873   1.471  1.00 10.00      B   
ATOM   1981  C   PHE B  94      -7.689  22.215  -0.093  1.00 10.00      B   
ATOM   1982  O   PHE B  94      -8.738  22.467   0.501  1.00 10.00      B   
ATOM   1983  N   THR B  95      -6.486  22.411   0.438  1.00 10.00      B   
ATOM   1984  HN  THR B  95      -5.689  22.180  -0.089  1.00 10.00      B   
ATOM   1985  CA  THR B  95      -6.312  22.936   1.786  1.00 10.00      B   
ATOM   1986  CB  THR B  95      -4.825  22.905   2.195  1.00 10.00      B   
ATOM   1987  OG1 THR B  95      -4.251  21.645   1.806  1.00 10.00      B   
ATOM   1988  HG1 THR B  95      -3.359  21.795   1.461  1.00 10.00      B   
ATOM   1989  CG2 THR B  95      -4.672  23.078   3.697  1.00 10.00      B   
ATOM   1990  C   THR B  95      -6.850  24.367   1.896  1.00 10.00      B   
ATOM   1991  O   THR B  95      -7.336  24.782   2.950  1.00 10.00      B   
ATOM   1992  N   ALA B  96      -6.774  25.109   0.797  1.00 10.00      B   
ATOM   1993  HN  ALA B  96      -6.381  24.720  -0.016  1.00 10.00      B   
ATOM   1994  CA  ALA B  96      -7.255  26.486   0.767  1.00 10.00      B   
ATOM   1995  CB  ALA B  96      -6.705  27.220  -0.447  1.00 10.00      B   
ATOM   1996  C   ALA B  96      -8.780  26.536   0.782  1.00 10.00      B   
ATOM   1997  O   ALA B  96      -9.383  27.351   1.483  1.00 10.00      B   
ATOM   1998  N   VAL B  97      -9.402  25.662   0.002  1.00 10.00      B   
ATOM   1999  HN  VAL B  97      -8.869  25.042  -0.546  1.00 10.00      B   
ATOM   2000  CA  VAL B  97     -10.859  25.606  -0.067  1.00 10.00      B   
ATOM   2001  CB  VAL B  97     -11.347  24.829  -1.308  1.00 10.00      B   
ATOM   2002  CG1 VAL B  97     -12.868  24.770  -1.342  1.00 10.00      B   
ATOM   2003  CG2 VAL B  97     -10.810  25.469  -2.579  1.00 10.00      B   
ATOM   2004  C   VAL B  97     -11.432  24.974   1.201  1.00 10.00      B   
ATOM   2005  O   VAL B  97     -12.351  25.513   1.818  1.00 10.00      B   
ATOM   2006  N   HIS B  98     -10.874  23.838   1.593  1.00 10.00      B   
ATOM   2007  HN  HIS B  98     -10.130  23.464   1.067  1.00 10.00      B   
ATOM   2008  CA  HIS B  98     -11.314  23.139   2.794  1.00 10.00      B   
ATOM   2009  CB  HIS B  98     -11.285  21.621   2.582  1.00 10.00      B   
ATOM   2010  CG  HIS B  98     -12.409  21.089   1.744  1.00 10.00      B   
ATOM   2011  ND1 HIS B  98     -12.336  20.970   0.372  1.00 10.00      B   
ATOM   2012  HD1 HIS B  98     -11.569  21.224  -0.190  1.00 10.00      B   
ATOM   2013  CD2 HIS B  98     -13.634  20.631   2.093  1.00 10.00      B   
ATOM   2014  CE1 HIS B  98     -13.467  20.462  -0.085  1.00 10.00      B   
ATOM   2015  NE2 HIS B  98     -14.270  20.247   0.937  1.00 10.00      B   
ATOM   2016  HE2 HIS B  98     -15.178  19.865   0.879  1.00 10.00      B   
ATOM   2017  C   HIS B  98     -10.414  23.524   3.963  1.00 10.00      B   
ATOM   2018  O   HIS B  98      -9.596  22.724   4.423  1.00 10.00      B   
ATOM   2019  N   ARG B  99     -10.564  24.759   4.425  1.00 10.00      B   
ATOM   2020  HN  ARG B  99     -11.241  25.340   4.017  1.00 10.00      B   
ATOM   2021  CA  ARG B  99      -9.755  25.276   5.523  1.00 10.00      B   
ATOM   2022  CB  ARG B  99      -9.380  26.739   5.270  1.00 10.00      B   
ATOM   2023  CG  ARG B  99     -10.560  27.644   4.940  1.00 10.00      B   
ATOM   2024  CD  ARG B  99     -10.173  29.113   5.008  1.00 10.00      B   
ATOM   2025  NE  ARG B  99      -8.995  29.422   4.195  1.00 10.00      B   
ATOM   2026  HE  ARG B  99      -8.157  28.953   4.421  1.00 10.00      B   
ATOM   2027  CZ  ARG B  99      -8.991  30.291   3.181  1.00 10.00      B   
ATOM   2028  NH1 ARG B  99     -10.096  30.957   2.859  1.00 10.00      B   
ATOM   2029 HH11 ARG B  99     -10.088  31.637   2.066  1.00 10.00      B   
ATOM   2030 HH12 ARG B  99     -10.980  30.800   3.392  1.00 10.00      B   
ATOM   2031  NH2 ARG B  99      -7.878  30.498   2.493  1.00 10.00      B   
ATOM   2032 HH21 ARG B  99      -7.868  31.180   1.702  1.00 10.00      B   
ATOM   2033 HH22 ARG B  99      -7.007  29.976   2.735  1.00 10.00      B   
ATOM   2034  C   ARG B  99     -10.453  25.137   6.870  1.00 10.00      B   
ATOM   2035  O   ARG B  99      -9.815  25.275   7.917  1.00 10.00      B   
ATOM   2036  N   THR B 100     -11.758  24.863   6.827  1.00 10.00      B   
ATOM   2037  HN  THR B 100     -12.187  24.776   5.953  1.00 10.00      B   
ATOM   2038  CB  THR B 100     -12.601  23.254   8.591  1.00 10.00      B   
ATOM   2039  OG1 THR B 100     -13.390  23.207   9.782  1.00 10.00      B   
ATOM   2040  HG1 THR B 100     -13.087  23.909  10.383  1.00 10.00      B   
ATOM   2041  CG2 THR B 100     -11.206  22.725   8.895  1.00 10.00      B   
ATOM   2042  CA  THR B 100     -12.585  24.702   8.022  1.00 10.00      B   
ATOM   2043  C   THR B 100     -12.305  25.764   9.096  1.00 10.00      B   
ATOM   2044  O   THR B 100     -11.998  25.400  10.253  1.00 10.00      B   
ATOM   2045  OXT THR B 100     -12.393  26.967   8.771  1.00 10.00      B   
END
