# Supplementary material for: Large-scale discovery of protein interactions at residue resolution using co-evolution calculated from genomic sequences
Source: Nat Commun. 2021 Mar 2;12:1396. doi: 10.1038/s41467-021-21636-z (PMC7925567; doi:10.1038/s41467-021-21636-z)
Supplement: Supplementary file 12 — Supplementary Data 10 [file 41467_2021_21636_MOESM12_ESM.zip › supplementary/allpdb1601_HIGA_HIGB/models/haddock_top6_haddock_34w.pdb]

REMARK FILENAME="haddock_34w.pdb0"
REMARK ===============================================================
REMARK HADDOCK run for haddock
REMARK initial structure: haddock_34.pdb
REMARK final NOE weights: unambig 50 amb: 50
REMARK ===============================================================
REMARK            total,bonds,angles,improper,dihe,vdw,elec,air,cdih,coup,rdcs,vean,dani,xpcs,rg
REMARK energies: -303.078, 0, 0, 0, 0, -68.8129, -271.74, 37.4743, 0, 0, 0, 0, 0, 0, 0
REMARK ===============================================================
REMARK            bonds,angles,impropers,dihe,air,cdih,coup,rdcs,vean,dani,xpcs
REMARK rms-dev.: 0,0,0,0,0.829132,0,0, 0, 0, 0, 0
REMARK ===============================================================
REMARK               air,cdih,coup,rdcs,vean,dani,xpcs
REMARK               >0.3,>5,>1,>0,>5,>0.2,>0.2
REMARK violations.: 1, 0, 0, 0, 0, 0, 0
REMARK ===============================================================
REMARK                        CVpartition#,violations,rms
REMARK AIRs cross-validation: 2, 0, NaN
REMARK ===============================================================
REMARK NCS energy: 0
REMARK ===============================================================
REMARK Symmetry energy: 0
REMARK ===============================================================
REMARK Desolvation energy: -37.0582
REMARK Internal energy free molecules: 31258.6
REMARK Internal energy complex: -7158.35
REMARK Binding energy: -38794.6
REMARK ===============================================================
REMARK buried surface area: 2403.9
REMARK ===============================================================
REMARK water - chain1: 0 0 0
REMARK water - chain2: 0 0 0
REMARK water - chain3: 0 0 0
REMARK water - chain4: 0 0 0
REMARK water - chain5: 0 0 0
REMARK water - chain6: 0 0 0
REMARK ===============================================================
REMARK water - water: 0 0 0
REMARK ===============================================================
REMARK DATE:14-May-2020  12:40:25       created by user: he47
REMARK VERSION:1.3
ATOM      1  CB  ALA A   3     -25.700 -21.383  15.078  1.00 10.00      A   
ATOM      2  C   ALA A   3     -24.896 -23.157  13.492  1.00 10.00      A   
ATOM      3  O   ALA A   3     -24.572 -22.340  12.628  1.00 10.00      A   
ATOM      4  N   ALA A   3     -23.699 -22.729  15.623  1.00 10.00      A   
ATOM      5  HT1 ALA A   3     -23.309 -23.693  15.651  1.00 10.00      A   
ATOM      6  HT2 ALA A   3     -23.791 -22.381  16.597  1.00 10.00      A   
ATOM      7  HT3 ALA A   3     -23.037 -22.117  15.108  1.00 10.00      A   
ATOM      8  CA  ALA A   3     -25.022 -22.739  14.955  1.00 10.00      A   
ATOM      9  N   ILE A   4     -25.141 -24.434  13.222  1.00 10.00      A   
ATOM     10  HN  ILE A   4     -25.385 -25.038  13.956  1.00 10.00      A   
ATOM     11  CA  ILE A   4     -25.056 -24.965  11.864  1.00 10.00      A   
ATOM     12  CB  ILE A   4     -25.113 -26.508  11.833  1.00 10.00      A   
ATOM     13  CG1 ILE A   4     -26.297 -27.027  12.657  1.00 10.00      A   
ATOM     14  CG2 ILE A   4     -23.801 -27.101  12.328  1.00 10.00      A   
ATOM     15  CD1 ILE A   4     -26.659 -28.469  12.372  1.00 10.00      A   
ATOM     16  C   ILE A   4     -26.159 -24.392  10.980  1.00 10.00      A   
ATOM     17  O   ILE A   4     -27.313 -24.286  11.409  1.00 10.00      A   
ATOM     18  N   ALA A   5     -25.782 -23.995   9.763  1.00 10.00      A   
ATOM     19  HN  ALA A   5     -24.836 -24.094   9.512  1.00 10.00      A   
ATOM     20  CA  ALA A   5     -26.707 -23.416   8.779  1.00 10.00      A   
ATOM     21  CB  ALA A   5     -27.908 -24.315   8.512  1.00 10.00      A   
ATOM     22  C   ALA A   5     -27.136 -21.995   9.145  1.00 10.00      A   
ATOM     23  O   ALA A   5     -27.252 -21.133   8.275  1.00 10.00      A   
ATOM     24  N   ASP A   6     -27.348 -21.757  10.434  1.00 10.00      A   
ATOM     25  HN  ASP A   6     -27.230 -22.493  11.074  1.00 10.00      A   
ATOM     26  CA  ASP A   6     -27.764 -20.450  10.934  1.00 10.00      A   
ATOM     27  CB  ASP A   6     -27.938 -20.512  12.453  1.00 10.00      A   
ATOM     28  CG  ASP A   6     -29.000 -19.564  12.974  1.00 10.00      A   
ATOM     29  OD1 ASP A   6     -30.188 -19.762  12.642  1.00 10.00      A   
ATOM     30  OD2 ASP A   6     -28.660 -18.644  13.745  1.00 10.00      A   
ATOM     31  C   ASP A   6     -26.738 -19.381  10.572  1.00 10.00      A   
ATOM     32  O   ASP A   6     -27.091 -18.303  10.085  1.00 10.00      A   
ATOM     33  N   ILE A   7     -25.466 -19.691  10.800  1.00 10.00      A   
ATOM     34  HN  ILE A   7     -25.250 -20.562  11.195  1.00 10.00      A   
ATOM     35  CA  ILE A   7     -24.385 -18.761  10.486  1.00 10.00      A   
ATOM     36  CB  ILE A   7     -23.047 -19.206  11.108  1.00 10.00      A   
ATOM     37  CG1 ILE A   7     -23.208 -19.436  12.612  1.00 10.00      A   
ATOM     38  CG2 ILE A   7     -21.954 -18.176  10.839  1.00 10.00      A   
ATOM     39  CD1 ILE A   7     -22.002 -20.078  13.259  1.00 10.00      A   
ATOM     40  C   ILE A   7     -24.227 -18.636   8.974  1.00 10.00      A   
ATOM     41  O   ILE A   7     -23.998 -17.545   8.451  1.00 10.00      A   
ATOM     42  N   LEU A   8     -24.370 -19.764   8.282  1.00 10.00      A   
ATOM     43  HN  LEU A   8     -24.549 -20.595   8.765  1.00 10.00      A   
ATOM     44  CA  LEU A   8     -24.263 -19.799   6.827  1.00 10.00      A   
ATOM     45  CB  LEU A   8     -24.497 -21.220   6.305  1.00 10.00      A   
ATOM     46  CG  LEU A   8     -23.446 -22.266   6.675  1.00 10.00      A   
ATOM     47  CD1 LEU A   8     -23.912 -23.652   6.261  1.00 10.00      A   
ATOM     48  CD2 LEU A   8     -22.109 -21.934   6.032  1.00 10.00      A   
ATOM     49  C   LEU A   8     -25.280 -18.856   6.201  1.00 10.00      A   
ATOM     50  O   LEU A   8     -24.956 -18.082   5.300  1.00 10.00      A   
ATOM     51  N   GLN A   9     -26.508 -18.917   6.701  1.00 10.00      A   
ATOM     52  HN  GLN A   9     -26.701 -19.560   7.420  1.00 10.00      A   
ATOM     53  CA  GLN A   9     -27.581 -18.072   6.204  1.00 10.00      A   
ATOM     54  CB  GLN A   9     -28.918 -18.462   6.829  1.00 10.00      A   
ATOM     55  CG  GLN A   9     -30.106 -18.213   5.917  1.00 10.00      A   
ATOM     56  CD  GLN A   9     -30.174 -19.200   4.769  1.00 10.00      A   
ATOM     57  OE1 GLN A   9     -30.844 -20.228   4.858  1.00 10.00      A   
ATOM     58  NE2 GLN A   9     -29.483 -18.899   3.679  1.00 10.00      A   
ATOM     59 HE21 GLN A   9     -28.974 -18.061   3.667  1.00 10.00      A   
ATOM     60 HE22 GLN A   9     -29.503 -19.531   2.929  1.00 10.00      A   
ATOM     61  C   GLN A   9     -27.284 -16.598   6.462  1.00 10.00      A   
ATOM     62  O   GLN A   9     -27.563 -15.746   5.617  1.00 10.00      A   
ATOM     63  N   ALA A  10     -26.713 -16.301   7.626  1.00 10.00      A   
ATOM     64  HN  ALA A  10     -26.523 -17.022   8.264  1.00 10.00      A   
ATOM     65  CA  ALA A  10     -26.365 -14.929   7.979  1.00 10.00      A   
ATOM     66  CB  ALA A  10     -25.785 -14.870   9.387  1.00 10.00      A   
ATOM     67  C   ALA A  10     -25.370 -14.369   6.968  1.00 10.00      A   
ATOM     68  O   ALA A  10     -25.530 -13.253   6.471  1.00 10.00      A   
ATOM     69  N   GLY A  11     -24.353 -15.166   6.656  1.00 10.00      A   
ATOM     70  HN  GLY A  11     -24.276 -16.041   7.099  1.00 10.00      A   
ATOM     71  CA  GLY A  11     -23.354 -14.751   5.690  1.00 10.00      A   
ATOM     72  C   GLY A  11     -23.939 -14.645   4.298  1.00 10.00      A   
ATOM     73  O   GLY A  11     -23.575 -13.756   3.526  1.00 10.00      A   
ATOM     74  N   GLU A  12     -24.865 -15.544   3.986  1.00 10.00      A   
ATOM     75  HN  GLU A  12     -25.114 -16.221   4.654  1.00 10.00      A   
ATOM     76  CA  GLU A  12     -25.517 -15.562   2.684  1.00 10.00      A   
ATOM     77  CB  GLU A  12     -26.366 -16.820   2.518  1.00 10.00      A   
ATOM     78  CG  GLU A  12     -25.906 -17.722   1.388  1.00 10.00      A   
ATOM     79  CD  GLU A  12     -25.884 -19.179   1.788  1.00 10.00      A   
ATOM     80  OE1 GLU A  12     -26.970 -19.792   1.863  1.00 10.00      A   
ATOM     81  OE2 GLU A  12     -24.778 -19.717   2.028  1.00 10.00      A   
ATOM     82  C   GLU A  12     -26.360 -14.308   2.476  1.00 10.00      A   
ATOM     83  O   GLU A  12     -26.479 -13.812   1.355  1.00 10.00      A   
ATOM     84  N   LYS A  13     -26.947 -13.804   3.560  1.00 10.00      A   
ATOM     85  HN  LYS A  13     -26.840 -14.264   4.422  1.00 10.00      A   
ATOM     86  CA  LYS A  13     -27.753 -12.591   3.496  1.00 10.00      A   
ATOM     87  CB  LYS A  13     -28.394 -12.291   4.856  1.00 10.00      A   
ATOM     88  CG  LYS A  13     -29.556 -13.199   5.219  1.00 10.00      A   
ATOM     89  CD  LYS A  13     -30.087 -12.884   6.608  1.00 10.00      A   
ATOM     90  CE  LYS A  13     -31.317 -13.713   6.932  1.00 10.00      A   
ATOM     91  NZ  LYS A  13     -31.869 -13.384   8.273  1.00 10.00      A   
ATOM     92  HZ1 LYS A  13     -32.048 -12.361   8.347  1.00 10.00      A   
ATOM     93  HZ2 LYS A  13     -31.200 -13.661   9.018  1.00 10.00      A   
ATOM     94  HZ3 LYS A  13     -32.764 -13.892   8.425  1.00 10.00      A   
ATOM     95  C   LYS A  13     -26.869 -11.426   3.078  1.00 10.00      A   
ATOM     96  O   LYS A  13     -27.239 -10.619   2.225  1.00 10.00      A   
ATOM     97  N   LEU A  14     -25.682 -11.369   3.669  1.00 10.00      A   
ATOM     98  HN  LEU A  14     -25.452 -12.047   4.340  1.00 10.00      A   
ATOM     99  CA  LEU A  14     -24.719 -10.321   3.363  1.00 10.00      A   
ATOM    100  CB  LEU A  14     -23.543 -10.392   4.340  1.00 10.00      A   
ATOM    101  CG  LEU A  14     -23.896 -10.289   5.824  1.00 10.00      A   
ATOM    102  CD1 LEU A  14     -22.738 -10.769   6.685  1.00 10.00      A   
ATOM    103  CD2 LEU A  14     -24.277  -8.860   6.183  1.00 10.00      A   
ATOM    104  C   LEU A  14     -24.210 -10.468   1.934  1.00 10.00      A   
ATOM    105  O   LEU A  14     -23.928  -9.479   1.255  1.00 10.00      A   
ATOM    106  N   THR A  15     -24.113 -11.711   1.481  1.00 10.00      A   
ATOM    107  HN  THR A  15     -24.363 -12.451   2.072  1.00 10.00      A   
ATOM    108  CA  THR A  15     -23.645 -12.006   0.133  1.00 10.00      A   
ATOM    109  CB  THR A  15     -23.314 -13.504  -0.021  1.00 10.00      A   
ATOM    110  OG1 THR A  15     -22.495 -13.932   1.081  1.00 10.00      A   
ATOM    111  HG1 THR A  15     -22.907 -13.670   1.912  1.00 10.00      A   
ATOM    112  CG2 THR A  15     -22.569 -13.759  -1.320  1.00 10.00      A   
ATOM    113  C   THR A  15     -24.690 -11.591  -0.909  1.00 10.00      A   
ATOM    114  O   THR A  15     -24.364 -11.318  -2.067  1.00 10.00      A   
ATOM    115  N   ALA A  16     -25.950 -11.543  -0.492  1.00 10.00      A   
ATOM    116  HN  ALA A  16     -26.159 -11.783   0.438  1.00 10.00      A   
ATOM    117  CA  ALA A  16     -27.031 -11.145  -1.386  1.00 10.00      A   
ATOM    118  CB  ALA A  16     -28.376 -11.543  -0.805  1.00 10.00      A   
ATOM    119  C   ALA A  16     -26.982  -9.641  -1.627  1.00 10.00      A   
ATOM    120  O   ALA A  16     -27.348  -9.151  -2.696  1.00 10.00      A   
ATOM    121  N   VAL A  17     -26.530  -8.913  -0.615  1.00 10.00      A   
ATOM    122  HN  VAL A  17     -26.268  -9.364   0.214  1.00 10.00      A   
ATOM    123  CA  VAL A  17     -26.418  -7.464  -0.702  1.00 10.00      A   
ATOM    124  CB  VAL A  17     -26.439  -6.807   0.698  1.00 10.00      A   
ATOM    125  CG1 VAL A  17     -26.421  -5.291   0.579  1.00 10.00      A   
ATOM    126  CG2 VAL A  17     -27.652  -7.265   1.494  1.00 10.00      A   
ATOM    127  C   VAL A  17     -25.128  -7.076  -1.425  1.00 10.00      A   
ATOM    128  O   VAL A  17     -25.111  -6.162  -2.248  1.00 10.00      A   
ATOM    129  N   ALA A  18     -24.055  -7.791  -1.115  1.00 10.00      A   
ATOM    130  HN  ALA A  18     -24.138  -8.508  -0.453  1.00 10.00      A   
ATOM    131  CA  ALA A  18     -22.757  -7.541  -1.725  1.00 10.00      A   
ATOM    132  CB  ALA A  18     -21.750  -7.114  -0.669  1.00 10.00      A   
ATOM    133  C   ALA A  18     -22.256  -8.777  -2.466  1.00 10.00      A   
ATOM    134  O   ALA A  18     -21.710  -9.697  -1.859  1.00 10.00      A   
ATOM    135  N   PRO A  19     -22.421  -8.805  -3.798  1.00 10.00      A   
ATOM    136  CA  PRO A  19     -21.993  -9.938  -4.633  1.00 10.00      A   
ATOM    137  CB  PRO A  19     -22.482  -9.555  -6.035  1.00 10.00      A   
ATOM    138  CG  PRO A  19     -22.627  -8.071  -5.997  1.00 10.00      A   
ATOM    139  CD  PRO A  19     -23.040  -7.732  -4.595  1.00 10.00      A   
ATOM    140  C   PRO A  19     -20.475 -10.115  -4.632  1.00 10.00      A   
ATOM    141  O   PRO A  19     -19.962 -11.215  -4.842  1.00 10.00      A   
ATOM    142  N   PHE A  20     -19.766  -9.023  -4.371  1.00 10.00      A   
ATOM    143  HN  PHE A  20     -20.238  -8.184  -4.192  1.00 10.00      A   
ATOM    144  CA  PHE A  20     -18.310  -9.040  -4.340  1.00 10.00      A   
ATOM    145  CB  PHE A  20     -17.742  -7.629  -4.539  1.00 10.00      A   
ATOM    146  CG  PHE A  20     -18.388  -6.568  -3.692  1.00 10.00      A   
ATOM    147  CD1 PHE A  20     -17.938  -6.318  -2.405  1.00 10.00      A   
ATOM    148  CD2 PHE A  20     -19.441  -5.814  -4.185  1.00 10.00      A   
ATOM    149  CE1 PHE A  20     -18.526  -5.340  -1.626  1.00 10.00      A   
ATOM    150  CE2 PHE A  20     -20.035  -4.835  -3.412  1.00 10.00      A   
ATOM    151  CZ  PHE A  20     -19.577  -4.596  -2.130  1.00 10.00      A   
ATOM    152  C   PHE A  20     -17.783  -9.654  -3.048  1.00 10.00      A   
ATOM    153  O   PHE A  20     -16.587  -9.912  -2.915  1.00 10.00      A   
ATOM    154  N   LEU A  21     -18.678  -9.892  -2.093  1.00 10.00      A   
ATOM    155  HN  LEU A  21     -19.620  -9.671  -2.250  1.00 10.00      A   
ATOM    156  CA  LEU A  21     -18.286 -10.477  -0.818  1.00 10.00      A   
ATOM    157  CB  LEU A  21     -19.422 -10.380   0.202  1.00 10.00      A   
ATOM    158  CG  LEU A  21     -19.055 -10.710   1.651  1.00 10.00      A   
ATOM    159  CD1 LEU A  21     -18.192  -9.613   2.255  1.00 10.00      A   
ATOM    160  CD2 LEU A  21     -20.305 -10.942   2.484  1.00 10.00      A   
ATOM    161  C   LEU A  21     -17.867 -11.931  -1.004  1.00 10.00      A   
ATOM    162  O   LEU A  21     -16.977 -12.426  -0.312  1.00 10.00      A   
ATOM    163  N   ALA A  22     -18.497 -12.599  -1.961  1.00 10.00      A   
ATOM    164  HN  ALA A  22     -19.180 -12.139  -2.495  1.00 10.00      A   
ATOM    165  CA  ALA A  22     -18.196 -13.995  -2.244  1.00 10.00      A   
ATOM    166  CB  ALA A  22     -19.464 -14.754  -2.595  1.00 10.00      A   
ATOM    167  C   ALA A  22     -17.176 -14.117  -3.370  1.00 10.00      A   
ATOM    168  O   ALA A  22     -16.991 -15.195  -3.939  1.00 10.00      A   
ATOM    169  N   GLY A  23     -16.523 -13.010  -3.696  1.00 10.00      A   
ATOM    170  HN  GLY A  23     -16.720 -12.175  -3.222  1.00 10.00      A   
ATOM    171  CA  GLY A  23     -15.530 -13.021  -4.750  1.00 10.00      A   
ATOM    172  C   GLY A  23     -15.837 -12.029  -5.851  1.00 10.00      A   
ATOM    173  O   GLY A  23     -16.999 -11.801  -6.191  1.00 10.00      A   
ATOM    174  N   ILE A  24     -14.792 -11.438  -6.404  1.00 10.00      A   
ATOM    175  HN  ILE A  24     -13.890 -11.665  -6.083  1.00 10.00      A   
ATOM    176  CA  ILE A  24     -14.937 -10.465  -7.476  1.00 10.00      A   
ATOM    177  CB  ILE A  24     -13.808  -9.417  -7.415  1.00 10.00      A   
ATOM    178  CG1 ILE A  24     -13.827  -8.695  -6.065  1.00 10.00      A   
ATOM    179  CG2 ILE A  24     -13.935  -8.419  -8.555  1.00 10.00      A   
ATOM    180  CD1 ILE A  24     -12.620  -7.814  -5.822  1.00 10.00      A   
ATOM    181  C   ILE A  24     -14.907 -11.165  -8.832  1.00 10.00      A   
ATOM    182  O   ILE A  24     -14.032 -11.994  -9.093  1.00 10.00      A   
ATOM    183  N   GLN A  25     -15.874 -10.854  -9.687  1.00 10.00      A   
ATOM    184  HN  GLN A  25     -16.573 -10.214  -9.415  1.00 10.00      A   
ATOM    185  CA  GLN A  25     -15.935 -11.463 -11.010  1.00 10.00      A   
ATOM    186  CB  GLN A  25     -17.280 -12.162 -11.226  1.00 10.00      A   
ATOM    187  CG  GLN A  25     -17.484 -13.394 -10.357  1.00 10.00      A   
ATOM    188  CD  GLN A  25     -16.411 -14.442 -10.575  1.00 10.00      A   
ATOM    189  OE1 GLN A  25     -15.861 -14.572 -11.670  1.00 10.00      A   
ATOM    190  NE2 GLN A  25     -16.103 -15.196  -9.533  1.00 10.00      A   
ATOM    191 HE21 GLN A  25     -16.580 -15.040  -8.692  1.00 10.00      A   
ATOM    192 HE22 GLN A  25     -15.410 -15.880  -9.646  1.00 10.00      A   
ATOM    193  C   GLN A  25     -15.680 -10.448 -12.121  1.00 10.00      A   
ATOM    194  O   GLN A  25     -15.327 -10.820 -13.241  1.00 10.00      A   
ATOM    195  N   ASN A  26     -15.853  -9.169 -11.810  1.00 10.00      A   
ATOM    196  HN  ASN A  26     -16.117  -8.928 -10.898  1.00 10.00      A   
ATOM    197  CA  ASN A  26     -15.652  -8.110 -12.799  1.00 10.00      A   
ATOM    198  CB  ASN A  26     -16.935  -7.869 -13.608  1.00 10.00      A   
ATOM    199  CG  ASN A  26     -18.140  -7.531 -12.750  1.00 10.00      A   
ATOM    200  OD1 ASN A  26     -18.033  -6.830 -11.743  1.00 10.00      A   
ATOM    201  ND2 ASN A  26     -19.298  -8.023 -13.148  1.00 10.00      A   
ATOM    202 HD21 ASN A  26     -19.318  -8.566 -13.970  1.00 10.00      A   
ATOM    203 HD22 ASN A  26     -20.091  -7.832 -12.607  1.00 10.00      A   
ATOM    204  C   ASN A  26     -15.164  -6.813 -12.156  1.00 10.00      A   
ATOM    205  O   ASN A  26     -15.014  -6.733 -10.937  1.00 10.00      A   
ATOM    206  N   GLU A  27     -14.953  -5.791 -12.979  1.00 10.00      A   
ATOM    207  HN  GLU A  27     -15.139  -5.903 -13.938  1.00 10.00      A   
ATOM    208  CA  GLU A  27     -14.467  -4.498 -12.501  1.00 10.00      A   
ATOM    209  CB  GLU A  27     -14.046  -3.612 -13.674  1.00 10.00      A   
ATOM    210  CG  GLU A  27     -13.182  -4.303 -14.714  1.00 10.00      A   
ATOM    211  CD  GLU A  27     -13.029  -3.467 -15.966  1.00 10.00      A   
ATOM    212  OE1 GLU A  27     -13.989  -3.409 -16.766  1.00 10.00      A   
ATOM    213  OE2 GLU A  27     -11.956  -2.854 -16.152  1.00 10.00      A   
ATOM    214  C   GLU A  27     -15.521  -3.768 -11.679  1.00 10.00      A   
ATOM    215  O   GLU A  27     -15.189  -3.019 -10.757  1.00 10.00      A   
ATOM    216  N   GLU A  28     -16.788  -3.987 -12.022  1.00 10.00      A   
ATOM    217  HN  GLU A  28     -16.981  -4.595 -12.767  1.00 10.00      A   
ATOM    218  CA  GLU A  28     -17.898  -3.352 -11.322  1.00 10.00      A   
ATOM    219  CB  GLU A  28     -19.241  -3.820 -11.894  1.00 10.00      A   
ATOM    220  CG  GLU A  28     -19.411  -3.599 -13.386  1.00 10.00      A   
ATOM    221  CD  GLU A  28     -20.831  -3.863 -13.845  1.00 10.00      A   
ATOM    222  OE1 GLU A  28     -21.096  -4.958 -14.385  1.00 10.00      A   
ATOM    223  OE2 GLU A  28     -21.693  -2.980 -13.660  1.00 10.00      A   
ATOM    224  C   GLU A  28     -17.850  -3.673  -9.837  1.00 10.00      A   
ATOM    225  O   GLU A  28     -17.743  -2.777  -8.998  1.00 10.00      A   
ATOM    226  N   GLN A  29     -17.904  -4.965  -9.532  1.00 10.00      A   
ATOM    227  HN  GLN A  29     -17.958  -5.624 -10.264  1.00 10.00      A   
ATOM    228  CA  GLN A  29     -17.888  -5.440  -8.155  1.00 10.00      A   
ATOM    229  CB  GLN A  29     -18.100  -6.950  -8.117  1.00 10.00      A   
ATOM    230  CG  GLN A  29     -19.414  -7.393  -8.737  1.00 10.00      A   
ATOM    231  CD  GLN A  29     -19.409  -8.852  -9.135  1.00 10.00      A   
ATOM    232  OE1 GLN A  29     -18.356  -9.423  -9.428  1.00 10.00      A   
ATOM    233  NE2 GLN A  29     -20.586  -9.463  -9.160  1.00 10.00      A   
ATOM    234 HE21 GLN A  29     -21.386  -8.940  -8.922  1.00 10.00      A   
ATOM    235 HE22 GLN A  29     -20.612 -10.409  -9.421  1.00 10.00      A   
ATOM    236  C   GLN A  29     -16.595  -5.066  -7.447  1.00 10.00      A   
ATOM    237  O   GLN A  29     -16.596  -4.774  -6.252  1.00 10.00      A   
ATOM    238  N   TYR A  30     -15.497  -5.063  -8.194  1.00 10.00      A   
ATOM    239  HN  TYR A  30     -15.562  -5.304  -9.143  1.00 10.00      A   
ATOM    240  CA  TYR A  30     -14.199  -4.714  -7.632  1.00 10.00      A   
ATOM    241  CB  TYR A  30     -13.086  -4.880  -8.669  1.00 10.00      A   
ATOM    242  CG  TYR A  30     -11.778  -4.245  -8.254  1.00 10.00      A   
ATOM    243  CD1 TYR A  30     -11.025  -4.773  -7.216  1.00 10.00      A   
ATOM    244  CD2 TYR A  30     -11.304  -3.111  -8.897  1.00 10.00      A   
ATOM    245  CE1 TYR A  30      -9.839  -4.185  -6.828  1.00 10.00      A   
ATOM    246  CE2 TYR A  30     -10.119  -2.520  -8.517  1.00 10.00      A   
ATOM    247  CZ  TYR A  30      -9.389  -3.060  -7.481  1.00 10.00      A   
ATOM    248  OH  TYR A  30      -8.208  -2.470  -7.091  1.00 10.00      A   
ATOM    249  HH  TYR A  30      -7.553  -3.167  -6.886  1.00 10.00      A   
ATOM    250  C   TYR A  30     -14.203  -3.289  -7.085  1.00 10.00      A   
ATOM    251  O   TYR A  30     -13.848  -3.058  -5.930  1.00 10.00      A   
ATOM    252  N   THR A  31     -14.622  -2.343  -7.914  1.00 10.00      A   
ATOM    253  HN  THR A  31     -14.902  -2.591  -8.821  1.00 10.00      A   
ATOM    254  CA  THR A  31     -14.670  -0.944  -7.513  1.00 10.00      A   
ATOM    255  CB  THR A  31     -14.968  -0.026  -8.712  1.00 10.00      A   
ATOM    256  OG1 THR A  31     -14.265  -0.522  -9.864  1.00 10.00      A   
ATOM    257  HG1 THR A  31     -14.741  -1.275 -10.233  1.00 10.00      A   
ATOM    258  CG2 THR A  31     -14.498   1.392  -8.419  1.00 10.00      A   
ATOM    259  C   THR A  31     -15.686  -0.715  -6.388  1.00 10.00      A   
ATOM    260  O   THR A  31     -15.488   0.144  -5.526  1.00 10.00      A   
ATOM    261  N   GLN A  32     -16.761  -1.499  -6.388  1.00 10.00      A   
ATOM    262  HN  GLN A  32     -16.872  -2.161  -7.104  1.00 10.00      A   
ATOM    263  CA  GLN A  32     -17.785  -1.392  -5.353  1.00 10.00      A   
ATOM    264  CB  GLN A  32     -18.978  -2.290  -5.675  1.00 10.00      A   
ATOM    265  CG  GLN A  32     -19.778  -1.855  -6.889  1.00 10.00      A   
ATOM    266  CD  GLN A  32     -20.768  -2.912  -7.339  1.00 10.00      A   
ATOM    267  OE1 GLN A  32     -20.559  -4.106  -7.128  1.00 10.00      A   
ATOM    268  NE2 GLN A  32     -21.851  -2.482  -7.973  1.00 10.00      A   
ATOM    269 HE21 GLN A  32     -21.954  -1.517  -8.117  1.00 10.00      A   
ATOM    270 HE22 GLN A  32     -22.508  -3.147  -8.266  1.00 10.00      A   
ATOM    271  C   GLN A  32     -17.202  -1.774  -3.998  1.00 10.00      A   
ATOM    272  O   GLN A  32     -17.538  -1.179  -2.970  1.00 10.00      A   
ATOM    273  N   ALA A  33     -16.318  -2.767  -4.010  1.00 10.00      A   
ATOM    274  HN  ALA A  33     -16.102  -3.204  -4.864  1.00 10.00      A   
ATOM    275  CA  ALA A  33     -15.664  -3.231  -2.794  1.00 10.00      A   
ATOM    276  CB  ALA A  33     -14.885  -4.510  -3.066  1.00 10.00      A   
ATOM    277  C   ALA A  33     -14.738  -2.149  -2.257  1.00 10.00      A   
ATOM    278  O   ALA A  33     -14.606  -1.971  -1.045  1.00 10.00      A   
ATOM    279  N   LEU A  34     -14.117  -1.416  -3.176  1.00 10.00      A   
ATOM    280  HN  LEU A  34     -14.272  -1.613  -4.124  1.00 10.00      A   
ATOM    281  CA  LEU A  34     -13.209  -0.332  -2.818  1.00 10.00      A   
ATOM    282  CB  LEU A  34     -12.547   0.258  -4.062  1.00 10.00      A   
ATOM    283  CG  LEU A  34     -11.781  -0.713  -4.959  1.00 10.00      A   
ATOM    284  CD1 LEU A  34     -11.107   0.035  -6.098  1.00 10.00      A   
ATOM    285  CD2 LEU A  34     -10.767  -1.515  -4.156  1.00 10.00      A   
ATOM    286  C   LEU A  34     -13.961   0.762  -2.070  1.00 10.00      A   
ATOM    287  O   LEU A  34     -13.401   1.444  -1.212  1.00 10.00      A   
ATOM    288  N   GLU A  35     -15.231   0.927  -2.409  1.00 10.00      A   
ATOM    289  HN  GLU A  35     -15.611   0.369  -3.120  1.00 10.00      A   
ATOM    290  CA  GLU A  35     -16.073   1.919  -1.763  1.00 10.00      A   
ATOM    291  CB  GLU A  35     -17.344   2.146  -2.582  1.00 10.00      A   
ATOM    292  CG  GLU A  35     -17.121   2.784  -3.942  1.00 10.00      A   
ATOM    293  CD  GLU A  35     -18.423   3.011  -4.683  1.00 10.00      A   
ATOM    294  OE1 GLU A  35     -19.415   3.412  -4.035  1.00 10.00      A   
ATOM    295  OE2 GLU A  35     -18.465   2.787  -5.912  1.00 10.00      A   
ATOM    296  C   GLU A  35     -16.445   1.452  -0.359  1.00 10.00      A   
ATOM    297  O   GLU A  35     -16.469   2.242   0.586  1.00 10.00      A   
ATOM    298  N   LEU A  36     -16.717   0.159  -0.234  1.00 10.00      A   
ATOM    299  HN  LEU A  36     -16.668  -0.416  -1.027  1.00 10.00      A   
ATOM    300  CA  LEU A  36     -17.093  -0.432   1.045  1.00 10.00      A   
ATOM    301  CB  LEU A  36     -17.514  -1.890   0.852  1.00 10.00      A   
ATOM    302  CG  LEU A  36     -18.075  -2.603   2.087  1.00 10.00      A   
ATOM    303  CD1 LEU A  36     -19.418  -2.009   2.487  1.00 10.00      A   
ATOM    304  CD2 LEU A  36     -18.198  -4.100   1.835  1.00 10.00      A   
ATOM    305  C   LEU A  36     -15.954  -0.343   2.059  1.00 10.00      A   
ATOM    306  O   LEU A  36     -16.158   0.087   3.194  1.00 10.00      A   
ATOM    307  N   VAL A  37     -14.754  -0.738   1.640  1.00 10.00      A   
ATOM    308  HN  VAL A  37     -14.650  -1.057   0.717  1.00 10.00      A   
ATOM    309  CA  VAL A  37     -13.590  -0.705   2.522  1.00 10.00      A   
ATOM    310  CB  VAL A  37     -12.357  -1.413   1.908  1.00 10.00      A   
ATOM    311  CG1 VAL A  37     -11.938  -0.768   0.598  1.00 10.00      A   
ATOM    312  CG2 VAL A  37     -11.196  -1.448   2.892  1.00 10.00      A   
ATOM    313  C   VAL A  37     -13.251   0.723   2.952  1.00 10.00      A   
ATOM    314  O   VAL A  37     -12.859   0.957   4.094  1.00 10.00      A   
ATOM    315  N   ASP A  38     -13.437   1.676   2.044  1.00 10.00      A   
ATOM    316  HN  ASP A  38     -13.771   1.432   1.157  1.00 10.00      A   
ATOM    317  CA  ASP A  38     -13.158   3.077   2.336  1.00 10.00      A   
ATOM    318  CB  ASP A  38     -13.197   3.902   1.043  1.00 10.00      A   
ATOM    319  CG  ASP A  38     -13.025   5.392   1.268  1.00 10.00      A   
ATOM    320  OD1 ASP A  38     -13.931   6.164   0.877  1.00 10.00      A   
ATOM    321  OD2 ASP A  38     -11.981   5.803   1.820  1.00 10.00      A   
ATOM    322  C   ASP A  38     -14.159   3.618   3.354  1.00 10.00      A   
ATOM    323  O   ASP A  38     -13.787   4.299   4.310  1.00 10.00      A   
ATOM    324  N   HIS A  39     -15.426   3.278   3.156  1.00 10.00      A   
ATOM    325  HN  HIS A  39     -15.652   2.723   2.380  1.00 10.00      A   
ATOM    326  CA  HIS A  39     -16.497   3.716   4.046  1.00 10.00      A   
ATOM    327  CB  HIS A  39     -17.860   3.333   3.457  1.00 10.00      A   
ATOM    328  CG  HIS A  39     -19.040   3.973   4.127  1.00 10.00      A   
ATOM    329  ND1 HIS A  39     -19.891   4.849   3.484  1.00 10.00      A   
ATOM    330  HD1 HIS A  39     -19.818   5.142   2.548  1.00 10.00      A   
ATOM    331  CD2 HIS A  39     -19.516   3.854   5.389  1.00 10.00      A   
ATOM    332  CE1 HIS A  39     -20.832   5.237   4.320  1.00 10.00      A   
ATOM    333  NE2 HIS A  39     -20.627   4.648   5.479  1.00 10.00      A   
ATOM    334  HE2 HIS A  39     -21.178   4.768   6.285  1.00 10.00      A   
ATOM    335  C   HIS A  39     -16.340   3.115   5.444  1.00 10.00      A   
ATOM    336  O   HIS A  39     -16.462   3.815   6.451  1.00 10.00      A   
ATOM    337  N   LEU A  40     -16.064   1.819   5.503  1.00 10.00      A   
ATOM    338  HN  LEU A  40     -15.967   1.309   4.665  1.00 10.00      A   
ATOM    339  CA  LEU A  40     -15.910   1.130   6.781  1.00 10.00      A   
ATOM    340  CB  LEU A  40     -16.019  -0.386   6.602  1.00 10.00      A   
ATOM    341  CG  LEU A  40     -17.419  -0.935   6.312  1.00 10.00      A   
ATOM    342  CD1 LEU A  40     -17.368  -2.439   6.094  1.00 10.00      A   
ATOM    343  CD2 LEU A  40     -18.376  -0.591   7.444  1.00 10.00      A   
ATOM    344  C   LEU A  40     -14.606   1.495   7.490  1.00 10.00      A   
ATOM    345  O   LEU A  40     -14.494   1.340   8.705  1.00 10.00      A   
ATOM    346  N   LEU A  41     -13.639   2.000   6.735  1.00 10.00      A   
ATOM    347  HN  LEU A  41     -13.796   2.113   5.774  1.00 10.00      A   
ATOM    348  CA  LEU A  41     -12.341   2.379   7.291  1.00 10.00      A   
ATOM    349  CB  LEU A  41     -11.401   2.859   6.183  1.00 10.00      A   
ATOM    350  CG  LEU A  41      -9.908   2.876   6.521  1.00 10.00      A   
ATOM    351  CD1 LEU A  41      -9.381   1.458   6.689  1.00 10.00      A   
ATOM    352  CD2 LEU A  41      -9.124   3.624   5.452  1.00 10.00      A   
ATOM    353  C   LEU A  41     -12.472   3.452   8.371  1.00 10.00      A   
ATOM    354  O   LEU A  41     -11.745   3.437   9.366  1.00 10.00      A   
ATOM    355  N   LEU A  42     -13.408   4.374   8.182  1.00 10.00      A   
ATOM    356  HN  LEU A  42     -13.969   4.331   7.378  1.00 10.00      A   
ATOM    357  CA  LEU A  42     -13.623   5.451   9.142  1.00 10.00      A   
ATOM    358  CB  LEU A  42     -13.949   6.765   8.424  1.00 10.00      A   
ATOM    359  CG  LEU A  42     -12.832   7.366   7.565  1.00 10.00      A   
ATOM    360  CD1 LEU A  42     -13.259   8.706   6.992  1.00 10.00      A   
ATOM    361  CD2 LEU A  42     -11.545   7.506   8.366  1.00 10.00      A   
ATOM    362  C   LEU A  42     -14.720   5.094  10.143  1.00 10.00      A   
ATOM    363  O   LEU A  42     -15.244   5.959  10.845  1.00 10.00      A   
ATOM    364  N   ASN A  43     -15.062   3.816  10.206  1.00 10.00      A   
ATOM    365  HN  ASN A  43     -14.605   3.170   9.627  1.00 10.00      A   
ATOM    366  CA  ASN A  43     -16.094   3.347  11.121  1.00 10.00      A   
ATOM    367  CB  ASN A  43     -17.340   2.890  10.356  1.00 10.00      A   
ATOM    368  CG  ASN A  43     -18.251   4.046   9.983  1.00 10.00      A   
ATOM    369  OD1 ASN A  43     -19.087   4.473  10.778  1.00 10.00      A   
ATOM    370  ND2 ASN A  43     -18.105   4.557   8.770  1.00 10.00      A   
ATOM    371 HD21 ASN A  43     -17.425   4.167   8.177  1.00 10.00      A   
ATOM    372 HD22 ASN A  43     -18.682   5.310   8.512  1.00 10.00      A   
ATOM    373  C   ASN A  43     -15.561   2.223  11.996  1.00 10.00      A   
ATOM    374  O   ASN A  43     -15.545   2.329  13.222  1.00 10.00      A   
ATOM    375  N   ASP A  44     -15.102   1.160  11.357  1.00 10.00      A   
ATOM    376  HN  ASP A  44     -15.117   1.148  10.373  1.00 10.00      A   
ATOM    377  CA  ASP A  44     -14.559   0.008  12.062  1.00 10.00      A   
ATOM    378  CB  ASP A  44     -15.684  -0.927  12.515  1.00 10.00      A   
ATOM    379  CG  ASP A  44     -15.200  -2.093  13.352  1.00 10.00      A   
ATOM    380  OD1 ASP A  44     -14.197  -1.938  14.080  1.00 10.00      A   
ATOM    381  OD2 ASP A  44     -15.844  -3.161  13.312  1.00 10.00      A   
ATOM    382  C   ASP A  44     -13.580  -0.734  11.157  1.00 10.00      A   
ATOM    383  O   ASP A  44     -13.952  -1.679  10.460  1.00 10.00      A   
ATOM    384  N   PRO A  45     -12.310  -0.304  11.146  1.00 10.00      A   
ATOM    385  CA  PRO A  45     -11.271  -0.920  10.310  1.00 10.00      A   
ATOM    386  CB  PRO A  45     -10.118   0.083  10.399  1.00 10.00      A   
ATOM    387  CG  PRO A  45     -10.299   0.746  11.721  1.00 10.00      A   
ATOM    388  CD  PRO A  45     -11.784   0.819  11.949  1.00 10.00      A   
ATOM    389  C   PRO A  45     -10.832  -2.284  10.846  1.00 10.00      A   
ATOM    390  O   PRO A  45     -10.082  -3.018  10.194  1.00 10.00      A   
ATOM    391  N   GLU A  46     -11.310  -2.620  12.037  1.00 10.00      A   
ATOM    392  HN  GLU A  46     -11.909  -1.998  12.499  1.00 10.00      A   
ATOM    393  CA  GLU A  46     -10.976  -3.883  12.678  1.00 10.00      A   
ATOM    394  CB  GLU A  46     -10.676  -3.648  14.159  1.00 10.00      A   
ATOM    395  CG  GLU A  46      -9.685  -2.520  14.398  1.00 10.00      A   
ATOM    396  CD  GLU A  46      -9.484  -2.205  15.862  1.00 10.00      A   
ATOM    397  OE1 GLU A  46     -10.416  -1.668  16.496  1.00 10.00      A   
ATOM    398  OE2 GLU A  46      -8.385  -2.479  16.386  1.00 10.00      A   
ATOM    399  C   GLU A  46     -12.114  -4.883  12.508  1.00 10.00      A   
ATOM    400  O   GLU A  46     -12.175  -5.903  13.198  1.00 10.00      A   
ATOM    401  N   ASN A  47     -13.012  -4.579  11.582  1.00 10.00      A   
ATOM    402  HN  ASN A  47     -12.902  -3.752  11.073  1.00 10.00      A   
ATOM    403  CA  ASN A  47     -14.158  -5.437  11.301  1.00 10.00      A   
ATOM    404  CB  ASN A  47     -15.213  -4.678  10.492  1.00 10.00      A   
ATOM    405  CG  ASN A  47     -16.433  -5.522  10.177  1.00 10.00      A   
ATOM    406  OD1 ASN A  47     -16.542  -6.098   9.097  1.00 10.00      A   
ATOM    407  ND2 ASN A  47     -17.351  -5.612  11.127  1.00 10.00      A   
ATOM    408 HD21 ASN A  47     -17.189  -5.139  11.974  1.00 10.00      A   
ATOM    409 HD22 ASN A  47     -18.159  -6.139  10.946  1.00 10.00      A   
ATOM    410  C   ASN A  47     -13.720  -6.692  10.555  1.00 10.00      A   
ATOM    411  O   ASN A  47     -13.017  -6.606   9.548  1.00 10.00      A   
ATOM    412  N   PRO A  48     -14.124  -7.872  11.052  1.00 10.00      A   
ATOM    413  CA  PRO A  48     -13.768  -9.164  10.448  1.00 10.00      A   
ATOM    414  CB  PRO A  48     -14.546 -10.181  11.289  1.00 10.00      A   
ATOM    415  CG  PRO A  48     -14.782  -9.494  12.588  1.00 10.00      A   
ATOM    416  CD  PRO A  48     -14.952  -8.041  12.258  1.00 10.00      A   
ATOM    417  C   PRO A  48     -14.176  -9.271   8.979  1.00 10.00      A   
ATOM    418  O   PRO A  48     -13.398  -9.731   8.144  1.00 10.00      A   
ATOM    419  N   LEU A  49     -15.390  -8.837   8.663  1.00 10.00      A   
ATOM    420  HN  LEU A  49     -15.961  -8.465   9.365  1.00 10.00      A   
ATOM    421  CA  LEU A  49     -15.883  -8.892   7.293  1.00 10.00      A   
ATOM    422  CB  LEU A  49     -17.355  -8.480   7.224  1.00 10.00      A   
ATOM    423  CG  LEU A  49     -18.353  -9.417   7.908  1.00 10.00      A   
ATOM    424  CD1 LEU A  49     -19.738  -8.793   7.928  1.00 10.00      A   
ATOM    425  CD2 LEU A  49     -18.387 -10.770   7.211  1.00 10.00      A   
ATOM    426  C   LEU A  49     -15.041  -8.005   6.386  1.00 10.00      A   
ATOM    427  O   LEU A  49     -14.745  -8.365   5.248  1.00 10.00      A   
ATOM    428  N   LEU A  50     -14.633  -6.858   6.915  1.00 10.00      A   
ATOM    429  HN  LEU A  50     -14.897  -6.638   7.835  1.00 10.00      A   
ATOM    430  CA  LEU A  50     -13.814  -5.913   6.167  1.00 10.00      A   
ATOM    431  CB  LEU A  50     -13.674  -4.603   6.947  1.00 10.00      A   
ATOM    432  CG  LEU A  50     -12.979  -3.458   6.210  1.00 10.00      A   
ATOM    433  CD1 LEU A  50     -13.802  -3.026   5.008  1.00 10.00      A   
ATOM    434  CD2 LEU A  50     -12.726  -2.286   7.143  1.00 10.00      A   
ATOM    435  C   LEU A  50     -12.434  -6.502   5.885  1.00 10.00      A   
ATOM    436  O   LEU A  50     -11.783  -6.157   4.896  1.00 10.00      A   
ATOM    437  N   ASP A  51     -11.994  -7.392   6.763  1.00 10.00      A   
ATOM    438  HN  ASP A  51     -12.557  -7.620   7.532  1.00 10.00      A   
ATOM    439  CA  ASP A  51     -10.697  -8.038   6.613  1.00 10.00      A   
ATOM    440  CB  ASP A  51     -10.297  -8.737   7.914  1.00 10.00      A   
ATOM    441  CG  ASP A  51      -8.825  -8.579   8.239  1.00 10.00      A   
ATOM    442  OD1 ASP A  51      -7.979  -9.095   7.478  1.00 10.00      A   
ATOM    443  OD2 ASP A  51      -8.507  -7.934   9.263  1.00 10.00      A   
ATOM    444  C   ASP A  51     -10.743  -9.044   5.473  1.00 10.00      A   
ATOM    445  O   ASP A  51      -9.765  -9.226   4.746  1.00 10.00      A   
ATOM    446  N   LEU A  52     -11.895  -9.685   5.314  1.00 10.00      A   
ATOM    447  HN  LEU A  52     -12.639  -9.490   5.925  1.00 10.00      A   
ATOM    448  CA  LEU A  52     -12.084 -10.674   4.258  1.00 10.00      A   
ATOM    449  CB  LEU A  52     -13.359 -11.479   4.501  1.00 10.00      A   
ATOM    450  CG  LEU A  52     -13.412 -12.286   5.796  1.00 10.00      A   
ATOM    451  CD1 LEU A  52     -14.820 -12.808   6.038  1.00 10.00      A   
ATOM    452  CD2 LEU A  52     -12.410 -13.430   5.753  1.00 10.00      A   
ATOM    453  C   LEU A  52     -12.144 -10.008   2.885  1.00 10.00      A   
ATOM    454  O   LEU A  52     -11.669 -10.567   1.895  1.00 10.00      A   
ATOM    455  N   VAL A  53     -12.725  -8.810   2.838  1.00 10.00      A   
ATOM    456  HN  VAL A  53     -13.088  -8.429   3.667  1.00 10.00      A   
ATOM    457  CA  VAL A  53     -12.856  -8.054   1.593  1.00 10.00      A   
ATOM    458  CB  VAL A  53     -13.570  -6.703   1.816  1.00 10.00      A   
ATOM    459  CG1 VAL A  53     -13.676  -5.923   0.513  1.00 10.00      A   
ATOM    460  CG2 VAL A  53     -14.950  -6.918   2.417  1.00 10.00      A   
ATOM    461  C   VAL A  53     -11.494  -7.805   0.950  1.00 10.00      A   
ATOM    462  O   VAL A  53     -11.296  -8.091  -0.229  1.00 10.00      A   
ATOM    463  N   CYS A  54     -10.551  -7.296   1.739  1.00 10.00      A   
ATOM    464  HN  CYS A  54     -10.766  -7.108   2.679  1.00 10.00      A   
ATOM    465  CA  CYS A  54      -9.206  -7.006   1.242  1.00 10.00      A   
ATOM    466  CB  CYS A  54      -8.359  -6.356   2.336  1.00 10.00      A   
ATOM    467  SG  CYS A  54      -9.118  -4.900   3.090  1.00 10.00      A   
ATOM    468  HG  CYS A  54      -9.720  -4.216   2.127  1.00 10.00      A   
ATOM    469  C   CYS A  54      -8.517  -8.264   0.716  1.00 10.00      A   
ATOM    470  O   CYS A  54      -7.753  -8.207  -0.247  1.00 10.00      A   
ATOM    471  N   ALA A  55      -8.809  -9.399   1.340  1.00 10.00      A   
ATOM    472  HN  ALA A  55      -9.440  -9.385   2.088  1.00 10.00      A   
ATOM    473  CA  ALA A  55      -8.219 -10.666   0.931  1.00 10.00      A   
ATOM    474  CB  ALA A  55      -8.514 -11.751   1.957  1.00 10.00      A   
ATOM    475  C   ALA A  55      -8.724 -11.082  -0.448  1.00 10.00      A   
ATOM    476  O   ALA A  55      -7.968 -11.610  -1.264  1.00 10.00      A   
ATOM    477  N   LYS A  56     -10.002 -10.831  -0.706  1.00 10.00      A   
ATOM    478  HN  LYS A  56     -10.554 -10.396  -0.018  1.00 10.00      A   
ATOM    479  CA  LYS A  56     -10.608 -11.181  -1.987  1.00 10.00      A   
ATOM    480  CB  LYS A  56     -12.138 -11.177  -1.888  1.00 10.00      A   
ATOM    481  CG  LYS A  56     -12.709 -12.234  -0.954  1.00 10.00      A   
ATOM    482  CD  LYS A  56     -12.366 -13.638  -1.425  1.00 10.00      A   
ATOM    483  CE  LYS A  56     -12.905 -14.686  -0.467  1.00 10.00      A   
ATOM    484  NZ  LYS A  56     -12.464 -16.058  -0.831  1.00 10.00      A   
ATOM    485  HZ1 LYS A  56     -12.766 -16.735  -0.104  1.00 10.00      A   
ATOM    486  HZ2 LYS A  56     -11.427 -16.095  -0.907  1.00 10.00      A   
ATOM    487  HZ3 LYS A  56     -12.876 -16.340  -1.743  1.00 10.00      A   
ATOM    488  C   LYS A  56     -10.154 -10.234  -3.091  1.00 10.00      A   
ATOM    489  O   LYS A  56      -9.962 -10.649  -4.235  1.00 10.00      A   
ATOM    490  N   ILE A  57      -9.989  -8.965  -2.741  1.00 10.00      A   
ATOM    491  HN  ILE A  57     -10.164  -8.698  -1.812  1.00 10.00      A   
ATOM    492  CA  ILE A  57      -9.564  -7.951  -3.697  1.00 10.00      A   
ATOM    493  CB  ILE A  57      -9.438  -6.563  -3.033  1.00 10.00      A   
ATOM    494  CG1 ILE A  57     -10.813  -6.057  -2.592  1.00 10.00      A   
ATOM    495  CG2 ILE A  57      -8.787  -5.571  -3.980  1.00 10.00      A   
ATOM    496  CD1 ILE A  57     -10.773  -4.769  -1.794  1.00 10.00      A   
ATOM    497  C   ILE A  57      -8.245  -8.325  -4.369  1.00 10.00      A   
ATOM    498  O   ILE A  57      -8.179  -8.465  -5.592  1.00 10.00      A   
ATOM    499  N   THR A  58      -7.208  -8.520  -3.565  1.00 10.00      A   
ATOM    500  HN  THR A  58      -7.327  -8.429  -2.593  1.00 10.00      A   
ATOM    501  CA  THR A  58      -5.891  -8.863  -4.086  1.00 10.00      A   
ATOM    502  CB  THR A  58      -4.859  -8.953  -2.953  1.00 10.00      A   
ATOM    503  OG1 THR A  58      -5.144  -7.934  -1.984  1.00 10.00      A   
ATOM    504  HG1 THR A  58      -5.041  -7.064  -2.392  1.00 10.00      A   
ATOM    505  CG2 THR A  58      -3.453  -8.750  -3.496  1.00 10.00      A   
ATOM    506  C   THR A  58      -5.912 -10.175  -4.866  1.00 10.00      A   
ATOM    507  O   THR A  58      -5.165 -10.348  -5.831  1.00 10.00      A   
ATOM    508  N   ALA A  59      -6.786 -11.093  -4.454  1.00 10.00      A   
ATOM    509  HN  ALA A  59      -7.363 -10.895  -3.687  1.00 10.00      A   
ATOM    510  CA  ALA A  59      -6.902 -12.383  -5.122  1.00 10.00      A   
ATOM    511  CB  ALA A  59      -7.917 -13.266  -4.412  1.00 10.00      A   
ATOM    512  C   ALA A  59      -7.282 -12.198  -6.585  1.00 10.00      A   
ATOM    513  O   ALA A  59      -6.831 -12.944  -7.450  1.00 10.00      A   
ATOM    514  N   TRP A  60      -8.096 -11.185  -6.854  1.00 10.00      A   
ATOM    515  HN  TRP A  60      -8.407 -10.614  -6.118  1.00 10.00      A   
ATOM    516  CA  TRP A  60      -8.533 -10.893  -8.212  1.00 10.00      A   
ATOM    517  CB  TRP A  60      -9.869 -10.137  -8.195  1.00 10.00      A   
ATOM    518  CG  TRP A  60     -10.418  -9.835  -9.558  1.00 10.00      A   
ATOM    519  CD1 TRP A  60     -11.055 -10.703 -10.396  1.00 10.00      A   
ATOM    520  CD2 TRP A  60     -10.375  -8.575 -10.243  1.00 10.00      A   
ATOM    521  NE1 TRP A  60     -11.411 -10.063 -11.560  1.00 10.00      A   
ATOM    522  HE1 TRP A  60     -11.877 -10.477 -12.322  1.00 10.00      A   
ATOM    523  CE2 TRP A  60     -11.003  -8.758 -11.490  1.00 10.00      A   
ATOM    524  CE3 TRP A  60      -9.864  -7.314  -9.923  1.00 10.00      A   
ATOM    525  CZ2 TRP A  60     -11.135  -7.726 -12.416  1.00 10.00      A   
ATOM    526  CZ3 TRP A  60      -9.994  -6.292 -10.843  1.00 10.00      A   
ATOM    527  CH2 TRP A  60     -10.624  -6.504 -12.075  1.00 10.00      A   
ATOM    528  C   TRP A  60      -7.471 -10.082  -8.953  1.00 10.00      A   
ATOM    529  O   TRP A  60      -7.178 -10.340 -10.122  1.00 10.00      A   
ATOM    530  N   GLU A  61      -6.874  -9.126  -8.250  1.00 10.00      A   
ATOM    531  HN  GLU A  61      -7.134  -8.992  -7.313  1.00 10.00      A   
ATOM    532  CA  GLU A  61      -5.848  -8.256  -8.826  1.00 10.00      A   
ATOM    533  CB  GLU A  61      -5.386  -7.219  -7.806  1.00 10.00      A   
ATOM    534  CG  GLU A  61      -6.486  -6.297  -7.310  1.00 10.00      A   
ATOM    535  CD  GLU A  61      -5.966  -5.256  -6.345  1.00 10.00      A   
ATOM    536  OE1 GLU A  61      -5.176  -5.615  -5.450  1.00 10.00      A   
ATOM    537  OE2 GLU A  61      -6.342  -4.073  -6.484  1.00 10.00      A   
ATOM    538  C   GLU A  61      -4.646  -9.042  -9.337  1.00 10.00      A   
ATOM    539  O   GLU A  61      -3.980  -8.625 -10.285  1.00 10.00      A   
ATOM    540  N   GLU A  62      -4.363 -10.174  -8.713  1.00 10.00      A   
ATOM    541  HN  GLU A  62      -4.920 -10.459  -7.955  1.00 10.00      A   
ATOM    542  CA  GLU A  62      -3.232 -10.994  -9.120  1.00 10.00      A   
ATOM    543  CB  GLU A  62      -2.600 -11.701  -7.925  1.00 10.00      A   
ATOM    544  CG  GLU A  62      -1.917 -10.769  -6.938  1.00 10.00      A   
ATOM    545  CD  GLU A  62      -0.925 -11.491  -6.050  1.00 10.00      A   
ATOM    546  OE1 GLU A  62      -1.358 -12.258  -5.165  1.00 10.00      A   
ATOM    547  OE2 GLU A  62       0.295 -11.300  -6.237  1.00 10.00      A   
ATOM    548  C   GLU A  62      -3.613 -12.002 -10.203  1.00 10.00      A   
ATOM    549  O   GLU A  62      -2.857 -12.935 -10.484  1.00 10.00      A   
ATOM    550  N   SER A  63      -4.786 -11.823 -10.800  1.00 10.00      A   
ATOM    551  HN  SER A  63      -5.365 -11.079 -10.515  1.00 10.00      A   
ATOM    552  CA  SER A  63      -5.243 -12.711 -11.862  1.00 10.00      A   
ATOM    553  CB  SER A  63      -5.927 -13.949 -11.280  1.00 10.00      A   
ATOM    554  OG  SER A  63      -6.644 -13.633 -10.097  1.00 10.00      A   
ATOM    555  HG  SER A  63      -6.111 -13.047  -9.547  1.00 10.00      A   
ATOM    556  C   SER A  63      -6.165 -11.978 -12.835  1.00 10.00      A   
ATOM    557  O   SER A  63      -7.068 -12.570 -13.421  1.00 10.00      A   
ATOM    558  N   ALA A  64      -5.927 -10.685 -13.008  1.00 10.00      A   
ATOM    559  HN  ALA A  64      -5.185 -10.267 -12.523  1.00 10.00      A   
ATOM    560  CA  ALA A  64      -6.732  -9.874 -13.911  1.00 10.00      A   
ATOM    561  CB  ALA A  64      -7.167  -8.590 -13.226  1.00 10.00      A   
ATOM    562  C   ALA A  64      -5.941  -9.569 -15.177  1.00 10.00      A   
ATOM    563  O   ALA A  64      -4.725  -9.386 -15.115  1.00 10.00      A   
ATOM    564  N   PRO A  65      -6.617  -9.518 -16.336  1.00 10.00      A   
ATOM    565  CA  PRO A  65      -5.972  -9.246 -17.629  1.00 10.00      A   
ATOM    566  CB  PRO A  65      -7.144  -9.183 -18.613  1.00 10.00      A   
ATOM    567  CG  PRO A  65      -8.228  -9.969 -17.955  1.00 10.00      A   
ATOM    568  CD  PRO A  65      -8.066  -9.738 -16.481  1.00 10.00      A   
ATOM    569  C   PRO A  65      -5.188  -7.932 -17.643  1.00 10.00      A   
ATOM    570  O   PRO A  65      -4.004  -7.912 -17.976  1.00 10.00      A   
ATOM    571  N   GLU A  66      -5.845  -6.844 -17.252  1.00 10.00      A   
ATOM    572  HN  GLU A  66      -6.781  -6.927 -16.969  1.00 10.00      A   
ATOM    573  CA  GLU A  66      -5.211  -5.529 -17.231  1.00 10.00      A   
ATOM    574  CB  GLU A  66      -6.262  -4.432 -17.045  1.00 10.00      A   
ATOM    575  CG  GLU A  66      -7.208  -4.267 -18.223  1.00 10.00      A   
ATOM    576  CD  GLU A  66      -6.619  -3.427 -19.334  1.00 10.00      A   
ATOM    577  OE1 GLU A  66      -6.778  -2.187 -19.295  1.00 10.00      A   
ATOM    578  OE2 GLU A  66      -5.996  -4.001 -20.251  1.00 10.00      A   
ATOM    579  C   GLU A  66      -4.158  -5.433 -16.131  1.00 10.00      A   
ATOM    580  O   GLU A  66      -3.309  -4.544 -16.145  1.00 10.00      A   
ATOM    581  N   PHE A  67      -4.210  -6.354 -15.183  1.00 10.00      A   
ATOM    582  HN  PHE A  67      -4.898  -7.050 -15.230  1.00 10.00      A   
ATOM    583  CA  PHE A  67      -3.266  -6.363 -14.075  1.00 10.00      A   
ATOM    584  CB  PHE A  67      -3.964  -6.800 -12.787  1.00 10.00      A   
ATOM    585  CG  PHE A  67      -4.814  -5.733 -12.149  1.00 10.00      A   
ATOM    586  CD1 PHE A  67      -5.949  -5.251 -12.781  1.00 10.00      A   
ATOM    587  CD2 PHE A  67      -4.478  -5.216 -10.909  1.00 10.00      A   
ATOM    588  CE1 PHE A  67      -6.732  -4.277 -12.190  1.00 10.00      A   
ATOM    589  CE2 PHE A  67      -5.255  -4.240 -10.312  1.00 10.00      A   
ATOM    590  CZ  PHE A  67      -6.383  -3.770 -10.953  1.00 10.00      A   
ATOM    591  C   PHE A  67      -2.074  -7.269 -14.374  1.00 10.00      A   
ATOM    592  O   PHE A  67      -1.036  -7.193 -13.713  1.00 10.00      A   
ATOM    593  N   ALA A  68      -2.226  -8.112 -15.388  1.00 10.00      A   
ATOM    594  HN  ALA A  68      -3.074  -8.116 -15.881  1.00 10.00      A   
ATOM    595  CA  ALA A  68      -1.169  -9.039 -15.788  1.00 10.00      A   
ATOM    596  CB  ALA A  68      -1.721 -10.108 -16.720  1.00 10.00      A   
ATOM    597  C   ALA A  68      -0.011  -8.295 -16.445  1.00 10.00      A   
ATOM    598  O   ALA A  68       1.109  -8.803 -16.521  1.00 10.00      A   
ATOM    599  N   GLU A  69      -0.295  -7.085 -16.912  1.00 10.00      A   
ATOM    600  HN  GLU A  69      -1.209  -6.746 -16.818  1.00 10.00      A   
ATOM    601  CA  GLU A  69       0.701  -6.247 -17.561  1.00 10.00      A   
ATOM    602  CB  GLU A  69       0.029  -4.976 -18.088  1.00 10.00      A   
ATOM    603  CG  GLU A  69       0.226  -4.728 -19.574  1.00 10.00      A   
ATOM    604  CD  GLU A  69       1.665  -4.446 -19.927  1.00 10.00      A   
ATOM    605  OE1 GLU A  69       2.186  -5.076 -20.871  1.00 10.00      A   
ATOM    606  OE2 GLU A  69       2.285  -3.594 -19.264  1.00 10.00      A   
ATOM    607  C   GLU A  69       1.812  -5.880 -16.580  1.00 10.00      A   
ATOM    608  O   GLU A  69       2.990  -6.124 -16.835  1.00 10.00      A   
ATOM    609  N   PHE A  70       1.424  -5.315 -15.444  1.00 10.00      A   
ATOM    610  HN  PHE A  70       0.467  -5.159 -15.294  1.00 10.00      A   
ATOM    611  CA  PHE A  70       2.374  -4.906 -14.418  1.00 10.00      A   
ATOM    612  CB  PHE A  70       1.676  -4.013 -13.391  1.00 10.00      A   
ATOM    613  CG  PHE A  70       2.592  -3.086 -12.648  1.00 10.00      A   
ATOM    614  CD1 PHE A  70       3.037  -1.914 -13.235  1.00 10.00      A   
ATOM    615  CD2 PHE A  70       3.002  -3.381 -11.358  1.00 10.00      A   
ATOM    616  CE1 PHE A  70       3.872  -1.052 -12.550  1.00 10.00      A   
ATOM    617  CE2 PHE A  70       3.838  -2.526 -10.668  1.00 10.00      A   
ATOM    618  CZ  PHE A  70       4.274  -1.360 -11.265  1.00 10.00      A   
ATOM    619  C   PHE A  70       2.987  -6.120 -13.723  1.00 10.00      A   
ATOM    620  O   PHE A  70       4.047  -6.027 -13.105  1.00 10.00      A   
ATOM    621  N   ASN A  71       2.318  -7.261 -13.831  1.00 10.00      A   
ATOM    622  HN  ASN A  71       1.475  -7.275 -14.336  1.00 10.00      A   
ATOM    623  CA  ASN A  71       2.803  -8.494 -13.212  1.00 10.00      A   
ATOM    624  CB  ASN A  71       1.711  -9.566 -13.191  1.00 10.00      A   
ATOM    625  CG  ASN A  71       1.324  -9.975 -11.781  1.00 10.00      A   
ATOM    626  OD1 ASN A  71       1.364  -9.166 -10.852  1.00 10.00      A   
ATOM    627  ND2 ASN A  71       0.939 -11.230 -11.614  1.00 10.00      A   
ATOM    628 HD21 ASN A  71       0.924 -11.819 -12.400  1.00 10.00      A   
ATOM    629 HD22 ASN A  71       0.689 -11.524 -10.710  1.00 10.00      A   
ATOM    630  C   ASN A  71       4.041  -9.013 -13.933  1.00 10.00      A   
ATOM    631  O   ASN A  71       4.856  -9.731 -13.359  1.00 10.00      A   
ATOM    632  N   ALA A  72       4.181  -8.632 -15.194  1.00 10.00      A   
ATOM    633  HN  ALA A  72       3.498  -8.054 -15.597  1.00 10.00      A   
ATOM    634  CA  ALA A  72       5.322  -9.050 -15.996  1.00 10.00      A   
ATOM    635  CB  ALA A  72       4.952  -9.025 -17.467  1.00 10.00      A   
ATOM    636  C   ALA A  72       6.524  -8.146 -15.729  1.00 10.00      A   
ATOM    637  O   ALA A  72       7.651  -8.447 -16.128  1.00 10.00      A   
ATOM    638  N   ALA A  74       6.271  -7.045 -15.035  1.00 10.00      A   
ATOM    639  HN  ALA A  74       5.360  -6.882 -14.719  1.00 10.00      A   
ATOM    640  CA  ALA A  74       7.311  -6.086 -14.704  1.00 10.00      A   
ATOM    641  CB  ALA A  74       6.778  -4.666 -14.830  1.00 10.00      A   
ATOM    642  C   ALA A  74       7.844  -6.342 -13.301  1.00 10.00      A   
ATOM    643  O   ALA A  74       7.277  -5.879 -12.311  1.00 10.00      A   
ATOM    644  N   GLN A  75       8.919  -7.107 -13.223  1.00 10.00      A   
ATOM    645  HN  GLN A  75       9.318  -7.459 -14.049  1.00 10.00      A   
ATOM    646  CA  GLN A  75       9.536  -7.435 -11.948  1.00 10.00      A   
ATOM    647  CB  GLN A  75       8.916  -8.707 -11.355  1.00 10.00      A   
ATOM    648  CG  GLN A  75       8.864  -9.891 -12.310  1.00 10.00      A   
ATOM    649  CD  GLN A  75       8.163 -11.094 -11.710  1.00 10.00      A   
ATOM    650  OE1 GLN A  75       8.783 -11.915 -11.034  1.00 10.00      A   
ATOM    651  NE2 GLN A  75       6.869 -11.213 -11.959  1.00 10.00      A   
ATOM    652 HE21 GLN A  75       6.434 -10.522 -12.508  1.00 10.00      A   
ATOM    653 HE22 GLN A  75       6.396 -11.985 -11.589  1.00 10.00      A   
ATOM    654  C   GLN A  75      11.041  -7.596 -12.111  1.00 10.00      A   
ATOM    655  O   GLN A  75      11.515  -8.118 -13.121  1.00 10.00      A   
ATOM    656  N   ALA A  76      11.792  -7.135 -11.125  1.00 10.00      A   
ATOM    657  HN  ALA A  76      11.362  -6.729 -10.340  1.00 10.00      A   
ATOM    658  CA  ALA A  76      13.243  -7.231 -11.170  1.00 10.00      A   
ATOM    659  CB  ALA A  76      13.881  -5.912 -10.761  1.00 10.00      A   
ATOM    660  C   ALA A  76      13.742  -8.381 -10.299  1.00 10.00      A   
ATOM    661  O   ALA A  76      14.490  -8.176  -9.341  1.00 10.00      A   
ATOM    662  N   PRO A  78      16.418 -15.931  -0.079  1.00 10.00      A   
ATOM    663  CA  PRO A  78      16.611 -16.385   1.305  1.00 10.00      A   
ATOM    664  CB  PRO A  78      17.993 -17.033   1.251  1.00 10.00      A   
ATOM    665  CG  PRO A  78      18.085 -17.576  -0.132  1.00 10.00      A   
ATOM    666  CD  PRO A  78      17.341 -16.606  -1.011  1.00 10.00      A   
ATOM    667  C   PRO A  78      16.615 -15.222   2.296  1.00 10.00      A   
ATOM    668  O   PRO A  78      16.685 -14.054   1.896  1.00 10.00      A   
ATOM    669  N   GLY A  79      16.571 -15.550   3.588  1.00 10.00      A   
ATOM    670  HN  GLY A  79      16.554 -16.500   3.840  1.00 10.00      A   
ATOM    671  CA  GLY A  79      16.553 -14.537   4.633  1.00 10.00      A   
ATOM    672  C   GLY A  79      17.901 -13.880   4.864  1.00 10.00      A   
ATOM    673  O   GLY A  79      18.387 -13.813   5.992  1.00 10.00      A   
ATOM    674  N   GLY A  80      18.498 -13.397   3.794  1.00 10.00      A   
ATOM    675  HN  GLY A  80      18.062 -13.506   2.919  1.00 10.00      A   
ATOM    676  CA  GLY A  80      19.775 -12.728   3.883  1.00 10.00      A   
ATOM    677  C   GLY A  80      19.897 -11.682   2.803  1.00 10.00      A   
ATOM    678  O   GLY A  80      19.817 -10.483   3.075  1.00 10.00      A   
ATOM    679  N   ILE A  81      20.057 -12.142   1.570  1.00 10.00      A   
ATOM    680  HN  ILE A  81      20.119 -13.113   1.426  1.00 10.00      A   
ATOM    681  CA  ILE A  81      20.171 -11.250   0.426  1.00 10.00      A   
ATOM    682  CB  ILE A  81      20.548 -12.021  -0.858  1.00 10.00      A   
ATOM    683  CG1 ILE A  81      19.622 -13.228  -1.056  1.00 10.00      A   
ATOM    684  CG2 ILE A  81      22.002 -12.462  -0.802  1.00 10.00      A   
ATOM    685  CD1 ILE A  81      19.835 -13.972  -2.357  1.00 10.00      A   
ATOM    686  C   ILE A  81      18.870 -10.481   0.205  1.00 10.00      A   
ATOM    687  O   ILE A  81      18.883  -9.323  -0.217  1.00 10.00      A   
ATOM    688  N   ALA A  82      17.750 -11.126   0.527  1.00 10.00      A   
ATOM    689  HN  ALA A  82      17.810 -12.040   0.878  1.00 10.00      A   
ATOM    690  CA  ALA A  82      16.438 -10.513   0.369  1.00 10.00      A   
ATOM    691  CB  ALA A  82      15.334 -11.543   0.564  1.00 10.00      A   
ATOM    692  C   ALA A  82      16.259  -9.342   1.331  1.00 10.00      A   
ATOM    693  O   ALA A  82      15.557  -8.381   1.021  1.00 10.00      A   
ATOM    694  N   VAL A  83      16.910  -9.424   2.488  1.00 10.00      A   
ATOM    695  HN  VAL A  83      17.469 -10.207   2.664  1.00 10.00      A   
ATOM    696  CA  VAL A  83      16.825  -8.369   3.494  1.00 10.00      A   
ATOM    697  CB  VAL A  83      17.518  -8.775   4.816  1.00 10.00      A   
ATOM    698  CG1 VAL A  83      17.337  -7.701   5.880  1.00 10.00      A   
ATOM    699  CG2 VAL A  83      16.990 -10.113   5.311  1.00 10.00      A   
ATOM    700  C   VAL A  83      17.458  -7.088   2.955  1.00 10.00      A   
ATOM    701  O   VAL A  83      16.906  -5.997   3.104  1.00 10.00      A   
ATOM    702  N   ILE A  84      18.608  -7.238   2.300  1.00 10.00      A   
ATOM    703  HN  ILE A  84      18.994  -8.137   2.218  1.00 10.00      A   
ATOM    704  CA  ILE A  84      19.320  -6.104   1.715  1.00 10.00      A   
ATOM    705  CB  ILE A  84      20.674  -6.542   1.108  1.00 10.00      A   
ATOM    706  CG1 ILE A  84      21.444  -7.422   2.098  1.00 10.00      A   
ATOM    707  CG2 ILE A  84      21.507  -5.327   0.714  1.00 10.00      A   
ATOM    708  CD1 ILE A  84      22.607  -8.176   1.485  1.00 10.00      A   
ATOM    709  C   ILE A  84      18.465  -5.458   0.626  1.00 10.00      A   
ATOM    710  O   ILE A  84      18.467  -4.237   0.453  1.00 10.00      A   
ATOM    711  N   ARG A  85      17.722  -6.290  -0.090  1.00 10.00      A   
ATOM    712  HN  ARG A  85      17.765  -7.251   0.101  1.00 10.00      A   
ATOM    713  CA  ARG A  85      16.852  -5.821  -1.159  1.00 10.00      A   
ATOM    714  CB  ARG A  85      16.517  -6.967  -2.113  1.00 10.00      A   
ATOM    715  CG  ARG A  85      17.721  -7.530  -2.850  1.00 10.00      A   
ATOM    716  CD  ARG A  85      17.316  -8.648  -3.797  1.00 10.00      A   
ATOM    717  NE  ARG A  85      16.357  -8.189  -4.801  1.00 10.00      A   
ATOM    718  HE  ARG A  85      16.139  -7.229  -4.808  1.00 10.00      A   
ATOM    719  CZ  ARG A  85      15.787  -8.987  -5.704  1.00 10.00      A   
ATOM    720  NH1 ARG A  85      16.076 -10.287  -5.724  1.00 10.00      A   
ATOM    721 HH11 ARG A  85      15.632 -10.920  -6.426  1.00 10.00      A   
ATOM    722 HH12 ARG A  85      16.759 -10.682  -5.039  1.00 10.00      A   
ATOM    723  NH2 ARG A  85      14.921  -8.485  -6.576  1.00 10.00      A   
ATOM    724 HH21 ARG A  85      14.688  -7.467  -6.561  1.00 10.00      A   
ATOM    725 HH22 ARG A  85      14.472  -9.104  -7.287  1.00 10.00      A   
ATOM    726  C   ARG A  85      15.571  -5.211  -0.596  1.00 10.00      A   
ATOM    727  O   ARG A  85      14.900  -4.426  -1.264  1.00 10.00      A   
ATOM    728  N   THR A  86      15.234  -5.580   0.634  1.00 10.00      A   
ATOM    729  HN  THR A  86      15.807  -6.215   1.115  1.00 10.00      A   
ATOM    730  CA  THR A  86      14.041  -5.067   1.292  1.00 10.00      A   
ATOM    731  CB  THR A  86      13.751  -5.849   2.597  1.00 10.00      A   
ATOM    732  OG1 THR A  86      13.513  -7.234   2.301  1.00 10.00      A   
ATOM    733  HG1 THR A  86      14.191  -7.558   1.693  1.00 10.00      A   
ATOM    734  CG2 THR A  86      12.548  -5.276   3.333  1.00 10.00      A   
ATOM    735  C   THR A  86      14.221  -3.589   1.627  1.00 10.00      A   
ATOM    736  O   THR A  86      13.284  -2.798   1.546  1.00 10.00      A   
ATOM    737  N   LEU A  87      15.448  -3.219   1.958  1.00 10.00      A   
ATOM    738  HN  LEU A  87      16.169  -3.888   1.954  1.00 10.00      A   
ATOM    739  CA  LEU A  87      15.756  -1.848   2.322  1.00 10.00      A   
ATOM    740  CB  LEU A  87      16.878  -1.825   3.348  1.00 10.00      A   
ATOM    741  CG  LEU A  87      16.586  -2.513   4.683  1.00 10.00      A   
ATOM    742  CD1 LEU A  87      17.863  -2.666   5.493  1.00 10.00      A   
ATOM    743  CD2 LEU A  87      15.543  -1.735   5.469  1.00 10.00      A   
ATOM    744  C   LEU A  87      16.142  -1.008   1.112  1.00 10.00      A   
ATOM    745  O   LEU A  87      16.860  -0.013   1.240  1.00 10.00      A   
ATOM    746  N   ASP A  89      15.651  -1.395  -0.061  1.00 10.00      A   
ATOM    747  HN  ASP A  89      15.081  -2.194  -0.103  1.00 10.00      A   
ATOM    748  CA  ASP A  89      15.941  -0.660  -1.290  1.00 10.00      A   
ATOM    749  CB  ASP A  89      15.688  -1.527  -2.524  1.00 10.00      A   
ATOM    750  CG  ASP A  89      16.890  -1.604  -3.451  1.00 10.00      A   
ATOM    751  OD1 ASP A  89      17.670  -0.628  -3.513  1.00 10.00      A   
ATOM    752  OD2 ASP A  89      17.056  -2.640  -4.136  1.00 10.00      A   
ATOM    753  C   ASP A  89      15.103   0.618  -1.355  1.00 10.00      A   
ATOM    754  O   ASP A  89      15.163   1.376  -2.323  1.00 10.00      A   
ATOM    755  N   GLN A  90      14.334   0.851  -0.297  1.00 10.00      A   
ATOM    756  HN  GLN A  90      14.338   0.204   0.436  1.00 10.00      A   
ATOM    757  CA  GLN A  90      13.475   2.024  -0.188  1.00 10.00      A   
ATOM    758  CB  GLN A  90      12.573   1.891   1.040  1.00 10.00      A   
ATOM    759  CG  GLN A  90      11.964   0.512   1.228  1.00 10.00      A   
ATOM    760  CD  GLN A  90      11.912   0.087   2.682  1.00 10.00      A   
ATOM    761  OE1 GLN A  90      12.761   0.477   3.486  1.00 10.00      A   
ATOM    762  NE2 GLN A  90      10.921  -0.722   3.031  1.00 10.00      A   
ATOM    763 HE21 GLN A  90      10.286  -1.003   2.339  1.00 10.00      A   
ATOM    764 HE22 GLN A  90      10.866  -1.008   3.967  1.00 10.00      A   
ATOM    765  C   GLN A  90      14.309   3.293  -0.049  1.00 10.00      A   
ATOM    766  O   GLN A  90      13.827   4.398  -0.301  1.00 10.00      A   
ATOM    767  N   TYR A  91      15.563   3.128   0.356  1.00 10.00      A   
ATOM    768  HN  TYR A  91      15.892   2.219   0.531  1.00 10.00      A   
ATOM    769  CA  TYR A  91      16.462   4.258   0.539  1.00 10.00      A   
ATOM    770  CB  TYR A  91      17.604   3.890   1.489  1.00 10.00      A   
ATOM    771  CG  TYR A  91      17.188   3.865   2.946  1.00 10.00      A   
ATOM    772  CD1 TYR A  91      16.734   2.694   3.545  1.00 10.00      A   
ATOM    773  CD2 TYR A  91      17.241   5.016   3.722  1.00 10.00      A   
ATOM    774  CE1 TYR A  91      16.345   2.672   4.872  1.00 10.00      A   
ATOM    775  CE2 TYR A  91      16.856   5.003   5.048  1.00 10.00      A   
ATOM    776  CZ  TYR A  91      16.408   3.830   5.619  1.00 10.00      A   
ATOM    777  OH  TYR A  91      16.022   3.817   6.939  1.00 10.00      A   
ATOM    778  HH  TYR A  91      15.508   4.616   7.129  1.00 10.00      A   
ATOM    779  C   TYR A  91      16.999   4.768  -0.798  1.00 10.00      A   
ATOM    780  O   TYR A  91      17.589   5.846  -0.871  1.00 10.00      A   
ATOM    781  N   GLY A  92      16.792   3.982  -1.849  1.00 10.00      A   
ATOM    782  HN  GLY A  92      16.333   3.124  -1.724  1.00 10.00      A   
ATOM    783  CA  GLY A  92      17.239   4.373  -3.173  1.00 10.00      A   
ATOM    784  C   GLY A  92      18.742   4.325  -3.330  1.00 10.00      A   
ATOM    785  O   GLY A  92      19.332   5.198  -3.963  1.00 10.00      A   
ATOM    786  N   LEU A  93      19.366   3.313  -2.747  1.00 10.00      A   
ATOM    787  HN  LEU A  93      18.843   2.649  -2.248  1.00 10.00      A   
ATOM    788  CA  LEU A  93      20.808   3.158  -2.837  1.00 10.00      A   
ATOM    789  CB  LEU A  93      21.374   2.572  -1.542  1.00 10.00      A   
ATOM    790  CG  LEU A  93      20.978   3.279  -0.242  1.00 10.00      A   
ATOM    791  CD1 LEU A  93      21.517   2.523   0.962  1.00 10.00      A   
ATOM    792  CD2 LEU A  93      21.473   4.718  -0.234  1.00 10.00      A   
ATOM    793  C   LEU A  93      21.161   2.257  -4.016  1.00 10.00      A   
ATOM    794  O   LEU A  93      20.857   1.060  -4.015  1.00 10.00      A   
ATOM    795  N   THR A  94      21.781   2.838  -5.032  1.00 10.00      A   
ATOM    796  HN  THR A  94      21.978   3.796  -4.989  1.00 10.00      A   
ATOM    797  CA  THR A  94      22.169   2.089  -6.218  1.00 10.00      A   
ATOM    798  CB  THR A  94      22.231   3.002  -7.457  1.00 10.00      A   
ATOM    799  OG1 THR A  94      21.148   3.943  -7.411  1.00 10.00      A   
ATOM    800  HG1 THR A  94      20.652   3.899  -8.239  1.00 10.00      A   
ATOM    801  CG2 THR A  94      22.125   2.177  -8.733  1.00 10.00      A   
ATOM    802  C   THR A  94      23.520   1.403  -6.024  1.00 10.00      A   
ATOM    803  O   THR A  94      24.098   1.438  -4.934  1.00 10.00      A   
ATOM    804  N   SER A 105      33.894  -5.360  -4.289  1.00 10.00      A   
ATOM    805  HN  SER A 105      34.208  -6.092  -3.711  1.00 10.00      A   
ATOM    806  CA  SER A 105      32.490  -4.975  -4.234  1.00 10.00      A   
ATOM    807  CB  SER A 105      31.978  -4.671  -5.642  1.00 10.00      A   
ATOM    808  OG  SER A 105      33.002  -4.075  -6.421  1.00 10.00      A   
ATOM    809  HG  SER A 105      33.859  -4.259  -6.010  1.00 10.00      A   
ATOM    810  C   SER A 105      31.647  -6.073  -3.582  1.00 10.00      A   
ATOM    811  O   SER A 105      31.800  -7.260  -3.890  1.00 10.00      A   
ATOM    812  N   VAL A 107      30.752  -5.670  -2.688  1.00 10.00      A   
ATOM    813  HN  VAL A 107      30.673  -4.711  -2.489  1.00 10.00      A   
ATOM    814  CA  VAL A 107      29.889  -6.609  -1.986  1.00 10.00      A   
ATOM    815  CB  VAL A 107      29.429  -6.028  -0.628  1.00 10.00      A   
ATOM    816  CG1 VAL A 107      28.382  -4.939  -0.812  1.00 10.00      A   
ATOM    817  CG2 VAL A 107      28.948  -7.121   0.318  1.00 10.00      A   
ATOM    818  C   VAL A 107      28.677  -6.993  -2.844  1.00 10.00      A   
ATOM    819  O   VAL A 107      27.861  -7.834  -2.458  1.00 10.00      A   
ATOM    820  N   SER A 108      28.581  -6.383  -4.023  1.00 10.00      A   
ATOM    821  HN  SER A 108      29.263  -5.724  -4.275  1.00 10.00      A   
ATOM    822  CA  SER A 108      27.486  -6.642  -4.950  1.00 10.00      A   
ATOM    823  CB  SER A 108      27.611  -5.698  -6.143  1.00 10.00      A   
ATOM    824  OG  SER A 108      28.456  -4.604  -5.820  1.00 10.00      A   
ATOM    825  HG  SER A 108      28.053  -3.786  -6.138  1.00 10.00      A   
ATOM    826  C   SER A 108      27.491  -8.098  -5.427  1.00 10.00      A   
ATOM    827  O   SER A 108      26.451  -8.655  -5.774  1.00 10.00      A   
ATOM    828  N   ARG A 109      28.667  -8.712  -5.435  1.00 10.00      A   
ATOM    829  HN  ARG A 109      29.469  -8.214  -5.162  1.00 10.00      A   
ATOM    830  CA  ARG A 109      28.802 -10.097  -5.859  1.00 10.00      A   
ATOM    831  CB  ARG A 109      30.276 -10.485  -5.936  1.00 10.00      A   
ATOM    832  CG  ARG A 109      31.012  -9.950  -7.150  1.00 10.00      A   
ATOM    833  CD  ARG A 109      32.401 -10.557  -7.246  1.00 10.00      A   
ATOM    834  NE  ARG A 109      32.358 -12.016  -7.379  1.00 10.00      A   
ATOM    835  HE  ARG A 109      31.783 -12.388  -8.089  1.00 10.00      A   
ATOM    836  CZ  ARG A 109      33.036 -12.860  -6.597  1.00 10.00      A   
ATOM    837  NH1 ARG A 109      33.817 -12.402  -5.630  1.00 10.00      A   
ATOM    838 HH11 ARG A 109      34.346 -13.067  -5.023  1.00 10.00      A   
ATOM    839 HH12 ARG A 109      33.901 -11.376  -5.465  1.00 10.00      A   
ATOM    840  NH2 ARG A 109      32.927 -14.172  -6.786  1.00 10.00      A   
ATOM    841 HH21 ARG A 109      32.303 -14.545  -7.540  1.00 10.00      A   
ATOM    842 HH22 ARG A 109      33.460 -14.836  -6.182  1.00 10.00      A   
ATOM    843  C   ARG A 109      28.086 -11.044  -4.903  1.00 10.00      A   
ATOM    844  O   ARG A 109      27.671 -12.129  -5.293  1.00 10.00      A   
ATOM    845  N   VAL A 110      27.924 -10.618  -3.658  1.00 10.00      A   
ATOM    846  HN  VAL A 110      28.233  -9.721  -3.413  1.00 10.00      A   
ATOM    847  CA  VAL A 110      27.281 -11.443  -2.642  1.00 10.00      A   
ATOM    848  CB  VAL A 110      27.784 -11.066  -1.229  1.00 10.00      A   
ATOM    849  CG1 VAL A 110      27.599 -12.222  -0.260  1.00 10.00      A   
ATOM    850  CG2 VAL A 110      29.246 -10.648  -1.282  1.00 10.00      A   
ATOM    851  C   VAL A 110      25.754 -11.333  -2.704  1.00 10.00      A   
ATOM    852  O   VAL A 110      25.045 -11.906  -1.879  1.00 10.00      A   
ATOM    853  N   LEU A 111      25.245 -10.607  -3.694  1.00 10.00      A   
ATOM    854  HN  LEU A 111      25.851 -10.179  -4.337  1.00 10.00      A   
ATOM    855  CA  LEU A 111      23.803 -10.438  -3.845  1.00 10.00      A   
ATOM    856  CB  LEU A 111      23.481  -9.202  -4.688  1.00 10.00      A   
ATOM    857  CG  LEU A 111      23.657  -7.847  -3.997  1.00 10.00      A   
ATOM    858  CD1 LEU A 111      23.464  -6.714  -4.993  1.00 10.00      A   
ATOM    859  CD2 LEU A 111      22.686  -7.707  -2.832  1.00 10.00      A   
ATOM    860  C   LEU A 111      23.148 -11.673  -4.454  1.00 10.00      A   
ATOM    861  O   LEU A 111      22.024 -12.022  -4.103  1.00 10.00      A   
ATOM    862  N   SER A 112      23.843 -12.329  -5.373  1.00 10.00      A   
ATOM    863  HN  SER A 112      24.732 -12.002  -5.628  1.00 10.00      A   
ATOM    864  CA  SER A 112      23.304 -13.520  -6.019  1.00 10.00      A   
ATOM    865  CB  SER A 112      22.430 -13.132  -7.218  1.00 10.00      A   
ATOM    866  OG  SER A 112      21.365 -12.285  -6.816  1.00 10.00      A   
ATOM    867  HG  SER A 112      21.329 -12.264  -5.849  1.00 10.00      A   
ATOM    868  C   SER A 112      24.404 -14.479  -6.454  1.00 10.00      A   
ATOM    869  O   SER A 112      24.212 -15.695  -6.441  1.00 10.00      A   
ATOM    870  N   GLY A 113      25.560 -13.935  -6.817  1.00 10.00      A   
ATOM    871  HN  GLY A 113      25.665 -12.961  -6.788  1.00 10.00      A   
ATOM    872  CA  GLY A 113      26.666 -14.763  -7.257  1.00 10.00      A   
ATOM    873  C   GLY A 113      27.336 -15.517  -6.122  1.00 10.00      A   
ATOM    874  O   GLY A 113      27.333 -16.751  -6.096  1.00 10.00      A   
ATOM    875  N   LYS A 114      27.907 -14.776  -5.189  1.00 10.00      A   
ATOM    876  HN  LYS A 114      27.857 -13.795  -5.264  1.00 10.00      A   
ATOM    877  CA  LYS A 114      28.595 -15.367  -4.047  1.00 10.00      A   
ATOM    878  CB  LYS A 114      29.687 -14.422  -3.534  1.00 10.00      A   
ATOM    879  CG  LYS A 114      30.726 -15.090  -2.646  1.00 10.00      A   
ATOM    880  CD  LYS A 114      31.845 -14.129  -2.288  1.00 10.00      A   
ATOM    881  CE  LYS A 114      32.915 -14.813  -1.454  1.00 10.00      A   
ATOM    882  NZ  LYS A 114      34.070 -13.915  -1.200  1.00 10.00      A   
ATOM    883  HZ1 LYS A 114      33.762 -13.082  -0.655  1.00 10.00      A   
ATOM    884  HZ2 LYS A 114      34.478 -13.593  -2.100  1.00 10.00      A   
ATOM    885  HZ3 LYS A 114      34.803 -14.417  -0.663  1.00 10.00      A   
ATOM    886  C   LYS A 114      27.607 -15.696  -2.932  1.00 10.00      A   
ATOM    887  O   LYS A 114      26.528 -15.110  -2.858  1.00 10.00      A   
ATOM    888  N   ARG A 115      27.966 -16.651  -2.085  1.00 10.00      A   
ATOM    889  HN  ARG A 115      28.827 -17.099  -2.210  1.00 10.00      A   
ATOM    890  CA  ARG A 115      27.110 -17.051  -0.979  1.00 10.00      A   
ATOM    891  CB  ARG A 115      27.595 -18.367  -0.373  1.00 10.00      A   
ATOM    892  CG  ARG A 115      27.469 -19.560  -1.302  1.00 10.00      A   
ATOM    893  CD  ARG A 115      27.993 -20.826  -0.645  1.00 10.00      A   
ATOM    894  NE  ARG A 115      27.184 -21.233   0.509  1.00 10.00      A   
ATOM    895  HE  ARG A 115      27.372 -20.792   1.371  1.00 10.00      A   
ATOM    896  CZ  ARG A 115      26.234 -22.169   0.460  1.00 10.00      A   
ATOM    897  NH1 ARG A 115      25.968 -22.793  -0.680  1.00 10.00      A   
ATOM    898 HH11 ARG A 115      26.506 -22.562  -1.543  1.00 10.00      A   
ATOM    899 HH12 ARG A 115      25.223 -23.524  -0.717  1.00 10.00      A   
ATOM    900  NH2 ARG A 115      25.557 -22.492   1.554  1.00 10.00      A   
ATOM    901 HH21 ARG A 115      25.766 -22.020   2.463  1.00 10.00      A   
ATOM    902 HH22 ARG A 115      24.808 -23.220   1.511  1.00 10.00      A   
ATOM    903  C   ARG A 115      27.064 -15.983   0.104  1.00 10.00      A   
ATOM    904  O   ARG A 115      28.095 -15.436   0.494  1.00 10.00      A   
ATOM    905  N   LYS A 116      25.864 -15.692   0.582  1.00 10.00      A   
ATOM    906  HN  LYS A 116      25.080 -16.158   0.221  1.00 10.00      A   
ATOM    907  CA  LYS A 116      25.681 -14.705   1.630  1.00 10.00      A   
ATOM    908  CB  LYS A 116      24.230 -14.219   1.657  1.00 10.00      A   
ATOM    909  CG  LYS A 116      23.977 -13.069   2.614  1.00 10.00      A   
ATOM    910  CD  LYS A 116      24.792 -11.844   2.237  1.00 10.00      A   
ATOM    911  CE  LYS A 116      24.864 -10.862   3.391  1.00 10.00      A   
ATOM    912  NZ  LYS A 116      25.557 -11.446   4.568  1.00 10.00      A   
ATOM    913  HZ1 LYS A 116      25.075 -12.313   4.880  1.00 10.00      A   
ATOM    914  HZ2 LYS A 116      25.558 -10.766   5.352  1.00 10.00      A   
ATOM    915  HZ3 LYS A 116      26.549 -11.679   4.325  1.00 10.00      A   
ATOM    916  C   LYS A 116      26.074 -15.305   2.977  1.00 10.00      A   
ATOM    917  O   LYS A 116      25.373 -16.163   3.512  1.00 10.00      A   
ATOM    918  N   LEU A 117      27.206 -14.858   3.505  1.00 10.00      A   
ATOM    919  HN  LEU A 117      27.718 -14.174   3.024  1.00 10.00      A   
ATOM    920  CA  LEU A 117      27.711 -15.357   4.777  1.00 10.00      A   
ATOM    921  CB  LEU A 117      29.116 -14.812   5.056  1.00 10.00      A   
ATOM    922  CG  LEU A 117      30.149 -14.971   3.936  1.00 10.00      A   
ATOM    923  CD1 LEU A 117      31.478 -14.362   4.349  1.00 10.00      A   
ATOM    924  CD2 LEU A 117      30.324 -16.436   3.567  1.00 10.00      A   
ATOM    925  C   LEU A 117      26.773 -15.013   5.931  1.00 10.00      A   
ATOM    926  O   LEU A 117      26.419 -13.849   6.138  1.00 10.00      A   
ATOM    927  N   THR A 118      26.378 -16.031   6.679  1.00 10.00      A   
ATOM    928  HN  THR A 118      26.691 -16.936   6.461  1.00 10.00      A   
ATOM    929  CA  THR A 118      25.487 -15.855   7.815  1.00 10.00      A   
ATOM    930  CB  THR A 118      24.889 -17.204   8.250  1.00 10.00      A   
ATOM    931  OG1 THR A 118      24.941 -18.116   7.144  1.00 10.00      A   
ATOM    932  HG1 THR A 118      24.222 -17.914   6.529  1.00 10.00      A   
ATOM    933  CG2 THR A 118      23.441 -17.031   8.678  1.00 10.00      A   
ATOM    934  C   THR A 118      26.236 -15.233   8.990  1.00 10.00      A   
ATOM    935  O   THR A 118      25.627 -14.712   9.927  1.00 10.00      A   
ATOM    936  N   LEU A 119      27.565 -15.284   8.924  1.00 10.00      A   
ATOM    937  HN  LEU A 119      27.984 -15.722   8.150  1.00 10.00      A   
ATOM    938  CA  LEU A 119      28.417 -14.723   9.968  1.00 10.00      A   
ATOM    939  CB  LEU A 119      29.844 -15.261   9.834  1.00 10.00      A   
ATOM    940  CG  LEU A 119      30.052 -16.732  10.203  1.00 10.00      A   
ATOM    941  CD1 LEU A 119      31.424 -17.206   9.749  1.00 10.00      A   
ATOM    942  CD2 LEU A 119      29.882 -16.936  11.700  1.00 10.00      A   
ATOM    943  C   LEU A 119      28.434 -13.201   9.903  1.00 10.00      A   
ATOM    944  O   LEU A 119      28.884 -12.533  10.835  1.00 10.00      A   
ATOM    945  N   GLU A 120      27.943 -12.655   8.800  1.00 10.00      A   
ATOM    946  HN  GLU A 120      27.583 -13.240   8.096  1.00 10.00      A   
ATOM    947  CA  GLU A 120      27.905 -11.211   8.615  1.00 10.00      A   
ATOM    948  CB  GLU A 120      27.931 -10.858   7.127  1.00 10.00      A   
ATOM    949  CG  GLU A 120      29.109 -11.440   6.360  1.00 10.00      A   
ATOM    950  CD  GLU A 120      29.012 -11.168   4.873  1.00 10.00      A   
ATOM    951  OE1 GLU A 120      28.142 -11.771   4.208  1.00 10.00      A   
ATOM    952  OE2 GLU A 120      29.794 -10.334   4.365  1.00 10.00      A   
ATOM    953  C   GLU A 120      26.660 -10.622   9.271  1.00 10.00      A   
ATOM    954  O   GLU A 120      25.712 -10.231   8.585  1.00 10.00      A   
ATOM    955  N   HIS A 121      26.661 -10.583  10.598  1.00 10.00      A   
ATOM    956  HN  HIS A 121      27.440 -10.932  11.084  1.00 10.00      A   
ATOM    957  CA  HIS A 121      25.531 -10.045  11.352  1.00 10.00      A   
ATOM    958  CB  HIS A 121      25.692 -10.252  12.869  1.00 10.00      A   
ATOM    959  CG  HIS A 121      26.996  -9.786  13.447  1.00 10.00      A   
ATOM    960  ND1 HIS A 121      28.031 -10.643  13.749  1.00 10.00      A   
ATOM    961  HD1 HIS A 121      28.022 -11.620  13.631  1.00 10.00      A   
ATOM    962  CD2 HIS A 121      27.430  -8.546  13.786  1.00 10.00      A   
ATOM    963  CE1 HIS A 121      29.042  -9.955  14.243  1.00 10.00      A   
ATOM    964  NE2 HIS A 121      28.703  -8.683  14.275  1.00 10.00      A   
ATOM    965  HE2 HIS A 121      29.276  -7.951  14.593  1.00 10.00      A   
ATOM    966  C   HIS A 121      25.281  -8.580  11.015  1.00 10.00      A   
ATOM    967  O   HIS A 121      26.214  -7.770  11.000  1.00 10.00      A   
ATOM    968  N   ALA A 122      24.021  -8.264  10.731  1.00 10.00      A   
ATOM    969  HN  ALA A 122      23.346  -8.974  10.754  1.00 10.00      A   
ATOM    970  CA  ALA A 122      23.599  -6.905  10.387  1.00 10.00      A   
ATOM    971  CB  ALA A 122      24.323  -6.385   9.152  1.00 10.00      A   
ATOM    972  C   ALA A 122      23.748  -5.947  11.567  1.00 10.00      A   
ATOM    973  O   ALA A 122      24.125  -6.356  12.668  1.00 10.00      A   
ATOM    974  N   LYS A 123      23.442  -4.676  11.337  1.00 10.00      A   
ATOM    975  HN  LYS A 123      23.136  -4.408  10.444  1.00 10.00      A   
ATOM    976  CA  LYS A 123      23.537  -3.670  12.382  1.00 10.00      A   
ATOM    977  CB  LYS A 123      24.560  -2.591  12.012  1.00 10.00      A   
ATOM    978  CG  LYS A 123      24.233  -1.806  10.751  1.00 10.00      A   
ATOM    979  CD  LYS A 123      25.345  -0.825  10.422  1.00 10.00      A   
ATOM    980  CE  LYS A 123      25.021   0.008   9.192  1.00 10.00      A   
ATOM    981  NZ  LYS A 123      26.158   0.886   8.807  1.00 10.00      A   
ATOM    982  HZ1 LYS A 123      25.902   1.471   7.985  1.00 10.00      A   
ATOM    983  HZ2 LYS A 123      26.986   0.311   8.556  1.00 10.00      A   
ATOM    984  HZ3 LYS A 123      26.413   1.511   9.597  1.00 10.00      A   
ATOM    985  C   LYS A 123      22.172  -3.057  12.652  1.00 10.00      A   
ATOM    986  O   LYS A 123      21.289  -3.104  11.792  1.00 10.00      A   
ATOM    987  N   LYS A 124      22.014  -2.486  13.842  1.00 10.00      A   
ATOM    988  HN  LYS A 124      22.774  -2.483  14.463  1.00 10.00      A   
ATOM    989  CA  LYS A 124      20.760  -1.860  14.273  1.00 10.00      A   
ATOM    990  CB  LYS A 124      20.240  -0.822  13.268  1.00 10.00      A   
ATOM    991  CG  LYS A 124      21.149   0.385  13.089  1.00 10.00      A   
ATOM    992  CD  LYS A 124      20.470   1.465  12.260  1.00 10.00      A   
ATOM    993  CE  LYS A 124      21.415   2.620  11.970  1.00 10.00      A   
ATOM    994  NZ  LYS A 124      20.741   3.710  11.216  1.00 10.00      A   
ATOM    995  HZ1 LYS A 124      19.891   4.027  11.725  1.00 10.00      A   
ATOM    996  HZ2 LYS A 124      20.461   3.376  10.272  1.00 10.00      A   
ATOM    997  HZ3 LYS A 124      21.384   4.517  11.104  1.00 10.00      A   
ATOM    998  C   LYS A 124      19.686  -2.896  14.602  1.00 10.00      A   
ATOM    999  O   LYS A 124      19.222  -2.983  15.738  1.00 10.00      A   
ATOM   1000  N   LEU A 125      19.304  -3.689  13.614  1.00 10.00      A   
ATOM   1001  HN  LEU A 125      19.736  -3.604  12.735  1.00 10.00      A   
ATOM   1002  CA  LEU A 125      18.281  -4.704  13.808  1.00 10.00      A   
ATOM   1003  CB  LEU A 125      17.164  -4.557  12.771  1.00 10.00      A   
ATOM   1004  CG  LEU A 125      16.364  -3.252  12.809  1.00 10.00      A   
ATOM   1005  CD1 LEU A 125      15.246  -3.286  11.779  1.00 10.00      A   
ATOM   1006  CD2 LEU A 125      15.803  -2.996  14.200  1.00 10.00      A   
ATOM   1007  C   LEU A 125      18.876  -6.104  13.755  1.00 10.00      A   
ATOM   1008  O   LEU A 125      19.585  -6.456  12.813  1.00 10.00      A   
ATOM   1009  N   ALA A 126      18.586  -6.895  14.773  1.00 10.00      A   
ATOM   1010  HN  ALA A 126      18.016  -6.553  15.497  1.00 10.00      A   
ATOM   1011  CA  ALA A 126      19.084  -8.258  14.851  1.00 10.00      A   
ATOM   1012  CB  ALA A 126      19.910  -8.442  16.115  1.00 10.00      A   
ATOM   1013  C   ALA A 126      17.928  -9.253  14.814  1.00 10.00      A   
ATOM   1014  O   ALA A 126      16.906  -9.060  15.476  1.00 10.00      A   
ATOM   1015  N   THR A 127      18.091 -10.311  14.035  1.00 10.00      A   
ATOM   1016  HN  THR A 127      18.929 -10.413  13.535  1.00 10.00      A   
ATOM   1017  CA  THR A 127      17.068 -11.337  13.909  1.00 10.00      A   
ATOM   1018  CB  THR A 127      17.677 -12.729  14.197  1.00 10.00      A   
ATOM   1019  OG1 THR A 127      18.970 -12.824  13.578  1.00 10.00      A   
ATOM   1020  HG1 THR A 127      19.089 -13.716  13.221  1.00 10.00      A   
ATOM   1021  CG2 THR A 127      16.783 -13.857  13.698  1.00 10.00      A   
ATOM   1022  C   THR A 127      16.441 -11.304  12.511  1.00 10.00      A   
ATOM   1023  O   THR A 127      15.233 -11.497  12.349  1.00 10.00      A   
ATOM   1024  N   ARG A 128      17.267 -11.032  11.508  1.00 10.00      A   
ATOM   1025  HN  ARG A 128      18.214 -10.867  11.703  1.00 10.00      A   
ATOM   1026  CA  ARG A 128      16.805 -10.978  10.127  1.00 10.00      A   
ATOM   1027  CB  ARG A 128      16.696  -9.529   9.640  1.00 10.00      A   
ATOM   1028  CG  ARG A 128      15.439  -8.814  10.112  1.00 10.00      A   
ATOM   1029  CD  ARG A 128      14.197  -9.405   9.461  1.00 10.00      A   
ATOM   1030  NE  ARG A 128      12.968  -8.979  10.125  1.00 10.00      A   
ATOM   1031  HE  ARG A 128      12.988  -8.908  11.109  1.00 10.00      A   
ATOM   1032  CZ  ARG A 128      11.833  -8.686   9.489  1.00 10.00      A   
ATOM   1033  NH1 ARG A 128      11.757  -8.769   8.166  1.00 10.00      A   
ATOM   1034 HH11 ARG A 128      10.866  -8.538   7.677  1.00 10.00      A   
ATOM   1035 HH12 ARG A 128      12.588  -9.060   7.608  1.00 10.00      A   
ATOM   1036  NH2 ARG A 128      10.769  -8.311  10.184  1.00 10.00      A   
ATOM   1037 HH21 ARG A 128       9.876  -8.081   9.698  1.00 10.00      A   
ATOM   1038 HH22 ARG A 128      10.822  -8.248  11.225  1.00 10.00      A   
ATOM   1039  C   ARG A 128      17.724 -11.784   9.216  1.00 10.00      A   
ATOM   1040  O   ARG A 128      17.263 -12.628   8.447  1.00 10.00      A   
ATOM   1041  N   PHE A 129      19.025 -11.534   9.324  1.00 10.00      A   
ATOM   1042  HN  PHE A 129      19.332 -10.863   9.970  1.00 10.00      A   
ATOM   1043  CA  PHE A 129      20.011 -12.238   8.513  1.00 10.00      A   
ATOM   1044  CB  PHE A 129      21.334 -11.468   8.489  1.00 10.00      A   
ATOM   1045  CG  PHE A 129      21.291 -10.192   7.702  1.00 10.00      A   
ATOM   1046  CD1 PHE A 129      21.047  -8.981   8.330  1.00 10.00      A   
ATOM   1047  CD2 PHE A 129      21.504 -10.202   6.335  1.00 10.00      A   
ATOM   1048  CE1 PHE A 129      21.018  -7.804   7.609  1.00 10.00      A   
ATOM   1049  CE2 PHE A 129      21.474  -9.030   5.606  1.00 10.00      A   
ATOM   1050  CZ  PHE A 129      21.231  -7.829   6.244  1.00 10.00      A   
ATOM   1051  C   PHE A 129      20.243 -13.649   9.042  1.00 10.00      A   
ATOM   1052  O   PHE A 129      20.932 -13.842  10.046  1.00 10.00      A   
ATOM   1053  N   GLY A 130      19.667 -14.628   8.368  1.00 10.00      A   
ATOM   1054  HN  GLY A 130      19.125 -14.416   7.571  1.00 10.00      A   
ATOM   1055  CA  GLY A 130      19.817 -16.003   8.785  1.00 10.00      A   
ATOM   1056  C   GLY A 130      18.628 -16.844   8.389  1.00 10.00      A   
ATOM   1057  O   GLY A 130      18.267 -17.766   9.146  1.00 10.00      A   
ATOM   1058  OXT GLY A 130      18.046 -16.579   7.316  1.00 10.00      A   
ATOM   1059  CB  HIS B   2      -1.314  -5.518   4.224  1.00 10.00      B   
ATOM   1060  CG  HIS B   2      -2.445  -6.448   3.892  1.00 10.00      B   
ATOM   1061  ND1 HIS B   2      -3.287  -6.974   4.850  1.00 10.00      B   
ATOM   1062  HD1 HIS B   2      -3.242  -6.796   5.816  1.00 10.00      B   
ATOM   1063  CD2 HIS B   2      -2.870  -6.954   2.708  1.00 10.00      B   
ATOM   1064  CE1 HIS B   2      -4.175  -7.760   4.271  1.00 10.00      B   
ATOM   1065  NE2 HIS B   2      -3.941  -7.763   2.972  1.00 10.00      B   
ATOM   1066  HE2 HIS B   2      -4.446  -8.278   2.303  1.00 10.00      B   
ATOM   1067  C   HIS B   2      -1.393  -3.929   2.273  1.00 10.00      B   
ATOM   1068  O   HIS B   2      -2.071  -3.106   2.890  1.00 10.00      B   
ATOM   1069  N   HIS B   2       0.722  -4.351   3.456  1.00 10.00      B   
ATOM   1070  HT1 HIS B   2       1.352  -5.086   3.842  1.00 10.00      B   
ATOM   1071  HT2 HIS B   2       0.543  -3.642   4.194  1.00 10.00      B   
ATOM   1072  HT3 HIS B   2       1.200  -3.884   2.657  1.00 10.00      B   
ATOM   1073  CA  HIS B   2      -0.551  -4.960   3.013  1.00 10.00      B   
ATOM   1074  N   LEU B   3      -1.325  -3.964   0.948  1.00 10.00      B   
ATOM   1075  HN  LEU B   3      -0.760  -4.640   0.514  1.00 10.00      B   
ATOM   1076  CA  LEU B   3      -2.082  -3.035   0.121  1.00 10.00      B   
ATOM   1077  CB  LEU B   3      -1.474  -2.951  -1.284  1.00 10.00      B   
ATOM   1078  CG  LEU B   3      -0.009  -2.503  -1.370  1.00 10.00      B   
ATOM   1079  CD1 LEU B   3       0.502  -2.609  -2.798  1.00 10.00      B   
ATOM   1080  CD2 LEU B   3       0.154  -1.082  -0.851  1.00 10.00      B   
ATOM   1081  C   LEU B   3      -3.535  -3.478   0.034  1.00 10.00      B   
ATOM   1082  O   LEU B   3      -3.846  -4.650   0.251  1.00 10.00      B   
ATOM   1083  N   ILE B   4      -4.421  -2.541  -0.270  1.00 10.00      B   
ATOM   1084  HN  ILE B   4      -4.115  -1.623  -0.423  1.00 10.00      B   
ATOM   1085  CA  ILE B   4      -5.837  -2.851  -0.380  1.00 10.00      B   
ATOM   1086  CB  ILE B   4      -6.701  -1.949   0.534  1.00 10.00      B   
ATOM   1087  CG1 ILE B   4      -6.302  -2.148   2.000  1.00 10.00      B   
ATOM   1088  CG2 ILE B   4      -8.184  -2.246   0.342  1.00 10.00      B   
ATOM   1089  CD1 ILE B   4      -7.073  -1.282   2.974  1.00 10.00      B   
ATOM   1090  C   ILE B   4      -6.315  -2.750  -1.827  1.00 10.00      B   
ATOM   1091  O   ILE B   4      -7.070  -3.595  -2.293  1.00 10.00      B   
ATOM   1092  N   THR B   5      -5.854  -1.733  -2.546  1.00 10.00      B   
ATOM   1093  HN  THR B   5      -5.222  -1.104  -2.144  1.00 10.00      B   
ATOM   1094  CA  THR B   5      -6.262  -1.549  -3.935  1.00 10.00      B   
ATOM   1095  CB  THR B   5      -7.379  -0.490  -4.074  1.00 10.00      B   
ATOM   1096  OG1 THR B   5      -7.668  -0.253  -5.461  1.00 10.00      B   
ATOM   1097  HG1 THR B   5      -7.979  -1.072  -5.874  1.00 10.00      B   
ATOM   1098  CG2 THR B   5      -6.974   0.822  -3.411  1.00 10.00      B   
ATOM   1099  C   THR B   5      -5.078  -1.186  -4.828  1.00 10.00      B   
ATOM   1100  O   THR B   5      -4.256  -0.329  -4.487  1.00 10.00      B   
ATOM   1101  N   GLN B   6      -4.982  -1.866  -5.959  1.00 10.00      B   
ATOM   1102  HN  GLN B   6      -5.641  -2.581  -6.147  1.00 10.00      B   
ATOM   1103  CA  GLN B   6      -3.922  -1.620  -6.918  1.00 10.00      B   
ATOM   1104  CB  GLN B   6      -3.129  -2.904  -7.181  1.00 10.00      B   
ATOM   1105  CG  GLN B   6      -2.388  -3.442  -5.970  1.00 10.00      B   
ATOM   1106  CD  GLN B   6      -1.398  -4.528  -6.338  1.00 10.00      B   
ATOM   1107  OE1 GLN B   6      -1.572  -5.235  -7.332  1.00 10.00      B   
ATOM   1108  NE2 GLN B   6      -0.351  -4.669  -5.542  1.00 10.00      B   
ATOM   1109 HE21 GLN B   6      -0.274  -4.074  -4.769  1.00 10.00      B   
ATOM   1110 HE22 GLN B   6       0.304  -5.371  -5.755  1.00 10.00      B   
ATOM   1111  C   GLN B   6      -4.485  -1.090  -8.233  1.00 10.00      B   
ATOM   1112  O   GLN B   6      -3.749  -0.927  -9.202  1.00 10.00      B   
ATOM   1113  N   LYS B   7      -5.793  -0.820  -8.259  1.00 10.00      B   
ATOM   1114  HN  LYS B   7      -6.326  -0.968  -7.448  1.00 10.00      B   
ATOM   1115  CA  LYS B   7      -6.456  -0.319  -9.466  1.00 10.00      B   
ATOM   1116  CB  LYS B   7      -7.946  -0.075  -9.222  1.00 10.00      B   
ATOM   1117  CG  LYS B   7      -8.719   0.271 -10.486  1.00 10.00      B   
ATOM   1118  CD  LYS B   7     -10.134   0.722 -10.166  1.00 10.00      B   
ATOM   1119  CE  LYS B   7     -10.935   0.956 -11.437  1.00 10.00      B   
ATOM   1120  NZ  LYS B   7     -10.397   2.085 -12.244  1.00 10.00      B   
ATOM   1121  HZ1 LYS B   7     -10.895   2.133 -13.157  1.00 10.00      B   
ATOM   1122  HZ2 LYS B   7      -9.378   1.951 -12.427  1.00 10.00      B   
ATOM   1123  HZ3 LYS B   7     -10.535   2.984 -11.742  1.00 10.00      B   
ATOM   1124  C   LYS B   7      -5.808   0.959  -9.984  1.00 10.00      B   
ATOM   1125  O   LYS B   7      -5.255   0.981 -11.084  1.00 10.00      B   
ATOM   1126  N   ALA B   8      -5.860   2.010  -9.173  1.00 10.00      B   
ATOM   1127  HN  ALA B   8      -6.281   1.912  -8.294  1.00 10.00      B   
ATOM   1128  CA  ALA B   8      -5.294   3.300  -9.550  1.00 10.00      B   
ATOM   1129  CB  ALA B   8      -5.586   4.341  -8.481  1.00 10.00      B   
ATOM   1130  C   ALA B   8      -3.794   3.192  -9.802  1.00 10.00      B   
ATOM   1131  O   ALA B   8      -3.236   3.926 -10.621  1.00 10.00      B   
ATOM   1132  N   LEU B   9      -3.149   2.271  -9.099  1.00 10.00      B   
ATOM   1133  HN  LEU B   9      -3.651   1.729  -8.453  1.00 10.00      B   
ATOM   1134  CA  LEU B   9      -1.720   2.051  -9.251  1.00 10.00      B   
ATOM   1135  CB  LEU B   9      -1.232   1.023  -8.227  1.00 10.00      B   
ATOM   1136  CG  LEU B   9       0.275   0.763  -8.194  1.00 10.00      B   
ATOM   1137  CD1 LEU B   9       1.021   1.988  -7.688  1.00 10.00      B   
ATOM   1138  CD2 LEU B   9       0.591  -0.455  -7.339  1.00 10.00      B   
ATOM   1139  C   LEU B   9      -1.412   1.575 -10.667  1.00 10.00      B   
ATOM   1140  O   LEU B   9      -0.471   2.049 -11.301  1.00 10.00      B   
ATOM   1141  N   LYS B  10      -2.227   0.648 -11.164  1.00 10.00      B   
ATOM   1142  HN  LYS B  10      -2.972   0.317 -10.612  1.00 10.00      B   
ATOM   1143  CA  LYS B  10      -2.046   0.117 -12.512  1.00 10.00      B   
ATOM   1144  CB  LYS B  10      -2.777  -1.220 -12.681  1.00 10.00      B   
ATOM   1145  CG  LYS B  10      -2.472  -2.247 -11.602  1.00 10.00      B   
ATOM   1146  CD  LYS B  10      -1.001  -2.622 -11.575  1.00 10.00      B   
ATOM   1147  CE  LYS B  10      -0.612  -3.248 -10.242  1.00 10.00      B   
ATOM   1148  NZ  LYS B  10      -1.279  -4.561 -10.012  1.00 10.00      B   
ATOM   1149  HZ1 LYS B  10      -1.031  -4.928  -9.066  1.00 10.00      B   
ATOM   1150  HZ2 LYS B  10      -0.972  -5.255 -10.724  1.00 10.00      B   
ATOM   1151  HZ3 LYS B  10      -2.310  -4.456 -10.066  1.00 10.00      B   
ATOM   1152  C   LYS B  10      -2.548   1.124 -13.542  1.00 10.00      B   
ATOM   1153  O   LYS B  10      -1.975   1.261 -14.625  1.00 10.00      B   
ATOM   1154  N   ASP B  11      -3.617   1.831 -13.182  1.00 10.00      B   
ATOM   1155  HN  ASP B  11      -4.023   1.661 -12.302  1.00 10.00      B   
ATOM   1156  CA  ASP B  11      -4.217   2.839 -14.051  1.00 10.00      B   
ATOM   1157  CB  ASP B  11      -5.440   3.475 -13.378  1.00 10.00      B   
ATOM   1158  CG  ASP B  11      -6.743   2.766 -13.697  1.00 10.00      B   
ATOM   1159  OD1 ASP B  11      -6.946   2.392 -14.869  1.00 10.00      B   
ATOM   1160  OD2 ASP B  11      -7.581   2.594 -12.785  1.00 10.00      B   
ATOM   1161  C   ASP B  11      -3.203   3.922 -14.399  1.00 10.00      B   
ATOM   1162  O   ASP B  11      -2.947   4.193 -15.573  1.00 10.00      B   
ATOM   1163  N   ALA B  12      -2.610   4.519 -13.369  1.00 10.00      B   
ATOM   1164  HN  ALA B  12      -2.851   4.244 -12.455  1.00 10.00      B   
ATOM   1165  CA  ALA B  12      -1.621   5.574 -13.555  1.00 10.00      B   
ATOM   1166  CB  ALA B  12      -1.306   6.253 -12.232  1.00 10.00      B   
ATOM   1167  C   ALA B  12      -0.347   5.041 -14.204  1.00 10.00      B   
ATOM   1168  O   ALA B  12       0.361   5.778 -14.894  1.00 10.00      B   
ATOM   1169  N   ALA B  13      -0.058   3.762 -13.980  1.00 10.00      B   
ATOM   1170  HN  ALA B  13      -0.656   3.230 -13.412  1.00 10.00      B   
ATOM   1171  CA  ALA B  13       1.130   3.132 -14.552  1.00 10.00      B   
ATOM   1172  CB  ALA B  13       1.294   1.715 -14.020  1.00 10.00      B   
ATOM   1173  C   ALA B  13       1.056   3.125 -16.073  1.00 10.00      B   
ATOM   1174  O   ALA B  13       2.027   3.447 -16.753  1.00 10.00      B   
ATOM   1175  N   GLU B  14      -0.111   2.770 -16.600  1.00 10.00      B   
ATOM   1176  HN  GLU B  14      -0.850   2.519 -16.003  1.00 10.00      B   
ATOM   1177  CA  GLU B  14      -0.315   2.731 -18.042  1.00 10.00      B   
ATOM   1178  CB  GLU B  14      -1.506   1.841 -18.400  1.00 10.00      B   
ATOM   1179  CG  GLU B  14      -1.209   0.354 -18.310  1.00 10.00      B   
ATOM   1180  CD  GLU B  14      -0.233  -0.107 -19.375  1.00 10.00      B   
ATOM   1181  OE1 GLU B  14      -0.658  -0.825 -20.307  1.00 10.00      B   
ATOM   1182  OE2 GLU B  14       0.961   0.253 -19.292  1.00 10.00      B   
ATOM   1183  C   GLU B  14      -0.495   4.138 -18.607  1.00 10.00      B   
ATOM   1184  O   GLU B  14      -0.403   4.355 -19.818  1.00 10.00      B   
ATOM   1185  N   LYS B  15      -0.758   5.092 -17.724  1.00 10.00      B   
ATOM   1186  HN  LYS B  15      -0.832   4.856 -16.774  1.00 10.00      B   
ATOM   1187  CA  LYS B  15      -0.931   6.480 -18.130  1.00 10.00      B   
ATOM   1188  CB  LYS B  15      -1.755   7.256 -17.099  1.00 10.00      B   
ATOM   1189  CG  LYS B  15      -3.257   7.048 -17.206  1.00 10.00      B   
ATOM   1190  CD  LYS B  15      -4.009   8.025 -16.313  1.00 10.00      B   
ATOM   1191  CE  LYS B  15      -5.515   7.895 -16.490  1.00 10.00      B   
ATOM   1192  NZ  LYS B  15      -6.251   8.991 -15.811  1.00 10.00      B   
ATOM   1193  HZ1 LYS B  15      -6.046   9.901 -16.270  1.00 10.00      B   
ATOM   1194  HZ2 LYS B  15      -5.967   9.048 -14.811  1.00 10.00      B   
ATOM   1195  HZ3 LYS B  15      -7.275   8.817 -15.855  1.00 10.00      B   
ATOM   1196  C   LYS B  15       0.422   7.145 -18.319  1.00 10.00      B   
ATOM   1197  O   LYS B  15       0.650   7.850 -19.303  1.00 10.00      B   
ATOM   1198  N   TYR B  16       1.324   6.899 -17.378  1.00 10.00      B   
ATOM   1199  HN  TYR B  16       1.086   6.305 -16.629  1.00 10.00      B   
ATOM   1200  CA  TYR B  16       2.661   7.471 -17.427  1.00 10.00      B   
ATOM   1201  CB  TYR B  16       2.891   8.391 -16.224  1.00 10.00      B   
ATOM   1202  CG  TYR B  16       1.854   9.485 -16.079  1.00 10.00      B   
ATOM   1203  CD1 TYR B  16       0.977   9.500 -15.001  1.00 10.00      B   
ATOM   1204  CD2 TYR B  16       1.753  10.502 -17.019  1.00 10.00      B   
ATOM   1205  CE1 TYR B  16       0.028  10.498 -14.864  1.00 10.00      B   
ATOM   1206  CE2 TYR B  16       0.808  11.504 -16.890  1.00 10.00      B   
ATOM   1207  CZ  TYR B  16      -0.051  11.498 -15.811  1.00 10.00      B   
ATOM   1208  OH  TYR B  16      -0.994  12.496 -15.680  1.00 10.00      B   
ATOM   1209  HH  TYR B  16      -0.866  12.948 -14.835  1.00 10.00      B   
ATOM   1210  C   TYR B  16       3.716   6.367 -17.452  1.00 10.00      B   
ATOM   1211  O   TYR B  16       4.139   5.874 -16.403  1.00 10.00      B   
ATOM   1212  N   PRO B  17       4.170   5.983 -18.655  1.00 10.00      B   
ATOM   1213  CA  PRO B  17       5.173   4.921 -18.829  1.00 10.00      B   
ATOM   1214  CB  PRO B  17       5.263   4.757 -20.350  1.00 10.00      B   
ATOM   1215  CG  PRO B  17       4.793   6.059 -20.900  1.00 10.00      B   
ATOM   1216  CD  PRO B  17       3.745   6.555 -19.945  1.00 10.00      B   
ATOM   1217  C   PRO B  17       6.541   5.292 -18.249  1.00 10.00      B   
ATOM   1218  O   PRO B  17       7.362   4.417 -17.965  1.00 10.00      B   
ATOM   1219  N   GLN B  18       6.774   6.586 -18.050  1.00 10.00      B   
ATOM   1220  HN  GLN B  18       6.076   7.242 -18.272  1.00 10.00      B   
ATOM   1221  CA  GLN B  18       8.046   7.054 -17.511  1.00 10.00      B   
ATOM   1222  CB  GLN B  18       8.351   8.480 -17.963  1.00 10.00      B   
ATOM   1223  CG  GLN B  18       8.577   8.607 -19.459  1.00 10.00      B   
ATOM   1224  CD  GLN B  18       9.405   9.822 -19.824  1.00 10.00      B   
ATOM   1225  OE1 GLN B  18       9.334  10.862 -19.169  1.00 10.00      B   
ATOM   1226  NE2 GLN B  18      10.197   9.695 -20.874  1.00 10.00      B   
ATOM   1227 HE21 GLN B  18      10.201   8.839 -21.348  1.00 10.00      B   
ATOM   1228 HE22 GLN B  18      10.756  10.455 -21.126  1.00 10.00      B   
ATOM   1229  C   GLN B  18       8.097   6.941 -15.992  1.00 10.00      B   
ATOM   1230  O   GLN B  18       9.104   7.272 -15.365  1.00 10.00      B   
ATOM   1231  N   HIS B  19       7.004   6.484 -15.401  1.00 10.00      B   
ATOM   1232  HN  HIS B  19       6.215   6.272 -15.948  1.00 10.00      B   
ATOM   1233  CA  HIS B  19       6.940   6.303 -13.952  1.00 10.00      B   
ATOM   1234  CB  HIS B  19       5.941   7.278 -13.322  1.00 10.00      B   
ATOM   1235  CG  HIS B  19       6.358   8.711 -13.406  1.00 10.00      B   
ATOM   1236  ND1 HIS B  19       7.390   9.240 -12.661  1.00 10.00      B   
ATOM   1237  HD1 HIS B  19       7.943   8.747 -12.007  1.00 10.00      B   
ATOM   1238  CD2 HIS B  19       5.878   9.728 -14.159  1.00 10.00      B   
ATOM   1239  CE1 HIS B  19       7.526  10.520 -12.952  1.00 10.00      B   
ATOM   1240  NE2 HIS B  19       6.624  10.838 -13.856  1.00 10.00      B   
ATOM   1241  HE2 HIS B  19       6.506  11.732 -14.252  1.00 10.00      B   
ATOM   1242  C   HIS B  19       6.553   4.867 -13.624  1.00 10.00      B   
ATOM   1243  O   HIS B  19       6.524   4.462 -12.461  1.00 10.00      B   
ATOM   1244  N   LYS B  20       6.276   4.103 -14.675  1.00 10.00      B   
ATOM   1245  HN  LYS B  20       6.358   4.489 -15.570  1.00 10.00      B   
ATOM   1246  CA  LYS B  20       5.866   2.712 -14.550  1.00 10.00      B   
ATOM   1247  CB  LYS B  20       5.484   2.170 -15.932  1.00 10.00      B   
ATOM   1248  CG  LYS B  20       4.687   0.878 -15.915  1.00 10.00      B   
ATOM   1249  CD  LYS B  20       4.218   0.523 -17.315  1.00 10.00      B   
ATOM   1250  CE  LYS B  20       3.579  -0.853 -17.366  1.00 10.00      B   
ATOM   1251  NZ  LYS B  20       3.072  -1.164 -18.729  1.00 10.00      B   
ATOM   1252  HZ1 LYS B  20       2.729  -2.150 -18.773  1.00 10.00      B   
ATOM   1253  HZ2 LYS B  20       3.828  -1.042 -19.432  1.00 10.00      B   
ATOM   1254  HZ3 LYS B  20       2.278  -0.526 -18.973  1.00 10.00      B   
ATOM   1255  C   LYS B  20       6.969   1.856 -13.928  1.00 10.00      B   
ATOM   1256  O   LYS B  20       6.709   1.032 -13.051  1.00 10.00      B   
ATOM   1257  N   THR B  21       8.201   2.071 -14.369  1.00 10.00      B   
ATOM   1258  HN  THR B  21       8.358   2.758 -15.051  1.00 10.00      B   
ATOM   1259  CA  THR B  21       9.333   1.314 -13.857  1.00 10.00      B   
ATOM   1260  CB  THR B  21      10.591   1.591 -14.699  1.00 10.00      B   
ATOM   1261  OG1 THR B  21      10.202   1.754 -16.070  1.00 10.00      B   
ATOM   1262  HG1 THR B  21       9.637   1.015 -16.329  1.00 10.00      B   
ATOM   1263  CG2 THR B  21      11.576   0.436 -14.592  1.00 10.00      B   
ATOM   1264  C   THR B  21       9.609   1.660 -12.396  1.00 10.00      B   
ATOM   1265  O   THR B  21       9.922   0.788 -11.586  1.00 10.00      B   
ATOM   1266  N   GLU B  22       9.465   2.933 -12.062  1.00 10.00      B   
ATOM   1267  HN  GLU B  22       9.197   3.577 -12.750  1.00 10.00      B   
ATOM   1268  CA  GLU B  22       9.703   3.404 -10.704  1.00 10.00      B   
ATOM   1269  CB  GLU B  22       9.663   4.935 -10.666  1.00 10.00      B   
ATOM   1270  CG  GLU B  22      10.556   5.569  -9.612  1.00 10.00      B   
ATOM   1271  CD  GLU B  22      12.033   5.344  -9.876  1.00 10.00      B   
ATOM   1272  OE1 GLU B  22      12.639   6.139 -10.629  1.00 10.00      B   
ATOM   1273  OE2 GLU B  22      12.597   4.378  -9.323  1.00 10.00      B   
ATOM   1274  C   GLU B  22       8.673   2.823  -9.736  1.00 10.00      B   
ATOM   1275  O   GLU B  22       8.992   2.521  -8.584  1.00 10.00      B   
ATOM   1276  N   LEU B  23       7.440   2.663 -10.216  1.00 10.00      B   
ATOM   1277  HN  LEU B  23       7.251   2.928 -11.143  1.00 10.00      B   
ATOM   1278  CA  LEU B  23       6.356   2.119  -9.404  1.00 10.00      B   
ATOM   1279  CB  LEU B  23       5.030   2.172 -10.169  1.00 10.00      B   
ATOM   1280  CG  LEU B  23       4.401   3.557 -10.339  1.00 10.00      B   
ATOM   1281  CD1 LEU B  23       3.186   3.483 -11.253  1.00 10.00      B   
ATOM   1282  CD2 LEU B  23       4.016   4.136  -8.988  1.00 10.00      B   
ATOM   1283  C   LEU B  23       6.650   0.689  -8.966  1.00 10.00      B   
ATOM   1284  O   LEU B  23       6.248   0.269  -7.880  1.00 10.00      B   
ATOM   1285  N   VAL B  24       7.361  -0.050  -9.810  1.00 10.00      B   
ATOM   1286  HN  VAL B  24       7.656   0.345 -10.657  1.00 10.00      B   
ATOM   1287  CA  VAL B  24       7.710  -1.434  -9.512  1.00 10.00      B   
ATOM   1288  CB  VAL B  24       8.490  -2.090 -10.673  1.00 10.00      B   
ATOM   1289  CG1 VAL B  24       8.806  -3.547 -10.354  1.00 10.00      B   
ATOM   1290  CG2 VAL B  24       7.709  -1.984 -11.973  1.00 10.00      B   
ATOM   1291  C   VAL B  24       8.543  -1.522  -8.238  1.00 10.00      B   
ATOM   1292  O   VAL B  24       8.177  -2.219  -7.293  1.00 10.00      B   
ATOM   1293  N   ALA B  25       9.651  -0.791  -8.215  1.00 10.00      B   
ATOM   1294  HN  ALA B  25       9.873  -0.241  -8.996  1.00 10.00      B   
ATOM   1295  CA  ALA B  25      10.549  -0.786  -7.064  1.00 10.00      B   
ATOM   1296  CB  ALA B  25      11.812  -0.001  -7.384  1.00 10.00      B   
ATOM   1297  C   ALA B  25       9.867  -0.222  -5.819  1.00 10.00      B   
ATOM   1298  O   ALA B  25      10.152  -0.650  -4.698  1.00 10.00      B   
ATOM   1299  N   LEU B  26       8.961   0.726  -6.026  1.00 10.00      B   
ATOM   1300  HN  LEU B  26       8.773   1.011  -6.945  1.00 10.00      B   
ATOM   1301  CA  LEU B  26       8.238   1.355  -4.927  1.00 10.00      B   
ATOM   1302  CB  LEU B  26       7.357   2.494  -5.452  1.00 10.00      B   
ATOM   1303  CG  LEU B  26       6.615   3.322  -4.399  1.00 10.00      B   
ATOM   1304  CD1 LEU B  26       7.594   4.130  -3.557  1.00 10.00      B   
ATOM   1305  CD2 LEU B  26       5.583   4.229  -5.054  1.00 10.00      B   
ATOM   1306  C   LEU B  26       7.387   0.343  -4.163  1.00 10.00      B   
ATOM   1307  O   LEU B  26       7.616   0.093  -2.979  1.00 10.00      B   
ATOM   1308  N   GLY B  27       6.422  -0.259  -4.854  1.00 10.00      B   
ATOM   1309  HN  GLY B  27       6.310  -0.049  -5.809  1.00 10.00      B   
ATOM   1310  CA  GLY B  27       5.543  -1.227  -4.217  1.00 10.00      B   
ATOM   1311  C   GLY B  27       6.267  -2.493  -3.797  1.00 10.00      B   
ATOM   1312  O   GLY B  27       5.815  -3.210  -2.898  1.00 10.00      B   
ATOM   1313  N   ASN B  28       7.400  -2.754  -4.436  1.00 10.00      B   
ATOM   1314  HN  ASN B  28       7.708  -2.128  -5.129  1.00 10.00      B   
ATOM   1315  CA  ASN B  28       8.200  -3.942  -4.153  1.00 10.00      B   
ATOM   1316  CB  ASN B  28       9.375  -4.042  -5.128  1.00 10.00      B   
ATOM   1317  CG  ASN B  28       9.742  -5.473  -5.462  1.00 10.00      B   
ATOM   1318  OD1 ASN B  28      10.597  -6.079  -4.814  1.00 10.00      B   
ATOM   1319  ND2 ASN B  28       9.098  -6.022  -6.483  1.00 10.00      B   
ATOM   1320 HD21 ASN B  28       8.429  -5.481  -6.956  1.00 10.00      B   
ATOM   1321 HD22 ASN B  28       9.315  -6.943  -6.725  1.00 10.00      B   
ATOM   1322  C   ASN B  28       8.720  -3.954  -2.717  1.00 10.00      B   
ATOM   1323  O   ASN B  28       8.540  -4.932  -1.991  1.00 10.00      B   
ATOM   1324  N   THR B  29       9.346  -2.859  -2.302  1.00 10.00      B   
ATOM   1325  HN  THR B  29       9.433  -2.093  -2.910  1.00 10.00      B   
ATOM   1326  CA  THR B  29       9.900  -2.771  -0.956  1.00 10.00      B   
ATOM   1327  CB  THR B  29      11.077  -1.776  -0.897  1.00 10.00      B   
ATOM   1328  OG1 THR B  29      10.708  -0.567  -1.577  1.00 10.00      B   
ATOM   1329  HG1 THR B  29      10.959  -0.626  -2.505  1.00 10.00      B   
ATOM   1330  CG2 THR B  29      12.303  -2.368  -1.574  1.00 10.00      B   
ATOM   1331  C   THR B  29       8.832  -2.407   0.078  1.00 10.00      B   
ATOM   1332  O   THR B  29       8.976  -2.699   1.269  1.00 10.00      B   
ATOM   1333  N   ILE B  30       7.755  -1.778  -0.383  1.00 10.00      B   
ATOM   1334  HN  ILE B  30       7.703  -1.558  -1.339  1.00 10.00      B   
ATOM   1335  CA  ILE B  30       6.656  -1.387   0.500  1.00 10.00      B   
ATOM   1336  CB  ILE B  30       5.647  -0.462  -0.227  1.00 10.00      B   
ATOM   1337  CG1 ILE B  30       6.222   0.954  -0.354  1.00 10.00      B   
ATOM   1338  CG2 ILE B  30       4.294  -0.429   0.477  1.00 10.00      B   
ATOM   1339  CD1 ILE B  30       5.352   1.905  -1.150  1.00 10.00      B   
ATOM   1340  C   ILE B  30       5.947  -2.620   1.064  1.00 10.00      B   
ATOM   1341  O   ILE B  30       5.494  -2.622   2.211  1.00 10.00      B   
ATOM   1342  N   ALA B  31       5.884  -3.678   0.263  1.00 10.00      B   
ATOM   1343  HN  ALA B  31       6.286  -3.626  -0.632  1.00 10.00      B   
ATOM   1344  CA  ALA B  31       5.235  -4.918   0.678  1.00 10.00      B   
ATOM   1345  CB  ALA B  31       4.625  -5.622  -0.526  1.00 10.00      B   
ATOM   1346  C   ALA B  31       6.213  -5.846   1.395  1.00 10.00      B   
ATOM   1347  O   ALA B  31       5.890  -6.998   1.693  1.00 10.00      B   
ATOM   1348  N   LYS B  32       7.411  -5.348   1.661  1.00 10.00      B   
ATOM   1349  HN  LYS B  32       7.618  -4.428   1.394  1.00 10.00      B   
ATOM   1350  CA  LYS B  32       8.424  -6.143   2.340  1.00 10.00      B   
ATOM   1351  CB  LYS B  32       9.692  -6.256   1.489  1.00 10.00      B   
ATOM   1352  CG  LYS B  32       9.613  -7.324   0.410  1.00 10.00      B   
ATOM   1353  CD  LYS B  32      10.694  -7.143  -0.641  1.00 10.00      B   
ATOM   1354  CE  LYS B  32      10.652  -8.269  -1.658  1.00 10.00      B   
ATOM   1355  NZ  LYS B  32      11.284  -7.888  -2.948  1.00 10.00      B   
ATOM   1356  HZ1 LYS B  32      11.454  -8.736  -3.523  1.00 10.00      B   
ATOM   1357  HZ2 LYS B  32      12.189  -7.407  -2.782  1.00 10.00      B   
ATOM   1358  HZ3 LYS B  32      10.657  -7.245  -3.482  1.00 10.00      B   
ATOM   1359  C   LYS B  32       8.744  -5.600   3.726  1.00 10.00      B   
ATOM   1360  O   LYS B  32       8.976  -6.372   4.657  1.00 10.00      B   
ATOM   1361  N   GLY B  33       8.747  -4.277   3.865  1.00 10.00      B   
ATOM   1362  HN  GLY B  33       8.537  -3.706   3.097  1.00 10.00      B   
ATOM   1363  CA  GLY B  33       9.047  -3.674   5.149  1.00 10.00      B   
ATOM   1364  C   GLY B  33       7.799  -3.202   5.866  1.00 10.00      B   
ATOM   1365  O   GLY B  33       7.017  -2.428   5.310  1.00 10.00      B   
ATOM   1366  N   TYR B  34       7.606  -3.668   7.094  1.00 10.00      B   
ATOM   1367  HN  TYR B  34       8.267  -4.282   7.481  1.00 10.00      B   
ATOM   1368  CA  TYR B  34       6.439  -3.289   7.889  1.00 10.00      B   
ATOM   1369  CB  TYR B  34       5.635  -4.519   8.311  1.00 10.00      B   
ATOM   1370  CG  TYR B  34       4.729  -5.040   7.223  1.00 10.00      B   
ATOM   1371  CD1 TYR B  34       5.179  -5.985   6.311  1.00 10.00      B   
ATOM   1372  CD2 TYR B  34       3.428  -4.575   7.101  1.00 10.00      B   
ATOM   1373  CE1 TYR B  34       4.358  -6.452   5.305  1.00 10.00      B   
ATOM   1374  CE2 TYR B  34       2.600  -5.038   6.102  1.00 10.00      B   
ATOM   1375  CZ  TYR B  34       3.069  -5.975   5.205  1.00 10.00      B   
ATOM   1376  OH  TYR B  34       2.243  -6.433   4.205  1.00 10.00      B   
ATOM   1377  HH  TYR B  34       2.171  -7.397   4.265  1.00 10.00      B   
ATOM   1378  C   TYR B  34       6.836  -2.460   9.103  1.00 10.00      B   
ATOM   1379  O   TYR B  34       7.884  -2.689   9.708  1.00 10.00      B   
ATOM   1380  N   PHE B  35       5.990  -1.503   9.460  1.00 10.00      B   
ATOM   1381  HN  PHE B  35       5.159  -1.383   8.955  1.00 10.00      B   
ATOM   1382  CA  PHE B  35       6.267  -0.623  10.587  1.00 10.00      B   
ATOM   1383  CB  PHE B  35       6.253   0.838  10.124  1.00 10.00      B   
ATOM   1384  CG  PHE B  35       6.829   1.049   8.751  1.00 10.00      B   
ATOM   1385  CD1 PHE B  35       6.000   1.302   7.670  1.00 10.00      B   
ATOM   1386  CD2 PHE B  35       8.198   0.986   8.539  1.00 10.00      B   
ATOM   1387  CE1 PHE B  35       6.523   1.489   6.407  1.00 10.00      B   
ATOM   1388  CE2 PHE B  35       8.726   1.174   7.279  1.00 10.00      B   
ATOM   1389  CZ  PHE B  35       7.888   1.426   6.211  1.00 10.00      B   
ATOM   1390  C   PHE B  35       5.254  -0.811  11.709  1.00 10.00      B   
ATOM   1391  O   PHE B  35       4.155  -1.324  11.492  1.00 10.00      B   
ATOM   1392  N   LYS B  36       5.637  -0.395  12.909  1.00 10.00      B   
ATOM   1393  HN  LYS B  36       6.535  -0.020  13.017  1.00 10.00      B   
ATOM   1394  CA  LYS B  36       4.767  -0.495  14.071  1.00 10.00      B   
ATOM   1395  CB  LYS B  36       5.526  -1.134  15.245  1.00 10.00      B   
ATOM   1396  CG  LYS B  36       4.804  -1.074  16.586  1.00 10.00      B   
ATOM   1397  CD  LYS B  36       3.522  -1.890  16.576  1.00 10.00      B   
ATOM   1398  CE  LYS B  36       2.489  -1.303  17.521  1.00 10.00      B   
ATOM   1399  NZ  LYS B  36       1.160  -1.943  17.350  1.00 10.00      B   
ATOM   1400  HZ1 LYS B  36       0.407  -1.306  17.694  1.00 10.00      B   
ATOM   1401  HZ2 LYS B  36       1.117  -2.832  17.885  1.00 10.00      B   
ATOM   1402  HZ3 LYS B  36       0.987  -2.147  16.347  1.00 10.00      B   
ATOM   1403  C   LYS B  36       4.248   0.890  14.462  1.00 10.00      B   
ATOM   1404  O   LYS B  36       3.122   1.038  14.933  1.00 10.00      B   
ATOM   1405  N   LYS B  37       5.077   1.901  14.245  1.00 10.00      B   
ATOM   1406  HN  LYS B  37       5.949   1.727  13.835  1.00 10.00      B   
ATOM   1407  CA  LYS B  37       4.722   3.269  14.577  1.00 10.00      B   
ATOM   1408  CB  LYS B  37       5.391   3.667  15.900  1.00 10.00      B   
ATOM   1409  CG  LYS B  37       4.758   3.039  17.133  1.00 10.00      B   
ATOM   1410  CD  LYS B  37       5.568   3.340  18.382  1.00 10.00      B   
ATOM   1411  CE  LYS B  37       4.920   2.739  19.618  1.00 10.00      B   
ATOM   1412  NZ  LYS B  37       5.761   2.924  20.831  1.00 10.00      B   
ATOM   1413  HZ1 LYS B  37       5.949   3.934  20.985  1.00 10.00      B   
ATOM   1414  HZ2 LYS B  37       6.667   2.424  20.720  1.00 10.00      B   
ATOM   1415  HZ3 LYS B  37       5.271   2.544  21.668  1.00 10.00      B   
ATOM   1416  C   LYS B  37       5.171   4.207  13.458  1.00 10.00      B   
ATOM   1417  O   LYS B  37       5.979   3.820  12.612  1.00 10.00      B   
ATOM   1418  N   PRO B  38       4.655   5.450  13.426  1.00 10.00      B   
ATOM   1419  CA  PRO B  38       5.023   6.439  12.401  1.00 10.00      B   
ATOM   1420  CB  PRO B  38       4.218   7.689  12.788  1.00 10.00      B   
ATOM   1421  CG  PRO B  38       3.831   7.470  14.211  1.00 10.00      B   
ATOM   1422  CD  PRO B  38       3.659   5.989  14.366  1.00 10.00      B   
ATOM   1423  C   PRO B  38       6.522   6.750  12.404  1.00 10.00      B   
ATOM   1424  O   PRO B  38       7.070   7.219  11.404  1.00 10.00      B   
ATOM   1425  N   GLU B  39       7.177   6.479  13.532  1.00 10.00      B   
ATOM   1426  HN  GLU B  39       6.682   6.108  14.288  1.00 10.00      B   
ATOM   1427  CA  GLU B  39       8.609   6.720  13.672  1.00 10.00      B   
ATOM   1428  CB  GLU B  39       9.076   6.400  15.094  1.00 10.00      B   
ATOM   1429  CG  GLU B  39       8.184   6.941  16.200  1.00 10.00      B   
ATOM   1430  CD  GLU B  39       8.838   6.847  17.563  1.00 10.00      B   
ATOM   1431  OE1 GLU B  39       9.242   5.732  17.961  1.00 10.00      B   
ATOM   1432  OE2 GLU B  39       8.956   7.892  18.239  1.00 10.00      B   
ATOM   1433  C   GLU B  39       9.393   5.867  12.681  1.00 10.00      B   
ATOM   1434  O   GLU B  39      10.343   6.336  12.057  1.00 10.00      B   
ATOM   1435  N   SER B  40       8.983   4.611  12.541  1.00 10.00      B   
ATOM   1436  HN  SER B  40       8.219   4.291  13.072  1.00 10.00      B   
ATOM   1437  CA  SER B  40       9.634   3.686  11.629  1.00 10.00      B   
ATOM   1438  CB  SER B  40       9.070   2.282  11.846  1.00 10.00      B   
ATOM   1439  OG  SER B  40       8.439   2.184  13.115  1.00 10.00      B   
ATOM   1440  HG  SER B  40       8.973   1.627  13.695  1.00 10.00      B   
ATOM   1441  C   SER B  40       9.423   4.129  10.184  1.00 10.00      B   
ATOM   1442  O   SER B  40      10.287   3.939   9.329  1.00 10.00      B   
ATOM   1443  N   LEU B  41       8.267   4.738   9.923  1.00 10.00      B   
ATOM   1444  HN  LEU B  41       7.620   4.865  10.649  1.00 10.00      B   
ATOM   1445  CA  LEU B  41       7.940   5.218   8.588  1.00 10.00      B   
ATOM   1446  CB  LEU B  41       6.449   5.546   8.481  1.00 10.00      B   
ATOM   1447  CG  LEU B  41       5.957   6.027   7.114  1.00 10.00      B   
ATOM   1448  CD1 LEU B  41       6.321   5.029   6.025  1.00 10.00      B   
ATOM   1449  CD2 LEU B  41       4.455   6.248   7.149  1.00 10.00      B   
ATOM   1450  C   LEU B  41       8.795   6.432   8.229  1.00 10.00      B   
ATOM   1451  O   LEU B  41       9.316   6.525   7.119  1.00 10.00      B   
ATOM   1452  N   LYS B  42       8.960   7.344   9.187  1.00 10.00      B   
ATOM   1453  HN  LYS B  42       8.523   7.207  10.057  1.00 10.00      B   
ATOM   1454  CA  LYS B  42       9.766   8.545   8.978  1.00 10.00      B   
ATOM   1455  CB  LYS B  42       9.569   9.552  10.115  1.00 10.00      B   
ATOM   1456  CG  LYS B  42       8.433  10.534   9.881  1.00 10.00      B   
ATOM   1457  CD  LYS B  42       8.477  11.684  10.878  1.00 10.00      B   
ATOM   1458  CE  LYS B  42       7.475  12.774  10.522  1.00 10.00      B   
ATOM   1459  NZ  LYS B  42       7.549  13.930  11.457  1.00 10.00      B   
ATOM   1460  HZ1 LYS B  42       7.318  13.626  12.425  1.00 10.00      B   
ATOM   1461  HZ2 LYS B  42       6.874  14.669  11.170  1.00 10.00      B   
ATOM   1462  HZ3 LYS B  42       8.505  14.335  11.452  1.00 10.00      B   
ATOM   1463  C   LYS B  42      11.244   8.195   8.831  1.00 10.00      B   
ATOM   1464  O   LYS B  42      12.040   8.999   8.342  1.00 10.00      B   
ATOM   1465  N   ALA B  43      11.606   6.995   9.266  1.00 10.00      B   
ATOM   1466  HN  ALA B  43      10.930   6.409   9.668  1.00 10.00      B   
ATOM   1467  CA  ALA B  43      12.983   6.528   9.168  1.00 10.00      B   
ATOM   1468  CB  ALA B  43      13.224   5.383  10.137  1.00 10.00      B   
ATOM   1469  C   ALA B  43      13.281   6.083   7.742  1.00 10.00      B   
ATOM   1470  O   ALA B  43      14.423   6.135   7.282  1.00 10.00      B   
ATOM   1471  N   VAL B  44      12.238   5.644   7.053  1.00 10.00      B   
ATOM   1472  HN  VAL B  44      11.356   5.625   7.486  1.00 10.00      B   
ATOM   1473  CA  VAL B  44      12.357   5.192   5.675  1.00 10.00      B   
ATOM   1474  CB  VAL B  44      11.377   4.037   5.381  1.00 10.00      B   
ATOM   1475  CG1 VAL B  44      11.490   3.592   3.932  1.00 10.00      B   
ATOM   1476  CG2 VAL B  44      11.638   2.869   6.315  1.00 10.00      B   
ATOM   1477  C   VAL B  44      12.074   6.349   4.723  1.00 10.00      B   
ATOM   1478  O   VAL B  44      12.841   6.610   3.793  1.00 10.00      B   
ATOM   1479  N   PHE B  45      10.971   7.039   4.965  1.00 10.00      B   
ATOM   1480  HN  PHE B  45      10.402   6.778   5.725  1.00 10.00      B   
ATOM   1481  CA  PHE B  45      10.580   8.177   4.148  1.00 10.00      B   
ATOM   1482  CB  PHE B  45       9.243   7.917   3.446  1.00 10.00      B   
ATOM   1483  CG  PHE B  45       9.273   6.781   2.462  1.00 10.00      B   
ATOM   1484  CD1 PHE B  45       8.485   5.659   2.659  1.00 10.00      B   
ATOM   1485  CD2 PHE B  45      10.087   6.835   1.342  1.00 10.00      B   
ATOM   1486  CE1 PHE B  45       8.508   4.611   1.758  1.00 10.00      B   
ATOM   1487  CE2 PHE B  45      10.116   5.791   0.438  1.00 10.00      B   
ATOM   1488  CZ  PHE B  45       9.324   4.678   0.646  1.00 10.00      B   
ATOM   1489  C   PHE B  45      10.481   9.429   5.009  1.00 10.00      B   
ATOM   1490  O   PHE B  45       9.451   9.688   5.630  1.00 10.00      B   
ATOM   1491  N   PRO B  46      11.561  10.219   5.074  1.00 10.00      B   
ATOM   1492  CA  PRO B  46      11.590  11.450   5.870  1.00 10.00      B   
ATOM   1493  CB  PRO B  46      13.058  11.878   5.810  1.00 10.00      B   
ATOM   1494  CG  PRO B  46      13.578  11.270   4.554  1.00 10.00      B   
ATOM   1495  CD  PRO B  46      12.844   9.971   4.390  1.00 10.00      B   
ATOM   1496  C   PRO B  46      10.692  12.534   5.276  1.00 10.00      B   
ATOM   1497  O   PRO B  46      10.350  13.507   5.949  1.00 10.00      B   
ATOM   1498  N   SER B  47      10.299  12.347   4.022  1.00 10.00      B   
ATOM   1499  HN  SER B  47      10.601  11.545   3.544  1.00 10.00      B   
ATOM   1500  CA  SER B  47       9.445  13.299   3.324  1.00 10.00      B   
ATOM   1501  CB  SER B  47       9.620  13.121   1.816  1.00 10.00      B   
ATOM   1502  OG  SER B  47      10.690  12.228   1.536  1.00 10.00      B   
ATOM   1503  HG  SER B  47      11.515  12.724   1.496  1.00 10.00      B   
ATOM   1504  C   SER B  47       7.974  13.128   3.710  1.00 10.00      B   
ATOM   1505  O   SER B  47       7.091  13.734   3.101  1.00 10.00      B   
ATOM   1506  N   LEU B  48       7.726  12.308   4.725  1.00 10.00      B   
ATOM   1507  HN  LEU B  48       8.476  11.862   5.169  1.00 10.00      B   
ATOM   1508  CA  LEU B  48       6.376  12.051   5.198  1.00 10.00      B   
ATOM   1509  CB  LEU B  48       6.391  10.972   6.282  1.00 10.00      B   
ATOM   1510  CG  LEU B  48       5.025  10.550   6.821  1.00 10.00      B   
ATOM   1511  CD1 LEU B  48       4.267   9.745   5.779  1.00 10.00      B   
ATOM   1512  CD2 LEU B  48       5.177   9.766   8.116  1.00 10.00      B   
ATOM   1513  C   LEU B  48       5.735  13.321   5.744  1.00 10.00      B   
ATOM   1514  O   LEU B  48       6.197  13.885   6.738  1.00 10.00      B   
ATOM   1515  N   ASP B  49       4.680  13.770   5.084  1.00 10.00      B   
ATOM   1516  HN  ASP B  49       4.371  13.283   4.286  1.00 10.00      B   
ATOM   1517  CA  ASP B  49       3.971  14.971   5.503  1.00 10.00      B   
ATOM   1518  CB  ASP B  49       3.613  15.840   4.294  1.00 10.00      B   
ATOM   1519  CG  ASP B  49       4.198  17.239   4.372  1.00 10.00      B   
ATOM   1520  OD1 ASP B  49       4.123  17.867   5.450  1.00 10.00      B   
ATOM   1521  OD2 ASP B  49       4.729  17.720   3.348  1.00 10.00      B   
ATOM   1522  C   ASP B  49       2.713  14.606   6.274  1.00 10.00      B   
ATOM   1523  O   ASP B  49       2.046  13.619   5.959  1.00 10.00      B   
ATOM   1524  N   ASN B  50       2.402  15.391   7.290  1.00 10.00      B   
ATOM   1525  HN  ASN B  50       2.982  16.154   7.496  1.00 10.00      B   
ATOM   1526  CA  ASN B  50       1.221  15.160   8.113  1.00 10.00      B   
ATOM   1527  CB  ASN B  50       1.519  15.519   9.574  1.00 10.00      B   
ATOM   1528  CG  ASN B  50       0.378  15.190  10.522  1.00 10.00      B   
ATOM   1529  OD1 ASN B  50      -0.474  16.032  10.807  1.00 10.00      B   
ATOM   1530  ND2 ASN B  50       0.362  13.967  11.032  1.00 10.00      B   
ATOM   1531 HD21 ASN B  50       1.075  13.348  10.773  1.00 10.00      B   
ATOM   1532 HD22 ASN B  50      -0.356  13.733  11.655  1.00 10.00      B   
ATOM   1533  C   ASN B  50       0.046  15.977   7.595  1.00 10.00      B   
ATOM   1534  O   ASN B  50       0.176  17.175   7.344  1.00 10.00      B   
ATOM   1535  N   PHE B  51      -1.094  15.322   7.417  1.00 10.00      B   
ATOM   1536  HN  PHE B  51      -1.137  14.367   7.630  1.00 10.00      B   
ATOM   1537  CA  PHE B  51      -2.286  15.995   6.922  1.00 10.00      B   
ATOM   1538  CB  PHE B  51      -3.176  15.019   6.151  1.00 10.00      B   
ATOM   1539  CG  PHE B  51      -3.912  15.640   4.998  1.00 10.00      B   
ATOM   1540  CD1 PHE B  51      -3.251  16.459   4.097  1.00 10.00      B   
ATOM   1541  CD2 PHE B  51      -5.262  15.402   4.813  1.00 10.00      B   
ATOM   1542  CE1 PHE B  51      -3.925  17.028   3.033  1.00 10.00      B   
ATOM   1543  CE2 PHE B  51      -5.943  15.967   3.754  1.00 10.00      B   
ATOM   1544  CZ  PHE B  51      -5.274  16.782   2.862  1.00 10.00      B   
ATOM   1545  C   PHE B  51      -3.058  16.633   8.071  1.00 10.00      B   
ATOM   1546  O   PHE B  51      -3.356  15.980   9.071  1.00 10.00      B   
ATOM   1547  N   LYS B  52      -3.363  17.917   7.929  1.00 10.00      B   
ATOM   1548  HN  LYS B  52      -3.093  18.387   7.110  1.00 10.00      B   
ATOM   1549  CA  LYS B  52      -4.089  18.650   8.959  1.00 10.00      B   
ATOM   1550  CB  LYS B  52      -3.553  20.078   9.084  1.00 10.00      B   
ATOM   1551  CG  LYS B  52      -2.064  20.162   9.364  1.00 10.00      B   
ATOM   1552  CD  LYS B  52      -1.583  21.602   9.359  1.00 10.00      B   
ATOM   1553  CE  LYS B  52      -0.109  21.687   9.713  1.00 10.00      B   
ATOM   1554  NZ  LYS B  52       0.373  23.090   9.742  1.00 10.00      B   
ATOM   1555  HZ1 LYS B  52      -0.218  23.662  10.376  1.00 10.00      B   
ATOM   1556  HZ2 LYS B  52       0.331  23.505   8.788  1.00 10.00      B   
ATOM   1557  HZ3 LYS B  52       1.356  23.126  10.077  1.00 10.00      B   
ATOM   1558  C   LYS B  52      -5.582  18.684   8.662  1.00 10.00      B   
ATOM   1559  O   LYS B  52      -6.406  18.744   9.577  1.00 10.00      B   
ATOM   1560  N   TYR B  53      -5.926  18.652   7.378  1.00 10.00      B   
ATOM   1561  HN  TYR B  53      -5.221  18.618   6.697  1.00 10.00      B   
ATOM   1562  CA  TYR B  53      -7.322  18.681   6.954  1.00 10.00      B   
ATOM   1563  CB  TYR B  53      -7.423  18.855   5.433  1.00 10.00      B   
ATOM   1564  CG  TYR B  53      -8.840  18.875   4.902  1.00 10.00      B   
ATOM   1565  CD1 TYR B  53      -9.716  19.895   5.247  1.00 10.00      B   
ATOM   1566  CD2 TYR B  53      -9.302  17.872   4.059  1.00 10.00      B   
ATOM   1567  CE1 TYR B  53     -11.014  19.914   4.769  1.00 10.00      B   
ATOM   1568  CE2 TYR B  53     -10.597  17.884   3.574  1.00 10.00      B   
ATOM   1569  CZ  TYR B  53     -11.449  18.909   3.934  1.00 10.00      B   
ATOM   1570  OH  TYR B  53     -12.746  18.920   3.465  1.00 10.00      B   
ATOM   1571  HH  TYR B  53     -12.970  19.808   3.152  1.00 10.00      B   
ATOM   1572  C   TYR B  53      -8.063  17.424   7.399  1.00 10.00      B   
ATOM   1573  O   TYR B  53      -9.187  17.498   7.888  1.00 10.00      B   
ATOM   1574  N   LEU B  54      -7.427  16.275   7.240  1.00 10.00      B   
ATOM   1575  HN  LEU B  54      -6.522  16.275   6.872  1.00 10.00      B   
ATOM   1576  CA  LEU B  54      -8.034  15.010   7.625  1.00 10.00      B   
ATOM   1577  CB  LEU B  54      -8.389  14.171   6.395  1.00 10.00      B   
ATOM   1578  CG  LEU B  54      -9.578  14.656   5.560  1.00 10.00      B   
ATOM   1579  CD1 LEU B  54      -9.827  13.722   4.386  1.00 10.00      B   
ATOM   1580  CD2 LEU B  54     -10.826  14.779   6.421  1.00 10.00      B   
ATOM   1581  C   LEU B  54      -7.111  14.229   8.543  1.00 10.00      B   
ATOM   1582  O   LEU B  54      -5.941  14.018   8.227  1.00 10.00      B   
ATOM   1583  N   ASP B  55      -7.649  13.804   9.673  1.00 10.00      B   
ATOM   1584  HN  ASP B  55      -8.593  14.005   9.855  1.00 10.00      B   
ATOM   1585  CA  ASP B  55      -6.887  13.042  10.652  1.00 10.00      B   
ATOM   1586  CB  ASP B  55      -7.673  12.946  11.961  1.00 10.00      B   
ATOM   1587  CG  ASP B  55      -6.790  12.692  13.164  1.00 10.00      B   
ATOM   1588  OD1 ASP B  55      -6.662  11.522  13.579  1.00 10.00      B   
ATOM   1589  OD2 ASP B  55      -6.231  13.668  13.711  1.00 10.00      B   
ATOM   1590  C   ASP B  55      -6.588  11.646  10.119  1.00 10.00      B   
ATOM   1591  O   ASP B  55      -7.276  11.164   9.213  1.00 10.00      B   
ATOM   1592  N   LYS B  56      -5.558  11.011  10.675  1.00 10.00      B   
ATOM   1593  HN  LYS B  56      -5.064  11.455  11.397  1.00 10.00      B   
ATOM   1594  CA  LYS B  56      -5.152   9.667  10.264  1.00 10.00      B   
ATOM   1595  CB  LYS B  56      -6.238   8.641  10.609  1.00 10.00      B   
ATOM   1596  CG  LYS B  56      -6.581   8.574  12.087  1.00 10.00      B   
ATOM   1597  CD  LYS B  56      -7.784   7.677  12.333  1.00 10.00      B   
ATOM   1598  CE  LYS B  56      -8.236   7.744  13.782  1.00 10.00      B   
ATOM   1599  NZ  LYS B  56      -9.368   6.821  14.052  1.00 10.00      B   
ATOM   1600  HZ1 LYS B  56      -9.660   6.888  15.049  1.00 10.00      B   
ATOM   1601  HZ2 LYS B  56      -9.084   5.841  13.855  1.00 10.00      B   
ATOM   1602  HZ3 LYS B  56     -10.180   7.062  13.449  1.00 10.00      B   
ATOM   1603  C   LYS B  56      -4.814   9.611   8.773  1.00 10.00      B   
ATOM   1604  O   LYS B  56      -5.138   8.642   8.084  1.00 10.00      B   
ATOM   1605  N   HIS B  57      -4.174  10.660   8.276  1.00 10.00      B   
ATOM   1606  HN  HIS B  57      -3.950  11.408   8.869  1.00 10.00      B   
ATOM   1607  CA  HIS B  57      -3.791  10.731   6.873  1.00 10.00      B   
ATOM   1608  CB  HIS B  57      -4.766  11.612   6.083  1.00 10.00      B   
ATOM   1609  CG  HIS B  57      -6.040  10.922   5.694  1.00 10.00      B   
ATOM   1610  ND1 HIS B  57      -7.146  10.843   6.519  1.00 10.00      B   
ATOM   1611  HD1 HIS B  57      -7.211  11.205   7.435  1.00 10.00      B   
ATOM   1612  CD2 HIS B  57      -6.381  10.276   4.555  1.00 10.00      B   
ATOM   1613  CE1 HIS B  57      -8.106  10.180   5.905  1.00 10.00      B   
ATOM   1614  NE2 HIS B  57      -7.666   9.826   4.714  1.00 10.00      B   
ATOM   1615  HE2 HIS B  57      -8.181   9.316   4.052  1.00 10.00      B   
ATOM   1616  C   HIS B  57      -2.369  11.258   6.738  1.00 10.00      B   
ATOM   1617  O   HIS B  57      -1.959  12.152   7.480  1.00 10.00      B   
ATOM   1618  N   TYR B  58      -1.620  10.697   5.802  1.00 10.00      B   
ATOM   1619  HN  TYR B  58      -2.006   9.995   5.232  1.00 10.00      B   
ATOM   1620  CA  TYR B  58      -0.244  11.106   5.577  1.00 10.00      B   
ATOM   1621  CB  TYR B  58       0.726  10.052   6.121  1.00 10.00      B   
ATOM   1622  CG  TYR B  58       0.567   9.767   7.599  1.00 10.00      B   
ATOM   1623  CD1 TYR B  58      -0.131   8.649   8.038  1.00 10.00      B   
ATOM   1624  CD2 TYR B  58       1.108  10.617   8.553  1.00 10.00      B   
ATOM   1625  CE1 TYR B  58      -0.285   8.387   9.385  1.00 10.00      B   
ATOM   1626  CE2 TYR B  58       0.961  10.362   9.904  1.00 10.00      B   
ATOM   1627  CZ  TYR B  58       0.261   9.246  10.313  1.00 10.00      B   
ATOM   1628  OH  TYR B  58       0.108   8.991  11.658  1.00 10.00      B   
ATOM   1629  HH  TYR B  58      -0.085   8.054  11.787  1.00 10.00      B   
ATOM   1630  C   TYR B  58       0.007  11.319   4.094  1.00 10.00      B   
ATOM   1631  O   TYR B  58      -0.621  10.671   3.251  1.00 10.00      B   
ATOM   1632  N   VAL B  59       0.922  12.223   3.783  1.00 10.00      B   
ATOM   1633  HN  VAL B  59       1.390  12.698   4.505  1.00 10.00      B   
ATOM   1634  CA  VAL B  59       1.257  12.524   2.401  1.00 10.00      B   
ATOM   1635  CB  VAL B  59       1.141  14.033   2.098  1.00 10.00      B   
ATOM   1636  CG1 VAL B  59       1.308  14.292   0.609  1.00 10.00      B   
ATOM   1637  CG2 VAL B  59      -0.186  14.585   2.593  1.00 10.00      B   
ATOM   1638  C   VAL B  59       2.671  12.055   2.074  1.00 10.00      B   
ATOM   1639  O   VAL B  59       3.633  12.445   2.738  1.00 10.00      B   
ATOM   1640  N   PHE B  60       2.781  11.213   1.053  1.00 10.00      B   
ATOM   1641  HN  PHE B  60       1.964  10.942   0.574  1.00 10.00      B   
ATOM   1642  CA  PHE B  60       4.068  10.684   0.615  1.00 10.00      B   
ATOM   1643  CB  PHE B  60       3.948   9.196   0.268  1.00 10.00      B   
ATOM   1644  CG  PHE B  60       3.658   8.314   1.448  1.00 10.00      B   
ATOM   1645  CD1 PHE B  60       2.358   8.118   1.880  1.00 10.00      B   
ATOM   1646  CD2 PHE B  60       4.688   7.675   2.121  1.00 10.00      B   
ATOM   1647  CE1 PHE B  60       2.089   7.303   2.962  1.00 10.00      B   
ATOM   1648  CE2 PHE B  60       4.427   6.858   3.204  1.00 10.00      B   
ATOM   1649  CZ  PHE B  60       3.125   6.673   3.625  1.00 10.00      B   
ATOM   1650  C   PHE B  60       4.571  11.462  -0.596  1.00 10.00      B   
ATOM   1651  O   PHE B  60       3.777  12.015  -1.358  1.00 10.00      B   
ATOM   1652  N   ASN B  61       5.882  11.497  -0.781  1.00 10.00      B   
ATOM   1653  HN  ASN B  61       6.472  11.022  -0.155  1.00 10.00      B   
ATOM   1654  CA  ASN B  61       6.476  12.220  -1.896  1.00 10.00      B   
ATOM   1655  CB  ASN B  61       7.444  13.270  -1.351  1.00 10.00      B   
ATOM   1656  CG  ASN B  61       7.988  14.198  -2.413  1.00 10.00      B   
ATOM   1657  OD1 ASN B  61       7.414  15.256  -2.684  1.00 10.00      B   
ATOM   1658  ND2 ASN B  61       9.100  13.812  -3.015  1.00 10.00      B   
ATOM   1659 HD21 ASN B  61       9.500  12.953  -2.746  1.00 10.00      B   
ATOM   1660 HD22 ASN B  61       9.494  14.404  -3.688  1.00 10.00      B   
ATOM   1661  C   ASN B  61       7.210  11.257  -2.821  1.00 10.00      B   
ATOM   1662  O   ASN B  61       8.207  10.651  -2.426  1.00 10.00      B   
ATOM   1663  N   VAL B  62       6.718  11.116  -4.051  1.00 10.00      B   
ATOM   1664  HN  VAL B  62       5.937  11.650  -4.324  1.00 10.00      B   
ATOM   1665  CA  VAL B  62       7.324  10.206  -5.020  1.00 10.00      B   
ATOM   1666  CB  VAL B  62       6.548   8.871  -5.123  1.00 10.00      B   
ATOM   1667  CG1 VAL B  62       6.715   8.035  -3.862  1.00 10.00      B   
ATOM   1668  CG2 VAL B  62       5.075   9.120  -5.418  1.00 10.00      B   
ATOM   1669  C   VAL B  62       7.416  10.835  -6.412  1.00 10.00      B   
ATOM   1670  O   VAL B  62       7.182  12.037  -6.590  1.00 10.00      B   
ATOM   1671  N   GLY B  63       7.783  10.015  -7.394  1.00 10.00      B   
ATOM   1672  HN  GLY B  63       7.985   9.078  -7.179  1.00 10.00      B   
ATOM   1673  CA  GLY B  63       7.901  10.479  -8.766  1.00 10.00      B   
ATOM   1674  C   GLY B  63       9.048  11.450  -8.957  1.00 10.00      B   
ATOM   1675  O   GLY B  63       9.051  12.241  -9.901  1.00 10.00      B   
ATOM   1676  N   GLY B  64      10.025  11.386  -8.064  1.00 10.00      B   
ATOM   1677  HN  GLY B  64       9.975  10.720  -7.342  1.00 10.00      B   
ATOM   1678  CA  GLY B  64      11.159  12.284  -8.144  1.00 10.00      B   
ATOM   1679  C   GLY B  64      10.785  13.681  -7.694  1.00 10.00      B   
ATOM   1680  O   GLY B  64      11.176  14.668  -8.319  1.00 10.00      B   
ATOM   1681  N   ASN B  65      10.016  13.749  -6.606  1.00 10.00      B   
ATOM   1682  HN  ASN B  65       9.751  12.910  -6.165  1.00 10.00      B   
ATOM   1683  CA  ASN B  65       9.552  15.017  -6.035  1.00 10.00      B   
ATOM   1684  CB  ASN B  65      10.720  15.954  -5.681  1.00 10.00      B   
ATOM   1685  CG  ASN B  65      11.628  15.409  -4.590  1.00 10.00      B   
ATOM   1686  OD1 ASN B  65      11.347  15.549  -3.400  1.00 10.00      B   
ATOM   1687  ND2 ASN B  65      12.732  14.796  -4.987  1.00 10.00      B   
ATOM   1688 HD21 ASN B  65      12.904  14.726  -5.950  1.00 10.00      B   
ATOM   1689 HD22 ASN B  65      13.339  14.440  -4.299  1.00 10.00      B   
ATOM   1690  C   ASN B  65       8.563  15.716  -6.964  1.00 10.00      B   
ATOM   1691  O   ASN B  65       8.411  16.938  -6.926  1.00 10.00      B   
ATOM   1692  N   GLU B  66       7.878  14.930  -7.787  1.00 10.00      B   
ATOM   1693  HN  GLU B  66       8.031  13.963  -7.758  1.00 10.00      B   
ATOM   1694  CA  GLU B  66       6.913  15.470  -8.736  1.00 10.00      B   
ATOM   1695  CB  GLU B  66       7.202  14.954 -10.148  1.00 10.00      B   
ATOM   1696  CG  GLU B  66       8.288  15.722 -10.881  1.00 10.00      B   
ATOM   1697  CD  GLU B  66       7.906  17.166 -11.131  1.00 10.00      B   
ATOM   1698  OE1 GLU B  66       6.976  17.412 -11.928  1.00 10.00      B   
ATOM   1699  OE2 GLU B  66       8.532  18.065 -10.527  1.00 10.00      B   
ATOM   1700  C   GLU B  66       5.473  15.144  -8.346  1.00 10.00      B   
ATOM   1701  O   GLU B  66       4.575  15.970  -8.519  1.00 10.00      B   
ATOM   1702  N   LEU B  67       5.252  13.951  -7.810  1.00 10.00      B   
ATOM   1703  HN  LEU B  67       6.010  13.344  -7.646  1.00 10.00      B   
ATOM   1704  CA  LEU B  67       3.907  13.535  -7.427  1.00 10.00      B   
ATOM   1705  CB  LEU B  67       3.453  12.327  -8.256  1.00 10.00      B   
ATOM   1706  CG  LEU B  67       3.150  12.583  -9.735  1.00 10.00      B   
ATOM   1707  CD1 LEU B  67       4.386  12.342 -10.591  1.00 10.00      B   
ATOM   1708  CD2 LEU B  67       1.997  11.709 -10.203  1.00 10.00      B   
ATOM   1709  C   LEU B  67       3.820  13.201  -5.944  1.00 10.00      B   
ATOM   1710  O   LEU B  67       4.753  12.650  -5.363  1.00 10.00      B   
ATOM   1711  N   ARG B  68       2.695  13.533  -5.333  1.00 10.00      B   
ATOM   1712  HN  ARG B  68       1.980  13.970  -5.843  1.00 10.00      B   
ATOM   1713  CA  ARG B  68       2.490  13.251  -3.922  1.00 10.00      B   
ATOM   1714  CB  ARG B  68       2.262  14.534  -3.124  1.00 10.00      B   
ATOM   1715  CG  ARG B  68       3.467  15.461  -3.117  1.00 10.00      B   
ATOM   1716  CD  ARG B  68       3.583  16.219  -1.811  1.00 10.00      B   
ATOM   1717  NE  ARG B  68       4.954  16.203  -1.302  1.00 10.00      B   
ATOM   1718  HE  ARG B  68       5.665  15.964  -1.934  1.00 10.00      B   
ATOM   1719  CZ  ARG B  68       5.287  16.512  -0.054  1.00 10.00      B   
ATOM   1720  NH1 ARG B  68       4.346  16.849   0.818  1.00 10.00      B   
ATOM   1721 HH11 ARG B  68       3.345  16.888   0.520  1.00 10.00      B   
ATOM   1722 HH12 ARG B  68       4.602  17.094   1.806  1.00 10.00      B   
ATOM   1723  NH2 ARG B  68       6.561  16.479   0.321  1.00 10.00      B   
ATOM   1724 HH21 ARG B  68       7.305  16.226  -0.364  1.00 10.00      B   
ATOM   1725 HH22 ARG B  68       6.826  16.712   1.301  1.00 10.00      B   
ATOM   1726  C   ARG B  68       1.340  12.269  -3.740  1.00 10.00      B   
ATOM   1727  O   ARG B  68       0.320  12.364  -4.420  1.00 10.00      B   
ATOM   1728  N   VAL B  69       1.521  11.320  -2.836  1.00 10.00      B   
ATOM   1729  HN  VAL B  69       2.356  11.310  -2.315  1.00 10.00      B   
ATOM   1730  CA  VAL B  69       0.509  10.303  -2.575  1.00 10.00      B   
ATOM   1731  CB  VAL B  69       1.136   8.892  -2.495  1.00 10.00      B   
ATOM   1732  CG1 VAL B  69       0.069   7.832  -2.270  1.00 10.00      B   
ATOM   1733  CG2 VAL B  69       1.943   8.583  -3.747  1.00 10.00      B   
ATOM   1734  C   VAL B  69      -0.223  10.591  -1.268  1.00 10.00      B   
ATOM   1735  O   VAL B  69       0.405  10.755  -0.222  1.00 10.00      B   
ATOM   1736  N   VAL B  70      -1.546  10.640  -1.332  1.00 10.00      B   
ATOM   1737  HN  VAL B  70      -1.992  10.478  -2.194  1.00 10.00      B   
ATOM   1738  CA  VAL B  70      -2.361  10.899  -0.152  1.00 10.00      B   
ATOM   1739  CB  VAL B  70      -3.429  11.986  -0.410  1.00 10.00      B   
ATOM   1740  CG1 VAL B  70      -4.173  12.332   0.873  1.00 10.00      B   
ATOM   1741  CG2 VAL B  70      -2.790  13.231  -1.009  1.00 10.00      B   
ATOM   1742  C   VAL B  70      -3.039   9.610   0.301  1.00 10.00      B   
ATOM   1743  O   VAL B  70      -3.917   9.077  -0.385  1.00 10.00      B   
ATOM   1744  N   ALA B  71      -2.618   9.102   1.444  1.00 10.00      B   
ATOM   1745  HN  ALA B  71      -1.920   9.571   1.952  1.00 10.00      B   
ATOM   1746  CA  ALA B  71      -3.177   7.867   1.975  1.00 10.00      B   
ATOM   1747  CB  ALA B  71      -2.199   6.721   1.767  1.00 10.00      B   
ATOM   1748  C   ALA B  71      -3.525   8.011   3.450  1.00 10.00      B   
ATOM   1749  O   ALA B  71      -3.200   9.024   4.074  1.00 10.00      B   
ATOM   1750  N   VAL B  73      -3.691   4.087   6.623  1.00 10.00      B   
ATOM   1751  HN  VAL B  73      -4.405   4.570   7.099  1.00 10.00      B   
ATOM   1752  CA  VAL B  73      -2.338   4.100   7.170  1.00 10.00      B   
ATOM   1753  CB  VAL B  73      -1.665   5.483   7.045  1.00 10.00      B   
ATOM   1754  CG1 VAL B  73      -0.794   5.544   5.798  1.00 10.00      B   
ATOM   1755  CG2 VAL B  73      -2.703   6.596   7.033  1.00 10.00      B   
ATOM   1756  C   VAL B  73      -2.332   3.655   8.627  1.00 10.00      B   
ATOM   1757  O   VAL B  73      -1.685   4.267   9.480  1.00 10.00      B   
ATOM   1758  N   PHE B  74      -3.061   2.586   8.903  1.00 10.00      B   
ATOM   1759  HN  PHE B  74      -3.545   2.136   8.175  1.00 10.00      B   
ATOM   1760  CA  PHE B  74      -3.145   2.047  10.251  1.00 10.00      B   
ATOM   1761  CB  PHE B  74      -4.524   1.437  10.511  1.00 10.00      B   
ATOM   1762  CG  PHE B  74      -5.649   2.430  10.437  1.00 10.00      B   
ATOM   1763  CD1 PHE B  74      -6.480   2.478   9.329  1.00 10.00      B   
ATOM   1764  CD2 PHE B  74      -5.873   3.319  11.475  1.00 10.00      B   
ATOM   1765  CE1 PHE B  74      -7.513   3.392   9.258  1.00 10.00      B   
ATOM   1766  CE2 PHE B  74      -6.904   4.235  11.410  1.00 10.00      B   
ATOM   1767  CZ  PHE B  74      -7.725   4.272  10.301  1.00 10.00      B   
ATOM   1768  C   PHE B  74      -2.052   1.012  10.471  1.00 10.00      B   
ATOM   1769  O   PHE B  74      -2.152  -0.125  10.005  1.00 10.00      B   
ATOM   1770  N   PHE B  75      -1.007   1.420  11.178  1.00 10.00      B   
ATOM   1771  HN  PHE B  75      -0.995   2.341  11.521  1.00 10.00      B   
ATOM   1772  CA  PHE B  75       0.124   0.545  11.464  1.00 10.00      B   
ATOM   1773  CB  PHE B  75       1.252   1.329  12.138  1.00 10.00      B   
ATOM   1774  CG  PHE B  75       1.699   2.547  11.381  1.00 10.00      B   
ATOM   1775  CD1 PHE B  75       1.218   3.803  11.716  1.00 10.00      B   
ATOM   1776  CD2 PHE B  75       2.603   2.437  10.337  1.00 10.00      B   
ATOM   1777  CE1 PHE B  75       1.628   4.927  11.027  1.00 10.00      B   
ATOM   1778  CE2 PHE B  75       3.018   3.557   9.644  1.00 10.00      B   
ATOM   1779  CZ  PHE B  75       2.529   4.804   9.990  1.00 10.00      B   
ATOM   1780  C   PHE B  75      -0.298  -0.610  12.360  1.00 10.00      B   
ATOM   1781  O   PHE B  75       0.217  -1.721  12.238  1.00 10.00      B   
ATOM   1782  N   GLU B  76      -1.250  -0.338  13.249  1.00 10.00      B   
ATOM   1783  HN  GLU B  76      -1.619   0.572  13.283  1.00 10.00      B   
ATOM   1784  CA  GLU B  76      -1.752  -1.342  14.182  1.00 10.00      B   
ATOM   1785  CB  GLU B  76      -2.827  -0.739  15.095  1.00 10.00      B   
ATOM   1786  CG  GLU B  76      -2.353   0.433  15.939  1.00 10.00      B   
ATOM   1787  CD  GLU B  76      -1.165   0.081  16.809  1.00 10.00      B   
ATOM   1788  OE1 GLU B  76      -1.314  -0.754  17.726  1.00 10.00      B   
ATOM   1789  OE2 GLU B  76      -0.072   0.632  16.583  1.00 10.00      B   
ATOM   1790  C   GLU B  76      -2.320  -2.562  13.456  1.00 10.00      B   
ATOM   1791  O   GLU B  76      -2.007  -3.702  13.801  1.00 10.00      B   
ATOM   1792  N   SER B  77      -3.140  -2.316  12.445  1.00 10.00      B   
ATOM   1793  HN  SER B  77      -3.340  -1.388  12.201  1.00 10.00      B   
ATOM   1794  CA  SER B  77      -3.763  -3.393  11.690  1.00 10.00      B   
ATOM   1795  CB  SER B  77      -5.195  -3.000  11.325  1.00 10.00      B   
ATOM   1796  OG  SER B  77      -5.505  -1.706  11.825  1.00 10.00      B   
ATOM   1797  HG  SER B  77      -5.726  -1.772  12.763  1.00 10.00      B   
ATOM   1798  C   SER B  77      -2.972  -3.751  10.430  1.00 10.00      B   
ATOM   1799  O   SER B  77      -3.333  -4.686   9.713  1.00 10.00      B   
ATOM   1800  N   GLN B  78      -1.903  -2.995  10.167  1.00 10.00      B   
ATOM   1801  HN  GLN B  78      -1.683  -2.262  10.779  1.00 10.00      B   
ATOM   1802  CA  GLN B  78      -1.051  -3.214   8.994  1.00 10.00      B   
ATOM   1803  CB  GLN B  78      -0.435  -4.619   8.998  1.00 10.00      B   
ATOM   1804  CG  GLN B  78       0.716  -4.815   9.974  1.00 10.00      B   
ATOM   1805  CD  GLN B  78       1.323  -6.207   9.879  1.00 10.00      B   
ATOM   1806  OE1 GLN B  78       1.280  -6.847   8.827  1.00 10.00      B   
ATOM   1807  NE2 GLN B  78       1.898  -6.687  10.971  1.00 10.00      B   
ATOM   1808 HE21 GLN B  78       1.902  -6.129  11.778  1.00 10.00      B   
ATOM   1809 HE22 GLN B  78       2.305  -7.580  10.926  1.00 10.00      B   
ATOM   1810  C   GLN B  78      -1.825  -2.981   7.694  1.00 10.00      B   
ATOM   1811  O   GLN B  78      -1.482  -3.530   6.646  1.00 10.00      B   
ATOM   1812  N   LYS B  79      -2.854  -2.147   7.764  1.00 10.00      B   
ATOM   1813  HN  LYS B  79      -3.051  -1.702   8.618  1.00 10.00      B   
ATOM   1814  CA  LYS B  79      -3.684  -1.858   6.602  1.00 10.00      B   
ATOM   1815  CB  LYS B  79      -5.153  -2.159   6.911  1.00 10.00      B   
ATOM   1816  CG  LYS B  79      -5.410  -3.584   7.364  1.00 10.00      B   
ATOM   1817  CD  LYS B  79      -6.821  -3.742   7.904  1.00 10.00      B   
ATOM   1818  CE  LYS B  79      -7.004  -5.098   8.560  1.00 10.00      B   
ATOM   1819  NZ  LYS B  79      -8.393  -5.296   9.048  1.00 10.00      B   
ATOM   1820  HZ1 LYS B  79      -8.560  -4.723   9.901  1.00 10.00      B   
ATOM   1821  HZ2 LYS B  79      -8.548  -6.304   9.283  1.00 10.00      B   
ATOM   1822  HZ3 LYS B  79      -9.072  -5.018   8.313  1.00 10.00      B   
ATOM   1823  C   LYS B  79      -3.539  -0.408   6.165  1.00 10.00      B   
ATOM   1824  O   LYS B  79      -3.444   0.496   6.998  1.00 10.00      B   
ATOM   1825  N   CYS B  80      -3.508  -0.193   4.857  1.00 10.00      B   
ATOM   1826  HN  CYS B  80      -3.570  -0.958   4.246  1.00 10.00      B   
ATOM   1827  CA  CYS B  80      -3.379   1.145   4.298  1.00 10.00      B   
ATOM   1828  CB  CYS B  80      -1.910   1.463   4.014  1.00 10.00      B   
ATOM   1829  SG  CYS B  80      -0.826   1.297   5.451  1.00 10.00      B   
ATOM   1830  HG  CYS B  80      -1.569   0.857   6.459  1.00 10.00      B   
ATOM   1831  C   CYS B  80      -4.206   1.259   3.023  1.00 10.00      B   
ATOM   1832  O   CYS B  80      -4.214   0.343   2.202  1.00 10.00      B   
ATOM   1833  N   TYR B  81      -4.903   2.373   2.861  1.00 10.00      B   
ATOM   1834  HN  TYR B  81      -4.844   3.082   3.542  1.00 10.00      B   
ATOM   1835  CA  TYR B  81      -5.737   2.591   1.688  1.00 10.00      B   
ATOM   1836  CB  TYR B  81      -7.221   2.583   2.085  1.00 10.00      B   
ATOM   1837  CG  TYR B  81      -8.196   2.633   0.923  1.00 10.00      B   
ATOM   1838  CD1 TYR B  81      -8.617   1.470   0.292  1.00 10.00      B   
ATOM   1839  CD2 TYR B  81      -8.709   3.843   0.466  1.00 10.00      B   
ATOM   1840  CE1 TYR B  81      -9.518   1.511  -0.758  1.00 10.00      B   
ATOM   1841  CE2 TYR B  81      -9.608   3.894  -0.584  1.00 10.00      B   
ATOM   1842  CZ  TYR B  81     -10.012   2.726  -1.192  1.00 10.00      B   
ATOM   1843  OH  TYR B  81     -10.912   2.771  -2.237  1.00 10.00      B   
ATOM   1844  HH  TYR B  81     -11.716   2.297  -1.985  1.00 10.00      B   
ATOM   1845  C   TYR B  81      -5.382   3.909   1.013  1.00 10.00      B   
ATOM   1846  O   TYR B  81      -5.618   4.985   1.564  1.00 10.00      B   
ATOM   1847  N   ILE B  82      -4.804   3.818  -0.173  1.00 10.00      B   
ATOM   1848  HN  ILE B  82      -4.628   2.932  -0.553  1.00 10.00      B   
ATOM   1849  CA  ILE B  82      -4.427   5.004  -0.930  1.00 10.00      B   
ATOM   1850  CB  ILE B  82      -3.368   4.670  -2.000  1.00 10.00      B   
ATOM   1851  CG1 ILE B  82      -2.122   4.069  -1.350  1.00 10.00      B   
ATOM   1852  CG2 ILE B  82      -3.007   5.909  -2.808  1.00 10.00      B   
ATOM   1853  CD1 ILE B  82      -1.127   3.516  -2.344  1.00 10.00      B   
ATOM   1854  C   ILE B  82      -5.653   5.599  -1.615  1.00 10.00      B   
ATOM   1855  O   ILE B  82      -6.275   4.951  -2.459  1.00 10.00      B   
ATOM   1856  N   ARG B  83      -6.005   6.825  -1.243  1.00 10.00      B   
ATOM   1857  HN  ARG B  83      -5.476   7.290  -0.562  1.00 10.00      B   
ATOM   1858  CA  ARG B  83      -7.158   7.491  -1.832  1.00 10.00      B   
ATOM   1859  CB  ARG B  83      -7.738   8.547  -0.886  1.00 10.00      B   
ATOM   1860  CG  ARG B  83      -9.075   9.114  -1.350  1.00 10.00      B   
ATOM   1861  CD  ARG B  83      -9.028  10.627  -1.511  1.00 10.00      B   
ATOM   1862  NE  ARG B  83      -9.541  11.322  -0.332  1.00 10.00      B   
ATOM   1863  HE  ARG B  83     -10.015  10.780   0.338  1.00 10.00      B   
ATOM   1864  CZ  ARG B  83      -9.412  12.632  -0.115  1.00 10.00      B   
ATOM   1865  NH1 ARG B  83      -8.778  13.409  -0.993  1.00 10.00      B   
ATOM   1866 HH11 ARG B  83      -8.679  14.430  -0.810  1.00 10.00      B   
ATOM   1867 HH12 ARG B  83      -8.372  13.002  -1.876  1.00 10.00      B   
ATOM   1868  NH2 ARG B  83      -9.913  13.170   0.990  1.00 10.00      B   
ATOM   1869 HH21 ARG B  83      -9.814  14.192   1.167  1.00 10.00      B   
ATOM   1870 HH22 ARG B  83     -10.412  12.568   1.688  1.00 10.00      B   
ATOM   1871  C   ARG B  83      -6.790   8.129  -3.164  1.00 10.00      B   
ATOM   1872  O   ARG B  83      -7.547   8.043  -4.132  1.00 10.00      B   
ATOM   1873  N   GLU B  84      -5.617   8.749  -3.221  1.00 10.00      B   
ATOM   1874  HN  GLU B  84      -5.034   8.762  -2.429  1.00 10.00      B   
ATOM   1875  CA  GLU B  84      -5.168   9.406  -4.440  1.00 10.00      B   
ATOM   1876  CB  GLU B  84      -5.777  10.805  -4.535  1.00 10.00      B   
ATOM   1877  CG  GLU B  84      -5.618  11.619  -3.263  1.00 10.00      B   
ATOM   1878  CD  GLU B  84      -6.328  12.947  -3.332  1.00 10.00      B   
ATOM   1879  OE1 GLU B  84      -5.642  13.986  -3.413  1.00 10.00      B   
ATOM   1880  OE2 GLU B  84      -7.576  12.958  -3.298  1.00 10.00      B   
ATOM   1881  C   GLU B  84      -3.649   9.500  -4.495  1.00 10.00      B   
ATOM   1882  O   GLU B  84      -2.973   9.425  -3.468  1.00 10.00      B   
ATOM   1883  N   VAL B  85      -3.124   9.662  -5.700  1.00 10.00      B   
ATOM   1884  HN  VAL B  85      -3.721   9.706  -6.477  1.00 10.00      B   
ATOM   1885  CA  VAL B  85      -1.686   9.778  -5.909  1.00 10.00      B   
ATOM   1886  CB  VAL B  85      -1.132   8.593  -6.728  1.00 10.00      B   
ATOM   1887  CG1 VAL B  85       0.316   8.837  -7.125  1.00 10.00      B   
ATOM   1888  CG2 VAL B  85      -1.257   7.294  -5.945  1.00 10.00      B   
ATOM   1889  C   VAL B  85      -1.354  11.086  -6.623  1.00 10.00      B   
ATOM   1890  O   VAL B  85      -2.242  11.745  -7.173  1.00 10.00      B   
ATOM   1891  N   THR B  87      -1.622  20.316  -7.490  1.00 10.00      B   
ATOM   1892  HN  THR B  87      -2.068  21.057  -7.965  1.00 10.00      B   
ATOM   1893  CA  THR B  87      -0.167  20.319  -7.385  1.00 10.00      B   
ATOM   1894  CB  THR B  87       0.473  21.131  -8.530  1.00 10.00      B   
ATOM   1895  OG1 THR B  87      -0.214  22.383  -8.686  1.00 10.00      B   
ATOM   1896  HG1 THR B  87      -1.133  22.216  -8.959  1.00 10.00      B   
ATOM   1897  CG2 THR B  87       0.408  20.354  -9.836  1.00 10.00      B   
ATOM   1898  C   THR B  87       0.282  20.885  -6.037  1.00 10.00      B   
ATOM   1899  O   THR B  87      -0.548  21.311  -5.232  1.00 10.00      B   
ATOM   1900  N   HIS B  88       1.591  20.891  -5.796  1.00 10.00      B   
ATOM   1901  HN  HIS B  88       2.203  20.543  -6.480  1.00 10.00      B   
ATOM   1902  CA  HIS B  88       2.141  21.400  -4.543  1.00 10.00      B   
ATOM   1903  CB  HIS B  88       3.656  21.172  -4.475  1.00 10.00      B   
ATOM   1904  CG  HIS B  88       4.312  21.723  -3.242  1.00 10.00      B   
ATOM   1905  ND1 HIS B  88       4.021  21.279  -1.970  1.00 10.00      B   
ATOM   1906  HD1 HIS B  88       3.381  20.568  -1.741  1.00 10.00      B   
ATOM   1907  CD2 HIS B  88       5.252  22.689  -3.096  1.00 10.00      B   
ATOM   1908  CE1 HIS B  88       4.752  21.947  -1.097  1.00 10.00      B   
ATOM   1909  NE2 HIS B  88       5.508  22.805  -1.755  1.00 10.00      B   
ATOM   1910  HE2 HIS B  88       6.153  23.425  -1.348  1.00 10.00      B   
ATOM   1911  C   HIS B  88       1.790  22.874  -4.337  1.00 10.00      B   
ATOM   1912  O   HIS B  88       1.528  23.308  -3.214  1.00 10.00      B   
ATOM   1913  N   LYS B  89       1.778  23.638  -5.424  1.00 10.00      B   
ATOM   1914  HN  LYS B  89       2.012  23.242  -6.292  1.00 10.00      B   
ATOM   1915  CA  LYS B  89       1.442  25.055  -5.361  1.00 10.00      B   
ATOM   1916  CB  LYS B  89       1.741  25.740  -6.696  1.00 10.00      B   
ATOM   1917  CG  LYS B  89       3.191  26.161  -6.865  1.00 10.00      B   
ATOM   1918  CD  LYS B  89       3.462  26.678  -8.268  1.00 10.00      B   
ATOM   1919  CE  LYS B  89       4.872  27.235  -8.379  1.00 10.00      B   
ATOM   1920  NZ  LYS B  89       5.190  27.688  -9.756  1.00 10.00      B   
ATOM   1921  HZ1 LYS B  89       5.372  26.867 -10.368  1.00 10.00      B   
ATOM   1922  HZ2 LYS B  89       6.032  28.297  -9.750  1.00 10.00      B   
ATOM   1923  HZ3 LYS B  89       4.394  28.227 -10.148  1.00 10.00      B   
ATOM   1924  C   LYS B  89      -0.023  25.247  -4.980  1.00 10.00      B   
ATOM   1925  O   LYS B  89      -0.362  26.142  -4.203  1.00 10.00      B   
ATOM   1926  N   GLU B  90      -0.881  24.386  -5.515  1.00 10.00      B   
ATOM   1927  HN  GLU B  90      -0.547  23.689  -6.117  1.00 10.00      B   
ATOM   1928  CA  GLU B  90      -2.310  24.453  -5.235  1.00 10.00      B   
ATOM   1929  CB  GLU B  90      -3.087  23.595  -6.231  1.00 10.00      B   
ATOM   1930  CG  GLU B  90      -2.900  24.003  -7.683  1.00 10.00      B   
ATOM   1931  CD  GLU B  90      -3.535  23.022  -8.644  1.00 10.00      B   
ATOM   1932  OE1 GLU B  90      -2.802  22.179  -9.211  1.00 10.00      B   
ATOM   1933  OE2 GLU B  90      -4.769  23.080  -8.826  1.00 10.00      B   
ATOM   1934  C   GLU B  90      -2.605  23.998  -3.809  1.00 10.00      B   
ATOM   1935  O   GLU B  90      -3.482  24.549  -3.141  1.00 10.00      B   
ATOM   1936  N   TYR B  91      -1.867  22.994  -3.346  1.00 10.00      B   
ATOM   1937  HN  TYR B  91      -1.195  22.586  -3.933  1.00 10.00      B   
ATOM   1938  CA  TYR B  91      -2.045  22.474  -1.996  1.00 10.00      B   
ATOM   1939  CB  TYR B  91      -1.163  21.243  -1.753  1.00 10.00      B   
ATOM   1940  CG  TYR B  91      -1.137  20.795  -0.308  1.00 10.00      B   
ATOM   1941  CD1 TYR B  91      -2.235  20.168   0.266  1.00 10.00      B   
ATOM   1942  CD2 TYR B  91      -0.019  21.015   0.488  1.00 10.00      B   
ATOM   1943  CE1 TYR B  91      -2.221  19.770   1.590  1.00 10.00      B   
ATOM   1944  CE2 TYR B  91       0.005  20.619   1.812  1.00 10.00      B   
ATOM   1945  CZ  TYR B  91      -1.100  19.999   2.359  1.00 10.00      B   
ATOM   1946  OH  TYR B  91      -1.080  19.607   3.682  1.00 10.00      B   
ATOM   1947  HH  TYR B  91      -0.676  20.301   4.219  1.00 10.00      B   
ATOM   1948  C   TYR B  91      -1.756  23.547  -0.953  1.00 10.00      B   
ATOM   1949  O   TYR B  91      -2.450  23.644   0.062  1.00 10.00      B   
ATOM   1950  N   ASP B  92      -0.736  24.355  -1.208  1.00 10.00      B   
ATOM   1951  HN  ASP B  92      -0.219  24.225  -2.033  1.00 10.00      B   
ATOM   1952  CA  ASP B  92      -0.361  25.427  -0.289  1.00 10.00      B   
ATOM   1953  CB  ASP B  92       0.849  26.191  -0.816  1.00 10.00      B   
ATOM   1954  CG  ASP B  92       1.941  26.354   0.222  1.00 10.00      B   
ATOM   1955  OD1 ASP B  92       1.631  26.354   1.433  1.00 10.00      B   
ATOM   1956  OD2 ASP B  92       3.119  26.479  -0.172  1.00 10.00      B   
ATOM   1957  C   ASP B  92      -1.529  26.379  -0.086  1.00 10.00      B   
ATOM   1958  O   ASP B  92      -1.821  26.801   1.035  1.00 10.00      B   
ATOM   1959  N   PHE B  93      -2.200  26.697  -1.184  1.00 10.00      B   
ATOM   1960  HN  PHE B  93      -1.900  26.332  -2.043  1.00 10.00      B   
ATOM   1961  CA  PHE B  93      -3.362  27.576  -1.152  1.00 10.00      B   
ATOM   1962  CB  PHE B  93      -3.864  27.824  -2.581  1.00 10.00      B   
ATOM   1963  CG  PHE B  93      -5.189  28.530  -2.667  1.00 10.00      B   
ATOM   1964  CD1 PHE B  93      -5.306  29.860  -2.302  1.00 10.00      B   
ATOM   1965  CD2 PHE B  93      -6.317  27.861  -3.118  1.00 10.00      B   
ATOM   1966  CE1 PHE B  93      -6.522  30.510  -2.384  1.00 10.00      B   
ATOM   1967  CE2 PHE B  93      -7.536  28.505  -3.202  1.00 10.00      B   
ATOM   1968  CZ  PHE B  93      -7.640  29.832  -2.834  1.00 10.00      B   
ATOM   1969  C   PHE B  93      -4.454  26.933  -0.304  1.00 10.00      B   
ATOM   1970  O   PHE B  93      -5.098  27.587   0.516  1.00 10.00      B   
ATOM   1971  N   PHE B  94      -4.630  25.634  -0.499  1.00 10.00      B   
ATOM   1972  HN  PHE B  94      -4.077  25.179  -1.168  1.00 10.00      B   
ATOM   1973  CA  PHE B  94      -5.619  24.863   0.240  1.00 10.00      B   
ATOM   1974  CB  PHE B  94      -5.672  23.429  -0.302  1.00 10.00      B   
ATOM   1975  CG  PHE B  94      -6.488  22.475   0.526  1.00 10.00      B   
ATOM   1976  CD1 PHE B  94      -7.865  22.604   0.606  1.00 10.00      B   
ATOM   1977  CD2 PHE B  94      -5.875  21.447   1.221  1.00 10.00      B   
ATOM   1978  CE1 PHE B  94      -8.615  21.725   1.365  1.00 10.00      B   
ATOM   1979  CE2 PHE B  94      -6.617  20.566   1.982  1.00 10.00      B   
ATOM   1980  CZ  PHE B  94      -7.990  20.706   2.054  1.00 10.00      B   
ATOM   1981  C   PHE B  94      -5.301  24.870   1.735  1.00 10.00      B   
ATOM   1982  O   PHE B  94      -6.203  24.973   2.570  1.00 10.00      B   
ATOM   1983  N   THR B  95      -4.014  24.785   2.062  1.00 10.00      B   
ATOM   1984  HN  THR B  95      -3.343  24.732   1.350  1.00 10.00      B   
ATOM   1985  CA  THR B  95      -3.574  24.786   3.449  1.00 10.00      B   
ATOM   1986  CB  THR B  95      -2.059  24.507   3.562  1.00 10.00      B   
ATOM   1987  OG1 THR B  95      -1.680  23.463   2.651  1.00 10.00      B   
ATOM   1988  HG1 THR B  95      -2.311  23.429   1.924  1.00 10.00      B   
ATOM   1989  CG2 THR B  95      -1.703  24.088   4.980  1.00 10.00      B   
ATOM   1990  C   THR B  95      -3.873  26.134   4.096  1.00 10.00      B   
ATOM   1991  O   THR B  95      -4.330  26.202   5.235  1.00 10.00      B   
ATOM   1992  N   ALA B  96      -3.625  27.200   3.346  1.00 10.00      B   
ATOM   1993  HN  ALA B  96      -3.273  27.073   2.438  1.00 10.00      B   
ATOM   1994  CA  ALA B  96      -3.861  28.553   3.835  1.00 10.00      B   
ATOM   1995  CB  ALA B  96      -3.309  29.574   2.852  1.00 10.00      B   
ATOM   1996  C   ALA B  96      -5.349  28.794   4.084  1.00 10.00      B   
ATOM   1997  O   ALA B  96      -5.741  29.324   5.129  1.00 10.00      B   
ATOM   1998  N   VAL B  97      -6.173  28.399   3.120  1.00 10.00      B   
ATOM   1999  HN  VAL B  97      -5.799  27.990   2.307  1.00 10.00      B   
ATOM   2000  CA  VAL B  97      -7.615  28.570   3.230  1.00 10.00      B   
ATOM   2001  CB  VAL B  97      -8.321  28.247   1.895  1.00 10.00      B   
ATOM   2002  CG1 VAL B  97      -9.834  28.273   2.056  1.00 10.00      B   
ATOM   2003  CG2 VAL B  97      -7.884  29.224   0.815  1.00 10.00      B   
ATOM   2004  C   VAL B  97      -8.187  27.690   4.337  1.00 10.00      B   
ATOM   2005  O   VAL B  97      -8.973  28.147   5.169  1.00 10.00      B   
ATOM   2006  N   HIS B  98      -7.777  26.433   4.360  1.00 10.00      B   
ATOM   2007  HN  HIS B  98      -7.122  26.123   3.691  1.00 10.00      B   
ATOM   2008  CA  HIS B  98      -8.265  25.502   5.364  1.00 10.00      B   
ATOM   2009  CB  HIS B  98      -8.525  24.118   4.765  1.00 10.00      B   
ATOM   2010  CG  HIS B  98      -9.973  23.859   4.488  1.00 10.00      B   
ATOM   2011  ND1 HIS B  98     -10.564  24.102   3.267  1.00 10.00      B   
ATOM   2012  HD1 HIS B  98     -10.114  24.450   2.466  1.00 10.00      B   
ATOM   2013  CD2 HIS B  98     -10.955  23.385   5.290  1.00 10.00      B   
ATOM   2014  CE1 HIS B  98     -11.844  23.791   3.332  1.00 10.00      B   
ATOM   2015  NE2 HIS B  98     -12.105  23.353   4.547  1.00 10.00      B   
ATOM   2016  HE2 HIS B  98     -12.987  23.049   4.865  1.00 10.00      B   
ATOM   2017  C   HIS B  98      -7.332  25.409   6.562  1.00 10.00      B   
ATOM   2018  O   HIS B  98      -6.790  24.344   6.863  1.00 10.00      B   
ATOM   2019  N   ARG B  99      -7.153  26.532   7.242  1.00 10.00      B   
ATOM   2020  HN  ARG B  99      -7.604  27.347   6.939  1.00 10.00      B   
ATOM   2021  CA  ARG B  99      -6.300  26.589   8.422  1.00 10.00      B   
ATOM   2022  CB  ARG B  99      -5.609  27.951   8.524  1.00 10.00      B   
ATOM   2023  CG  ARG B  99      -6.566  29.128   8.592  1.00 10.00      B   
ATOM   2024  CD  ARG B  99      -6.101  30.168   9.599  1.00 10.00      B   
ATOM   2025  NE  ARG B  99      -4.850  30.813   9.199  1.00 10.00      B   
ATOM   2026  HE  ARG B  99      -4.097  30.228   8.952  1.00 10.00      B   
ATOM   2027  CZ  ARG B  99      -4.675  32.131   9.161  1.00 10.00      B   
ATOM   2028  NH1 ARG B  99      -5.668  32.950   9.485  1.00 10.00      B   
ATOM   2029 HH11 ARG B  99      -5.529  33.984   9.453  1.00 10.00      B   
ATOM   2030 HH12 ARG B  99      -6.594  32.563   9.772  1.00 10.00      B   
ATOM   2031  NH2 ARG B  99      -3.502  32.626   8.795  1.00 10.00      B   
ATOM   2032 HH21 ARG B  99      -3.353  33.657   8.760  1.00 10.00      B   
ATOM   2033 HH22 ARG B  99      -2.719  31.979   8.543  1.00 10.00      B   
ATOM   2034  C   ARG B  99      -7.116  26.310   9.685  1.00 10.00      B   
ATOM   2035  O   ARG B  99      -6.554  26.059  10.752  1.00 10.00      B   
ATOM   2036  N   THR B 100      -8.443  26.351   9.529  1.00 10.00      B   
ATOM   2037  HN  THR B 100      -8.797  26.551   8.639  1.00 10.00      B   
ATOM   2038  CB  THR B 100      -9.798  24.609  10.755  1.00 10.00      B   
ATOM   2039  OG1 THR B 100     -10.895  24.454  11.668  1.00 10.00      B   
ATOM   2040  HG1 THR B 100     -10.559  24.427  12.573  1.00 10.00      B   
ATOM   2041  CG2 THR B 100      -8.638  23.713  11.172  1.00 10.00      B   
ATOM   2042  CA  THR B 100      -9.395  26.108  10.611  1.00 10.00      B   
ATOM   2043  C   THR B 100      -9.019  26.788  11.938  1.00 10.00      B   
ATOM   2044  O   THR B 100      -8.564  26.102  12.877  1.00 10.00      B   
ATOM   2045  OXT THR B 100      -9.191  28.027  12.031  1.00 10.00      B   
END
