# Supplementary material for: Large-scale discovery of protein interactions at residue resolution using co-evolution calculated from genomic sequences
Source: Nat Commun. 2021 Mar 2;12:1396. doi: 10.1038/s41467-021-21636-z (PMC7925567; doi:10.1038/s41467-021-21636-z)
Supplement: Supplementary file 12 — Supplementary Data 10 [file 41467_2021_21636_MOESM12_ESM.zip › supplementary/allpdb1601_HIGA_HIGB/models/haddock_top7_haddock_95w.pdb]

REMARK FILENAME="haddock_95w.pdb0"
REMARK ===============================================================
REMARK HADDOCK run for haddock
REMARK initial structure: haddock_95.pdb
REMARK final NOE weights: unambig 50 amb: 50
REMARK ===============================================================
REMARK            total,bonds,angles,improper,dihe,vdw,elec,air,cdih,coup,rdcs,vean,dani,xpcs,rg
REMARK energies: -365.291, 0, 0, 0, 0, -69.6843, -347.709, 52.1019, 0, 0, 0, 0, 0, 0, 0
REMARK ===============================================================
REMARK            bonds,angles,impropers,dihe,air,cdih,coup,rdcs,vean,dani,xpcs
REMARK rms-dev.: 0,0,0,0,1.73841,0,0, 0, 0, 0, 0
REMARK ===============================================================
REMARK               air,cdih,coup,rdcs,vean,dani,xpcs
REMARK               >0.3,>5,>1,>0,>5,>0.2,>0.2
REMARK violations.: 1, 0, 0, 0, 0, 0, 0
REMARK ===============================================================
REMARK                        CVpartition#,violations,rms
REMARK AIRs cross-validation: 2, 0, NaN
REMARK ===============================================================
REMARK NCS energy: 0
REMARK ===============================================================
REMARK Symmetry energy: 0
REMARK ===============================================================
REMARK Desolvation energy: -21.9085
REMARK Internal energy free molecules: 35957.4
REMARK Internal energy complex: -7253.6
REMARK Binding energy: -43650.3
REMARK ===============================================================
REMARK buried surface area: 2461.92
REMARK ===============================================================
REMARK water - chain1: 0 0 0
REMARK water - chain2: 0 0 0
REMARK water - chain3: 0 0 0
REMARK water - chain4: 0 0 0
REMARK water - chain5: 0 0 0
REMARK water - chain6: 0 0 0
REMARK ===============================================================
REMARK water - water: 0 0 0
REMARK ===============================================================
REMARK DATE:14-May-2020  12:40:36       created by user: he47
REMARK VERSION:1.3
ATOM      1  CB  ALA A   3     -31.406 -16.679  10.740  1.00 10.00      A   
ATOM      2  C   ALA A   3     -31.841 -18.155   8.750  1.00 10.00      A   
ATOM      3  O   ALA A   3     -31.319 -17.306   8.025  1.00 10.00      A   
ATOM      4  N   ALA A   3     -30.637 -19.033  10.728  1.00 10.00      A   
ATOM      5  HT1 ALA A   3     -30.932 -20.014  10.554  1.00 10.00      A   
ATOM      6  HT2 ALA A   3     -30.470 -18.910  11.745  1.00 10.00      A   
ATOM      7  HT3 ALA A   3     -29.748 -18.858  10.217  1.00 10.00      A   
ATOM      8  CA  ALA A   3     -31.689 -18.098  10.266  1.00 10.00      A   
ATOM      9  N   ILE A   4     -32.554 -19.168   8.280  1.00 10.00      A   
ATOM     10  HN  ILE A   4     -32.959 -19.800   8.914  1.00 10.00      A   
ATOM     11  CA  ILE A   4     -32.780 -19.357   6.855  1.00 10.00      A   
ATOM     12  CB  ILE A   4     -33.409 -20.734   6.551  1.00 10.00      A   
ATOM     13  CG1 ILE A   4     -34.670 -20.961   7.393  1.00 10.00      A   
ATOM     14  CG2 ILE A   4     -32.393 -21.843   6.782  1.00 10.00      A   
ATOM     15  CD1 ILE A   4     -35.451 -22.198   7.004  1.00 10.00      A   
ATOM     16  C   ILE A   4     -33.677 -18.259   6.297  1.00 10.00      A   
ATOM     17  O   ILE A   4     -34.575 -17.776   6.993  1.00 10.00      A   
ATOM     18  N   ALA A   5     -33.407 -17.861   5.051  1.00 10.00      A   
ATOM     19  HN  ALA A   5     -32.669 -18.293   4.571  1.00 10.00      A   
ATOM     20  CA  ALA A   5     -34.171 -16.819   4.356  1.00 10.00      A   
ATOM     21  CB  ALA A   5     -35.652 -17.159   4.271  1.00 10.00      A   
ATOM     22  C   ALA A   5     -33.947 -15.420   4.936  1.00 10.00      A   
ATOM     23  O   ALA A   5     -33.650 -14.485   4.201  1.00 10.00      A   
ATOM     24  N   ASP A   6     -34.077 -15.289   6.252  1.00 10.00      A   
ATOM     25  HN  ASP A   6     -34.312 -16.084   6.783  1.00 10.00      A   
ATOM     26  CA  ASP A   6     -33.904 -14.007   6.935  1.00 10.00      A   
ATOM     27  CB  ASP A   6     -34.061 -14.172   8.447  1.00 10.00      A   
ATOM     28  CG  ASP A   6     -35.212 -13.354   9.003  1.00 10.00      A   
ATOM     29  OD1 ASP A   6     -35.125 -12.110   8.986  1.00 10.00      A   
ATOM     30  OD2 ASP A   6     -36.208 -13.957   9.466  1.00 10.00      A   
ATOM     31  C   ASP A   6     -32.561 -13.353   6.614  1.00 10.00      A   
ATOM     32  O   ASP A   6     -32.513 -12.197   6.188  1.00 10.00      A   
ATOM     33  N   ILE A   7     -31.475 -14.094   6.817  1.00 10.00      A   
ATOM     34  HN  ILE A   7     -31.575 -15.009   7.158  1.00 10.00      A   
ATOM     35  CA  ILE A   7     -30.136 -13.578   6.547  1.00 10.00      A   
ATOM     36  CB  ILE A   7     -29.040 -14.567   7.008  1.00 10.00      A   
ATOM     37  CG1 ILE A   7     -29.116 -14.768   8.525  1.00 10.00      A   
ATOM     38  CG2 ILE A   7     -27.653 -14.078   6.610  1.00 10.00      A   
ATOM     39  CD1 ILE A   7     -28.133 -15.791   9.053  1.00 10.00      A   
ATOM     40  C   ILE A   7     -29.963 -13.277   5.060  1.00 10.00      A   
ATOM     41  O   ILE A   7     -29.352 -12.276   4.677  1.00 10.00      A   
ATOM     42  N   LEU A   8     -30.536 -14.137   4.230  1.00 10.00      A   
ATOM     43  HN  LEU A   8     -31.043 -14.888   4.597  1.00 10.00      A   
ATOM     44  CA  LEU A   8     -30.448 -13.981   2.787  1.00 10.00      A   
ATOM     45  CB  LEU A   8     -31.008 -15.213   2.078  1.00 10.00      A   
ATOM     46  CG  LEU A   8     -30.346 -16.552   2.413  1.00 10.00      A   
ATOM     47  CD1 LEU A   8     -30.908 -17.659   1.531  1.00 10.00      A   
ATOM     48  CD2 LEU A   8     -28.828 -16.462   2.284  1.00 10.00      A   
ATOM     49  C   LEU A   8     -31.190 -12.730   2.336  1.00 10.00      A   
ATOM     50  O   LEU A   8     -30.706 -11.982   1.484  1.00 10.00      A   
ATOM     51  N   GLN A   9     -32.357 -12.503   2.927  1.00 10.00      A   
ATOM     52  HN  GLN A   9     -32.684 -13.144   3.599  1.00 10.00      A   
ATOM     53  CA  GLN A   9     -33.177 -11.346   2.603  1.00 10.00      A   
ATOM     54  CB  GLN A   9     -34.500 -11.398   3.369  1.00 10.00      A   
ATOM     55  CG  GLN A   9     -35.517 -10.367   2.913  1.00 10.00      A   
ATOM     56  CD  GLN A   9     -35.924 -10.560   1.467  1.00 10.00      A   
ATOM     57  OE1 GLN A   9     -36.890 -11.264   1.171  1.00 10.00      A   
ATOM     58  NE2 GLN A   9     -35.192  -9.934   0.559  1.00 10.00      A   
ATOM     59 HE21 GLN A   9     -34.440  -9.383   0.868  1.00 10.00      A   
ATOM     60 HE22 GLN A   9     -35.426 -10.047  -0.388  1.00 10.00      A   
ATOM     61  C   GLN A   9     -32.439 -10.055   2.926  1.00 10.00      A   
ATOM     62  O   GLN A   9     -32.391  -9.134   2.107  1.00 10.00      A   
ATOM     63  N   ALA A  10     -31.859  -9.999   4.119  1.00 10.00      A   
ATOM     64  HN  ALA A  10     -31.941 -10.766   4.728  1.00 10.00      A   
ATOM     65  CA  ALA A  10     -31.110  -8.826   4.551  1.00 10.00      A   
ATOM     66  CB  ALA A  10     -30.646  -8.987   5.989  1.00 10.00      A   
ATOM     67  C   ALA A  10     -29.921  -8.591   3.627  1.00 10.00      A   
ATOM     68  O   ALA A  10     -29.631  -7.454   3.245  1.00 10.00      A   
ATOM     69  N   GLY A  11     -29.247  -9.677   3.257  1.00 10.00      A   
ATOM     70  HN  GLY A  11     -29.524 -10.556   3.602  1.00 10.00      A   
ATOM     71  CA  GLY A  11     -28.112  -9.580   2.367  1.00 10.00      A   
ATOM     72  C   GLY A  11     -28.511  -9.011   1.021  1.00 10.00      A   
ATOM     73  O   GLY A  11     -27.812  -8.163   0.465  1.00 10.00      A   
ATOM     74  N   GLU A  12     -29.656  -9.464   0.510  1.00 10.00      A   
ATOM     75  HN  GLU A  12     -30.172 -10.132   1.014  1.00 10.00      A   
ATOM     76  CA  GLU A  12     -30.168  -8.997  -0.776  1.00 10.00      A   
ATOM     77  CB  GLU A  12     -31.435  -9.757  -1.164  1.00 10.00      A   
ATOM     78  CG  GLU A  12     -31.182 -11.170  -1.659  1.00 10.00      A   
ATOM     79  CD  GLU A  12     -32.443 -11.844  -2.156  1.00 10.00      A   
ATOM     80  OE1 GLU A  12     -33.105 -11.281  -3.055  1.00 10.00      A   
ATOM     81  OE2 GLU A  12     -32.771 -12.944  -1.664  1.00 10.00      A   
ATOM     82  C   GLU A  12     -30.452  -7.499  -0.739  1.00 10.00      A   
ATOM     83  O   GLU A  12     -30.209  -6.787  -1.714  1.00 10.00      A   
ATOM     84  N   LYS A  13     -30.960  -7.029   0.393  1.00 10.00      A   
ATOM     85  HN  LYS A  13     -31.132  -7.652   1.134  1.00 10.00      A   
ATOM     86  CA  LYS A  13     -31.272  -5.617   0.565  1.00 10.00      A   
ATOM     87  CB  LYS A  13     -32.006  -5.390   1.886  1.00 10.00      A   
ATOM     88  CG  LYS A  13     -33.342  -6.105   1.966  1.00 10.00      A   
ATOM     89  CD  LYS A  13     -34.025  -5.854   3.295  1.00 10.00      A   
ATOM     90  CE  LYS A  13     -35.381  -6.532   3.350  1.00 10.00      A   
ATOM     91  NZ  LYS A  13     -36.139  -6.142   4.565  1.00 10.00      A   
ATOM     92  HZ1 LYS A  13     -36.312  -5.116   4.565  1.00 10.00      A   
ATOM     93  HZ2 LYS A  13     -35.600  -6.391   5.418  1.00 10.00      A   
ATOM     94  HZ3 LYS A  13     -37.055  -6.636   4.593  1.00 10.00      A   
ATOM     95  C   LYS A  13     -29.999  -4.779   0.507  1.00 10.00      A   
ATOM     96  O   LYS A  13     -29.955  -3.738  -0.148  1.00 10.00      A   
ATOM     97  N   LEU A  14     -28.958  -5.257   1.176  1.00 10.00      A   
ATOM     98  HN  LEU A  14     -29.059  -6.095   1.678  1.00 10.00      A   
ATOM     99  CA  LEU A  14     -27.675  -4.567   1.192  1.00 10.00      A   
ATOM    100  CB  LEU A  14     -26.730  -5.208   2.208  1.00 10.00      A   
ATOM    101  CG  LEU A  14     -27.198  -5.206   3.665  1.00 10.00      A   
ATOM    102  CD1 LEU A  14     -26.201  -5.945   4.542  1.00 10.00      A   
ATOM    103  CD2 LEU A  14     -27.404  -3.783   4.166  1.00 10.00      A   
ATOM    104  C   LEU A  14     -27.047  -4.595  -0.198  1.00 10.00      A   
ATOM    105  O   LEU A  14     -26.383  -3.644  -0.613  1.00 10.00      A   
ATOM    106  N   THR A  15     -27.282  -5.688  -0.914  1.00 10.00      A   
ATOM    107  HN  THR A  15     -27.821  -6.405  -0.519  1.00 10.00      A   
ATOM    108  CA  THR A  15     -26.759  -5.857  -2.265  1.00 10.00      A   
ATOM    109  CB  THR A  15     -27.049  -7.281  -2.797  1.00 10.00      A   
ATOM    110  OG1 THR A  15     -26.547  -8.258  -1.869  1.00 10.00      A   
ATOM    111  HG1 THR A  15     -26.876  -8.061  -0.978  1.00 10.00      A   
ATOM    112  CG2 THR A  15     -26.398  -7.501  -4.153  1.00 10.00      A   
ATOM    113  C   THR A  15     -27.380  -4.823  -3.207  1.00 10.00      A   
ATOM    114  O   THR A  15     -26.755  -4.389  -4.177  1.00 10.00      A   
ATOM    115  N   ALA A  16     -28.609  -4.425  -2.904  1.00 10.00      A   
ATOM    116  HN  ALA A  16     -29.055  -4.808  -2.118  1.00 10.00      A   
ATOM    117  CA  ALA A  16     -29.313  -3.443  -3.709  1.00 10.00      A   
ATOM    118  CB  ALA A  16     -30.802  -3.470  -3.396  1.00 10.00      A   
ATOM    119  C   ALA A  16     -28.740  -2.052  -3.472  1.00 10.00      A   
ATOM    120  O   ALA A  16     -28.734  -1.213  -4.372  1.00 10.00      A   
ATOM    121  N   VAL A  17     -28.245  -1.823  -2.259  1.00 10.00      A   
ATOM    122  HN  VAL A  17     -28.268  -2.541  -1.593  1.00 10.00      A   
ATOM    123  CA  VAL A  17     -27.663  -0.537  -1.893  1.00 10.00      A   
ATOM    124  CB  VAL A  17     -27.560  -0.385  -0.358  1.00 10.00      A   
ATOM    125  CG1 VAL A  17     -26.993   0.978   0.015  1.00 10.00      A   
ATOM    126  CG2 VAL A  17     -28.915  -0.599   0.300  1.00 10.00      A   
ATOM    127  C   VAL A  17     -26.272  -0.386  -2.499  1.00 10.00      A   
ATOM    128  O   VAL A  17     -25.963   0.627  -3.129  1.00 10.00      A   
ATOM    129  N   ALA A  18     -25.440  -1.400  -2.308  1.00 10.00      A   
ATOM    130  HN  ALA A  18     -25.752  -2.187  -1.808  1.00 10.00      A   
ATOM    131  CA  ALA A  18     -24.083  -1.385  -2.829  1.00 10.00      A   
ATOM    132  CB  ALA A  18     -23.079  -1.534  -1.699  1.00 10.00      A   
ATOM    133  C   ALA A  18     -23.889  -2.490  -3.861  1.00 10.00      A   
ATOM    134  O   ALA A  18     -23.704  -3.651  -3.508  1.00 10.00      A   
ATOM    135  N   PRO A  19     -23.916  -2.135  -5.152  1.00 10.00      A   
ATOM    136  CA  PRO A  19     -23.754  -3.103  -6.246  1.00 10.00      A   
ATOM    137  CB  PRO A  19     -23.880  -2.246  -7.512  1.00 10.00      A   
ATOM    138  CG  PRO A  19     -23.613  -0.849  -7.066  1.00 10.00      A   
ATOM    139  CD  PRO A  19     -24.115  -0.765  -5.655  1.00 10.00      A   
ATOM    140  C   PRO A  19     -22.396  -3.812  -6.212  1.00 10.00      A   
ATOM    141  O   PRO A  19     -22.265  -4.948  -6.675  1.00 10.00      A   
ATOM    142  N   PHE A  20     -21.400  -3.147  -5.640  1.00 10.00      A   
ATOM    143  HN  PHE A  20     -21.576  -2.260  -5.267  1.00 10.00      A   
ATOM    144  CA  PHE A  20     -20.054  -3.699  -5.545  1.00 10.00      A   
ATOM    145  CB  PHE A  20     -19.018  -2.582  -5.360  1.00 10.00      A   
ATOM    146  CG  PHE A  20     -19.281  -1.664  -4.195  1.00 10.00      A   
ATOM    147  CD1 PHE A  20     -18.730  -1.924  -2.953  1.00 10.00      A   
ATOM    148  CD2 PHE A  20     -20.074  -0.538  -4.346  1.00 10.00      A   
ATOM    149  CE1 PHE A  20     -18.963  -1.080  -1.883  1.00 10.00      A   
ATOM    150  CE2 PHE A  20     -20.312   0.309  -3.280  1.00 10.00      A   
ATOM    151  CZ  PHE A  20     -19.755   0.038  -2.047  1.00 10.00      A   
ATOM    152  C   PHE A  20     -19.945  -4.733  -4.424  1.00 10.00      A   
ATOM    153  O   PHE A  20     -18.984  -5.502  -4.372  1.00 10.00      A   
ATOM    154  N   LEU A  21     -20.942  -4.764  -3.547  1.00 10.00      A   
ATOM    155  HN  LEU A  21     -21.698  -4.147  -3.659  1.00 10.00      A   
ATOM    156  CA  LEU A  21     -20.950  -5.703  -2.426  1.00 10.00      A   
ATOM    157  CB  LEU A  21     -22.090  -5.387  -1.451  1.00 10.00      A   
ATOM    158  CG  LEU A  21     -22.057  -6.125  -0.108  1.00 10.00      A   
ATOM    159  CD1 LEU A  21     -20.864  -5.678   0.728  1.00 10.00      A   
ATOM    160  CD2 LEU A  21     -23.360  -5.926   0.654  1.00 10.00      A   
ATOM    161  C   LEU A  21     -21.064  -7.141  -2.921  1.00 10.00      A   
ATOM    162  O   LEU A  21     -20.559  -8.070  -2.291  1.00 10.00      A   
ATOM    163  N   ALA A  22     -21.711  -7.314  -4.066  1.00 10.00      A   
ATOM    164  HN  ALA A  22     -22.072  -6.532  -4.534  1.00 10.00      A   
ATOM    165  CA  ALA A  22     -21.887  -8.635  -4.651  1.00 10.00      A   
ATOM    166  CB  ALA A  22     -23.261  -8.754  -5.295  1.00 10.00      A   
ATOM    167  C   ALA A  22     -20.793  -8.915  -5.676  1.00 10.00      A   
ATOM    168  O   ALA A  22     -20.820  -9.930  -6.374  1.00 10.00      A   
ATOM    169  N   GLY A  23     -19.835  -8.008  -5.764  1.00 10.00      A   
ATOM    170  HN  GLY A  23     -19.866  -7.216  -5.186  1.00 10.00      A   
ATOM    171  CA  GLY A  23     -18.745  -8.172  -6.701  1.00 10.00      A   
ATOM    172  C   GLY A  23     -18.499  -6.930  -7.533  1.00 10.00      A   
ATOM    173  O   GLY A  23     -19.438  -6.305  -8.033  1.00 10.00      A   
ATOM    174  N   ILE A  24     -17.236  -6.568  -7.677  1.00 10.00      A   
ATOM    175  HN  ILE A  24     -16.532  -7.107  -7.252  1.00 10.00      A   
ATOM    176  CA  ILE A  24     -16.854  -5.404  -8.462  1.00 10.00      A   
ATOM    177  CB  ILE A  24     -15.566  -4.757  -7.913  1.00 10.00      A   
ATOM    178  CG1 ILE A  24     -15.736  -4.400  -6.433  1.00 10.00      A   
ATOM    179  CG2 ILE A  24     -15.201  -3.522  -8.726  1.00 10.00      A   
ATOM    180  CD1 ILE A  24     -14.457  -3.948  -5.760  1.00 10.00      A   
ATOM    181  C   ILE A  24     -16.623  -5.828  -9.907  1.00 10.00      A   
ATOM    182  O   ILE A  24     -15.766  -6.668 -10.183  1.00 10.00      A   
ATOM    183  N   GLN A  25     -17.390  -5.262 -10.825  1.00 10.00      A   
ATOM    184  HN  GLN A  25     -18.064  -4.599 -10.549  1.00 10.00      A   
ATOM    185  CA  GLN A  25     -17.264  -5.615 -12.233  1.00 10.00      A   
ATOM    186  CB  GLN A  25     -18.603  -6.098 -12.794  1.00 10.00      A   
ATOM    187  CG  GLN A  25     -19.091  -7.406 -12.190  1.00 10.00      A   
ATOM    188  CD  GLN A  25     -18.082  -8.530 -12.331  1.00 10.00      A   
ATOM    189  OE1 GLN A  25     -17.308  -8.578 -13.290  1.00 10.00      A   
ATOM    190  NE2 GLN A  25     -18.095  -9.449 -11.383  1.00 10.00      A   
ATOM    191 HE21 GLN A  25     -18.749  -9.356 -10.656  1.00 10.00      A   
ATOM    192 HE22 GLN A  25     -17.447 -10.181 -11.434  1.00 10.00      A   
ATOM    193  C   GLN A  25     -16.717  -4.472 -13.078  1.00 10.00      A   
ATOM    194  O   GLN A  25     -16.216  -4.699 -14.176  1.00 10.00      A   
ATOM    195  N   ASN A  26     -16.810  -3.251 -12.575  1.00 10.00      A   
ATOM    196  HN  ASN A  26     -17.204  -3.122 -11.687  1.00 10.00      A   
ATOM    197  CA  ASN A  26     -16.320  -2.094 -13.318  1.00 10.00      A   
ATOM    198  CB  ASN A  26     -17.448  -1.399 -14.093  1.00 10.00      A   
ATOM    199  CG  ASN A  26     -18.577  -0.872 -13.223  1.00 10.00      A   
ATOM    200  OD1 ASN A  26     -18.367  -0.431 -12.093  1.00 10.00      A   
ATOM    201  ND2 ASN A  26     -19.789  -0.913 -13.750  1.00 10.00      A   
ATOM    202 HD21 ASN A  26     -19.887  -1.279 -14.659  1.00 10.00      A   
ATOM    203 HD22 ASN A  26     -20.540  -0.576 -13.219  1.00 10.00      A   
ATOM    204  C   ASN A  26     -15.572  -1.111 -12.429  1.00 10.00      A   
ATOM    205  O   ASN A  26     -15.560  -1.255 -11.203  1.00 10.00      A   
ATOM    206  N   GLU A  27     -14.959  -0.109 -13.059  1.00 10.00      A   
ATOM    207  HN  GLU A  27     -15.019  -0.052 -14.038  1.00 10.00      A   
ATOM    208  CA  GLU A  27     -14.195   0.906 -12.343  1.00 10.00      A   
ATOM    209  CB  GLU A  27     -13.500   1.857 -13.317  1.00 10.00      A   
ATOM    210  CG  GLU A  27     -12.298   1.262 -14.030  1.00 10.00      A   
ATOM    211  CD  GLU A  27     -11.623   2.265 -14.942  1.00 10.00      A   
ATOM    212  OE1 GLU A  27     -11.885   2.235 -16.163  1.00 10.00      A   
ATOM    213  OE2 GLU A  27     -10.846   3.103 -14.438  1.00 10.00      A   
ATOM    214  C   GLU A  27     -15.068   1.694 -11.375  1.00 10.00      A   
ATOM    215  O   GLU A  27     -14.627   2.023 -10.276  1.00 10.00      A   
ATOM    216  N   GLU A  28     -16.302   1.989 -11.783  1.00 10.00      A   
ATOM    217  HN  GLU A  28     -16.593   1.696 -12.672  1.00 10.00      A   
ATOM    218  CA  GLU A  28     -17.232   2.738 -10.941  1.00 10.00      A   
ATOM    219  CB  GLU A  28     -18.595   2.857 -11.620  1.00 10.00      A   
ATOM    220  CG  GLU A  28     -18.621   3.807 -12.804  1.00 10.00      A   
ATOM    221  CD  GLU A  28     -19.976   3.853 -13.472  1.00 10.00      A   
ATOM    222  OE1 GLU A  28     -20.897   4.476 -12.911  1.00 10.00      A   
ATOM    223  OE2 GLU A  28     -20.130   3.257 -14.558  1.00 10.00      A   
ATOM    224  C   GLU A  28     -17.393   2.073  -9.582  1.00 10.00      A   
ATOM    225  O   GLU A  28     -17.189   2.700  -8.547  1.00 10.00      A   
ATOM    226  N   GLN A  29     -17.736   0.791  -9.602  1.00 10.00      A   
ATOM    227  HN  GLN A  29     -17.864   0.346 -10.470  1.00 10.00      A   
ATOM    228  CA  GLN A  29     -17.922   0.020  -8.379  1.00 10.00      A   
ATOM    229  CB  GLN A  29     -18.383  -1.398  -8.710  1.00 10.00      A   
ATOM    230  CG  GLN A  29     -19.861  -1.505  -9.046  1.00 10.00      A   
ATOM    231  CD  GLN A  29     -20.151  -2.589 -10.065  1.00 10.00      A   
ATOM    232  OE1 GLN A  29     -19.388  -3.546 -10.210  1.00 10.00      A   
ATOM    233  NE2 GLN A  29     -21.262  -2.452 -10.770  1.00 10.00      A   
ATOM    234 HE21 GLN A  29     -21.826  -1.671 -10.599  1.00 10.00      A   
ATOM    235 HE22 GLN A  29     -21.481  -3.144 -11.433  1.00 10.00      A   
ATOM    236  C   GLN A  29     -16.639  -0.019  -7.558  1.00 10.00      A   
ATOM    237  O   GLN A  29     -16.675  -0.022  -6.326  1.00 10.00      A   
ATOM    238  N   TYR A  30     -15.506  -0.050  -8.249  1.00 10.00      A   
ATOM    239  HN  TYR A  30     -15.544  -0.067  -9.230  1.00 10.00      A   
ATOM    240  CA  TYR A  30     -14.210  -0.068  -7.587  1.00 10.00      A   
ATOM    241  CB  TYR A  30     -13.090  -0.286  -8.608  1.00 10.00      A   
ATOM    242  CG  TYR A  30     -11.699  -0.018  -8.078  1.00 10.00      A   
ATOM    243  CD1 TYR A  30     -11.134  -0.823  -7.095  1.00 10.00      A   
ATOM    244  CD2 TYR A  30     -10.948   1.042  -8.567  1.00 10.00      A   
ATOM    245  CE1 TYR A  30      -9.860  -0.575  -6.616  1.00 10.00      A   
ATOM    246  CE2 TYR A  30      -9.676   1.296  -8.095  1.00 10.00      A   
ATOM    247  CZ  TYR A  30      -9.136   0.486  -7.122  1.00 10.00      A   
ATOM    248  OH  TYR A  30      -7.870   0.746  -6.650  1.00 10.00      A   
ATOM    249  HH  TYR A  30      -7.347  -0.074  -6.634  1.00 10.00      A   
ATOM    250  C   TYR A  30     -13.994   1.230  -6.810  1.00 10.00      A   
ATOM    251  O   TYR A  30     -13.590   1.211  -5.647  1.00 10.00      A   
ATOM    252  N   THR A  31     -14.280   2.356  -7.455  1.00 10.00      A   
ATOM    253  HN  THR A  31     -14.595   2.312  -8.387  1.00 10.00      A   
ATOM    254  CA  THR A  31     -14.132   3.656  -6.819  1.00 10.00      A   
ATOM    255  CB  THR A  31     -14.316   4.800  -7.835  1.00 10.00      A   
ATOM    256  OG1 THR A  31     -13.703   4.432  -9.080  1.00 10.00      A   
ATOM    257  HG1 THR A  31     -12.762   4.266  -8.938  1.00 10.00      A   
ATOM    258  CG2 THR A  31     -13.671   6.079  -7.323  1.00 10.00      A   
ATOM    259  C   THR A  31     -15.137   3.803  -5.674  1.00 10.00      A   
ATOM    260  O   THR A  31     -14.830   4.393  -4.638  1.00 10.00      A   
ATOM    261  N   GLN A  32     -16.334   3.242  -5.859  1.00 10.00      A   
ATOM    262  HN  GLN A  32     -16.527   2.796  -6.714  1.00 10.00      A   
ATOM    263  CA  GLN A  32     -17.371   3.293  -4.831  1.00 10.00      A   
ATOM    264  CB  GLN A  32     -18.686   2.704  -5.344  1.00 10.00      A   
ATOM    265  CG  GLN A  32     -19.295   3.457  -6.511  1.00 10.00      A   
ATOM    266  CD  GLN A  32     -20.649   2.910  -6.917  1.00 10.00      A   
ATOM    267  OE1 GLN A  32     -20.946   1.730  -6.718  1.00 10.00      A   
ATOM    268  NE2 GLN A  32     -21.475   3.761  -7.498  1.00 10.00      A   
ATOM    269 HE21 GLN A  32     -21.167   4.684  -7.636  1.00 10.00      A   
ATOM    270 HE22 GLN A  32     -22.359   3.438  -7.772  1.00 10.00      A   
ATOM    271  C   GLN A  32     -16.919   2.533  -3.589  1.00 10.00      A   
ATOM    272  O   GLN A  32     -17.175   2.956  -2.458  1.00 10.00      A   
ATOM    273  N   ALA A  33     -16.249   1.404  -3.810  1.00 10.00      A   
ATOM    274  HN  ALA A  33     -16.101   1.109  -4.735  1.00 10.00      A   
ATOM    275  CA  ALA A  33     -15.738   0.591  -2.715  1.00 10.00      A   
ATOM    276  CB  ALA A  33     -15.109  -0.684  -3.254  1.00 10.00      A   
ATOM    277  C   ALA A  33     -14.719   1.392  -1.916  1.00 10.00      A   
ATOM    278  O   ALA A  33     -14.675   1.319  -0.685  1.00 10.00      A   
ATOM    279  N   LEU A  34     -13.913   2.172  -2.633  1.00 10.00      A   
ATOM    280  HN  LEU A  34     -14.000   2.174  -3.611  1.00 10.00      A   
ATOM    281  CA  LEU A  34     -12.905   3.014  -2.010  1.00 10.00      A   
ATOM    282  CB  LEU A  34     -12.022   3.678  -3.070  1.00 10.00      A   
ATOM    283  CG  LEU A  34     -11.211   2.741  -3.969  1.00 10.00      A   
ATOM    284  CD1 LEU A  34     -10.502   3.531  -5.056  1.00 10.00      A   
ATOM    285  CD2 LEU A  34     -10.210   1.937  -3.151  1.00 10.00      A   
ATOM    286  C   LEU A  34     -13.576   4.074  -1.149  1.00 10.00      A   
ATOM    287  O   LEU A  34     -13.129   4.356  -0.041  1.00 10.00      A   
ATOM    288  N   GLU A  35     -14.662   4.648  -1.665  1.00 10.00      A   
ATOM    289  HN  GLU A  35     -14.961   4.384  -2.562  1.00 10.00      A   
ATOM    290  CA  GLU A  35     -15.413   5.667  -0.939  1.00 10.00      A   
ATOM    291  CB  GLU A  35     -16.581   6.184  -1.783  1.00 10.00      A   
ATOM    292  CG  GLU A  35     -16.189   7.139  -2.897  1.00 10.00      A   
ATOM    293  CD  GLU A  35     -17.382   7.570  -3.728  1.00 10.00      A   
ATOM    294  OE1 GLU A  35     -17.627   6.958  -4.789  1.00 10.00      A   
ATOM    295  OE2 GLU A  35     -18.083   8.527  -3.332  1.00 10.00      A   
ATOM    296  C   GLU A  35     -15.950   5.093   0.367  1.00 10.00      A   
ATOM    297  O   GLU A  35     -15.906   5.745   1.412  1.00 10.00      A   
ATOM    298  N   LEU A  36     -16.447   3.866   0.295  1.00 10.00      A   
ATOM    299  HN  LEU A  36     -16.443   3.403  -0.573  1.00 10.00      A   
ATOM    300  CA  LEU A  36     -17.001   3.188   1.456  1.00 10.00      A   
ATOM    301  CB  LEU A  36     -17.699   1.893   1.030  1.00 10.00      A   
ATOM    302  CG  LEU A  36     -18.493   1.165   2.117  1.00 10.00      A   
ATOM    303  CD1 LEU A  36     -19.805   1.884   2.394  1.00 10.00      A   
ATOM    304  CD2 LEU A  36     -18.739  -0.282   1.724  1.00 10.00      A   
ATOM    305  C   LEU A  36     -15.921   2.886   2.492  1.00 10.00      A   
ATOM    306  O   LEU A  36     -16.053   3.257   3.661  1.00 10.00      A   
ATOM    307  N   VAL A  37     -14.848   2.230   2.056  1.00 10.00      A   
ATOM    308  HN  VAL A  37     -14.789   1.987   1.107  1.00 10.00      A   
ATOM    309  CA  VAL A  37     -13.755   1.865   2.955  1.00 10.00      A   
ATOM    310  CB  VAL A  37     -12.699   0.948   2.282  1.00 10.00      A   
ATOM    311  CG1 VAL A  37     -11.925   1.670   1.188  1.00 10.00      A   
ATOM    312  CG2 VAL A  37     -11.751   0.351   3.313  1.00 10.00      A   
ATOM    313  C   VAL A  37     -13.094   3.093   3.587  1.00 10.00      A   
ATOM    314  O   VAL A  37     -12.718   3.066   4.752  1.00 10.00      A   
ATOM    315  N   ASP A  38     -12.986   4.172   2.823  1.00 10.00      A   
ATOM    316  HN  ASP A  38     -13.325   4.138   1.902  1.00 10.00      A   
ATOM    317  CA  ASP A  38     -12.372   5.407   3.306  1.00 10.00      A   
ATOM    318  CB  ASP A  38     -12.157   6.379   2.140  1.00 10.00      A   
ATOM    319  CG  ASP A  38     -11.923   7.813   2.574  1.00 10.00      A   
ATOM    320  OD1 ASP A  38     -12.914   8.561   2.724  1.00 10.00      A   
ATOM    321  OD2 ASP A  38     -10.751   8.207   2.745  1.00 10.00      A   
ATOM    322  C   ASP A  38     -13.213   6.059   4.399  1.00 10.00      A   
ATOM    323  O   ASP A  38     -12.693   6.455   5.445  1.00 10.00      A   
ATOM    324  N   HIS A  39     -14.518   6.144   4.163  1.00 10.00      A   
ATOM    325  HN  HIS A  39     -14.876   5.789   3.318  1.00 10.00      A   
ATOM    326  CA  HIS A  39     -15.430   6.755   5.127  1.00 10.00      A   
ATOM    327  CB  HIS A  39     -16.814   6.989   4.510  1.00 10.00      A   
ATOM    328  CG  HIS A  39     -17.746   7.759   5.396  1.00 10.00      A   
ATOM    329  ND1 HIS A  39     -17.528   9.072   5.757  1.00 10.00      A   
ATOM    330  HD1 HIS A  39     -16.767   9.631   5.472  1.00 10.00      A   
ATOM    331  CD2 HIS A  39     -18.901   7.392   6.001  1.00 10.00      A   
ATOM    332  CE1 HIS A  39     -18.508   9.478   6.543  1.00 10.00      A   
ATOM    333  NE2 HIS A  39     -19.353   8.479   6.706  1.00 10.00      A   
ATOM    334  HE2 HIS A  39     -20.177   8.513   7.247  1.00 10.00      A   
ATOM    335  C   HIS A  39     -15.547   5.924   6.402  1.00 10.00      A   
ATOM    336  O   HIS A  39     -15.703   6.470   7.494  1.00 10.00      A   
ATOM    337  N   LEU A  40     -15.469   4.609   6.263  1.00 10.00      A   
ATOM    338  HN  LEU A  40     -15.342   4.226   5.368  1.00 10.00      A   
ATOM    339  CA  LEU A  40     -15.571   3.721   7.411  1.00 10.00      A   
ATOM    340  CB  LEU A  40     -16.131   2.358   7.004  1.00 10.00      A   
ATOM    341  CG  LEU A  40     -17.551   2.362   6.432  1.00 10.00      A   
ATOM    342  CD1 LEU A  40     -17.979   0.956   6.044  1.00 10.00      A   
ATOM    343  CD2 LEU A  40     -18.530   2.969   7.425  1.00 10.00      A   
ATOM    344  C   LEU A  40     -14.232   3.569   8.120  1.00 10.00      A   
ATOM    345  O   LEU A  40     -14.187   3.239   9.303  1.00 10.00      A   
ATOM    346  N   LEU A  41     -13.149   3.831   7.395  1.00 10.00      A   
ATOM    347  HN  LEU A  41     -13.260   4.084   6.451  1.00 10.00      A   
ATOM    348  CA  LEU A  41     -11.797   3.729   7.942  1.00 10.00      A   
ATOM    349  CB  LEU A  41     -10.764   4.090   6.869  1.00 10.00      A   
ATOM    350  CG  LEU A  41      -9.298   3.798   7.199  1.00 10.00      A   
ATOM    351  CD1 LEU A  41      -9.054   2.301   7.279  1.00 10.00      A   
ATOM    352  CD2 LEU A  41      -8.385   4.434   6.165  1.00 10.00      A   
ATOM    353  C   LEU A  41     -11.621   4.634   9.157  1.00 10.00      A   
ATOM    354  O   LEU A  41     -11.009   4.247  10.151  1.00 10.00      A   
ATOM    355  N   LEU A  42     -12.169   5.834   9.074  1.00 10.00      A   
ATOM    356  HN  LEU A  42     -12.648   6.084   8.255  1.00 10.00      A   
ATOM    357  CA  LEU A  42     -12.078   6.794  10.164  1.00 10.00      A   
ATOM    358  CB  LEU A  42     -11.719   8.180   9.627  1.00 10.00      A   
ATOM    359  CG  LEU A  42     -10.321   8.318   9.025  1.00 10.00      A   
ATOM    360  CD1 LEU A  42     -10.158   9.672   8.361  1.00 10.00      A   
ATOM    361  CD2 LEU A  42      -9.259   8.115  10.092  1.00 10.00      A   
ATOM    362  C   LEU A  42     -13.380   6.849  10.954  1.00 10.00      A   
ATOM    363  O   LEU A  42     -13.629   7.796  11.699  1.00 10.00      A   
ATOM    364  N   ASN A  43     -14.202   5.821  10.796  1.00 10.00      A   
ATOM    365  HN  ASN A  43     -13.937   5.084  10.204  1.00 10.00      A   
ATOM    366  CA  ASN A  43     -15.484   5.753  11.489  1.00 10.00      A   
ATOM    367  CB  ASN A  43     -16.630   5.723  10.475  1.00 10.00      A   
ATOM    368  CG  ASN A  43     -17.693   6.768  10.748  1.00 10.00      A   
ATOM    369  OD1 ASN A  43     -17.883   7.201  11.881  1.00 10.00      A   
ATOM    370  ND2 ASN A  43     -18.400   7.174   9.706  1.00 10.00      A   
ATOM    371 HD21 ASN A  43     -18.201   6.783   8.834  1.00 10.00      A   
ATOM    372 HD22 ASN A  43     -19.096   7.847   9.854  1.00 10.00      A   
ATOM    373  C   ASN A  43     -15.551   4.513  12.374  1.00 10.00      A   
ATOM    374  O   ASN A  43     -15.593   4.613  13.601  1.00 10.00      A   
ATOM    375  N   ASP A  44     -15.550   3.350  11.736  1.00 10.00      A   
ATOM    376  HN  ASP A  44     -15.491   3.345  10.757  1.00 10.00      A   
ATOM    377  CA  ASP A  44     -15.605   2.073  12.437  1.00 10.00      A   
ATOM    378  CB  ASP A  44     -17.053   1.612  12.630  1.00 10.00      A   
ATOM    379  CG  ASP A  44     -17.182   0.425  13.570  1.00 10.00      A   
ATOM    380  OD1 ASP A  44     -17.970   0.514  14.537  1.00 10.00      A   
ATOM    381  OD2 ASP A  44     -16.500  -0.602  13.356  1.00 10.00      A   
ATOM    382  C   ASP A  44     -14.827   1.032  11.645  1.00 10.00      A   
ATOM    383  O   ASP A  44     -15.373   0.382  10.748  1.00 10.00      A   
ATOM    384  N   PRO A  45     -13.534   0.881  11.952  1.00 10.00      A   
ATOM    385  CA  PRO A  45     -12.664  -0.072  11.272  1.00 10.00      A   
ATOM    386  CB  PRO A  45     -11.286   0.552  11.475  1.00 10.00      A   
ATOM    387  CG  PRO A  45     -11.371   1.225  12.803  1.00 10.00      A   
ATOM    388  CD  PRO A  45     -12.809   1.640  12.989  1.00 10.00      A   
ATOM    389  C   PRO A  45     -12.705  -1.450  11.922  1.00 10.00      A   
ATOM    390  O   PRO A  45     -11.866  -2.306  11.639  1.00 10.00      A   
ATOM    391  N   GLU A  46     -13.680  -1.664  12.790  1.00 10.00      A   
ATOM    392  HN  GLU A  46     -14.339  -0.954  12.961  1.00 10.00      A   
ATOM    393  CA  GLU A  46     -13.806  -2.937  13.479  1.00 10.00      A   
ATOM    394  CB  GLU A  46     -14.090  -2.727  14.964  1.00 10.00      A   
ATOM    395  CG  GLU A  46     -13.126  -1.776  15.649  1.00 10.00      A   
ATOM    396  CD  GLU A  46     -13.273  -1.794  17.152  1.00 10.00      A   
ATOM    397  OE1 GLU A  46     -13.916  -0.877  17.705  1.00 10.00      A   
ATOM    398  OE2 GLU A  46     -12.750  -2.733  17.789  1.00 10.00      A   
ATOM    399  C   GLU A  46     -14.896  -3.791  12.854  1.00 10.00      A   
ATOM    400  O   GLU A  46     -14.915  -5.010  13.020  1.00 10.00      A   
ATOM    401  N   ASN A  47     -15.813  -3.139  12.153  1.00 10.00      A   
ATOM    402  HN  ASN A  47     -15.753  -2.160  12.086  1.00 10.00      A   
ATOM    403  CA  ASN A  47     -16.918  -3.825  11.491  1.00 10.00      A   
ATOM    404  CB  ASN A  47     -17.840  -2.804  10.815  1.00 10.00      A   
ATOM    405  CG  ASN A  47     -19.191  -3.375  10.417  1.00 10.00      A   
ATOM    406  OD1 ASN A  47     -19.294  -4.503   9.934  1.00 10.00      A   
ATOM    407  ND2 ASN A  47     -20.239  -2.601  10.628  1.00 10.00      A   
ATOM    408 HD21 ASN A  47     -20.088  -1.713  11.023  1.00 10.00      A   
ATOM    409 HD22 ASN A  47     -21.126  -2.942  10.385  1.00 10.00      A   
ATOM    410  C   ASN A  47     -16.389  -4.828  10.464  1.00 10.00      A   
ATOM    411  O   ASN A  47     -15.655  -4.455   9.547  1.00 10.00      A   
ATOM    412  N   PRO A  48     -16.757  -6.115  10.613  1.00 10.00      A   
ATOM    413  CA  PRO A  48     -16.318  -7.189   9.705  1.00 10.00      A   
ATOM    414  CB  PRO A  48     -17.145  -8.395  10.155  1.00 10.00      A   
ATOM    415  CG  PRO A  48     -17.453  -8.118  11.586  1.00 10.00      A   
ATOM    416  CD  PRO A  48     -17.625  -6.629  11.688  1.00 10.00      A   
ATOM    417  C   PRO A  48     -16.603  -6.880   8.237  1.00 10.00      A   
ATOM    418  O   PRO A  48     -15.840  -7.276   7.352  1.00 10.00      A   
ATOM    419  N   LEU A  49     -17.688  -6.154   7.984  1.00 10.00      A   
ATOM    420  HN  LEU A  49     -18.246  -5.843   8.733  1.00 10.00      A   
ATOM    421  CA  LEU A  49     -18.072  -5.797   6.622  1.00 10.00      A   
ATOM    422  CB  LEU A  49     -19.414  -5.061   6.610  1.00 10.00      A   
ATOM    423  CG  LEU A  49     -20.632  -5.854   7.092  1.00 10.00      A   
ATOM    424  CD1 LEU A  49     -21.856  -4.956   7.161  1.00 10.00      A   
ATOM    425  CD2 LEU A  49     -20.892  -7.047   6.185  1.00 10.00      A   
ATOM    426  C   LEU A  49     -17.001  -4.943   5.946  1.00 10.00      A   
ATOM    427  O   LEU A  49     -16.841  -4.985   4.728  1.00 10.00      A   
ATOM    428  N   LEU A  50     -16.260  -4.186   6.742  1.00 10.00      A   
ATOM    429  HN  LEU A  50     -16.410  -4.217   7.712  1.00 10.00      A   
ATOM    430  CA  LEU A  50     -15.218  -3.320   6.211  1.00 10.00      A   
ATOM    431  CB  LEU A  50     -14.749  -2.325   7.270  1.00 10.00      A   
ATOM    432  CG  LEU A  50     -13.799  -1.228   6.786  1.00 10.00      A   
ATOM    433  CD1 LEU A  50     -14.416  -0.458   5.630  1.00 10.00      A   
ATOM    434  CD2 LEU A  50     -13.450  -0.287   7.926  1.00 10.00      A   
ATOM    435  C   LEU A  50     -14.039  -4.128   5.676  1.00 10.00      A   
ATOM    436  O   LEU A  50     -13.477  -3.806   4.630  1.00 10.00      A   
ATOM    437  N   ASP A  51     -13.679  -5.189   6.382  1.00 10.00      A   
ATOM    438  HN  ASP A  51     -14.176  -5.412   7.200  1.00 10.00      A   
ATOM    439  CA  ASP A  51     -12.562  -6.033   5.960  1.00 10.00      A   
ATOM    440  CB  ASP A  51     -12.100  -6.963   7.079  1.00 10.00      A   
ATOM    441  CG  ASP A  51     -10.589  -7.010   7.191  1.00 10.00      A   
ATOM    442  OD1 ASP A  51     -10.000  -6.040   7.713  1.00 10.00      A   
ATOM    443  OD2 ASP A  51      -9.980  -8.015   6.763  1.00 10.00      A   
ATOM    444  C   ASP A  51     -12.928  -6.823   4.712  1.00 10.00      A   
ATOM    445  O   ASP A  51     -12.073  -7.136   3.884  1.00 10.00      A   
ATOM    446  N   LEU A  52     -14.215  -7.117   4.574  1.00 10.00      A   
ATOM    447  HN  LEU A  52     -14.843  -6.839   5.273  1.00 10.00      A   
ATOM    448  CA  LEU A  52     -14.714  -7.846   3.418  1.00 10.00      A   
ATOM    449  CB  LEU A  52     -16.189  -8.205   3.606  1.00 10.00      A   
ATOM    450  CG  LEU A  52     -16.506  -9.148   4.767  1.00 10.00      A   
ATOM    451  CD1 LEU A  52     -18.008  -9.357   4.892  1.00 10.00      A   
ATOM    452  CD2 LEU A  52     -15.781 -10.477   4.600  1.00 10.00      A   
ATOM    453  C   LEU A  52     -14.529  -7.003   2.163  1.00 10.00      A   
ATOM    454  O   LEU A  52     -14.223  -7.522   1.087  1.00 10.00      A   
ATOM    455  N   VAL A  53     -14.707  -5.696   2.314  1.00 10.00      A   
ATOM    456  HN  VAL A  53     -14.973  -5.349   3.194  1.00 10.00      A   
ATOM    457  CA  VAL A  53     -14.530  -4.764   1.206  1.00 10.00      A   
ATOM    458  CB  VAL A  53     -15.020  -3.340   1.570  1.00 10.00      A   
ATOM    459  CG1 VAL A  53     -14.827  -2.373   0.407  1.00 10.00      A   
ATOM    460  CG2 VAL A  53     -16.477  -3.370   1.996  1.00 10.00      A   
ATOM    461  C   VAL A  53     -13.054  -4.714   0.818  1.00 10.00      A   
ATOM    462  O   VAL A  53     -12.709  -4.659  -0.361  1.00 10.00      A   
ATOM    463  N   CYS A  54     -12.185  -4.770   1.824  1.00 10.00      A   
ATOM    464  HN  CYS A  54     -12.523  -4.839   2.740  1.00 10.00      A   
ATOM    465  CA  CYS A  54     -10.745  -4.740   1.599  1.00 10.00      A   
ATOM    466  CB  CYS A  54      -9.992  -4.748   2.935  1.00 10.00      A   
ATOM    467  SG  CYS A  54     -10.528  -3.485   4.113  1.00 10.00      A   
ATOM    468  HG  CYS A  54     -11.856  -3.468   4.123  1.00 10.00      A   
ATOM    469  C   CYS A  54     -10.318  -5.932   0.749  1.00 10.00      A   
ATOM    470  O   CYS A  54      -9.456  -5.811  -0.122  1.00 10.00      A   
ATOM    471  N   ALA A  55     -10.940  -7.079   0.998  1.00 10.00      A   
ATOM    472  HN  ALA A  55     -11.617  -7.112   1.711  1.00 10.00      A   
ATOM    473  CA  ALA A  55     -10.638  -8.294   0.254  1.00 10.00      A   
ATOM    474  CB  ALA A  55     -11.260  -9.500   0.941  1.00 10.00      A   
ATOM    475  C   ALA A  55     -11.132  -8.181  -1.187  1.00 10.00      A   
ATOM    476  O   ALA A  55     -10.544  -8.759  -2.106  1.00 10.00      A   
ATOM    477  N   LYS A  56     -12.216  -7.429  -1.375  1.00 10.00      A   
ATOM    478  HN  LYS A  56     -12.636  -6.996  -0.601  1.00 10.00      A   
ATOM    479  CA  LYS A  56     -12.795  -7.225  -2.698  1.00 10.00      A   
ATOM    480  CB  LYS A  56     -14.202  -6.624  -2.590  1.00 10.00      A   
ATOM    481  CG  LYS A  56     -15.318  -7.651  -2.460  1.00 10.00      A   
ATOM    482  CD  LYS A  56     -15.485  -8.443  -3.746  1.00 10.00      A   
ATOM    483  CE  LYS A  56     -16.641  -9.427  -3.650  1.00 10.00      A   
ATOM    484  NZ  LYS A  56     -16.344 -10.547  -2.720  1.00 10.00      A   
ATOM    485  HZ1 LYS A  56     -16.242 -10.192  -1.748  1.00 10.00      A   
ATOM    486  HZ2 LYS A  56     -15.459 -11.016  -3.001  1.00 10.00      A   
ATOM    487  HZ3 LYS A  56     -17.113 -11.245  -2.744  1.00 10.00      A   
ATOM    488  C   LYS A  56     -11.902  -6.325  -3.541  1.00 10.00      A   
ATOM    489  O   LYS A  56     -11.729  -6.557  -4.736  1.00 10.00      A   
ATOM    490  N   ILE A  57     -11.331  -5.302  -2.908  1.00 10.00      A   
ATOM    491  HN  ILE A  57     -11.518  -5.167  -1.951  1.00 10.00      A   
ATOM    492  CA  ILE A  57     -10.444  -4.368  -3.598  1.00 10.00      A   
ATOM    493  CB  ILE A  57      -9.933  -3.265  -2.649  1.00 10.00      A   
ATOM    494  CG1 ILE A  57     -11.111  -2.454  -2.105  1.00 10.00      A   
ATOM    495  CG2 ILE A  57      -8.944  -2.351  -3.363  1.00 10.00      A   
ATOM    496  CD1 ILE A  57     -10.746  -1.535  -0.960  1.00 10.00      A   
ATOM    497  C   ILE A  57      -9.257  -5.108  -4.201  1.00 10.00      A   
ATOM    498  O   ILE A  57      -8.998  -5.012  -5.401  1.00 10.00      A   
ATOM    499  N   THR A  58      -8.560  -5.871  -3.369  1.00 10.00      A   
ATOM    500  HN  THR A  58      -8.830  -5.921  -2.424  1.00 10.00      A   
ATOM    501  CA  THR A  58      -7.402  -6.631  -3.809  1.00 10.00      A   
ATOM    502  CB  THR A  58      -6.729  -7.333  -2.615  1.00 10.00      A   
ATOM    503  OG1 THR A  58      -6.599  -6.396  -1.533  1.00 10.00      A   
ATOM    504  HG1 THR A  58      -6.324  -5.537  -1.885  1.00 10.00      A   
ATOM    505  CG2 THR A  58      -5.349  -7.841  -3.002  1.00 10.00      A   
ATOM    506  C   THR A  58      -7.782  -7.661  -4.875  1.00 10.00      A   
ATOM    507  O   THR A  58      -6.986  -7.977  -5.760  1.00 10.00      A   
ATOM    508  N   ALA A  59      -9.003  -8.172  -4.793  1.00 10.00      A   
ATOM    509  HN  ALA A  59      -9.596  -7.880  -4.071  1.00 10.00      A   
ATOM    510  CA  ALA A  59      -9.486  -9.155  -5.752  1.00 10.00      A   
ATOM    511  CB  ALA A  59     -10.856  -9.670  -5.339  1.00 10.00      A   
ATOM    512  C   ALA A  59      -9.539  -8.558  -7.156  1.00 10.00      A   
ATOM    513  O   ALA A  59      -9.011  -9.137  -8.110  1.00 10.00      A   
ATOM    514  N   TRP A  60     -10.153  -7.388  -7.267  1.00 10.00      A   
ATOM    515  HN  TRP A  60     -10.532  -6.970  -6.462  1.00 10.00      A   
ATOM    516  CA  TRP A  60     -10.286  -6.705  -8.547  1.00 10.00      A   
ATOM    517  CB  TRP A  60     -11.343  -5.598  -8.449  1.00 10.00      A   
ATOM    518  CG  TRP A  60     -11.759  -5.027  -9.775  1.00 10.00      A   
ATOM    519  CD1 TRP A  60     -12.673  -5.554 -10.641  1.00 10.00      A   
ATOM    520  CD2 TRP A  60     -11.287  -3.818 -10.378  1.00 10.00      A   
ATOM    521  NE1 TRP A  60     -12.795  -4.749 -11.749  1.00 10.00      A   
ATOM    522  HE1 TRP A  60     -13.389  -4.916 -12.514  1.00 10.00      A   
ATOM    523  CE2 TRP A  60     -11.953  -3.678 -11.612  1.00 10.00      A   
ATOM    524  CE3 TRP A  60     -10.363  -2.843  -9.999  1.00 10.00      A   
ATOM    525  CZ2 TRP A  60     -11.726  -2.600 -12.465  1.00 10.00      A   
ATOM    526  CZ3 TRP A  60     -10.139  -1.775 -10.848  1.00 10.00      A   
ATOM    527  CH2 TRP A  60     -10.817  -1.661 -12.065  1.00 10.00      A   
ATOM    528  C   TRP A  60      -8.951  -6.127  -9.017  1.00 10.00      A   
ATOM    529  O   TRP A  60      -8.566  -6.301 -10.171  1.00 10.00      A   
ATOM    530  N   GLU A  61      -8.240  -5.464  -8.111  1.00 10.00      A   
ATOM    531  HN  GLU A  61      -8.590  -5.383  -7.193  1.00 10.00      A   
ATOM    532  CA  GLU A  61      -6.953  -4.845  -8.436  1.00 10.00      A   
ATOM    533  CB  GLU A  61      -6.333  -4.182  -7.203  1.00 10.00      A   
ATOM    534  CG  GLU A  61      -6.930  -2.834  -6.840  1.00 10.00      A   
ATOM    535  CD  GLU A  61      -6.000  -2.011  -5.976  1.00 10.00      A   
ATOM    536  OE1 GLU A  61      -5.533  -2.533  -4.939  1.00 10.00      A   
ATOM    537  OE2 GLU A  61      -5.728  -0.843  -6.336  1.00 10.00      A   
ATOM    538  C   GLU A  61      -5.957  -5.836  -9.031  1.00 10.00      A   
ATOM    539  O   GLU A  61      -5.366  -5.580 -10.080  1.00 10.00      A   
ATOM    540  N   GLU A  62      -5.789  -6.974  -8.374  1.00 10.00      A   
ATOM    541  HN  GLU A  62      -6.313  -7.141  -7.558  1.00 10.00      A   
ATOM    542  CA  GLU A  62      -4.837  -7.985  -8.824  1.00 10.00      A   
ATOM    543  CB  GLU A  62      -4.536  -8.989  -7.714  1.00 10.00      A   
ATOM    544  CG  GLU A  62      -3.812  -8.401  -6.510  1.00 10.00      A   
ATOM    545  CD  GLU A  62      -3.313  -9.463  -5.552  1.00 10.00      A   
ATOM    546  OE1 GLU A  62      -3.821 -10.603  -5.601  1.00 10.00      A   
ATOM    547  OE2 GLU A  62      -2.410  -9.164  -4.742  1.00 10.00      A   
ATOM    548  C   GLU A  62      -5.260  -8.704 -10.112  1.00 10.00      A   
ATOM    549  O   GLU A  62      -4.543  -9.581 -10.598  1.00 10.00      A   
ATOM    550  N   SER A  63      -6.405  -8.332 -10.677  1.00 10.00      A   
ATOM    551  HN  SER A  63      -6.941  -7.619 -10.267  1.00 10.00      A   
ATOM    552  CA  SER A  63      -6.876  -8.965 -11.904  1.00 10.00      A   
ATOM    553  CB  SER A  63      -8.001  -9.960 -11.595  1.00 10.00      A   
ATOM    554  OG  SER A  63      -9.010  -9.356 -10.803  1.00 10.00      A   
ATOM    555  HG  SER A  63      -8.694  -9.260  -9.896  1.00 10.00      A   
ATOM    556  C   SER A  63      -7.342  -7.930 -12.929  1.00 10.00      A   
ATOM    557  O   SER A  63      -7.907  -8.282 -13.967  1.00 10.00      A   
ATOM    558  N   ALA A  64      -7.091  -6.659 -12.648  1.00 10.00      A   
ATOM    559  HN  ALA A  64      -6.617  -6.434 -11.819  1.00 10.00      A   
ATOM    560  CA  ALA A  64      -7.497  -5.588 -13.544  1.00 10.00      A   
ATOM    561  CB  ALA A  64      -7.808  -4.329 -12.751  1.00 10.00      A   
ATOM    562  C   ALA A  64      -6.418  -5.317 -14.586  1.00 10.00      A   
ATOM    563  O   ALA A  64      -5.230  -5.411 -14.286  1.00 10.00      A   
ATOM    564  N   PRO A  65      -6.819  -4.988 -15.825  1.00 10.00      A   
ATOM    565  CA  PRO A  65      -5.881  -4.710 -16.923  1.00 10.00      A   
ATOM    566  CB  PRO A  65      -6.797  -4.350 -18.098  1.00 10.00      A   
ATOM    567  CG  PRO A  65      -8.118  -4.946 -17.753  1.00 10.00      A   
ATOM    568  CD  PRO A  65      -8.221  -4.881 -16.259  1.00 10.00      A   
ATOM    569  C   PRO A  65      -4.932  -3.546 -16.621  1.00 10.00      A   
ATOM    570  O   PRO A  65      -3.725  -3.639 -16.857  1.00 10.00      A   
ATOM    571  N   GLU A  66      -5.475  -2.456 -16.087  1.00 10.00      A   
ATOM    572  HN  GLU A  66      -6.441  -2.442 -15.904  1.00 10.00      A   
ATOM    573  CA  GLU A  66      -4.666  -1.280 -15.768  1.00 10.00      A   
ATOM    574  CB  GLU A  66      -5.561  -0.083 -15.422  1.00 10.00      A   
ATOM    575  CG  GLU A  66      -6.421   0.421 -16.570  1.00 10.00      A   
ATOM    576  CD  GLU A  66      -5.603   0.935 -17.737  1.00 10.00      A   
ATOM    577  OE1 GLU A  66      -5.197   2.119 -17.713  1.00 10.00      A   
ATOM    578  OE2 GLU A  66      -5.364   0.159 -18.686  1.00 10.00      A   
ATOM    579  C   GLU A  66      -3.725  -1.557 -14.603  1.00 10.00      A   
ATOM    580  O   GLU A  66      -2.637  -0.989 -14.514  1.00 10.00      A   
ATOM    581  N   PHE A  67      -4.140  -2.449 -13.724  1.00 10.00      A   
ATOM    582  HN  PHE A  67      -4.997  -2.903 -13.875  1.00 10.00      A   
ATOM    583  CA  PHE A  67      -3.360  -2.783 -12.542  1.00 10.00      A   
ATOM    584  CB  PHE A  67      -4.291  -3.051 -11.352  1.00 10.00      A   
ATOM    585  CG  PHE A  67      -5.183  -1.896 -10.978  1.00 10.00      A   
ATOM    586  CD1 PHE A  67      -6.184  -1.462 -11.834  1.00 10.00      A   
ATOM    587  CD2 PHE A  67      -5.022  -1.246  -9.770  1.00 10.00      A   
ATOM    588  CE1 PHE A  67      -7.005  -0.407 -11.493  1.00 10.00      A   
ATOM    589  CE2 PHE A  67      -5.840  -0.189  -9.421  1.00 10.00      A   
ATOM    590  CZ  PHE A  67      -6.833   0.233 -10.284  1.00 10.00      A   
ATOM    591  C   PHE A  67      -2.457  -3.985 -12.787  1.00 10.00      A   
ATOM    592  O   PHE A  67      -1.710  -4.404 -11.899  1.00 10.00      A   
ATOM    593  N   ALA A  68      -2.510  -4.527 -13.996  1.00 10.00      A   
ATOM    594  HN  ALA A  68      -3.119  -4.146 -14.664  1.00 10.00      A   
ATOM    595  CA  ALA A  68      -1.699  -5.687 -14.353  1.00 10.00      A   
ATOM    596  CB  ALA A  68      -2.142  -6.259 -15.690  1.00 10.00      A   
ATOM    597  C   ALA A  68      -0.213  -5.342 -14.374  1.00 10.00      A   
ATOM    598  O   ALA A  68       0.639  -6.216 -14.218  1.00 10.00      A   
ATOM    599  N   GLU A  69       0.087  -4.063 -14.556  1.00 10.00      A   
ATOM    600  HN  GLU A  69      -0.641  -3.418 -14.674  1.00 10.00      A   
ATOM    601  CA  GLU A  69       1.466  -3.591 -14.592  1.00 10.00      A   
ATOM    602  CB  GLU A  69       1.504  -2.096 -14.895  1.00 10.00      A   
ATOM    603  CG  GLU A  69       1.081  -1.736 -16.306  1.00 10.00      A   
ATOM    604  CD  GLU A  69       1.981  -0.685 -16.919  1.00 10.00      A   
ATOM    605  OE1 GLU A  69       1.582   0.499 -16.961  1.00 10.00      A   
ATOM    606  OE2 GLU A  69       3.097  -1.034 -17.353  1.00 10.00      A   
ATOM    607  C   GLU A  69       2.174  -3.866 -13.269  1.00 10.00      A   
ATOM    608  O   GLU A  69       3.239  -4.486 -13.239  1.00 10.00      A   
ATOM    609  N   PHE A  70       1.563  -3.416 -12.176  1.00 10.00      A   
ATOM    610  HN  PHE A  70       0.707  -2.944 -12.268  1.00 10.00      A   
ATOM    611  CA  PHE A  70       2.128  -3.602 -10.845  1.00 10.00      A   
ATOM    612  CB  PHE A  70       1.392  -2.721  -9.828  1.00 10.00      A   
ATOM    613  CG  PHE A  70       1.992  -2.741  -8.451  1.00 10.00      A   
ATOM    614  CD1 PHE A  70       3.248  -2.202  -8.218  1.00 10.00      A   
ATOM    615  CD2 PHE A  70       1.299  -3.297  -7.390  1.00 10.00      A   
ATOM    616  CE1 PHE A  70       3.800  -2.220  -6.951  1.00 10.00      A   
ATOM    617  CE2 PHE A  70       1.845  -3.319  -6.121  1.00 10.00      A   
ATOM    618  CZ  PHE A  70       3.098  -2.780  -5.901  1.00 10.00      A   
ATOM    619  C   PHE A  70       2.071  -5.068 -10.428  1.00 10.00      A   
ATOM    620  O   PHE A  70       2.914  -5.542  -9.672  1.00 10.00      A   
ATOM    621  N   ASN A  71       1.082  -5.786 -10.944  1.00 10.00      A   
ATOM    622  HN  ASN A  71       0.445  -5.357 -11.552  1.00 10.00      A   
ATOM    623  CA  ASN A  71       0.921  -7.200 -10.622  1.00 10.00      A   
ATOM    624  CB  ASN A  71      -0.461  -7.712 -11.030  1.00 10.00      A   
ATOM    625  CG  ASN A  71      -1.490  -7.526  -9.937  1.00 10.00      A   
ATOM    626  OD1 ASN A  71      -1.626  -8.367  -9.052  1.00 10.00      A   
ATOM    627  ND2 ASN A  71      -2.221  -6.424  -9.989  1.00 10.00      A   
ATOM    628 HD21 ASN A  71      -2.059  -5.793 -10.724  1.00 10.00      A   
ATOM    629 HD22 ASN A  71      -2.892  -6.279  -9.289  1.00 10.00      A   
ATOM    630  C   ASN A  71       2.011  -8.047 -11.263  1.00 10.00      A   
ATOM    631  O   ASN A  71       2.282  -9.164 -10.823  1.00 10.00      A   
ATOM    632  N   ALA A  72       2.641  -7.505 -12.297  1.00 10.00      A   
ATOM    633  HN  ALA A  72       2.383  -6.607 -12.598  1.00 10.00      A   
ATOM    634  CA  ALA A  72       3.704  -8.213 -12.997  1.00 10.00      A   
ATOM    635  CB  ALA A  72       3.661  -7.903 -14.487  1.00 10.00      A   
ATOM    636  C   ALA A  72       5.069  -7.863 -12.416  1.00 10.00      A   
ATOM    637  O   ALA A  72       6.099  -8.341 -12.892  1.00 10.00      A   
ATOM    638  N   ALA A  74       5.075  -7.031 -11.385  1.00 10.00      A   
ATOM    639  HN  ALA A  74       4.223  -6.692 -11.039  1.00 10.00      A   
ATOM    640  CA  ALA A  74       6.316  -6.623 -10.742  1.00 10.00      A   
ATOM    641  CB  ALA A  74       6.199  -5.203 -10.202  1.00 10.00      A   
ATOM    642  C   ALA A  74       6.680  -7.599  -9.628  1.00 10.00      A   
ATOM    643  O   ALA A  74       6.715  -7.238  -8.453  1.00 10.00      A   
ATOM    644  N   GLN A  75       6.937  -8.843 -10.008  1.00 10.00      A   
ATOM    645  HN  GLN A  75       6.888  -9.070 -10.961  1.00 10.00      A   
ATOM    646  CA  GLN A  75       7.294  -9.879  -9.053  1.00 10.00      A   
ATOM    647  CB  GLN A  75       6.839 -11.244  -9.567  1.00 10.00      A   
ATOM    648  CG  GLN A  75       5.371 -11.296  -9.959  1.00 10.00      A   
ATOM    649  CD  GLN A  75       4.964 -12.636 -10.535  1.00 10.00      A   
ATOM    650  OE1 GLN A  75       5.067 -12.868 -11.739  1.00 10.00      A   
ATOM    651  NE2 GLN A  75       4.495 -13.522  -9.682  1.00 10.00      A   
ATOM    652 HE21 GLN A  75       4.436 -13.263  -8.736  1.00 10.00      A   
ATOM    653 HE22 GLN A  75       4.226 -14.401 -10.021  1.00 10.00      A   
ATOM    654  C   GLN A  75       8.797  -9.883  -8.804  1.00 10.00      A   
ATOM    655  O   GLN A  75       9.264 -10.299  -7.742  1.00 10.00      A   
ATOM    656  N   ALA A  76       9.547  -9.402  -9.781  1.00 10.00      A   
ATOM    657  HN  ALA A  76       9.112  -9.069 -10.598  1.00 10.00      A   
ATOM    658  CA  ALA A  76      11.001  -9.347  -9.680  1.00 10.00      A   
ATOM    659  CB  ALA A  76      11.635  -9.612 -11.036  1.00 10.00      A   
ATOM    660  C   ALA A  76      11.464  -8.001  -9.130  1.00 10.00      A   
ATOM    661  O   ALA A  76      10.777  -7.380  -8.313  1.00 10.00      A   
ATOM    662  N   PRO A  78       5.540 -19.151  -2.209  1.00 10.00      A   
ATOM    663  CA  PRO A  78       5.836 -17.783  -2.641  1.00 10.00      A   
ATOM    664  CB  PRO A  78       4.711 -17.484  -3.633  1.00 10.00      A   
ATOM    665  CG  PRO A  78       3.571 -18.318  -3.162  1.00 10.00      A   
ATOM    666  CD  PRO A  78       4.175 -19.569  -2.584  1.00 10.00      A   
ATOM    667  C   PRO A  78       5.778 -16.811  -1.471  1.00 10.00      A   
ATOM    668  O   PRO A  78       5.646 -15.598  -1.655  1.00 10.00      A   
ATOM    669  N   GLY A  79       5.874 -17.357  -0.270  1.00 10.00      A   
ATOM    670  HN  GLY A  79       5.967 -18.334  -0.195  1.00 10.00      A   
ATOM    671  CA  GLY A  79       5.833 -16.542   0.927  1.00 10.00      A   
ATOM    672  C   GLY A  79       7.172 -16.483   1.629  1.00 10.00      A   
ATOM    673  O   GLY A  79       7.678 -15.403   1.930  1.00 10.00      A   
ATOM    674  N   GLY A  80       7.763 -17.646   1.865  1.00 10.00      A   
ATOM    675  HN  GLY A  80       7.323 -18.476   1.579  1.00 10.00      A   
ATOM    676  CA  GLY A  80       9.049 -17.705   2.538  1.00 10.00      A   
ATOM    677  C   GLY A  80      10.161 -17.106   1.701  1.00 10.00      A   
ATOM    678  O   GLY A  80      10.948 -16.293   2.185  1.00 10.00      A   
ATOM    679  N   ILE A  81      10.205 -17.491   0.433  1.00 10.00      A   
ATOM    680  HN  ILE A  81       9.533 -18.127   0.106  1.00 10.00      A   
ATOM    681  CA  ILE A  81      11.221 -16.993  -0.485  1.00 10.00      A   
ATOM    682  CB  ILE A  81      11.240 -17.791  -1.806  1.00 10.00      A   
ATOM    683  CG1 ILE A  81       9.847 -17.805  -2.449  1.00 10.00      A   
ATOM    684  CG2 ILE A  81      11.743 -19.208  -1.566  1.00 10.00      A   
ATOM    685  CD1 ILE A  81       9.796 -18.479  -3.803  1.00 10.00      A   
ATOM    686  C   ILE A  81      10.993 -15.517  -0.791  1.00 10.00      A   
ATOM    687  O   ILE A  81      11.903 -14.811  -1.230  1.00 10.00      A   
ATOM    688  N   ALA A  82       9.771 -15.053  -0.551  1.00 10.00      A   
ATOM    689  HN  ALA A  82       9.089 -15.663  -0.195  1.00 10.00      A   
ATOM    690  CA  ALA A  82       9.422 -13.662  -0.790  1.00 10.00      A   
ATOM    691  CB  ALA A  82       7.914 -13.469  -0.766  1.00 10.00      A   
ATOM    692  C   ALA A  82      10.090 -12.770   0.244  1.00 10.00      A   
ATOM    693  O   ALA A  82      10.603 -11.707  -0.087  1.00 10.00      A   
ATOM    694  N   VAL A  83      10.105 -13.235   1.492  1.00 10.00      A   
ATOM    695  HN  VAL A  83       9.692 -14.106   1.676  1.00 10.00      A   
ATOM    696  CA  VAL A  83      10.712 -12.496   2.596  1.00 10.00      A   
ATOM    697  CB  VAL A  83      10.660 -13.305   3.913  1.00 10.00      A   
ATOM    698  CG1 VAL A  83      11.279 -12.520   5.059  1.00 10.00      A   
ATOM    699  CG2 VAL A  83       9.229 -13.698   4.248  1.00 10.00      A   
ATOM    700  C   VAL A  83      12.165 -12.140   2.279  1.00 10.00      A   
ATOM    701  O   VAL A  83      12.616 -11.027   2.551  1.00 10.00      A   
ATOM    702  N   ILE A  84      12.881 -13.084   1.679  1.00 10.00      A   
ATOM    703  HN  ILE A  84      12.461 -13.948   1.485  1.00 10.00      A   
ATOM    704  CA  ILE A  84      14.279 -12.877   1.312  1.00 10.00      A   
ATOM    705  CB  ILE A  84      14.909 -14.163   0.736  1.00 10.00      A   
ATOM    706  CG1 ILE A  84      14.566 -15.368   1.614  1.00 10.00      A   
ATOM    707  CG2 ILE A  84      16.420 -14.008   0.611  1.00 10.00      A   
ATOM    708  CD1 ILE A  84      14.914 -16.702   0.991  1.00 10.00      A   
ATOM    709  C   ILE A  84      14.409 -11.756   0.278  1.00 10.00      A   
ATOM    710  O   ILE A  84      15.344 -10.954   0.322  1.00 10.00      A   
ATOM    711  N   ARG A  85      13.453 -11.699  -0.641  1.00 10.00      A   
ATOM    712  HN  ARG A  85      12.722 -12.353  -0.609  1.00 10.00      A   
ATOM    713  CA  ARG A  85      13.453 -10.686  -1.690  1.00 10.00      A   
ATOM    714  CB  ARG A  85      12.658 -11.168  -2.906  1.00 10.00      A   
ATOM    715  CG  ARG A  85      13.412 -12.165  -3.770  1.00 10.00      A   
ATOM    716  CD  ARG A  85      12.482 -13.213  -4.362  1.00 10.00      A   
ATOM    717  NE  ARG A  85      11.587 -12.668  -5.380  1.00 10.00      A   
ATOM    718  HE  ARG A  85      11.653 -11.706  -5.574  1.00 10.00      A   
ATOM    719  CZ  ARG A  85      10.695 -13.401  -6.055  1.00 10.00      A   
ATOM    720  NH1 ARG A  85      10.592 -14.704  -5.823  1.00 10.00      A   
ATOM    721 HH11 ARG A  85       9.897 -15.282  -6.351  1.00 10.00      A   
ATOM    722 HH12 ARG A  85      11.201 -15.158  -5.114  1.00 10.00      A   
ATOM    723  NH2 ARG A  85       9.912 -12.836  -6.962  1.00 10.00      A   
ATOM    724 HH21 ARG A  85       9.979 -11.811  -7.154  1.00 10.00      A   
ATOM    725 HH22 ARG A  85       9.217 -13.412  -7.493  1.00 10.00      A   
ATOM    726  C   ARG A  85      12.906  -9.357  -1.175  1.00 10.00      A   
ATOM    727  O   ARG A  85      13.169  -8.300  -1.747  1.00 10.00      A   
ATOM    728  N   THR A  86      12.169  -9.417  -0.074  1.00 10.00      A   
ATOM    729  HN  THR A  86      12.014 -10.291   0.345  1.00 10.00      A   
ATOM    730  CA  THR A  86      11.583  -8.226   0.537  1.00 10.00      A   
ATOM    731  CB  THR A  86      10.273  -8.582   1.283  1.00 10.00      A   
ATOM    732  OG1 THR A  86       9.465  -9.433   0.462  1.00 10.00      A   
ATOM    733  HG1 THR A  86       9.981 -10.201   0.186  1.00 10.00      A   
ATOM    734  CG2 THR A  86       9.475  -7.331   1.614  1.00 10.00      A   
ATOM    735  C   THR A  86      12.575  -7.586   1.519  1.00 10.00      A   
ATOM    736  O   THR A  86      12.254  -6.639   2.234  1.00 10.00      A   
ATOM    737  N   LEU A  87      13.791  -8.100   1.532  1.00 10.00      A   
ATOM    738  HN  LEU A  87      14.004  -8.847   0.931  1.00 10.00      A   
ATOM    739  CA  LEU A  87      14.818  -7.590   2.424  1.00 10.00      A   
ATOM    740  CB  LEU A  87      15.734  -8.723   2.857  1.00 10.00      A   
ATOM    741  CG  LEU A  87      15.205  -9.647   3.956  1.00 10.00      A   
ATOM    742  CD1 LEU A  87      16.051 -10.909   4.042  1.00 10.00      A   
ATOM    743  CD2 LEU A  87      15.193  -8.926   5.296  1.00 10.00      A   
ATOM    744  C   LEU A  87      15.648  -6.496   1.770  1.00 10.00      A   
ATOM    745  O   LEU A  87      16.442  -5.831   2.434  1.00 10.00      A   
ATOM    746  N   ASP A  89      15.446  -6.289   0.475  1.00 10.00      A   
ATOM    747  HN  ASP A  89      14.769  -6.820   0.005  1.00 10.00      A   
ATOM    748  CA  ASP A  89      16.206  -5.282  -0.264  1.00 10.00      A   
ATOM    749  CB  ASP A  89      16.262  -5.617  -1.752  1.00 10.00      A   
ATOM    750  CG  ASP A  89      17.620  -5.315  -2.352  1.00 10.00      A   
ATOM    751  OD1 ASP A  89      18.266  -4.335  -1.921  1.00 10.00      A   
ATOM    752  OD2 ASP A  89      18.054  -6.065  -3.254  1.00 10.00      A   
ATOM    753  C   ASP A  89      15.664  -3.870  -0.047  1.00 10.00      A   
ATOM    754  O   ASP A  89      15.642  -3.048  -0.964  1.00 10.00      A   
ATOM    755  N   GLN A  90      15.240  -3.597   1.180  1.00 10.00      A   
ATOM    756  HN  GLN A  90      15.289  -4.297   1.862  1.00 10.00      A   
ATOM    757  CA  GLN A  90      14.706  -2.291   1.542  1.00 10.00      A   
ATOM    758  CB  GLN A  90      13.777  -2.423   2.754  1.00 10.00      A   
ATOM    759  CG  GLN A  90      12.589  -3.348   2.540  1.00 10.00      A   
ATOM    760  CD  GLN A  90      11.802  -3.602   3.814  1.00 10.00      A   
ATOM    761  OE1 GLN A  90      12.363  -3.641   4.909  1.00 10.00      A   
ATOM    762  NE2 GLN A  90      10.499  -3.778   3.683  1.00 10.00      A   
ATOM    763 HE21 GLN A  90      10.110  -3.735   2.776  1.00 10.00      A   
ATOM    764 HE22 GLN A  90       9.972  -3.942   4.491  1.00 10.00      A   
ATOM    765  C   GLN A  90      15.849  -1.338   1.875  1.00 10.00      A   
ATOM    766  O   GLN A  90      15.719  -0.119   1.754  1.00 10.00      A   
ATOM    767  N   TYR A  91      16.970  -1.909   2.298  1.00 10.00      A   
ATOM    768  HN  TYR A  91      17.008  -2.885   2.368  1.00 10.00      A   
ATOM    769  CA  TYR A  91      18.146  -1.129   2.665  1.00 10.00      A   
ATOM    770  CB  TYR A  91      18.822  -1.735   3.900  1.00 10.00      A   
ATOM    771  CG  TYR A  91      17.938  -1.832   5.123  1.00 10.00      A   
ATOM    772  CD1 TYR A  91      17.212  -2.986   5.390  1.00 10.00      A   
ATOM    773  CD2 TYR A  91      17.839  -0.775   6.016  1.00 10.00      A   
ATOM    774  CE1 TYR A  91      16.412  -3.082   6.512  1.00 10.00      A   
ATOM    775  CE2 TYR A  91      17.041  -0.861   7.139  1.00 10.00      A   
ATOM    776  CZ  TYR A  91      16.330  -2.017   7.384  1.00 10.00      A   
ATOM    777  OH  TYR A  91      15.537  -2.112   8.509  1.00 10.00      A   
ATOM    778  HH  TYR A  91      15.048  -1.289   8.631  1.00 10.00      A   
ATOM    779  C   TYR A  91      19.152  -1.080   1.519  1.00 10.00      A   
ATOM    780  O   TYR A  91      20.215  -0.469   1.644  1.00 10.00      A   
ATOM    781  N   GLY A  92      18.814  -1.721   0.406  1.00 10.00      A   
ATOM    782  HN  GLY A  92      17.947  -2.171   0.355  1.00 10.00      A   
ATOM    783  CA  GLY A  92      19.713  -1.750  -0.733  1.00 10.00      A   
ATOM    784  C   GLY A  92      20.894  -2.664  -0.473  1.00 10.00      A   
ATOM    785  O   GLY A  92      22.031  -2.204  -0.342  1.00 10.00      A   
ATOM    786  N   LEU A  93      20.628  -3.960  -0.405  1.00 10.00      A   
ATOM    787  HN  LEU A  93      19.705  -4.266  -0.568  1.00 10.00      A   
ATOM    788  CA  LEU A  93      21.668  -4.946  -0.134  1.00 10.00      A   
ATOM    789  CB  LEU A  93      21.190  -5.958   0.911  1.00 10.00      A   
ATOM    790  CG  LEU A  93      20.998  -5.422   2.333  1.00 10.00      A   
ATOM    791  CD1 LEU A  93      20.256  -6.434   3.192  1.00 10.00      A   
ATOM    792  CD2 LEU A  93      22.337  -5.067   2.957  1.00 10.00      A   
ATOM    793  C   LEU A  93      22.095  -5.664  -1.405  1.00 10.00      A   
ATOM    794  O   LEU A  93      21.349  -6.480  -1.953  1.00 10.00      A   
ATOM    795  N   THR A  94      23.298  -5.363  -1.865  1.00 10.00      A   
ATOM    796  HN  THR A  94      23.854  -4.716  -1.377  1.00 10.00      A   
ATOM    797  CA  THR A  94      23.833  -5.967  -3.073  1.00 10.00      A   
ATOM    798  CB  THR A  94      24.822  -5.006  -3.750  1.00 10.00      A   
ATOM    799  OG1 THR A  94      25.305  -4.074  -2.772  1.00 10.00      A   
ATOM    800  HG1 THR A  94      26.123  -3.673  -3.094  1.00 10.00      A   
ATOM    801  CG2 THR A  94      24.138  -4.244  -4.874  1.00 10.00      A   
ATOM    802  C   THR A  94      24.540  -7.287  -2.774  1.00 10.00      A   
ATOM    803  O   THR A  94      24.600  -7.734  -1.623  1.00 10.00      A   
ATOM    804  N   SER A 105      26.793 -18.609  -5.355  1.00 10.00      A   
ATOM    805  HN  SER A 105      27.321 -19.110  -4.696  1.00 10.00      A   
ATOM    806  CA  SER A 105      25.717 -17.752  -4.883  1.00 10.00      A   
ATOM    807  CB  SER A 105      25.192 -16.874  -6.018  1.00 10.00      A   
ATOM    808  OG  SER A 105      26.190 -15.964  -6.446  1.00 10.00      A   
ATOM    809  HG  SER A 105      26.824 -15.826  -5.729  1.00 10.00      A   
ATOM    810  C   SER A 105      24.587 -18.567  -4.259  1.00 10.00      A   
ATOM    811  O   SER A 105      24.324 -19.701  -4.667  1.00 10.00      A   
ATOM    812  N   VAL A 107      23.921 -17.976  -3.275  1.00 10.00      A   
ATOM    813  HN  VAL A 107      24.181 -17.068  -3.006  1.00 10.00      A   
ATOM    814  CA  VAL A 107      22.826 -18.630  -2.571  1.00 10.00      A   
ATOM    815  CB  VAL A 107      22.775 -18.171  -1.091  1.00 10.00      A   
ATOM    816  CG1 VAL A 107      22.179 -16.779  -0.952  1.00 10.00      A   
ATOM    817  CG2 VAL A 107      22.053 -19.181  -0.213  1.00 10.00      A   
ATOM    818  C   VAL A 107      21.484 -18.366  -3.271  1.00 10.00      A   
ATOM    819  O   VAL A 107      20.414 -18.703  -2.758  1.00 10.00      A   
ATOM    820  N   SER A 108      21.555 -17.784  -4.463  1.00 10.00      A   
ATOM    821  HN  SER A 108      22.434 -17.550  -4.830  1.00 10.00      A   
ATOM    822  CA  SER A 108      20.367 -17.467  -5.248  1.00 10.00      A   
ATOM    823  CB  SER A 108      20.776 -16.615  -6.450  1.00 10.00      A   
ATOM    824  OG  SER A 108      22.127 -16.194  -6.319  1.00 10.00      A   
ATOM    825  HG  SER A 108      22.175 -15.232  -6.409  1.00 10.00      A   
ATOM    826  C   SER A 108      19.643 -18.733  -5.716  1.00 10.00      A   
ATOM    827  O   SER A 108      18.494 -18.682  -6.149  1.00 10.00      A   
ATOM    828  N   ARG A 109      20.311 -19.875  -5.602  1.00 10.00      A   
ATOM    829  HN  ARG A 109      21.213 -19.866  -5.225  1.00 10.00      A   
ATOM    830  CA  ARG A 109      19.732 -21.146  -6.014  1.00 10.00      A   
ATOM    831  CB  ARG A 109      20.821 -22.217  -6.136  1.00 10.00      A   
ATOM    832  CG  ARG A 109      21.842 -21.942  -7.230  1.00 10.00      A   
ATOM    833  CD  ARG A 109      23.060 -22.845  -7.096  1.00 10.00      A   
ATOM    834  NE  ARG A 109      22.749 -24.248  -7.371  1.00 10.00      A   
ATOM    835  HE  ARG A 109      21.875 -24.446  -7.777  1.00 10.00      A   
ATOM    836  CZ  ARG A 109      23.565 -25.264  -7.080  1.00 10.00      A   
ATOM    837  NH1 ARG A 109      24.738 -25.033  -6.505  1.00 10.00      A   
ATOM    838 HH11 ARG A 109      25.374 -25.827  -6.278  1.00 10.00      A   
ATOM    839 HH12 ARG A 109      25.027 -24.058  -6.273  1.00 10.00      A   
ATOM    840  NH2 ARG A 109      23.218 -26.506  -7.390  1.00 10.00      A   
ATOM    841 HH21 ARG A 109      22.304 -26.694  -7.860  1.00 10.00      A   
ATOM    842 HH22 ARG A 109      23.855 -27.303  -7.164  1.00 10.00      A   
ATOM    843  C   ARG A 109      18.646 -21.598  -5.039  1.00 10.00      A   
ATOM    844  O   ARG A 109      17.857 -22.487  -5.343  1.00 10.00      A   
ATOM    845  N   VAL A 110      18.599 -20.963  -3.873  1.00 10.00      A   
ATOM    846  HN  VAL A 110      19.243 -20.246  -3.692  1.00 10.00      A   
ATOM    847  CA  VAL A 110      17.613 -21.301  -2.853  1.00 10.00      A   
ATOM    848  CB  VAL A 110      18.178 -21.048  -1.434  1.00 10.00      A   
ATOM    849  CG1 VAL A 110      17.277 -21.649  -0.369  1.00 10.00      A   
ATOM    850  CG2 VAL A 110      19.584 -21.614  -1.311  1.00 10.00      A   
ATOM    851  C   VAL A 110      16.327 -20.494  -3.058  1.00 10.00      A   
ATOM    852  O   VAL A 110      15.345 -20.654  -2.332  1.00 10.00      A   
ATOM    853  N   LEU A 111      16.334 -19.635  -4.071  1.00 10.00      A   
ATOM    854  HN  LEU A 111      17.137 -19.560  -4.627  1.00 10.00      A   
ATOM    855  CA  LEU A 111      15.178 -18.802  -4.373  1.00 10.00      A   
ATOM    856  CB  LEU A 111      15.573 -17.618  -5.263  1.00 10.00      A   
ATOM    857  CG  LEU A 111      16.441 -16.542  -4.606  1.00 10.00      A   
ATOM    858  CD1 LEU A 111      16.864 -15.496  -5.627  1.00 10.00      A   
ATOM    859  CD2 LEU A 111      15.701 -15.890  -3.448  1.00 10.00      A   
ATOM    860  C   LEU A 111      14.055 -19.603  -5.025  1.00 10.00      A   
ATOM    861  O   LEU A 111      12.888 -19.223  -4.945  1.00 10.00      A   
ATOM    862  N   SER A 112      14.409 -20.699  -5.689  1.00 10.00      A   
ATOM    863  HN  SER A 112      15.358 -20.941  -5.742  1.00 10.00      A   
ATOM    864  CA  SER A 112      13.414 -21.545  -6.346  1.00 10.00      A   
ATOM    865  CB  SER A 112      13.005 -20.957  -7.703  1.00 10.00      A   
ATOM    866  OG  SER A 112      12.393 -19.686  -7.542  1.00 10.00      A   
ATOM    867  HG  SER A 112      12.496 -19.401  -6.621  1.00 10.00      A   
ATOM    868  C   SER A 112      13.898 -22.988  -6.510  1.00 10.00      A   
ATOM    869  O   SER A 112      13.127 -23.935  -6.326  1.00 10.00      A   
ATOM    870  N   GLY A 113      15.170 -23.150  -6.860  1.00 10.00      A   
ATOM    871  HN  GLY A 113      15.736 -22.360  -6.999  1.00 10.00      A   
ATOM    872  CA  GLY A 113      15.731 -24.480  -7.048  1.00 10.00      A   
ATOM    873  C   GLY A 113      15.784 -25.281  -5.759  1.00 10.00      A   
ATOM    874  O   GLY A 113      15.107 -26.303  -5.618  1.00 10.00      A   
ATOM    875  N   LYS A 114      16.594 -24.820  -4.820  1.00 10.00      A   
ATOM    876  HN  LYS A 114      17.110 -24.001  -4.992  1.00 10.00      A   
ATOM    877  CA  LYS A 114      16.730 -25.481  -3.535  1.00 10.00      A   
ATOM    878  CB  LYS A 114      18.151 -25.314  -2.992  1.00 10.00      A   
ATOM    879  CG  LYS A 114      19.121 -26.403  -3.416  1.00 10.00      A   
ATOM    880  CD  LYS A 114      20.410 -26.324  -2.611  1.00 10.00      A   
ATOM    881  CE  LYS A 114      21.330 -27.495  -2.916  1.00 10.00      A   
ATOM    882  NZ  LYS A 114      22.563 -27.467  -2.087  1.00 10.00      A   
ATOM    883  HZ1 LYS A 114      22.322 -27.565  -1.080  1.00 10.00      A   
ATOM    884  HZ2 LYS A 114      23.068 -26.569  -2.226  1.00 10.00      A   
ATOM    885  HZ3 LYS A 114      23.193 -28.248  -2.359  1.00 10.00      A   
ATOM    886  C   LYS A 114      15.736 -24.898  -2.544  1.00 10.00      A   
ATOM    887  O   LYS A 114      15.143 -23.845  -2.792  1.00 10.00      A   
ATOM    888  N   ARG A 115      15.553 -25.579  -1.425  1.00 10.00      A   
ATOM    889  HN  ARG A 115      16.053 -26.410  -1.280  1.00 10.00      A   
ATOM    890  CA  ARG A 115      14.637 -25.116  -0.400  1.00 10.00      A   
ATOM    891  CB  ARG A 115      13.748 -26.248   0.117  1.00 10.00      A   
ATOM    892  CG  ARG A 115      12.604 -26.598  -0.820  1.00 10.00      A   
ATOM    893  CD  ARG A 115      11.540 -27.424  -0.118  1.00 10.00      A   
ATOM    894  NE  ARG A 115      12.034 -28.740   0.282  1.00 10.00      A   
ATOM    895  HE  ARG A 115      12.715 -28.768   0.987  1.00 10.00      A   
ATOM    896  CZ  ARG A 115      11.613 -29.881  -0.254  1.00 10.00      A   
ATOM    897  NH1 ARG A 115      10.693 -29.868  -1.212  1.00 10.00      A   
ATOM    898 HH11 ARG A 115      10.301 -28.963  -1.553  1.00 10.00      A   
ATOM    899 HH12 ARG A 115      10.355 -30.764  -1.629  1.00 10.00      A   
ATOM    900  NH2 ARG A 115      12.115 -31.037   0.164  1.00 10.00      A   
ATOM    901 HH21 ARG A 115      12.840 -31.056   0.913  1.00 10.00      A   
ATOM    902 HH22 ARG A 115      11.790 -31.933  -0.259  1.00 10.00      A   
ATOM    903  C   ARG A 115      15.392 -24.450   0.738  1.00 10.00      A   
ATOM    904  O   ARG A 115      16.529 -24.816   1.044  1.00 10.00      A   
ATOM    905  N   LYS A 116      14.753 -23.467   1.355  1.00 10.00      A   
ATOM    906  HN  LYS A 116      13.847 -23.234   1.065  1.00 10.00      A   
ATOM    907  CA  LYS A 116      15.354 -22.725   2.448  1.00 10.00      A   
ATOM    908  CB  LYS A 116      14.530 -21.466   2.740  1.00 10.00      A   
ATOM    909  CG  LYS A 116      15.149 -20.535   3.771  1.00 10.00      A   
ATOM    910  CD  LYS A 116      16.359 -19.807   3.207  1.00 10.00      A   
ATOM    911  CE  LYS A 116      17.084 -19.023   4.287  1.00 10.00      A   
ATOM    912  NZ  LYS A 116      17.754 -19.916   5.269  1.00 10.00      A   
ATOM    913  HZ1 LYS A 116      17.108 -20.675   5.571  1.00 10.00      A   
ATOM    914  HZ2 LYS A 116      18.044 -19.372   6.108  1.00 10.00      A   
ATOM    915  HZ3 LYS A 116      18.606 -20.345   4.841  1.00 10.00      A   
ATOM    916  C   LYS A 116      15.475 -23.578   3.705  1.00 10.00      A   
ATOM    917  O   LYS A 116      14.529 -24.261   4.103  1.00 10.00      A   
ATOM    918  N   LEU A 117      16.651 -23.552   4.310  1.00 10.00      A   
ATOM    919  HN  LEU A 117      17.379 -23.026   3.915  1.00 10.00      A   
ATOM    920  CA  LEU A 117      16.899 -24.291   5.535  1.00 10.00      A   
ATOM    921  CB  LEU A 117      18.404 -24.492   5.741  1.00 10.00      A   
ATOM    922  CG  LEU A 117      19.102 -25.464   4.785  1.00 10.00      A   
ATOM    923  CD1 LEU A 117      20.613 -25.333   4.897  1.00 10.00      A   
ATOM    924  CD2 LEU A 117      18.668 -26.894   5.069  1.00 10.00      A   
ATOM    925  C   LEU A 117      16.309 -23.520   6.711  1.00 10.00      A   
ATOM    926  O   LEU A 117      16.395 -22.289   6.758  1.00 10.00      A   
ATOM    927  N   THR A 118      15.710 -24.242   7.652  1.00 10.00      A   
ATOM    928  HN  THR A 118      15.683 -25.220   7.562  1.00 10.00      A   
ATOM    929  CA  THR A 118      15.096 -23.626   8.819  1.00 10.00      A   
ATOM    930  CB  THR A 118      14.056 -24.569   9.455  1.00 10.00      A   
ATOM    931  OG1 THR A 118      14.537 -25.923   9.401  1.00 10.00      A   
ATOM    932  HG1 THR A 118      14.439 -26.328  10.276  1.00 10.00      A   
ATOM    933  CG2 THR A 118      12.728 -24.478   8.717  1.00 10.00      A   
ATOM    934  C   THR A 118      16.144 -23.245   9.858  1.00 10.00      A   
ATOM    935  O   THR A 118      15.884 -22.440  10.751  1.00 10.00      A   
ATOM    936  N   LEU A 119      17.328 -23.836   9.739  1.00 10.00      A   
ATOM    937  HN  LEU A 119      17.465 -24.483   9.016  1.00 10.00      A   
ATOM    938  CA  LEU A 119      18.421 -23.554  10.662  1.00 10.00      A   
ATOM    939  CB  LEU A 119      19.578 -24.528  10.425  1.00 10.00      A   
ATOM    940  CG  LEU A 119      19.260 -26.010  10.620  1.00 10.00      A   
ATOM    941  CD1 LEU A 119      20.411 -26.872  10.130  1.00 10.00      A   
ATOM    942  CD2 LEU A 119      18.944 -26.305  12.079  1.00 10.00      A   
ATOM    943  C   LEU A 119      18.910 -22.121  10.491  1.00 10.00      A   
ATOM    944  O   LEU A 119      18.716 -21.275  11.368  1.00 10.00      A   
ATOM    945  N   GLU A 120      19.544 -21.862   9.354  1.00 10.00      A   
ATOM    946  HN  GLU A 120      19.672 -22.585   8.706  1.00 10.00      A   
ATOM    947  CA  GLU A 120      20.058 -20.539   9.040  1.00 10.00      A   
ATOM    948  CB  GLU A 120      20.914 -20.575   7.775  1.00 10.00      A   
ATOM    949  CG  GLU A 120      20.477 -21.614   6.756  1.00 10.00      A   
ATOM    950  CD  GLU A 120      20.960 -21.289   5.363  1.00 10.00      A   
ATOM    951  OE1 GLU A 120      20.126 -20.869   4.532  1.00 10.00      A   
ATOM    952  OE2 GLU A 120      22.173 -21.432   5.097  1.00 10.00      A   
ATOM    953  C   GLU A 120      18.919 -19.543   8.891  1.00 10.00      A   
ATOM    954  O   GLU A 120      18.135 -19.603   7.942  1.00 10.00      A   
ATOM    955  N   HIS A 121      18.821 -18.641   9.846  1.00 10.00      A   
ATOM    956  HN  HIS A 121      19.479 -18.648  10.577  1.00 10.00      A   
ATOM    957  CA  HIS A 121      17.776 -17.632   9.841  1.00 10.00      A   
ATOM    958  CB  HIS A 121      16.873 -17.783  11.071  1.00 10.00      A   
ATOM    959  CG  HIS A 121      17.605 -17.790  12.380  1.00 10.00      A   
ATOM    960  ND1 HIS A 121      18.205 -18.918  12.900  1.00 10.00      A   
ATOM    961  HD1 HIS A 121      18.209 -19.816  12.486  1.00 10.00      A   
ATOM    962  CD2 HIS A 121      17.847 -16.796  13.267  1.00 10.00      A   
ATOM    963  CE1 HIS A 121      18.779 -18.616  14.051  1.00 10.00      A   
ATOM    964  NE2 HIS A 121      18.578 -17.336  14.293  1.00 10.00      A   
ATOM    965  HE2 HIS A 121      18.895 -16.848  15.088  1.00 10.00      A   
ATOM    966  C   HIS A 121      18.379 -16.239   9.783  1.00 10.00      A   
ATOM    967  O   HIS A 121      19.538 -16.048  10.160  1.00 10.00      A   
ATOM    968  N   ALA A 122      17.590 -15.278   9.308  1.00 10.00      A   
ATOM    969  HN  ALA A 122      16.681 -15.507   9.033  1.00 10.00      A   
ATOM    970  CA  ALA A 122      18.029 -13.892   9.185  1.00 10.00      A   
ATOM    971  CB  ALA A 122      19.183 -13.773   8.196  1.00 10.00      A   
ATOM    972  C   ALA A 122      18.396 -13.295  10.543  1.00 10.00      A   
ATOM    973  O   ALA A 122      18.161 -13.905  11.589  1.00 10.00      A   
ATOM    974  N   LYS A 123      18.969 -12.105  10.523  1.00 10.00      A   
ATOM    975  HN  LYS A 123      19.124 -11.663   9.662  1.00 10.00      A   
ATOM    976  CA  LYS A 123      19.364 -11.428  11.746  1.00 10.00      A   
ATOM    977  CB  LYS A 123      20.861 -11.090  11.725  1.00 10.00      A   
ATOM    978  CG  LYS A 123      21.380 -10.603  10.377  1.00 10.00      A   
ATOM    979  CD  LYS A 123      22.904 -10.556  10.354  1.00 10.00      A   
ATOM    980  CE  LYS A 123      23.435 -10.213   8.967  1.00 10.00      A   
ATOM    981  NZ  LYS A 123      24.926 -10.238   8.906  1.00 10.00      A   
ATOM    982  HZ1 LYS A 123      25.250  -9.933   7.966  1.00 10.00      A   
ATOM    983  HZ2 LYS A 123      25.279 -11.201   9.079  1.00 10.00      A   
ATOM    984  HZ3 LYS A 123      25.331  -9.600   9.622  1.00 10.00      A   
ATOM    985  C   LYS A 123      18.524 -10.177  11.955  1.00 10.00      A   
ATOM    986  O   LYS A 123      17.721  -9.817  11.087  1.00 10.00      A   
ATOM    987  N   LYS A 124      18.710  -9.530  13.107  1.00 10.00      A   
ATOM    988  HN  LYS A 124      19.360  -9.893  13.749  1.00 10.00      A   
ATOM    989  CA  LYS A 124      17.982  -8.310  13.465  1.00 10.00      A   
ATOM    990  CB  LYS A 124      18.023  -7.261  12.347  1.00 10.00      A   
ATOM    991  CG  LYS A 124      19.408  -6.703  12.069  1.00 10.00      A   
ATOM    992  CD  LYS A 124      19.395  -5.772  10.871  1.00 10.00      A   
ATOM    993  CE  LYS A 124      20.711  -5.025  10.740  1.00 10.00      A   
ATOM    994  NZ  LYS A 124      20.709  -4.094   9.581  1.00 10.00      A   
ATOM    995  HZ1 LYS A 124      19.830  -3.538   9.569  1.00 10.00      A   
ATOM    996  HZ2 LYS A 124      20.784  -4.626   8.690  1.00 10.00      A   
ATOM    997  HZ3 LYS A 124      21.515  -3.439   9.647  1.00 10.00      A   
ATOM    998  C   LYS A 124      16.548  -8.602  13.902  1.00 10.00      A   
ATOM    999  O   LYS A 124      16.174  -8.343  15.047  1.00 10.00      A   
ATOM   1000  N   LEU A 125      15.755  -9.152  12.997  1.00 10.00      A   
ATOM   1001  HN  LEU A 125      16.117  -9.358  12.110  1.00 10.00      A   
ATOM   1002  CA  LEU A 125      14.367  -9.478  13.289  1.00 10.00      A   
ATOM   1003  CB  LEU A 125      13.419  -8.721  12.351  1.00 10.00      A   
ATOM   1004  CG  LEU A 125      13.389  -7.197  12.483  1.00 10.00      A   
ATOM   1005  CD1 LEU A 125      14.354  -6.551  11.499  1.00 10.00      A   
ATOM   1006  CD2 LEU A 125      11.975  -6.676  12.275  1.00 10.00      A   
ATOM   1007  C   LEU A 125      14.141 -10.974  13.149  1.00 10.00      A   
ATOM   1008  O   LEU A 125      14.648 -11.601  12.219  1.00 10.00      A   
ATOM   1009  N   ALA A 126      13.381 -11.540  14.071  1.00 10.00      A   
ATOM   1010  HN  ALA A 126      13.002 -10.987  14.784  1.00 10.00      A   
ATOM   1011  CA  ALA A 126      13.092 -12.965  14.051  1.00 10.00      A   
ATOM   1012  CB  ALA A 126      13.663 -13.636  15.289  1.00 10.00      A   
ATOM   1013  C   ALA A 126      11.594 -13.223  13.956  1.00 10.00      A   
ATOM   1014  O   ALA A 126      10.784 -12.400  14.386  1.00 10.00      A   
ATOM   1015  N   THR A 127      11.235 -14.366  13.388  1.00 10.00      A   
ATOM   1016  HN  THR A 127      11.929 -14.969  13.047  1.00 10.00      A   
ATOM   1017  CA  THR A 127       9.842 -14.756  13.244  1.00 10.00      A   
ATOM   1018  CB  THR A 127       9.715 -16.294  13.309  1.00 10.00      A   
ATOM   1019  OG1 THR A 127      10.622 -16.883  12.362  1.00 10.00      A   
ATOM   1020  HG1 THR A 127      10.782 -17.807  12.598  1.00 10.00      A   
ATOM   1021  CG2 THR A 127       8.290 -16.750  13.010  1.00 10.00      A   
ATOM   1022  C   THR A 127       9.275 -14.261  11.915  1.00 10.00      A   
ATOM   1023  O   THR A 127       8.146 -13.771  11.847  1.00 10.00      A   
ATOM   1024  N   ARG A 128      10.075 -14.378  10.864  1.00 10.00      A   
ATOM   1025  HN  ARG A 128      10.978 -14.737  10.993  1.00 10.00      A   
ATOM   1026  CA  ARG A 128       9.658 -13.976   9.530  1.00 10.00      A   
ATOM   1027  CB  ARG A 128      10.345 -12.676   9.107  1.00 10.00      A   
ATOM   1028  CG  ARG A 128       9.805 -11.442   9.817  1.00 10.00      A   
ATOM   1029  CD  ARG A 128      10.331 -10.156   9.202  1.00 10.00      A   
ATOM   1030  NE  ARG A 128       9.650  -8.987   9.750  1.00 10.00      A   
ATOM   1031  HE  ARG A 128       9.095  -9.128  10.552  1.00 10.00      A   
ATOM   1032  CZ  ARG A 128       9.726  -7.762   9.238  1.00 10.00      A   
ATOM   1033  NH1 ARG A 128      10.458  -7.531   8.159  1.00 10.00      A   
ATOM   1034 HH11 ARG A 128      10.515  -6.571   7.760  1.00 10.00      A   
ATOM   1035 HH12 ARG A 128      10.981  -8.308   7.705  1.00 10.00      A   
ATOM   1036  NH2 ARG A 128       9.052  -6.771   9.801  1.00 10.00      A   
ATOM   1037 HH21 ARG A 128       9.106  -5.807   9.410  1.00 10.00      A   
ATOM   1038 HH22 ARG A 128       8.457  -6.953  10.642  1.00 10.00      A   
ATOM   1039  C   ARG A 128       9.940 -15.092   8.530  1.00 10.00      A   
ATOM   1040  O   ARG A 128       9.727 -14.938   7.328  1.00 10.00      A   
ATOM   1041  N   PHE A 129      10.405 -16.223   9.043  1.00 10.00      A   
ATOM   1042  HN  PHE A 129      10.526 -16.295  10.016  1.00 10.00      A   
ATOM   1043  CA  PHE A 129      10.718 -17.369   8.204  1.00 10.00      A   
ATOM   1044  CB  PHE A 129      12.214 -17.696   8.272  1.00 10.00      A   
ATOM   1045  CG  PHE A 129      13.073 -16.860   7.364  1.00 10.00      A   
ATOM   1046  CD1 PHE A 129      13.709 -15.727   7.838  1.00 10.00      A   
ATOM   1047  CD2 PHE A 129      13.245 -17.213   6.035  1.00 10.00      A   
ATOM   1048  CE1 PHE A 129      14.503 -14.959   7.009  1.00 10.00      A   
ATOM   1049  CE2 PHE A 129      14.037 -16.450   5.198  1.00 10.00      A   
ATOM   1050  CZ  PHE A 129      14.666 -15.320   5.686  1.00 10.00      A   
ATOM   1051  C   PHE A 129       9.904 -18.581   8.633  1.00 10.00      A   
ATOM   1052  O   PHE A 129       9.877 -18.935   9.816  1.00 10.00      A   
ATOM   1053  N   GLY A 130       9.238 -19.209   7.680  1.00 10.00      A   
ATOM   1054  HN  GLY A 130       9.285 -18.878   6.756  1.00 10.00      A   
ATOM   1055  CA  GLY A 130       8.439 -20.374   7.977  1.00 10.00      A   
ATOM   1056  C   GLY A 130       7.610 -20.788   6.788  1.00 10.00      A   
ATOM   1057  O   GLY A 130       6.571 -21.452   6.978  1.00 10.00      A   
ATOM   1058  OXT GLY A 130       7.995 -20.443   5.653  1.00 10.00      A   
ATOM   1059  CB  HIS B   2      -1.807  -6.207   2.312  1.00 10.00      B   
ATOM   1060  CG  HIS B   2      -2.683  -7.100   1.485  1.00 10.00      B   
ATOM   1061  ND1 HIS B   2      -4.055  -6.971   1.424  1.00 10.00      B   
ATOM   1062  HD1 HIS B   2      -4.592  -6.295   1.901  1.00 10.00      B   
ATOM   1063  CD2 HIS B   2      -2.371  -8.142   0.679  1.00 10.00      B   
ATOM   1064  CE1 HIS B   2      -4.546  -7.894   0.616  1.00 10.00      B   
ATOM   1065  NE2 HIS B   2      -3.543  -8.615   0.152  1.00 10.00      B   
ATOM   1066  HE2 HIS B   2      -3.624  -9.376  -0.466  1.00 10.00      B   
ATOM   1067  C   HIS B   2      -0.762  -4.206   1.222  1.00 10.00      B   
ATOM   1068  O   HIS B   2      -0.297  -3.336   1.956  1.00 10.00      B   
ATOM   1069  N   HIS B   2       0.642  -5.852   2.399  1.00 10.00      B   
ATOM   1070  HT1 HIS B   2       0.669  -6.808   2.804  1.00 10.00      B   
ATOM   1071  HT2 HIS B   2       0.643  -5.157   3.175  1.00 10.00      B   
ATOM   1072  HT3 HIS B   2       1.497  -5.708   1.822  1.00 10.00      B   
ATOM   1073  CA  HIS B   2      -0.574  -5.680   1.567  1.00 10.00      B   
ATOM   1074  N   LEU B   3      -1.440  -3.927   0.112  1.00 10.00      B   
ATOM   1075  HN  LEU B   3      -1.796  -4.664  -0.433  1.00 10.00      B   
ATOM   1076  CA  LEU B   3      -1.677  -2.552  -0.317  1.00 10.00      B   
ATOM   1077  CB  LEU B   3      -0.778  -2.195  -1.507  1.00 10.00      B   
ATOM   1078  CG  LEU B   3       0.728  -2.133  -1.229  1.00 10.00      B   
ATOM   1079  CD1 LEU B   3       1.499  -1.897  -2.518  1.00 10.00      B   
ATOM   1080  CD2 LEU B   3       1.046  -1.048  -0.212  1.00 10.00      B   
ATOM   1081  C   LEU B   3      -3.144  -2.337  -0.685  1.00 10.00      B   
ATOM   1082  O   LEU B   3      -3.921  -3.289  -0.764  1.00 10.00      B   
ATOM   1083  N   ILE B   4      -3.518  -1.081  -0.896  1.00 10.00      B   
ATOM   1084  HN  ILE B   4      -2.856  -0.365  -0.795  1.00 10.00      B   
ATOM   1085  CA  ILE B   4      -4.888  -0.730  -1.255  1.00 10.00      B   
ATOM   1086  CB  ILE B   4      -5.574   0.100  -0.144  1.00 10.00      B   
ATOM   1087  CG1 ILE B   4      -5.144  -0.389   1.247  1.00 10.00      B   
ATOM   1088  CG2 ILE B   4      -7.092   0.024  -0.281  1.00 10.00      B   
ATOM   1089  CD1 ILE B   4      -5.650   0.473   2.384  1.00 10.00      B   
ATOM   1090  C   ILE B   4      -4.918   0.051  -2.573  1.00 10.00      B   
ATOM   1091  O   ILE B   4      -5.983   0.406  -3.080  1.00 10.00      B   
ATOM   1092  N   THR B   5      -3.738   0.332  -3.114  1.00 10.00      B   
ATOM   1093  HN  THR B   5      -2.921   0.044  -2.660  1.00 10.00      B   
ATOM   1094  CA  THR B   5      -3.636   1.054  -4.371  1.00 10.00      B   
ATOM   1095  CB  THR B   5      -3.447   2.580  -4.180  1.00 10.00      B   
ATOM   1096  OG1 THR B   5      -3.199   3.212  -5.447  1.00 10.00      B   
ATOM   1097  HG1 THR B   5      -4.019   3.230  -5.959  1.00 10.00      B   
ATOM   1098  CG2 THR B   5      -2.314   2.896  -3.212  1.00 10.00      B   
ATOM   1099  C   THR B   5      -2.538   0.469  -5.258  1.00 10.00      B   
ATOM   1100  O   THR B   5      -1.349   0.560  -4.949  1.00 10.00      B   
ATOM   1101  N   GLN B   6      -2.948  -0.167  -6.343  1.00 10.00      B   
ATOM   1102  HN  GLN B   6      -3.918  -0.265  -6.505  1.00 10.00      B   
ATOM   1103  CA  GLN B   6      -2.008  -0.757  -7.283  1.00 10.00      B   
ATOM   1104  CB  GLN B   6      -2.360  -2.228  -7.545  1.00 10.00      B   
ATOM   1105  CG  GLN B   6      -2.534  -3.038  -6.268  1.00 10.00      B   
ATOM   1106  CD  GLN B   6      -2.617  -4.529  -6.510  1.00 10.00      B   
ATOM   1107  OE1 GLN B   6      -1.974  -5.067  -7.411  1.00 10.00      B   
ATOM   1108  NE2 GLN B   6      -3.412  -5.210  -5.703  1.00 10.00      B   
ATOM   1109 HE21 GLN B   6      -3.898  -4.715  -5.003  1.00 10.00      B   
ATOM   1110 HE22 GLN B   6      -3.483  -6.177  -5.836  1.00 10.00      B   
ATOM   1111  C   GLN B   6      -1.958   0.052  -8.578  1.00 10.00      B   
ATOM   1112  O   GLN B   6      -1.472  -0.423  -9.607  1.00 10.00      B   
ATOM   1113  N   LYS B   7      -2.458   1.287  -8.515  1.00 10.00      B   
ATOM   1114  HN  LYS B   7      -2.840   1.605  -7.667  1.00 10.00      B   
ATOM   1115  CA  LYS B   7      -2.466   2.167  -9.679  1.00 10.00      B   
ATOM   1116  CB  LYS B   7      -3.893   2.598 -10.043  1.00 10.00      B   
ATOM   1117  CG  LYS B   7      -3.976   3.431 -11.316  1.00 10.00      B   
ATOM   1118  CD  LYS B   7      -5.387   3.460 -11.873  1.00 10.00      B   
ATOM   1119  CE  LYS B   7      -5.452   4.218 -13.191  1.00 10.00      B   
ATOM   1120  NZ  LYS B   7      -5.265   5.681 -13.007  1.00 10.00      B   
ATOM   1121  HZ1 LYS B   7      -5.891   6.206 -13.651  1.00 10.00      B   
ATOM   1122  HZ2 LYS B   7      -4.272   5.950 -13.203  1.00 10.00      B   
ATOM   1123  HZ3 LYS B   7      -5.493   5.948 -12.032  1.00 10.00      B   
ATOM   1124  C   LYS B   7      -1.585   3.395  -9.473  1.00 10.00      B   
ATOM   1125  O   LYS B   7      -1.063   3.958 -10.439  1.00 10.00      B   
ATOM   1126  N   ALA B   8      -1.408   3.796  -8.216  1.00 10.00      B   
ATOM   1127  HN  ALA B   8      -1.827   3.288  -7.489  1.00 10.00      B   
ATOM   1128  CA  ALA B   8      -0.606   4.974  -7.886  1.00 10.00      B   
ATOM   1129  CB  ALA B   8      -0.536   5.166  -6.381  1.00 10.00      B   
ATOM   1130  C   ALA B   8       0.798   4.907  -8.480  1.00 10.00      B   
ATOM   1131  O   ALA B   8       1.287   5.879  -9.059  1.00 10.00      B   
ATOM   1132  N   LEU B   9       1.434   3.754  -8.348  1.00 10.00      B   
ATOM   1133  HN  LEU B   9       0.983   3.010  -7.896  1.00 10.00      B   
ATOM   1134  CA  LEU B   9       2.784   3.564  -8.858  1.00 10.00      B   
ATOM   1135  CB  LEU B   9       3.420   2.315  -8.242  1.00 10.00      B   
ATOM   1136  CG  LEU B   9       4.931   2.375  -7.995  1.00 10.00      B   
ATOM   1137  CD1 LEU B   9       5.261   3.430  -6.950  1.00 10.00      B   
ATOM   1138  CD2 LEU B   9       5.457   1.014  -7.567  1.00 10.00      B   
ATOM   1139  C   LEU B   9       2.794   3.465 -10.379  1.00 10.00      B   
ATOM   1140  O   LEU B   9       3.700   3.976 -11.036  1.00 10.00      B   
ATOM   1141  N   LYS B  10       1.772   2.819 -10.932  1.00 10.00      B   
ATOM   1142  HN  LYS B  10       1.074   2.455 -10.352  1.00 10.00      B   
ATOM   1143  CA  LYS B  10       1.660   2.644 -12.373  1.00 10.00      B   
ATOM   1144  CB  LYS B  10       0.496   1.708 -12.719  1.00 10.00      B   
ATOM   1145  CG  LYS B  10       0.290   1.510 -14.214  1.00 10.00      B   
ATOM   1146  CD  LYS B  10      -1.109   1.921 -14.649  1.00 10.00      B   
ATOM   1147  CE  LYS B  10      -1.078   2.768 -15.915  1.00 10.00      B   
ATOM   1148  NZ  LYS B  10      -0.598   2.010 -17.104  1.00 10.00      B   
ATOM   1149  HZ1 LYS B  10      -0.239   2.673 -17.831  1.00 10.00      B   
ATOM   1150  HZ2 LYS B  10      -1.373   1.453 -17.514  1.00 10.00      B   
ATOM   1151  HZ3 LYS B  10       0.176   1.363 -16.838  1.00 10.00      B   
ATOM   1152  C   LYS B  10       1.480   3.984 -13.076  1.00 10.00      B   
ATOM   1153  O   LYS B  10       2.115   4.247 -14.097  1.00 10.00      B   
ATOM   1154  N   ASP B  11       0.618   4.826 -12.515  1.00 10.00      B   
ATOM   1155  HN  ASP B  11       0.150   4.552 -11.693  1.00 10.00      B   
ATOM   1156  CA  ASP B  11       0.341   6.142 -13.088  1.00 10.00      B   
ATOM   1157  CB  ASP B  11      -0.782   6.843 -12.318  1.00 10.00      B   
ATOM   1158  CG  ASP B  11      -1.801   7.502 -13.231  1.00 10.00      B   
ATOM   1159  OD1 ASP B  11      -2.892   6.922 -13.420  1.00 10.00      B   
ATOM   1160  OD2 ASP B  11      -1.521   8.602 -13.762  1.00 10.00      B   
ATOM   1161  C   ASP B  11       1.596   7.008 -13.090  1.00 10.00      B   
ATOM   1162  O   ASP B  11       1.875   7.721 -14.056  1.00 10.00      B   
ATOM   1163  N   ALA B  12       2.363   6.923 -12.010  1.00 10.00      B   
ATOM   1164  HN  ALA B  12       2.093   6.325 -11.278  1.00 10.00      B   
ATOM   1165  CA  ALA B  12       3.594   7.696 -11.879  1.00 10.00      B   
ATOM   1166  CB  ALA B  12       4.112   7.623 -10.453  1.00 10.00      B   
ATOM   1167  C   ALA B  12       4.658   7.201 -12.855  1.00 10.00      B   
ATOM   1168  O   ALA B  12       5.471   7.981 -13.359  1.00 10.00      B   
ATOM   1169  N   ALA B  13       4.631   5.905 -13.133  1.00 10.00      B   
ATOM   1170  HN  ALA B  13       3.949   5.339 -12.705  1.00 10.00      B   
ATOM   1171  CA  ALA B  13       5.590   5.293 -14.042  1.00 10.00      B   
ATOM   1172  CB  ALA B  13       5.601   3.785 -13.862  1.00 10.00      B   
ATOM   1173  C   ALA B  13       5.306   5.661 -15.496  1.00 10.00      B   
ATOM   1174  O   ALA B  13       6.171   5.516 -16.359  1.00 10.00      B   
ATOM   1175  N   GLU B  14       4.091   6.130 -15.767  1.00 10.00      B   
ATOM   1176  HN  GLU B  14       3.435   6.209 -15.042  1.00 10.00      B   
ATOM   1177  CA  GLU B  14       3.712   6.521 -17.121  1.00 10.00      B   
ATOM   1178  CB  GLU B  14       2.190   6.558 -17.278  1.00 10.00      B   
ATOM   1179  CG  GLU B  14       1.496   5.229 -17.017  1.00 10.00      B   
ATOM   1180  CD  GLU B  14       1.754   4.193 -18.097  1.00 10.00      B   
ATOM   1181  OE1 GLU B  14       2.930   3.854 -18.337  1.00 10.00      B   
ATOM   1182  OE2 GLU B  14       0.776   3.693 -18.695  1.00 10.00      B   
ATOM   1183  C   GLU B  14       4.308   7.879 -17.475  1.00 10.00      B   
ATOM   1184  O   GLU B  14       4.667   8.130 -18.625  1.00 10.00      B   
ATOM   1185  N   LYS B  15       4.414   8.747 -16.476  1.00 10.00      B   
ATOM   1186  HN  LYS B  15       4.109   8.485 -15.584  1.00 10.00      B   
ATOM   1187  CA  LYS B  15       4.972  10.076 -16.675  1.00 10.00      B   
ATOM   1188  CB  LYS B  15       4.588  10.999 -15.521  1.00 10.00      B   
ATOM   1189  CG  LYS B  15       3.198  11.598 -15.630  1.00 10.00      B   
ATOM   1190  CD  LYS B  15       2.887  12.477 -14.430  1.00 10.00      B   
ATOM   1191  CE  LYS B  15       1.644  13.323 -14.659  1.00 10.00      B   
ATOM   1192  NZ  LYS B  15       0.433  12.493 -14.895  1.00 10.00      B   
ATOM   1193  HZ1 LYS B  15       0.270  11.853 -14.091  1.00 10.00      B   
ATOM   1194  HZ2 LYS B  15       0.554  11.922 -15.755  1.00 10.00      B   
ATOM   1195  HZ3 LYS B  15      -0.401  13.102 -15.015  1.00 10.00      B   
ATOM   1196  C   LYS B  15       6.488  10.019 -16.805  1.00 10.00      B   
ATOM   1197  O   LYS B  15       7.075  10.678 -17.664  1.00 10.00      B   
ATOM   1198  N   TYR B  16       7.118   9.224 -15.950  1.00 10.00      B   
ATOM   1199  HN  TYR B  16       6.592   8.721 -15.291  1.00 10.00      B   
ATOM   1200  CA  TYR B  16       8.568   9.074 -15.963  1.00 10.00      B   
ATOM   1201  CB  TYR B  16       9.160   9.503 -14.616  1.00 10.00      B   
ATOM   1202  CG  TYR B  16       9.132  10.995 -14.357  1.00 10.00      B   
ATOM   1203  CD1 TYR B  16       7.982  11.624 -13.891  1.00 10.00      B   
ATOM   1204  CD2 TYR B  16      10.261  11.775 -14.563  1.00 10.00      B   
ATOM   1205  CE1 TYR B  16       7.961  12.984 -13.641  1.00 10.00      B   
ATOM   1206  CE2 TYR B  16      10.250  13.134 -14.318  1.00 10.00      B   
ATOM   1207  CZ  TYR B  16       9.098  13.734 -13.856  1.00 10.00      B   
ATOM   1208  OH  TYR B  16       9.088  15.089 -13.599  1.00 10.00      B   
ATOM   1209  HH  TYR B  16       8.488  15.268 -12.862  1.00 10.00      B   
ATOM   1210  C   TYR B  16       8.959   7.630 -16.272  1.00 10.00      B   
ATOM   1211  O   TYR B  16       9.227   6.842 -15.363  1.00 10.00      B   
ATOM   1212  N   PRO B  17       9.010   7.265 -17.562  1.00 10.00      B   
ATOM   1213  CA  PRO B  17       9.357   5.902 -17.988  1.00 10.00      B   
ATOM   1214  CB  PRO B  17       9.191   5.941 -19.512  1.00 10.00      B   
ATOM   1215  CG  PRO B  17       9.313   7.381 -19.871  1.00 10.00      B   
ATOM   1216  CD  PRO B  17       8.739   8.146 -18.713  1.00 10.00      B   
ATOM   1217  C   PRO B  17      10.790   5.522 -17.619  1.00 10.00      B   
ATOM   1218  O   PRO B  17      11.112   4.343 -17.470  1.00 10.00      B   
ATOM   1219  N   GLN B  18      11.646   6.523 -17.448  1.00 10.00      B   
ATOM   1220  HN  GLN B  18      11.329   7.449 -17.564  1.00 10.00      B   
ATOM   1221  CA  GLN B  18      13.037   6.281 -17.097  1.00 10.00      B   
ATOM   1222  CB  GLN B  18      13.928   7.437 -17.555  1.00 10.00      B   
ATOM   1223  CG  GLN B  18      14.036   7.558 -19.068  1.00 10.00      B   
ATOM   1224  CD  GLN B  18      14.871   8.746 -19.502  1.00 10.00      B   
ATOM   1225  OE1 GLN B  18      14.877   9.794 -18.851  1.00 10.00      B   
ATOM   1226  NE2 GLN B  18      15.586   8.587 -20.605  1.00 10.00      B   
ATOM   1227 HE21 GLN B  18      15.536   7.723 -21.070  1.00 10.00      B   
ATOM   1228 HE22 GLN B  18      16.140   9.334 -20.917  1.00 10.00      B   
ATOM   1229  C   GLN B  18      13.201   6.027 -15.603  1.00 10.00      B   
ATOM   1230  O   GLN B  18      14.263   5.607 -15.148  1.00 10.00      B   
ATOM   1231  N   HIS B  19      12.139   6.273 -14.843  1.00 10.00      B   
ATOM   1232  HN  HIS B  19      11.309   6.590 -15.266  1.00 10.00      B   
ATOM   1233  CA  HIS B  19      12.167   6.065 -13.398  1.00 10.00      B   
ATOM   1234  CB  HIS B  19      11.640   7.295 -12.650  1.00 10.00      B   
ATOM   1235  CG  HIS B  19      12.586   8.461 -12.625  1.00 10.00      B   
ATOM   1236  ND1 HIS B  19      13.407   8.747 -11.552  1.00 10.00      B   
ATOM   1237  HD1 HIS B  19      13.464   8.231 -10.716  1.00 10.00      B   
ATOM   1238  CD2 HIS B  19      12.828   9.425 -13.546  1.00 10.00      B   
ATOM   1239  CE1 HIS B  19      14.111   9.834 -11.818  1.00 10.00      B   
ATOM   1240  NE2 HIS B  19      13.777  10.262 -13.020  1.00 10.00      B   
ATOM   1241  HE2 HIS B  19      14.148  11.057 -13.466  1.00 10.00      B   
ATOM   1242  C   HIS B  19      11.354   4.832 -13.011  1.00 10.00      B   
ATOM   1243  O   HIS B  19      11.339   4.423 -11.852  1.00 10.00      B   
ATOM   1244  N   LYS B  20      10.695   4.234 -13.999  1.00 10.00      B   
ATOM   1245  HN  LYS B  20      10.772   4.597 -14.905  1.00 10.00      B   
ATOM   1246  CA  LYS B  20       9.863   3.052 -13.779  1.00 10.00      B   
ATOM   1247  CB  LYS B  20       9.116   2.701 -15.070  1.00 10.00      B   
ATOM   1248  CG  LYS B  20       8.126   1.553 -14.948  1.00 10.00      B   
ATOM   1249  CD  LYS B  20       7.417   1.299 -16.269  1.00 10.00      B   
ATOM   1250  CE  LYS B  20       6.255   0.332 -16.102  1.00 10.00      B   
ATOM   1251  NZ  LYS B  20       5.527   0.113 -17.380  1.00 10.00      B   
ATOM   1252  HZ1 LYS B  20       4.625  -0.388 -17.204  1.00 10.00      B   
ATOM   1253  HZ2 LYS B  20       6.104  -0.463 -18.025  1.00 10.00      B   
ATOM   1254  HZ3 LYS B  20       5.320   1.024 -17.837  1.00 10.00      B   
ATOM   1255  C   LYS B  20      10.695   1.857 -13.314  1.00 10.00      B   
ATOM   1256  O   LYS B  20      10.260   1.067 -12.472  1.00 10.00      B   
ATOM   1257  N   THR B  21      11.900   1.744 -13.852  1.00 10.00      B   
ATOM   1258  HN  THR B  21      12.195   2.411 -14.503  1.00 10.00      B   
ATOM   1259  CA  THR B  21      12.798   0.649 -13.511  1.00 10.00      B   
ATOM   1260  CB  THR B  21      14.040   0.669 -14.418  1.00 10.00      B   
ATOM   1261  OG1 THR B  21      13.609   0.947 -15.758  1.00 10.00      B   
ATOM   1262  HG1 THR B  21      12.926   0.308 -16.003  1.00 10.00      B   
ATOM   1263  CG2 THR B  21      14.744  -0.681 -14.397  1.00 10.00      B   
ATOM   1264  C   THR B  21      13.209   0.670 -12.034  1.00 10.00      B   
ATOM   1265  O   THR B  21      13.580  -0.361 -11.465  1.00 10.00      B   
ATOM   1266  N   GLU B  22      13.132   1.834 -11.403  1.00 10.00      B   
ATOM   1267  HN  GLU B  22      12.832   2.633 -11.893  1.00 10.00      B   
ATOM   1268  CA  GLU B  22      13.493   1.949 -10.000  1.00 10.00      B   
ATOM   1269  CB  GLU B  22      14.335   3.206  -9.757  1.00 10.00      B   
ATOM   1270  CG  GLU B  22      15.181   3.163  -8.491  1.00 10.00      B   
ATOM   1271  CD  GLU B  22      15.945   1.862  -8.328  1.00 10.00      B   
ATOM   1272  OE1 GLU B  22      17.023   1.724  -8.941  1.00 10.00      B   
ATOM   1273  OE2 GLU B  22      15.479   0.975  -7.575  1.00 10.00      B   
ATOM   1274  C   GLU B  22      12.244   1.939  -9.121  1.00 10.00      B   
ATOM   1275  O   GLU B  22      12.301   2.229  -7.927  1.00 10.00      B   
ATOM   1276  N   LEU B  23      11.110   1.606  -9.720  1.00 10.00      B   
ATOM   1277  HN  LEU B  23      11.114   1.405 -10.681  1.00 10.00      B   
ATOM   1278  CA  LEU B  23       9.856   1.549  -8.983  1.00 10.00      B   
ATOM   1279  CB  LEU B  23       8.778   2.390  -9.669  1.00 10.00      B   
ATOM   1280  CG  LEU B  23       9.051   3.891  -9.768  1.00 10.00      B   
ATOM   1281  CD1 LEU B  23       7.880   4.609 -10.419  1.00 10.00      B   
ATOM   1282  CD2 LEU B  23       9.341   4.475  -8.395  1.00 10.00      B   
ATOM   1283  C   LEU B  23       9.373   0.113  -8.818  1.00 10.00      B   
ATOM   1284  O   LEU B  23       8.744  -0.224  -7.814  1.00 10.00      B   
ATOM   1285  N   VAL B  24       9.692  -0.731  -9.798  1.00 10.00      B   
ATOM   1286  HN  VAL B  24      10.222  -0.403 -10.555  1.00 10.00      B   
ATOM   1287  CA  VAL B  24       9.273  -2.132  -9.783  1.00 10.00      B   
ATOM   1288  CB  VAL B  24       9.691  -2.885 -11.067  1.00 10.00      B   
ATOM   1289  CG1 VAL B  24       8.791  -2.498 -12.231  1.00 10.00      B   
ATOM   1290  CG2 VAL B  24      11.150  -2.617 -11.411  1.00 10.00      B   
ATOM   1291  C   VAL B  24       9.755  -2.889  -8.543  1.00 10.00      B   
ATOM   1292  O   VAL B  24       8.959  -3.528  -7.856  1.00 10.00      B   
ATOM   1293  N   ALA B  25      11.045  -2.798  -8.242  1.00 10.00      B   
ATOM   1294  HN  ALA B  25      11.636  -2.255  -8.804  1.00 10.00      B   
ATOM   1295  CA  ALA B  25      11.600  -3.489  -7.084  1.00 10.00      B   
ATOM   1296  CB  ALA B  25      13.095  -3.730  -7.252  1.00 10.00      B   
ATOM   1297  C   ALA B  25      11.314  -2.722  -5.800  1.00 10.00      B   
ATOM   1298  O   ALA B  25      11.188  -3.311  -4.728  1.00 10.00      B   
ATOM   1299  N   LEU B  26      11.199  -1.407  -5.922  1.00 10.00      B   
ATOM   1300  HN  LEU B  26      11.307  -1.001  -6.806  1.00 10.00      B   
ATOM   1301  CA  LEU B  26      10.922  -0.552  -4.777  1.00 10.00      B   
ATOM   1302  CB  LEU B  26      10.906   0.917  -5.201  1.00 10.00      B   
ATOM   1303  CG  LEU B  26      10.585   1.939  -4.108  1.00 10.00      B   
ATOM   1304  CD1 LEU B  26      11.778   2.148  -3.189  1.00 10.00      B   
ATOM   1305  CD2 LEU B  26      10.124   3.254  -4.716  1.00 10.00      B   
ATOM   1306  C   LEU B  26       9.585  -0.916  -4.141  1.00 10.00      B   
ATOM   1307  O   LEU B  26       9.507  -1.163  -2.940  1.00 10.00      B   
ATOM   1308  N   GLY B  27       8.540  -0.970  -4.958  1.00 10.00      B   
ATOM   1309  HN  GLY B  27       8.667  -0.792  -5.917  1.00 10.00      B   
ATOM   1310  CA  GLY B  27       7.216  -1.294  -4.455  1.00 10.00      B   
ATOM   1311  C   GLY B  27       7.094  -2.732  -3.985  1.00 10.00      B   
ATOM   1312  O   GLY B  27       6.246  -3.045  -3.152  1.00 10.00      B   
ATOM   1313  N   ASN B  28       7.951  -3.600  -4.504  1.00 10.00      B   
ATOM   1314  HN  ASN B  28       8.621  -3.284  -5.146  1.00 10.00      B   
ATOM   1315  CA  ASN B  28       7.926  -5.013  -4.144  1.00 10.00      B   
ATOM   1316  CB  ASN B  28       8.916  -5.797  -5.005  1.00 10.00      B   
ATOM   1317  CG  ASN B  28       8.528  -7.253  -5.167  1.00 10.00      B   
ATOM   1318  OD1 ASN B  28       7.881  -7.841  -4.300  1.00 10.00      B   
ATOM   1319  ND2 ASN B  28       8.920  -7.846  -6.280  1.00 10.00      B   
ATOM   1320 HD21 ASN B  28       9.434  -7.318  -6.933  1.00 10.00      B   
ATOM   1321 HD22 ASN B  28       8.676  -8.784  -6.417  1.00 10.00      B   
ATOM   1322  C   ASN B  28       8.232  -5.225  -2.661  1.00 10.00      B   
ATOM   1323  O   ASN B  28       7.499  -5.931  -1.963  1.00 10.00      B   
ATOM   1324  N   THR B  29       9.297  -4.593  -2.176  1.00 10.00      B   
ATOM   1325  HN  THR B  29       9.831  -4.022  -2.771  1.00 10.00      B   
ATOM   1326  CA  THR B  29       9.691  -4.724  -0.777  1.00 10.00      B   
ATOM   1327  CB  THR B  29      11.157  -4.284  -0.544  1.00 10.00      B   
ATOM   1328  OG1 THR B  29      11.375  -3.006  -1.154  1.00 10.00      B   
ATOM   1329  HG1 THR B  29      10.986  -2.316  -0.605  1.00 10.00      B   
ATOM   1330  CG2 THR B  29      12.114  -5.284  -1.170  1.00 10.00      B   
ATOM   1331  C   THR B  29       8.734  -3.964   0.155  1.00 10.00      B   
ATOM   1332  O   THR B  29       8.748  -4.160   1.372  1.00 10.00      B   
ATOM   1333  N   ILE B  30       7.898  -3.106  -0.427  1.00 10.00      B   
ATOM   1334  HN  ILE B  30       7.941  -2.989  -1.399  1.00 10.00      B   
ATOM   1335  CA  ILE B  30       6.925  -2.335   0.341  1.00 10.00      B   
ATOM   1336  CB  ILE B  30       6.605  -0.983  -0.341  1.00 10.00      B   
ATOM   1337  CG1 ILE B  30       7.875  -0.151  -0.519  1.00 10.00      B   
ATOM   1338  CG2 ILE B  30       5.567  -0.201   0.456  1.00 10.00      B   
ATOM   1339  CD1 ILE B  30       7.691   1.039  -1.437  1.00 10.00      B   
ATOM   1340  C   ILE B  30       5.632  -3.128   0.473  1.00 10.00      B   
ATOM   1341  O   ILE B  30       5.047  -3.210   1.556  1.00 10.00      B   
ATOM   1342  N   ALA B  31       5.202  -3.719  -0.639  1.00 10.00      B   
ATOM   1343  HN  ALA B  31       5.731  -3.623  -1.466  1.00 10.00      B   
ATOM   1344  CA  ALA B  31       3.974  -4.503  -0.672  1.00 10.00      B   
ATOM   1345  CB  ALA B  31       3.705  -5.011  -2.082  1.00 10.00      B   
ATOM   1346  C   ALA B  31       4.032  -5.665   0.314  1.00 10.00      B   
ATOM   1347  O   ALA B  31       3.049  -5.968   0.996  1.00 10.00      B   
ATOM   1348  N   LYS B  32       5.195  -6.296   0.396  1.00 10.00      B   
ATOM   1349  HN  LYS B  32       5.944  -5.990  -0.160  1.00 10.00      B   
ATOM   1350  CA  LYS B  32       5.398  -7.430   1.289  1.00 10.00      B   
ATOM   1351  CB  LYS B  32       6.182  -8.524   0.560  1.00 10.00      B   
ATOM   1352  CG  LYS B  32       5.566  -8.956  -0.763  1.00 10.00      B   
ATOM   1353  CD  LYS B  32       6.536  -9.797  -1.579  1.00 10.00      B   
ATOM   1354  CE  LYS B  32       5.920 -10.237  -2.899  1.00 10.00      B   
ATOM   1355  NZ  LYS B  32       5.522  -9.081  -3.747  1.00 10.00      B   
ATOM   1356  HZ1 LYS B  32       5.185  -9.416  -4.676  1.00 10.00      B   
ATOM   1357  HZ2 LYS B  32       6.336  -8.446  -3.898  1.00 10.00      B   
ATOM   1358  HZ3 LYS B  32       4.760  -8.545  -3.289  1.00 10.00      B   
ATOM   1359  C   LYS B  32       6.150  -6.996   2.546  1.00 10.00      B   
ATOM   1360  O   LYS B  32       6.649  -7.824   3.312  1.00 10.00      B   
ATOM   1361  N   GLY B  33       6.226  -5.692   2.751  1.00 10.00      B   
ATOM   1362  HN  GLY B  33       5.798  -5.079   2.118  1.00 10.00      B   
ATOM   1363  CA  GLY B  33       6.915  -5.165   3.903  1.00 10.00      B   
ATOM   1364  C   GLY B  33       5.987  -4.974   5.080  1.00 10.00      B   
ATOM   1365  O   GLY B  33       5.098  -4.122   5.044  1.00 10.00      B   
ATOM   1366  N   TYR B  34       6.182  -5.770   6.121  1.00 10.00      B   
ATOM   1367  HN  TYR B  34       6.908  -6.432   6.091  1.00 10.00      B   
ATOM   1368  CA  TYR B  34       5.351  -5.674   7.311  1.00 10.00      B   
ATOM   1369  CB  TYR B  34       5.280  -7.016   8.054  1.00 10.00      B   
ATOM   1370  CG  TYR B  34       5.632  -8.228   7.217  1.00 10.00      B   
ATOM   1371  CD1 TYR B  34       6.838  -8.889   7.405  1.00 10.00      B   
ATOM   1372  CD2 TYR B  34       4.764  -8.710   6.244  1.00 10.00      B   
ATOM   1373  CE1 TYR B  34       7.171  -9.994   6.650  1.00 10.00      B   
ATOM   1374  CE2 TYR B  34       5.091  -9.817   5.483  1.00 10.00      B   
ATOM   1375  CZ  TYR B  34       6.296 -10.453   5.693  1.00 10.00      B   
ATOM   1376  OH  TYR B  34       6.630 -11.557   4.947  1.00 10.00      B   
ATOM   1377  HH  TYR B  34       7.023 -12.220   5.526  1.00 10.00      B   
ATOM   1378  C   TYR B  34       5.894  -4.594   8.234  1.00 10.00      B   
ATOM   1379  O   TYR B  34       7.024  -4.687   8.714  1.00 10.00      B   
ATOM   1380  N   PHE B  35       5.106  -3.556   8.455  1.00 10.00      B   
ATOM   1381  HN  PHE B  35       4.224  -3.523   8.024  1.00 10.00      B   
ATOM   1382  CA  PHE B  35       5.520  -2.459   9.320  1.00 10.00      B   
ATOM   1383  CB  PHE B  35       5.410  -1.119   8.587  1.00 10.00      B   
ATOM   1384  CG  PHE B  35       6.191  -1.067   7.304  1.00 10.00      B   
ATOM   1385  CD1 PHE B  35       5.547  -0.863   6.096  1.00 10.00      B   
ATOM   1386  CD2 PHE B  35       7.566  -1.233   7.307  1.00 10.00      B   
ATOM   1387  CE1 PHE B  35       6.259  -0.822   4.912  1.00 10.00      B   
ATOM   1388  CE2 PHE B  35       8.286  -1.193   6.128  1.00 10.00      B   
ATOM   1389  CZ  PHE B  35       7.631  -0.988   4.928  1.00 10.00      B   
ATOM   1390  C   PHE B  35       4.690  -2.443  10.595  1.00 10.00      B   
ATOM   1391  O   PHE B  35       3.459  -2.437  10.542  1.00 10.00      B   
ATOM   1392  N   LYS B  36       5.363  -2.452  11.735  1.00 10.00      B   
ATOM   1393  HN  LYS B  36       6.344  -2.463  11.712  1.00 10.00      B   
ATOM   1394  CA  LYS B  36       4.687  -2.451  13.024  1.00 10.00      B   
ATOM   1395  CB  LYS B  36       5.302  -3.525  13.937  1.00 10.00      B   
ATOM   1396  CG  LYS B  36       4.977  -3.377  15.417  1.00 10.00      B   
ATOM   1397  CD  LYS B  36       3.489  -3.523  15.688  1.00 10.00      B   
ATOM   1398  CE  LYS B  36       3.155  -3.109  17.111  1.00 10.00      B   
ATOM   1399  NZ  LYS B  36       1.695  -3.131  17.366  1.00 10.00      B   
ATOM   1400  HZ1 LYS B  36       1.213  -2.406  16.785  1.00 10.00      B   
ATOM   1401  HZ2 LYS B  36       1.505  -2.935  18.367  1.00 10.00      B   
ATOM   1402  HZ3 LYS B  36       1.305  -4.064  17.127  1.00 10.00      B   
ATOM   1403  C   LYS B  36       4.760  -1.077  13.685  1.00 10.00      B   
ATOM   1404  O   LYS B  36       3.746  -0.534  14.129  1.00 10.00      B   
ATOM   1405  N   LYS B  37       5.959  -0.520  13.747  1.00 10.00      B   
ATOM   1406  HN  LYS B  37       6.730  -0.987  13.353  1.00 10.00      B   
ATOM   1407  CA  LYS B  37       6.162   0.777  14.370  1.00 10.00      B   
ATOM   1408  CB  LYS B  37       7.193   0.663  15.498  1.00 10.00      B   
ATOM   1409  CG  LYS B  37       6.615   0.214  16.828  1.00 10.00      B   
ATOM   1410  CD  LYS B  37       7.280   0.947  17.981  1.00 10.00      B   
ATOM   1411  CE  LYS B  37       6.714   0.520  19.325  1.00 10.00      B   
ATOM   1412  NZ  LYS B  37       7.169   1.413  20.427  1.00 10.00      B   
ATOM   1413  HZ1 LYS B  37       6.529   2.226  20.516  1.00 10.00      B   
ATOM   1414  HZ2 LYS B  37       8.128   1.769  20.230  1.00 10.00      B   
ATOM   1415  HZ3 LYS B  37       7.182   0.895  21.330  1.00 10.00      B   
ATOM   1416  C   LYS B  37       6.611   1.814  13.347  1.00 10.00      B   
ATOM   1417  O   LYS B  37       7.026   1.461  12.240  1.00 10.00      B   
ATOM   1418  N   PRO B  38       6.516   3.110  13.695  1.00 10.00      B   
ATOM   1419  CA  PRO B  38       6.933   4.200  12.809  1.00 10.00      B   
ATOM   1420  CB  PRO B  38       6.729   5.466  13.657  1.00 10.00      B   
ATOM   1421  CG  PRO B  38       6.583   4.984  15.059  1.00 10.00      B   
ATOM   1422  CD  PRO B  38       5.971   3.620  14.963  1.00 10.00      B   
ATOM   1423  C   PRO B  38       8.398   4.064  12.398  1.00 10.00      B   
ATOM   1424  O   PRO B  38       8.773   4.395  11.274  1.00 10.00      B   
ATOM   1425  N   GLU B  39       9.221   3.548  13.309  1.00 10.00      B   
ATOM   1426  HN  GLU B  39       8.862   3.287  14.190  1.00 10.00      B   
ATOM   1427  CA  GLU B  39      10.641   3.367  13.044  1.00 10.00      B   
ATOM   1428  CB  GLU B  39      11.385   2.943  14.307  1.00 10.00      B   
ATOM   1429  CG  GLU B  39      11.385   3.986  15.409  1.00 10.00      B   
ATOM   1430  CD  GLU B  39      10.128   3.949  16.250  1.00 10.00      B   
ATOM   1431  OE1 GLU B  39       9.353   2.977  16.129  1.00 10.00      B   
ATOM   1432  OE2 GLU B  39       9.917   4.881  17.051  1.00 10.00      B   
ATOM   1433  C   GLU B  39      10.874   2.347  11.936  1.00 10.00      B   
ATOM   1434  O   GLU B  39      11.855   2.439  11.195  1.00 10.00      B   
ATOM   1435  N   SER B  40       9.963   1.385  11.822  1.00 10.00      B   
ATOM   1436  HN  SER B  40       9.198   1.374  12.435  1.00 10.00      B   
ATOM   1437  CA  SER B  40      10.063   0.353  10.804  1.00 10.00      B   
ATOM   1438  CB  SER B  40       8.987  -0.714  11.030  1.00 10.00      B   
ATOM   1439  OG  SER B  40       8.739  -0.903  12.418  1.00 10.00      B   
ATOM   1440  HG  SER B  40       9.581  -0.984  12.884  1.00 10.00      B   
ATOM   1441  C   SER B  40       9.908   0.972   9.416  1.00 10.00      B   
ATOM   1442  O   SER B  40      10.573   0.566   8.462  1.00 10.00      B   
ATOM   1443  N   LEU B  41       9.045   1.975   9.320  1.00 10.00      B   
ATOM   1444  HN  LEU B  41       8.556   2.265  10.122  1.00 10.00      B   
ATOM   1445  CA  LEU B  41       8.807   2.660   8.058  1.00 10.00      B   
ATOM   1446  CB  LEU B  41       7.457   3.382   8.081  1.00 10.00      B   
ATOM   1447  CG  LEU B  41       7.016   4.039   6.770  1.00 10.00      B   
ATOM   1448  CD1 LEU B  41       6.855   2.997   5.673  1.00 10.00      B   
ATOM   1449  CD2 LEU B  41       5.722   4.817   6.966  1.00 10.00      B   
ATOM   1450  C   LEU B  41       9.937   3.641   7.759  1.00 10.00      B   
ATOM   1451  O   LEU B  41      10.392   3.746   6.620  1.00 10.00      B   
ATOM   1452  N   LYS B  42      10.399   4.344   8.793  1.00 10.00      B   
ATOM   1453  HN  LYS B  42       9.991   4.219   9.678  1.00 10.00      B   
ATOM   1454  CA  LYS B  42      11.484   5.314   8.644  1.00 10.00      B   
ATOM   1455  CB  LYS B  42      11.657   6.148   9.916  1.00 10.00      B   
ATOM   1456  CG  LYS B  42      10.552   7.168  10.133  1.00 10.00      B   
ATOM   1457  CD  LYS B  42      10.848   8.080  11.312  1.00 10.00      B   
ATOM   1458  CE  LYS B  42       9.816   9.193  11.412  1.00 10.00      B   
ATOM   1459  NZ  LYS B  42      10.101  10.119  12.537  1.00 10.00      B   
ATOM   1460  HZ1 LYS B  42      10.095   9.601  13.440  1.00 10.00      B   
ATOM   1461  HZ2 LYS B  42       9.379  10.866  12.579  1.00 10.00      B   
ATOM   1462  HZ3 LYS B  42      11.031  10.564  12.408  1.00 10.00      B   
ATOM   1463  C   LYS B  42      12.795   4.630   8.261  1.00 10.00      B   
ATOM   1464  O   LYS B  42      13.694   5.254   7.696  1.00 10.00      B   
ATOM   1465  N   ALA B  43      12.893   3.341   8.559  1.00 10.00      B   
ATOM   1466  HN  ALA B  43      12.152   2.901   9.023  1.00 10.00      B   
ATOM   1467  CA  ALA B  43      14.082   2.567   8.224  1.00 10.00      B   
ATOM   1468  CB  ALA B  43      14.115   1.271   9.020  1.00 10.00      B   
ATOM   1469  C   ALA B  43      14.114   2.270   6.727  1.00 10.00      B   
ATOM   1470  O   ALA B  43      15.148   1.895   6.172  1.00 10.00      B   
ATOM   1471  N   VAL B  44      12.967   2.429   6.084  1.00 10.00      B   
ATOM   1472  HN  VAL B  44      12.176   2.718   6.587  1.00 10.00      B   
ATOM   1473  CA  VAL B  44      12.846   2.188   4.657  1.00 10.00      B   
ATOM   1474  CB  VAL B  44      11.587   1.351   4.339  1.00 10.00      B   
ATOM   1475  CG1 VAL B  44      11.484   1.085   2.847  1.00 10.00      B   
ATOM   1476  CG2 VAL B  44      11.604   0.041   5.117  1.00 10.00      B   
ATOM   1477  C   VAL B  44      12.772   3.515   3.907  1.00 10.00      B   
ATOM   1478  O   VAL B  44      13.387   3.679   2.848  1.00 10.00      B   
ATOM   1479  N   PHE B  45      12.017   4.456   4.464  1.00 10.00      B   
ATOM   1480  HN  PHE B  45      11.555   4.260   5.310  1.00 10.00      B   
ATOM   1481  CA  PHE B  45      11.856   5.773   3.866  1.00 10.00      B   
ATOM   1482  CB  PHE B  45      10.398   6.016   3.461  1.00 10.00      B   
ATOM   1483  CG  PHE B  45       9.943   5.175   2.307  1.00 10.00      B   
ATOM   1484  CD1 PHE B  45       9.054   4.132   2.501  1.00 10.00      B   
ATOM   1485  CD2 PHE B  45      10.412   5.420   1.029  1.00 10.00      B   
ATOM   1486  CE1 PHE B  45       8.639   3.353   1.442  1.00 10.00      B   
ATOM   1487  CE2 PHE B  45      10.002   4.645  -0.036  1.00 10.00      B   
ATOM   1488  CZ  PHE B  45       9.115   3.610   0.171  1.00 10.00      B   
ATOM   1489  C   PHE B  45      12.323   6.866   4.820  1.00 10.00      B   
ATOM   1490  O   PHE B  45      11.592   7.271   5.721  1.00 10.00      B   
ATOM   1491  N   PRO B  46      13.559   7.351   4.634  1.00 10.00      B   
ATOM   1492  CA  PRO B  46      14.126   8.407   5.479  1.00 10.00      B   
ATOM   1493  CB  PRO B  46      15.611   8.393   5.106  1.00 10.00      B   
ATOM   1494  CG  PRO B  46      15.642   7.878   3.708  1.00 10.00      B   
ATOM   1495  CD  PRO B  46      14.505   6.898   3.597  1.00 10.00      B   
ATOM   1496  C   PRO B  46      13.510   9.773   5.175  1.00 10.00      B   
ATOM   1497  O   PRO B  46      13.486  10.663   6.026  1.00 10.00      B   
ATOM   1498  N   SER B  47      12.984   9.924   3.966  1.00 10.00      B   
ATOM   1499  HN  SER B  47      13.012   9.174   3.337  1.00 10.00      B   
ATOM   1500  CA  SER B  47      12.365  11.170   3.539  1.00 10.00      B   
ATOM   1501  CB  SER B  47      12.494  11.286   2.022  1.00 10.00      B   
ATOM   1502  OG  SER B  47      13.016  10.079   1.477  1.00 10.00      B   
ATOM   1503  HG  SER B  47      13.893  10.250   1.116  1.00 10.00      B   
ATOM   1504  C   SER B  47      10.893  11.212   3.951  1.00 10.00      B   
ATOM   1505  O   SER B  47      10.042  11.728   3.223  1.00 10.00      B   
ATOM   1506  N   LEU B  48      10.605  10.676   5.127  1.00 10.00      B   
ATOM   1507  HN  LEU B  48      11.331  10.301   5.667  1.00 10.00      B   
ATOM   1508  CA  LEU B  48       9.249  10.635   5.642  1.00 10.00      B   
ATOM   1509  CB  LEU B  48       9.060   9.393   6.519  1.00 10.00      B   
ATOM   1510  CG  LEU B  48       7.636   9.122   7.001  1.00 10.00      B   
ATOM   1511  CD1 LEU B  48       6.746   8.729   5.834  1.00 10.00      B   
ATOM   1512  CD2 LEU B  48       7.625   8.044   8.073  1.00 10.00      B   
ATOM   1513  C   LEU B  48       8.926  11.893   6.442  1.00 10.00      B   
ATOM   1514  O   LEU B  48       9.430  12.083   7.552  1.00 10.00      B   
ATOM   1515  N   ASP B  49       8.104  12.755   5.867  1.00 10.00      B   
ATOM   1516  HN  ASP B  49       7.747  12.554   4.972  1.00 10.00      B   
ATOM   1517  CA  ASP B  49       7.700  13.990   6.531  1.00 10.00      B   
ATOM   1518  CB  ASP B  49       7.772  15.184   5.570  1.00 10.00      B   
ATOM   1519  CG  ASP B  49       9.161  15.796   5.471  1.00 10.00      B   
ATOM   1520  OD1 ASP B  49       9.401  16.845   6.108  1.00 10.00      B   
ATOM   1521  OD2 ASP B  49      10.016  15.239   4.745  1.00 10.00      B   
ATOM   1522  C   ASP B  49       6.286  13.833   7.082  1.00 10.00      B   
ATOM   1523  O   ASP B  49       5.460  13.143   6.488  1.00 10.00      B   
ATOM   1524  N   ASN B  50       6.014  14.446   8.222  1.00 10.00      B   
ATOM   1525  HN  ASN B  50       6.717  14.970   8.662  1.00 10.00      B   
ATOM   1526  CA  ASN B  50       4.696  14.354   8.847  1.00 10.00      B   
ATOM   1527  CB  ASN B  50       4.841  14.338  10.374  1.00 10.00      B   
ATOM   1528  CG  ASN B  50       3.569  13.919  11.089  1.00 10.00      B   
ATOM   1529  OD1 ASN B  50       2.616  14.690  11.200  1.00 10.00      B   
ATOM   1530  ND2 ASN B  50       3.553  12.701  11.605  1.00 10.00      B   
ATOM   1531 HD21 ASN B  50       4.354  12.143  11.503  1.00 10.00      B   
ATOM   1532 HD22 ASN B  50       2.744  12.407  12.072  1.00 10.00      B   
ATOM   1533  C   ASN B  50       3.805  15.522   8.427  1.00 10.00      B   
ATOM   1534  O   ASN B  50       4.270  16.662   8.330  1.00 10.00      B   
ATOM   1535  N   PHE B  51       2.535  15.238   8.162  1.00 10.00      B   
ATOM   1536  HN  PHE B  51       2.222  14.309   8.236  1.00 10.00      B   
ATOM   1537  CA  PHE B  51       1.596  16.277   7.778  1.00 10.00      B   
ATOM   1538  CB  PHE B  51       0.540  15.731   6.814  1.00 10.00      B   
ATOM   1539  CG  PHE B  51       0.036  16.753   5.836  1.00 10.00      B   
ATOM   1540  CD1 PHE B  51       0.907  17.396   4.974  1.00 10.00      B   
ATOM   1541  CD2 PHE B  51      -1.310  17.065   5.777  1.00 10.00      B   
ATOM   1542  CE1 PHE B  51       0.444  18.333   4.071  1.00 10.00      B   
ATOM   1543  CE2 PHE B  51      -1.781  18.001   4.878  1.00 10.00      B   
ATOM   1544  CZ  PHE B  51      -0.903  18.637   4.023  1.00 10.00      B   
ATOM   1545  C   PHE B  51       0.949  16.865   9.025  1.00 10.00      B   
ATOM   1546  O   PHE B  51       0.250  16.172   9.762  1.00 10.00      B   
ATOM   1547  N   LYS B  52       1.198  18.142   9.260  1.00 10.00      B   
ATOM   1548  HN  LYS B  52       1.752  18.642   8.622  1.00 10.00      B   
ATOM   1549  CA  LYS B  52       0.676  18.829  10.435  1.00 10.00      B   
ATOM   1550  CB  LYS B  52       1.427  20.147  10.647  1.00 10.00      B   
ATOM   1551  CG  LYS B  52       2.924  20.042  10.391  1.00 10.00      B   
ATOM   1552  CD  LYS B  52       3.602  21.400  10.427  1.00 10.00      B   
ATOM   1553  CE  LYS B  52       5.046  21.293   9.966  1.00 10.00      B   
ATOM   1554  NZ  LYS B  52       5.782  22.573  10.134  1.00 10.00      B   
ATOM   1555  HZ1 LYS B  52       5.931  22.772  11.145  1.00 10.00      B   
ATOM   1556  HZ2 LYS B  52       5.242  23.353   9.714  1.00 10.00      B   
ATOM   1557  HZ3 LYS B  52       6.711  22.517   9.663  1.00 10.00      B   
ATOM   1558  C   LYS B  52      -0.827  19.080  10.339  1.00 10.00      B   
ATOM   1559  O   LYS B  52      -1.556  18.907  11.319  1.00 10.00      B   
ATOM   1560  N   TYR B  53      -1.281  19.482   9.159  1.00 10.00      B   
ATOM   1561  HN  TYR B  53      -0.646  19.598   8.420  1.00 10.00      B   
ATOM   1562  CA  TYR B  53      -2.694  19.771   8.936  1.00 10.00      B   
ATOM   1563  CB  TYR B  53      -2.910  20.384   7.551  1.00 10.00      B   
ATOM   1564  CG  TYR B  53      -4.294  20.951   7.332  1.00 10.00      B   
ATOM   1565  CD1 TYR B  53      -4.631  22.216   7.797  1.00 10.00      B   
ATOM   1566  CD2 TYR B  53      -5.263  20.223   6.655  1.00 10.00      B   
ATOM   1567  CE1 TYR B  53      -5.895  22.739   7.595  1.00 10.00      B   
ATOM   1568  CE2 TYR B  53      -6.528  20.737   6.450  1.00 10.00      B   
ATOM   1569  CZ  TYR B  53      -6.840  21.996   6.920  1.00 10.00      B   
ATOM   1570  OH  TYR B  53      -8.103  22.511   6.717  1.00 10.00      B   
ATOM   1571  HH  TYR B  53      -8.038  23.328   6.208  1.00 10.00      B   
ATOM   1572  C   TYR B  53      -3.561  18.526   9.115  1.00 10.00      B   
ATOM   1573  O   TYR B  53      -4.537  18.544   9.862  1.00 10.00      B   
ATOM   1574  N   LEU B  54      -3.199  17.447   8.440  1.00 10.00      B   
ATOM   1575  HN  LEU B  54      -2.398  17.477   7.878  1.00 10.00      B   
ATOM   1576  CA  LEU B  54      -3.962  16.210   8.535  1.00 10.00      B   
ATOM   1577  CB  LEU B  54      -4.283  15.658   7.149  1.00 10.00      B   
ATOM   1578  CG  LEU B  54      -5.146  16.544   6.254  1.00 10.00      B   
ATOM   1579  CD1 LEU B  54      -5.240  15.954   4.858  1.00 10.00      B   
ATOM   1580  CD2 LEU B  54      -6.531  16.728   6.855  1.00 10.00      B   
ATOM   1581  C   LEU B  54      -3.210  15.169   9.347  1.00 10.00      B   
ATOM   1582  O   LEU B  54      -2.141  14.711   8.944  1.00 10.00      B   
ATOM   1583  N   ASP B  55      -3.778  14.790  10.481  1.00 10.00      B   
ATOM   1584  HN  ASP B  55      -4.649  15.175  10.732  1.00 10.00      B   
ATOM   1585  CA  ASP B  55      -3.154  13.803  11.357  1.00 10.00      B   
ATOM   1586  CB  ASP B  55      -3.838  13.786  12.724  1.00 10.00      B   
ATOM   1587  CG  ASP B  55      -2.918  13.312  13.830  1.00 10.00      B   
ATOM   1588  OD1 ASP B  55      -2.805  12.087  14.036  1.00 10.00      B   
ATOM   1589  OD2 ASP B  55      -2.298  14.168  14.499  1.00 10.00      B   
ATOM   1590  C   ASP B  55      -3.197  12.416  10.724  1.00 10.00      B   
ATOM   1591  O   ASP B  55      -4.100  12.117   9.933  1.00 10.00      B   
ATOM   1592  N   LYS B  56      -2.208  11.583  11.060  1.00 10.00      B   
ATOM   1593  HN  LYS B  56      -1.519  11.899  11.684  1.00 10.00      B   
ATOM   1594  CA  LYS B  56      -2.105  10.223  10.533  1.00 10.00      B   
ATOM   1595  CB  LYS B  56      -3.343   9.387  10.875  1.00 10.00      B   
ATOM   1596  CG  LYS B  56      -3.541   9.163  12.365  1.00 10.00      B   
ATOM   1597  CD  LYS B  56      -4.825   8.404  12.643  1.00 10.00      B   
ATOM   1598  CE  LYS B  56      -5.149   8.407  14.128  1.00 10.00      B   
ATOM   1599  NZ  LYS B  56      -6.442   7.735  14.419  1.00 10.00      B   
ATOM   1600  HZ1 LYS B  56      -6.737   7.935  15.397  1.00 10.00      B   
ATOM   1601  HZ2 LYS B  56      -6.344   6.706  14.305  1.00 10.00      B   
ATOM   1602  HZ3 LYS B  56      -7.180   8.076  13.771  1.00 10.00      B   
ATOM   1603  C   LYS B  56      -1.843  10.239   9.031  1.00 10.00      B   
ATOM   1604  O   LYS B  56      -2.274   9.349   8.297  1.00 10.00      B   
ATOM   1605  N   HIS B  57      -1.136  11.267   8.580  1.00 10.00      B   
ATOM   1606  HN  HIS B  57      -0.815  11.945   9.219  1.00 10.00      B   
ATOM   1607  CA  HIS B  57      -0.804  11.414   7.171  1.00 10.00      B   
ATOM   1608  CB  HIS B  57      -1.638  12.526   6.526  1.00 10.00      B   
ATOM   1609  CG  HIS B  57      -3.049  12.122   6.228  1.00 10.00      B   
ATOM   1610  ND1 HIS B  57      -4.046  12.111   7.180  1.00 10.00      B   
ATOM   1611  HD1 HIS B  57      -3.935  12.338   8.133  1.00 10.00      B   
ATOM   1612  CD2 HIS B  57      -3.631  11.718   5.074  1.00 10.00      B   
ATOM   1613  CE1 HIS B  57      -5.175  11.708   6.629  1.00 10.00      B   
ATOM   1614  NE2 HIS B  57      -4.949  11.468   5.353  1.00 10.00      B   
ATOM   1615  HE2 HIS B  57      -5.620  11.147   4.710  1.00 10.00      B   
ATOM   1616  C   HIS B  57       0.679  11.702   7.025  1.00 10.00      B   
ATOM   1617  O   HIS B  57       1.230  12.529   7.750  1.00 10.00      B   
ATOM   1618  N   TYR B  58       1.323  11.016   6.097  1.00 10.00      B   
ATOM   1619  HN  TYR B  58       0.824  10.391   5.527  1.00 10.00      B   
ATOM   1620  CA  TYR B  58       2.751  11.186   5.886  1.00 10.00      B   
ATOM   1621  CB  TYR B  58       3.501   9.908   6.256  1.00 10.00      B   
ATOM   1622  CG  TYR B  58       3.355   9.507   7.706  1.00 10.00      B   
ATOM   1623  CD1 TYR B  58       2.457   8.518   8.083  1.00 10.00      B   
ATOM   1624  CD2 TYR B  58       4.114  10.115   8.699  1.00 10.00      B   
ATOM   1625  CE1 TYR B  58       2.316   8.146   9.405  1.00 10.00      B   
ATOM   1626  CE2 TYR B  58       3.981   9.748  10.026  1.00 10.00      B   
ATOM   1627  CZ  TYR B  58       3.080   8.762  10.372  1.00 10.00      B   
ATOM   1628  OH  TYR B  58       2.941   8.390  11.692  1.00 10.00      B   
ATOM   1629  HH  TYR B  58       2.978   9.175  12.255  1.00 10.00      B   
ATOM   1630  C   TYR B  58       3.060  11.577   4.451  1.00 10.00      B   
ATOM   1631  O   TYR B  58       2.364  11.170   3.519  1.00 10.00      B   
ATOM   1632  N   VAL B  59       4.106  12.373   4.285  1.00 10.00      B   
ATOM   1633  HN  VAL B  59       4.617  12.664   5.076  1.00 10.00      B   
ATOM   1634  CA  VAL B  59       4.526  12.828   2.972  1.00 10.00      B   
ATOM   1635  CB  VAL B  59       4.640  14.367   2.907  1.00 10.00      B   
ATOM   1636  CG1 VAL B  59       4.886  14.830   1.478  1.00 10.00      B   
ATOM   1637  CG2 VAL B  59       3.394  15.025   3.480  1.00 10.00      B   
ATOM   1638  C   VAL B  59       5.871  12.208   2.604  1.00 10.00      B   
ATOM   1639  O   VAL B  59       6.888  12.471   3.249  1.00 10.00      B   
ATOM   1640  N   PHE B  60       5.862  11.376   1.578  1.00 10.00      B   
ATOM   1641  HN  PHE B  60       5.011  11.207   1.110  1.00 10.00      B   
ATOM   1642  CA  PHE B  60       7.071  10.708   1.113  1.00 10.00      B   
ATOM   1643  CB  PHE B  60       6.725   9.323   0.557  1.00 10.00      B   
ATOM   1644  CG  PHE B  60       6.077   8.390   1.541  1.00 10.00      B   
ATOM   1645  CD1 PHE B  60       4.713   8.447   1.779  1.00 10.00      B   
ATOM   1646  CD2 PHE B  60       6.832   7.446   2.217  1.00 10.00      B   
ATOM   1647  CE1 PHE B  60       4.113   7.583   2.673  1.00 10.00      B   
ATOM   1648  CE2 PHE B  60       6.239   6.578   3.115  1.00 10.00      B   
ATOM   1649  CZ  PHE B  60       4.876   6.646   3.343  1.00 10.00      B   
ATOM   1650  C   PHE B  60       7.740  11.526   0.015  1.00 10.00      B   
ATOM   1651  O   PHE B  60       7.182  12.518  -0.454  1.00 10.00      B   
ATOM   1652  N   ASN B  61       8.935  11.111  -0.384  1.00 10.00      B   
ATOM   1653  HN  ASN B  61       9.330  10.320   0.044  1.00 10.00      B   
ATOM   1654  CA  ASN B  61       9.684  11.783  -1.441  1.00 10.00      B   
ATOM   1655  CB  ASN B  61      10.800  12.644  -0.846  1.00 10.00      B   
ATOM   1656  CG  ASN B  61      11.167  13.825  -1.724  1.00 10.00      B   
ATOM   1657  OD1 ASN B  61      10.875  13.848  -2.917  1.00 10.00      B   
ATOM   1658  ND2 ASN B  61      11.808  14.820  -1.132  1.00 10.00      B   
ATOM   1659 HD21 ASN B  61      12.001  14.740  -0.172  1.00 10.00      B   
ATOM   1660 HD22 ASN B  61      12.074  15.585  -1.674  1.00 10.00      B   
ATOM   1661  C   ASN B  61      10.279  10.731  -2.367  1.00 10.00      B   
ATOM   1662  O   ASN B  61      11.152   9.960  -1.960  1.00 10.00      B   
ATOM   1663  N   VAL B  62       9.810  10.694  -3.602  1.00 10.00      B   
ATOM   1664  HN  VAL B  62       9.147  11.367  -3.888  1.00 10.00      B   
ATOM   1665  CA  VAL B  62      10.281   9.699  -4.558  1.00 10.00      B   
ATOM   1666  CB  VAL B  62       9.220   8.614  -4.828  1.00 10.00      B   
ATOM   1667  CG1 VAL B  62       9.131   7.649  -3.656  1.00 10.00      B   
ATOM   1668  CG2 VAL B  62       7.865   9.248  -5.109  1.00 10.00      B   
ATOM   1669  C   VAL B  62      10.715  10.319  -5.881  1.00 10.00      B   
ATOM   1670  O   VAL B  62      10.713  11.544  -6.041  1.00 10.00      B   
ATOM   1671  N   GLY B  63      11.093   9.455  -6.822  1.00 10.00      B   
ATOM   1672  HN  GLY B  63      11.073   8.493  -6.622  1.00 10.00      B   
ATOM   1673  CA  GLY B  63      11.532   9.904  -8.129  1.00 10.00      B   
ATOM   1674  C   GLY B  63      12.855  10.631  -8.054  1.00 10.00      B   
ATOM   1675  O   GLY B  63      13.088  11.592  -8.788  1.00 10.00      B   
ATOM   1676  N   GLY B  64      13.718  10.165  -7.161  1.00 10.00      B   
ATOM   1677  HN  GLY B  64      13.472   9.386  -6.618  1.00 10.00      B   
ATOM   1678  CA  GLY B  64      15.009  10.791  -6.974  1.00 10.00      B   
ATOM   1679  C   GLY B  64      14.872  11.994  -6.070  1.00 10.00      B   
ATOM   1680  O   GLY B  64      15.617  12.970  -6.193  1.00 10.00      B   
ATOM   1681  N   ASN B  65      13.900  11.907  -5.163  1.00 10.00      B   
ATOM   1682  HN  ASN B  65      13.366  11.083  -5.128  1.00 10.00      B   
ATOM   1683  CA  ASN B  65      13.600  12.974  -4.210  1.00 10.00      B   
ATOM   1684  CB  ASN B  65      14.791  13.266  -3.287  1.00 10.00      B   
ATOM   1685  CG  ASN B  65      14.895  12.296  -2.120  1.00 10.00      B   
ATOM   1686  OD1 ASN B  65      14.328  12.523  -1.051  1.00 10.00      B   
ATOM   1687  ND2 ASN B  65      15.625  11.208  -2.313  1.00 10.00      B   
ATOM   1688 HD21 ASN B  65      16.051  11.083  -3.187  1.00 10.00      B   
ATOM   1689 HD22 ASN B  65      15.714  10.576  -1.572  1.00 10.00      B   
ATOM   1690  C   ASN B  65      13.143  14.229  -4.940  1.00 10.00      B   
ATOM   1691  O   ASN B  65      13.452  15.349  -4.540  1.00 10.00      B   
ATOM   1692  N   GLU B  66      12.385  14.028  -6.006  1.00 10.00      B   
ATOM   1693  HN  GLU B  66      12.148  13.109  -6.254  1.00 10.00      B   
ATOM   1694  CA  GLU B  66      11.891  15.130  -6.812  1.00 10.00      B   
ATOM   1695  CB  GLU B  66      12.217  14.901  -8.291  1.00 10.00      B   
ATOM   1696  CG  GLU B  66      13.688  15.059  -8.646  1.00 10.00      B   
ATOM   1697  CD  GLU B  66      14.106  16.510  -8.756  1.00 10.00      B   
ATOM   1698  OE1 GLU B  66      14.452  16.951  -9.872  1.00 10.00      B   
ATOM   1699  OE2 GLU B  66      14.089  17.223  -7.733  1.00 10.00      B   
ATOM   1700  C   GLU B  66      10.392  15.329  -6.643  1.00 10.00      B   
ATOM   1701  O   GLU B  66       9.896  16.451  -6.762  1.00 10.00      B   
ATOM   1702  N   LEU B  67       9.670  14.254  -6.356  1.00 10.00      B   
ATOM   1703  HN  LEU B  67      10.119  13.385  -6.231  1.00 10.00      B   
ATOM   1704  CA  LEU B  67       8.224  14.340  -6.204  1.00 10.00      B   
ATOM   1705  CB  LEU B  67       7.526  13.512  -7.285  1.00 10.00      B   
ATOM   1706  CG  LEU B  67       7.698  14.008  -8.724  1.00 10.00      B   
ATOM   1707  CD1 LEU B  67       7.093  13.020  -9.707  1.00 10.00      B   
ATOM   1708  CD2 LEU B  67       7.069  15.384  -8.895  1.00 10.00      B   
ATOM   1709  C   LEU B  67       7.768  13.905  -4.818  1.00 10.00      B   
ATOM   1710  O   LEU B  67       8.249  12.910  -4.274  1.00 10.00      B   
ATOM   1711  N   ARG B  68       6.824  14.649  -4.262  1.00 10.00      B   
ATOM   1712  HN  ARG B  68       6.464  15.413  -4.765  1.00 10.00      B   
ATOM   1713  CA  ARG B  68       6.288  14.355  -2.940  1.00 10.00      B   
ATOM   1714  CB  ARG B  68       6.024  15.652  -2.171  1.00 10.00      B   
ATOM   1715  CG  ARG B  68       7.280  16.357  -1.683  1.00 10.00      B   
ATOM   1716  CD  ARG B  68       8.148  15.417  -0.864  1.00 10.00      B   
ATOM   1717  NE  ARG B  68       8.910  16.114   0.167  1.00 10.00      B   
ATOM   1718  HE  ARG B  68       9.250  17.013  -0.053  1.00 10.00      B   
ATOM   1719  CZ  ARG B  68       9.177  15.599   1.371  1.00 10.00      B   
ATOM   1720  NH1 ARG B  68       8.742  14.386   1.692  1.00 10.00      B   
ATOM   1721 HH11 ARG B  68       8.195  13.827   1.004  1.00 10.00      B   
ATOM   1722 HH12 ARG B  68       8.946  13.983   2.633  1.00 10.00      B   
ATOM   1723  NH2 ARG B  68       9.874  16.299   2.256  1.00 10.00      B   
ATOM   1724 HH21 ARG B  68      10.222  17.255   2.020  1.00 10.00      B   
ATOM   1725 HH22 ARG B  68      10.079  15.893   3.206  1.00 10.00      B   
ATOM   1726  C   ARG B  68       5.007  13.540  -3.046  1.00 10.00      B   
ATOM   1727  O   ARG B  68       4.230  13.713  -3.984  1.00 10.00      B   
ATOM   1728  N   VAL B  69       4.787  12.651  -2.086  1.00 10.00      B   
ATOM   1729  HN  VAL B  69       5.442  12.562  -1.356  1.00 10.00      B   
ATOM   1730  CA  VAL B  69       3.596  11.805  -2.080  1.00 10.00      B   
ATOM   1731  CB  VAL B  69       3.954  10.331  -2.381  1.00 10.00      B   
ATOM   1732  CG1 VAL B  69       2.704   9.466  -2.389  1.00 10.00      B   
ATOM   1733  CG2 VAL B  69       4.686  10.210  -3.707  1.00 10.00      B   
ATOM   1734  C   VAL B  69       2.894  11.876  -0.727  1.00 10.00      B   
ATOM   1735  O   VAL B  69       3.489  11.555   0.299  1.00 10.00      B   
ATOM   1736  N   VAL B  70       1.634  12.287  -0.730  1.00 10.00      B   
ATOM   1737  HN  VAL B  70       1.205  12.517  -1.584  1.00 10.00      B   
ATOM   1738  CA  VAL B  70       0.864  12.394   0.502  1.00 10.00      B   
ATOM   1739  CB  VAL B  70      -0.040  13.646   0.510  1.00 10.00      B   
ATOM   1740  CG1 VAL B  70      -0.782  13.765   1.835  1.00 10.00      B   
ATOM   1741  CG2 VAL B  70       0.780  14.901   0.241  1.00 10.00      B   
ATOM   1742  C   VAL B  70       0.008  11.148   0.709  1.00 10.00      B   
ATOM   1743  O   VAL B  70      -0.934  10.889  -0.045  1.00 10.00      B   
ATOM   1744  N   ALA B  71       0.347  10.374   1.725  1.00 10.00      B   
ATOM   1745  HN  ALA B  71       1.108  10.633   2.292  1.00 10.00      B   
ATOM   1746  CA  ALA B  71      -0.385   9.154   2.034  1.00 10.00      B   
ATOM   1747  CB  ALA B  71       0.560   7.965   2.068  1.00 10.00      B   
ATOM   1748  C   ALA B  71      -1.121   9.280   3.361  1.00 10.00      B   
ATOM   1749  O   ALA B  71      -0.760  10.106   4.205  1.00 10.00      B   
ATOM   1750  N   VAL B  73      -3.069   5.667   6.641  1.00 10.00      B   
ATOM   1751  HN  VAL B  73      -3.742   5.932   7.305  1.00 10.00      B   
ATOM   1752  CA  VAL B  73      -1.851   5.010   7.097  1.00 10.00      B   
ATOM   1753  CB  VAL B  73      -0.631   5.955   7.047  1.00 10.00      B   
ATOM   1754  CG1 VAL B  73       0.647   5.202   7.395  1.00 10.00      B   
ATOM   1755  CG2 VAL B  73      -0.515   6.604   5.678  1.00 10.00      B   
ATOM   1756  C   VAL B  73      -2.022   4.474   8.517  1.00 10.00      B   
ATOM   1757  O   VAL B  73      -1.778   5.179   9.500  1.00 10.00      B   
ATOM   1758  N   PHE B  74      -2.477   3.236   8.616  1.00 10.00      B   
ATOM   1759  HN  PHE B  74      -2.687   2.736   7.793  1.00 10.00      B   
ATOM   1760  CA  PHE B  74      -2.679   2.594   9.902  1.00 10.00      B   
ATOM   1761  CB  PHE B  74      -4.139   2.162  10.061  1.00 10.00      B   
ATOM   1762  CG  PHE B  74      -5.078   3.316  10.276  1.00 10.00      B   
ATOM   1763  CD1 PHE B  74      -5.746   3.893   9.208  1.00 10.00      B   
ATOM   1764  CD2 PHE B  74      -5.286   3.831  11.545  1.00 10.00      B   
ATOM   1765  CE1 PHE B  74      -6.605   4.958   9.402  1.00 10.00      B   
ATOM   1766  CE2 PHE B  74      -6.144   4.895  11.746  1.00 10.00      B   
ATOM   1767  CZ  PHE B  74      -6.804   5.460  10.673  1.00 10.00      B   
ATOM   1768  C   PHE B  74      -1.738   1.406  10.045  1.00 10.00      B   
ATOM   1769  O   PHE B  74      -1.892   0.393   9.360  1.00 10.00      B   
ATOM   1770  N   PHE B  75      -0.759   1.546  10.931  1.00 10.00      B   
ATOM   1771  HN  PHE B  75      -0.708   2.375  11.454  1.00 10.00      B   
ATOM   1772  CA  PHE B  75       0.239   0.504  11.157  1.00 10.00      B   
ATOM   1773  CB  PHE B  75       1.391   1.039  12.016  1.00 10.00      B   
ATOM   1774  CG  PHE B  75       2.167   2.160  11.380  1.00 10.00      B   
ATOM   1775  CD1 PHE B  75       1.793   3.479  11.576  1.00 10.00      B   
ATOM   1776  CD2 PHE B  75       3.271   1.894  10.589  1.00 10.00      B   
ATOM   1777  CE1 PHE B  75       2.506   4.511  10.997  1.00 10.00      B   
ATOM   1778  CE2 PHE B  75       3.989   2.921  10.006  1.00 10.00      B   
ATOM   1779  CZ  PHE B  75       3.606   4.232  10.209  1.00 10.00      B   
ATOM   1780  C   PHE B  75      -0.364  -0.733  11.810  1.00 10.00      B   
ATOM   1781  O   PHE B  75      -0.037  -1.861  11.438  1.00 10.00      B   
ATOM   1782  N   GLU B  76      -1.262  -0.518  12.761  1.00 10.00      B   
ATOM   1783  HN  GLU B  76      -1.510   0.407  12.983  1.00 10.00      B   
ATOM   1784  CA  GLU B  76      -1.899  -1.615  13.480  1.00 10.00      B   
ATOM   1785  CB  GLU B  76      -2.727  -1.086  14.651  1.00 10.00      B   
ATOM   1786  CG  GLU B  76      -1.891  -0.481  15.766  1.00 10.00      B   
ATOM   1787  CD  GLU B  76      -0.849  -1.447  16.292  1.00 10.00      B   
ATOM   1788  OE1 GLU B  76      -1.233  -2.434  16.956  1.00 10.00      B   
ATOM   1789  OE2 GLU B  76       0.355  -1.233  16.044  1.00 10.00      B   
ATOM   1790  C   GLU B  76      -2.759  -2.478  12.564  1.00 10.00      B   
ATOM   1791  O   GLU B  76      -2.672  -3.705  12.595  1.00 10.00      B   
ATOM   1792  N   SER B  77      -3.575  -1.836  11.745  1.00 10.00      B   
ATOM   1793  HN  SER B  77      -3.598  -0.856  11.763  1.00 10.00      B   
ATOM   1794  CA  SER B  77      -4.448  -2.554  10.828  1.00 10.00      B   
ATOM   1795  CB  SER B  77      -5.698  -1.723  10.544  1.00 10.00      B   
ATOM   1796  OG  SER B  77      -6.272  -1.255  11.757  1.00 10.00      B   
ATOM   1797  HG  SER B  77      -6.445  -2.008  12.341  1.00 10.00      B   
ATOM   1798  C   SER B  77      -3.727  -2.906   9.526  1.00 10.00      B   
ATOM   1799  O   SER B  77      -4.285  -3.585   8.666  1.00 10.00      B   
ATOM   1800  N   GLN B  78      -2.485  -2.436   9.400  1.00 10.00      B   
ATOM   1801  HN  GLN B  78      -2.108  -1.907  10.130  1.00 10.00      B   
ATOM   1802  CA  GLN B  78      -1.663  -2.680   8.213  1.00 10.00      B   
ATOM   1803  CB  GLN B  78      -1.297  -4.160   8.096  1.00 10.00      B   
ATOM   1804  CG  GLN B  78      -0.340  -4.650   9.169  1.00 10.00      B   
ATOM   1805  CD  GLN B  78       0.063  -6.097   8.971  1.00 10.00      B   
ATOM   1806  OE1 GLN B  78       0.114  -6.593   7.842  1.00 10.00      B   
ATOM   1807  NE2 GLN B  78       0.354  -6.785  10.066  1.00 10.00      B   
ATOM   1808 HE21 GLN B  78       0.294  -6.328  10.931  1.00 10.00      B   
ATOM   1809 HE22 GLN B  78       0.615  -7.724   9.964  1.00 10.00      B   
ATOM   1810  C   GLN B  78      -2.346  -2.190   6.938  1.00 10.00      B   
ATOM   1811  O   GLN B  78      -2.204  -2.786   5.868  1.00 10.00      B   
ATOM   1812  N   LYS B  79      -3.062  -1.083   7.051  1.00 10.00      B   
ATOM   1813  HN  LYS B  79      -3.096  -0.623   7.914  1.00 10.00      B   
ATOM   1814  CA  LYS B  79      -3.774  -0.521   5.915  1.00 10.00      B   
ATOM   1815  CB  LYS B  79      -5.287  -0.637   6.109  1.00 10.00      B   
ATOM   1816  CG  LYS B  79      -5.793  -2.066   6.193  1.00 10.00      B   
ATOM   1817  CD  LYS B  79      -7.254  -2.108   6.602  1.00 10.00      B   
ATOM   1818  CE  LYS B  79      -7.725  -3.532   6.840  1.00 10.00      B   
ATOM   1819  NZ  LYS B  79      -9.155  -3.583   7.244  1.00 10.00      B   
ATOM   1820  HZ1 LYS B  79      -9.296  -3.064   8.132  1.00 10.00      B   
ATOM   1821  HZ2 LYS B  79      -9.454  -4.575   7.386  1.00 10.00      B   
ATOM   1822  HZ3 LYS B  79      -9.751  -3.153   6.506  1.00 10.00      B   
ATOM   1823  C   LYS B  79      -3.379   0.929   5.691  1.00 10.00      B   
ATOM   1824  O   LYS B  79      -3.731   1.812   6.478  1.00 10.00      B   
ATOM   1825  N   CYS B  80      -2.625   1.161   4.633  1.00 10.00      B   
ATOM   1826  HN  CYS B  80      -2.347   0.406   4.071  1.00 10.00      B   
ATOM   1827  CA  CYS B  80      -2.183   2.495   4.278  1.00 10.00      B   
ATOM   1828  CB  CYS B  80      -0.660   2.579   4.376  1.00 10.00      B   
ATOM   1829  SG  CYS B  80       0.010   1.959   5.935  1.00 10.00      B   
ATOM   1830  HG  CYS B  80       0.799   0.930   5.656  1.00 10.00      B   
ATOM   1831  C   CYS B  80      -2.639   2.823   2.863  1.00 10.00      B   
ATOM   1832  O   CYS B  80      -2.509   2.002   1.958  1.00 10.00      B   
ATOM   1833  N   TYR B  81      -3.176   4.018   2.672  1.00 10.00      B   
ATOM   1834  HN  TYR B  81      -3.237   4.645   3.421  1.00 10.00      B   
ATOM   1835  CA  TYR B  81      -3.665   4.424   1.366  1.00 10.00      B   
ATOM   1836  CB  TYR B  81      -5.197   4.453   1.354  1.00 10.00      B   
ATOM   1837  CG  TYR B  81      -5.799   4.654  -0.020  1.00 10.00      B   
ATOM   1838  CD1 TYR B  81      -5.493   3.794  -1.068  1.00 10.00      B   
ATOM   1839  CD2 TYR B  81      -6.677   5.702  -0.270  1.00 10.00      B   
ATOM   1840  CE1 TYR B  81      -6.041   3.973  -2.322  1.00 10.00      B   
ATOM   1841  CE2 TYR B  81      -7.231   5.887  -1.525  1.00 10.00      B   
ATOM   1842  CZ  TYR B  81      -6.909   5.019  -2.547  1.00 10.00      B   
ATOM   1843  OH  TYR B  81      -7.459   5.190  -3.799  1.00 10.00      B   
ATOM   1844  HH  TYR B  81      -7.544   4.326  -4.228  1.00 10.00      B   
ATOM   1845  C   TYR B  81      -3.113   5.784   0.964  1.00 10.00      B   
ATOM   1846  O   TYR B  81      -3.145   6.733   1.747  1.00 10.00      B   
ATOM   1847  N   ILE B  82      -2.598   5.862  -0.253  1.00 10.00      B   
ATOM   1848  HN  ILE B  82      -2.589   5.062  -0.816  1.00 10.00      B   
ATOM   1849  CA  ILE B  82      -2.059   7.104  -0.784  1.00 10.00      B   
ATOM   1850  CB  ILE B  82      -1.017   6.833  -1.894  1.00 10.00      B   
ATOM   1851  CG1 ILE B  82       0.203   6.113  -1.314  1.00 10.00      B   
ATOM   1852  CG2 ILE B  82      -0.603   8.127  -2.586  1.00 10.00      B   
ATOM   1853  CD1 ILE B  82       1.245   5.746  -2.348  1.00 10.00      B   
ATOM   1854  C   ILE B  82      -3.200   7.941  -1.347  1.00 10.00      B   
ATOM   1855  O   ILE B  82      -4.054   7.429  -2.069  1.00 10.00      B   
ATOM   1856  N   ARG B  83      -3.223   9.219  -1.003  1.00 10.00      B   
ATOM   1857  HN  ARG B  83      -2.513   9.575  -0.426  1.00 10.00      B   
ATOM   1858  CA  ARG B  83      -4.275  10.106  -1.477  1.00 10.00      B   
ATOM   1859  CB  ARG B  83      -4.649  11.128  -0.403  1.00 10.00      B   
ATOM   1860  CG  ARG B  83      -5.805  12.036  -0.794  1.00 10.00      B   
ATOM   1861  CD  ARG B  83      -5.526  13.477  -0.413  1.00 10.00      B   
ATOM   1862  NE  ARG B  83      -6.376  13.929   0.684  1.00 10.00      B   
ATOM   1863  HE  ARG B  83      -6.924  13.247   1.141  1.00 10.00      B   
ATOM   1864  CZ  ARG B  83      -6.457  15.193   1.094  1.00 10.00      B   
ATOM   1865  NH1 ARG B  83      -5.735  16.134   0.497  1.00 10.00      B   
ATOM   1866 HH11 ARG B  83      -5.797  17.124   0.814  1.00 10.00      B   
ATOM   1867 HH12 ARG B  83      -5.095  15.888  -0.298  1.00 10.00      B   
ATOM   1868  NH2 ARG B  83      -7.262  15.510   2.102  1.00 10.00      B   
ATOM   1869 HH21 ARG B  83      -7.336  16.498   2.431  1.00 10.00      B   
ATOM   1870 HH22 ARG B  83      -7.829  14.767   2.574  1.00 10.00      B   
ATOM   1871  C   ARG B  83      -3.869  10.815  -2.764  1.00 10.00      B   
ATOM   1872  O   ARG B  83      -4.583  10.760  -3.767  1.00 10.00      B   
ATOM   1873  N   GLU B  84      -2.720  11.475  -2.740  1.00 10.00      B   
ATOM   1874  HN  GLU B  84      -2.168  11.461  -1.927  1.00 10.00      B   
ATOM   1875  CA  GLU B  84      -2.245  12.202  -3.905  1.00 10.00      B   
ATOM   1876  CB  GLU B  84      -2.740  13.651  -3.880  1.00 10.00      B   
ATOM   1877  CG  GLU B  84      -2.396  14.416  -2.612  1.00 10.00      B   
ATOM   1878  CD  GLU B  84      -3.157  15.719  -2.501  1.00 10.00      B   
ATOM   1879  OE1 GLU B  84      -2.949  16.610  -3.351  1.00 10.00      B   
ATOM   1880  OE2 GLU B  84      -3.978  15.858  -1.569  1.00 10.00      B   
ATOM   1881  C   GLU B  84      -0.729  12.152  -4.018  1.00 10.00      B   
ATOM   1882  O   GLU B  84      -0.021  12.038  -3.017  1.00 10.00      B   
ATOM   1883  N   VAL B  85      -0.241  12.232  -5.245  1.00 10.00      B   
ATOM   1884  HN  VAL B  85      -0.860  12.323  -5.999  1.00 10.00      B   
ATOM   1885  CA  VAL B  85       1.191  12.198  -5.506  1.00 10.00      B   
ATOM   1886  CB  VAL B  85       1.516  11.390  -6.781  1.00 10.00      B   
ATOM   1887  CG1 VAL B  85       3.018  11.328  -7.016  1.00 10.00      B   
ATOM   1888  CG2 VAL B  85       0.933   9.987  -6.687  1.00 10.00      B   
ATOM   1889  C   VAL B  85       1.734  13.615  -5.656  1.00 10.00      B   
ATOM   1890  O   VAL B  85       1.073  14.585  -5.275  1.00 10.00      B   
ATOM   1891  N   THR B  87       5.333  19.916  -6.153  1.00 10.00      B   
ATOM   1892  HN  THR B  87       5.165  20.880  -6.075  1.00 10.00      B   
ATOM   1893  CA  THR B  87       6.686  19.460  -6.451  1.00 10.00      B   
ATOM   1894  CB  THR B  87       7.277  20.207  -7.664  1.00 10.00      B   
ATOM   1895  OG1 THR B  87       7.028  21.614  -7.535  1.00 10.00      B   
ATOM   1896  HG1 THR B  87       6.103  21.804  -7.784  1.00 10.00      B   
ATOM   1897  CG2 THR B  87       6.656  19.697  -8.958  1.00 10.00      B   
ATOM   1898  C   THR B  87       7.608  19.621  -5.238  1.00 10.00      B   
ATOM   1899  O   THR B  87       7.158  19.988  -4.148  1.00 10.00      B   
ATOM   1900  N   HIS B  88       8.897  19.357  -5.439  1.00 10.00      B   
ATOM   1901  HN  HIS B  88       9.196  19.100  -6.339  1.00 10.00      B   
ATOM   1902  CA  HIS B  88       9.883  19.451  -4.366  1.00 10.00      B   
ATOM   1903  CB  HIS B  88      11.274  19.050  -4.885  1.00 10.00      B   
ATOM   1904  CG  HIS B  88      12.343  18.942  -3.833  1.00 10.00      B   
ATOM   1905  ND1 HIS B  88      13.019  17.772  -3.558  1.00 10.00      B   
ATOM   1906  HD1 HIS B  88      12.898  16.908  -4.022  1.00 10.00      B   
ATOM   1907  CD2 HIS B  88      12.864  19.873  -2.997  1.00 10.00      B   
ATOM   1908  CE1 HIS B  88      13.905  17.990  -2.605  1.00 10.00      B   
ATOM   1909  NE2 HIS B  88      13.827  19.253  -2.249  1.00 10.00      B   
ATOM   1910  HE2 HIS B  88      14.365  19.678  -1.544  1.00 10.00      B   
ATOM   1911  C   HIS B  88       9.924  20.849  -3.751  1.00 10.00      B   
ATOM   1912  O   HIS B  88       9.823  21.000  -2.530  1.00 10.00      B   
ATOM   1913  N   LYS B  89      10.062  21.865  -4.598  1.00 10.00      B   
ATOM   1914  HN  LYS B  89      10.108  21.685  -5.564  1.00 10.00      B   
ATOM   1915  CA  LYS B  89      10.140  23.247  -4.130  1.00 10.00      B   
ATOM   1916  CB  LYS B  89      10.664  24.168  -5.234  1.00 10.00      B   
ATOM   1917  CG  LYS B  89      12.037  23.780  -5.756  1.00 10.00      B   
ATOM   1918  CD  LYS B  89      12.445  24.640  -6.940  1.00 10.00      B   
ATOM   1919  CE  LYS B  89      13.804  24.223  -7.475  1.00 10.00      B   
ATOM   1920  NZ  LYS B  89      14.241  25.066  -8.617  1.00 10.00      B   
ATOM   1921  HZ1 LYS B  89      13.675  24.849  -9.461  1.00 10.00      B   
ATOM   1922  HZ2 LYS B  89      15.243  24.889  -8.829  1.00 10.00      B   
ATOM   1923  HZ3 LYS B  89      14.123  26.074  -8.383  1.00 10.00      B   
ATOM   1924  C   LYS B  89       8.801  23.747  -3.601  1.00 10.00      B   
ATOM   1925  O   LYS B  89       8.754  24.547  -2.663  1.00 10.00      B   
ATOM   1926  N   GLU B  90       7.720  23.260  -4.200  1.00 10.00      B   
ATOM   1927  HN  GLU B  90       7.832  22.619  -4.932  1.00 10.00      B   
ATOM   1928  CA  GLU B  90       6.372  23.654  -3.796  1.00 10.00      B   
ATOM   1929  CB  GLU B  90       5.324  23.123  -4.776  1.00 10.00      B   
ATOM   1930  CG  GLU B  90       5.246  23.891  -6.084  1.00 10.00      B   
ATOM   1931  CD  GLU B  90       4.221  23.315  -7.036  1.00 10.00      B   
ATOM   1932  OE1 GLU B  90       4.597  22.478  -7.882  1.00 10.00      B   
ATOM   1933  OE2 GLU B  90       3.036  23.700  -6.941  1.00 10.00      B   
ATOM   1934  C   GLU B  90       6.048  23.188  -2.381  1.00 10.00      B   
ATOM   1935  O   GLU B  90       5.554  23.968  -1.562  1.00 10.00      B   
ATOM   1936  N   TYR B  91       6.337  21.923  -2.093  1.00 10.00      B   
ATOM   1937  HN  TYR B  91       6.732  21.347  -2.787  1.00 10.00      B   
ATOM   1938  CA  TYR B  91       6.064  21.368  -0.772  1.00 10.00      B   
ATOM   1939  CB  TYR B  91       6.362  19.868  -0.709  1.00 10.00      B   
ATOM   1940  CG  TYR B  91       6.149  19.286   0.673  1.00 10.00      B   
ATOM   1941  CD1 TYR B  91       4.873  19.169   1.209  1.00 10.00      B   
ATOM   1942  CD2 TYR B  91       7.225  18.872   1.450  1.00 10.00      B   
ATOM   1943  CE1 TYR B  91       4.677  18.659   2.479  1.00 10.00      B   
ATOM   1944  CE2 TYR B  91       7.037  18.356   2.719  1.00 10.00      B   
ATOM   1945  CZ  TYR B  91       5.760  18.254   3.228  1.00 10.00      B   
ATOM   1946  OH  TYR B  91       5.566  17.752   4.492  1.00 10.00      B   
ATOM   1947  HH  TYR B  91       6.266  18.072   5.072  1.00 10.00      B   
ATOM   1948  C   TYR B  91       6.839  22.105   0.311  1.00 10.00      B   
ATOM   1949  O   TYR B  91       6.307  22.378   1.389  1.00 10.00      B   
ATOM   1950  N   ASP B  92       8.095  22.425   0.024  1.00 10.00      B   
ATOM   1951  HN  ASP B  92       8.467  22.174  -0.849  1.00 10.00      B   
ATOM   1952  CA  ASP B  92       8.931  23.139   0.981  1.00 10.00      B   
ATOM   1953  CB  ASP B  92      10.360  23.301   0.461  1.00 10.00      B   
ATOM   1954  CG  ASP B  92      11.322  22.318   1.093  1.00 10.00      B   
ATOM   1955  OD1 ASP B  92      11.687  22.506   2.274  1.00 10.00      B   
ATOM   1956  OD2 ASP B  92      11.722  21.348   0.414  1.00 10.00      B   
ATOM   1957  C   ASP B  92       8.327  24.496   1.307  1.00 10.00      B   
ATOM   1958  O   ASP B  92       8.303  24.916   2.461  1.00 10.00      B   
ATOM   1959  N   PHE B  93       7.813  25.170   0.284  1.00 10.00      B   
ATOM   1960  HN  PHE B  93       7.848  24.779  -0.616  1.00 10.00      B   
ATOM   1961  CA  PHE B  93       7.195  26.473   0.467  1.00 10.00      B   
ATOM   1962  CB  PHE B  93       6.929  27.130  -0.889  1.00 10.00      B   
ATOM   1963  CG  PHE B  93       6.498  28.564  -0.796  1.00 10.00      B   
ATOM   1964  CD1 PHE B  93       7.304  29.505  -0.177  1.00 10.00      B   
ATOM   1965  CD2 PHE B  93       5.287  28.972  -1.331  1.00 10.00      B   
ATOM   1966  CE1 PHE B  93       6.912  30.827  -0.092  1.00 10.00      B   
ATOM   1967  CE2 PHE B  93       4.889  30.291  -1.248  1.00 10.00      B   
ATOM   1968  CZ  PHE B  93       5.701  31.221  -0.627  1.00 10.00      B   
ATOM   1969  C   PHE B  93       5.896  26.330   1.252  1.00 10.00      B   
ATOM   1970  O   PHE B  93       5.611  27.121   2.150  1.00 10.00      B   
ATOM   1971  N   PHE B  94       5.126  25.303   0.914  1.00 10.00      B   
ATOM   1972  HN  PHE B  94       5.413  24.715   0.179  1.00 10.00      B   
ATOM   1973  CA  PHE B  94       3.859  25.029   1.582  1.00 10.00      B   
ATOM   1974  CB  PHE B  94       3.189  23.813   0.935  1.00 10.00      B   
ATOM   1975  CG  PHE B  94       1.730  23.658   1.256  1.00 10.00      B   
ATOM   1976  CD1 PHE B  94       0.776  24.390   0.571  1.00 10.00      B   
ATOM   1977  CD2 PHE B  94       1.313  22.770   2.233  1.00 10.00      B   
ATOM   1978  CE1 PHE B  94      -0.567  24.242   0.855  1.00 10.00      B   
ATOM   1979  CE2 PHE B  94      -0.028  22.618   2.523  1.00 10.00      B   
ATOM   1980  CZ  PHE B  94      -0.969  23.354   1.831  1.00 10.00      B   
ATOM   1981  C   PHE B  94       4.079  24.780   3.071  1.00 10.00      B   
ATOM   1982  O   PHE B  94       3.312  25.255   3.917  1.00 10.00      B   
ATOM   1983  N   THR B  95       5.138  24.042   3.381  1.00 10.00      B   
ATOM   1984  HN  THR B  95       5.705  23.698   2.658  1.00 10.00      B   
ATOM   1985  CA  THR B  95       5.482  23.724   4.758  1.00 10.00      B   
ATOM   1986  CB  THR B  95       6.519  22.584   4.814  1.00 10.00      B   
ATOM   1987  OG1 THR B  95       6.106  21.533   3.930  1.00 10.00      B   
ATOM   1988  HG1 THR B  95       6.222  21.819   3.012  1.00 10.00      B   
ATOM   1989  CG2 THR B  95       6.631  22.025   6.225  1.00 10.00      B   
ATOM   1990  C   THR B  95       6.022  24.962   5.477  1.00 10.00      B   
ATOM   1991  O   THR B  95       5.856  25.119   6.690  1.00 10.00      B   
ATOM   1992  N   ALA B  96       6.670  25.841   4.720  1.00 10.00      B   
ATOM   1993  HN  ALA B  96       6.802  25.647   3.768  1.00 10.00      B   
ATOM   1994  CA  ALA B  96       7.211  27.076   5.273  1.00 10.00      B   
ATOM   1995  CB  ALA B  96       8.115  27.761   4.262  1.00 10.00      B   
ATOM   1996  C   ALA B  96       6.069  28.000   5.677  1.00 10.00      B   
ATOM   1997  O   ALA B  96       6.130  28.677   6.704  1.00 10.00      B   
ATOM   1998  N   VAL B  97       5.034  28.036   4.845  1.00 10.00      B   
ATOM   1999  HN  VAL B  97       5.066  27.507   4.017  1.00 10.00      B   
ATOM   2000  CA  VAL B  97       3.862  28.850   5.120  1.00 10.00      B   
ATOM   2001  CB  VAL B  97       2.931  28.927   3.889  1.00 10.00      B   
ATOM   2002  CG1 VAL B  97       1.633  29.647   4.234  1.00 10.00      B   
ATOM   2003  CG2 VAL B  97       3.633  29.622   2.733  1.00 10.00      B   
ATOM   2004  C   VAL B  97       3.103  28.256   6.297  1.00 10.00      B   
ATOM   2005  O   VAL B  97       2.726  28.962   7.232  1.00 10.00      B   
ATOM   2006  N   HIS B  98       2.913  26.943   6.258  1.00 10.00      B   
ATOM   2007  HN  HIS B  98       3.258  26.433   5.491  1.00 10.00      B   
ATOM   2008  CA  HIS B  98       2.211  26.232   7.322  1.00 10.00      B   
ATOM   2009  CB  HIS B  98       1.436  25.043   6.754  1.00 10.00      B   
ATOM   2010  CG  HIS B  98       0.206  25.438   6.000  1.00 10.00      B   
ATOM   2011  ND1 HIS B  98       0.189  25.635   4.636  1.00 10.00      B   
ATOM   2012  HD1 HIS B  98       0.953  25.526   4.033  1.00 10.00      B   
ATOM   2013  CD2 HIS B  98      -1.052  25.691   6.431  1.00 10.00      B   
ATOM   2014  CE1 HIS B  98      -1.029  25.985   4.261  1.00 10.00      B   
ATOM   2015  NE2 HIS B  98      -1.798  26.027   5.330  1.00 10.00      B   
ATOM   2016  HE2 HIS B  98      -2.753  26.261   5.340  1.00 10.00      B   
ATOM   2017  C   HIS B  98       3.198  25.773   8.388  1.00 10.00      B   
ATOM   2018  O   HIS B  98       3.283  24.586   8.724  1.00 10.00      B   
ATOM   2019  N   ARG B  99       3.949  26.729   8.912  1.00 10.00      B   
ATOM   2020  HN  ARG B  99       3.825  27.654   8.605  1.00 10.00      B   
ATOM   2021  CA  ARG B  99       4.948  26.447   9.928  1.00 10.00      B   
ATOM   2022  CB  ARG B  99       6.078  27.484   9.884  1.00 10.00      B   
ATOM   2023  CG  ARG B  99       5.651  28.910  10.200  1.00 10.00      B   
ATOM   2024  CD  ARG B  99       6.818  29.877  10.069  1.00 10.00      B   
ATOM   2025  NE  ARG B  99       8.008  29.397  10.770  1.00 10.00      B   
ATOM   2026  HE  ARG B  99       7.955  28.507  11.187  1.00 10.00      B   
ATOM   2027  CZ  ARG B  99       9.132  30.092  10.896  1.00 10.00      B   
ATOM   2028  NH1 ARG B  99       9.231  31.310  10.378  1.00 10.00      B   
ATOM   2029 HH11 ARG B  99      10.119  31.854  10.482  1.00 10.00      B   
ATOM   2030 HH12 ARG B  99       8.422  31.735   9.871  1.00 10.00      B   
ATOM   2031  NH2 ARG B  99      10.165  29.564  11.539  1.00 10.00      B   
ATOM   2032 HH21 ARG B  99      11.054  30.104  11.642  1.00 10.00      B   
ATOM   2033 HH22 ARG B  99      10.095  28.605  11.945  1.00 10.00      B   
ATOM   2034  C   ARG B  99       4.324  26.374  11.318  1.00 10.00      B   
ATOM   2035  O   ARG B  99       4.849  25.687  12.198  1.00 10.00      B   
ATOM   2036  N   THR B 100       3.185  27.055  11.478  1.00 10.00      B   
ATOM   2037  HN  THR B 100       2.817  27.535  10.706  1.00 10.00      B   
ATOM   2038  CB  THR B 100       1.388  25.987  12.892  1.00 10.00      B   
ATOM   2039  OG1 THR B 100       0.629  26.173  14.093  1.00 10.00      B   
ATOM   2040  HG1 THR B 100       1.205  26.016  14.855  1.00 10.00      B   
ATOM   2041  CG2 THR B 100       2.008  24.594  12.883  1.00 10.00      B   
ATOM   2042  CA  THR B 100       2.450  27.115  12.740  1.00 10.00      B   
ATOM   2043  C   THR B 100       3.366  27.255  13.968  1.00 10.00      B   
ATOM   2044  O   THR B 100       3.198  26.502  14.953  1.00 10.00      B   
ATOM   2045  OXT THR B 100       4.255  28.135  13.944  1.00 10.00      B   
END
