# Supplementary material for: Large-scale discovery of protein interactions at residue resolution using co-evolution calculated from genomic sequences
Source: Nat Commun. 2021 Mar 2;12:1396. doi: 10.1038/s41467-021-21636-z (PMC7925567; doi:10.1038/s41467-021-21636-z)
Supplement: Supplementary file 12 — Supplementary Data 10 [file 41467_2021_21636_MOESM12_ESM.zip › supplementary/allpdb1601_HIGA_HIGB/models/haddock_top8_haddock_57w.pdb]

REMARK FILENAME="haddock_57w.pdb0"
REMARK ===============================================================
REMARK HADDOCK run for haddock
REMARK initial structure: haddock_57.pdb
REMARK final NOE weights: unambig 50 amb: 50
REMARK ===============================================================
REMARK            total,bonds,angles,improper,dihe,vdw,elec,air,cdih,coup,rdcs,vean,dani,xpcs,rg
REMARK energies: -317.878, 0, 0, 0, 0, -75.1366, -284.923, 42.1814, 0, 0, 0, 0, 0, 0, 0
REMARK ===============================================================
REMARK            bonds,angles,impropers,dihe,air,cdih,coup,rdcs,vean,dani,xpcs
REMARK rms-dev.: 0,0,0,0,1.20283,0,0, 0, 0, 0, 0
REMARK ===============================================================
REMARK               air,cdih,coup,rdcs,vean,dani,xpcs
REMARK               >0.3,>5,>1,>0,>5,>0.2,>0.2
REMARK violations.: 1, 0, 0, 0, 0, 0, 0
REMARK ===============================================================
REMARK                        CVpartition#,violations,rms
REMARK AIRs cross-validation: 1, 0, NaN
REMARK ===============================================================
REMARK NCS energy: 0
REMARK ===============================================================
REMARK Symmetry energy: 0
REMARK ===============================================================
REMARK Desolvation energy: -27.3899
REMARK Internal energy free molecules: 36223.5
REMARK Internal energy complex: -7142.56
REMARK Binding energy: -43753.5
REMARK ===============================================================
REMARK buried surface area: 2302.83
REMARK ===============================================================
REMARK water - chain1: 0 0 0
REMARK water - chain2: 0 0 0
REMARK water - chain3: 0 0 0
REMARK water - chain4: 0 0 0
REMARK water - chain5: 0 0 0
REMARK water - chain6: 0 0 0
REMARK ===============================================================
REMARK water - water: 0 0 0
REMARK ===============================================================
REMARK DATE:14-May-2020  12:51:16       created by user: he47
REMARK VERSION:1.3
ATOM      1  CB  ALA A   3     -28.771  20.602 -10.657  1.00 10.00      A   
ATOM      2  C   ALA A   3     -29.695  21.550  -8.534  1.00 10.00      A   
ATOM      3  O   ALA A   3     -29.457  20.481  -7.964  1.00 10.00      A   
ATOM      4  N   ALA A   3     -29.349  22.997 -10.516  1.00 10.00      A   
ATOM      5  HT1 ALA A   3     -30.125  23.660 -10.316  1.00 10.00      A   
ATOM      6  HT2 ALA A   3     -29.167  22.994 -11.538  1.00 10.00      A   
ATOM      7  HT3 ALA A   3     -28.494  23.325 -10.028  1.00 10.00      A   
ATOM      8  CA  ALA A   3     -29.709  21.635 -10.056  1.00 10.00      A   
ATOM      9  N   ILE A   4     -29.971  22.671  -7.878  1.00 10.00      A   
ATOM     10  HN  ILE A   4     -30.187  23.480  -8.383  1.00 10.00      A   
ATOM     11  CA  ILE A   4     -29.984  22.724  -6.423  1.00 10.00      A   
ATOM     12  CB  ILE A   4     -30.120  24.165  -5.895  1.00 10.00      A   
ATOM     13  CG1 ILE A   4     -31.363  24.840  -6.482  1.00 10.00      A   
ATOM     14  CG2 ILE A   4     -28.865  24.961  -6.210  1.00 10.00      A   
ATOM     15  CD1 ILE A   4     -31.746  26.134  -5.799  1.00 10.00      A   
ATOM     16  C   ILE A   4     -31.109  21.872  -5.850  1.00 10.00      A   
ATOM     17  O   ILE A   4     -32.149  21.692  -6.494  1.00 10.00      A   
ATOM     18  N   ALA A   5     -30.879  21.338  -4.649  1.00 10.00      A   
ATOM     19  HN  ALA A   5     -30.020  21.529  -4.208  1.00 10.00      A   
ATOM     20  CA  ALA A   5     -31.849  20.492  -3.947  1.00 10.00      A   
ATOM     21  CB  ALA A   5     -33.198  21.181  -3.791  1.00 10.00      A   
ATOM     22  C   ALA A   5     -31.994  19.105  -4.579  1.00 10.00      A   
ATOM     23  O   ALA A   5     -32.000  18.092  -3.875  1.00 10.00      A   
ATOM     24  N   ASP A   6     -32.105  19.068  -5.904  1.00 10.00      A   
ATOM     25  HN  ASP A   6     -32.098  19.916  -6.402  1.00 10.00      A   
ATOM     26  CA  ASP A   6     -32.250  17.817  -6.641  1.00 10.00      A   
ATOM     27  CB  ASP A   6     -32.438  18.096  -8.134  1.00 10.00      A   
ATOM     28  CG  ASP A   6     -32.586  16.831  -8.955  1.00 10.00      A   
ATOM     29  OD1 ASP A   6     -33.369  15.944  -8.554  1.00 10.00      A   
ATOM     30  OD2 ASP A   6     -31.929  16.723 -10.012  1.00 10.00      A   
ATOM     31  C   ASP A   6     -31.047  16.909  -6.420  1.00 10.00      A   
ATOM     32  O   ASP A   6     -31.202  15.744  -6.055  1.00 10.00      A   
ATOM     33  N   ILE A   7     -29.850  17.451  -6.627  1.00 10.00      A   
ATOM     34  HN  ILE A   7     -29.792  18.385  -6.926  1.00 10.00      A   
ATOM     35  CA  ILE A   7     -28.619  16.686  -6.436  1.00 10.00      A   
ATOM     36  CB  ILE A   7     -27.374  17.501  -6.846  1.00 10.00      A   
ATOM     37  CG1 ILE A   7     -27.440  17.867  -8.329  1.00 10.00      A   
ATOM     38  CG2 ILE A   7     -26.097  16.730  -6.545  1.00 10.00      A   
ATOM     39  CD1 ILE A   7     -26.293  18.738  -8.792  1.00 10.00      A   
ATOM     40  C   ILE A   7     -28.490  16.245  -4.977  1.00 10.00      A   
ATOM     41  O   ILE A   7     -28.093  15.115  -4.684  1.00 10.00      A   
ATOM     42  N   LEU A   8     -28.859  17.138  -4.067  1.00 10.00      A   
ATOM     43  HN  LEU A   8     -29.183  18.014  -4.363  1.00 10.00      A   
ATOM     44  CA  LEU A   8     -28.795  16.847  -2.641  1.00 10.00      A   
ATOM     45  CB  LEU A   8     -29.150  18.088  -1.820  1.00 10.00      A   
ATOM     46  CG  LEU A   8     -28.163  19.258  -1.892  1.00 10.00      A   
ATOM     47  CD1 LEU A   8     -28.589  20.369  -0.950  1.00 10.00      A   
ATOM     48  CD2 LEU A   8     -26.751  18.795  -1.566  1.00 10.00      A   
ATOM     49  C   LEU A   8     -29.723  15.689  -2.285  1.00 10.00      A   
ATOM     50  O   LEU A   8     -29.401  14.862  -1.431  1.00 10.00      A   
ATOM     51  N   GLN A   9     -30.866  15.629  -2.957  1.00 10.00      A   
ATOM     52  HN  GLN A   9     -31.065  16.321  -3.623  1.00 10.00      A   
ATOM     53  CA  GLN A   9     -31.833  14.566  -2.729  1.00 10.00      A   
ATOM     54  CB  GLN A   9     -33.098  14.808  -3.556  1.00 10.00      A   
ATOM     55  CG  GLN A   9     -34.209  13.797  -3.313  1.00 10.00      A   
ATOM     56  CD  GLN A   9     -34.743  13.854  -1.895  1.00 10.00      A   
ATOM     57  OE1 GLN A   9     -35.667  14.610  -1.600  1.00 10.00      A   
ATOM     58  NE2 GLN A   9     -34.171  13.050  -1.009  1.00 10.00      A   
ATOM     59 HE21 GLN A   9     -33.438  12.472  -1.310  1.00 10.00      A   
ATOM     60 HE22 GLN A   9     -34.504  13.071  -0.086  1.00 10.00      A   
ATOM     61  C   GLN A   9     -31.213  13.222  -3.093  1.00 10.00      A   
ATOM     62  O   GLN A   9     -31.385  12.235  -2.376  1.00 10.00      A   
ATOM     63  N   ALA A  10     -30.484  13.195  -4.204  1.00 10.00      A   
ATOM     64  HN  ALA A  10     -30.393  14.014  -4.737  1.00 10.00      A   
ATOM     65  CA  ALA A  10     -29.822  11.981  -4.652  1.00 10.00      A   
ATOM     66  CB  ALA A  10     -29.221  12.180  -6.034  1.00 10.00      A   
ATOM     67  C   ALA A  10     -28.745  11.576  -3.652  1.00 10.00      A   
ATOM     68  O   ALA A  10     -28.600  10.399  -3.316  1.00 10.00      A   
ATOM     69  N   GLY A  11     -28.007  12.569  -3.167  1.00 10.00      A   
ATOM     70  HN  GLY A  11     -28.169  13.484  -3.482  1.00 10.00      A   
ATOM     71  CA  GLY A  11     -26.962  12.322  -2.196  1.00 10.00      A   
ATOM     72  C   GLY A  11     -27.523  11.718  -0.922  1.00 10.00      A   
ATOM     73  O   GLY A  11     -26.944  10.790  -0.355  1.00 10.00      A   
ATOM     74  N   GLU A  12     -28.664  12.239  -0.480  1.00 10.00      A   
ATOM     75  HN  GLU A  12     -29.075  12.982  -0.977  1.00 10.00      A   
ATOM     76  CA  GLU A  12     -29.318  11.744   0.722  1.00 10.00      A   
ATOM     77  CB  GLU A  12     -30.496  12.639   1.109  1.00 10.00      A   
ATOM     78  CG  GLU A  12     -30.079  13.964   1.732  1.00 10.00      A   
ATOM     79  CD  GLU A  12     -31.256  14.861   2.052  1.00 10.00      A   
ATOM     80  OE1 GLU A  12     -31.272  16.023   1.588  1.00 10.00      A   
ATOM     81  OE2 GLU A  12     -32.172  14.413   2.772  1.00 10.00      A   
ATOM     82  C   GLU A  12     -29.768  10.298   0.529  1.00 10.00      A   
ATOM     83  O   GLU A  12     -29.715   9.495   1.458  1.00 10.00      A   
ATOM     84  N   LYS A  13     -30.189   9.967  -0.689  1.00 10.00      A   
ATOM     85  HN  LYS A  13     -30.209  10.652  -1.393  1.00 10.00      A   
ATOM     86  CA  LYS A  13     -30.622   8.609  -1.002  1.00 10.00      A   
ATOM     87  CB  LYS A  13     -31.218   8.530  -2.408  1.00 10.00      A   
ATOM     88  CG  LYS A  13     -32.578   9.193  -2.550  1.00 10.00      A   
ATOM     89  CD  LYS A  13     -33.162   8.943  -3.929  1.00 10.00      A   
ATOM     90  CE  LYS A  13     -34.553   9.540  -4.067  1.00 10.00      A   
ATOM     91  NZ  LYS A  13     -35.157   9.240  -5.393  1.00 10.00      A   
ATOM     92  HZ1 LYS A  13     -35.368   8.225  -5.470  1.00 10.00      A   
ATOM     93  HZ2 LYS A  13     -34.497   9.501  -6.153  1.00 10.00      A   
ATOM     94  HZ3 LYS A  13     -36.040   9.780  -5.520  1.00 10.00      A   
ATOM     95  C   LYS A  13     -29.445   7.647  -0.881  1.00 10.00      A   
ATOM     96  O   LYS A  13     -29.564   6.570  -0.298  1.00 10.00      A   
ATOM     97  N   LEU A  14     -28.302   8.057  -1.423  1.00 10.00      A   
ATOM     98  HN  LEU A  14     -28.277   8.923  -1.886  1.00 10.00      A   
ATOM     99  CA  LEU A  14     -27.089   7.250  -1.361  1.00 10.00      A   
ATOM    100  CB  LEU A  14     -25.973   7.895  -2.192  1.00 10.00      A   
ATOM    101  CG  LEU A  14     -26.257   8.077  -3.685  1.00 10.00      A   
ATOM    102  CD1 LEU A  14     -25.139   8.865  -4.355  1.00 10.00      A   
ATOM    103  CD2 LEU A  14     -26.451   6.731  -4.366  1.00 10.00      A   
ATOM    104  C   LEU A  14     -26.641   7.095   0.090  1.00 10.00      A   
ATOM    105  O   LEU A  14     -26.114   6.055   0.485  1.00 10.00      A   
ATOM    106  N   THR A  15     -26.874   8.140   0.879  1.00 10.00      A   
ATOM    107  HN  THR A  15     -27.295   8.938   0.495  1.00 10.00      A   
ATOM    108  CA  THR A  15     -26.518   8.137   2.291  1.00 10.00      A   
ATOM    109  CB  THR A  15     -26.665   9.547   2.904  1.00 10.00      A   
ATOM    110  OG1 THR A  15     -25.939  10.489   2.099  1.00 10.00      A   
ATOM    111  HG1 THR A  15     -26.330  10.521   1.213  1.00 10.00      A   
ATOM    112  CG2 THR A  15     -26.118   9.581   4.322  1.00 10.00      A   
ATOM    113  C   THR A  15     -27.393   7.142   3.057  1.00 10.00      A   
ATOM    114  O   THR A  15     -26.962   6.543   4.043  1.00 10.00      A   
ATOM    115  N   ALA A  16     -28.623   6.964   2.590  1.00 10.00      A   
ATOM    116  HN  ALA A  16     -28.919   7.478   1.807  1.00 10.00      A   
ATOM    117  CA  ALA A  16     -29.544   6.026   3.215  1.00 10.00      A   
ATOM    118  CB  ALA A  16     -30.962   6.246   2.705  1.00 10.00      A   
ATOM    119  C   ALA A  16     -29.086   4.599   2.927  1.00 10.00      A   
ATOM    120  O   ALA A  16     -29.126   3.729   3.801  1.00 10.00      A   
ATOM    121  N   VAL A  17     -28.648   4.374   1.694  1.00 10.00      A   
ATOM    122  HN  VAL A  17     -28.658   5.109   1.042  1.00 10.00      A   
ATOM    123  CA  VAL A  17     -28.163   3.069   1.274  1.00 10.00      A   
ATOM    124  CB  VAL A  17     -27.906   3.034  -0.249  1.00 10.00      A   
ATOM    125  CG1 VAL A  17     -27.348   1.684  -0.676  1.00 10.00      A   
ATOM    126  CG2 VAL A  17     -29.180   3.356  -1.014  1.00 10.00      A   
ATOM    127  C   VAL A  17     -26.867   2.729   2.001  1.00 10.00      A   
ATOM    128  O   VAL A  17     -26.741   1.664   2.606  1.00 10.00      A   
ATOM    129  N   ALA A  18     -25.915   3.646   1.946  1.00 10.00      A   
ATOM    130  HN  ALA A  18     -26.082   4.482   1.453  1.00 10.00      A   
ATOM    131  CA  ALA A  18     -24.629   3.457   2.594  1.00 10.00      A   
ATOM    132  CB  ALA A  18     -23.539   3.280   1.548  1.00 10.00      A   
ATOM    133  C   ALA A  18     -24.309   4.635   3.510  1.00 10.00      A   
ATOM    134  O   ALA A  18     -23.787   5.655   3.063  1.00 10.00      A   
ATOM    135  N   PRO A  19     -24.616   4.510   4.809  1.00 10.00      A   
ATOM    136  CA  PRO A  19     -24.363   5.574   5.789  1.00 10.00      A   
ATOM    137  CB  PRO A  19     -24.915   4.999   7.100  1.00 10.00      A   
ATOM    138  CG  PRO A  19     -24.962   3.525   6.885  1.00 10.00      A   
ATOM    139  CD  PRO A  19     -25.242   3.327   5.425  1.00 10.00      A   
ATOM    140  C   PRO A  19     -22.876   5.882   5.929  1.00 10.00      A   
ATOM    141  O   PRO A  19     -22.490   7.017   6.209  1.00 10.00      A   
ATOM    142  N   PHE A  20     -22.042   4.870   5.703  1.00 10.00      A   
ATOM    143  HN  PHE A  20     -22.411   3.997   5.455  1.00 10.00      A   
ATOM    144  CA  PHE A  20     -20.595   5.027   5.812  1.00 10.00      A   
ATOM    145  CB  PHE A  20     -19.879   3.670   5.822  1.00 10.00      A   
ATOM    146  CG  PHE A  20     -20.273   2.734   4.712  1.00 10.00      A   
ATOM    147  CD1 PHE A  20     -19.612   2.760   3.494  1.00 10.00      A   
ATOM    148  CD2 PHE A  20     -21.299   1.821   4.892  1.00 10.00      A   
ATOM    149  CE1 PHE A  20     -19.969   1.893   2.478  1.00 10.00      A   
ATOM    150  CE2 PHE A  20     -21.662   0.954   3.881  1.00 10.00      A   
ATOM    151  CZ  PHE A  20     -20.997   0.990   2.672  1.00 10.00      A   
ATOM    152  C   PHE A  20     -20.032   5.921   4.715  1.00 10.00      A   
ATOM    153  O   PHE A  20     -18.936   6.460   4.848  1.00 10.00      A   
ATOM    154  N   LEU A  21     -20.792   6.084   3.638  1.00 10.00      A   
ATOM    155  HN  LEU A  21     -21.663   5.637   3.595  1.00 10.00      A   
ATOM    156  CA  LEU A  21     -20.366   6.911   2.519  1.00 10.00      A   
ATOM    157  CB  LEU A  21     -21.333   6.747   1.343  1.00 10.00      A   
ATOM    158  CG  LEU A  21     -20.912   7.384   0.014  1.00 10.00      A   
ATOM    159  CD1 LEU A  21     -19.629   6.755  -0.507  1.00 10.00      A   
ATOM    160  CD2 LEU A  21     -22.027   7.254  -1.010  1.00 10.00      A   
ATOM    161  C   LEU A  21     -20.279   8.373   2.938  1.00 10.00      A   
ATOM    162  O   LEU A  21     -19.433   9.123   2.451  1.00 10.00      A   
ATOM    163  N   ALA A  22     -21.146   8.761   3.864  1.00 10.00      A   
ATOM    164  HN  ALA A  22     -21.783   8.108   4.224  1.00 10.00      A   
ATOM    165  CA  ALA A  22     -21.176  10.129   4.359  1.00 10.00      A   
ATOM    166  CB  ALA A  22     -22.537  10.453   4.959  1.00 10.00      A   
ATOM    167  C   ALA A  22     -20.065  10.367   5.377  1.00 10.00      A   
ATOM    168  O   ALA A  22     -19.599  11.496   5.554  1.00 10.00      A   
ATOM    169  N   GLY A  23     -19.640   9.304   6.046  1.00 10.00      A   
ATOM    170  HN  GLY A  23     -20.049   8.431   5.875  1.00 10.00      A   
ATOM    171  CA  GLY A  23     -18.586   9.420   7.033  1.00 10.00      A   
ATOM    172  C   GLY A  23     -18.414   8.151   7.841  1.00 10.00      A   
ATOM    173  O   GLY A  23     -19.390   7.570   8.323  1.00 10.00      A   
ATOM    174  N   ILE A  24     -17.170   7.713   7.981  1.00 10.00      A   
ATOM    175  HN  ILE A  24     -16.439   8.218   7.575  1.00 10.00      A   
ATOM    176  CA  ILE A  24     -16.861   6.510   8.737  1.00 10.00      A   
ATOM    177  CB  ILE A  24     -15.601   5.808   8.186  1.00 10.00      A   
ATOM    178  CG1 ILE A  24     -15.751   5.519   6.688  1.00 10.00      A   
ATOM    179  CG2 ILE A  24     -15.333   4.525   8.956  1.00 10.00      A   
ATOM    180  CD1 ILE A  24     -14.495   4.974   6.041  1.00 10.00      A   
ATOM    181  C   ILE A  24     -16.630   6.874  10.198  1.00 10.00      A   
ATOM    182  O   ILE A  24     -15.696   7.611  10.521  1.00 10.00      A   
ATOM    183  N   GLN A  25     -17.488   6.380  11.071  1.00 10.00      A   
ATOM    184  HN  GLN A  25     -18.225   5.811  10.753  1.00 10.00      A   
ATOM    185  CA  GLN A  25     -17.371   6.664  12.491  1.00 10.00      A   
ATOM    186  CB  GLN A  25     -18.711   7.132  13.065  1.00 10.00      A   
ATOM    187  CG  GLN A  25     -19.329   8.324  12.346  1.00 10.00      A   
ATOM    188  CD  GLN A  25     -18.424   9.543  12.321  1.00 10.00      A   
ATOM    189  OE1 GLN A  25     -17.616   9.758  13.225  1.00 10.00      A   
ATOM    190  NE2 GLN A  25     -18.557  10.354  11.286  1.00 10.00      A   
ATOM    191 HE21 GLN A  25     -19.231  10.129  10.605  1.00 10.00      A   
ATOM    192 HE22 GLN A  25     -17.979  11.144  11.238  1.00 10.00      A   
ATOM    193  C   GLN A  25     -16.868   5.451  13.270  1.00 10.00      A   
ATOM    194  O   GLN A  25     -16.119   5.593  14.235  1.00 10.00      A   
ATOM    195  N   ASN A  26     -17.275   4.258  12.852  1.00 10.00      A   
ATOM    196  HN  ASN A  26     -17.862   4.193  12.067  1.00 10.00      A   
ATOM    197  CA  ASN A  26     -16.860   3.037  13.538  1.00 10.00      A   
ATOM    198  CB  ASN A  26     -18.030   2.406  14.306  1.00 10.00      A   
ATOM    199  CG  ASN A  26     -19.184   1.965  13.422  1.00 10.00      A   
ATOM    200  OD1 ASN A  26     -19.009   1.658  12.247  1.00 10.00      A   
ATOM    201  ND2 ASN A  26     -20.376   1.920  13.988  1.00 10.00      A   
ATOM    202 HD21 ASN A  26     -20.450   2.168  14.935  1.00 10.00      A   
ATOM    203 HD22 ASN A  26     -21.139   1.635  13.440  1.00 10.00      A   
ATOM    204  C   ASN A  26     -16.212   2.024  12.592  1.00 10.00      A   
ATOM    205  O   ASN A  26     -16.149   2.241  11.381  1.00 10.00      A   
ATOM    206  N   GLU A  27     -15.738   0.916  13.159  1.00 10.00      A   
ATOM    207  HN  GLU A  27     -15.830   0.802  14.129  1.00 10.00      A   
ATOM    208  CA  GLU A  27     -15.088  -0.137  12.387  1.00 10.00      A   
ATOM    209  CB  GLU A  27     -14.370  -1.108  13.319  1.00 10.00      A   
ATOM    210  CG  GLU A  27     -13.545  -0.438  14.398  1.00 10.00      A   
ATOM    211  CD  GLU A  27     -12.975  -1.436  15.375  1.00 10.00      A   
ATOM    212  OE1 GLU A  27     -13.751  -2.250  15.924  1.00 10.00      A   
ATOM    213  OE2 GLU A  27     -11.750  -1.416  15.603  1.00 10.00      A   
ATOM    214  C   GLU A  27     -16.097  -0.905  11.552  1.00 10.00      A   
ATOM    215  O   GLU A  27     -15.755  -1.458  10.508  1.00 10.00      A   
ATOM    216  N   GLU A  28     -17.338  -0.942  12.027  1.00 10.00      A   
ATOM    217  HN  GLU A  28     -17.537  -0.489  12.873  1.00 10.00      A   
ATOM    218  CA  GLU A  28     -18.407  -1.638  11.326  1.00 10.00      A   
ATOM    219  CB  GLU A  28     -19.717  -1.534  12.114  1.00 10.00      A   
ATOM    220  CG  GLU A  28     -19.599  -1.903  13.585  1.00 10.00      A   
ATOM    221  CD  GLU A  28     -20.063  -3.313  13.881  1.00 10.00      A   
ATOM    222  OE1 GLU A  28     -21.240  -3.484  14.269  1.00 10.00      A   
ATOM    223  OE2 GLU A  28     -19.260  -4.257  13.731  1.00 10.00      A   
ATOM    224  C   GLU A  28     -18.585  -1.043   9.935  1.00 10.00      A   
ATOM    225  O   GLU A  28     -18.586  -1.759   8.936  1.00 10.00      A   
ATOM    226  N   GLN A  29     -18.709   0.278   9.886  1.00 10.00      A   
ATOM    227  HN  GLN A  29     -18.701   0.788  10.727  1.00 10.00      A   
ATOM    228  CA  GLN A  29     -18.867   0.995   8.627  1.00 10.00      A   
ATOM    229  CB  GLN A  29     -19.215   2.458   8.899  1.00 10.00      A   
ATOM    230  CG  GLN A  29     -20.515   2.670   9.655  1.00 10.00      A   
ATOM    231  CD  GLN A  29     -20.574   4.026  10.333  1.00 10.00      A   
ATOM    232  OE1 GLN A  29     -19.547   4.599  10.696  1.00 10.00      A   
ATOM    233  NE2 GLN A  29     -21.774   4.542  10.524  1.00 10.00      A   
ATOM    234 HE21 GLN A  29     -22.555   4.024  10.226  1.00 10.00      A   
ATOM    235 HE22 GLN A  29     -21.837   5.418  10.949  1.00 10.00      A   
ATOM    236  C   GLN A  29     -17.576   0.921   7.819  1.00 10.00      A   
ATOM    237  O   GLN A  29     -17.597   0.795   6.593  1.00 10.00      A   
ATOM    238  N   TYR A  30     -16.453   0.996   8.524  1.00 10.00      A   
ATOM    239  HN  TYR A  30     -16.512   1.100   9.498  1.00 10.00      A   
ATOM    240  CA  TYR A  30     -15.140   0.938   7.897  1.00 10.00      A   
ATOM    241  CB  TYR A  30     -14.038   1.141   8.949  1.00 10.00      A   
ATOM    242  CG  TYR A  30     -12.674   0.620   8.555  1.00 10.00      A   
ATOM    243  CD1 TYR A  30     -11.916   1.257   7.580  1.00 10.00      A   
ATOM    244  CD2 TYR A  30     -12.146  -0.512   9.162  1.00 10.00      A   
ATOM    245  CE1 TYR A  30     -10.673   0.775   7.215  1.00 10.00      A   
ATOM    246  CE2 TYR A  30     -10.903  -0.996   8.806  1.00 10.00      A   
ATOM    247  CZ  TYR A  30     -10.173  -0.349   7.834  1.00 10.00      A   
ATOM    248  OH  TYR A  30      -8.945  -0.841   7.469  1.00 10.00      A   
ATOM    249  HH  TYR A  30      -8.321  -0.112   7.357  1.00 10.00      A   
ATOM    250  C   TYR A  30     -14.949  -0.373   7.130  1.00 10.00      A   
ATOM    251  O   TYR A  30     -14.551  -0.367   5.966  1.00 10.00      A   
ATOM    252  N   THR A  31     -15.256  -1.491   7.775  1.00 10.00      A   
ATOM    253  HN  THR A  31     -15.580  -1.441   8.703  1.00 10.00      A   
ATOM    254  CA  THR A  31     -15.111  -2.794   7.142  1.00 10.00      A   
ATOM    255  CB  THR A  31     -15.240  -3.939   8.162  1.00 10.00      A   
ATOM    256  OG1 THR A  31     -14.507  -3.599   9.349  1.00 10.00      A   
ATOM    257  HG1 THR A  31     -15.031  -2.991   9.884  1.00 10.00      A   
ATOM    258  CG2 THR A  31     -14.681  -5.232   7.588  1.00 10.00      A   
ATOM    259  C   THR A  31     -16.116  -2.972   5.997  1.00 10.00      A   
ATOM    260  O   THR A  31     -15.875  -3.725   5.050  1.00 10.00      A   
ATOM    261  N   GLN A  32     -17.241  -2.268   6.082  1.00 10.00      A   
ATOM    262  HN  GLN A  32     -17.394  -1.700   6.867  1.00 10.00      A   
ATOM    263  CA  GLN A  32     -18.256  -2.328   5.039  1.00 10.00      A   
ATOM    264  CB  GLN A  32     -19.540  -1.632   5.497  1.00 10.00      A   
ATOM    265  CG  GLN A  32     -20.401  -2.453   6.444  1.00 10.00      A   
ATOM    266  CD  GLN A  32     -21.510  -1.637   7.082  1.00 10.00      A   
ATOM    267  OE1 GLN A  32     -21.357  -0.443   7.340  1.00 10.00      A   
ATOM    268  NE2 GLN A  32     -22.642  -2.272   7.340  1.00 10.00      A   
ATOM    269 HE21 GLN A  32     -22.701  -3.224   7.113  1.00 10.00      A   
ATOM    270 HE22 GLN A  32     -23.376  -1.765   7.748  1.00 10.00      A   
ATOM    271  C   GLN A  32     -17.724  -1.649   3.783  1.00 10.00      A   
ATOM    272  O   GLN A  32     -17.837  -2.179   2.676  1.00 10.00      A   
ATOM    273  N   ALA A  33     -17.118  -0.485   3.977  1.00 10.00      A   
ATOM    274  HN  ALA A  33     -17.055  -0.128   4.893  1.00 10.00      A   
ATOM    275  CA  ALA A  33     -16.551   0.285   2.880  1.00 10.00      A   
ATOM    276  CB  ALA A  33     -16.055   1.630   3.384  1.00 10.00      A   
ATOM    277  C   ALA A  33     -15.416  -0.479   2.203  1.00 10.00      A   
ATOM    278  O   ALA A  33     -15.253  -0.414   0.983  1.00 10.00      A   
ATOM    279  N   LEU A  34     -14.645  -1.213   3.006  1.00 10.00      A   
ATOM    280  HN  LEU A  34     -14.830  -1.214   3.971  1.00 10.00      A   
ATOM    281  CA  LEU A  34     -13.523  -2.002   2.500  1.00 10.00      A   
ATOM    282  CB  LEU A  34     -12.847  -2.769   3.637  1.00 10.00      A   
ATOM    283  CG  LEU A  34     -12.014  -1.947   4.615  1.00 10.00      A   
ATOM    284  CD1 LEU A  34     -11.510  -2.837   5.741  1.00 10.00      A   
ATOM    285  CD2 LEU A  34     -10.852  -1.276   3.896  1.00 10.00      A   
ATOM    286  C   LEU A  34     -13.970  -2.987   1.429  1.00 10.00      A   
ATOM    287  O   LEU A  34     -13.259  -3.227   0.454  1.00 10.00      A   
ATOM    288  N   GLU A  35     -15.147  -3.566   1.615  1.00 10.00      A   
ATOM    289  HN  GLU A  35     -15.668  -3.349   2.418  1.00 10.00      A   
ATOM    290  CA  GLU A  35     -15.677  -4.519   0.657  1.00 10.00      A   
ATOM    291  CB  GLU A  35     -16.763  -5.382   1.290  1.00 10.00      A   
ATOM    292  CG  GLU A  35     -16.223  -6.445   2.224  1.00 10.00      A   
ATOM    293  CD  GLU A  35     -17.154  -7.628   2.345  1.00 10.00      A   
ATOM    294  OE1 GLU A  35     -18.026  -7.612   3.241  1.00 10.00      A   
ATOM    295  OE2 GLU A  35     -17.020  -8.581   1.548  1.00 10.00      A   
ATOM    296  C   GLU A  35     -16.214  -3.816  -0.578  1.00 10.00      A   
ATOM    297  O   GLU A  35     -15.985  -4.260  -1.701  1.00 10.00      A   
ATOM    298  N   LEU A  36     -16.911  -2.708  -0.367  1.00 10.00      A   
ATOM    299  HN  LEU A  36     -17.039  -2.391   0.553  1.00 10.00      A   
ATOM    300  CA  LEU A  36     -17.486  -1.947  -1.469  1.00 10.00      A   
ATOM    301  CB  LEU A  36     -18.324  -0.784  -0.932  1.00 10.00      A   
ATOM    302  CG  LEU A  36     -19.150  -0.013  -1.962  1.00 10.00      A   
ATOM    303  CD1 LEU A  36     -20.298  -0.865  -2.481  1.00 10.00      A   
ATOM    304  CD2 LEU A  36     -19.665   1.288  -1.371  1.00 10.00      A   
ATOM    305  C   LEU A  36     -16.391  -1.422  -2.394  1.00 10.00      A   
ATOM    306  O   LEU A  36     -16.493  -1.526  -3.620  1.00 10.00      A   
ATOM    307  N   VAL A  37     -15.331  -0.890  -1.798  1.00 10.00      A   
ATOM    308  HN  VAL A  37     -15.303  -0.859  -0.814  1.00 10.00      A   
ATOM    309  CA  VAL A  37     -14.214  -0.337  -2.556  1.00 10.00      A   
ATOM    310  CB  VAL A  37     -13.276   0.508  -1.662  1.00 10.00      A   
ATOM    311  CG1 VAL A  37     -12.357  -0.367  -0.821  1.00 10.00      A   
ATOM    312  CG2 VAL A  37     -12.480   1.501  -2.490  1.00 10.00      A   
ATOM    313  C   VAL A  37     -13.424  -1.422  -3.295  1.00 10.00      A   
ATOM    314  O   VAL A  37     -12.691  -1.132  -4.241  1.00 10.00      A   
ATOM    315  N   ASP A  38     -13.573  -2.669  -2.864  1.00 10.00      A   
ATOM    316  HN  ASP A  38     -14.156  -2.844  -2.096  1.00 10.00      A   
ATOM    317  CA  ASP A  38     -12.878  -3.785  -3.504  1.00 10.00      A   
ATOM    318  CB  ASP A  38     -12.458  -4.836  -2.476  1.00 10.00      A   
ATOM    319  CG  ASP A  38     -11.001  -5.235  -2.618  1.00 10.00      A   
ATOM    320  OD1 ASP A  38     -10.730  -6.376  -3.056  1.00 10.00      A   
ATOM    321  OD2 ASP A  38     -10.124  -4.405  -2.287  1.00 10.00      A   
ATOM    322  C   ASP A  38     -13.764  -4.415  -4.569  1.00 10.00      A   
ATOM    323  O   ASP A  38     -13.299  -4.787  -5.649  1.00 10.00      A   
ATOM    324  N   HIS A  39     -15.049  -4.511  -4.256  1.00 10.00      A   
ATOM    325  HN  HIS A  39     -15.343  -4.201  -3.371  1.00 10.00      A   
ATOM    326  CA  HIS A  39     -16.041  -5.078  -5.163  1.00 10.00      A   
ATOM    327  CB  HIS A  39     -17.402  -5.145  -4.451  1.00 10.00      A   
ATOM    328  CG  HIS A  39     -18.515  -5.754  -5.251  1.00 10.00      A   
ATOM    329  ND1 HIS A  39     -18.845  -7.089  -5.186  1.00 10.00      A   
ATOM    330  HD1 HIS A  39     -18.379  -7.774  -4.649  1.00 10.00      A   
ATOM    331  CD2 HIS A  39     -19.395  -5.193  -6.118  1.00 10.00      A   
ATOM    332  CE1 HIS A  39     -19.877  -7.325  -5.976  1.00 10.00      A   
ATOM    333  NE2 HIS A  39     -20.228  -6.190  -6.551  1.00 10.00      A   
ATOM    334  HE2 HIS A  39     -20.977  -6.080  -7.179  1.00 10.00      A   
ATOM    335  C   HIS A  39     -16.146  -4.234  -6.432  1.00 10.00      A   
ATOM    336  O   HIS A  39     -16.250  -4.762  -7.541  1.00 10.00      A   
ATOM    337  N   LEU A  40     -16.104  -2.918  -6.266  1.00 10.00      A   
ATOM    338  HN  LEU A  40     -16.011  -2.550  -5.359  1.00 10.00      A   
ATOM    339  CA  LEU A  40     -16.199  -2.004  -7.398  1.00 10.00      A   
ATOM    340  CB  LEU A  40     -16.782  -0.660  -6.960  1.00 10.00      A   
ATOM    341  CG  LEU A  40     -18.227  -0.694  -6.457  1.00 10.00      A   
ATOM    342  CD1 LEU A  40     -18.612   0.642  -5.845  1.00 10.00      A   
ATOM    343  CD2 LEU A  40     -19.178  -1.063  -7.587  1.00 10.00      A   
ATOM    344  C   LEU A  40     -14.849  -1.809  -8.083  1.00 10.00      A   
ATOM    345  O   LEU A  40     -14.784  -1.344  -9.218  1.00 10.00      A   
ATOM    346  N   LEU A  41     -13.780  -2.191  -7.392  1.00 10.00      A   
ATOM    347  HN  LEU A  41     -13.905  -2.578  -6.499  1.00 10.00      A   
ATOM    348  CA  LEU A  41     -12.426  -2.061  -7.924  1.00 10.00      A   
ATOM    349  CB  LEU A  41     -11.397  -2.406  -6.842  1.00 10.00      A   
ATOM    350  CG  LEU A  41      -9.920  -2.311  -7.237  1.00 10.00      A   
ATOM    351  CD1 LEU A  41      -9.523  -0.868  -7.505  1.00 10.00      A   
ATOM    352  CD2 LEU A  41      -9.039  -2.923  -6.159  1.00 10.00      A   
ATOM    353  C   LEU A  41     -12.236  -2.972  -9.132  1.00 10.00      A   
ATOM    354  O   LEU A  41     -11.520  -2.637 -10.070  1.00 10.00      A   
ATOM    355  N   LEU A  42     -12.898  -4.122  -9.102  1.00 10.00      A   
ATOM    356  HN  LEU A  42     -13.460  -4.332  -8.323  1.00 10.00      A   
ATOM    357  CA  LEU A  42     -12.806  -5.087 -10.190  1.00 10.00      A   
ATOM    358  CB  LEU A  42     -13.236  -6.474  -9.706  1.00 10.00      A   
ATOM    359  CG  LEU A  42     -12.518  -7.016  -8.469  1.00 10.00      A   
ATOM    360  CD1 LEU A  42     -13.128  -8.344  -8.041  1.00 10.00      A   
ATOM    361  CD2 LEU A  42     -11.026  -7.166  -8.733  1.00 10.00      A   
ATOM    362  C   LEU A  42     -13.674  -4.662 -11.369  1.00 10.00      A   
ATOM    363  O   LEU A  42     -13.570  -5.212 -12.465  1.00 10.00      A   
ATOM    364  N   ASN A  43     -14.524  -3.673 -11.140  1.00 10.00      A   
ATOM    365  HN  ASN A  43     -14.542  -3.253 -10.254  1.00 10.00      A   
ATOM    366  CA  ASN A  43     -15.419  -3.184 -12.179  1.00 10.00      A   
ATOM    367  CB  ASN A  43     -16.845  -3.026 -11.645  1.00 10.00      A   
ATOM    368  CG  ASN A  43     -17.709  -4.230 -11.954  1.00 10.00      A   
ATOM    369  OD1 ASN A  43     -18.297  -4.326 -13.030  1.00 10.00      A   
ATOM    370  ND2 ASN A  43     -17.798  -5.156 -11.012  1.00 10.00      A   
ATOM    371 HD21 ASN A  43     -17.312  -5.016 -10.171  1.00 10.00      A   
ATOM    372 HD22 ASN A  43     -18.338  -5.956 -11.199  1.00 10.00      A   
ATOM    373  C   ASN A  43     -14.928  -1.876 -12.778  1.00 10.00      A   
ATOM    374  O   ASN A  43     -14.813  -1.750 -13.998  1.00 10.00      A   
ATOM    375  N   ASP A  44     -14.633  -0.906 -11.927  1.00 10.00      A   
ATOM    376  HN  ASP A  44     -14.730  -1.066 -10.958  1.00 10.00      A   
ATOM    377  CA  ASP A  44     -14.159   0.390 -12.392  1.00 10.00      A   
ATOM    378  CB  ASP A  44     -15.328   1.335 -12.668  1.00 10.00      A   
ATOM    379  CG  ASP A  44     -14.900   2.611 -13.362  1.00 10.00      A   
ATOM    380  OD1 ASP A  44     -15.680   3.588 -13.342  1.00 10.00      A   
ATOM    381  OD2 ASP A  44     -13.789   2.642 -13.937  1.00 10.00      A   
ATOM    382  C   ASP A  44     -13.200   1.016 -11.389  1.00 10.00      A   
ATOM    383  O   ASP A  44     -13.623   1.664 -10.431  1.00 10.00      A   
ATOM    384  N   PRO A  45     -11.890   0.819 -11.597  1.00 10.00      A   
ATOM    385  CA  PRO A  45     -10.858   1.361 -10.708  1.00 10.00      A   
ATOM    386  CB  PRO A  45      -9.634   0.520 -11.062  1.00 10.00      A   
ATOM    387  CG  PRO A  45      -9.823   0.173 -12.499  1.00 10.00      A   
ATOM    388  CD  PRO A  45     -11.309   0.038 -12.709  1.00 10.00      A   
ATOM    389  C   PRO A  45     -10.577   2.838 -10.972  1.00 10.00      A   
ATOM    390  O   PRO A  45      -9.781   3.469 -10.272  1.00 10.00      A   
ATOM    391  N   GLU A  46     -11.237   3.383 -11.982  1.00 10.00      A   
ATOM    392  HN  GLU A  46     -11.874   2.831 -12.487  1.00 10.00      A   
ATOM    393  CA  GLU A  46     -11.064   4.778 -12.355  1.00 10.00      A   
ATOM    394  CB  GLU A  46     -10.719   4.892 -13.841  1.00 10.00      A   
ATOM    395  CG  GLU A  46      -9.408   4.231 -14.230  1.00 10.00      A   
ATOM    396  CD  GLU A  46      -9.046   4.475 -15.678  1.00 10.00      A   
ATOM    397  OE1 GLU A  46      -8.898   5.652 -16.065  1.00 10.00      A   
ATOM    398  OE2 GLU A  46      -8.904   3.490 -16.436  1.00 10.00      A   
ATOM    399  C   GLU A  46     -12.336   5.561 -12.060  1.00 10.00      A   
ATOM    400  O   GLU A  46     -12.561   6.638 -12.608  1.00 10.00      A   
ATOM    401  N   ASN A  47     -13.165   5.003 -11.195  1.00 10.00      A   
ATOM    402  HN  ASN A  47     -12.929   4.137 -10.801  1.00 10.00      A   
ATOM    403  CA  ASN A  47     -14.421   5.637 -10.822  1.00 10.00      A   
ATOM    404  CB  ASN A  47     -15.388   4.610 -10.233  1.00 10.00      A   
ATOM    405  CG  ASN A  47     -16.833   5.061 -10.304  1.00 10.00      A   
ATOM    406  OD1 ASN A  47     -17.350   5.682  -9.374  1.00 10.00      A   
ATOM    407  ND2 ASN A  47     -17.493   4.744 -11.405  1.00 10.00      A   
ATOM    408 HD21 ASN A  47     -17.014   4.243 -12.106  1.00 10.00      A   
ATOM    409 HD22 ASN A  47     -18.433   5.011 -11.475  1.00 10.00      A   
ATOM    410  C   ASN A  47     -14.191   6.768  -9.827  1.00 10.00      A   
ATOM    411  O   ASN A  47     -13.477   6.595  -8.835  1.00 10.00      A   
ATOM    412  N   PRO A  48     -14.790   7.942 -10.078  1.00 10.00      A   
ATOM    413  CA  PRO A  48     -14.652   9.114  -9.203  1.00 10.00      A   
ATOM    414  CB  PRO A  48     -15.607  10.139  -9.822  1.00 10.00      A   
ATOM    415  CG  PRO A  48     -15.714   9.730 -11.250  1.00 10.00      A   
ATOM    416  CD  PRO A  48     -15.640   8.229 -11.247  1.00 10.00      A   
ATOM    417  C   PRO A  48     -15.062   8.808  -7.764  1.00 10.00      A   
ATOM    418  O   PRO A  48     -14.414   9.255  -6.817  1.00 10.00      A   
ATOM    419  N   LEU A  49     -16.128   8.034  -7.606  1.00 10.00      A   
ATOM    420  HN  LEU A  49     -16.596   7.693  -8.400  1.00 10.00      A   
ATOM    421  CA  LEU A  49     -16.623   7.674  -6.282  1.00 10.00      A   
ATOM    422  CB  LEU A  49     -18.014   7.042  -6.377  1.00 10.00      A   
ATOM    423  CG  LEU A  49     -19.173   7.997  -6.673  1.00 10.00      A   
ATOM    424  CD1 LEU A  49     -20.431   7.213  -7.017  1.00 10.00      A   
ATOM    425  CD2 LEU A  49     -19.427   8.912  -5.487  1.00 10.00      A   
ATOM    426  C   LEU A  49     -15.666   6.726  -5.568  1.00 10.00      A   
ATOM    427  O   LEU A  49     -15.495   6.801  -4.351  1.00 10.00      A   
ATOM    428  N   LEU A  50     -15.028   5.852  -6.335  1.00 10.00      A   
ATOM    429  HN  LEU A  50     -15.190   5.858  -7.301  1.00 10.00      A   
ATOM    430  CA  LEU A  50     -14.092   4.883  -5.777  1.00 10.00      A   
ATOM    431  CB  LEU A  50     -13.614   3.906  -6.851  1.00 10.00      A   
ATOM    432  CG  LEU A  50     -12.956   2.621  -6.345  1.00 10.00      A   
ATOM    433  CD1 LEU A  50     -14.009   1.618  -5.904  1.00 10.00      A   
ATOM    434  CD2 LEU A  50     -12.055   2.022  -7.409  1.00 10.00      A   
ATOM    435  C   LEU A  50     -12.896   5.579  -5.139  1.00 10.00      A   
ATOM    436  O   LEU A  50     -12.422   5.167  -4.078  1.00 10.00      A   
ATOM    437  N   ASP A  51     -12.418   6.638  -5.785  1.00 10.00      A   
ATOM    438  HN  ASP A  51     -12.843   6.917  -6.625  1.00 10.00      A   
ATOM    439  CA  ASP A  51     -11.276   7.395  -5.281  1.00 10.00      A   
ATOM    440  CB  ASP A  51     -10.836   8.447  -6.305  1.00 10.00      A   
ATOM    441  CG  ASP A  51      -9.528   9.122  -5.938  1.00 10.00      A   
ATOM    442  OD1 ASP A  51      -8.456   8.518  -6.168  1.00 10.00      A   
ATOM    443  OD2 ASP A  51      -9.561  10.265  -5.436  1.00 10.00      A   
ATOM    444  C   ASP A  51     -11.617   8.062  -3.952  1.00 10.00      A   
ATOM    445  O   ASP A  51     -10.789   8.114  -3.041  1.00 10.00      A   
ATOM    446  N   LEU A  52     -12.851   8.544  -3.844  1.00 10.00      A   
ATOM    447  HN  LEU A  52     -13.463   8.453  -4.603  1.00 10.00      A   
ATOM    448  CA  LEU A  52     -13.322   9.203  -2.631  1.00 10.00      A   
ATOM    449  CB  LEU A  52     -14.730   9.757  -2.845  1.00 10.00      A   
ATOM    450  CG  LEU A  52     -14.904  10.726  -4.016  1.00 10.00      A   
ATOM    451  CD1 LEU A  52     -16.378  10.957  -4.302  1.00 10.00      A   
ATOM    452  CD2 LEU A  52     -14.198  12.041  -3.734  1.00 10.00      A   
ATOM    453  C   LEU A  52     -13.328   8.229  -1.457  1.00 10.00      A   
ATOM    454  O   LEU A  52     -12.889   8.563  -0.355  1.00 10.00      A   
ATOM    455  N   VAL A  53     -13.819   7.018  -1.704  1.00 10.00      A   
ATOM    456  HN  VAL A  53     -14.157   6.816  -2.604  1.00 10.00      A   
ATOM    457  CA  VAL A  53     -13.877   5.985  -0.670  1.00 10.00      A   
ATOM    458  CB  VAL A  53     -14.597   4.710  -1.168  1.00 10.00      A   
ATOM    459  CG1 VAL A  53     -14.674   3.661  -0.065  1.00 10.00      A   
ATOM    460  CG2 VAL A  53     -15.989   5.043  -1.689  1.00 10.00      A   
ATOM    461  C   VAL A  53     -12.471   5.624  -0.191  1.00 10.00      A   
ATOM    462  O   VAL A  53     -12.226   5.496   1.011  1.00 10.00      A   
ATOM    463  N   CYS A  54     -11.546   5.486  -1.137  1.00 10.00      A   
ATOM    464  HN  CYS A  54     -11.800   5.615  -2.076  1.00 10.00      A   
ATOM    465  CA  CYS A  54     -10.165   5.147  -0.815  1.00 10.00      A   
ATOM    466  CB  CYS A  54      -9.346   4.942  -2.089  1.00 10.00      A   
ATOM    467  SG  CYS A  54     -10.033   3.710  -3.219  1.00 10.00      A   
ATOM    468  HG  CYS A  54     -11.059   4.274  -3.849  1.00 10.00      A   
ATOM    469  C   CYS A  54      -9.520   6.221   0.061  1.00 10.00      A   
ATOM    470  O   CYS A  54      -8.740   5.911   0.962  1.00 10.00      A   
ATOM    471  N   ALA A  55      -9.858   7.479  -0.202  1.00 10.00      A   
ATOM    472  HN  ALA A  55     -10.489   7.662  -0.931  1.00 10.00      A   
ATOM    473  CA  ALA A  55      -9.315   8.594   0.563  1.00 10.00      A   
ATOM    474  CB  ALA A  55      -9.663   9.912  -0.107  1.00 10.00      A   
ATOM    475  C   ALA A  55      -9.826   8.566   2.002  1.00 10.00      A   
ATOM    476  O   ALA A  55      -9.118   8.951   2.937  1.00 10.00      A   
ATOM    477  N   LYS A  56     -11.058   8.100   2.169  1.00 10.00      A   
ATOM    478  HN  LYS A  56     -11.569   7.820   1.379  1.00 10.00      A   
ATOM    479  CA  LYS A  56     -11.679   8.002   3.485  1.00 10.00      A   
ATOM    480  CB  LYS A  56     -13.176   7.719   3.347  1.00 10.00      A   
ATOM    481  CG  LYS A  56     -13.997   8.907   2.879  1.00 10.00      A   
ATOM    482  CD  LYS A  56     -14.250   9.887   4.012  1.00 10.00      A   
ATOM    483  CE  LYS A  56     -15.114  11.048   3.551  1.00 10.00      A   
ATOM    484  NZ  LYS A  56     -14.452  11.852   2.489  1.00 10.00      A   
ATOM    485  HZ1 LYS A  56     -15.089  12.602   2.159  1.00 10.00      A   
ATOM    486  HZ2 LYS A  56     -14.204  11.248   1.679  1.00 10.00      A   
ATOM    487  HZ3 LYS A  56     -13.582  12.289   2.857  1.00 10.00      A   
ATOM    488  C   LYS A  56     -11.024   6.899   4.308  1.00 10.00      A   
ATOM    489  O   LYS A  56     -10.904   7.006   5.532  1.00 10.00      A   
ATOM    490  N   ILE A  57     -10.602   5.842   3.624  1.00 10.00      A   
ATOM    491  HN  ILE A  57     -10.737   5.822   2.654  1.00 10.00      A   
ATOM    492  CA  ILE A  57      -9.954   4.709   4.269  1.00 10.00      A   
ATOM    493  CB  ILE A  57      -9.680   3.562   3.270  1.00 10.00      A   
ATOM    494  CG1 ILE A  57     -10.991   3.050   2.667  1.00 10.00      A   
ATOM    495  CG2 ILE A  57      -8.927   2.424   3.946  1.00 10.00      A   
ATOM    496  CD1 ILE A  57     -10.801   2.093   1.510  1.00 10.00      A   
ATOM    497  C   ILE A  57      -8.650   5.136   4.937  1.00 10.00      A   
ATOM    498  O   ILE A  57      -8.456   4.917   6.132  1.00 10.00      A   
ATOM    499  N   THR A  58      -7.770   5.769   4.165  1.00 10.00      A   
ATOM    500  HN  THR A  58      -7.988   5.928   3.220  1.00 10.00      A   
ATOM    501  CA  THR A  58      -6.482   6.229   4.675  1.00 10.00      A   
ATOM    502  CB  THR A  58      -5.687   6.946   3.570  1.00 10.00      A   
ATOM    503  OG1 THR A  58      -6.364   6.781   2.317  1.00 10.00      A   
ATOM    504  HG1 THR A  58      -6.538   7.649   1.933  1.00 10.00      A   
ATOM    505  CG2 THR A  58      -4.281   6.377   3.466  1.00 10.00      A   
ATOM    506  C   THR A  58      -6.659   7.192   5.846  1.00 10.00      A   
ATOM    507  O   THR A  58      -5.877   7.186   6.795  1.00 10.00      A   
ATOM    508  N   ALA A  59      -7.705   8.001   5.784  1.00 10.00      A   
ATOM    509  HN  ALA A  59      -8.310   7.945   5.011  1.00 10.00      A   
ATOM    510  CA  ALA A  59      -7.982   8.974   6.832  1.00 10.00      A   
ATOM    511  CB  ALA A  59      -9.055   9.950   6.375  1.00 10.00      A   
ATOM    512  C   ALA A  59      -8.397   8.297   8.137  1.00 10.00      A   
ATOM    513  O   ALA A  59      -8.335   8.903   9.206  1.00 10.00      A   
ATOM    514  N   TRP A  60      -8.808   7.040   8.047  1.00 10.00      A   
ATOM    515  HN  TRP A  60      -8.814   6.600   7.169  1.00 10.00      A   
ATOM    516  CA  TRP A  60      -9.243   6.297   9.222  1.00 10.00      A   
ATOM    517  CB  TRP A  60     -10.566   5.579   8.942  1.00 10.00      A   
ATOM    518  CG  TRP A  60     -11.471   5.501  10.133  1.00 10.00      A   
ATOM    519  CD1 TRP A  60     -12.332   6.465  10.569  1.00 10.00      A   
ATOM    520  CD2 TRP A  60     -11.605   4.404  11.044  1.00 10.00      A   
ATOM    521  NE1 TRP A  60     -12.995   6.038  11.692  1.00 10.00      A   
ATOM    522  HE1 TRP A  60     -13.668   6.554  12.188  1.00 10.00      A   
ATOM    523  CE2 TRP A  60     -12.566   4.776  12.003  1.00 10.00      A   
ATOM    524  CE3 TRP A  60     -11.010   3.145  11.141  1.00 10.00      A   
ATOM    525  CZ2 TRP A  60     -12.941   3.937  13.046  1.00 10.00      A   
ATOM    526  CZ3 TRP A  60     -11.384   2.314  12.177  1.00 10.00      A   
ATOM    527  CH2 TRP A  60     -12.341   2.713  13.116  1.00 10.00      A   
ATOM    528  C   TRP A  60      -8.185   5.297   9.682  1.00 10.00      A   
ATOM    529  O   TRP A  60      -7.922   5.174  10.878  1.00 10.00      A   
ATOM    530  N   GLU A  61      -7.576   4.602   8.725  1.00 10.00      A   
ATOM    531  HN  GLU A  61      -7.830   4.762   7.788  1.00 10.00      A   
ATOM    532  CA  GLU A  61      -6.554   3.593   9.013  1.00 10.00      A   
ATOM    533  CB  GLU A  61      -5.967   3.028   7.718  1.00 10.00      A   
ATOM    534  CG  GLU A  61      -6.874   2.049   6.997  1.00 10.00      A   
ATOM    535  CD  GLU A  61      -6.116   0.844   6.484  1.00 10.00      A   
ATOM    536  OE1 GLU A  61      -5.367   0.982   5.498  1.00 10.00      A   
ATOM    537  OE2 GLU A  61      -6.257  -0.244   7.081  1.00 10.00      A   
ATOM    538  C   GLU A  61      -5.429   4.117   9.901  1.00 10.00      A   
ATOM    539  O   GLU A  61      -5.270   3.677  11.040  1.00 10.00      A   
ATOM    540  N   GLU A  62      -4.662   5.071   9.389  1.00 10.00      A   
ATOM    541  HN  GLU A  62      -4.850   5.406   8.486  1.00 10.00      A   
ATOM    542  CA  GLU A  62      -3.542   5.627  10.139  1.00 10.00      A   
ATOM    543  CB  GLU A  62      -2.536   6.347   9.233  1.00 10.00      A   
ATOM    544  CG  GLU A  62      -3.092   6.825   7.907  1.00 10.00      A   
ATOM    545  CD  GLU A  62      -2.156   7.780   7.204  1.00 10.00      A   
ATOM    546  OE1 GLU A  62      -2.258   9.001   7.450  1.00 10.00      A   
ATOM    547  OE2 GLU A  62      -1.305   7.319   6.413  1.00 10.00      A   
ATOM    548  C   GLU A  62      -3.977   6.509  11.311  1.00 10.00      A   
ATOM    549  O   GLU A  62      -3.140   7.087  12.007  1.00 10.00      A   
ATOM    550  N   SER A  63      -5.281   6.594  11.539  1.00 10.00      A   
ATOM    551  HN  SER A  63      -5.900   6.099  10.961  1.00 10.00      A   
ATOM    552  CA  SER A  63      -5.820   7.389  12.632  1.00 10.00      A   
ATOM    553  CB  SER A  63      -6.932   8.309  12.129  1.00 10.00      A   
ATOM    554  OG  SER A  63      -6.464   9.150  11.084  1.00 10.00      A   
ATOM    555  HG  SER A  63      -7.071   9.090  10.330  1.00 10.00      A   
ATOM    556  C   SER A  63      -6.344   6.482  13.746  1.00 10.00      A   
ATOM    557  O   SER A  63      -6.963   6.948  14.706  1.00 10.00      A   
ATOM    558  N   ALA A  64      -6.100   5.183  13.610  1.00 10.00      A   
ATOM    559  HN  ALA A  64      -5.617   4.865  12.817  1.00 10.00      A   
ATOM    560  CA  ALA A  64      -6.539   4.218  14.603  1.00 10.00      A   
ATOM    561  CB  ALA A  64      -7.190   3.019  13.933  1.00 10.00      A   
ATOM    562  C   ALA A  64      -5.371   3.786  15.485  1.00 10.00      A   
ATOM    563  O   ALA A  64      -4.294   3.458  14.983  1.00 10.00      A   
ATOM    564  N   PRO A  65      -5.578   3.792  16.813  1.00 10.00      A   
ATOM    565  CA  PRO A  65      -4.550   3.418  17.800  1.00 10.00      A   
ATOM    566  CB  PRO A  65      -5.307   3.454  19.129  1.00 10.00      A   
ATOM    567  CG  PRO A  65      -6.426   4.403  18.889  1.00 10.00      A   
ATOM    568  CD  PRO A  65      -6.840   4.187  17.464  1.00 10.00      A   
ATOM    569  C   PRO A  65      -3.947   2.031  17.576  1.00 10.00      A   
ATOM    570  O   PRO A  65      -2.768   1.811  17.854  1.00 10.00      A   
ATOM    571  N   GLU A  66      -4.747   1.104  17.065  1.00 10.00      A   
ATOM    572  HN  GLU A  66      -5.679   1.338  16.855  1.00 10.00      A   
ATOM    573  CA  GLU A  66      -4.281  -0.261  16.819  1.00 10.00      A   
ATOM    574  CB  GLU A  66      -5.455  -1.212  16.581  1.00 10.00      A   
ATOM    575  CG  GLU A  66      -6.164  -1.646  17.851  1.00 10.00      A   
ATOM    576  CD  GLU A  66      -5.233  -2.319  18.838  1.00 10.00      A   
ATOM    577  OE1 GLU A  66      -4.833  -3.479  18.592  1.00 10.00      A   
ATOM    578  OE2 GLU A  66      -4.907  -1.699  19.872  1.00 10.00      A   
ATOM    579  C   GLU A  66      -3.286  -0.345  15.663  1.00 10.00      A   
ATOM    580  O   GLU A  66      -2.663  -1.387  15.443  1.00 10.00      A   
ATOM    581  N   PHE A  67      -3.145   0.740  14.918  1.00 10.00      A   
ATOM    582  HN  PHE A  67      -3.684   1.538  15.122  1.00 10.00      A   
ATOM    583  CA  PHE A  67      -2.220   0.778  13.796  1.00 10.00      A   
ATOM    584  CB  PHE A  67      -2.981   1.051  12.496  1.00 10.00      A   
ATOM    585  CG  PHE A  67      -4.139   0.120  12.259  1.00 10.00      A   
ATOM    586  CD1 PHE A  67      -3.927  -1.225  12.015  1.00 10.00      A   
ATOM    587  CD2 PHE A  67      -5.440   0.594  12.277  1.00 10.00      A   
ATOM    588  CE1 PHE A  67      -4.989  -2.081  11.794  1.00 10.00      A   
ATOM    589  CE2 PHE A  67      -6.508  -0.255  12.058  1.00 10.00      A   
ATOM    590  CZ  PHE A  67      -6.282  -1.596  11.816  1.00 10.00      A   
ATOM    591  C   PHE A  67      -1.162   1.850  14.025  1.00 10.00      A   
ATOM    592  O   PHE A  67      -0.489   2.292  13.094  1.00 10.00      A   
ATOM    593  N   ALA A  68      -1.000   2.244  15.283  1.00 10.00      A   
ATOM    594  HN  ALA A  68      -1.537   1.818  15.988  1.00 10.00      A   
ATOM    595  CA  ALA A  68      -0.040   3.279  15.648  1.00 10.00      A   
ATOM    596  CB  ALA A  68      -0.306   3.794  17.054  1.00 10.00      A   
ATOM    597  C   ALA A  68       1.404   2.802  15.506  1.00 10.00      A   
ATOM    598  O   ALA A  68       2.276   3.561  15.090  1.00 10.00      A   
ATOM    599  N   GLU A  69       1.653   1.544  15.839  1.00 10.00      A   
ATOM    600  HN  GLU A  69       0.919   0.977  16.161  1.00 10.00      A   
ATOM    601  CA  GLU A  69       2.998   0.984  15.742  1.00 10.00      A   
ATOM    602  CB  GLU A  69       3.096  -0.339  16.504  1.00 10.00      A   
ATOM    603  CG  GLU A  69       3.083  -0.171  18.016  1.00 10.00      A   
ATOM    604  CD  GLU A  69       3.463  -1.438  18.753  1.00 10.00      A   
ATOM    605  OE1 GLU A  69       2.757  -1.810  19.716  1.00 10.00      A   
ATOM    606  OE2 GLU A  69       4.471  -2.074  18.373  1.00 10.00      A   
ATOM    607  C   GLU A  69       3.426   0.821  14.285  1.00 10.00      A   
ATOM    608  O   GLU A  69       4.614   0.782  13.970  1.00 10.00      A   
ATOM    609  N   PHE A  70       2.446   0.735  13.400  1.00 10.00      A   
ATOM    610  HN  PHE A  70       1.518   0.759  13.714  1.00 10.00      A   
ATOM    611  CA  PHE A  70       2.709   0.600  11.976  1.00 10.00      A   
ATOM    612  CB  PHE A  70       1.634  -0.276  11.320  1.00 10.00      A   
ATOM    613  CG  PHE A  70       1.854  -0.540   9.857  1.00 10.00      A   
ATOM    614  CD1 PHE A  70       3.049  -1.078   9.405  1.00 10.00      A   
ATOM    615  CD2 PHE A  70       0.866  -0.248   8.934  1.00 10.00      A   
ATOM    616  CE1 PHE A  70       3.254  -1.318   8.061  1.00 10.00      A   
ATOM    617  CE2 PHE A  70       1.063  -0.486   7.588  1.00 10.00      A   
ATOM    618  CZ  PHE A  70       2.259  -1.021   7.151  1.00 10.00      A   
ATOM    619  C   PHE A  70       2.750   1.981  11.327  1.00 10.00      A   
ATOM    620  O   PHE A  70       3.092   2.131  10.156  1.00 10.00      A   
ATOM    621  N   ASN A  71       2.443   2.998  12.122  1.00 10.00      A   
ATOM    622  HN  ASN A  71       2.225   2.817  13.060  1.00 10.00      A   
ATOM    623  CA  ASN A  71       2.422   4.374  11.645  1.00 10.00      A   
ATOM    624  CB  ASN A  71       1.406   5.202  12.431  1.00 10.00      A   
ATOM    625  CG  ASN A  71       0.180   5.531  11.609  1.00 10.00      A   
ATOM    626  OD1 ASN A  71       0.109   6.582  10.973  1.00 10.00      A   
ATOM    627  ND2 ASN A  71      -0.793   4.633  11.607  1.00 10.00      A   
ATOM    628 HD21 ASN A  71      -0.671   3.809  12.133  1.00 10.00      A   
ATOM    629 HD22 ASN A  71      -1.593   4.822  11.081  1.00 10.00      A   
ATOM    630  C   ASN A  71       3.796   5.020  11.721  1.00 10.00      A   
ATOM    631  O   ASN A  71       3.905   6.246  11.752  1.00 10.00      A   
ATOM    632  N   ALA A  72       4.835   4.182  11.736  1.00 10.00      A   
ATOM    633  HN  ALA A  72       4.652   3.219  11.695  1.00 10.00      A   
ATOM    634  CA  ALA A  72       6.234   4.624  11.797  1.00 10.00      A   
ATOM    635  CB  ALA A  72       6.505   5.548  12.981  1.00 10.00      A   
ATOM    636  C   ALA A  72       6.694   5.245  10.477  1.00 10.00      A   
ATOM    637  O   ALA A  72       7.715   4.844   9.911  1.00 10.00      A   
ATOM    638  N   ALA A  74       5.939   6.224   9.998  1.00 10.00      A   
ATOM    639  HN  ALA A  74       5.145   6.503  10.511  1.00 10.00      A   
ATOM    640  CA  ALA A  74       6.245   6.899   8.744  1.00 10.00      A   
ATOM    641  CB  ALA A  74       4.995   7.562   8.184  1.00 10.00      A   
ATOM    642  C   ALA A  74       7.352   7.925   8.933  1.00 10.00      A   
ATOM    643  O   ALA A  74       8.040   8.297   7.982  1.00 10.00      A   
ATOM    644  N   GLN A  75       7.525   8.373  10.171  1.00 10.00      A   
ATOM    645  HN  GLN A  75       6.940   8.041  10.886  1.00 10.00      A   
ATOM    646  CA  GLN A  75       8.550   9.358  10.496  1.00 10.00      A   
ATOM    647  CB  GLN A  75       8.171  10.149  11.754  1.00 10.00      A   
ATOM    648  CG  GLN A  75       6.833  10.867  11.658  1.00 10.00      A   
ATOM    649  CD  GLN A  75       5.694  10.072  12.261  1.00 10.00      A   
ATOM    650  OE1 GLN A  75       5.735   8.839  12.306  1.00 10.00      A   
ATOM    651  NE2 GLN A  75       4.666  10.771  12.718  1.00 10.00      A   
ATOM    652 HE21 GLN A  75       4.698  11.750  12.636  1.00 10.00      A   
ATOM    653 HE22 GLN A  75       3.913  10.286  13.120  1.00 10.00      A   
ATOM    654  C   GLN A  75       9.912   8.696  10.682  1.00 10.00      A   
ATOM    655  O   GLN A  75      10.905   9.366  10.955  1.00 10.00      A   
ATOM    656  N   ALA A  76       9.952   7.379  10.531  1.00 10.00      A   
ATOM    657  HN  ALA A  76       9.129   6.901  10.301  1.00 10.00      A   
ATOM    658  CA  ALA A  76      11.194   6.630  10.680  1.00 10.00      A   
ATOM    659  CB  ALA A  76      10.944   5.318  11.409  1.00 10.00      A   
ATOM    660  C   ALA A  76      11.840   6.376   9.321  1.00 10.00      A   
ATOM    661  O   ALA A  76      11.417   6.940   8.306  1.00 10.00      A   
ATOM    662  N   PRO A  78       6.765  17.098   6.423  1.00 10.00      A   
ATOM    663  CA  PRO A  78       7.383  17.924   5.377  1.00 10.00      A   
ATOM    664  CB  PRO A  78       8.854  18.016   5.804  1.00 10.00      A   
ATOM    665  CG  PRO A  78       9.053  16.887   6.758  1.00 10.00      A   
ATOM    666  CD  PRO A  78       7.737  16.696   7.450  1.00 10.00      A   
ATOM    667  C   PRO A  78       7.262  17.283   3.994  1.00 10.00      A   
ATOM    668  O   PRO A  78       7.994  16.346   3.659  1.00 10.00      A   
ATOM    669  N   GLY A  79       6.324  17.794   3.205  1.00 10.00      A   
ATOM    670  HN  GLY A  79       5.780  18.539   3.533  1.00 10.00      A   
ATOM    671  CA  GLY A  79       6.091  17.277   1.869  1.00 10.00      A   
ATOM    672  C   GLY A  79       7.192  17.656   0.903  1.00 10.00      A   
ATOM    673  O   GLY A  79       7.057  18.603   0.127  1.00 10.00      A   
ATOM    674  N   GLY A  80       8.288  16.922   0.959  1.00 10.00      A   
ATOM    675  HN  GLY A  80       8.343  16.197   1.616  1.00 10.00      A   
ATOM    676  CA  GLY A  80       9.406  17.187   0.082  1.00 10.00      A   
ATOM    677  C   GLY A  80      10.663  16.486   0.541  1.00 10.00      A   
ATOM    678  O   GLY A  80      11.016  15.427   0.022  1.00 10.00      A   
ATOM    679  N   ILE A  81      11.327  17.057   1.537  1.00 10.00      A   
ATOM    680  HN  ILE A  81      10.981  17.890   1.925  1.00 10.00      A   
ATOM    681  CA  ILE A  81      12.563  16.487   2.064  1.00 10.00      A   
ATOM    682  CB  ILE A  81      13.267  17.438   3.051  1.00 10.00      A   
ATOM    683  CG1 ILE A  81      12.275  17.979   4.089  1.00 10.00      A   
ATOM    684  CG2 ILE A  81      13.939  18.574   2.296  1.00 10.00      A   
ATOM    685  CD1 ILE A  81      12.895  18.911   5.108  1.00 10.00      A   
ATOM    686  C   ILE A  81      12.340  15.122   2.715  1.00 10.00      A   
ATOM    687  O   ILE A  81      13.215  14.256   2.678  1.00 10.00      A   
ATOM    688  N   ALA A  82      11.156  14.921   3.283  1.00 10.00      A   
ATOM    689  HN  ALA A  82      10.488  15.636   3.264  1.00 10.00      A   
ATOM    690  CA  ALA A  82      10.829  13.660   3.934  1.00 10.00      A   
ATOM    691  CB  ALA A  82       9.570  13.797   4.777  1.00 10.00      A   
ATOM    692  C   ALA A  82      10.675  12.535   2.916  1.00 10.00      A   
ATOM    693  O   ALA A  82      10.877  11.363   3.235  1.00 10.00      A   
ATOM    694  N   VAL A  83      10.332  12.896   1.683  1.00 10.00      A   
ATOM    695  HN  VAL A  83      10.210  13.849   1.481  1.00 10.00      A   
ATOM    696  CA  VAL A  83      10.152  11.913   0.619  1.00 10.00      A   
ATOM    697  CB  VAL A  83       9.558  12.553  -0.657  1.00 10.00      A   
ATOM    698  CG1 VAL A  83       9.287  11.501  -1.721  1.00 10.00      A   
ATOM    699  CG2 VAL A  83       8.284  13.317  -0.331  1.00 10.00      A   
ATOM    700  C   VAL A  83      11.484  11.245   0.289  1.00 10.00      A   
ATOM    701  O   VAL A  83      11.551  10.031   0.086  1.00 10.00      A   
ATOM    702  N   ILE A  84      12.545  12.044   0.280  1.00 10.00      A   
ATOM    703  HN  ILE A  84      12.423  12.998   0.476  1.00 10.00      A   
ATOM    704  CA  ILE A  84      13.886  11.545  -0.014  1.00 10.00      A   
ATOM    705  CB  ILE A  84      14.914  12.698  -0.042  1.00 10.00      A   
ATOM    706  CG1 ILE A  84      14.362  13.886  -0.837  1.00 10.00      A   
ATOM    707  CG2 ILE A  84      16.235  12.226  -0.637  1.00 10.00      A   
ATOM    708  CD1 ILE A  84      15.157  15.162  -0.670  1.00 10.00      A   
ATOM    709  C   ILE A  84      14.310  10.521   1.038  1.00 10.00      A   
ATOM    710  O   ILE A  84      15.032   9.567   0.744  1.00 10.00      A   
ATOM    711  N   ARG A  85      13.821  10.710   2.260  1.00 10.00      A   
ATOM    712  HN  ARG A  85      13.225  11.474   2.419  1.00 10.00      A   
ATOM    713  CA  ARG A  85      14.143   9.822   3.368  1.00 10.00      A   
ATOM    714  CB  ARG A  85      13.930  10.547   4.699  1.00 10.00      A   
ATOM    715  CG  ARG A  85      14.952  10.197   5.769  1.00 10.00      A   
ATOM    716  CD  ARG A  85      14.913  11.191   6.917  1.00 10.00      A   
ATOM    717  NE  ARG A  85      13.707  11.050   7.733  1.00 10.00      A   
ATOM    718  HE  ARG A  85      12.991  10.463   7.389  1.00 10.00      A   
ATOM    719  CZ  ARG A  85      13.522  11.655   8.905  1.00 10.00      A   
ATOM    720  NH1 ARG A  85      14.462  12.451   9.406  1.00 10.00      A   
ATOM    721 HH11 ARG A  85      14.315  12.926  10.324  1.00 10.00      A   
ATOM    722 HH12 ARG A  85      15.353  12.601   8.885  1.00 10.00      A   
ATOM    723  NH2 ARG A  85      12.397  11.459   9.572  1.00 10.00      A   
ATOM    724 HH21 ARG A  85      11.662  10.830   9.181  1.00 10.00      A   
ATOM    725 HH22 ARG A  85      12.239  11.930  10.491  1.00 10.00      A   
ATOM    726  C   ARG A  85      13.306   8.545   3.320  1.00 10.00      A   
ATOM    727  O   ARG A  85      13.386   7.702   4.210  1.00 10.00      A   
ATOM    728  N   THR A  86      12.487   8.418   2.280  1.00 10.00      A   
ATOM    729  HN  THR A  86      12.447   9.136   1.609  1.00 10.00      A   
ATOM    730  CA  THR A  86      11.643   7.245   2.107  1.00 10.00      A   
ATOM    731  CB  THR A  86      10.152   7.593   2.312  1.00 10.00      A   
ATOM    732  OG1 THR A  86      10.029   8.677   3.244  1.00 10.00      A   
ATOM    733  HG1 THR A  86      10.884   9.113   3.340  1.00 10.00      A   
ATOM    734  CG2 THR A  86       9.393   6.392   2.853  1.00 10.00      A   
ATOM    735  C   THR A  86      11.837   6.652   0.708  1.00 10.00      A   
ATOM    736  O   THR A  86      10.946   6.004   0.159  1.00 10.00      A   
ATOM    737  N   LEU A  87      13.013   6.880   0.136  1.00 10.00      A   
ATOM    738  HN  LEU A  87      13.686   7.406   0.619  1.00 10.00      A   
ATOM    739  CA  LEU A  87      13.324   6.376  -1.194  1.00 10.00      A   
ATOM    740  CB  LEU A  87      13.330   7.523  -2.207  1.00 10.00      A   
ATOM    741  CG  LEU A  87      11.971   8.127  -2.574  1.00 10.00      A   
ATOM    742  CD1 LEU A  87      12.159   9.404  -3.380  1.00 10.00      A   
ATOM    743  CD2 LEU A  87      11.136   7.126  -3.359  1.00 10.00      A   
ATOM    744  C   LEU A  87      14.671   5.664  -1.208  1.00 10.00      A   
ATOM    745  O   LEU A  87      15.252   5.433  -2.266  1.00 10.00      A   
ATOM    746  N   ASP A  89      15.163   5.307  -0.028  1.00 10.00      A   
ATOM    747  HN  ASP A  89      14.652   5.509   0.786  1.00 10.00      A   
ATOM    748  CA  ASP A  89      16.449   4.624   0.094  1.00 10.00      A   
ATOM    749  CB  ASP A  89      17.188   5.080   1.357  1.00 10.00      A   
ATOM    750  CG  ASP A  89      16.373   4.872   2.619  1.00 10.00      A   
ATOM    751  OD1 ASP A  89      16.443   3.777   3.212  1.00 10.00      A   
ATOM    752  OD2 ASP A  89      15.651   5.807   3.021  1.00 10.00      A   
ATOM    753  C   ASP A  89      16.272   3.110   0.113  1.00 10.00      A   
ATOM    754  O   ASP A  89      17.107   2.382   0.650  1.00 10.00      A   
ATOM    755  N   GLN A  90      15.199   2.642  -0.512  1.00 10.00      A   
ATOM    756  HN  GLN A  90      14.602   3.275  -0.961  1.00 10.00      A   
ATOM    757  CA  GLN A  90      14.888   1.215  -0.566  1.00 10.00      A   
ATOM    758  CB  GLN A  90      13.496   0.959  -1.169  1.00 10.00      A   
ATOM    759  CG  GLN A  90      12.716   2.210  -1.555  1.00 10.00      A   
ATOM    760  CD  GLN A  90      13.137   2.779  -2.897  1.00 10.00      A   
ATOM    761  OE1 GLN A  90      14.283   2.625  -3.315  1.00 10.00      A   
ATOM    762  NE2 GLN A  90      12.216   3.447  -3.573  1.00 10.00      A   
ATOM    763 HE21 GLN A  90      11.320   3.540  -3.176  1.00 10.00      A   
ATOM    764 HE22 GLN A  90      12.466   3.829  -4.437  1.00 10.00      A   
ATOM    765  C   GLN A  90      15.952   0.424  -1.325  1.00 10.00      A   
ATOM    766  O   GLN A  90      16.102  -0.781  -1.127  1.00 10.00      A   
ATOM    767  N   TYR A  91      16.693   1.110  -2.190  1.00 10.00      A   
ATOM    768  HN  TYR A  91      16.514   2.065  -2.317  1.00 10.00      A   
ATOM    769  CA  TYR A  91      17.751   0.473  -2.971  1.00 10.00      A   
ATOM    770  CB  TYR A  91      18.030   1.261  -4.255  1.00 10.00      A   
ATOM    771  CG  TYR A  91      16.816   1.556  -5.105  1.00 10.00      A   
ATOM    772  CD1 TYR A  91      16.557   2.849  -5.540  1.00 10.00      A   
ATOM    773  CD2 TYR A  91      15.931   0.552  -5.473  1.00 10.00      A   
ATOM    774  CE1 TYR A  91      15.451   3.136  -6.316  1.00 10.00      A   
ATOM    775  CE2 TYR A  91      14.823   0.831  -6.249  1.00 10.00      A   
ATOM    776  CZ  TYR A  91      14.589   2.122  -6.669  1.00 10.00      A   
ATOM    777  OH  TYR A  91      13.485   2.397  -7.445  1.00 10.00      A   
ATOM    778  HH  TYR A  91      12.725   1.922  -7.095  1.00 10.00      A   
ATOM    779  C   TYR A  91      19.045   0.378  -2.164  1.00 10.00      A   
ATOM    780  O   TYR A  91      20.100   0.036  -2.704  1.00 10.00      A   
ATOM    781  N   GLY A  92      18.963   0.681  -0.873  1.00 10.00      A   
ATOM    782  HN  GLY A  92      18.093   0.930  -0.492  1.00 10.00      A   
ATOM    783  CA  GLY A  92      20.136   0.645  -0.027  1.00 10.00      A   
ATOM    784  C   GLY A  92      21.026   1.838  -0.293  1.00 10.00      A   
ATOM    785  O   GLY A  92      22.154   1.694  -0.766  1.00 10.00      A   
ATOM    786  N   LEU A  93      20.514   3.024   0.003  1.00 10.00      A   
ATOM    787  HN  LEU A  93      19.620   3.075   0.405  1.00 10.00      A   
ATOM    788  CA  LEU A  93      21.261   4.252  -0.229  1.00 10.00      A   
ATOM    789  CB  LEU A  93      20.377   5.291  -0.922  1.00 10.00      A   
ATOM    790  CG  LEU A  93      19.612   4.807  -2.160  1.00 10.00      A   
ATOM    791  CD1 LEU A  93      18.742   5.918  -2.720  1.00 10.00      A   
ATOM    792  CD2 LEU A  93      20.567   4.283  -3.221  1.00 10.00      A   
ATOM    793  C   LEU A  93      21.818   4.804   1.076  1.00 10.00      A   
ATOM    794  O   LEU A  93      21.260   4.567   2.149  1.00 10.00      A   
ATOM    795  N   THR A  94      22.921   5.531   0.979  1.00 10.00      A   
ATOM    796  HN  THR A  94      23.315   5.688   0.093  1.00 10.00      A   
ATOM    797  CA  THR A  94      23.567   6.109   2.149  1.00 10.00      A   
ATOM    798  CB  THR A  94      25.095   6.132   1.965  1.00 10.00      A   
ATOM    799  OG1 THR A  94      25.503   4.961   1.239  1.00 10.00      A   
ATOM    800  HG1 THR A  94      26.391   4.701   1.519  1.00 10.00      A   
ATOM    801  CG2 THR A  94      25.791   6.151   3.318  1.00 10.00      A   
ATOM    802  C   THR A  94      23.072   7.531   2.422  1.00 10.00      A   
ATOM    803  O   THR A  94      21.882   7.754   2.669  1.00 10.00      A   
ATOM    804  N   SER A 105      29.759  16.323   4.303  1.00 10.00      A   
ATOM    805  HN  SER A 105      30.428  16.502   5.003  1.00 10.00      A   
ATOM    806  CA  SER A 105      28.612  15.485   4.619  1.00 10.00      A   
ATOM    807  CB  SER A 105      28.545  15.243   6.129  1.00 10.00      A   
ATOM    808  OG  SER A 105      29.838  15.005   6.659  1.00 10.00      A   
ATOM    809  HG  SER A 105      30.381  14.575   5.989  1.00 10.00      A   
ATOM    810  C   SER A 105      27.314  16.126   4.128  1.00 10.00      A   
ATOM    811  O   SER A 105      26.989  17.254   4.495  1.00 10.00      A   
ATOM    812  N   VAL A 107      26.573  15.399   3.303  1.00 10.00      A   
ATOM    813  HN  VAL A 107      26.883  14.500   3.053  1.00 10.00      A   
ATOM    814  CA  VAL A 107      25.315  15.900   2.756  1.00 10.00      A   
ATOM    815  CB  VAL A 107      24.966  15.200   1.420  1.00 10.00      A   
ATOM    816  CG1 VAL A 107      24.572  13.745   1.638  1.00 10.00      A   
ATOM    817  CG2 VAL A 107      23.888  15.960   0.663  1.00 10.00      A   
ATOM    818  C   VAL A 107      24.175  15.730   3.762  1.00 10.00      A   
ATOM    819  O   VAL A 107      23.072  16.235   3.567  1.00 10.00      A   
ATOM    820  N   SER A 108      24.462  15.038   4.854  1.00 10.00      A   
ATOM    821  HN  SER A 108      25.365  14.666   4.959  1.00 10.00      A   
ATOM    822  CA  SER A 108      23.480  14.791   5.899  1.00 10.00      A   
ATOM    823  CB  SER A 108      24.080  13.837   6.927  1.00 10.00      A   
ATOM    824  OG  SER A 108      25.477  13.684   6.710  1.00 10.00      A   
ATOM    825  HG  SER A 108      25.951  13.909   7.522  1.00 10.00      A   
ATOM    826  C   SER A 108      23.030  16.086   6.576  1.00 10.00      A   
ATOM    827  O   SER A 108      22.010  16.119   7.260  1.00 10.00      A   
ATOM    828  N   ARG A 109      23.792  17.152   6.371  1.00 10.00      A   
ATOM    829  HN  ARG A 109      24.586  17.066   5.803  1.00 10.00      A   
ATOM    830  CA  ARG A 109      23.479  18.446   6.964  1.00 10.00      A   
ATOM    831  CB  ARG A 109      24.740  19.307   7.037  1.00 10.00      A   
ATOM    832  CG  ARG A 109      25.912  18.633   7.730  1.00 10.00      A   
ATOM    833  CD  ARG A 109      27.206  19.391   7.488  1.00 10.00      A   
ATOM    834  NE  ARG A 109      27.138  20.760   7.993  1.00 10.00      A   
ATOM    835  HE  ARG A 109      26.641  20.904   8.828  1.00 10.00      A   
ATOM    836  CZ  ARG A 109      27.712  21.804   7.396  1.00 10.00      A   
ATOM    837  NH1 ARG A 109      28.399  21.637   6.270  1.00 10.00      A   
ATOM    838 HH11 ARG A 109      28.849  22.453   5.805  1.00 10.00      A   
ATOM    839 HH12 ARG A 109      28.490  20.688   5.846  1.00 10.00      A   
ATOM    840  NH2 ARG A 109      27.599  23.013   7.929  1.00 10.00      A   
ATOM    841 HH21 ARG A 109      27.061  23.145   8.815  1.00 10.00      A   
ATOM    842 HH22 ARG A 109      28.046  23.833   7.467  1.00 10.00      A   
ATOM    843  C   ARG A 109      22.398  19.172   6.165  1.00 10.00      A   
ATOM    844  O   ARG A 109      21.807  20.146   6.634  1.00 10.00      A   
ATOM    845  N   VAL A 110      22.127  18.684   4.960  1.00 10.00      A   
ATOM    846  HN  VAL A 110      22.604  17.885   4.647  1.00 10.00      A   
ATOM    847  CA  VAL A 110      21.124  19.296   4.095  1.00 10.00      A   
ATOM    848  CB  VAL A 110      21.600  19.355   2.624  1.00 10.00      A   
ATOM    849  CG1 VAL A 110      20.880  20.463   1.866  1.00 10.00      A   
ATOM    850  CG2 VAL A 110      23.107  19.551   2.548  1.00 10.00      A   
ATOM    851  C   VAL A 110      19.805  18.529   4.183  1.00 10.00      A   
ATOM    852  O   VAL A 110      18.914  18.681   3.345  1.00 10.00      A   
ATOM    853  N   LEU A 111      19.681  17.700   5.209  1.00 10.00      A   
ATOM    854  HN  LEU A 111      20.419  17.611   5.846  1.00 10.00      A   
ATOM    855  CA  LEU A 111      18.472  16.919   5.402  1.00 10.00      A   
ATOM    856  CB  LEU A 111      18.781  15.590   6.097  1.00 10.00      A   
ATOM    857  CG  LEU A 111      19.664  14.614   5.316  1.00 10.00      A   
ATOM    858  CD1 LEU A 111      19.973  13.381   6.151  1.00 10.00      A   
ATOM    859  CD2 LEU A 111      19.003  14.224   4.002  1.00 10.00      A   
ATOM    860  C   LEU A 111      17.434  17.708   6.188  1.00 10.00      A   
ATOM    861  O   LEU A 111      16.288  17.837   5.763  1.00 10.00      A   
ATOM    862  N   SER A 112      17.844  18.242   7.328  1.00 10.00      A   
ATOM    863  HN  SER A 112      18.774  18.113   7.607  1.00 10.00      A   
ATOM    864  CA  SER A 112      16.946  19.014   8.177  1.00 10.00      A   
ATOM    865  CB  SER A 112      16.558  18.199   9.416  1.00 10.00      A   
ATOM    866  OG  SER A 112      16.255  16.855   9.077  1.00 10.00      A   
ATOM    867  HG  SER A 112      16.482  16.285   9.818  1.00 10.00      A   
ATOM    868  C   SER A 112      17.577  20.343   8.602  1.00 10.00      A   
ATOM    869  O   SER A 112      16.869  21.322   8.850  1.00 10.00      A   
ATOM    870  N   GLY A 113      18.905  20.374   8.681  1.00 10.00      A   
ATOM    871  HN  GLY A 113      19.419  19.566   8.467  1.00 10.00      A   
ATOM    872  CA  GLY A 113      19.602  21.583   9.088  1.00 10.00      A   
ATOM    873  C   GLY A 113      19.502  22.693   8.064  1.00 10.00      A   
ATOM    874  O   GLY A 113      18.900  23.740   8.322  1.00 10.00      A   
ATOM    875  N   LYS A 114      20.076  22.465   6.896  1.00 10.00      A   
ATOM    876  HN  LYS A 114      20.525  21.604   6.740  1.00 10.00      A   
ATOM    877  CA  LYS A 114      20.054  23.461   5.837  1.00 10.00      A   
ATOM    878  CB  LYS A 114      21.442  23.629   5.218  1.00 10.00      A   
ATOM    879  CG  LYS A 114      22.535  23.891   6.238  1.00 10.00      A   
ATOM    880  CD  LYS A 114      23.598  24.822   5.687  1.00 10.00      A   
ATOM    881  CE  LYS A 114      24.738  24.989   6.674  1.00 10.00      A   
ATOM    882  NZ  LYS A 114      25.689  26.036   6.238  1.00 10.00      A   
ATOM    883  HZ1 LYS A 114      26.049  25.820   5.286  1.00 10.00      A   
ATOM    884  HZ2 LYS A 114      26.491  26.087   6.892  1.00 10.00      A   
ATOM    885  HZ3 LYS A 114      25.219  26.960   6.215  1.00 10.00      A   
ATOM    886  C   LYS A 114      19.030  23.112   4.770  1.00 10.00      A   
ATOM    887  O   LYS A 114      18.586  21.970   4.679  1.00 10.00      A   
ATOM    888  N   ARG A 115      18.651  24.106   3.978  1.00 10.00      A   
ATOM    889  HN  ARG A 115      19.036  24.998   4.114  1.00 10.00      A   
ATOM    890  CA  ARG A 115      17.681  23.911   2.915  1.00 10.00      A   
ATOM    891  CB  ARG A 115      17.022  25.238   2.529  1.00 10.00      A   
ATOM    892  CG  ARG A 115      16.129  25.820   3.610  1.00 10.00      A   
ATOM    893  CD  ARG A 115      15.269  26.949   3.069  1.00 10.00      A   
ATOM    894  NE  ARG A 115      16.011  28.202   2.925  1.00 10.00      A   
ATOM    895  HE  ARG A 115      16.832  28.179   2.383  1.00 10.00      A   
ATOM    896  CZ  ARG A 115      15.627  29.355   3.477  1.00 10.00      A   
ATOM    897  NH1 ARG A 115      14.524  29.402   4.212  1.00 10.00      A   
ATOM    898 HH11 ARG A 115      13.954  28.539   4.355  1.00 10.00      A   
ATOM    899 HH12 ARG A 115      14.211  30.299   4.643  1.00 10.00      A   
ATOM    900  NH2 ARG A 115      16.339  30.463   3.290  1.00 10.00      A   
ATOM    901 HH21 ARG A 115      17.202  30.439   2.704  1.00 10.00      A   
ATOM    902 HH22 ARG A 115      16.037  31.363   3.727  1.00 10.00      A   
ATOM    903  C   ARG A 115      18.326  23.274   1.695  1.00 10.00      A   
ATOM    904  O   ARG A 115      19.499  23.524   1.398  1.00 10.00      A   
ATOM    905  N   LYS A 116      17.546  22.459   0.998  1.00 10.00      A   
ATOM    906  HN  LYS A 116      16.623  22.319   1.300  1.00 10.00      A   
ATOM    907  CA  LYS A 116      18.003  21.768  -0.201  1.00 10.00      A   
ATOM    908  CB  LYS A 116      16.864  20.899  -0.758  1.00 10.00      A   
ATOM    909  CG  LYS A 116      17.137  20.273  -2.118  1.00 10.00      A   
ATOM    910  CD  LYS A 116      18.107  19.108  -2.012  1.00 10.00      A   
ATOM    911  CE  LYS A 116      18.312  18.436  -3.358  1.00 10.00      A   
ATOM    912  NZ  LYS A 116      19.031  19.313  -4.318  1.00 10.00      A   
ATOM    913  HZ1 LYS A 116      18.522  20.212  -4.444  1.00 10.00      A   
ATOM    914  HZ2 LYS A 116      19.110  18.844  -5.241  1.00 10.00      A   
ATOM    915  HZ3 LYS A 116      19.995  19.520  -3.970  1.00 10.00      A   
ATOM    916  C   LYS A 116      18.463  22.766  -1.258  1.00 10.00      A   
ATOM    917  O   LYS A 116      17.740  23.709  -1.587  1.00 10.00      A   
ATOM    918  N   LEU A 117      19.669  22.564  -1.775  1.00 10.00      A   
ATOM    919  HN  LEU A 117      20.205  21.803  -1.460  1.00 10.00      A   
ATOM    920  CA  LEU A 117      20.211  23.443  -2.800  1.00 10.00      A   
ATOM    921  CB  LEU A 117      21.701  23.167  -3.023  1.00 10.00      A   
ATOM    922  CG  LEU A 117      22.615  23.374  -1.815  1.00 10.00      A   
ATOM    923  CD1 LEU A 117      24.050  23.009  -2.161  1.00 10.00      A   
ATOM    924  CD2 LEU A 117      22.530  24.806  -1.310  1.00 10.00      A   
ATOM    925  C   LEU A 117      19.439  23.274  -4.100  1.00 10.00      A   
ATOM    926  O   LEU A 117      19.195  22.151  -4.548  1.00 10.00      A   
ATOM    927  N   THR A 118      19.054  24.391  -4.698  1.00 10.00      A   
ATOM    928  HN  THR A 118      19.289  25.257  -4.296  1.00 10.00      A   
ATOM    929  CA  THR A 118      18.290  24.375  -5.936  1.00 10.00      A   
ATOM    930  CB  THR A 118      17.435  25.647  -6.060  1.00 10.00      A   
ATOM    931  OG1 THR A 118      17.741  26.527  -4.962  1.00 10.00      A   
ATOM    932  HG1 THR A 118      17.047  26.454  -4.292  1.00 10.00      A   
ATOM    933  CG2 THR A 118      15.956  25.293  -6.023  1.00 10.00      A   
ATOM    934  C   THR A 118      19.193  24.240  -7.159  1.00 10.00      A   
ATOM    935  O   THR A 118      18.753  23.785  -8.217  1.00 10.00      A   
ATOM    936  N   LEU A 119      20.458  24.631  -7.007  1.00 10.00      A   
ATOM    937  HN  LEU A 119      20.745  24.993  -6.139  1.00 10.00      A   
ATOM    938  CA  LEU A 119      21.427  24.552  -8.100  1.00 10.00      A   
ATOM    939  CB  LEU A 119      22.771  25.146  -7.680  1.00 10.00      A   
ATOM    940  CG  LEU A 119      22.809  26.666  -7.526  1.00 10.00      A   
ATOM    941  CD1 LEU A 119      24.191  27.123  -7.098  1.00 10.00      A   
ATOM    942  CD2 LEU A 119      22.402  27.341  -8.824  1.00 10.00      A   
ATOM    943  C   LEU A 119      21.612  23.116  -8.570  1.00 10.00      A   
ATOM    944  O   LEU A 119      21.694  22.846  -9.767  1.00 10.00      A   
ATOM    945  N   GLU A 120      21.661  22.202  -7.621  1.00 10.00      A   
ATOM    946  HN  GLU A 120      21.573  22.481  -6.686  1.00 10.00      A   
ATOM    947  CA  GLU A 120      21.830  20.792  -7.928  1.00 10.00      A   
ATOM    948  CB  GLU A 120      22.789  20.133  -6.930  1.00 10.00      A   
ATOM    949  CG  GLU A 120      22.828  20.803  -5.565  1.00 10.00      A   
ATOM    950  CD  GLU A 120      22.620  19.825  -4.434  1.00 10.00      A   
ATOM    951  OE1 GLU A 120      21.527  19.827  -3.835  1.00 10.00      A   
ATOM    952  OE2 GLU A 120      23.546  19.043  -4.140  1.00 10.00      A   
ATOM    953  C   GLU A 120      20.481  20.078  -7.936  1.00 10.00      A   
ATOM    954  O   GLU A 120      19.777  20.055  -6.929  1.00 10.00      A   
ATOM    955  N   HIS A 121      20.117  19.514  -9.079  1.00 10.00      A   
ATOM    956  HN  HIS A 121      20.715  19.574  -9.856  1.00 10.00      A   
ATOM    957  CA  HIS A 121      18.849  18.801  -9.211  1.00 10.00      A   
ATOM    958  CB  HIS A 121      18.037  19.323 -10.410  1.00 10.00      A   
ATOM    959  CG  HIS A 121      18.704  19.171 -11.750  1.00 10.00      A   
ATOM    960  ND1 HIS A 121      19.246  20.232 -12.446  1.00 10.00      A   
ATOM    961  HD1 HIS A 121      19.251  21.172 -12.153  1.00 10.00      A   
ATOM    962  CD2 HIS A 121      18.915  18.075 -12.523  1.00 10.00      A   
ATOM    963  CE1 HIS A 121      19.754  19.797 -13.583  1.00 10.00      A   
ATOM    964  NE2 HIS A 121      19.565  18.494 -13.655  1.00 10.00      A   
ATOM    965  HE2 HIS A 121      19.848  17.918 -14.401  1.00 10.00      A   
ATOM    966  C   HIS A 121      19.082  17.301  -9.331  1.00 10.00      A   
ATOM    967  O   HIS A 121      18.172  16.537  -9.663  1.00 10.00      A   
ATOM    968  N   ALA A 122      20.310  16.887  -9.056  1.00 10.00      A   
ATOM    969  HN  ALA A 122      20.988  17.545  -8.792  1.00 10.00      A   
ATOM    970  CA  ALA A 122      20.677  15.484  -9.142  1.00 10.00      A   
ATOM    971  CB  ALA A 122      21.849  15.184  -8.223  1.00 10.00      A   
ATOM    972  C   ALA A 122      21.024  15.129 -10.579  1.00 10.00      A   
ATOM    973  O   ALA A 122      21.462  15.988 -11.347  1.00 10.00      A   
ATOM    974  N   LYS A 123      20.813  13.875 -10.944  1.00 10.00      A   
ATOM    975  HN  LYS A 123      20.434  13.242 -10.296  1.00 10.00      A   
ATOM    976  CA  LYS A 123      21.110  13.415 -12.292  1.00 10.00      A   
ATOM    977  CB  LYS A 123      22.563  12.946 -12.419  1.00 10.00      A   
ATOM    978  CG  LYS A 123      22.996  11.903 -11.401  1.00 10.00      A   
ATOM    979  CD  LYS A 123      24.449  11.522 -11.612  1.00 10.00      A   
ATOM    980  CE  LYS A 123      24.904  10.483 -10.602  1.00 10.00      A   
ATOM    981  NZ  LYS A 123      26.276  10.003 -10.892  1.00 10.00      A   
ATOM    982  HZ1 LYS A 123      26.960  10.778 -10.770  1.00 10.00      A   
ATOM    983  HZ2 LYS A 123      26.335   9.660 -11.871  1.00 10.00      A   
ATOM    984  HZ3 LYS A 123      26.528   9.227 -10.245  1.00 10.00      A   
ATOM    985  C   LYS A 123      20.140  12.325 -12.730  1.00 10.00      A   
ATOM    986  O   LYS A 123      19.324  11.857 -11.929  1.00 10.00      A   
ATOM    987  N   LYS A 124      20.238  11.939 -14.003  1.00 10.00      A   
ATOM    988  HN  LYS A 124      20.918  12.367 -14.571  1.00 10.00      A   
ATOM    989  CA  LYS A 124      19.379  10.911 -14.601  1.00 10.00      A   
ATOM    990  CB  LYS A 124      19.382   9.600 -13.805  1.00 10.00      A   
ATOM    991  CG  LYS A 124      20.686   8.824 -13.867  1.00 10.00      A   
ATOM    992  CD  LYS A 124      20.494   7.414 -13.335  1.00 10.00      A   
ATOM    993  CE  LYS A 124      21.770   6.597 -13.433  1.00 10.00      A   
ATOM    994  NZ  LYS A 124      21.512   5.145 -13.245  1.00 10.00      A   
ATOM    995  HZ1 LYS A 124      20.797   4.817 -13.925  1.00 10.00      A   
ATOM    996  HZ2 LYS A 124      21.164   4.962 -12.282  1.00 10.00      A   
ATOM    997  HZ3 LYS A 124      22.387   4.604 -13.394  1.00 10.00      A   
ATOM    998  C   LYS A 124      17.952  11.414 -14.818  1.00 10.00      A   
ATOM    999  O   LYS A 124      17.539  11.672 -15.950  1.00 10.00      A   
ATOM   1000  N   LEU A 125      17.209  11.563 -13.732  1.00 10.00      A   
ATOM   1001  HN  LEU A 125      17.605  11.373 -12.853  1.00 10.00      A   
ATOM   1002  CA  LEU A 125      15.832  12.028 -13.804  1.00 10.00      A   
ATOM   1003  CB  LEU A 125      14.923  11.165 -12.928  1.00 10.00      A   
ATOM   1004  CG  LEU A 125      14.721   9.720 -13.381  1.00 10.00      A   
ATOM   1005  CD1 LEU A 125      13.881   8.958 -12.370  1.00 10.00      A   
ATOM   1006  CD2 LEU A 125      14.076   9.673 -14.756  1.00 10.00      A   
ATOM   1007  C   LEU A 125      15.725  13.485 -13.380  1.00 10.00      A   
ATOM   1008  O   LEU A 125      16.542  13.979 -12.599  1.00 10.00      A   
ATOM   1009  N   ALA A 126      14.718  14.167 -13.895  1.00 10.00      A   
ATOM   1010  HN  ALA A 126      14.091  13.715 -14.500  1.00 10.00      A   
ATOM   1011  CA  ALA A 126      14.502  15.567 -13.576  1.00 10.00      A   
ATOM   1012  CB  ALA A 126      15.093  16.457 -14.661  1.00 10.00      A   
ATOM   1013  C   ALA A 126      13.015  15.846 -13.400  1.00 10.00      A   
ATOM   1014  O   ALA A 126      12.174  15.076 -13.868  1.00 10.00      A   
ATOM   1015  N   THR A 127      12.696  16.936 -12.719  1.00 10.00      A   
ATOM   1016  HN  THR A 127      13.412  17.505 -12.362  1.00 10.00      A   
ATOM   1017  CA  THR A 127      11.311  17.321 -12.480  1.00 10.00      A   
ATOM   1018  CB  THR A 127      11.199  18.860 -12.373  1.00 10.00      A   
ATOM   1019  OG1 THR A 127      12.251  19.360 -11.532  1.00 10.00      A   
ATOM   1020  HG1 THR A 127      11.998  20.226 -11.183  1.00 10.00      A   
ATOM   1021  CG2 THR A 127       9.848  19.292 -11.814  1.00 10.00      A   
ATOM   1022  C   THR A 127      10.777  16.662 -11.203  1.00 10.00      A   
ATOM   1023  O   THR A 127       9.624  16.223 -11.146  1.00 10.00      A   
ATOM   1024  N   ARG A 128      11.631  16.576 -10.189  1.00 10.00      A   
ATOM   1025  HN  ARG A 128      12.539  16.921 -10.305  1.00 10.00      A   
ATOM   1026  CA  ARG A 128      11.255  15.985  -8.910  1.00 10.00      A   
ATOM   1027  CB  ARG A 128      11.833  14.573  -8.756  1.00 10.00      A   
ATOM   1028  CG  ARG A 128      11.056  13.499  -9.505  1.00 10.00      A   
ATOM   1029  CD  ARG A 128      11.425  12.105  -9.023  1.00 10.00      A   
ATOM   1030  NE  ARG A 128      10.658  11.067  -9.715  1.00 10.00      A   
ATOM   1031  HE  ARG A 128      10.694  11.064 -10.698  1.00 10.00      A   
ATOM   1032  CZ  ARG A 128       9.923  10.145  -9.092  1.00 10.00      A   
ATOM   1033  NH1 ARG A 128       9.851  10.123  -7.764  1.00 10.00      A   
ATOM   1034 HH11 ARG A 128       9.281   9.399  -7.280  1.00 10.00      A   
ATOM   1035 HH12 ARG A 128      10.367  10.833  -7.197  1.00 10.00      A   
ATOM   1036  NH2 ARG A 128       9.258   9.238  -9.799  1.00 10.00      A   
ATOM   1037 HH21 ARG A 128       8.678   8.519  -9.315  1.00 10.00      A   
ATOM   1038 HH22 ARG A 128       9.312   9.241 -10.837  1.00 10.00      A   
ATOM   1039  C   ARG A 128      11.693  16.868  -7.746  1.00 10.00      A   
ATOM   1040  O   ARG A 128      10.940  17.075  -6.792  1.00 10.00      A   
ATOM   1041  N   PHE A 129      12.911  17.385  -7.827  1.00 10.00      A   
ATOM   1042  HN  PHE A 129      13.466  17.188  -8.612  1.00 10.00      A   
ATOM   1043  CA  PHE A 129      13.446  18.246  -6.782  1.00 10.00      A   
ATOM   1044  CB  PHE A 129      14.967  18.088  -6.681  1.00 10.00      A   
ATOM   1045  CG  PHE A 129      15.407  16.729  -6.211  1.00 10.00      A   
ATOM   1046  CD1 PHE A 129      16.064  15.862  -7.067  1.00 10.00      A   
ATOM   1047  CD2 PHE A 129      15.162  16.321  -4.910  1.00 10.00      A   
ATOM   1048  CE1 PHE A 129      16.469  14.613  -6.636  1.00 10.00      A   
ATOM   1049  CE2 PHE A 129      15.563  15.073  -4.471  1.00 10.00      A   
ATOM   1050  CZ  PHE A 129      16.218  14.217  -5.336  1.00 10.00      A   
ATOM   1051  C   PHE A 129      13.084  19.701  -7.049  1.00 10.00      A   
ATOM   1052  O   PHE A 129      13.249  20.195  -8.167  1.00 10.00      A   
ATOM   1053  N   GLY A 130      12.592  20.381  -6.028  1.00 10.00      A   
ATOM   1054  HN  GLY A 130      12.491  19.940  -5.156  1.00 10.00      A   
ATOM   1055  CA  GLY A 130      12.210  21.766  -6.176  1.00 10.00      A   
ATOM   1056  C   GLY A 130      11.493  22.269  -4.947  1.00 10.00      A   
ATOM   1057  O   GLY A 130      10.607  23.138  -5.079  1.00 10.00      A   
ATOM   1058  OXT GLY A 130      11.810  21.787  -3.840  1.00 10.00      A   
ATOM   1059  CB  HIS B   2      -2.480   4.324  -2.357  1.00 10.00      B   
ATOM   1060  CG  HIS B   2      -3.525   4.936  -1.472  1.00 10.00      B   
ATOM   1061  ND1 HIS B   2      -4.430   4.193  -0.736  1.00 10.00      B   
ATOM   1062  HD1 HIS B   2      -4.470   3.211  -0.689  1.00 10.00      B   
ATOM   1063  CD2 HIS B   2      -3.813   6.234  -1.217  1.00 10.00      B   
ATOM   1064  CE1 HIS B   2      -5.224   5.012  -0.069  1.00 10.00      B   
ATOM   1065  NE2 HIS B   2      -4.872   6.252  -0.345  1.00 10.00      B   
ATOM   1066  HE2 HIS B   2      -5.297   7.057   0.023  1.00 10.00      B   
ATOM   1067  C   HIS B   2      -1.731   2.254  -1.159  1.00 10.00      B   
ATOM   1068  O   HIS B   2      -1.809   1.330  -1.969  1.00 10.00      B   
ATOM   1069  N   HIS B   2      -0.120   3.587  -2.467  1.00 10.00      B   
ATOM   1070  HT1 HIS B   2       0.191   4.550  -2.714  1.00 10.00      B   
ATOM   1071  HT2 HIS B   2      -0.339   3.066  -3.342  1.00 10.00      B   
ATOM   1072  HT3 HIS B   2       0.653   3.103  -1.972  1.00 10.00      B   
ATOM   1073  CA  HIS B   2      -1.321   3.654  -1.605  1.00 10.00      B   
ATOM   1074  N   LEU B   3      -1.983   2.099   0.131  1.00 10.00      B   
ATOM   1075  HN  LEU B   3      -1.893   2.870   0.734  1.00 10.00      B   
ATOM   1076  CA  LEU B   3      -2.392   0.817   0.680  1.00 10.00      B   
ATOM   1077  CB  LEU B   3      -1.840   0.634   2.096  1.00 10.00      B   
ATOM   1078  CG  LEU B   3      -0.316   0.555   2.224  1.00 10.00      B   
ATOM   1079  CD1 LEU B   3       0.098   0.505   3.686  1.00 10.00      B   
ATOM   1080  CD2 LEU B   3       0.223  -0.653   1.474  1.00 10.00      B   
ATOM   1081  C   LEU B   3      -3.911   0.711   0.692  1.00 10.00      B   
ATOM   1082  O   LEU B   3      -4.604   1.628   0.242  1.00 10.00      B   
ATOM   1083  N   ILE B   4      -4.417  -0.414   1.177  1.00 10.00      B   
ATOM   1084  HN  ILE B   4      -3.804  -1.112   1.496  1.00 10.00      B   
ATOM   1085  CA  ILE B   4      -5.857  -0.646   1.259  1.00 10.00      B   
ATOM   1086  CB  ILE B   4      -6.331  -1.690   0.215  1.00 10.00      B   
ATOM   1087  CG1 ILE B   4      -5.937  -1.250  -1.200  1.00 10.00      B   
ATOM   1088  CG2 ILE B   4      -7.835  -1.910   0.307  1.00 10.00      B   
ATOM   1089  CD1 ILE B   4      -6.371  -2.209  -2.291  1.00 10.00      B   
ATOM   1090  C   ILE B   4      -6.230  -1.114   2.665  1.00 10.00      B   
ATOM   1091  O   ILE B   4      -7.298  -0.787   3.180  1.00 10.00      B   
ATOM   1092  N   THR B   5      -5.336  -1.880   3.278  1.00 10.00      B   
ATOM   1093  HN  THR B   5      -4.503  -2.112   2.819  1.00 10.00      B   
ATOM   1094  CA  THR B   5      -5.560  -2.387   4.618  1.00 10.00      B   
ATOM   1095  CB  THR B   5      -6.354  -3.716   4.598  1.00 10.00      B   
ATOM   1096  OG1 THR B   5      -6.385  -4.307   5.904  1.00 10.00      B   
ATOM   1097  HG1 THR B   5      -6.990  -3.802   6.465  1.00 10.00      B   
ATOM   1098  CG2 THR B   5      -5.771  -4.705   3.595  1.00 10.00      B   
ATOM   1099  C   THR B   5      -4.235  -2.556   5.361  1.00 10.00      B   
ATOM   1100  O   THR B   5      -3.368  -3.335   4.952  1.00 10.00      B   
ATOM   1101  N   GLN B   6      -4.074  -1.805   6.440  1.00 10.00      B   
ATOM   1102  HN  GLN B   6      -4.793  -1.174   6.695  1.00 10.00      B   
ATOM   1103  CA  GLN B   6      -2.862  -1.868   7.245  1.00 10.00      B   
ATOM   1104  CB  GLN B   6      -2.699  -0.587   8.069  1.00 10.00      B   
ATOM   1105  CG  GLN B   6      -2.576   0.670   7.225  1.00 10.00      B   
ATOM   1106  CD  GLN B   6      -2.103   1.873   8.017  1.00 10.00      B   
ATOM   1107  OE1 GLN B   6      -2.378   2.003   9.208  1.00 10.00      B   
ATOM   1108  NE2 GLN B   6      -1.386   2.765   7.356  1.00 10.00      B   
ATOM   1109 HE21 GLN B   6      -1.208   2.600   6.407  1.00 10.00      B   
ATOM   1110 HE22 GLN B   6      -1.060   3.553   7.843  1.00 10.00      B   
ATOM   1111  C   GLN B   6      -2.871  -3.092   8.157  1.00 10.00      B   
ATOM   1112  O   GLN B   6      -1.817  -3.593   8.549  1.00 10.00      B   
ATOM   1113  N   LYS B   7      -4.069  -3.581   8.469  1.00 10.00      B   
ATOM   1114  HN  LYS B   7      -4.870  -3.139   8.108  1.00 10.00      B   
ATOM   1115  CA  LYS B   7      -4.232  -4.744   9.340  1.00 10.00      B   
ATOM   1116  CB  LYS B   7      -5.719  -5.039   9.577  1.00 10.00      B   
ATOM   1117  CG  LYS B   7      -5.990  -6.001  10.724  1.00 10.00      B   
ATOM   1118  CD  LYS B   7      -7.479  -6.132  11.001  1.00 10.00      B   
ATOM   1119  CE  LYS B   7      -7.738  -6.943  12.262  1.00 10.00      B   
ATOM   1120  NZ  LYS B   7      -7.306  -8.360  12.119  1.00 10.00      B   
ATOM   1121  HZ1 LYS B   7      -7.487  -8.879  13.001  1.00 10.00      B   
ATOM   1122  HZ2 LYS B   7      -6.289  -8.411  11.907  1.00 10.00      B   
ATOM   1123  HZ3 LYS B   7      -7.831  -8.818  11.346  1.00 10.00      B   
ATOM   1124  C   LYS B   7      -3.544  -5.980   8.767  1.00 10.00      B   
ATOM   1125  O   LYS B   7      -2.894  -6.735   9.491  1.00 10.00      B   
ATOM   1126  N   ALA B   8      -3.662  -6.157   7.457  1.00 10.00      B   
ATOM   1127  HN  ALA B   8      -4.157  -5.494   6.930  1.00 10.00      B   
ATOM   1128  CA  ALA B   8      -3.078  -7.311   6.777  1.00 10.00      B   
ATOM   1129  CB  ALA B   8      -3.640  -7.437   5.370  1.00 10.00      B   
ATOM   1130  C   ALA B   8      -1.547  -7.287   6.755  1.00 10.00      B   
ATOM   1131  O   ALA B   8      -0.912  -8.259   6.342  1.00 10.00      B   
ATOM   1132  N   LEU B   9      -0.952  -6.188   7.194  1.00 10.00      B   
ATOM   1133  HN  LEU B   9      -1.496  -5.434   7.510  1.00 10.00      B   
ATOM   1134  CA  LEU B   9       0.501  -6.081   7.205  1.00 10.00      B   
ATOM   1135  CB  LEU B   9       0.968  -4.934   6.305  1.00 10.00      B   
ATOM   1136  CG  LEU B   9       2.419  -5.002   5.819  1.00 10.00      B   
ATOM   1137  CD1 LEU B   9       2.659  -6.273   5.016  1.00 10.00      B   
ATOM   1138  CD2 LEU B   9       2.762  -3.774   4.991  1.00 10.00      B   
ATOM   1139  C   LEU B   9       1.050  -5.916   8.624  1.00 10.00      B   
ATOM   1140  O   LEU B   9       2.264  -5.848   8.825  1.00 10.00      B   
ATOM   1141  N   LYS B  10       0.160  -5.877   9.607  1.00 10.00      B   
ATOM   1142  HN  LYS B  10      -0.794  -5.967   9.397  1.00 10.00      B   
ATOM   1143  CA  LYS B  10       0.574  -5.708  10.996  1.00 10.00      B   
ATOM   1144  CB  LYS B  10      -0.140  -4.513  11.636  1.00 10.00      B   
ATOM   1145  CG  LYS B  10      -1.643  -4.695  11.797  1.00 10.00      B   
ATOM   1146  CD  LYS B  10      -2.152  -4.012  13.052  1.00 10.00      B   
ATOM   1147  CE  LYS B  10      -1.622  -4.695  14.299  1.00 10.00      B   
ATOM   1148  NZ  LYS B  10      -2.296  -4.206  15.527  1.00 10.00      B   
ATOM   1149  HZ1 LYS B  10      -2.231  -3.167  15.589  1.00 10.00      B   
ATOM   1150  HZ2 LYS B  10      -1.844  -4.620  16.369  1.00 10.00      B   
ATOM   1151  HZ3 LYS B  10      -3.299  -4.481  15.520  1.00 10.00      B   
ATOM   1152  C   LYS B  10       0.326  -6.967  11.820  1.00 10.00      B   
ATOM   1153  O   LYS B  10       0.779  -7.071  12.962  1.00 10.00      B   
ATOM   1154  N   ASP B  11      -0.379  -7.923  11.232  1.00 10.00      B   
ATOM   1155  HN  ASP B  11      -0.690  -7.792  10.312  1.00 10.00      B   
ATOM   1156  CA  ASP B  11      -0.698  -9.171  11.919  1.00 10.00      B   
ATOM   1157  CB  ASP B  11      -1.667 -10.015  11.088  1.00 10.00      B   
ATOM   1158  CG  ASP B  11      -2.400 -11.048  11.919  1.00 10.00      B   
ATOM   1159  OD1 ASP B  11      -3.592 -10.829  12.235  1.00 10.00      B   
ATOM   1160  OD2 ASP B  11      -1.797 -12.087  12.258  1.00 10.00      B   
ATOM   1161  C   ASP B  11       0.570  -9.961  12.212  1.00 10.00      B   
ATOM   1162  O   ASP B  11       0.836 -10.330  13.358  1.00 10.00      B   
ATOM   1163  N   ALA B  12       1.363 -10.187  11.169  1.00 10.00      B   
ATOM   1164  HN  ALA B  12       1.092  -9.852  10.286  1.00 10.00      B   
ATOM   1165  CA  ALA B  12       2.614 -10.927  11.294  1.00 10.00      B   
ATOM   1166  CB  ALA B  12       3.117 -11.357   9.924  1.00 10.00      B   
ATOM   1167  C   ALA B  12       3.674 -10.104  12.022  1.00 10.00      B   
ATOM   1168  O   ALA B  12       4.684 -10.641  12.481  1.00 10.00      B   
ATOM   1169  N   ALA B  13       3.434  -8.804  12.133  1.00 10.00      B   
ATOM   1170  HN  ALA B  13       2.606  -8.438  11.758  1.00 10.00      B   
ATOM   1171  CA  ALA B  13       4.364  -7.910  12.808  1.00 10.00      B   
ATOM   1172  CB  ALA B  13       4.008  -6.460  12.528  1.00 10.00      B   
ATOM   1173  C   ALA B  13       4.357  -8.182  14.307  1.00 10.00      B   
ATOM   1174  O   ALA B  13       5.382  -8.070  14.976  1.00 10.00      B   
ATOM   1175  N   GLU B  14       3.189  -8.543  14.824  1.00 10.00      B   
ATOM   1176  HN  GLU B  14       2.405  -8.603  14.238  1.00 10.00      B   
ATOM   1177  CA  GLU B  14       3.044  -8.848  16.240  1.00 10.00      B   
ATOM   1178  CB  GLU B  14       1.591  -8.658  16.687  1.00 10.00      B   
ATOM   1179  CG  GLU B  14       1.057  -7.247  16.464  1.00 10.00      B   
ATOM   1180  CD  GLU B  14      -0.391  -7.088  16.882  1.00 10.00      B   
ATOM   1181  OE1 GLU B  14      -0.766  -5.990  17.354  1.00 10.00      B   
ATOM   1182  OE2 GLU B  14      -1.164  -8.056  16.737  1.00 10.00      B   
ATOM   1183  C   GLU B  14       3.514 -10.275  16.518  1.00 10.00      B   
ATOM   1184  O   GLU B  14       3.874 -10.616  17.644  1.00 10.00      B   
ATOM   1185  N   LYS B  15       3.510 -11.100  15.475  1.00 10.00      B   
ATOM   1186  HN  LYS B  15       3.206 -10.765  14.606  1.00 10.00      B   
ATOM   1187  CA  LYS B  15       3.945 -12.489  15.590  1.00 10.00      B   
ATOM   1188  CB  LYS B  15       3.416 -13.323  14.420  1.00 10.00      B   
ATOM   1189  CG  LYS B  15       1.905 -13.462  14.373  1.00 10.00      B   
ATOM   1190  CD  LYS B  15       1.477 -14.396  13.252  1.00 10.00      B   
ATOM   1191  CE  LYS B  15      -0.024 -14.624  13.264  1.00 10.00      B   
ATOM   1192  NZ  LYS B  15      -0.447 -15.598  12.226  1.00 10.00      B   
ATOM   1193  HZ1 LYS B  15      -0.127 -16.554  12.478  1.00 10.00      B   
ATOM   1194  HZ2 LYS B  15      -0.039 -15.341  11.305  1.00 10.00      B   
ATOM   1195  HZ3 LYS B  15      -1.483 -15.603  12.140  1.00 10.00      B   
ATOM   1196  C   LYS B  15       5.464 -12.566  15.623  1.00 10.00      B   
ATOM   1197  O   LYS B  15       6.044 -13.318  16.406  1.00 10.00      B   
ATOM   1198  N   TYR B  16       6.102 -11.783  14.761  1.00 10.00      B   
ATOM   1199  HN  TYR B  16       5.579 -11.209  14.161  1.00 10.00      B   
ATOM   1200  CA  TYR B  16       7.555 -11.749  14.684  1.00 10.00      B   
ATOM   1201  CB  TYR B  16       8.049 -12.383  13.380  1.00 10.00      B   
ATOM   1202  CG  TYR B  16       7.623 -13.819  13.192  1.00 10.00      B   
ATOM   1203  CD1 TYR B  16       6.544 -14.142  12.383  1.00 10.00      B   
ATOM   1204  CD2 TYR B  16       8.300 -14.852  13.825  1.00 10.00      B   
ATOM   1205  CE1 TYR B  16       6.149 -15.453  12.207  1.00 10.00      B   
ATOM   1206  CE2 TYR B  16       7.913 -16.169  13.654  1.00 10.00      B   
ATOM   1207  CZ  TYR B  16       6.836 -16.463  12.843  1.00 10.00      B   
ATOM   1208  OH  TYR B  16       6.444 -17.772  12.666  1.00 10.00      B   
ATOM   1209  HH  TYR B  16       6.323 -17.940  11.721  1.00 10.00      B   
ATOM   1210  C   TYR B  16       8.060 -10.315  14.777  1.00 10.00      B   
ATOM   1211  O   TYR B  16       8.329  -9.681  13.753  1.00 10.00      B   
ATOM   1212  N   PRO B  17       8.196  -9.784  16.005  1.00 10.00      B   
ATOM   1213  CA  PRO B  17       8.672  -8.412  16.233  1.00 10.00      B   
ATOM   1214  CB  PRO B  17       8.547  -8.225  17.749  1.00 10.00      B   
ATOM   1215  CG  PRO B  17       8.532  -9.607  18.308  1.00 10.00      B   
ATOM   1216  CD  PRO B  17       7.885 -10.476  17.269  1.00 10.00      B   
ATOM   1217  C   PRO B  17      10.119  -8.223  15.780  1.00 10.00      B   
ATOM   1218  O   PRO B  17      10.584  -7.098  15.588  1.00 10.00      B   
ATOM   1219  N   GLN B  18      10.819  -9.334  15.585  1.00 10.00      B   
ATOM   1220  HN  GLN B  18      10.392 -10.199  15.755  1.00 10.00      B   
ATOM   1221  CA  GLN B  18      12.207  -9.303  15.140  1.00 10.00      B   
ATOM   1222  CB  GLN B  18      12.808 -10.709  15.185  1.00 10.00      B   
ATOM   1223  CG  GLN B  18      12.777 -11.345  16.567  1.00 10.00      B   
ATOM   1224  CD  GLN B  18      13.296 -12.768  16.573  1.00 10.00      B   
ATOM   1225  OE1 GLN B  18      13.170 -13.493  15.587  1.00 10.00      B   
ATOM   1226  NE2 GLN B  18      13.880 -13.183  17.683  1.00 10.00      B   
ATOM   1227 HE21 GLN B  18      13.945 -12.556  18.439  1.00 10.00      B   
ATOM   1228 HE22 GLN B  18      14.229 -14.100  17.708  1.00 10.00      B   
ATOM   1229  C   GLN B  18      12.317  -8.724  13.729  1.00 10.00      B   
ATOM   1230  O   GLN B  18      13.370  -8.226  13.330  1.00 10.00      B   
ATOM   1231  N   HIS B  19      11.219  -8.790  12.981  1.00 10.00      B   
ATOM   1232  HN  HIS B  19      10.405  -9.194  13.359  1.00 10.00      B   
ATOM   1233  CA  HIS B  19      11.183  -8.270  11.619  1.00 10.00      B   
ATOM   1234  CB  HIS B  19      10.926  -9.397  10.610  1.00 10.00      B   
ATOM   1235  CG  HIS B  19      11.855 -10.572  10.702  1.00 10.00      B   
ATOM   1236  ND1 HIS B  19      13.156 -10.549  10.245  1.00 10.00      B   
ATOM   1237  HD1 HIS B  19      13.615  -9.773   9.854  1.00 10.00      B   
ATOM   1238  CD2 HIS B  19      11.645 -11.824  11.167  1.00 10.00      B   
ATOM   1239  CE1 HIS B  19      13.705 -11.736  10.430  1.00 10.00      B   
ATOM   1240  NE2 HIS B  19      12.811 -12.525  10.988  1.00 10.00      B   
ATOM   1241  HE2 HIS B  19      12.951 -13.470  11.227  1.00 10.00      B   
ATOM   1242  C   HIS B  19      10.075  -7.229  11.490  1.00 10.00      B   
ATOM   1243  O   HIS B  19       9.668  -6.872  10.383  1.00 10.00      B   
ATOM   1244  N   LYS B  20       9.599  -6.740  12.632  1.00 10.00      B   
ATOM   1245  HN  LYS B  20       9.989  -7.047  13.478  1.00 10.00      B   
ATOM   1246  CA  LYS B  20       8.521  -5.753  12.667  1.00 10.00      B   
ATOM   1247  CB  LYS B  20       8.109  -5.466  14.113  1.00 10.00      B   
ATOM   1248  CG  LYS B  20       6.756  -4.787  14.251  1.00 10.00      B   
ATOM   1249  CD  LYS B  20       6.335  -4.678  15.707  1.00 10.00      B   
ATOM   1250  CE  LYS B  20       4.842  -4.430  15.836  1.00 10.00      B   
ATOM   1251  NZ  LYS B  20       4.400  -4.452  17.254  1.00 10.00      B   
ATOM   1252  HZ1 LYS B  20       4.444  -3.490  17.660  1.00 10.00      B   
ATOM   1253  HZ2 LYS B  20       5.016  -5.078  17.810  1.00 10.00      B   
ATOM   1254  HZ3 LYS B  20       3.424  -4.802  17.327  1.00 10.00      B   
ATOM   1255  C   LYS B  20       8.920  -4.456  11.974  1.00 10.00      B   
ATOM   1256  O   LYS B  20       8.189  -3.943  11.125  1.00 10.00      B   
ATOM   1257  N   THR B  21      10.084  -3.935  12.336  1.00 10.00      B   
ATOM   1258  HN  THR B  21      10.626  -4.391  13.019  1.00 10.00      B   
ATOM   1259  CA  THR B  21      10.587  -2.701  11.759  1.00 10.00      B   
ATOM   1260  CB  THR B  21      11.941  -2.340  12.385  1.00 10.00      B   
ATOM   1261  OG1 THR B  21      12.061  -3.028  13.640  1.00 10.00      B   
ATOM   1262  HG1 THR B  21      11.917  -2.404  14.363  1.00 10.00      B   
ATOM   1263  CG2 THR B  21      12.025  -0.841  12.628  1.00 10.00      B   
ATOM   1264  C   THR B  21      10.733  -2.833  10.244  1.00 10.00      B   
ATOM   1265  O   THR B  21      10.483  -1.886   9.499  1.00 10.00      B   
ATOM   1266  N   GLU B  22      11.115  -4.026   9.803  1.00 10.00      B   
ATOM   1267  HN  GLU B  22      11.299  -4.736  10.455  1.00 10.00      B   
ATOM   1268  CA  GLU B  22      11.283  -4.311   8.384  1.00 10.00      B   
ATOM   1269  CB  GLU B  22      11.857  -5.716   8.193  1.00 10.00      B   
ATOM   1270  CG  GLU B  22      12.844  -5.830   7.047  1.00 10.00      B   
ATOM   1271  CD  GLU B  22      13.988  -4.854   7.185  1.00 10.00      B   
ATOM   1272  OE1 GLU B  22      14.588  -4.791   8.278  1.00 10.00      B   
ATOM   1273  OE2 GLU B  22      14.288  -4.142   6.202  1.00 10.00      B   
ATOM   1274  C   GLU B  22       9.949  -4.198   7.654  1.00 10.00      B   
ATOM   1275  O   GLU B  22       9.889  -3.749   6.510  1.00 10.00      B   
ATOM   1276  N   LEU B  23       8.879  -4.607   8.324  1.00 10.00      B   
ATOM   1277  HN  LEU B  23       8.987  -4.948   9.239  1.00 10.00      B   
ATOM   1278  CA  LEU B  23       7.546  -4.549   7.741  1.00 10.00      B   
ATOM   1279  CB  LEU B  23       6.559  -5.389   8.556  1.00 10.00      B   
ATOM   1280  CG  LEU B  23       6.656  -6.904   8.377  1.00 10.00      B   
ATOM   1281  CD1 LEU B  23       5.792  -7.623   9.399  1.00 10.00      B   
ATOM   1282  CD2 LEU B  23       6.259  -7.300   6.964  1.00 10.00      B   
ATOM   1283  C   LEU B  23       7.063  -3.108   7.647  1.00 10.00      B   
ATOM   1284  O   LEU B  23       6.446  -2.710   6.658  1.00 10.00      B   
ATOM   1285  N   VAL B  24       7.357  -2.324   8.680  1.00 10.00      B   
ATOM   1286  HN  VAL B  24       7.847  -2.700   9.446  1.00 10.00      B   
ATOM   1287  CA  VAL B  24       6.960  -0.921   8.711  1.00 10.00      B   
ATOM   1288  CB  VAL B  24       7.274  -0.272  10.077  1.00 10.00      B   
ATOM   1289  CG1 VAL B  24       6.804   1.175  10.111  1.00 10.00      B   
ATOM   1290  CG2 VAL B  24       6.633  -1.062  11.207  1.00 10.00      B   
ATOM   1291  C   VAL B  24       7.669  -0.147   7.599  1.00 10.00      B   
ATOM   1292  O   VAL B  24       7.049   0.641   6.884  1.00 10.00      B   
ATOM   1293  N   ALA B  25       8.966  -0.397   7.443  1.00 10.00      B   
ATOM   1294  HN  ALA B  25       9.405  -1.043   8.041  1.00 10.00      B   
ATOM   1295  CA  ALA B  25       9.757   0.268   6.413  1.00 10.00      B   
ATOM   1296  CB  ALA B  25      11.233  -0.058   6.582  1.00 10.00      B   
ATOM   1297  C   ALA B  25       9.276  -0.122   5.018  1.00 10.00      B   
ATOM   1298  O   ALA B  25       9.342   0.675   4.078  1.00 10.00      B   
ATOM   1299  N   LEU B  26       8.784  -1.349   4.900  1.00 10.00      B   
ATOM   1300  HN  LEU B  26       8.767  -1.930   5.690  1.00 10.00      B   
ATOM   1301  CA  LEU B  26       8.276  -1.862   3.635  1.00 10.00      B   
ATOM   1302  CB  LEU B  26       7.913  -3.342   3.780  1.00 10.00      B   
ATOM   1303  CG  LEU B  26       7.239  -3.998   2.575  1.00 10.00      B   
ATOM   1304  CD1 LEU B  26       8.276  -4.653   1.675  1.00 10.00      B   
ATOM   1305  CD2 LEU B  26       6.200  -5.009   3.030  1.00 10.00      B   
ATOM   1306  C   LEU B  26       7.052  -1.069   3.185  1.00 10.00      B   
ATOM   1307  O   LEU B  26       7.045  -0.480   2.107  1.00 10.00      B   
ATOM   1308  N   GLY B  27       6.033  -1.032   4.035  1.00 10.00      B   
ATOM   1309  HN  GLY B  27       6.111  -1.492   4.897  1.00 10.00      B   
ATOM   1310  CA  GLY B  27       4.814  -0.319   3.703  1.00 10.00      B   
ATOM   1311  C   GLY B  27       5.030   1.178   3.573  1.00 10.00      B   
ATOM   1312  O   GLY B  27       4.376   1.840   2.767  1.00 10.00      B   
ATOM   1313  N   ASN B  28       5.959   1.705   4.359  1.00 10.00      B   
ATOM   1314  HN  ASN B  28       6.452   1.118   4.971  1.00 10.00      B   
ATOM   1315  CA  ASN B  28       6.259   3.133   4.346  1.00 10.00      B   
ATOM   1316  CB  ASN B  28       7.220   3.497   5.481  1.00 10.00      B   
ATOM   1317  CG  ASN B  28       7.346   4.994   5.692  1.00 10.00      B   
ATOM   1318  OD1 ASN B  28       6.417   5.758   5.428  1.00 10.00      B   
ATOM   1319  ND2 ASN B  28       8.498   5.424   6.181  1.00 10.00      B   
ATOM   1320 HD21 ASN B  28       9.196   4.760   6.374  1.00 10.00      B   
ATOM   1321 HD22 ASN B  28       8.607   6.385   6.337  1.00 10.00      B   
ATOM   1322  C   ASN B  28       6.823   3.591   3.004  1.00 10.00      B   
ATOM   1323  O   ASN B  28       6.438   4.641   2.488  1.00 10.00      B   
ATOM   1324  N   THR B  29       7.718   2.800   2.423  1.00 10.00      B   
ATOM   1325  HN  THR B  29       7.970   1.955   2.852  1.00 10.00      B   
ATOM   1326  CA  THR B  29       8.325   3.158   1.147  1.00 10.00      B   
ATOM   1327  CB  THR B  29       9.596   2.336   0.853  1.00 10.00      B   
ATOM   1328  OG1 THR B  29       9.432   1.000   1.348  1.00 10.00      B   
ATOM   1329  HG1 THR B  29       9.602   0.985   2.300  1.00 10.00      B   
ATOM   1330  CG2 THR B  29      10.802   2.972   1.525  1.00 10.00      B   
ATOM   1331  C   THR B  29       7.327   3.057  -0.011  1.00 10.00      B   
ATOM   1332  O   THR B  29       7.436   3.781  -1.002  1.00 10.00      B   
ATOM   1333  N   ILE B  30       6.337   2.182   0.133  1.00 10.00      B   
ATOM   1334  HN  ILE B  30       6.295   1.638   0.950  1.00 10.00      B   
ATOM   1335  CA  ILE B  30       5.318   1.996  -0.900  1.00 10.00      B   
ATOM   1336  CB  ILE B  30       4.659   0.600  -0.803  1.00 10.00      B   
ATOM   1337  CG1 ILE B  30       5.745  -0.476  -0.727  1.00 10.00      B   
ATOM   1338  CG2 ILE B  30       3.758   0.343  -2.005  1.00 10.00      B   
ATOM   1339  CD1 ILE B  30       5.241  -1.840  -0.312  1.00 10.00      B   
ATOM   1340  C   ILE B  30       4.256   3.099  -0.825  1.00 10.00      B   
ATOM   1341  O   ILE B  30       3.439   3.270  -1.735  1.00 10.00      B   
ATOM   1342  N   ALA B  31       4.273   3.847   0.268  1.00 10.00      B   
ATOM   1343  HN  ALA B  31       4.931   3.652   0.970  1.00 10.00      B   
ATOM   1344  CA  ALA B  31       3.328   4.937   0.458  1.00 10.00      B   
ATOM   1345  CB  ALA B  31       3.202   5.275   1.936  1.00 10.00      B   
ATOM   1346  C   ALA B  31       3.760   6.165  -0.343  1.00 10.00      B   
ATOM   1347  O   ALA B  31       2.925   6.953  -0.793  1.00 10.00      B   
ATOM   1348  N   LYS B  32       5.068   6.319  -0.520  1.00 10.00      B   
ATOM   1349  HN  LYS B  32       5.684   5.661  -0.134  1.00 10.00      B   
ATOM   1350  CA  LYS B  32       5.608   7.446  -1.268  1.00 10.00      B   
ATOM   1351  CB  LYS B  32       6.750   8.106  -0.493  1.00 10.00      B   
ATOM   1352  CG  LYS B  32       6.330   8.770   0.810  1.00 10.00      B   
ATOM   1353  CD  LYS B  32       7.367   9.790   1.256  1.00 10.00      B   
ATOM   1354  CE  LYS B  32       7.033  10.390   2.612  1.00 10.00      B   
ATOM   1355  NZ  LYS B  32       7.407   9.483   3.728  1.00 10.00      B   
ATOM   1356  HZ1 LYS B  32       7.209   9.940   4.642  1.00 10.00      B   
ATOM   1357  HZ2 LYS B  32       8.423   9.250   3.682  1.00 10.00      B   
ATOM   1358  HZ3 LYS B  32       6.859   8.602   3.668  1.00 10.00      B   
ATOM   1359  C   LYS B  32       6.099   7.014  -2.647  1.00 10.00      B   
ATOM   1360  O   LYS B  32       6.344   7.844  -3.521  1.00 10.00      B   
ATOM   1361  N   GLY B  33       6.232   5.711  -2.835  1.00 10.00      B   
ATOM   1362  HN  GLY B  33       6.001   5.096  -2.111  1.00 10.00      B   
ATOM   1363  CA  GLY B  33       6.700   5.188  -4.101  1.00 10.00      B   
ATOM   1364  C   GLY B  33       5.574   4.972  -5.090  1.00 10.00      B   
ATOM   1365  O   GLY B  33       4.754   4.071  -4.921  1.00 10.00      B   
ATOM   1366  N   TYR B  34       5.525   5.805  -6.117  1.00 10.00      B   
ATOM   1367  HN  TYR B  34       6.198   6.515  -6.191  1.00 10.00      B   
ATOM   1368  CA  TYR B  34       4.495   5.694  -7.137  1.00 10.00      B   
ATOM   1369  CB  TYR B  34       4.146   7.076  -7.701  1.00 10.00      B   
ATOM   1370  CG  TYR B  34       4.011   8.159  -6.650  1.00 10.00      B   
ATOM   1371  CD1 TYR B  34       4.847   9.269  -6.657  1.00 10.00      B   
ATOM   1372  CD2 TYR B  34       3.053   8.069  -5.645  1.00 10.00      B   
ATOM   1373  CE1 TYR B  34       4.737  10.255  -5.696  1.00 10.00      B   
ATOM   1374  CE2 TYR B  34       2.934   9.053  -4.680  1.00 10.00      B   
ATOM   1375  CZ  TYR B  34       3.780  10.144  -4.711  1.00 10.00      B   
ATOM   1376  OH  TYR B  34       3.669  11.127  -3.752  1.00 10.00      B   
ATOM   1377  HH  TYR B  34       3.389  11.950  -4.173  1.00 10.00      B   
ATOM   1378  C   TYR B  34       4.969   4.776  -8.256  1.00 10.00      B   
ATOM   1379  O   TYR B  34       5.976   5.055  -8.913  1.00 10.00      B   
ATOM   1380  N   PHE B  35       4.259   3.675  -8.455  1.00 10.00      B   
ATOM   1381  HN  PHE B  35       3.471   3.504  -7.896  1.00 10.00      B   
ATOM   1382  CA  PHE B  35       4.618   2.712  -9.487  1.00 10.00      B   
ATOM   1383  CB  PHE B  35       4.808   1.316  -8.880  1.00 10.00      B   
ATOM   1384  CG  PHE B  35       5.658   1.298  -7.639  1.00 10.00      B   
ATOM   1385  CD1 PHE B  35       5.107   0.961  -6.413  1.00 10.00      B   
ATOM   1386  CD2 PHE B  35       7.002   1.625  -7.695  1.00 10.00      B   
ATOM   1387  CE1 PHE B  35       5.880   0.948  -5.267  1.00 10.00      B   
ATOM   1388  CE2 PHE B  35       7.782   1.615  -6.554  1.00 10.00      B   
ATOM   1389  CZ  PHE B  35       7.221   1.276  -5.337  1.00 10.00      B   
ATOM   1390  C   PHE B  35       3.559   2.670 -10.585  1.00 10.00      B   
ATOM   1391  O   PHE B  35       2.441   2.204 -10.364  1.00 10.00      B   
ATOM   1392  N   LYS B  36       3.916   3.173 -11.760  1.00 10.00      B   
ATOM   1393  HN  LYS B  36       4.816   3.552 -11.861  1.00 10.00      B   
ATOM   1394  CA  LYS B  36       3.006   3.195 -12.901  1.00 10.00      B   
ATOM   1395  CB  LYS B  36       3.531   4.174 -13.957  1.00 10.00      B   
ATOM   1396  CG  LYS B  36       2.593   4.414 -15.128  1.00 10.00      B   
ATOM   1397  CD  LYS B  36       1.426   5.303 -14.732  1.00 10.00      B   
ATOM   1398  CE  LYS B  36       0.589   5.693 -15.941  1.00 10.00      B   
ATOM   1399  NZ  LYS B  36      -0.666   6.389 -15.552  1.00 10.00      B   
ATOM   1400  HZ1 LYS B  36      -1.215   5.797 -14.890  1.00 10.00      B   
ATOM   1401  HZ2 LYS B  36      -1.249   6.575 -16.393  1.00 10.00      B   
ATOM   1402  HZ3 LYS B  36      -0.450   7.296 -15.092  1.00 10.00      B   
ATOM   1403  C   LYS B  36       2.871   1.796 -13.504  1.00 10.00      B   
ATOM   1404  O   LYS B  36       1.780   1.362 -13.880  1.00 10.00      B   
ATOM   1405  N   LYS B  37       3.993   1.094 -13.585  1.00 10.00      B   
ATOM   1406  HN  LYS B  37       4.825   1.487 -13.245  1.00 10.00      B   
ATOM   1407  CA  LYS B  37       4.024  -0.251 -14.138  1.00 10.00      B   
ATOM   1408  CB  LYS B  37       4.767  -0.263 -15.480  1.00 10.00      B   
ATOM   1409  CG  LYS B  37       4.102   0.543 -16.581  1.00 10.00      B   
ATOM   1410  CD  LYS B  37       4.756   0.283 -17.927  1.00 10.00      B   
ATOM   1411  CE  LYS B  37       4.238   1.239 -18.986  1.00 10.00      B   
ATOM   1412  NZ  LYS B  37       4.847   0.980 -20.314  1.00 10.00      B   
ATOM   1413  HZ1 LYS B  37       4.532   0.058 -20.677  1.00 10.00      B   
ATOM   1414  HZ2 LYS B  37       5.884   0.970 -20.240  1.00 10.00      B   
ATOM   1415  HZ3 LYS B  37       4.568   1.720 -20.992  1.00 10.00      B   
ATOM   1416  C   LYS B  37       4.720  -1.195 -13.162  1.00 10.00      B   
ATOM   1417  O   LYS B  37       5.467  -0.746 -12.292  1.00 10.00      B   
ATOM   1418  N   PRO B  38       4.485  -2.516 -13.290  1.00 10.00      B   
ATOM   1419  CA  PRO B  38       5.107  -3.520 -12.417  1.00 10.00      B   
ATOM   1420  CB  PRO B  38       4.606  -4.861 -12.966  1.00 10.00      B   
ATOM   1421  CG  PRO B  38       4.056  -4.558 -14.317  1.00 10.00      B   
ATOM   1422  CD  PRO B  38       3.581  -3.136 -14.272  1.00 10.00      B   
ATOM   1423  C   PRO B  38       6.634  -3.467 -12.467  1.00 10.00      B   
ATOM   1424  O   PRO B  38       7.307  -3.884 -11.525  1.00 10.00      B   
ATOM   1425  N   GLU B  39       7.172  -2.938 -13.563  1.00 10.00      B   
ATOM   1426  HN  GLU B  39       6.582  -2.627 -14.279  1.00 10.00      B   
ATOM   1427  CA  GLU B  39       8.617  -2.813 -13.728  1.00 10.00      B   
ATOM   1428  CB  GLU B  39       8.956  -2.294 -15.122  1.00 10.00      B   
ATOM   1429  CG  GLU B  39       8.484  -3.198 -16.247  1.00 10.00      B   
ATOM   1430  CD  GLU B  39       8.701  -2.582 -17.612  1.00 10.00      B   
ATOM   1431  OE1 GLU B  39       7.841  -1.791 -18.055  1.00 10.00      B   
ATOM   1432  OE2 GLU B  39       9.728  -2.892 -18.250  1.00 10.00      B   
ATOM   1433  C   GLU B  39       9.199  -1.882 -12.667  1.00 10.00      B   
ATOM   1434  O   GLU B  39      10.281  -2.128 -12.133  1.00 10.00      B   
ATOM   1435  N   SER B  40       8.454  -0.830 -12.344  1.00 10.00      B   
ATOM   1436  HN  SER B  40       7.592  -0.700 -12.790  1.00 10.00      B   
ATOM   1437  CA  SER B  40       8.877   0.134 -11.341  1.00 10.00      B   
ATOM   1438  CB  SER B  40       7.921   1.328 -11.348  1.00 10.00      B   
ATOM   1439  OG  SER B  40       7.496   1.626 -12.673  1.00 10.00      B   
ATOM   1440  HG  SER B  40       8.235   1.492 -13.283  1.00 10.00      B   
ATOM   1441  C   SER B  40       8.905  -0.522  -9.961  1.00 10.00      B   
ATOM   1442  O   SER B  40       9.716  -0.169  -9.103  1.00 10.00      B   
ATOM   1443  N   LEU B  41       8.018  -1.494  -9.768  1.00 10.00      B   
ATOM   1444  HN  LEU B  41       7.409  -1.735 -10.498  1.00 10.00      B   
ATOM   1445  CA  LEU B  41       7.934  -2.219  -8.509  1.00 10.00      B   
ATOM   1446  CB  LEU B  41       6.582  -2.930  -8.401  1.00 10.00      B   
ATOM   1447  CG  LEU B  41       6.308  -3.688  -7.100  1.00 10.00      B   
ATOM   1448  CD1 LEU B  41       6.189  -2.723  -5.932  1.00 10.00      B   
ATOM   1449  CD2 LEU B  41       5.049  -4.529  -7.235  1.00 10.00      B   
ATOM   1450  C   LEU B  41       9.074  -3.225  -8.419  1.00 10.00      B   
ATOM   1451  O   LEU B  41       9.671  -3.414  -7.358  1.00 10.00      B   
ATOM   1452  N   LYS B  42       9.383  -3.852  -9.553  1.00 10.00      B   
ATOM   1453  HN  LYS B  42       8.863  -3.653 -10.360  1.00 10.00      B   
ATOM   1454  CA  LYS B  42      10.461  -4.836  -9.630  1.00 10.00      B   
ATOM   1455  CB  LYS B  42      10.494  -5.499 -11.011  1.00 10.00      B   
ATOM   1456  CG  LYS B  42       9.390  -6.516 -11.241  1.00 10.00      B   
ATOM   1457  CD  LYS B  42       9.415  -7.045 -12.666  1.00 10.00      B   
ATOM   1458  CE  LYS B  42       8.437  -8.195 -12.847  1.00 10.00      B   
ATOM   1459  NZ  LYS B  42       8.424  -8.704 -14.245  1.00 10.00      B   
ATOM   1460  HZ1 LYS B  42       8.112  -7.955 -14.895  1.00 10.00      B   
ATOM   1461  HZ2 LYS B  42       7.773  -9.510 -14.328  1.00 10.00      B   
ATOM   1462  HZ3 LYS B  42       9.376  -9.014 -14.525  1.00 10.00      B   
ATOM   1463  C   LYS B  42      11.812  -4.191  -9.330  1.00 10.00      B   
ATOM   1464  O   LYS B  42      12.711  -4.833  -8.786  1.00 10.00      B   
ATOM   1465  N   ALA B  43      11.949  -2.920  -9.693  1.00 10.00      B   
ATOM   1466  HN  ALA B  43      11.201  -2.468 -10.137  1.00 10.00      B   
ATOM   1467  CA  ALA B  43      13.181  -2.184  -9.460  1.00 10.00      B   
ATOM   1468  CB  ALA B  43      13.134  -0.836 -10.165  1.00 10.00      B   
ATOM   1469  C   ALA B  43      13.415  -1.995  -7.967  1.00 10.00      B   
ATOM   1470  O   ALA B  43      14.559  -1.946  -7.509  1.00 10.00      B   
ATOM   1471  N   VAL B  44      12.326  -1.906  -7.211  1.00 10.00      B   
ATOM   1472  HN  VAL B  44      11.444  -1.967  -7.636  1.00 10.00      B   
ATOM   1473  CA  VAL B  44      12.408  -1.726  -5.765  1.00 10.00      B   
ATOM   1474  CB  VAL B  44      11.176  -0.975  -5.211  1.00 10.00      B   
ATOM   1475  CG1 VAL B  44      11.314  -0.741  -3.715  1.00 10.00      B   
ATOM   1476  CG2 VAL B  44      10.990   0.347  -5.937  1.00 10.00      B   
ATOM   1477  C   VAL B  44      12.541  -3.074  -5.061  1.00 10.00      B   
ATOM   1478  O   VAL B  44      13.452  -3.281  -4.260  1.00 10.00      B   
ATOM   1479  N   PHE B  45      11.640  -3.992  -5.378  1.00 10.00      B   
ATOM   1480  HN  PHE B  45      10.949  -3.777  -6.046  1.00 10.00      B   
ATOM   1481  CA  PHE B  45      11.652  -5.317  -4.774  1.00 10.00      B   
ATOM   1482  CB  PHE B  45      10.291  -5.640  -4.154  1.00 10.00      B   
ATOM   1483  CG  PHE B  45       9.798  -4.589  -3.198  1.00 10.00      B   
ATOM   1484  CD1 PHE B  45       8.658  -3.858  -3.482  1.00 10.00      B   
ATOM   1485  CD2 PHE B  45      10.478  -4.330  -2.018  1.00 10.00      B   
ATOM   1486  CE1 PHE B  45       8.203  -2.891  -2.609  1.00 10.00      B   
ATOM   1487  CE2 PHE B  45      10.028  -3.363  -1.139  1.00 10.00      B   
ATOM   1488  CZ  PHE B  45       8.888  -2.641  -1.437  1.00 10.00      B   
ATOM   1489  C   PHE B  45      12.032  -6.374  -5.806  1.00 10.00      B   
ATOM   1490  O   PHE B  45      11.241  -6.705  -6.687  1.00 10.00      B   
ATOM   1491  N   PRO B  46      13.261  -6.910  -5.712  1.00 10.00      B   
ATOM   1492  CA  PRO B  46      13.753  -7.928  -6.648  1.00 10.00      B   
ATOM   1493  CB  PRO B  46      15.255  -7.990  -6.352  1.00 10.00      B   
ATOM   1494  CG  PRO B  46      15.382  -7.545  -4.935  1.00 10.00      B   
ATOM   1495  CD  PRO B  46      14.270  -6.558  -4.693  1.00 10.00      B   
ATOM   1496  C   PRO B  46      13.116  -9.296  -6.417  1.00 10.00      B   
ATOM   1497  O   PRO B  46      12.907 -10.065  -7.358  1.00 10.00      B   
ATOM   1498  N   SER B  47      12.791  -9.591  -5.165  1.00 10.00      B   
ATOM   1499  HN  SER B  47      12.956  -8.931  -4.461  1.00 10.00      B   
ATOM   1500  CA  SER B  47      12.188 -10.868  -4.805  1.00 10.00      B   
ATOM   1501  CB  SER B  47      12.521 -11.199  -3.348  1.00 10.00      B   
ATOM   1502  OG  SER B  47      12.720 -10.012  -2.591  1.00 10.00      B   
ATOM   1503  HG  SER B  47      13.218 -10.226  -1.792  1.00 10.00      B   
ATOM   1504  C   SER B  47      10.676 -10.844  -5.025  1.00 10.00      B   
ATOM   1505  O   SER B  47       9.901 -11.263  -4.161  1.00 10.00      B   
ATOM   1506  N   LEU B  48      10.266 -10.348  -6.183  1.00 10.00      B   
ATOM   1507  HN  LEU B  48      10.936 -10.038  -6.831  1.00 10.00      B   
ATOM   1508  CA  LEU B  48       8.856 -10.257  -6.527  1.00 10.00      B   
ATOM   1509  CB  LEU B  48       8.575  -8.937  -7.248  1.00 10.00      B   
ATOM   1510  CG  LEU B  48       7.162  -8.763  -7.813  1.00 10.00      B   
ATOM   1511  CD1 LEU B  48       6.128  -8.829  -6.702  1.00 10.00      B   
ATOM   1512  CD2 LEU B  48       7.045  -7.456  -8.578  1.00 10.00      B   
ATOM   1513  C   LEU B  48       8.439 -11.435  -7.401  1.00 10.00      B   
ATOM   1514  O   LEU B  48       8.946 -11.608  -8.510  1.00 10.00      B   
ATOM   1515  N   ASP B  49       7.520 -12.246  -6.899  1.00 10.00      B   
ATOM   1516  HN  ASP B  49       7.146 -12.061  -6.006  1.00 10.00      B   
ATOM   1517  CA  ASP B  49       7.043 -13.404  -7.643  1.00 10.00      B   
ATOM   1518  CB  ASP B  49       7.131 -14.671  -6.786  1.00 10.00      B   
ATOM   1519  CG  ASP B  49       8.556 -15.156  -6.600  1.00 10.00      B   
ATOM   1520  OD1 ASP B  49       9.124 -15.726  -7.555  1.00 10.00      B   
ATOM   1521  OD2 ASP B  49       9.117 -14.973  -5.498  1.00 10.00      B   
ATOM   1522  C   ASP B  49       5.616 -13.179  -8.118  1.00 10.00      B   
ATOM   1523  O   ASP B  49       4.822 -12.538  -7.429  1.00 10.00      B   
ATOM   1524  N   ASN B  50       5.295 -13.687  -9.300  1.00 10.00      B   
ATOM   1525  HN  ASN B  50       5.970 -14.186  -9.808  1.00 10.00      B   
ATOM   1526  CA  ASN B  50       3.958 -13.532  -9.858  1.00 10.00      B   
ATOM   1527  CB  ASN B  50       4.032 -13.159 -11.343  1.00 10.00      B   
ATOM   1528  CG  ASN B  50       2.683 -13.224 -12.034  1.00 10.00      B   
ATOM   1529  OD1 ASN B  50       2.346 -14.222 -12.667  1.00 10.00      B   
ATOM   1530  ND2 ASN B  50       1.899 -12.164 -11.913  1.00 10.00      B   
ATOM   1531 HD21 ASN B  50       2.222 -11.402 -11.396  1.00 10.00      B   
ATOM   1532 HD22 ASN B  50       1.014 -12.195 -12.335  1.00 10.00      B   
ATOM   1533  C   ASN B  50       3.142 -14.804  -9.667  1.00 10.00      B   
ATOM   1534  O   ASN B  50       3.601 -15.902  -9.992  1.00 10.00      B   
ATOM   1535  N   PHE B  51       1.938 -14.654  -9.130  1.00 10.00      B   
ATOM   1536  HN  PHE B  51       1.626 -13.752  -8.894  1.00 10.00      B   
ATOM   1537  CA  PHE B  51       1.062 -15.787  -8.887  1.00 10.00      B   
ATOM   1538  CB  PHE B  51      -0.053 -15.411  -7.910  1.00 10.00      B   
ATOM   1539  CG  PHE B  51       0.002 -16.145  -6.602  1.00 10.00      B   
ATOM   1540  CD1 PHE B  51       0.669 -17.352  -6.496  1.00 10.00      B   
ATOM   1541  CD2 PHE B  51      -0.616 -15.626  -5.476  1.00 10.00      B   
ATOM   1542  CE1 PHE B  51       0.719 -18.032  -5.297  1.00 10.00      B   
ATOM   1543  CE2 PHE B  51      -0.571 -16.300  -4.270  1.00 10.00      B   
ATOM   1544  CZ  PHE B  51       0.099 -17.505  -4.180  1.00 10.00      B   
ATOM   1545  C   PHE B  51       0.466 -16.326 -10.183  1.00 10.00      B   
ATOM   1546  O   PHE B  51      -0.059 -15.570 -11.004  1.00 10.00      B   
ATOM   1547  N   LYS B  52       0.555 -17.638 -10.353  1.00 10.00      B   
ATOM   1548  HN  LYS B  52       0.997 -18.176  -9.662  1.00 10.00      B   
ATOM   1549  CA  LYS B  52       0.025 -18.309 -11.531  1.00 10.00      B   
ATOM   1550  CB  LYS B  52       0.888 -19.526 -11.878  1.00 10.00      B   
ATOM   1551  CG  LYS B  52       2.318 -19.182 -12.265  1.00 10.00      B   
ATOM   1552  CD  LYS B  52       3.180 -20.428 -12.364  1.00 10.00      B   
ATOM   1553  CE  LYS B  52       4.556 -20.104 -12.922  1.00 10.00      B   
ATOM   1554  NZ  LYS B  52       5.450 -21.289 -12.903  1.00 10.00      B   
ATOM   1555  HZ1 LYS B  52       4.933 -22.133 -13.225  1.00 10.00      B   
ATOM   1556  HZ2 LYS B  52       5.802 -21.459 -11.939  1.00 10.00      B   
ATOM   1557  HZ3 LYS B  52       6.264 -21.135 -13.532  1.00 10.00      B   
ATOM   1558  C   LYS B  52      -1.413 -18.744 -11.283  1.00 10.00      B   
ATOM   1559  O   LYS B  52      -2.257 -18.681 -12.178  1.00 10.00      B   
ATOM   1560  N   TYR B  53      -1.680 -19.189 -10.061  1.00 10.00      B   
ATOM   1561  HN  TYR B  53      -0.953 -19.238  -9.404  1.00 10.00      B   
ATOM   1562  CA  TYR B  53      -3.019 -19.627  -9.675  1.00 10.00      B   
ATOM   1563  CB  TYR B  53      -2.977 -20.381  -8.339  1.00 10.00      B   
ATOM   1564  CG  TYR B  53      -4.334 -20.831  -7.833  1.00 10.00      B   
ATOM   1565  CD1 TYR B  53      -5.030 -21.850  -8.467  1.00 10.00      B   
ATOM   1566  CD2 TYR B  53      -4.915 -20.233  -6.722  1.00 10.00      B   
ATOM   1567  CE1 TYR B  53      -6.265 -22.265  -8.011  1.00 10.00      B   
ATOM   1568  CE2 TYR B  53      -6.152 -20.643  -6.258  1.00 10.00      B   
ATOM   1569  CZ  TYR B  53      -6.822 -21.658  -6.908  1.00 10.00      B   
ATOM   1570  OH  TYR B  53      -8.055 -22.072  -6.452  1.00 10.00      B   
ATOM   1571  HH  TYR B  53      -8.164 -23.014  -6.646  1.00 10.00      B   
ATOM   1572  C   TYR B  53      -3.963 -18.432  -9.576  1.00 10.00      B   
ATOM   1573  O   TYR B  53      -5.085 -18.463 -10.085  1.00 10.00      B   
ATOM   1574  N   LEU B  54      -3.501 -17.382  -8.915  1.00 10.00      B   
ATOM   1575  HN  LEU B  54      -2.599 -17.416  -8.541  1.00 10.00      B   
ATOM   1576  CA  LEU B  54      -4.289 -16.174  -8.747  1.00 10.00      B   
ATOM   1577  CB  LEU B  54      -4.155 -15.643  -7.318  1.00 10.00      B   
ATOM   1578  CG  LEU B  54      -4.742 -16.521  -6.211  1.00 10.00      B   
ATOM   1579  CD1 LEU B  54      -4.406 -15.945  -4.845  1.00 10.00      B   
ATOM   1580  CD2 LEU B  54      -6.248 -16.662  -6.375  1.00 10.00      B   
ATOM   1581  C   LEU B  54      -3.838 -15.118  -9.747  1.00 10.00      B   
ATOM   1582  O   LEU B  54      -2.651 -14.812  -9.842  1.00 10.00      B   
ATOM   1583  N   ASP B  55      -4.785 -14.566 -10.484  1.00 10.00      B   
ATOM   1584  HN  ASP B  55      -5.719 -14.835 -10.344  1.00 10.00      B   
ATOM   1585  CA  ASP B  55      -4.481 -13.551 -11.484  1.00 10.00      B   
ATOM   1586  CB  ASP B  55      -5.582 -13.497 -12.539  1.00 10.00      B   
ATOM   1587  CG  ASP B  55      -5.041 -13.239 -13.931  1.00 10.00      B   
ATOM   1588  OD1 ASP B  55      -4.554 -12.121 -14.191  1.00 10.00      B   
ATOM   1589  OD2 ASP B  55      -5.102 -14.161 -14.775  1.00 10.00      B   
ATOM   1590  C   ASP B  55      -4.331 -12.188 -10.828  1.00 10.00      B   
ATOM   1591  O   ASP B  55      -5.015 -11.895  -9.843  1.00 10.00      B   
ATOM   1592  N   LYS B  56      -3.419 -11.374 -11.360  1.00 10.00      B   
ATOM   1593  HN  LYS B  56      -2.892 -11.694 -12.122  1.00 10.00      B   
ATOM   1594  CA  LYS B  56      -3.164 -10.030 -10.843  1.00 10.00      B   
ATOM   1595  CB  LYS B  56      -4.388  -9.130 -11.026  1.00 10.00      B   
ATOM   1596  CG  LYS B  56      -4.739  -8.862 -12.479  1.00 10.00      B   
ATOM   1597  CD  LYS B  56      -6.030  -8.079 -12.606  1.00 10.00      B   
ATOM   1598  CE  LYS B  56      -6.323  -7.752 -14.059  1.00 10.00      B   
ATOM   1599  NZ  LYS B  56      -7.598  -7.009 -14.213  1.00 10.00      B   
ATOM   1600  HZ1 LYS B  56      -8.391  -7.575 -13.852  1.00 10.00      B   
ATOM   1601  HZ2 LYS B  56      -7.769  -6.800 -15.217  1.00 10.00      B   
ATOM   1602  HZ3 LYS B  56      -7.558  -6.114 -13.689  1.00 10.00      B   
ATOM   1603  C   LYS B  56      -2.731 -10.067  -9.382  1.00 10.00      B   
ATOM   1604  O   LYS B  56      -3.054  -9.170  -8.597  1.00 10.00      B   
ATOM   1605  N   HIS B  57      -2.003 -11.114  -9.025  1.00 10.00      B   
ATOM   1606  HN  HIS B  57      -1.771 -11.787  -9.704  1.00 10.00      B   
ATOM   1607  CA  HIS B  57      -1.521 -11.283  -7.663  1.00 10.00      B   
ATOM   1608  CB  HIS B  57      -2.205 -12.469  -6.980  1.00 10.00      B   
ATOM   1609  CG  HIS B  57      -3.544 -12.146  -6.389  1.00 10.00      B   
ATOM   1610  ND1 HIS B  57      -4.702 -12.081  -7.135  1.00 10.00      B   
ATOM   1611  HD1 HIS B  57      -4.772 -12.211  -8.112  1.00 10.00      B   
ATOM   1612  CD2 HIS B  57      -3.906 -11.874  -5.113  1.00 10.00      B   
ATOM   1613  CE1 HIS B  57      -5.716 -11.787  -6.345  1.00 10.00      B   
ATOM   1614  NE2 HIS B  57      -5.259 -11.657  -5.115  1.00 10.00      B   
ATOM   1615  HE2 HIS B  57      -5.805 -11.421  -4.331  1.00 10.00      B   
ATOM   1616  C   HIS B  57      -0.014 -11.465  -7.655  1.00 10.00      B   
ATOM   1617  O   HIS B  57       0.545 -12.132  -8.528  1.00 10.00      B   
ATOM   1618  N   TYR B  58       0.639 -10.877  -6.667  1.00 10.00      B   
ATOM   1619  HN  TYR B  58       0.131 -10.387  -5.978  1.00 10.00      B   
ATOM   1620  CA  TYR B  58       2.084 -10.958  -6.551  1.00 10.00      B   
ATOM   1621  CB  TYR B  58       2.727  -9.613  -6.900  1.00 10.00      B   
ATOM   1622  CG  TYR B  58       2.485  -9.147  -8.319  1.00 10.00      B   
ATOM   1623  CD1 TYR B  58       1.513  -8.195  -8.602  1.00 10.00      B   
ATOM   1624  CD2 TYR B  58       3.233  -9.650  -9.377  1.00 10.00      B   
ATOM   1625  CE1 TYR B  58       1.291  -7.760  -9.895  1.00 10.00      B   
ATOM   1626  CE2 TYR B  58       3.017  -9.221 -10.674  1.00 10.00      B   
ATOM   1627  CZ  TYR B  58       2.044  -8.275 -10.927  1.00 10.00      B   
ATOM   1628  OH  TYR B  58       1.823  -7.842 -12.216  1.00 10.00      B   
ATOM   1629  HH  TYR B  58       1.884  -8.592 -12.822  1.00 10.00      B   
ATOM   1630  C   TYR B  58       2.487 -11.359  -5.140  1.00 10.00      B   
ATOM   1631  O   TYR B  58       1.857 -10.949  -4.163  1.00 10.00      B   
ATOM   1632  N   VAL B  59       3.533 -12.162  -5.040  1.00 10.00      B   
ATOM   1633  HN  VAL B  59       3.998 -12.449  -5.861  1.00 10.00      B   
ATOM   1634  CA  VAL B  59       4.026 -12.616  -3.751  1.00 10.00      B   
ATOM   1635  CB  VAL B  59       4.098 -14.154  -3.662  1.00 10.00      B   
ATOM   1636  CG1 VAL B  59       4.241 -14.594  -2.213  1.00 10.00      B   
ATOM   1637  CG2 VAL B  59       2.867 -14.789  -4.291  1.00 10.00      B   
ATOM   1638  C   VAL B  59       5.400 -12.017  -3.474  1.00 10.00      B   
ATOM   1639  O   VAL B  59       6.353 -12.236  -4.226  1.00 10.00      B   
ATOM   1640  N   PHE B  60       5.488 -11.256  -2.394  1.00 10.00      B   
ATOM   1641  HN  PHE B  60       4.688 -11.131  -1.838  1.00 10.00      B   
ATOM   1642  CA  PHE B  60       6.729 -10.600  -2.003  1.00 10.00      B   
ATOM   1643  CB  PHE B  60       6.438  -9.189  -1.476  1.00 10.00      B   
ATOM   1644  CG  PHE B  60       5.817  -8.262  -2.487  1.00 10.00      B   
ATOM   1645  CD1 PHE B  60       4.493  -8.410  -2.866  1.00 10.00      B   
ATOM   1646  CD2 PHE B  60       6.561  -7.238  -3.053  1.00 10.00      B   
ATOM   1647  CE1 PHE B  60       3.921  -7.559  -3.789  1.00 10.00      B   
ATOM   1648  CE2 PHE B  60       5.995  -6.383  -3.978  1.00 10.00      B   
ATOM   1649  CZ  PHE B  60       4.673  -6.544  -4.346  1.00 10.00      B   
ATOM   1650  C   PHE B  60       7.456 -11.403  -0.930  1.00 10.00      B   
ATOM   1651  O   PHE B  60       6.915 -12.371  -0.393  1.00 10.00      B   
ATOM   1652  N   ASN B  61       8.677 -10.990  -0.624  1.00 10.00      B   
ATOM   1653  HN  ASN B  61       9.042 -10.199  -1.083  1.00 10.00      B   
ATOM   1654  CA  ASN B  61       9.495 -11.648   0.390  1.00 10.00      B   
ATOM   1655  CB  ASN B  61      10.693 -12.360  -0.252  1.00 10.00      B   
ATOM   1656  CG  ASN B  61      10.329 -13.672  -0.917  1.00 10.00      B   
ATOM   1657  OD1 ASN B  61      10.330 -14.726  -0.281  1.00 10.00      B   
ATOM   1658  ND2 ASN B  61      10.016 -13.616  -2.202  1.00 10.00      B   
ATOM   1659 HD21 ASN B  61      10.034 -12.739  -2.648  1.00 10.00      B   
ATOM   1660 HD22 ASN B  61       9.780 -14.453  -2.660  1.00 10.00      B   
ATOM   1661  C   ASN B  61       9.993 -10.602   1.375  1.00 10.00      B   
ATOM   1662  O   ASN B  61      10.707  -9.669   0.991  1.00 10.00      B   
ATOM   1663  N   VAL B  62       9.622 -10.751   2.636  1.00 10.00      B   
ATOM   1664  HN  VAL B  62       9.077 -11.537   2.891  1.00 10.00      B   
ATOM   1665  CA  VAL B  62      10.016  -9.790   3.660  1.00 10.00      B   
ATOM   1666  CB  VAL B  62       8.795  -9.019   4.212  1.00 10.00      B   
ATOM   1667  CG1 VAL B  62       8.152  -8.174   3.122  1.00 10.00      B   
ATOM   1668  CG2 VAL B  62       7.780  -9.979   4.822  1.00 10.00      B   
ATOM   1669  C   VAL B  62      10.747 -10.460   4.821  1.00 10.00      B   
ATOM   1670  O   VAL B  62      10.775 -11.689   4.929  1.00 10.00      B   
ATOM   1671  N   GLY B  63      11.339  -9.634   5.682  1.00 10.00      B   
ATOM   1672  HN  GLY B  63      11.282  -8.665   5.529  1.00 10.00      B   
ATOM   1673  CA  GLY B  63      12.054 -10.133   6.841  1.00 10.00      B   
ATOM   1674  C   GLY B  63      13.170 -11.093   6.488  1.00 10.00      B   
ATOM   1675  O   GLY B  63      13.187 -12.228   6.961  1.00 10.00      B   
ATOM   1676  N   GLY B  64      14.092 -10.645   5.646  1.00 10.00      B   
ATOM   1677  HN  GLY B  64      14.020  -9.733   5.294  1.00 10.00      B   
ATOM   1678  CA  GLY B  64      15.207 -11.485   5.248  1.00 10.00      B   
ATOM   1679  C   GLY B  64      14.787 -12.610   4.326  1.00 10.00      B   
ATOM   1680  O   GLY B  64      15.417 -13.673   4.307  1.00 10.00      B   
ATOM   1681  N   ASN B  65      13.714 -12.369   3.573  1.00 10.00      B   
ATOM   1682  HN  ASN B  65      13.271 -11.499   3.654  1.00 10.00      B   
ATOM   1683  CA  ASN B  65      13.174 -13.341   2.624  1.00 10.00      B   
ATOM   1684  CB  ASN B  65      14.214 -13.739   1.566  1.00 10.00      B   
ATOM   1685  CG  ASN B  65      14.613 -12.593   0.656  1.00 10.00      B   
ATOM   1686  OD1 ASN B  65      13.834 -11.670   0.418  1.00 10.00      B   
ATOM   1687  ND2 ASN B  65      15.831 -12.646   0.134  1.00 10.00      B   
ATOM   1688 HD21 ASN B  65      16.400 -13.415   0.360  1.00 10.00      B   
ATOM   1689 HD22 ASN B  65      16.117 -11.913  -0.450  1.00 10.00      B   
ATOM   1690  C   ASN B  65      12.620 -14.579   3.321  1.00 10.00      B   
ATOM   1691  O   ASN B  65      12.449 -15.624   2.699  1.00 10.00      B   
ATOM   1692  N   GLU B  66      12.327 -14.451   4.610  1.00 10.00      B   
ATOM   1693  HN  GLU B  66      12.472 -13.588   5.050  1.00 10.00      B   
ATOM   1694  CA  GLU B  66      11.794 -15.563   5.385  1.00 10.00      B   
ATOM   1695  CB  GLU B  66      12.190 -15.445   6.855  1.00 10.00      B   
ATOM   1696  CG  GLU B  66      13.514 -16.101   7.190  1.00 10.00      B   
ATOM   1697  CD  GLU B  66      13.543 -17.560   6.799  1.00 10.00      B   
ATOM   1698  OE1 GLU B  66      12.749 -18.351   7.360  1.00 10.00      B   
ATOM   1699  OE2 GLU B  66      14.361 -17.928   5.929  1.00 10.00      B   
ATOM   1700  C   GLU B  66      10.281 -15.654   5.259  1.00 10.00      B   
ATOM   1701  O   GLU B  66       9.729 -16.738   5.080  1.00 10.00      B   
ATOM   1702  N   LEU B  67       9.614 -14.515   5.354  1.00 10.00      B   
ATOM   1703  HN  LEU B  67      10.108 -13.676   5.482  1.00 10.00      B   
ATOM   1704  CA  LEU B  67       8.162 -14.479   5.256  1.00 10.00      B   
ATOM   1705  CB  LEU B  67       7.559 -13.614   6.368  1.00 10.00      B   
ATOM   1706  CG  LEU B  67       6.992 -14.362   7.581  1.00 10.00      B   
ATOM   1707  CD1 LEU B  67       8.094 -15.086   8.338  1.00 10.00      B   
ATOM   1708  CD2 LEU B  67       6.251 -13.405   8.499  1.00 10.00      B   
ATOM   1709  C   LEU B  67       7.732 -13.961   3.894  1.00 10.00      B   
ATOM   1710  O   LEU B  67       8.398 -13.110   3.306  1.00 10.00      B   
ATOM   1711  N   ARG B  68       6.626 -14.477   3.390  1.00 10.00      B   
ATOM   1712  HN  ARG B  68       6.128 -15.151   3.904  1.00 10.00      B   
ATOM   1713  CA  ARG B  68       6.118 -14.058   2.096  1.00 10.00      B   
ATOM   1714  CB  ARG B  68       5.901 -15.261   1.181  1.00 10.00      B   
ATOM   1715  CG  ARG B  68       7.151 -15.730   0.459  1.00 10.00      B   
ATOM   1716  CD  ARG B  68       6.780 -16.518  -0.785  1.00 10.00      B   
ATOM   1717  NE  ARG B  68       7.938 -16.874  -1.603  1.00 10.00      B   
ATOM   1718  HE  ARG B  68       8.496 -17.622  -1.290  1.00 10.00      B   
ATOM   1719  CZ  ARG B  68       8.273 -16.255  -2.736  1.00 10.00      B   
ATOM   1720  NH1 ARG B  68       7.549 -15.245  -3.195  1.00 10.00      B   
ATOM   1721 HH11 ARG B  68       6.713 -14.918  -2.674  1.00 10.00      B   
ATOM   1722 HH12 ARG B  68       7.824 -14.771  -4.089  1.00 10.00      B   
ATOM   1723  NH2 ARG B  68       9.320 -16.657  -3.433  1.00 10.00      B   
ATOM   1724 HH21 ARG B  68       9.898 -17.462  -3.108  1.00 10.00      B   
ATOM   1725 HH22 ARG B  68       9.571 -16.163  -4.326  1.00 10.00      B   
ATOM   1726  C   ARG B  68       4.820 -13.279   2.247  1.00 10.00      B   
ATOM   1727  O   ARG B  68       4.009 -13.575   3.120  1.00 10.00      B   
ATOM   1728  N   VAL B  69       4.632 -12.287   1.392  1.00 10.00      B   
ATOM   1729  HN  VAL B  69       5.316 -12.110   0.710  1.00 10.00      B   
ATOM   1730  CA  VAL B  69       3.433 -11.458   1.425  1.00 10.00      B   
ATOM   1731  CB  VAL B  69       3.788  -9.962   1.578  1.00 10.00      B   
ATOM   1732  CG1 VAL B  69       2.529  -9.106   1.602  1.00 10.00      B   
ATOM   1733  CG2 VAL B  69       4.614  -9.734   2.836  1.00 10.00      B   
ATOM   1734  C   VAL B  69       2.618 -11.650   0.150  1.00 10.00      B   
ATOM   1735  O   VAL B  69       3.114 -11.412  -0.951  1.00 10.00      B   
ATOM   1736  N   VAL B  70       1.375 -12.085   0.301  1.00 10.00      B   
ATOM   1737  HN  VAL B  70       1.029 -12.252   1.209  1.00 10.00      B   
ATOM   1738  CA  VAL B  70       0.497 -12.304  -0.843  1.00 10.00      B   
ATOM   1739  CB  VAL B  70      -0.400 -13.543  -0.643  1.00 10.00      B   
ATOM   1740  CG1 VAL B  70      -1.302 -13.759  -1.852  1.00 10.00      B   
ATOM   1741  CG2 VAL B  70       0.446 -14.779  -0.372  1.00 10.00      B   
ATOM   1742  C   VAL B  70      -0.373 -11.077  -1.095  1.00 10.00      B   
ATOM   1743  O   VAL B  70      -1.365 -10.838  -0.396  1.00 10.00      B   
ATOM   1744  N   ALA B  71       0.003 -10.302  -2.097  1.00 10.00      B   
ATOM   1745  HN  ALA B  71       0.793 -10.555  -2.631  1.00 10.00      B   
ATOM   1746  CA  ALA B  71      -0.731  -9.095  -2.443  1.00 10.00      B   
ATOM   1747  CB  ALA B  71       0.097  -7.864  -2.119  1.00 10.00      B   
ATOM   1748  C   ALA B  71      -1.141  -9.101  -3.908  1.00 10.00      B   
ATOM   1749  O   ALA B  71      -1.052 -10.131  -4.581  1.00 10.00      B   
ATOM   1750  N   VAL B  73      -3.869  -6.479  -7.906  1.00 10.00      B   
ATOM   1751  HN  VAL B  73      -3.645  -7.214  -8.520  1.00 10.00      B   
ATOM   1752  CA  VAL B  73      -2.970  -5.333  -7.814  1.00 10.00      B   
ATOM   1753  CB  VAL B  73      -1.489  -5.765  -7.728  1.00 10.00      B   
ATOM   1754  CG1 VAL B  73      -0.588  -4.558  -7.508  1.00 10.00      B   
ATOM   1755  CG2 VAL B  73      -1.292  -6.781  -6.615  1.00 10.00      B   
ATOM   1756  C   VAL B  73      -3.154  -4.392  -9.003  1.00 10.00      B   
ATOM   1757  O   VAL B  73      -2.846  -4.741 -10.143  1.00 10.00      B   
ATOM   1758  N   PHE B  74      -3.674  -3.206  -8.729  1.00 10.00      B   
ATOM   1759  HN  PHE B  74      -3.909  -2.988  -7.801  1.00 10.00      B   
ATOM   1760  CA  PHE B  74      -3.894  -2.211  -9.764  1.00 10.00      B   
ATOM   1761  CB  PHE B  74      -5.321  -1.659  -9.694  1.00 10.00      B   
ATOM   1762  CG  PHE B  74      -6.378  -2.668 -10.051  1.00 10.00      B   
ATOM   1763  CD1 PHE B  74      -6.841  -3.575  -9.109  1.00 10.00      B   
ATOM   1764  CD2 PHE B  74      -6.908  -2.711 -11.329  1.00 10.00      B   
ATOM   1765  CE1 PHE B  74      -7.811  -4.504  -9.434  1.00 10.00      B   
ATOM   1766  CE2 PHE B  74      -7.879  -3.638 -11.661  1.00 10.00      B   
ATOM   1767  CZ  PHE B  74      -8.331  -4.537 -10.714  1.00 10.00      B   
ATOM   1768  C   PHE B  74      -2.876  -1.089  -9.622  1.00 10.00      B   
ATOM   1769  O   PHE B  74      -3.020  -0.209  -8.767  1.00 10.00      B   
ATOM   1770  N   PHE B  75      -1.849  -1.133 -10.459  1.00 10.00      B   
ATOM   1771  HN  PHE B  75      -1.811  -1.856 -11.121  1.00 10.00      B   
ATOM   1772  CA  PHE B  75      -0.781  -0.139 -10.437  1.00 10.00      B   
ATOM   1773  CB  PHE B  75       0.363  -0.552 -11.366  1.00 10.00      B   
ATOM   1774  CG  PHE B  75       1.081  -1.793 -10.923  1.00 10.00      B   
ATOM   1775  CD1 PHE B  75       0.715  -3.034 -11.416  1.00 10.00      B   
ATOM   1776  CD2 PHE B  75       2.120  -1.717 -10.012  1.00 10.00      B   
ATOM   1777  CE1 PHE B  75       1.370  -4.179 -11.007  1.00 10.00      B   
ATOM   1778  CE2 PHE B  75       2.780  -2.858  -9.598  1.00 10.00      B   
ATOM   1779  CZ  PHE B  75       2.405  -4.091 -10.097  1.00 10.00      B   
ATOM   1780  C   PHE B  75      -1.295   1.240 -10.813  1.00 10.00      B   
ATOM   1781  O   PHE B  75      -0.779   2.254 -10.340  1.00 10.00      B   
ATOM   1782  N   GLU B  76      -2.319   1.275 -11.652  1.00 10.00      B   
ATOM   1783  HN  GLU B  76      -2.687   0.432 -11.997  1.00 10.00      B   
ATOM   1784  CA  GLU B  76      -2.902   2.533 -12.084  1.00 10.00      B   
ATOM   1785  CB  GLU B  76      -3.829   2.333 -13.275  1.00 10.00      B   
ATOM   1786  CG  GLU B  76      -3.205   2.752 -14.591  1.00 10.00      B   
ATOM   1787  CD  GLU B  76      -2.810   4.214 -14.594  1.00 10.00      B   
ATOM   1788  OE1 GLU B  76      -3.513   5.019 -15.239  1.00 10.00      B   
ATOM   1789  OE2 GLU B  76      -1.799   4.573 -13.954  1.00 10.00      B   
ATOM   1790  C   GLU B  76      -3.617   3.242 -10.943  1.00 10.00      B   
ATOM   1791  O   GLU B  76      -3.664   4.471 -10.899  1.00 10.00      B   
ATOM   1792  N   SER B  77      -4.171   2.467 -10.022  1.00 10.00      B   
ATOM   1793  HN  SER B  77      -4.122   1.494 -10.119  1.00 10.00      B   
ATOM   1794  CA  SER B  77      -4.859   3.028  -8.871  1.00 10.00      B   
ATOM   1795  CB  SER B  77      -5.987   2.094  -8.430  1.00 10.00      B   
ATOM   1796  OG  SER B  77      -6.729   1.641  -9.551  1.00 10.00      B   
ATOM   1797  HG  SER B  77      -6.870   2.381 -10.157  1.00 10.00      B   
ATOM   1798  C   SER B  77      -3.858   3.235  -7.737  1.00 10.00      B   
ATOM   1799  O   SER B  77      -4.169   3.854  -6.718  1.00 10.00      B   
ATOM   1800  N   GLN B  78      -2.651   2.699  -7.942  1.00 10.00      B   
ATOM   1801  HN  GLN B  78      -2.489   2.219  -8.781  1.00 10.00      B   
ATOM   1802  CA  GLN B  78      -1.560   2.798  -6.975  1.00 10.00      B   
ATOM   1803  CB  GLN B  78      -1.149   4.256  -6.747  1.00 10.00      B   
ATOM   1804  CG  GLN B  78      -0.537   4.926  -7.969  1.00 10.00      B   
ATOM   1805  CD  GLN B  78      -0.253   6.396  -7.746  1.00 10.00      B   
ATOM   1806  OE1 GLN B  78       0.019   6.826  -6.627  1.00 10.00      B   
ATOM   1807  NE2 GLN B  78      -0.317   7.179  -8.810  1.00 10.00      B   
ATOM   1808 HE21 GLN B  78      -0.543   6.773  -9.674  1.00 10.00      B   
ATOM   1809 HE22 GLN B  78      -0.128   8.132  -8.693  1.00 10.00      B   
ATOM   1810  C   GLN B  78      -1.905   2.109  -5.657  1.00 10.00      B   
ATOM   1811  O   GLN B  78      -1.343   2.427  -4.610  1.00 10.00      B   
ATOM   1812  N   LYS B  79      -2.813   1.146  -5.719  1.00 10.00      B   
ATOM   1813  HN  LYS B  79      -3.197   0.908  -6.591  1.00 10.00      B   
ATOM   1814  CA  LYS B  79      -3.237   0.423  -4.531  1.00 10.00      B   
ATOM   1815  CB  LYS B  79      -4.756   0.481  -4.372  1.00 10.00      B   
ATOM   1816  CG  LYS B  79      -5.304   1.854  -4.013  1.00 10.00      B   
ATOM   1817  CD  LYS B  79      -6.756   1.764  -3.563  1.00 10.00      B   
ATOM   1818  CE  LYS B  79      -7.646   1.183  -4.653  1.00 10.00      B   
ATOM   1819  NZ  LYS B  79      -9.016   0.887  -4.153  1.00 10.00      B   
ATOM   1820  HZ1 LYS B  79      -8.981   0.149  -3.419  1.00 10.00      B   
ATOM   1821  HZ2 LYS B  79      -9.613   0.553  -4.933  1.00 10.00      B   
ATOM   1822  HZ3 LYS B  79      -9.442   1.747  -3.747  1.00 10.00      B   
ATOM   1823  C   LYS B  79      -2.777  -1.028  -4.569  1.00 10.00      B   
ATOM   1824  O   LYS B  79      -2.860  -1.694  -5.603  1.00 10.00      B   
ATOM   1825  N   CYS B  80      -2.293  -1.508  -3.435  1.00 10.00      B   
ATOM   1826  HN  CYS B  80      -2.243  -0.920  -2.652  1.00 10.00      B   
ATOM   1827  CA  CYS B  80      -1.827  -2.880  -3.316  1.00 10.00      B   
ATOM   1828  CB  CYS B  80      -0.356  -2.888  -2.902  1.00 10.00      B   
ATOM   1829  SG  CYS B  80       0.596  -1.484  -3.533  1.00 10.00      B   
ATOM   1830  HG  CYS B  80      -0.210  -0.752  -4.288  1.00 10.00      B   
ATOM   1831  C   CYS B  80      -2.668  -3.618  -2.277  1.00 10.00      B   
ATOM   1832  O   CYS B  80      -2.601  -3.315  -1.085  1.00 10.00      B   
ATOM   1833  N   TYR B  81      -3.476  -4.569  -2.732  1.00 10.00      B   
ATOM   1834  HN  TYR B  81      -3.493  -4.770  -3.692  1.00 10.00      B   
ATOM   1835  CA  TYR B  81      -4.333  -5.327  -1.835  1.00 10.00      B   
ATOM   1836  CB  TYR B  81      -5.623  -5.760  -2.540  1.00 10.00      B   
ATOM   1837  CG  TYR B  81      -6.495  -6.682  -1.712  1.00 10.00      B   
ATOM   1838  CD1 TYR B  81      -7.281  -6.189  -0.679  1.00 10.00      B   
ATOM   1839  CD2 TYR B  81      -6.526  -8.051  -1.959  1.00 10.00      B   
ATOM   1840  CE1 TYR B  81      -8.071  -7.030   0.083  1.00 10.00      B   
ATOM   1841  CE2 TYR B  81      -7.314  -8.898  -1.204  1.00 10.00      B   
ATOM   1842  CZ  TYR B  81      -8.083  -8.384  -0.183  1.00 10.00      B   
ATOM   1843  OH  TYR B  81      -8.865  -9.231   0.573  1.00 10.00      B   
ATOM   1844  HH  TYR B  81      -9.737  -8.834   0.706  1.00 10.00      B   
ATOM   1845  C   TYR B  81      -3.613  -6.538  -1.259  1.00 10.00      B   
ATOM   1846  O   TYR B  81      -3.313  -7.499  -1.971  1.00 10.00      B   
ATOM   1847  N   ILE B  82      -3.339  -6.474   0.034  1.00 10.00      B   
ATOM   1848  HN  ILE B  82      -3.600  -5.677   0.536  1.00 10.00      B   
ATOM   1849  CA  ILE B  82      -2.674  -7.559   0.739  1.00 10.00      B   
ATOM   1850  CB  ILE B  82      -1.762  -7.021   1.866  1.00 10.00      B   
ATOM   1851  CG1 ILE B  82      -0.814  -5.947   1.320  1.00 10.00      B   
ATOM   1852  CG2 ILE B  82      -0.975  -8.158   2.504  1.00 10.00      B   
ATOM   1853  CD1 ILE B  82      -0.082  -5.168   2.390  1.00 10.00      B   
ATOM   1854  C   ILE B  82      -3.734  -8.471   1.345  1.00 10.00      B   
ATOM   1855  O   ILE B  82      -4.672  -7.998   1.988  1.00 10.00      B   
ATOM   1856  N   ARG B  83      -3.597  -9.769   1.127  1.00 10.00      B   
ATOM   1857  HN  ARG B  83      -2.829 -10.090   0.607  1.00 10.00      B   
ATOM   1858  CA  ARG B  83      -4.559 -10.727   1.650  1.00 10.00      B   
ATOM   1859  CB  ARG B  83      -5.058 -11.654   0.538  1.00 10.00      B   
ATOM   1860  CG  ARG B  83      -6.173 -12.591   0.968  1.00 10.00      B   
ATOM   1861  CD  ARG B  83      -6.719 -13.389  -0.205  1.00 10.00      B   
ATOM   1862  NE  ARG B  83      -7.769 -12.671  -0.931  1.00 10.00      B   
ATOM   1863  HE  ARG B  83      -7.868 -11.708  -0.750  1.00 10.00      B   
ATOM   1864  CZ  ARG B  83      -8.591 -13.253  -1.808  1.00 10.00      B   
ATOM   1865  NH1 ARG B  83      -8.480 -14.558  -2.069  1.00 10.00      B   
ATOM   1866 HH11 ARG B  83      -9.120 -15.014  -2.754  1.00 10.00      B   
ATOM   1867 HH12 ARG B  83      -7.752 -15.131  -1.586  1.00 10.00      B   
ATOM   1868  NH2 ARG B  83      -9.518 -12.538  -2.431  1.00 10.00      B   
ATOM   1869 HH21 ARG B  83     -10.160 -12.994  -3.121  1.00 10.00      B   
ATOM   1870 HH22 ARG B  83      -9.612 -11.513  -2.237  1.00 10.00      B   
ATOM   1871  C   ARG B  83      -3.983 -11.531   2.814  1.00 10.00      B   
ATOM   1872  O   ARG B  83      -4.482 -11.456   3.939  1.00 10.00      B   
ATOM   1873  N   GLU B  84      -2.930 -12.289   2.549  1.00 10.00      B   
ATOM   1874  HN  GLU B  84      -2.559 -12.303   1.641  1.00 10.00      B   
ATOM   1875  CA  GLU B  84      -2.309 -13.103   3.584  1.00 10.00      B   
ATOM   1876  CB  GLU B  84      -2.734 -14.566   3.445  1.00 10.00      B   
ATOM   1877  CG  GLU B  84      -2.466 -15.167   2.075  1.00 10.00      B   
ATOM   1878  CD  GLU B  84      -3.203 -16.472   1.855  1.00 10.00      B   
ATOM   1879  OE1 GLU B  84      -4.316 -16.440   1.291  1.00 10.00      B   
ATOM   1880  OE2 GLU B  84      -2.669 -17.537   2.234  1.00 10.00      B   
ATOM   1881  C   GLU B  84      -0.792 -12.982   3.551  1.00 10.00      B   
ATOM   1882  O   GLU B  84      -0.215 -12.508   2.569  1.00 10.00      B   
ATOM   1883  N   VAL B  85      -0.155 -13.400   4.632  1.00 10.00      B   
ATOM   1884  HN  VAL B  85      -0.673 -13.762   5.380  1.00 10.00      B   
ATOM   1885  CA  VAL B  85       1.296 -13.350   4.740  1.00 10.00      B   
ATOM   1886  CB  VAL B  85       1.745 -12.441   5.908  1.00 10.00      B   
ATOM   1887  CG1 VAL B  85       3.259 -12.459   6.064  1.00 10.00      B   
ATOM   1888  CG2 VAL B  85       1.248 -11.017   5.697  1.00 10.00      B   
ATOM   1889  C   VAL B  85       1.845 -14.755   4.946  1.00 10.00      B   
ATOM   1890  O   VAL B  85       1.075 -15.697   5.164  1.00 10.00      B   
ATOM   1891  N   THR B  87       5.563 -19.470   5.116  1.00 10.00      B   
ATOM   1892  HN  THR B  87       5.440 -20.188   5.780  1.00 10.00      B   
ATOM   1893  CA  THR B  87       6.871 -18.840   4.997  1.00 10.00      B   
ATOM   1894  CB  THR B  87       7.819 -19.309   6.118  1.00 10.00      B   
ATOM   1895  OG1 THR B  87       7.846 -20.744   6.159  1.00 10.00      B   
ATOM   1896  HG1 THR B  87       7.026 -21.071   6.568  1.00 10.00      B   
ATOM   1897  CG2 THR B  87       7.359 -18.776   7.465  1.00 10.00      B   
ATOM   1898  C   THR B  87       7.504 -19.146   3.640  1.00 10.00      B   
ATOM   1899  O   THR B  87       6.868 -19.751   2.772  1.00 10.00      B   
ATOM   1900  N   HIS B  88       8.754 -18.731   3.467  1.00 10.00      B   
ATOM   1901  HN  HIS B  88       9.204 -18.253   4.204  1.00 10.00      B   
ATOM   1902  CA  HIS B  88       9.480 -18.957   2.223  1.00 10.00      B   
ATOM   1903  CB  HIS B  88      10.863 -18.291   2.288  1.00 10.00      B   
ATOM   1904  CG  HIS B  88      11.621 -18.271   0.993  1.00 10.00      B   
ATOM   1905  ND1 HIS B  88      11.634 -17.183   0.143  1.00 10.00      B   
ATOM   1906  HD1 HIS B  88      11.159 -16.331   0.288  1.00 10.00      B   
ATOM   1907  CD2 HIS B  88      12.410 -19.206   0.410  1.00 10.00      B   
ATOM   1908  CE1 HIS B  88      12.395 -17.452  -0.904  1.00 10.00      B   
ATOM   1909  NE2 HIS B  88      12.875 -18.671  -0.765  1.00 10.00      B   
ATOM   1910  HE2 HIS B  88      13.473 -19.123  -1.405  1.00 10.00      B   
ATOM   1911  C   HIS B  88       9.616 -20.451   1.952  1.00 10.00      B   
ATOM   1912  O   HIS B  88       9.395 -20.910   0.832  1.00 10.00      B   
ATOM   1913  N   LYS B  89       9.955 -21.203   2.992  1.00 10.00      B   
ATOM   1914  HN  LYS B  89      10.105 -20.774   3.864  1.00 10.00      B   
ATOM   1915  CA  LYS B  89      10.123 -22.646   2.872  1.00 10.00      B   
ATOM   1916  CB  LYS B  89      10.814 -23.214   4.112  1.00 10.00      B   
ATOM   1917  CG  LYS B  89      12.271 -22.796   4.234  1.00 10.00      B   
ATOM   1918  CD  LYS B  89      12.925 -23.380   5.473  1.00 10.00      B   
ATOM   1919  CE  LYS B  89      14.402 -23.021   5.527  1.00 10.00      B   
ATOM   1920  NZ  LYS B  89      15.023 -23.417   6.816  1.00 10.00      B   
ATOM   1921  HZ1 LYS B  89      14.644 -22.832   7.588  1.00 10.00      B   
ATOM   1922  HZ2 LYS B  89      16.056 -23.291   6.772  1.00 10.00      B   
ATOM   1923  HZ3 LYS B  89      14.822 -24.413   7.021  1.00 10.00      B   
ATOM   1924  C   LYS B  89       8.793 -23.349   2.614  1.00 10.00      B   
ATOM   1925  O   LYS B  89       8.742 -24.382   1.946  1.00 10.00      B   
ATOM   1926  N   GLU B  90       7.717 -22.781   3.139  1.00 10.00      B   
ATOM   1927  HN  GLU B  90       7.817 -21.960   3.667  1.00 10.00      B   
ATOM   1928  CA  GLU B  90       6.391 -23.351   2.953  1.00 10.00      B   
ATOM   1929  CB  GLU B  90       5.415 -22.790   3.980  1.00 10.00      B   
ATOM   1930  CG  GLU B  90       5.570 -23.392   5.362  1.00 10.00      B   
ATOM   1931  CD  GLU B  90       4.872 -22.579   6.424  1.00 10.00      B   
ATOM   1932  OE1 GLU B  90       5.527 -21.708   7.030  1.00 10.00      B   
ATOM   1933  OE2 GLU B  90       3.665 -22.802   6.659  1.00 10.00      B   
ATOM   1934  C   GLU B  90       5.882 -23.084   1.545  1.00 10.00      B   
ATOM   1935  O   GLU B  90       5.066 -23.841   1.011  1.00 10.00      B   
ATOM   1936  N   TYR B  91       6.374 -22.007   0.943  1.00 10.00      B   
ATOM   1937  HN  TYR B  91       7.023 -21.447   1.422  1.00 10.00      B   
ATOM   1938  CA  TYR B  91       5.977 -21.639  -0.408  1.00 10.00      B   
ATOM   1939  CB  TYR B  91       6.451 -20.232  -0.768  1.00 10.00      B   
ATOM   1940  CG  TYR B  91       5.906 -19.731  -2.088  1.00 10.00      B   
ATOM   1941  CD1 TYR B  91       4.577 -19.349  -2.210  1.00 10.00      B   
ATOM   1942  CD2 TYR B  91       6.719 -19.646  -3.212  1.00 10.00      B   
ATOM   1943  CE1 TYR B  91       4.072 -18.895  -3.412  1.00 10.00      B   
ATOM   1944  CE2 TYR B  91       6.223 -19.190  -4.418  1.00 10.00      B   
ATOM   1945  CZ  TYR B  91       4.900 -18.818  -4.513  1.00 10.00      B   
ATOM   1946  OH  TYR B  91       4.401 -18.362  -5.712  1.00 10.00      B   
ATOM   1947  HH  TYR B  91       4.630 -18.986  -6.413  1.00 10.00      B   
ATOM   1948  C   TYR B  91       6.507 -22.657  -1.408  1.00 10.00      B   
ATOM   1949  O   TYR B  91       5.910 -22.876  -2.465  1.00 10.00      B   
ATOM   1950  N   ASP B  92       7.631 -23.280  -1.064  1.00 10.00      B   
ATOM   1951  HN  ASP B  92       8.072 -23.042  -0.220  1.00 10.00      B   
ATOM   1952  CA  ASP B  92       8.230 -24.301  -1.915  1.00 10.00      B   
ATOM   1953  CB  ASP B  92       9.500 -24.871  -1.276  1.00 10.00      B   
ATOM   1954  CG  ASP B  92      10.669 -23.911  -1.288  1.00 10.00      B   
ATOM   1955  OD1 ASP B  92      11.378 -23.838  -2.315  1.00 10.00      B   
ATOM   1956  OD2 ASP B  92      10.903 -23.241  -0.263  1.00 10.00      B   
ATOM   1957  C   ASP B  92       7.235 -25.431  -2.106  1.00 10.00      B   
ATOM   1958  O   ASP B  92       7.023 -25.913  -3.220  1.00 10.00      B   
ATOM   1959  N   PHE B  93       6.620 -25.832  -1.000  1.00 10.00      B   
ATOM   1960  HN  PHE B  93       6.847 -25.399  -0.151  1.00 10.00      B   
ATOM   1961  CA  PHE B  93       5.632 -26.897  -1.007  1.00 10.00      B   
ATOM   1962  CB  PHE B  93       5.349 -27.363   0.422  1.00 10.00      B   
ATOM   1963  CG  PHE B  93       4.759 -28.739   0.506  1.00 10.00      B   
ATOM   1964  CD1 PHE B  93       5.445 -29.834   0.003  1.00 10.00      B   
ATOM   1965  CD2 PHE B  93       3.522 -28.940   1.093  1.00 10.00      B   
ATOM   1966  CE1 PHE B  93       4.905 -31.103   0.079  1.00 10.00      B   
ATOM   1967  CE2 PHE B  93       2.975 -30.206   1.173  1.00 10.00      B   
ATOM   1968  CZ  PHE B  93       3.669 -31.289   0.666  1.00 10.00      B   
ATOM   1969  C   PHE B  93       4.346 -26.424  -1.676  1.00 10.00      B   
ATOM   1970  O   PHE B  93       3.697 -27.180  -2.394  1.00 10.00      B   
ATOM   1971  N   PHE B  94       3.996 -25.161  -1.450  1.00 10.00      B   
ATOM   1972  HN  PHE B  94       4.561 -24.612  -0.866  1.00 10.00      B   
ATOM   1973  CA  PHE B  94       2.796 -24.570  -2.034  1.00 10.00      B   
ATOM   1974  CB  PHE B  94       2.684 -23.104  -1.599  1.00 10.00      B   
ATOM   1975  CG  PHE B  94       1.402 -22.424  -1.993  1.00 10.00      B   
ATOM   1976  CD1 PHE B  94       0.317 -22.407  -1.132  1.00 10.00      B   
ATOM   1977  CD2 PHE B  94       1.288 -21.788  -3.219  1.00 10.00      B   
ATOM   1978  CE1 PHE B  94      -0.858 -21.772  -1.485  1.00 10.00      B   
ATOM   1979  CE2 PHE B  94       0.117 -21.154  -3.579  1.00 10.00      B   
ATOM   1980  CZ  PHE B  94      -0.957 -21.144  -2.711  1.00 10.00      B   
ATOM   1981  C   PHE B  94       2.847 -24.659  -3.556  1.00 10.00      B   
ATOM   1982  O   PHE B  94       1.863 -25.018  -4.209  1.00 10.00      B   
ATOM   1983  N   THR B  95       4.012 -24.351  -4.108  1.00 10.00      B   
ATOM   1984  HN  THR B  95       4.757 -24.087  -3.528  1.00 10.00      B   
ATOM   1985  CA  THR B  95       4.217 -24.389  -5.548  1.00 10.00      B   
ATOM   1986  CB  THR B  95       5.475 -23.582  -5.931  1.00 10.00      B   
ATOM   1987  OG1 THR B  95       5.510 -22.374  -5.156  1.00 10.00      B   
ATOM   1988  HG1 THR B  95       5.804 -22.575  -4.257  1.00 10.00      B   
ATOM   1989  CG2 THR B  95       5.461 -23.228  -7.411  1.00 10.00      B   
ATOM   1990  C   THR B  95       4.345 -25.831  -6.045  1.00 10.00      B   
ATOM   1991  O   THR B  95       4.089 -26.121  -7.214  1.00 10.00      B   
ATOM   1992  N   ALA B  96       4.737 -26.732  -5.145  1.00 10.00      B   
ATOM   1993  HN  ALA B  96       4.930 -26.439  -4.229  1.00 10.00      B   
ATOM   1994  CA  ALA B  96       4.887 -28.144  -5.487  1.00 10.00      B   
ATOM   1995  CB  ALA B  96       5.821 -28.844  -4.510  1.00 10.00      B   
ATOM   1996  C   ALA B  96       3.531 -28.839  -5.518  1.00 10.00      B   
ATOM   1997  O   ALA B  96       3.289 -29.718  -6.347  1.00 10.00      B   
ATOM   1998  N   VAL B  97       2.655 -28.455  -4.597  1.00 10.00      B   
ATOM   1999  HN  VAL B  97       2.923 -27.780  -3.932  1.00 10.00      B   
ATOM   2000  CA  VAL B  97       1.316 -29.028  -4.527  1.00 10.00      B   
ATOM   2001  CB  VAL B  97       0.664 -28.786  -3.149  1.00 10.00      B   
ATOM   2002  CG1 VAL B  97      -0.782 -29.265  -3.138  1.00 10.00      B   
ATOM   2003  CG2 VAL B  97       1.459 -29.489  -2.061  1.00 10.00      B   
ATOM   2004  C   VAL B  97       0.435 -28.435  -5.621  1.00 10.00      B   
ATOM   2005  O   VAL B  97      -0.202 -29.160  -6.386  1.00 10.00      B   
ATOM   2006  N   HIS B  98       0.415 -27.112  -5.698  1.00 10.00      B   
ATOM   2007  HN  HIS B  98       0.958 -26.585  -5.069  1.00 10.00      B   
ATOM   2008  CA  HIS B  98      -0.381 -26.420  -6.697  1.00 10.00      B   
ATOM   2009  CB  HIS B  98      -1.089 -25.211  -6.082  1.00 10.00      B   
ATOM   2010  CG  HIS B  98      -2.066 -25.575  -5.005  1.00 10.00      B   
ATOM   2011  ND1 HIS B  98      -2.058 -25.003  -3.749  1.00 10.00      B   
ATOM   2012  HD1 HIS B  98      -1.426 -24.325  -3.430  1.00 10.00      B   
ATOM   2013  CD2 HIS B  98      -3.091 -26.459  -5.003  1.00 10.00      B   
ATOM   2014  CE1 HIS B  98      -3.031 -25.520  -3.026  1.00 10.00      B   
ATOM   2015  NE2 HIS B  98      -3.670 -26.405  -3.762  1.00 10.00      B   
ATOM   2016  HE2 HIS B  98      -4.440 -26.940  -3.464  1.00 10.00      B   
ATOM   2017  C   HIS B  98       0.502 -26.003  -7.866  1.00 10.00      B   
ATOM   2018  O   HIS B  98       1.084 -24.917  -7.871  1.00 10.00      B   
ATOM   2019  N   ARG B  99       0.604 -26.887  -8.845  1.00 10.00      B   
ATOM   2020  HN  ARG B  99       0.103 -27.730  -8.776  1.00 10.00      B   
ATOM   2021  CA  ARG B  99       1.428 -26.653 -10.021  1.00 10.00      B   
ATOM   2022  CB  ARG B  99       2.500 -27.737 -10.122  1.00 10.00      B   
ATOM   2023  CG  ARG B  99       1.961 -29.150  -9.975  1.00 10.00      B   
ATOM   2024  CD  ARG B  99       3.078 -30.159  -9.760  1.00 10.00      B   
ATOM   2025  NE  ARG B  99       3.893 -30.350 -10.960  1.00 10.00      B   
ATOM   2026  HE  ARG B  99       4.471 -29.604 -11.235  1.00 10.00      B   
ATOM   2027  CZ  ARG B  99       3.892 -31.465 -11.689  1.00 10.00      B   
ATOM   2028  NH1 ARG B  99       3.120 -32.483 -11.347  1.00 10.00      B   
ATOM   2029 HH11 ARG B  99       3.118 -33.354 -11.918  1.00 10.00      B   
ATOM   2030 HH12 ARG B  99       2.505 -32.416 -10.508  1.00 10.00      B   
ATOM   2031  NH2 ARG B  99       4.671 -31.561 -12.758  1.00 10.00      B   
ATOM   2032 HH21 ARG B  99       4.673 -32.435 -13.328  1.00 10.00      B   
ATOM   2033 HH22 ARG B  99       5.287 -30.766 -13.034  1.00 10.00      B   
ATOM   2034  C   ARG B  99       0.591 -26.625 -11.291  1.00 10.00      B   
ATOM   2035  O   ARG B  99       1.135 -26.564 -12.393  1.00 10.00      B   
ATOM   2036  N   THR B 100      -0.732 -26.666 -11.117  1.00 10.00      B   
ATOM   2037  HN  THR B 100      -1.080 -26.725 -10.202  1.00 10.00      B   
ATOM   2038  CB  THR B 100      -2.036 -25.216 -12.737  1.00 10.00      B   
ATOM   2039  OG1 THR B 100      -3.073 -25.276 -13.729  1.00 10.00      B   
ATOM   2040  HG1 THR B 100      -2.826 -25.926 -14.405  1.00 10.00      B   
ATOM   2041  CG2 THR B 100      -0.830 -24.478 -13.305  1.00 10.00      B   
ATOM   2042  CA  THR B 100      -1.688 -26.648 -12.226  1.00 10.00      B   
ATOM   2043  C   THR B 100      -1.304 -27.617 -13.356  1.00 10.00      B   
ATOM   2044  O   THR B 100      -1.298 -27.208 -14.538  1.00 10.00      B   
ATOM   2045  OXT THR B 100      -1.019 -28.800 -13.046  1.00 10.00      B   
END
