# Supplementary material for: Large-scale discovery of protein interactions at residue resolution using co-evolution calculated from genomic sequences
Source: Nat Commun. 2021 Mar 2;12:1396. doi: 10.1038/s41467-021-21636-z (PMC7925567; doi:10.1038/s41467-021-21636-z)
Supplement: Supplementary file 12 — Supplementary Data 10 [file 41467_2021_21636_MOESM12_ESM.zip › supplementary/allpdb1601_HIGA_HIGB/models/haddock_top9_haddock_77w.pdb]

REMARK FILENAME="haddock_77w.pdb0"
REMARK ===============================================================
REMARK HADDOCK run for haddock
REMARK initial structure: haddock_77.pdb
REMARK final NOE weights: unambig 50 amb: 50
REMARK ===============================================================
REMARK            total,bonds,angles,improper,dihe,vdw,elec,air,cdih,coup,rdcs,vean,dani,xpcs,rg
REMARK energies: -317.839, 0, 0, 0, 0, -66.113, -334.356, 82.6292, 0, 0, 0, 0, 0, 0, 0
REMARK ===============================================================
REMARK            bonds,angles,impropers,dihe,air,cdih,coup,rdcs,vean,dani,xpcs
REMARK rms-dev.: 0,0,0,0,1.75255,0,0, 0, 0, 0, 0
REMARK ===============================================================
REMARK               air,cdih,coup,rdcs,vean,dani,xpcs
REMARK               >0.3,>5,>1,>0,>5,>0.2,>0.2
REMARK violations.: 2, 0, 0, 0, 0, 0, 0
REMARK ===============================================================
REMARK                        CVpartition#,violations,rms
REMARK AIRs cross-validation: 2, 0, NaN
REMARK ===============================================================
REMARK NCS energy: 0
REMARK ===============================================================
REMARK Symmetry energy: 0
REMARK ===============================================================
REMARK Desolvation energy: -29.7581
REMARK Internal energy free molecules: 36183.8
REMARK Internal energy complex: -7151.92
REMARK Binding energy: -43766
REMARK ===============================================================
REMARK buried surface area: 2256.61
REMARK ===============================================================
REMARK water - chain1: 0 0 0
REMARK water - chain2: 0 0 0
REMARK water - chain3: 0 0 0
REMARK water - chain4: 0 0 0
REMARK water - chain5: 0 0 0
REMARK water - chain6: 0 0 0
REMARK ===============================================================
REMARK water - water: 0 0 0
REMARK ===============================================================
REMARK DATE:14-May-2020  13:01:55       created by user: he47
REMARK VERSION:1.3
ATOM      1  CB  ALA A   3     -26.554  22.886 -11.239  1.00 10.00      A   
ATOM      2  C   ALA A   3     -26.760  23.784  -8.910  1.00 10.00      A   
ATOM      3  O   ALA A   3     -26.683  22.612  -8.541  1.00 10.00      A   
ATOM      4  N   ALA A   3     -25.625  25.093 -10.667  1.00 10.00      A   
ATOM      5  HT1 ALA A   3     -25.802  25.992 -10.178  1.00 10.00      A   
ATOM      6  HT2 ALA A   3     -25.558  25.276 -11.685  1.00 10.00      A   
ATOM      7  HT3 ALA A   3     -24.718  24.705 -10.336  1.00 10.00      A   
ATOM      8  CA  ALA A   3     -26.720  24.138 -10.392  1.00 10.00      A   
ATOM      9  N   ILE A   4     -26.894  24.803  -8.068  1.00 10.00      A   
ATOM     10  HN  ILE A   4     -26.980  25.712  -8.427  1.00 10.00      A   
ATOM     11  CA  ILE A   4     -26.940  24.604  -6.623  1.00 10.00      A   
ATOM     12  CB  ILE A   4     -26.894  25.942  -5.854  1.00 10.00      A   
ATOM     13  CG1 ILE A   4     -28.046  26.858  -6.285  1.00 10.00      A   
ATOM     14  CG2 ILE A   4     -25.548  26.628  -6.054  1.00 10.00      A   
ATOM     15  CD1 ILE A   4     -28.199  28.097  -5.427  1.00 10.00      A   
ATOM     16  C   ILE A   4     -28.188  23.824  -6.217  1.00 10.00      A   
ATOM     17  O   ILE A   4     -29.169  23.785  -6.966  1.00 10.00      A   
ATOM     18  N   ALA A   5     -28.131  23.194  -5.041  1.00 10.00      A   
ATOM     19  HN  ALA A   5     -27.305  23.265  -4.515  1.00 10.00      A   
ATOM     20  CA  ALA A   5     -29.243  22.397  -4.494  1.00 10.00      A   
ATOM     21  CB  ALA A   5     -30.544  23.185  -4.421  1.00 10.00      A   
ATOM     22  C   ALA A   5     -29.431  21.063  -5.217  1.00 10.00      A   
ATOM     23  O   ALA A   5     -29.501  20.008  -4.583  1.00 10.00      A   
ATOM     24  N   ASP A   6     -29.511  21.117  -6.542  1.00 10.00      A   
ATOM     25  HN  ASP A   6     -29.454  21.993  -6.984  1.00 10.00      A   
ATOM     26  CA  ASP A   6     -29.688  19.922  -7.361  1.00 10.00      A   
ATOM     27  CB  ASP A   6     -29.761  20.318  -8.840  1.00 10.00      A   
ATOM     28  CG  ASP A   6     -30.137  19.167  -9.754  1.00 10.00      A   
ATOM     29  OD1 ASP A   6     -30.932  18.297  -9.336  1.00 10.00      A   
ATOM     30  OD2 ASP A   6     -29.657  19.143 -10.912  1.00 10.00      A   
ATOM     31  C   ASP A   6     -28.541  18.939  -7.128  1.00 10.00      A   
ATOM     32  O   ASP A   6     -28.760  17.741  -6.934  1.00 10.00      A   
ATOM     33  N   ILE A   7     -27.322  19.467  -7.108  1.00 10.00      A   
ATOM     34  HN  ILE A   7     -27.220  20.432  -7.250  1.00 10.00      A   
ATOM     35  CA  ILE A   7     -26.132  18.653  -6.884  1.00 10.00      A   
ATOM     36  CB  ILE A   7     -24.844  19.447  -7.205  1.00 10.00      A   
ATOM     37  CG1 ILE A   7     -24.868  19.918  -8.662  1.00 10.00      A   
ATOM     38  CG2 ILE A   7     -23.607  18.600  -6.946  1.00 10.00      A   
ATOM     39  CD1 ILE A   7     -23.711  20.817  -9.040  1.00 10.00      A   
ATOM     40  C   ILE A   7     -26.088  18.161  -5.437  1.00 10.00      A   
ATOM     41  O   ILE A   7     -25.717  17.015  -5.166  1.00 10.00      A   
ATOM     42  N   LEU A   8     -26.485  19.035  -4.511  1.00 10.00      A   
ATOM     43  HN  LEU A   8     -26.766  19.931  -4.795  1.00 10.00      A   
ATOM     44  CA  LEU A   8     -26.506  18.701  -3.089  1.00 10.00      A   
ATOM     45  CB  LEU A   8     -26.964  19.899  -2.256  1.00 10.00      A   
ATOM     46  CG  LEU A   8     -25.955  21.030  -2.058  1.00 10.00      A   
ATOM     47  CD1 LEU A   8     -26.574  22.137  -1.222  1.00 10.00      A   
ATOM     48  CD2 LEU A   8     -24.686  20.514  -1.400  1.00 10.00      A   
ATOM     49  C   LEU A   8     -27.425  17.518  -2.824  1.00 10.00      A   
ATOM     50  O   LEU A   8     -27.036  16.550  -2.165  1.00 10.00      A   
ATOM     51  N   GLN A   9     -28.638  17.601  -3.358  1.00 10.00      A   
ATOM     52  HN  GLN A   9     -28.876  18.404  -3.876  1.00 10.00      A   
ATOM     53  CA  GLN A   9     -29.628  16.548  -3.190  1.00 10.00      A   
ATOM     54  CB  GLN A   9     -30.962  16.959  -3.812  1.00 10.00      A   
ATOM     55  CG  GLN A   9     -32.178  16.492  -3.030  1.00 10.00      A   
ATOM     56  CD  GLN A   9     -32.247  17.093  -1.636  1.00 10.00      A   
ATOM     57  OE1 GLN A   9     -32.736  18.209  -1.453  1.00 10.00      A   
ATOM     58  NE2 GLN A   9     -31.781  16.352  -0.647  1.00 10.00      A   
ATOM     59 HE21 GLN A   9     -31.419  15.467  -0.862  1.00 10.00      A   
ATOM     60 HE22 GLN A   9     -31.828  16.709   0.267  1.00 10.00      A   
ATOM     61  C   GLN A   9     -29.142  15.244  -3.807  1.00 10.00      A   
ATOM     62  O   GLN A   9     -29.337  14.172  -3.239  1.00 10.00      A   
ATOM     63  N   ALA A  10     -28.493  15.347  -4.966  1.00 10.00      A   
ATOM     64  HN  ALA A  10     -28.359  16.237  -5.359  1.00 10.00      A   
ATOM     65  CA  ALA A  10     -27.968  14.174  -5.661  1.00 10.00      A   
ATOM     66  CB  ALA A  10     -27.326  14.575  -6.979  1.00 10.00      A   
ATOM     67  C   ALA A  10     -26.966  13.440  -4.779  1.00 10.00      A   
ATOM     68  O   ALA A  10     -26.987  12.212  -4.680  1.00 10.00      A   
ATOM     69  N   GLY A  11     -26.097  14.206  -4.127  1.00 10.00      A   
ATOM     70  HN  GLY A  11     -26.124  15.181  -4.255  1.00 10.00      A   
ATOM     71  CA  GLY A  11     -25.111  13.622  -3.241  1.00 10.00      A   
ATOM     72  C   GLY A  11     -25.765  12.927  -2.063  1.00 10.00      A   
ATOM     73  O   GLY A  11     -25.356  11.833  -1.669  1.00 10.00      A   
ATOM     74  N   GLU A  12     -26.800  13.556  -1.514  1.00 10.00      A   
ATOM     75  HN  GLU A  12     -27.079  14.425  -1.875  1.00 10.00      A   
ATOM     76  CA  GLU A  12     -27.526  12.992  -0.382  1.00 10.00      A   
ATOM     77  CB  GLU A  12     -28.509  14.005   0.205  1.00 10.00      A   
ATOM     78  CG  GLU A  12     -27.838  15.120   0.990  1.00 10.00      A   
ATOM     79  CD  GLU A  12     -28.824  15.948   1.786  1.00 10.00      A   
ATOM     80  OE1 GLU A  12     -29.661  15.361   2.503  1.00 10.00      A   
ATOM     81  OE2 GLU A  12     -28.754  17.191   1.709  1.00 10.00      A   
ATOM     82  C   GLU A  12     -28.239  11.703  -0.775  1.00 10.00      A   
ATOM     83  O   GLU A  12     -28.372  10.786   0.036  1.00 10.00      A   
ATOM     84  N   LYS A  13     -28.691  11.636  -2.024  1.00 10.00      A   
ATOM     85  HN  LYS A  13     -28.576  12.411  -2.617  1.00 10.00      A   
ATOM     86  CA  LYS A  13     -29.364  10.447  -2.531  1.00 10.00      A   
ATOM     87  CB  LYS A  13     -29.887  10.686  -3.950  1.00 10.00      A   
ATOM     88  CG  LYS A  13     -31.000  11.715  -4.038  1.00 10.00      A   
ATOM     89  CD  LYS A  13     -31.262  12.122  -5.477  1.00 10.00      A   
ATOM     90  CE  LYS A  13     -32.201  13.313  -5.548  1.00 10.00      A   
ATOM     91  NZ  LYS A  13     -32.494  13.707  -6.948  1.00 10.00      A   
ATOM     92  HZ1 LYS A  13     -33.002  12.941  -7.434  1.00 10.00      A   
ATOM     93  HZ2 LYS A  13     -31.609  13.900  -7.462  1.00 10.00      A   
ATOM     94  HZ3 LYS A  13     -33.084  14.562  -6.963  1.00 10.00      A   
ATOM     95  C   LYS A  13     -28.397   9.272  -2.520  1.00 10.00      A   
ATOM     96  O   LYS A  13     -28.765   8.153  -2.172  1.00 10.00      A   
ATOM     97  N   LEU A  14     -27.148   9.545  -2.888  1.00 10.00      A   
ATOM     98  HN  LEU A  14     -26.918  10.461  -3.161  1.00 10.00      A   
ATOM     99  CA  LEU A  14     -26.113   8.519  -2.901  1.00 10.00      A   
ATOM    100  CB  LEU A  14     -24.872   9.021  -3.646  1.00 10.00      A   
ATOM    101  CG  LEU A  14     -25.068   9.388  -5.119  1.00 10.00      A   
ATOM    102  CD1 LEU A  14     -23.827  10.071  -5.676  1.00 10.00      A   
ATOM    103  CD2 LEU A  14     -25.418   8.154  -5.939  1.00 10.00      A   
ATOM    104  C   LEU A  14     -25.750   8.139  -1.470  1.00 10.00      A   
ATOM    105  O   LEU A  14     -25.430   6.985  -1.177  1.00 10.00      A   
ATOM    106  N   THR A  15     -25.826   9.121  -0.578  1.00 10.00      A   
ATOM    107  HN  THR A  15     -26.098  10.012  -0.876  1.00 10.00      A   
ATOM    108  CA  THR A  15     -25.521   8.910   0.830  1.00 10.00      A   
ATOM    109  CB  THR A  15     -25.334  10.250   1.569  1.00 10.00      A   
ATOM    110  OG1 THR A  15     -24.491  11.114   0.788  1.00 10.00      A   
ATOM    111  HG1 THR A  15     -24.783  11.103  -0.132  1.00 10.00      A   
ATOM    112  CG2 THR A  15     -24.683  10.022   2.925  1.00 10.00      A   
ATOM    113  C   THR A  15     -26.635   8.094   1.497  1.00 10.00      A   
ATOM    114  O   THR A  15     -26.423   7.443   2.521  1.00 10.00      A   
ATOM    115  N   ALA A  16     -27.820   8.121   0.893  1.00 10.00      A   
ATOM    116  HN  ALA A  16     -27.930   8.666   0.083  1.00 10.00      A   
ATOM    117  CA  ALA A  16     -28.963   7.371   1.405  1.00 10.00      A   
ATOM    118  CB  ALA A  16     -30.250   7.857   0.759  1.00 10.00      A   
ATOM    119  C   ALA A  16     -28.761   5.885   1.135  1.00 10.00      A   
ATOM    120  O   ALA A  16     -29.431   5.030   1.719  1.00 10.00      A   
ATOM    121  N   VAL A  17     -27.845   5.592   0.221  1.00 10.00      A   
ATOM    122  HN  VAL A  17     -27.380   6.323  -0.234  1.00 10.00      A   
ATOM    123  CA  VAL A  17     -27.516   4.221  -0.126  1.00 10.00      A   
ATOM    124  CB  VAL A  17     -27.226   4.070  -1.634  1.00 10.00      A   
ATOM    125  CG1 VAL A  17     -27.054   2.605  -2.008  1.00 10.00      A   
ATOM    126  CG2 VAL A  17     -28.327   4.713  -2.463  1.00 10.00      A   
ATOM    127  C   VAL A  17     -26.284   3.794   0.663  1.00 10.00      A   
ATOM    128  O   VAL A  17     -26.293   2.772   1.349  1.00 10.00      A   
ATOM    129  N   ALA A  18     -25.234   4.602   0.578  1.00 10.00      A   
ATOM    130  HN  ALA A  18     -25.298   5.415   0.029  1.00 10.00      A   
ATOM    131  CA  ALA A  18     -23.991   4.322   1.281  1.00 10.00      A   
ATOM    132  CB  ALA A  18     -22.821   4.323   0.309  1.00 10.00      A   
ATOM    133  C   ALA A  18     -23.766   5.348   2.390  1.00 10.00      A   
ATOM    134  O   ALA A  18     -23.432   6.501   2.121  1.00 10.00      A   
ATOM    135  N   PRO A  19     -23.941   4.937   3.654  1.00 10.00      A   
ATOM    136  CA  PRO A  19     -23.771   5.830   4.808  1.00 10.00      A   
ATOM    137  CB  PRO A  19     -24.275   4.989   5.982  1.00 10.00      A   
ATOM    138  CG  PRO A  19     -24.081   3.578   5.545  1.00 10.00      A   
ATOM    139  CD  PRO A  19     -24.319   3.571   4.062  1.00 10.00      A   
ATOM    140  C   PRO A  19     -22.310   6.217   5.026  1.00 10.00      A   
ATOM    141  O   PRO A  19     -22.007   7.290   5.551  1.00 10.00      A   
ATOM    142  N   PHE A  20     -21.409   5.346   4.598  1.00 10.00      A   
ATOM    143  HN  PHE A  20     -21.714   4.519   4.167  1.00 10.00      A   
ATOM    144  CA  PHE A  20     -19.977   5.582   4.749  1.00 10.00      A   
ATOM    145  CB  PHE A  20     -19.198   4.262   4.686  1.00 10.00      A   
ATOM    146  CG  PHE A  20     -19.607   3.358   3.557  1.00 10.00      A   
ATOM    147  CD1 PHE A  20     -19.083   3.531   2.288  1.00 10.00      A   
ATOM    148  CD2 PHE A  20     -20.514   2.331   3.767  1.00 10.00      A   
ATOM    149  CE1 PHE A  20     -19.453   2.700   1.250  1.00 10.00      A   
ATOM    150  CE2 PHE A  20     -20.890   1.497   2.732  1.00 10.00      A   
ATOM    151  CZ  PHE A  20     -20.358   1.681   1.471  1.00 10.00      A   
ATOM    152  C   PHE A  20     -19.456   6.565   3.703  1.00 10.00      A   
ATOM    153  O   PHE A  20     -18.297   6.972   3.750  1.00 10.00      A   
ATOM    154  N   LEU A  21     -20.317   6.944   2.764  1.00 10.00      A   
ATOM    155  HN  LEU A  21     -21.229   6.585   2.777  1.00 10.00      A   
ATOM    156  CA  LEU A  21     -19.936   7.879   1.709  1.00 10.00      A   
ATOM    157  CB  LEU A  21     -21.012   7.932   0.624  1.00 10.00      A   
ATOM    158  CG  LEU A  21     -20.682   8.764  -0.617  1.00 10.00      A   
ATOM    159  CD1 LEU A  21     -19.574   8.110  -1.428  1.00 10.00      A   
ATOM    160  CD2 LEU A  21     -21.922   8.975  -1.467  1.00 10.00      A   
ATOM    161  C   LEU A  21     -19.695   9.274   2.278  1.00 10.00      A   
ATOM    162  O   LEU A  21     -18.849  10.025   1.785  1.00 10.00      A   
ATOM    163  N   ALA A  22     -20.441   9.611   3.320  1.00 10.00      A   
ATOM    164  HN  ALA A  22     -21.094   8.969   3.664  1.00 10.00      A   
ATOM    165  CA  ALA A  22     -20.313  10.907   3.966  1.00 10.00      A   
ATOM    166  CB  ALA A  22     -21.610  11.273   4.667  1.00 10.00      A   
ATOM    167  C   ALA A  22     -19.160  10.881   4.960  1.00 10.00      A   
ATOM    168  O   ALA A  22     -18.444  11.871   5.132  1.00 10.00      A   
ATOM    169  N   GLY A  23     -18.991   9.738   5.605  1.00 10.00      A   
ATOM    170  HN  GLY A  23     -19.602   8.994   5.428  1.00 10.00      A   
ATOM    171  CA  GLY A  23     -17.935   9.571   6.574  1.00 10.00      A   
ATOM    172  C   GLY A  23     -18.104   8.287   7.356  1.00 10.00      A   
ATOM    173  O   GLY A  23     -19.225   7.919   7.719  1.00 10.00      A   
ATOM    174  N   ILE A  24     -17.003   7.591   7.588  1.00 10.00      A   
ATOM    175  HN  ILE A  24     -16.145   7.928   7.254  1.00 10.00      A   
ATOM    176  CA  ILE A  24     -17.028   6.343   8.337  1.00 10.00      A   
ATOM    177  CB  ILE A  24     -15.809   5.463   7.981  1.00 10.00      A   
ATOM    178  CG1 ILE A  24     -15.788   5.163   6.477  1.00 10.00      A   
ATOM    179  CG2 ILE A  24     -15.822   4.172   8.784  1.00 10.00      A   
ATOM    180  CD1 ILE A  24     -14.516   4.499   5.993  1.00 10.00      A   
ATOM    181  C   ILE A  24     -17.014   6.647   9.829  1.00 10.00      A   
ATOM    182  O   ILE A  24     -16.185   7.425  10.296  1.00 10.00      A   
ATOM    183  N   GLN A  25     -17.945   6.060  10.569  1.00 10.00      A   
ATOM    184  HN  GLN A  25     -18.607   5.473  10.136  1.00 10.00      A   
ATOM    185  CA  GLN A  25     -18.026   6.288  12.007  1.00 10.00      A   
ATOM    186  CB  GLN A  25     -19.329   7.010  12.362  1.00 10.00      A   
ATOM    187  CG  GLN A  25     -19.411   8.437  11.838  1.00 10.00      A   
ATOM    188  CD  GLN A  25     -18.424   9.367  12.523  1.00 10.00      A   
ATOM    189  OE1 GLN A  25     -18.734   9.970  13.552  1.00 10.00      A   
ATOM    190  NE2 GLN A  25     -17.226   9.480  11.969  1.00 10.00      A   
ATOM    191 HE21 GLN A  25     -17.039   8.960  11.155  1.00 10.00      A   
ATOM    192 HE22 GLN A  25     -16.568  10.075  12.393  1.00 10.00      A   
ATOM    193  C   GLN A  25     -17.897   4.997  12.811  1.00 10.00      A   
ATOM    194  O   GLN A  25     -17.937   5.024  14.039  1.00 10.00      A   
ATOM    195  N   ASN A  26     -17.741   3.868  12.125  1.00 10.00      A   
ATOM    196  HN  ASN A  26     -17.705   3.899  11.147  1.00 10.00      A   
ATOM    197  CA  ASN A  26     -17.609   2.581  12.805  1.00 10.00      A   
ATOM    198  CB  ASN A  26     -18.971   2.033  13.250  1.00 10.00      A   
ATOM    199  CG  ASN A  26     -19.956   1.868  12.111  1.00 10.00      A   
ATOM    200  OD1 ASN A  26     -19.801   0.991  11.264  1.00 10.00      A   
ATOM    201  ND2 ASN A  26     -20.986   2.702  12.096  1.00 10.00      A   
ATOM    202 HD21 ASN A  26     -21.055   3.370  12.814  1.00 10.00      A   
ATOM    203 HD22 ASN A  26     -21.639   2.617  11.372  1.00 10.00      A   
ATOM    204  C   ASN A  26     -16.866   1.563  11.945  1.00 10.00      A   
ATOM    205  O   ASN A  26     -16.703   1.759  10.737  1.00 10.00      A   
ATOM    206  N   GLU A  27     -16.418   0.479  12.577  1.00 10.00      A   
ATOM    207  HN  GLU A  27     -16.587   0.388  13.543  1.00 10.00      A   
ATOM    208  CA  GLU A  27     -15.675  -0.577  11.888  1.00 10.00      A   
ATOM    209  CB  GLU A  27     -15.210  -1.642  12.880  1.00 10.00      A   
ATOM    210  CG  GLU A  27     -13.969  -1.254  13.666  1.00 10.00      A   
ATOM    211  CD  GLU A  27     -13.885  -1.961  15.000  1.00 10.00      A   
ATOM    212  OE1 GLU A  27     -14.565  -1.517  15.949  1.00 10.00      A   
ATOM    213  OE2 GLU A  27     -13.138  -2.960  15.113  1.00 10.00      A   
ATOM    214  C   GLU A  27     -16.482  -1.225  10.769  1.00 10.00      A   
ATOM    215  O   GLU A  27     -15.929  -1.583   9.725  1.00 10.00      A   
ATOM    216  N   GLU A  28     -17.780  -1.385  10.987  1.00 10.00      A   
ATOM    217  HN  GLU A  28     -18.160  -1.102  11.846  1.00 10.00      A   
ATOM    218  CA  GLU A  28     -18.649  -1.991   9.987  1.00 10.00      A   
ATOM    219  CB  GLU A  28     -20.078  -2.151  10.503  1.00 10.00      A   
ATOM    220  CG  GLU A  28     -20.245  -3.253  11.534  1.00 10.00      A   
ATOM    221  CD  GLU A  28     -20.059  -2.758  12.949  1.00 10.00      A   
ATOM    222  OE1 GLU A  28     -21.069  -2.406  13.593  1.00 10.00      A   
ATOM    223  OE2 GLU A  28     -18.905  -2.714  13.423  1.00 10.00      A   
ATOM    224  C   GLU A  28     -18.637  -1.198   8.687  1.00 10.00      A   
ATOM    225  O   GLU A  28     -18.364  -1.751   7.623  1.00 10.00      A   
ATOM    226  N   GLN A  29     -18.912   0.098   8.788  1.00 10.00      A   
ATOM    227  HN  GLN A  29     -19.113   0.474   9.677  1.00 10.00      A   
ATOM    228  CA  GLN A  29     -18.931   0.976   7.621  1.00 10.00      A   
ATOM    229  CB  GLN A  29     -19.295   2.405   8.020  1.00 10.00      A   
ATOM    230  CG  GLN A  29     -20.722   2.586   8.509  1.00 10.00      A   
ATOM    231  CD  GLN A  29     -20.988   4.006   8.968  1.00 10.00      A   
ATOM    232  OE1 GLN A  29     -20.075   4.707   9.406  1.00 10.00      A   
ATOM    233  NE2 GLN A  29     -22.235   4.438   8.886  1.00 10.00      A   
ATOM    234 HE21 GLN A  29     -22.919   3.826   8.539  1.00 10.00      A   
ATOM    235 HE22 GLN A  29     -22.426   5.356   9.177  1.00 10.00      A   
ATOM    236  C   GLN A  29     -17.580   0.971   6.918  1.00 10.00      A   
ATOM    237  O   GLN A  29     -17.508   1.028   5.691  1.00 10.00      A   
ATOM    238  N   TYR A  30     -16.513   0.901   7.710  1.00 10.00      A   
ATOM    239  HN  TYR A  30     -16.643   0.865   8.683  1.00 10.00      A   
ATOM    240  CA  TYR A  30     -15.161   0.880   7.177  1.00 10.00      A   
ATOM    241  CB  TYR A  30     -14.130   0.875   8.314  1.00 10.00      A   
ATOM    242  CG  TYR A  30     -12.725   0.538   7.865  1.00 10.00      A   
ATOM    243  CD1 TYR A  30     -11.949   1.471   7.194  1.00 10.00      A   
ATOM    244  CD2 TYR A  30     -12.185  -0.721   8.097  1.00 10.00      A   
ATOM    245  CE1 TYR A  30     -10.673   1.161   6.767  1.00 10.00      A   
ATOM    246  CE2 TYR A  30     -10.907  -1.037   7.676  1.00 10.00      A   
ATOM    247  CZ  TYR A  30     -10.157  -0.093   7.008  1.00 10.00      A   
ATOM    248  OH  TYR A  30      -8.889  -0.409   6.573  1.00 10.00      A   
ATOM    249  HH  TYR A  30      -8.242   0.149   7.035  1.00 10.00      A   
ATOM    250  C   TYR A  30     -14.962  -0.332   6.278  1.00 10.00      A   
ATOM    251  O   TYR A  30     -14.515  -0.207   5.138  1.00 10.00      A   
ATOM    252  N   THR A  31     -15.313  -1.499   6.792  1.00 10.00      A   
ATOM    253  HN  THR A  31     -15.673  -1.534   7.705  1.00 10.00      A   
ATOM    254  CA  THR A  31     -15.166  -2.732   6.036  1.00 10.00      A   
ATOM    255  CB  THR A  31     -15.362  -3.970   6.933  1.00 10.00      A   
ATOM    256  OG1 THR A  31     -14.746  -3.728   8.208  1.00 10.00      A   
ATOM    257  HG1 THR A  31     -15.379  -3.308   8.803  1.00 10.00      A   
ATOM    258  CG2 THR A  31     -14.712  -5.194   6.303  1.00 10.00      A   
ATOM    259  C   THR A  31     -16.119  -2.770   4.838  1.00 10.00      A   
ATOM    260  O   THR A  31     -15.777  -3.303   3.782  1.00 10.00      A   
ATOM    261  N   GLN A  32     -17.302  -2.178   4.995  1.00 10.00      A   
ATOM    262  HN  GLN A  32     -17.517  -1.761   5.858  1.00 10.00      A   
ATOM    263  CA  GLN A  32     -18.289  -2.137   3.917  1.00 10.00      A   
ATOM    264  CB  GLN A  32     -19.614  -1.555   4.411  1.00 10.00      A   
ATOM    265  CG  GLN A  32     -20.336  -2.434   5.416  1.00 10.00      A   
ATOM    266  CD  GLN A  32     -21.539  -1.753   6.038  1.00 10.00      A   
ATOM    267  OE1 GLN A  32     -21.603  -0.525   6.130  1.00 10.00      A   
ATOM    268  NE2 GLN A  32     -22.497  -2.547   6.484  1.00 10.00      A   
ATOM    269 HE21 GLN A  32     -22.376  -3.515   6.391  1.00 10.00      A   
ATOM    270 HE22 GLN A  32     -23.288  -2.134   6.895  1.00 10.00      A   
ATOM    271  C   GLN A  32     -17.755  -1.314   2.753  1.00 10.00      A   
ATOM    272  O   GLN A  32     -17.965  -1.651   1.587  1.00 10.00      A   
ATOM    273  N   ALA A  33     -17.045  -0.239   3.082  1.00 10.00      A   
ATOM    274  HN  ALA A  33     -16.927  -0.016   4.033  1.00 10.00      A   
ATOM    275  CA  ALA A  33     -16.451   0.624   2.073  1.00 10.00      A   
ATOM    276  CB  ALA A  33     -15.821   1.848   2.723  1.00 10.00      A   
ATOM    277  C   ALA A  33     -15.407  -0.155   1.280  1.00 10.00      A   
ATOM    278  O   ALA A  33     -15.213   0.085   0.086  1.00 10.00      A   
ATOM    279  N   LEU A  34     -14.752  -1.097   1.953  1.00 10.00      A   
ATOM    280  HN  LEU A  34     -14.954  -1.229   2.904  1.00 10.00      A   
ATOM    281  CA  LEU A  34     -13.736  -1.929   1.323  1.00 10.00      A   
ATOM    282  CB  LEU A  34     -12.938  -2.705   2.374  1.00 10.00      A   
ATOM    283  CG  LEU A  34     -12.383  -1.888   3.543  1.00 10.00      A   
ATOM    284  CD1 LEU A  34     -11.569  -2.772   4.478  1.00 10.00      A   
ATOM    285  CD2 LEU A  34     -11.552  -0.714   3.045  1.00 10.00      A   
ATOM    286  C   LEU A  34     -14.372  -2.897   0.332  1.00 10.00      A   
ATOM    287  O   LEU A  34     -13.841  -3.130  -0.756  1.00 10.00      A   
ATOM    288  N   GLU A  35     -15.524  -3.441   0.707  1.00 10.00      A   
ATOM    289  HN  GLU A  35     -15.897  -3.213   1.585  1.00 10.00      A   
ATOM    290  CA  GLU A  35     -16.244  -4.373  -0.148  1.00 10.00      A   
ATOM    291  CB  GLU A  35     -17.463  -4.927   0.587  1.00 10.00      A   
ATOM    292  CG  GLU A  35     -17.148  -5.523   1.950  1.00 10.00      A   
ATOM    293  CD  GLU A  35     -18.296  -6.328   2.512  1.00 10.00      A   
ATOM    294  OE1 GLU A  35     -18.422  -7.518   2.148  1.00 10.00      A   
ATOM    295  OE2 GLU A  35     -19.075  -5.780   3.319  1.00 10.00      A   
ATOM    296  C   GLU A  35     -16.682  -3.676  -1.430  1.00 10.00      A   
ATOM    297  O   GLU A  35     -16.716  -4.276  -2.503  1.00 10.00      A   
ATOM    298  N   LEU A  36     -17.010  -2.398  -1.309  1.00 10.00      A   
ATOM    299  HN  LEU A  36     -16.972  -1.975  -0.422  1.00 10.00      A   
ATOM    300  CA  LEU A  36     -17.434  -1.610  -2.452  1.00 10.00      A   
ATOM    301  CB  LEU A  36     -18.231  -0.389  -1.985  1.00 10.00      A   
ATOM    302  CG  LEU A  36     -18.865   0.470  -3.082  1.00 10.00      A   
ATOM    303  CD1 LEU A  36     -19.955  -0.302  -3.811  1.00 10.00      A   
ATOM    304  CD2 LEU A  36     -19.420   1.759  -2.497  1.00 10.00      A   
ATOM    305  C   LEU A  36     -16.227  -1.167  -3.282  1.00 10.00      A   
ATOM    306  O   LEU A  36     -16.235  -1.272  -4.508  1.00 10.00      A   
ATOM    307  N   VAL A  37     -15.186  -0.693  -2.604  1.00 10.00      A   
ATOM    308  HN  VAL A  37     -15.232  -0.651  -1.624  1.00 10.00      A   
ATOM    309  CA  VAL A  37     -13.979  -0.218  -3.276  1.00 10.00      A   
ATOM    310  CB  VAL A  37     -12.990   0.473  -2.299  1.00 10.00      A   
ATOM    311  CG1 VAL A  37     -12.168  -0.528  -1.500  1.00 10.00      A   
ATOM    312  CG2 VAL A  37     -12.091   1.454  -3.028  1.00 10.00      A   
ATOM    313  C   VAL A  37     -13.291  -1.327  -4.078  1.00 10.00      A   
ATOM    314  O   VAL A  37     -12.768  -1.083  -5.162  1.00 10.00      A   
ATOM    315  N   ASP A  38     -13.319  -2.548  -3.555  1.00 10.00      A   
ATOM    316  HN  ASP A  38     -13.758  -2.686  -2.688  1.00 10.00      A   
ATOM    317  CA  ASP A  38     -12.705  -3.687  -4.232  1.00 10.00      A   
ATOM    318  CB  ASP A  38     -12.657  -4.904  -3.301  1.00 10.00      A   
ATOM    319  CG  ASP A  38     -12.377  -6.206  -4.031  1.00 10.00      A   
ATOM    320  OD1 ASP A  38     -13.345  -6.914  -4.372  1.00 10.00      A   
ATOM    321  OD2 ASP A  38     -11.190  -6.532  -4.257  1.00 10.00      A   
ATOM    322  C   ASP A  38     -13.467  -4.028  -5.507  1.00 10.00      A   
ATOM    323  O   ASP A  38     -12.874  -4.181  -6.578  1.00 10.00      A   
ATOM    324  N   HIS A  39     -14.788  -4.116  -5.387  1.00 10.00      A   
ATOM    325  HN  HIS A  39     -15.196  -3.959  -4.508  1.00 10.00      A   
ATOM    326  CA  HIS A  39     -15.646  -4.442  -6.522  1.00 10.00      A   
ATOM    327  CB  HIS A  39     -17.099  -4.591  -6.061  1.00 10.00      A   
ATOM    328  CG  HIS A  39     -17.921  -5.537  -6.887  1.00 10.00      A   
ATOM    329  ND1 HIS A  39     -18.563  -6.637  -6.356  1.00 10.00      A   
ATOM    330  HD1 HIS A  39     -18.550  -6.911  -5.412  1.00 10.00      A   
ATOM    331  CD2 HIS A  39     -18.216  -5.537  -8.208  1.00 10.00      A   
ATOM    332  CE1 HIS A  39     -19.214  -7.270  -7.314  1.00 10.00      A   
ATOM    333  NE2 HIS A  39     -19.020  -6.622  -8.445  1.00 10.00      A   
ATOM    334  HE2 HIS A  39     -19.394  -6.877  -9.317  1.00 10.00      A   
ATOM    335  C   HIS A  39     -15.543  -3.372  -7.606  1.00 10.00      A   
ATOM    336  O   HIS A  39     -15.507  -3.685  -8.797  1.00 10.00      A   
ATOM    337  N   LEU A  40     -15.483  -2.113  -7.188  1.00 10.00      A   
ATOM    338  HN  LEU A  40     -15.504  -1.925  -6.222  1.00 10.00      A   
ATOM    339  CA  LEU A  40     -15.382  -1.002  -8.125  1.00 10.00      A   
ATOM    340  CB  LEU A  40     -15.658   0.331  -7.428  1.00 10.00      A   
ATOM    341  CG  LEU A  40     -17.114   0.608  -7.043  1.00 10.00      A   
ATOM    342  CD1 LEU A  40     -17.227   1.936  -6.310  1.00 10.00      A   
ATOM    343  CD2 LEU A  40     -18.008   0.598  -8.276  1.00 10.00      A   
ATOM    344  C   LEU A  40     -14.019  -0.969  -8.807  1.00 10.00      A   
ATOM    345  O   LEU A  40     -13.936  -0.820 -10.023  1.00 10.00      A   
ATOM    346  N   LEU A  41     -12.956  -1.121  -8.019  1.00 10.00      A   
ATOM    347  HN  LEU A  41     -13.089  -1.234  -7.051  1.00 10.00      A   
ATOM    348  CA  LEU A  41     -11.592  -1.107  -8.548  1.00 10.00      A   
ATOM    349  CB  LEU A  41     -10.576  -1.219  -7.405  1.00 10.00      A   
ATOM    350  CG  LEU A  41      -9.098  -1.089  -7.785  1.00 10.00      A   
ATOM    351  CD1 LEU A  41      -8.785   0.321  -8.267  1.00 10.00      A   
ATOM    352  CD2 LEU A  41      -8.211  -1.462  -6.607  1.00 10.00      A   
ATOM    353  C   LEU A  41     -11.373  -2.234  -9.556  1.00 10.00      A   
ATOM    354  O   LEU A  41     -10.615  -2.086 -10.513  1.00 10.00      A   
ATOM    355  N   LEU A  42     -12.041  -3.361  -9.332  1.00 10.00      A   
ATOM    356  HN  LEU A  42     -12.622  -3.425  -8.540  1.00 10.00      A   
ATOM    357  CA  LEU A  42     -11.921  -4.510 -10.226  1.00 10.00      A   
ATOM    358  CB  LEU A  42     -12.511  -5.761  -9.576  1.00 10.00      A   
ATOM    359  CG  LEU A  42     -11.583  -6.549  -8.653  1.00 10.00      A   
ATOM    360  CD1 LEU A  42     -12.338  -7.695  -7.998  1.00 10.00      A   
ATOM    361  CD2 LEU A  42     -10.379  -7.073  -9.422  1.00 10.00      A   
ATOM    362  C   LEU A  42     -12.610  -4.255 -11.561  1.00 10.00      A   
ATOM    363  O   LEU A  42     -12.280  -4.878 -12.571  1.00 10.00      A   
ATOM    364  N   ASN A  43     -13.559  -3.331 -11.564  1.00 10.00      A   
ATOM    365  HN  ASN A  43     -13.752  -2.840 -10.737  1.00 10.00      A   
ATOM    366  CA  ASN A  43     -14.304  -3.011 -12.773  1.00 10.00      A   
ATOM    367  CB  ASN A  43     -15.788  -2.809 -12.458  1.00 10.00      A   
ATOM    368  CG  ASN A  43     -16.542  -4.118 -12.362  1.00 10.00      A   
ATOM    369  OD1 ASN A  43     -17.076  -4.613 -13.353  1.00 10.00      A   
ATOM    370  ND2 ASN A  43     -16.598  -4.689 -11.167  1.00 10.00      A   
ATOM    371 HD21 ASN A  43     -16.154  -4.238 -10.412  1.00 10.00      A   
ATOM    372 HD22 ASN A  43     -17.074  -5.542 -11.082  1.00 10.00      A   
ATOM    373  C   ASN A  43     -13.739  -1.787 -13.475  1.00 10.00      A   
ATOM    374  O   ASN A  43     -13.258  -1.879 -14.606  1.00 10.00      A   
ATOM    375  N   ASP A  44     -13.778  -0.646 -12.798  1.00 10.00      A   
ATOM    376  HN  ASP A  44     -14.135  -0.641 -11.879  1.00 10.00      A   
ATOM    377  CA  ASP A  44     -13.278   0.597 -13.368  1.00 10.00      A   
ATOM    378  CB  ASP A  44     -14.442   1.485 -13.814  1.00 10.00      A   
ATOM    379  CG  ASP A  44     -14.010   2.653 -14.686  1.00 10.00      A   
ATOM    380  OD1 ASP A  44     -12.790   2.890 -14.840  1.00 10.00      A   
ATOM    381  OD2 ASP A  44     -14.899   3.340 -15.236  1.00 10.00      A   
ATOM    382  C   ASP A  44     -12.412   1.338 -12.357  1.00 10.00      A   
ATOM    383  O   ASP A  44     -12.924   2.023 -11.472  1.00 10.00      A   
ATOM    384  N   PRO A  45     -11.083   1.210 -12.480  1.00 10.00      A   
ATOM    385  CA  PRO A  45     -10.138   1.865 -11.571  1.00 10.00      A   
ATOM    386  CB  PRO A  45      -8.797   1.210 -11.918  1.00 10.00      A   
ATOM    387  CG  PRO A  45      -8.948   0.770 -13.333  1.00 10.00      A   
ATOM    388  CD  PRO A  45     -10.396   0.404 -13.505  1.00 10.00      A   
ATOM    389  C   PRO A  45     -10.061   3.372 -11.803  1.00 10.00      A   
ATOM    390  O   PRO A  45      -9.391   4.090 -11.062  1.00 10.00      A   
ATOM    391  N   GLU A  46     -10.762   3.851 -12.823  1.00 10.00      A   
ATOM    392  HN  GLU A  46     -11.309   3.236 -13.365  1.00 10.00      A   
ATOM    393  CA  GLU A  46     -10.752   5.269 -13.148  1.00 10.00      A   
ATOM    394  CB  GLU A  46     -10.466   5.484 -14.637  1.00 10.00      A   
ATOM    395  CG  GLU A  46      -9.129   4.927 -15.096  1.00 10.00      A   
ATOM    396  CD  GLU A  46      -8.713   5.456 -16.449  1.00 10.00      A   
ATOM    397  OE1 GLU A  46      -8.580   4.651 -17.396  1.00 10.00      A   
ATOM    398  OE2 GLU A  46      -8.504   6.682 -16.570  1.00 10.00      A   
ATOM    399  C   GLU A  46     -12.059   5.944 -12.747  1.00 10.00      A   
ATOM    400  O   GLU A  46     -12.421   6.991 -13.283  1.00 10.00      A   
ATOM    401  N   ASN A  47     -12.775   5.336 -11.810  1.00 10.00      A   
ATOM    402  HN  ASN A  47     -12.451   4.491 -11.432  1.00 10.00      A   
ATOM    403  CA  ASN A  47     -14.036   5.893 -11.335  1.00 10.00      A   
ATOM    404  CB  ASN A  47     -14.869   4.815 -10.637  1.00 10.00      A   
ATOM    405  CG  ASN A  47     -16.253   5.297 -10.246  1.00 10.00      A   
ATOM    406  OD1 ASN A  47     -16.432   5.937  -9.211  1.00 10.00      A   
ATOM    407  ND2 ASN A  47     -17.242   4.986 -11.065  1.00 10.00      A   
ATOM    408 HD21 ASN A  47     -17.033   4.468 -11.872  1.00 10.00      A   
ATOM    409 HD22 ASN A  47     -18.146   5.278 -10.832  1.00 10.00      A   
ATOM    410  C   ASN A  47     -13.776   7.068 -10.388  1.00 10.00      A   
ATOM    411  O   ASN A  47     -12.970   6.958  -9.459  1.00 10.00      A   
ATOM    412  N   PRO A  48     -14.445   8.211 -10.622  1.00 10.00      A   
ATOM    413  CA  PRO A  48     -14.281   9.420  -9.801  1.00 10.00      A   
ATOM    414  CB  PRO A  48     -15.257  10.426 -10.427  1.00 10.00      A   
ATOM    415  CG  PRO A  48     -15.485   9.920 -11.810  1.00 10.00      A   
ATOM    416  CD  PRO A  48     -15.408   8.424 -11.718  1.00 10.00      A   
ATOM    417  C   PRO A  48     -14.630   9.192  -8.331  1.00 10.00      A   
ATOM    418  O   PRO A  48     -13.796   9.400  -7.448  1.00 10.00      A   
ATOM    419  N   LEU A  49     -15.857   8.748  -8.074  1.00 10.00      A   
ATOM    420  HN  LEU A  49     -16.473   8.586  -8.822  1.00 10.00      A   
ATOM    421  CA  LEU A  49     -16.312   8.498  -6.710  1.00 10.00      A   
ATOM    422  CB  LEU A  49     -17.781   8.065  -6.690  1.00 10.00      A   
ATOM    423  CG  LEU A  49     -18.816   9.185  -6.835  1.00 10.00      A   
ATOM    424  CD1 LEU A  49     -20.224   8.614  -6.900  1.00 10.00      A   
ATOM    425  CD2 LEU A  49     -18.698  10.180  -5.690  1.00 10.00      A   
ATOM    426  C   LEU A  49     -15.434   7.467  -6.006  1.00 10.00      A   
ATOM    427  O   LEU A  49     -15.163   7.584  -4.813  1.00 10.00      A   
ATOM    428  N   LEU A  50     -14.986   6.471  -6.761  1.00 10.00      A   
ATOM    429  HN  LEU A  50     -15.252   6.439  -7.707  1.00 10.00      A   
ATOM    430  CA  LEU A  50     -14.125   5.418  -6.231  1.00 10.00      A   
ATOM    431  CB  LEU A  50     -13.729   4.456  -7.356  1.00 10.00      A   
ATOM    432  CG  LEU A  50     -12.568   3.504  -7.068  1.00 10.00      A   
ATOM    433  CD1 LEU A  50     -13.032   2.332  -6.224  1.00 10.00      A   
ATOM    434  CD2 LEU A  50     -11.927   3.023  -8.358  1.00 10.00      A   
ATOM    435  C   LEU A  50     -12.871   6.006  -5.587  1.00 10.00      A   
ATOM    436  O   LEU A  50     -12.504   5.643  -4.467  1.00 10.00      A   
ATOM    437  N   ASP A  51     -12.229   6.926  -6.297  1.00 10.00      A   
ATOM    438  HN  ASP A  51     -12.586   7.186  -7.173  1.00 10.00      A   
ATOM    439  CA  ASP A  51     -11.010   7.564  -5.810  1.00 10.00      A   
ATOM    440  CB  ASP A  51     -10.352   8.388  -6.922  1.00 10.00      A   
ATOM    441  CG  ASP A  51      -8.838   8.430  -6.811  1.00 10.00      A   
ATOM    442  OD1 ASP A  51      -8.233   9.434  -7.240  1.00 10.00      A   
ATOM    443  OD2 ASP A  51      -8.241   7.454  -6.303  1.00 10.00      A   
ATOM    444  C   ASP A  51     -11.299   8.443  -4.600  1.00 10.00      A   
ATOM    445  O   ASP A  51     -10.470   8.565  -3.697  1.00 10.00      A   
ATOM    446  N   LEU A  52     -12.488   9.038  -4.579  1.00 10.00      A   
ATOM    447  HN  LEU A  52     -13.103   8.893  -5.330  1.00 10.00      A   
ATOM    448  CA  LEU A  52     -12.901   9.908  -3.480  1.00 10.00      A   
ATOM    449  CB  LEU A  52     -14.162  10.692  -3.857  1.00 10.00      A   
ATOM    450  CG  LEU A  52     -14.014  11.686  -5.011  1.00 10.00      A   
ATOM    451  CD1 LEU A  52     -15.358  12.295  -5.371  1.00 10.00      A   
ATOM    452  CD2 LEU A  52     -13.017  12.776  -4.652  1.00 10.00      A   
ATOM    453  C   LEU A  52     -13.140   9.113  -2.200  1.00 10.00      A   
ATOM    454  O   LEU A  52     -12.839   9.581  -1.100  1.00 10.00      A   
ATOM    455  N   VAL A  53     -13.679   7.905  -2.344  1.00 10.00      A   
ATOM    456  HN  VAL A  53     -13.900   7.584  -3.245  1.00 10.00      A   
ATOM    457  CA  VAL A  53     -13.952   7.051  -1.193  1.00 10.00      A   
ATOM    458  CB  VAL A  53     -14.882   5.866  -1.543  1.00 10.00      A   
ATOM    459  CG1 VAL A  53     -15.174   5.024  -0.305  1.00 10.00      A   
ATOM    460  CG2 VAL A  53     -16.183   6.365  -2.153  1.00 10.00      A   
ATOM    461  C   VAL A  53     -12.649   6.528  -0.593  1.00 10.00      A   
ATOM    462  O   VAL A  53     -12.539   6.355   0.621  1.00 10.00      A   
ATOM    463  N   CYS A  54     -11.655   6.309  -1.450  1.00 10.00      A   
ATOM    464  HN  CYS A  54     -11.797   6.487  -2.403  1.00 10.00      A   
ATOM    465  CA  CYS A  54     -10.354   5.811  -1.007  1.00 10.00      A   
ATOM    466  CB  CYS A  54      -9.392   5.659  -2.189  1.00 10.00      A   
ATOM    467  SG  CYS A  54      -9.936   4.496  -3.461  1.00 10.00      A   
ATOM    468  HG  CYS A  54     -11.138   4.880  -3.881  1.00 10.00      A   
ATOM    469  C   CYS A  54      -9.744   6.726   0.056  1.00 10.00      A   
ATOM    470  O   CYS A  54      -9.156   6.253   1.032  1.00 10.00      A   
ATOM    471  N   ALA A  55      -9.905   8.034  -0.130  1.00 10.00      A   
ATOM    472  HN  ALA A  55     -10.388   8.347  -0.923  1.00 10.00      A   
ATOM    473  CA  ALA A  55      -9.378   9.012   0.812  1.00 10.00      A   
ATOM    474  CB  ALA A  55      -9.383  10.400   0.195  1.00 10.00      A   
ATOM    475  C   ALA A  55     -10.179   8.999   2.111  1.00 10.00      A   
ATOM    476  O   ALA A  55      -9.628   9.197   3.193  1.00 10.00      A   
ATOM    477  N   LYS A  56     -11.481   8.754   1.997  1.00 10.00      A   
ATOM    478  HN  LYS A  56     -11.861   8.599   1.105  1.00 10.00      A   
ATOM    479  CA  LYS A  56     -12.359   8.705   3.162  1.00 10.00      A   
ATOM    480  CB  LYS A  56     -13.828   8.642   2.737  1.00 10.00      A   
ATOM    481  CG  LYS A  56     -14.431   9.999   2.421  1.00 10.00      A   
ATOM    482  CD  LYS A  56     -14.575  10.842   3.677  1.00 10.00      A   
ATOM    483  CE  LYS A  56     -14.892  12.291   3.343  1.00 10.00      A   
ATOM    484  NZ  LYS A  56     -13.743  12.978   2.691  1.00 10.00      A   
ATOM    485  HZ1 LYS A  56     -13.934  13.997   2.608  1.00 10.00      A   
ATOM    486  HZ2 LYS A  56     -13.587  12.590   1.740  1.00 10.00      A   
ATOM    487  HZ3 LYS A  56     -12.877  12.843   3.252  1.00 10.00      A   
ATOM    488  C   LYS A  56     -12.005   7.519   4.052  1.00 10.00      A   
ATOM    489  O   LYS A  56     -12.164   7.573   5.274  1.00 10.00      A   
ATOM    490  N   ILE A  57     -11.526   6.454   3.426  1.00 10.00      A   
ATOM    491  HN  ILE A  57     -11.451   6.472   2.447  1.00 10.00      A   
ATOM    492  CA  ILE A  57     -11.120   5.257   4.146  1.00 10.00      A   
ATOM    493  CB  ILE A  57     -10.769   4.113   3.170  1.00 10.00      A   
ATOM    494  CG1 ILE A  57     -12.006   3.699   2.369  1.00 10.00      A   
ATOM    495  CG2 ILE A  57     -10.194   2.918   3.914  1.00 10.00      A   
ATOM    496  CD1 ILE A  57     -11.713   2.761   1.218  1.00 10.00      A   
ATOM    497  C   ILE A  57      -9.911   5.570   5.023  1.00 10.00      A   
ATOM    498  O   ILE A  57      -9.917   5.306   6.227  1.00 10.00      A   
ATOM    499  N   THR A  58      -8.895   6.179   4.418  1.00 10.00      A   
ATOM    500  HN  THR A  58      -8.962   6.392   3.461  1.00 10.00      A   
ATOM    501  CA  THR A  58      -7.681   6.535   5.133  1.00 10.00      A   
ATOM    502  CB  THR A  58      -6.614   7.082   4.170  1.00 10.00      A   
ATOM    503  OG1 THR A  58      -6.705   6.385   2.917  1.00 10.00      A   
ATOM    504  HG1 THR A  58      -6.753   5.435   3.085  1.00 10.00      A   
ATOM    505  CG2 THR A  58      -5.226   6.882   4.754  1.00 10.00      A   
ATOM    506  C   THR A  58      -7.967   7.569   6.217  1.00 10.00      A   
ATOM    507  O   THR A  58      -7.317   7.582   7.263  1.00 10.00      A   
ATOM    508  N   ALA A  59      -8.965   8.417   5.972  1.00 10.00      A   
ATOM    509  HN  ALA A  59      -9.450   8.349   5.120  1.00 10.00      A   
ATOM    510  CA  ALA A  59      -9.345   9.456   6.925  1.00 10.00      A   
ATOM    511  CB  ALA A  59     -10.470  10.313   6.365  1.00 10.00      A   
ATOM    512  C   ALA A  59      -9.739   8.866   8.275  1.00 10.00      A   
ATOM    513  O   ALA A  59      -9.559   9.503   9.316  1.00 10.00      A   
ATOM    514  N   TRP A  60     -10.266   7.648   8.257  1.00 10.00      A   
ATOM    515  HN  TRP A  60     -10.375   7.185   7.400  1.00 10.00      A   
ATOM    516  CA  TRP A  60     -10.672   6.981   9.481  1.00 10.00      A   
ATOM    517  CB  TRP A  60     -11.899   6.100   9.240  1.00 10.00      A   
ATOM    518  CG  TRP A  60     -12.622   5.740  10.503  1.00 10.00      A   
ATOM    519  CD1 TRP A  60     -13.348   6.580  11.297  1.00 10.00      A   
ATOM    520  CD2 TRP A  60     -12.690   4.447  11.122  1.00 10.00      A   
ATOM    521  NE1 TRP A  60     -13.857   5.895  12.373  1.00 10.00      A   
ATOM    522  HE1 TRP A  60     -14.415   6.284  13.087  1.00 10.00      A   
ATOM    523  CE2 TRP A  60     -13.471   4.584  12.288  1.00 10.00      A   
ATOM    524  CE3 TRP A  60     -12.166   3.189  10.804  1.00 10.00      A   
ATOM    525  CZ2 TRP A  60     -13.741   3.510  13.133  1.00 10.00      A   
ATOM    526  CZ3 TRP A  60     -12.436   2.126  11.644  1.00 10.00      A   
ATOM    527  CH2 TRP A  60     -13.214   2.293  12.796  1.00 10.00      A   
ATOM    528  C   TRP A  60      -9.524   6.154  10.050  1.00 10.00      A   
ATOM    529  O   TRP A  60      -9.389   6.014  11.264  1.00 10.00      A   
ATOM    530  N   GLU A  61      -8.692   5.615   9.170  1.00 10.00      A   
ATOM    531  HN  GLU A  61      -8.847   5.756   8.212  1.00 10.00      A   
ATOM    532  CA  GLU A  61      -7.553   4.810   9.598  1.00 10.00      A   
ATOM    533  CB  GLU A  61      -6.890   4.120   8.405  1.00 10.00      A   
ATOM    534  CG  GLU A  61      -7.814   3.175   7.657  1.00 10.00      A   
ATOM    535  CD  GLU A  61      -7.084   2.008   7.031  1.00 10.00      A   
ATOM    536  OE1 GLU A  61      -6.776   2.072   5.827  1.00 10.00      A   
ATOM    537  OE2 GLU A  61      -6.827   1.009   7.739  1.00 10.00      A   
ATOM    538  C   GLU A  61      -6.538   5.664  10.346  1.00 10.00      A   
ATOM    539  O   GLU A  61      -6.004   5.259  11.377  1.00 10.00      A   
ATOM    540  N   GLU A  62      -6.297   6.864   9.837  1.00 10.00      A   
ATOM    541  HN  GLU A  62      -6.762   7.139   9.016  1.00 10.00      A   
ATOM    542  CA  GLU A  62      -5.352   7.780  10.457  1.00 10.00      A   
ATOM    543  CB  GLU A  62      -4.769   8.729   9.407  1.00 10.00      A   
ATOM    544  CG  GLU A  62      -3.889   8.061   8.363  1.00 10.00      A   
ATOM    545  CD  GLU A  62      -3.234   9.068   7.440  1.00 10.00      A   
ATOM    546  OE1 GLU A  62      -3.798   9.353   6.359  1.00 10.00      A   
ATOM    547  OE2 GLU A  62      -2.161   9.598   7.798  1.00 10.00      A   
ATOM    548  C   GLU A  62      -6.009   8.586  11.580  1.00 10.00      A   
ATOM    549  O   GLU A  62      -5.733   9.779  11.744  1.00 10.00      A   
ATOM    550  N   SER A  63      -6.875   7.939  12.351  1.00 10.00      A   
ATOM    551  HN  SER A  63      -7.057   6.992  12.177  1.00 10.00      A   
ATOM    552  CA  SER A  63      -7.558   8.603  13.456  1.00 10.00      A   
ATOM    553  CB  SER A  63      -8.665   9.528  12.941  1.00 10.00      A   
ATOM    554  OG  SER A  63      -9.469   8.879  11.970  1.00 10.00      A   
ATOM    555  HG  SER A  63      -9.294   9.262  11.100  1.00 10.00      A   
ATOM    556  C   SER A  63      -8.112   7.603  14.469  1.00 10.00      A   
ATOM    557  O   SER A  63      -8.030   7.831  15.677  1.00 10.00      A   
ATOM    558  N   ALA A  64      -8.675   6.501  13.971  1.00 10.00      A   
ATOM    559  HN  ALA A  64      -8.717   6.383  12.997  1.00 10.00      A   
ATOM    560  CA  ALA A  64      -9.244   5.467  14.831  1.00 10.00      A   
ATOM    561  CB  ALA A  64      -9.799   4.324  13.994  1.00 10.00      A   
ATOM    562  C   ALA A  64      -8.213   4.948  15.828  1.00 10.00      A   
ATOM    563  O   ALA A  64      -7.108   4.566  15.443  1.00 10.00      A   
ATOM    564  N   PRO A  65      -8.567   4.928  17.125  1.00 10.00      A   
ATOM    565  CA  PRO A  65      -7.674   4.467  18.200  1.00 10.00      A   
ATOM    566  CB  PRO A  65      -8.564   4.503  19.445  1.00 10.00      A   
ATOM    567  CG  PRO A  65      -9.613   5.509  19.124  1.00 10.00      A   
ATOM    568  CD  PRO A  65      -9.872   5.372  17.650  1.00 10.00      A   
ATOM    569  C   PRO A  65      -7.146   3.050  17.982  1.00 10.00      A   
ATOM    570  O   PRO A  65      -5.985   2.758  18.281  1.00 10.00      A   
ATOM    571  N   GLU A  66      -7.989   2.174  17.447  1.00 10.00      A   
ATOM    572  HN  GLU A  66      -8.899   2.465  17.217  1.00 10.00      A   
ATOM    573  CA  GLU A  66      -7.598   0.789  17.201  1.00 10.00      A   
ATOM    574  CB  GLU A  66      -8.830  -0.097  17.005  1.00 10.00      A   
ATOM    575  CG  GLU A  66      -9.841  -0.006  18.135  1.00 10.00      A   
ATOM    576  CD  GLU A  66      -9.265  -0.400  19.481  1.00 10.00      A   
ATOM    577  OE1 GLU A  66      -9.357  -1.593  19.840  1.00 10.00      A   
ATOM    578  OE2 GLU A  66      -8.728   0.481  20.186  1.00 10.00      A   
ATOM    579  C   GLU A  66      -6.680   0.682  15.992  1.00 10.00      A   
ATOM    580  O   GLU A  66      -6.059  -0.355  15.758  1.00 10.00      A   
ATOM    581  N   PHE A  67      -6.594   1.763  15.228  1.00 10.00      A   
ATOM    582  HN  PHE A  67      -7.105   2.566  15.475  1.00 10.00      A   
ATOM    583  CA  PHE A  67      -5.759   1.798  14.039  1.00 10.00      A   
ATOM    584  CB  PHE A  67      -6.534   2.407  12.863  1.00 10.00      A   
ATOM    585  CG  PHE A  67      -7.616   1.524  12.286  1.00 10.00      A   
ATOM    586  CD1 PHE A  67      -8.479   0.812  13.106  1.00 10.00      A   
ATOM    587  CD2 PHE A  67      -7.771   1.413  10.915  1.00 10.00      A   
ATOM    588  CE1 PHE A  67      -9.470   0.009  12.571  1.00 10.00      A   
ATOM    589  CE2 PHE A  67      -8.759   0.612  10.373  1.00 10.00      A   
ATOM    590  CZ  PHE A  67      -9.609  -0.092  11.202  1.00 10.00      A   
ATOM    591  C   PHE A  67      -4.489   2.599  14.308  1.00 10.00      A   
ATOM    592  O   PHE A  67      -3.570   2.621  13.492  1.00 10.00      A   
ATOM    593  N   ALA A  68      -4.432   3.216  15.484  1.00 10.00      A   
ATOM    594  HN  ALA A  68      -5.183   3.114  16.107  1.00 10.00      A   
ATOM    595  CA  ALA A  68      -3.291   4.039  15.879  1.00 10.00      A   
ATOM    596  CB  ALA A  68      -3.643   4.888  17.091  1.00 10.00      A   
ATOM    597  C   ALA A  68      -2.041   3.203  16.145  1.00 10.00      A   
ATOM    598  O   ALA A  68      -0.935   3.736  16.233  1.00 10.00      A   
ATOM    599  N   GLU A  69      -2.221   1.889  16.240  1.00 10.00      A   
ATOM    600  HN  GLU A  69      -3.129   1.530  16.148  1.00 10.00      A   
ATOM    601  CA  GLU A  69      -1.116   0.967  16.492  1.00 10.00      A   
ATOM    602  CB  GLU A  69      -1.645  -0.458  16.682  1.00 10.00      A   
ATOM    603  CG  GLU A  69      -2.515  -0.641  17.915  1.00 10.00      A   
ATOM    604  CD  GLU A  69      -1.719  -0.615  19.206  1.00 10.00      A   
ATOM    605  OE1 GLU A  69      -0.584  -1.143  19.225  1.00 10.00      A   
ATOM    606  OE2 GLU A  69      -2.233  -0.092  20.219  1.00 10.00      A   
ATOM    607  C   GLU A  69      -0.086   0.998  15.363  1.00 10.00      A   
ATOM    608  O   GLU A  69       1.030   0.495  15.512  1.00 10.00      A   
ATOM    609  N   PHE A  70      -0.470   1.575  14.232  1.00 10.00      A   
ATOM    610  HN  PHE A  70      -1.380   1.939  14.164  1.00 10.00      A   
ATOM    611  CA  PHE A  70       0.417   1.676  13.086  1.00 10.00      A   
ATOM    612  CB  PHE A  70      -0.131   0.836  11.926  1.00 10.00      A   
ATOM    613  CG  PHE A  70       0.903  -0.012  11.239  1.00 10.00      A   
ATOM    614  CD1 PHE A  70       1.232  -1.265  11.729  1.00 10.00      A   
ATOM    615  CD2 PHE A  70       1.546   0.447  10.102  1.00 10.00      A   
ATOM    616  CE1 PHE A  70       2.183  -2.046  11.098  1.00 10.00      A   
ATOM    617  CE2 PHE A  70       2.497  -0.327   9.465  1.00 10.00      A   
ATOM    618  CZ  PHE A  70       2.817  -1.575   9.964  1.00 10.00      A   
ATOM    619  C   PHE A  70       0.569   3.133  12.652  1.00 10.00      A   
ATOM    620  O   PHE A  70       1.248   3.432  11.671  1.00 10.00      A   
ATOM    621  N   ASN A  71      -0.047   4.041  13.406  1.00 10.00      A   
ATOM    622  HN  ASN A  71      -0.536   3.749  14.205  1.00 10.00      A   
ATOM    623  CA  ASN A  71       0.005   5.467  13.079  1.00 10.00      A   
ATOM    624  CB  ASN A  71      -1.122   6.248  13.763  1.00 10.00      A   
ATOM    625  CG  ASN A  71      -2.461   6.083  13.067  1.00 10.00      A   
ATOM    626  OD1 ASN A  71      -2.555   5.462  12.010  1.00 10.00      A   
ATOM    627  ND2 ASN A  71      -3.504   6.649  13.645  1.00 10.00      A   
ATOM    628 HD21 ASN A  71      -3.362   7.141  14.483  1.00 10.00      A   
ATOM    629 HD22 ASN A  71      -4.379   6.548  13.217  1.00 10.00      A   
ATOM    630  C   ASN A  71       1.359   6.075  13.418  1.00 10.00      A   
ATOM    631  O   ASN A  71       1.771   7.072  12.824  1.00 10.00      A   
ATOM    632  N   ALA A  72       2.053   5.470  14.373  1.00 10.00      A   
ATOM    633  HN  ALA A  72       1.671   4.684  14.818  1.00 10.00      A   
ATOM    634  CA  ALA A  72       3.365   5.949  14.783  1.00 10.00      A   
ATOM    635  CB  ALA A  72       3.528   5.849  16.292  1.00 10.00      A   
ATOM    636  C   ALA A  72       4.461   5.169  14.068  1.00 10.00      A   
ATOM    637  O   ALA A  72       5.647   5.411  14.270  1.00 10.00      A   
ATOM    638  N   ALA A  74       4.052   4.248  13.203  1.00 10.00      A   
ATOM    639  HN  ALA A  74       3.091   4.124  13.061  1.00 10.00      A   
ATOM    640  CA  ALA A  74       4.990   3.420  12.453  1.00 10.00      A   
ATOM    641  CB  ALA A  74       4.346   2.091  12.093  1.00 10.00      A   
ATOM    642  C   ALA A  74       5.479   4.140  11.200  1.00 10.00      A   
ATOM    643  O   ALA A  74       5.906   3.514  10.233  1.00 10.00      A   
ATOM    644  N   GLN A  75       5.433   5.461  11.238  1.00 10.00      A   
ATOM    645  HN  GLN A  75       5.101   5.900  12.049  1.00 10.00      A   
ATOM    646  CA  GLN A  75       5.867   6.279  10.119  1.00 10.00      A   
ATOM    647  CB  GLN A  75       5.039   7.566  10.047  1.00 10.00      A   
ATOM    648  CG  GLN A  75       4.897   8.307  11.370  1.00 10.00      A   
ATOM    649  CD  GLN A  75       5.905   9.429  11.523  1.00 10.00      A   
ATOM    650  OE1 GLN A  75       7.004   9.228  12.038  1.00 10.00      A   
ATOM    651  NE2 GLN A  75       5.541  10.616  11.067  1.00 10.00      A   
ATOM    652 HE21 GLN A  75       4.650  10.705  10.659  1.00 10.00      A   
ATOM    653 HE22 GLN A  75       6.176  11.360  11.154  1.00 10.00      A   
ATOM    654  C   GLN A  75       7.361   6.590  10.221  1.00 10.00      A   
ATOM    655  O   GLN A  75       7.910   7.350   9.418  1.00 10.00      A   
ATOM    656  N   ALA A  76       8.011   5.991  11.212  1.00 10.00      A   
ATOM    657  HN  ALA A  76       7.515   5.395  11.811  1.00 10.00      A   
ATOM    658  CA  ALA A  76       9.439   6.189  11.434  1.00 10.00      A   
ATOM    659  CB  ALA A  76       9.851   5.558  12.753  1.00 10.00      A   
ATOM    660  C   ALA A  76      10.261   5.598  10.295  1.00 10.00      A   
ATOM    661  O   ALA A  76       9.977   4.496   9.819  1.00 10.00      A   
ATOM    662  N   PRO A  78      11.663  16.581   4.022  1.00 10.00      A   
ATOM    663  CA  PRO A  78      12.804  17.274   3.417  1.00 10.00      A   
ATOM    664  CB  PRO A  78      13.925  17.125   4.454  1.00 10.00      A   
ATOM    665  CG  PRO A  78      13.451  16.072   5.402  1.00 10.00      A   
ATOM    666  CD  PRO A  78      11.954  16.141   5.392  1.00 10.00      A   
ATOM    667  C   PRO A  78      13.215  16.640   2.094  1.00 10.00      A   
ATOM    668  O   PRO A  78      13.744  15.524   2.064  1.00 10.00      A   
ATOM    669  N   GLY A  79      12.967  17.358   1.006  1.00 10.00      A   
ATOM    670  HN  GLY A  79      12.548  18.238   1.102  1.00 10.00      A   
ATOM    671  CA  GLY A  79      13.306  16.865  -0.315  1.00 10.00      A   
ATOM    672  C   GLY A  79      14.793  16.928  -0.600  1.00 10.00      A   
ATOM    673  O   GLY A  79      15.246  17.701  -1.449  1.00 10.00      A   
ATOM    674  N   GLY A  80      15.548  16.118   0.122  1.00 10.00      A   
ATOM    675  HN  GLY A  80      15.117  15.552   0.799  1.00 10.00      A   
ATOM    676  CA  GLY A  80      16.981  16.062  -0.049  1.00 10.00      A   
ATOM    677  C   GLY A  80      17.582  14.944   0.774  1.00 10.00      A   
ATOM    678  O   GLY A  80      17.865  13.861   0.258  1.00 10.00      A   
ATOM    679  N   ILE A  81      17.747  15.195   2.063  1.00 10.00      A   
ATOM    680  HN  ILE A  81      17.490  16.077   2.414  1.00 10.00      A   
ATOM    681  CA  ILE A  81      18.318  14.208   2.972  1.00 10.00      A   
ATOM    682  CB  ILE A  81      18.626  14.809   4.360  1.00 10.00      A   
ATOM    683  CG1 ILE A  81      17.402  15.541   4.927  1.00 10.00      A   
ATOM    684  CG2 ILE A  81      19.819  15.749   4.264  1.00 10.00      A   
ATOM    685  CD1 ILE A  81      17.595  16.074   6.334  1.00 10.00      A   
ATOM    686  C   ILE A  81      17.415  12.982   3.111  1.00 10.00      A   
ATOM    687  O   ILE A  81      17.893  11.847   3.148  1.00 10.00      A   
ATOM    688  N   ALA A  82      16.108  13.213   3.156  1.00 10.00      A   
ATOM    689  HN  ALA A  82      15.784  14.135   3.114  1.00 10.00      A   
ATOM    690  CA  ALA A  82      15.148  12.124   3.282  1.00 10.00      A   
ATOM    691  CB  ALA A  82      13.761  12.660   3.599  1.00 10.00      A   
ATOM    692  C   ALA A  82      15.128  11.272   2.019  1.00 10.00      A   
ATOM    693  O   ALA A  82      14.853  10.074   2.071  1.00 10.00      A   
ATOM    694  N   VAL A  83      15.448  11.891   0.886  1.00 10.00      A   
ATOM    695  HN  VAL A  83      15.679  12.843   0.911  1.00 10.00      A   
ATOM    696  CA  VAL A  83      15.479  11.181  -0.387  1.00 10.00      A   
ATOM    697  CB  VAL A  83      15.689  12.141  -1.575  1.00 10.00      A   
ATOM    698  CG1 VAL A  83      15.675  11.378  -2.890  1.00 10.00      A   
ATOM    699  CG2 VAL A  83      14.622  13.225  -1.581  1.00 10.00      A   
ATOM    700  C   VAL A  83      16.593  10.141  -0.363  1.00 10.00      A   
ATOM    701  O   VAL A  83      16.425   9.019  -0.839  1.00 10.00      A   
ATOM    702  N   ILE A  84      17.724  10.515   0.221  1.00 10.00      A   
ATOM    703  HN  ILE A  84      17.796  11.423   0.586  1.00 10.00      A   
ATOM    704  CA  ILE A  84      18.860   9.611   0.333  1.00 10.00      A   
ATOM    705  CB  ILE A  84      20.114  10.337   0.866  1.00 10.00      A   
ATOM    706  CG1 ILE A  84      20.417  11.559  -0.010  1.00 10.00      A   
ATOM    707  CG2 ILE A  84      21.310   9.392   0.892  1.00 10.00      A   
ATOM    708  CD1 ILE A  84      21.528  12.441   0.519  1.00 10.00      A   
ATOM    709  C   ILE A  84      18.492   8.438   1.243  1.00 10.00      A   
ATOM    710  O   ILE A  84      18.913   7.301   1.020  1.00 10.00      A   
ATOM    711  N   ARG A  85      17.687   8.725   2.262  1.00 10.00      A   
ATOM    712  HN  ARG A  85      17.407   9.656   2.402  1.00 10.00      A   
ATOM    713  CA  ARG A  85      17.222   7.694   3.186  1.00 10.00      A   
ATOM    714  CB  ARG A  85      16.557   8.322   4.412  1.00 10.00      A   
ATOM    715  CG  ARG A  85      17.514   8.612   5.555  1.00 10.00      A   
ATOM    716  CD  ARG A  85      16.861   9.476   6.622  1.00 10.00      A   
ATOM    717  NE  ARG A  85      15.756   8.798   7.302  1.00 10.00      A   
ATOM    718  HE  ARG A  85      15.845   7.826   7.446  1.00 10.00      A   
ATOM    719  CZ  ARG A  85      14.650   9.418   7.726  1.00 10.00      A   
ATOM    720  NH1 ARG A  85      14.512  10.726   7.550  1.00 10.00      A   
ATOM    721 HH11 ARG A  85      13.652  11.215   7.882  1.00 10.00      A   
ATOM    722 HH12 ARG A  85      15.263  11.271   7.071  1.00 10.00      A   
ATOM    723  NH2 ARG A  85      13.696   8.734   8.347  1.00 10.00      A   
ATOM    724 HH21 ARG A  85      13.800   7.709   8.500  1.00 10.00      A   
ATOM    725 HH22 ARG A  85      12.834   9.218   8.682  1.00 10.00      A   
ATOM    726  C   ARG A  85      16.240   6.771   2.468  1.00 10.00      A   
ATOM    727  O   ARG A  85      16.193   5.569   2.723  1.00 10.00      A   
ATOM    728  N   THR A  86      15.474   7.348   1.550  1.00 10.00      A   
ATOM    729  HN  THR A  86      15.567   8.311   1.394  1.00 10.00      A   
ATOM    730  CA  THR A  86      14.503   6.596   0.767  1.00 10.00      A   
ATOM    731  CB  THR A  86      13.593   7.550  -0.035  1.00 10.00      A   
ATOM    732  OG1 THR A  86      13.058   8.547   0.847  1.00 10.00      A   
ATOM    733  HG1 THR A  86      13.786   9.013   1.289  1.00 10.00      A   
ATOM    734  CG2 THR A  86      12.449   6.793  -0.690  1.00 10.00      A   
ATOM    735  C   THR A  86      15.225   5.657  -0.197  1.00 10.00      A   
ATOM    736  O   THR A  86      14.729   4.579  -0.526  1.00 10.00      A   
ATOM    737  N   LEU A  87      16.408   6.072  -0.639  1.00 10.00      A   
ATOM    738  HN  LEU A  87      16.748   6.947  -0.351  1.00 10.00      A   
ATOM    739  CA  LEU A  87      17.208   5.267  -1.552  1.00 10.00      A   
ATOM    740  CB  LEU A  87      18.313   6.103  -2.200  1.00 10.00      A   
ATOM    741  CG  LEU A  87      17.857   7.194  -3.172  1.00 10.00      A   
ATOM    742  CD1 LEU A  87      19.046   8.011  -3.652  1.00 10.00      A   
ATOM    743  CD2 LEU A  87      17.108   6.591  -4.351  1.00 10.00      A   
ATOM    744  C   LEU A  87      17.808   4.072  -0.825  1.00 10.00      A   
ATOM    745  O   LEU A  87      18.222   3.091  -1.450  1.00 10.00      A   
ATOM    746  N   ASP A  89      17.857   4.158   0.499  1.00 10.00      A   
ATOM    747  HN  ASP A  89      17.520   4.968   0.937  1.00 10.00      A   
ATOM    748  CA  ASP A  89      18.386   3.075   1.319  1.00 10.00      A   
ATOM    749  CB  ASP A  89      18.936   3.601   2.648  1.00 10.00      A   
ATOM    750  CG  ASP A  89      19.676   2.537   3.443  1.00 10.00      A   
ATOM    751  OD1 ASP A  89      19.806   2.695   4.681  1.00 10.00      A   
ATOM    752  OD2 ASP A  89      20.132   1.542   2.839  1.00 10.00      A   
ATOM    753  C   ASP A  89      17.299   2.030   1.555  1.00 10.00      A   
ATOM    754  O   ASP A  89      16.987   1.661   2.689  1.00 10.00      A   
ATOM    755  N   GLN A  90      16.720   1.568   0.460  1.00 10.00      A   
ATOM    756  HN  GLN A  90      17.016   1.912  -0.410  1.00 10.00      A   
ATOM    757  CA  GLN A  90      15.664   0.576   0.502  1.00 10.00      A   
ATOM    758  CB  GLN A  90      14.614   0.893  -0.565  1.00 10.00      A   
ATOM    759  CG  GLN A  90      13.230   0.354  -0.250  1.00 10.00      A   
ATOM    760  CD  GLN A  90      12.173   0.840  -1.222  1.00 10.00      A   
ATOM    761  OE1 GLN A  90      12.278   1.931  -1.783  1.00 10.00      A   
ATOM    762  NE2 GLN A  90      11.132   0.042  -1.411  1.00 10.00      A   
ATOM    763 HE21 GLN A  90      11.098  -0.802  -0.909  1.00 10.00      A   
ATOM    764 HE22 GLN A  90      10.445   0.322  -2.049  1.00 10.00      A   
ATOM    765  C   GLN A  90      16.240  -0.811   0.270  1.00 10.00      A   
ATOM    766  O   GLN A  90      15.571  -1.819   0.492  1.00 10.00      A   
ATOM    767  N   TYR A  91      17.492  -0.853  -0.167  1.00 10.00      A   
ATOM    768  HN  TYR A  91      17.985  -0.013  -0.302  1.00 10.00      A   
ATOM    769  CA  TYR A  91      18.160  -2.117  -0.432  1.00 10.00      A   
ATOM    770  CB  TYR A  91      19.177  -1.963  -1.569  1.00 10.00      A   
ATOM    771  CG  TYR A  91      18.626  -1.312  -2.820  1.00 10.00      A   
ATOM    772  CD1 TYR A  91      18.975  -0.010  -3.160  1.00 10.00      A   
ATOM    773  CD2 TYR A  91      17.760  -1.998  -3.663  1.00 10.00      A   
ATOM    774  CE1 TYR A  91      18.479   0.588  -4.303  1.00 10.00      A   
ATOM    775  CE2 TYR A  91      17.259  -1.406  -4.807  1.00 10.00      A   
ATOM    776  CZ  TYR A  91      17.620  -0.114  -5.121  1.00 10.00      A   
ATOM    777  OH  TYR A  91      17.122   0.477  -6.263  1.00 10.00      A   
ATOM    778  HH  TYR A  91      16.161   0.523  -6.206  1.00 10.00      A   
ATOM    779  C   TYR A  91      18.856  -2.624   0.827  1.00 10.00      A   
ATOM    780  O   TYR A  91      19.065  -3.828   0.996  1.00 10.00      A   
ATOM    781  N   GLY A  92      19.209  -1.693   1.705  1.00 10.00      A   
ATOM    782  HN  GLY A  92      19.025  -0.751   1.504  1.00 10.00      A   
ATOM    783  CA  GLY A  92      19.877  -2.045   2.943  1.00 10.00      A   
ATOM    784  C   GLY A  92      21.376  -1.894   2.825  1.00 10.00      A   
ATOM    785  O   GLY A  92      22.132  -2.805   3.161  1.00 10.00      A   
ATOM    786  N   LEU A  93      21.802  -0.734   2.350  1.00 10.00      A   
ATOM    787  HN  LEU A  93      21.144  -0.035   2.139  1.00 10.00      A   
ATOM    788  CA  LEU A  93      23.215  -0.452   2.162  1.00 10.00      A   
ATOM    789  CB  LEU A  93      23.492  -0.096   0.696  1.00 10.00      A   
ATOM    790  CG  LEU A  93      22.932  -1.055  -0.361  1.00 10.00      A   
ATOM    791  CD1 LEU A  93      23.110  -0.473  -1.755  1.00 10.00      A   
ATOM    792  CD2 LEU A  93      23.596  -2.420  -0.261  1.00 10.00      A   
ATOM    793  C   LEU A  93      23.635   0.702   3.060  1.00 10.00      A   
ATOM    794  O   LEU A  93      23.289   1.856   2.805  1.00 10.00      A   
ATOM    795  N   THR A  94      24.363   0.391   4.117  1.00 10.00      A   
ATOM    796  HN  THR A  94      24.599  -0.548   4.278  1.00 10.00      A   
ATOM    797  CA  THR A  94      24.825   1.402   5.056  1.00 10.00      A   
ATOM    798  CB  THR A  94      25.060   0.769   6.433  1.00 10.00      A   
ATOM    799  OG1 THR A  94      24.882  -0.651   6.320  1.00 10.00      A   
ATOM    800  HG1 THR A  94      24.267  -0.953   6.999  1.00 10.00      A   
ATOM    801  CG2 THR A  94      24.071   1.315   7.450  1.00 10.00      A   
ATOM    802  C   THR A  94      26.118   2.054   4.576  1.00 10.00      A   
ATOM    803  O   THR A  94      26.488   1.943   3.400  1.00 10.00      A   
ATOM    804  N   SER A 105      33.080  12.795   3.234  1.00 10.00      A   
ATOM    805  HN  SER A 105      33.866  12.618   3.796  1.00 10.00      A   
ATOM    806  CA  SER A 105      32.017  11.802   3.189  1.00 10.00      A   
ATOM    807  CB  SER A 105      32.081  10.915   4.435  1.00 10.00      A   
ATOM    808  OG  SER A 105      33.344  11.031   5.076  1.00 10.00      A   
ATOM    809  HG  SER A 105      34.027  10.656   4.504  1.00 10.00      A   
ATOM    810  C   SER A 105      30.654  12.480   3.089  1.00 10.00      A   
ATOM    811  O   SER A 105      30.420  13.516   3.717  1.00 10.00      A   
ATOM    812  N   VAL A 107      29.762  11.896   2.301  1.00 10.00      A   
ATOM    813  HN  VAL A 107      30.007  11.062   1.835  1.00 10.00      A   
ATOM    814  CA  VAL A 107      28.425  12.448   2.109  1.00 10.00      A   
ATOM    815  CB  VAL A 107      27.750  11.867   0.846  1.00 10.00      A   
ATOM    816  CG1 VAL A 107      27.315  10.424   1.059  1.00 10.00      A   
ATOM    817  CG2 VAL A 107      26.589  12.738   0.389  1.00 10.00      A   
ATOM    818  C   VAL A 107      27.546  12.217   3.343  1.00 10.00      A   
ATOM    819  O   VAL A 107      26.459  12.782   3.462  1.00 10.00      A   
ATOM    820  N   SER A 108      28.036  11.400   4.267  1.00 10.00      A   
ATOM    821  HN  SER A 108      28.913  10.980   4.119  1.00 10.00      A   
ATOM    822  CA  SER A 108      27.316  11.094   5.495  1.00 10.00      A   
ATOM    823  CB  SER A 108      28.087  10.028   6.266  1.00 10.00      A   
ATOM    824  OG  SER A 108      29.475  10.157   6.007  1.00 10.00      A   
ATOM    825  HG  SER A 108      29.960   9.479   6.496  1.00 10.00      A   
ATOM    826  C   SER A 108      27.158  12.346   6.355  1.00 10.00      A   
ATOM    827  O   SER A 108      26.268  12.423   7.202  1.00 10.00      A   
ATOM    828  N   ARG A 109      28.023  13.328   6.124  1.00 10.00      A   
ATOM    829  HN  ARG A 109      28.707  13.203   5.430  1.00 10.00      A   
ATOM    830  CA  ARG A 109      27.988  14.582   6.871  1.00 10.00      A   
ATOM    831  CB  ARG A 109      29.373  15.223   6.891  1.00 10.00      A   
ATOM    832  CG  ARG A 109      30.413  14.401   7.630  1.00 10.00      A   
ATOM    833  CD  ARG A 109      31.768  14.481   6.946  1.00 10.00      A   
ATOM    834  NE  ARG A 109      32.215  15.862   6.773  1.00 10.00      A   
ATOM    835  HE  ARG A 109      32.230  16.432   7.577  1.00 10.00      A   
ATOM    836  CZ  ARG A 109      32.592  16.386   5.609  1.00 10.00      A   
ATOM    837  NH1 ARG A 109      32.582  15.648   4.502  1.00 10.00      A   
ATOM    838 HH11 ARG A 109      32.879  16.065   3.591  1.00 10.00      A   
ATOM    839 HH12 ARG A 109      32.275  14.651   4.537  1.00 10.00      A   
ATOM    840  NH2 ARG A 109      32.982  17.653   5.553  1.00 10.00      A   
ATOM    841 HH21 ARG A 109      32.990  18.239   6.419  1.00 10.00      A   
ATOM    842 HH22 ARG A 109      33.282  18.071   4.644  1.00 10.00      A   
ATOM    843  C   ARG A 109      26.974  15.545   6.265  1.00 10.00      A   
ATOM    844  O   ARG A 109      26.691  16.607   6.822  1.00 10.00      A   
ATOM    845  N   VAL A 110      26.427  15.160   5.121  1.00 10.00      A   
ATOM    846  HN  VAL A 110      26.690  14.300   4.733  1.00 10.00      A   
ATOM    847  CA  VAL A 110      25.440  15.971   4.426  1.00 10.00      A   
ATOM    848  CB  VAL A 110      25.750  16.064   2.911  1.00 10.00      A   
ATOM    849  CG1 VAL A 110      25.076  17.282   2.298  1.00 10.00      A   
ATOM    850  CG2 VAL A 110      27.252  16.119   2.669  1.00 10.00      A   
ATOM    851  C   VAL A 110      24.051  15.371   4.640  1.00 10.00      A   
ATOM    852  O   VAL A 110      23.124  15.600   3.866  1.00 10.00      A   
ATOM    853  N   LEU A 111      23.926  14.586   5.702  1.00 10.00      A   
ATOM    854  HN  LEU A 111      24.708  14.423   6.268  1.00 10.00      A   
ATOM    855  CA  LEU A 111      22.662  13.948   6.035  1.00 10.00      A   
ATOM    856  CB  LEU A 111      22.860  12.449   6.265  1.00 10.00      A   
ATOM    857  CG  LEU A 111      23.187  11.616   5.022  1.00 10.00      A   
ATOM    858  CD1 LEU A 111      23.372  10.154   5.391  1.00 10.00      A   
ATOM    859  CD2 LEU A 111      22.100  11.768   3.974  1.00 10.00      A   
ATOM    860  C   LEU A 111      22.029  14.588   7.262  1.00 10.00      A   
ATOM    861  O   LEU A 111      20.811  14.745   7.335  1.00 10.00      A   
ATOM    862  N   SER A 112      22.859  14.942   8.233  1.00 10.00      A   
ATOM    863  HN  SER A 112      23.816  14.767   8.131  1.00 10.00      A   
ATOM    864  CA  SER A 112      22.379  15.564   9.458  1.00 10.00      A   
ATOM    865  CB  SER A 112      22.452  14.569  10.621  1.00 10.00      A   
ATOM    866  OG  SER A 112      21.758  13.369  10.307  1.00 10.00      A   
ATOM    867  HG  SER A 112      21.703  12.814  11.094  1.00 10.00      A   
ATOM    868  C   SER A 112      23.170  16.827   9.786  1.00 10.00      A   
ATOM    869  O   SER A 112      22.747  17.633  10.615  1.00 10.00      A   
ATOM    870  N   GLY A 113      24.316  16.989   9.138  1.00 10.00      A   
ATOM    871  HN  GLY A 113      24.607  16.310   8.498  1.00 10.00      A   
ATOM    872  CA  GLY A 113      25.141  18.153   9.372  1.00 10.00      A   
ATOM    873  C   GLY A 113      24.870  19.254   8.368  1.00 10.00      A   
ATOM    874  O   GLY A 113      24.173  20.223   8.671  1.00 10.00      A   
ATOM    875  N   LYS A 114      25.407  19.101   7.170  1.00 10.00      A   
ATOM    876  HN  LYS A 114      25.935  18.294   6.981  1.00 10.00      A   
ATOM    877  CA  LYS A 114      25.225  20.089   6.119  1.00 10.00      A   
ATOM    878  CB  LYS A 114      26.433  20.090   5.181  1.00 10.00      A   
ATOM    879  CG  LYS A 114      27.764  20.301   5.887  1.00 10.00      A   
ATOM    880  CD  LYS A 114      28.854  20.704   4.908  1.00 10.00      A   
ATOM    881  CE  LYS A 114      30.190  20.890   5.612  1.00 10.00      A   
ATOM    882  NZ  LYS A 114      31.131  21.728   4.818  1.00 10.00      A   
ATOM    883  HZ1 LYS A 114      30.730  22.679   4.675  1.00 10.00      A   
ATOM    884  HZ2 LYS A 114      31.300  21.296   3.890  1.00 10.00      A   
ATOM    885  HZ3 LYS A 114      32.039  21.817   5.315  1.00 10.00      A   
ATOM    886  C   LYS A 114      23.950  19.807   5.337  1.00 10.00      A   
ATOM    887  O   LYS A 114      23.494  18.664   5.272  1.00 10.00      A   
ATOM    888  N   ARG A 115      23.366  20.849   4.763  1.00 10.00      A   
ATOM    889  HN  ARG A 115      23.766  21.738   4.866  1.00 10.00      A   
ATOM    890  CA  ARG A 115      22.145  20.703   3.983  1.00 10.00      A   
ATOM    891  CB  ARG A 115      21.403  22.034   3.869  1.00 10.00      A   
ATOM    892  CG  ARG A 115      20.913  22.583   5.198  1.00 10.00      A   
ATOM    893  CD  ARG A 115      19.854  23.655   4.998  1.00 10.00      A   
ATOM    894  NE  ARG A 115      20.328  24.750   4.155  1.00 10.00      A   
ATOM    895  HE  ARG A 115      20.795  24.508   3.325  1.00 10.00      A   
ATOM    896  CZ  ARG A 115      20.168  26.037   4.447  1.00 10.00      A   
ATOM    897  NH1 ARG A 115      19.552  26.396   5.565  1.00 10.00      A   
ATOM    898 HH11 ARG A 115      19.186  25.672   6.222  1.00 10.00      A   
ATOM    899 HH12 ARG A 115      19.429  27.406   5.793  1.00 10.00      A   
ATOM    900  NH2 ARG A 115      20.620  26.966   3.617  1.00 10.00      A   
ATOM    901 HH21 ARG A 115      21.104  26.691   2.733  1.00 10.00      A   
ATOM    902 HH22 ARG A 115      20.488  27.977   3.843  1.00 10.00      A   
ATOM    903  C   ARG A 115      22.456  20.149   2.599  1.00 10.00      A   
ATOM    904  O   ARG A 115      23.469  20.503   1.992  1.00 10.00      A   
ATOM    905  N   LYS A 116      21.591  19.276   2.111  1.00 10.00      A   
ATOM    906  HN  LYS A 116      20.800  19.043   2.640  1.00 10.00      A   
ATOM    907  CA  LYS A 116      21.778  18.662   0.806  1.00 10.00      A   
ATOM    908  CB  LYS A 116      20.841  17.460   0.632  1.00 10.00      A   
ATOM    909  CG  LYS A 116      21.050  16.685  -0.662  1.00 10.00      A   
ATOM    910  CD  LYS A 116      22.478  16.177  -0.772  1.00 10.00      A   
ATOM    911  CE  LYS A 116      22.802  15.743  -2.192  1.00 10.00      A   
ATOM    912  NZ  LYS A 116      24.247  15.441  -2.360  1.00 10.00      A   
ATOM    913  HZ1 LYS A 116      24.506  14.602  -1.801  1.00 10.00      A   
ATOM    914  HZ2 LYS A 116      24.822  16.245  -2.039  1.00 10.00      A   
ATOM    915  HZ3 LYS A 116      24.461  15.255  -3.361  1.00 10.00      A   
ATOM    916  C   LYS A 116      21.564  19.675  -0.317  1.00 10.00      A   
ATOM    917  O   LYS A 116      20.481  20.246  -0.455  1.00 10.00      A   
ATOM    918  N   LEU A 117      22.604  19.894  -1.111  1.00 10.00      A   
ATOM    919  HN  LEU A 117      23.440  19.409  -0.946  1.00 10.00      A   
ATOM    920  CA  LEU A 117      22.535  20.827  -2.223  1.00 10.00      A   
ATOM    921  CB  LEU A 117      23.938  21.137  -2.756  1.00 10.00      A   
ATOM    922  CG  LEU A 117      24.886  21.853  -1.790  1.00 10.00      A   
ATOM    923  CD1 LEU A 117      26.283  21.954  -2.389  1.00 10.00      A   
ATOM    924  CD2 LEU A 117      24.354  23.235  -1.439  1.00 10.00      A   
ATOM    925  C   LEU A 117      21.664  20.258  -3.333  1.00 10.00      A   
ATOM    926  O   LEU A 117      21.807  19.097  -3.713  1.00 10.00      A   
ATOM    927  N   THR A 118      20.767  21.086  -3.846  1.00 10.00      A   
ATOM    928  HN  THR A 118      20.719  22.002  -3.504  1.00 10.00      A   
ATOM    929  CA  THR A 118      19.858  20.680  -4.907  1.00 10.00      A   
ATOM    930  CB  THR A 118      18.757  21.736  -5.112  1.00 10.00      A   
ATOM    931  OG1 THR A 118      18.407  22.290  -3.834  1.00 10.00      A   
ATOM    932  HG1 THR A 118      18.394  21.583  -3.178  1.00 10.00      A   
ATOM    933  CG2 THR A 118      17.519  21.105  -5.733  1.00 10.00      A   
ATOM    934  C   THR A 118      20.612  20.443  -6.214  1.00 10.00      A   
ATOM    935  O   THR A 118      20.162  19.686  -7.073  1.00 10.00      A   
ATOM    936  N   LEU A 119      21.769  21.088  -6.351  1.00 10.00      A   
ATOM    937  HN  LEU A 119      22.067  21.688  -5.634  1.00 10.00      A   
ATOM    938  CA  LEU A 119      22.601  20.934  -7.539  1.00 10.00      A   
ATOM    939  CB  LEU A 119      23.801  21.887  -7.483  1.00 10.00      A   
ATOM    940  CG  LEU A 119      23.506  23.374  -7.695  1.00 10.00      A   
ATOM    941  CD1 LEU A 119      24.779  24.195  -7.532  1.00 10.00      A   
ATOM    942  CD2 LEU A 119      22.886  23.606  -9.065  1.00 10.00      A   
ATOM    943  C   LEU A 119      23.103  19.502  -7.643  1.00 10.00      A   
ATOM    944  O   LEU A 119      23.099  18.905  -8.718  1.00 10.00      A   
ATOM    945  N   GLU A 120      23.505  18.950  -6.506  1.00 10.00      A   
ATOM    946  HN  GLU A 120      23.434  19.465  -5.676  1.00 10.00      A   
ATOM    947  CA  GLU A 120      24.031  17.595  -6.454  1.00 10.00      A   
ATOM    948  CB  GLU A 120      25.008  17.441  -5.281  1.00 10.00      A   
ATOM    949  CG  GLU A 120      25.997  18.589  -5.128  1.00 10.00      A   
ATOM    950  CD  GLU A 120      27.054  18.310  -4.080  1.00 10.00      A   
ATOM    951  OE1 GLU A 120      26.703  17.817  -2.983  1.00 10.00      A   
ATOM    952  OE2 GLU A 120      28.245  18.575  -4.347  1.00 10.00      A   
ATOM    953  C   GLU A 120      22.903  16.572  -6.346  1.00 10.00      A   
ATOM    954  O   GLU A 120      22.868  15.767  -5.413  1.00 10.00      A   
ATOM    955  N   HIS A 121      21.985  16.607  -7.305  1.00 10.00      A   
ATOM    956  HN  HIS A 121      22.074  17.268  -8.027  1.00 10.00      A   
ATOM    957  CA  HIS A 121      20.865  15.674  -7.316  1.00 10.00      A   
ATOM    958  CB  HIS A 121      19.594  16.291  -7.927  1.00 10.00      A   
ATOM    959  CG  HIS A 121      19.777  16.966  -9.254  1.00 10.00      A   
ATOM    960  ND1 HIS A 121      19.869  18.334  -9.388  1.00 10.00      A   
ATOM    961  HD1 HIS A 121      19.824  18.988  -8.650  1.00 10.00      A   
ATOM    962  CD2 HIS A 121      19.869  16.462 -10.509  1.00 10.00      A   
ATOM    963  CE1 HIS A 121      20.009  18.644 -10.661  1.00 10.00      A   
ATOM    964  NE2 HIS A 121      20.012  17.529 -11.361  1.00 10.00      A   
ATOM    965  HE2 HIS A 121      20.104  17.473 -12.338  1.00 10.00      A   
ATOM    966  C   HIS A 121      21.243  14.380  -8.024  1.00 10.00      A   
ATOM    967  O   HIS A 121      21.994  14.401  -9.002  1.00 10.00      A   
ATOM    968  N   ALA A 122      20.722  13.267  -7.515  1.00 10.00      A   
ATOM    969  HN  ALA A 122      20.126  13.339  -6.742  1.00 10.00      A   
ATOM    970  CA  ALA A 122      20.995  11.941  -8.067  1.00 10.00      A   
ATOM    971  CB  ALA A 122      22.467  11.569  -7.909  1.00 10.00      A   
ATOM    972  C   ALA A 122      20.535  11.800  -9.520  1.00 10.00      A   
ATOM    973  O   ALA A 122      19.784  12.631 -10.037  1.00 10.00      A   
ATOM    974  N   LYS A 123      20.985  10.734 -10.161  1.00 10.00      A   
ATOM    975  HN  LYS A 123      21.566  10.108  -9.685  1.00 10.00      A   
ATOM    976  CA  LYS A 123      20.633  10.454 -11.543  1.00 10.00      A   
ATOM    977  CB  LYS A 123      21.897  10.142 -12.350  1.00 10.00      A   
ATOM    978  CG  LYS A 123      22.644   8.903 -11.881  1.00 10.00      A   
ATOM    979  CD  LYS A 123      24.038   8.831 -12.484  1.00 10.00      A   
ATOM    980  CE  LYS A 123      24.717   7.516 -12.141  1.00 10.00      A   
ATOM    981  NZ  LYS A 123      26.175   7.557 -12.402  1.00 10.00      A   
ATOM    982  HZ1 LYS A 123      26.598   6.622 -12.235  1.00 10.00      A   
ATOM    983  HZ2 LYS A 123      26.631   8.245 -11.772  1.00 10.00      A   
ATOM    984  HZ3 LYS A 123      26.354   7.837 -13.387  1.00 10.00      A   
ATOM    985  C   LYS A 123      19.661   9.278 -11.600  1.00 10.00      A   
ATOM    986  O   LYS A 123      19.230   8.783 -10.553  1.00 10.00      A   
ATOM    987  N   LYS A 124      19.316   8.853 -12.819  1.00 10.00      A   
ATOM    988  HN  LYS A 124      19.680   9.326 -13.598  1.00 10.00      A   
ATOM    989  CA  LYS A 124      18.395   7.734 -13.053  1.00 10.00      A   
ATOM    990  CB  LYS A 124      18.748   6.490 -12.225  1.00 10.00      A   
ATOM    991  CG  LYS A 124      20.023   5.775 -12.644  1.00 10.00      A   
ATOM    992  CD  LYS A 124      20.256   4.548 -11.777  1.00 10.00      A   
ATOM    993  CE  LYS A 124      21.497   3.785 -12.204  1.00 10.00      A   
ATOM    994  NZ  LYS A 124      21.732   2.594 -11.347  1.00 10.00      A   
ATOM    995  HZ1 LYS A 124      20.903   1.965 -11.364  1.00 10.00      A   
ATOM    996  HZ2 LYS A 124      21.909   2.888 -10.365  1.00 10.00      A   
ATOM    997  HZ3 LYS A 124      22.557   2.065 -11.691  1.00 10.00      A   
ATOM    998  C   LYS A 124      16.944   8.136 -12.812  1.00 10.00      A   
ATOM    999  O   LYS A 124      16.097   7.972 -13.684  1.00 10.00      A   
ATOM   1000  N   LEU A 125      16.668   8.666 -11.633  1.00 10.00      A   
ATOM   1001  HN  LEU A 125      17.398   8.792 -10.985  1.00 10.00      A   
ATOM   1002  CA  LEU A 125      15.319   9.076 -11.272  1.00 10.00      A   
ATOM   1003  CB  LEU A 125      14.871   8.373  -9.985  1.00 10.00      A   
ATOM   1004  CG  LEU A 125      15.865   8.385  -8.820  1.00 10.00      A   
ATOM   1005  CD1 LEU A 125      15.131   8.569  -7.502  1.00 10.00      A   
ATOM   1006  CD2 LEU A 125      16.680   7.098  -8.798  1.00 10.00      A   
ATOM   1007  C   LEU A 125      15.221  10.589 -11.115  1.00 10.00      A   
ATOM   1008  O   LEU A 125      16.199  11.260 -10.766  1.00 10.00      A   
ATOM   1009  N   ALA A 126      14.037  11.118 -11.383  1.00 10.00      A   
ATOM   1010  HN  ALA A 126      13.298  10.525 -11.653  1.00 10.00      A   
ATOM   1011  CA  ALA A 126      13.784  12.547 -11.280  1.00 10.00      A   
ATOM   1012  CB  ALA A 126      13.608  13.148 -12.669  1.00 10.00      A   
ATOM   1013  C   ALA A 126      12.542  12.792 -10.427  1.00 10.00      A   
ATOM   1014  O   ALA A 126      11.829  11.850 -10.078  1.00 10.00      A   
ATOM   1015  N   THR A 127      12.291  14.045 -10.078  1.00 10.00      A   
ATOM   1016  HN  THR A 127      12.897  14.759 -10.371  1.00 10.00      A   
ATOM   1017  CA  THR A 127      11.130  14.389  -9.267  1.00 10.00      A   
ATOM   1018  CB  THR A 127      10.884  15.916  -9.269  1.00 10.00      A   
ATOM   1019  OG1 THR A 127      12.141  16.602  -9.320  1.00 10.00      A   
ATOM   1020  HG1 THR A 127      12.208  17.073 -10.162  1.00 10.00      A   
ATOM   1021  CG2 THR A 127      10.094  16.367  -8.046  1.00 10.00      A   
ATOM   1022  C   THR A 127      11.268  13.843  -7.837  1.00 10.00      A   
ATOM   1023  O   THR A 127      10.356  13.191  -7.318  1.00 10.00      A   
ATOM   1024  N   ARG A 128      12.420  14.082  -7.214  1.00 10.00      A   
ATOM   1025  HN  ARG A 128      13.118  14.593  -7.675  1.00 10.00      A   
ATOM   1026  CA  ARG A 128      12.662  13.608  -5.857  1.00 10.00      A   
ATOM   1027  CB  ARG A 128      13.599  12.398  -5.859  1.00 10.00      A   
ATOM   1028  CG  ARG A 128      12.921  11.077  -6.198  1.00 10.00      A   
ATOM   1029  CD  ARG A 128      11.962  10.637  -5.096  1.00 10.00      A   
ATOM   1030  NE  ARG A 128      11.515   9.251  -5.271  1.00 10.00      A   
ATOM   1031  HE  ARG A 128      11.826   8.773  -6.074  1.00 10.00      A   
ATOM   1032  CZ  ARG A 128      10.709   8.606  -4.422  1.00 10.00      A   
ATOM   1033  NH1 ARG A 128      10.259   9.214  -3.326  1.00 10.00      A   
ATOM   1034 HH11 ARG A 128       9.631   8.707  -2.667  1.00 10.00      A   
ATOM   1035 HH12 ARG A 128      10.531  10.203  -3.127  1.00 10.00      A   
ATOM   1036  NH2 ARG A 128      10.356   7.348  -4.663  1.00 10.00      A   
ATOM   1037 HH21 ARG A 128       9.726   6.839  -3.998  1.00 10.00      A   
ATOM   1038 HH22 ARG A 128      10.702   6.858  -5.524  1.00 10.00      A   
ATOM   1039  C   ARG A 128      13.222  14.713  -4.966  1.00 10.00      A   
ATOM   1040  O   ARG A 128      12.719  14.951  -3.868  1.00 10.00      A   
ATOM   1041  N   PHE A 129      14.268  15.379  -5.438  1.00 10.00      A   
ATOM   1042  HN  PHE A 129      14.626  15.147  -6.319  1.00 10.00      A   
ATOM   1043  CA  PHE A 129      14.893  16.456  -4.681  1.00 10.00      A   
ATOM   1044  CB  PHE A 129      16.372  16.593  -5.060  1.00 10.00      A   
ATOM   1045  CG  PHE A 129      17.231  15.429  -4.650  1.00 10.00      A   
ATOM   1046  CD1 PHE A 129      17.394  14.334  -5.485  1.00 10.00      A   
ATOM   1047  CD2 PHE A 129      17.886  15.434  -3.430  1.00 10.00      A   
ATOM   1048  CE1 PHE A 129      18.189  13.268  -5.109  1.00 10.00      A   
ATOM   1049  CE2 PHE A 129      18.681  14.372  -3.046  1.00 10.00      A   
ATOM   1050  CZ  PHE A 129      18.834  13.287  -3.887  1.00 10.00      A   
ATOM   1051  C   PHE A 129      14.169  17.776  -4.929  1.00 10.00      A   
ATOM   1052  O   PHE A 129      13.870  18.121  -6.075  1.00 10.00      A   
ATOM   1053  N   GLY A 130      13.879  18.496  -3.857  1.00 10.00      A   
ATOM   1054  HN  GLY A 130      14.122  18.157  -2.966  1.00 10.00      A   
ATOM   1055  CA  GLY A 130      13.197  19.768  -3.974  1.00 10.00      A   
ATOM   1056  C   GLY A 130      12.722  20.266  -2.629  1.00 10.00      A   
ATOM   1057  O   GLY A 130      12.666  21.495  -2.425  1.00 10.00      A   
ATOM   1058  OXT GLY A 130      12.420  19.425  -1.757  1.00 10.00      A   
ATOM   1059  CB  HIS B   2      -1.432   6.485  -2.986  1.00 10.00      B   
ATOM   1060  CG  HIS B   2      -2.884   6.811  -3.176  1.00 10.00      B   
ATOM   1061  ND1 HIS B   2      -3.604   6.416  -4.285  1.00 10.00      B   
ATOM   1062  HD1 HIS B   2      -3.250   5.895  -5.048  1.00 10.00      B   
ATOM   1063  CD2 HIS B   2      -3.749   7.504  -2.398  1.00 10.00      B   
ATOM   1064  CE1 HIS B   2      -4.847   6.854  -4.181  1.00 10.00      B   
ATOM   1065  NE2 HIS B   2      -4.959   7.516  -3.046  1.00 10.00      B   
ATOM   1066  HE2 HIS B   2      -5.780   7.951  -2.720  1.00 10.00      B   
ATOM   1067  C   HIS B   2      -1.779   4.459  -1.529  1.00 10.00      B   
ATOM   1068  O   HIS B   2      -1.987   3.767  -2.528  1.00 10.00      B   
ATOM   1069  N   HIS B   2       0.367   5.686  -1.468  1.00 10.00      B   
ATOM   1070  HT1 HIS B   2       0.826   6.615  -1.549  1.00 10.00      B   
ATOM   1071  HT2 HIS B   2       0.760   5.055  -2.195  1.00 10.00      B   
ATOM   1072  HT3 HIS B   2       0.579   5.289  -0.530  1.00 10.00      B   
ATOM   1073  CA  HIS B   2      -1.098   5.819  -1.643  1.00 10.00      B   
ATOM   1074  N   LEU B   3      -2.110   4.076  -0.305  1.00 10.00      B   
ATOM   1075  HN  LEU B   3      -1.906   4.665   0.455  1.00 10.00      B   
ATOM   1076  CA  LEU B   3      -2.770   2.804  -0.057  1.00 10.00      B   
ATOM   1077  CB  LEU B   3      -2.265   2.175   1.247  1.00 10.00      B   
ATOM   1078  CG  LEU B   3      -0.763   1.884   1.328  1.00 10.00      B   
ATOM   1079  CD1 LEU B   3      -0.410   1.280   2.678  1.00 10.00      B   
ATOM   1080  CD2 LEU B   3      -0.326   0.963   0.198  1.00 10.00      B   
ATOM   1081  C   LEU B   3      -4.280   2.991   0.000  1.00 10.00      B   
ATOM   1082  O   LEU B   3      -4.769   4.090   0.272  1.00 10.00      B   
ATOM   1083  N   ILE B   4      -5.009   1.919  -0.266  1.00 10.00      B   
ATOM   1084  HN  ILE B   4      -4.557   1.074  -0.476  1.00 10.00      B   
ATOM   1085  CA  ILE B   4      -6.464   1.958  -0.245  1.00 10.00      B   
ATOM   1086  CB  ILE B   4      -7.070   0.974  -1.268  1.00 10.00      B   
ATOM   1087  CG1 ILE B   4      -6.478   1.208  -2.662  1.00 10.00      B   
ATOM   1088  CG2 ILE B   4      -8.587   1.089  -1.302  1.00 10.00      B   
ATOM   1089  CD1 ILE B   4      -6.637   2.626  -3.170  1.00 10.00      B   
ATOM   1090  C   ILE B   4      -6.971   1.618   1.150  1.00 10.00      B   
ATOM   1091  O   ILE B   4      -7.708   2.390   1.758  1.00 10.00      B   
ATOM   1092  N   THR B   5      -6.548   0.471   1.659  1.00 10.00      B   
ATOM   1093  HN  THR B   5      -5.940  -0.092   1.131  1.00 10.00      B   
ATOM   1094  CA  THR B   5      -6.949   0.024   2.983  1.00 10.00      B   
ATOM   1095  CB  THR B   5      -8.117  -0.988   2.920  1.00 10.00      B   
ATOM   1096  OG1 THR B   5      -8.244  -1.682   4.174  1.00 10.00      B   
ATOM   1097  HG1 THR B   5      -8.647  -1.092   4.833  1.00 10.00      B   
ATOM   1098  CG2 THR B   5      -7.914  -1.997   1.796  1.00 10.00      B   
ATOM   1099  C   THR B   5      -5.768  -0.599   3.712  1.00 10.00      B   
ATOM   1100  O   THR B   5      -5.002  -1.376   3.133  1.00 10.00      B   
ATOM   1101  N   GLN B   6      -5.611  -0.237   4.975  1.00 10.00      B   
ATOM   1102  HN  GLN B   6      -6.237   0.424   5.370  1.00 10.00      B   
ATOM   1103  CA  GLN B   6      -4.528  -0.758   5.787  1.00 10.00      B   
ATOM   1104  CB  GLN B   6      -3.783   0.388   6.476  1.00 10.00      B   
ATOM   1105  CG  GLN B   6      -3.359   1.509   5.545  1.00 10.00      B   
ATOM   1106  CD  GLN B   6      -2.554   2.575   6.259  1.00 10.00      B   
ATOM   1107  OE1 GLN B   6      -2.717   2.793   7.463  1.00 10.00      B   
ATOM   1108  NE2 GLN B   6      -1.679   3.248   5.526  1.00 10.00      B   
ATOM   1109 HE21 GLN B   6      -1.602   3.024   4.574  1.00 10.00      B   
ATOM   1110 HE22 GLN B   6      -1.145   3.944   5.961  1.00 10.00      B   
ATOM   1111  C   GLN B   6      -5.051  -1.735   6.838  1.00 10.00      B   
ATOM   1112  O   GLN B   6      -4.351  -2.039   7.805  1.00 10.00      B   
ATOM   1113  N   LYS B   7      -6.280  -2.220   6.657  1.00 10.00      B   
ATOM   1114  HN  LYS B   7      -6.799  -1.938   5.873  1.00 10.00      B   
ATOM   1115  CA  LYS B   7      -6.870  -3.159   7.612  1.00 10.00      B   
ATOM   1116  CB  LYS B   7      -8.328  -3.493   7.276  1.00 10.00      B   
ATOM   1117  CG  LYS B   7      -9.022  -4.290   8.371  1.00 10.00      B   
ATOM   1118  CD  LYS B   7     -10.379  -4.811   7.929  1.00 10.00      B   
ATOM   1119  CE  LYS B   7     -11.050  -5.602   9.042  1.00 10.00      B   
ATOM   1120  NZ  LYS B   7     -10.280  -6.821   9.414  1.00 10.00      B   
ATOM   1121  HZ1 LYS B   7      -9.285  -6.578   9.627  1.00 10.00      B   
ATOM   1122  HZ2 LYS B   7     -10.293  -7.506   8.630  1.00 10.00      B   
ATOM   1123  HZ3 LYS B   7     -10.701  -7.267  10.251  1.00 10.00      B   
ATOM   1124  C   LYS B   7      -6.051  -4.440   7.700  1.00 10.00      B   
ATOM   1125  O   LYS B   7      -5.533  -4.778   8.760  1.00 10.00      B   
ATOM   1126  N   ALA B   8      -5.915  -5.133   6.572  1.00 10.00      B   
ATOM   1127  HN  ALA B   8      -6.340  -4.799   5.752  1.00 10.00      B   
ATOM   1128  CA  ALA B   8      -5.156  -6.379   6.521  1.00 10.00      B   
ATOM   1129  CB  ALA B   8      -5.223  -6.989   5.130  1.00 10.00      B   
ATOM   1130  C   ALA B   8      -3.705  -6.158   6.935  1.00 10.00      B   
ATOM   1131  O   ALA B   8      -3.051  -7.066   7.449  1.00 10.00      B   
ATOM   1132  N   LEU B   9      -3.213  -4.940   6.721  1.00 10.00      B   
ATOM   1133  HN  LEU B   9      -3.791  -4.256   6.321  1.00 10.00      B   
ATOM   1134  CA  LEU B   9      -1.844  -4.592   7.065  1.00 10.00      B   
ATOM   1135  CB  LEU B   9      -1.482  -3.231   6.466  1.00 10.00      B   
ATOM   1136  CG  LEU B   9      -0.035  -2.775   6.641  1.00 10.00      B   
ATOM   1137  CD1 LEU B   9       0.914  -3.701   5.892  1.00 10.00      B   
ATOM   1138  CD2 LEU B   9       0.128  -1.336   6.175  1.00 10.00      B   
ATOM   1139  C   LEU B   9      -1.645  -4.580   8.580  1.00 10.00      B   
ATOM   1140  O   LEU B   9      -0.608  -5.012   9.077  1.00 10.00      B   
ATOM   1141  N   LYS B  10      -2.648  -4.099   9.308  1.00 10.00      B   
ATOM   1142  HN  LYS B  10      -3.461  -3.782   8.855  1.00 10.00      B   
ATOM   1143  CA  LYS B  10      -2.570  -4.036  10.767  1.00 10.00      B   
ATOM   1144  CB  LYS B  10      -3.332  -2.819  11.307  1.00 10.00      B   
ATOM   1145  CG  LYS B  10      -2.871  -1.485  10.736  1.00 10.00      B   
ATOM   1146  CD  LYS B  10      -3.605  -0.316  11.376  1.00 10.00      B   
ATOM   1147  CE  LYS B  10      -4.212   0.598  10.323  1.00 10.00      B   
ATOM   1148  NZ  LYS B  10      -5.299  -0.083   9.573  1.00 10.00      B   
ATOM   1149  HZ1 LYS B  10      -6.015  -0.447  10.233  1.00 10.00      B   
ATOM   1150  HZ2 LYS B  10      -4.915  -0.879   9.027  1.00 10.00      B   
ATOM   1151  HZ3 LYS B  10      -5.761   0.582   8.912  1.00 10.00      B   
ATOM   1152  C   LYS B  10      -3.103  -5.318  11.399  1.00 10.00      B   
ATOM   1153  O   LYS B  10      -2.686  -5.703  12.490  1.00 10.00      B   
ATOM   1154  N   ASP B  11      -4.009  -5.978  10.686  1.00 10.00      B   
ATOM   1155  HN  ASP B  11      -4.288  -5.604   9.821  1.00 10.00      B   
ATOM   1156  CA  ASP B  11      -4.628  -7.224  11.148  1.00 10.00      B   
ATOM   1157  CB  ASP B  11      -5.442  -7.862  10.019  1.00 10.00      B   
ATOM   1158  CG  ASP B  11      -6.930  -7.899  10.304  1.00 10.00      B   
ATOM   1159  OD1 ASP B  11      -7.403  -8.896  10.891  1.00 10.00      B   
ATOM   1160  OD2 ASP B  11      -7.639  -6.938   9.933  1.00 10.00      B   
ATOM   1161  C   ASP B  11      -3.596  -8.227  11.662  1.00 10.00      B   
ATOM   1162  O   ASP B  11      -3.663  -8.670  12.808  1.00 10.00      B   
ATOM   1163  N   ALA B  12      -2.633  -8.570  10.816  1.00 10.00      B   
ATOM   1164  HN  ALA B  12      -2.615  -8.169   9.923  1.00 10.00      B   
ATOM   1165  CA  ALA B  12      -1.599  -9.530  11.187  1.00 10.00      B   
ATOM   1166  CB  ALA B  12      -1.058 -10.237   9.954  1.00 10.00      B   
ATOM   1167  C   ALA B  12      -0.469  -8.869  11.972  1.00 10.00      B   
ATOM   1168  O   ALA B  12       0.354  -9.553  12.582  1.00 10.00      B   
ATOM   1169  N   ALA B  13      -0.441  -7.543  11.964  1.00 10.00      B   
ATOM   1170  HN  ALA B  13      -1.134  -7.054  11.473  1.00 10.00      B   
ATOM   1171  CA  ALA B  13       0.588  -6.798  12.677  1.00 10.00      B   
ATOM   1172  CB  ALA B  13       0.683  -5.374  12.152  1.00 10.00      B   
ATOM   1173  C   ALA B  13       0.313  -6.793  14.174  1.00 10.00      B   
ATOM   1174  O   ALA B  13       1.215  -7.002  14.981  1.00 10.00      B   
ATOM   1175  N   GLU B  14      -0.942  -6.556  14.535  1.00 10.00      B   
ATOM   1176  HN  GLU B  14      -1.618  -6.386  13.840  1.00 10.00      B   
ATOM   1177  CA  GLU B  14      -1.345  -6.526  15.934  1.00 10.00      B   
ATOM   1178  CB  GLU B  14      -2.784  -6.023  16.060  1.00 10.00      B   
ATOM   1179  CG  GLU B  14      -3.022  -4.623  15.522  1.00 10.00      B   
ATOM   1180  CD  GLU B  14      -4.492  -4.266  15.505  1.00 10.00      B   
ATOM   1181  OE1 GLU B  14      -5.068  -4.132  14.404  1.00 10.00      B   
ATOM   1182  OE2 GLU B  14      -5.087  -4.131  16.595  1.00 10.00      B   
ATOM   1183  C   GLU B  14      -1.252  -7.917  16.551  1.00 10.00      B   
ATOM   1184  O   GLU B  14      -0.860  -8.071  17.708  1.00 10.00      B   
ATOM   1185  N   LYS B  15      -1.616  -8.925  15.764  1.00 10.00      B   
ATOM   1186  HN  LYS B  15      -1.909  -8.731  14.847  1.00 10.00      B   
ATOM   1187  CA  LYS B  15      -1.600 -10.309  16.228  1.00 10.00      B   
ATOM   1188  CB  LYS B  15      -2.453 -11.197  15.317  1.00 10.00      B   
ATOM   1189  CG  LYS B  15      -3.912 -10.768  15.244  1.00 10.00      B   
ATOM   1190  CD  LYS B  15      -4.714 -11.632  14.286  1.00 10.00      B   
ATOM   1191  CE  LYS B  15      -6.096 -11.038  14.050  1.00 10.00      B   
ATOM   1192  NZ  LYS B  15      -7.014 -11.989  13.369  1.00 10.00      B   
ATOM   1193  HZ1 LYS B  15      -7.053 -12.887  13.894  1.00 10.00      B   
ATOM   1194  HZ2 LYS B  15      -6.684 -12.178  12.403  1.00 10.00      B   
ATOM   1195  HZ3 LYS B  15      -7.974 -11.590  13.324  1.00 10.00      B   
ATOM   1196  C   LYS B  15      -0.179 -10.854  16.355  1.00 10.00      B   
ATOM   1197  O   LYS B  15       0.082 -11.750  17.158  1.00 10.00      B   
ATOM   1198  N   TYR B  16       0.735 -10.315  15.561  1.00 10.00      B   
ATOM   1199  HN  TYR B  16       0.469  -9.609  14.934  1.00 10.00      B   
ATOM   1200  CA  TYR B  16       2.129 -10.745  15.597  1.00 10.00      B   
ATOM   1201  CB  TYR B  16       2.473 -11.604  14.374  1.00 10.00      B   
ATOM   1202  CG  TYR B  16       1.812 -12.964  14.362  1.00 10.00      B   
ATOM   1203  CD1 TYR B  16       0.569 -13.150  13.769  1.00 10.00      B   
ATOM   1204  CD2 TYR B  16       2.432 -14.063  14.940  1.00 10.00      B   
ATOM   1205  CE1 TYR B  16      -0.039 -14.391  13.758  1.00 10.00      B   
ATOM   1206  CE2 TYR B  16       1.834 -15.307  14.933  1.00 10.00      B   
ATOM   1207  CZ  TYR B  16       0.600 -15.467  14.340  1.00 10.00      B   
ATOM   1208  OH  TYR B  16       0.002 -16.706  14.331  1.00 10.00      B   
ATOM   1209  HH  TYR B  16      -0.360 -16.874  13.454  1.00 10.00      B   
ATOM   1210  C   TYR B  16       3.074  -9.547  15.690  1.00 10.00      B   
ATOM   1211  O   TYR B  16       3.751  -9.202  14.719  1.00 10.00      B   
ATOM   1212  N   PRO B  17       3.142  -8.897  16.869  1.00 10.00      B   
ATOM   1213  CA  PRO B  17       4.003  -7.728  17.089  1.00 10.00      B   
ATOM   1214  CB  PRO B  17       3.743  -7.347  18.552  1.00 10.00      B   
ATOM   1215  CG  PRO B  17       3.152  -8.567  19.170  1.00 10.00      B   
ATOM   1216  CD  PRO B  17       2.379  -9.244  18.079  1.00 10.00      B   
ATOM   1217  C   PRO B  17       5.483  -8.041  16.880  1.00 10.00      B   
ATOM   1218  O   PRO B  17       6.281  -7.143  16.602  1.00 10.00      B   
ATOM   1219  N   GLN B  18       5.846  -9.315  16.999  1.00 10.00      B   
ATOM   1220  HN  GLN B  18       5.164  -9.987  17.225  1.00 10.00      B   
ATOM   1221  CA  GLN B  18       7.230  -9.736  16.817  1.00 10.00      B   
ATOM   1222  CB  GLN B  18       7.424 -11.182  17.277  1.00 10.00      B   
ATOM   1223  CG  GLN B  18       7.223 -11.383  18.772  1.00 10.00      B   
ATOM   1224  CD  GLN B  18       7.353 -12.834  19.192  1.00 10.00      B   
ATOM   1225  OE1 GLN B  18       7.083 -13.749  18.411  1.00 10.00      B   
ATOM   1226  NE2 GLN B  18       7.769 -13.057  20.427  1.00 10.00      B   
ATOM   1227 HE21 GLN B  18       7.971 -12.282  20.998  1.00 10.00      B   
ATOM   1228 HE22 GLN B  18       7.860 -13.986  20.728  1.00 10.00      B   
ATOM   1229  C   GLN B  18       7.678  -9.571  15.365  1.00 10.00      B   
ATOM   1230  O   GLN B  18       8.873  -9.498  15.079  1.00 10.00      B   
ATOM   1231  N   HIS B  19       6.719  -9.512  14.447  1.00 10.00      B   
ATOM   1232  HN  HIS B  19       5.777  -9.571  14.727  1.00 10.00      B   
ATOM   1233  CA  HIS B  19       7.034  -9.351  13.035  1.00 10.00      B   
ATOM   1234  CB  HIS B  19       6.519 -10.534  12.215  1.00 10.00      B   
ATOM   1235  CG  HIS B  19       7.387 -11.752  12.302  1.00 10.00      B   
ATOM   1236  ND1 HIS B  19       8.670 -11.796  11.794  1.00 10.00      B   
ATOM   1237  HD1 HIS B  19       9.132 -11.060  11.334  1.00 10.00      B   
ATOM   1238  CD2 HIS B  19       7.161 -12.972  12.849  1.00 10.00      B   
ATOM   1239  CE1 HIS B  19       9.191 -12.986  12.024  1.00 10.00      B   
ATOM   1240  NE2 HIS B  19       8.298 -13.716  12.662  1.00 10.00      B   
ATOM   1241  HE2 HIS B  19       8.432 -14.647  12.961  1.00 10.00      B   
ATOM   1242  C   HIS B  19       6.480  -8.040  12.494  1.00 10.00      B   
ATOM   1243  O   HIS B  19       6.595  -7.744  11.306  1.00 10.00      B   
ATOM   1244  N   LYS B  20       5.890  -7.250  13.384  1.00 10.00      B   
ATOM   1245  HN  LYS B  20       5.838  -7.545  14.318  1.00 10.00      B   
ATOM   1246  CA  LYS B  20       5.319  -5.957  13.011  1.00 10.00      B   
ATOM   1247  CB  LYS B  20       4.606  -5.326  14.215  1.00 10.00      B   
ATOM   1248  CG  LYS B  20       3.983  -3.966  13.936  1.00 10.00      B   
ATOM   1249  CD  LYS B  20       3.953  -3.099  15.185  1.00 10.00      B   
ATOM   1250  CE  LYS B  20       3.416  -1.710  14.875  1.00 10.00      B   
ATOM   1251  NZ  LYS B  20       3.550  -0.787  16.033  1.00 10.00      B   
ATOM   1252  HZ1 LYS B  20       2.967   0.064  15.880  1.00 10.00      B   
ATOM   1253  HZ2 LYS B  20       4.542  -0.497  16.150  1.00 10.00      B   
ATOM   1254  HZ3 LYS B  20       3.235  -1.256  16.904  1.00 10.00      B   
ATOM   1255  C   LYS B  20       6.413  -5.020  12.514  1.00 10.00      B   
ATOM   1256  O   LYS B  20       6.190  -4.196  11.627  1.00 10.00      B   
ATOM   1257  N   THR B  21       7.603  -5.181  13.078  1.00 10.00      B   
ATOM   1258  HN  THR B  21       7.715  -5.880  13.761  1.00 10.00      B   
ATOM   1259  CA  THR B  21       8.758  -4.367  12.731  1.00 10.00      B   
ATOM   1260  CB  THR B  21       9.976  -4.851  13.534  1.00 10.00      B   
ATOM   1261  OG1 THR B  21       9.610  -6.054  14.238  1.00 10.00      B   
ATOM   1262  HG1 THR B  21      10.380  -6.403  14.699  1.00 10.00      B   
ATOM   1263  CG2 THR B  21      10.403  -3.792  14.538  1.00 10.00      B   
ATOM   1264  C   THR B  21       9.078  -4.440  11.236  1.00 10.00      B   
ATOM   1265  O   THR B  21       9.518  -3.458  10.635  1.00 10.00      B   
ATOM   1266  N   GLU B  22       8.836  -5.600  10.640  1.00 10.00      B   
ATOM   1267  HN  GLU B  22       8.464  -6.338  11.166  1.00 10.00      B   
ATOM   1268  CA  GLU B  22       9.102  -5.806   9.224  1.00 10.00      B   
ATOM   1269  CB  GLU B  22       9.084  -7.300   8.904  1.00 10.00      B   
ATOM   1270  CG  GLU B  22       9.846  -7.680   7.646  1.00 10.00      B   
ATOM   1271  CD  GLU B  22      11.344  -7.647   7.846  1.00 10.00      B   
ATOM   1272  OE1 GLU B  22      11.870  -8.527   8.563  1.00 10.00      B   
ATOM   1273  OE2 GLU B  22      12.003  -6.746   7.284  1.00 10.00      B   
ATOM   1274  C   GLU B  22       8.057  -5.092   8.375  1.00 10.00      B   
ATOM   1275  O   GLU B  22       8.372  -4.506   7.337  1.00 10.00      B   
ATOM   1276  N   LEU B  23       6.811  -5.136   8.835  1.00 10.00      B   
ATOM   1277  HN  LEU B  23       6.632  -5.599   9.683  1.00 10.00      B   
ATOM   1278  CA  LEU B  23       5.704  -4.508   8.125  1.00 10.00      B   
ATOM   1279  CB  LEU B  23       4.365  -4.947   8.723  1.00 10.00      B   
ATOM   1280  CG  LEU B  23       4.075  -6.451   8.679  1.00 10.00      B   
ATOM   1281  CD1 LEU B  23       2.801  -6.777   9.440  1.00 10.00      B   
ATOM   1282  CD2 LEU B  23       3.976  -6.938   7.242  1.00 10.00      B   
ATOM   1283  C   LEU B  23       5.825  -2.987   8.142  1.00 10.00      B   
ATOM   1284  O   LEU B  23       5.400  -2.316   7.204  1.00 10.00      B   
ATOM   1285  N   VAL B  24       6.419  -2.456   9.207  1.00 10.00      B   
ATOM   1286  HN  VAL B  24       6.731  -3.049   9.925  1.00 10.00      B   
ATOM   1287  CA  VAL B  24       6.610  -1.013   9.344  1.00 10.00      B   
ATOM   1288  CB  VAL B  24       7.325  -0.663  10.668  1.00 10.00      B   
ATOM   1289  CG1 VAL B  24       7.697   0.813  10.720  1.00 10.00      B   
ATOM   1290  CG2 VAL B  24       6.453  -1.036  11.856  1.00 10.00      B   
ATOM   1291  C   VAL B  24       7.422  -0.464   8.176  1.00 10.00      B   
ATOM   1292  O   VAL B  24       6.990   0.460   7.487  1.00 10.00      B   
ATOM   1293  N   ALA B  25       8.589  -1.054   7.947  1.00 10.00      B   
ATOM   1294  HN  ALA B  25       8.869  -1.797   8.523  1.00 10.00      B   
ATOM   1295  CA  ALA B  25       9.461  -0.626   6.864  1.00 10.00      B   
ATOM   1296  CB  ALA B  25      10.815  -1.310   6.972  1.00 10.00      B   
ATOM   1297  C   ALA B  25       8.824  -0.900   5.506  1.00 10.00      B   
ATOM   1298  O   ALA B  25       8.998  -0.133   4.558  1.00 10.00      B   
ATOM   1299  N   LEU B  26       8.073  -1.992   5.427  1.00 10.00      B   
ATOM   1300  HN  LEU B  26       7.967  -2.553   6.227  1.00 10.00      B   
ATOM   1301  CA  LEU B  26       7.403  -2.384   4.193  1.00 10.00      B   
ATOM   1302  CB  LEU B  26       6.696  -3.731   4.382  1.00 10.00      B   
ATOM   1303  CG  LEU B  26       5.873  -4.240   3.198  1.00 10.00      B   
ATOM   1304  CD1 LEU B  26       6.766  -4.922   2.174  1.00 10.00      B   
ATOM   1305  CD2 LEU B  26       4.769  -5.174   3.666  1.00 10.00      B   
ATOM   1306  C   LEU B  26       6.396  -1.326   3.748  1.00 10.00      B   
ATOM   1307  O   LEU B  26       6.502  -0.780   2.649  1.00 10.00      B   
ATOM   1308  N   GLY B  27       5.441  -1.022   4.620  1.00 10.00      B   
ATOM   1309  HN  GLY B  27       5.436  -1.466   5.502  1.00 10.00      B   
ATOM   1310  CA  GLY B  27       4.415  -0.046   4.299  1.00 10.00      B   
ATOM   1311  C   GLY B  27       4.968   1.330   3.983  1.00 10.00      B   
ATOM   1312  O   GLY B  27       4.446   2.028   3.112  1.00 10.00      B   
ATOM   1313  N   ASN B  28       6.027   1.719   4.682  1.00 10.00      B   
ATOM   1314  HN  ASN B  28       6.404   1.113   5.357  1.00 10.00      B   
ATOM   1315  CA  ASN B  28       6.639   3.028   4.476  1.00 10.00      B   
ATOM   1316  CB  ASN B  28       7.641   3.351   5.589  1.00 10.00      B   
ATOM   1317  CG  ASN B  28       6.972   3.722   6.900  1.00 10.00      B   
ATOM   1318  OD1 ASN B  28       5.838   4.203   6.922  1.00 10.00      B   
ATOM   1319  ND2 ASN B  28       7.676   3.519   8.003  1.00 10.00      B   
ATOM   1320 HD21 ASN B  28       8.580   3.151   7.913  1.00 10.00      B   
ATOM   1321 HD22 ASN B  28       7.260   3.737   8.868  1.00 10.00      B   
ATOM   1322  C   ASN B  28       7.323   3.132   3.119  1.00 10.00      B   
ATOM   1323  O   ASN B  28       7.129   4.106   2.388  1.00 10.00      B   
ATOM   1324  N   THR B  29       8.109   2.122   2.773  1.00 10.00      B   
ATOM   1325  HN  THR B  29       8.211   1.359   3.382  1.00 10.00      B   
ATOM   1326  CA  THR B  29       8.831   2.128   1.507  1.00 10.00      B   
ATOM   1327  CB  THR B  29       9.948   1.067   1.466  1.00 10.00      B   
ATOM   1328  OG1 THR B  29       9.448  -0.203   1.922  1.00 10.00      B   
ATOM   1329  HG1 THR B  29       9.314  -0.177   2.881  1.00 10.00      B   
ATOM   1330  CG2 THR B  29      11.105   1.496   2.353  1.00 10.00      B   
ATOM   1331  C   THR B  29       7.907   2.002   0.295  1.00 10.00      B   
ATOM   1332  O   THR B  29       8.225   2.487  -0.792  1.00 10.00      B   
ATOM   1333  N   ILE B  30       6.762   1.363   0.487  1.00 10.00      B   
ATOM   1334  HN  ILE B  30       6.566   0.991   1.375  1.00 10.00      B   
ATOM   1335  CA  ILE B  30       5.796   1.190  -0.595  1.00 10.00      B   
ATOM   1336  CB  ILE B  30       4.816   0.025  -0.322  1.00 10.00      B   
ATOM   1337  CG1 ILE B  30       5.568  -1.310  -0.309  1.00 10.00      B   
ATOM   1338  CG2 ILE B  30       3.698  -0.007  -1.359  1.00 10.00      B   
ATOM   1339  CD1 ILE B  30       4.698  -2.500   0.032  1.00 10.00      B   
ATOM   1340  C   ILE B  30       5.020   2.486  -0.840  1.00 10.00      B   
ATOM   1341  O   ILE B  30       4.750   2.855  -1.982  1.00 10.00      B   
ATOM   1342  N   ALA B  31       4.682   3.185   0.238  1.00 10.00      B   
ATOM   1343  HN  ALA B  31       4.930   2.845   1.125  1.00 10.00      B   
ATOM   1344  CA  ALA B  31       3.938   4.440   0.137  1.00 10.00      B   
ATOM   1345  CB  ALA B  31       3.520   4.920   1.515  1.00 10.00      B   
ATOM   1346  C   ALA B  31       4.757   5.515  -0.565  1.00 10.00      B   
ATOM   1347  O   ALA B  31       4.232   6.291  -1.364  1.00 10.00      B   
ATOM   1348  N   LYS B  32       6.046   5.554  -0.267  1.00 10.00      B   
ATOM   1349  HN  LYS B  32       6.407   4.914   0.387  1.00 10.00      B   
ATOM   1350  CA  LYS B  32       6.937   6.534  -0.874  1.00 10.00      B   
ATOM   1351  CB  LYS B  32       8.009   6.965   0.123  1.00 10.00      B   
ATOM   1352  CG  LYS B  32       7.458   7.601   1.386  1.00 10.00      B   
ATOM   1353  CD  LYS B  32       8.583   8.042   2.302  1.00 10.00      B   
ATOM   1354  CE  LYS B  32       8.050   8.573   3.620  1.00 10.00      B   
ATOM   1355  NZ  LYS B  32       9.144   8.874   4.578  1.00 10.00      B   
ATOM   1356  HZ1 LYS B  32       8.746   9.142   5.500  1.00 10.00      B   
ATOM   1357  HZ2 LYS B  32       9.727   9.660   4.224  1.00 10.00      B   
ATOM   1358  HZ3 LYS B  32       9.750   8.037   4.706  1.00 10.00      B   
ATOM   1359  C   LYS B  32       7.587   5.978  -2.132  1.00 10.00      B   
ATOM   1360  O   LYS B  32       8.482   6.599  -2.715  1.00 10.00      B   
ATOM   1361  N   GLY B  33       7.131   4.807  -2.545  1.00 10.00      B   
ATOM   1362  HN  GLY B  33       6.406   4.372  -2.046  1.00 10.00      B   
ATOM   1363  CA  GLY B  33       7.665   4.174  -3.728  1.00 10.00      B   
ATOM   1364  C   GLY B  33       6.833   4.498  -4.946  1.00 10.00      B   
ATOM   1365  O   GLY B  33       5.610   4.360  -4.922  1.00 10.00      B   
ATOM   1366  N   TYR B  34       7.491   4.942  -6.003  1.00 10.00      B   
ATOM   1367  HN  TYR B  34       8.467   5.033  -5.955  1.00 10.00      B   
ATOM   1368  CA  TYR B  34       6.809   5.287  -7.241  1.00 10.00      B   
ATOM   1369  CB  TYR B  34       6.951   6.780  -7.543  1.00 10.00      B   
ATOM   1370  CG  TYR B  34       6.382   7.664  -6.457  1.00 10.00      B   
ATOM   1371  CD1 TYR B  34       7.193   8.537  -5.747  1.00 10.00      B   
ATOM   1372  CD2 TYR B  34       5.032   7.611  -6.131  1.00 10.00      B   
ATOM   1373  CE1 TYR B  34       6.677   9.335  -4.745  1.00 10.00      B   
ATOM   1374  CE2 TYR B  34       4.507   8.406  -5.134  1.00 10.00      B   
ATOM   1375  CZ  TYR B  34       5.333   9.264  -4.443  1.00 10.00      B   
ATOM   1376  OH  TYR B  34       4.809  10.052  -3.443  1.00 10.00      B   
ATOM   1377  HH  TYR B  34       5.028  10.977  -3.613  1.00 10.00      B   
ATOM   1378  C   TYR B  34       7.349   4.444  -8.384  1.00 10.00      B   
ATOM   1379  O   TYR B  34       8.301   4.825  -9.069  1.00 10.00      B   
ATOM   1380  N   PHE B  35       6.745   3.283  -8.565  1.00 10.00      B   
ATOM   1381  HN  PHE B  35       5.990   3.044  -7.984  1.00 10.00      B   
ATOM   1382  CA  PHE B  35       7.155   2.355  -9.603  1.00 10.00      B   
ATOM   1383  CB  PHE B  35       7.180   0.921  -9.055  1.00 10.00      B   
ATOM   1384  CG  PHE B  35       7.870   0.798  -7.722  1.00 10.00      B   
ATOM   1385  CD1 PHE B  35       7.134   0.634  -6.557  1.00 10.00      B   
ATOM   1386  CD2 PHE B  35       9.252   0.860  -7.632  1.00 10.00      B   
ATOM   1387  CE1 PHE B  35       7.764   0.533  -5.331  1.00 10.00      B   
ATOM   1388  CE2 PHE B  35       9.889   0.757  -6.410  1.00 10.00      B   
ATOM   1389  CZ  PHE B  35       9.143   0.595  -5.258  1.00 10.00      B   
ATOM   1390  C   PHE B  35       6.225   2.454 -10.804  1.00 10.00      B   
ATOM   1391  O   PHE B  35       5.000   2.429 -10.662  1.00 10.00      B   
ATOM   1392  N   LYS B  36       6.815   2.593 -11.980  1.00 10.00      B   
ATOM   1393  HN  LYS B  36       7.794   2.635 -12.021  1.00 10.00      B   
ATOM   1394  CA  LYS B  36       6.053   2.701 -13.212  1.00 10.00      B   
ATOM   1395  CB  LYS B  36       6.806   3.593 -14.204  1.00 10.00      B   
ATOM   1396  CG  LYS B  36       6.053   3.893 -15.492  1.00 10.00      B   
ATOM   1397  CD  LYS B  36       4.923   4.877 -15.252  1.00 10.00      B   
ATOM   1398  CE  LYS B  36       4.382   5.421 -16.563  1.00 10.00      B   
ATOM   1399  NZ  LYS B  36       3.348   6.459 -16.338  1.00 10.00      B   
ATOM   1400  HZ1 LYS B  36       2.496   6.032 -15.910  1.00 10.00      B   
ATOM   1401  HZ2 LYS B  36       3.082   6.900 -17.240  1.00 10.00      B   
ATOM   1402  HZ3 LYS B  36       3.716   7.192 -15.699  1.00 10.00      B   
ATOM   1403  C   LYS B  36       5.830   1.322 -13.821  1.00 10.00      B   
ATOM   1404  O   LYS B  36       4.834   1.081 -14.506  1.00 10.00      B   
ATOM   1405  N   LYS B  37       6.764   0.420 -13.562  1.00 10.00      B   
ATOM   1406  HN  LYS B  37       7.523   0.666 -12.990  1.00 10.00      B   
ATOM   1407  CA  LYS B  37       6.691  -0.934 -14.089  1.00 10.00      B   
ATOM   1408  CB  LYS B  37       7.660  -1.079 -15.270  1.00 10.00      B   
ATOM   1409  CG  LYS B  37       7.392  -0.129 -16.420  1.00 10.00      B   
ATOM   1410  CD  LYS B  37       8.492  -0.207 -17.459  1.00 10.00      B   
ATOM   1411  CE  LYS B  37       8.185   0.688 -18.641  1.00 10.00      B   
ATOM   1412  NZ  LYS B  37       9.102   0.437 -19.780  1.00 10.00      B   
ATOM   1413  HZ1 LYS B  37       9.167  -0.585 -19.970  1.00 10.00      B   
ATOM   1414  HZ2 LYS B  37      10.052   0.799 -19.566  1.00 10.00      B   
ATOM   1415  HZ3 LYS B  37       8.747   0.913 -20.633  1.00 10.00      B   
ATOM   1416  C   LYS B  37       7.071  -1.935 -13.008  1.00 10.00      B   
ATOM   1417  O   LYS B  37       7.698  -1.565 -12.013  1.00 10.00      B   
ATOM   1418  N   PRO B  38       6.702  -3.216 -13.181  1.00 10.00      B   
ATOM   1419  CA  PRO B  38       7.037  -4.268 -12.217  1.00 10.00      B   
ATOM   1420  CB  PRO B  38       6.403  -5.532 -12.810  1.00 10.00      B   
ATOM   1421  CG  PRO B  38       6.178  -5.213 -14.248  1.00 10.00      B   
ATOM   1422  CD  PRO B  38       5.909  -3.738 -14.309  1.00 10.00      B   
ATOM   1423  C   PRO B  38       8.547  -4.440 -12.091  1.00 10.00      B   
ATOM   1424  O   PRO B  38       9.052  -4.836 -11.042  1.00 10.00      B   
ATOM   1425  N   GLU B  39       9.263  -4.111 -13.166  1.00 10.00      B   
ATOM   1426  HN  GLU B  39       8.793  -3.785 -13.962  1.00 10.00      B   
ATOM   1427  CA  GLU B  39      10.718  -4.220 -13.194  1.00 10.00      B   
ATOM   1428  CB  GLU B  39      11.258  -3.868 -14.582  1.00 10.00      B   
ATOM   1429  CG  GLU B  39      10.652  -4.666 -15.723  1.00 10.00      B   
ATOM   1430  CD  GLU B  39      11.236  -4.277 -17.066  1.00 10.00      B   
ATOM   1431  OE1 GLU B  39      11.529  -3.079 -17.269  1.00 10.00      B   
ATOM   1432  OE2 GLU B  39      11.410  -5.165 -17.931  1.00 10.00      B   
ATOM   1433  C   GLU B  39      11.348  -3.293 -12.162  1.00 10.00      B   
ATOM   1434  O   GLU B  39      12.370  -3.625 -11.556  1.00 10.00      B   
ATOM   1435  N   SER B  40      10.728  -2.133 -11.967  1.00 10.00      B   
ATOM   1436  HN  SER B  40       9.915  -1.932 -12.481  1.00 10.00      B   
ATOM   1437  CA  SER B  40      11.216  -1.148 -11.012  1.00 10.00      B   
ATOM   1438  CB  SER B  40      10.422   0.151 -11.154  1.00 10.00      B   
ATOM   1439  OG  SER B  40       9.976   0.322 -12.490  1.00 10.00      B   
ATOM   1440  HG  SER B  40      10.726   0.573 -13.044  1.00 10.00      B   
ATOM   1441  C   SER B  40      11.108  -1.684  -9.590  1.00 10.00      B   
ATOM   1442  O   SER B  40      12.017  -1.520  -8.779  1.00 10.00      B   
ATOM   1443  N   LEU B  41       9.993  -2.343  -9.301  1.00 10.00      B   
ATOM   1444  HN  LEU B  41       9.306  -2.445  -9.992  1.00 10.00      B   
ATOM   1445  CA  LEU B  41       9.767  -2.916  -7.985  1.00 10.00      B   
ATOM   1446  CB  LEU B  41       8.287  -3.251  -7.797  1.00 10.00      B   
ATOM   1447  CG  LEU B  41       7.911  -3.963  -6.497  1.00 10.00      B   
ATOM   1448  CD1 LEU B  41       8.257  -3.106  -5.290  1.00 10.00      B   
ATOM   1449  CD2 LEU B  41       6.437  -4.315  -6.495  1.00 10.00      B   
ATOM   1450  C   LEU B  41      10.626  -4.163  -7.785  1.00 10.00      B   
ATOM   1451  O   LEU B  41      11.162  -4.393  -6.699  1.00 10.00      B   
ATOM   1452  N   LYS B  42      10.767  -4.945  -8.850  1.00 10.00      B   
ATOM   1453  HN  LYS B  42      10.313  -4.695  -9.682  1.00 10.00      B   
ATOM   1454  CA  LYS B  42      11.557  -6.173  -8.829  1.00 10.00      B   
ATOM   1455  CB  LYS B  42      11.419  -6.900 -10.169  1.00 10.00      B   
ATOM   1456  CG  LYS B  42      11.582  -8.408 -10.093  1.00 10.00      B   
ATOM   1457  CD  LYS B  42      11.431  -9.041 -11.465  1.00 10.00      B   
ATOM   1458  CE  LYS B  42      11.386 -10.554 -11.370  1.00 10.00      B   
ATOM   1459  NZ  LYS B  42      11.363 -11.194 -12.711  1.00 10.00      B   
ATOM   1460  HZ1 LYS B  42      12.182 -10.882 -13.271  1.00 10.00      B   
ATOM   1461  HZ2 LYS B  42      10.494 -10.936 -13.220  1.00 10.00      B   
ATOM   1462  HZ3 LYS B  42      11.400 -12.228 -12.615  1.00 10.00      B   
ATOM   1463  C   LYS B  42      13.028  -5.869  -8.547  1.00 10.00      B   
ATOM   1464  O   LYS B  42      13.771  -6.723  -8.059  1.00 10.00      B   
ATOM   1465  N   ALA B  43      13.442  -4.644  -8.857  1.00 10.00      B   
ATOM   1466  HN  ALA B  43      12.803  -4.010  -9.251  1.00 10.00      B   
ATOM   1467  CA  ALA B  43      14.819  -4.219  -8.633  1.00 10.00      B   
ATOM   1468  CB  ALA B  43      15.121  -2.953  -9.421  1.00 10.00      B   
ATOM   1469  C   ALA B  43      15.076  -3.996  -7.147  1.00 10.00      B   
ATOM   1470  O   ALA B  43      16.216  -4.054  -6.683  1.00 10.00      B   
ATOM   1471  N   VAL B  44      14.010  -3.748  -6.404  1.00 10.00      B   
ATOM   1472  HN  VAL B  44      13.124  -3.735  -6.826  1.00 10.00      B   
ATOM   1473  CA  VAL B  44      14.119  -3.516  -4.974  1.00 10.00      B   
ATOM   1474  CB  VAL B  44      13.214  -2.354  -4.520  1.00 10.00      B   
ATOM   1475  CG1 VAL B  44      13.457  -2.041  -3.055  1.00 10.00      B   
ATOM   1476  CG2 VAL B  44      13.450  -1.121  -5.380  1.00 10.00      B   
ATOM   1477  C   VAL B  44      13.739  -4.774  -4.202  1.00 10.00      B   
ATOM   1478  O   VAL B  44      14.437  -5.181  -3.269  1.00 10.00      B   
ATOM   1479  N   PHE B  45      12.629  -5.382  -4.603  1.00 10.00      B   
ATOM   1480  HN  PHE B  45      12.123  -5.002  -5.356  1.00 10.00      B   
ATOM   1481  CA  PHE B  45      12.138  -6.597  -3.969  1.00 10.00      B   
ATOM   1482  CB  PHE B  45      10.642  -6.474  -3.651  1.00 10.00      B   
ATOM   1483  CG  PHE B  45      10.343  -5.763  -2.364  1.00 10.00      B   
ATOM   1484  CD1 PHE B  45      10.143  -4.393  -2.346  1.00 10.00      B   
ATOM   1485  CD2 PHE B  45      10.260  -6.465  -1.174  1.00 10.00      B   
ATOM   1486  CE1 PHE B  45       9.868  -3.735  -1.164  1.00 10.00      B   
ATOM   1487  CE2 PHE B  45       9.985  -5.813   0.012  1.00 10.00      B   
ATOM   1488  CZ  PHE B  45       9.788  -4.446   0.018  1.00 10.00      B   
ATOM   1489  C   PHE B  45      12.372  -7.807  -4.867  1.00 10.00      B   
ATOM   1490  O   PHE B  45      11.630  -8.032  -5.824  1.00 10.00      B   
ATOM   1491  N   PRO B  46      13.414  -8.600  -4.572  1.00 10.00      B   
ATOM   1492  CA  PRO B  46      13.740  -9.797  -5.352  1.00 10.00      B   
ATOM   1493  CB  PRO B  46      15.158 -10.135  -4.890  1.00 10.00      B   
ATOM   1494  CG  PRO B  46      15.234  -9.609  -3.500  1.00 10.00      B   
ATOM   1495  CD  PRO B  46      14.361  -8.386  -3.462  1.00 10.00      B   
ATOM   1496  C   PRO B  46      12.789 -10.951  -5.036  1.00 10.00      B   
ATOM   1497  O   PRO B  46      12.764 -11.961  -5.735  1.00 10.00      B   
ATOM   1498  N   SER B  47      12.006 -10.785  -3.980  1.00 10.00      B   
ATOM   1499  HN  SER B  47      12.082  -9.959  -3.455  1.00 10.00      B   
ATOM   1500  CA  SER B  47      11.050 -11.793  -3.556  1.00 10.00      B   
ATOM   1501  CB  SER B  47      10.941 -11.754  -2.035  1.00 10.00      B   
ATOM   1502  OG  SER B  47      11.485 -10.542  -1.526  1.00 10.00      B   
ATOM   1503  HG  SER B  47      12.263 -10.742  -0.990  1.00 10.00      B   
ATOM   1504  C   SER B  47       9.682 -11.538  -4.185  1.00 10.00      B   
ATOM   1505  O   SER B  47       8.656 -11.996  -3.676  1.00 10.00      B   
ATOM   1506  N   LEU B  48       9.677 -10.808  -5.292  1.00 10.00      B   
ATOM   1507  HN  LEU B  48      10.528 -10.480  -5.651  1.00 10.00      B   
ATOM   1508  CA  LEU B  48       8.444 -10.478  -5.990  1.00 10.00      B   
ATOM   1509  CB  LEU B  48       8.629  -9.202  -6.813  1.00 10.00      B   
ATOM   1510  CG  LEU B  48       7.392  -8.687  -7.549  1.00 10.00      B   
ATOM   1511  CD1 LEU B  48       6.334  -8.223  -6.559  1.00 10.00      B   
ATOM   1512  CD2 LEU B  48       7.766  -7.570  -8.508  1.00 10.00      B   
ATOM   1513  C   LEU B  48       7.987 -11.622  -6.889  1.00 10.00      B   
ATOM   1514  O   LEU B  48       8.592 -11.896  -7.928  1.00 10.00      B   
ATOM   1515  N   ASP B  49       6.923 -12.289  -6.479  1.00 10.00      B   
ATOM   1516  HN  ASP B  49       6.492 -12.029  -5.632  1.00 10.00      B   
ATOM   1517  CA  ASP B  49       6.367 -13.397  -7.246  1.00 10.00      B   
ATOM   1518  CB  ASP B  49       6.109 -14.609  -6.343  1.00 10.00      B   
ATOM   1519  CG  ASP B  49       7.368 -15.395  -6.010  1.00 10.00      B   
ATOM   1520  OD1 ASP B  49       7.558 -16.497  -6.573  1.00 10.00      B   
ATOM   1521  OD2 ASP B  49       8.165 -14.927  -5.166  1.00 10.00      B   
ATOM   1522  C   ASP B  49       5.069 -12.951  -7.911  1.00 10.00      B   
ATOM   1523  O   ASP B  49       4.415 -12.023  -7.435  1.00 10.00      B   
ATOM   1524  N   ASN B  50       4.695 -13.600  -9.006  1.00 10.00      B   
ATOM   1525  HN  ASN B  50       5.249 -14.336  -9.343  1.00 10.00      B   
ATOM   1526  CA  ASN B  50       3.471 -13.248  -9.721  1.00 10.00      B   
ATOM   1527  CB  ASN B  50       3.765 -13.034 -11.210  1.00 10.00      B   
ATOM   1528  CG  ASN B  50       2.527 -12.692 -12.023  1.00 10.00      B   
ATOM   1529  OD1 ASN B  50       1.848 -13.577 -12.544  1.00 10.00      B   
ATOM   1530  ND2 ASN B  50       2.231 -11.405 -12.150  1.00 10.00      B   
ATOM   1531 HD21 ASN B  50       2.815 -10.749 -11.717  1.00 10.00      B   
ATOM   1532 HD22 ASN B  50       1.439 -11.163 -12.680  1.00 10.00      B   
ATOM   1533  C   ASN B  50       2.401 -14.321  -9.539  1.00 10.00      B   
ATOM   1534  O   ASN B  50       2.694 -15.517  -9.615  1.00 10.00      B   
ATOM   1535  N   PHE B  51       1.167 -13.892  -9.295  1.00 10.00      B   
ATOM   1536  HN  PHE B  51       0.994 -12.925  -9.250  1.00 10.00      B   
ATOM   1537  CA  PHE B  51       0.058 -14.817  -9.106  1.00 10.00      B   
ATOM   1538  CB  PHE B  51      -1.041 -14.164  -8.262  1.00 10.00      B   
ATOM   1539  CG  PHE B  51      -1.677 -15.086  -7.258  1.00 10.00      B   
ATOM   1540  CD1 PHE B  51      -1.182 -15.170  -5.967  1.00 10.00      B   
ATOM   1541  CD2 PHE B  51      -2.769 -15.864  -7.600  1.00 10.00      B   
ATOM   1542  CE1 PHE B  51      -1.764 -16.011  -5.038  1.00 10.00      B   
ATOM   1543  CE2 PHE B  51      -3.356 -16.709  -6.676  1.00 10.00      B   
ATOM   1544  CZ  PHE B  51      -2.852 -16.782  -5.394  1.00 10.00      B   
ATOM   1545  C   PHE B  51      -0.499 -15.260 -10.458  1.00 10.00      B   
ATOM   1546  O   PHE B  51      -0.863 -14.432 -11.293  1.00 10.00      B   
ATOM   1547  N   LYS B  52      -0.573 -16.566 -10.663  1.00 10.00      B   
ATOM   1548  HN  LYS B  52      -0.289 -17.176  -9.952  1.00 10.00      B   
ATOM   1549  CA  LYS B  52      -1.068 -17.119 -11.917  1.00 10.00      B   
ATOM   1550  CB  LYS B  52      -0.495 -18.520 -12.144  1.00 10.00      B   
ATOM   1551  CG  LYS B  52       0.979 -18.660 -11.806  1.00 10.00      B   
ATOM   1552  CD  LYS B  52       1.375 -20.122 -11.694  1.00 10.00      B   
ATOM   1553  CE  LYS B  52       2.690 -20.282 -10.952  1.00 10.00      B   
ATOM   1554  NZ  LYS B  52       3.026 -21.710 -10.726  1.00 10.00      B   
ATOM   1555  HZ1 LYS B  52       3.261 -22.171 -11.629  1.00 10.00      B   
ATOM   1556  HZ2 LYS B  52       2.218 -22.206 -10.302  1.00 10.00      B   
ATOM   1557  HZ3 LYS B  52       3.842 -21.789 -10.088  1.00 10.00      B   
ATOM   1558  C   LYS B  52      -2.592 -17.188 -11.929  1.00 10.00      B   
ATOM   1559  O   LYS B  52      -3.222 -17.046 -12.978  1.00 10.00      B   
ATOM   1560  N   TYR B  53      -3.179 -17.400 -10.761  1.00 10.00      B   
ATOM   1561  HN  TYR B  53      -2.625 -17.496  -9.958  1.00 10.00      B   
ATOM   1562  CA  TYR B  53      -4.626 -17.508 -10.643  1.00 10.00      B   
ATOM   1563  CB  TYR B  53      -4.996 -18.364  -9.425  1.00 10.00      B   
ATOM   1564  CG  TYR B  53      -6.481 -18.598  -9.256  1.00 10.00      B   
ATOM   1565  CD1 TYR B  53      -7.216 -19.254 -10.235  1.00 10.00      B   
ATOM   1566  CD2 TYR B  53      -7.149 -18.166  -8.117  1.00 10.00      B   
ATOM   1567  CE1 TYR B  53      -8.570 -19.470 -10.088  1.00 10.00      B   
ATOM   1568  CE2 TYR B  53      -8.505 -18.378  -7.961  1.00 10.00      B   
ATOM   1569  CZ  TYR B  53      -9.209 -19.032  -8.950  1.00 10.00      B   
ATOM   1570  OH  TYR B  53     -10.557 -19.247  -8.800  1.00 10.00      B   
ATOM   1571  HH  TYR B  53     -10.774 -20.132  -9.114  1.00 10.00      B   
ATOM   1572  C   TYR B  53      -5.301 -16.136 -10.567  1.00 10.00      B   
ATOM   1573  O   TYR B  53      -6.512 -16.018 -10.748  1.00 10.00      B   
ATOM   1574  N   LEU B  54      -4.517 -15.098 -10.318  1.00 10.00      B   
ATOM   1575  HN  LEU B  54      -3.551 -15.236 -10.222  1.00 10.00      B   
ATOM   1576  CA  LEU B  54      -5.060 -13.752 -10.210  1.00 10.00      B   
ATOM   1577  CB  LEU B  54      -5.102 -13.300  -8.746  1.00 10.00      B   
ATOM   1578  CG  LEU B  54      -6.064 -14.055  -7.824  1.00 10.00      B   
ATOM   1579  CD1 LEU B  54      -5.846 -13.655  -6.371  1.00 10.00      B   
ATOM   1580  CD2 LEU B  54      -7.507 -13.817  -8.239  1.00 10.00      B   
ATOM   1581  C   LEU B  54      -4.242 -12.770 -11.033  1.00 10.00      B   
ATOM   1582  O   LEU B  54      -3.096 -12.474 -10.699  1.00 10.00      B   
ATOM   1583  N   ASP B  55      -4.835 -12.276 -12.110  1.00 10.00      B   
ATOM   1584  HN  ASP B  55      -5.750 -12.556 -12.320  1.00 10.00      B   
ATOM   1585  CA  ASP B  55      -4.168 -11.318 -12.983  1.00 10.00      B   
ATOM   1586  CB  ASP B  55      -4.967 -11.095 -14.270  1.00 10.00      B   
ATOM   1587  CG  ASP B  55      -4.711 -12.159 -15.315  1.00 10.00      B   
ATOM   1588  OD1 ASP B  55      -3.632 -12.132 -15.948  1.00 10.00      B   
ATOM   1589  OD2 ASP B  55      -5.588 -13.027 -15.515  1.00 10.00      B   
ATOM   1590  C   ASP B  55      -3.976  -9.993 -12.260  1.00 10.00      B   
ATOM   1591  O   ASP B  55      -4.833  -9.583 -11.474  1.00 10.00      B   
ATOM   1592  N   LYS B  56      -2.844  -9.340 -12.519  1.00 10.00      B   
ATOM   1593  HN  LYS B  56      -2.201  -9.739 -13.145  1.00 10.00      B   
ATOM   1594  CA  LYS B  56      -2.518  -8.053 -11.901  1.00 10.00      B   
ATOM   1595  CB  LYS B  56      -3.563  -6.990 -12.256  1.00 10.00      B   
ATOM   1596  CG  LYS B  56      -3.512  -6.516 -13.702  1.00 10.00      B   
ATOM   1597  CD  LYS B  56      -4.726  -5.665 -14.053  1.00 10.00      B   
ATOM   1598  CE  LYS B  56      -5.928  -6.531 -14.401  1.00 10.00      B   
ATOM   1599  NZ  LYS B  56      -7.181  -5.736 -14.496  1.00 10.00      B   
ATOM   1600  HZ1 LYS B  56      -7.893  -6.254 -15.049  1.00 10.00      B   
ATOM   1601  HZ2 LYS B  56      -6.996  -4.824 -14.959  1.00 10.00      B   
ATOM   1602  HZ3 LYS B  56      -7.564  -5.557 -13.545  1.00 10.00      B   
ATOM   1603  C   LYS B  56      -2.363  -8.183 -10.384  1.00 10.00      B   
ATOM   1604  O   LYS B  56      -2.666  -7.253  -9.633  1.00 10.00      B   
ATOM   1605  N   HIS B  57      -1.891  -9.343  -9.944  1.00 10.00      B   
ATOM   1606  HN  HIS B  57      -1.659 -10.044 -10.596  1.00 10.00      B   
ATOM   1607  CA  HIS B  57      -1.690  -9.606  -8.522  1.00 10.00      B   
ATOM   1608  CB  HIS B  57      -2.727 -10.609  -7.996  1.00 10.00      B   
ATOM   1609  CG  HIS B  57      -4.095 -10.036  -7.768  1.00 10.00      B   
ATOM   1610  ND1 HIS B  57      -4.987  -9.791  -8.791  1.00 10.00      B   
ATOM   1611  HD1 HIS B  57      -4.817  -9.933  -9.754  1.00 10.00      B   
ATOM   1612  CD2 HIS B  57      -4.734  -9.681  -6.625  1.00 10.00      B   
ATOM   1613  CE1 HIS B  57      -6.110  -9.313  -8.291  1.00 10.00      B   
ATOM   1614  NE2 HIS B  57      -5.984  -9.237  -6.982  1.00 10.00      B   
ATOM   1615  HE2 HIS B  57      -6.682  -8.925  -6.365  1.00 10.00      B   
ATOM   1616  C   HIS B  57      -0.280 -10.131  -8.287  1.00 10.00      B   
ATOM   1617  O   HIS B  57       0.195 -11.009  -9.012  1.00 10.00      B   
ATOM   1618  N   TYR B  58       0.385  -9.593  -7.278  1.00 10.00      B   
ATOM   1619  HN  TYR B  58      -0.059  -8.926  -6.713  1.00 10.00      B   
ATOM   1620  CA  TYR B  58       1.749  -9.991  -6.964  1.00 10.00      B   
ATOM   1621  CB  TYR B  58       2.712  -8.821  -7.185  1.00 10.00      B   
ATOM   1622  CG  TYR B  58       2.929  -8.479  -8.644  1.00 10.00      B   
ATOM   1623  CD1 TYR B  58       2.094  -7.583  -9.301  1.00 10.00      B   
ATOM   1624  CD2 TYR B  58       3.970  -9.052  -9.363  1.00 10.00      B   
ATOM   1625  CE1 TYR B  58       2.288  -7.271 -10.635  1.00 10.00      B   
ATOM   1626  CE2 TYR B  58       4.171  -8.745 -10.696  1.00 10.00      B   
ATOM   1627  CZ  TYR B  58       3.329  -7.854 -11.327  1.00 10.00      B   
ATOM   1628  OH  TYR B  58       3.530  -7.547 -12.655  1.00 10.00      B   
ATOM   1629  HH  TYR B  58       4.310  -8.017 -12.974  1.00 10.00      B   
ATOM   1630  C   TYR B  58       1.865 -10.520  -5.542  1.00 10.00      B   
ATOM   1631  O   TYR B  58       1.053 -10.187  -4.676  1.00 10.00      B   
ATOM   1632  N   VAL B  59       2.868 -11.353  -5.314  1.00 10.00      B   
ATOM   1633  HN  VAL B  59       3.478 -11.581  -6.053  1.00 10.00      B   
ATOM   1634  CA  VAL B  59       3.106 -11.940  -4.004  1.00 10.00      B   
ATOM   1635  CB  VAL B  59       3.137 -13.482  -4.072  1.00 10.00      B   
ATOM   1636  CG1 VAL B  59       3.141 -14.088  -2.676  1.00 10.00      B   
ATOM   1637  CG2 VAL B  59       1.968 -14.016  -4.886  1.00 10.00      B   
ATOM   1638  C   VAL B  59       4.439 -11.450  -3.445  1.00 10.00      B   
ATOM   1639  O   VAL B  59       5.486 -11.608  -4.080  1.00 10.00      B   
ATOM   1640  N   PHE B  60       4.395 -10.856  -2.261  1.00 10.00      B   
ATOM   1641  HN  PHE B  60       3.527 -10.767  -1.808  1.00 10.00      B   
ATOM   1642  CA  PHE B  60       5.593 -10.344  -1.610  1.00 10.00      B   
ATOM   1643  CB  PHE B  60       5.322  -8.956  -1.019  1.00 10.00      B   
ATOM   1644  CG  PHE B  60       4.878  -7.935  -2.027  1.00 10.00      B   
ATOM   1645  CD1 PHE B  60       3.535  -7.777  -2.332  1.00 10.00      B   
ATOM   1646  CD2 PHE B  60       5.804  -7.129  -2.668  1.00 10.00      B   
ATOM   1647  CE1 PHE B  60       3.125  -6.836  -3.255  1.00 10.00      B   
ATOM   1648  CE2 PHE B  60       5.402  -6.187  -3.593  1.00 10.00      B   
ATOM   1649  CZ  PHE B  60       4.060  -6.039  -3.888  1.00 10.00      B   
ATOM   1650  C   PHE B  60       6.030 -11.297  -0.505  1.00 10.00      B   
ATOM   1651  O   PHE B  60       5.339 -12.278  -0.226  1.00 10.00      B   
ATOM   1652  N   ASN B  61       7.165 -11.014   0.119  1.00 10.00      B   
ATOM   1653  HN  ASN B  61       7.670 -10.217  -0.146  1.00 10.00      B   
ATOM   1654  CA  ASN B  61       7.683 -11.853   1.196  1.00 10.00      B   
ATOM   1655  CB  ASN B  61       8.834 -12.733   0.697  1.00 10.00      B   
ATOM   1656  CG  ASN B  61       8.984 -14.011   1.503  1.00 10.00      B   
ATOM   1657  OD1 ASN B  61       8.534 -14.099   2.645  1.00 10.00      B   
ATOM   1658  ND2 ASN B  61       9.629 -15.009   0.919  1.00 10.00      B   
ATOM   1659 HD21 ASN B  61       9.976 -14.869   0.012  1.00 10.00      B   
ATOM   1660 HD22 ASN B  61       9.723 -15.852   1.415  1.00 10.00      B   
ATOM   1661  C   ASN B  61       8.169 -10.982   2.344  1.00 10.00      B   
ATOM   1662  O   ASN B  61       9.047 -10.138   2.160  1.00 10.00      B   
ATOM   1663  N   VAL B  62       7.591 -11.177   3.521  1.00 10.00      B   
ATOM   1664  HN  VAL B  62       6.901 -11.878   3.611  1.00 10.00      B   
ATOM   1665  CA  VAL B  62       7.971 -10.398   4.692  1.00 10.00      B   
ATOM   1666  CB  VAL B  62       6.873  -9.400   5.116  1.00 10.00      B   
ATOM   1667  CG1 VAL B  62       6.675  -8.328   4.058  1.00 10.00      B   
ATOM   1668  CG2 VAL B  62       5.566 -10.120   5.413  1.00 10.00      B   
ATOM   1669  C   VAL B  62       8.303 -11.302   5.872  1.00 10.00      B   
ATOM   1670  O   VAL B  62       8.029 -12.506   5.850  1.00 10.00      B   
ATOM   1671  N   GLY B  63       8.898 -10.715   6.901  1.00 10.00      B   
ATOM   1672  HN  GLY B  63       9.101  -9.757   6.854  1.00 10.00      B   
ATOM   1673  CA  GLY B  63       9.260 -11.467   8.083  1.00 10.00      B   
ATOM   1674  C   GLY B  63      10.529 -12.262   7.876  1.00 10.00      B   
ATOM   1675  O   GLY B  63      10.863 -13.136   8.675  1.00 10.00      B   
ATOM   1676  N   GLY B  64      11.245 -11.947   6.804  1.00 10.00      B   
ATOM   1677  HN  GLY B  64      10.935 -11.226   6.213  1.00 10.00      B   
ATOM   1678  CA  GLY B  64      12.470 -12.650   6.500  1.00 10.00      B   
ATOM   1679  C   GLY B  64      12.195 -14.028   5.940  1.00 10.00      B   
ATOM   1680  O   GLY B  64      12.511 -15.034   6.576  1.00 10.00      B   
ATOM   1681  N   ASN B  65      11.581 -14.065   4.757  1.00 10.00      B   
ATOM   1682  HN  ASN B  65      11.342 -13.217   4.323  1.00 10.00      B   
ATOM   1683  CA  ASN B  65      11.249 -15.323   4.084  1.00 10.00      B   
ATOM   1684  CB  ASN B  65      12.517 -16.124   3.765  1.00 10.00      B   
ATOM   1685  CG  ASN B  65      13.307 -15.560   2.604  1.00 10.00      B   
ATOM   1686  OD1 ASN B  65      13.158 -15.998   1.463  1.00 10.00      B   
ATOM   1687  ND2 ASN B  65      14.158 -14.588   2.886  1.00 10.00      B   
ATOM   1688 HD21 ASN B  65      14.232 -14.291   3.819  1.00 10.00      B   
ATOM   1689 HD22 ASN B  65      14.676 -14.198   2.153  1.00 10.00      B   
ATOM   1690  C   ASN B  65      10.305 -16.165   4.934  1.00 10.00      B   
ATOM   1691  O   ASN B  65      10.395 -17.393   4.944  1.00 10.00      B   
ATOM   1692  N   GLU B  66       9.383 -15.503   5.624  1.00 10.00      B   
ATOM   1693  HN  GLU B  66       9.330 -14.527   5.543  1.00 10.00      B   
ATOM   1694  CA  GLU B  66       8.447 -16.199   6.496  1.00 10.00      B   
ATOM   1695  CB  GLU B  66       8.565 -15.675   7.929  1.00 10.00      B   
ATOM   1696  CG  GLU B  66       9.687 -16.309   8.736  1.00 10.00      B   
ATOM   1697  CD  GLU B  66       9.262 -17.583   9.440  1.00 10.00      B   
ATOM   1698  OE1 GLU B  66       8.051 -17.751   9.702  1.00 10.00      B   
ATOM   1699  OE2 GLU B  66      10.139 -18.416   9.750  1.00 10.00      B   
ATOM   1700  C   GLU B  66       7.000 -16.100   6.024  1.00 10.00      B   
ATOM   1701  O   GLU B  66       6.357 -17.116   5.758  1.00 10.00      B   
ATOM   1702  N   LEU B  67       6.490 -14.884   5.910  1.00 10.00      B   
ATOM   1703  HN  LEU B  67       7.060 -14.101   6.079  1.00 10.00      B   
ATOM   1704  CA  LEU B  67       5.104 -14.682   5.514  1.00 10.00      B   
ATOM   1705  CB  LEU B  67       4.398 -13.786   6.532  1.00 10.00      B   
ATOM   1706  CG  LEU B  67       2.868 -13.793   6.508  1.00 10.00      B   
ATOM   1707  CD1 LEU B  67       2.332 -15.146   6.945  1.00 10.00      B   
ATOM   1708  CD2 LEU B  67       2.317 -12.689   7.394  1.00 10.00      B   
ATOM   1709  C   LEU B  67       4.982 -14.084   4.118  1.00 10.00      B   
ATOM   1710  O   LEU B  67       5.664 -13.117   3.779  1.00 10.00      B   
ATOM   1711  N   ARG B  68       4.102 -14.662   3.315  1.00 10.00      B   
ATOM   1712  HN  ARG B  68       3.589 -15.431   3.645  1.00 10.00      B   
ATOM   1713  CA  ARG B  68       3.871 -14.179   1.961  1.00 10.00      B   
ATOM   1714  CB  ARG B  68       3.581 -15.341   1.006  1.00 10.00      B   
ATOM   1715  CG  ARG B  68       4.804 -16.169   0.630  1.00 10.00      B   
ATOM   1716  CD  ARG B  68       5.937 -15.290   0.123  1.00 10.00      B   
ATOM   1717  NE  ARG B  68       6.782 -15.979  -0.849  1.00 10.00      B   
ATOM   1718  HE  ARG B  68       7.027 -16.908  -0.651  1.00 10.00      B   
ATOM   1719  CZ  ARG B  68       7.232 -15.421  -1.973  1.00 10.00      B   
ATOM   1720  NH1 ARG B  68       6.927 -14.162  -2.261  1.00 10.00      B   
ATOM   1721 HH11 ARG B  68       6.333 -13.602  -1.611  1.00 10.00      B   
ATOM   1722 HH12 ARG B  68       7.281 -13.725  -3.143  1.00 10.00      B   
ATOM   1723  NH2 ARG B  68       7.992 -16.121  -2.806  1.00 10.00      B   
ATOM   1724 HH21 ARG B  68       8.245 -17.110  -2.589  1.00 10.00      B   
ATOM   1725 HH22 ARG B  68       8.337 -15.679  -3.701  1.00 10.00      B   
ATOM   1726  C   ARG B  68       2.719 -13.178   1.943  1.00 10.00      B   
ATOM   1727  O   ARG B  68       1.683 -13.401   2.572  1.00 10.00      B   
ATOM   1728  N   VAL B  69       2.905 -12.079   1.228  1.00 10.00      B   
ATOM   1729  HN  VAL B  69       3.748 -11.970   0.737  1.00 10.00      B   
ATOM   1730  CA  VAL B  69       1.886 -11.033   1.142  1.00 10.00      B   
ATOM   1731  CB  VAL B  69       2.507  -9.622   1.275  1.00 10.00      B   
ATOM   1732  CG1 VAL B  69       1.423  -8.557   1.377  1.00 10.00      B   
ATOM   1733  CG2 VAL B  69       3.451  -9.549   2.466  1.00 10.00      B   
ATOM   1734  C   VAL B  69       1.125 -11.117  -0.179  1.00 10.00      B   
ATOM   1735  O   VAL B  69       1.732 -11.159  -1.251  1.00 10.00      B   
ATOM   1736  N   VAL B  70      -0.201 -11.147  -0.097  1.00 10.00      B   
ATOM   1737  HN  VAL B  70      -0.630 -11.108   0.787  1.00 10.00      B   
ATOM   1738  CA  VAL B  70      -1.042 -11.219  -1.284  1.00 10.00      B   
ATOM   1739  CB  VAL B  70      -2.190 -12.238  -1.101  1.00 10.00      B   
ATOM   1740  CG1 VAL B  70      -2.997 -12.391  -2.382  1.00 10.00      B   
ATOM   1741  CG2 VAL B  70      -1.644 -13.584  -0.648  1.00 10.00      B   
ATOM   1742  C   VAL B  70      -1.627  -9.842  -1.587  1.00 10.00      B   
ATOM   1743  O   VAL B  70      -2.568  -9.389  -0.924  1.00 10.00      B   
ATOM   1744  N   ALA B  71      -1.059  -9.171  -2.580  1.00 10.00      B   
ATOM   1745  HN  ALA B  71      -0.314  -9.583  -3.079  1.00 10.00      B   
ATOM   1746  CA  ALA B  71      -1.517  -7.838  -2.957  1.00 10.00      B   
ATOM   1747  CB  ALA B  71      -0.509  -6.791  -2.504  1.00 10.00      B   
ATOM   1748  C   ALA B  71      -1.749  -7.734  -4.460  1.00 10.00      B   
ATOM   1749  O   ALA B  71      -1.543  -8.699  -5.202  1.00 10.00      B   
ATOM   1750  N   VAL B  73      -2.426  -4.906  -7.823  1.00 10.00      B   
ATOM   1751  HN  VAL B  73      -2.330  -5.404  -8.665  1.00 10.00      B   
ATOM   1752  CA  VAL B  73      -1.761  -3.616  -7.684  1.00 10.00      B   
ATOM   1753  CB  VAL B  73      -0.339  -3.764  -7.101  1.00 10.00      B   
ATOM   1754  CG1 VAL B  73       0.294  -2.397  -6.879  1.00 10.00      B   
ATOM   1755  CG2 VAL B  73      -0.374  -4.559  -5.804  1.00 10.00      B   
ATOM   1756  C   VAL B  73      -1.689  -2.896  -9.027  1.00 10.00      B   
ATOM   1757  O   VAL B  73      -1.203  -3.450 -10.018  1.00 10.00      B   
ATOM   1758  N   PHE B  74      -2.173  -1.661  -9.052  1.00 10.00      B   
ATOM   1759  HN  PHE B  74      -2.539  -1.274  -8.227  1.00 10.00      B   
ATOM   1760  CA  PHE B  74      -2.168  -0.861 -10.265  1.00 10.00      B   
ATOM   1761  CB  PHE B  74      -3.532  -0.199 -10.475  1.00 10.00      B   
ATOM   1762  CG  PHE B  74      -4.648  -1.168 -10.746  1.00 10.00      B   
ATOM   1763  CD1 PHE B  74      -5.454  -1.623  -9.716  1.00 10.00      B   
ATOM   1764  CD2 PHE B  74      -4.888  -1.623 -12.030  1.00 10.00      B   
ATOM   1765  CE1 PHE B  74      -6.478  -2.517  -9.960  1.00 10.00      B   
ATOM   1766  CE2 PHE B  74      -5.910  -2.517 -12.282  1.00 10.00      B   
ATOM   1767  CZ  PHE B  74      -6.707  -2.963 -11.246  1.00 10.00      B   
ATOM   1768  C   PHE B  74      -1.072   0.198 -10.204  1.00 10.00      B   
ATOM   1769  O   PHE B  74      -1.036   1.017  -9.281  1.00 10.00      B   
ATOM   1770  N   PHE B  75      -0.185   0.181 -11.190  1.00 10.00      B   
ATOM   1771  HN  PHE B  75      -0.279  -0.486 -11.906  1.00 10.00      B   
ATOM   1772  CA  PHE B  75       0.919   1.127 -11.249  1.00 10.00      B   
ATOM   1773  CB  PHE B  75       2.046   0.599 -12.142  1.00 10.00      B   
ATOM   1774  CG  PHE B  75       2.722  -0.633 -11.609  1.00 10.00      B   
ATOM   1775  CD1 PHE B  75       2.508  -1.867 -12.200  1.00 10.00      B   
ATOM   1776  CD2 PHE B  75       3.573  -0.554 -10.518  1.00 10.00      B   
ATOM   1777  CE1 PHE B  75       3.131  -3.000 -11.712  1.00 10.00      B   
ATOM   1778  CE2 PHE B  75       4.198  -1.683 -10.026  1.00 10.00      B   
ATOM   1779  CZ  PHE B  75       3.977  -2.907 -10.625  1.00 10.00      B   
ATOM   1780  C   PHE B  75       0.460   2.494 -11.743  1.00 10.00      B   
ATOM   1781  O   PHE B  75       0.699   3.506 -11.085  1.00 10.00      B   
ATOM   1782  N   GLU B  76      -0.201   2.518 -12.894  1.00 10.00      B   
ATOM   1783  HN  GLU B  76      -0.367   1.672 -13.367  1.00 10.00      B   
ATOM   1784  CA  GLU B  76      -0.679   3.769 -13.481  1.00 10.00      B   
ATOM   1785  CB  GLU B  76      -1.146   3.554 -14.921  1.00 10.00      B   
ATOM   1786  CG  GLU B  76      -0.015   3.306 -15.908  1.00 10.00      B   
ATOM   1787  CD  GLU B  76       0.776   4.562 -16.233  1.00 10.00      B   
ATOM   1788  OE1 GLU B  76       0.976   4.850 -17.430  1.00 10.00      B   
ATOM   1789  OE2 GLU B  76       1.206   5.269 -15.298  1.00 10.00      B   
ATOM   1790  C   GLU B  76      -1.780   4.412 -12.647  1.00 10.00      B   
ATOM   1791  O   GLU B  76      -1.835   5.635 -12.511  1.00 10.00      B   
ATOM   1792  N   SER B  77      -2.653   3.589 -12.083  1.00 10.00      B   
ATOM   1793  HN  SER B  77      -2.578   2.625 -12.242  1.00 10.00      B   
ATOM   1794  CA  SER B  77      -3.738   4.092 -11.256  1.00 10.00      B   
ATOM   1795  CB  SER B  77      -4.807   3.015 -11.074  1.00 10.00      B   
ATOM   1796  OG  SER B  77      -5.087   2.377 -12.308  1.00 10.00      B   
ATOM   1797  HG  SER B  77      -5.490   3.015 -12.912  1.00 10.00      B   
ATOM   1798  C   SER B  77      -3.213   4.563  -9.902  1.00 10.00      B   
ATOM   1799  O   SER B  77      -3.917   5.257  -9.164  1.00 10.00      B   
ATOM   1800  N   GLN B  78      -1.970   4.178  -9.593  1.00 10.00      B   
ATOM   1801  HN  GLN B  78      -1.470   3.634 -10.240  1.00 10.00      B   
ATOM   1802  CA  GLN B  78      -1.315   4.551  -8.339  1.00 10.00      B   
ATOM   1803  CB  GLN B  78      -0.989   6.046  -8.309  1.00 10.00      B   
ATOM   1804  CG  GLN B  78      -0.093   6.488  -9.451  1.00 10.00      B   
ATOM   1805  CD  GLN B  78       0.230   7.965  -9.402  1.00 10.00      B   
ATOM   1806  OE1 GLN B  78       0.333   8.559  -8.329  1.00 10.00      B   
ATOM   1807  NE2 GLN B  78       0.396   8.565 -10.566  1.00 10.00      B   
ATOM   1808 HE21 GLN B  78       0.301   8.027 -11.381  1.00 10.00      B   
ATOM   1809 HE22 GLN B  78       0.603   9.524 -10.571  1.00 10.00      B   
ATOM   1810  C   GLN B  78      -2.141   4.138  -7.127  1.00 10.00      B   
ATOM   1811  O   GLN B  78      -2.321   4.907  -6.180  1.00 10.00      B   
ATOM   1812  N   LYS B  79      -2.648   2.916  -7.173  1.00 10.00      B   
ATOM   1813  HN  LYS B  79      -2.462   2.353  -7.953  1.00 10.00      B   
ATOM   1814  CA  LYS B  79      -3.456   2.377  -6.094  1.00 10.00      B   
ATOM   1815  CB  LYS B  79      -4.943   2.360  -6.479  1.00 10.00      B   
ATOM   1816  CG  LYS B  79      -5.522   3.732  -6.807  1.00 10.00      B   
ATOM   1817  CD  LYS B  79      -7.039   3.689  -6.922  1.00 10.00      B   
ATOM   1818  CE  LYS B  79      -7.532   4.367  -8.191  1.00 10.00      B   
ATOM   1819  NZ  LYS B  79      -7.259   5.831  -8.203  1.00 10.00      B   
ATOM   1820  HZ1 LYS B  79      -6.236   6.010  -8.218  1.00 10.00      B   
ATOM   1821  HZ2 LYS B  79      -7.666   6.283  -7.353  1.00 10.00      B   
ATOM   1822  HZ3 LYS B  79      -7.688   6.266  -9.046  1.00 10.00      B   
ATOM   1823  C   LYS B  79      -2.975   0.975  -5.746  1.00 10.00      B   
ATOM   1824  O   LYS B  79      -3.255   0.012  -6.468  1.00 10.00      B   
ATOM   1825  N   CYS B  80      -2.221   0.873  -4.661  1.00 10.00      B   
ATOM   1826  HN  CYS B  80      -2.006   1.682  -4.146  1.00 10.00      B   
ATOM   1827  CA  CYS B  80      -1.690  -0.408  -4.217  1.00 10.00      B   
ATOM   1828  CB  CYS B  80      -0.445  -0.201  -3.356  1.00 10.00      B   
ATOM   1829  SG  CYS B  80       0.690   1.059  -3.988  1.00 10.00      B   
ATOM   1830  HG  CYS B  80       1.448   0.495  -4.920  1.00 10.00      B   
ATOM   1831  C   CYS B  80      -2.745  -1.200  -3.454  1.00 10.00      B   
ATOM   1832  O   CYS B  80      -2.990  -0.963  -2.268  1.00 10.00      B   
ATOM   1833  N   TYR B  81      -3.376  -2.132  -4.151  1.00 10.00      B   
ATOM   1834  HN  TYR B  81      -3.134  -2.267  -5.091  1.00 10.00      B   
ATOM   1835  CA  TYR B  81      -4.412  -2.965  -3.562  1.00 10.00      B   
ATOM   1836  CB  TYR B  81      -5.337  -3.519  -4.652  1.00 10.00      B   
ATOM   1837  CG  TYR B  81      -6.349  -4.526  -4.147  1.00 10.00      B   
ATOM   1838  CD1 TYR B  81      -7.489  -4.113  -3.469  1.00 10.00      B   
ATOM   1839  CD2 TYR B  81      -6.161  -5.888  -4.347  1.00 10.00      B   
ATOM   1840  CE1 TYR B  81      -8.412  -5.028  -3.005  1.00 10.00      B   
ATOM   1841  CE2 TYR B  81      -7.079  -6.809  -3.886  1.00 10.00      B   
ATOM   1842  CZ  TYR B  81      -8.202  -6.374  -3.216  1.00 10.00      B   
ATOM   1843  OH  TYR B  81      -9.123  -7.288  -2.759  1.00 10.00      B   
ATOM   1844  HH  TYR B  81      -9.979  -7.122  -3.200  1.00 10.00      B   
ATOM   1845  C   TYR B  81      -3.809  -4.113  -2.759  1.00 10.00      B   
ATOM   1846  O   TYR B  81      -3.077  -4.943  -3.298  1.00 10.00      B   
ATOM   1847  N   ILE B  82      -4.122  -4.150  -1.473  1.00 10.00      B   
ATOM   1848  HN  ILE B  82      -4.706  -3.455  -1.107  1.00 10.00      B   
ATOM   1849  CA  ILE B  82      -3.635  -5.201  -0.591  1.00 10.00      B   
ATOM   1850  CB  ILE B  82      -2.872  -4.622   0.622  1.00 10.00      B   
ATOM   1851  CG1 ILE B  82      -1.765  -3.667   0.155  1.00 10.00      B   
ATOM   1852  CG2 ILE B  82      -2.288  -5.743   1.474  1.00 10.00      B   
ATOM   1853  CD1 ILE B  82      -1.125  -2.865   1.270  1.00 10.00      B   
ATOM   1854  C   ILE B  82      -4.819  -6.025  -0.096  1.00 10.00      B   
ATOM   1855  O   ILE B  82      -5.769  -5.475   0.464  1.00 10.00      B   
ATOM   1856  N   ARG B  83      -4.774  -7.333  -0.316  1.00 10.00      B   
ATOM   1857  HN  ARG B  83      -3.987  -7.722  -0.756  1.00 10.00      B   
ATOM   1858  CA  ARG B  83      -5.862  -8.204   0.105  1.00 10.00      B   
ATOM   1859  CB  ARG B  83      -6.069  -9.347  -0.888  1.00 10.00      B   
ATOM   1860  CG  ARG B  83      -7.218 -10.270  -0.521  1.00 10.00      B   
ATOM   1861  CD  ARG B  83      -6.874 -11.714  -0.824  1.00 10.00      B   
ATOM   1862  NE  ARG B  83      -7.417 -12.151  -2.103  1.00 10.00      B   
ATOM   1863  HE  ARG B  83      -7.594 -11.457  -2.779  1.00 10.00      B   
ATOM   1864  CZ  ARG B  83      -7.686 -13.420  -2.402  1.00 10.00      B   
ATOM   1865  NH1 ARG B  83      -7.455 -14.386  -1.513  1.00 10.00      B   
ATOM   1866 HH11 ARG B  83      -7.667 -15.378  -1.749  1.00 10.00      B   
ATOM   1867 HH12 ARG B  83      -7.059 -14.154  -0.567  1.00 10.00      B   
ATOM   1868  NH2 ARG B  83      -8.191 -13.719  -3.590  1.00 10.00      B   
ATOM   1869 HH21 ARG B  83      -8.408 -14.712  -3.835  1.00 10.00      B   
ATOM   1870 HH22 ARG B  83      -8.378 -12.966  -4.284  1.00 10.00      B   
ATOM   1871  C   ARG B  83      -5.621  -8.755   1.505  1.00 10.00      B   
ATOM   1872  O   ARG B  83      -6.368  -8.454   2.437  1.00 10.00      B   
ATOM   1873  N   GLU B  84      -4.575  -9.558   1.650  1.00 10.00      B   
ATOM   1874  HN  GLU B  84      -3.999  -9.746   0.875  1.00 10.00      B   
ATOM   1875  CA  GLU B  84      -4.245 -10.154   2.934  1.00 10.00      B   
ATOM   1876  CB  GLU B  84      -5.033 -11.454   3.155  1.00 10.00      B   
ATOM   1877  CG  GLU B  84      -4.825 -12.516   2.083  1.00 10.00      B   
ATOM   1878  CD  GLU B  84      -5.880 -13.606   2.128  1.00 10.00      B   
ATOM   1879  OE1 GLU B  84      -6.381 -13.914   3.234  1.00 10.00      B   
ATOM   1880  OE2 GLU B  84      -6.216 -14.162   1.058  1.00 10.00      B   
ATOM   1881  C   GLU B  84      -2.747 -10.399   3.041  1.00 10.00      B   
ATOM   1882  O   GLU B  84      -2.063 -10.575   2.028  1.00 10.00      B   
ATOM   1883  N   VAL B  85      -2.240 -10.396   4.260  1.00 10.00      B   
ATOM   1884  HN  VAL B  85      -2.838 -10.260   5.027  1.00 10.00      B   
ATOM   1885  CA  VAL B  85      -0.820 -10.610   4.499  1.00 10.00      B   
ATOM   1886  CB  VAL B  85      -0.216  -9.477   5.355  1.00 10.00      B   
ATOM   1887  CG1 VAL B  85       1.284  -9.662   5.517  1.00 10.00      B   
ATOM   1888  CG2 VAL B  85      -0.527  -8.116   4.745  1.00 10.00      B   
ATOM   1889  C   VAL B  85      -0.595 -11.945   5.200  1.00 10.00      B   
ATOM   1890  O   VAL B  85      -1.525 -12.512   5.775  1.00 10.00      B   
ATOM   1891  N   THR B  87       7.728 -19.696   4.806  1.00 10.00      B   
ATOM   1892  HN  THR B  87       7.246 -19.974   5.623  1.00 10.00      B   
ATOM   1893  CA  THR B  87       9.029 -20.286   4.520  1.00 10.00      B   
ATOM   1894  CB  THR B  87       9.439 -21.281   5.622  1.00 10.00      B   
ATOM   1895  OG1 THR B  87       8.356 -22.182   5.886  1.00 10.00      B   
ATOM   1896  HG1 THR B  87       7.626 -21.689   6.302  1.00 10.00      B   
ATOM   1897  CG2 THR B  87       9.792 -20.539   6.897  1.00 10.00      B   
ATOM   1898  C   THR B  87       9.018 -20.997   3.170  1.00 10.00      B   
ATOM   1899  O   THR B  87       8.003 -20.991   2.468  1.00 10.00      B   
ATOM   1900  N   HIS B  88      10.143 -21.610   2.809  1.00 10.00      B   
ATOM   1901  HN  HIS B  88      10.921 -21.575   3.411  1.00 10.00      B   
ATOM   1902  CA  HIS B  88      10.252 -22.327   1.540  1.00 10.00      B   
ATOM   1903  CB  HIS B  88      11.684 -22.843   1.321  1.00 10.00      B   
ATOM   1904  CG  HIS B  88      11.984 -23.264  -0.091  1.00 10.00      B   
ATOM   1905  ND1 HIS B  88      12.839 -22.570  -0.926  1.00 10.00      B   
ATOM   1906  HD1 HIS B  88      13.336 -21.754  -0.694  1.00 10.00      B   
ATOM   1907  CD2 HIS B  88      11.542 -24.320  -0.811  1.00 10.00      B   
ATOM   1908  CE1 HIS B  88      12.904 -23.184  -2.093  1.00 10.00      B   
ATOM   1909  NE2 HIS B  88      12.126 -24.247  -2.047  1.00 10.00      B   
ATOM   1910  HE2 HIS B  88      11.991 -24.885  -2.783  1.00 10.00      B   
ATOM   1911  C   HIS B  88       9.254 -23.480   1.496  1.00 10.00      B   
ATOM   1912  O   HIS B  88       8.628 -23.733   0.467  1.00 10.00      B   
ATOM   1913  N   LYS B  89       9.106 -24.160   2.627  1.00 10.00      B   
ATOM   1914  HN  LYS B  89       9.628 -23.892   3.414  1.00 10.00      B   
ATOM   1915  CA  LYS B  89       8.190 -25.287   2.735  1.00 10.00      B   
ATOM   1916  CB  LYS B  89       8.401 -26.016   4.065  1.00 10.00      B   
ATOM   1917  CG  LYS B  89       9.829 -26.479   4.294  1.00 10.00      B   
ATOM   1918  CD  LYS B  89      10.042 -26.956   5.721  1.00 10.00      B   
ATOM   1919  CE  LYS B  89      11.506 -27.272   5.977  1.00 10.00      B   
ATOM   1920  NZ  LYS B  89      11.763 -27.641   7.392  1.00 10.00      B   
ATOM   1921  HZ1 LYS B  89      11.449 -26.874   8.024  1.00 10.00      B   
ATOM   1922  HZ2 LYS B  89      12.778 -27.802   7.540  1.00 10.00      B   
ATOM   1923  HZ3 LYS B  89      11.246 -28.510   7.637  1.00 10.00      B   
ATOM   1924  C   LYS B  89       6.743 -24.818   2.617  1.00 10.00      B   
ATOM   1925  O   LYS B  89       5.928 -25.439   1.929  1.00 10.00      B   
ATOM   1926  N   GLU B  90       6.438 -23.704   3.275  1.00 10.00      B   
ATOM   1927  HN  GLU B  90       7.140 -23.244   3.782  1.00 10.00      B   
ATOM   1928  CA  GLU B  90       5.095 -23.143   3.263  1.00 10.00      B   
ATOM   1929  CB  GLU B  90       4.981 -22.020   4.294  1.00 10.00      B   
ATOM   1930  CG  GLU B  90       5.183 -22.485   5.725  1.00 10.00      B   
ATOM   1931  CD  GLU B  90       5.238 -21.339   6.711  1.00 10.00      B   
ATOM   1932  OE1 GLU B  90       6.336 -20.778   6.917  1.00 10.00      B   
ATOM   1933  OE2 GLU B  90       4.183 -21.000   7.291  1.00 10.00      B   
ATOM   1934  C   GLU B  90       4.720 -22.638   1.875  1.00 10.00      B   
ATOM   1935  O   GLU B  90       3.625 -22.910   1.380  1.00 10.00      B   
ATOM   1936  N   TYR B  91       5.640 -21.918   1.244  1.00 10.00      B   
ATOM   1937  HN  TYR B  91       6.500 -21.736   1.690  1.00 10.00      B   
ATOM   1938  CA  TYR B  91       5.403 -21.386  -0.091  1.00 10.00      B   
ATOM   1939  CB  TYR B  91       6.551 -20.478  -0.541  1.00 10.00      B   
ATOM   1940  CG  TYR B  91       6.386 -19.946  -1.950  1.00 10.00      B   
ATOM   1941  CD1 TYR B  91       5.520 -18.892  -2.221  1.00 10.00      B   
ATOM   1942  CD2 TYR B  91       7.094 -20.499  -3.008  1.00 10.00      B   
ATOM   1943  CE1 TYR B  91       5.365 -18.406  -3.507  1.00 10.00      B   
ATOM   1944  CE2 TYR B  91       6.945 -20.019  -4.295  1.00 10.00      B   
ATOM   1945  CZ  TYR B  91       6.082 -18.973  -4.539  1.00 10.00      B   
ATOM   1946  OH  TYR B  91       5.932 -18.494  -5.821  1.00 10.00      B   
ATOM   1947  HH  TYR B  91       6.483 -17.700  -5.938  1.00 10.00      B   
ATOM   1948  C   TYR B  91       5.203 -22.516  -1.096  1.00 10.00      B   
ATOM   1949  O   TYR B  91       4.365 -22.419  -1.993  1.00 10.00      B   
ATOM   1950  N   ASP B  92       5.968 -23.591  -0.930  1.00 10.00      B   
ATOM   1951  HN  ASP B  92       6.611 -23.612  -0.187  1.00 10.00      B   
ATOM   1952  CA  ASP B  92       5.876 -24.739  -1.825  1.00 10.00      B   
ATOM   1953  CB  ASP B  92       6.901 -25.809  -1.433  1.00 10.00      B   
ATOM   1954  CG  ASP B  92       7.154 -26.819  -2.534  1.00 10.00      B   
ATOM   1955  OD1 ASP B  92       6.843 -26.524  -3.710  1.00 10.00      B   
ATOM   1956  OD2 ASP B  92       7.674 -27.913  -2.232  1.00 10.00      B   
ATOM   1957  C   ASP B  92       4.464 -25.316  -1.807  1.00 10.00      B   
ATOM   1958  O   ASP B  92       3.891 -25.622  -2.853  1.00 10.00      B   
ATOM   1959  N   PHE B  93       3.901 -25.432  -0.609  1.00 10.00      B   
ATOM   1960  HN  PHE B  93       4.412 -25.163   0.185  1.00 10.00      B   
ATOM   1961  CA  PHE B  93       2.550 -25.952  -0.440  1.00 10.00      B   
ATOM   1962  CB  PHE B  93       2.276 -26.228   1.043  1.00 10.00      B   
ATOM   1963  CG  PHE B  93       0.887 -26.723   1.340  1.00 10.00      B   
ATOM   1964  CD1 PHE B  93       0.527 -28.033   1.067  1.00 10.00      B   
ATOM   1965  CD2 PHE B  93      -0.059 -25.876   1.896  1.00 10.00      B   
ATOM   1966  CE1 PHE B  93      -0.748 -28.490   1.345  1.00 10.00      B   
ATOM   1967  CE2 PHE B  93      -1.336 -26.325   2.175  1.00 10.00      B   
ATOM   1968  CZ  PHE B  93      -1.681 -27.634   1.898  1.00 10.00      B   
ATOM   1969  C   PHE B  93       1.528 -24.961  -0.996  1.00 10.00      B   
ATOM   1970  O   PHE B  93       0.594 -25.347  -1.698  1.00 10.00      B   
ATOM   1971  N   PHE B  94       1.732 -23.681  -0.692  1.00 10.00      B   
ATOM   1972  HN  PHE B  94       2.508 -23.445  -0.135  1.00 10.00      B   
ATOM   1973  CA  PHE B  94       0.844 -22.615  -1.148  1.00 10.00      B   
ATOM   1974  CB  PHE B  94       1.362 -21.265  -0.639  1.00 10.00      B   
ATOM   1975  CG  PHE B  94       0.502 -20.083  -0.992  1.00 10.00      B   
ATOM   1976  CD1 PHE B  94      -0.608 -19.765  -0.228  1.00 10.00      B   
ATOM   1977  CD2 PHE B  94       0.810 -19.282  -2.081  1.00 10.00      B   
ATOM   1978  CE1 PHE B  94      -1.395 -18.673  -0.541  1.00 10.00      B   
ATOM   1979  CE2 PHE B  94       0.026 -18.191  -2.402  1.00 10.00      B   
ATOM   1980  CZ  PHE B  94      -1.078 -17.885  -1.630  1.00 10.00      B   
ATOM   1981  C   PHE B  94       0.738 -22.599  -2.674  1.00 10.00      B   
ATOM   1982  O   PHE B  94      -0.350 -22.423  -3.232  1.00 10.00      B   
ATOM   1983  N   THR B  95       1.871 -22.794  -3.335  1.00 10.00      B   
ATOM   1984  HN  THR B  95       2.697 -22.940  -2.828  1.00 10.00      B   
ATOM   1985  CA  THR B  95       1.927 -22.798  -4.791  1.00 10.00      B   
ATOM   1986  CB  THR B  95       3.384 -22.705  -5.284  1.00 10.00      B   
ATOM   1987  OG1 THR B  95       4.062 -21.672  -4.558  1.00 10.00      B   
ATOM   1988  HG1 THR B  95       4.199 -21.957  -3.644  1.00 10.00      B   
ATOM   1989  CG2 THR B  95       3.431 -22.376  -6.769  1.00 10.00      B   
ATOM   1990  C   THR B  95       1.267 -24.050  -5.371  1.00 10.00      B   
ATOM   1991  O   THR B  95       0.641 -23.996  -6.428  1.00 10.00      B   
ATOM   1992  N   ALA B  96       1.400 -25.169  -4.666  1.00 10.00      B   
ATOM   1993  HN  ALA B  96       1.912 -25.148  -3.830  1.00 10.00      B   
ATOM   1994  CA  ALA B  96       0.821 -26.431  -5.111  1.00 10.00      B   
ATOM   1995  CB  ALA B  96       1.318 -27.577  -4.243  1.00 10.00      B   
ATOM   1996  C   ALA B  96      -0.704 -26.377  -5.100  1.00 10.00      B   
ATOM   1997  O   ALA B  96      -1.361 -26.864  -6.023  1.00 10.00      B   
ATOM   1998  N   VAL B  97      -1.258 -25.783  -4.048  1.00 10.00      B   
ATOM   1999  HN  VAL B  97      -0.675 -25.426  -3.343  1.00 10.00      B   
ATOM   2000  CA  VAL B  97      -2.706 -25.658  -3.904  1.00 10.00      B   
ATOM   2001  CB  VAL B  97      -3.102 -25.235  -2.470  1.00 10.00      B   
ATOM   2002  CG1 VAL B  97      -4.613 -25.101  -2.340  1.00 10.00      B   
ATOM   2003  CG2 VAL B  97      -2.575 -26.236  -1.453  1.00 10.00      B   
ATOM   2004  C   VAL B  97      -3.267 -24.654  -4.907  1.00 10.00      B   
ATOM   2005  O   VAL B  97      -4.316 -24.882  -5.507  1.00 10.00      B   
ATOM   2006  N   HIS B  98      -2.549 -23.555  -5.101  1.00 10.00      B   
ATOM   2007  HN  HIS B  98      -1.698 -23.449  -4.626  1.00 10.00      B   
ATOM   2008  CA  HIS B  98      -2.982 -22.515  -6.027  1.00 10.00      B   
ATOM   2009  CB  HIS B  98      -2.665 -21.123  -5.472  1.00 10.00      B   
ATOM   2010  CG  HIS B  98      -3.466 -20.761  -4.261  1.00 10.00      B   
ATOM   2011  ND1 HIS B  98      -3.057 -21.046  -2.974  1.00 10.00      B   
ATOM   2012  HD1 HIS B  98      -2.222 -21.502  -2.724  1.00 10.00      B   
ATOM   2013  CD2 HIS B  98      -4.667 -20.146  -4.144  1.00 10.00      B   
ATOM   2014  CE1 HIS B  98      -3.972 -20.622  -2.121  1.00 10.00      B   
ATOM   2015  NE2 HIS B  98      -4.956 -20.072  -2.805  1.00 10.00      B   
ATOM   2016  HE2 HIS B  98      -5.766 -19.673  -2.416  1.00 10.00      B   
ATOM   2017  C   HIS B  98      -2.323 -22.699  -7.386  1.00 10.00      B   
ATOM   2018  O   HIS B  98      -1.464 -21.913  -7.783  1.00 10.00      B   
ATOM   2019  N   ARG B  99      -2.732 -23.739  -8.096  1.00 10.00      B   
ATOM   2020  HN  ARG B  99      -3.438 -24.319  -7.730  1.00 10.00      B   
ATOM   2021  CA  ARG B  99      -2.175 -24.038  -9.411  1.00 10.00      B   
ATOM   2022  CB  ARG B  99      -1.981 -25.545  -9.594  1.00 10.00      B   
ATOM   2023  CG  ARG B  99      -3.243 -26.369  -9.383  1.00 10.00      B   
ATOM   2024  CD  ARG B  99      -3.177 -27.684 -10.141  1.00 10.00      B   
ATOM   2025  NE  ARG B  99      -1.966 -28.441  -9.830  1.00 10.00      B   
ATOM   2026  HE  ARG B  99      -1.224 -27.950  -9.408  1.00 10.00      B   
ATOM   2027  CZ  ARG B  99      -1.805 -29.734 -10.095  1.00 10.00      B   
ATOM   2028  NH1 ARG B  99      -2.781 -30.427 -10.665  1.00 10.00      B   
ATOM   2029 HH11 ARG B  99      -2.652 -31.442 -10.865  1.00 10.00      B   
ATOM   2030 HH12 ARG B  99      -3.678 -29.959 -10.921  1.00 10.00      B   
ATOM   2031  NH2 ARG B  99      -0.667 -30.339  -9.780  1.00 10.00      B   
ATOM   2032 HH21 ARG B  99      -0.539 -31.355  -9.979  1.00 10.00      B   
ATOM   2033 HH22 ARG B  99       0.105 -29.798  -9.331  1.00 10.00      B   
ATOM   2034  C   ARG B  99      -3.053 -23.488 -10.528  1.00 10.00      B   
ATOM   2035  O   ARG B  99      -2.812 -23.767 -11.702  1.00 10.00      B   
ATOM   2036  N   THR B 100      -4.065 -22.716 -10.145  1.00 10.00      B   
ATOM   2037  HN  THR B 100      -4.199 -22.562  -9.189  1.00 10.00      B   
ATOM   2038  CB  THR B 100      -4.293 -21.440 -12.289  1.00 10.00      B   
ATOM   2039  OG1 THR B 100      -3.169 -20.676 -11.822  1.00 10.00      B   
ATOM   2040  HG1 THR B 100      -2.396 -21.246 -11.789  1.00 10.00      B   
ATOM   2041  CG2 THR B 100      -5.251 -20.523 -13.034  1.00 10.00      B   
ATOM   2042  CA  THR B 100      -5.002 -22.107 -11.090  1.00 10.00      B   
ATOM   2043  C   THR B 100      -6.044 -23.116 -11.576  1.00 10.00      B   
ATOM   2044  O   THR B 100      -7.222 -22.998 -11.169  1.00 10.00      B   
ATOM   2045  OXT THR B 100      -5.687 -24.034 -12.344  1.00 10.00      B   
END
