# Supplementary material for: Large-scale discovery of protein interactions at residue resolution using co-evolution calculated from genomic sequences
Source: Nat Commun. 2021 Mar 2;12:1396. doi: 10.1038/s41467-021-21636-z (PMC7925567; doi:10.1038/s41467-021-21636-z)
Supplement: Supplementary file 12 — Supplementary Data 10 [file 41467_2021_21636_MOESM12_ESM.zip › supplementary/allpdb1601_HIGA_HIGB/models/structures_haddock-sorted.stat]

#struc haddock-score rmsd_all Einter Enb Evdw+0.1Eelec Evdw Eelec Eair Ecdih Ecoup Esani Evean Edani #NOEviol #Dihedviol #Jviol #Saniviol #veanviol #Daniviol bsa dH Edesolv
haddock_40w.pdb -176.30545 0.000 -451.931 -501.957 -106.006 -62.0109 -439.946 50.0255 0 0 0 0 0 1 0 0 0 0 0 2493.82 -43835.9 -31.3079
haddock_87w.pdb -174.314339 2.522 -437.268 -440.083 -109.189 -72.4231 -367.66 2.81461 0 0 0 0 0 0 0 0 0 0 0 2555.05 -38608.1 -28.6407
haddock_41w.pdb -161.20725 2.649 -390.865 -474.686 -102.765 -61.4403 -413.246 83.8215 0 0 0 0 0 2 0 0 0 0 0 2225.58 -43992.6 -25.4999
haddock_6w.pdb -160.3302 2.977 -384.683 -522.631 -97.6259 -50.4031 -472.228 137.948 0 0 0 0 0 3 0 0 0 0 0 2113.92 -43702.3 -29.2763
haddock_9w.pdb -156.58356 2.476 -301.398 -381.43 -103.285 -72.3803 -309.05 80.0314 0 0 0 0 0 2 0 0 0 0 0 2328.45 -43864 -30.3964
haddock_34w.pdb -156.47167 2.966 -303.078 -340.553 -95.9869 -68.8129 -271.74 37.4743 0 0 0 0 0 1 0 0 0 0 0 2403.9 -38794.6 -37.0582
haddock_95w.pdb -155.92441 3.346 -365.291 -417.393 -104.455 -69.6843 -347.709 52.1019 0 0 0 0 0 1 0 0 0 0 0 2461.92 -43650.3 -21.9085
haddock_57w.pdb -155.29296 3.085 -317.878 -360.06 -103.629 -75.1366 -284.923 42.1814 0 0 0 0 0 1 0 0 0 0 0 2302.83 -43753.5 -27.3899
haddock_77w.pdb -154.47938 2.957 -317.839 -400.469 -99.5486 -66.113 -334.356 82.6292 0 0 0 0 0 2 0 0 0 0 0 2256.61 -43766 -29.7581
haddock_94w.pdb -152.43903 2.539 -302.38 -391.231 -100.724 -68.4452 -322.786 88.8517 0 0 0 0 0 2 0 0 0 0 0 2390.55 -43780.4 -28.3218
haddock_56w.pdb -150.1127 2.744 -293.244 -383.165 -85.6473 -52.5898 -330.575 89.92 0 0 0 0 0 3 0 0 0 0 0 2312.69 -43743 -40.3999
haddock_59w.pdb -147.1269 2.532 -308.315 -395.189 -96.1118 -62.881 -332.308 86.874 0 0 0 0 0 2 0 0 0 0 0 2249.96 -44091.3 -26.4717
haddock_26w.pdb -146.31123 2.300 -312.574 -395.287 -91.5139 -57.7613 -337.526 82.7137 0 0 0 0 0 2 0 0 0 0 0 2154.62 -44277.8 -29.3161
haddock_81w.pdb -146.15413 3.349 -373.499 -418.31 -100.787 -65.5062 -352.804 44.8117 0 0 0 0 0 1 0 0 0 0 0 2236.65 -43765.7 -14.5683
haddock_62w.pdb -145.95889 2.469 -307.691 -405.28 -94.7553 -60.2526 -345.027 97.5891 0 0 0 0 0 2 0 0 0 0 0 2203.16 -43902.1 -26.4598
haddock_83w.pdb -145.19615 3.039 -395.579 -483.509 -102.682 -60.3681 -423.141 87.9299 0 0 0 0 0 2 0 0 0 0 0 2246.99 -43679.7 -8.99284
haddock_7w.pdb -143.93364 3.012 -380.946 -475.851 -86.3575 -43.0804 -432.771 94.9056 0 0 0 0 0 2 0 0 0 0 0 2062.14 -43944.2 -23.7896
haddock_39w.pdb -143.9116 2.691 -299.31 -418.496 -99.6034 -64.1709 -354.325 119.187 0 0 0 0 0 3 0 0 0 0 0 2278.87 -43786.3 -20.7944
haddock_73w.pdb -143.71318 2.769 -357.731 -407.222 -90.6855 -55.5148 -351.707 49.4912 0 0 0 0 0 1 0 0 0 0 0 2360.8 -39424.7 -22.8061
haddock_35w.pdb -143.55664 2.559 -330.881 -378.121 -94.8065 -63.3271 -314.794 47.2396 0 0 0 0 0 1 0 0 0 0 0 2442.68 -43869.4 -21.9947
haddock_63w.pdb -140.8811 2.592 -357.231 -460.272 -87.3044 -45.8636 -414.408 103.041 0 0 0 0 0 2 0 0 0 0 0 1886.52 -44017.1 -22.44
haddock_42w.pdb -140.38448 3.031 -367.229 -413.869 -87.2018 -50.9054 -362.964 46.6402 0 0 0 0 0 1 0 0 0 0 0 1970.44 -39170.8 -21.5503
haddock_90w.pdb -140.27334 2.787 -283.526 -322.056 -88.7859 -62.867 -259.189 38.5306 0 0 0 0 0 1 0 0 0 0 0 2215.94 -43697.9 -29.4216
haddock_85w.pdb -140.18373 2.718 -354.099 -453.942 -86.1674 -45.3035 -408.639 99.8437 0 0 0 0 0 2 0 0 0 0 0 2099.18 -38919.3 -23.1368
haddock_10w.pdb -139.63392 3.089 -296.529 -383.644 -88.4978 -55.7038 -327.94 87.1148 0 0 0 0 0 2 0 0 0 0 0 2123.17 -48511.4 -27.0536
haddock_91w.pdb -138.07169 2.652 -338.532 -387.635 -85.2206 -51.619 -336.016 49.1031 0 0 0 0 0 1 0 0 0 0 0 2077.06 -43810.7 -24.1598
haddock_86w.pdb -136.62387 2.415 -221.436 -313.29 -81.3938 -55.6276 -257.662 91.8533 0 0 0 0 0 2 0 0 0 0 0 2058.48 -43878.6 -38.6492
haddock_37w.pdb -136.02329 2.690 -274.942 -364.665 -82.1531 -50.7629 -313.902 89.7231 0 0 0 0 0 2 0 0 0 0 0 1900.22 -44389.8 -31.4523
haddock_58w.pdb -135.35334 2.864 -325.249 -402.951 -87.354 -52.2877 -350.663 77.7016 0 0 0 0 0 2 0 0 0 0 0 2210.48 -43666.8 -20.7032
haddock_24w.pdb -134.57131 2.408 -266.446 -304.524 -80.2263 -55.3043 -249.22 38.0779 0 0 0 0 0 1 0 0 0 0 0 2153.7 -43646.2 -33.2308
haddock_12w.pdb -134.32042 2.933 -320.139 -412.379 -90.1865 -54.3873 -357.992 92.2398 0 0 0 0 0 2 0 0 0 0 0 1995.6 -43903.1 -17.5587
haddock_60w.pdb -132.22317 3.230 -330.111 -420.827 -86.5939 -49.4569 -371.37 90.7163 0 0 0 0 0 2 0 0 0 0 0 2147.66 -44307.8 -17.5639
haddock_64w.pdb -131.7318 2.999 -213.907 -338.904 -91.7473 -64.2855 -274.618 124.996 0 0 0 0 0 3 0 0 0 0 0 2234.4 -48906.5 -25.0223
haddock_17w.pdb -131.19032 2.281 -335.225 -414.424 -88.754 -52.5684 -361.856 79.1998 0 0 0 0 0 2 0 0 0 0 0 2160.52 -43890.9 -14.1707
haddock_20w.pdb -130.8069 2.961 -240.455 -367.953 -88.7415 -57.718 -310.235 127.498 0 0 0 0 0 3 0 0 0 0 0 2059.27 -43640.4 -23.7917
haddock_25w.pdb -130.49261 3.509 -370.333 -451.13 -89.4466 -49.2596 -401.87 80.797 0 0 0 0 0 2 0 0 0 0 0 2042.22 -43975 -8.93871
haddock_29w.pdb -129.98993 3.063 -290.505 -383.06 -82.9731 -49.6301 -333.43 92.5547 0 0 0 0 0 2 0 0 0 0 0 2043.24 -43507.6 -22.9293
haddock_15w.pdb -129.83425 2.529 -302.158 -346.655 -88.7175 -60.0578 -286.597 44.4965 0 0 0 0 0 1 0 0 0 0 0 2050.31 -43527.6 -16.9067
haddock_16w.pdb -129.39295 3.413 -237.232 -331.158 -84.2297 -56.7932 -274.365 93.9255 0 0 0 0 0 2 0 0 0 0 0 2265.06 -43588.5 -27.1193
haddock_44w.pdb -129.37925 3.093 -269.143 -361.704 -84.4864 -53.6845 -308.019 92.5605 0 0 0 0 0 2 0 0 0 0 0 2059.44 -44010 -23.347
haddock_68w.pdb -129.16934 3.007 -195.763 -286.673 -80.7447 -57.8638 -228.809 90.9096 0 0 0 0 0 2 0 0 0 0 0 2048.5 -43941.9 -34.6347
haddock_11w.pdb -128.7044 2.852 -277.401 -409.567 -82.9213 -46.6273 -362.94 132.166 0 0 0 0 0 3 0 0 0 0 0 1886.8 -44456.4 -22.7057
haddock_75w.pdb -127.29226 3.234 -200.007 -285.283 -73.0701 -49.4909 -235.792 85.2754 0 0 0 0 0 2 0 0 0 0 0 2052.88 -43736.6 -39.1705
haddock_79w.pdb -127.08573 2.771 -221.089 -316.41 -81.1801 -55.0434 -261.367 95.3207 0 0 0 0 0 2 0 0 0 0 0 2082.9 -44306 -29.301
haddock_45w.pdb -126.7022 2.689 -245.708 -394.7 -81.5658 -46.7731 -347.927 148.993 0 0 0 0 0 3 0 0 0 0 0 1990.25 -44253.2 -25.243
haddock_31w.pdb -125.0428 2.692 -219.867 -321.09 -78.6483 -51.7103 -269.38 101.223 0 0 0 0 0 2 0 0 0 0 0 1758.57 -43863.4 -29.5788
haddock_8w.pdb -124.46597 2.690 -346.694 -428.121 -88.0037 -50.2129 -377.908 81.4266 0 0 0 0 0 2 0 0 0 0 0 2089.02 -44184 -6.81413
haddock_69w.pdb -123.94509 3.141 -211.43 -304.282 -81.144 -56.3509 -247.931 92.8521 0 0 0 0 0 2 0 0 0 0 0 2071.91 -43706.6 -27.2932
haddock_47w.pdb -123.56293 2.606 -226.249 -262.264 -80.5449 -60.3539 -201.91 36.0147 0 0 0 0 0 1 0 0 0 0 0 2200.66 -37018.1 -26.4285
haddock_78w.pdb -123.3687 3.033 -244.795 -325.474 -90.2107 -64.0703 -261.404 80.68 0 0 0 0 0 2 0 0 0 0 0 2248.68 -43765.9 -15.0856
haddock_51w.pdb -123.20707 3.106 -283.135 -323.511 -86.8801 -60.5878 -262.923 40.3753 0 0 0 0 0 1 0 0 0 0 0 2088.93 -43957.8 -14.0722
haddock_21w.pdb -122.5407 2.987 -286.718 -425.767 -86.5239 -48.8302 -376.937 139.049 0 0 0 0 0 3 0 0 0 0 0 1941.5 -43776.7 -12.228
haddock_36w.pdb -122.22528 2.896 -252.525 -292.942 -77.4447 -53.5006 -239.441 40.4172 0 0 0 0 0 1 0 0 0 0 0 2026.5 -43745.5 -24.8782
haddock_5w.pdb -122.1207 3.647 -309.495 -463.987 -83.5048 -41.229 -422.758 154.492 0 0 0 0 0 3 0 0 0 0 0 2017.47 -43511.4 -11.7893
haddock_99w.pdb -121.18939 2.528 -160.713 -245.69 -70.5647 -51.1063 -194.584 84.9771 0 0 0 0 0 2 0 0 0 0 0 1929.23 -44401.2 -39.664
haddock_98w.pdb -120.1164 2.318 -229.014 -334.372 -77.2829 -48.7174 -285.655 105.358 0 0 0 0 0 2 0 0 0 0 0 1983.74 -43888.6 -24.8038
haddock_97w.pdb -119.42511 3.060 -276.306 -352.401 -89.1953 -59.9502 -292.451 76.0949 0 0 0 0 0 2 0 0 0 0 0 2212.24 -43923.7 -8.5942
haddock_52w.pdb -118.48145 2.879 -294.776 -382.883 -76.5657 -42.5304 -340.353 88.1075 0 0 0 0 0 2 0 0 0 0 0 1929.54 -44565.8 -16.6912
haddock_93w.pdb -118.27667 2.175 -165.686 -248.158 -72.3825 -52.8519 -195.306 82.4723 0 0 0 0 0 2 0 0 0 0 0 1970.63 -44113.8 -34.6108
haddock_28w.pdb -118.1757 3.017 -301.355 -403.345 -81.3884 -45.6154 -357.73 101.991 0 0 0 0 0 2 0 0 0 0 0 1822.57 -43998.2 -11.2134
haddock_48w.pdb -117.93623 2.825 -195.136 -293.506 -85.4069 -62.2848 -231.221 98.3697 0 0 0 0 0 2 0 0 0 0 0 2031.13 -43785.8 -19.2442
haddock_53w.pdb -117.7574 2.643 -233.799 -343.896 -76.2042 -46.4607 -297.435 110.097 0 0 0 0 0 2 0 0 0 0 0 1918.95 -43756.1 -22.8194
haddock_23w.pdb -116.33916 2.640 -242.412 -326.23 -76.2723 -48.4992 -277.731 83.8184 0 0 0 0 0 2 0 0 0 0 0 2108.47 -43789.8 -20.6756
haddock_22w.pdb -116.25087 3.661 -224.246 -285.216 -63.6212 -38.9996 -246.216 60.9703 0 0 0 0 0 1 0 0 0 0 0 1823.49 -43689.9 -34.1051
haddock_66w.pdb -114.81679 2.462 -128.739 -210.192 -76.7008 -61.8685 -148.323 81.4531 0 0 0 0 0 2 0 0 0 0 0 2174.56 -43529.8 -31.429
haddock_55w.pdb -114.4687 2.979 -222.531 -332.672 -74.9344 -46.2969 -286.375 110.14 0 0 0 0 0 2 0 0 0 0 0 1959.82 -43814.1 -21.9108
haddock_76w.pdb -114.40544 2.428 -145.896 -240.177 -76.1374 -57.9108 -182.266 94.2806 0 0 0 0 0 2 0 0 0 0 0 2015.28 -43717.3 -29.4695
haddock_27w.pdb -114.3924 2.618 -149.274 -278.185 -73.1783 -50.3998 -227.785 128.91 0 0 0 0 0 3 0 0 0 0 0 1913.83 -43725 -31.3266
haddock_30w.pdb -112.87181 2.531 -219.81 -311.182 -77.3927 -51.4161 -259.766 91.3719 0 0 0 0 0 2 0 0 0 0 0 2005.49 -43758.7 -18.6397
haddock_80w.pdb -112.55517 2.860 -181.293 -252.338 -69.1376 -48.782 -203.556 71.0453 0 0 0 0 0 2 0 0 0 0 0 1881.14 -43891.5 -30.1665
haddock_50w.pdb -112.3669 2.964 -200.581 -307.926 -77.075 -51.4249 -256.501 107.345 0 0 0 0 0 2 0 0 0 0 0 1933.89 -43822.8 -20.3763
haddock_100w.pdb -112.1854 2.678 -216.565 -338.8 -84.6059 -56.3621 -282.438 122.235 0 0 0 0 0 3 0 0 0 0 0 2075.89 -43954.6 -11.5592
haddock_92w.pdb -111.68534 3.441 -208.509 -262.591 -65.7016 -43.825 -218.766 54.0816 0 0 0 0 0 1 0 0 0 0 0 1803.13 -43854.7 -29.5153
haddock_88w.pdb -111.04211 2.324 -233.438 -307.354 -84.1565 -59.3568 -247.997 73.916 0 0 0 0 0 2 0 0 0 0 0 2053.98 -43707.8 -9.47751
haddock_14w.pdb -110.9244 3.479 -169.959 -277.376 -73.6784 -51.0453 -226.331 107.417 0 0 0 0 0 2 0 0 0 0 0 1873.03 -43892 -25.3546
haddock_18w.pdb -108.81152 3.463 -251.612 -357.377 -80.9715 -50.2598 -307.117 105.765 0 0 0 0 0 2 0 0 0 0 0 1773.62 -44052.1 -7.70482
haddock_72w.pdb -108.0343 3.311 -174.191 -278.113 -67.8923 -44.5344 -233.579 103.922 0 0 0 0 0 2 0 0 0 0 0 1959.46 -43708.7 -27.1763
haddock_65w.pdb -106.6932 2.325 -170.598 -299.731 -78.8695 -54.3293 -245.402 129.134 0 0 0 0 0 3 0 0 0 0 0 1972.88 -43928.4 -16.1969
haddock_74w.pdb -104.1698 3.231 -104.064 -216.876 -71.9998 -55.9024 -160.974 112.812 0 0 0 0 0 3 0 0 0 0 0 2020.56 -43596.3 -27.3538
haddock_38w.pdb -103.87005 2.711 -108.039 -206.163 -64.877 -49.1786 -156.984 98.1245 0 0 0 0 0 2 0 0 0 0 0 1804.24 -44349.6 -33.1071
haddock_61w.pdb -103.15261 2.574 -271.097 -351.045 -75.1522 -44.4974 -306.548 79.9489 0 0 0 0 0 2 0 0 0 0 0 1922.9 -43979.9 -5.3405
haddock_2w.pdb -102.3271 3.390 -163.777 -300.462 -81.7782 -57.48 -242.982 136.684 0 0 0 0 0 3 0 0 0 0 0 2102.86 -44158.5 -9.9191
haddock_32w.pdb -99.9765 3.886 -166.475 -270.296 -64.4416 -41.5689 -228.727 103.821 0 0 0 0 0 2 0 0 0 0 0 1796.96 -44217 -23.0443
haddock_13w.pdb -98.7362 2.922 -115.143 -248.213 -69.1362 -49.2388 -198.974 133.07 0 0 0 0 0 3 0 0 0 0 0 1877.1 -49077.4 -23.0096
haddock_70w.pdb -98.40901 2.796 -300.544 -388.59 -81.6262 -47.5191 -341.071 88.0465 0 0 0 0 0 2 0 0 0 0 0 1994.63 -43922.3 8.51964
haddock_49w.pdb -97.6353 2.987 -153.245 -253.717 -59.5994 -38.0308 -215.686 100.472 0 0 0 0 0 2 0 0 0 0 0 1709.25 -43879.3 -26.5145
haddock_89w.pdb -97.5684 2.863 -146.145 -294.066 -72.2448 -47.598 -246.468 147.922 0 0 0 0 0 3 0 0 0 0 0 1943.02 -43523.7 -15.469
haddock_33w.pdb -95.8975 2.758 -34.35 -199.909 -62.5127 -47.2464 -152.663 165.559 0 0 0 0 0 3 0 0 0 0 0 1693.17 -49178.8 -34.6744
haddock_1w.pdb -93.4949 3.243 -22.9044 -192.622 -56.6427 -41.5339 -151.088 169.718 0 0 0 0 0 3 0 0 0 0 0 1662.76 -43361.3 -38.7152
haddock_3w.pdb -91.99137 2.391 -123.152 -204.473 -63.7315 -48.0936 -156.379 81.3203 0 0 0 0 0 2 0 0 0 0 0 1919.17 -43895.1 -20.754
haddock_19w.pdb -90.9059 2.198 -85.7251 -202.108 -58.0805 -42.0775 -160.03 116.382 0 0 0 0 0 3 0 0 0 0 0 1821.35 -49171.5 -28.4606
haddock_43w.pdb -82.6685 3.343 -97.8707 -224.61 -61.5461 -43.4279 -181.182 126.74 0 0 0 0 0 3 0 0 0 0 0 1735.79 -43747.7 -15.6782
haddock_54w.pdb -81.2001 3.126 -33.716 -183.575 -58.0318 -44.0826 -139.492 149.859 0 0 0 0 0 3 0 0 0 0 0 1644.09 -43528.5 -24.205
haddock_67w.pdb -79.9844 2.870 -44.5374 -208.95 -56.4245 -39.4772 -169.473 164.413 0 0 0 0 0 3 0 0 0 0 0 1538.43 -44366.8 -23.0539
haddock_82w.pdb -79.1966 3.420 -65.7932 -209.743 -59.9789 -43.3384 -166.405 143.95 0 0 0 0 0 3 0 0 0 0 0 1804.35 -43721.9 -16.9722
haddock_71w.pdb -75.8334 3.526 -43.0261 -236.622 -51.5005 -30.9314 -205.691 193.596 0 0 0 0 0 3 0 0 0 0 0 1520.13 -43872.7 -23.1234
haddock_96w.pdb -66.5899 2.708 -39.6304 -140.425 -47.3115 -36.9655 -103.46 100.795 0 0 0 0 0 2 0 0 0 0 0 1535.14 -49202.4 -19.0119
haddock_84w.pdb -61.6045 2.906 -51.4272 -164.448 -47.2232 -34.1982 -130.25 113.021 0 0 0 0 0 2 0 0 0 0 0 1468.87 -43760.3 -12.6584
haddock_46w.pdb -47.08008 3.206 104.244 -79.0707 -38.708 -34.2233 -44.8474 183.315 0 0 0 0 0 3 0 0 0 0 0 1359.79 -48870.3 -22.2188
haddock_4w.pdb -40.5622 2.862 47.6792 -73.3554 -30.1347 -25.3324 -48.023 121.035 0 0 0 0 0 3 0 0 0 0 0 1241.92 -43992.6 -17.7287
                      
