# Supplementary material for: Large-scale discovery of protein interactions at residue resolution using co-evolution calculated from genomic sequences
Source: Nat Commun. 2021 Mar 2;12:1396. doi: 10.1038/s41467-021-21636-z (PMC7925567; doi:10.1038/s41467-021-21636-z)
Supplement: Supplementary file 12 — Supplementary Data 10 [file 41467_2021_21636_MOESM12_ESM.zip › supplementary/allpdb1601_HIGA_HIGB/models/haddock_top10_haddock_94w.pdb]

REMARK FILENAME="haddock_94w.pdb0"
REMARK ===============================================================
REMARK HADDOCK run for haddock
REMARK initial structure: haddock_94.pdb
REMARK final NOE weights: unambig 50 amb: 50
REMARK ===============================================================
REMARK            total,bonds,angles,improper,dihe,vdw,elec,air,cdih,coup,rdcs,vean,dani,xpcs,rg
REMARK energies: -302.38, 0, 0, 0, 0, -68.4452, -322.786, 88.8517, 0, 0, 0, 0, 0, 0, 0
REMARK ===============================================================
REMARK            bonds,angles,impropers,dihe,air,cdih,coup,rdcs,vean,dani,xpcs
REMARK rms-dev.: 0,0,0,0,1.9604,0,0, 0, 0, 0, 0
REMARK ===============================================================
REMARK               air,cdih,coup,rdcs,vean,dani,xpcs
REMARK               >0.3,>5,>1,>0,>5,>0.2,>0.2
REMARK violations.: 2, 0, 0, 0, 0, 0, 0
REMARK ===============================================================
REMARK                        CVpartition#,violations,rms
REMARK AIRs cross-validation: 1, 0, NaN
REMARK ===============================================================
REMARK NCS energy: 0
REMARK ===============================================================
REMARK Symmetry energy: 0
REMARK ===============================================================
REMARK Desolvation energy: -28.3218
REMARK Internal energy free molecules: 36164.3
REMARK Internal energy complex: -7196.56
REMARK Binding energy: -43780.4
REMARK ===============================================================
REMARK buried surface area: 2390.55
REMARK ===============================================================
REMARK water - chain1: 0 0 0
REMARK water - chain2: 0 0 0
REMARK water - chain3: 0 0 0
REMARK water - chain4: 0 0 0
REMARK water - chain5: 0 0 0
REMARK water - chain6: 0 0 0
REMARK ===============================================================
REMARK water - water: 0 0 0
REMARK ===============================================================
REMARK DATE:14-May-2020  12:19:41       created by user: he47
REMARK VERSION:1.3
ATOM      1  CB  ALA A   3      23.999 -24.673 -13.440  1.00 10.00      A   
ATOM      2  C   ALA A   3      23.251 -25.592 -11.236  1.00 10.00      A   
ATOM      3  O   ALA A   3      23.103 -24.480 -10.728  1.00 10.00      A   
ATOM      4  N   ALA A   3      21.810 -25.794 -13.229  1.00 10.00      A   
ATOM      5  HT1 ALA A   3      21.272 -26.519 -12.717  1.00 10.00      A   
ATOM      6  HT2 ALA A   3      21.781 -26.011 -14.245  1.00 10.00      A   
ATOM      7  HT3 ALA A   3      21.362 -24.870 -13.068  1.00 10.00      A   
ATOM      8  CA  ALA A   3      23.207 -25.773 -12.749  1.00 10.00      A   
ATOM      9  N   ILE A   4      23.448 -26.688 -10.514  1.00 10.00      A   
ATOM     10  HN  ILE A   4      23.565 -27.551 -10.970  1.00 10.00      A   
ATOM     11  CA  ILE A   4      23.509 -26.637  -9.059  1.00 10.00      A   
ATOM     12  CB  ILE A   4      23.263 -28.018  -8.415  1.00 10.00      A   
ATOM     13  CG1 ILE A   4      24.017 -29.114  -9.181  1.00 10.00      A   
ATOM     14  CG2 ILE A   4      21.771 -28.318  -8.367  1.00 10.00      A   
ATOM     15  CD1 ILE A   4      23.941 -30.486  -8.541  1.00 10.00      A   
ATOM     16  C   ILE A   4      24.842 -26.073  -8.579  1.00 10.00      A   
ATOM     17  O   ILE A   4      25.784 -25.940  -9.366  1.00 10.00      A   
ATOM     18  N   ALA A   5      24.892 -25.715  -7.292  1.00 10.00      A   
ATOM     19  HN  ALA A   5      24.082 -25.821  -6.747  1.00 10.00      A   
ATOM     20  CA  ALA A   5      26.091 -25.156  -6.655  1.00 10.00      A   
ATOM     21  CB  ALA A   5      27.322 -26.028  -6.878  1.00 10.00      A   
ATOM     22  C   ALA A   5      26.344 -23.704  -7.064  1.00 10.00      A   
ATOM     23  O   ALA A   5      26.554 -22.841  -6.213  1.00 10.00      A   
ATOM     24  N   ASP A   6      26.307 -23.439  -8.364  1.00 10.00      A   
ATOM     25  HN  ASP A   6      26.128 -24.173  -8.992  1.00 10.00      A   
ATOM     26  CA  ASP A   6      26.530 -22.096  -8.890  1.00 10.00      A   
ATOM     27  CB  ASP A   6      26.534 -22.105 -10.419  1.00 10.00      A   
ATOM     28  CG  ASP A   6      27.900 -22.383 -11.008  1.00 10.00      A   
ATOM     29  OD1 ASP A   6      28.872 -21.691 -10.633  1.00 10.00      A   
ATOM     30  OD2 ASP A   6      28.005 -23.292 -11.861  1.00 10.00      A   
ATOM     31  C   ASP A   6      25.468 -21.126  -8.391  1.00 10.00      A   
ATOM     32  O   ASP A   6      25.782 -20.020  -7.944  1.00 10.00      A   
ATOM     33  N   ILE A   7      24.209 -21.551  -8.465  1.00 10.00      A   
ATOM     34  HN  ILE A   7      24.030 -22.440  -8.831  1.00 10.00      A   
ATOM     35  CA  ILE A   7      23.087 -20.730  -8.022  1.00 10.00      A   
ATOM     36  CB  ILE A   7      21.736 -21.447  -8.245  1.00 10.00      A   
ATOM     37  CG1 ILE A   7      21.576 -21.849  -9.714  1.00 10.00      A   
ATOM     38  CG2 ILE A   7      20.575 -20.567  -7.801  1.00 10.00      A   
ATOM     39  CD1 ILE A   7      20.366 -22.719  -9.986  1.00 10.00      A   
ATOM     40  C   ILE A   7      23.235 -20.378  -6.545  1.00 10.00      A   
ATOM     41  O   ILE A   7      23.041 -19.228  -6.144  1.00 10.00      A   
ATOM     42  N   LEU A   8      23.591 -21.377  -5.748  1.00 10.00      A   
ATOM     43  HN  LEU A   8      23.732 -22.264  -6.136  1.00 10.00      A   
ATOM     44  CA  LEU A   8      23.778 -21.188  -4.314  1.00 10.00      A   
ATOM     45  CB  LEU A   8      24.072 -22.522  -3.625  1.00 10.00      A   
ATOM     46  CG  LEU A   8      22.965 -23.577  -3.684  1.00 10.00      A   
ATOM     47  CD1 LEU A   8      23.427 -24.870  -3.031  1.00 10.00      A   
ATOM     48  CD2 LEU A   8      21.695 -23.064  -3.022  1.00 10.00      A   
ATOM     49  C   LEU A   8      24.905 -20.199  -4.044  1.00 10.00      A   
ATOM     50  O   LEU A   8      24.750 -19.270  -3.251  1.00 10.00      A   
ATOM     51  N   GLN A   9      26.027 -20.395  -4.729  1.00 10.00      A   
ATOM     52  HN  GLN A   9      26.080 -21.154  -5.352  1.00 10.00      A   
ATOM     53  CA  GLN A   9      27.187 -19.528  -4.576  1.00 10.00      A   
ATOM     54  CB  GLN A   9      28.339 -20.021  -5.454  1.00 10.00      A   
ATOM     55  CG  GLN A   9      29.712 -19.538  -5.018  1.00 10.00      A   
ATOM     56  CD  GLN A   9      30.026 -19.889  -3.574  1.00 10.00      A   
ATOM     57  OE1 GLN A   9      29.521 -20.874  -3.033  1.00 10.00      A   
ATOM     58  NE2 GLN A   9      30.875 -19.094  -2.945  1.00 10.00      A   
ATOM     59 HE21 GLN A   9      31.254 -18.336  -3.441  1.00 10.00      A   
ATOM     60 HE22 GLN A   9      31.092 -19.295  -2.012  1.00 10.00      A   
ATOM     61  C   GLN A   9      26.836 -18.084  -4.917  1.00 10.00      A   
ATOM     62  O   GLN A   9      27.200 -17.158  -4.191  1.00 10.00      A   
ATOM     63  N   ALA A  10      26.114 -17.898  -6.017  1.00 10.00      A   
ATOM     64  HN  ALA A  10      25.849 -18.680  -6.556  1.00 10.00      A   
ATOM     65  CA  ALA A  10      25.708 -16.566  -6.450  1.00 10.00      A   
ATOM     66  CB  ALA A  10      24.994 -16.635  -7.791  1.00 10.00      A   
ATOM     67  C   ALA A  10      24.820 -15.903  -5.401  1.00 10.00      A   
ATOM     68  O   ALA A  10      24.996 -14.729  -5.074  1.00 10.00      A   
ATOM     69  N   GLY A  11      23.876 -16.669  -4.866  1.00 10.00      A   
ATOM     70  HN  GLY A  11      23.793 -17.603  -5.160  1.00 10.00      A   
ATOM     71  CA  GLY A  11      22.974 -16.148  -3.856  1.00 10.00      A   
ATOM     72  C   GLY A  11      23.707 -15.768  -2.586  1.00 10.00      A   
ATOM     73  O   GLY A  11      23.425 -14.730  -1.983  1.00 10.00      A   
ATOM     74  N   GLU A  12      24.656 -16.602  -2.183  1.00 10.00      A   
ATOM     75  HN  GLU A  12      24.832 -17.417  -2.706  1.00 10.00      A   
ATOM     76  CA  GLU A  12      25.438 -16.348  -0.981  1.00 10.00      A   
ATOM     77  CB  GLU A  12      26.284 -17.564  -0.609  1.00 10.00      A   
ATOM     78  CG  GLU A  12      25.463 -18.732  -0.090  1.00 10.00      A   
ATOM     79  CD  GLU A  12      26.317 -19.864   0.439  1.00 10.00      A   
ATOM     80  OE1 GLU A  12      27.085 -19.640   1.398  1.00 10.00      A   
ATOM     81  OE2 GLU A  12      26.213 -20.990  -0.094  1.00 10.00      A   
ATOM     82  C   GLU A  12      26.304 -15.102  -1.133  1.00 10.00      A   
ATOM     83  O   GLU A  12      26.510 -14.363  -0.169  1.00 10.00      A   
ATOM     84  N   LYS A  13      26.794 -14.861  -2.346  1.00 10.00      A   
ATOM     85  HN  LYS A  13      26.602 -15.493  -3.072  1.00 10.00      A   
ATOM     86  CA  LYS A  13      27.619 -13.684  -2.618  1.00 10.00      A   
ATOM     87  CB  LYS A  13      28.076 -13.660  -4.079  1.00 10.00      A   
ATOM     88  CG  LYS A  13      29.137 -14.688  -4.429  1.00 10.00      A   
ATOM     89  CD  LYS A  13      29.609 -14.511  -5.863  1.00 10.00      A   
ATOM     90  CE  LYS A  13      30.531 -15.641  -6.288  1.00 10.00      A   
ATOM     91  NZ  LYS A  13      31.059 -15.439  -7.663  1.00 10.00      A   
ATOM     92  HZ1 LYS A  13      31.643 -14.581  -7.699  1.00 10.00      A   
ATOM     93  HZ2 LYS A  13      30.273 -15.340  -8.339  1.00 10.00      A   
ATOM     94  HZ3 LYS A  13      31.640 -16.255  -7.947  1.00 10.00      A   
ATOM     95  C   LYS A  13      26.838 -12.412  -2.305  1.00 10.00      A   
ATOM     96  O   LYS A  13      27.360 -11.483  -1.689  1.00 10.00      A   
ATOM     97  N   LEU A  14      25.575 -12.386  -2.712  1.00 10.00      A   
ATOM     98  HN  LEU A  14      25.209 -13.165  -3.185  1.00 10.00      A   
ATOM     99  CA  LEU A  14      24.721 -11.232  -2.468  1.00 10.00      A   
ATOM    100  CB  LEU A  14      23.481 -11.269  -3.363  1.00 10.00      A   
ATOM    101  CG  LEU A  14      23.725 -11.088  -4.862  1.00 10.00      A   
ATOM    102  CD1 LEU A  14      22.407 -11.063  -5.612  1.00 10.00      A   
ATOM    103  CD2 LEU A  14      24.514  -9.815  -5.127  1.00 10.00      A   
ATOM    104  C   LEU A  14      24.317 -11.167  -1.001  1.00 10.00      A   
ATOM    105  O   LEU A  14      24.195 -10.084  -0.429  1.00 10.00      A   
ATOM    106  N   THR A  15      24.127 -12.331  -0.392  1.00 10.00      A   
ATOM    107  HN  THR A  15      24.239 -13.161  -0.903  1.00 10.00      A   
ATOM    108  CA  THR A  15      23.752 -12.408   1.016  1.00 10.00      A   
ATOM    109  CB  THR A  15      23.425 -13.857   1.424  1.00 10.00      A   
ATOM    110  OG1 THR A  15      22.470 -14.397   0.501  1.00 10.00      A   
ATOM    111  HG1 THR A  15      22.910 -14.612  -0.334  1.00 10.00      A   
ATOM    112  CG2 THR A  15      22.838 -13.906   2.825  1.00 10.00      A   
ATOM    113  C   THR A  15      24.875 -11.853   1.896  1.00 10.00      A   
ATOM    114  O   THR A  15      24.632 -11.278   2.958  1.00 10.00      A   
ATOM    115  N   ALA A  16      26.108 -12.013   1.433  1.00 10.00      A   
ATOM    116  HN  ALA A  16      26.243 -12.495   0.586  1.00 10.00      A   
ATOM    117  CA  ALA A  16      27.268 -11.511   2.157  1.00 10.00      A   
ATOM    118  CB  ALA A  16      28.546 -12.087   1.567  1.00 10.00      A   
ATOM    119  C   ALA A  16      27.294  -9.985   2.119  1.00 10.00      A   
ATOM    120  O   ALA A  16      27.840  -9.333   3.011  1.00 10.00      A   
ATOM    121  N   VAL A  17      26.685  -9.423   1.081  1.00 10.00      A   
ATOM    122  HN  VAL A  17      26.257 -10.002   0.412  1.00 10.00      A   
ATOM    123  CA  VAL A  17      26.622  -7.977   0.909  1.00 10.00      A   
ATOM    124  CB  VAL A  17      26.538  -7.589  -0.586  1.00 10.00      A   
ATOM    125  CG1 VAL A  17      26.518  -6.076  -0.759  1.00 10.00      A   
ATOM    126  CG2 VAL A  17      27.690  -8.201  -1.370  1.00 10.00      A   
ATOM    127  C   VAL A  17      25.412  -7.409   1.650  1.00 10.00      A   
ATOM    128  O   VAL A  17      25.503  -6.381   2.324  1.00 10.00      A   
ATOM    129  N   ALA A  18      24.280  -8.089   1.523  1.00 10.00      A   
ATOM    130  HN  ALA A  18      24.270  -8.902   0.971  1.00 10.00      A   
ATOM    131  CA  ALA A  18      23.051  -7.664   2.175  1.00 10.00      A   
ATOM    132  CB  ALA A  18      22.043  -7.193   1.138  1.00 10.00      A   
ATOM    133  C   ALA A  18      22.465  -8.796   3.014  1.00 10.00      A   
ATOM    134  O   ALA A  18      21.745  -9.654   2.501  1.00 10.00      A   
ATOM    135  N   PRO A  19      22.765  -8.807   4.324  1.00 10.00      A   
ATOM    136  CA  PRO A  19      22.277  -9.843   5.244  1.00 10.00      A   
ATOM    137  CB  PRO A  19      22.918  -9.472   6.588  1.00 10.00      A   
ATOM    138  CG  PRO A  19      23.273  -8.032   6.461  1.00 10.00      A   
ATOM    139  CD  PRO A  19      23.611  -7.817   5.014  1.00 10.00      A   
ATOM    140  C   PRO A  19      20.756  -9.837   5.363  1.00 10.00      A   
ATOM    141  O   PRO A  19      20.139 -10.869   5.625  1.00 10.00      A   
ATOM    142  N   PHE A  20      20.155  -8.673   5.149  1.00 10.00      A   
ATOM    143  HN  PHE A  20      20.700  -7.891   4.925  1.00 10.00      A   
ATOM    144  CA  PHE A  20      18.707  -8.528   5.240  1.00 10.00      A   
ATOM    145  CB  PHE A  20      18.304  -7.054   5.372  1.00 10.00      A   
ATOM    146  CG  PHE A  20      19.067  -6.113   4.480  1.00 10.00      A   
ATOM    147  CD1 PHE A  20      18.661  -5.887   3.175  1.00 10.00      A   
ATOM    148  CD2 PHE A  20      20.184  -5.446   4.951  1.00 10.00      A   
ATOM    149  CE1 PHE A  20      19.355  -5.015   2.358  1.00 10.00      A   
ATOM    150  CE2 PHE A  20      20.883  -4.575   4.139  1.00 10.00      A   
ATOM    151  CZ  PHE A  20      20.469  -4.358   2.841  1.00 10.00      A   
ATOM    152  C   PHE A  20      17.986  -9.187   4.068  1.00 10.00      A   
ATOM    153  O   PHE A  20      16.772  -9.385   4.112  1.00 10.00      A   
ATOM    154  N   LEU A  21      18.737  -9.535   3.027  1.00 10.00      A   
ATOM    155  HN  LEU A  21      19.702  -9.365   3.053  1.00 10.00      A   
ATOM    156  CA  LEU A  21      18.160 -10.176   1.850  1.00 10.00      A   
ATOM    157  CB  LEU A  21      19.162 -10.181   0.690  1.00 10.00      A   
ATOM    158  CG  LEU A  21      18.640 -10.689  -0.657  1.00 10.00      A   
ATOM    159  CD1 LEU A  21      17.487  -9.827  -1.147  1.00 10.00      A   
ATOM    160  CD2 LEU A  21      19.762 -10.731  -1.684  1.00 10.00      A   
ATOM    161  C   LEU A  21      17.724 -11.599   2.179  1.00 10.00      A   
ATOM    162  O   LEU A  21      16.696 -12.074   1.698  1.00 10.00      A   
ATOM    163  N   ALA A  22      18.507 -12.267   3.018  1.00 10.00      A   
ATOM    164  HN  ALA A  22      19.307 -11.829   3.377  1.00 10.00      A   
ATOM    165  CA  ALA A  22      18.206 -13.632   3.421  1.00 10.00      A   
ATOM    166  CB  ALA A  22      19.405 -14.247   4.129  1.00 10.00      A   
ATOM    167  C   ALA A  22      16.976 -13.661   4.324  1.00 10.00      A   
ATOM    168  O   ALA A  22      16.181 -14.601   4.288  1.00 10.00      A   
ATOM    169  N   GLY A  23      16.823 -12.616   5.120  1.00 10.00      A   
ATOM    170  HN  GLY A  23      17.489 -11.898   5.104  1.00 10.00      A   
ATOM    171  CA  GLY A  23      15.699 -12.518   6.021  1.00 10.00      A   
ATOM    172  C   GLY A  23      15.864 -11.350   6.965  1.00 10.00      A   
ATOM    173  O   GLY A  23      16.990 -10.979   7.300  1.00 10.00      A   
ATOM    174  N   ILE A  24      14.754 -10.763   7.381  1.00 10.00      A   
ATOM    175  HN  ILE A  24      13.886 -11.110   7.080  1.00 10.00      A   
ATOM    176  CA  ILE A  24      14.786  -9.628   8.289  1.00 10.00      A   
ATOM    177  CB  ILE A  24      13.546  -8.726   8.116  1.00 10.00      A   
ATOM    178  CG1 ILE A  24      13.321  -8.414   6.633  1.00 10.00      A   
ATOM    179  CG2 ILE A  24      13.716  -7.438   8.908  1.00 10.00      A   
ATOM    180  CD1 ILE A  24      12.007  -7.722   6.340  1.00 10.00      A   
ATOM    181  C   ILE A  24      14.869 -10.119   9.730  1.00 10.00      A   
ATOM    182  O   ILE A  24      13.976 -10.811  10.213  1.00 10.00      A   
ATOM    183  N   GLN A  25      15.956  -9.774  10.404  1.00 10.00      A   
ATOM    184  HN  GLN A  25      16.650  -9.244   9.954  1.00 10.00      A   
ATOM    185  CA  GLN A  25      16.163 -10.196  11.783  1.00 10.00      A   
ATOM    186  CB  GLN A  25      17.579 -10.749  11.963  1.00 10.00      A   
ATOM    187  CG  GLN A  25      17.893 -11.952  11.084  1.00 10.00      A   
ATOM    188  CD  GLN A  25      16.924 -13.098  11.294  1.00 10.00      A   
ATOM    189  OE1 GLN A  25      16.389 -13.283  12.388  1.00 10.00      A   
ATOM    190  NE2 GLN A  25      16.683 -13.871  10.247  1.00 10.00      A   
ATOM    191 HE21 GLN A  25      17.139 -13.662   9.401  1.00 10.00      A   
ATOM    192 HE22 GLN A  25      16.068 -14.625  10.359  1.00 10.00      A   
ATOM    193  C   GLN A  25      15.898  -9.081  12.793  1.00 10.00      A   
ATOM    194  O   GLN A  25      15.738  -9.345  13.984  1.00 10.00      A   
ATOM    195  N   ASN A  26      15.852  -7.841  12.324  1.00 10.00      A   
ATOM    196  HN  ASN A  26      15.966  -7.682  11.366  1.00 10.00      A   
ATOM    197  CA  ASN A  26      15.618  -6.705  13.210  1.00 10.00      A   
ATOM    198  CB  ASN A  26      16.890  -6.343  13.995  1.00 10.00      A   
ATOM    199  CG  ASN A  26      18.090  -6.057  13.113  1.00 10.00      A   
ATOM    200  OD1 ASN A  26      17.966  -5.473  12.040  1.00 10.00      A   
ATOM    201  ND2 ASN A  26      19.263  -6.481  13.557  1.00 10.00      A   
ATOM    202 HD21 ASN A  26      19.294  -6.948  14.418  1.00 10.00      A   
ATOM    203 HD22 ASN A  26      20.056  -6.322  12.999  1.00 10.00      A   
ATOM    204  C   ASN A  26      15.080  -5.496  12.453  1.00 10.00      A   
ATOM    205  O   ASN A  26      14.928  -5.539  11.231  1.00 10.00      A   
ATOM    206  N   GLU A  27      14.808  -4.417  13.186  1.00 10.00      A   
ATOM    207  HN  GLU A  27      14.978  -4.445  14.154  1.00 10.00      A   
ATOM    208  CA  GLU A  27      14.275  -3.189  12.599  1.00 10.00      A   
ATOM    209  CB  GLU A  27      13.934  -2.176  13.693  1.00 10.00      A   
ATOM    210  CG  GLU A  27      13.182  -2.744  14.884  1.00 10.00      A   
ATOM    211  CD  GLU A  27      12.725  -1.659  15.838  1.00 10.00      A   
ATOM    212  OE1 GLU A  27      13.480  -0.680  16.043  1.00 10.00      A   
ATOM    213  OE2 GLU A  27      11.606  -1.771  16.385  1.00 10.00      A   
ATOM    214  C   GLU A  27      15.262  -2.556  11.624  1.00 10.00      A   
ATOM    215  O   GLU A  27      14.871  -2.059  10.567  1.00 10.00      A   
ATOM    216  N   GLU A  28      16.540  -2.578  11.987  1.00 10.00      A   
ATOM    217  HN  GLU A  28      16.785  -2.990  12.845  1.00 10.00      A   
ATOM    218  CA  GLU A  28      17.588  -2.001  11.150  1.00 10.00      A   
ATOM    219  CB  GLU A  28      18.950  -2.122  11.831  1.00 10.00      A   
ATOM    220  CG  GLU A  28      19.009  -1.477  13.205  1.00 10.00      A   
ATOM    221  CD  GLU A  28      20.430  -1.233  13.663  1.00 10.00      A   
ATOM    222  OE1 GLU A  28      20.998  -2.101  14.362  1.00 10.00      A   
ATOM    223  OE2 GLU A  28      20.986  -0.166  13.326  1.00 10.00      A   
ATOM    224  C   GLU A  28      17.622  -2.659   9.776  1.00 10.00      A   
ATOM    225  O   GLU A  28      17.636  -1.977   8.750  1.00 10.00      A   
ATOM    226  N   GLN A  29      17.618  -3.985   9.768  1.00 10.00      A   
ATOM    227  HN  GLN A  29      17.607  -4.467  10.626  1.00 10.00      A   
ATOM    228  CA  GLN A  29      17.640  -4.749   8.531  1.00 10.00      A   
ATOM    229  CB  GLN A  29      17.722  -6.247   8.822  1.00 10.00      A   
ATOM    230  CG  GLN A  29      19.111  -6.725   9.223  1.00 10.00      A   
ATOM    231  CD  GLN A  29      19.147  -8.208   9.534  1.00 10.00      A   
ATOM    232  OE1 GLN A  29      18.338  -8.979   9.021  1.00 10.00      A   
ATOM    233  NE2 GLN A  29      20.080  -8.619  10.378  1.00 10.00      A   
ATOM    234 HE21 GLN A  29      20.693  -7.949  10.758  1.00 10.00      A   
ATOM    235 HE22 GLN A  29      20.131  -9.574  10.584  1.00 10.00      A   
ATOM    236  C   GLN A  29      16.418  -4.433   7.674  1.00 10.00      A   
ATOM    237  O   GLN A  29      16.497  -4.427   6.447  1.00 10.00      A   
ATOM    238  N   TYR A  30      15.296  -4.158   8.329  1.00 10.00      A   
ATOM    239  HN  TYR A  30      15.298  -4.175   9.310  1.00 10.00      A   
ATOM    240  CA  TYR A  30      14.067  -3.826   7.624  1.00 10.00      A   
ATOM    241  CB  TYR A  30      12.875  -3.825   8.589  1.00 10.00      A   
ATOM    242  CG  TYR A  30      11.567  -3.394   7.963  1.00 10.00      A   
ATOM    243  CD1 TYR A  30      10.916  -4.201   7.039  1.00 10.00      A   
ATOM    244  CD2 TYR A  30      10.984  -2.176   8.292  1.00 10.00      A   
ATOM    245  CE1 TYR A  30       9.723  -3.807   6.460  1.00 10.00      A   
ATOM    246  CE2 TYR A  30       9.791  -1.777   7.720  1.00 10.00      A   
ATOM    247  CZ  TYR A  30       9.164  -2.594   6.804  1.00 10.00      A   
ATOM    248  OH  TYR A  30       7.980  -2.189   6.225  1.00 10.00      A   
ATOM    249  HH  TYR A  30       7.323  -2.906   6.278  1.00 10.00      A   
ATOM    250  C   TYR A  30      14.202  -2.466   6.942  1.00 10.00      A   
ATOM    251  O   TYR A  30      13.908  -2.323   5.755  1.00 10.00      A   
ATOM    252  N   THR A  31      14.668  -1.479   7.696  1.00 10.00      A   
ATOM    253  HN  THR A  31      14.897  -1.660   8.634  1.00 10.00      A   
ATOM    254  CA  THR A  31      14.845  -0.132   7.172  1.00 10.00      A   
ATOM    255  CB  THR A  31      15.199   0.865   8.292  1.00 10.00      A   
ATOM    256  OG1 THR A  31      14.359   0.617   9.427  1.00 10.00      A   
ATOM    257  HG1 THR A  31      14.813   0.027  10.036  1.00 10.00      A   
ATOM    258  CG2 THR A  31      14.997   2.298   7.820  1.00 10.00      A   
ATOM    259  C   THR A  31      15.913  -0.100   6.078  1.00 10.00      A   
ATOM    260  O   THR A  31      15.737   0.554   5.049  1.00 10.00      A   
ATOM    261  N   GLN A  32      17.011  -0.821   6.295  1.00 10.00      A   
ATOM    262  HN  GLN A  32      17.105  -1.315   7.141  1.00 10.00      A   
ATOM    263  CA  GLN A  32      18.089  -0.881   5.312  1.00 10.00      A   
ATOM    264  CB  GLN A  32      19.290  -1.656   5.854  1.00 10.00      A   
ATOM    265  CG  GLN A  32      20.167  -0.858   6.806  1.00 10.00      A   
ATOM    266  CD  GLN A  32      21.490  -1.542   7.084  1.00 10.00      A   
ATOM    267  OE1 GLN A  32      22.037  -2.236   6.227  1.00 10.00      A   
ATOM    268  NE2 GLN A  32      22.012  -1.354   8.284  1.00 10.00      A   
ATOM    269 HE21 GLN A  32      21.524  -0.787   8.920  1.00 10.00      A   
ATOM    270 HE22 GLN A  32      22.865  -1.791   8.492  1.00 10.00      A   
ATOM    271  C   GLN A  32      17.597  -1.512   4.013  1.00 10.00      A   
ATOM    272  O   GLN A  32      17.980  -1.093   2.920  1.00 10.00      A   
ATOM    273  N   ALA A  33      16.738  -2.514   4.144  1.00 10.00      A   
ATOM    274  HN  ALA A  33      16.478  -2.807   5.043  1.00 10.00      A   
ATOM    275  CA  ALA A  33      16.170  -3.186   2.987  1.00 10.00      A   
ATOM    276  CB  ALA A  33      15.353  -4.390   3.430  1.00 10.00      A   
ATOM    277  C   ALA A  33      15.303  -2.205   2.206  1.00 10.00      A   
ATOM    278  O   ALA A  33      15.286  -2.212   0.972  1.00 10.00      A   
ATOM    279  N   LEU A  34      14.607  -1.338   2.940  1.00 10.00      A   
ATOM    280  HN  LEU A  34      14.674  -1.380   3.919  1.00 10.00      A   
ATOM    281  CA  LEU A  34      13.752  -0.330   2.330  1.00 10.00      A   
ATOM    282  CB  LEU A  34      12.921   0.400   3.388  1.00 10.00      A   
ATOM    283  CG  LEU A  34      12.009  -0.466   4.258  1.00 10.00      A   
ATOM    284  CD1 LEU A  34      11.205   0.401   5.213  1.00 10.00      A   
ATOM    285  CD2 LEU A  34      11.089  -1.316   3.396  1.00 10.00      A   
ATOM    286  C   LEU A  34      14.593   0.672   1.554  1.00 10.00      A   
ATOM    287  O   LEU A  34      14.193   1.136   0.491  1.00 10.00      A   
ATOM    288  N   GLU A  35      15.763   0.997   2.093  1.00 10.00      A   
ATOM    289  HN  GLU A  35      16.021   0.599   2.955  1.00 10.00      A   
ATOM    290  CA  GLU A  35      16.669   1.939   1.444  1.00 10.00      A   
ATOM    291  CB  GLU A  35      17.838   2.288   2.368  1.00 10.00      A   
ATOM    292  CG  GLU A  35      17.452   3.139   3.567  1.00 10.00      A   
ATOM    293  CD  GLU A  35      18.644   3.515   4.422  1.00 10.00      A   
ATOM    294  OE1 GLU A  35      19.578   4.165   3.897  1.00 10.00      A   
ATOM    295  OE2 GLU A  35      18.656   3.172   5.623  1.00 10.00      A   
ATOM    296  C   GLU A  35      17.195   1.361   0.136  1.00 10.00      A   
ATOM    297  O   GLU A  35      17.377   2.080  -0.851  1.00 10.00      A   
ATOM    298  N   LEU A  36      17.435   0.057   0.137  1.00 10.00      A   
ATOM    299  HN  LEU A  36      17.281  -0.455   0.963  1.00 10.00      A   
ATOM    300  CA  LEU A  36      17.936  -0.633  -1.044  1.00 10.00      A   
ATOM    301  CB  LEU A  36      18.369  -2.060  -0.687  1.00 10.00      A   
ATOM    302  CG  LEU A  36      18.949  -2.899  -1.830  1.00 10.00      A   
ATOM    303  CD1 LEU A  36      20.264  -2.311  -2.318  1.00 10.00      A   
ATOM    304  CD2 LEU A  36      19.131  -4.345  -1.394  1.00 10.00      A   
ATOM    305  C   LEU A  36      16.881  -0.660  -2.149  1.00 10.00      A   
ATOM    306  O   LEU A  36      17.144  -0.251  -3.283  1.00 10.00      A   
ATOM    307  N   VAL A  37      15.684  -1.125  -1.809  1.00 10.00      A   
ATOM    308  HN  VAL A  37      15.531  -1.424  -0.887  1.00 10.00      A   
ATOM    309  CA  VAL A  37      14.591  -1.203  -2.775  1.00 10.00      A   
ATOM    310  CB  VAL A  37      13.379  -2.005  -2.235  1.00 10.00      A   
ATOM    311  CG1 VAL A  37      12.655  -1.260  -1.121  1.00 10.00      A   
ATOM    312  CG2 VAL A  37      12.426  -2.382  -3.359  1.00 10.00      A   
ATOM    313  C   VAL A  37      14.164   0.192  -3.239  1.00 10.00      A   
ATOM    314  O   VAL A  37      13.683   0.373  -4.360  1.00 10.00      A   
ATOM    315  N   ASP A  38      14.360   1.180  -2.371  1.00 10.00      A   
ATOM    316  HN  ASP A  38      14.732   0.973  -1.487  1.00 10.00      A   
ATOM    317  CA  ASP A  38      14.017   2.561  -2.691  1.00 10.00      A   
ATOM    318  CB  ASP A  38      14.126   3.445  -1.448  1.00 10.00      A   
ATOM    319  CG  ASP A  38      13.430   4.778  -1.618  1.00 10.00      A   
ATOM    320  OD1 ASP A  38      12.397   4.824  -2.313  1.00 10.00      A   
ATOM    321  OD2 ASP A  38      13.905   5.782  -1.041  1.00 10.00      A   
ATOM    322  C   ASP A  38      14.942   3.081  -3.776  1.00 10.00      A   
ATOM    323  O   ASP A  38      14.499   3.685  -4.752  1.00 10.00      A   
ATOM    324  N   HIS A  39      16.231   2.806  -3.614  1.00 10.00      A   
ATOM    325  HN  HIS A  39      16.514   2.305  -2.817  1.00 10.00      A   
ATOM    326  CA  HIS A  39      17.234   3.233  -4.581  1.00 10.00      A   
ATOM    327  CB  HIS A  39      18.634   2.859  -4.098  1.00 10.00      A   
ATOM    328  CG  HIS A  39      19.724   3.627  -4.774  1.00 10.00      A   
ATOM    329  ND1 HIS A  39      20.034   4.927  -4.447  1.00 10.00      A   
ATOM    330  HD1 HIS A  39      19.577   5.471  -3.765  1.00 10.00      A   
ATOM    331  CD2 HIS A  39      20.575   3.280  -5.768  1.00 10.00      A   
ATOM    332  CE1 HIS A  39      21.024   5.349  -5.207  1.00 10.00      A   
ATOM    333  NE2 HIS A  39      21.370   4.370  -6.016  1.00 10.00      A   
ATOM    334  HE2 HIS A  39      22.089   4.418  -6.687  1.00 10.00      A   
ATOM    335  C   HIS A  39      16.968   2.600  -5.941  1.00 10.00      A   
ATOM    336  O   HIS A  39      17.217   3.211  -6.981  1.00 10.00      A   
ATOM    337  N   LEU A  40      16.472   1.370  -5.921  1.00 10.00      A   
ATOM    338  HN  LEU A  40      16.319   0.930  -5.057  1.00 10.00      A   
ATOM    339  CA  LEU A  40      16.156   0.654  -7.148  1.00 10.00      A   
ATOM    340  CB  LEU A  40      15.831  -0.812  -6.852  1.00 10.00      A   
ATOM    341  CG  LEU A  40      16.995  -1.689  -6.398  1.00 10.00      A   
ATOM    342  CD1 LEU A  40      16.483  -3.019  -5.877  1.00 10.00      A   
ATOM    343  CD2 LEU A  40      17.978  -1.907  -7.536  1.00 10.00      A   
ATOM    344  C   LEU A  40      14.972   1.303  -7.852  1.00 10.00      A   
ATOM    345  O   LEU A  40      15.038   1.604  -9.040  1.00 10.00      A   
ATOM    346  N   LEU A  41      13.902   1.541  -7.097  1.00 10.00      A   
ATOM    347  HN  LEU A  41      13.929   1.300  -6.145  1.00 10.00      A   
ATOM    348  CA  LEU A  41      12.689   2.143  -7.637  1.00 10.00      A   
ATOM    349  CB  LEU A  41      11.590   2.173  -6.575  1.00 10.00      A   
ATOM    350  CG  LEU A  41      10.188   2.526  -7.076  1.00 10.00      A   
ATOM    351  CD1 LEU A  41       9.726   1.515  -8.110  1.00 10.00      A   
ATOM    352  CD2 LEU A  41       9.205   2.614  -5.920  1.00 10.00      A   
ATOM    353  C   LEU A  41      12.934   3.554  -8.166  1.00 10.00      A   
ATOM    354  O   LEU A  41      12.294   3.988  -9.125  1.00 10.00      A   
ATOM    355  N   LEU A  42      13.861   4.264  -7.537  1.00 10.00      A   
ATOM    356  HN  LEU A  42      14.325   3.867  -6.766  1.00 10.00      A   
ATOM    357  CA  LEU A  42      14.194   5.624  -7.942  1.00 10.00      A   
ATOM    358  CB  LEU A  42      14.776   6.413  -6.765  1.00 10.00      A   
ATOM    359  CG  LEU A  42      13.783   6.822  -5.676  1.00 10.00      A   
ATOM    360  CD1 LEU A  42      14.514   7.410  -4.480  1.00 10.00      A   
ATOM    361  CD2 LEU A  42      12.764   7.812  -6.220  1.00 10.00      A   
ATOM    362  C   LEU A  42      15.158   5.638  -9.125  1.00 10.00      A   
ATOM    363  O   LEU A  42      15.777   6.661  -9.422  1.00 10.00      A   
ATOM    364  N   ASN A  43      15.285   4.494  -9.788  1.00 10.00      A   
ATOM    365  HN  ASN A  43      14.775   3.712  -9.486  1.00 10.00      A   
ATOM    366  CA  ASN A  43      16.160   4.364 -10.948  1.00 10.00      A   
ATOM    367  CB  ASN A  43      17.504   3.743 -10.558  1.00 10.00      A   
ATOM    368  CG  ASN A  43      18.511   4.775 -10.097  1.00 10.00      A   
ATOM    369  OD1 ASN A  43      19.204   5.386 -10.908  1.00 10.00      A   
ATOM    370  ND2 ASN A  43      18.607   4.971  -8.791  1.00 10.00      A   
ATOM    371 HD21 ASN A  43      18.028   4.439  -8.199  1.00 10.00      A   
ATOM    372 HD22 ASN A  43      19.247   5.643  -8.467  1.00 10.00      A   
ATOM    373  C   ASN A  43      15.493   3.524 -12.030  1.00 10.00      A   
ATOM    374  O   ASN A  43      15.232   4.006 -13.134  1.00 10.00      A   
ATOM    375  N   ASP A  44      15.196   2.276 -11.693  1.00 10.00      A   
ATOM    376  HN  ASP A  44      15.399   1.963 -10.783  1.00 10.00      A   
ATOM    377  CA  ASP A  44      14.559   1.358 -12.625  1.00 10.00      A   
ATOM    378  CB  ASP A  44      15.581   0.390 -13.216  1.00 10.00      A   
ATOM    379  CG  ASP A  44      15.374   0.164 -14.699  1.00 10.00      A   
ATOM    380  OD1 ASP A  44      14.247  -0.195 -15.108  1.00 10.00      A   
ATOM    381  OD2 ASP A  44      16.344   0.347 -15.467  1.00 10.00      A   
ATOM    382  C   ASP A  44      13.457   0.576 -11.921  1.00 10.00      A   
ATOM    383  O   ASP A  44      13.722  -0.207 -11.008  1.00 10.00      A   
ATOM    384  N   PRO A  45      12.202   0.788 -12.332  1.00 10.00      A   
ATOM    385  CA  PRO A  45      11.048   0.110 -11.733  1.00 10.00      A   
ATOM    386  CB  PRO A  45       9.861   0.903 -12.283  1.00 10.00      A   
ATOM    387  CG  PRO A  45      10.342   1.437 -13.587  1.00 10.00      A   
ATOM    388  CD  PRO A  45      11.806   1.717 -13.406  1.00 10.00      A   
ATOM    389  C   PRO A  45      10.937  -1.352 -12.160  1.00 10.00      A   
ATOM    390  O   PRO A  45      10.195  -2.130 -11.555  1.00 10.00      A   
ATOM    391  N   GLU A  46      11.669  -1.726 -13.199  1.00 10.00      A   
ATOM    392  HN  GLU A  46      12.264  -1.074 -13.631  1.00 10.00      A   
ATOM    393  CA  GLU A  46      11.626  -3.088 -13.699  1.00 10.00      A   
ATOM    394  CB  GLU A  46      11.838  -3.127 -15.214  1.00 10.00      A   
ATOM    395  CG  GLU A  46      10.772  -2.387 -16.005  1.00 10.00      A   
ATOM    396  CD  GLU A  46      10.790  -2.734 -17.479  1.00 10.00      A   
ATOM    397  OE1 GLU A  46      11.583  -2.123 -18.230  1.00 10.00      A   
ATOM    398  OE2 GLU A  46      10.006  -3.617 -17.893  1.00 10.00      A   
ATOM    399  C   GLU A  46      12.638  -3.977 -12.989  1.00 10.00      A   
ATOM    400  O   GLU A  46      13.771  -4.133 -13.445  1.00 10.00      A   
ATOM    401  N   ASN A  47      12.230  -4.538 -11.859  1.00 10.00      A   
ATOM    402  HN  ASN A  47      11.323  -4.348 -11.531  1.00 10.00      A   
ATOM    403  CA  ASN A  47      13.092  -5.426 -11.091  1.00 10.00      A   
ATOM    404  CB  ASN A  47      13.372  -4.853  -9.701  1.00 10.00      A   
ATOM    405  CG  ASN A  47      14.505  -5.575  -8.993  1.00 10.00      A   
ATOM    406  OD1 ASN A  47      14.296  -6.604  -8.351  1.00 10.00      A   
ATOM    407  ND2 ASN A  47      15.712  -5.039  -9.105  1.00 10.00      A   
ATOM    408 HD21 ASN A  47      15.809  -4.217  -9.631  1.00 10.00      A   
ATOM    409 HD22 ASN A  47      16.463  -5.484  -8.653  1.00 10.00      A   
ATOM    410  C   ASN A  47      12.451  -6.806 -10.976  1.00 10.00      A   
ATOM    411  O   ASN A  47      11.338  -6.940 -10.465  1.00 10.00      A   
ATOM    412  N   PRO A  48      13.140  -7.849 -11.468  1.00 10.00      A   
ATOM    413  CA  PRO A  48      12.639  -9.232 -11.447  1.00 10.00      A   
ATOM    414  CB  PRO A  48      13.630  -9.996 -12.342  1.00 10.00      A   
ATOM    415  CG  PRO A  48      14.426  -8.945 -13.041  1.00 10.00      A   
ATOM    416  CD  PRO A  48      14.456  -7.768 -12.112  1.00 10.00      A   
ATOM    417  C   PRO A  48      12.608  -9.860 -10.051  1.00 10.00      A   
ATOM    418  O   PRO A  48      12.157 -10.994  -9.886  1.00 10.00      A   
ATOM    419  N   LEU A  49      13.087  -9.139  -9.050  1.00 10.00      A   
ATOM    420  HN  LEU A  49      13.445  -8.241  -9.229  1.00 10.00      A   
ATOM    421  CA  LEU A  49      13.098  -9.656  -7.685  1.00 10.00      A   
ATOM    422  CB  LEU A  49      14.529  -9.705  -7.145  1.00 10.00      A   
ATOM    423  CG  LEU A  49      15.507 -10.598  -7.915  1.00 10.00      A   
ATOM    424  CD1 LEU A  49      16.939 -10.318  -7.491  1.00 10.00      A   
ATOM    425  CD2 LEU A  49      15.168 -12.068  -7.713  1.00 10.00      A   
ATOM    426  C   LEU A  49      12.204  -8.820  -6.773  1.00 10.00      A   
ATOM    427  O   LEU A  49      12.118  -9.069  -5.571  1.00 10.00      A   
ATOM    428  N   LEU A  50      11.511  -7.852  -7.364  1.00 10.00      A   
ATOM    429  HN  LEU A  50      11.598  -7.729  -8.332  1.00 10.00      A   
ATOM    430  CA  LEU A  50      10.630  -6.965  -6.616  1.00 10.00      A   
ATOM    431  CB  LEU A  50      10.062  -5.889  -7.543  1.00 10.00      A   
ATOM    432  CG  LEU A  50       9.295  -4.746  -6.877  1.00 10.00      A   
ATOM    433  CD1 LEU A  50      10.183  -3.998  -5.899  1.00 10.00      A   
ATOM    434  CD2 LEU A  50       8.737  -3.800  -7.926  1.00 10.00      A   
ATOM    435  C   LEU A  50       9.501  -7.729  -5.922  1.00 10.00      A   
ATOM    436  O   LEU A  50       9.090  -7.374  -4.816  1.00 10.00      A   
ATOM    437  N   ASP A  51       9.019  -8.788  -6.565  1.00 10.00      A   
ATOM    438  HN  ASP A  51       9.409  -9.041  -7.427  1.00 10.00      A   
ATOM    439  CA  ASP A  51       7.933  -9.594  -6.010  1.00 10.00      A   
ATOM    440  CB  ASP A  51       7.400 -10.591  -7.041  1.00 10.00      A   
ATOM    441  CG  ASP A  51       6.555  -9.936  -8.108  1.00 10.00      A   
ATOM    442  OD1 ASP A  51       5.522  -9.326  -7.763  1.00 10.00      A   
ATOM    443  OD2 ASP A  51       6.923 -10.024  -9.298  1.00 10.00      A   
ATOM    444  C   ASP A  51       8.379 -10.342  -4.767  1.00 10.00      A   
ATOM    445  O   ASP A  51       7.661 -10.390  -3.766  1.00 10.00      A   
ATOM    446  N   LEU A  52       9.565 -10.927  -4.839  1.00 10.00      A   
ATOM    447  HN  LEU A  52      10.084 -10.855  -5.671  1.00 10.00      A   
ATOM    448  CA  LEU A  52      10.117 -11.679  -3.720  1.00 10.00      A   
ATOM    449  CB  LEU A  52      11.408 -12.387  -4.131  1.00 10.00      A   
ATOM    450  CG  LEU A  52      11.254 -13.535  -5.130  1.00 10.00      A   
ATOM    451  CD1 LEU A  52      12.610 -14.123  -5.483  1.00 10.00      A   
ATOM    452  CD2 LEU A  52      10.333 -14.609  -4.573  1.00 10.00      A   
ATOM    453  C   LEU A  52      10.378 -10.771  -2.529  1.00 10.00      A   
ATOM    454  O   LEU A  52      10.094 -11.135  -1.388  1.00 10.00      A   
ATOM    455  N   VAL A  53      10.903  -9.585  -2.813  1.00 10.00      A   
ATOM    456  HN  VAL A  53      11.095  -9.363  -3.750  1.00 10.00      A   
ATOM    457  CA  VAL A  53      11.215  -8.604  -1.781  1.00 10.00      A   
ATOM    458  CB  VAL A  53      11.938  -7.377  -2.385  1.00 10.00      A   
ATOM    459  CG1 VAL A  53      12.040  -6.243  -1.377  1.00 10.00      A   
ATOM    460  CG2 VAL A  53      13.322  -7.770  -2.880  1.00 10.00      A   
ATOM    461  C   VAL A  53       9.958  -8.160  -1.030  1.00 10.00      A   
ATOM    462  O   VAL A  53       9.892  -8.258   0.198  1.00 10.00      A   
ATOM    463  N   CYS A  54       8.949  -7.707  -1.773  1.00 10.00      A   
ATOM    464  HN  CYS A  54       9.048  -7.683  -2.749  1.00 10.00      A   
ATOM    465  CA  CYS A  54       7.700  -7.241  -1.173  1.00 10.00      A   
ATOM    466  CB  CYS A  54       6.741  -6.730  -2.249  1.00 10.00      A   
ATOM    467  SG  CYS A  54       7.431  -5.461  -3.336  1.00 10.00      A   
ATOM    468  HG  CYS A  54       8.305  -6.050  -4.145  1.00 10.00      A   
ATOM    469  C   CYS A  54       7.027  -8.334  -0.344  1.00 10.00      A   
ATOM    470  O   CYS A  54       6.382  -8.054   0.666  1.00 10.00      A   
ATOM    471  N   ALA A  55       7.192  -9.579  -0.771  1.00 10.00      A   
ATOM    472  HN  ALA A  55       7.726  -9.741  -1.579  1.00 10.00      A   
ATOM    473  CA  ALA A  55       6.600 -10.711  -0.072  1.00 10.00      A   
ATOM    474  CB  ALA A  55       6.729 -11.975  -0.904  1.00 10.00      A   
ATOM    475  C   ALA A  55       7.227 -10.909   1.307  1.00 10.00      A   
ATOM    476  O   ALA A  55       6.525 -11.176   2.287  1.00 10.00      A   
ATOM    477  N   LYS A  56       8.547 -10.767   1.384  1.00 10.00      A   
ATOM    478  HN  LYS A  56       9.054 -10.534   0.574  1.00 10.00      A   
ATOM    479  CA  LYS A  56       9.261 -10.942   2.644  1.00 10.00      A   
ATOM    480  CB  LYS A  56      10.772 -11.044   2.412  1.00 10.00      A   
ATOM    481  CG  LYS A  56      11.191 -12.116   1.417  1.00 10.00      A   
ATOM    482  CD  LYS A  56      10.650 -13.487   1.793  1.00 10.00      A   
ATOM    483  CE  LYS A  56      11.178 -14.566   0.859  1.00 10.00      A   
ATOM    484  NZ  LYS A  56      10.943 -14.233  -0.572  1.00 10.00      A   
ATOM    485  HZ1 LYS A  56      11.311 -14.995  -1.179  1.00 10.00      A   
ATOM    486  HZ2 LYS A  56      11.427 -13.347  -0.818  1.00 10.00      A   
ATOM    487  HZ3 LYS A  56       9.926 -14.122  -0.753  1.00 10.00      A   
ATOM    488  C   LYS A  56       8.958  -9.804   3.610  1.00 10.00      A   
ATOM    489  O   LYS A  56       8.875 -10.015   4.821  1.00 10.00      A   
ATOM    490  N   ILE A  57       8.785  -8.605   3.066  1.00 10.00      A   
ATOM    491  HN  ILE A  57       8.869  -8.507   2.092  1.00 10.00      A   
ATOM    492  CA  ILE A  57       8.486  -7.431   3.874  1.00 10.00      A   
ATOM    493  CB  ILE A  57       8.333  -6.168   3.002  1.00 10.00      A   
ATOM    494  CG1 ILE A  57       9.656  -5.837   2.304  1.00 10.00      A   
ATOM    495  CG2 ILE A  57       7.859  -4.991   3.841  1.00 10.00      A   
ATOM    496  CD1 ILE A  57       9.562  -4.679   1.335  1.00 10.00      A   
ATOM    497  C   ILE A  57       7.215  -7.647   4.693  1.00 10.00      A   
ATOM    498  O   ILE A  57       7.236  -7.554   5.923  1.00 10.00      A   
ATOM    499  N   THR A  58       6.118  -7.958   4.009  1.00 10.00      A   
ATOM    500  HN  THR A  58       6.166  -8.022   3.032  1.00 10.00      A   
ATOM    501  CA  THR A  58       4.844  -8.193   4.675  1.00 10.00      A   
ATOM    502  CB  THR A  58       3.703  -8.404   3.658  1.00 10.00      A   
ATOM    503  OG1 THR A  58       3.762  -7.376   2.658  1.00 10.00      A   
ATOM    504  HG1 THR A  58       4.105  -6.564   3.058  1.00 10.00      A   
ATOM    505  CG2 THR A  58       2.351  -8.338   4.358  1.00 10.00      A   
ATOM    506  C   THR A  58       4.934  -9.398   5.613  1.00 10.00      A   
ATOM    507  O   THR A  58       4.392  -9.377   6.716  1.00 10.00      A   
ATOM    508  N   ALA A  59       5.658 -10.428   5.180  1.00 10.00      A   
ATOM    509  HN  ALA A  59       6.096 -10.367   4.304  1.00 10.00      A   
ATOM    510  CA  ALA A  59       5.823 -11.645   5.972  1.00 10.00      A   
ATOM    511  CB  ALA A  59       6.714 -12.636   5.244  1.00 10.00      A   
ATOM    512  C   ALA A  59       6.382 -11.343   7.359  1.00 10.00      A   
ATOM    513  O   ALA A  59       5.894 -11.867   8.362  1.00 10.00      A   
ATOM    514  N   TRP A  60       7.404 -10.495   7.410  1.00 10.00      A   
ATOM    515  HN  TRP A  60       7.754 -10.115   6.573  1.00 10.00      A   
ATOM    516  CA  TRP A  60       8.019 -10.122   8.674  1.00 10.00      A   
ATOM    517  CB  TRP A  60       9.413  -9.530   8.453  1.00 10.00      A   
ATOM    518  CG  TRP A  60      10.126  -9.183   9.726  1.00 10.00      A   
ATOM    519  CD1 TRP A  60      10.715 -10.051  10.599  1.00 10.00      A   
ATOM    520  CD2 TRP A  60      10.321  -7.872  10.272  1.00 10.00      A   
ATOM    521  NE1 TRP A  60      11.263  -9.364  11.653  1.00 10.00      A   
ATOM    522  HE1 TRP A  60      11.741  -9.769  12.409  1.00 10.00      A   
ATOM    523  CE2 TRP A  60      11.033  -8.024  11.478  1.00 10.00      A   
ATOM    524  CE3 TRP A  60       9.954  -6.587   9.862  1.00 10.00      A   
ATOM    525  CZ2 TRP A  60      11.399  -6.938  12.269  1.00 10.00      A   
ATOM    526  CZ3 TRP A  60      10.318  -5.512  10.650  1.00 10.00      A   
ATOM    527  CH2 TRP A  60      11.027  -5.693  11.842  1.00 10.00      A   
ATOM    528  C   TRP A  60       7.139  -9.141   9.439  1.00 10.00      A   
ATOM    529  O   TRP A  60       6.996  -9.249  10.657  1.00 10.00      A   
ATOM    530  N   GLU A  61       6.538  -8.200   8.717  1.00 10.00      A   
ATOM    531  HN  GLU A  61       6.688  -8.177   7.744  1.00 10.00      A   
ATOM    532  CA  GLU A  61       5.669  -7.196   9.325  1.00 10.00      A   
ATOM    533  CB  GLU A  61       5.055  -6.294   8.254  1.00 10.00      A   
ATOM    534  CG  GLU A  61       5.915  -5.107   7.856  1.00 10.00      A   
ATOM    535  CD  GLU A  61       5.146  -4.114   7.011  1.00 10.00      A   
ATOM    536  OE1 GLU A  61       5.734  -3.539   6.070  1.00 10.00      A   
ATOM    537  OE2 GLU A  61       3.942  -3.912   7.282  1.00 10.00      A   
ATOM    538  C   GLU A  61       4.555  -7.839  10.141  1.00 10.00      A   
ATOM    539  O   GLU A  61       4.219  -7.373  11.226  1.00 10.00      A   
ATOM    540  N   GLU A  62       3.998  -8.920   9.620  1.00 10.00      A   
ATOM    541  HN  GLU A  62       4.318  -9.252   8.751  1.00 10.00      A   
ATOM    542  CA  GLU A  62       2.913  -9.620  10.295  1.00 10.00      A   
ATOM    543  CB  GLU A  62       2.178 -10.542   9.320  1.00 10.00      A   
ATOM    544  CG  GLU A  62       1.638  -9.832   8.088  1.00 10.00      A   
ATOM    545  CD  GLU A  62       0.779 -10.721   7.211  1.00 10.00      A   
ATOM    546  OE1 GLU A  62       1.333 -11.495   6.401  1.00 10.00      A   
ATOM    547  OE2 GLU A  62      -0.463 -10.642   7.318  1.00 10.00      A   
ATOM    548  C   GLU A  62       3.393 -10.400  11.522  1.00 10.00      A   
ATOM    549  O   GLU A  62       2.584 -10.863  12.327  1.00 10.00      A   
ATOM    550  N   SER A  63       4.704 -10.533  11.675  1.00 10.00      A   
ATOM    551  HN  SER A  63       5.308 -10.125  11.017  1.00 10.00      A   
ATOM    552  CA  SER A  63       5.271 -11.264  12.803  1.00 10.00      A   
ATOM    553  CB  SER A  63       6.323 -12.253  12.300  1.00 10.00      A   
ATOM    554  OG  SER A  63       5.847 -12.956  11.164  1.00 10.00      A   
ATOM    555  HG  SER A  63       5.245 -12.391  10.671  1.00 10.00      A   
ATOM    556  C   SER A  63       5.893 -10.323  13.836  1.00 10.00      A   
ATOM    557  O   SER A  63       5.929 -10.634  15.027  1.00 10.00      A   
ATOM    558  N   ALA A  64       6.378  -9.176  13.372  1.00 10.00      A   
ATOM    559  HN  ALA A  64       6.313  -8.986  12.411  1.00 10.00      A   
ATOM    560  CA  ALA A  64       7.012  -8.191  14.244  1.00 10.00      A   
ATOM    561  CB  ALA A  64       7.592  -7.048  13.424  1.00 10.00      A   
ATOM    562  C   ALA A  64       6.048  -7.660  15.306  1.00 10.00      A   
ATOM    563  O   ALA A  64       4.923  -7.263  14.994  1.00 10.00      A   
ATOM    564  N   PRO A  65       6.487  -7.642  16.577  1.00 10.00      A   
ATOM    565  CA  PRO A  65       5.674  -7.167  17.703  1.00 10.00      A   
ATOM    566  CB  PRO A  65       6.552  -7.445  18.933  1.00 10.00      A   
ATOM    567  CG  PRO A  65       7.587  -8.410  18.465  1.00 10.00      A   
ATOM    568  CD  PRO A  65       7.814  -8.092  17.018  1.00 10.00      A   
ATOM    569  C   PRO A  65       5.370  -5.675  17.609  1.00 10.00      A   
ATOM    570  O   PRO A  65       4.275  -5.231  17.950  1.00 10.00      A   
ATOM    571  N   GLU A  66       6.336  -4.906  17.125  1.00 10.00      A   
ATOM    572  HN  GLU A  66       7.184  -5.315  16.844  1.00 10.00      A   
ATOM    573  CA  GLU A  66       6.164  -3.465  16.998  1.00 10.00      A   
ATOM    574  CB  GLU A  66       7.513  -2.787  16.768  1.00 10.00      A   
ATOM    575  CG  GLU A  66       8.570  -3.142  17.805  1.00 10.00      A   
ATOM    576  CD  GLU A  66       8.274  -2.567  19.173  1.00 10.00      A   
ATOM    577  OE1 GLU A  66       9.047  -1.705  19.633  1.00 10.00      A   
ATOM    578  OE2 GLU A  66       7.278  -2.986  19.803  1.00 10.00      A   
ATOM    579  C   GLU A  66       5.204  -3.137  15.863  1.00 10.00      A   
ATOM    580  O   GLU A  66       4.576  -2.078  15.848  1.00 10.00      A   
ATOM    581  N   PHE A  67       5.082  -4.068  14.925  1.00 10.00      A   
ATOM    582  HN  PHE A  67       5.600  -4.897  15.008  1.00 10.00      A   
ATOM    583  CA  PHE A  67       4.199  -3.899  13.782  1.00 10.00      A   
ATOM    584  CB  PHE A  67       4.855  -4.450  12.511  1.00 10.00      A   
ATOM    585  CG  PHE A  67       5.924  -3.564  11.934  1.00 10.00      A   
ATOM    586  CD1 PHE A  67       7.249  -3.724  12.300  1.00 10.00      A   
ATOM    587  CD2 PHE A  67       5.604  -2.577  11.017  1.00 10.00      A   
ATOM    588  CE1 PHE A  67       8.234  -2.916  11.764  1.00 10.00      A   
ATOM    589  CE2 PHE A  67       6.583  -1.766  10.478  1.00 10.00      A   
ATOM    590  CZ  PHE A  67       7.900  -1.936  10.852  1.00 10.00      A   
ATOM    591  C   PHE A  67       2.862  -4.595  14.029  1.00 10.00      A   
ATOM    592  O   PHE A  67       2.029  -4.705  13.132  1.00 10.00      A   
ATOM    593  N   ALA A  68       2.656  -5.048  15.262  1.00 10.00      A   
ATOM    594  HN  ALA A  68       3.351  -4.915  15.944  1.00 10.00      A   
ATOM    595  CA  ALA A  68       1.424  -5.737  15.628  1.00 10.00      A   
ATOM    596  CB  ALA A  68       1.650  -6.641  16.829  1.00 10.00      A   
ATOM    597  C   ALA A  68       0.300  -4.745  15.903  1.00 10.00      A   
ATOM    598  O   ALA A  68      -0.852  -5.136  16.096  1.00 10.00      A   
ATOM    599  N   GLU A  69       0.641  -3.464  15.918  1.00 10.00      A   
ATOM    600  HN  GLU A  69       1.575  -3.217  15.753  1.00 10.00      A   
ATOM    601  CA  GLU A  69      -0.339  -2.418  16.166  1.00 10.00      A   
ATOM    602  CB  GLU A  69       0.346  -1.081  16.441  1.00 10.00      A   
ATOM    603  CG  GLU A  69       0.936  -0.967  17.833  1.00 10.00      A   
ATOM    604  CD  GLU A  69      -0.115  -1.116  18.909  1.00 10.00      A   
ATOM    605  OE1 GLU A  69      -0.213  -2.208  19.503  1.00 10.00      A   
ATOM    606  OE2 GLU A  69      -0.852  -0.144  19.168  1.00 10.00      A   
ATOM    607  C   GLU A  69      -1.291  -2.287  14.988  1.00 10.00      A   
ATOM    608  O   GLU A  69      -2.500  -2.460  15.132  1.00 10.00      A   
ATOM    609  N   PHE A  70      -0.743  -2.002  13.819  1.00 10.00      A   
ATOM    610  HN  PHE A  70       0.233  -1.890  13.758  1.00 10.00      A   
ATOM    611  CA  PHE A  70      -1.555  -1.855  12.621  1.00 10.00      A   
ATOM    612  CB  PHE A  70      -1.153  -0.596  11.846  1.00 10.00      A   
ATOM    613  CG  PHE A  70      -2.114  -0.211  10.754  1.00 10.00      A   
ATOM    614  CD1 PHE A  70      -3.476  -0.129  11.005  1.00 10.00      A   
ATOM    615  CD2 PHE A  70      -1.658   0.065   9.477  1.00 10.00      A   
ATOM    616  CE1 PHE A  70      -4.362   0.219  10.004  1.00 10.00      A   
ATOM    617  CE2 PHE A  70      -2.539   0.415   8.470  1.00 10.00      A   
ATOM    618  CZ  PHE A  70      -3.893   0.491   8.735  1.00 10.00      A   
ATOM    619  C   PHE A  70      -1.450  -3.103  11.749  1.00 10.00      A   
ATOM    620  O   PHE A  70      -1.154  -3.030  10.554  1.00 10.00      A   
ATOM    621  N   ASN A  71      -1.672  -4.255  12.365  1.00 10.00      A   
ATOM    622  HN  ASN A  71      -1.876  -4.255  13.325  1.00 10.00      A   
ATOM    623  CA  ASN A  71      -1.611  -5.523  11.652  1.00 10.00      A   
ATOM    624  CB  ASN A  71      -0.745  -6.533  12.412  1.00 10.00      A   
ATOM    625  CG  ASN A  71      -0.465  -7.793  11.610  1.00 10.00      A   
ATOM    626  OD1 ASN A  71      -0.409  -7.769  10.378  1.00 10.00      A   
ATOM    627  ND2 ASN A  71      -0.284  -8.906  12.302  1.00 10.00      A   
ATOM    628 HD21 ASN A  71      -0.340  -8.856  13.281  1.00 10.00      A   
ATOM    629 HD22 ASN A  71      -0.094  -9.733  11.811  1.00 10.00      A   
ATOM    630  C   ASN A  71      -3.012  -6.080  11.433  1.00 10.00      A   
ATOM    631  O   ASN A  71      -3.286  -6.704  10.402  1.00 10.00      A   
ATOM    632  N   ALA A  72      -3.895  -5.829  12.406  1.00 10.00      A   
ATOM    633  HN  ALA A  72      -3.597  -5.320  13.190  1.00 10.00      A   
ATOM    634  CA  ALA A  72      -5.289  -6.283  12.365  1.00 10.00      A   
ATOM    635  CB  ALA A  72      -5.396  -7.789  12.153  1.00 10.00      A   
ATOM    636  C   ALA A  72      -6.124  -5.512  11.342  1.00 10.00      A   
ATOM    637  O   ALA A  72      -7.222  -5.043  11.647  1.00 10.00      A   
ATOM    638  N   ALA A  74      -5.613  -5.402  10.125  1.00 10.00      A   
ATOM    639  HN  ALA A  74      -4.739  -5.814   9.935  1.00 10.00      A   
ATOM    640  CA  ALA A  74      -6.308  -4.691   9.062  1.00 10.00      A   
ATOM    641  CB  ALA A  74      -5.311  -4.019   8.135  1.00 10.00      A   
ATOM    642  C   ALA A  74      -7.209  -5.640   8.281  1.00 10.00      A   
ATOM    643  O   ALA A  74      -7.564  -5.378   7.135  1.00 10.00      A   
ATOM    644  N   GLN A  75      -7.576  -6.744   8.914  1.00 10.00      A   
ATOM    645  HN  GLN A  75      -7.260  -6.894   9.829  1.00 10.00      A   
ATOM    646  CA  GLN A  75      -8.434  -7.741   8.290  1.00 10.00      A   
ATOM    647  CB  GLN A  75      -8.174  -9.111   8.915  1.00 10.00      A   
ATOM    648  CG  GLN A  75      -6.709  -9.519   8.942  1.00 10.00      A   
ATOM    649  CD  GLN A  75      -6.471 -10.774   9.756  1.00 10.00      A   
ATOM    650  OE1 GLN A  75      -7.215 -11.068  10.695  1.00 10.00      A   
ATOM    651  NE2 GLN A  75      -5.433 -11.521   9.407  1.00 10.00      A   
ATOM    652 HE21 GLN A  75      -4.881 -11.227   8.649  1.00 10.00      A   
ATOM    653 HE22 GLN A  75      -5.257 -12.338   9.923  1.00 10.00      A   
ATOM    654  C   GLN A  75      -9.902  -7.364   8.456  1.00 10.00      A   
ATOM    655  O   GLN A  75     -10.790  -7.984   7.869  1.00 10.00      A   
ATOM    656  N   ALA A  76     -10.146  -6.339   9.260  1.00 10.00      A   
ATOM    657  HN  ALA A  76      -9.394  -5.885   9.689  1.00 10.00      A   
ATOM    658  CA  ALA A  76     -11.499  -5.868   9.518  1.00 10.00      A   
ATOM    659  CB  ALA A  76     -11.559  -5.158  10.859  1.00 10.00      A   
ATOM    660  C   ALA A  76     -11.982  -4.946   8.401  1.00 10.00      A   
ATOM    661  O   ALA A  76     -11.364  -4.871   7.335  1.00 10.00      A   
ATOM    662  N   PRO A  78     -13.427 -15.771   2.071  1.00 10.00      A   
ATOM    663  CA  PRO A  78     -14.397 -16.063   1.010  1.00 10.00      A   
ATOM    664  CB  PRO A  78     -15.719 -16.227   1.766  1.00 10.00      A   
ATOM    665  CG  PRO A  78     -15.314 -16.582   3.155  1.00 10.00      A   
ATOM    666  CD  PRO A  78     -14.033 -15.846   3.411  1.00 10.00      A   
ATOM    667  C   PRO A  78     -14.500 -14.916   0.009  1.00 10.00      A   
ATOM    668  O   PRO A  78     -14.857 -13.791   0.373  1.00 10.00      A   
ATOM    669  N   GLY A  79     -14.192 -15.213  -1.250  1.00 10.00      A   
ATOM    670  HN  GLY A  79     -13.922 -16.129  -1.472  1.00 10.00      A   
ATOM    671  CA  GLY A  79     -14.240 -14.212  -2.300  1.00 10.00      A   
ATOM    672  C   GLY A  79     -15.602 -13.563  -2.437  1.00 10.00      A   
ATOM    673  O   GLY A  79     -15.694 -12.357  -2.652  1.00 10.00      A   
ATOM    674  N   GLY A  80     -16.656 -14.365  -2.302  1.00 10.00      A   
ATOM    675  HN  GLY A  80     -16.511 -15.322  -2.139  1.00 10.00      A   
ATOM    676  CA  GLY A  80     -18.012 -13.854  -2.410  1.00 10.00      A   
ATOM    677  C   GLY A  80     -18.279 -12.690  -1.474  1.00 10.00      A   
ATOM    678  O   GLY A  80     -18.798 -11.655  -1.895  1.00 10.00      A   
ATOM    679  N   ILE A  81     -17.907 -12.851  -0.208  1.00 10.00      A   
ATOM    680  HN  ILE A  81     -17.486 -13.692   0.063  1.00 10.00      A   
ATOM    681  CA  ILE A  81     -18.104 -11.804   0.787  1.00 10.00      A   
ATOM    682  CB  ILE A  81     -17.948 -12.355   2.219  1.00 10.00      A   
ATOM    683  CG1 ILE A  81     -18.781 -13.626   2.393  1.00 10.00      A   
ATOM    684  CG2 ILE A  81     -18.355 -11.306   3.247  1.00 10.00      A   
ATOM    685  CD1 ILE A  81     -18.435 -14.411   3.638  1.00 10.00      A   
ATOM    686  C   ILE A  81     -17.096 -10.682   0.572  1.00 10.00      A   
ATOM    687  O   ILE A  81     -17.405  -9.504   0.773  1.00 10.00      A   
ATOM    688  N   ALA A  82     -15.893 -11.060   0.147  1.00 10.00      A   
ATOM    689  HN  ALA A  82     -15.715 -12.017   0.007  1.00 10.00      A   
ATOM    690  CA  ALA A  82     -14.829 -10.100  -0.107  1.00 10.00      A   
ATOM    691  CB  ALA A  82     -13.548 -10.809  -0.521  1.00 10.00      A   
ATOM    692  C   ALA A  82     -15.249  -9.085  -1.161  1.00 10.00      A   
ATOM    693  O   ALA A  82     -14.955  -7.898  -1.029  1.00 10.00      A   
ATOM    694  N   VAL A  83     -15.946  -9.556  -2.196  1.00 10.00      A   
ATOM    695  HN  VAL A  83     -16.142 -10.520  -2.241  1.00 10.00      A   
ATOM    696  CA  VAL A  83     -16.416  -8.685  -3.269  1.00 10.00      A   
ATOM    697  CB  VAL A  83     -17.209  -9.463  -4.342  1.00 10.00      A   
ATOM    698  CG1 VAL A  83     -17.781  -8.516  -5.390  1.00 10.00      A   
ATOM    699  CG2 VAL A  83     -16.326 -10.507  -5.005  1.00 10.00      A   
ATOM    700  C   VAL A  83     -17.282  -7.563  -2.708  1.00 10.00      A   
ATOM    701  O   VAL A  83     -17.076  -6.395  -3.031  1.00 10.00      A   
ATOM    702  N   ILE A  84     -18.221  -7.922  -1.839  1.00 10.00      A   
ATOM    703  HN  ILE A  84     -18.315  -8.870  -1.599  1.00 10.00      A   
ATOM    704  CA  ILE A  84     -19.113  -6.943  -1.226  1.00 10.00      A   
ATOM    705  CB  ILE A  84     -20.150  -7.619  -0.306  1.00 10.00      A   
ATOM    706  CG1 ILE A  84     -20.792  -8.816  -1.014  1.00 10.00      A   
ATOM    707  CG2 ILE A  84     -21.213  -6.617   0.114  1.00 10.00      A   
ATOM    708  CD1 ILE A  84     -21.612  -9.702  -0.102  1.00 10.00      A   
ATOM    709  C   ILE A  84     -18.309  -5.931  -0.414  1.00 10.00      A   
ATOM    710  O   ILE A  84     -18.579  -4.731  -0.443  1.00 10.00      A   
ATOM    711  N   ARG A  85     -17.298  -6.429   0.285  1.00 10.00      A   
ATOM    712  HN  ARG A  85     -17.125  -7.394   0.250  1.00 10.00      A   
ATOM    713  CA  ARG A  85     -16.440  -5.587   1.107  1.00 10.00      A   
ATOM    714  CB  ARG A  85     -15.693  -6.430   2.143  1.00 10.00      A   
ATOM    715  CG  ARG A  85     -16.591  -7.028   3.218  1.00 10.00      A   
ATOM    716  CD  ARG A  85     -15.825  -7.984   4.125  1.00 10.00      A   
ATOM    717  NE  ARG A  85     -14.656  -7.350   4.734  1.00 10.00      A   
ATOM    718  HE  ARG A  85     -14.431  -6.442   4.436  1.00 10.00      A   
ATOM    719  CZ  ARG A  85     -13.890  -7.926   5.659  1.00 10.00      A   
ATOM    720  NH1 ARG A  85     -14.176  -9.149   6.096  1.00 10.00      A   
ATOM    721 HH11 ARG A  85     -13.581  -9.605   6.822  1.00 10.00      A   
ATOM    722 HH12 ARG A  85     -15.000  -9.661   5.713  1.00 10.00      A   
ATOM    723  NH2 ARG A  85     -12.840  -7.273   6.145  1.00 10.00      A   
ATOM    724 HH21 ARG A  85     -12.615  -6.313   5.801  1.00 10.00      A   
ATOM    725 HH22 ARG A  85     -12.232  -7.715   6.874  1.00 10.00      A   
ATOM    726  C   ARG A  85     -15.461  -4.784   0.252  1.00 10.00      A   
ATOM    727  O   ARG A  85     -14.757  -3.911   0.753  1.00 10.00      A   
ATOM    728  N   THR A  86     -15.417  -5.090  -1.038  1.00 10.00      A   
ATOM    729  HN  THR A  86     -15.990  -5.810  -1.377  1.00 10.00      A   
ATOM    730  CA  THR A  86     -14.541  -4.388  -1.967  1.00 10.00      A   
ATOM    731  CB  THR A  86     -13.838  -5.368  -2.935  1.00 10.00      A   
ATOM    732  OG1 THR A  86     -13.178  -6.390  -2.180  1.00 10.00      A   
ATOM    733  HG1 THR A  86     -13.832  -6.868  -1.650  1.00 10.00      A   
ATOM    734  CG2 THR A  86     -12.805  -4.646  -3.791  1.00 10.00      A   
ATOM    735  C   THR A  86     -15.346  -3.364  -2.765  1.00 10.00      A   
ATOM    736  O   THR A  86     -14.808  -2.384  -3.271  1.00 10.00      A   
ATOM    737  N   LEU A  87     -16.652  -3.589  -2.845  1.00 10.00      A   
ATOM    738  HN  LEU A  87     -17.026  -4.383  -2.405  1.00 10.00      A   
ATOM    739  CA  LEU A  87     -17.546  -2.698  -3.572  1.00 10.00      A   
ATOM    740  CB  LEU A  87     -18.901  -3.367  -3.796  1.00 10.00      A   
ATOM    741  CG  LEU A  87     -18.926  -4.536  -4.787  1.00 10.00      A   
ATOM    742  CD1 LEU A  87     -20.304  -5.178  -4.816  1.00 10.00      A   
ATOM    743  CD2 LEU A  87     -18.522  -4.073  -6.178  1.00 10.00      A   
ATOM    744  C   LEU A  87     -17.725  -1.380  -2.830  1.00 10.00      A   
ATOM    745  O   LEU A  87     -18.304  -0.427  -3.359  1.00 10.00      A   
ATOM    746  N   ASP A  89     -17.199  -1.322  -1.612  1.00 10.00      A   
ATOM    747  HN  ASP A  89     -16.735  -2.107  -1.259  1.00 10.00      A   
ATOM    748  CA  ASP A  89     -17.292  -0.122  -0.789  1.00 10.00      A   
ATOM    749  CB  ASP A  89     -17.238  -0.473   0.699  1.00 10.00      A   
ATOM    750  CG  ASP A  89     -17.753   0.652   1.577  1.00 10.00      A   
ATOM    751  OD1 ASP A  89     -18.458   1.546   1.056  1.00 10.00      A   
ATOM    752  OD2 ASP A  89     -17.463   0.643   2.794  1.00 10.00      A   
ATOM    753  C   ASP A  89     -16.191   0.875  -1.148  1.00 10.00      A   
ATOM    754  O   ASP A  89     -15.771   1.699  -0.333  1.00 10.00      A   
ATOM    755  N   GLN A  90     -15.725   0.801  -2.385  1.00 10.00      A   
ATOM    756  HN  GLN A  90     -16.081   0.114  -2.988  1.00 10.00      A   
ATOM    757  CA  GLN A  90     -14.693   1.706  -2.868  1.00 10.00      A   
ATOM    758  CB  GLN A  90     -14.072   1.185  -4.166  1.00 10.00      A   
ATOM    759  CG  GLN A  90     -13.127   0.008  -3.992  1.00 10.00      A   
ATOM    760  CD  GLN A  90     -12.330  -0.300  -5.247  1.00 10.00      A   
ATOM    761  OE1 GLN A  90     -12.793  -0.075  -6.366  1.00 10.00      A   
ATOM    762  NE2 GLN A  90     -11.118  -0.809  -5.068  1.00 10.00      A   
ATOM    763 HE21 GLN A  90     -10.807  -0.956  -4.149  1.00 10.00      A   
ATOM    764 HE22 GLN A  90     -10.584  -1.025  -5.859  1.00 10.00      A   
ATOM    765  C   GLN A  90     -15.283   3.090  -3.103  1.00 10.00      A   
ATOM    766  O   GLN A  90     -14.558   4.060  -3.318  1.00 10.00      A   
ATOM    767  N   TYR A  91     -16.607   3.169  -3.074  1.00 10.00      A   
ATOM    768  HN  TYR A  91     -17.129   2.353  -2.918  1.00 10.00      A   
ATOM    769  CA  TYR A  91     -17.304   4.432  -3.275  1.00 10.00      A   
ATOM    770  CB  TYR A  91     -18.644   4.200  -3.978  1.00 10.00      A   
ATOM    771  CG  TYR A  91     -18.534   3.559  -5.344  1.00 10.00      A   
ATOM    772  CD1 TYR A  91     -18.729   2.195  -5.508  1.00 10.00      A   
ATOM    773  CD2 TYR A  91     -18.249   4.321  -6.469  1.00 10.00      A   
ATOM    774  CE1 TYR A  91     -18.644   1.605  -6.754  1.00 10.00      A   
ATOM    775  CE2 TYR A  91     -18.159   3.739  -7.720  1.00 10.00      A   
ATOM    776  CZ  TYR A  91     -18.360   2.381  -7.857  1.00 10.00      A   
ATOM    777  OH  TYR A  91     -18.283   1.797  -9.102  1.00 10.00      A   
ATOM    778  HH  TYR A  91     -17.406   1.954  -9.476  1.00 10.00      A   
ATOM    779  C   TYR A  91     -17.544   5.129  -1.941  1.00 10.00      A   
ATOM    780  O   TYR A  91     -17.834   6.326  -1.896  1.00 10.00      A   
ATOM    781  N   GLY A  92     -17.407   4.374  -0.857  1.00 10.00      A   
ATOM    782  HN  GLY A  92     -17.159   3.431  -0.955  1.00 10.00      A   
ATOM    783  CA  GLY A  92     -17.626   4.926   0.464  1.00 10.00      A   
ATOM    784  C   GLY A  92     -19.103   5.081   0.748  1.00 10.00      A   
ATOM    785  O   GLY A  92     -19.608   6.199   0.865  1.00 10.00      A   
ATOM    786  N   LEU A  93     -19.800   3.957   0.852  1.00 10.00      A   
ATOM    787  HN  LEU A  93     -19.330   3.089   0.787  1.00 10.00      A   
ATOM    788  CA  LEU A  93     -21.232   3.963   1.100  1.00 10.00      A   
ATOM    789  CB  LEU A  93     -21.981   3.464  -0.137  1.00 10.00      A   
ATOM    790  CG  LEU A  93     -21.871   4.336  -1.386  1.00 10.00      A   
ATOM    791  CD1 LEU A  93     -22.378   3.582  -2.603  1.00 10.00      A   
ATOM    792  CD2 LEU A  93     -22.648   5.627  -1.196  1.00 10.00      A   
ATOM    793  C   LEU A  93     -21.578   3.090   2.298  1.00 10.00      A   
ATOM    794  O   LEU A  93     -21.191   1.923   2.362  1.00 10.00      A   
ATOM    795  N   THR A  94     -22.300   3.655   3.250  1.00 10.00      A   
ATOM    796  HN  THR A  94     -22.562   4.593   3.163  1.00 10.00      A   
ATOM    797  CA  THR A  94     -22.701   2.920   4.437  1.00 10.00      A   
ATOM    798  CB  THR A  94     -23.224   3.883   5.513  1.00 10.00      A   
ATOM    799  OG1 THR A  94     -22.926   5.229   5.114  1.00 10.00      A   
ATOM    800  HG1 THR A  94     -22.487   5.687   5.842  1.00 10.00      A   
ATOM    801  CG2 THR A  94     -22.556   3.601   6.849  1.00 10.00      A   
ATOM    802  C   THR A  94     -23.783   1.892   4.104  1.00 10.00      A   
ATOM    803  O   THR A  94     -24.541   2.058   3.141  1.00 10.00      A   
ATOM    804  N   SER A 105     -31.532  -6.404   7.899  1.00 10.00      A   
ATOM    805  HN  SER A 105     -31.491  -7.387   7.883  1.00 10.00      A   
ATOM    806  CA  SER A 105     -30.440  -5.648   7.306  1.00 10.00      A   
ATOM    807  CB  SER A 105     -29.684  -4.892   8.399  1.00 10.00      A   
ATOM    808  OG  SER A 105     -30.594  -4.320   9.326  1.00 10.00      A   
ATOM    809  HG  SER A 105     -31.460  -4.735   9.214  1.00 10.00      A   
ATOM    810  C   SER A 105     -29.497  -6.577   6.549  1.00 10.00      A   
ATOM    811  O   SER A 105     -29.195  -7.676   7.015  1.00 10.00      A   
ATOM    812  N   VAL A 107     -29.029  -6.127   5.392  1.00 10.00      A   
ATOM    813  HN  VAL A 107     -29.307  -5.239   5.078  1.00 10.00      A   
ATOM    814  CA  VAL A 107     -28.125  -6.921   4.560  1.00 10.00      A   
ATOM    815  CB  VAL A 107     -27.907  -6.274   3.175  1.00 10.00      A   
ATOM    816  CG1 VAL A 107     -26.977  -5.069   3.268  1.00 10.00      A   
ATOM    817  CG2 VAL A 107     -27.393  -7.297   2.172  1.00 10.00      A   
ATOM    818  C   VAL A 107     -26.778  -7.168   5.251  1.00 10.00      A   
ATOM    819  O   VAL A 107     -26.024  -8.062   4.868  1.00 10.00      A   
ATOM    820  N   SER A 108     -26.491  -6.380   6.283  1.00 10.00      A   
ATOM    821  HN  SER A 108     -27.126  -5.678   6.537  1.00 10.00      A   
ATOM    822  CA  SER A 108     -25.249  -6.508   7.036  1.00 10.00      A   
ATOM    823  CB  SER A 108     -25.151  -5.370   8.048  1.00 10.00      A   
ATOM    824  OG  SER A 108     -25.766  -4.194   7.536  1.00 10.00      A   
ATOM    825  HG  SER A 108     -26.075  -3.650   8.273  1.00 10.00      A   
ATOM    826  C   SER A 108     -25.171  -7.861   7.746  1.00 10.00      A   
ATOM    827  O   SER A 108     -24.091  -8.314   8.128  1.00 10.00      A   
ATOM    828  N   ARG A 109     -26.317  -8.507   7.915  1.00 10.00      A   
ATOM    829  HN  ARG A 109     -27.153  -8.097   7.595  1.00 10.00      A   
ATOM    830  CA  ARG A 109     -26.369  -9.807   8.571  1.00 10.00      A   
ATOM    831  CB  ARG A 109     -27.814 -10.192   8.877  1.00 10.00      A   
ATOM    832  CG  ARG A 109     -28.517  -9.248   9.835  1.00 10.00      A   
ATOM    833  CD  ARG A 109     -30.009  -9.535   9.904  1.00 10.00      A   
ATOM    834  NE  ARG A 109     -30.299 -10.850  10.475  1.00 10.00      A   
ATOM    835  HE  ARG A 109     -29.554 -11.498  10.527  1.00 10.00      A   
ATOM    836  CZ  ARG A 109     -31.500 -11.221  10.917  1.00 10.00      A   
ATOM    837  NH1 ARG A 109     -32.527 -10.381  10.862  1.00 10.00      A   
ATOM    838 HH11 ARG A 109     -33.468 -10.674  11.211  1.00 10.00      A   
ATOM    839 HH12 ARG A 109     -32.401  -9.424  10.469  1.00 10.00      A   
ATOM    840  NH2 ARG A 109     -31.670 -12.429  11.427  1.00 10.00      A   
ATOM    841 HH21 ARG A 109     -30.865 -13.095  11.483  1.00 10.00      A   
ATOM    842 HH22 ARG A 109     -32.608 -12.725  11.778  1.00 10.00      A   
ATOM    843  C   ARG A 109     -25.723 -10.881   7.704  1.00 10.00      A   
ATOM    844  O   ARG A 109     -25.246 -11.895   8.206  1.00 10.00      A   
ATOM    845  N   VAL A 110     -25.680 -10.634   6.400  1.00 10.00      A   
ATOM    846  HN  VAL A 110     -26.040  -9.786   6.062  1.00 10.00      A   
ATOM    847  CA  VAL A 110     -25.102 -11.585   5.456  1.00 10.00      A   
ATOM    848  CB  VAL A 110     -25.793 -11.496   4.073  1.00 10.00      A   
ATOM    849  CG1 VAL A 110     -25.610 -12.786   3.288  1.00 10.00      A   
ATOM    850  CG2 VAL A 110     -27.273 -11.188   4.234  1.00 10.00      A   
ATOM    851  C   VAL A 110     -23.595 -11.354   5.302  1.00 10.00      A   
ATOM    852  O   VAL A 110     -22.936 -11.982   4.476  1.00 10.00      A   
ATOM    853  N   LEU A 111     -23.049 -10.452   6.104  1.00 10.00      A   
ATOM    854  HN  LEU A 111     -23.613  -9.977   6.748  1.00 10.00      A   
ATOM    855  CA  LEU A 111     -21.625 -10.151   6.043  1.00 10.00      A   
ATOM    856  CB  LEU A 111     -21.348  -8.706   6.451  1.00 10.00      A   
ATOM    857  CG  LEU A 111     -21.907  -7.625   5.523  1.00 10.00      A   
ATOM    858  CD1 LEU A 111     -21.604  -6.241   6.074  1.00 10.00      A   
ATOM    859  CD2 LEU A 111     -21.344  -7.780   4.116  1.00 10.00      A   
ATOM    860  C   LEU A 111     -20.809 -11.115   6.896  1.00 10.00      A   
ATOM    861  O   LEU A 111     -19.821 -11.685   6.427  1.00 10.00      A   
ATOM    862  N   SER A 112     -21.224 -11.305   8.144  1.00 10.00      A   
ATOM    863  HN  SER A 112     -22.015 -10.826   8.467  1.00 10.00      A   
ATOM    864  CA  SER A 112     -20.509 -12.200   9.046  1.00 10.00      A   
ATOM    865  CB  SER A 112     -19.732 -11.389  10.091  1.00 10.00      A   
ATOM    866  OG  SER A 112     -18.967 -10.358   9.482  1.00 10.00      A   
ATOM    867  HG  SER A 112     -18.628  -9.764  10.167  1.00 10.00      A   
ATOM    868  C   SER A 112     -21.450 -13.191   9.735  1.00 10.00      A   
ATOM    869  O   SER A 112     -21.010 -14.030  10.526  1.00 10.00      A   
ATOM    870  N   GLY A 113     -22.741 -13.107   9.427  1.00 10.00      A   
ATOM    871  HN  GLY A 113     -23.041 -12.446   8.768  1.00 10.00      A   
ATOM    872  CA  GLY A 113     -23.704 -14.001  10.047  1.00 10.00      A   
ATOM    873  C   GLY A 113     -24.239 -15.030   9.077  1.00 10.00      A   
ATOM    874  O   GLY A 113     -23.866 -16.204   9.132  1.00 10.00      A   
ATOM    875  N   LYS A 114     -25.110 -14.591   8.184  1.00 10.00      A   
ATOM    876  HN  LYS A 114     -25.358 -13.637   8.184  1.00 10.00      A   
ATOM    877  CA  LYS A 114     -25.696 -15.475   7.190  1.00 10.00      A   
ATOM    878  CB  LYS A 114     -27.068 -14.962   6.746  1.00 10.00      A   
ATOM    879  CG  LYS A 114     -28.123 -15.005   7.838  1.00 10.00      A   
ATOM    880  CD  LYS A 114     -29.492 -14.615   7.309  1.00 10.00      A   
ATOM    881  CE  LYS A 114     -30.546 -14.714   8.402  1.00 10.00      A   
ATOM    882  NZ  LYS A 114     -31.908 -14.401   7.894  1.00 10.00      A   
ATOM    883  HZ1 LYS A 114     -32.136 -15.007   7.081  1.00 10.00      A   
ATOM    884  HZ2 LYS A 114     -31.958 -13.407   7.593  1.00 10.00      A   
ATOM    885  HZ3 LYS A 114     -32.614 -14.562   8.641  1.00 10.00      A   
ATOM    886  C   LYS A 114     -24.768 -15.598   5.993  1.00 10.00      A   
ATOM    887  O   LYS A 114     -23.980 -14.696   5.716  1.00 10.00      A   
ATOM    888  N   ARG A 115     -24.857 -16.713   5.292  1.00 10.00      A   
ATOM    889  HN  ARG A 115     -25.507 -17.396   5.563  1.00 10.00      A   
ATOM    890  CA  ARG A 115     -24.019 -16.948   4.129  1.00 10.00      A   
ATOM    891  CB  ARG A 115     -23.823 -18.442   3.886  1.00 10.00      A   
ATOM    892  CG  ARG A 115     -22.814 -19.088   4.816  1.00 10.00      A   
ATOM    893  CD  ARG A 115     -22.518 -20.514   4.392  1.00 10.00      A   
ATOM    894  NE  ARG A 115     -23.700 -21.372   4.476  1.00 10.00      A   
ATOM    895  HE  ARG A 115     -24.580 -20.942   4.361  1.00 10.00      A   
ATOM    896  CZ  ARG A 115     -23.653 -22.681   4.702  1.00 10.00      A   
ATOM    897  NH1 ARG A 115     -22.484 -23.286   4.860  1.00 10.00      A   
ATOM    898 HH11 ARG A 115     -21.601 -22.737   4.815  1.00 10.00      A   
ATOM    899 HH12 ARG A 115     -22.444 -24.314   5.035  1.00 10.00      A   
ATOM    900  NH2 ARG A 115     -24.774 -23.383   4.759  1.00 10.00      A   
ATOM    901 HH21 ARG A 115     -25.696 -22.910   4.632  1.00 10.00      A   
ATOM    902 HH22 ARG A 115     -24.740 -24.412   4.936  1.00 10.00      A   
ATOM    903  C   ARG A 115     -24.602 -16.283   2.892  1.00 10.00      A   
ATOM    904  O   ARG A 115     -25.820 -16.280   2.692  1.00 10.00      A   
ATOM    905  N   LYS A 116     -23.728 -15.723   2.069  1.00 10.00      A   
ATOM    906  HN  LYS A 116     -22.769 -15.772   2.285  1.00 10.00      A   
ATOM    907  CA  LYS A 116     -24.139 -15.049   0.850  1.00 10.00      A   
ATOM    908  CB  LYS A 116     -23.005 -14.147   0.348  1.00 10.00      A   
ATOM    909  CG  LYS A 116     -23.287 -13.439  -0.969  1.00 10.00      A   
ATOM    910  CD  LYS A 116     -24.426 -12.444  -0.840  1.00 10.00      A   
ATOM    911  CE  LYS A 116     -24.716 -11.761  -2.166  1.00 10.00      A   
ATOM    912  NZ  LYS A 116     -25.226 -12.715  -3.187  1.00 10.00      A   
ATOM    913  HZ1 LYS A 116     -24.621 -13.563  -3.233  1.00 10.00      A   
ATOM    914  HZ2 LYS A 116     -25.238 -12.263  -4.126  1.00 10.00      A   
ATOM    915  HZ3 LYS A 116     -26.201 -13.012  -2.949  1.00 10.00      A   
ATOM    916  C   LYS A 116     -24.524 -16.062  -0.222  1.00 10.00      A   
ATOM    917  O   LYS A 116     -23.728 -16.926  -0.589  1.00 10.00      A   
ATOM    918  N   LEU A 117     -25.753 -15.957  -0.709  1.00 10.00      A   
ATOM    919  HN  LEU A 117     -26.343 -15.252  -0.367  1.00 10.00      A   
ATOM    920  CA  LEU A 117     -26.247 -16.853  -1.745  1.00 10.00      A   
ATOM    921  CB  LEU A 117     -27.779 -16.818  -1.785  1.00 10.00      A   
ATOM    922  CG  LEU A 117     -28.498 -17.386  -0.562  1.00 10.00      A   
ATOM    923  CD1 LEU A 117     -29.953 -16.950  -0.551  1.00 10.00      A   
ATOM    924  CD2 LEU A 117     -28.393 -18.903  -0.544  1.00 10.00      A   
ATOM    925  C   LEU A 117     -25.682 -16.448  -3.102  1.00 10.00      A   
ATOM    926  O   LEU A 117     -25.008 -15.425  -3.219  1.00 10.00      A   
ATOM    927  N   THR A 118     -25.943 -17.250  -4.120  1.00 10.00      A   
ATOM    928  HN  THR A 118     -26.463 -18.072  -3.972  1.00 10.00      A   
ATOM    929  CA  THR A 118     -25.461 -16.951  -5.460  1.00 10.00      A   
ATOM    930  CB  THR A 118     -24.912 -18.213  -6.146  1.00 10.00      A   
ATOM    931  OG1 THR A 118     -24.608 -19.200  -5.145  1.00 10.00      A   
ATOM    932  HG1 THR A 118     -23.678 -19.131  -4.899  1.00 10.00      A   
ATOM    933  CG2 THR A 118     -23.645 -17.881  -6.917  1.00 10.00      A   
ATOM    934  C   THR A 118     -26.580 -16.350  -6.306  1.00 10.00      A   
ATOM    935  O   THR A 118     -26.444 -16.175  -7.518  1.00 10.00      A   
ATOM    936  N   LEU A 119     -27.690 -16.035  -5.648  1.00 10.00      A   
ATOM    937  HN  LEU A 119     -27.730 -16.198  -4.685  1.00 10.00      A   
ATOM    938  CA  LEU A 119     -28.843 -15.452  -6.318  1.00 10.00      A   
ATOM    939  CB  LEU A 119     -30.110 -15.666  -5.484  1.00 10.00      A   
ATOM    940  CG  LEU A 119     -30.451 -17.114  -5.126  1.00 10.00      A   
ATOM    941  CD1 LEU A 119     -31.706 -17.165  -4.272  1.00 10.00      A   
ATOM    942  CD2 LEU A 119     -30.620 -17.960  -6.380  1.00 10.00      A   
ATOM    943  C   LEU A 119     -28.624 -13.962  -6.563  1.00 10.00      A   
ATOM    944  O   LEU A 119     -28.740 -13.482  -7.692  1.00 10.00      A   
ATOM    945  N   GLU A 120     -28.293 -13.237  -5.503  1.00 10.00      A   
ATOM    946  HN  GLU A 120     -28.207 -13.678  -4.626  1.00 10.00      A   
ATOM    947  CA  GLU A 120     -28.050 -11.805  -5.597  1.00 10.00      A   
ATOM    948  CB  GLU A 120     -28.226 -11.131  -4.230  1.00 10.00      A   
ATOM    949  CG  GLU A 120     -29.301 -11.750  -3.346  1.00 10.00      A   
ATOM    950  CD  GLU A 120     -28.785 -12.896  -2.495  1.00 10.00      A   
ATOM    951  OE1 GLU A 120     -27.728 -13.474  -2.837  1.00 10.00      A   
ATOM    952  OE2 GLU A 120     -29.434 -13.225  -1.480  1.00 10.00      A   
ATOM    953  C   GLU A 120     -26.644 -11.553  -6.128  1.00 10.00      A   
ATOM    954  O   GLU A 120     -25.728 -11.235  -5.373  1.00 10.00      A   
ATOM    955  N   HIS A 121     -26.486 -11.706  -7.430  1.00 10.00      A   
ATOM    956  HN  HIS A 121     -27.270 -11.941  -7.974  1.00 10.00      A   
ATOM    957  CA  HIS A 121     -25.194 -11.522  -8.082  1.00 10.00      A   
ATOM    958  CB  HIS A 121     -25.097 -12.358  -9.367  1.00 10.00      A   
ATOM    959  CG  HIS A 121     -26.231 -12.161 -10.333  1.00 10.00      A   
ATOM    960  ND1 HIS A 121     -27.352 -12.970 -10.362  1.00 10.00      A   
ATOM    961  HD1 HIS A 121     -27.521 -13.747  -9.779  1.00 10.00      A   
ATOM    962  CD2 HIS A 121     -26.418 -11.236 -11.303  1.00 10.00      A   
ATOM    963  CE1 HIS A 121     -28.172 -12.550 -11.305  1.00 10.00      A   
ATOM    964  NE2 HIS A 121     -27.629 -11.500 -11.889  1.00 10.00      A   
ATOM    965  HE2 HIS A 121     -28.030 -10.991 -12.628  1.00 10.00      A   
ATOM    966  C   HIS A 121     -24.901 -10.051  -8.356  1.00 10.00      A   
ATOM    967  O   HIS A 121     -23.850  -9.705  -8.900  1.00 10.00      A   
ATOM    968  N   ALA A 122     -25.839  -9.193  -7.981  1.00 10.00      A   
ATOM    969  HN  ALA A 122     -26.667  -9.536  -7.580  1.00 10.00      A   
ATOM    970  CA  ALA A 122     -25.688  -7.759  -8.173  1.00 10.00      A   
ATOM    971  CB  ALA A 122     -26.562  -6.999  -7.189  1.00 10.00      A   
ATOM    972  C   ALA A 122     -26.028  -7.371  -9.605  1.00 10.00      A   
ATOM    973  O   ALA A 122     -26.820  -8.043 -10.269  1.00 10.00      A   
ATOM    974  N   LYS A 123     -25.433  -6.285 -10.072  1.00 10.00      A   
ATOM    975  HN  LYS A 123     -24.816  -5.791  -9.493  1.00 10.00      A   
ATOM    976  CA  LYS A 123     -25.660  -5.807 -11.427  1.00 10.00      A   
ATOM    977  CB  LYS A 123     -26.944  -4.974 -11.519  1.00 10.00      A   
ATOM    978  CG  LYS A 123     -27.076  -3.882 -10.471  1.00 10.00      A   
ATOM    979  CD  LYS A 123     -28.297  -3.020 -10.744  1.00 10.00      A   
ATOM    980  CE  LYS A 123     -28.543  -2.021  -9.627  1.00 10.00      A   
ATOM    981  NZ  LYS A 123     -29.260  -2.636  -8.481  1.00 10.00      A   
ATOM    982  HZ1 LYS A 123     -29.379  -1.939  -7.719  1.00 10.00      A   
ATOM    983  HZ2 LYS A 123     -28.722  -3.447  -8.113  1.00 10.00      A   
ATOM    984  HZ3 LYS A 123     -30.200  -2.967  -8.783  1.00 10.00      A   
ATOM    985  C   LYS A 123     -24.466  -5.004 -11.917  1.00 10.00      A   
ATOM    986  O   LYS A 123     -23.535  -4.740 -11.147  1.00 10.00      A   
ATOM    987  N   LYS A 124     -24.504  -4.622 -13.197  1.00 10.00      A   
ATOM    988  HN  LYS A 124     -25.285  -4.872 -13.737  1.00 10.00      A   
ATOM    989  CA  LYS A 124     -23.434  -3.849 -13.837  1.00 10.00      A   
ATOM    990  CB  LYS A 124     -23.089  -2.571 -13.060  1.00 10.00      A   
ATOM    991  CG  LYS A 124     -24.232  -1.575 -12.974  1.00 10.00      A   
ATOM    992  CD  LYS A 124     -23.835  -0.341 -12.184  1.00 10.00      A   
ATOM    993  CE  LYS A 124     -24.979   0.657 -12.133  1.00 10.00      A   
ATOM    994  NZ  LYS A 124     -24.629   1.893 -11.383  1.00 10.00      A   
ATOM    995  HZ1 LYS A 124     -23.752   2.306 -11.758  1.00 10.00      A   
ATOM    996  HZ2 LYS A 124     -24.496   1.678 -10.374  1.00 10.00      A   
ATOM    997  HZ3 LYS A 124     -25.393   2.592 -11.475  1.00 10.00      A   
ATOM    998  C   LYS A 124     -22.191  -4.698 -14.096  1.00 10.00      A   
ATOM    999  O   LYS A 124     -21.734  -4.818 -15.233  1.00 10.00      A   
ATOM   1000  N   LEU A 125     -21.654  -5.291 -13.045  1.00 10.00      A   
ATOM   1001  HN  LEU A 125     -22.078  -5.179 -12.165  1.00 10.00      A   
ATOM   1002  CA  LEU A 125     -20.470  -6.124 -13.158  1.00 10.00      A   
ATOM   1003  CB  LEU A 125     -19.428  -5.711 -12.118  1.00 10.00      A   
ATOM   1004  CG  LEU A 125     -18.892  -4.280 -12.225  1.00 10.00      A   
ATOM   1005  CD1 LEU A 125     -17.966  -3.969 -11.058  1.00 10.00      A   
ATOM   1006  CD2 LEU A 125     -18.172  -4.075 -13.550  1.00 10.00      A   
ATOM   1007  C   LEU A 125     -20.848  -7.588 -12.980  1.00 10.00      A   
ATOM   1008  O   LEU A 125     -21.806  -7.904 -12.271  1.00 10.00      A   
ATOM   1009  N   ALA A 126     -20.111  -8.477 -13.627  1.00 10.00      A   
ATOM   1010  HN  ALA A 126     -19.363  -8.169 -14.182  1.00 10.00      A   
ATOM   1011  CA  ALA A 126     -20.382  -9.905 -13.529  1.00 10.00      A   
ATOM   1012  CB  ALA A 126     -21.303 -10.346 -14.656  1.00 10.00      A   
ATOM   1013  C   ALA A 126     -19.089 -10.710 -13.553  1.00 10.00      A   
ATOM   1014  O   ALA A 126     -18.171 -10.405 -14.314  1.00 10.00      A   
ATOM   1015  N   THR A 127     -19.023 -11.736 -12.720  1.00 10.00      A   
ATOM   1016  HN  THR A 127     -19.789 -11.932 -12.139  1.00 10.00      A   
ATOM   1017  CA  THR A 127     -17.851 -12.592 -12.648  1.00 10.00      A   
ATOM   1018  CB  THR A 127     -18.288 -14.073 -12.575  1.00 10.00      A   
ATOM   1019  OG1 THR A 127     -19.354 -14.215 -11.621  1.00 10.00      A   
ATOM   1020  HG1 THR A 127     -19.793 -15.061 -11.759  1.00 10.00      A   
ATOM   1021  CG2 THR A 127     -17.126 -14.980 -12.190  1.00 10.00      A   
ATOM   1022  C   THR A 127     -17.004 -12.239 -11.426  1.00 10.00      A   
ATOM   1023  O   THR A 127     -15.797 -12.012 -11.531  1.00 10.00      A   
ATOM   1024  N   ARG A 128     -17.655 -12.185 -10.274  1.00 10.00      A   
ATOM   1025  HN  ARG A 128     -18.618 -12.377 -10.267  1.00 10.00      A   
ATOM   1026  CA  ARG A 128     -16.987 -11.874  -9.020  1.00 10.00      A   
ATOM   1027  CB  ARG A 128     -16.971 -10.364  -8.770  1.00 10.00      A   
ATOM   1028  CG  ARG A 128     -15.708  -9.656  -9.237  1.00 10.00      A   
ATOM   1029  CD  ARG A 128     -14.491 -10.098  -8.440  1.00 10.00      A   
ATOM   1030  NE  ARG A 128     -13.524  -9.012  -8.270  1.00 10.00      A   
ATOM   1031  HE  ARG A 128     -13.354  -8.435  -9.051  1.00 10.00      A   
ATOM   1032  CZ  ARG A 128     -12.870  -8.765  -7.130  1.00 10.00      A   
ATOM   1033  NH1 ARG A 128     -13.074  -9.529  -6.064  1.00 10.00      A   
ATOM   1034 HH11 ARG A 128     -12.561  -9.336  -5.177  1.00 10.00      A   
ATOM   1035 HH12 ARG A 128     -13.744 -10.322  -6.107  1.00 10.00      A   
ATOM   1036  NH2 ARG A 128     -12.011  -7.751  -7.053  1.00 10.00      A   
ATOM   1037 HH21 ARG A 128     -11.501  -7.562  -6.159  1.00 10.00      A   
ATOM   1038 HH22 ARG A 128     -11.842  -7.140  -7.881  1.00 10.00      A   
ATOM   1039  C   ARG A 128     -17.696 -12.575  -7.875  1.00 10.00      A   
ATOM   1040  O   ARG A 128     -17.060 -13.141  -6.987  1.00 10.00      A   
ATOM   1041  N   PHE A 129     -19.020 -12.529  -7.905  1.00 10.00      A   
ATOM   1042  HN  PHE A 129     -19.467 -12.059  -8.642  1.00 10.00      A   
ATOM   1043  CA  PHE A 129     -19.832 -13.164  -6.875  1.00 10.00      A   
ATOM   1044  CB  PHE A 129     -21.276 -12.660  -6.944  1.00 10.00      A   
ATOM   1045  CG  PHE A 129     -21.489 -11.325  -6.287  1.00 10.00      A   
ATOM   1046  CD1 PHE A 129     -21.242 -10.150  -6.976  1.00 10.00      A   
ATOM   1047  CD2 PHE A 129     -21.937 -11.248  -4.978  1.00 10.00      A   
ATOM   1048  CE1 PHE A 129     -21.439  -8.922  -6.372  1.00 10.00      A   
ATOM   1049  CE2 PHE A 129     -22.136 -10.026  -4.369  1.00 10.00      A   
ATOM   1050  CZ  PHE A 129     -21.887  -8.861  -5.067  1.00 10.00      A   
ATOM   1051  C   PHE A 129     -19.800 -14.681  -7.019  1.00 10.00      A   
ATOM   1052  O   PHE A 129     -19.659 -15.205  -8.125  1.00 10.00      A   
ATOM   1053  N   GLY A 130     -19.929 -15.378  -5.903  1.00 10.00      A   
ATOM   1054  HN  GLY A 130     -20.039 -14.909  -5.051  1.00 10.00      A   
ATOM   1055  CA  GLY A 130     -19.911 -16.823  -5.917  1.00 10.00      A   
ATOM   1056  C   GLY A 130     -19.935 -17.370  -4.511  1.00 10.00      A   
ATOM   1057  O   GLY A 130     -19.376 -18.461  -4.278  1.00 10.00      A   
ATOM   1058  OXT GLY A 130     -20.502 -16.693  -3.627  1.00 10.00      A   
ATOM   1059  CB  HIS B   2       0.504  -5.402  -3.461  1.00 10.00      B   
ATOM   1060  CG  HIS B   2       1.351  -6.035  -2.392  1.00 10.00      B   
ATOM   1061  ND1 HIS B   2       2.635  -6.491  -2.614  1.00 10.00      B   
ATOM   1062  HD1 HIS B   2       3.112  -6.470  -3.473  1.00 10.00      B   
ATOM   1063  CD2 HIS B   2       1.092  -6.277  -1.084  1.00 10.00      B   
ATOM   1064  CE1 HIS B   2       3.124  -6.984  -1.489  1.00 10.00      B   
ATOM   1065  NE2 HIS B   2       2.211  -6.867  -0.550  1.00 10.00      B   
ATOM   1066  HE2 HIS B   2       2.314  -7.152   0.386  1.00 10.00      B   
ATOM   1067  C   HIS B   2       0.786  -3.127  -2.447  1.00 10.00      B   
ATOM   1068  O   HIS B   2       1.647  -2.620  -3.167  1.00 10.00      B   
ATOM   1069  N   HIS B   2      -0.986  -3.525  -4.134  1.00 10.00      B   
ATOM   1070  HT1 HIS B   2      -1.704  -4.196  -4.477  1.00 10.00      B   
ATOM   1071  HT2 HIS B   2      -0.347  -3.290  -4.923  1.00 10.00      B   
ATOM   1072  HT3 HIS B   2      -1.463  -2.658  -3.821  1.00 10.00      B   
ATOM   1073  CA  HIS B   2      -0.220  -4.122  -3.014  1.00 10.00      B   
ATOM   1074  N   LEU B   3       0.673  -2.858  -1.155  1.00 10.00      B   
ATOM   1075  HN  LEU B   3      -0.042  -3.288  -0.634  1.00 10.00      B   
ATOM   1076  CA  LEU B   3       1.579  -1.941  -0.486  1.00 10.00      B   
ATOM   1077  CB  LEU B   3       0.982  -1.486   0.849  1.00 10.00      B   
ATOM   1078  CG  LEU B   3      -0.436  -0.911   0.793  1.00 10.00      B   
ATOM   1079  CD1 LEU B   3      -1.015  -0.779   2.191  1.00 10.00      B   
ATOM   1080  CD2 LEU B   3      -0.449   0.429   0.075  1.00 10.00      B   
ATOM   1081  C   LEU B   3       2.914  -2.635  -0.249  1.00 10.00      B   
ATOM   1082  O   LEU B   3       2.950  -3.814   0.108  1.00 10.00      B   
ATOM   1083  N   ILE B   4       4.003  -1.918  -0.477  1.00 10.00      B   
ATOM   1084  HN  ILE B   4       3.912  -0.991  -0.788  1.00 10.00      B   
ATOM   1085  CA  ILE B   4       5.335  -2.479  -0.286  1.00 10.00      B   
ATOM   1086  CB  ILE B   4       6.394  -1.719  -1.115  1.00 10.00      B   
ATOM   1087  CG1 ILE B   4       5.991  -1.703  -2.591  1.00 10.00      B   
ATOM   1088  CG2 ILE B   4       7.769  -2.355  -0.952  1.00 10.00      B   
ATOM   1089  CD1 ILE B   4       6.857  -0.812  -3.451  1.00 10.00      B   
ATOM   1090  C   ILE B   4       5.724  -2.463   1.189  1.00 10.00      B   
ATOM   1091  O   ILE B   4       5.793  -3.508   1.836  1.00 10.00      B   
ATOM   1092  N   THR B   5       5.956  -1.274   1.720  1.00 10.00      B   
ATOM   1093  HN  THR B   5       5.851  -0.474   1.171  1.00 10.00      B   
ATOM   1094  CA  THR B   5       6.340  -1.130   3.113  1.00 10.00      B   
ATOM   1095  CB  THR B   5       7.701  -0.413   3.265  1.00 10.00      B   
ATOM   1096  OG1 THR B   5       7.928  -0.067   4.637  1.00 10.00      B   
ATOM   1097  HG1 THR B   5       8.022  -0.879   5.163  1.00 10.00      B   
ATOM   1098  CG2 THR B   5       7.768   0.841   2.403  1.00 10.00      B   
ATOM   1099  C   THR B   5       5.274  -0.374   3.886  1.00 10.00      B   
ATOM   1100  O   THR B   5       4.714   0.609   3.393  1.00 10.00      B   
ATOM   1101  N   GLN B   6       4.986  -0.843   5.089  1.00 10.00      B   
ATOM   1102  HN  GLN B   6       5.453  -1.650   5.418  1.00 10.00      B   
ATOM   1103  CA  GLN B   6       3.990  -0.208   5.932  1.00 10.00      B   
ATOM   1104  CB  GLN B   6       2.883  -1.203   6.299  1.00 10.00      B   
ATOM   1105  CG  GLN B   6       2.088  -1.715   5.107  1.00 10.00      B   
ATOM   1106  CD  GLN B   6       1.155  -2.847   5.480  1.00 10.00      B   
ATOM   1107  OE1 GLN B   6       0.023  -2.619   5.909  1.00 10.00      B   
ATOM   1108  NE2 GLN B   6       1.623  -4.078   5.325  1.00 10.00      B   
ATOM   1109 HE21 GLN B   6       2.541  -4.187   4.983  1.00 10.00      B   
ATOM   1110 HE22 GLN B   6       1.037  -4.827   5.552  1.00 10.00      B   
ATOM   1111  C   GLN B   6       4.629   0.373   7.190  1.00 10.00      B   
ATOM   1112  O   GLN B   6       3.951   0.578   8.192  1.00 10.00      B   
ATOM   1113  N   LYS B   7       5.930   0.652   7.126  1.00 10.00      B   
ATOM   1114  HN  LYS B   7       6.413   0.486   6.287  1.00 10.00      B   
ATOM   1115  CA  LYS B   7       6.653   1.202   8.272  1.00 10.00      B   
ATOM   1116  CB  LYS B   7       8.149   1.380   7.962  1.00 10.00      B   
ATOM   1117  CG  LYS B   7       8.946   2.101   9.044  1.00 10.00      B   
ATOM   1118  CD  LYS B   7       8.755   1.460  10.411  1.00 10.00      B   
ATOM   1119  CE  LYS B   7       9.431   2.278  11.502  1.00 10.00      B   
ATOM   1120  NZ  LYS B   7       8.821   2.043  12.837  1.00 10.00      B   
ATOM   1121  HZ1 LYS B   7       9.427   2.439  13.583  1.00 10.00      B   
ATOM   1122  HZ2 LYS B   7       8.706   1.025  13.005  1.00 10.00      B   
ATOM   1123  HZ3 LYS B   7       7.880   2.502  12.889  1.00 10.00      B   
ATOM   1124  C   LYS B   7       6.032   2.508   8.773  1.00 10.00      B   
ATOM   1125  O   LYS B   7       5.606   2.597   9.925  1.00 10.00      B   
ATOM   1126  N   ALA B   8       5.963   3.510   7.909  1.00 10.00      B   
ATOM   1127  HN  ALA B   8       6.286   3.381   6.993  1.00 10.00      B   
ATOM   1128  CA  ALA B   8       5.399   4.797   8.296  1.00 10.00      B   
ATOM   1129  CB  ALA B   8       5.851   5.899   7.353  1.00 10.00      B   
ATOM   1130  C   ALA B   8       3.880   4.725   8.359  1.00 10.00      B   
ATOM   1131  O   ALA B   8       3.244   5.464   9.116  1.00 10.00      B   
ATOM   1132  N   LEU B   9       3.309   3.829   7.560  1.00 10.00      B   
ATOM   1133  HN  LEU B   9       3.879   3.285   6.972  1.00 10.00      B   
ATOM   1134  CA  LEU B   9       1.866   3.637   7.518  1.00 10.00      B   
ATOM   1135  CB  LEU B   9       1.492   2.660   6.399  1.00 10.00      B   
ATOM   1136  CG  LEU B   9       0.000   2.385   6.202  1.00 10.00      B   
ATOM   1137  CD1 LEU B   9      -0.719   3.635   5.719  1.00 10.00      B   
ATOM   1138  CD2 LEU B   9      -0.204   1.239   5.227  1.00 10.00      B   
ATOM   1139  C   LEU B   9       1.346   3.129   8.861  1.00 10.00      B   
ATOM   1140  O   LEU B   9       0.378   3.662   9.405  1.00 10.00      B   
ATOM   1141  N   LYS B  10       1.997   2.100   9.399  1.00 10.00      B   
ATOM   1142  HN  LYS B  10       2.767   1.716   8.925  1.00 10.00      B   
ATOM   1143  CA  LYS B  10       1.600   1.536  10.679  1.00 10.00      B   
ATOM   1144  CB  LYS B  10       2.363   0.241  10.978  1.00 10.00      B   
ATOM   1145  CG  LYS B  10       2.031  -0.918  10.051  1.00 10.00      B   
ATOM   1146  CD  LYS B  10       1.936  -2.224  10.823  1.00 10.00      B   
ATOM   1147  CE  LYS B  10       2.410  -3.414  10.001  1.00 10.00      B   
ATOM   1148  NZ  LYS B  10       1.755  -3.483   8.671  1.00 10.00      B   
ATOM   1149  HZ1 LYS B  10       1.274  -2.591   8.463  1.00 10.00      B   
ATOM   1150  HZ2 LYS B  10       1.060  -4.253   8.652  1.00 10.00      B   
ATOM   1151  HZ3 LYS B  10       2.477  -3.658   7.929  1.00 10.00      B   
ATOM   1152  C   LYS B  10       1.842   2.548  11.789  1.00 10.00      B   
ATOM   1153  O   LYS B  10       1.027   2.690  12.699  1.00 10.00      B   
ATOM   1154  N   ASP B  11       2.959   3.266  11.691  1.00 10.00      B   
ATOM   1155  HN  ASP B  11       3.567   3.103  10.937  1.00 10.00      B   
ATOM   1156  CA  ASP B  11       3.314   4.275  12.683  1.00 10.00      B   
ATOM   1157  CB  ASP B  11       4.693   4.874  12.395  1.00 10.00      B   
ATOM   1158  CG  ASP B  11       5.800   4.232  13.210  1.00 10.00      B   
ATOM   1159  OD1 ASP B  11       5.878   4.487  14.432  1.00 10.00      B   
ATOM   1160  OD2 ASP B  11       6.607   3.470  12.632  1.00 10.00      B   
ATOM   1161  C   ASP B  11       2.265   5.381  12.750  1.00 10.00      B   
ATOM   1162  O   ASP B  11       1.965   5.900  13.827  1.00 10.00      B   
ATOM   1163  N   ALA B  12       1.695   5.726  11.599  1.00 10.00      B   
ATOM   1164  HN  ALA B  12       1.969   5.270  10.772  1.00 10.00      B   
ATOM   1165  CA  ALA B  12       0.674   6.766  11.531  1.00 10.00      B   
ATOM   1166  CB  ALA B  12       0.325   7.075  10.083  1.00 10.00      B   
ATOM   1167  C   ALA B  12      -0.572   6.349  12.304  1.00 10.00      B   
ATOM   1168  O   ALA B  12      -1.304   7.186  12.838  1.00 10.00      B   
ATOM   1169  N   ALA B  13      -0.800   5.046  12.367  1.00 10.00      B   
ATOM   1170  HN  ALA B  13      -0.177   4.431  11.923  1.00 10.00      B   
ATOM   1171  CA  ALA B  13      -1.944   4.503  13.080  1.00 10.00      B   
ATOM   1172  CB  ALA B  13      -2.317   3.141  12.519  1.00 10.00      B   
ATOM   1173  C   ALA B  13      -1.639   4.397  14.567  1.00 10.00      B   
ATOM   1174  O   ALA B  13      -2.545   4.311  15.397  1.00 10.00      B   
ATOM   1175  N   GLU B  14      -0.352   4.379  14.891  1.00 10.00      B   
ATOM   1176  HN  GLU B  14       0.319   4.418  14.176  1.00 10.00      B   
ATOM   1177  CA  GLU B  14       0.094   4.295  16.271  1.00 10.00      B   
ATOM   1178  CB  GLU B  14       1.512   3.733  16.334  1.00 10.00      B   
ATOM   1179  CG  GLU B  14       1.658   2.313  15.821  1.00 10.00      B   
ATOM   1180  CD  GLU B  14       3.096   1.839  15.871  1.00 10.00      B   
ATOM   1181  OE1 GLU B  14       3.557   1.204  14.898  1.00 10.00      B   
ATOM   1182  OE2 GLU B  14       3.777   2.108  16.887  1.00 10.00      B   
ATOM   1183  C   GLU B  14       0.082   5.678  16.904  1.00 10.00      B   
ATOM   1184  O   GLU B  14      -0.334   5.850  18.048  1.00 10.00      B   
ATOM   1185  N   LYS B  15       0.551   6.662  16.145  1.00 10.00      B   
ATOM   1186  HN  LYS B  15       0.877   6.453  15.241  1.00 10.00      B   
ATOM   1187  CA  LYS B  15       0.604   8.039  16.620  1.00 10.00      B   
ATOM   1188  CB  LYS B  15       1.430   8.909  15.666  1.00 10.00      B   
ATOM   1189  CG  LYS B  15       2.893   8.503  15.559  1.00 10.00      B   
ATOM   1190  CD  LYS B  15       3.654   9.403  14.596  1.00 10.00      B   
ATOM   1191  CE  LYS B  15       5.108   8.971  14.474  1.00 10.00      B   
ATOM   1192  NZ  LYS B  15       5.893   9.879  13.597  1.00 10.00      B   
ATOM   1193  HZ1 LYS B  15       5.483   9.897  12.641  1.00 10.00      B   
ATOM   1194  HZ2 LYS B  15       6.876   9.548  13.533  1.00 10.00      B   
ATOM   1195  HZ3 LYS B  15       5.892  10.844  13.984  1.00 10.00      B   
ATOM   1196  C   LYS B  15      -0.798   8.617  16.784  1.00 10.00      B   
ATOM   1197  O   LYS B  15      -1.057   9.399  17.698  1.00 10.00      B   
ATOM   1198  N   TYR B  16      -1.704   8.229  15.893  1.00 10.00      B   
ATOM   1199  HN  TYR B  16      -1.443   7.600  15.188  1.00 10.00      B   
ATOM   1200  CA  TYR B  16      -3.080   8.713  15.944  1.00 10.00      B   
ATOM   1201  CB  TYR B  16      -3.344   9.735  14.832  1.00 10.00      B   
ATOM   1202  CG  TYR B  16      -2.298  10.823  14.749  1.00 10.00      B   
ATOM   1203  CD1 TYR B  16      -1.372  10.841  13.716  1.00 10.00      B   
ATOM   1204  CD2 TYR B  16      -2.225  11.823  15.713  1.00 10.00      B   
ATOM   1205  CE1 TYR B  16      -0.403  11.822  13.644  1.00 10.00      B   
ATOM   1206  CE2 TYR B  16      -1.260  12.811  15.647  1.00 10.00      B   
ATOM   1207  CZ  TYR B  16      -0.352  12.804  14.611  1.00 10.00      B   
ATOM   1208  OH  TYR B  16       0.613  13.781  14.542  1.00 10.00      B   
ATOM   1209  HH  TYR B  16       0.494  14.285  13.732  1.00 10.00      B   
ATOM   1210  C   TYR B  16      -4.071   7.555  15.852  1.00 10.00      B   
ATOM   1211  O   TYR B  16      -4.616   7.276  14.781  1.00 10.00      B   
ATOM   1212  N   PRO B  17      -4.328   6.873  16.985  1.00 10.00      B   
ATOM   1213  CA  PRO B  17      -5.252   5.730  17.042  1.00 10.00      B   
ATOM   1214  CB  PRO B  17      -5.234   5.307  18.517  1.00 10.00      B   
ATOM   1215  CG  PRO B  17      -4.671   6.476  19.251  1.00 10.00      B   
ATOM   1216  CD  PRO B  17      -3.727   7.152  18.300  1.00 10.00      B   
ATOM   1217  C   PRO B  17      -6.673   6.083  16.600  1.00 10.00      B   
ATOM   1218  O   PRO B  17      -7.411   5.223  16.118  1.00 10.00      B   
ATOM   1219  N   GLN B  18      -7.054   7.346  16.758  1.00 10.00      B   
ATOM   1220  HN  GLN B  18      -6.429   7.991  17.157  1.00 10.00      B   
ATOM   1221  CA  GLN B  18      -8.384   7.790  16.360  1.00 10.00      B   
ATOM   1222  CB  GLN B  18      -8.664   9.197  16.891  1.00 10.00      B   
ATOM   1223  CG  GLN B  18      -8.717   9.284  18.406  1.00 10.00      B   
ATOM   1224  CD  GLN B  18      -8.886  10.702  18.906  1.00 10.00      B   
ATOM   1225  OE1 GLN B  18      -8.463  11.659  18.260  1.00 10.00      B   
ATOM   1226  NE2 GLN B  18      -9.500  10.845  20.066  1.00 10.00      B   
ATOM   1227 HE21 GLN B  18      -9.807  10.034  20.530  1.00 10.00      B   
ATOM   1228 HE22 GLN B  18      -9.626  11.754  20.416  1.00 10.00      B   
ATOM   1229  C   GLN B  18      -8.511   7.775  14.842  1.00 10.00      B   
ATOM   1230  O   GLN B  18      -9.583   7.518  14.294  1.00 10.00      B   
ATOM   1231  N   HIS B  19      -7.397   8.025  14.171  1.00 10.00      B   
ATOM   1232  HN  HIS B  19      -6.565   8.177  14.669  1.00 10.00      B   
ATOM   1233  CA  HIS B  19      -7.368   8.055  12.718  1.00 10.00      B   
ATOM   1234  CB  HIS B  19      -6.357   9.096  12.229  1.00 10.00      B   
ATOM   1235  CG  HIS B  19      -6.894  10.493  12.145  1.00 10.00      B   
ATOM   1236  ND1 HIS B  19      -6.770  11.275  11.016  1.00 10.00      B   
ATOM   1237  HD1 HIS B  19      -6.338  11.005  10.177  1.00 10.00      B   
ATOM   1238  CD2 HIS B  19      -7.549  11.254  13.055  1.00 10.00      B   
ATOM   1239  CE1 HIS B  19      -7.323  12.452  11.235  1.00 10.00      B   
ATOM   1240  NE2 HIS B  19      -7.802  12.465  12.460  1.00 10.00      B   
ATOM   1241  HE2 HIS B  19      -8.271  13.222  12.878  1.00 10.00      B   
ATOM   1242  C   HIS B  19      -7.012   6.682  12.161  1.00 10.00      B   
ATOM   1243  O   HIS B  19      -7.021   6.468  10.949  1.00 10.00      B   
ATOM   1244  N   LYS B  20      -6.713   5.752  13.058  1.00 10.00      B   
ATOM   1245  HN  LYS B  20      -6.739   5.986  14.009  1.00 10.00      B   
ATOM   1246  CA  LYS B  20      -6.349   4.394  12.675  1.00 10.00      B   
ATOM   1247  CB  LYS B  20      -5.962   3.585  13.912  1.00 10.00      B   
ATOM   1248  CG  LYS B  20      -5.584   2.143  13.632  1.00 10.00      B   
ATOM   1249  CD  LYS B  20      -5.264   1.406  14.917  1.00 10.00      B   
ATOM   1250  CE  LYS B  20      -4.800  -0.010  14.637  1.00 10.00      B   
ATOM   1251  NZ  LYS B  20      -4.394  -0.710  15.881  1.00 10.00      B   
ATOM   1252  HZ1 LYS B  20      -3.926  -1.613  15.647  1.00 10.00      B   
ATOM   1253  HZ2 LYS B  20      -5.227  -0.905  16.469  1.00 10.00      B   
ATOM   1254  HZ3 LYS B  20      -3.732  -0.121  16.427  1.00 10.00      B   
ATOM   1255  C   LYS B  20      -7.487   3.706  11.931  1.00 10.00      B   
ATOM   1256  O   LYS B  20      -7.263   3.036  10.924  1.00 10.00      B   
ATOM   1257  N   THR B  21      -8.710   3.899  12.420  1.00 10.00      B   
ATOM   1258  HN  THR B  21      -8.822   4.452  13.219  1.00 10.00      B   
ATOM   1259  CA  THR B  21      -9.891   3.304  11.810  1.00 10.00      B   
ATOM   1260  CB  THR B  21     -11.154   3.695  12.598  1.00 10.00      B   
ATOM   1261  OG1 THR B  21     -10.830   3.771  13.996  1.00 10.00      B   
ATOM   1262  HG1 THR B  21     -11.029   2.924  14.418  1.00 10.00      B   
ATOM   1263  CG2 THR B  21     -12.257   2.668  12.388  1.00 10.00      B   
ATOM   1264  C   THR B  21     -10.048   3.745  10.350  1.00 10.00      B   
ATOM   1265  O   THR B  21     -10.607   3.021   9.525  1.00 10.00      B   
ATOM   1266  N   GLU B  22      -9.532   4.926  10.037  1.00 10.00      B   
ATOM   1267  HN  GLU B  22      -9.081   5.446  10.730  1.00 10.00      B   
ATOM   1268  CA  GLU B  22      -9.611   5.465   8.689  1.00 10.00      B   
ATOM   1269  CB  GLU B  22      -9.341   6.972   8.728  1.00 10.00      B   
ATOM   1270  CG  GLU B  22     -10.031   7.761   7.632  1.00 10.00      B   
ATOM   1271  CD  GLU B  22     -11.511   7.934   7.888  1.00 10.00      B   
ATOM   1272  OE1 GLU B  22     -11.882   8.872   8.624  1.00 10.00      B   
ATOM   1273  OE2 GLU B  22     -12.309   7.140   7.352  1.00 10.00      B   
ATOM   1274  C   GLU B  22      -8.589   4.783   7.778  1.00 10.00      B   
ATOM   1275  O   GLU B  22      -8.853   4.530   6.600  1.00 10.00      B   
ATOM   1276  N   LEU B  23      -7.429   4.470   8.342  1.00 10.00      B   
ATOM   1277  HN  LEU B  23      -7.290   4.676   9.293  1.00 10.00      B   
ATOM   1278  CA  LEU B  23      -6.355   3.831   7.593  1.00 10.00      B   
ATOM   1279  CB  LEU B  23      -5.032   3.934   8.354  1.00 10.00      B   
ATOM   1280  CG  LEU B  23      -4.522   5.348   8.630  1.00 10.00      B   
ATOM   1281  CD1 LEU B  23      -3.240   5.299   9.444  1.00 10.00      B   
ATOM   1282  CD2 LEU B  23      -4.307   6.111   7.333  1.00 10.00      B   
ATOM   1283  C   LEU B  23      -6.667   2.371   7.280  1.00 10.00      B   
ATOM   1284  O   LEU B  23      -6.162   1.819   6.300  1.00 10.00      B   
ATOM   1285  N   VAL B  24      -7.506   1.751   8.106  1.00 10.00      B   
ATOM   1286  HN  VAL B  24      -7.869   2.245   8.875  1.00 10.00      B   
ATOM   1287  CA  VAL B  24      -7.887   0.350   7.909  1.00 10.00      B   
ATOM   1288  CB  VAL B  24      -8.805  -0.161   9.045  1.00 10.00      B   
ATOM   1289  CG1 VAL B  24      -9.204  -1.615   8.823  1.00 10.00      B   
ATOM   1290  CG2 VAL B  24      -8.133   0.004  10.398  1.00 10.00      B   
ATOM   1291  C   VAL B  24      -8.586   0.164   6.562  1.00 10.00      B   
ATOM   1292  O   VAL B  24      -8.355  -0.821   5.858  1.00 10.00      B   
ATOM   1293  N   ALA B  25      -9.426   1.126   6.203  1.00 10.00      B   
ATOM   1294  HN  ALA B  25      -9.557   1.893   6.800  1.00 10.00      B   
ATOM   1295  CA  ALA B  25     -10.158   1.069   4.946  1.00 10.00      B   
ATOM   1296  CB  ALA B  25     -11.330   2.035   4.970  1.00 10.00      B   
ATOM   1297  C   ALA B  25      -9.243   1.366   3.765  1.00 10.00      B   
ATOM   1298  O   ALA B  25      -9.459   0.864   2.662  1.00 10.00      B   
ATOM   1299  N   LEU B  26      -8.216   2.173   4.005  1.00 10.00      B   
ATOM   1300  HN  LEU B  26      -8.088   2.528   4.912  1.00 10.00      B   
ATOM   1301  CA  LEU B  26      -7.265   2.542   2.961  1.00 10.00      B   
ATOM   1302  CB  LEU B  26      -6.245   3.551   3.504  1.00 10.00      B   
ATOM   1303  CG  LEU B  26      -5.234   4.111   2.499  1.00 10.00      B   
ATOM   1304  CD1 LEU B  26      -5.939   4.914   1.417  1.00 10.00      B   
ATOM   1305  CD2 LEU B  26      -4.191   4.962   3.208  1.00 10.00      B   
ATOM   1306  C   LEU B  26      -6.555   1.310   2.402  1.00 10.00      B   
ATOM   1307  O   LEU B  26      -6.651   1.012   1.210  1.00 10.00      B   
ATOM   1308  N   GLY B  27      -5.866   0.583   3.274  1.00 10.00      B   
ATOM   1309  HN  GLY B  27      -5.832   0.864   4.215  1.00 10.00      B   
ATOM   1310  CA  GLY B  27      -5.150  -0.608   2.851  1.00 10.00      B   
ATOM   1311  C   GLY B  27      -6.070  -1.671   2.286  1.00 10.00      B   
ATOM   1312  O   GLY B  27      -5.705  -2.383   1.349  1.00 10.00      B   
ATOM   1313  N   ASN B  28      -7.265  -1.775   2.857  1.00 10.00      B   
ATOM   1314  HN  ASN B  28      -7.486  -1.181   3.604  1.00 10.00      B   
ATOM   1315  CA  ASN B  28      -8.252  -2.752   2.412  1.00 10.00      B   
ATOM   1316  CB  ASN B  28      -9.495  -2.683   3.301  1.00 10.00      B   
ATOM   1317  CG  ASN B  28      -9.698  -3.928   4.139  1.00 10.00      B   
ATOM   1318  OD1 ASN B  28     -10.250  -4.924   3.670  1.00 10.00      B   
ATOM   1319  ND2 ASN B  28      -9.265  -3.874   5.388  1.00 10.00      B   
ATOM   1320 HD21 ASN B  28      -8.843  -3.044   5.696  1.00 10.00      B   
ATOM   1321 HD22 ASN B  28      -9.390  -4.663   5.959  1.00 10.00      B   
ATOM   1322  C   ASN B  28      -8.662  -2.497   0.969  1.00 10.00      B   
ATOM   1323  O   ASN B  28      -8.671  -3.407   0.139  1.00 10.00      B   
ATOM   1324  N   THR B  29      -8.976  -1.247   0.675  1.00 10.00      B   
ATOM   1325  HN  THR B  29      -8.912  -0.564   1.377  1.00 10.00      B   
ATOM   1326  CA  THR B  29      -9.412  -0.849  -0.654  1.00 10.00      B   
ATOM   1327  CB  THR B  29      -9.893   0.616  -0.654  1.00 10.00      B   
ATOM   1328  OG1 THR B  29     -10.856   0.806   0.392  1.00 10.00      B   
ATOM   1329  HG1 THR B  29     -10.392   0.991   1.222  1.00 10.00      B   
ATOM   1330  CG2 THR B  29     -10.524   0.978  -1.985  1.00 10.00      B   
ATOM   1331  C   THR B  29      -8.319  -1.036  -1.710  1.00 10.00      B   
ATOM   1332  O   THR B  29      -8.604  -1.438  -2.838  1.00 10.00      B   
ATOM   1333  N   ILE B  30      -7.073  -0.761  -1.342  1.00 10.00      B   
ATOM   1334  HN  ILE B  30      -6.897  -0.461  -0.424  1.00 10.00      B   
ATOM   1335  CA  ILE B  30      -5.960  -0.888  -2.280  1.00 10.00      B   
ATOM   1336  CB  ILE B  30      -4.736  -0.052  -1.835  1.00 10.00      B   
ATOM   1337  CG1 ILE B  30      -5.146   1.405  -1.591  1.00 10.00      B   
ATOM   1338  CG2 ILE B  30      -3.628  -0.121  -2.879  1.00 10.00      B   
ATOM   1339  CD1 ILE B  30      -4.047   2.266  -1.004  1.00 10.00      B   
ATOM   1340  C   ILE B  30      -5.549  -2.349  -2.498  1.00 10.00      B   
ATOM   1341  O   ILE B  30      -5.177  -2.738  -3.605  1.00 10.00      B   
ATOM   1342  N   ALA B  31      -5.632  -3.154  -1.447  1.00 10.00      B   
ATOM   1343  HN  ALA B  31      -5.955  -2.794  -0.591  1.00 10.00      B   
ATOM   1344  CA  ALA B  31      -5.249  -4.563  -1.531  1.00 10.00      B   
ATOM   1345  CB  ALA B  31      -5.056  -5.146  -0.141  1.00 10.00      B   
ATOM   1346  C   ALA B  31      -6.264  -5.392  -2.313  1.00 10.00      B   
ATOM   1347  O   ALA B  31      -5.900  -6.335  -3.014  1.00 10.00      B   
ATOM   1348  N   LYS B  32      -7.534  -5.042  -2.189  1.00 10.00      B   
ATOM   1349  HN  LYS B  32      -7.769  -4.280  -1.620  1.00 10.00      B   
ATOM   1350  CA  LYS B  32      -8.588  -5.774  -2.877  1.00 10.00      B   
ATOM   1351  CB  LYS B  32      -9.818  -5.921  -1.975  1.00 10.00      B   
ATOM   1352  CG  LYS B  32      -9.525  -6.545  -0.616  1.00 10.00      B   
ATOM   1353  CD  LYS B  32     -10.773  -6.618   0.252  1.00 10.00      B   
ATOM   1354  CE  LYS B  32     -11.367  -5.241   0.496  1.00 10.00      B   
ATOM   1355  NZ  LYS B  32     -12.196  -5.205   1.730  1.00 10.00      B   
ATOM   1356  HZ1 LYS B  32     -11.584  -5.117   2.569  1.00 10.00      B   
ATOM   1357  HZ2 LYS B  32     -12.753  -6.079   1.814  1.00 10.00      B   
ATOM   1358  HZ3 LYS B  32     -12.845  -4.392   1.700  1.00 10.00      B   
ATOM   1359  C   LYS B  32      -8.974  -5.100  -4.189  1.00 10.00      B   
ATOM   1360  O   LYS B  32      -9.713  -5.668  -4.997  1.00 10.00      B   
ATOM   1361  N   GLY B  33      -8.465  -3.896  -4.405  1.00 10.00      B   
ATOM   1362  HN  GLY B  33      -7.856  -3.503  -3.745  1.00 10.00      B   
ATOM   1363  CA  GLY B  33      -8.784  -3.169  -5.611  1.00 10.00      B   
ATOM   1364  C   GLY B  33      -7.706  -3.278  -6.666  1.00 10.00      B   
ATOM   1365  O   GLY B  33      -6.662  -2.632  -6.571  1.00 10.00      B   
ATOM   1366  N   TYR B  34      -7.954  -4.099  -7.674  1.00 10.00      B   
ATOM   1367  HN  TYR B  34      -8.798  -4.600  -7.690  1.00 10.00      B   
ATOM   1368  CA  TYR B  34      -7.003  -4.280  -8.757  1.00 10.00      B   
ATOM   1369  CB  TYR B  34      -7.147  -5.669  -9.382  1.00 10.00      B   
ATOM   1370  CG  TYR B  34      -7.018  -6.802  -8.388  1.00 10.00      B   
ATOM   1371  CD1 TYR B  34      -8.054  -7.706  -8.198  1.00 10.00      B   
ATOM   1372  CD2 TYR B  34      -5.859  -6.968  -7.636  1.00 10.00      B   
ATOM   1373  CE1 TYR B  34      -7.941  -8.742  -7.292  1.00 10.00      B   
ATOM   1374  CE2 TYR B  34      -5.738  -8.002  -6.727  1.00 10.00      B   
ATOM   1375  CZ  TYR B  34      -6.781  -8.886  -6.560  1.00 10.00      B   
ATOM   1376  OH  TYR B  34      -6.666  -9.921  -5.656  1.00 10.00      B   
ATOM   1377  HH  TYR B  34      -6.886 -10.754  -6.097  1.00 10.00      B   
ATOM   1378  C   TYR B  34      -7.202  -3.196  -9.807  1.00 10.00      B   
ATOM   1379  O   TYR B  34      -7.990  -3.355 -10.743  1.00 10.00      B   
ATOM   1380  N   PHE B  35      -6.507  -2.086  -9.628  1.00 10.00      B   
ATOM   1381  HN  PHE B  35      -5.908  -2.020  -8.854  1.00 10.00      B   
ATOM   1382  CA  PHE B  35      -6.609  -0.962 -10.542  1.00 10.00      B   
ATOM   1383  CB  PHE B  35      -6.168   0.331  -9.853  1.00 10.00      B   
ATOM   1384  CG  PHE B  35      -6.865   0.584  -8.544  1.00 10.00      B   
ATOM   1385  CD1 PHE B  35      -6.163   0.533  -7.352  1.00 10.00      B   
ATOM   1386  CD2 PHE B  35      -8.222   0.865  -8.505  1.00 10.00      B   
ATOM   1387  CE1 PHE B  35      -6.796   0.756  -6.146  1.00 10.00      B   
ATOM   1388  CE2 PHE B  35      -8.863   1.091  -7.302  1.00 10.00      B   
ATOM   1389  CZ  PHE B  35      -8.148   1.035  -6.120  1.00 10.00      B   
ATOM   1390  C   PHE B  35      -5.803  -1.199 -11.816  1.00 10.00      B   
ATOM   1391  O   PHE B  35      -4.840  -1.966 -11.826  1.00 10.00      B   
ATOM   1392  N   LYS B  36      -6.213  -0.541 -12.887  1.00 10.00      B   
ATOM   1393  HN  LYS B  36      -6.986   0.053 -12.811  1.00 10.00      B   
ATOM   1394  CA  LYS B  36      -5.545  -0.674 -14.173  1.00 10.00      B   
ATOM   1395  CB  LYS B  36      -6.499  -1.314 -15.191  1.00 10.00      B   
ATOM   1396  CG  LYS B  36      -5.888  -1.574 -16.560  1.00 10.00      B   
ATOM   1397  CD  LYS B  36      -4.777  -2.606 -16.487  1.00 10.00      B   
ATOM   1398  CE  LYS B  36      -4.232  -2.940 -17.865  1.00 10.00      B   
ATOM   1399  NZ  LYS B  36      -3.033  -3.817 -17.784  1.00 10.00      B   
ATOM   1400  HZ1 LYS B  36      -2.262  -3.323 -17.278  1.00 10.00      B   
ATOM   1401  HZ2 LYS B  36      -2.699  -4.063 -18.738  1.00 10.00      B   
ATOM   1402  HZ3 LYS B  36      -3.261  -4.693 -17.272  1.00 10.00      B   
ATOM   1403  C   LYS B  36      -5.080   0.687 -14.676  1.00 10.00      B   
ATOM   1404  O   LYS B  36      -3.949   0.843 -15.131  1.00 10.00      B   
ATOM   1405  N   LYS B  37      -5.962   1.670 -14.582  1.00 10.00      B   
ATOM   1406  HN  LYS B  37      -6.844   1.487 -14.192  1.00 10.00      B   
ATOM   1407  CA  LYS B  37      -5.660   3.019 -15.034  1.00 10.00      B   
ATOM   1408  CB  LYS B  37      -6.518   3.345 -16.264  1.00 10.00      B   
ATOM   1409  CG  LYS B  37      -6.134   2.583 -17.524  1.00 10.00      B   
ATOM   1410  CD  LYS B  37      -7.255   2.613 -18.551  1.00 10.00      B   
ATOM   1411  CE  LYS B  37      -6.829   1.981 -19.867  1.00 10.00      B   
ATOM   1412  NZ  LYS B  37      -6.022   2.912 -20.695  1.00 10.00      B   
ATOM   1413  HZ1 LYS B  37      -5.765   2.462 -21.597  1.00 10.00      B   
ATOM   1414  HZ2 LYS B  37      -5.152   3.176 -20.195  1.00 10.00      B   
ATOM   1415  HZ3 LYS B  37      -6.568   3.775 -20.897  1.00 10.00      B   
ATOM   1416  C   LYS B  37      -5.948   4.022 -13.918  1.00 10.00      B   
ATOM   1417  O   LYS B  37      -6.628   3.688 -12.946  1.00 10.00      B   
ATOM   1418  N   PRO B  38      -5.421   5.254 -14.029  1.00 10.00      B   
ATOM   1419  CA  PRO B  38      -5.647   6.311 -13.031  1.00 10.00      B   
ATOM   1420  CB  PRO B  38      -5.033   7.550 -13.689  1.00 10.00      B   
ATOM   1421  CG  PRO B  38      -3.987   7.006 -14.597  1.00 10.00      B   
ATOM   1422  CD  PRO B  38      -4.532   5.708 -15.117  1.00 10.00      B   
ATOM   1423  C   PRO B  38      -7.135   6.541 -12.763  1.00 10.00      B   
ATOM   1424  O   PRO B  38      -7.533   6.804 -11.629  1.00 10.00      B   
ATOM   1425  N   GLU B  39      -7.953   6.423 -13.806  1.00 10.00      B   
ATOM   1426  HN  GLU B  39      -7.572   6.217 -14.694  1.00 10.00      B   
ATOM   1427  CA  GLU B  39      -9.397   6.611 -13.679  1.00 10.00      B   
ATOM   1428  CB  GLU B  39     -10.096   6.515 -15.041  1.00 10.00      B   
ATOM   1429  CG  GLU B  39      -9.558   7.467 -16.098  1.00 10.00      B   
ATOM   1430  CD  GLU B  39      -8.533   6.813 -16.999  1.00 10.00      B   
ATOM   1431  OE1 GLU B  39      -7.534   6.284 -16.477  1.00 10.00      B   
ATOM   1432  OE2 GLU B  39      -8.724   6.824 -18.235  1.00 10.00      B   
ATOM   1433  C   GLU B  39     -10.008   5.607 -12.707  1.00 10.00      B   
ATOM   1434  O   GLU B  39     -10.957   5.929 -11.989  1.00 10.00      B   
ATOM   1435  N   SER B  40      -9.446   4.397 -12.679  1.00 10.00      B   
ATOM   1436  HN  SER B  40      -8.685   4.210 -13.269  1.00 10.00      B   
ATOM   1437  CA  SER B  40      -9.924   3.344 -11.794  1.00 10.00      B   
ATOM   1438  CB  SER B  40      -9.183   2.036 -12.088  1.00 10.00      B   
ATOM   1439  OG  SER B  40      -8.925   1.887 -13.477  1.00 10.00      B   
ATOM   1440  HG  SER B  40      -9.641   2.295 -13.981  1.00 10.00      B   
ATOM   1441  C   SER B  40      -9.713   3.738 -10.333  1.00 10.00      B   
ATOM   1442  O   SER B  40     -10.496   3.371  -9.457  1.00 10.00      B   
ATOM   1443  N   LEU B  41      -8.653   4.495 -10.084  1.00 10.00      B   
ATOM   1444  HN  LEU B  41      -8.070   4.759 -10.827  1.00 10.00      B   
ATOM   1445  CA  LEU B  41      -8.335   4.949  -8.739  1.00 10.00      B   
ATOM   1446  CB  LEU B  41      -6.825   5.147  -8.592  1.00 10.00      B   
ATOM   1447  CG  LEU B  41      -6.318   5.539  -7.203  1.00 10.00      B   
ATOM   1448  CD1 LEU B  41      -6.749   4.519  -6.159  1.00 10.00      B   
ATOM   1449  CD2 LEU B  41      -4.806   5.684  -7.215  1.00 10.00      B   
ATOM   1450  C   LEU B  41      -9.083   6.239  -8.424  1.00 10.00      B   
ATOM   1451  O   LEU B  41      -9.525   6.456  -7.296  1.00 10.00      B   
ATOM   1452  N   LYS B  42      -9.244   7.079  -9.440  1.00 10.00      B   
ATOM   1453  HN  LYS B  42      -8.864   6.843 -10.316  1.00 10.00      B   
ATOM   1454  CA  LYS B  42      -9.950   8.348  -9.294  1.00 10.00      B   
ATOM   1455  CB  LYS B  42      -9.829   9.175 -10.573  1.00 10.00      B   
ATOM   1456  CG  LYS B  42      -8.590  10.052 -10.637  1.00 10.00      B   
ATOM   1457  CD  LYS B  42      -8.324  10.524 -12.058  1.00 10.00      B   
ATOM   1458  CE  LYS B  42      -7.590  11.854 -12.075  1.00 10.00      B   
ATOM   1459  NZ  LYS B  42      -8.493  12.988 -11.746  1.00 10.00      B   
ATOM   1460  HZ1 LYS B  42      -9.347  12.949 -12.338  1.00 10.00      B   
ATOM   1461  HZ2 LYS B  42      -8.007  13.893 -11.918  1.00 10.00      B   
ATOM   1462  HZ3 LYS B  42      -8.773  12.945 -10.748  1.00 10.00      B   
ATOM   1463  C   LYS B  42     -11.420   8.121  -8.953  1.00 10.00      B   
ATOM   1464  O   LYS B  42     -12.087   8.999  -8.411  1.00 10.00      B   
ATOM   1465  N   ALA B  43     -11.918   6.935  -9.285  1.00 10.00      B   
ATOM   1466  HN  ALA B  43     -11.338   6.285  -9.737  1.00 10.00      B   
ATOM   1467  CA  ALA B  43     -13.301   6.576  -9.003  1.00 10.00      B   
ATOM   1468  CB  ALA B  43     -13.772   5.496  -9.964  1.00 10.00      B   
ATOM   1469  C   ALA B  43     -13.438   6.103  -7.561  1.00 10.00      B   
ATOM   1470  O   ALA B  43     -14.542   5.859  -7.072  1.00 10.00      B   
ATOM   1471  N   VAL B  44     -12.303   5.957  -6.894  1.00 10.00      B   
ATOM   1472  HN  VAL B  44     -11.457   6.142  -7.354  1.00 10.00      B   
ATOM   1473  CA  VAL B  44     -12.269   5.532  -5.504  1.00 10.00      B   
ATOM   1474  CB  VAL B  44     -11.235   4.410  -5.289  1.00 10.00      B   
ATOM   1475  CG1 VAL B  44     -11.246   3.933  -3.846  1.00 10.00      B   
ATOM   1476  CG2 VAL B  44     -11.496   3.252  -6.236  1.00 10.00      B   
ATOM   1477  C   VAL B  44     -11.900   6.719  -4.623  1.00 10.00      B   
ATOM   1478  O   VAL B  44     -12.510   6.950  -3.576  1.00 10.00      B   
ATOM   1479  N   PHE B  45     -10.897   7.468  -5.058  1.00 10.00      B   
ATOM   1480  HN  PHE B  45     -10.451   7.229  -5.902  1.00 10.00      B   
ATOM   1481  CA  PHE B  45     -10.440   8.640  -4.331  1.00 10.00      B   
ATOM   1482  CB  PHE B  45      -9.022   8.428  -3.787  1.00 10.00      B   
ATOM   1483  CG  PHE B  45      -8.921   7.320  -2.778  1.00 10.00      B   
ATOM   1484  CD1 PHE B  45      -8.182   6.181  -3.049  1.00 10.00      B   
ATOM   1485  CD2 PHE B  45      -9.575   7.413  -1.560  1.00 10.00      B   
ATOM   1486  CE1 PHE B  45      -8.093   5.155  -2.125  1.00 10.00      B   
ATOM   1487  CE2 PHE B  45      -9.492   6.392  -0.630  1.00 10.00      B   
ATOM   1488  CZ  PHE B  45      -8.751   5.261  -0.914  1.00 10.00      B   
ATOM   1489  C   PHE B  45     -10.481   9.860  -5.242  1.00 10.00      B   
ATOM   1490  O   PHE B  45      -9.608  10.037  -6.092  1.00 10.00      B   
ATOM   1491  N   PRO B  46     -11.513  10.707  -5.090  1.00 10.00      B   
ATOM   1492  CA  PRO B  46     -11.681  11.919  -5.906  1.00 10.00      B   
ATOM   1493  CB  PRO B  46     -13.038  12.481  -5.456  1.00 10.00      B   
ATOM   1494  CG  PRO B  46     -13.709  11.356  -4.744  1.00 10.00      B   
ATOM   1495  CD  PRO B  46     -12.609  10.545  -4.126  1.00 10.00      B   
ATOM   1496  C   PRO B  46     -10.579  12.948  -5.658  1.00 10.00      B   
ATOM   1497  O   PRO B  46     -10.242  13.743  -6.541  1.00 10.00      B   
ATOM   1498  N   SER B  47     -10.019  12.930  -4.457  1.00 10.00      B   
ATOM   1499  HN  SER B  47     -10.322  12.271  -3.797  1.00 10.00      B   
ATOM   1500  CA  SER B  47      -8.961  13.857  -4.096  1.00 10.00      B   
ATOM   1501  CB  SER B  47      -9.083  14.247  -2.621  1.00 10.00      B   
ATOM   1502  OG  SER B  47     -10.423  14.578  -2.298  1.00 10.00      B   
ATOM   1503  HG  SER B  47     -10.782  15.155  -2.982  1.00 10.00      B   
ATOM   1504  C   SER B  47      -7.590  13.248  -4.377  1.00 10.00      B   
ATOM   1505  O   SER B  47      -6.788  13.038  -3.466  1.00 10.00      B   
ATOM   1506  N   LEU B  48      -7.334  12.955  -5.644  1.00 10.00      B   
ATOM   1507  HN  LEU B  48      -8.014  13.144  -6.325  1.00 10.00      B   
ATOM   1508  CA  LEU B  48      -6.067  12.374  -6.053  1.00 10.00      B   
ATOM   1509  CB  LEU B  48      -6.304  11.176  -6.980  1.00 10.00      B   
ATOM   1510  CG  LEU B  48      -5.060  10.425  -7.456  1.00 10.00      B   
ATOM   1511  CD1 LEU B  48      -4.272   9.890  -6.272  1.00 10.00      B   
ATOM   1512  CD2 LEU B  48      -5.451   9.297  -8.395  1.00 10.00      B   
ATOM   1513  C   LEU B  48      -5.222  13.427  -6.754  1.00 10.00      B   
ATOM   1514  O   LEU B  48      -5.497  13.799  -7.896  1.00 10.00      B   
ATOM   1515  N   ASP B  49      -4.209  13.921  -6.060  1.00 10.00      B   
ATOM   1516  HN  ASP B  49      -4.049  13.592  -5.148  1.00 10.00      B   
ATOM   1517  CA  ASP B  49      -3.327  14.938  -6.616  1.00 10.00      B   
ATOM   1518  CB  ASP B  49      -2.856  15.907  -5.529  1.00 10.00      B   
ATOM   1519  CG  ASP B  49      -3.884  16.975  -5.212  1.00 10.00      B   
ATOM   1520  OD1 ASP B  49      -3.843  18.053  -5.847  1.00 10.00      B   
ATOM   1521  OD2 ASP B  49      -4.738  16.743  -4.329  1.00 10.00      B   
ATOM   1522  C   ASP B  49      -2.129  14.305  -7.312  1.00 10.00      B   
ATOM   1523  O   ASP B  49      -1.661  13.239  -6.914  1.00 10.00      B   
ATOM   1524  N   ASN B  50      -1.639  14.962  -8.350  1.00 10.00      B   
ATOM   1525  HN  ASN B  50      -2.051  15.811  -8.616  1.00 10.00      B   
ATOM   1526  CA  ASN B  50      -0.495  14.462  -9.103  1.00 10.00      B   
ATOM   1527  CB  ASN B  50      -0.746  14.610 -10.610  1.00 10.00      B   
ATOM   1528  CG  ASN B  50       0.470  14.282 -11.457  1.00 10.00      B   
ATOM   1529  OD1 ASN B  50       1.251  15.167 -11.810  1.00 10.00      B   
ATOM   1530  ND2 ASN B  50       0.635  13.011 -11.794  1.00 10.00      B   
ATOM   1531 HD21 ASN B  50      -0.026  12.356 -11.480  1.00 10.00      B   
ATOM   1532 HD22 ASN B  50       1.409  12.776 -12.351  1.00 10.00      B   
ATOM   1533  C   ASN B  50       0.779  15.195  -8.700  1.00 10.00      B   
ATOM   1534  O   ASN B  50       0.762  16.403  -8.458  1.00 10.00      B   
ATOM   1535  N   PHE B  51       1.874  14.457  -8.607  1.00 10.00      B   
ATOM   1536  HN  PHE B  51       1.818  13.493  -8.789  1.00 10.00      B   
ATOM   1537  CA  PHE B  51       3.159  15.034  -8.242  1.00 10.00      B   
ATOM   1538  CB  PHE B  51       4.033  13.972  -7.569  1.00 10.00      B   
ATOM   1539  CG  PHE B  51       4.649  14.397  -6.269  1.00 10.00      B   
ATOM   1540  CD1 PHE B  51       3.914  14.363  -5.097  1.00 10.00      B   
ATOM   1541  CD2 PHE B  51       5.965  14.819  -6.217  1.00 10.00      B   
ATOM   1542  CE1 PHE B  51       4.480  14.745  -3.897  1.00 10.00      B   
ATOM   1543  CE2 PHE B  51       6.538  15.203  -5.022  1.00 10.00      B   
ATOM   1544  CZ  PHE B  51       5.794  15.165  -3.860  1.00 10.00      B   
ATOM   1545  C   PHE B  51       3.868  15.574  -9.481  1.00 10.00      B   
ATOM   1546  O   PHE B  51       4.218  14.819 -10.390  1.00 10.00      B   
ATOM   1547  N   LYS B  52       4.076  16.878  -9.515  1.00 10.00      B   
ATOM   1548  HN  LYS B  52       3.773  17.431  -8.762  1.00 10.00      B   
ATOM   1549  CA  LYS B  52       4.749  17.513 -10.640  1.00 10.00      B   
ATOM   1550  CB  LYS B  52       4.238  18.940 -10.841  1.00 10.00      B   
ATOM   1551  CG  LYS B  52       2.752  19.034 -11.149  1.00 10.00      B   
ATOM   1552  CD  LYS B  52       2.364  20.453 -11.530  1.00 10.00      B   
ATOM   1553  CE  LYS B  52       0.880  20.565 -11.839  1.00 10.00      B   
ATOM   1554  NZ  LYS B  52       0.569  21.818 -12.577  1.00 10.00      B   
ATOM   1555  HZ1 LYS B  52       0.935  21.759 -13.548  1.00 10.00      B   
ATOM   1556  HZ2 LYS B  52       1.010  22.632 -12.105  1.00 10.00      B   
ATOM   1557  HZ3 LYS B  52      -0.459  21.969 -12.617  1.00 10.00      B   
ATOM   1558  C   LYS B  52       6.257  17.527 -10.416  1.00 10.00      B   
ATOM   1559  O   LYS B  52       7.041  17.632 -11.358  1.00 10.00      B   
ATOM   1560  N   TYR B  53       6.650  17.414  -9.159  1.00 10.00      B   
ATOM   1561  HN  TYR B  53       5.972  17.331  -8.456  1.00 10.00      B   
ATOM   1562  CA  TYR B  53       8.057  17.411  -8.790  1.00 10.00      B   
ATOM   1563  CB  TYR B  53       8.210  17.720  -7.298  1.00 10.00      B   
ATOM   1564  CG  TYR B  53       9.642  17.876  -6.834  1.00 10.00      B   
ATOM   1565  CD1 TYR B  53      10.470  18.842  -7.387  1.00 10.00      B   
ATOM   1566  CD2 TYR B  53      10.164  17.053  -5.845  1.00 10.00      B   
ATOM   1567  CE1 TYR B  53      11.779  18.983  -6.970  1.00 10.00      B   
ATOM   1568  CE2 TYR B  53      11.471  17.187  -5.421  1.00 10.00      B   
ATOM   1569  CZ  TYR B  53      12.275  18.153  -5.987  1.00 10.00      B   
ATOM   1570  OH  TYR B  53      13.579  18.285  -5.566  1.00 10.00      B   
ATOM   1571  HH  TYR B  53      13.940  19.117  -5.889  1.00 10.00      B   
ATOM   1572  C   TYR B  53       8.693  16.066  -9.126  1.00 10.00      B   
ATOM   1573  O   TYR B  53       9.827  16.004  -9.598  1.00 10.00      B   
ATOM   1574  N   LEU B  54       7.949  14.993  -8.892  1.00 10.00      B   
ATOM   1575  HN  LEU B  54       7.045  15.109  -8.536  1.00 10.00      B   
ATOM   1576  CA  LEU B  54       8.433  13.645  -9.171  1.00 10.00      B   
ATOM   1577  CB  LEU B  54       8.744  12.901  -7.866  1.00 10.00      B   
ATOM   1578  CG  LEU B  54       9.853  13.491  -6.988  1.00 10.00      B   
ATOM   1579  CD1 LEU B  54       9.907  12.780  -5.644  1.00 10.00      B   
ATOM   1580  CD2 LEU B  54      11.199  13.406  -7.691  1.00 10.00      B   
ATOM   1581  C   LEU B  54       7.395  12.874  -9.975  1.00 10.00      B   
ATOM   1582  O   LEU B  54       6.255  12.723  -9.538  1.00 10.00      B   
ATOM   1583  N   ASP B  55       7.796  12.382 -11.141  1.00 10.00      B   
ATOM   1584  HN  ASP B  55       8.728  12.521 -11.423  1.00 10.00      B   
ATOM   1585  CA  ASP B  55       6.896  11.636 -12.016  1.00 10.00      B   
ATOM   1586  CB  ASP B  55       7.555  11.343 -13.370  1.00 10.00      B   
ATOM   1587  CG  ASP B  55       7.977  12.585 -14.126  1.00 10.00      B   
ATOM   1588  OD1 ASP B  55       7.097  13.294 -14.663  1.00 10.00      B   
ATOM   1589  OD2 ASP B  55       9.198  12.857 -14.192  1.00 10.00      B   
ATOM   1590  C   ASP B  55       6.463  10.324 -11.378  1.00 10.00      B   
ATOM   1591  O   ASP B  55       7.154   9.786 -10.505  1.00 10.00      B   
ATOM   1592  N   LYS B  56       5.304   9.834 -11.807  1.00 10.00      B   
ATOM   1593  HN  LYS B  56       4.791  10.351 -12.467  1.00 10.00      B   
ATOM   1594  CA  LYS B  56       4.750   8.571 -11.321  1.00 10.00      B   
ATOM   1595  CB  LYS B  56       5.643   7.391 -11.727  1.00 10.00      B   
ATOM   1596  CG  LYS B  56       5.789   7.243 -13.236  1.00 10.00      B   
ATOM   1597  CD  LYS B  56       6.840   6.211 -13.613  1.00 10.00      B   
ATOM   1598  CE  LYS B  56       6.994   6.120 -15.124  1.00 10.00      B   
ATOM   1599  NZ  LYS B  56       8.017   5.123 -15.523  1.00 10.00      B   
ATOM   1600  HZ1 LYS B  56       8.920   5.327 -15.048  1.00 10.00      B   
ATOM   1601  HZ2 LYS B  56       8.168   5.155 -16.552  1.00 10.00      B   
ATOM   1602  HZ3 LYS B  56       7.708   4.167 -15.263  1.00 10.00      B   
ATOM   1603  C   LYS B  56       4.491   8.594  -9.815  1.00 10.00      B   
ATOM   1604  O   LYS B  56       4.576   7.569  -9.138  1.00 10.00      B   
ATOM   1605  N   HIS B  57       4.165   9.771  -9.300  1.00 10.00      B   
ATOM   1606  HN  HIS B  57       4.100  10.550  -9.894  1.00 10.00      B   
ATOM   1607  CA  HIS B  57       3.878   9.940  -7.879  1.00 10.00      B   
ATOM   1608  CB  HIS B  57       4.984  10.736  -7.183  1.00 10.00      B   
ATOM   1609  CG  HIS B  57       6.161   9.913  -6.781  1.00 10.00      B   
ATOM   1610  ND1 HIS B  57       7.177   9.573  -7.649  1.00 10.00      B   
ATOM   1611  HD1 HIS B  57       7.227   9.814  -8.606  1.00 10.00      B   
ATOM   1612  CD2 HIS B  57       6.486   9.364  -5.590  1.00 10.00      B   
ATOM   1613  CE1 HIS B  57       8.076   8.851  -7.006  1.00 10.00      B   
ATOM   1614  NE2 HIS B  57       7.678   8.713  -5.756  1.00 10.00      B   
ATOM   1615  HE2 HIS B  57       8.160   8.213  -5.059  1.00 10.00      B   
ATOM   1616  C   HIS B  57       2.534  10.632  -7.705  1.00 10.00      B   
ATOM   1617  O   HIS B  57       2.169  11.500  -8.500  1.00 10.00      B   
ATOM   1618  N   TYR B  58       1.795  10.246  -6.675  1.00 10.00      B   
ATOM   1619  HN  TYR B  58       2.146   9.562  -6.057  1.00 10.00      B   
ATOM   1620  CA  TYR B  58       0.482  10.825  -6.424  1.00 10.00      B   
ATOM   1621  CB  TYR B  58      -0.621   9.902  -6.947  1.00 10.00      B   
ATOM   1622  CG  TYR B  58      -0.629   9.768  -8.452  1.00 10.00      B   
ATOM   1623  CD1 TYR B  58       0.086   8.757  -9.084  1.00 10.00      B   
ATOM   1624  CD2 TYR B  58      -1.338  10.661  -9.245  1.00 10.00      B   
ATOM   1625  CE1 TYR B  58       0.095   8.640 -10.460  1.00 10.00      B   
ATOM   1626  CE2 TYR B  58      -1.337  10.549 -10.620  1.00 10.00      B   
ATOM   1627  CZ  TYR B  58      -0.619   9.538 -11.221  1.00 10.00      B   
ATOM   1628  OH  TYR B  58      -0.615   9.425 -12.593  1.00 10.00      B   
ATOM   1629  HH  TYR B  58      -0.602   8.488 -12.835  1.00 10.00      B   
ATOM   1630  C   TYR B  58       0.280  11.119  -4.946  1.00 10.00      B   
ATOM   1631  O   TYR B  58       0.864  10.459  -4.086  1.00 10.00      B   
ATOM   1632  N   VAL B  59      -0.550  12.111  -4.662  1.00 10.00      B   
ATOM   1633  HN  VAL B  59      -1.001  12.582  -5.400  1.00 10.00      B   
ATOM   1634  CA  VAL B  59      -0.826  12.515  -3.292  1.00 10.00      B   
ATOM   1635  CB  VAL B  59      -0.556  14.019  -3.072  1.00 10.00      B   
ATOM   1636  CG1 VAL B  59      -0.511  14.343  -1.587  1.00 10.00      B   
ATOM   1637  CG2 VAL B  59       0.732  14.446  -3.757  1.00 10.00      B   
ATOM   1638  C   VAL B  59      -2.272  12.219  -2.915  1.00 10.00      B   
ATOM   1639  O   VAL B  59      -3.205  12.794  -3.484  1.00 10.00      B   
ATOM   1640  N   PHE B  60      -2.449  11.322  -1.957  1.00 10.00      B   
ATOM   1641  HN  PHE B  60      -1.657  10.895  -1.552  1.00 10.00      B   
ATOM   1642  CA  PHE B  60      -3.777  10.949  -1.482  1.00 10.00      B   
ATOM   1643  CB  PHE B  60      -3.804   9.472  -1.083  1.00 10.00      B   
ATOM   1644  CG  PHE B  60      -3.505   8.520  -2.204  1.00 10.00      B   
ATOM   1645  CD1 PHE B  60      -2.198   8.203  -2.531  1.00 10.00      B   
ATOM   1646  CD2 PHE B  60      -4.530   7.932  -2.921  1.00 10.00      B   
ATOM   1647  CE1 PHE B  60      -1.918   7.318  -3.552  1.00 10.00      B   
ATOM   1648  CE2 PHE B  60      -4.259   7.047  -3.946  1.00 10.00      B   
ATOM   1649  CZ  PHE B  60      -2.951   6.739  -4.261  1.00 10.00      B   
ATOM   1650  C   PHE B  60      -4.150  11.800  -0.277  1.00 10.00      B   
ATOM   1651  O   PHE B  60      -3.325  12.569   0.219  1.00 10.00      B   
ATOM   1652  N   ASN B  61      -5.381  11.665   0.192  1.00 10.00      B   
ATOM   1653  HN  ASN B  61      -5.997  11.035  -0.246  1.00 10.00      B   
ATOM   1654  CA  ASN B  61      -5.847  12.421   1.348  1.00 10.00      B   
ATOM   1655  CB  ASN B  61      -6.673  13.630   0.909  1.00 10.00      B   
ATOM   1656  CG  ASN B  61      -6.506  14.818   1.836  1.00 10.00      B   
ATOM   1657  OD1 ASN B  61      -6.148  14.669   3.004  1.00 10.00      B   
ATOM   1658  ND2 ASN B  61      -6.762  16.009   1.316  1.00 10.00      B   
ATOM   1659 HD21 ASN B  61      -7.040  16.057   0.378  1.00 10.00      B   
ATOM   1660 HD22 ASN B  61      -6.669  16.794   1.893  1.00 10.00      B   
ATOM   1661  C   ASN B  61      -6.674  11.523   2.255  1.00 10.00      B   
ATOM   1662  O   ASN B  61      -7.750  11.057   1.870  1.00 10.00      B   
ATOM   1663  N   VAL B  62      -6.175  11.276   3.456  1.00 10.00      B   
ATOM   1664  HN  VAL B  62      -5.326  11.702   3.724  1.00 10.00      B   
ATOM   1665  CA  VAL B  62      -6.866  10.409   4.401  1.00 10.00      B   
ATOM   1666  CB  VAL B  62      -6.085   9.100   4.660  1.00 10.00      B   
ATOM   1667  CG1 VAL B  62      -5.991   8.268   3.389  1.00 10.00      B   
ATOM   1668  CG2 VAL B  62      -4.698   9.395   5.218  1.00 10.00      B   
ATOM   1669  C   VAL B  62      -7.121  11.112   5.730  1.00 10.00      B   
ATOM   1670  O   VAL B  62      -6.611  12.211   5.979  1.00 10.00      B   
ATOM   1671  N   GLY B  63      -7.921  10.473   6.576  1.00 10.00      B   
ATOM   1672  HN  GLY B  63      -8.313   9.612   6.307  1.00 10.00      B   
ATOM   1673  CA  GLY B  63      -8.229  11.028   7.878  1.00 10.00      B   
ATOM   1674  C   GLY B  63      -9.150  12.224   7.800  1.00 10.00      B   
ATOM   1675  O   GLY B  63      -9.047  13.145   8.610  1.00 10.00      B   
ATOM   1676  N   GLY B  64     -10.047  12.212   6.826  1.00 10.00      B   
ATOM   1677  HN  GLY B  64     -10.081  11.447   6.213  1.00 10.00      B   
ATOM   1678  CA  GLY B  64     -10.978  13.309   6.660  1.00 10.00      B   
ATOM   1679  C   GLY B  64     -10.295  14.565   6.156  1.00 10.00      B   
ATOM   1680  O   GLY B  64     -10.532  15.660   6.674  1.00 10.00      B   
ATOM   1681  N   ASN B  65      -9.435  14.393   5.153  1.00 10.00      B   
ATOM   1682  HN  ASN B  65      -9.293  13.485   4.807  1.00 10.00      B   
ATOM   1683  CA  ASN B  65      -8.696  15.501   4.546  1.00 10.00      B   
ATOM   1684  CB  ASN B  65      -9.638  16.544   3.930  1.00 10.00      B   
ATOM   1685  CG  ASN B  65     -10.344  16.054   2.681  1.00 10.00      B   
ATOM   1686  OD1 ASN B  65      -9.859  15.174   1.976  1.00 10.00      B   
ATOM   1687  ND2 ASN B  65     -11.497  16.630   2.395  1.00 10.00      B   
ATOM   1688 HD21 ASN B  65     -11.827  17.330   2.998  1.00 10.00      B   
ATOM   1689 HD22 ASN B  65     -11.978  16.334   1.594  1.00 10.00      B   
ATOM   1690  C   ASN B  65      -7.750  16.161   5.542  1.00 10.00      B   
ATOM   1691  O   ASN B  65      -7.562  17.378   5.526  1.00 10.00      B   
ATOM   1692  N   GLU B  66      -7.150  15.357   6.405  1.00 10.00      B   
ATOM   1693  HN  GLU B  66      -7.330  14.392   6.365  1.00 10.00      B   
ATOM   1694  CA  GLU B  66      -6.229  15.875   7.406  1.00 10.00      B   
ATOM   1695  CB  GLU B  66      -6.607  15.375   8.800  1.00 10.00      B   
ATOM   1696  CG  GLU B  66      -7.804  16.084   9.415  1.00 10.00      B   
ATOM   1697  CD  GLU B  66      -7.403  17.251  10.294  1.00 10.00      B   
ATOM   1698  OE1 GLU B  66      -7.381  17.083  11.533  1.00 10.00      B   
ATOM   1699  OE2 GLU B  66      -7.098  18.336   9.754  1.00 10.00      B   
ATOM   1700  C   GLU B  66      -4.787  15.503   7.086  1.00 10.00      B   
ATOM   1701  O   GLU B  66      -3.880  16.324   7.226  1.00 10.00      B   
ATOM   1702  N   LEU B  67      -4.579  14.275   6.634  1.00 10.00      B   
ATOM   1703  HN  LEU B  67      -5.344  13.675   6.495  1.00 10.00      B   
ATOM   1704  CA  LEU B  67      -3.241  13.804   6.319  1.00 10.00      B   
ATOM   1705  CB  LEU B  67      -2.869  12.611   7.208  1.00 10.00      B   
ATOM   1706  CG  LEU B  67      -2.413  12.941   8.632  1.00 10.00      B   
ATOM   1707  CD1 LEU B  67      -2.353  11.681   9.481  1.00 10.00      B   
ATOM   1708  CD2 LEU B  67      -1.061  13.635   8.612  1.00 10.00      B   
ATOM   1709  C   LEU B  67      -3.111  13.425   4.851  1.00 10.00      B   
ATOM   1710  O   LEU B  67      -3.951  12.711   4.305  1.00 10.00      B   
ATOM   1711  N   ARG B  68      -2.049  13.906   4.222  1.00 10.00      B   
ATOM   1712  HN  ARG B  68      -1.414  14.464   4.717  1.00 10.00      B   
ATOM   1713  CA  ARG B  68      -1.789  13.609   2.823  1.00 10.00      B   
ATOM   1714  CB  ARG B  68      -1.115  14.797   2.130  1.00 10.00      B   
ATOM   1715  CG  ARG B  68      -2.035  15.977   1.855  1.00 10.00      B   
ATOM   1716  CD  ARG B  68      -3.135  15.606   0.872  1.00 10.00      B   
ATOM   1717  NE  ARG B  68      -3.586  16.750   0.073  1.00 10.00      B   
ATOM   1718  HE  ARG B  68      -3.562  17.635   0.503  1.00 10.00      B   
ATOM   1719  CZ  ARG B  68      -4.011  16.663  -1.192  1.00 10.00      B   
ATOM   1720  NH1 ARG B  68      -4.060  15.487  -1.806  1.00 10.00      B   
ATOM   1721 HH11 ARG B  68      -3.759  14.620  -1.312  1.00 10.00      B   
ATOM   1722 HH12 ARG B  68      -4.397  15.430  -2.796  1.00 10.00      B   
ATOM   1723  NH2 ARG B  68      -4.412  17.750  -1.839  1.00 10.00      B   
ATOM   1724 HH21 ARG B  68      -4.399  18.684  -1.369  1.00 10.00      B   
ATOM   1725 HH22 ARG B  68      -4.735  17.674  -2.837  1.00 10.00      B   
ATOM   1726  C   ARG B  68      -0.904  12.374   2.723  1.00 10.00      B   
ATOM   1727  O   ARG B  68      -0.067  12.137   3.593  1.00 10.00      B   
ATOM   1728  N   VAL B  69      -1.099  11.585   1.680  1.00 10.00      B   
ATOM   1729  HN  VAL B  69      -1.782  11.827   1.016  1.00 10.00      B   
ATOM   1730  CA  VAL B  69      -0.317  10.370   1.485  1.00 10.00      B   
ATOM   1731  CB  VAL B  69      -1.225   9.125   1.373  1.00 10.00      B   
ATOM   1732  CG1 VAL B  69      -0.396   7.858   1.217  1.00 10.00      B   
ATOM   1733  CG2 VAL B  69      -2.142   9.018   2.580  1.00 10.00      B   
ATOM   1734  C   VAL B  69       0.536  10.477   0.228  1.00 10.00      B   
ATOM   1735  O   VAL B  69       0.008  10.607  -0.877  1.00 10.00      B   
ATOM   1736  N   VAL B  70       1.848  10.434   0.400  1.00 10.00      B   
ATOM   1737  HN  VAL B  70       2.210  10.333   1.307  1.00 10.00      B   
ATOM   1738  CA  VAL B  70       2.768  10.522  -0.724  1.00 10.00      B   
ATOM   1739  CB  VAL B  70       4.038  11.323  -0.359  1.00 10.00      B   
ATOM   1740  CG1 VAL B  70       4.937  11.491  -1.574  1.00 10.00      B   
ATOM   1741  CG2 VAL B  70       3.667  12.680   0.222  1.00 10.00      B   
ATOM   1742  C   VAL B  70       3.163   9.123  -1.190  1.00 10.00      B   
ATOM   1743  O   VAL B  70       3.969   8.444  -0.544  1.00 10.00      B   
ATOM   1744  N   ALA B  71       2.586   8.696  -2.303  1.00 10.00      B   
ATOM   1745  HN  ALA B  71       1.956   9.287  -2.773  1.00 10.00      B   
ATOM   1746  CA  ALA B  71       2.868   7.376  -2.854  1.00 10.00      B   
ATOM   1747  CB  ALA B  71       1.715   6.428  -2.563  1.00 10.00      B   
ATOM   1748  C   ALA B  71       3.128   7.454  -4.353  1.00 10.00      B   
ATOM   1749  O   ALA B  71       3.173   8.546  -4.928  1.00 10.00      B   
ATOM   1750  N   VAL B  73       2.531   5.789  -7.952  1.00 10.00      B   
ATOM   1751  HN  VAL B  73       2.940   6.004  -8.818  1.00 10.00      B   
ATOM   1752  CA  VAL B  73       1.859   4.505  -7.789  1.00 10.00      B   
ATOM   1753  CB  VAL B  73       0.407   4.691  -7.310  1.00 10.00      B   
ATOM   1754  CG1 VAL B  73      -0.232   3.349  -6.982  1.00 10.00      B   
ATOM   1755  CG2 VAL B  73       0.358   5.614  -6.105  1.00 10.00      B   
ATOM   1756  C   VAL B  73       1.858   3.731  -9.103  1.00 10.00      B   
ATOM   1757  O   VAL B  73       1.512   4.276 -10.154  1.00 10.00      B   
ATOM   1758  N   PHE B  74       2.252   2.466  -9.045  1.00 10.00      B   
ATOM   1759  HN  PHE B  74       2.520   2.082  -8.179  1.00 10.00      B   
ATOM   1760  CA  PHE B  74       2.296   1.633 -10.236  1.00 10.00      B   
ATOM   1761  CB  PHE B  74       3.549   0.758 -10.245  1.00 10.00      B   
ATOM   1762  CG  PHE B  74       4.814   1.518 -10.519  1.00 10.00      B   
ATOM   1763  CD1 PHE B  74       6.028   1.047 -10.056  1.00 10.00      B   
ATOM   1764  CD2 PHE B  74       4.790   2.700 -11.243  1.00 10.00      B   
ATOM   1765  CE1 PHE B  74       7.193   1.739 -10.308  1.00 10.00      B   
ATOM   1766  CE2 PHE B  74       5.951   3.398 -11.498  1.00 10.00      B   
ATOM   1767  CZ  PHE B  74       7.157   2.916 -11.029  1.00 10.00      B   
ATOM   1768  C   PHE B  74       1.048   0.776 -10.358  1.00 10.00      B   
ATOM   1769  O   PHE B  74       0.697   0.039  -9.433  1.00 10.00      B   
ATOM   1770  N   PHE B  75       0.384   0.873 -11.502  1.00 10.00      B   
ATOM   1771  HN  PHE B  75       0.719   1.482 -12.199  1.00 10.00      B   
ATOM   1772  CA  PHE B  75      -0.833   0.112 -11.752  1.00 10.00      B   
ATOM   1773  CB  PHE B  75      -1.761   0.887 -12.684  1.00 10.00      B   
ATOM   1774  CG  PHE B  75      -2.313   2.150 -12.085  1.00 10.00      B   
ATOM   1775  CD1 PHE B  75      -1.755   3.381 -12.387  1.00 10.00      B   
ATOM   1776  CD2 PHE B  75      -3.392   2.105 -11.219  1.00 10.00      B   
ATOM   1777  CE1 PHE B  75      -2.264   4.543 -11.837  1.00 10.00      B   
ATOM   1778  CE2 PHE B  75      -3.906   3.262 -10.666  1.00 10.00      B   
ATOM   1779  CZ  PHE B  75      -3.341   4.482 -10.976  1.00 10.00      B   
ATOM   1780  C   PHE B  75      -0.528  -1.262 -12.341  1.00 10.00      B   
ATOM   1781  O   PHE B  75      -1.134  -2.259 -11.954  1.00 10.00      B   
ATOM   1782  N   GLU B  76       0.419  -1.311 -13.271  1.00 10.00      B   
ATOM   1783  HN  GLU B  76       0.875  -0.485 -13.538  1.00 10.00      B   
ATOM   1784  CA  GLU B  76       0.793  -2.568 -13.909  1.00 10.00      B   
ATOM   1785  CB  GLU B  76       1.649  -2.311 -15.151  1.00 10.00      B   
ATOM   1786  CG  GLU B  76       0.874  -1.730 -16.319  1.00 10.00      B   
ATOM   1787  CD  GLU B  76      -0.392  -2.505 -16.608  1.00 10.00      B   
ATOM   1788  OE1 GLU B  76      -0.303  -3.627 -17.145  1.00 10.00      B   
ATOM   1789  OE2 GLU B  76      -1.490  -2.003 -16.295  1.00 10.00      B   
ATOM   1790  C   GLU B  76       1.525  -3.481 -12.935  1.00 10.00      B   
ATOM   1791  O   GLU B  76       1.293  -4.687 -12.903  1.00 10.00      B   
ATOM   1792  N   SER B  77       2.407  -2.898 -12.140  1.00 10.00      B   
ATOM   1793  HN  SER B  77       2.567  -1.936 -12.223  1.00 10.00      B   
ATOM   1794  CA  SER B  77       3.163  -3.663 -11.162  1.00 10.00      B   
ATOM   1795  CB  SER B  77       4.460  -2.932 -10.817  1.00 10.00      B   
ATOM   1796  OG  SER B  77       5.029  -2.340 -11.972  1.00 10.00      B   
ATOM   1797  HG  SER B  77       5.842  -2.809 -12.200  1.00 10.00      B   
ATOM   1798  C   SER B  77       2.344  -3.900  -9.895  1.00 10.00      B   
ATOM   1799  O   SER B  77       2.603  -4.843  -9.149  1.00 10.00      B   
ATOM   1800  N   GLN B  78       1.357  -3.032  -9.664  1.00 10.00      B   
ATOM   1801  HN  GLN B  78       1.196  -2.318 -10.314  1.00 10.00      B   
ATOM   1802  CA  GLN B  78       0.492  -3.113  -8.484  1.00 10.00      B   
ATOM   1803  CB  GLN B  78      -0.241  -4.454  -8.403  1.00 10.00      B   
ATOM   1804  CG  GLN B  78      -1.572  -4.489  -9.134  1.00 10.00      B   
ATOM   1805  CD  GLN B  78      -2.328  -5.778  -8.877  1.00 10.00      B   
ATOM   1806  OE1 GLN B  78      -2.179  -6.402  -7.822  1.00 10.00      B   
ATOM   1807  NE2 GLN B  78      -3.148  -6.187  -9.834  1.00 10.00      B   
ATOM   1808 HE21 GLN B  78      -3.223  -5.644 -10.649  1.00 10.00      B   
ATOM   1809 HE22 GLN B  78      -3.647  -7.019  -9.691  1.00 10.00      B   
ATOM   1810  C   GLN B  78       1.270  -2.842  -7.197  1.00 10.00      B   
ATOM   1811  O   GLN B  78       0.804  -3.146  -6.099  1.00 10.00      B   
ATOM   1812  N   LYS B  79       2.452  -2.253  -7.338  1.00 10.00      B   
ATOM   1813  HN  LYS B  79       2.762  -2.014  -8.233  1.00 10.00      B   
ATOM   1814  CA  LYS B  79       3.289  -1.942  -6.190  1.00 10.00      B   
ATOM   1815  CB  LYS B  79       4.764  -2.229  -6.482  1.00 10.00      B   
ATOM   1816  CG  LYS B  79       5.178  -3.670  -6.231  1.00 10.00      B   
ATOM   1817  CD  LYS B  79       5.085  -4.497  -7.499  1.00 10.00      B   
ATOM   1818  CE  LYS B  79       5.368  -5.963  -7.227  1.00 10.00      B   
ATOM   1819  NZ  LYS B  79       5.117  -6.807  -8.425  1.00 10.00      B   
ATOM   1820  HZ1 LYS B  79       4.162  -6.627  -8.801  1.00 10.00      B   
ATOM   1821  HZ2 LYS B  79       5.191  -7.821  -8.176  1.00 10.00      B   
ATOM   1822  HZ3 LYS B  79       5.814  -6.595  -9.164  1.00 10.00      B   
ATOM   1823  C   LYS B  79       3.109  -0.495  -5.762  1.00 10.00      B   
ATOM   1824  O   LYS B  79       3.363   0.430  -6.540  1.00 10.00      B   
ATOM   1825  N   CYS B  80       2.662  -0.310  -4.530  1.00 10.00      B   
ATOM   1826  HN  CYS B  80       2.469  -1.093  -3.968  1.00 10.00      B   
ATOM   1827  CA  CYS B  80       2.450   1.018  -3.980  1.00 10.00      B   
ATOM   1828  CB  CYS B  80       1.047   1.121  -3.383  1.00 10.00      B   
ATOM   1829  SG  CYS B  80      -0.269   0.522  -4.467  1.00 10.00      B   
ATOM   1830  HG  CYS B  80      -1.301   1.345  -4.338  1.00 10.00      B   
ATOM   1831  C   CYS B  80       3.493   1.315  -2.910  1.00 10.00      B   
ATOM   1832  O   CYS B  80       3.540   0.650  -1.870  1.00 10.00      B   
ATOM   1833  N   TYR B  81       4.341   2.294  -3.172  1.00 10.00      B   
ATOM   1834  HN  TYR B  81       4.262   2.784  -4.019  1.00 10.00      B   
ATOM   1835  CA  TYR B  81       5.379   2.671  -2.233  1.00 10.00      B   
ATOM   1836  CB  TYR B  81       6.743   2.770  -2.926  1.00 10.00      B   
ATOM   1837  CG  TYR B  81       7.815   3.431  -2.082  1.00 10.00      B   
ATOM   1838  CD1 TYR B  81       8.315   2.810  -0.944  1.00 10.00      B   
ATOM   1839  CD2 TYR B  81       8.318   4.680  -2.421  1.00 10.00      B   
ATOM   1840  CE1 TYR B  81       9.287   3.418  -0.168  1.00 10.00      B   
ATOM   1841  CE2 TYR B  81       9.287   5.292  -1.653  1.00 10.00      B   
ATOM   1842  CZ  TYR B  81       9.769   4.660  -0.528  1.00 10.00      B   
ATOM   1843  OH  TYR B  81      10.735   5.272   0.237  1.00 10.00      B   
ATOM   1844  HH  TYR B  81      11.215   5.914  -0.311  1.00 10.00      B   
ATOM   1845  C   TYR B  81       5.036   3.985  -1.548  1.00 10.00      B   
ATOM   1846  O   TYR B  81       5.037   5.045  -2.175  1.00 10.00      B   
ATOM   1847  N   ILE B  82       4.729   3.905  -0.268  1.00 10.00      B   
ATOM   1848  HN  ILE B  82       4.720   3.029   0.167  1.00 10.00      B   
ATOM   1849  CA  ILE B  82       4.403   5.086   0.507  1.00 10.00      B   
ATOM   1850  CB  ILE B  82       3.391   4.766   1.628  1.00 10.00      B   
ATOM   1851  CG1 ILE B  82       2.319   3.791   1.131  1.00 10.00      B   
ATOM   1852  CG2 ILE B  82       2.752   6.047   2.145  1.00 10.00      B   
ATOM   1853  CD1 ILE B  82       1.503   3.161   2.240  1.00 10.00      B   
ATOM   1854  C   ILE B  82       5.679   5.625   1.139  1.00 10.00      B   
ATOM   1855  O   ILE B  82       6.341   4.920   1.904  1.00 10.00      B   
ATOM   1856  N   ARG B  83       6.042   6.855   0.809  1.00 10.00      B   
ATOM   1857  HN  ARG B  83       5.486   7.375   0.184  1.00 10.00      B   
ATOM   1858  CA  ARG B  83       7.247   7.450   1.362  1.00 10.00      B   
ATOM   1859  CB  ARG B  83       7.799   8.534   0.434  1.00 10.00      B   
ATOM   1860  CG  ARG B  83       9.166   9.053   0.850  1.00 10.00      B   
ATOM   1861  CD  ARG B  83       9.208  10.572   0.831  1.00 10.00      B   
ATOM   1862  NE  ARG B  83       9.821  11.084  -0.391  1.00 10.00      B   
ATOM   1863  HE  ARG B  83      10.141  10.422  -1.050  1.00 10.00      B   
ATOM   1864  CZ  ARG B  83       9.973  12.379  -0.659  1.00 10.00      B   
ATOM   1865  NH1 ARG B  83       9.549  13.294   0.203  1.00 10.00      B   
ATOM   1866 HH11 ARG B  83       9.671  14.307  -0.006  1.00 10.00      B   
ATOM   1867 HH12 ARG B  83       9.085  13.005   1.102  1.00 10.00      B   
ATOM   1868  NH2 ARG B  83      10.561  12.751  -1.787  1.00 10.00      B   
ATOM   1869 HH21 ARG B  83      10.691  13.761  -2.008  1.00 10.00      B   
ATOM   1870 HH22 ARG B  83      10.899  12.027  -2.462  1.00 10.00      B   
ATOM   1871  C   ARG B  83       6.961   8.029   2.741  1.00 10.00      B   
ATOM   1872  O   ARG B  83       7.623   7.690   3.721  1.00 10.00      B   
ATOM   1873  N   GLU B  84       5.961   8.894   2.805  1.00 10.00      B   
ATOM   1874  HN  GLU B  84       5.463   9.109   1.988  1.00 10.00      B   
ATOM   1875  CA  GLU B  84       5.570   9.530   4.054  1.00 10.00      B   
ATOM   1876  CB  GLU B  84       6.480  10.726   4.362  1.00 10.00      B   
ATOM   1877  CG  GLU B  84       6.463  11.829   3.311  1.00 10.00      B   
ATOM   1878  CD  GLU B  84       7.594  12.822   3.492  1.00 10.00      B   
ATOM   1879  OE1 GLU B  84       7.918  13.163   4.649  1.00 10.00      B   
ATOM   1880  OE2 GLU B  84       8.174  13.261   2.476  1.00 10.00      B   
ATOM   1881  C   GLU B  84       4.112   9.966   3.989  1.00 10.00      B   
ATOM   1882  O   GLU B  84       3.503   9.960   2.915  1.00 10.00      B   
ATOM   1883  N   VAL B  85       3.554  10.338   5.133  1.00 10.00      B   
ATOM   1884  HN  VAL B  85       4.090  10.332   5.954  1.00 10.00      B   
ATOM   1885  CA  VAL B  85       2.165  10.772   5.201  1.00 10.00      B   
ATOM   1886  CB  VAL B  85       1.294   9.791   6.013  1.00 10.00      B   
ATOM   1887  CG1 VAL B  85       1.036   8.519   5.218  1.00 10.00      B   
ATOM   1888  CG2 VAL B  85       1.952   9.467   7.347  1.00 10.00      B   
ATOM   1889  C   VAL B  85       2.055  12.168   5.805  1.00 10.00      B   
ATOM   1890  O   VAL B  85       3.062  12.766   6.194  1.00 10.00      B   
ATOM   1891  N   THR B  87       0.745  16.669   7.187  1.00 10.00      B   
ATOM   1892  HN  THR B  87       1.407  17.047   7.815  1.00 10.00      B   
ATOM   1893  CA  THR B  87      -0.613  17.196   7.200  1.00 10.00      B   
ATOM   1894  CB  THR B  87      -0.848  18.089   8.439  1.00 10.00      B   
ATOM   1895  OG1 THR B  87       0.232  19.028   8.581  1.00 10.00      B   
ATOM   1896  HG1 THR B  87       1.058  18.547   8.768  1.00 10.00      B   
ATOM   1897  CG2 THR B  87      -0.956  17.246   9.698  1.00 10.00      B   
ATOM   1898  C   THR B  87      -0.903  18.008   5.937  1.00 10.00      B   
ATOM   1899  O   THR B  87      -0.003  18.267   5.131  1.00 10.00      B   
ATOM   1900  N   HIS B  88      -2.160  18.409   5.775  1.00 10.00      B   
ATOM   1901  HN  HIS B  88      -2.828  18.167   6.455  1.00 10.00      B   
ATOM   1902  CA  HIS B  88      -2.582  19.199   4.623  1.00 10.00      B   
ATOM   1903  CB  HIS B  88      -4.091  19.500   4.721  1.00 10.00      B   
ATOM   1904  CG  HIS B  88      -4.580  20.656   3.889  1.00 10.00      B   
ATOM   1905  ND1 HIS B  88      -4.990  20.528   2.578  1.00 10.00      B   
ATOM   1906  HD1 HIS B  88      -5.028  19.690   2.066  1.00 10.00      B   
ATOM   1907  CD2 HIS B  88      -4.718  21.968   4.194  1.00 10.00      B   
ATOM   1908  CE1 HIS B  88      -5.353  21.710   2.116  1.00 10.00      B   
ATOM   1909  NE2 HIS B  88      -5.198  22.597   3.077  1.00 10.00      B   
ATOM   1910  HE2 HIS B  88      -5.382  23.559   2.998  1.00 10.00      B   
ATOM   1911  C   HIS B  88      -1.778  20.497   4.539  1.00 10.00      B   
ATOM   1912  O   HIS B  88      -1.373  20.924   3.456  1.00 10.00      B   
ATOM   1913  N   LYS B  89      -1.543  21.108   5.694  1.00 10.00      B   
ATOM   1914  HN  LYS B  89      -1.879  20.701   6.525  1.00 10.00      B   
ATOM   1915  CA  LYS B  89      -0.802  22.361   5.766  1.00 10.00      B   
ATOM   1916  CB  LYS B  89      -1.008  23.032   7.122  1.00 10.00      B   
ATOM   1917  CG  LYS B  89      -2.451  23.435   7.375  1.00 10.00      B   
ATOM   1918  CD  LYS B  89      -2.692  23.777   8.832  1.00 10.00      B   
ATOM   1919  CE  LYS B  89      -4.166  24.048   9.084  1.00 10.00      B   
ATOM   1920  NZ  LYS B  89      -4.440  24.360  10.508  1.00 10.00      B   
ATOM   1921  HZ1 LYS B  89      -4.191  23.549  11.109  1.00 10.00      B   
ATOM   1922  HZ2 LYS B  89      -5.450  24.576  10.640  1.00 10.00      B   
ATOM   1923  HZ3 LYS B  89      -3.884  25.187  10.806  1.00 10.00      B   
ATOM   1924  C   LYS B  89       0.682  22.169   5.459  1.00 10.00      B   
ATOM   1925  O   LYS B  89       1.352  23.096   5.004  1.00 10.00      B   
ATOM   1926  N   GLU B  90       1.190  20.967   5.705  1.00 10.00      B   
ATOM   1927  HN  GLU B  90       0.614  20.270   6.081  1.00 10.00      B   
ATOM   1928  CA  GLU B  90       2.586  20.661   5.431  1.00 10.00      B   
ATOM   1929  CB  GLU B  90       3.025  19.396   6.174  1.00 10.00      B   
ATOM   1930  CG  GLU B  90       3.350  19.623   7.641  1.00 10.00      B   
ATOM   1931  CD  GLU B  90       3.548  18.330   8.400  1.00 10.00      B   
ATOM   1932  OE1 GLU B  90       2.551  17.793   8.929  1.00 10.00      B   
ATOM   1933  OE2 GLU B  90       4.698  17.847   8.476  1.00 10.00      B   
ATOM   1934  C   GLU B  90       2.803  20.503   3.932  1.00 10.00      B   
ATOM   1935  O   GLU B  90       3.769  21.027   3.373  1.00 10.00      B   
ATOM   1936  N   TYR B  91       1.893  19.782   3.283  1.00 10.00      B   
ATOM   1937  HN  TYR B  91       1.151  19.381   3.788  1.00 10.00      B   
ATOM   1938  CA  TYR B  91       1.972  19.560   1.845  1.00 10.00      B   
ATOM   1939  CB  TYR B  91       0.890  18.566   1.393  1.00 10.00      B   
ATOM   1940  CG  TYR B  91       0.752  18.432  -0.110  1.00 10.00      B   
ATOM   1941  CD1 TYR B  91       1.785  17.920  -0.885  1.00 10.00      B   
ATOM   1942  CD2 TYR B  91      -0.414  18.825  -0.754  1.00 10.00      B   
ATOM   1943  CE1 TYR B  91       1.659  17.805  -2.256  1.00 10.00      B   
ATOM   1944  CE2 TYR B  91      -0.550  18.712  -2.123  1.00 10.00      B   
ATOM   1945  CZ  TYR B  91       0.488  18.203  -2.869  1.00 10.00      B   
ATOM   1946  OH  TYR B  91       0.359  18.092  -4.233  1.00 10.00      B   
ATOM   1947  HH  TYR B  91      -0.187  18.816  -4.563  1.00 10.00      B   
ATOM   1948  C   TYR B  91       1.830  20.881   1.093  1.00 10.00      B   
ATOM   1949  O   TYR B  91       2.509  21.120   0.088  1.00 10.00      B   
ATOM   1950  N   ASP B  92       0.946  21.739   1.591  1.00 10.00      B   
ATOM   1951  HN  ASP B  92       0.433  21.487   2.389  1.00 10.00      B   
ATOM   1952  CA  ASP B  92       0.717  23.042   0.975  1.00 10.00      B   
ATOM   1953  CB  ASP B  92      -0.401  23.794   1.701  1.00 10.00      B   
ATOM   1954  CG  ASP B  92      -0.869  25.020   0.944  1.00 10.00      B   
ATOM   1955  OD1 ASP B  92      -1.973  24.976   0.356  1.00 10.00      B   
ATOM   1956  OD2 ASP B  92      -0.143  26.034   0.933  1.00 10.00      B   
ATOM   1957  C   ASP B  92       1.999  23.866   0.994  1.00 10.00      B   
ATOM   1958  O   ASP B  92       2.425  24.401  -0.035  1.00 10.00      B   
ATOM   1959  N   PHE B  93       2.621  23.944   2.168  1.00 10.00      B   
ATOM   1960  HN  PHE B  93       2.232  23.489   2.945  1.00 10.00      B   
ATOM   1961  CA  PHE B  93       3.861  24.689   2.332  1.00 10.00      B   
ATOM   1962  CB  PHE B  93       4.279  24.717   3.806  1.00 10.00      B   
ATOM   1963  CG  PHE B  93       5.396  25.677   4.107  1.00 10.00      B   
ATOM   1964  CD1 PHE B  93       5.176  27.044   4.079  1.00 10.00      B   
ATOM   1965  CD2 PHE B  93       6.663  25.212   4.420  1.00 10.00      B   
ATOM   1966  CE1 PHE B  93       6.199  27.931   4.357  1.00 10.00      B   
ATOM   1967  CE2 PHE B  93       7.689  26.092   4.699  1.00 10.00      B   
ATOM   1968  CZ  PHE B  93       7.456  27.453   4.667  1.00 10.00      B   
ATOM   1969  C   PHE B  93       4.962  24.073   1.477  1.00 10.00      B   
ATOM   1970  O   PHE B  93       5.758  24.784   0.864  1.00 10.00      B   
ATOM   1971  N   PHE B  94       4.992  22.743   1.434  1.00 10.00      B   
ATOM   1972  HN  PHE B  94       4.335  22.235   1.957  1.00 10.00      B   
ATOM   1973  CA  PHE B  94       5.979  22.019   0.643  1.00 10.00      B   
ATOM   1974  CB  PHE B  94       5.784  20.504   0.806  1.00 10.00      B   
ATOM   1975  CG  PHE B  94       6.263  19.689  -0.365  1.00 10.00      B   
ATOM   1976  CD1 PHE B  94       7.615  19.487  -0.584  1.00 10.00      B   
ATOM   1977  CD2 PHE B  94       5.356  19.136  -1.252  1.00 10.00      B   
ATOM   1978  CE1 PHE B  94       8.051  18.749  -1.667  1.00 10.00      B   
ATOM   1979  CE2 PHE B  94       5.785  18.396  -2.335  1.00 10.00      B   
ATOM   1980  CZ  PHE B  94       7.135  18.203  -2.544  1.00 10.00      B   
ATOM   1981  C   PHE B  94       5.878  22.418  -0.828  1.00 10.00      B   
ATOM   1982  O   PHE B  94       6.889  22.607  -1.502  1.00 10.00      B   
ATOM   1983  N   THR B  95       4.649  22.570  -1.307  1.00 10.00      B   
ATOM   1984  HN  THR B  95       3.885  22.429  -0.710  1.00 10.00      B   
ATOM   1985  CA  THR B  95       4.402  22.948  -2.693  1.00 10.00      B   
ATOM   1986  CB  THR B  95       2.910  22.777  -3.057  1.00 10.00      B   
ATOM   1987  OG1 THR B  95       2.453  21.480  -2.627  1.00 10.00      B   
ATOM   1988  HG1 THR B  95       2.663  21.355  -1.691  1.00 10.00      B   
ATOM   1989  CG2 THR B  95       2.705  22.905  -4.560  1.00 10.00      B   
ATOM   1990  C   THR B  95       4.839  24.394  -2.954  1.00 10.00      B   
ATOM   1991  O   THR B  95       5.274  24.734  -4.052  1.00 10.00      B   
ATOM   1992  N   ALA B  96       4.740  25.232  -1.930  1.00 10.00      B   
ATOM   1993  HN  ALA B  96       4.407  24.899  -1.068  1.00 10.00      B   
ATOM   1994  CA  ALA B  96       5.121  26.633  -2.050  1.00 10.00      B   
ATOM   1995  CB  ALA B  96       4.599  27.427  -0.863  1.00 10.00      B   
ATOM   1996  C   ALA B  96       6.637  26.771  -2.160  1.00 10.00      B   
ATOM   1997  O   ALA B  96       7.146  27.583  -2.938  1.00 10.00      B   
ATOM   1998  N   VAL B  97       7.349  25.975  -1.371  1.00 10.00      B   
ATOM   1999  HN  VAL B  97       6.879  25.363  -0.765  1.00 10.00      B   
ATOM   2000  CA  VAL B  97       8.807  25.994  -1.377  1.00 10.00      B   
ATOM   2001  CB  VAL B  97       9.392  25.356  -0.096  1.00 10.00      B   
ATOM   2002  CG1 VAL B  97      10.910  25.459  -0.080  1.00 10.00      B   
ATOM   2003  CG2 VAL B  97       8.800  26.002   1.146  1.00 10.00      B   
ATOM   2004  C   VAL B  97       9.334  25.250  -2.599  1.00 10.00      B   
ATOM   2005  O   VAL B  97      10.148  25.775  -3.360  1.00 10.00      B   
ATOM   2006  N   HIS B  98       8.844  24.033  -2.794  1.00 10.00      B   
ATOM   2007  HN  HIS B  98       8.171  23.681  -2.168  1.00 10.00      B   
ATOM   2008  CA  HIS B  98       9.253  23.208  -3.923  1.00 10.00      B   
ATOM   2009  CB  HIS B  98       9.230  21.723  -3.543  1.00 10.00      B   
ATOM   2010  CG  HIS B  98      10.435  21.268  -2.778  1.00 10.00      B   
ATOM   2011  ND1 HIS B  98      10.504  21.280  -1.399  1.00 10.00      B   
ATOM   2012  HD1 HIS B  98       9.799  21.587  -0.789  1.00 10.00      B   
ATOM   2013  CD2 HIS B  98      11.623  20.779  -3.208  1.00 10.00      B   
ATOM   2014  CE1 HIS B  98      11.680  20.819  -1.017  1.00 10.00      B   
ATOM   2015  NE2 HIS B  98      12.375  20.508  -2.094  1.00 10.00      B   
ATOM   2016  HE2 HIS B  98      13.285  20.137  -2.095  1.00 10.00      B   
ATOM   2017  C   HIS B  98       8.331  23.452  -5.109  1.00 10.00      B   
ATOM   2018  O   HIS B  98       7.669  22.534  -5.596  1.00 10.00      B   
ATOM   2019  N   ARG B  99       8.284  24.696  -5.559  1.00 10.00      B   
ATOM   2020  HN  ARG B  99       8.827  25.383  -5.116  1.00 10.00      B   
ATOM   2021  CA  ARG B  99       7.442  25.071  -6.686  1.00 10.00      B   
ATOM   2022  CB  ARG B  99       7.066  26.552  -6.602  1.00 10.00      B   
ATOM   2023  CG  ARG B  99       8.251  27.498  -6.703  1.00 10.00      B   
ATOM   2024  CD  ARG B  99       7.818  28.943  -6.543  1.00 10.00      B   
ATOM   2025  NE  ARG B  99       7.495  29.267  -5.152  1.00 10.00      B   
ATOM   2026  HE  ARG B  99       7.385  28.513  -4.522  1.00 10.00      B   
ATOM   2027  CZ  ARG B  99       7.344  30.508  -4.695  1.00 10.00      B   
ATOM   2028  NH1 ARG B  99       7.497  31.544  -5.513  1.00 10.00      B   
ATOM   2029 HH11 ARG B  99       7.380  32.520  -5.156  1.00 10.00      B   
ATOM   2030 HH12 ARG B  99       7.731  31.388  -6.517  1.00 10.00      B   
ATOM   2031  NH2 ARG B  99       7.063  30.708  -3.416  1.00 10.00      B   
ATOM   2032 HH21 ARG B  99       6.944  31.679  -3.048  1.00 10.00      B   
ATOM   2033 HH22 ARG B  99       6.954  29.896  -2.771  1.00 10.00      B   
ATOM   2034  C   ARG B  99       8.139  24.778  -8.006  1.00 10.00      B   
ATOM   2035  O   ARG B  99       7.492  24.702  -9.051  1.00 10.00      B   
ATOM   2036  N   THR B 100       9.459  24.607  -7.936  1.00 10.00      B   
ATOM   2037  HN  THR B 100       9.896  24.679  -7.061  1.00 10.00      B   
ATOM   2038  CB  THR B 100       9.729  23.158  -9.947  1.00 10.00      B   
ATOM   2039  OG1 THR B 100       9.493  22.026  -9.092  1.00 10.00      B   
ATOM   2040  HG1 THR B 100       9.841  22.212  -8.211  1.00 10.00      B   
ATOM   2041  CG2 THR B 100      10.716  22.766 -11.033  1.00 10.00      B   
ATOM   2042  CA  THR B 100      10.282  24.325  -9.106  1.00 10.00      B   
ATOM   2043  C   THR B 100      10.484  25.575  -9.966  1.00 10.00      B   
ATOM   2044  O   THR B 100       9.510  26.045 -10.585  1.00 10.00      B   
ATOM   2045  OXT THR B 100      11.622  26.094 -10.003  1.00 10.00      B   
END
