# Supplementary material for: Large-scale discovery of protein interactions at residue resolution using co-evolution calculated from genomic sequences
Source: Nat Commun. 2021 Mar 2;12:1396. doi: 10.1038/s41467-021-21636-z (PMC7925567; doi:10.1038/s41467-021-21636-z)
Supplement: Supplementary file 12 — Supplementary Data 10 [file 41467_2021_21636_MOESM12_ESM.zip › supplementary/allpdb1601_HIGA_HIGB/models/haddock_rmsd.disp]

1 2 2.80772
1 3 2.48799
1 4 2.41482
1 5 2.97019
1 6 2.38833
1 7 1.76043
1 8 1.36984
1 9 1.9383
1 10 2.05366
1 11 3.42056
1 12 1.7742
1 13 1.91351
1 14 3.99647
1 15 1.76791
1 16 1.86585
1 17 1.88178
1 18 1.81236
1 19 2.53934
1 20 3.31372
1 21 2.367
1 22 1.97784
1 23 2.63201
1 24 2.08309
1 25 1.41838
1 26 1.52917
1 27 2.56401
1 28 1.89632
1 29 1.74761
1 30 2.29894
1 31 3.00861
1 32 2.01653
1 33 2.63307
1 34 1.63511
1 35 2.12257
1 36 2.23247
1 37 2.34562
1 38 1.72386
1 39 1.98828
1 40 2.20352
1 41 1.58409
1 42 1.89225
1 43 3.36116
1 44 2.04683
1 45 2.37171
1 46 2.64231
1 47 2.17941
1 48 1.88359
1 49 4.56603
1 50 2.02264
1 51 2.48265
1 52 1.91144
1 53 2.61458
1 54 3.00065
1 55 2.5014
1 56 1.50131
1 57 1.72542
1 58 2.3718
1 59 2.39765
1 60 2.64427
1 61 2.53351
1 62 2.34623
1 63 1.80647
1 64 2.44861
1 65 2.25656
1 66 2.8542
1 67 1.91556
1 68 1.77919
1 69 1.80624
1 70 2.81468
1 71 2.15648
1 72 1.69946
1 73 1.88749
1 74 2.66504
1 75 3.05213
1 76 3.19909
1 77 2.03044
1 78 2.08633
1 79 1.84424
1 80 2.49919
1 81 2.21896
1 82 2.40386
1 83 2.19268
1 84 1.23976
1 85 4.23988
1 86 1.74196
1 87 3.63449
1 88 2.83607
1 89 3.76974
1 90 1.48669
1 91 2.67513
1 92 1.82631
1 93 1.98945
1 94 2.4312
1 95 2.59263
1 96 3.72568
1 97 1.99089
1 98 2.76743
1 99 3.59855
1 100 2.12309
2 3 2.83604
2 4 3.76805
2 5 1.14073
2 6 1.55687
2 7 3.30742
2 8 3.25461
2 9 1.56702
2 10 1.43406
2 11 1.59805
2 12 3.53977
2 13 3.41316
2 14 2.33201
2 15 3.16145
2 16 3.21893
2 17 2.40765
2 18 3.05586
2 19 2.01347
2 20 1.95932
2 21 3.18536
2 22 2.71031
2 23 1.20403
2 24 2.84891
2 25 2.72739
2 26 2.78167
2 27 2.32485
2 28 2.51878
2 29 2.0808
2 30 1.44373
2 31 2.75791
2 32 2.33714
2 33 1.85999
2 34 3.01533
2 35 3.39869
2 36 2.05136
2 37 3.94366
2 38 3.12393
2 39 2.54692
2 40 3.44662
2 41 2.54052
2 42 2.67488
2 43 2.0113
2 44 3.01291
2 45 3.67051
2 46 4.12982
2 47 3.29484
2 48 2.05408
2 49 2.68383
2 50 2.67695
2 51 1.33932
2 52 4.13635
2 53 1.39857
2 54 3.59796
2 55 2.15465
2 56 3.09792
2 57 2.28028
2 58 1.8354
2 59 1.74807
2 60 4.30358
2 61 4.38064
2 62 4.39798
2 63 2.10582
2 64 4.05237
2 65 3.72743
2 66 4.74963
2 67 3.23819
2 68 3.83708
2 69 3.10551
2 70 1.65215
2 71 3.56324
2 72 3.60025
2 73 3.03366
2 74 2.22009
2 75 4.70986
2 76 3.62784
2 77 3.22559
2 78 2.95126
2 79 3.2615
2 80 3.60703
2 81 1.93402
2 82 3.37119
2 83 3.84144
2 84 2.88771
2 85 2.32698
2 86 2.83389
2 87 3.1338
2 88 3.89244
2 89 4.31139
2 90 2.58368
2 91 4.57724
2 92 2.55691
2 93 3.43916
2 94 4.28199
2 95 2.55534
2 96 5.3351
2 97 3.13193
2 98 3.79922
2 99 5.12816
2 100 2.45457
3 4 2.83714
3 5 2.99938
3 6 2.05727
3 7 3.34906
3 8 3.10328
3 9 2.69096
3 10 2.38235
3 11 2.56948
3 12 2.72314
3 13 3.30079
3 14 2.95773
3 15 3.22865
3 16 2.82586
3 17 2.02848
3 18 2.88736
3 19 2.21991
3 20 2.88991
3 21 3.14196
3 22 2.33977
3 23 2.25956
3 24 2.36973
3 25 3.29451
3 26 2.86982
3 27 2.2375
3 28 2.60262
3 29 2.43806
3 30 2.26361
3 31 3.34639
3 32 1.76565
3 33 1.87324
3 34 3.03046
3 35 1.84737
3 36 3.05184
3 37 2.9284
3 38 3.24502
3 39 2.80828
3 40 3.61315
3 41 2.60138
3 42 3.4144
3 43 2.50306
3 44 3.55126
3 45 3.55834
3 46 3.94733
3 47 3.60395
3 48 2.33103
3 49 3.33979
3 50 3.0105
3 51 2.5458
3 52 3.27393
3 53 2.10948
3 54 3.70925
3 55 2.42025
3 56 2.37815
3 57 2.59051
3 58 2.26152
3 59 2.43105
3 60 4.24919
3 61 4.19375
3 62 3.90696
3 63 2.14116
3 64 3.61937
3 65 3.71307
3 66 4.42356
3 67 2.42852
3 68 2.89384
3 69 2.7491
3 70 2.1263
3 71 2.84446
3 72 3.07162
3 73 3.3146
3 74 1.985
3 75 4.62663
3 76 3.16825
3 77 2.75641
3 78 2.41932
3 79 2.64262
3 80 3.58936
3 81 2.25975
3 82 3.67836
3 83 3.50362
3 84 2.74595
3 85 3.11465
3 86 2.73476
3 87 2.57871
3 88 3.91843
3 89 4.39714
3 90 2.88612
3 91 4.38058
3 92 2.28419
3 93 2.80656
3 94 3.54875
3 95 2.47004
3 96 4.75714
3 97 2.75082
3 98 3.27965
3 99 5.01968
3 100 2.32928
4 5 4.11369
4 6 2.88877
4 7 2.14478
4 8 2.88987
4 9 3.23553
4 10 3.05772
4 11 4.00065
4 12 1.61295
4 13 3.66308
4 14 3.9524
4 15 3.19983
4 16 1.9134
4 17 2.9015
4 18 2.61455
4 19 3.20729
4 20 3.59035
4 21 4.0596
4 22 2.97133
4 23 3.67489
4 24 3.06132
4 25 3.14532
4 26 2.03009
4 27 3.82455
4 28 3.38884
4 29 2.43988
4 30 3.11808
4 31 4.28628
4 32 2.42023
4 33 3.26183
4 34 2.94691
4 35 1.84566
4 36 3.6638
4 37 3.44306
4 38 2.77814
4 39 2.36549
4 40 3.74553
4 41 2.81623
4 42 3.30525
4 43 3.66699
4 44 3.58574
4 45 4.01944
4 46 4.08513
4 47 3.52251
4 48 2.52371
4 49 4.83571
4 50 3.28931
4 51 3.10393
4 52 1.83846
4 53 3.34301
4 54 3.91168
4 55 3.81525
4 56 2.95881
4 57 3.11293
4 58 3.44823
4 59 3.80715
4 60 3.67678
4 61 3.37138
4 62 2.96206
4 63 2.5092
4 64 3.51474
4 65 2.953
4 66 3.8015
4 67 2.4581
4 68 1.9475
4 69 3.223
4 70 3.35781
4 71 3.18975
4 72 2.87254
4 73 3.19583
4 74 3.33107
4 75 4.75859
4 76 3.86716
4 77 3.31083
4 78 3.30363
4 79 2.71431
4 80 3.71247
4 81 3.38608
4 82 3.71511
4 83 3.76219
4 84 2.65804
4 85 4.42182
4 86 3.12682
4 87 3.06142
4 88 4.2016
4 89 5.04512
4 90 2.87325
4 91 3.40821
4 92 3.36537
4 93 2.56965
4 94 3.25921
4 95 2.87591
4 96 4.65187
4 97 3.37938
4 98 3.78744
4 99 4.87607
4 100 3.01748
5 6 1.90341
5 7 3.66814
5 8 3.43023
5 9 1.83124
5 10 1.57076
5 11 1.62186
5 12 3.82575
5 13 3.18892
5 14 2.47416
5 15 3.43209
5 16 3.55244
5 17 2.53284
5 18 3.28698
5 19 2.10161
5 20 2.10783
5 21 3.29563
5 22 3.02464
5 23 1.27045
5 24 3.05267
5 25 2.829
5 26 3.17096
5 27 2.29425
5 28 2.5891
5 29 2.22291
5 30 1.59511
5 31 2.92911
5 32 2.61838
5 33 2.09086
5 34 3.21012
5 35 3.63306
5 36 2.39699
5 37 4.10036
5 38 3.38745
5 39 3.03722
5 40 3.65418
5 41 2.59254
5 42 2.82016
5 43 1.9518
5 44 3.21608
5 45 3.64706
5 46 4.18636
5 47 3.62169
5 48 2.42404
5 49 2.63798
5 50 2.79327
5 51 1.92651
5 52 4.34371
5 53 1.54234
5 54 3.88986
5 55 2.1069
5 56 3.14834
5 57 2.56141
5 58 1.9922
5 59 1.77065
5 60 4.55899
5 61 4.67456
5 62 4.66185
5 63 2.558
5 64 4.30352
5 65 3.8906
5 66 4.9647
5 67 3.32397
5 68 4.18106
5 69 3.31684
5 70 1.78159
5 71 3.85261
5 72 3.70304
5 73 3.32228
5 74 2.21046
5 75 4.8481
5 76 3.87046
5 77 3.36919
5 78 3.0748
5 79 3.331
5 80 3.90469
5 81 2.12043
5 82 3.60365
5 83 3.93828
5 84 2.97006
5 85 2.44778
5 86 3.09841
5 87 3.3607
5 88 4.0594
5 89 4.33823
5 90 2.78394
5 91 4.66341
5 92 2.67717
5 93 3.80352
5 94 4.5215
5 95 2.87308
5 96 5.48672
5 97 3.31158
5 98 4.06124
5 99 5.26351
5 100 2.68835
6 7 3.05671
6 8 3.15546
6 9 1.66408
6 10 1.25436
6 11 1.8351
6 12 2.94256
6 13 3.23321
6 14 2.07541
6 15 3.11448
6 16 2.59274
6 17 2.06107
6 18 2.5724
6 19 2.24298
6 20 1.90705
6 21 3.24554
6 22 2.7104
6 23 1.67841
6 24 2.44094
6 25 2.8595
6 26 2.55167
6 27 2.44801
6 28 2.39163
6 29 1.75474
6 30 1.70534
6 31 2.95631
6 32 1.86325
6 33 1.94418
6 34 2.65574
6 35 2.72463
6 36 2.59855
6 37 3.59475
6 38 2.93563
6 39 2.34438
6 40 3.39726
6 41 2.25478
6 42 2.93028
6 43 1.72837
6 44 3.18111
6 45 3.73014
6 46 3.91114
6 47 3.33591
6 48 1.911
6 49 2.8377
6 50 2.68222
6 51 1.6043
6 52 3.48144
6 53 1.59304
6 54 3.45774
6 55 2.2964
6 56 2.68155
6 57 2.0575
6 58 1.50028
6 59 2.11664
6 60 4.16633
6 61 4.23902
6 62 3.80635
6 63 1.53554
6 64 3.84432
6 65 3.32716
6 66 4.37041
6 67 2.97611
6 68 3.2678
6 69 2.9769
6 70 1.46549
6 71 3.52282
6 72 3.45309
6 73 3.12908
6 74 2.16556
6 75 4.90239
6 76 3.37881
6 77 3.06312
6 78 2.93615
6 79 3.0021
6 80 3.52997
6 81 1.94725
6 82 3.39665
6 83 3.70118
6 84 2.72504
6 85 2.45427
6 86 2.76904
6 87 2.74662
6 88 3.89016
6 89 4.49664
6 90 2.65248
6 91 4.39062
6 92 2.65037
6 93 3.123
6 94 3.78104
6 95 2.61741
6 96 5.01738
6 97 3.22799
6 98 3.84142
6 99 5.07284
6 100 2.53122
7 8 2.10365
7 9 2.5167
7 10 2.71891
7 11 3.99261
7 12 1.39675
7 13 2.94712
7 14 4.29748
7 15 2.47231
7 16 1.49703
7 17 2.93484
7 18 2.14751
7 19 2.87491
7 20 3.53818
7 21 3.42759
7 22 2.5758
7 23 3.3505
7 24 3.08952
7 25 1.81099
7 26 1.24927
7 27 3.59173
7 28 2.73778
7 29 2.14185
7 30 2.78301
7 31 3.95057
7 32 2.75097
7 33 3.15667
7 34 2.13605
7 35 2.36608
7 36 2.75421
7 37 3.04272
7 38 1.57046
7 39 1.74163
7 40 2.62015
7 41 2.24221
7 42 2.24969
7 43 4.01641
7 44 2.40383
7 45 3.20472
7 46 3.07822
7 47 2.68201
7 48 2.19178
7 49 4.96834
7 50 2.26853
7 51 2.83032
7 52 1.56201
7 53 3.14787
7 54 3.52508
7 55 3.45366
7 56 2.83628
7 57 2.43766
7 58 3.35183
7 59 3.39763
7 60 2.4111
7 61 1.90233
7 62 2.25967
7 63 2.37309
7 64 3.15733
7 65 1.61166
7 66 3.00506
7 67 2.26541
7 68 1.89918
7 69 2.63854
7 70 3.47415
7 71 2.55093
7 72 2.0194
7 73 2.00666
7 74 3.21623
7 75 3.77688
7 76 3.9581
7 77 2.72925
7 78 2.6713
7 79 1.99671
7 80 3.21108
7 81 3.23177
7 82 2.78926
7 83 3.02324
7 84 1.77407
7 85 4.60992
7 86 2.47989
7 87 3.77377
7 88 3.66839
7 89 4.69291
7 90 1.83938
7 91 1.97701
7 92 2.87849
7 93 2.21753
7 94 2.88105
7 95 2.75079
7 96 4.45226
7 97 2.61536
7 98 3.23298
7 99 3.76661
7 100 2.71997
8 9 2.27849
8 10 2.59506
8 11 4.0952
8 12 2.16401
8 13 1.47651
8 14 4.52508
8 15 1.40233
8 16 2.18293
8 17 2.15622
8 18 1.73485
8 19 3.16051
8 20 4.09437
8 21 1.91134
8 22 2.28584
8 23 3.09874
8 24 2.38609
8 25 1.53338
8 26 1.73788
8 27 2.62772
8 28 1.68793
8 29 2.03526
8 30 2.88769
8 31 2.7313
8 32 2.45608
8 33 2.99609
8 34 1.44402
8 35 2.52762
8 36 2.09099
8 37 1.92023
8 38 1.64552
8 39 2.31287
8 40 1.62008
8 41 1.62739
8 42 1.7136
8 43 3.77424
8 44 1.7234
8 45 1.82986
8 46 1.85318
8 47 1.65771
8 48 2.19297
8 49 5.13683
8 50 1.97894
8 51 2.98297
8 52 2.05539
8 53 2.94165
8 54 2.65331
8 55 2.70233
8 56 1.52256
8 57 2.08831
8 58 2.67747
8 59 2.7388
8 60 2.08752
8 61 2.17918
8 62 2.13834
8 63 2.34325
8 64 2.17455
8 65 2.36424
8 66 2.20352
8 67 2.37737
8 68 2.0904
8 69 1.53539
8 70 3.26738
8 71 2.23744
8 72 2.00364
8 73 1.50675
8 74 3.26246
8 75 2.41779
8 76 3.35354
8 77 1.77282
8 78 2.4549
8 79 1.92307
8 80 2.04297
8 81 2.36875
8 82 2.28108
8 83 1.67969
8 84 1.46383
8 85 4.9218
8 86 1.77096
8 87 4.19781
8 88 2.30497
8 89 3.48408
8 90 1.83047
8 91 2.69096
8 92 1.64474
8 93 1.96273
8 94 1.90493
8 95 3.16774
8 96 3.12352
8 97 2.05399
8 98 2.67235
8 99 3.00735
8 100 2.41921
9 10 1.06562
9 11 2.5398
9 12 2.85216
9 13 2.45685
9 14 2.97666
9 15 2.04181
9 16 2.33944
9 17 1.8348
9 18 1.88944
9 19 2.41538
9 20 2.66661
9 21 2.32165
9 22 2.24577
9 23 1.67178
9 24 2.23738
9 25 1.76203
9 26 1.98746
9 27 2.29362
9 28 1.56803
9 29 1.40196
9 30 1.64867
9 31 2.22779
9 32 1.94365
9 33 2.25765
9 34 1.81755
9 35 2.81456
9 36 1.37156
9 37 3.04901
9 38 1.9798
9 39 1.79466
9 40 2.16902
9 41 1.74815
9 42 1.67762
9 43 2.47812
9 44 1.86248
9 45 2.68913
9 46 2.84432
9 47 2.1216
9 48 1.30697
9 49 3.77393
9 50 1.89584
9 51 1.54231
9 52 3.20324
9 53 1.77046
9 54 2.53048
9 55 2.07561
9 56 2.38643
9 57 1.59665
9 58 1.53963
9 59 1.8681
9 60 3.0618
9 61 3.27747
9 62 3.17589
9 63 1.40374
9 64 3.17416
9 65 2.80765
9 66 3.34872
9 67 2.89926
9 68 2.95418
9 69 2.11938
9 70 2.02823
9 71 2.87346
9 72 3.01875
9 73 1.95019
9 74 2.65061
9 75 3.78883
9 76 3.15211
9 77 2.39529
9 78 2.62458
9 79 2.58688
9 80 2.64385
9 81 1.59487
9 82 2.33038
9 83 2.84976
9 84 2.09933
9 85 3.27208
9 86 1.84119
9 87 3.4983
9 88 2.92481
9 89 3.87422
9 90 2.00661
9 91 3.73846
9 92 2.01846
9 93 2.5406
9 94 3.03933
9 95 2.54338
9 96 4.1922
9 97 2.51256
9 98 3.18996
9 99 4.01579
9 100 2.23173
10 11 2.14057
10 12 2.79295
10 13 2.7167
10 14 2.50655
10 15 2.67703
10 16 2.31497
10 17 1.99411
10 18 2.07818
10 19 2.10871
10 20 2.15608
10 21 2.82294
10 22 2.49951
10 23 1.54822
10 24 2.42228
10 25 2.1698
10 26 2.19225
10 27 2.27449
10 28 1.77402
10 29 1.18737
10 30 1.34497
10 31 2.676
10 32 1.85005
10 33 1.92137
10 34 2.03123
10 35 2.69756
10 36 2.02394
10 37 3.18193
10 38 2.25498
10 39 2.03749
10 40 2.72211
10 41 1.83783
10 42 2.22474
10 43 2.00939
10 44 2.52079
10 45 3.21654
10 46 3.29341
10 47 2.74502
10 48 1.46121
10 49 3.15421
10 50 1.97531
10 51 1.51467
10 52 3.33929
10 53 1.53887
10 54 3.06681
10 55 2.04572
10 56 2.52701
10 57 1.75622
10 58 1.50898
10 59 1.94381
10 60 3.49712
10 61 3.61144
10 62 3.53012
10 63 1.6178
10 64 3.64129
10 65 2.87581
10 66 3.87121
10 67 2.69745
10 68 3.18381
10 69 2.59584
10 70 1.73437
10 71 3.18104
10 72 3.11027
10 73 2.39387
10 74 2.21532
10 75 4.32433
10 76 3.39302
10 77 2.52614
10 78 2.70725
10 79 2.57037
10 80 3.26342
10 81 1.64328
10 82 2.9362
10 83 3.29843
10 84 2.32801
10 85 2.7698
10 86 2.34973
10 87 3.00399
10 88 3.52995
10 89 4.30601
10 90 2.26413
10 91 3.90977
10 92 2.22824
10 93 2.85232
10 94 3.51844
10 95 2.55591
10 96 4.73938
10 97 2.81135
10 98 3.52375
10 99 4.66436
10 100 2.35256
11 12 3.89278
11 13 4.12931
11 14 1.60081
11 15 4.07857
11 16 3.71749
11 17 2.82794
11 18 3.69513
11 19 1.83996
11 20 1.4132
11 21 3.97931
11 22 3.15004
11 23 1.56831
11 24 3.35476
11 25 3.67744
11 26 3.48544
11 27 2.52889
11 28 3.19713
11 29 2.65542
11 30 1.65495
11 31 3.60904
11 32 2.50582
11 33 1.67446
11 34 3.76663
11 35 3.38746
11 36 3.12037
11 37 4.36105
11 38 3.92316
11 39 3.19576
11 40 4.38512
11 41 3.03527
11 42 3.71499
11 43 1.46887
11 44 4.06128
11 45 4.50576
11 46 4.96858
11 47 4.34626
11 48 2.63575
11 49 1.5981
11 50 3.30309
11 51 2.0648
11 52 4.66547
11 53 1.42284
11 54 4.41994
11 55 2.37722
11 56 3.58118
11 57 2.89498
11 58 2.25564
11 59 2.22531
11 60 5.18401
11 61 5.14892
11 62 5.16951
11 63 2.67304
11 64 4.89019
11 65 4.25907
11 66 5.63584
11 67 3.33807
11 68 4.35958
11 69 3.81599
11 70 1.43906
11 71 4.06994
11 72 4.12124
11 73 4.06569
11 74 1.79359
11 75 5.652
11 76 4.12141
11 77 3.71861
11 78 3.25244
11 79 3.48154
11 80 4.46344
11 81 2.51166
11 82 4.33906
11 83 4.76619
11 84 3.54953
11 85 1.34911
11 86 3.58137
11 87 2.4466
11 88 4.80307
11 89 5.0052
11 90 3.26418
11 91 5.16126
11 92 3.1468
11 93 4.01237
11 94 4.9679
11 95 2.70422
11 96 6.12197
11 97 3.72142
11 98 4.30553
11 99 6.04522
11 100 2.87043
12 13 2.96022
12 14 4.19259
12 15 2.82405
12 16 1.527
12 17 2.7416
12 18 2.25695
12 19 2.73629
12 20 3.50448
12 21 3.47454
12 22 2.47439
12 23 3.40963
12 24 2.88446
12 25 2.42284
12 26 1.58086
12 27 3.37168
12 28 2.76271
12 29 2.26637
12 30 2.76954
12 31 4.10521
12 32 2.50262
12 33 2.89989
12 34 2.3184
12 35 1.66412
12 36 3.1835
12 37 2.60406
12 38 2.06175
12 39 2.22595
12 40 2.98002
12 41 2.28868
12 42 2.78851
12 43 3.91477
12 44 2.96761
12 45 3.37205
12 46 3.30225
12 47 3.1291
12 48 2.33217
12 49 4.76122
12 50 2.44381
12 51 3.03138
12 52 1.29216
12 53 3.14303
12 54 3.79403
12 55 3.28004
12 56 2.49919
12 57 2.54595
12 58 3.27415
12 59 3.37132
12 60 2.91337
12 61 2.36093
12 62 2.39416
12 63 2.43483
12 64 3.24334
12 65 2.0189
12 66 3.30779
12 67 1.6425
12 68 1.63478
12 69 2.62115
12 70 3.4479
12 71 2.35146
12 72 1.82004
12 73 2.44864
12 74 2.8519
12 75 3.97071
12 76 3.84684
12 77 2.49848
12 78 2.426
12 79 1.66952
12 80 3.3849
12 81 3.14754
12 82 3.24719
12 83 3.04156
12 84 1.87265
12 85 4.52685
12 86 2.60476
12 87 3.31469
12 88 3.85226
12 89 4.75124
12 90 2.16089
12 91 2.37762
12 92 2.74959
12 93 2.17816
12 94 2.87189
12 95 2.62075
12 96 4.48363
12 97 2.53223
12 98 3.10316
12 99 4.1452
12 100 2.66526
13 14 4.70659
13 15 2.06982
13 16 3.04765
13 17 2.22849
13 18 2.42998
13 19 3.38119
13 20 4.21868
13 21 1.90819
13 22 2.76392
13 23 3.02303
13 24 2.77971
13 25 1.90612
13 26 2.54799
13 27 2.487
13 28 1.8996
13 29 2.46623
13 30 3.07565
13 31 2.85002
13 32 2.72472
13 33 3.39425
13 34 1.88379
13 35 3.05816
13 36 2.43313
13 37 2.27407
13 38 2.37118
13 39 3.08574
13 40 2.10209
13 41 1.85612
13 42 2.05517
13 43 3.58582
13 44 2.17362
13 45 1.91718
13 46 2.04761
13 47 2.25603
13 48 2.85641
13 49 5.30725
13 50 2.22001
13 51 3.34537
13 52 2.95191
13 53 3.20302
13 54 3.18014
13 55 2.41798
13 56 1.92735
13 57 2.31164
13 58 2.85039
13 59 2.65791
13 60 2.86969
13 61 2.99735
13 62 2.95258
13 63 2.8881
13 64 2.69315
13 65 2.97754
13 66 2.90513
13 67 2.83532
13 68 2.99795
13 69 2.16327
13 70 3.37671
13 71 2.97198
13 72 2.40468
13 73 2.30098
13 74 3.45254
13 75 2.4972
13 76 3.94012
13 77 2.03803
13 78 2.6168
13 79 2.3975
13 80 2.49953
13 81 2.45054
13 82 2.82537
13 83 1.90528
13 84 1.83226
13 85 5.02602
13 86 2.42785
13 87 4.64812
13 88 2.67175
13 89 3.6483
13 90 2.19669
13 91 3.16914
13 92 1.68377
13 93 3.0194
13 94 2.75235
13 95 3.5167
13 96 3.56531
13 97 2.45367
13 98 3.40011
13 99 3.59789
13 100 2.94959
14 15 4.61544
14 16 3.73835
14 17 3.28578
14 18 3.8132
14 19 2.64151
14 20 1.78108
14 21 4.55274
14 22 3.69047
14 23 2.41363
14 24 3.81721
14 25 4.38618
14 26 3.84804
14 27 3.31916
14 28 3.63338
14 29 2.85426
14 30 2.32656
14 31 4.00367
14 32 2.63304
14 33 2.29461
14 34 4.22149
14 35 3.59928
14 36 3.80094
14 37 4.85955
14 38 4.29167
14 39 3.52426
14 40 4.7837
14 41 3.63872
14 42 4.2864
14 43 1.37945
14 44 4.59026
14 45 5.19187
14 46 5.39914
14 47 4.72412
14 48 2.82886
14 49 1.58295
14 50 3.72903
14 51 2.52927
14 52 4.94742
14 53 2.03815
14 54 4.59963
14 55 3.12888
14 56 4.18079
14 57 3.4276
14 58 2.47567
14 59 3.12428
14 60 5.54349
14 61 5.52963
14 62 5.47994
14 63 2.97221
14 64 5.39305
14 65 4.60127
14 66 6.00505
14 67 3.81284
14 68 4.63032
14 69 4.30663
14 70 1.86837
14 71 4.60898
14 72 4.86523
14 73 4.44902
14 74 2.70012
14 75 6.33989
14 76 4.44666
14 77 4.17475
14 78 4.15313
14 79 4.12752
14 80 4.94219
14 81 2.94437
14 82 4.83091
14 83 5.16869
14 84 4.19289
14 85 1.38346
14 86 4.17605
14 87 2.05972
14 88 5.26624
14 89 5.74418
14 90 4.10496
14 91 5.85716
14 92 3.88119
14 93 4.30749
14 94 5.27473
14 95 3.28345
14 96 6.46203
14 97 4.39515
14 98 4.85901
14 99 6.65802
14 100 3.48941
15 16 2.66894
15 17 2.00232
15 18 2.06511
15 19 3.35739
15 20 4.27774
15 21 1.57756
15 22 1.93271
15 23 3.01114
15 24 1.89081
15 25 1.57829
15 26 1.99016
15 27 2.84201
15 28 2.06339
15 29 2.39245
15 30 3.01632
15 31 2.28665
15 32 2.48673
15 33 3.21421
15 34 1.98094
15 35 2.96307
15 36 1.64449
15 37 2.6078
15 38 1.98326
15 39 2.10869
15 40 1.70963
15 41 2.1767
15 42 1.38481
15 43 3.92397
15 44 1.14415
15 45 1.4408
15 46 2.19207
15 47 1.12404
15 48 2.10301
15 49 5.32066
15 50 2.56247
15 51 2.74138
15 52 2.58613
15 53 3.07407
15 54 1.92173
15 55 2.92389
15 56 1.80448
15 57 2.28245
15 58 2.71692
15 59 2.57539
15 60 2.2347
15 61 2.57115
15 62 2.25705
15 63 2.05694
15 64 1.64708
15 65 3.07117
15 66 2.10413
15 67 3.00966
15 68 2.2426
15 69 1.22929
15 70 3.28823
15 71 2.16058
15 72 2.35001
15 73 1.38613
15 74 3.58387
15 75 2.22738
15 76 2.63191
15 77 2.34028
15 78 2.6058
15 79 2.75204
15 80 1.23387
15 81 2.33557
15 82 1.46189
15 83 1.49361
15 84 1.6852
15 85 4.87002
15 86 1.21613
15 87 4.42175
15 88 1.57844
15 89 2.93366
15 90 1.89491
15 91 3.21315
15 92 1.84348
15 93 1.69982
15 94 1.69637
15 95 2.98598
15 96 2.60686
15 97 1.92652
15 98 2.32045
15 99 2.50564
15 100 2.23845
16 17 2.78341
16 18 1.38673
16 19 2.97353
16 20 3.29226
16 21 3.39213
16 22 2.78458
16 23 3.24304
16 24 3.10209
16 25 2.41152
16 26 1.61217
16 27 3.4446
16 28 2.2595
16 29 1.68792
16 30 2.62751
16 31 3.80471
16 32 2.28752
16 33 2.84318
16 34 1.72508
16 35 1.83366
16 36 2.90306
16 37 2.64019
16 38 1.46098
16 39 1.64075
16 40 2.53131
16 41 2.04743
16 42 2.59699
16 43 3.56059
16 44 2.69231
16 45 3.42421
16 46 2.92707
16 47 2.64809
16 48 1.74014
16 49 4.6318
16 50 1.94151
16 51 2.76097
16 52 1.81443
16 53 2.9862
16 54 3.19673
16 55 3.23976
16 56 2.82528
16 57 2.23927
16 58 2.84963
16 59 3.41946
16 60 2.45652
16 61 2.38277
16 62 2.32208
16 63 2.04947
16 64 3.5254
16 65 1.69482
16 66 3.02372
16 67 2.34566
16 68 2.13269
16 69 2.64115
16 70 3.19729
16 71 2.77047
16 72 2.74409
16 73 2.18008
16 74 3.19373
16 75 4.26789
16 76 3.86419
16 77 2.35769
16 78 2.99221
16 79 2.04922
16 80 3.37792
16 81 2.9062
16 82 3.00644
16 83 3.23929
16 84 2.21574
16 85 4.20661
16 86 2.58085
16 87 3.24738
16 88 3.7406
16 89 5.08804
16 90 2.50047
16 91 2.92638
16 92 2.8949
16 93 2.22811
16 94 2.68815
16 95 2.95692
16 96 4.4211
16 97 2.87687
16 98 3.49324
16 99 4.21877
16 100 2.95382
17 18 2.34679
17 19 2.47737
17 20 3.28103
17 21 1.91526
17 22 1.6142
17 23 1.91113
17 24 1.08501
17 25 2.31064
17 26 2.18221
17 27 1.82613
17 28 2.08556
17 29 1.96443
17 30 2.13982
17 31 1.98639
17 32 1.39768
17 33 2.1352
17 34 2.46958
17 35 2.37485
17 36 1.94198
17 37 2.8846
17 38 2.76952
17 39 2.37365
17 40 2.71231
17 41 2.13994
17 42 2.16958
17 43 2.43358
17 44 2.32208
17 45 2.29851
17 46 3.25194
17 47 2.41387
17 48 1.79201
17 49 3.96582
17 50 2.69626
17 51 1.99111
17 52 2.96755
17 53 1.80193
17 54 2.64262
17 55 2.16673
17 56 1.3412
17 57 2.26634
17 58 1.59096
17 59 1.60554
17 60 3.66596
17 61 3.70241
17 62 3.36563
17 63 1.59665
17 64 2.40784
17 65 3.61709
17 66 3.50041
17 67 2.55852
17 68 2.45517
17 69 1.7222
17 70 1.83689
17 71 2.48247
17 72 2.65345
17 73 2.36472
17 74 2.50156
17 75 3.46407
17 76 2.38154
17 77 2.49663
17 78 2.39913
17 79 2.61411
17 80 2.11345
17 81 1.33519
17 82 2.571
17 83 2.30671
17 84 2.02913
17 85 3.65283
17 86 1.66526
17 87 3.26485
17 88 2.50388
17 89 2.94979
17 90 2.10102
17 91 4.00345
17 92 1.56218
17 93 2.19509
17 94 2.7542
17 95 2.27414
17 96 3.52929
17 97 2.17402
17 98 2.57169
17 99 3.95447
17 100 1.50783
18 19 3.21166
18 20 3.5806
18 21 2.57925
18 22 2.64918
18 23 3.02187
18 24 2.63809
18 25 2.22287
18 26 1.8126
18 27 3.05148
18 28 1.50977
18 29 1.52527
18 30 2.61306
18 31 2.98124
18 32 2.06377
18 33 2.95218
18 34 1.15729
18 35 2.27112
18 36 2.40792
18 37 2.28773
18 38 1.26576
18 39 1.78175
18 40 1.775
18 41 1.75028
18 42 2.07631
18 43 3.35291
18 44 2.14467
18 45 2.85744
18 46 2.1379
18 47 1.84898
18 48 1.55374
18 49 4.77749
18 50 1.69678
18 51 2.68332
18 52 2.3641
18 53 2.87572
18 54 2.3107
18 55 2.86051
18 56 2.44207
18 57 2.00059
18 58 2.33839
18 59 3.09049
18 60 2.07752
18 61 2.53361
18 62 2.24509
18 63 1.79535
18 64 3.13749
18 65 2.12238
18 66 2.49295
18 67 2.72435
18 68 2.39456
18 69 2.14029
18 70 3.02874
18 71 2.75727
18 72 2.97077
18 73 1.72317
18 74 3.42104
18 75 3.69001
18 76 3.45191
18 77 1.85437
18 78 3.08529
18 79 2.2841
18 80 2.70024
18 81 2.27457
18 82 2.57103
18 83 2.714
18 84 2.21075
18 85 4.31547
18 86 2.12278
18 87 3.61378
18 88 3.01502
18 89 4.58259
18 90 2.5347
18 91 3.36174
18 92 2.46401
18 93 2.10546
18 94 2.12982
18 95 3.17732
18 96 3.72184
18 97 2.70862
18 98 3.24114
18 99 3.8388
18 100 2.88253
19 20 2.0085
19 21 3.53379
19 22 2.09266
19 23 1.67363
19 24 2.88501
19 25 2.7616
19 26 2.57179
19 27 2.3118
19 28 2.862
19 29 2.24827
19 30 1.20186
19 31 3.59328
19 32 2.06599
19 33 1.32908
19 34 3.25822
19 35 2.44066
19 36 2.62765
19 37 3.59437
19 38 3.13805
19 39 2.5854
19 40 3.72272
19 41 2.49152
19 42 2.98788
19 43 2.25378
19 44 3.39113
19 45 3.68982
19 46 4.32322
19 47 3.77514
19 48 2.09864
19 49 2.69491
19 50 2.65232
19 51 1.91006
19 52 3.59734
19 53 1.33835
19 54 4.14914
19 55 2.26667
19 56 2.85315
19 57 2.47904
19 58 2.59556
19 59 2.09533
19 60 4.35015
19 61 3.93311
19 62 4.38798
19 63 2.43644
19 64 4.02588
19 65 3.47693
19 66 4.86984
19 67 1.90316
19 68 3.28666
19 69 3.01659
19 70 1.81248
19 71 2.78319
19 72 2.84407
19 73 3.11918
19 74 0.950711
19 75 4.68948
19 76 3.67546
19 77 3.0263
19 78 2.13129
19 79 2.3202
19 80 3.87149
19 81 2.42263
19 82 3.65613
19 83 3.85261
19 84 2.50026
19 85 2.52469
19 86 2.78796
19 87 2.17497
19 88 4.2111
19 89 4.43407
19 90 2.28419
19 91 3.89143
19 92 2.41832
19 93 3.05498
19 94 4.25859
19 95 1.61024
19 96 5.4842
19 97 2.53699
19 98 3.22124
19 99 5.09247
19 100 1.89075
20 21 4.47835
20 22 3.50053
20 23 2.27465
20 24 3.78551
20 25 3.58868
20 26 3.24253
20 27 3.16189
20 28 3.42777
20 29 2.46409
20 30 1.7715
20 31 4.2646
20 32 2.75856
20 33 2.13009
20 34 3.64352
20 35 3.31801
20 36 3.55629
20 37 4.46212
20 38 3.68224
20 39 3.09794
20 40 4.46559
20 41 2.94607
20 42 3.87985
20 43 2.05329
20 44 4.20497
20 45 4.87126
20 46 5.02859
20 47 4.51491
20 48 2.71218
20 49 2.04531
20 50 3.12655
20 51 2.3687
20 52 4.34596
20 53 2.02993
20 54 4.82839
20 55 2.81283
20 56 3.8522
20 57 2.7936
20 58 2.6697
20 59 2.89171
20 60 5.0204
20 61 4.8319
20 62 4.97431
20 63 2.76836
20 64 5.16541
20 65 3.62792
20 66 5.65291
20 67 3.12549
20 68 4.23823
20 69 4.14638
20 70 2.04864
20 71 4.3041
20 72 4.07366
20 73 4.08964
20 74 2.01886
20 75 5.94599
20 76 4.72189
20 77 3.81528
20 78 3.47337
20 79 3.29576
20 80 4.82524
20 81 3.06842
20 82 4.58535
20 83 5.01515
20 84 3.49964
20 85 1.87004
20 86 3.88998
20 87 2.43693
20 88 5.2492
20 89 5.68015
20 90 3.27143
20 91 4.73489
20 92 3.57401
20 93 4.11246
20 94 5.08682
20 95 2.94875
20 96 6.48045
20 97 4.00623
20 98 4.71284
20 99 6.28094
20 100 3.29624
21 22 2.31367
21 23 2.8379
21 24 1.9967
21 25 2.30872
21 26 2.85645
21 27 2.14213
21 28 1.78944
21 29 2.76483
21 30 3.19264
21 31 1.47335
21 32 2.67205
21 33 3.05429
21 34 2.38036
21 35 3.35814
21 36 1.78146
21 37 2.46645
21 38 2.71685
21 39 3.02782
21 40 1.87906
21 41 2.40266
21 42 2.0423
21 43 3.73744
21 44 1.86613
21 45 1.40451
21 46 2.19666
21 47 1.76685
21 48 2.62472
21 49 5.07182
21 50 2.78545
21 51 3.05381
21 52 3.47477
21 53 2.92975
21 54 2.10344
21 55 2.5036
21 56 1.73437
21 57 2.50607
21 58 2.36606
21 59 2.24508
21 60 3.06046
21 61 3.48065
21 62 3.13856
21 63 2.59628
21 64 2.11629
21 65 3.81545
21 66 2.69302
21 67 3.39997
21 68 3.09055
21 69 1.33296
21 70 3.15578
21 71 2.56485
21 72 3.0151
21 73 2.15488
21 74 3.55647
21 75 2.27594
21 76 2.77509
21 77 2.34402
21 78 2.71862
21 79 3.05285
21 80 1.49848
21 81 1.92286
21 82 2.25733
21 83 1.5296
21 84 2.45621
21 85 4.81727
21 86 1.71338
21 87 4.64866
21 88 1.44805
21 89 2.55763
21 90 2.50842
21 91 4.04976
21 92 1.4783
21 93 2.48067
21 94 2.32961
21 95 3.41084
21 96 2.68335
21 97 2.24141
21 98 2.49716
21 99 2.94963
21 100 2.45978
22 23 2.34728
22 24 1.64231
22 25 2.1803
22 26 2.15156
22 27 2.2154
22 28 2.4255
22 29 2.40078
22 30 2.20488
22 31 2.6706
22 32 1.82825
22 33 2.17783
22 34 2.74999
22 35 2.2223
22 36 1.93703
22 37 2.83179
22 38 2.60291
22 39 2.1901
22 40 2.75358
22 41 2.31453
22 42 2.20124
22 43 3.11931
22 44 2.36592
22 45 2.34938
22 46 3.34539
22 47 2.61203
22 48 1.78836
22 49 4.17214
22 50 2.70896
22 51 2.08762
22 52 2.87389
22 53 2.02468
22 54 2.84056
22 55 2.45942
22 56 1.84276
22 57 2.36023
22 58 2.51285
22 59 1.98108
22 60 3.41054
22 61 3.18521
22 62 3.29843
22 63 1.98955
22 64 2.47403
22 65 3.40215
22 66 3.40041
22 67 2.11999
22 68 2.20138
22 69 1.56362
22 70 2.40295
22 71 1.53095
22 72 2.15887
22 73 2.23799
22 74 2.28064
22 75 3.2942
22 76 2.3662
22 77 2.51211
22 78 1.84025
22 79 2.28775
22 80 2.27824
22 81 2.05278
22 82 2.40965
22 83 2.3813
22 84 1.86637
22 85 3.8837
22 86 1.40566
22 87 3.2152
22 88 2.62958
22 89 3.03571
22 90 1.81318
22 91 3.5211
22 92 1.52589
22 93 1.64009
22 94 2.78166
22 95 1.62836
22 96 3.68912
22 97 1.36727
22 98 1.70221
22 99 3.48563
22 100 0.945093
23 24 2.38374
23 25 2.67981
23 26 2.76722
23 27 1.88576
23 28 2.38472
23 29 2.10829
23 30 1.37916
23 31 2.56021
23 32 1.98007
23 33 1.63611
23 34 3.00959
23 35 3.02999
23 36 1.99728
23 37 3.69774
23 38 3.18132
23 39 2.6058
23 40 3.34521
23 41 2.46936
23 42 2.56882
23 43 1.74614
23 44 2.8928
23 45 3.20964
23 46 3.93461
23 47 3.28665
23 48 2.02715
23 49 2.76242
23 50 2.70619
23 51 1.46709
23 52 3.96846
23 53 1.08413
23 54 3.44689
23 55 1.93184
23 56 2.63945
23 57 2.31494
23 58 1.70782
23 59 1.38001
23 60 4.31386
23 61 4.30193
23 62 4.32831
23 63 2.04516
23 64 3.68935
23 65 3.86729
23 66 4.62469
23 67 2.94693
23 68 3.5839
23 69 2.75575
23 70 1.24216
23 71 3.18062
23 72 3.31795
23 73 2.9474
23 74 1.86642
23 75 4.40411
23 76 3.16404
23 77 3.04906
23 78 2.49051
23 79 3.00931
23 80 3.36962
23 81 1.63193
23 82 3.20521
23 83 3.42307
23 84 2.58414
23 85 2.35529
23 86 2.47923
23 87 2.95917
23 88 3.60736
23 89 3.85153
23 90 2.41927
23 91 4.49073
23 92 2.22776
23 93 3.19665
23 94 4.02055
23 95 2.25221
23 96 4.99586
23 97 2.72385
23 98 3.43909
23 99 4.83491
23 100 2.05285
24 25 2.50573
24 26 2.41381
24 27 2.38776
24 28 2.52006
24 29 2.50593
24 30 2.66182
24 31 2.02476
24 32 1.78175
24 33 2.68356
24 34 2.72392
24 35 2.70783
24 36 2.06627
24 37 3.15815
24 38 2.97927
24 39 2.47861
24 40 2.9255
24 41 2.66063
24 42 2.22729
24 43 2.9789
24 44 2.37964
24 45 2.52167
24 46 3.45764
24 47 2.36374
24 48 2.18471
24 49 4.42982
24 50 3.24045
24 51 2.24508
24 52 3.16483
24 53 2.33732
24 54 2.5266
24 55 2.7524
24 56 1.60669
24 57 2.69394
24 58 2.2394
24 59 2.13013
24 60 3.65901
24 61 3.70134
24 62 3.25339
24 63 1.78479
24 64 1.99135
24 65 3.88218
24 66 3.38299
24 67 2.84967
24 68 2.41402
24 69 1.79447
24 70 2.34833
24 71 2.46011
24 72 2.64007
24 73 2.51346
24 74 2.93058
24 75 3.25894
24 76 1.94806
24 77 2.94503
24 78 2.60279
24 79 3.03097
24 80 1.7972
24 81 1.81686
24 82 2.38281
24 83 2.43724
24 84 2.37067
24 85 4.03378
24 86 1.6016
24 87 3.6357
24 88 2.29154
24 89 2.5578
24 90 2.25201
24 91 4.16039
24 92 1.919
24 93 2.15499
24 94 2.71883
24 95 2.44334
24 96 3.24125
24 97 2.30741
24 98 2.42203
24 99 3.82096
24 100 1.63724
25 26 1.58601
25 27 2.87304
25 28 2.10542
25 29 2.00484
25 30 2.42587
25 31 2.96189
25 32 2.54406
25 33 3.01302
25 34 1.85063
25 35 2.91796
25 36 1.69164
25 37 2.89936
25 38 1.6617
25 39 1.96359
25 40 1.95597
25 41 1.89757
25 42 1.05933
25 43 3.65965
25 44 1.2967
25 45 1.99625
25 46 2.55956
25 47 1.9032
25 48 2.0151
25 49 4.93129
25 50 2.07132
25 51 2.44831
25 52 2.48414
25 53 2.83974
25 54 2.91261
25 55 2.69553
25 56 2.16534
25 57 1.98634
25 58 2.83402
25 59 2.41222
25 60 2.45735
25 61 2.26589
25 62 2.55947
25 63 2.15803
25 64 2.518
25 65 2.43642
25 66 2.79371
25 67 2.49841
25 68 2.42496
25 69 1.93654
25 70 3.1467
25 71 2.35269
25 72 1.85229
25 73 1.41277
25 74 3.0847
25 75 2.65587
25 76 3.39012
25 77 2.41229
25 78 2.21766
25 79 2.22207
25 80 2.38113
25 81 2.48788
25 82 1.92508
25 83 2.13267
25 84 1.1632
25 85 4.42918
25 86 1.65953
25 87 4.18493
25 88 2.64446
25 89 3.53643
25 90 1.15893
25 91 2.39388
25 92 1.99701
25 93 2.22672
25 94 2.70591
25 95 2.6004
25 96 3.78863
25 97 1.90428
25 98 2.78123
25 99 3.12759
25 100 2.26123
26 27 2.95565
26 28 2.31057
26 29 1.61142
26 30 2.31697
26 31 3.23856
26 32 2.07297
26 33 2.68828
26 34 1.72313
26 35 2.15215
26 36 2.20795
26 37 2.77614
26 38 1.55317
26 39 1.43363
26 40 2.33779
26 41 1.73942
26 42 1.81781
26 43 3.32315
26 44 2.02879
26 45 2.75873
26 46 2.86316
26 47 2.22678
26 48 1.61043
26 49 4.59758
26 50 2.05058
26 51 2.27427
26 52 1.93742
26 53 2.57812
26 54 2.97739
26 55 2.87041
26 56 2.2604
26 57 1.96812
26 58 2.71306
26 59 2.72517
26 60 2.53256
26 61 2.20361
26 62 2.3801
26 63 1.81061
26 64 2.79416
26 65 2.05576
26 66 2.88579
26 67 2.14992
26 68 1.91881
26 69 2.19115
26 70 2.83097
26 71 2.45048
26 72 2.07986
26 73 1.73071
26 74 2.90183
26 75 3.55374
26 76 3.47593
26 77 2.35763
26 78 2.49489
26 79 1.90036
26 80 2.60013
26 81 2.5279
26 82 2.58429
26 83 2.67149
26 84 1.44882
26 85 4.1527
26 86 1.96957
26 87 3.45239
26 88 3.14467
26 89 4.12013
26 90 1.42969
26 91 2.49719
26 92 2.2838
26 93 1.90277
26 94 2.61068
26 95 2.29409
26 96 4.02545
26 97 2.32145
26 98 2.91489
26 99 3.67372
26 100 2.19553
27 28 1.97929
27 29 2.52307
27 30 2.06262
27 31 2.34276
27 32 2.15922
27 33 1.60616
27 34 2.97527
27 35 2.83907
27 36 2.27838
27 37 2.75227
27 38 3.22937
27 39 3.23768
27 40 3.08226
27 41 2.17185
27 42 2.90447
27 43 2.52318
27 44 3.08774
27 45 2.87872
27 46 3.48245
27 47 3.1889
27 48 2.45959
27 49 3.51828
27 50 2.56586
27 51 2.5865
27 52 3.86135
27 53 1.90777
27 54 3.47203
27 55 0.930127
27 56 1.98406
27 57 2.19424
27 58 1.69774
27 59 1.2014
27 60 4.23077
27 61 4.27263
27 62 4.25602
27 63 2.61801
27 64 3.46254
27 65 3.99107
27 66 4.345
27 67 2.70821
27 68 3.48631
27 69 2.25782
27 70 2.12202
27 71 2.86833
27 72 3.21742
27 73 3.10045
27 74 2.12782
27 75 3.71021
27 76 3.44364
27 77 2.23818
27 78 2.26902
27 79 2.6677
27 80 2.98049
27 81 1.44993
27 82 3.54795
27 83 2.93566
27 84 2.6484
27 85 3.44079
27 86 2.48783
27 87 3.38469
27 88 3.20886
27 89 3.51913
27 90 2.58745
27 91 4.43938
27 92 1.32697
27 93 3.08709
27 94 3.70262
27 95 2.65115
27 96 4.48293
27 97 2.39744
27 98 2.99947
27 99 4.68264
27 100 2.20331
28 29 1.7333
28 30 2.24105
28 31 2.30637
28 32 2.16726
28 33 2.33255
28 34 1.52502
28 35 2.55993
28 36 1.8456
28 37 1.9547
28 38 1.78783
28 39 2.36026
28 40 1.59572
28 41 1.50982
28 42 2.0463
28 43 3.03694
28 44 2.06342
28 45 2.355
28 46 2.04579
28 47 1.98181
28 48 1.73066
28 49 4.31026
28 50 1.41862
28 51 2.52466
28 52 2.99897
28 53 2.40748
28 54 2.40672
28 55 1.8198
28 56 2.03289
28 57 1.64281
28 58 1.7399
28 59 2.20554
28 60 2.72244
28 61 3.07993
28 62 2.93301
28 63 2.05748
28 64 3.13591
28 65 2.80427
28 66 2.95935
28 67 2.71416
28 68 2.92528
28 69 1.70466
28 70 2.66691
28 71 2.56202
28 72 2.98834
28 73 1.8949
28 74 2.91276
28 75 3.30067
28 76 3.34049
28 77 1.37728
28 78 2.55759
28 79 2.22906
28 80 2.58207
28 81 1.56362
28 82 2.62686
28 83 2.39758
28 84 2.19856
28 85 4.00247
28 86 1.92207
28 87 3.69564
28 88 2.68414
28 89 4.02662
28 90 2.37548
28 91 3.65356
28 92 1.59969
28 93 2.40388
28 94 2.5558
28 95 3.01813
28 96 3.78526
28 97 2.26282
28 98 2.91014
28 99 3.78968
28 100 2.54814
29 30 1.6368
29 31 2.88412
29 32 1.50431
29 33 2.06697
29 34 1.74946
29 35 2.21815
29 36 2.2071
29 37 2.89308
29 38 1.86101
29 39 1.67322
29 40 2.50816
29 41 1.49795
29 42 2.09173
29 43 2.26709
29 44 2.3496
29 45 3.04053
29 46 3.11421
29 47 2.47759
29 48 1.14076
29 49 3.69039
29 50 1.73558
29 51 1.84096
29 52 2.74781
29 53 1.90263
29 54 2.9271
29 55 2.28554
29 56 2.34685
29 57 1.74353
29 58 1.86829
29 59 2.32727
29 60 3.1078
29 61 3.12912
29 62 3.1387
29 63 1.50875
29 64 3.42664
29 65 2.47916
29 66 3.55412
29 67 2.26194
29 68 2.70193
29 69 2.41881
29 70 2.01313
29 71 2.95861
29 72 2.80759
29 73 2.12305
29 74 2.47068
29 75 4.1209
29 76 3.49755
29 77 2.29803
29 78 2.7347
29 79 2.18144
29 80 3.05563
29 81 1.83119
29 82 2.87553
29 83 3.1144
29 84 1.99409
29 85 3.25477
29 86 2.27035
29 87 2.8308
29 88 3.40745
29 89 4.43592
29 90 2.08426
29 91 3.51248
29 92 2.25835
29 93 2.45828
29 94 3.1026
29 95 2.54372
29 96 4.46036
29 97 2.69181
29 98 3.4211
29 99 4.50234
29 100 2.32824
30 31 3.15522
30 32 1.79814
30 33 1.20425
30 34 2.67707
30 35 2.4347
30 36 2.25007
30 37 3.3255
30 38 2.65227
30 39 2.2177
30 40 3.21159
30 41 1.99629
30 42 2.55653
30 43 1.84538
30 44 2.95834
30 45 3.45677
30 46 3.83939
30 47 3.28562
30 48 1.55836
30 49 2.658
30 50 2.11842
30 51 1.48504
30 52 3.46097
30 53 1.01768
30 54 3.62325
30 55 1.84419
30 56 2.67169
30 57 2.04959
30 58 1.92648
30 59 1.76855
30 60 3.94957
30 61 3.81162
30 62 4.06466
30 63 1.98669
30 64 3.91688
30 65 3.10473
30 66 4.4134
30 67 2.2496
30 68 3.24645
30 69 2.76685
30 70 1.46407
30 71 2.91589
30 72 3.04217
30 73 2.74016
30 74 1.46765
30 75 4.55577
30 76 3.58031
30 77 2.63271
30 78 2.40669
30 79 2.24629
30 80 3.5892
30 81 1.87913
30 82 3.33175
30 83 3.64918
30 84 2.34792
30 85 2.39928
30 86 2.46429
30 87 2.38563
30 88 3.87186
30 89 4.39589
30 90 2.18913
30 91 3.89632
30 92 2.21078
30 93 2.85618
30 94 3.89902
30 95 1.90646
30 96 5.16134
30 97 2.5592
30 98 3.28741
30 99 4.8886
30 100 1.98958
31 32 2.62064
31 33 3.02633
31 34 3.04007
31 35 3.90127
31 36 1.78516
31 37 3.52262
31 38 3.40247
31 39 3.17082
31 40 2.71761
31 41 3.01686
31 42 2.43889
31 43 3.23489
31 44 2.3984
31 45 2.49066
31 46 3.24348
31 47 2.23978
31 48 2.64532
31 49 4.55641
31 50 3.33481
31 51 2.69097
31 52 4.24254
31 53 2.68577
31 54 1.99162
31 55 2.69986
31 56 2.37571
31 57 2.86875
31 58 2.03292
31 59 2.0999
31 60 3.90075
31 61 4.36933
31 62 3.9311
31 63 2.50108
31 64 2.75444
31 65 4.45875
31 66 3.64963
31 67 3.94503
31 68 3.646
31 69 2.10962
31 70 2.72613
31 71 3.29486
31 72 3.79569
31 73 2.69816
31 74 3.67588
31 75 3.34324
31 76 2.51332
31 77 3.08494
31 78 3.4037
31 79 3.87583
31 80 1.91577
31 81 1.74451
31 82 2.53448
31 83 2.40546
31 84 3.16771
31 85 4.25212
31 86 2.27753
31 87 4.40742
31 88 1.91417
31 89 2.65971
31 90 3.08108
31 91 5.035
31 92 2.123
31 93 3.02507
31 94 3.17283
31 95 3.52089
31 96 3.3221
31 97 2.94514
31 98 3.05009
31 99 3.89697
31 100 2.55321
32 33 1.7394
32 34 2.47187
32 35 1.9377
32 36 2.44937
32 37 2.92437
32 38 2.61474
32 39 2.13398
32 40 2.93523
32 41 2.00104
32 42 2.62069
32 43 1.99018
32 44 2.81589
32 45 2.96712
32 46 3.50712
32 47 2.8085
32 48 1.40162
32 49 3.47146
32 50 2.50729
32 51 1.86011
32 52 2.89357
32 53 1.53317
32 54 2.8654
32 55 2.33975
32 56 1.84007
32 57 2.19459
32 58 1.67804
32 59 2.15706
32 60 3.75744
32 61 3.75081
32 62 3.48037
32 63 1.51674
32 64 3.09245
32 65 3.42348
32 66 3.71457
32 67 2.30663
32 68 2.5052
32 69 2.19215
32 70 1.54023
32 71 2.59123
32 72 3.04444
32 73 2.54043
32 74 2.22915
32 75 4.24238
32 76 2.80769
32 77 2.45963
32 78 2.6644
32 79 2.43477
32 80 2.8626
32 81 1.55674
32 82 2.98509
32 83 3.03527
32 84 2.37614
32 85 3.09419
32 86 2.03514
32 87 2.36754
32 88 3.15092
32 89 3.8714
32 90 2.42754
32 91 4.0233
32 92 2.07471
32 93 2.09993
32 94 2.96915
32 95 2.16891
32 96 4.11108
32 97 2.41476
32 98 2.90921
32 99 4.44401
32 100 1.76182
33 34 3.22231
33 35 2.2595
33 36 2.46832
33 37 3.22889
33 38 3.04275
33 39 2.65172
33 40 3.53252
33 41 2.4087
33 42 3.10362
33 43 1.88789
33 44 3.35331
33 45 3.59001
33 46 4.20881
33 47 3.49619
33 48 1.8441
33 49 2.64434
33 50 2.51646
33 51 1.92292
33 52 3.58079
33 53 1.21024
33 54 3.71931
33 55 1.66902
33 56 2.61862
33 57 2.43211
33 58 1.84037
33 59 1.81329
33 60 4.39171
33 61 4.23669
33 62 4.30206
33 63 2.30062
33 64 3.93412
33 65 3.76871
33 66 4.78951
33 67 2.27727
33 68 3.41562
33 69 2.66395
33 70 1.57931
33 71 2.81834
33 72 3.24741
33 73 3.21962
33 74 1.3873
33 75 4.58583
33 76 3.49472
33 77 2.6919
33 78 2.41394
33 79 2.51308
33 80 3.68973
33 81 1.82323
33 82 3.71877
33 83 3.78822
33 84 2.82326
33 85 2.41158
33 86 2.70938
33 87 2.04168
33 88 3.96183
33 89 4.38817
33 90 2.65099
33 91 4.34303
33 92 2.02228
33 93 2.857
33 94 4.00375
33 95 1.9219
33 96 5.16876
33 97 2.57059
33 98 3.12587
33 99 5.24669
33 100 2.02317
34 35 2.62838
34 36 2.32497
34 37 2.10572
34 38 1.21235
34 39 2.10249
34 40 1.51377
34 41 1.51602
34 42 1.96735
34 43 3.75301
34 44 1.87668
34 45 2.52592
34 46 1.76106
34 47 1.74141
34 48 1.95475
34 49 5.00772
34 50 1.42341
34 51 2.76665
34 52 2.48762
34 53 3.14364
34 54 2.66559
34 55 2.65737
34 56 2.32772
34 57 1.60362
34 58 2.51364
34 59 2.91921
34 60 1.89559
34 61 2.29735
34 62 2.21739
34 63 2.066
34 64 3.14275
34 65 1.9723
34 66 2.41522
34 67 2.71778
34 68 2.5722
34 69 2.1613
34 70 3.33787
34 71 2.82366
34 72 2.6867
34 73 1.5491
34 74 3.42229
34 75 3.28827
34 76 3.72966
34 77 1.71443
34 78 2.82009
34 79 2.16046
34 80 2.62381
34 81 2.35871
34 82 2.58593
34 83 2.42185
34 84 1.95003
34 85 4.53578
34 86 2.15925
34 87 4.16863
34 88 3.00481
34 89 4.49779
34 90 2.20907
34 91 2.96862
34 92 2.32315
34 93 2.50075
34 94 2.34869
34 95 3.25993
34 96 3.83986
34 97 2.61917
34 98 3.38784
34 99 3.6664
34 100 3.06553
35 36 3.19272
35 37 2.40995
35 38 2.46763
35 39 2.32732
35 40 3.18944
35 41 2.26797
35 42 3.09426
35 43 3.29161
35 44 3.26697
35 45 3.37092
35 46 3.4391
35 47 3.31869
35 48 2.07757
35 49 4.25283
35 50 2.46477
35 51 2.87991
35 52 2.02474
35 53 2.64184
35 54 3.68902
35 55 2.84838
35 56 2.42313
35 57 2.61289
35 58 2.88913
35 59 3.10207
35 60 3.40857
35 61 3.18383
35 62 3.10273
35 63 2.31365
35 64 3.46342
35 65 2.82428
35 66 3.74561
35 67 1.79169
35 68 2.05261
35 69 2.53601
35 70 2.86596
35 71 2.26654
35 72 2.56859
35 73 2.79341
35 74 2.48245
35 75 4.33512
35 76 3.55045
35 77 2.24104
35 78 2.41294
35 79 1.72267
35 80 3.51767
35 81 2.71288
35 82 3.48436
35 83 3.26162
35 84 2.16559
35 85 3.99352
35 86 2.5363
35 87 2.62365
35 88 3.88487
35 89 4.70841
35 90 2.59129
35 91 3.35441
35 92 2.48944
35 93 2.12518
35 94 2.90365
35 95 2.37772
35 96 4.49439
35 97 2.42552
35 98 3.02477
35 99 4.49005
35 100 2.46383
36 37 3.10476
36 38 2.3021
36 39 1.97219
36 40 2.05342
36 41 2.23674
36 42 1.26314
36 43 3.24715
36 44 1.3131
36 45 1.84243
36 46 2.67087
36 47 1.78124
36 48 1.75941
36 49 4.31339
36 50 2.37168
36 51 1.79737
36 52 3.32911
36 53 2.12783
36 54 2.11878
36 55 2.41293
36 56 2.32815
36 57 2.14316
36 58 2.25926
36 59 1.84115
36 60 2.9625
36 61 3.19786
36 62 3.16435
36 63 1.88841
36 64 2.5805
36 65 3.32875
36 66 3.14884
36 67 3.14718
36 68 3.01884
36 69 1.60921
36 70 2.46106
36 71 2.37581
36 72 2.77306
36 73 1.55701
36 74 2.90225
36 75 3.075
36 76 2.46797
36 77 2.51978
36 78 2.45207
36 79 2.87748
36 80 2.02054
36 81 1.84294
36 82 1.65837
36 83 2.1347
36 84 1.93967
36 85 3.91706
36 86 1.40729
36 87 3.98734
36 88 2.17981
36 89 3.06209
36 90 1.84479
36 91 3.68789
36 92 1.63954
36 93 2.24545
36 94 2.77069
36 95 2.47916
36 96 3.63403
36 97 2.00018
36 98 2.42323
36 99 3.0585
36 100 1.83633
37 38 2.28004
37 39 3.22435
37 40 2.19471
37 41 2.11495
37 42 3.04067
37 43 4.36311
37 44 2.96263
37 45 2.72657
37 46 2.04454
37 47 2.75207
37 48 2.81881
37 49 5.41111
37 50 2.13854
37 51 3.76862
37 52 2.72192
37 53 3.65217
37 54 3.33776
37 55 2.63216
37 56 2.26704
37 57 2.37483
37 58 3.09327
37 59 3.23574
37 60 2.67729
37 61 2.80335
37 62 2.79279
37 63 3.08712
37 64 3.3076
37 65 2.94815
37 66 2.90667
37 67 2.60809
37 68 2.7256
37 69 2.11685
37 70 3.91825
37 71 2.40698
37 72 2.91593
37 73 2.57926
37 74 3.5149
37 75 3.09583
37 76 3.98492
37 77 1.09379
37 78 2.59164
37 79 2.03074
37 80 3.01834
37 81 2.76239
37 82 3.43226
37 83 2.4987
37 84 2.51867
37 85 5.18535
37 86 2.52844
37 87 4.31716
37 88 3.16879
37 89 4.49927
37 90 2.93182
37 91 3.33401
37 92 2.16834
37 93 2.577
37 94 2.35163
37 95 3.55073
37 96 3.75446
37 97 2.34508
37 98 2.96334
37 99 3.75751
37 100 3.28954
38 39 1.72409
38 40 1.46699
38 41 1.68716
38 42 1.80064
38 43 3.94358
38 44 1.79914
38 45 2.65514
38 46 1.99097
38 47 1.91316
38 48 1.74183
38 49 5.05193
38 50 1.35673
38 51 2.82251
38 52 2.13858
38 53 3.17204
38 54 2.75759
38 55 2.91771
38 56 2.62203
38 57 1.79345
38 58 2.86101
38 59 3.08681
38 60 1.53698
38 61 1.61131
38 62 2.00819
38 63 2.19284
38 64 3.17853
38 65 1.58234
38 66 2.36436
38 67 2.53232
38 68 2.33683
38 69 2.10075
38 70 3.46305
38 71 2.44882
38 72 2.48905
38 73 1.29833
38 74 3.3895
38 75 3.27414
38 76 3.74339
38 77 1.80826
38 78 2.64836
38 79 1.91536
38 80 2.78685
38 81 2.69041
38 82 2.45072
38 83 2.54466
38 84 1.80492
38 85 4.58613
38 86 1.94119
38 87 3.97379
38 88 3.10088
38 89 4.61381
38 90 2.04509
38 91 2.45341
38 92 2.46302
38 93 2.02008
38 94 2.3041
38 95 3.02197
38 96 3.95708
38 97 2.26878
38 98 2.99637
38 99 3.39559
38 100 2.86045
39 40 2.53582
39 41 2.16903
39 42 1.90165
39 43 3.30337
39 44 2.05069
39 45 2.94052
39 46 3.07114
39 47 2.24297
39 48 1.23121
39 49 4.37226
39 50 2.29751
39 51 1.78629
39 52 2.37514
39 53 2.42298
39 54 2.6521
39 55 3.1383
39 56 2.77846
39 57 2.23522
39 58 2.7006
39 59 2.86341
39 60 2.59577
39 61 2.69833
39 62 2.60563
39 63 1.28289
39 64 3.04664
39 65 2.46736
39 66 3.12629
39 67 2.73817
39 68 2.33943
39 69 2.31139
39 70 2.64662
39 71 2.45957
39 72 2.64552
39 73 1.66964
39 74 2.94767
39 75 4.00504
39 76 2.90643
39 77 2.69669
39 78 2.7213
39 79 2.45936
39 80 2.79888
39 81 2.55259
39 82 2.23202
39 83 3.0507
39 84 1.88139
39 85 3.74263
39 86 1.92761
39 87 3.24678
39 88 3.29441
39 89 4.3479
39 90 1.92799
39 91 3.10829
39 92 2.60134
39 93 1.78428
39 94 2.62755
39 95 2.24176
39 96 4.18408
39 97 2.52775
39 98 2.90564
39 99 3.71599
39 100 2.22643
40 41 2.22982
40 42 1.74848
40 43 4.1758
40 44 1.44905
40 45 2.01243
40 46 1.1792
40 47 1.29404
40 48 2.37372
40 49 5.5337
40 50 1.90524
40 51 3.21761
40 52 2.87727
40 53 3.45064
40 54 2.08763
40 55 2.95654
40 56 2.57504
40 57 2.21977
40 58 2.86839
40 59 3.09586
40 60 1.62831
40 61 2.1639
40 62 2.21722
40 63 2.65013
40 64 2.76142
40 65 2.69636
40 66 1.82599
40 67 3.28866
40 68 2.81827
40 69 1.74119
40 70 3.76331
40 71 2.55897
40 72 2.95302
40 73 1.33836
40 74 3.96791
40 75 2.50723
40 76 3.60248
40 77 1.87688
40 78 3.01627
40 79 2.71335
40 80 2.25572
40 81 2.59749
40 82 2.11998
40 83 1.85721
40 84 2.31544
40 85 5.10337
40 86 1.96083
40 87 4.76064
40 88 2.31317
40 89 4.06038
40 90 2.53601
40 91 3.17471
40 92 2.20214
40 93 2.34154
40 94 2.00306
40 95 3.56789
40 96 3.17879
40 97 2.35429
40 98 2.9086
40 99 2.77894
40 100 3.0756
41 42 2.21622
41 43 2.94651
41 44 2.35976
41 45 2.71496
41 46 2.57216
41 47 2.4146
41 48 1.72952
41 49 4.34826
41 50 1.25888
41 51 2.50342
41 52 2.68017
41 53 2.53749
41 54 3.12396
41 55 1.72524
41 56 2.00044
41 57 1.0353
41 58 2.13793
41 59 2.17404
41 60 2.84031
41 61 2.92859
41 62 3.01236
41 63 2.02036
41 64 3.3561
41 65 2.29853
41 66 3.25948
41 67 2.08696
41 68 2.71339
41 69 2.11634
41 70 2.67141
41 71 2.70851
41 72 2.55764
41 73 2.17868
41 74 2.57224
41 75 3.5011
41 76 3.82932
41 77 1.43246
41 78 2.2071
41 79 1.5915
41 80 2.73977
41 81 2.00004
41 82 3.08634
41 83 2.72576
41 84 1.71429
41 85 3.95777
41 86 2.16935
41 87 3.43362
41 88 3.21017
41 89 4.38975
41 90 1.8377
41 91 3.04829
41 92 1.75552
41 93 2.50971
41 94 2.87336
41 95 2.57361
41 96 4.25627
41 97 2.31571
41 98 3.18811
41 99 4.20438
41 100 2.5267
42 43 3.61808
42 44 0.848082
42 45 1.72537
42 46 2.40401
42 47 1.49602
42 48 1.89805
42 49 4.97776
42 50 2.29887
42 51 2.27861
42 52 2.70086
42 53 2.70917
42 54 2.32971
42 55 2.91391
42 56 2.29858
42 57 2.39009
42 58 2.77615
42 59 2.51631
42 60 2.42726
42 61 2.55839
42 62 2.59564
42 63 2.07574
42 64 2.32089
42 65 2.91385
42 66 2.57538
42 67 2.9734
42 68 2.58344
42 69 1.79569
42 70 2.98277
42 71 2.38726
42 72 2.33752
42 73 1.04259
42 74 3.33106
42 75 2.68438
42 76 2.84962
42 77 2.53477
42 78 2.62688
42 79 2.65497
42 80 2.05849
42 81 2.23713
42 82 1.51769
42 83 1.98828
42 84 1.62396
42 85 4.51653
42 86 1.36033
42 87 4.27179
42 88 2.22038
42 89 3.23331
42 90 1.65656
42 91 2.97277
42 92 2.06305
42 93 2.13449
42 94 2.44994
42 95 2.7031
42 96 3.40036
42 97 2.06819
42 98 2.61799
42 99 2.80191
42 100 2.1417
43 44 3.97364
43 45 4.13791
43 46 4.67867
43 47 4.17478
43 48 2.49168
43 49 1.99201
43 50 3.32205
43 51 2.17009
43 52 4.4359
43 53 1.40132
43 54 4.04791
43 55 2.48953
43 56 3.21235
43 57 2.90861
43 58 1.7275
43 59 2.28473
43 60 5.1654
43 61 5.21453
43 62 5.0289
43 63 2.5325
43 64 4.54598
43 65 4.4487
43 66 5.34829
43 67 3.42822
43 68 4.15837
43 69 3.62318
43 70 1.11707
43 71 4.11227
43 72 4.30197
43 73 3.80724
43 74 2.29827
43 75 5.5331
43 76 3.7772
43 77 3.61136
43 78 3.62727
43 79 3.6901
43 80 4.22758
43 81 2.15994
43 82 4.21275
43 83 4.15979
43 84 3.39697
43 85 1.81165
43 86 3.49964
43 87 2.34556
43 88 4.44669
43 89 4.78044
43 90 3.50519
43 91 5.35513
43 92 3.14269
43 93 3.77427
43 94 4.61536
43 95 2.91992
43 96 5.6179
43 97 3.726
43 98 4.27571
43 99 5.8306
43 100 2.81491
44 45 1.53143
44 46 2.12847
44 47 1.06556
44 48 2.14266
44 49 5.30547
44 50 2.41525
44 51 2.61079
44 52 2.81145
44 53 3.04728
44 54 2.0979
44 55 3.10443
44 56 2.43479
44 57 2.44439
44 58 2.8738
44 59 2.74545
44 60 2.11225
44 61 2.40317
44 62 2.38875
44 63 2.22726
44 64 2.17615
44 65 2.95571
44 66 2.1609
44 67 3.27539
44 68 2.68205
44 69 1.69213
44 70 3.33542
44 71 2.46831
44 72 2.52263
44 73 0.976429
44 74 3.69592
44 75 2.45403
44 76 2.94772
44 77 2.59966
44 78 2.82311
44 79 2.85047
44 80 1.78911
44 81 2.50511
44 82 1.32347
44 83 1.82036
44 84 1.79624
44 85 4.81112
44 86 1.48263
44 87 4.65117
44 88 2.0073
44 89 3.26476
44 90 1.87577
44 91 3.06945
44 92 2.1632
44 93 2.12827
44 94 2.19075
44 95 3.0624
44 96 3.0915
44 97 2.19728
44 98 2.65349
44 99 2.48943
44 100 2.43212
45 46 2.33339
45 47 1.73546
45 48 2.83871
45 49 5.80473
45 50 2.94804
45 51 3.3158
45 52 3.1443
45 53 3.46972
45 54 2.39862
45 55 3.05779
45 56 2.11238
45 57 2.93357
45 58 3.24718
45 59 2.70622
45 60 2.84786
45 61 2.90157
45 62 2.96624
45 63 2.88583
45 64 1.80036
45 65 3.81513
45 66 2.50134
45 67 3.32692
45 68 2.89825
45 69 1.55849
45 70 3.68431
45 71 2.32046
45 72 2.46344
45 73 1.86276
45 74 3.91854
45 75 1.49735
45 76 2.9743
45 77 2.61802
45 78 2.62003
45 79 3.05916
45 80 1.61574
45 81 2.68912
45 82 1.85411
45 83 1.34546
45 84 2.03507
45 85 5.30137
45 86 1.69564
45 87 4.95563
45 88 1.5762
45 89 2.64582
45 90 2.24127
45 91 3.35743
45 92 1.75111
45 93 2.3901
45 94 2.25574
45 95 3.25735
45 96 2.56489
45 97 1.89486
45 98 2.38615
45 99 2.29502
45 100 2.46869
46 47 1.69616
46 48 3.04257
46 49 6.24481
46 50 2.28051
46 51 3.90642
46 52 3.17925
46 53 4.10924
46 54 2.58243
46 55 3.32584
46 56 2.97983
46 57 2.6585
46 58 3.51828
46 59 3.66478
46 60 1.64594
46 61 2.31855
46 62 2.38506
46 63 3.17385
46 64 3.14231
46 65 2.90262
46 66 1.85586
46 67 3.67289
46 68 3.17635
46 69 2.29492
46 70 4.31219
46 71 2.97652
46 72 3.24795
46 73 1.97055
46 74 4.50092
46 75 2.42237
46 76 4.10344
46 77 1.90894
46 78 3.32304
46 79 2.90932
46 80 2.51372
46 81 3.12923
46 82 2.73302
46 83 2.08138
46 84 2.71301
46 85 5.74927
46 86 2.56126
46 87 5.2963
46 88 2.68848
46 89 4.52085
46 90 3.03239
46 91 3.35368
46 92 2.53711
46 93 2.97891
46 94 2.1866
46 95 4.08059
46 96 3.21892
46 97 2.88641
46 98 3.40928
46 99 3.03051
46 100 3.74919
47 48 2.25884
47 49 5.53396
47 50 2.51279
47 51 2.87106
47 52 2.84916
47 53 3.29925
47 54 1.61988
47 55 3.27315
47 56 2.35925
47 57 2.54841
47 58 2.83878
47 59 3.04076
47 60 1.91172
47 61 2.61487
47 62 2.2668
47 63 2.29188
47 64 2.14725
47 65 3.10833
47 66 1.69575
47 67 3.52828
47 68 2.68052
47 69 1.65462
47 70 3.51969
47 71 2.64576
47 72 2.9776
47 73 1.24648
47 74 4.02432
47 75 2.53504
47 76 2.87752
47 77 2.45642
47 78 3.2381
47 79 3.05784
47 80 1.58066
47 81 2.49456
47 82 1.50957
47 83 1.78475
47 84 2.24191
47 85 5.06558
47 86 1.64617
47 87 4.7407
47 88 1.70971
47 89 3.3786
47 90 2.42733
47 91 3.50962
47 92 2.32721
47 93 2.0933
47 94 1.75657
47 95 3.54205
47 96 2.63445
47 97 2.51035
47 98 2.81575
47 99 2.52284
47 100 2.79817
48 49 3.69402
48 50 1.88634
48 51 1.52339
48 52 2.67743
48 53 1.69082
48 54 2.4306
48 55 2.38368
48 56 2.35114
48 57 1.88007
48 58 1.87997
48 59 2.20603
48 60 2.92781
48 61 3.07432
48 62 3.01597
48 63 1.2865
48 64 3.15399
48 65 2.65355
48 66 3.25568
48 67 2.3487
48 68 2.48565
48 69 1.98425
48 70 2.02653
48 71 2.387
48 72 2.79794
48 73 1.80798
48 74 2.45347
48 75 4.00291
48 76 2.8779
48 77 2.24434
48 78 2.55952
48 79 2.23906
48 80 2.7532
48 81 1.76137
48 82 2.43471
48 83 2.93226
48 84 2.01597
48 85 3.17625
48 86 1.748
48 87 2.70849
48 88 3.04446
48 89 4.13178
48 90 2.04169
48 91 3.50255
48 92 2.05796
48 93 1.81125
48 94 2.74735
48 95 2.01096
48 96 4.1336
48 97 2.23193
48 98 2.7195
48 99 3.97319
48 100 1.82976
49 50 4.39345
49 51 3.08222
49 52 5.68888
49 53 2.44293
49 54 5.52413
49 55 3.41152
49 56 4.6887
49 57 4.10651
49 58 3.28824
49 59 3.41419
49 60 6.40118
49 61 6.21401
49 62 6.34567
49 63 3.8307
49 64 6.02876
49 65 5.35614
49 66 6.88956
49 67 4.04629
49 68 5.36833
49 69 4.91749
49 70 2.40823
49 71 5.04026
49 72 5.19029
49 73 5.19397
49 74 2.56669
49 75 6.75495
49 76 5.0166
49 77 4.83316
49 78 4.31142
49 79 4.55282
49 80 5.67156
49 81 3.52094
49 82 5.56467
49 83 5.88834
49 84 4.87161
49 85 1.1672
49 86 4.80343
49 87 2.54052
49 88 5.98556
49 89 6.05016
49 90 4.57328
49 91 6.34236
49 92 4.28187
49 93 5.0971
49 94 6.2036
49 95 3.57997
49 96 7.28685
49 97 4.81587
49 98 5.27838
49 99 7.43582
49 100 3.91217
50 51 2.69332
50 52 2.89332
50 53 2.66227
50 54 3.26982
50 55 2.09664
50 56 2.70566
50 57 1.49321
50 58 2.44801
50 59 2.7112
50 60 2.49079
50 61 2.56838
50 62 3.07121
50 63 2.46617
50 64 3.79226
50 65 1.98077
50 66 3.27023
50 67 2.37735
50 68 3.05566
50 69 2.41294
50 70 3.03231
50 71 2.79819
50 72 2.88548
50 73 2.04498
50 74 2.83109
50 75 3.7601
50 76 4.21349
50 77 1.39648
50 78 2.5616
50 79 1.6289
50 80 3.27461
50 81 2.32935
50 82 3.16722
50 83 3.03198
50 84 2.12066
50 85 4.08562
50 86 2.45819
50 87 3.6603
50 88 3.55826
50 89 4.85486
50 90 2.25957
50 91 3.00114
50 92 2.16217
50 93 2.75471
50 94 3.09374
50 95 2.97264
50 96 4.61206
50 97 2.48661
50 98 3.39247
50 99 4.191
50 100 2.9485
51 52 3.59001
51 53 1.26613
51 54 3.05857
51 55 2.56664
51 56 2.80903
51 57 2.33426
51 58 2.02595
51 59 1.96691
51 60 3.86906
51 61 3.91913
51 62 3.87725
51 63 1.47626
51 64 3.46569
51 65 3.4677
51 66 4.20929
51 67 2.92783
51 68 3.13698
51 69 2.67898
51 70 1.52044
51 71 2.95406
51 72 3.14463
51 73 2.45502
51 74 2.21707
51 75 4.50372
51 76 2.78735
51 77 3.1307
51 78 2.79376
51 79 2.99291
51 80 3.1007
51 81 1.89268
51 82 2.7056
51 83 3.40253
51 84 2.42619
51 85 2.61759
51 86 2.29588
51 87 2.79822
51 88 3.46185
51 89 3.98442
51 90 2.21691
51 91 4.22467
51 92 2.37429
51 93 2.67116
51 94 3.69152
51 95 1.95579
51 96 4.77549
51 97 2.68751
51 98 3.1538
51 99 4.54317
51 100 1.77019
52 53 3.84805
52 54 3.57853
52 55 3.83415
52 56 2.62861
52 57 3.01887
52 58 3.72542
52 59 3.76785
52 60 2.64916
52 61 2.14337
52 62 1.88769
52 63 2.72989
52 64 2.81509
52 65 2.41299
52 66 2.73151
52 67 2.36008
52 68 1.18453
52 69 2.5565
52 70 4.00271
52 71 2.39658
52 72 1.94442
52 73 2.43639
52 74 3.77349
52 75 3.5179
52 76 3.81926
52 77 2.76577
52 78 2.857
52 79 2.22246
52 80 3.12367
52 81 3.55927
52 82 2.96905
52 83 2.72584
52 84 2.00516
52 85 5.29906
52 86 2.57853
52 87 4.05633
52 88 3.44467
52 89 4.63412
52 90 2.41152
52 91 2.2479
52 92 3.03794
52 93 2.04771
52 94 2.3291
52 95 3.09742
52 96 3.79327
52 97 2.63038
52 98 3.10175
52 99 3.62215
52 100 2.93098
53 54 3.4515
53 55 1.90633
53 56 2.73626
53 57 2.37394
53 58 1.64087
53 59 1.55479
53 60 4.31268
53 61 4.23794
53 62 4.35256
53 63 1.84303
53 64 3.78466
53 65 3.77859
53 66 4.75907
53 67 2.59451
53 68 3.39904
53 69 2.71426
53 70 0.864825
53 71 2.98185
53 72 3.25894
53 73 2.96016
53 74 1.60444
53 75 4.52625
53 76 3.10485
53 77 2.92642
53 78 2.6281
53 79 2.87765
53 80 3.40057
53 81 1.54668
53 82 3.31801
53 83 3.483
53 84 2.59104
53 85 2.18414
53 86 2.58475
53 87 2.27966
53 88 3.74525
53 89 4.09578
53 90 2.52999
53 91 4.58386
53 92 2.16651
53 93 2.97213
53 94 4.01324
53 95 1.90552
53 96 5.07192
53 97 2.70897
53 98 3.23821
53 99 5.10401
53 100 1.79132
54 55 3.62995
54 56 2.85059
54 57 3.13104
54 58 2.86897
54 59 3.2853
54 60 2.91264
54 61 3.56201
54 62 2.95336
54 63 2.45471
54 64 2.61154
54 65 4.05106
54 66 2.28614
54 67 4.10338
54 68 3.19417
54 69 2.00806
54 70 3.57994
54 71 3.00718
54 72 3.86043
54 73 2.0841
54 74 4.39803
54 75 3.28684
54 76 2.34775
54 77 3.08223
54 78 3.76413
54 79 3.84654
54 80 1.90258
54 81 2.62722
54 82 1.89213
54 83 2.4368
54 84 3.21247
54 85 4.87465
54 86 2.01399
54 87 4.6368
54 88 1.82815
54 89 3.55563
54 90 3.30175
54 91 4.49985
54 92 2.79794
54 93 2.26988
54 94 2.07701
54 95 3.67888
54 96 2.54341
54 97 2.98407
54 98 2.82673
54 99 2.94636
54 100 2.99605
55 56 2.24222
55 57 1.769
55 58 1.66549
55 59 1.43955
55 60 4.03474
55 61 4.09131
55 62 4.17119
55 63 2.63294
55 64 3.81767
55 65 3.57274
55 66 4.27353
55 67 2.64507
55 68 3.60977
55 69 2.48541
55 70 2.20247
55 71 3.0867
55 72 3.33074
55 73 3.08519
55 74 2.04122
55 75 4.01206
55 76 3.91022
55 77 2.00236
55 78 2.30822
55 79 2.36389
55 80 3.28321
55 81 1.63841
55 82 3.66485
55 83 3.24733
55 84 2.60278
55 85 3.37877
55 86 2.62262
55 87 3.39131
55 88 3.50608
55 89 4.06082
55 90 2.50759
55 91 4.15309
55 92 1.57687
55 93 3.21582
55 94 3.76051
55 95 2.75945
55 96 4.77885
55 97 2.54758
55 98 3.30563
55 99 4.75689
55 100 2.50198
56 57 2.2513
56 58 2.21493
56 59 2.02056
56 60 3.39993
56 61 3.40082
56 62 3.01787
56 63 2.22237
56 64 2.00535
56 65 3.46974
56 66 3.13393
56 67 2.2725
56 68 2.18648
56 69 1.45545
56 70 2.80474
56 71 2.20358
56 72 2.15929
56 73 2.45152
56 74 2.84305
56 75 2.66542
56 76 2.89673
56 77 2.17783
56 78 2.13274
56 79 2.395
56 80 1.95367
56 81 1.87383
56 82 2.68647
56 83 1.959
56 84 1.94396
56 85 4.41291
56 86 1.77349
56 87 3.7747
56 88 2.2314
56 89 2.91539
56 90 2.02047
56 91 3.55864
56 92 1.27904
56 93 2.1664
56 94 2.47224
56 95 2.68036
56 96 3.15646
56 97 1.91007
56 98 2.47007
56 99 3.72979
56 100 1.94326
57 58 1.92938
57 59 2.1625
57 60 2.94603
57 61 3.03743
57 62 3.07049
57 63 2.00104
57 64 3.41168
57 65 2.36041
57 66 3.36036
57 67 2.41168
57 68 2.91319
57 69 2.24889
57 70 2.61067
57 71 2.88296
57 72 2.82403
57 73 2.33004
57 74 2.51777
57 75 3.72373
57 76 3.84563
57 77 1.7924
57 78 2.2832
57 79 2.09169
57 80 2.88655
57 81 2.00146
57 82 3.0483
57 83 2.91451
57 84 2.06187
57 85 3.73186
57 86 2.29224
57 87 3.59545
57 88 3.34604
57 89 4.43807
57 90 1.98592
57 91 3.24476
57 92 1.84846
57 93 2.68814
57 94 3.07815
57 95 2.73494
57 96 4.45335
57 97 2.47364
57 98 3.32407
57 99 4.22311
57 100 2.62739
58 59 1.68948
58 60 4.01349
58 61 4.18111
58 62 3.87579
58 63 1.83913
58 64 3.56056
58 65 3.64203
58 66 4.11416
58 67 3.00211
58 68 3.34365
58 69 2.42443
58 70 1.56944
58 71 3.3233
58 72 3.57296
58 73 2.98877
58 74 2.55809
58 75 4.22088
58 76 3.31429
58 77 2.55854
58 78 2.95543
58 79 3.0348
58 80 2.981
58 81 1.12435
58 82 3.25116
58 83 3.24751
58 84 2.88721
58 85 3.00911
58 86 2.45862
58 87 3.11237
58 88 3.23236
58 89 4.01692
58 90 2.81873
58 91 4.63912
58 92 2.13184
58 93 2.99352
58 94 3.45446
58 95 2.95551
58 96 4.44043
58 97 2.94329
58 98 3.4982
58 99 4.87377
58 100 2.47263
59 60 4.18754
59 61 4.20599
59 62 4.13903
59 63 2.28331
59 64 3.22531
59 65 3.92204
59 66 4.21821
59 67 2.78782
59 68 3.41491
59 69 2.22482
59 70 1.78818
59 71 2.87342
59 72 3.04665
59 73 2.88308
59 74 2.0789
59 75 3.75922
59 76 3.13844
59 77 2.71523
59 78 2.16249
59 79 2.79945
59 80 2.80769
59 81 1.44278
59 82 3.14687
59 83 3.03535
59 84 2.47227
59 85 3.16477
59 86 2.17615
59 87 3.45801
59 88 3.04876
59 89 3.19415
59 90 2.11187
59 91 4.13214
59 92 1.51914
59 93 2.92727
59 94 3.67126
59 95 2.15839
59 96 4.41761
59 97 2.31141
59 98 2.85566
59 99 4.3594
59 100 1.75812
60 61 1.27862
60 62 1.78434
60 63 3.13408
60 64 3.28715
60 65 2.25544
60 66 1.67586
60 67 3.57091
60 68 2.84215
60 69 2.65055
60 70 4.60491
60 71 2.91547
60 72 3.04411
60 73 1.70073
60 74 4.61886
60 75 2.98056
60 76 4.12621
60 77 2.57144
60 78 3.51604
60 79 2.87517
60 80 2.90479
60 81 3.68961
60 82 2.64276
60 83 2.7493
60 84 2.68536
60 85 5.89337
60 86 2.61406
60 87 5.24924
60 88 3.21771
60 89 4.90434
60 90 2.9449
60 91 2.69607
60 92 3.2394
60 93 2.6583
60 94 2.11855
60 95 4.04294
60 96 3.60087
60 97 3.05924
60 98 3.43631
60 99 2.90093
60 100 3.81287
61 62 1.91512
61 63 3.3601
61 64 3.29041
61 65 2.00487
61 66 2.23828
61 67 3.05329
61 68 2.59095
61 69 2.79147
61 70 4.6578
61 71 2.65498
61 72 2.42949
61 73 1.83557
61 74 4.27404
61 75 3.17259
61 76 4.4209
61 77 2.73235
61 78 3.17688
61 79 2.57134
61 80 3.36994
61 81 3.9539
61 82 2.88709
61 83 2.72423
61 84 2.24782
61 85 5.82106
61 86 2.7897
61 87 5.05977
61 88 3.6859
61 89 5.00598
61 90 2.66323
61 91 1.78213
61 92 3.25498
61 93 2.6031
61 94 2.57137
61 95 3.72656
61 96 4.09858
61 97 2.80522
61 98 3.34604
61 99 2.94704
61 100 3.60728
62 63 2.83785
62 64 2.66554
62 65 2.54219
62 66 1.64062
62 67 3.4531
62 68 2.05427
62 69 2.52775
62 70 4.51572
62 71 2.81495
62 72 2.64732
62 73 2.14549
62 74 4.53941
62 75 3.0768
62 76 3.69355
62 77 2.88143
62 78 3.4535
62 79 3.06858
62 80 2.70286
62 81 3.71176
62 82 2.51186
62 83 2.42627
62 84 2.50445
62 85 5.84042
62 86 2.5889
62 87 5.01489
62 88 3.03737
62 89 4.62795
62 90 2.85852
62 91 2.74521
62 92 3.26735
62 93 2.32386
62 94 1.67926
62 95 3.85212
62 96 3.18829
62 97 3.02493
62 98 3.28104
62 99 2.89543
62 100 3.53281
63 64 2.83699
63 65 2.83068
63 66 3.31321
63 67 2.71626
63 68 2.35504
63 69 2.13412
63 70 1.89176
63 71 2.65718
63 72 2.79483
63 73 2.14046
63 74 2.60933
63 75 4.07433
63 76 2.536
63 77 2.64624
63 78 2.64942
63 79 2.63929
63 80 2.52624
63 81 1.88557
63 82 2.28122
63 83 2.92732
63 84 2.00667
63 85 3.28649
63 86 1.86896
63 87 3.07331
63 88 2.97454
63 89 3.89594
63 90 2.05688
63 91 3.74216
63 92 2.19477
63 93 2.02316
63 94 2.63737
63 95 2.3002
63 96 3.9498
63 97 2.58118
63 98 2.97764
63 99 3.96928
63 100 1.94871
64 65 4.13631
64 66 2.61485
64 67 3.54963
64 68 2.23399
64 69 1.83822
64 70 3.86215
64 71 2.40956
64 72 2.49821
64 73 2.40879
64 74 4.17693
64 75 2.01763
64 76 2.37125
64 77 3.2849
64 78 3.04798
64 79 3.55934
64 80 1.45664
64 81 3.05788
64 82 1.94021
64 83 1.38835
64 84 2.37509
64 85 5.61594
64 86 1.90415
64 87 4.97307
64 88 1.62438
64 89 2.20112
64 90 2.58587
64 91 3.72884
64 92 2.47509
64 93 2.18167
64 94 2.03951
64 95 3.44655
64 96 2.0786
64 97 2.38831
64 98 2.40274
64 99 2.44191
64 100 2.51505
65 66 3.28858
65 67 2.6024
65 68 2.78477
65 69 3.26811
65 70 4.03689
65 71 3.29798
65 72 2.75997
65 73 2.4883
65 74 3.66978
65 75 4.2032
65 76 4.74261
65 77 2.62209
65 78 3.19236
65 79 2.12273
65 80 3.83516
65 81 3.59991
65 82 3.56375
65 83 3.57916
65 84 2.44681
65 85 4.9553
65 86 3.1882
65 87 4.28704
65 88 4.34339
65 89 5.68463
65 90 2.65641
65 91 2.28752
65 92 3.41288
65 93 3.13863
65 94 3.3404
65 95 3.47881
65 96 5.06634
65 97 3.30821
65 98 4.02314
65 99 4.45823
65 100 3.71465
66 67 4.0134
66 68 2.69882
66 69 2.37721
66 70 4.91518
66 71 2.95826
66 72 3.31472
66 73 2.00092
66 74 5.13836
66 75 2.38837
66 76 3.70258
66 77 2.95538
66 78 3.85352
66 79 3.53729
66 80 2.21721
66 81 3.75961
66 82 2.31163
66 83 1.94783
66 84 2.96162
66 85 6.28671
66 86 2.58393
66 87 5.60354
66 88 2.34609
66 89 4.36058
66 90 3.29336
66 91 3.30185
66 92 3.30894
66 93 2.4527
66 94 1.49329
66 95 4.19906
66 96 2.33356
66 97 3.03339
66 98 3.17914
66 99 2.16218
66 100 3.83822
67 68 2.35769
67 69 2.6232
67 70 2.98213
67 71 2.29819
67 72 1.91307
67 73 2.82123
67 74 1.8997
67 75 4.08419
67 76 3.90847
67 77 2.38419
67 78 1.95247
67 79 1.32114
67 80 3.61003
67 81 2.80688
67 82 3.6072
67 83 3.206
67 84 1.96489
67 85 4.05951
67 86 2.59605
67 87 2.91101
67 88 3.93156
67 89 4.48882
67 90 2.15182
67 91 2.87249
67 92 2.28603
67 93 2.49621
67 94 3.44238
67 95 2.29035
67 96 4.79519
67 97 2.13453
67 98 2.92587
67 99 4.51361
67 100 2.21611
68 69 2.17873
68 70 3.585
68 71 2.02428
68 72 2.00288
68 73 2.3637
68 74 3.49032
68 75 3.38277
68 76 3.09883
68 77 2.77517
68 78 2.68578
68 79 2.46119
68 80 2.70841
68 81 3.10279
68 82 2.64309
68 83 2.43327
68 84 2.02221
68 85 5.0035
68 86 2.1489
68 87 3.91222
68 88 3.03081
68 89 3.9768
68 90 2.34242
68 91 2.78691
68 92 2.65245
68 93 1.69481
68 94 2.06824
68 95 2.77463
68 96 3.40986
68 97 2.32055
68 98 2.64145
68 99 3.3451
68 100 2.46256
69 70 3.02193
69 71 1.52856
69 72 2.34594
69 73 1.63337
69 74 3.12632
69 75 2.32298
69 76 2.45037
69 77 1.92073
69 78 2.15858
69 79 2.37422
69 80 1.44825
69 81 1.98871
69 82 1.84155
69 83 1.48648
69 84 1.89526
69 85 4.55984
69 86 0.972794
69 87 3.96731
69 88 1.6506
69 89 2.86683
69 90 2.01537
69 91 3.34178
69 92 1.19793
69 93 1.38074
69 94 1.78109
69 95 2.61274
69 96 2.68731
69 97 1.35823
69 98 1.58957
69 99 2.67185
69 100 1.79058
70 71 3.43594
70 72 3.61096
70 73 3.29837
70 74 1.92735
70 75 4.87561
70 76 3.17013
70 77 3.22536
70 78 3.02186
70 79 3.23972
70 80 3.54203
70 81 1.68796
70 82 3.56413
70 83 3.72887
70 84 2.8301
70 85 2.04861
70 86 2.8633
70 87 2.38723
70 88 3.90088
70 89 4.18952
70 90 2.83441
70 91 4.88355
70 92 2.48598
70 93 3.21839
70 94 4.13515
70 95 2.27466
70 96 5.12712
70 97 3.13401
70 98 3.64525
70 99 5.32811
70 100 2.12271
71 72 2.0286
71 73 2.09333
71 74 3.01318
71 75 2.86652
71 76 2.76002
71 77 2.36699
71 78 1.90519
71 79 2.18845
71 80 2.58708
71 81 2.80433
71 82 2.36636
71 83 2.30962
71 84 2.0079
71 85 4.7124
71 86 1.59458
71 87 3.79867
71 88 2.68641
71 89 3.43199
71 90 2.1733
71 91 2.96006
71 92 1.89205
71 93 1.36165
71 94 2.30682
71 95 2.30474
71 96 3.47444
71 97 1.13202
71 98 1.28196
71 99 2.76026
71 100 1.89671
72 73 2.30815
72 74 2.90464
72 75 2.96283
72 76 3.41591
72 77 2.86337
72 78 1.80877
72 79 2.03603
72 80 2.94754
72 81 3.19924
72 82 2.78851
72 83 2.4554
72 84 1.37114
72 85 4.9791
72 86 2.24299
72 87 4.19315
72 88 3.32855
72 89 3.61775
72 90 1.53225
72 91 2.00719
72 92 2.36285
72 93 2.34737
72 94 2.90884
72 95 2.6676
72 96 4.04123
72 97 1.9801
72 98 2.57781
72 99 3.3311
72 100 2.28296
73 74 3.50077
73 75 2.71248
73 76 2.96338
73 77 2.26233
73 78 2.59784
73 79 2.40816
73 80 2.14356
73 81 2.48705
73 82 1.53884
73 83 1.92409
73 84 1.75126
73 85 4.65125
73 86 1.50347
73 87 4.23763
73 88 2.32337
73 89 3.75578
73 90 1.9087
73 91 2.69056
73 92 2.10006
73 93 1.80139
73 94 2.03979
73 95 2.753
73 96 3.28242
73 97 2.00427
73 98 2.48371
73 99 2.59482
73 100 2.42383
74 75 4.79183
74 76 3.81723
74 77 3.02103
74 78 2.04795
74 79 2.42008
74 80 4.02051
74 81 2.43345
74 82 3.95549
74 83 3.98244
74 84 2.67157
74 85 2.57946
74 86 3.05873
74 87 2.25524
74 88 4.41286
74 89 4.5579
74 90 2.52929
74 91 4.19128
74 92 2.35304
74 93 3.33074
74 94 4.43529
74 95 1.94296
74 96 5.63076
74 97 2.72882
74 98 3.43962
74 99 5.46735
74 100 2.17529
75 76 3.85519
75 77 3.22545
75 78 3.3201
75 79 3.64155
75 80 2.3067
75 81 3.7548
75 82 2.69123
75 83 1.52069
75 84 2.87268
75 85 6.55525
75 86 2.56881
75 87 6.05954
75 88 2.04514
75 89 2.71051
75 90 3.00355
75 91 3.42591
75 92 2.69547
75 93 3.06326
75 94 2.57936
75 95 4.45418
75 96 2.4781
75 97 2.67304
75 98 2.83799
75 99 1.6824
75 100 3.53019
76 77 3.87085
76 78 3.44736
76 79 4.12365
76 80 2.44463
76 81 2.88117
76 82 2.19592
76 83 2.97373
76 84 3.24248
76 85 4.50952
76 86 2.26916
76 87 4.19625
76 88 2.46805
76 89 2.84053
76 90 3.28701
76 91 4.88444
76 92 2.738
76 93 2.47378
76 94 2.9903
76 95 3.02956
76 96 3.18892
76 97 2.87764
76 98 2.42903
76 99 3.57763
76 100 2.15557
77 78 2.39987
77 79 1.61845
77 80 2.84737
77 81 2.20972
77 82 3.17855
77 83 2.60274
77 84 2.18677
77 85 4.57827
77 86 2.20274
77 87 3.83091
77 88 3.08295
77 89 4.36281
77 90 2.45929
77 91 3.1907
77 92 1.64572
77 93 2.42197
77 94 2.49283
77 95 3.07515
77 96 3.90433
77 97 2.15915
77 98 2.85892
77 99 3.8342
77 100 2.85553
78 79 1.85242
78 80 3.07635
78 81 2.61954
78 82 3.11055
78 83 2.71209
78 84 1.81534
78 85 4.10291
78 86 2.1096
78 87 3.64559
78 88 3.43801
78 89 3.72318
78 90 1.74595
78 91 2.93882
78 92 1.69189
78 93 2.52504
78 94 3.29213
78 95 2.12026
78 96 4.45142
78 97 1.60889
78 98 2.43667
78 99 3.84605
78 100 2.03933
79 80 3.34551
79 81 2.72755
79 82 3.41194
79 83 3.02572
79 84 1.68461
79 85 4.30358
79 86 2.45842
79 87 3.33635
79 88 3.78562
79 89 4.69774
79 90 1.96053
79 91 2.40224
79 92 2.17111
79 93 2.45455
79 94 3.07509
79 95 2.38845
79 96 4.6549
79 97 2.07459
79 98 2.96867
79 99 4.22849
79 100 2.62395
80 81 2.55881
80 82 1.93769
80 83 1.52503
80 84 2.42095
80 85 5.24765
80 86 1.70589
80 87 4.85071
80 88 1.19642
80 89 2.40787
80 90 2.45933
80 91 3.81854
80 92 2.11979
80 93 2.12438
80 94 1.85194
80 95 3.29245
80 96 2.04173
80 97 2.43425
80 98 2.36819
80 99 2.36362
80 100 2.51209
81 82 2.86151
81 83 2.71971
81 84 2.46885
81 85 3.30249
81 86 1.95002
81 87 3.21759
81 88 2.71161
81 89 3.41534
81 90 2.42402
81 91 4.3794
81 92 1.49828
81 93 2.63047
81 94 3.15512
81 95 2.62033
81 96 3.99917
81 97 2.38161
81 98 2.94305
81 99 4.32704
81 100 2.01252
82 83 2.0495
82 84 2.31158
82 85 4.97061
82 86 1.56629
82 87 4.75034
82 88 1.90533
82 89 3.05453
82 90 2.47221
82 91 3.57822
82 92 2.55797
82 93 2.05632
82 94 2.17457
82 95 3.17537
82 96 2.80445
82 97 2.33605
82 98 2.51262
82 99 2.30088
82 100 2.45973
83 84 2.244
83 85 5.5047
83 86 1.88022
83 87 4.97519
83 88 1.50148
83 89 2.73593
83 90 2.44058
83 91 3.19091
83 92 1.85844
83 93 2.29057
83 94 1.88911
83 95 3.38473
83 96 2.20164
83 97 2.07051
83 98 2.33292
83 99 2.17444
83 100 2.59179
84 85 4.45981
84 86 1.69954
84 87 3.81447
84 88 2.88599
84 89 3.64398
84 90 0.965378
84 91 2.17924
84 92 1.71266
84 93 2.02538
84 94 2.51288
84 95 2.12891
84 96 3.78268
84 97 1.75954
84 98 2.58278
84 99 3.30771
84 100 1.88667
85 86 4.28452
85 87 2.3826
85 88 5.53408
85 89 5.75303
85 90 4.16874
85 91 5.91761
85 92 4.04465
85 93 4.54445
85 94 5.65469
85 95 3.25889
85 96 6.77684
85 97 4.4704
85 98 4.8993
85 99 6.76718
85 100 3.54099
86 87 3.84919
86 88 1.92784
86 89 2.98985
86 90 1.78528
86 91 3.22008
86 92 1.51644
86 93 1.40326
86 94 2.01859
86 95 2.27815
86 96 3.00929
86 97 1.30354
86 98 1.78535
86 99 2.80193
86 100 1.67062
87 88 5.18712
87 89 5.61565
87 90 3.80596
87 91 5.09232
87 92 3.62676
87 93 3.57128
87 94 4.79945
87 95 2.60756
87 96 6.09413
87 97 3.82859
87 98 4.1317
87 99 6.24346
87 100 3.04024
88 89 2.3369
88 90 3.00065
88 91 4.18938
88 92 2.34529
88 93 2.40081
88 94 2.03642
88 95 3.64289
88 96 1.76455
88 97 2.49342
88 98 2.41726
88 99 2.22539
88 100 2.7653
89 90 3.54774
89 91 5.21959
89 92 2.95833
89 93 3.68531
89 94 3.90068
89 95 3.89263
89 96 3.15735
89 97 3.20501
89 98 3.04649
89 99 3.82275
89 100 2.95705
90 91 2.30195
90 92 1.82966
90 93 2.17578
90 94 2.93044
90 95 1.91503
90 96 4.10468
90 97 1.80876
90 98 2.54993
90 99 3.42694
90 100 1.79152
91 92 3.53684
91 93 3.08935
91 94 3.42571
91 95 3.45293
91 96 4.76882
91 97 2.86756
91 98 3.56634
91 99 3.54418
91 100 3.61621
92 93 2.16704
92 94 2.66187
92 95 2.38652
92 96 3.5449
92 97 1.43345
92 98 2.10362
92 99 3.481
92 100 1.70756
93 94 1.76481
93 95 2.24788
93 96 3.04222
93 97 1.71785
93 98 1.65596
93 99 2.96236
93 100 1.87972
94 95 3.5772
94 96 2.04257
94 97 2.54254
94 98 2.56502
94 99 2.46277
94 100 3.05834
95 96 4.74796
95 97 2.0763
95 98 2.37494
95 99 4.04757
95 100 1.22164
96 97 3.5216
96 98 3.19827
96 99 2.38421
96 100 3.90882
97 98 1.46756
97 99 2.90393
97 100 1.60281
98 99 2.70027
98 100 1.8598
99 100 3.68751
