# Supplementary material for: Large-scale discovery of protein interactions at residue resolution using co-evolution calculated from genomic sequences
Source: Nat Commun. 2021 Mar 2;12:1396. doi: 10.1038/s41467-021-21636-z (PMC7925567; doi:10.1038/s41467-021-21636-z)
Supplement: Supplementary file 12 — Supplementary Data 10 [file 41467_2021_21636_MOESM12_ESM.zip › supplementary/allpdb1601_HIGA_HIGB/models/rmsdclust1_top1_haddock_40w.pdb]

REMARK FILENAME="haddock_40w.pdb0"
REMARK ===============================================================
REMARK HADDOCK run for haddock
REMARK initial structure: haddock_40.pdb
REMARK final NOE weights: unambig 50 amb: 50
REMARK ===============================================================
REMARK            total,bonds,angles,improper,dihe,vdw,elec,air,cdih,coup,rdcs,vean,dani,xpcs,rg
REMARK energies: -451.931, 0, 0, 0, 0, -62.0109, -439.946, 50.0255, 0, 0, 0, 0, 0, 0, 0
REMARK ===============================================================
REMARK            bonds,angles,impropers,dihe,air,cdih,coup,rdcs,vean,dani,xpcs
REMARK rms-dev.: 0,0,0,0,1.60665,0,0, 0, 0, 0, 0
REMARK ===============================================================
REMARK               air,cdih,coup,rdcs,vean,dani,xpcs
REMARK               >0.3,>5,>1,>0,>5,>0.2,>0.2
REMARK violations.: 1, 0, 0, 0, 0, 0, 0
REMARK ===============================================================
REMARK                        CVpartition#,violations,rms
REMARK AIRs cross-validation: 1, 0, NaN
REMARK ===============================================================
REMARK NCS energy: 0
REMARK ===============================================================
REMARK Symmetry energy: 0
REMARK ===============================================================
REMARK Desolvation energy: -31.3079
REMARK Internal energy free molecules: 36274.6
REMARK Internal energy complex: -7027.97
REMARK Binding energy: -43835.9
REMARK ===============================================================
REMARK buried surface area: 2493.82
REMARK ===============================================================
REMARK water - chain1: 0 0 0
REMARK water - chain2: 0 0 0
REMARK water - chain3: 0 0 0
REMARK water - chain4: 0 0 0
REMARK water - chain5: 0 0 0
REMARK water - chain6: 0 0 0
REMARK ===============================================================
REMARK water - water: 0 0 0
REMARK ===============================================================
REMARK DATE:14-May-2020  14:05:22       created by user: he47
REMARK VERSION:1.3
ATOM      1  CB  ALA     3     -30.072  23.732  -8.761  1.00 10.00      A   
ATOM      2  C   ALA     3     -29.063  24.469  -6.592  1.00 10.00      A   
ATOM      3  O   ALA     3     -28.719  23.329  -6.266  1.00 10.00      A   
ATOM      4  N   ALA     3     -28.003  25.082  -8.737  1.00 10.00      A   
ATOM      5  HT1 ALA     3     -27.519  25.889  -8.294  1.00 10.00      A   
ATOM      6  HT2 ALA     3     -28.165  25.298  -9.740  1.00 10.00      A   
ATOM      7  HT3 ALA     3     -27.389  24.248  -8.669  1.00 10.00      A   
ATOM      8  CA  ALA     3     -29.290  24.828  -8.053  1.00 10.00      A   
ATOM      9  N   ILE     4     -29.240  25.451  -5.717  1.00 10.00      A   
ATOM     10  HN  ILE     4     -29.500  26.338  -6.042  1.00 10.00      A   
ATOM     11  CA  ILE     4     -29.066  25.244  -4.288  1.00 10.00      A   
ATOM     12  CB  ILE     4     -29.033  26.578  -3.513  1.00 10.00      A   
ATOM     13  CG1 ILE     4     -30.268  27.429  -3.838  1.00 10.00      A   
ATOM     14  CG2 ILE     4     -27.755  27.337  -3.826  1.00 10.00      A   
ATOM     15  CD1 ILE     4     -30.373  28.703  -3.025  1.00 10.00      A   
ATOM     16  C   ILE     4     -30.182  24.362  -3.742  1.00 10.00      A   
ATOM     17  O   ILE     4     -31.256  24.273  -4.342  1.00 10.00      A   
ATOM     18  N   ALA     5     -29.904  23.692  -2.623  1.00 10.00      A   
ATOM     19  HN  ALA     5     -29.012  23.793  -2.227  1.00 10.00      A   
ATOM     20  CA  ALA     5     -30.861  22.792  -1.966  1.00 10.00      A   
ATOM     21  CB  ALA     5     -32.214  23.453  -1.720  1.00 10.00      A   
ATOM     22  C   ALA     5     -31.005  21.468  -2.713  1.00 10.00      A   
ATOM     23  O   ALA     5     -31.045  20.403  -2.098  1.00 10.00      A   
ATOM     24  N   ASP     6     -31.068  21.542  -4.037  1.00 10.00      A   
ATOM     25  HN  ASP     6     -31.035  22.427  -4.464  1.00 10.00      A   
ATOM     26  CA  ASP     6     -31.195  20.352  -4.876  1.00 10.00      A   
ATOM     27  CB  ASP     6     -31.324  20.748  -6.351  1.00 10.00      A   
ATOM     28  CG  ASP     6     -32.688  20.435  -6.930  1.00 10.00      A   
ATOM     29  OD1 ASP     6     -33.049  19.240  -7.011  1.00 10.00      A   
ATOM     30  OD2 ASP     6     -33.406  21.384  -7.314  1.00 10.00      A   
ATOM     31  C   ASP     6     -29.984  19.446  -4.698  1.00 10.00      A   
ATOM     32  O   ASP     6     -30.116  18.237  -4.504  1.00 10.00      A   
ATOM     33  N   ILE     7     -28.799  20.045  -4.762  1.00 10.00      A   
ATOM     34  HN  ILE     7     -28.761  21.011  -4.926  1.00 10.00      A   
ATOM     35  CA  ILE     7     -27.555  19.301  -4.598  1.00 10.00      A   
ATOM     36  CB  ILE     7     -26.325  20.162  -4.956  1.00 10.00      A   
ATOM     37  CG1 ILE     7     -26.528  20.834  -6.316  1.00 10.00      A   
ATOM     38  CG2 ILE     7     -25.062  19.310  -4.968  1.00 10.00      A   
ATOM     39  CD1 ILE     7     -25.463  21.853  -6.663  1.00 10.00      A   
ATOM     40  C   ILE     7     -27.431  18.815  -3.159  1.00 10.00      A   
ATOM     41  O   ILE     7     -26.885  17.744  -2.893  1.00 10.00      A   
ATOM     42  N   LEU     8     -27.961  19.606  -2.234  1.00 10.00      A   
ATOM     43  HN  LEU     8     -28.388  20.442  -2.511  1.00 10.00      A   
ATOM     44  CA  LEU     8     -27.925  19.257  -0.820  1.00 10.00      A   
ATOM     45  CB  LEU     8     -28.474  20.399   0.041  1.00 10.00      A   
ATOM     46  CG  LEU     8     -27.726  21.732  -0.033  1.00 10.00      A   
ATOM     47  CD1 LEU     8     -28.444  22.795   0.784  1.00 10.00      A   
ATOM     48  CD2 LEU     8     -26.285  21.572   0.432  1.00 10.00      A   
ATOM     49  C   LEU     8     -28.726  17.986  -0.568  1.00 10.00      A   
ATOM     50  O   LEU     8     -28.247  17.066   0.087  1.00 10.00      A   
ATOM     51  N   GLN     9     -29.944  17.937  -1.104  1.00 10.00      A   
ATOM     52  HN  GLN     9     -30.275  18.708  -1.619  1.00 10.00      A   
ATOM     53  CA  GLN     9     -30.805  16.775  -0.939  1.00 10.00      A   
ATOM     54  CB  GLN     9     -32.190  17.032  -1.542  1.00 10.00      A   
ATOM     55  CG  GLN     9     -33.248  17.490  -0.543  1.00 10.00      A   
ATOM     56  CD  GLN     9     -32.765  17.491   0.895  1.00 10.00      A   
ATOM     57  OE1 GLN     9     -32.276  18.504   1.399  1.00 10.00      A   
ATOM     58  NE2 GLN     9     -32.902  16.359   1.570  1.00 10.00      A   
ATOM     59 HE21 GLN     9     -33.308  15.588   1.116  1.00 10.00      A   
ATOM     60 HE22 GLN     9     -32.582  16.330   2.502  1.00 10.00      A   
ATOM     61  C   GLN     9     -30.178  15.535  -1.563  1.00 10.00      A   
ATOM     62  O   GLN     9     -30.245  14.443  -0.994  1.00 10.00      A   
ATOM     63  N   ALA    10     -29.572  15.711  -2.736  1.00 10.00      A   
ATOM     64  HN  ALA    10     -29.567  16.604  -3.144  1.00 10.00      A   
ATOM     65  CA  ALA    10     -28.926  14.608  -3.437  1.00 10.00      A   
ATOM     66  CB  ALA    10     -28.395  15.072  -4.787  1.00 10.00      A   
ATOM     67  C   ALA    10     -27.805  14.017  -2.588  1.00 10.00      A   
ATOM     68  O   ALA    10     -27.701  12.795  -2.436  1.00 10.00      A   
ATOM     69  N   GLY    11     -26.978  14.894  -2.027  1.00 10.00      A   
ATOM     70  HN  GLY    11     -27.118  15.854  -2.184  1.00 10.00      A   
ATOM     71  CA  GLY    11     -25.879  14.454  -1.191  1.00 10.00      A   
ATOM     72  C   GLY    11     -26.375  13.881   0.121  1.00 10.00      A   
ATOM     73  O   GLY    11     -25.845  12.886   0.616  1.00 10.00      A   
ATOM     74  N   GLU    12     -27.410  14.505   0.670  1.00 10.00      A   
ATOM     75  HN  GLU    12     -27.789  15.289   0.213  1.00 10.00      A   
ATOM     76  CA  GLU    12     -28.004  14.073   1.926  1.00 10.00      A   
ATOM     77  CB  GLU    12     -29.152  15.006   2.307  1.00 10.00      A   
ATOM     78  CG  GLU    12     -29.742  14.747   3.678  1.00 10.00      A   
ATOM     79  CD  GLU    12     -30.540  15.926   4.188  1.00 10.00      A   
ATOM     80  OE1 GLU    12     -31.778  15.926   4.032  1.00 10.00      A   
ATOM     81  OE2 GLU    12     -29.932  16.863   4.746  1.00 10.00      A   
ATOM     82  C   GLU    12     -28.501  12.637   1.816  1.00 10.00      A   
ATOM     83  O   GLU    12     -28.252  11.817   2.700  1.00 10.00      A   
ATOM     84  N   LYS    13     -29.179  12.334   0.714  1.00 10.00      A   
ATOM     85  HN  LYS    13     -29.342  13.036   0.041  1.00 10.00      A   
ATOM     86  CA  LYS    13     -29.695  10.991   0.479  1.00 10.00      A   
ATOM     87  CB  LYS    13     -30.547  10.956  -0.788  1.00 10.00      A   
ATOM     88  CG  LYS    13     -31.895  11.639  -0.632  1.00 10.00      A   
ATOM     89  CD  LYS    13     -32.536  11.923  -1.979  1.00 10.00      A   
ATOM     90  CE  LYS    13     -33.874  12.625  -1.806  1.00 10.00      A   
ATOM     91  NZ  LYS    13     -34.410  13.120  -3.099  1.00 10.00      A   
ATOM     92  HZ1 LYS    13     -34.342  12.377  -3.824  1.00 10.00      A   
ATOM     93  HZ2 LYS    13     -33.870  13.949  -3.419  1.00 10.00      A   
ATOM     94  HZ3 LYS    13     -35.408  13.392  -2.993  1.00 10.00      A   
ATOM     95  C   LYS    13     -28.554   9.988   0.386  1.00 10.00      A   
ATOM     96  O   LYS    13     -28.647   8.875   0.902  1.00 10.00      A   
ATOM     97  N   LEU    14     -27.467  10.398  -0.258  1.00 10.00      A   
ATOM     98  HN  LEU    14     -27.457  11.299  -0.652  1.00 10.00      A   
ATOM     99  CA  LEU    14     -26.290   9.545  -0.399  1.00 10.00      A   
ATOM    100  CB  LEU    14     -25.259  10.204  -1.317  1.00 10.00      A   
ATOM    101  CG  LEU    14     -25.573  10.172  -2.809  1.00 10.00      A   
ATOM    102  CD1 LEU    14     -24.801  11.258  -3.538  1.00 10.00      A   
ATOM    103  CD2 LEU    14     -25.252   8.806  -3.393  1.00 10.00      A   
ATOM    104  C   LEU    14     -25.666   9.284   0.969  1.00 10.00      A   
ATOM    105  O   LEU    14     -25.193   8.183   1.255  1.00 10.00      A   
ATOM    106  N   THR    15     -25.681  10.308   1.813  1.00 10.00      A   
ATOM    107  HN  THR    15     -26.076  11.159   1.523  1.00 10.00      A   
ATOM    108  CA  THR    15     -25.130  10.206   3.155  1.00 10.00      A   
ATOM    109  CB  THR    15     -24.964  11.595   3.798  1.00 10.00      A   
ATOM    110  OG1 THR    15     -24.368  12.491   2.847  1.00 10.00      A   
ATOM    111  HG1 THR    15     -24.844  12.436   2.006  1.00 10.00      A   
ATOM    112  CG2 THR    15     -24.064  11.508   5.023  1.00 10.00      A   
ATOM    113  C   THR    15     -26.023   9.332   4.036  1.00 10.00      A   
ATOM    114  O   THR    15     -25.544   8.628   4.930  1.00 10.00      A   
ATOM    115  N   ALA    16     -27.327   9.379   3.773  1.00 10.00      A   
ATOM    116  HN  ALA    16     -27.653   9.978   3.063  1.00 10.00      A   
ATOM    117  CA  ALA    16     -28.286   8.577   4.519  1.00 10.00      A   
ATOM    118  CB  ALA    16     -29.708   8.955   4.136  1.00 10.00      A   
ATOM    119  C   ALA    16     -28.032   7.099   4.252  1.00 10.00      A   
ATOM    120  O   ALA    16     -28.183   6.257   5.139  1.00 10.00      A   
ATOM    121  N   VAL    17     -27.641   6.796   3.019  1.00 10.00      A   
ATOM    122  HN  VAL    17     -27.558   7.516   2.357  1.00 10.00      A   
ATOM    123  CA  VAL    17     -27.341   5.428   2.624  1.00 10.00      A   
ATOM    124  CB  VAL    17     -27.346   5.257   1.086  1.00 10.00      A   
ATOM    125  CG1 VAL    17     -26.984   3.831   0.699  1.00 10.00      A   
ATOM    126  CG2 VAL    17     -28.702   5.634   0.507  1.00 10.00      A   
ATOM    127  C   VAL    17     -25.983   5.006   3.186  1.00 10.00      A   
ATOM    128  O   VAL    17     -25.860   3.951   3.807  1.00 10.00      A   
ATOM    129  N   ALA    18     -24.975   5.850   2.986  1.00 10.00      A   
ATOM    130  HN  ALA    18     -25.142   6.692   2.503  1.00 10.00      A   
ATOM    131  CA  ALA    18     -23.630   5.566   3.467  1.00 10.00      A   
ATOM    132  CB  ALA    18     -22.662   5.444   2.300  1.00 10.00      A   
ATOM    133  C   ALA    18     -23.159   6.642   4.439  1.00 10.00      A   
ATOM    134  O   ALA    18     -22.741   7.725   4.025  1.00 10.00      A   
ATOM    135  N   PRO    19     -23.213   6.361   5.749  1.00 10.00      A   
ATOM    136  CA  PRO    19     -22.793   7.315   6.786  1.00 10.00      A   
ATOM    137  CB  PRO    19     -23.132   6.595   8.097  1.00 10.00      A   
ATOM    138  CG  PRO    19     -23.186   5.148   7.738  1.00 10.00      A   
ATOM    139  CD  PRO    19     -23.697   5.095   6.327  1.00 10.00      A   
ATOM    140  C   PRO    19     -21.296   7.623   6.719  1.00 10.00      A   
ATOM    141  O   PRO    19     -20.859   8.725   7.057  1.00 10.00      A   
ATOM    142  N   PHE    20     -20.516   6.656   6.241  1.00 10.00      A   
ATOM    143  HN  PHE    20     -20.926   5.812   5.958  1.00 10.00      A   
ATOM    144  CA  PHE    20     -19.070   6.819   6.130  1.00 10.00      A   
ATOM    145  CB  PHE    20     -18.360   5.461   6.023  1.00 10.00      A   
ATOM    146  CG  PHE    20     -18.857   4.580   4.910  1.00 10.00      A   
ATOM    147  CD1 PHE    20     -18.342   4.695   3.629  1.00 10.00      A   
ATOM    148  CD2 PHE    20     -19.838   3.633   5.148  1.00 10.00      A   
ATOM    149  CE1 PHE    20     -18.797   3.882   2.607  1.00 10.00      A   
ATOM    150  CE2 PHE    20     -20.298   2.817   4.133  1.00 10.00      A   
ATOM    151  CZ  PHE    20     -19.777   2.941   2.860  1.00 10.00      A   
ATOM    152  C   PHE    20     -18.688   7.726   4.962  1.00 10.00      A   
ATOM    153  O   PHE    20     -17.510   8.010   4.745  1.00 10.00      A   
ATOM    154  N   LEU    21     -19.687   8.173   4.209  1.00 10.00      A   
ATOM    155  HN  LEU    21     -20.605   7.905   4.428  1.00 10.00      A   
ATOM    156  CA  LEU    21     -19.459   9.051   3.071  1.00 10.00      A   
ATOM    157  CB  LEU    21     -20.672   9.039   2.137  1.00 10.00      A   
ATOM    158  CG  LEU    21     -20.518   9.785   0.811  1.00 10.00      A   
ATOM    159  CD1 LEU    21     -19.517   9.077  -0.086  1.00 10.00      A   
ATOM    160  CD2 LEU    21     -21.865   9.922   0.121  1.00 10.00      A   
ATOM    161  C   LEU    21     -19.181  10.473   3.543  1.00 10.00      A   
ATOM    162  O   LEU    21     -18.504  11.247   2.864  1.00 10.00      A   
ATOM    163  N   ALA    22     -19.720  10.816   4.706  1.00 10.00      A   
ATOM    164  HN  ALA    22     -20.259  10.158   5.191  1.00 10.00      A   
ATOM    165  CA  ALA    22     -19.528  12.141   5.276  1.00 10.00      A   
ATOM    166  CB  ALA    22     -20.721  12.526   6.136  1.00 10.00      A   
ATOM    167  C   ALA    22     -18.249  12.177   6.101  1.00 10.00      A   
ATOM    168  O   ALA    22     -17.436  13.095   5.972  1.00 10.00      A   
ATOM    169  N   GLY    23     -18.078  11.167   6.939  1.00 10.00      A   
ATOM    170  HN  GLY    23     -18.761  10.467   6.993  1.00 10.00      A   
ATOM    171  CA  GLY    23     -16.905  11.082   7.776  1.00 10.00      A   
ATOM    172  C   GLY    23     -16.827   9.743   8.472  1.00 10.00      A   
ATOM    173  O   GLY    23     -17.855   9.144   8.791  1.00 10.00      A   
ATOM    174  N   ILE    24     -15.614   9.270   8.703  1.00 10.00      A   
ATOM    175  HN  ILE    24     -14.836   9.804   8.433  1.00 10.00      A   
ATOM    176  CA  ILE    24     -15.396   7.991   9.362  1.00 10.00      A   
ATOM    177  CB  ILE    24     -14.326   7.158   8.628  1.00 10.00      A   
ATOM    178  CG1 ILE    24     -14.681   7.019   7.144  1.00 10.00      A   
ATOM    179  CG2 ILE    24     -14.179   5.788   9.275  1.00 10.00      A   
ATOM    180  CD1 ILE    24     -13.557   6.468   6.294  1.00 10.00      A   
ATOM    181  C   ILE    24     -14.951   8.221  10.801  1.00 10.00      A   
ATOM    182  O   ILE    24     -13.981   8.939  11.051  1.00 10.00      A   
ATOM    183  N   GLN    25     -15.665   7.621  11.743  1.00 10.00      A   
ATOM    184  HN  GLN    25     -16.433   7.060  11.481  1.00 10.00      A   
ATOM    185  CA  GLN    25     -15.343   7.774  13.154  1.00 10.00      A   
ATOM    186  CB  GLN    25     -16.567   8.241  13.947  1.00 10.00      A   
ATOM    187  CG  GLN    25     -17.199   9.527  13.433  1.00 10.00      A   
ATOM    188  CD  GLN    25     -16.216  10.680  13.350  1.00 10.00      A   
ATOM    189  OE1 GLN    25     -15.271  10.770  14.134  1.00 10.00      A   
ATOM    190  NE2 GLN    25     -16.436  11.571  12.394  1.00 10.00      A   
ATOM    191 HE21 GLN    25     -17.211  11.436  11.808  1.00 10.00      A   
ATOM    192 HE22 GLN    25     -15.815  12.326  12.307  1.00 10.00      A   
ATOM    193  C   GLN    25     -14.794   6.484  13.756  1.00 10.00      A   
ATOM    194  O   GLN    25     -13.812   6.507  14.497  1.00 10.00      A   
ATOM    195  N   ASN    26     -15.420   5.359  13.438  1.00 10.00      A   
ATOM    196  HN  ASN    26     -16.182   5.388  12.822  1.00 10.00      A   
ATOM    197  CA  ASN    26     -14.981   4.078  13.980  1.00 10.00      A   
ATOM    198  CB  ASN    26     -16.104   3.374  14.762  1.00 10.00      A   
ATOM    199  CG  ASN    26     -17.330   3.042  13.926  1.00 10.00      A   
ATOM    200  OD1 ASN    26     -17.229   2.718  12.743  1.00 10.00      A   
ATOM    201  ND2 ASN    26     -18.501   3.121  14.538  1.00 10.00      A   
ATOM    202 HD21 ASN    26     -18.515   3.385  15.483  1.00 10.00      A   
ATOM    203 HD22 ASN    26     -19.310   2.912  14.021  1.00 10.00      A   
ATOM    204  C   ASN    26     -14.394   3.165  12.907  1.00 10.00      A   
ATOM    205  O   ASN    26     -14.471   3.457  11.710  1.00 10.00      A   
ATOM    206  N   GLU    27     -13.817   2.053  13.347  1.00 10.00      A   
ATOM    207  HN  GLU    27     -13.789   1.886  14.315  1.00 10.00      A   
ATOM    208  CA  GLU    27     -13.208   1.080  12.442  1.00 10.00      A   
ATOM    209  CB  GLU    27     -12.456   0.008  13.227  1.00 10.00      A   
ATOM    210  CG  GLU    27     -11.357   0.534  14.127  1.00 10.00      A   
ATOM    211  CD  GLU    27     -10.653  -0.579  14.869  1.00 10.00      A   
ATOM    212  OE1 GLU    27     -11.346  -1.453  15.443  1.00 10.00      A   
ATOM    213  OE2 GLU    27      -9.404  -0.596  14.875  1.00 10.00      A   
ATOM    214  C   GLU    27     -14.243   0.413  11.544  1.00 10.00      A   
ATOM    215  O   GLU    27     -13.936   0.038  10.413  1.00 10.00      A   
ATOM    216  N   GLU    28     -15.461   0.255  12.050  1.00 10.00      A   
ATOM    217  HN  GLU    28     -15.644   0.566  12.963  1.00 10.00      A   
ATOM    218  CA  GLU    28     -16.533  -0.370  11.282  1.00 10.00      A   
ATOM    219  CB  GLU    28     -17.815  -0.445  12.105  1.00 10.00      A   
ATOM    220  CG  GLU    28     -17.717  -1.337  13.330  1.00 10.00      A   
ATOM    221  CD  GLU    28     -19.026  -1.428  14.079  1.00 10.00      A   
ATOM    222  OE1 GLU    28     -19.205  -0.676  15.061  1.00 10.00      A   
ATOM    223  OE2 GLU    28     -19.885  -2.244  13.688  1.00 10.00      A   
ATOM    224  C   GLU    28     -16.787   0.402   9.996  1.00 10.00      A   
ATOM    225  O   GLU    28     -16.866  -0.183   8.914  1.00 10.00      A   
ATOM    226  N   GLN    29     -16.915   1.717  10.122  1.00 10.00      A   
ATOM    227  HN  GLN    29     -16.859   2.120  11.021  1.00 10.00      A   
ATOM    228  CA  GLN    29     -17.143   2.579   8.972  1.00 10.00      A   
ATOM    229  CB  GLN    29     -17.405   4.014   9.433  1.00 10.00      A   
ATOM    230  CG  GLN    29     -18.779   4.239  10.045  1.00 10.00      A   
ATOM    231  CD  GLN    29     -18.739   5.195  11.224  1.00 10.00      A   
ATOM    232  OE1 GLN    29     -17.822   6.005  11.355  1.00 10.00      A   
ATOM    233  NE2 GLN    29     -19.737   5.112  12.088  1.00 10.00      A   
ATOM    234 HE21 GLN    29     -20.440   4.445  11.924  1.00 10.00      A   
ATOM    235 HE22 GLN    29     -19.737   5.723  12.855  1.00 10.00      A   
ATOM    236  C   GLN    29     -15.929   2.546   8.049  1.00 10.00      A   
ATOM    237  O   GLN    29     -16.060   2.570   6.826  1.00 10.00      A   
ATOM    238  N   TYR    30     -14.750   2.466   8.658  1.00 10.00      A   
ATOM    239  HN  TYR    30     -14.728   2.432   9.637  1.00 10.00      A   
ATOM    240  CA  TYR    30     -13.492   2.426   7.920  1.00 10.00      A   
ATOM    241  CB  TYR    30     -12.303   2.472   8.896  1.00 10.00      A   
ATOM    242  CG  TYR    30     -10.991   1.957   8.344  1.00 10.00      A   
ATOM    243  CD1 TYR    30     -10.307   2.639   7.343  1.00 10.00      A   
ATOM    244  CD2 TYR    30     -10.432   0.783   8.833  1.00 10.00      A   
ATOM    245  CE1 TYR    30      -9.106   2.161   6.846  1.00 10.00      A   
ATOM    246  CE2 TYR    30      -9.235   0.300   8.344  1.00 10.00      A   
ATOM    247  CZ  TYR    30      -8.576   0.991   7.351  1.00 10.00      A   
ATOM    248  OH  TYR    30      -7.384   0.502   6.857  1.00 10.00      A   
ATOM    249  HH  TYR    30      -6.743   1.235   6.762  1.00 10.00      A   
ATOM    250  C   TYR    30     -13.424   1.195   7.016  1.00 10.00      A   
ATOM    251  O   TYR    30     -13.150   1.310   5.818  1.00 10.00      A   
ATOM    252  N   THR    31     -13.695   0.022   7.582  1.00 10.00      A   
ATOM    253  HN  THR    31     -13.921  -0.013   8.541  1.00 10.00      A   
ATOM    254  CA  THR    31     -13.658  -1.213   6.812  1.00 10.00      A   
ATOM    255  CB  THR    31     -13.609  -2.464   7.709  1.00 10.00      A   
ATOM    256  OG1 THR    31     -14.401  -2.246   8.888  1.00 10.00      A   
ATOM    257  HG1 THR    31     -13.819  -2.051   9.639  1.00 10.00      A   
ATOM    258  CG2 THR    31     -12.175  -2.765   8.113  1.00 10.00      A   
ATOM    259  C   THR    31     -14.818  -1.294   5.819  1.00 10.00      A   
ATOM    260  O   THR    31     -14.681  -1.878   4.741  1.00 10.00      A   
ATOM    261  N   GLN    32     -15.951  -0.687   6.175  1.00 10.00      A   
ATOM    262  HN  GLN    32     -16.005  -0.245   7.050  1.00 10.00      A   
ATOM    263  CA  GLN    32     -17.113  -0.672   5.297  1.00 10.00      A   
ATOM    264  CB  GLN    32     -18.314  -0.003   5.976  1.00 10.00      A   
ATOM    265  CG  GLN    32     -19.162  -0.947   6.815  1.00 10.00      A   
ATOM    266  CD  GLN    32     -20.529  -0.375   7.141  1.00 10.00      A   
ATOM    267  OE1 GLN    32     -20.704   0.839   7.234  1.00 10.00      A   
ATOM    268  NE2 GLN    32     -21.507  -1.247   7.330  1.00 10.00      A   
ATOM    269 HE21 GLN    32     -21.296  -2.205   7.249  1.00 10.00      A   
ATOM    270 HE22 GLN    32     -22.403  -0.906   7.534  1.00 10.00      A   
ATOM    271  C   GLN    32     -16.766   0.060   4.008  1.00 10.00      A   
ATOM    272  O   GLN    32     -17.148  -0.360   2.913  1.00 10.00      A   
ATOM    273  N   ALA    33     -16.024   1.150   4.150  1.00 10.00      A   
ATOM    274  HN  ALA    33     -15.768   1.441   5.054  1.00 10.00      A   
ATOM    275  CA  ALA    33     -15.598   1.938   3.006  1.00 10.00      A   
ATOM    276  CB  ALA    33     -14.979   3.250   3.463  1.00 10.00      A   
ATOM    277  C   ALA    33     -14.606   1.150   2.162  1.00 10.00      A   
ATOM    278  O   ALA    33     -14.599   1.261   0.937  1.00 10.00      A   
ATOM    279  N   LEU    34     -13.791   0.334   2.831  1.00 10.00      A   
ATOM    280  HN  LEU    34     -13.873   0.278   3.806  1.00 10.00      A   
ATOM    281  CA  LEU    34     -12.788  -0.485   2.156  1.00 10.00      A   
ATOM    282  CB  LEU    34     -11.907  -1.220   3.169  1.00 10.00      A   
ATOM    283  CG  LEU    34     -11.122  -0.350   4.147  1.00 10.00      A   
ATOM    284  CD1 LEU    34     -10.289  -1.218   5.075  1.00 10.00      A   
ATOM    285  CD2 LEU    34     -10.242   0.638   3.397  1.00 10.00      A   
ATOM    286  C   LEU    34     -13.447  -1.489   1.220  1.00 10.00      A   
ATOM    287  O   LEU    34     -12.957  -1.739   0.119  1.00 10.00      A   
ATOM    288  N   GLU    35     -14.556  -2.067   1.663  1.00 10.00      A   
ATOM    289  HN  GLU    35     -14.889  -1.846   2.560  1.00 10.00      A   
ATOM    290  CA  GLU    35     -15.284  -3.031   0.850  1.00 10.00      A   
ATOM    291  CB  GLU    35     -16.385  -3.705   1.669  1.00 10.00      A   
ATOM    292  CG  GLU    35     -15.870  -4.608   2.778  1.00 10.00      A   
ATOM    293  CD  GLU    35     -16.988  -5.253   3.567  1.00 10.00      A   
ATOM    294  OE1 GLU    35     -17.532  -6.279   3.110  1.00 10.00      A   
ATOM    295  OE2 GLU    35     -17.333  -4.734   4.648  1.00 10.00      A   
ATOM    296  C   GLU    35     -15.880  -2.344  -0.372  1.00 10.00      A   
ATOM    297  O   GLU    35     -15.845  -2.880  -1.483  1.00 10.00      A   
ATOM    298  N   LEU    36     -16.405  -1.140  -0.158  1.00 10.00      A   
ATOM    299  HN  LEU    36     -16.386  -0.766   0.749  1.00 10.00      A   
ATOM    300  CA  LEU    36     -17.008  -0.364  -1.233  1.00 10.00      A   
ATOM    301  CB  LEU    36     -17.713   0.877  -0.676  1.00 10.00      A   
ATOM    302  CG  LEU    36     -18.552   1.680  -1.674  1.00 10.00      A   
ATOM    303  CD1 LEU    36     -19.777   0.890  -2.105  1.00 10.00      A   
ATOM    304  CD2 LEU    36     -18.958   3.019  -1.078  1.00 10.00      A   
ATOM    305  C   LEU    36     -15.960   0.044  -2.265  1.00 10.00      A   
ATOM    306  O   LEU    36     -16.132  -0.195  -3.462  1.00 10.00      A   
ATOM    307  N   VAL    37     -14.867   0.641  -1.795  1.00 10.00      A   
ATOM    308  HN  VAL    37     -14.779   0.790  -0.826  1.00 10.00      A   
ATOM    309  CA  VAL    37     -13.795   1.080  -2.684  1.00 10.00      A   
ATOM    310  CB  VAL    37     -12.696   1.884  -1.939  1.00 10.00      A   
ATOM    311  CG1 VAL    37     -11.935   1.022  -0.946  1.00 10.00      A   
ATOM    312  CG2 VAL    37     -11.741   2.553  -2.915  1.00 10.00      A   
ATOM    313  C   VAL    37     -13.192  -0.098  -3.453  1.00 10.00      A   
ATOM    314  O   VAL    37     -12.850   0.026  -4.627  1.00 10.00      A   
ATOM    315  N   ASP    38     -13.100  -1.248  -2.796  1.00 10.00      A   
ATOM    316  HN  ASP    38     -13.408  -1.293  -1.864  1.00 10.00      A   
ATOM    317  CA  ASP    38     -12.551  -2.448  -3.419  1.00 10.00      A   
ATOM    318  CB  ASP    38     -12.341  -3.540  -2.365  1.00 10.00      A   
ATOM    319  CG  ASP    38     -12.066  -4.902  -2.967  1.00 10.00      A   
ATOM    320  OD1 ASP    38     -10.945  -5.117  -3.478  1.00 10.00      A   
ATOM    321  OD2 ASP    38     -12.965  -5.768  -2.912  1.00 10.00      A   
ATOM    322  C   ASP    38     -13.477  -2.949  -4.523  1.00 10.00      A   
ATOM    323  O   ASP    38     -13.040  -3.219  -5.642  1.00 10.00      A   
ATOM    324  N   HIS    39     -14.764  -3.042  -4.204  1.00 10.00      A   
ATOM    325  HN  HIS    39     -15.047  -2.796  -3.295  1.00 10.00      A   
ATOM    326  CA  HIS    39     -15.767  -3.507  -5.155  1.00 10.00      A   
ATOM    327  CB  HIS    39     -17.134  -3.643  -4.465  1.00 10.00      A   
ATOM    328  CG  HIS    39     -18.283  -3.930  -5.388  1.00 10.00      A   
ATOM    329  ND1 HIS    39     -18.360  -5.061  -6.174  1.00 10.00      A   
ATOM    330  HD1 HIS    39     -17.690  -5.779  -6.220  1.00 10.00      A   
ATOM    331  CD2 HIS    39     -19.407  -3.219  -5.645  1.00 10.00      A   
ATOM    332  CE1 HIS    39     -19.478  -5.029  -6.874  1.00 10.00      A   
ATOM    333  NE2 HIS    39     -20.128  -3.924  -6.570  1.00 10.00      A   
ATOM    334  HE2 HIS    39     -20.986  -3.647  -6.958  1.00 10.00      A   
ATOM    335  C   HIS    39     -15.858  -2.577  -6.366  1.00 10.00      A   
ATOM    336  O   HIS    39     -15.940  -3.035  -7.506  1.00 10.00      A   
ATOM    337  N   LEU    40     -15.828  -1.274  -6.112  1.00 10.00      A   
ATOM    338  HN  LEU    40     -15.741  -0.967  -5.181  1.00 10.00      A   
ATOM    339  CA  LEU    40     -15.912  -0.288  -7.182  1.00 10.00      A   
ATOM    340  CB  LEU    40     -16.134   1.118  -6.618  1.00 10.00      A   
ATOM    341  CG  LEU    40     -17.473   1.370  -5.916  1.00 10.00      A   
ATOM    342  CD1 LEU    40     -17.502   2.765  -5.310  1.00 10.00      A   
ATOM    343  CD2 LEU    40     -18.632   1.184  -6.884  1.00 10.00      A   
ATOM    344  C   LEU    40     -14.662  -0.314  -8.054  1.00 10.00      A   
ATOM    345  O   LEU    40     -14.750  -0.232  -9.278  1.00 10.00      A   
ATOM    346  N   LEU    41     -13.503  -0.448  -7.418  1.00 10.00      A   
ATOM    347  HN  LEU    41     -13.503  -0.516  -6.435  1.00 10.00      A   
ATOM    348  CA  LEU    41     -12.227  -0.482  -8.129  1.00 10.00      A   
ATOM    349  CB  LEU    41     -11.066  -0.510  -7.131  1.00 10.00      A   
ATOM    350  CG  LEU    41      -9.659  -0.332  -7.707  1.00 10.00      A   
ATOM    351  CD1 LEU    41      -9.514   1.030  -8.368  1.00 10.00      A   
ATOM    352  CD2 LEU    41      -8.617  -0.509  -6.613  1.00 10.00      A   
ATOM    353  C   LEU    41     -12.143  -1.683  -9.071  1.00 10.00      A   
ATOM    354  O   LEU    41     -11.539  -1.606 -10.143  1.00 10.00      A   
ATOM    355  N   LEU    42     -12.766  -2.785  -8.672  1.00 10.00      A   
ATOM    356  HN  LEU    42     -13.231  -2.782  -7.807  1.00 10.00      A   
ATOM    357  CA  LEU    42     -12.767  -4.007  -9.475  1.00 10.00      A   
ATOM    358  CB  LEU    42     -13.095  -5.221  -8.606  1.00 10.00      A   
ATOM    359  CG  LEU    42     -12.040  -5.617  -7.575  1.00 10.00      A   
ATOM    360  CD1 LEU    42     -12.515  -6.811  -6.759  1.00 10.00      A   
ATOM    361  CD2 LEU    42     -10.717  -5.923  -8.261  1.00 10.00      A   
ATOM    362  C   LEU    42     -13.752  -3.923 -10.636  1.00 10.00      A   
ATOM    363  O   LEU    42     -13.814  -4.826 -11.472  1.00 10.00      A   
ATOM    364  N   ASN    43     -14.517  -2.843 -10.687  1.00 10.00      A   
ATOM    365  HN  ASN    43     -14.412  -2.150 -10.001  1.00 10.00      A   
ATOM    366  CA  ASN    43     -15.502  -2.656 -11.744  1.00 10.00      A   
ATOM    367  CB  ASN    43     -16.911  -2.531 -11.152  1.00 10.00      A   
ATOM    368  CG  ASN    43     -17.535  -3.878 -10.830  1.00 10.00      A   
ATOM    369  OD1 ASN    43     -18.279  -4.441 -11.638  1.00 10.00      A   
ATOM    370  ND2 ASN    43     -17.250  -4.402  -9.644  1.00 10.00      A   
ATOM    371 HD21 ASN    43     -16.660  -3.894  -9.041  1.00 10.00      A   
ATOM    372 HD22 ASN    43     -17.630  -5.276  -9.420  1.00 10.00      A   
ATOM    373  C   ASN    43     -15.173  -1.439 -12.600  1.00 10.00      A   
ATOM    374  O   ASN    43     -14.997  -1.549 -13.816  1.00 10.00      A   
ATOM    375  N   ASP    44     -15.078  -0.282 -11.962  1.00 10.00      A   
ATOM    376  HN  ASP    44     -15.204  -0.259 -10.987  1.00 10.00      A   
ATOM    377  CA  ASP    44     -14.774   0.958 -12.662  1.00 10.00      A   
ATOM    378  CB  ASP    44     -16.057   1.757 -12.916  1.00 10.00      A   
ATOM    379  CG  ASP    44     -15.819   3.041 -13.690  1.00 10.00      A   
ATOM    380  OD1 ASP    44     -14.703   3.230 -14.224  1.00 10.00      A   
ATOM    381  OD2 ASP    44     -16.761   3.857 -13.789  1.00 10.00      A   
ATOM    382  C   ASP    44     -13.783   1.794 -11.857  1.00 10.00      A   
ATOM    383  O   ASP    44     -14.164   2.479 -10.905  1.00 10.00      A   
ATOM    384  N   PRO    45     -12.495   1.743 -12.229  1.00 10.00      A   
ATOM    385  CA  PRO    45     -11.440   2.495 -11.539  1.00 10.00      A   
ATOM    386  CB  PRO    45     -10.155   1.848 -12.059  1.00 10.00      A   
ATOM    387  CG  PRO    45     -10.516   1.339 -13.414  1.00 10.00      A   
ATOM    388  CD  PRO    45     -11.964   0.940 -13.348  1.00 10.00      A   
ATOM    389  C   PRO    45     -11.462   3.984 -11.884  1.00 10.00      A   
ATOM    390  O   PRO    45     -10.798   4.793 -11.233  1.00 10.00      A   
ATOM    391  N   GLU    46     -12.245   4.345 -12.893  1.00 10.00      A   
ATOM    392  HN  GLU    46     -12.786   3.664 -13.352  1.00 10.00      A   
ATOM    393  CA  GLU    46     -12.335   5.733 -13.322  1.00 10.00      A   
ATOM    394  CB  GLU    46     -12.352   5.828 -14.848  1.00 10.00      A   
ATOM    395  CG  GLU    46     -11.106   5.275 -15.523  1.00 10.00      A   
ATOM    396  CD  GLU    46      -9.828   5.977 -15.103  1.00 10.00      A   
ATOM    397  OE1 GLU    46      -9.896   7.123 -14.607  1.00 10.00      A   
ATOM    398  OE2 GLU    46      -8.740   5.386 -15.287  1.00 10.00      A   
ATOM    399  C   GLU    46     -13.567   6.412 -12.740  1.00 10.00      A   
ATOM    400  O   GLU    46     -13.956   7.499 -13.173  1.00 10.00      A   
ATOM    401  N   ASN    47     -14.175   5.772 -11.754  1.00 10.00      A   
ATOM    402  HN  ASN    47     -13.817   4.914 -11.451  1.00 10.00      A   
ATOM    403  CA  ASN    47     -15.358   6.315 -11.108  1.00 10.00      A   
ATOM    404  CB  ASN    47     -15.988   5.266 -10.192  1.00 10.00      A   
ATOM    405  CG  ASN    47     -17.376   5.652  -9.736  1.00 10.00      A   
ATOM    406  OD1 ASN    47     -17.542   6.355  -8.740  1.00 10.00      A   
ATOM    407  ND2 ASN    47     -18.382   5.198 -10.463  1.00 10.00      A   
ATOM    408 HD21 ASN    47     -18.176   4.645 -11.245  1.00 10.00      A   
ATOM    409 HD22 ASN    47     -19.293   5.442 -10.197  1.00 10.00      A   
ATOM    410  C   ASN    47     -14.998   7.569 -10.314  1.00 10.00      A   
ATOM    411  O   ASN    47     -14.059   7.552  -9.513  1.00 10.00      A   
ATOM    412  N   PRO    48     -15.728   8.676 -10.538  1.00 10.00      A   
ATOM    413  CA  PRO    48     -15.482   9.955  -9.853  1.00 10.00      A   
ATOM    414  CB  PRO    48     -16.544  10.896 -10.443  1.00 10.00      A   
ATOM    415  CG  PRO    48     -16.965  10.252 -11.719  1.00 10.00      A   
ATOM    416  CD  PRO    48     -16.842   8.774 -11.491  1.00 10.00      A   
ATOM    417  C   PRO    48     -15.657   9.856  -8.340  1.00 10.00      A   
ATOM    418  O   PRO    48     -14.905  10.459  -7.576  1.00 10.00      A   
ATOM    419  N   LEU    49     -16.645   9.084  -7.915  1.00 10.00      A   
ATOM    420  HN  LEU    49     -17.198   8.610  -8.573  1.00 10.00      A   
ATOM    421  CA  LEU    49     -16.924   8.914  -6.493  1.00 10.00      A   
ATOM    422  CB  LEU    49     -18.329   8.346  -6.280  1.00 10.00      A   
ATOM    423  CG  LEU    49     -19.474   9.099  -6.961  1.00 10.00      A   
ATOM    424  CD1 LEU    49     -20.813   8.473  -6.596  1.00 10.00      A   
ATOM    425  CD2 LEU    49     -19.450  10.577  -6.601  1.00 10.00      A   
ATOM    426  C   LEU    49     -15.889   8.009  -5.843  1.00 10.00      A   
ATOM    427  O   LEU    49     -15.598   8.134  -4.653  1.00 10.00      A   
ATOM    428  N   LEU    50     -15.325   7.112  -6.642  1.00 10.00      A   
ATOM    429  HN  LEU    50     -15.597   7.080  -7.584  1.00 10.00      A   
ATOM    430  CA  LEU    50     -14.320   6.172  -6.166  1.00 10.00      A   
ATOM    431  CB  LEU    50     -13.902   5.219  -7.288  1.00 10.00      A   
ATOM    432  CG  LEU    50     -12.847   4.171  -6.930  1.00 10.00      A   
ATOM    433  CD1 LEU    50     -13.399   3.185  -5.916  1.00 10.00      A   
ATOM    434  CD2 LEU    50     -12.372   3.445  -8.177  1.00 10.00      A   
ATOM    435  C   LEU    50     -13.098   6.894  -5.611  1.00 10.00      A   
ATOM    436  O   LEU    50     -12.578   6.528  -4.554  1.00 10.00      A   
ATOM    437  N   ASP    51     -12.648   7.928  -6.315  1.00 10.00      A   
ATOM    438  HN  ASP    51     -13.102   8.178  -7.147  1.00 10.00      A   
ATOM    439  CA  ASP    51     -11.482   8.686  -5.879  1.00 10.00      A   
ATOM    440  CB  ASP    51     -10.984   9.630  -6.973  1.00 10.00      A   
ATOM    441  CG  ASP    51      -9.489   9.860  -6.882  1.00 10.00      A   
ATOM    442  OD1 ASP    51      -9.070  10.822  -6.202  1.00 10.00      A   
ATOM    443  OD2 ASP    51      -8.724   9.074  -7.491  1.00 10.00      A   
ATOM    444  C   ASP    51     -11.771   9.454  -4.595  1.00 10.00      A   
ATOM    445  O   ASP    51     -10.876   9.683  -3.777  1.00 10.00      A   
ATOM    446  N   LEU    52     -13.028   9.839  -4.416  1.00 10.00      A   
ATOM    447  HN  LEU    52     -13.694   9.627  -5.103  1.00 10.00      A   
ATOM    448  CA  LEU    52     -13.442  10.564  -3.222  1.00 10.00      A   
ATOM    449  CB  LEU    52     -14.877  11.080  -3.369  1.00 10.00      A   
ATOM    450  CG  LEU    52     -15.106  12.151  -4.439  1.00 10.00      A   
ATOM    451  CD1 LEU    52     -16.586  12.480  -4.554  1.00 10.00      A   
ATOM    452  CD2 LEU    52     -14.301  13.403  -4.126  1.00 10.00      A   
ATOM    453  C   LEU    52     -13.330   9.652  -2.009  1.00 10.00      A   
ATOM    454  O   LEU    52     -12.891  10.071  -0.937  1.00 10.00      A   
ATOM    455  N   VAL    53     -13.717   8.395  -2.194  1.00 10.00      A   
ATOM    456  HN  VAL    53     -14.071   8.128  -3.068  1.00 10.00      A   
ATOM    457  CA  VAL    53     -13.643   7.405  -1.127  1.00 10.00      A   
ATOM    458  CB  VAL    53     -14.309   6.075  -1.543  1.00 10.00      A   
ATOM    459  CG1 VAL    53     -14.245   5.052  -0.417  1.00 10.00      A   
ATOM    460  CG2 VAL    53     -15.754   6.314  -1.960  1.00 10.00      A   
ATOM    461  C   VAL    53     -12.183   7.150  -0.767  1.00 10.00      A   
ATOM    462  O   VAL    53     -11.833   7.030   0.408  1.00 10.00      A   
ATOM    463  N   CYS    54     -11.334   7.100  -1.793  1.00 10.00      A   
ATOM    464  HN  CYS    54     -11.681   7.216  -2.702  1.00 10.00      A   
ATOM    465  CA  CYS    54      -9.906   6.870  -1.607  1.00 10.00      A   
ATOM    466  CB  CYS    54      -9.206   6.723  -2.961  1.00 10.00      A   
ATOM    467  SG  CYS    54      -9.857   5.400  -4.010  1.00 10.00      A   
ATOM    468  HG  CYS    54     -11.126   5.686  -4.281  1.00 10.00      A   
ATOM    469  C   CYS    54      -9.260   8.002  -0.812  1.00 10.00      A   
ATOM    470  O   CYS    54      -8.357   7.770  -0.008  1.00 10.00      A   
ATOM    471  N   ALA    55      -9.728   9.224  -1.049  1.00 10.00      A   
ATOM    472  HN  ALA    55     -10.439   9.342  -1.716  1.00 10.00      A   
ATOM    473  CA  ALA    55      -9.207  10.397  -0.361  1.00 10.00      A   
ATOM    474  CB  ALA    55      -9.828  11.664  -0.930  1.00 10.00      A   
ATOM    475  C   ALA    55      -9.458  10.306   1.139  1.00 10.00      A   
ATOM    476  O   ALA    55      -8.570  10.597   1.947  1.00 10.00      A   
ATOM    477  N   LYS    56     -10.670   9.889   1.500  1.00 10.00      A   
ATOM    478  HN  LYS    56     -11.327   9.677   0.802  1.00 10.00      A   
ATOM    479  CA  LYS    56     -11.056   9.747   2.898  1.00 10.00      A   
ATOM    480  CB  LYS    56     -12.512   9.291   3.004  1.00 10.00      A   
ATOM    481  CG  LYS    56     -13.532  10.244   2.406  1.00 10.00      A   
ATOM    482  CD  LYS    56     -13.789  11.438   3.311  1.00 10.00      A   
ATOM    483  CE  LYS    56     -15.084  12.144   2.939  1.00 10.00      A   
ATOM    484  NZ  LYS    56     -15.136  12.478   1.490  1.00 10.00      A   
ATOM    485  HZ1 LYS    56     -14.285  13.010   1.215  1.00 10.00      A   
ATOM    486  HZ2 LYS    56     -15.971  13.062   1.287  1.00 10.00      A   
ATOM    487  HZ3 LYS    56     -15.189  11.608   0.922  1.00 10.00      A   
ATOM    488  C   LYS    56     -10.168   8.732   3.605  1.00 10.00      A   
ATOM    489  O   LYS    56      -9.815   8.914   4.770  1.00 10.00      A   
ATOM    490  N   ILE    57      -9.813   7.666   2.890  1.00 10.00      A   
ATOM    491  HN  ILE    57     -10.129   7.588   1.964  1.00 10.00      A   
ATOM    492  CA  ILE    57      -8.972   6.604   3.439  1.00 10.00      A   
ATOM    493  CB  ILE    57      -8.711   5.493   2.402  1.00 10.00      A   
ATOM    494  CG1 ILE    57     -10.036   4.899   1.923  1.00 10.00      A   
ATOM    495  CG2 ILE    57      -7.822   4.408   2.996  1.00 10.00      A   
ATOM    496  CD1 ILE    57      -9.903   3.977   0.732  1.00 10.00      A   
ATOM    497  C   ILE    57      -7.635   7.146   3.926  1.00 10.00      A   
ATOM    498  O   ILE    57      -7.286   6.992   5.097  1.00 10.00      A   
ATOM    499  N   THR    58      -6.897   7.789   3.026  1.00 10.00      A   
ATOM    500  HN  THR    58      -7.239   7.891   2.110  1.00 10.00      A   
ATOM    501  CA  THR    58      -5.594   8.345   3.360  1.00 10.00      A   
ATOM    502  CB  THR    58      -4.982   9.084   2.157  1.00 10.00      A   
ATOM    503  OG1 THR    58      -5.628   8.646   0.955  1.00 10.00      A   
ATOM    504  HG1 THR    58      -5.745   9.403   0.363  1.00 10.00      A   
ATOM    505  CG2 THR    58      -3.490   8.800   2.057  1.00 10.00      A   
ATOM    506  C   THR    58      -5.702   9.313   4.530  1.00 10.00      A   
ATOM    507  O   THR    58      -4.959   9.204   5.504  1.00 10.00      A   
ATOM    508  N   ALA    59      -6.654  10.235   4.437  1.00 10.00      A   
ATOM    509  HN  ALA    59      -7.236  10.243   3.647  1.00 10.00      A   
ATOM    510  CA  ALA    59      -6.863  11.234   5.478  1.00 10.00      A   
ATOM    511  CB  ALA    59      -8.002  12.165   5.097  1.00 10.00      A   
ATOM    512  C   ALA    59      -7.137  10.582   6.828  1.00 10.00      A   
ATOM    513  O   ALA    59      -6.628  11.030   7.859  1.00 10.00      A   
ATOM    514  N   TRP    60      -7.924   9.511   6.814  1.00 10.00      A   
ATOM    515  HN  TRP    60      -8.284   9.192   5.959  1.00 10.00      A   
ATOM    516  CA  TRP    60      -8.265   8.799   8.036  1.00 10.00      A   
ATOM    517  CB  TRP    60      -9.387   7.787   7.793  1.00 10.00      A   
ATOM    518  CG  TRP    60     -10.081   7.367   9.050  1.00 10.00      A   
ATOM    519  CD1 TRP    60     -11.075   8.041   9.693  1.00 10.00      A   
ATOM    520  CD2 TRP    60      -9.834   6.184   9.822  1.00 10.00      A   
ATOM    521  NE1 TRP    60     -11.463   7.356  10.816  1.00 10.00      A   
ATOM    522  HE1 TRP    60     -12.162   7.642  11.445  1.00 10.00      A   
ATOM    523  CE2 TRP    60     -10.718   6.210  10.917  1.00 10.00      A   
ATOM    524  CE3 TRP    60      -8.957   5.104   9.691  1.00 10.00      A   
ATOM    525  CZ2 TRP    60     -10.744   5.204  11.878  1.00 10.00      A   
ATOM    526  CZ3 TRP    60      -8.984   4.108  10.647  1.00 10.00      A   
ATOM    527  CH2 TRP    60      -9.876   4.161  11.722  1.00 10.00      A   
ATOM    528  C   TRP    60      -7.047   8.103   8.632  1.00 10.00      A   
ATOM    529  O   TRP    60      -6.708   8.323   9.791  1.00 10.00      A   
ATOM    530  N   GLU    61      -6.376   7.289   7.822  1.00 10.00      A   
ATOM    531  HN  GLU    61      -6.676   7.183   6.889  1.00 10.00      A   
ATOM    532  CA  GLU    61      -5.204   6.547   8.277  1.00 10.00      A   
ATOM    533  CB  GLU    61      -4.734   5.552   7.213  1.00 10.00      A   
ATOM    534  CG  GLU    61      -5.729   4.432   6.936  1.00 10.00      A   
ATOM    535  CD  GLU    61      -5.123   3.280   6.155  1.00 10.00      A   
ATOM    536  OE1 GLU    61      -4.387   3.541   5.178  1.00 10.00      A   
ATOM    537  OE2 GLU    61      -5.383   2.107   6.518  1.00 10.00      A   
ATOM    538  C   GLU    61      -4.059   7.460   8.721  1.00 10.00      A   
ATOM    539  O   GLU    61      -3.236   7.068   9.544  1.00 10.00      A   
ATOM    540  N   GLU    62      -4.016   8.678   8.186  1.00 10.00      A   
ATOM    541  HN  GLU    62      -4.701   8.937   7.534  1.00 10.00      A   
ATOM    542  CA  GLU    62      -2.967   9.633   8.536  1.00 10.00      A   
ATOM    543  CB  GLU    62      -2.980  10.828   7.582  1.00 10.00      A   
ATOM    544  CG  GLU    62      -2.361  10.574   6.220  1.00 10.00      A   
ATOM    545  CD  GLU    62      -2.231  11.848   5.410  1.00 10.00      A   
ATOM    546  OE1 GLU    62      -3.272  12.439   5.045  1.00 10.00      A   
ATOM    547  OE2 GLU    62      -1.085  12.268   5.141  1.00 10.00      A   
ATOM    548  C   GLU    62      -3.117  10.140   9.969  1.00 10.00      A   
ATOM    549  O   GLU    62      -2.125  10.364  10.665  1.00 10.00      A   
ATOM    550  N   SER    63      -4.357  10.323  10.402  1.00 10.00      A   
ATOM    551  HN  SER    63      -5.110  10.122   9.804  1.00 10.00      A   
ATOM    552  CA  SER    63      -4.626  10.823  11.742  1.00 10.00      A   
ATOM    553  CB  SER    63      -5.745  11.860  11.690  1.00 10.00      A   
ATOM    554  OG  SER    63      -5.571  12.737  10.588  1.00 10.00      A   
ATOM    555  HG  SER    63      -4.626  12.848  10.415  1.00 10.00      A   
ATOM    556  C   SER    63      -4.994   9.701  12.714  1.00 10.00      A   
ATOM    557  O   SER    63      -5.062   9.919  13.924  1.00 10.00      A   
ATOM    558  N   ALA    64      -5.241   8.508  12.184  1.00 10.00      A   
ATOM    559  HN  ALA    64      -5.180   8.394  11.212  1.00 10.00      A   
ATOM    560  CA  ALA    64      -5.604   7.363  13.014  1.00 10.00      A   
ATOM    561  CB  ALA    64      -5.987   6.175  12.148  1.00 10.00      A   
ATOM    562  C   ALA    64      -4.467   6.992  13.961  1.00 10.00      A   
ATOM    563  O   ALA    64      -3.359   6.696  13.520  1.00 10.00      A   
ATOM    564  N   PRO    65      -4.737   6.997  15.275  1.00 10.00      A   
ATOM    565  CA  PRO    65      -3.733   6.673  16.301  1.00 10.00      A   
ATOM    566  CB  PRO    65      -4.529   6.707  17.608  1.00 10.00      A   
ATOM    567  CG  PRO    65      -5.710   7.567  17.313  1.00 10.00      A   
ATOM    568  CD  PRO    65      -6.044   7.326  15.870  1.00 10.00      A   
ATOM    569  C   PRO    65      -3.111   5.293  16.101  1.00 10.00      A   
ATOM    570  O   PRO    65      -1.902   5.121  16.249  1.00 10.00      A   
ATOM    571  N   GLU    66      -3.934   4.316  15.745  1.00 10.00      A   
ATOM    572  HN  GLU    66      -4.887   4.513  15.620  1.00 10.00      A   
ATOM    573  CA  GLU    66      -3.454   2.961  15.535  1.00 10.00      A   
ATOM    574  CB  GLU    66      -4.617   1.968  15.524  1.00 10.00      A   
ATOM    575  CG  GLU    66      -5.047   1.516  16.910  1.00 10.00      A   
ATOM    576  CD  GLU    66      -3.972   0.710  17.604  1.00 10.00      A   
ATOM    577  OE1 GLU    66      -3.699  -0.426  17.166  1.00 10.00      A   
ATOM    578  OE2 GLU    66      -3.394   1.203  18.597  1.00 10.00      A   
ATOM    579  C   GLU    66      -2.633   2.847  14.253  1.00 10.00      A   
ATOM    580  O   GLU    66      -1.799   1.952  14.117  1.00 10.00      A   
ATOM    581  N   PHE    67      -2.855   3.767  13.326  1.00 10.00      A   
ATOM    582  HN  PHE    67      -3.510   4.479  13.500  1.00 10.00      A   
ATOM    583  CA  PHE    67      -2.131   3.760  12.063  1.00 10.00      A   
ATOM    584  CB  PHE    67      -3.086   3.959  10.881  1.00 10.00      A   
ATOM    585  CG  PHE    67      -4.025   2.802  10.671  1.00 10.00      A   
ATOM    586  CD1 PHE    67      -5.394   2.971  10.788  1.00 10.00      A   
ATOM    587  CD2 PHE    67      -3.534   1.543  10.362  1.00 10.00      A   
ATOM    588  CE1 PHE    67      -6.257   1.909  10.600  1.00 10.00      A   
ATOM    589  CE2 PHE    67      -4.391   0.477  10.175  1.00 10.00      A   
ATOM    590  CZ  PHE    67      -5.755   0.660  10.295  1.00 10.00      A   
ATOM    591  C   PHE    67      -1.027   4.811  12.069  1.00 10.00      A   
ATOM    592  O   PHE    67      -0.368   5.061  11.054  1.00 10.00      A   
ATOM    593  N   ALA    68      -0.819   5.417  13.231  1.00 10.00      A   
ATOM    594  HN  ALA    68      -1.380   5.182  14.001  1.00 10.00      A   
ATOM    595  CA  ALA    68       0.207   6.434  13.388  1.00 10.00      A   
ATOM    596  CB  ALA    68       0.034   7.178  14.704  1.00 10.00      A   
ATOM    597  C   ALA    68       1.591   5.807  13.302  1.00 10.00      A   
ATOM    598  O   ALA    68       2.571   6.491  13.030  1.00 10.00      A   
ATOM    599  N   GLU    69       1.656   4.497  13.517  1.00 10.00      A   
ATOM    600  HN  GLU    69       0.832   4.011  13.725  1.00 10.00      A   
ATOM    601  CA  GLU    69       2.917   3.765  13.460  1.00 10.00      A   
ATOM    602  CB  GLU    69       2.683   2.284  13.766  1.00 10.00      A   
ATOM    603  CG  GLU    69       1.968   2.026  15.081  1.00 10.00      A   
ATOM    604  CD  GLU    69       1.688   0.559  15.297  1.00 10.00      A   
ATOM    605  OE1 GLU    69       0.702   0.049  14.732  1.00 10.00      A   
ATOM    606  OE2 GLU    69       2.457  -0.099  16.026  1.00 10.00      A   
ATOM    607  C   GLU    69       3.571   3.913  12.087  1.00 10.00      A   
ATOM    608  O   GLU    69       4.771   4.160  11.982  1.00 10.00      A   
ATOM    609  N   PHE    70       2.771   3.771  11.038  1.00 10.00      A   
ATOM    610  HN  PHE    70       1.819   3.577  11.186  1.00 10.00      A   
ATOM    611  CA  PHE    70       3.267   3.889   9.671  1.00 10.00      A   
ATOM    612  CB  PHE    70       2.267   3.265   8.692  1.00 10.00      A   
ATOM    613  CG  PHE    70       2.599   3.458   7.238  1.00 10.00      A   
ATOM    614  CD1 PHE    70       3.572   2.685   6.627  1.00 10.00      A   
ATOM    615  CD2 PHE    70       1.931   4.408   6.483  1.00 10.00      A   
ATOM    616  CE1 PHE    70       3.873   2.856   5.289  1.00 10.00      A   
ATOM    617  CE2 PHE    70       2.228   4.585   5.147  1.00 10.00      A   
ATOM    618  CZ  PHE    70       3.200   3.808   4.549  1.00 10.00      A   
ATOM    619  C   PHE    70       3.521   5.349   9.310  1.00 10.00      A   
ATOM    620  O   PHE    70       4.435   5.663   8.545  1.00 10.00      A   
ATOM    621  N   ASN    71       2.719   6.240   9.881  1.00 10.00      A   
ATOM    622  HN  ASN    71       2.030   5.928  10.507  1.00 10.00      A   
ATOM    623  CA  ASN    71       2.844   7.668   9.610  1.00 10.00      A   
ATOM    624  CB  ASN    71       1.559   8.422   9.969  1.00 10.00      A   
ATOM    625  CG  ASN    71       0.470   8.238   8.926  1.00 10.00      A   
ATOM    626  OD1 ASN    71       0.421   8.962   7.926  1.00 10.00      A   
ATOM    627  ND2 ASN    71      -0.409   7.268   9.147  1.00 10.00      A   
ATOM    628 HD21 ASN    71      -0.313   6.726   9.961  1.00 10.00      A   
ATOM    629 HD22 ASN    71      -1.128   7.133   8.494  1.00 10.00      A   
ATOM    630  C   ASN    71       4.049   8.270  10.325  1.00 10.00      A   
ATOM    631  O   ASN    71       4.682   9.196   9.818  1.00 10.00      A   
ATOM    632  N   ALA    72       4.357   7.747  11.505  1.00 10.00      A   
ATOM    633  HN  ALA    72       3.793   7.033  11.876  1.00 10.00      A   
ATOM    634  CA  ALA    72       5.494   8.222  12.283  1.00 10.00      A   
ATOM    635  CB  ALA    72       5.298   7.918  13.758  1.00 10.00      A   
ATOM    636  C   ALA    72       6.786   7.600  11.776  1.00 10.00      A   
ATOM    637  O   ALA    72       7.870   8.139  11.990  1.00 10.00      A   
ATOM    638  N   ALA    74       6.663   6.460  11.104  1.00 10.00      A   
ATOM    639  HN  ALA    74       5.772   6.075  10.978  1.00 10.00      A   
ATOM    640  CA  ALA    74       7.818   5.774  10.548  1.00 10.00      A   
ATOM    641  CB  ALA    74       7.504   4.307  10.286  1.00 10.00      A   
ATOM    642  C   ALA    74       8.265   6.466   9.266  1.00 10.00      A   
ATOM    643  O   ALA    74       7.932   6.037   8.159  1.00 10.00      A   
ATOM    644  N   GLN    75       8.991   7.558   9.427  1.00 10.00      A   
ATOM    645  HN  GLN    75       9.197   7.862  10.338  1.00 10.00      A   
ATOM    646  CA  GLN    75       9.483   8.329   8.300  1.00 10.00      A   
ATOM    647  CB  GLN    75       9.320   9.823   8.582  1.00 10.00      A   
ATOM    648  CG  GLN    75       7.870  10.269   8.702  1.00 10.00      A   
ATOM    649  CD  GLN    75       7.683  11.408   9.683  1.00 10.00      A   
ATOM    650  OE1 GLN    75       7.410  11.189  10.864  1.00 10.00      A   
ATOM    651  NE2 GLN    75       7.826  12.632   9.202  1.00 10.00      A   
ATOM    652 HE21 GLN    75       8.042  12.732   8.251  1.00 10.00      A   
ATOM    653 HE22 GLN    75       7.708  13.390   9.815  1.00 10.00      A   
ATOM    654  C   GLN    75      10.940   7.988   8.017  1.00 10.00      A   
ATOM    655  O   GLN    75      11.406   8.101   6.884  1.00 10.00      A   
ATOM    656  N   ALA    76      11.646   7.551   9.049  1.00 10.00      A   
ATOM    657  HN  ALA    76      11.212   7.479   9.925  1.00 10.00      A   
ATOM    658  CA  ALA    76      13.051   7.182   8.920  1.00 10.00      A   
ATOM    659  CB  ALA    76      13.734   7.240  10.274  1.00 10.00      A   
ATOM    660  C   ALA    76      13.202   5.791   8.314  1.00 10.00      A   
ATOM    661  O   ALA    76      12.216   5.141   7.961  1.00 10.00      A   
ATOM    662  N   PRO    78      12.539  15.744   6.005  1.00 10.00      A   
ATOM    663  CA  PRO    78      12.422  16.762   4.953  1.00 10.00      A   
ATOM    664  CB  PRO    78      13.396  17.860   5.397  1.00 10.00      A   
ATOM    665  CG  PRO    78      14.314  17.197   6.368  1.00 10.00      A   
ATOM    666  CD  PRO    78      13.502  16.135   7.048  1.00 10.00      A   
ATOM    667  C   PRO    78      12.821  16.222   3.582  1.00 10.00      A   
ATOM    668  O   PRO    78      13.224  15.060   3.451  1.00 10.00      A   
ATOM    669  N   GLY    79      12.706  17.069   2.567  1.00 10.00      A   
ATOM    670  HN  GLY    79      12.387  17.980   2.737  1.00 10.00      A   
ATOM    671  CA  GLY    79      13.049  16.668   1.220  1.00 10.00      A   
ATOM    672  C   GLY    79      14.541  16.490   1.028  1.00 10.00      A   
ATOM    673  O   GLY    79      15.341  16.849   1.897  1.00 10.00      A   
ATOM    674  N   GLY    80      14.917  15.924  -0.109  1.00 10.00      A   
ATOM    675  HN  GLY    80      14.229  15.654  -0.759  1.00 10.00      A   
ATOM    676  CA  GLY    80      16.321  15.701  -0.403  1.00 10.00      A   
ATOM    677  C   GLY    80      16.814  14.382   0.157  1.00 10.00      A   
ATOM    678  O   GLY    80      17.105  13.448  -0.594  1.00 10.00      A   
ATOM    679  N   ILE    81      16.895  14.297   1.480  1.00 10.00      A   
ATOM    680  HN  ILE    81      16.650  15.077   2.026  1.00 10.00      A   
ATOM    681  CA  ILE    81      17.347  13.079   2.141  1.00 10.00      A   
ATOM    682  CB  ILE    81      17.639  13.290   3.643  1.00 10.00      A   
ATOM    683  CG1 ILE    81      16.508  14.079   4.318  1.00 10.00      A   
ATOM    684  CG2 ILE    81      18.975  13.994   3.821  1.00 10.00      A   
ATOM    685  CD1 ILE    81      16.627  14.172   5.826  1.00 10.00      A   
ATOM    686  C   ILE    81      16.329  11.959   1.962  1.00 10.00      A   
ATOM    687  O   ILE    81      16.675  10.777   2.009  1.00 10.00      A   
ATOM    688  N   ALA    82      15.077  12.344   1.748  1.00 10.00      A   
ATOM    689  HN  ALA    82      14.869  13.304   1.732  1.00 10.00      A   
ATOM    690  CA  ALA    82      14.001  11.386   1.541  1.00 10.00      A   
ATOM    691  CB  ALA    82      12.658  12.097   1.517  1.00 10.00      A   
ATOM    692  C   ALA    82      14.219  10.619   0.242  1.00 10.00      A   
ATOM    693  O   ALA    82      13.923   9.431   0.155  1.00 10.00      A   
ATOM    694  N   VAL    83      14.774  11.301  -0.756  1.00 10.00      A   
ATOM    695  HN  VAL    83      15.023  12.240  -0.613  1.00 10.00      A   
ATOM    696  CA  VAL    83      15.035  10.684  -2.054  1.00 10.00      A   
ATOM    697  CB  VAL    83      15.572  11.710  -3.077  1.00 10.00      A   
ATOM    698  CG1 VAL    83      15.702  11.087  -4.458  1.00 10.00      A   
ATOM    699  CG2 VAL    83      14.677  12.938  -3.126  1.00 10.00      A   
ATOM    700  C   VAL    83      16.042   9.547  -1.909  1.00 10.00      A   
ATOM    701  O   VAL    83      15.866   8.470  -2.478  1.00 10.00      A   
ATOM    702  N   ILE    84      17.084   9.788  -1.117  1.00 10.00      A   
ATOM    703  HN  ILE    84      17.156  10.663  -0.681  1.00 10.00      A   
ATOM    704  CA  ILE    84      18.125   8.788  -0.885  1.00 10.00      A   
ATOM    705  CB  ILE    84      19.304   9.363  -0.065  1.00 10.00      A   
ATOM    706  CG1 ILE    84      19.604  10.809  -0.476  1.00 10.00      A   
ATOM    707  CG2 ILE    84      20.544   8.493  -0.231  1.00 10.00      A   
ATOM    708  CD1 ILE    84      20.417  11.571   0.547  1.00 10.00      A   
ATOM    709  C   ILE    84      17.550   7.591  -0.134  1.00 10.00      A   
ATOM    710  O   ILE    84      17.887   6.439  -0.413  1.00 10.00      A   
ATOM    711  N   ARG    85      16.668   7.874   0.814  1.00 10.00      A   
ATOM    712  HN  ARG    85      16.434   8.811   0.984  1.00 10.00      A   
ATOM    713  CA  ARG    85      16.043   6.832   1.611  1.00 10.00      A   
ATOM    714  CB  ARG    85      15.422   7.418   2.877  1.00 10.00      A   
ATOM    715  CG  ARG    85      16.348   7.369   4.083  1.00 10.00      A   
ATOM    716  CD  ARG    85      16.193   8.596   4.961  1.00 10.00      A   
ATOM    717  NE  ARG    85      14.811   8.794   5.374  1.00 10.00      A   
ATOM    718  HE  ARG    85      14.236   7.996   5.421  1.00 10.00      A   
ATOM    719  CZ  ARG    85      14.288   9.974   5.681  1.00 10.00      A   
ATOM    720  NH1 ARG    85      15.031  11.069   5.629  1.00 10.00      A   
ATOM    721 HH11 ARG    85      14.611  11.993   5.869  1.00 10.00      A   
ATOM    722 HH12 ARG    85      16.030  11.011   5.354  1.00 10.00      A   
ATOM    723  NH2 ARG    85      13.024  10.066   6.050  1.00 10.00      A   
ATOM    724 HH21 ARG    85      12.424   9.207   6.104  1.00 10.00      A   
ATOM    725 HH22 ARG    85      12.616  10.995   6.287  1.00 10.00      A   
ATOM    726  C   ARG    85      15.014   6.050   0.802  1.00 10.00      A   
ATOM    727  O   ARG    85      14.699   4.908   1.121  1.00 10.00      A   
ATOM    728  N   THR    86      14.504   6.667  -0.257  1.00 10.00      A   
ATOM    729  HN  THR    86      14.787   7.585  -0.457  1.00 10.00      A   
ATOM    730  CA  THR    86      13.525   6.019  -1.122  1.00 10.00      A   
ATOM    731  CB  THR    86      12.748   7.054  -1.966  1.00 10.00      A   
ATOM    732  OG1 THR    86      12.122   7.990  -1.078  1.00 10.00      A   
ATOM    733  HG1 THR    86      12.759   8.675  -0.829  1.00 10.00      A   
ATOM    734  CG2 THR    86      11.667   6.385  -2.806  1.00 10.00      A   
ATOM    735  C   THR    86      14.219   4.988  -2.017  1.00 10.00      A   
ATOM    736  O   THR    86      13.580   4.166  -2.675  1.00 10.00      A   
ATOM    737  N   LEU    87      15.542   5.015  -2.002  1.00 10.00      A   
ATOM    738  HN  LEU    87      16.000   5.680  -1.446  1.00 10.00      A   
ATOM    739  CA  LEU    87      16.333   4.091  -2.790  1.00 10.00      A   
ATOM    740  CB  LEU    87      17.631   4.749  -3.234  1.00 10.00      A   
ATOM    741  CG  LEU    87      17.497   5.963  -4.160  1.00 10.00      A   
ATOM    742  CD1 LEU    87      18.850   6.615  -4.389  1.00 10.00      A   
ATOM    743  CD2 LEU    87      16.866   5.562  -5.485  1.00 10.00      A   
ATOM    744  C   LEU    87      16.630   2.820  -2.004  1.00 10.00      A   
ATOM    745  O   LEU    87      17.235   1.883  -2.529  1.00 10.00      A   
ATOM    746  N   ASP    89      16.183   2.784  -0.749  1.00 10.00      A   
ATOM    747  HN  ASP    89      15.706   3.563  -0.388  1.00 10.00      A   
ATOM    748  CA  ASP    89      16.387   1.615   0.110  1.00 10.00      A   
ATOM    749  CB  ASP    89      15.818   1.863   1.510  1.00 10.00      A   
ATOM    750  CG  ASP    89      16.798   2.518   2.463  1.00 10.00      A   
ATOM    751  OD1 ASP    89      16.391   2.832   3.604  1.00 10.00      A   
ATOM    752  OD2 ASP    89      17.972   2.719   2.086  1.00 10.00      A   
ATOM    753  C   ASP    89      15.697   0.401  -0.491  1.00 10.00      A   
ATOM    754  O   ASP    89      15.987  -0.739  -0.134  1.00 10.00      A   
ATOM    755  N   GLN    90      14.787   0.672  -1.418  1.00 10.00      A   
ATOM    756  HN  GLN    90      14.625   1.608  -1.652  1.00 10.00      A   
ATOM    757  CA  GLN    90      14.022  -0.355  -2.105  1.00 10.00      A   
ATOM    758  CB  GLN    90      13.039   0.321  -3.064  1.00 10.00      A   
ATOM    759  CG  GLN    90      11.667  -0.325  -3.113  1.00 10.00      A   
ATOM    760  CD  GLN    90      10.650   0.509  -3.866  1.00 10.00      A   
ATOM    761  OE1 GLN    90      10.997   1.296  -4.749  1.00 10.00      A   
ATOM    762  NE2 GLN    90       9.384   0.329  -3.536  1.00 10.00      A   
ATOM    763 HE21 GLN    90       9.176  -0.331  -2.835  1.00 10.00      A   
ATOM    764 HE22 GLN    90       8.706   0.861  -3.997  1.00 10.00      A   
ATOM    765  C   GLN    90      14.937  -1.303  -2.880  1.00 10.00      A   
ATOM    766  O   GLN    90      14.614  -2.474  -3.070  1.00 10.00      A   
ATOM    767  N   TYR    91      16.088  -0.795  -3.315  1.00 10.00      A   
ATOM    768  HN  TYR    91      16.305   0.143  -3.116  1.00 10.00      A   
ATOM    769  CA  TYR    91      17.040  -1.600  -4.070  1.00 10.00      A   
ATOM    770  CB  TYR    91      17.906  -0.707  -4.965  1.00 10.00      A   
ATOM    771  CG  TYR    91      17.146   0.109  -5.988  1.00 10.00      A   
ATOM    772  CD1 TYR    91      17.081   1.492  -5.885  1.00 10.00      A   
ATOM    773  CD2 TYR    91      16.506  -0.497  -7.063  1.00 10.00      A   
ATOM    774  CE1 TYR    91      16.403   2.249  -6.819  1.00 10.00      A   
ATOM    775  CE2 TYR    91      15.822   0.253  -8.004  1.00 10.00      A   
ATOM    776  CZ  TYR    91      15.775   1.627  -7.875  1.00 10.00      A   
ATOM    777  OH  TYR    91      15.104   2.384  -8.812  1.00 10.00      A   
ATOM    778  HH  TYR    91      14.306   1.916  -9.088  1.00 10.00      A   
ATOM    779  C   TYR    91      17.940  -2.408  -3.135  1.00 10.00      A   
ATOM    780  O   TYR    91      18.775  -3.199  -3.583  1.00 10.00      A   
ATOM    781  N   GLY    92      17.765  -2.203  -1.834  1.00 10.00      A   
ATOM    782  HN  GLY    92      17.073  -1.573  -1.537  1.00 10.00      A   
ATOM    783  CA  GLY    92      18.566  -2.902  -0.851  1.00 10.00      A   
ATOM    784  C   GLY    92      19.983  -2.370  -0.798  1.00 10.00      A   
ATOM    785  O   GLY    92      20.946  -3.133  -0.880  1.00 10.00      A   
ATOM    786  N   LEU    93      20.110  -1.056  -0.668  1.00 10.00      A   
ATOM    787  HN  LEU    93      19.306  -0.505  -0.595  1.00 10.00      A   
ATOM    788  CA  LEU    93      21.416  -0.416  -0.617  1.00 10.00      A   
ATOM    789  CB  LEU    93      21.384   0.922  -1.361  1.00 10.00      A   
ATOM    790  CG  LEU    93      20.851   0.888  -2.797  1.00 10.00      A   
ATOM    791  CD1 LEU    93      20.791   2.290  -3.377  1.00 10.00      A   
ATOM    792  CD2 LEU    93      21.705  -0.017  -3.668  1.00 10.00      A   
ATOM    793  C   LEU    93      21.865  -0.208   0.825  1.00 10.00      A   
ATOM    794  O   LEU    93      21.464   0.755   1.482  1.00 10.00      A   
ATOM    795  N   THR    94      22.687  -1.120   1.315  1.00 10.00      A   
ATOM    796  HN  THR    94      22.960  -1.870   0.747  1.00 10.00      A   
ATOM    797  CA  THR    94      23.194  -1.047   2.675  1.00 10.00      A   
ATOM    798  CB  THR    94      23.402  -2.456   3.258  1.00 10.00      A   
ATOM    799  OG1 THR    94      22.292  -3.291   2.886  1.00 10.00      A   
ATOM    800  HG1 THR    94      21.535  -3.077   3.447  1.00 10.00      A   
ATOM    801  CG2 THR    94      23.504  -2.394   4.775  1.00 10.00      A   
ATOM    802  C   THR    94      24.518  -0.286   2.723  1.00 10.00      A   
ATOM    803  O   THR    94      24.646   0.800   2.148  1.00 10.00      A   
ATOM    804  N   SER   105      29.966   3.925   3.837  1.00 10.00      A   
ATOM    805  HN  SER   105      30.401   4.763   4.108  1.00 10.00      A   
ATOM    806  CA  SER   105      28.676   3.993   3.170  1.00 10.00      A   
ATOM    807  CB  SER   105      27.719   2.968   3.784  1.00 10.00      A   
ATOM    808  OG  SER   105      28.427   1.802   4.167  1.00 10.00      A   
ATOM    809  HG  SER   105      29.299   2.061   4.490  1.00 10.00      A   
ATOM    810  C   SER   105      28.096   5.403   3.268  1.00 10.00      A   
ATOM    811  O   SER   105      28.523   6.205   4.102  1.00 10.00      A   
ATOM    812  N   VAL   107      27.120   5.696   2.419  1.00 10.00      A   
ATOM    813  HN  VAL   107      26.820   5.011   1.782  1.00 10.00      A   
ATOM    814  CA  VAL   107      26.485   7.008   2.402  1.00 10.00      A   
ATOM    815  CB  VAL   107      25.879   7.322   1.011  1.00 10.00      A   
ATOM    816  CG1 VAL   107      24.555   6.601   0.793  1.00 10.00      A   
ATOM    817  CG2 VAL   107      25.738   8.821   0.791  1.00 10.00      A   
ATOM    818  C   VAL   107      25.416   7.131   3.497  1.00 10.00      A   
ATOM    819  O   VAL   107      24.794   8.179   3.663  1.00 10.00      A   
ATOM    820  N   SER   108      25.231   6.063   4.267  1.00 10.00      A   
ATOM    821  HN  SER   108      25.763   5.256   4.102  1.00 10.00      A   
ATOM    822  CA  SER   108      24.245   6.042   5.342  1.00 10.00      A   
ATOM    823  CB  SER   108      24.194   4.642   5.961  1.00 10.00      A   
ATOM    824  OG  SER   108      24.844   3.701   5.117  1.00 10.00      A   
ATOM    825  HG  SER   108      24.241   2.969   4.928  1.00 10.00      A   
ATOM    826  C   SER   108      24.546   7.095   6.413  1.00 10.00      A   
ATOM    827  O   SER   108      23.657   7.506   7.159  1.00 10.00      A   
ATOM    828  N   ARG   109      25.795   7.546   6.462  1.00 10.00      A   
ATOM    829  HN  ARG   109      26.452   7.197   5.824  1.00 10.00      A   
ATOM    830  CA  ARG   109      26.214   8.549   7.435  1.00 10.00      A   
ATOM    831  CB  ARG   109      27.738   8.570   7.550  1.00 10.00      A   
ATOM    832  CG  ARG   109      28.347   7.258   8.012  1.00 10.00      A   
ATOM    833  CD  ARG   109      29.799   7.139   7.583  1.00 10.00      A   
ATOM    834  NE  ARG   109      30.691   7.996   8.367  1.00 10.00      A   
ATOM    835  HE  ARG   109      30.452   8.152   9.311  1.00 10.00      A   
ATOM    836  CZ  ARG   109      31.790   8.574   7.877  1.00 10.00      A   
ATOM    837  NH1 ARG   109      32.127   8.396   6.604  1.00 10.00      A   
ATOM    838 HH11 ARG   109      32.989   8.844   6.219  1.00 10.00      A   
ATOM    839 HH12 ARG   109      31.533   7.805   5.981  1.00 10.00      A   
ATOM    840  NH2 ARG   109      32.559   9.323   8.664  1.00 10.00      A   
ATOM    841 HH21 ARG   109      32.305   9.461   9.666  1.00 10.00      A   
ATOM    842 HH22 ARG   109      33.422   9.773   8.282  1.00 10.00      A   
ATOM    843  C   ARG   109      25.706   9.935   7.049  1.00 10.00      A   
ATOM    844  O   ARG   109      25.693  10.851   7.869  1.00 10.00      A   
ATOM    845  N   VAL   110      25.279  10.080   5.800  1.00 10.00      A   
ATOM    846  HN  VAL   110      25.291   9.305   5.195  1.00 10.00      A   
ATOM    847  CA  VAL   110      24.779  11.361   5.301  1.00 10.00      A   
ATOM    848  CB  VAL   110      25.201  11.596   3.830  1.00 10.00      A   
ATOM    849  CG1 VAL   110      25.000  13.048   3.425  1.00 10.00      A   
ATOM    850  CG2 VAL   110      26.647  11.176   3.603  1.00 10.00      A   
ATOM    851  C   VAL   110      23.257  11.426   5.417  1.00 10.00      A   
ATOM    852  O   VAL   110      22.623  12.403   5.021  1.00 10.00      A   
ATOM    853  N   LEU   111      22.673  10.377   5.979  1.00 10.00      A   
ATOM    854  HN  LEU   111      23.227   9.629   6.286  1.00 10.00      A   
ATOM    855  CA  LEU   111      21.228  10.312   6.145  1.00 10.00      A   
ATOM    856  CB  LEU   111      20.754   8.859   6.211  1.00 10.00      A   
ATOM    857  CG  LEU   111      20.962   8.026   4.945  1.00 10.00      A   
ATOM    858  CD1 LEU   111      20.556   6.581   5.184  1.00 10.00      A   
ATOM    859  CD2 LEU   111      20.184   8.615   3.776  1.00 10.00      A   
ATOM    860  C   LEU   111      20.773  11.080   7.382  1.00 10.00      A   
ATOM    861  O   LEU   111      19.595  11.412   7.518  1.00 10.00      A   
ATOM    862  N   SER   112      21.708  11.360   8.284  1.00 10.00      A   
ATOM    863  HN  SER   112      22.631  11.075   8.121  1.00 10.00      A   
ATOM    864  CA  SER   112      21.391  12.090   9.507  1.00 10.00      A   
ATOM    865  CB  SER   112      20.835  11.143  10.576  1.00 10.00      A   
ATOM    866  OG  SER   112      19.624  10.545  10.143  1.00 10.00      A   
ATOM    867  HG  SER   112      19.465  10.784   9.219  1.00 10.00      A   
ATOM    868  C   SER   112      22.596  12.864  10.041  1.00 10.00      A   
ATOM    869  O   SER   112      22.489  14.050  10.358  1.00 10.00      A   
ATOM    870  N   GLY   113      23.737  12.192  10.134  1.00 10.00      A   
ATOM    871  HN  GLY   113      23.762  11.249   9.868  1.00 10.00      A   
ATOM    872  CA  GLY   113      24.944  12.829  10.632  1.00 10.00      A   
ATOM    873  C   GLY   113      25.439  13.930   9.716  1.00 10.00      A   
ATOM    874  O   GLY   113      25.408  15.111  10.075  1.00 10.00      A   
ATOM    875  N   LYS   114      25.896  13.548   8.535  1.00 10.00      A   
ATOM    876  HN  LYS   114      25.889  12.591   8.304  1.00 10.00      A   
ATOM    877  CA  LYS   114      26.388  14.509   7.563  1.00 10.00      A   
ATOM    878  CB  LYS   114      27.342  13.835   6.575  1.00 10.00      A   
ATOM    879  CG  LYS   114      28.669  13.393   7.162  1.00 10.00      A   
ATOM    880  CD  LYS   114      29.614  12.941   6.060  1.00 10.00      A   
ATOM    881  CE  LYS   114      30.941  12.449   6.614  1.00 10.00      A   
ATOM    882  NZ  LYS   114      31.880  12.061   5.527  1.00 10.00      A   
ATOM    883  HZ1 LYS   114      32.078  12.876   4.912  1.00 10.00      A   
ATOM    884  HZ2 LYS   114      31.466  11.301   4.952  1.00 10.00      A   
ATOM    885  HZ3 LYS   114      32.776  11.723   5.930  1.00 10.00      A   
ATOM    886  C   LYS   114      25.219  15.104   6.796  1.00 10.00      A   
ATOM    887  O   LYS   114      24.154  14.491   6.705  1.00 10.00      A   
ATOM    888  N   ARG   115      25.412  16.292   6.254  1.00 10.00      A   
ATOM    889  HN  ARG   115      26.276  16.739   6.364  1.00 10.00      A   
ATOM    890  CA  ARG   115      24.364  16.941   5.486  1.00 10.00      A   
ATOM    891  CB  ARG   115      24.301  18.442   5.762  1.00 10.00      A   
ATOM    892  CG  ARG   115      23.119  18.845   6.627  1.00 10.00      A   
ATOM    893  CD  ARG   115      22.818  20.331   6.512  1.00 10.00      A   
ATOM    894  NE  ARG   115      23.881  21.170   7.069  1.00 10.00      A   
ATOM    895  HE  ARG   115      24.625  21.410   6.472  1.00 10.00      A   
ATOM    896  CZ  ARG   115      23.890  21.626   8.320  1.00 10.00      A   
ATOM    897  NH1 ARG   115      22.898  21.323   9.146  1.00 10.00      A   
ATOM    898 HH11 ARG   115      22.106  20.729   8.816  1.00 10.00      A   
ATOM    899 HH12 ARG   115      22.899  21.681  10.128  1.00 10.00      A   
ATOM    900  NH2 ARG   115      24.890  22.386   8.746  1.00 10.00      A   
ATOM    901 HH21 ARG   115      25.672  22.631   8.103  1.00 10.00      A   
ATOM    902 HH22 ARG   115      24.899  22.744   9.728  1.00 10.00      A   
ATOM    903  C   ARG   115      24.535  16.662   4.001  1.00 10.00      A   
ATOM    904  O   ARG   115      25.659  16.604   3.493  1.00 10.00      A   
ATOM    905  N   LYS   116      23.417  16.473   3.321  1.00 10.00      A   
ATOM    906  HN  LYS   116      22.560  16.529   3.797  1.00 10.00      A   
ATOM    907  CA  LYS   116      23.413  16.183   1.898  1.00 10.00      A   
ATOM    908  CB  LYS   116      21.976  15.999   1.405  1.00 10.00      A   
ATOM    909  CG  LYS   116      21.861  15.660  -0.069  1.00 10.00      A   
ATOM    910  CD  LYS   116      22.398  14.271  -0.358  1.00 10.00      A   
ATOM    911  CE  LYS   116      22.322  13.951  -1.840  1.00 10.00      A   
ATOM    912  NZ  LYS   116      23.353  14.689  -2.615  1.00 10.00      A   
ATOM    913  HZ1 LYS   116      23.257  15.715  -2.462  1.00 10.00      A   
ATOM    914  HZ2 LYS   116      23.245  14.495  -3.633  1.00 10.00      A   
ATOM    915  HZ3 LYS   116      24.309  14.390  -2.316  1.00 10.00      A   
ATOM    916  C   LYS   116      24.103  17.281   1.093  1.00 10.00      A   
ATOM    917  O   LYS   116      23.744  18.459   1.190  1.00 10.00      A   
ATOM    918  N   LEU   117      25.100  16.885   0.313  1.00 10.00      A   
ATOM    919  HN  LEU   117      25.353  15.938   0.305  1.00 10.00      A   
ATOM    920  CA  LEU   117      25.834  17.819  -0.526  1.00 10.00      A   
ATOM    921  CB  LEU   117      27.187  17.230  -0.935  1.00 10.00      A   
ATOM    922  CG  LEU   117      28.156  16.894   0.202  1.00 10.00      A   
ATOM    923  CD1 LEU   117      29.382  16.171  -0.338  1.00 10.00      A   
ATOM    924  CD2 LEU   117      28.561  18.153   0.954  1.00 10.00      A   
ATOM    925  C   LEU   117      25.011  18.150  -1.764  1.00 10.00      A   
ATOM    926  O   LEU   117      24.386  17.266  -2.354  1.00 10.00      A   
ATOM    927  N   THR   118      25.009  19.416  -2.148  1.00 10.00      A   
ATOM    928  HN  THR   118      25.525  20.072  -1.634  1.00 10.00      A   
ATOM    929  CA  THR   118      24.250  19.868  -3.303  1.00 10.00      A   
ATOM    930  CB  THR   118      23.994  21.385  -3.221  1.00 10.00      A   
ATOM    931  OG1 THR   118      24.083  21.810  -1.850  1.00 10.00      A   
ATOM    932  HG1 THR   118      24.524  22.668  -1.812  1.00 10.00      A   
ATOM    933  CG2 THR   118      22.608  21.718  -3.753  1.00 10.00      A   
ATOM    934  C   THR   118      24.951  19.537  -4.626  1.00 10.00      A   
ATOM    935  O   THR   118      24.311  19.498  -5.681  1.00 10.00      A   
ATOM    936  N   LEU   119      26.257  19.299  -4.568  1.00 10.00      A   
ATOM    937  HN  LEU   119      26.712  19.346  -3.701  1.00 10.00      A   
ATOM    938  CA  LEU   119      27.034  18.974  -5.759  1.00 10.00      A   
ATOM    939  CB  LEU   119      28.538  19.036  -5.468  1.00 10.00      A   
ATOM    940  CG  LEU   119      29.121  20.432  -5.239  1.00 10.00      A   
ATOM    941  CD1 LEU   119      30.602  20.347  -4.901  1.00 10.00      A   
ATOM    942  CD2 LEU   119      28.901  21.313  -6.460  1.00 10.00      A   
ATOM    943  C   LEU   119      26.656  17.604  -6.311  1.00 10.00      A   
ATOM    944  O   LEU   119      26.315  17.473  -7.491  1.00 10.00      A   
ATOM    945  N   GLU   120      26.719  16.588  -5.460  1.00 10.00      A   
ATOM    946  HN  GLU   120      27.000  16.751  -4.537  1.00 10.00      A   
ATOM    947  CA  GLU   120      26.376  15.234  -5.871  1.00 10.00      A   
ATOM    948  CB  GLU   120      26.874  14.194  -4.863  1.00 10.00      A   
ATOM    949  CG  GLU   120      26.945  14.690  -3.429  1.00 10.00      A   
ATOM    950  CD  GLU   120      26.726  13.584  -2.421  1.00 10.00      A   
ATOM    951  OE1 GLU   120      25.638  13.549  -1.807  1.00 10.00      A   
ATOM    952  OE2 GLU   120      27.631  12.740  -2.239  1.00 10.00      A   
ATOM    953  C   GLU   120      24.874  15.099  -6.101  1.00 10.00      A   
ATOM    954  O   GLU   120      24.079  15.112  -5.161  1.00 10.00      A   
ATOM    955  N   HIS   121      24.493  14.978  -7.359  1.00 10.00      A   
ATOM    956  HN  HIS   121      25.175  14.954  -8.064  1.00 10.00      A   
ATOM    957  CA  HIS   121      23.092  14.860  -7.728  1.00 10.00      A   
ATOM    958  CB  HIS   121      22.733  15.896  -8.808  1.00 10.00      A   
ATOM    959  CG  HIS   121      23.532  15.774 -10.076  1.00 10.00      A   
ATOM    960  ND1 HIS   121      24.811  16.276 -10.216  1.00 10.00      A   
ATOM    961  HD1 HIS   121      25.322  16.750  -9.524  1.00 10.00      A   
ATOM    962  CD2 HIS   121      23.228  15.196 -11.264  1.00 10.00      A   
ATOM    963  CE1 HIS   121      25.256  16.006 -11.429  1.00 10.00      A   
ATOM    964  NE2 HIS   121      24.315  15.352 -12.082  1.00 10.00      A   
ATOM    965  HE2 HIS   121      24.384  15.031 -13.012  1.00 10.00      A   
ATOM    966  C   HIS   121      22.774  13.454  -8.215  1.00 10.00      A   
ATOM    967  O   HIS   121      23.566  12.848  -8.942  1.00 10.00      A   
ATOM    968  N   ALA   122      21.609  12.950  -7.813  1.00 10.00      A   
ATOM    969  HN  ALA   122      21.034  13.494  -7.237  1.00 10.00      A   
ATOM    970  CA  ALA   122      21.151  11.619  -8.202  1.00 10.00      A   
ATOM    971  CB  ALA   122      22.070  10.539  -7.648  1.00 10.00      A   
ATOM    972  C   ALA   122      21.012  11.516  -9.719  1.00 10.00      A   
ATOM    973  O   ALA   122      21.042  12.531 -10.419  1.00 10.00      A   
ATOM    974  N   LYS   123      20.842  10.305 -10.223  1.00 10.00      A   
ATOM    975  HN  LYS   123      20.787   9.534  -9.617  1.00 10.00      A   
ATOM    976  CA  LYS   123      20.705  10.093 -11.656  1.00 10.00      A   
ATOM    977  CB  LYS   123      21.567   8.913 -12.119  1.00 10.00      A   
ATOM    978  CG  LYS   123      21.537   7.705 -11.194  1.00 10.00      A   
ATOM    979  CD  LYS   123      22.543   6.650 -11.631  1.00 10.00      A   
ATOM    980  CE  LYS   123      22.728   5.580 -10.565  1.00 10.00      A   
ATOM    981  NZ  LYS   123      23.803   4.618 -10.924  1.00 10.00      A   
ATOM    982  HZ1 LYS   123      23.938   3.931 -10.158  1.00 10.00      A   
ATOM    983  HZ2 LYS   123      24.697   5.123 -11.085  1.00 10.00      A   
ATOM    984  HZ3 LYS   123      23.549   4.104 -11.793  1.00 10.00      A   
ATOM    985  C   LYS   123      19.246   9.879 -12.035  1.00 10.00      A   
ATOM    986  O   LYS   123      18.395   9.676 -11.164  1.00 10.00      A   
ATOM    987  N   LYS   124      18.974   9.935 -13.341  1.00 10.00      A   
ATOM    988  HN  LYS   124      19.712  10.103 -13.964  1.00 10.00      A   
ATOM    989  CA  LYS   124      17.629   9.755 -13.894  1.00 10.00      A   
ATOM    990  CB  LYS   124      16.970   8.464 -13.393  1.00 10.00      A   
ATOM    991  CG  LYS   124      17.774   7.199 -13.637  1.00 10.00      A   
ATOM    992  CD  LYS   124      17.283   6.080 -12.737  1.00 10.00      A   
ATOM    993  CE  LYS   124      18.147   4.839 -12.853  1.00 10.00      A   
ATOM    994  NZ  LYS   124      17.741   3.977 -13.993  1.00 10.00      A   
ATOM    995  HZ1 LYS   124      16.780   3.611 -13.847  1.00 10.00      A   
ATOM    996  HZ2 LYS   124      18.394   3.170 -14.079  1.00 10.00      A   
ATOM    997  HZ3 LYS   124      17.763   4.517 -14.880  1.00 10.00      A   
ATOM    998  C   LYS   124      16.727  10.956 -13.617  1.00 10.00      A   
ATOM    999  O   LYS   124      16.330  11.672 -14.537  1.00 10.00      A   
ATOM   1000  N   LEU   125      16.422  11.178 -12.349  1.00 10.00      A   
ATOM   1001  HN  LEU   125      16.810  10.595 -11.660  1.00 10.00      A   
ATOM   1002  CA  LEU   125      15.551  12.270 -11.944  1.00 10.00      A   
ATOM   1003  CB  LEU   125      14.909  11.970 -10.584  1.00 10.00      A   
ATOM   1004  CG  LEU   125      14.174  10.631 -10.455  1.00 10.00      A   
ATOM   1005  CD1 LEU   125      13.590  10.474  -9.060  1.00 10.00      A   
ATOM   1006  CD2 LEU   125      13.086  10.498 -11.510  1.00 10.00      A   
ATOM   1007  C   LEU   125      16.294  13.603 -11.895  1.00 10.00      A   
ATOM   1008  O   LEU   125      17.445  13.676 -11.457  1.00 10.00      A   
ATOM   1009  N   ALA   126      15.631  14.651 -12.355  1.00 10.00      A   
ATOM   1010  HN  ALA   126      14.723  14.522 -12.705  1.00 10.00      A   
ATOM   1011  CA  ALA   126      16.203  15.987 -12.363  1.00 10.00      A   
ATOM   1012  CB  ALA   126      16.445  16.454 -13.790  1.00 10.00      A   
ATOM   1013  C   ALA   126      15.278  16.952 -11.636  1.00 10.00      A   
ATOM   1014  O   ALA   126      14.075  16.995 -11.902  1.00 10.00      A   
ATOM   1015  N   THR   127      15.836  17.699 -10.702  1.00 10.00      A   
ATOM   1016  HN  THR   127      16.795  17.598 -10.521  1.00 10.00      A   
ATOM   1017  CA  THR   127      15.075  18.665  -9.930  1.00 10.00      A   
ATOM   1018  CB  THR   127      16.012  19.761  -9.370  1.00 10.00      A   
ATOM   1019  OG1 THR   127      17.151  19.143  -8.743  1.00 10.00      A   
ATOM   1020  HG1 THR   127      17.927  19.260  -9.305  1.00 10.00      A   
ATOM   1021  CG2 THR   127      15.294  20.656  -8.368  1.00 10.00      A   
ATOM   1022  C   THR   127      14.339  17.974  -8.783  1.00 10.00      A   
ATOM   1023  O   THR   127      13.126  18.127  -8.621  1.00 10.00      A   
ATOM   1024  N   ARG   128      15.079  17.189  -8.011  1.00 10.00      A   
ATOM   1025  HN  ARG   128      16.036  17.094  -8.210  1.00 10.00      A   
ATOM   1026  CA  ARG   128      14.514  16.473  -6.875  1.00 10.00      A   
ATOM   1027  CB  ARG   128      14.576  14.961  -7.107  1.00 10.00      A   
ATOM   1028  CG  ARG   128      13.379  14.393  -7.846  1.00 10.00      A   
ATOM   1029  CD  ARG   128      12.106  14.554  -7.034  1.00 10.00      A   
ATOM   1030  NE  ARG   128      10.981  13.828  -7.623  1.00 10.00      A   
ATOM   1031  HE  ARG   128      11.117  13.435  -8.518  1.00 10.00      A   
ATOM   1032  CZ  ARG   128       9.799  13.671  -7.026  1.00 10.00      A   
ATOM   1033  NH1 ARG   128       9.587  14.191  -5.820  1.00 10.00      A   
ATOM   1034 HH11 ARG   128       8.660  14.072  -5.345  1.00 10.00      A   
ATOM   1035 HH12 ARG   128      10.343  14.721  -5.337  1.00 10.00      A   
ATOM   1036  NH2 ARG   128       8.838  12.984  -7.637  1.00 10.00      A   
ATOM   1037 HH21 ARG   128       7.910  12.855  -7.178  1.00 10.00      A   
ATOM   1038 HH22 ARG   128       9.007  12.569  -8.581  1.00 10.00      A   
ATOM   1039  C   ARG   128      15.255  16.831  -5.593  1.00 10.00      A   
ATOM   1040  O   ARG   128      14.950  16.314  -4.518  1.00 10.00      A   
ATOM   1041  N   PHE   129      16.217  17.734  -5.711  1.00 10.00      A   
ATOM   1042  HN  PHE   129      16.385  18.145  -6.585  1.00 10.00      A   
ATOM   1043  CA  PHE   129      17.013  18.155  -4.566  1.00 10.00      A   
ATOM   1044  CB  PHE   129      18.456  17.658  -4.704  1.00 10.00      A   
ATOM   1045  CG  PHE   129      18.587  16.162  -4.774  1.00 10.00      A   
ATOM   1046  CD1 PHE   129      18.824  15.531  -5.984  1.00 10.00      A   
ATOM   1047  CD2 PHE   129      18.474  15.389  -3.630  1.00 10.00      A   
ATOM   1048  CE1 PHE   129      18.946  14.158  -6.054  1.00 10.00      A   
ATOM   1049  CE2 PHE   129      18.595  14.013  -3.691  1.00 10.00      A   
ATOM   1050  CZ  PHE   129      18.832  13.397  -4.905  1.00 10.00      A   
ATOM   1051  C   PHE   129      16.994  19.670  -4.428  1.00 10.00      A   
ATOM   1052  O   PHE   129      16.736  20.387  -5.396  1.00 10.00      A   
ATOM   1053  N   GLY   130      17.280  20.150  -3.231  1.00 10.00      A   
ATOM   1054  HN  GLY   130      17.493  19.530  -2.503  1.00 10.00      A   
ATOM   1055  CA  GLY   130      17.287  21.574  -2.984  1.00 10.00      A   
ATOM   1056  C   GLY   130      16.681  21.902  -1.639  1.00 10.00      A   
ATOM   1057  O   GLY   130      15.468  22.194  -1.581  1.00 10.00      A   
ATOM   1058  OXT GLY   130      17.409  21.838  -0.628  1.00 10.00      A   
ATOM   1059  CB  HIS     2      -2.386   5.495  -3.287  1.00 10.00      B   
ATOM   1060  CG  HIS     2      -3.439   5.886  -2.292  1.00 10.00      B   
ATOM   1061  ND1 HIS     2      -4.728   5.387  -2.315  1.00 10.00      B   
ATOM   1062  HD1 HIS     2      -5.089   4.745  -2.968  1.00 10.00      B   
ATOM   1063  CD2 HIS     2      -3.388   6.738  -1.239  1.00 10.00      B   
ATOM   1064  CE1 HIS     2      -5.419   5.919  -1.322  1.00 10.00      B   
ATOM   1065  NE2 HIS     2      -4.630   6.739  -0.658  1.00 10.00      B   
ATOM   1066  HE2 HIS     2      -4.899   7.283   0.125  1.00 10.00      B   
ATOM   1067  C   HIS     2      -1.835   3.369  -2.081  1.00 10.00      B   
ATOM   1068  O   HIS     2      -2.405   2.524  -2.774  1.00 10.00      B   
ATOM   1069  N   HIS     2      -0.272   4.289  -3.764  1.00 10.00      B   
ATOM   1070  HT1 HIS     2       0.293   5.126  -4.014  1.00 10.00      B   
ATOM   1071  HT2 HIS     2      -0.765   3.950  -4.617  1.00 10.00      B   
ATOM   1072  HT3 HIS     2       0.364   3.539  -3.434  1.00 10.00      B   
ATOM   1073  CA  HIS     2      -1.255   4.629  -2.711  1.00 10.00      B   
ATOM   1074  N   LEU     3      -1.677   3.244  -0.770  1.00 10.00      B   
ATOM   1075  HN  LEU     3      -1.195   3.940  -0.275  1.00 10.00      B   
ATOM   1076  CA  LEU     3      -2.204   2.095  -0.043  1.00 10.00      B   
ATOM   1077  CB  LEU     3      -1.427   1.875   1.257  1.00 10.00      B   
ATOM   1078  CG  LEU     3       0.061   1.550   1.103  1.00 10.00      B   
ATOM   1079  CD1 LEU     3       0.718   1.395   2.465  1.00 10.00      B   
ATOM   1080  CD2 LEU     3       0.252   0.294   0.266  1.00 10.00      B   
ATOM   1081  C   LEU     3      -3.679   2.320   0.260  1.00 10.00      B   
ATOM   1082  O   LEU     3      -4.116   3.464   0.406  1.00 10.00      B   
ATOM   1083  N   ILE     4      -4.445   1.242   0.337  1.00 10.00      B   
ATOM   1084  HN  ILE     4      -4.046   0.354   0.202  1.00 10.00      B   
ATOM   1085  CA  ILE     4      -5.873   1.349   0.608  1.00 10.00      B   
ATOM   1086  CB  ILE     4      -6.709   0.530  -0.406  1.00 10.00      B   
ATOM   1087  CG1 ILE     4      -6.291   0.891  -1.838  1.00 10.00      B   
ATOM   1088  CG2 ILE     4      -8.198   0.788  -0.214  1.00 10.00      B   
ATOM   1089  CD1 ILE     4      -7.059   0.154  -2.915  1.00 10.00      B   
ATOM   1090  C   ILE     4      -6.215   0.937   2.042  1.00 10.00      B   
ATOM   1091  O   ILE     4      -7.234   1.350   2.587  1.00 10.00      B   
ATOM   1092  N   THR     5      -5.363   0.125   2.654  1.00 10.00      B   
ATOM   1093  HN  THR     5      -4.560  -0.176   2.182  1.00 10.00      B   
ATOM   1094  CA  THR     5      -5.602  -0.320   4.021  1.00 10.00      B   
ATOM   1095  CB  THR     5      -6.743  -1.369   4.096  1.00 10.00      B   
ATOM   1096  OG1 THR     5      -6.988  -1.748   5.460  1.00 10.00      B   
ATOM   1097  HG1 THR     5      -7.207  -0.951   5.978  1.00 10.00      B   
ATOM   1098  CG2 THR     5      -6.424  -2.609   3.274  1.00 10.00      B   
ATOM   1099  C   THR     5      -4.329  -0.870   4.665  1.00 10.00      B   
ATOM   1100  O   THR     5      -3.573  -1.625   4.043  1.00 10.00      B   
ATOM   1101  N   GLN     6      -4.080  -0.464   5.904  1.00 10.00      B   
ATOM   1102  HN  GLN     6      -4.685   0.192   6.325  1.00 10.00      B   
ATOM   1103  CA  GLN     6      -2.912  -0.920   6.642  1.00 10.00      B   
ATOM   1104  CB  GLN     6      -2.162   0.281   7.228  1.00 10.00      B   
ATOM   1105  CG  GLN     6      -1.967   1.427   6.252  1.00 10.00      B   
ATOM   1106  CD  GLN     6      -1.448   2.686   6.919  1.00 10.00      B   
ATOM   1107  OE1 GLN     6      -0.659   2.629   7.861  1.00 10.00      B   
ATOM   1108  NE2 GLN     6      -1.909   3.828   6.448  1.00 10.00      B   
ATOM   1109 HE21 GLN     6      -2.563   3.793   5.708  1.00 10.00      B   
ATOM   1110 HE22 GLN     6      -1.593   4.661   6.850  1.00 10.00      B   
ATOM   1111  C   GLN     6      -3.328  -1.868   7.769  1.00 10.00      B   
ATOM   1112  O   GLN     6      -2.516  -2.230   8.620  1.00 10.00      B   
ATOM   1113  N   LYS     7      -4.597  -2.276   7.753  1.00 10.00      B   
ATOM   1114  HN  LYS     7      -5.183  -1.972   7.027  1.00 10.00      B   
ATOM   1115  CA  LYS     7      -5.140  -3.164   8.780  1.00 10.00      B   
ATOM   1116  CB  LYS     7      -6.638  -3.410   8.538  1.00 10.00      B   
ATOM   1117  CG  LYS     7      -7.447  -3.684   9.801  1.00 10.00      B   
ATOM   1118  CD  LYS     7      -7.239  -5.104  10.308  1.00 10.00      B   
ATOM   1119  CE  LYS     7      -7.921  -5.321  11.650  1.00 10.00      B   
ATOM   1120  NZ  LYS     7      -7.649  -6.673  12.207  1.00 10.00      B   
ATOM   1121  HZ1 LYS     7      -8.012  -7.404  11.569  1.00 10.00      B   
ATOM   1122  HZ2 LYS     7      -8.113  -6.779  13.131  1.00 10.00      B   
ATOM   1123  HZ3 LYS     7      -6.618  -6.813  12.328  1.00 10.00      B   
ATOM   1124  C   LYS     7      -4.376  -4.490   8.860  1.00 10.00      B   
ATOM   1125  O   LYS     7      -3.864  -4.855   9.920  1.00 10.00      B   
ATOM   1126  N   ALA     8      -4.288  -5.194   7.732  1.00 10.00      B   
ATOM   1127  HN  ALA     8      -4.705  -4.841   6.920  1.00 10.00      B   
ATOM   1128  CA  ALA     8      -3.600  -6.486   7.674  1.00 10.00      B   
ATOM   1129  CB  ALA     8      -3.715  -7.084   6.279  1.00 10.00      B   
ATOM   1130  C   ALA     8      -2.131  -6.382   8.084  1.00 10.00      B   
ATOM   1131  O   ALA     8      -1.569  -7.318   8.659  1.00 10.00      B   
ATOM   1132  N   LEU     9      -1.523  -5.238   7.796  1.00 10.00      B   
ATOM   1133  HN  LEU     9      -2.034  -4.524   7.364  1.00 10.00      B   
ATOM   1134  CA  LEU     9      -0.119  -5.010   8.119  1.00 10.00      B   
ATOM   1135  CB  LEU     9       0.378  -3.709   7.480  1.00 10.00      B   
ATOM   1136  CG  LEU     9       1.884  -3.447   7.571  1.00 10.00      B   
ATOM   1137  CD1 LEU     9       2.654  -4.420   6.688  1.00 10.00      B   
ATOM   1138  CD2 LEU     9       2.207  -2.005   7.204  1.00 10.00      B   
ATOM   1139  C   LEU     9       0.103  -4.978   9.628  1.00 10.00      B   
ATOM   1140  O   LEU     9       1.071  -5.546  10.133  1.00 10.00      B   
ATOM   1141  N   LYS    10      -0.814  -4.328  10.339  1.00 10.00      B   
ATOM   1142  HN  LYS    10      -1.575  -3.921   9.873  1.00 10.00      B   
ATOM   1143  CA  LYS    10      -0.731  -4.206  11.789  1.00 10.00      B   
ATOM   1144  CB  LYS    10      -1.881  -3.338  12.312  1.00 10.00      B   
ATOM   1145  CG  LYS    10      -2.095  -3.410  13.816  1.00 10.00      B   
ATOM   1146  CD  LYS    10      -3.228  -2.500  14.254  1.00 10.00      B   
ATOM   1147  CE  LYS    10      -2.824  -1.040  14.161  1.00 10.00      B   
ATOM   1148  NZ  LYS    10      -1.881  -0.658  15.242  1.00 10.00      B   
ATOM   1149  HZ1 LYS    10      -1.155  -1.391  15.362  1.00 10.00      B   
ATOM   1150  HZ2 LYS    10      -2.396  -0.545  16.144  1.00 10.00      B   
ATOM   1151  HZ3 LYS    10      -1.409   0.242  15.004  1.00 10.00      B   
ATOM   1152  C   LYS    10      -0.758  -5.571  12.466  1.00 10.00      B   
ATOM   1153  O   LYS    10       0.098  -5.880  13.297  1.00 10.00      B   
ATOM   1154  N   ASP    11      -1.733  -6.393  12.093  1.00 10.00      B   
ATOM   1155  HN  ASP    11      -2.374  -6.097  11.410  1.00 10.00      B   
ATOM   1156  CA  ASP    11      -1.880  -7.723  12.676  1.00 10.00      B   
ATOM   1157  CB  ASP    11      -3.151  -8.406  12.173  1.00 10.00      B   
ATOM   1158  CG  ASP    11      -4.391  -7.966  12.930  1.00 10.00      B   
ATOM   1159  OD1 ASP    11      -4.721  -8.595  13.959  1.00 10.00      B   
ATOM   1160  OD2 ASP    11      -5.041  -6.988  12.508  1.00 10.00      B   
ATOM   1161  C   ASP    11      -0.659  -8.599  12.413  1.00 10.00      B   
ATOM   1162  O   ASP    11      -0.288  -9.427  13.247  1.00 10.00      B   
ATOM   1163  N   ALA    12      -0.028  -8.406  11.259  1.00 10.00      B   
ATOM   1164  HN  ALA    12      -0.366  -7.724  10.637  1.00 10.00      B   
ATOM   1165  CA  ALA    12       1.153  -9.179  10.894  1.00 10.00      B   
ATOM   1166  CB  ALA    12       1.396  -9.111   9.394  1.00 10.00      B   
ATOM   1167  C   ALA    12       2.384  -8.689  11.652  1.00 10.00      B   
ATOM   1168  O   ALA    12       3.222  -9.488  12.079  1.00 10.00      B   
ATOM   1169  N   ALA    13       2.479  -7.374  11.825  1.00 10.00      B   
ATOM   1170  HN  ALA    13       1.770  -6.793  11.467  1.00 10.00      B   
ATOM   1171  CA  ALA    13       3.606  -6.766  12.526  1.00 10.00      B   
ATOM   1172  CB  ALA    13       3.591  -5.256  12.350  1.00 10.00      B   
ATOM   1173  C   ALA    13       3.602  -7.131  14.007  1.00 10.00      B   
ATOM   1174  O   ALA    13       4.656  -7.218  14.639  1.00 10.00      B   
ATOM   1175  N   GLU    14       2.410  -7.338  14.553  1.00 10.00      B   
ATOM   1176  HN  GLU    14       1.607  -7.225  13.999  1.00 10.00      B   
ATOM   1177  CA  GLU    14       2.261  -7.701  15.960  1.00 10.00      B   
ATOM   1178  CB  GLU    14       0.836  -7.414  16.445  1.00 10.00      B   
ATOM   1179  CG  GLU    14       0.500  -5.932  16.553  1.00 10.00      B   
ATOM   1180  CD  GLU    14       0.968  -5.310  17.854  1.00 10.00      B   
ATOM   1181  OE1 GLU    14       0.109  -4.972  18.698  1.00 10.00      B   
ATOM   1182  OE2 GLU    14       2.193  -5.153  18.046  1.00 10.00      B   
ATOM   1183  C   GLU    14       2.624  -9.167  16.197  1.00 10.00      B   
ATOM   1184  O   GLU    14       2.925  -9.568  17.320  1.00 10.00      B   
ATOM   1185  N   LYS    15       2.594  -9.961  15.135  1.00 10.00      B   
ATOM   1186  HN  LYS    15       2.348  -9.587  14.266  1.00 10.00      B   
ATOM   1187  CA  LYS    15       2.927 -11.375  15.235  1.00 10.00      B   
ATOM   1188  CB  LYS    15       2.320 -12.159  14.069  1.00 10.00      B   
ATOM   1189  CG  LYS    15       0.808 -12.296  14.127  1.00 10.00      B   
ATOM   1190  CD  LYS    15       0.286 -13.190  13.015  1.00 10.00      B   
ATOM   1191  CE  LYS    15      -1.231 -13.277  13.050  1.00 10.00      B   
ATOM   1192  NZ  LYS    15      -1.758 -14.311  12.123  1.00 10.00      B   
ATOM   1193  HZ1 LYS    15      -1.352 -15.243  12.353  1.00 10.00      B   
ATOM   1194  HZ2 LYS    15      -1.515 -14.074  11.142  1.00 10.00      B   
ATOM   1195  HZ3 LYS    15      -2.793 -14.368  12.204  1.00 10.00      B   
ATOM   1196  C   LYS    15       4.438 -11.570  15.257  1.00 10.00      B   
ATOM   1197  O   LYS    15       4.970 -12.333  16.065  1.00 10.00      B   
ATOM   1198  N   TYR    16       5.125 -10.873  14.366  1.00 10.00      B   
ATOM   1199  HN  TYR    16       4.646 -10.271  13.758  1.00 10.00      B   
ATOM   1200  CA  TYR    16       6.574 -10.965  14.274  1.00 10.00      B   
ATOM   1201  CB  TYR    16       6.992 -11.594  12.944  1.00 10.00      B   
ATOM   1202  CG  TYR    16       6.408 -12.966  12.677  1.00 10.00      B   
ATOM   1203  CD1 TYR    16       5.429 -13.146  11.708  1.00 10.00      B   
ATOM   1204  CD2 TYR    16       6.845 -14.079  13.381  1.00 10.00      B   
ATOM   1205  CE1 TYR    16       4.903 -14.396  11.449  1.00 10.00      B   
ATOM   1206  CE2 TYR    16       6.322 -15.333  13.129  1.00 10.00      B   
ATOM   1207  CZ  TYR    16       5.352 -15.485  12.162  1.00 10.00      B   
ATOM   1208  OH  TYR    16       4.836 -16.731  11.900  1.00 10.00      B   
ATOM   1209  HH  TYR    16       4.835 -16.873  10.947  1.00 10.00      B   
ATOM   1210  C   TYR    16       7.203  -9.581  14.415  1.00 10.00      B   
ATOM   1211  O   TYR    16       7.416  -8.882  13.422  1.00 10.00      B   
ATOM   1212  N   PRO    17       7.515  -9.175  15.654  1.00 10.00      B   
ATOM   1213  CA  PRO    17       8.105  -7.860  15.941  1.00 10.00      B   
ATOM   1214  CB  PRO    17       8.263  -7.856  17.466  1.00 10.00      B   
ATOM   1215  CG  PRO    17       8.234  -9.293  17.856  1.00 10.00      B   
ATOM   1216  CD  PRO    17       7.317  -9.965  16.879  1.00 10.00      B   
ATOM   1217  C   PRO    17       9.458  -7.654  15.265  1.00 10.00      B   
ATOM   1218  O   PRO    17       9.832  -6.528  14.942  1.00 10.00      B   
ATOM   1219  N   GLN    18      10.181  -8.743  15.030  1.00 10.00      B   
ATOM   1220  HN  GLN    18       9.824  -9.622  15.284  1.00 10.00      B   
ATOM   1221  CA  GLN    18      11.493  -8.664  14.398  1.00 10.00      B   
ATOM   1222  CB  GLN    18      12.253  -9.980  14.578  1.00 10.00      B   
ATOM   1223  CG  GLN    18      12.809 -10.190  15.978  1.00 10.00      B   
ATOM   1224  CD  GLN    18      12.908 -11.658  16.354  1.00 10.00      B   
ATOM   1225  OE1 GLN    18      12.057 -12.470  15.983  1.00 10.00      B   
ATOM   1226  NE2 GLN    18      13.949 -12.010  17.093  1.00 10.00      B   
ATOM   1227 HE21 GLN    18      14.588 -11.314  17.354  1.00 10.00      B   
ATOM   1228 HE22 GLN    18      14.036 -12.953  17.348  1.00 10.00      B   
ATOM   1229  C   GLN    18      11.374  -8.316  12.917  1.00 10.00      B   
ATOM   1230  O   GLN    18      12.333  -7.868  12.294  1.00 10.00      B   
ATOM   1231  N   HIS    19      10.191  -8.516  12.356  1.00 10.00      B   
ATOM   1232  HN  HIS    19       9.448  -8.858  12.906  1.00 10.00      B   
ATOM   1233  CA  HIS    19       9.964  -8.224  10.944  1.00 10.00      B   
ATOM   1234  CB  HIS    19       8.978  -9.219  10.329  1.00 10.00      B   
ATOM   1235  CG  HIS    19       9.462 -10.637  10.320  1.00 10.00      B   
ATOM   1236  ND1 HIS    19       8.630 -11.710  10.097  1.00 10.00      B   
ATOM   1237  HD1 HIS    19       7.659 -11.659   9.933  1.00 10.00      B   
ATOM   1238  CD2 HIS    19      10.698 -11.158  10.509  1.00 10.00      B   
ATOM   1239  CE1 HIS    19       9.330 -12.828  10.154  1.00 10.00      B   
ATOM   1240  NE2 HIS    19      10.585 -12.518  10.400  1.00 10.00      B   
ATOM   1241  HE2 HIS    19      11.322 -13.164  10.491  1.00 10.00      B   
ATOM   1242  C   HIS    19       9.457  -6.799  10.762  1.00 10.00      B   
ATOM   1243  O   HIS    19       9.530  -6.238   9.668  1.00 10.00      B   
ATOM   1244  N   LYS    20       8.960  -6.213  11.848  1.00 10.00      B   
ATOM   1245  HN  LYS    20       8.943  -6.712  12.693  1.00 10.00      B   
ATOM   1246  CA  LYS    20       8.442  -4.850  11.825  1.00 10.00      B   
ATOM   1247  CB  LYS    20       7.775  -4.514  13.164  1.00 10.00      B   
ATOM   1248  CG  LYS    20       6.889  -3.276  13.142  1.00 10.00      B   
ATOM   1249  CD  LYS    20       6.288  -3.006  14.515  1.00 10.00      B   
ATOM   1250  CE  LYS    20       5.236  -1.906  14.470  1.00 10.00      B   
ATOM   1251  NZ  LYS    20       4.599  -1.698  15.798  1.00 10.00      B   
ATOM   1252  HZ1 LYS    20       3.760  -1.080  15.704  1.00 10.00      B   
ATOM   1253  HZ2 LYS    20       5.270  -1.250  16.451  1.00 10.00      B   
ATOM   1254  HZ3 LYS    20       4.300  -2.609  16.198  1.00 10.00      B   
ATOM   1255  C   LYS    20       9.563  -3.858  11.531  1.00 10.00      B   
ATOM   1256  O   LYS    20       9.337  -2.810  10.926  1.00 10.00      B   
ATOM   1257  N   THR    21      10.775  -4.217  11.940  1.00 10.00      B   
ATOM   1258  HN  THR    21      10.887  -5.075  12.407  1.00 10.00      B   
ATOM   1259  CA  THR    21      11.947  -3.376  11.734  1.00 10.00      B   
ATOM   1260  CB  THR    21      13.176  -4.005  12.406  1.00 10.00      B   
ATOM   1261  OG1 THR    21      12.733  -4.859  13.475  1.00 10.00      B   
ATOM   1262  HG1 THR    21      12.399  -4.319  14.199  1.00 10.00      B   
ATOM   1263  CG2 THR    21      14.081  -2.923  12.971  1.00 10.00      B   
ATOM   1264  C   THR    21      12.233  -3.163  10.247  1.00 10.00      B   
ATOM   1265  O   THR    21      12.654  -2.083   9.831  1.00 10.00      B   
ATOM   1266  N   GLU    22      11.989  -4.193   9.448  1.00 10.00      B   
ATOM   1267  HN  GLU    22      11.648  -5.028   9.832  1.00 10.00      B   
ATOM   1268  CA  GLU    22      12.219  -4.113   8.010  1.00 10.00      B   
ATOM   1269  CB  GLU    22      12.375  -5.515   7.417  1.00 10.00      B   
ATOM   1270  CG  GLU    22      12.724  -5.534   5.936  1.00 10.00      B   
ATOM   1271  CD  GLU    22      14.204  -5.322   5.682  1.00 10.00      B   
ATOM   1272  OE1 GLU    22      15.014  -6.145   6.163  1.00 10.00      B   
ATOM   1273  OE2 GLU    22      14.566  -4.345   4.993  1.00 10.00      B   
ATOM   1274  C   GLU    22      11.065  -3.389   7.325  1.00 10.00      B   
ATOM   1275  O   GLU    22      11.263  -2.674   6.341  1.00 10.00      B   
ATOM   1276  N   LEU    23       9.860  -3.572   7.863  1.00 10.00      B   
ATOM   1277  HN  LEU    23       9.777  -4.144   8.656  1.00 10.00      B   
ATOM   1278  CA  LEU    23       8.658  -2.949   7.311  1.00 10.00      B   
ATOM   1279  CB  LEU    23       7.425  -3.319   8.146  1.00 10.00      B   
ATOM   1280  CG  LEU    23       7.015  -4.794   8.135  1.00 10.00      B   
ATOM   1281  CD1 LEU    23       5.866  -5.039   9.100  1.00 10.00      B   
ATOM   1282  CD2 LEU    23       6.636  -5.235   6.731  1.00 10.00      B   
ATOM   1283  C   LEU    23       8.797  -1.431   7.217  1.00 10.00      B   
ATOM   1284  O   LEU    23       8.339  -0.821   6.251  1.00 10.00      B   
ATOM   1285  N   VAL    24       9.453  -0.838   8.213  1.00 10.00      B   
ATOM   1286  HN  VAL    24       9.797  -1.391   8.946  1.00 10.00      B   
ATOM   1287  CA  VAL    24       9.665   0.609   8.259  1.00 10.00      B   
ATOM   1288  CB  VAL    24      10.545   1.014   9.463  1.00 10.00      B   
ATOM   1289  CG1 VAL    24      10.740   2.521   9.515  1.00 10.00      B   
ATOM   1290  CG2 VAL    24       9.937   0.509  10.761  1.00 10.00      B   
ATOM   1291  C   VAL    24      10.307   1.122   6.969  1.00 10.00      B   
ATOM   1292  O   VAL    24       9.868   2.126   6.407  1.00 10.00      B   
ATOM   1293  N   ALA    25      11.334   0.423   6.501  1.00 10.00      B   
ATOM   1294  HN  ALA    25      11.630  -0.376   6.988  1.00 10.00      B   
ATOM   1295  CA  ALA    25      12.031   0.810   5.282  1.00 10.00      B   
ATOM   1296  CB  ALA    25      13.465   0.311   5.313  1.00 10.00      B   
ATOM   1297  C   ALA    25      11.311   0.270   4.054  1.00 10.00      B   
ATOM   1298  O   ALA    25      11.293   0.905   2.994  1.00 10.00      B   
ATOM   1299  N   LEU    26      10.714  -0.904   4.210  1.00 10.00      B   
ATOM   1300  HN  LEU    26      10.772  -1.358   5.084  1.00 10.00      B   
ATOM   1301  CA  LEU    26       9.987  -1.550   3.128  1.00 10.00      B   
ATOM   1302  CB  LEU    26       9.438  -2.903   3.591  1.00 10.00      B   
ATOM   1303  CG  LEU    26       8.835  -3.796   2.505  1.00 10.00      B   
ATOM   1304  CD1 LEU    26       9.931  -4.473   1.700  1.00 10.00      B   
ATOM   1305  CD2 LEU    26       7.903  -4.826   3.122  1.00 10.00      B   
ATOM   1306  C   LEU    26       8.847  -0.673   2.621  1.00 10.00      B   
ATOM   1307  O   LEU    26       8.787  -0.352   1.436  1.00 10.00      B   
ATOM   1308  N   GLY    27       7.968  -0.268   3.524  1.00 10.00      B   
ATOM   1309  HN  GLY    27       8.092  -0.523   4.469  1.00 10.00      B   
ATOM   1310  CA  GLY    27       6.832   0.550   3.143  1.00 10.00      B   
ATOM   1311  C   GLY    27       7.213   1.972   2.787  1.00 10.00      B   
ATOM   1312  O   GLY    27       6.576   2.594   1.938  1.00 10.00      B   
ATOM   1313  N   ASN    28       8.263   2.481   3.420  1.00 10.00      B   
ATOM   1314  HN  ASN    28       8.739   1.926   4.074  1.00 10.00      B   
ATOM   1315  CA  ASN    28       8.723   3.851   3.179  1.00 10.00      B   
ATOM   1316  CB  ASN    28       9.897   4.197   4.089  1.00 10.00      B   
ATOM   1317  CG  ASN    28       9.557   5.285   5.083  1.00 10.00      B   
ATOM   1318  OD1 ASN    28       9.013   6.330   4.726  1.00 10.00      B   
ATOM   1319  ND2 ASN    28       9.866   5.036   6.341  1.00 10.00      B   
ATOM   1320 HD21 ASN    28      10.296   4.177   6.549  1.00 10.00      B   
ATOM   1321 HD22 ASN    28       9.644   5.711   7.018  1.00 10.00      B   
ATOM   1322  C   ASN    28       9.118   4.085   1.730  1.00 10.00      B   
ATOM   1323  O   ASN    28       8.797   5.124   1.150  1.00 10.00      B   
ATOM   1324  N   THR    29       9.802   3.117   1.145  1.00 10.00      B   
ATOM   1325  HN  THR    29      10.013   2.304   1.650  1.00 10.00      B   
ATOM   1326  CA  THR    29      10.246   3.229  -0.235  1.00 10.00      B   
ATOM   1327  CB  THR    29      11.424   2.276  -0.513  1.00 10.00      B   
ATOM   1328  OG1 THR    29      11.133   0.999   0.070  1.00 10.00      B   
ATOM   1329  HG1 THR    29      11.392   1.005   1.003  1.00 10.00      B   
ATOM   1330  CG2 THR    29      12.681   2.811   0.139  1.00 10.00      B   
ATOM   1331  C   THR    29       9.092   2.982  -1.214  1.00 10.00      B   
ATOM   1332  O   THR    29       9.165   3.362  -2.383  1.00 10.00      B   
ATOM   1333  N   ILE    30       8.022   2.364  -0.721  1.00 10.00      B   
ATOM   1334  HN  ILE    30       8.022   2.087   0.219  1.00 10.00      B   
ATOM   1335  CA  ILE    30       6.850   2.083  -1.543  1.00 10.00      B   
ATOM   1336  CB  ILE    30       6.087   0.839  -1.033  1.00 10.00      B   
ATOM   1337  CG1 ILE    30       6.971  -0.408  -1.118  1.00 10.00      B   
ATOM   1338  CG2 ILE    30       4.797   0.634  -1.818  1.00 10.00      B   
ATOM   1339  CD1 ILE    30       6.349  -1.646  -0.505  1.00 10.00      B   
ATOM   1340  C   ILE    30       5.907   3.283  -1.553  1.00 10.00      B   
ATOM   1341  O   ILE    30       5.402   3.682  -2.603  1.00 10.00      B   
ATOM   1342  N   ALA    31       5.694   3.868  -0.376  1.00 10.00      B   
ATOM   1343  HN  ALA    31       6.142   3.508   0.422  1.00 10.00      B   
ATOM   1344  CA  ALA    31       4.809   5.023  -0.229  1.00 10.00      B   
ATOM   1345  CB  ALA    31       4.622   5.365   1.241  1.00 10.00      B   
ATOM   1346  C   ALA    31       5.332   6.231  -1.003  1.00 10.00      B   
ATOM   1347  O   ALA    31       4.572   7.139  -1.359  1.00 10.00      B   
ATOM   1348  N   LYS    32       6.631   6.238  -1.260  1.00 10.00      B   
ATOM   1349  HN  LYS    32       7.182   5.491  -0.947  1.00 10.00      B   
ATOM   1350  CA  LYS    32       7.261   7.324  -1.998  1.00 10.00      B   
ATOM   1351  CB  LYS    32       8.459   7.883  -1.218  1.00 10.00      B   
ATOM   1352  CG  LYS    32       8.099   8.465   0.142  1.00 10.00      B   
ATOM   1353  CD  LYS    32       9.302   9.114   0.811  1.00 10.00      B   
ATOM   1354  CE  LYS    32       8.929   9.738   2.147  1.00 10.00      B   
ATOM   1355  NZ  LYS    32       8.672   8.712   3.195  1.00 10.00      B   
ATOM   1356  HZ1 LYS    32       7.887   8.094   2.912  1.00 10.00      B   
ATOM   1357  HZ2 LYS    32       8.422   9.173   4.093  1.00 10.00      B   
ATOM   1358  HZ3 LYS    32       9.520   8.130   3.346  1.00 10.00      B   
ATOM   1359  C   LYS    32       7.700   6.843  -3.380  1.00 10.00      B   
ATOM   1360  O   LYS    32       8.486   7.504  -4.058  1.00 10.00      B   
ATOM   1361  N   GLY    33       7.179   5.694  -3.793  1.00 10.00      B   
ATOM   1362  HN  GLY    33       6.540   5.216  -3.218  1.00 10.00      B   
ATOM   1363  CA  GLY    33       7.530   5.141  -5.086  1.00 10.00      B   
ATOM   1364  C   GLY    33       6.372   5.169  -6.063  1.00 10.00      B   
ATOM   1365  O   GLY    33       5.229   4.882  -5.694  1.00 10.00      B   
ATOM   1366  N   TYR    34       6.665   5.512  -7.308  1.00 10.00      B   
ATOM   1367  HN  TYR    34       7.598   5.717  -7.541  1.00 10.00      B   
ATOM   1368  CA  TYR    34       5.647   5.581  -8.346  1.00 10.00      B   
ATOM   1369  CB  TYR    34       5.543   7.004  -8.903  1.00 10.00      B   
ATOM   1370  CG  TYR    34       5.342   8.063  -7.842  1.00 10.00      B   
ATOM   1371  CD1 TYR    34       6.410   8.816  -7.369  1.00 10.00      B   
ATOM   1372  CD2 TYR    34       4.083   8.306  -7.309  1.00 10.00      B   
ATOM   1373  CE1 TYR    34       6.229   9.781  -6.397  1.00 10.00      B   
ATOM   1374  CE2 TYR    34       3.892   9.271  -6.337  1.00 10.00      B   
ATOM   1375  CZ  TYR    34       4.969  10.004  -5.885  1.00 10.00      B   
ATOM   1376  OH  TYR    34       4.783  10.966  -4.919  1.00 10.00      B   
ATOM   1377  HH  TYR    34       4.069  10.694  -4.336  1.00 10.00      B   
ATOM   1378  C   TYR    34       5.976   4.603  -9.466  1.00 10.00      B   
ATOM   1379  O   TYR    34       6.973   4.766 -10.173  1.00 10.00      B   
ATOM   1380  N   PHE    35       5.144   3.587  -9.625  1.00 10.00      B   
ATOM   1381  HN  PHE    35       4.359   3.512  -9.037  1.00 10.00      B   
ATOM   1382  CA  PHE    35       5.361   2.577 -10.654  1.00 10.00      B   
ATOM   1383  CB  PHE    35       5.412   1.179 -10.030  1.00 10.00      B   
ATOM   1384  CG  PHE    35       6.399   1.058  -8.903  1.00 10.00      B   
ATOM   1385  CD1 PHE    35       5.970   1.061  -7.584  1.00 10.00      B   
ATOM   1386  CD2 PHE    35       7.756   0.949  -9.160  1.00 10.00      B   
ATOM   1387  CE1 PHE    35       6.874   0.957  -6.545  1.00 10.00      B   
ATOM   1388  CE2 PHE    35       8.666   0.845  -8.125  1.00 10.00      B   
ATOM   1389  CZ  PHE    35       8.224   0.848  -6.817  1.00 10.00      B   
ATOM   1390  C   PHE    35       4.283   2.639 -11.727  1.00 10.00      B   
ATOM   1391  O   PHE    35       3.090   2.575 -11.426  1.00 10.00      B   
ATOM   1392  N   LYS    36       4.713   2.782 -12.972  1.00 10.00      B   
ATOM   1393  HN  LYS    36       5.678   2.848 -13.136  1.00 10.00      B   
ATOM   1394  CA  LYS    36       3.800   2.851 -14.106  1.00 10.00      B   
ATOM   1395  CB  LYS    36       4.505   3.528 -15.292  1.00 10.00      B   
ATOM   1396  CG  LYS    36       3.750   3.475 -16.615  1.00 10.00      B   
ATOM   1397  CD  LYS    36       2.503   4.343 -16.597  1.00 10.00      B   
ATOM   1398  CE  LYS    36       1.825   4.366 -17.960  1.00 10.00      B   
ATOM   1399  NZ  LYS    36       0.522   5.083 -17.924  1.00 10.00      B   
ATOM   1400  HZ1 LYS    36      -0.152   4.566 -17.319  1.00 10.00      B   
ATOM   1401  HZ2 LYS    36       0.124   5.157 -18.883  1.00 10.00      B   
ATOM   1402  HZ3 LYS    36       0.651   6.043 -17.541  1.00 10.00      B   
ATOM   1403  C   LYS    36       3.331   1.455 -14.500  1.00 10.00      B   
ATOM   1404  O   LYS    36       2.148   1.227 -14.748  1.00 10.00      B   
ATOM   1405  N   LYS    37       4.269   0.522 -14.560  1.00 10.00      B   
ATOM   1406  HN  LYS    37       5.198   0.762 -14.344  1.00 10.00      B   
ATOM   1407  CA  LYS    37       3.961  -0.852 -14.925  1.00 10.00      B   
ATOM   1408  CB  LYS    37       4.450  -1.146 -16.351  1.00 10.00      B   
ATOM   1409  CG  LYS    37       3.713  -0.371 -17.433  1.00 10.00      B   
ATOM   1410  CD  LYS    37       4.285  -0.657 -18.811  1.00 10.00      B   
ATOM   1411  CE  LYS    37       3.567   0.141 -19.887  1.00 10.00      B   
ATOM   1412  NZ  LYS    37       4.150  -0.099 -21.233  1.00 10.00      B   
ATOM   1413  HZ1 LYS    37       3.983  -1.084 -21.529  1.00 10.00      B   
ATOM   1414  HZ2 LYS    37       5.176   0.075 -21.215  1.00 10.00      B   
ATOM   1415  HZ3 LYS    37       3.717   0.534 -21.931  1.00 10.00      B   
ATOM   1416  C   LYS    37       4.614  -1.811 -13.936  1.00 10.00      B   
ATOM   1417  O   LYS    37       5.552  -1.434 -13.232  1.00 10.00      B   
ATOM   1418  N   PRO    38       4.127  -3.061 -13.863  1.00 10.00      B   
ATOM   1419  CA  PRO    38       4.679  -4.072 -12.954  1.00 10.00      B   
ATOM   1420  CB  PRO    38       3.893  -5.349 -13.292  1.00 10.00      B   
ATOM   1421  CG  PRO    38       3.221  -5.069 -14.594  1.00 10.00      B   
ATOM   1422  CD  PRO    38       2.998  -3.587 -14.643  1.00 10.00      B   
ATOM   1423  C   PRO    38       6.168  -4.298 -13.187  1.00 10.00      B   
ATOM   1424  O   PRO    38       6.900  -4.674 -12.270  1.00 10.00      B   
ATOM   1425  N   GLU    39       6.611  -4.043 -14.413  1.00 10.00      B   
ATOM   1426  HN  GLU    39       5.974  -3.739 -15.095  1.00 10.00      B   
ATOM   1427  CA  GLU    39       8.012  -4.210 -14.781  1.00 10.00      B   
ATOM   1428  CB  GLU    39       8.189  -4.047 -16.288  1.00 10.00      B   
ATOM   1429  CG  GLU    39       7.293  -4.966 -17.101  1.00 10.00      B   
ATOM   1430  CD  GLU    39       7.595  -4.922 -18.582  1.00 10.00      B   
ATOM   1431  OE1 GLU    39       6.844  -4.259 -19.327  1.00 10.00      B   
ATOM   1432  OE2 GLU    39       8.586  -5.551 -19.009  1.00 10.00      B   
ATOM   1433  C   GLU    39       8.911  -3.239 -14.016  1.00 10.00      B   
ATOM   1434  O   GLU    39      10.100  -3.499 -13.827  1.00 10.00      B   
ATOM   1435  N   SER    40       8.342  -2.125 -13.574  1.00 10.00      B   
ATOM   1436  HN  SER    40       7.395  -1.954 -13.773  1.00 10.00      B   
ATOM   1437  CA  SER    40       9.096  -1.146 -12.807  1.00 10.00      B   
ATOM   1438  CB  SER    40       8.322   0.172 -12.719  1.00 10.00      B   
ATOM   1439  OG  SER    40       7.780   0.536 -13.978  1.00 10.00      B   
ATOM   1440  HG  SER    40       8.109  -0.069 -14.656  1.00 10.00      B   
ATOM   1441  C   SER    40       9.351  -1.686 -11.403  1.00 10.00      B   
ATOM   1442  O   SER    40      10.417  -1.488 -10.825  1.00 10.00      B   
ATOM   1443  N   LEU    41       8.368  -2.405 -10.875  1.00 10.00      B   
ATOM   1444  HN  LEU    41       7.552  -2.558 -11.399  1.00 10.00      B   
ATOM   1445  CA  LEU    41       8.468  -2.982  -9.542  1.00 10.00      B   
ATOM   1446  CB  LEU    41       7.074  -3.328  -9.019  1.00 10.00      B   
ATOM   1447  CG  LEU    41       7.000  -3.893  -7.601  1.00 10.00      B   
ATOM   1448  CD1 LEU    41       7.461  -2.862  -6.582  1.00 10.00      B   
ATOM   1449  CD2 LEU    41       5.591  -4.367  -7.289  1.00 10.00      B   
ATOM   1450  C   LEU    41       9.356  -4.222  -9.552  1.00 10.00      B   
ATOM   1451  O   LEU    41       9.915  -4.605  -8.523  1.00 10.00      B   
ATOM   1452  N   LYS    42       9.494  -4.838 -10.722  1.00 10.00      B   
ATOM   1453  HN  LYS    42       9.029  -4.478 -11.508  1.00 10.00      B   
ATOM   1454  CA  LYS    42      10.315  -6.037 -10.872  1.00 10.00      B   
ATOM   1455  CB  LYS    42      10.163  -6.634 -12.271  1.00 10.00      B   
ATOM   1456  CG  LYS    42       8.846  -7.358 -12.492  1.00 10.00      B   
ATOM   1457  CD  LYS    42       8.760  -7.943 -13.892  1.00 10.00      B   
ATOM   1458  CE  LYS    42       7.449  -8.685 -14.096  1.00 10.00      B   
ATOM   1459  NZ  LYS    42       7.335  -9.247 -15.467  1.00 10.00      B   
ATOM   1460  HZ1 LYS    42       7.522  -8.509 -16.175  1.00 10.00      B   
ATOM   1461  HZ2 LYS    42       6.377  -9.620 -15.625  1.00 10.00      B   
ATOM   1462  HZ3 LYS    42       8.017 -10.019 -15.598  1.00 10.00      B   
ATOM   1463  C   LYS    42      11.782  -5.747 -10.575  1.00 10.00      B   
ATOM   1464  O   LYS    42      12.537  -6.642 -10.199  1.00 10.00      B   
ATOM   1465  N   ALA    43      12.182  -4.490 -10.741  1.00 10.00      B   
ATOM   1466  HN  ALA    43      11.539  -3.821 -11.050  1.00 10.00      B   
ATOM   1467  CA  ALA    43      13.558  -4.084 -10.474  1.00 10.00      B   
ATOM   1468  CB  ALA    43      13.808  -2.679 -11.003  1.00 10.00      B   
ATOM   1469  C   ALA    43      13.837  -4.145  -8.975  1.00 10.00      B   
ATOM   1470  O   ALA    43      14.983  -4.273  -8.539  1.00 10.00      B   
ATOM   1471  N   VAL    44      12.770  -4.055  -8.197  1.00 10.00      B   
ATOM   1472  HN  VAL    44      11.888  -3.960  -8.615  1.00 10.00      B   
ATOM   1473  CA  VAL    44      12.858  -4.101  -6.749  1.00 10.00      B   
ATOM   1474  CB  VAL    44      11.848  -3.125  -6.111  1.00 10.00      B   
ATOM   1475  CG1 VAL    44      11.797  -3.301  -4.601  1.00 10.00      B   
ATOM   1476  CG2 VAL    44      12.193  -1.688  -6.472  1.00 10.00      B   
ATOM   1477  C   VAL    44      12.564  -5.511  -6.253  1.00 10.00      B   
ATOM   1478  O   VAL    44      13.345  -6.096  -5.498  1.00 10.00      B   
ATOM   1479  N   PHE    45      11.437  -6.053  -6.689  1.00 10.00      B   
ATOM   1480  HN  PHE    45      10.861  -5.541  -7.300  1.00 10.00      B   
ATOM   1481  CA  PHE    45      11.031  -7.385  -6.293  1.00 10.00      B   
ATOM   1482  CB  PHE    45       9.607  -7.367  -5.730  1.00 10.00      B   
ATOM   1483  CG  PHE    45       9.467  -6.689  -4.398  1.00 10.00      B   
ATOM   1484  CD1 PHE    45       8.414  -5.825  -4.160  1.00 10.00      B   
ATOM   1485  CD2 PHE    45      10.380  -6.919  -3.382  1.00 10.00      B   
ATOM   1486  CE1 PHE    45       8.273  -5.203  -2.933  1.00 10.00      B   
ATOM   1487  CE2 PHE    45      10.247  -6.301  -2.155  1.00 10.00      B   
ATOM   1488  CZ  PHE    45       9.192  -5.441  -1.929  1.00 10.00      B   
ATOM   1489  C   PHE    45      11.097  -8.346  -7.468  1.00 10.00      B   
ATOM   1490  O   PHE    45      10.146  -8.446  -8.246  1.00 10.00      B   
ATOM   1491  N   PRO    46      12.216  -9.072  -7.619  1.00 10.00      B   
ATOM   1492  CA  PRO    46      12.380 -10.041  -8.706  1.00 10.00      B   
ATOM   1493  CB  PRO    46      13.869 -10.382  -8.649  1.00 10.00      B   
ATOM   1494  CG  PRO    46      14.257 -10.143  -7.232  1.00 10.00      B   
ATOM   1495  CD  PRO    46      13.411  -8.995  -6.756  1.00 10.00      B   
ATOM   1496  C   PRO    46      11.539 -11.287  -8.448  1.00 10.00      B   
ATOM   1497  O   PRO    46      11.360 -12.133  -9.325  1.00 10.00      B   
ATOM   1498  N   SER    47      11.017 -11.384  -7.234  1.00 10.00      B   
ATOM   1499  HN  SER    47      11.201 -10.674  -6.583  1.00 10.00      B   
ATOM   1500  CA  SER    47      10.188 -12.508  -6.839  1.00 10.00      B   
ATOM   1501  CB  SER    47      10.433 -12.844  -5.367  1.00 10.00      B   
ATOM   1502  OG  SER    47      11.790 -12.619  -5.016  1.00 10.00      B   
ATOM   1503  HG  SER    47      11.857 -11.799  -4.512  1.00 10.00      B   
ATOM   1504  C   SER    47       8.711 -12.191  -7.064  1.00 10.00      B   
ATOM   1505  O   SER    47       7.836 -12.883  -6.548  1.00 10.00      B   
ATOM   1506  N   LEU    48       8.443 -11.136  -7.828  1.00 10.00      B   
ATOM   1507  HN  LEU    48       9.184 -10.611  -8.201  1.00 10.00      B   
ATOM   1508  CA  LEU    48       7.075 -10.731  -8.122  1.00 10.00      B   
ATOM   1509  CB  LEU    48       7.056  -9.367  -8.819  1.00 10.00      B   
ATOM   1510  CG  LEU    48       5.678  -8.753  -9.081  1.00 10.00      B   
ATOM   1511  CD1 LEU    48       5.001  -8.366  -7.774  1.00 10.00      B   
ATOM   1512  CD2 LEU    48       5.799  -7.547 -10.001  1.00 10.00      B   
ATOM   1513  C   LEU    48       6.380 -11.778  -8.985  1.00 10.00      B   
ATOM   1514  O   LEU    48       6.681 -11.918 -10.173  1.00 10.00      B   
ATOM   1515  N   ASP    49       5.464 -12.518  -8.384  1.00 10.00      B   
ATOM   1516  HN  ASP    49       5.272 -12.369  -7.435  1.00 10.00      B   
ATOM   1517  CA  ASP    49       4.736 -13.550  -9.101  1.00 10.00      B   
ATOM   1518  CB  ASP    49       4.794 -14.883  -8.352  1.00 10.00      B   
ATOM   1519  CG  ASP    49       4.600 -16.073  -9.267  1.00 10.00      B   
ATOM   1520  OD1 ASP    49       3.440 -16.458  -9.515  1.00 10.00      B   
ATOM   1521  OD2 ASP    49       5.613 -16.633  -9.743  1.00 10.00      B   
ATOM   1522  C   ASP    49       3.292 -13.132  -9.324  1.00 10.00      B   
ATOM   1523  O   ASP    49       2.596 -12.733  -8.387  1.00 10.00      B   
ATOM   1524  N   ASN    50       2.857 -13.214 -10.570  1.00 10.00      B   
ATOM   1525  HN  ASN    50       3.468 -13.539 -11.266  1.00 10.00      B   
ATOM   1526  CA  ASN    50       1.498 -12.851 -10.943  1.00 10.00      B   
ATOM   1527  CB  ASN    50       1.453 -12.505 -12.438  1.00 10.00      B   
ATOM   1528  CG  ASN    50       0.059 -12.178 -12.943  1.00 10.00      B   
ATOM   1529  OD1 ASN    50      -0.306 -12.543 -14.063  1.00 10.00      B   
ATOM   1530  ND2 ASN    50      -0.720 -11.467 -12.141  1.00 10.00      B   
ATOM   1531 HD21 ASN    50      -0.364 -11.186 -11.275  1.00 10.00      B   
ATOM   1532 HD22 ASN    50      -1.631 -11.263 -12.448  1.00 10.00      B   
ATOM   1533  C   ASN    50       0.553 -14.008 -10.647  1.00 10.00      B   
ATOM   1534  O   ASN    50       0.707 -15.094 -11.206  1.00 10.00      B   
ATOM   1535  N   PHE    51      -0.409 -13.780  -9.757  1.00 10.00      B   
ATOM   1536  HN  PHE    51      -0.485 -12.891  -9.345  1.00 10.00      B   
ATOM   1537  CA  PHE    51      -1.369 -14.817  -9.395  1.00 10.00      B   
ATOM   1538  CB  PHE    51      -2.200 -14.393  -8.181  1.00 10.00      B   
ATOM   1539  CG  PHE    51      -2.656 -15.544  -7.324  1.00 10.00      B   
ATOM   1540  CD1 PHE    51      -1.751 -16.494  -6.879  1.00 10.00      B   
ATOM   1541  CD2 PHE    51      -3.987 -15.677  -6.963  1.00 10.00      B   
ATOM   1542  CE1 PHE    51      -2.160 -17.554  -6.094  1.00 10.00      B   
ATOM   1543  CE2 PHE    51      -4.404 -16.736  -6.176  1.00 10.00      B   
ATOM   1544  CZ  PHE    51      -3.489 -17.676  -5.742  1.00 10.00      B   
ATOM   1545  C   PHE    51      -2.274 -15.129 -10.581  1.00 10.00      B   
ATOM   1546  O   PHE    51      -2.888 -14.233 -11.158  1.00 10.00      B   
ATOM   1547  N   LYS    52      -2.355 -16.403 -10.932  1.00 10.00      B   
ATOM   1548  HN  LYS    52      -1.865 -17.076 -10.411  1.00 10.00      B   
ATOM   1549  CA  LYS    52      -3.156 -16.834 -12.065  1.00 10.00      B   
ATOM   1550  CB  LYS    52      -2.559 -18.108 -12.665  1.00 10.00      B   
ATOM   1551  CG  LYS    52      -1.084 -17.976 -13.008  1.00 10.00      B   
ATOM   1552  CD  LYS    52      -0.490 -19.296 -13.462  1.00 10.00      B   
ATOM   1553  CE  LYS    52       0.970 -19.127 -13.848  1.00 10.00      B   
ATOM   1554  NZ  LYS    52       1.594 -20.415 -14.242  1.00 10.00      B   
ATOM   1555  HZ1 LYS    52       1.074 -20.836 -15.038  1.00 10.00      B   
ATOM   1556  HZ2 LYS    52       1.575 -21.079 -13.444  1.00 10.00      B   
ATOM   1557  HZ3 LYS    52       2.583 -20.263 -14.528  1.00 10.00      B   
ATOM   1558  C   LYS    52      -4.611 -17.060 -11.677  1.00 10.00      B   
ATOM   1559  O   LYS    52      -5.520 -16.653 -12.398  1.00 10.00      B   
ATOM   1560  N   TYR    53      -4.820 -17.698 -10.527  1.00 10.00      B   
ATOM   1561  HN  TYR    53      -4.044 -17.985  -9.996  1.00 10.00      B   
ATOM   1562  CA  TYR    53      -6.168 -17.994 -10.040  1.00 10.00      B   
ATOM   1563  CB  TYR    53      -6.108 -18.762  -8.716  1.00 10.00      B   
ATOM   1564  CG  TYR    53      -7.453 -19.264  -8.240  1.00 10.00      B   
ATOM   1565  CD1 TYR    53      -8.160 -20.213  -8.969  1.00 10.00      B   
ATOM   1566  CD2 TYR    53      -8.016 -18.786  -7.066  1.00 10.00      B   
ATOM   1567  CE1 TYR    53      -9.391 -20.670  -8.541  1.00 10.00      B   
ATOM   1568  CE2 TYR    53      -9.247 -19.238  -6.632  1.00 10.00      B   
ATOM   1569  CZ  TYR    53      -9.930 -20.180  -7.372  1.00 10.00      B   
ATOM   1570  OH  TYR    53     -11.160 -20.629  -6.945  1.00 10.00      B   
ATOM   1571  HH  TYR    53     -11.086 -21.559  -6.681  1.00 10.00      B   
ATOM   1572  C   TYR    53      -7.017 -16.727  -9.893  1.00 10.00      B   
ATOM   1573  O   TYR    53      -8.197 -16.712 -10.248  1.00 10.00      B   
ATOM   1574  N   LEU    54      -6.408 -15.665  -9.384  1.00 10.00      B   
ATOM   1575  HN  LEU    54      -5.461 -15.730  -9.144  1.00 10.00      B   
ATOM   1576  CA  LEU    54      -7.104 -14.399  -9.193  1.00 10.00      B   
ATOM   1577  CB  LEU    54      -7.096 -14.001  -7.713  1.00 10.00      B   
ATOM   1578  CG  LEU    54      -7.793 -14.961  -6.745  1.00 10.00      B   
ATOM   1579  CD1 LEU    54      -7.586 -14.516  -5.306  1.00 10.00      B   
ATOM   1580  CD2 LEU    54      -9.277 -15.067  -7.066  1.00 10.00      B   
ATOM   1581  C   LEU    54      -6.441 -13.311 -10.029  1.00 10.00      B   
ATOM   1582  O   LEU    54      -5.252 -13.037  -9.866  1.00 10.00      B   
ATOM   1583  N   ASP    55      -7.210 -12.699 -10.920  1.00 10.00      B   
ATOM   1584  HN  ASP    55      -8.156 -12.951 -10.993  1.00 10.00      B   
ATOM   1585  CA  ASP    55      -6.681 -11.650 -11.785  1.00 10.00      B   
ATOM   1586  CB  ASP    55      -7.647 -11.341 -12.933  1.00 10.00      B   
ATOM   1587  CG  ASP    55      -6.934 -11.189 -14.263  1.00 10.00      B   
ATOM   1588  OD1 ASP    55      -6.373 -10.103 -14.529  1.00 10.00      B   
ATOM   1589  OD2 ASP    55      -6.923 -12.166 -15.048  1.00 10.00      B   
ATOM   1590  C   ASP    55      -6.380 -10.388 -10.992  1.00 10.00      B   
ATOM   1591  O   ASP    55      -7.007 -10.133  -9.960  1.00 10.00      B   
ATOM   1592  N   LYS    56      -5.404  -9.617 -11.474  1.00 10.00      B   
ATOM   1593  HN  LYS    56      -4.941  -9.902 -12.292  1.00 10.00      B   
ATOM   1594  CA  LYS    56      -4.993  -8.366 -10.832  1.00 10.00      B   
ATOM   1595  CB  LYS    56      -6.152  -7.361 -10.777  1.00 10.00      B   
ATOM   1596  CG  LYS    56      -6.700  -6.962 -12.137  1.00 10.00      B   
ATOM   1597  CD  LYS    56      -8.056  -6.290 -12.008  1.00 10.00      B   
ATOM   1598  CE  LYS    56      -8.656  -5.995 -13.372  1.00 10.00      B   
ATOM   1599  NZ  LYS    56     -10.089  -5.611 -13.278  1.00 10.00      B   
ATOM   1600  HZ1 LYS    56     -10.466  -5.396 -14.224  1.00 10.00      B   
ATOM   1601  HZ2 LYS    56     -10.198  -4.770 -12.680  1.00 10.00      B   
ATOM   1602  HZ3 LYS    56     -10.644  -6.390 -12.868  1.00 10.00      B   
ATOM   1603  C   LYS    56      -4.415  -8.604  -9.437  1.00 10.00      B   
ATOM   1604  O   LYS    56      -4.404  -7.704  -8.597  1.00 10.00      B   
ATOM   1605  N   HIS    57      -3.925  -9.814  -9.199  1.00 10.00      B   
ATOM   1606  HN  HIS    57      -3.949 -10.490  -9.910  1.00 10.00      B   
ATOM   1607  CA  HIS    57      -3.350 -10.158  -7.907  1.00 10.00      B   
ATOM   1608  CB  HIS    57      -4.131 -11.294  -7.243  1.00 10.00      B   
ATOM   1609  CG  HIS    57      -5.198 -10.819  -6.306  1.00 10.00      B   
ATOM   1610  ND1 HIS    57      -6.503 -10.602  -6.694  1.00 10.00      B   
ATOM   1611  HD1 HIS    57      -6.870 -10.739  -7.599  1.00 10.00      B   
ATOM   1612  CD2 HIS    57      -5.141 -10.504  -4.990  1.00 10.00      B   
ATOM   1613  CE1 HIS    57      -7.199 -10.172  -5.656  1.00 10.00      B   
ATOM   1614  NE2 HIS    57      -6.395 -10.103  -4.613  1.00 10.00      B   
ATOM   1615  HE2 HIS    57      -6.653  -9.791  -3.715  1.00 10.00      B   
ATOM   1616  C   HIS    57      -1.876 -10.516  -8.031  1.00 10.00      B   
ATOM   1617  O   HIS    57      -1.459 -11.180  -8.985  1.00 10.00      B   
ATOM   1618  N   TYR    58      -1.090 -10.059  -7.073  1.00 10.00      B   
ATOM   1619  HN  TYR    58      -1.483  -9.529  -6.342  1.00 10.00      B   
ATOM   1620  CA  TYR    58       0.338 -10.321  -7.058  1.00 10.00      B   
ATOM   1621  CB  TYR    58       1.117  -9.055  -7.421  1.00 10.00      B   
ATOM   1622  CG  TYR    58       0.984  -8.648  -8.870  1.00 10.00      B   
ATOM   1623  CD1 TYR    58       0.021  -7.727  -9.270  1.00 10.00      B   
ATOM   1624  CD2 TYR    58       1.814  -9.188  -9.843  1.00 10.00      B   
ATOM   1625  CE1 TYR    58      -0.111  -7.358 -10.594  1.00 10.00      B   
ATOM   1626  CE2 TYR    58       1.692  -8.823 -11.169  1.00 10.00      B   
ATOM   1627  CZ  TYR    58       0.727  -7.909 -11.538  1.00 10.00      B   
ATOM   1628  OH  TYR    58       0.598  -7.547 -12.859  1.00 10.00      B   
ATOM   1629  HH  TYR    58       0.824  -8.301 -13.418  1.00 10.00      B   
ATOM   1630  C   TYR    58       0.756 -10.816  -5.685  1.00 10.00      B   
ATOM   1631  O   TYR    58       0.194 -10.402  -4.670  1.00 10.00      B   
ATOM   1632  N   VAL    59       1.727 -11.712  -5.654  1.00 10.00      B   
ATOM   1633  HN  VAL    59       2.130 -12.016  -6.498  1.00 10.00      B   
ATOM   1634  CA  VAL    59       2.212 -12.257  -4.394  1.00 10.00      B   
ATOM   1635  CB  VAL    59       2.237 -13.802  -4.400  1.00 10.00      B   
ATOM   1636  CG1 VAL    59       2.248 -14.337  -2.975  1.00 10.00      B   
ATOM   1637  CG2 VAL    59       1.053 -14.367  -5.176  1.00 10.00      B   
ATOM   1638  C   VAL    59       3.608 -11.726  -4.085  1.00 10.00      B   
ATOM   1639  O   VAL    59       4.484 -11.693  -4.959  1.00 10.00      B   
ATOM   1640  N   PHE    60       3.806 -11.300  -2.845  1.00 10.00      B   
ATOM   1641  HN  PHE    60       3.061 -11.348  -2.202  1.00 10.00      B   
ATOM   1642  CA  PHE    60       5.085 -10.764  -2.403  1.00 10.00      B   
ATOM   1643  CB  PHE    60       4.896  -9.364  -1.806  1.00 10.00      B   
ATOM   1644  CG  PHE    60       4.274  -8.371  -2.745  1.00 10.00      B   
ATOM   1645  CD1 PHE    60       2.899  -8.205  -2.793  1.00 10.00      B   
ATOM   1646  CD2 PHE    60       5.065  -7.601  -3.579  1.00 10.00      B   
ATOM   1647  CE1 PHE    60       2.325  -7.290  -3.656  1.00 10.00      B   
ATOM   1648  CE2 PHE    60       4.500  -6.684  -4.445  1.00 10.00      B   
ATOM   1649  CZ  PHE    60       3.128  -6.528  -4.483  1.00 10.00      B   
ATOM   1650  C   PHE    60       5.706 -11.684  -1.359  1.00 10.00      B   
ATOM   1651  O   PHE    60       5.026 -12.538  -0.798  1.00 10.00      B   
ATOM   1652  N   ASN    61       6.990 -11.505  -1.106  1.00 10.00      B   
ATOM   1653  HN  ASN    61       7.481 -10.805  -1.588  1.00 10.00      B   
ATOM   1654  CA  ASN    61       7.697 -12.316  -0.121  1.00 10.00      B   
ATOM   1655  CB  ASN    61       8.591 -13.348  -0.813  1.00 10.00      B   
ATOM   1656  CG  ASN    61       8.581 -14.695  -0.114  1.00 10.00      B   
ATOM   1657  OD1 ASN    61       8.381 -14.786   1.094  1.00 10.00      B   
ATOM   1658  ND2 ASN    61       8.804 -15.752  -0.872  1.00 10.00      B   
ATOM   1659 HD21 ASN    61       8.964 -15.612  -1.830  1.00 10.00      B   
ATOM   1660 HD22 ASN    61       8.799 -16.637  -0.447  1.00 10.00      B   
ATOM   1661  C   ASN    61       8.529 -11.419   0.787  1.00 10.00      B   
ATOM   1662  O   ASN    61       9.414 -10.699   0.319  1.00 10.00      B   
ATOM   1663  N   VAL    62       8.238 -11.449   2.080  1.00 10.00      B   
ATOM   1664  HN  VAL    62       7.533 -12.060   2.399  1.00 10.00      B   
ATOM   1665  CA  VAL    62       8.955 -10.616   3.043  1.00 10.00      B   
ATOM   1666  CB  VAL    62       8.066  -9.482   3.600  1.00 10.00      B   
ATOM   1667  CG1 VAL    62       7.719  -8.478   2.511  1.00 10.00      B   
ATOM   1668  CG2 VAL    62       6.807 -10.045   4.241  1.00 10.00      B   
ATOM   1669  C   VAL    62       9.502 -11.436   4.206  1.00 10.00      B   
ATOM   1670  O   VAL    62       9.237 -12.635   4.314  1.00 10.00      B   
ATOM   1671  N   GLY    63      10.264 -10.776   5.073  1.00 10.00      B   
ATOM   1672  HN  GLY    63      10.432  -9.819   4.929  1.00 10.00      B   
ATOM   1673  CA  GLY    63      10.842 -11.440   6.230  1.00 10.00      B   
ATOM   1674  C   GLY    63      11.896 -12.461   5.855  1.00 10.00      B   
ATOM   1675  O   GLY    63      12.024 -13.498   6.510  1.00 10.00      B   
ATOM   1676  N   GLY    64      12.655 -12.165   4.805  1.00 10.00      B   
ATOM   1677  HN  GLY    64      12.514 -11.319   4.330  1.00 10.00      B   
ATOM   1678  CA  GLY    64      13.685 -13.081   4.356  1.00 10.00      B   
ATOM   1679  C   GLY    64      13.078 -14.294   3.682  1.00 10.00      B   
ATOM   1680  O   GLY    64      13.484 -15.429   3.949  1.00 10.00      B   
ATOM   1681  N   ASN    65      12.094 -14.041   2.818  1.00 10.00      B   
ATOM   1682  HN  ASN    65      11.828 -13.109   2.669  1.00 10.00      B   
ATOM   1683  CA  ASN    65      11.392 -15.097   2.088  1.00 10.00      B   
ATOM   1684  CB  ASN    65      12.334 -15.894   1.170  1.00 10.00      B   
ATOM   1685  CG  ASN    65      12.600 -15.211  -0.161  1.00 10.00      B   
ATOM   1686  OD1 ASN    65      12.557 -15.848  -1.214  1.00 10.00      B   
ATOM   1687  ND2 ASN    65      12.893 -13.916  -0.124  1.00 10.00      B   
ATOM   1688 HD21 ASN    65      12.921 -13.470   0.749  1.00 10.00      B   
ATOM   1689 HD22 ASN    65      13.080 -13.460  -0.970  1.00 10.00      B   
ATOM   1690  C   ASN    65      10.655 -16.023   3.048  1.00 10.00      B   
ATOM   1691  O   ASN    65      10.745 -17.248   2.948  1.00 10.00      B   
ATOM   1692  N   GLU    66       9.919 -15.420   3.974  1.00 10.00      B   
ATOM   1693  HN  GLU    66       9.872 -14.440   3.979  1.00 10.00      B   
ATOM   1694  CA  GLU    66       9.168 -16.168   4.972  1.00 10.00      B   
ATOM   1695  CB  GLU    66       9.554 -15.698   6.375  1.00 10.00      B   
ATOM   1696  CG  GLU    66      10.490 -16.634   7.116  1.00 10.00      B   
ATOM   1697  CD  GLU    66       9.792 -17.876   7.623  1.00 10.00      B   
ATOM   1698  OE1 GLU    66       8.823 -17.744   8.400  1.00 10.00      B   
ATOM   1699  OE2 GLU    66      10.213 -18.991   7.253  1.00 10.00      B   
ATOM   1700  C   GLU    66       7.666 -16.001   4.778  1.00 10.00      B   
ATOM   1701  O   GLU    66       6.937 -16.980   4.617  1.00 10.00      B   
ATOM   1702  N   LEU    67       7.209 -14.754   4.778  1.00 10.00      B   
ATOM   1703  HN  LEU    67       7.845 -14.011   4.858  1.00 10.00      B   
ATOM   1704  CA  LEU    67       5.786 -14.463   4.633  1.00 10.00      B   
ATOM   1705  CB  LEU    67       5.346 -13.373   5.613  1.00 10.00      B   
ATOM   1706  CG  LEU    67       5.632 -13.621   7.093  1.00 10.00      B   
ATOM   1707  CD1 LEU    67       6.969 -13.010   7.486  1.00 10.00      B   
ATOM   1708  CD2 LEU    67       4.508 -13.061   7.951  1.00 10.00      B   
ATOM   1709  C   LEU    67       5.448 -14.019   3.222  1.00 10.00      B   
ATOM   1710  O   LEU    67       6.187 -13.250   2.607  1.00 10.00      B   
ATOM   1711  N   ARG    68       4.319 -14.490   2.723  1.00 10.00      B   
ATOM   1712  HN  ARG    68       3.766 -15.086   3.271  1.00 10.00      B   
ATOM   1713  CA  ARG    68       3.869 -14.131   1.394  1.00 10.00      B   
ATOM   1714  CB  ARG    68       3.501 -15.373   0.578  1.00 10.00      B   
ATOM   1715  CG  ARG    68       4.714 -16.139   0.076  1.00 10.00      B   
ATOM   1716  CD  ARG    68       4.339 -17.145  -0.998  1.00 10.00      B   
ATOM   1717  NE  ARG    68       5.498 -17.536  -1.805  1.00 10.00      B   
ATOM   1718  HE  ARG    68       6.129 -18.176  -1.406  1.00 10.00      B   
ATOM   1719  CZ  ARG    68       5.740 -17.075  -3.034  1.00 10.00      B   
ATOM   1720  NH1 ARG    68       4.906 -16.213  -3.597  1.00 10.00      B   
ATOM   1721 HH11 ARG    68       4.060 -15.892  -3.087  1.00 10.00      B   
ATOM   1722 HH12 ARG    68       5.101 -15.848  -4.556  1.00 10.00      B   
ATOM   1723  NH2 ARG    68       6.812 -17.484  -3.698  1.00 10.00      B   
ATOM   1724 HH21 ARG    68       7.470 -18.166  -3.264  1.00 10.00      B   
ATOM   1725 HH22 ARG    68       7.002 -17.125  -4.657  1.00 10.00      B   
ATOM   1726  C   ARG    68       2.705 -13.151   1.482  1.00 10.00      B   
ATOM   1727  O   ARG    68       1.635 -13.485   1.994  1.00 10.00      B   
ATOM   1728  N   VAL    69       2.932 -11.936   1.003  1.00 10.00      B   
ATOM   1729  HN  VAL    69       3.807 -11.742   0.603  1.00 10.00      B   
ATOM   1730  CA  VAL    69       1.920 -10.888   1.037  1.00 10.00      B   
ATOM   1731  CB  VAL    69       2.562  -9.482   1.044  1.00 10.00      B   
ATOM   1732  CG1 VAL    69       1.519  -8.410   1.317  1.00 10.00      B   
ATOM   1733  CG2 VAL    69       3.687  -9.403   2.063  1.00 10.00      B   
ATOM   1734  C   VAL    69       0.971 -10.998  -0.154  1.00 10.00      B   
ATOM   1735  O   VAL    69       1.407 -11.180  -1.290  1.00 10.00      B   
ATOM   1736  N   VAL    70      -0.323 -10.882   0.119  1.00 10.00      B   
ATOM   1737  HN  VAL    70      -0.604 -10.722   1.049  1.00 10.00      B   
ATOM   1738  CA  VAL    70      -1.342 -10.968  -0.917  1.00 10.00      B   
ATOM   1739  CB  VAL    70      -2.490 -11.906  -0.486  1.00 10.00      B   
ATOM   1740  CG1 VAL    70      -3.510 -12.075  -1.605  1.00 10.00      B   
ATOM   1741  CG2 VAL    70      -1.952 -13.254  -0.030  1.00 10.00      B   
ATOM   1742  C   VAL    70      -1.922  -9.584  -1.194  1.00 10.00      B   
ATOM   1743  O   VAL    70      -2.612  -9.005  -0.346  1.00 10.00      B   
ATOM   1744  N   ALA    71      -1.630  -9.050  -2.372  1.00 10.00      B   
ATOM   1745  HN  ALA    71      -1.069  -9.554  -3.002  1.00 10.00      B   
ATOM   1746  CA  ALA    71      -2.123  -7.736  -2.760  1.00 10.00      B   
ATOM   1747  CB  ALA    71      -1.052  -6.678  -2.528  1.00 10.00      B   
ATOM   1748  C   ALA    71      -2.579  -7.730  -4.216  1.00 10.00      B   
ATOM   1749  O   ALA    71      -2.395  -8.713  -4.943  1.00 10.00      B   
ATOM   1750  N   VAL    73      -3.964  -5.069  -7.537  1.00 10.00      B   
ATOM   1751  HN  VAL    73      -4.019  -5.712  -8.280  1.00 10.00      B   
ATOM   1752  CA  VAL    73      -3.065  -3.925  -7.658  1.00 10.00      B   
ATOM   1753  CB  VAL    73      -1.587  -4.353  -7.536  1.00 10.00      B   
ATOM   1754  CG1 VAL    73      -0.657  -3.161  -7.727  1.00 10.00      B   
ATOM   1755  CG2 VAL    73      -1.331  -5.022  -6.195  1.00 10.00      B   
ATOM   1756  C   VAL    73      -3.273  -3.206  -8.989  1.00 10.00      B   
ATOM   1757  O   VAL    73      -3.167  -3.811 -10.055  1.00 10.00      B   
ATOM   1758  N   PHE    74      -3.579  -1.920  -8.916  1.00 10.00      B   
ATOM   1759  HN  PHE    74      -3.655  -1.494  -8.032  1.00 10.00      B   
ATOM   1760  CA  PHE    74      -3.798  -1.118 -10.111  1.00 10.00      B   
ATOM   1761  CB  PHE    74      -5.144  -0.397 -10.043  1.00 10.00      B   
ATOM   1762  CG  PHE    74      -6.320  -1.290 -10.314  1.00 10.00      B   
ATOM   1763  CD1 PHE    74      -6.824  -2.118  -9.323  1.00 10.00      B   
ATOM   1764  CD2 PHE    74      -6.923  -1.300 -11.560  1.00 10.00      B   
ATOM   1765  CE1 PHE    74      -7.905  -2.940  -9.571  1.00 10.00      B   
ATOM   1766  CE2 PHE    74      -8.005  -2.118 -11.814  1.00 10.00      B   
ATOM   1767  CZ  PHE    74      -8.497  -2.939 -10.818  1.00 10.00      B   
ATOM   1768  C   PHE    74      -2.667  -0.119 -10.300  1.00 10.00      B   
ATOM   1769  O   PHE    74      -2.624   0.916  -9.633  1.00 10.00      B   
ATOM   1770  N   PHE    75      -1.759  -0.428 -11.219  1.00 10.00      B   
ATOM   1771  HN  PHE    75      -1.867  -1.254 -11.735  1.00 10.00      B   
ATOM   1772  CA  PHE    75      -0.611   0.425 -11.491  1.00 10.00      B   
ATOM   1773  CB  PHE    75       0.427  -0.320 -12.337  1.00 10.00      B   
ATOM   1774  CG  PHE    75       1.145  -1.409 -11.594  1.00 10.00      B   
ATOM   1775  CD1 PHE    75       0.674  -2.714 -11.617  1.00 10.00      B   
ATOM   1776  CD2 PHE    75       2.289  -1.127 -10.867  1.00 10.00      B   
ATOM   1777  CE1 PHE    75       1.333  -3.714 -10.929  1.00 10.00      B   
ATOM   1778  CE2 PHE    75       2.953  -2.122 -10.177  1.00 10.00      B   
ATOM   1779  CZ  PHE    75       2.474  -3.417 -10.207  1.00 10.00      B   
ATOM   1780  C   PHE    75      -1.012   1.733 -12.165  1.00 10.00      B   
ATOM   1781  O   PHE    75      -0.416   2.778 -11.906  1.00 10.00      B   
ATOM   1782  N   GLU    76      -2.031   1.680 -13.017  1.00 10.00      B   
ATOM   1783  HN  GLU    76      -2.472   0.818 -13.185  1.00 10.00      B   
ATOM   1784  CA  GLU    76      -2.498   2.872 -13.721  1.00 10.00      B   
ATOM   1785  CB  GLU    76      -3.401   2.495 -14.896  1.00 10.00      B   
ATOM   1786  CG  GLU    76      -2.643   1.974 -16.106  1.00 10.00      B   
ATOM   1787  CD  GLU    76      -1.748   3.026 -16.727  1.00 10.00      B   
ATOM   1788  OE1 GLU    76      -0.623   3.230 -16.225  1.00 10.00      B   
ATOM   1789  OE2 GLU    76      -2.162   3.651 -17.723  1.00 10.00      B   
ATOM   1790  C   GLU    76      -3.210   3.838 -12.780  1.00 10.00      B   
ATOM   1791  O   GLU    76      -3.289   5.043 -13.040  1.00 10.00      B   
ATOM   1792  N   SER    77      -3.720   3.307 -11.682  1.00 10.00      B   
ATOM   1793  HN  SER    77      -3.627   2.343 -11.530  1.00 10.00      B   
ATOM   1794  CA  SER    77      -4.415   4.114 -10.700  1.00 10.00      B   
ATOM   1795  CB  SER    77      -5.674   3.385 -10.226  1.00 10.00      B   
ATOM   1796  OG  SER    77      -6.464   2.957 -11.321  1.00 10.00      B   
ATOM   1797  HG  SER    77      -6.343   3.567 -12.061  1.00 10.00      B   
ATOM   1798  C   SER    77      -3.513   4.408  -9.504  1.00 10.00      B   
ATOM   1799  O   SER    77      -3.853   5.227  -8.647  1.00 10.00      B   
ATOM   1800  N   GLN    78      -2.360   3.738  -9.462  1.00 10.00      B   
ATOM   1801  HN  GLN    78      -2.142   3.126 -10.194  1.00 10.00      B   
ATOM   1802  CA  GLN    78      -1.404   3.892  -8.366  1.00 10.00      B   
ATOM   1803  CB  GLN    78      -0.820   5.308  -8.327  1.00 10.00      B   
ATOM   1804  CG  GLN    78       0.099   5.635  -9.492  1.00 10.00      B   
ATOM   1805  CD  GLN    78       0.672   7.036  -9.407  1.00 10.00      B   
ATOM   1806  OE1 GLN    78       0.850   7.583  -8.319  1.00 10.00      B   
ATOM   1807  NE2 GLN    78       0.966   7.625 -10.556  1.00 10.00      B   
ATOM   1808 HE21 GLN    78       0.800   7.132 -11.385  1.00 10.00      B   
ATOM   1809 HE22 GLN    78       1.338   8.535 -10.531  1.00 10.00      B   
ATOM   1810  C   GLN    78      -2.062   3.542  -7.034  1.00 10.00      B   
ATOM   1811  O   GLN    78      -1.762   4.135  -5.998  1.00 10.00      B   
ATOM   1812  N   LYS    79      -2.959   2.565  -7.074  1.00 10.00      B   
ATOM   1813  HN  LYS    79      -3.122   2.102  -7.925  1.00 10.00      B   
ATOM   1814  CA  LYS    79      -3.685   2.134  -5.888  1.00 10.00      B   
ATOM   1815  CB  LYS    79      -5.165   2.535  -6.003  1.00 10.00      B   
ATOM   1816  CG  LYS    79      -5.411   4.040  -5.934  1.00 10.00      B   
ATOM   1817  CD  LYS    79      -6.673   4.447  -6.689  1.00 10.00      B   
ATOM   1818  CE  LYS    79      -6.899   5.955  -6.620  1.00 10.00      B   
ATOM   1819  NZ  LYS    79      -7.894   6.429  -7.625  1.00 10.00      B   
ATOM   1820  HZ1 LYS    79      -7.529   6.276  -8.588  1.00 10.00      B   
ATOM   1821  HZ2 LYS    79      -8.084   7.449  -7.496  1.00 10.00      B   
ATOM   1822  HZ3 LYS    79      -8.789   5.910  -7.522  1.00 10.00      B   
ATOM   1823  C   LYS    79      -3.543   0.625  -5.699  1.00 10.00      B   
ATOM   1824  O   LYS    79      -3.921  -0.160  -6.572  1.00 10.00      B   
ATOM   1825  N   CYS    80      -2.984   0.232  -4.563  1.00 10.00      B   
ATOM   1826  HN  CYS    80      -2.708   0.908  -3.907  1.00 10.00      B   
ATOM   1827  CA  CYS    80      -2.775  -1.173  -4.251  1.00 10.00      B   
ATOM   1828  CB  CYS    80      -1.284  -1.441  -4.039  1.00 10.00      B   
ATOM   1829  SG  CYS    80      -0.206  -0.645  -5.252  1.00 10.00      B   
ATOM   1830  HG  CYS    80       0.913  -0.299  -4.629  1.00 10.00      B   
ATOM   1831  C   CYS    80      -3.556  -1.571  -3.003  1.00 10.00      B   
ATOM   1832  O   CYS    80      -3.508  -0.881  -1.982  1.00 10.00      B   
ATOM   1833  N   TYR    81      -4.277  -2.681  -3.090  1.00 10.00      B   
ATOM   1834  HN  TYR    81      -4.278  -3.188  -3.927  1.00 10.00      B   
ATOM   1835  CA  TYR    81      -5.072  -3.165  -1.973  1.00 10.00      B   
ATOM   1836  CB  TYR    81      -6.512  -3.435  -2.429  1.00 10.00      B   
ATOM   1837  CG  TYR    81      -7.473  -3.776  -1.309  1.00 10.00      B   
ATOM   1838  CD1 TYR    81      -8.129  -2.777  -0.604  1.00 10.00      B   
ATOM   1839  CD2 TYR    81      -7.726  -5.098  -0.957  1.00 10.00      B   
ATOM   1840  CE1 TYR    81      -9.007  -3.080   0.419  1.00 10.00      B   
ATOM   1841  CE2 TYR    81      -8.603  -5.411   0.064  1.00 10.00      B   
ATOM   1842  CZ  TYR    81      -9.240  -4.399   0.749  1.00 10.00      B   
ATOM   1843  OH  TYR    81     -10.112  -4.707   1.771  1.00 10.00      B   
ATOM   1844  HH  TYR    81     -10.985  -4.348   1.566  1.00 10.00      B   
ATOM   1845  C   TYR    81      -4.468  -4.431  -1.373  1.00 10.00      B   
ATOM   1846  O   TYR    81      -4.449  -5.484  -2.012  1.00 10.00      B   
ATOM   1847  N   ILE    82      -3.956  -4.316  -0.155  1.00 10.00      B   
ATOM   1848  HN  ILE    82      -3.962  -3.441   0.287  1.00 10.00      B   
ATOM   1849  CA  ILE    82      -3.383  -5.459   0.540  1.00 10.00      B   
ATOM   1850  CB  ILE    82      -2.292  -5.027   1.543  1.00 10.00      B   
ATOM   1851  CG1 ILE    82      -1.190  -4.235   0.826  1.00 10.00      B   
ATOM   1852  CG2 ILE    82      -1.705  -6.241   2.251  1.00 10.00      B   
ATOM   1853  CD1 ILE    82      -0.201  -3.569   1.761  1.00 10.00      B   
ATOM   1854  C   ILE    82      -4.497  -6.182   1.290  1.00 10.00      B   
ATOM   1855  O   ILE    82      -5.161  -5.590   2.139  1.00 10.00      B   
ATOM   1856  N   ARG    83      -4.713  -7.448   0.970  1.00 10.00      B   
ATOM   1857  HN  ARG    83      -4.149  -7.878   0.290  1.00 10.00      B   
ATOM   1858  CA  ARG    83      -5.767  -8.213   1.618  1.00 10.00      B   
ATOM   1859  CB  ARG    83      -6.394  -9.226   0.658  1.00 10.00      B   
ATOM   1860  CG  ARG    83      -7.700  -9.815   1.167  1.00 10.00      B   
ATOM   1861  CD  ARG    83      -7.683 -11.334   1.126  1.00 10.00      B   
ATOM   1862  NE  ARG    83      -8.173 -11.855  -0.148  1.00 10.00      B   
ATOM   1863  HE  ARG    83      -8.662 -11.229  -0.729  1.00 10.00      B   
ATOM   1864  CZ  ARG    83      -7.994 -13.109  -0.556  1.00 10.00      B   
ATOM   1865  NH1 ARG    83      -7.333 -13.972   0.206  1.00 10.00      B   
ATOM   1866 HH11 ARG    83      -7.192 -14.954  -0.118  1.00 10.00      B   
ATOM   1867 HH12 ARG    83      -6.948 -13.673   1.138  1.00 10.00      B   
ATOM   1868  NH2 ARG    83      -8.495 -13.508  -1.720  1.00 10.00      B   
ATOM   1869 HH21 ARG    83      -8.354 -14.492  -2.043  1.00 10.00      B   
ATOM   1870 HH22 ARG    83      -9.034 -12.842  -2.317  1.00 10.00      B   
ATOM   1871  C   ARG    83      -5.269  -8.910   2.878  1.00 10.00      B   
ATOM   1872  O   ARG    83      -5.932  -8.875   3.915  1.00 10.00      B   
ATOM   1873  N   GLU    84      -4.108  -9.545   2.784  1.00 10.00      B   
ATOM   1874  HN  GLU    84      -3.621  -9.533   1.932  1.00 10.00      B   
ATOM   1875  CA  GLU    84      -3.533 -10.255   3.917  1.00 10.00      B   
ATOM   1876  CB  GLU    84      -4.294 -11.561   4.175  1.00 10.00      B   
ATOM   1877  CG  GLU    84      -4.311 -12.523   2.998  1.00 10.00      B   
ATOM   1878  CD  GLU    84      -5.222 -13.710   3.230  1.00 10.00      B   
ATOM   1879  OE1 GLU    84      -4.798 -14.670   3.907  1.00 10.00      B   
ATOM   1880  OE2 GLU    84      -6.367 -13.690   2.729  1.00 10.00      B   
ATOM   1881  C   GLU    84      -2.054 -10.538   3.689  1.00 10.00      B   
ATOM   1882  O   GLU    84      -1.523 -10.274   2.606  1.00 10.00      B   
ATOM   1883  N   VAL    85      -1.394 -11.074   4.708  1.00 10.00      B   
ATOM   1884  HN  VAL    85      -1.878 -11.271   5.540  1.00 10.00      B   
ATOM   1885  CA  VAL    85       0.026 -11.397   4.623  1.00 10.00      B   
ATOM   1886  CB  VAL    85       0.864 -10.566   5.622  1.00 10.00      B   
ATOM   1887  CG1 VAL    85       2.350 -10.847   5.448  1.00 10.00      B   
ATOM   1888  CG2 VAL    85       0.580  -9.079   5.468  1.00 10.00      B   
ATOM   1889  C   VAL    85       0.250 -12.881   4.898  1.00 10.00      B   
ATOM   1890  O   VAL    85      -0.620 -13.554   5.459  1.00 10.00      B   
ATOM   1891  N   THR    87       6.501 -21.907   1.876  1.00 10.00      B   
ATOM   1892  HN  THR    87       6.720 -22.522   2.615  1.00 10.00      B   
ATOM   1893  CA  THR    87       7.040 -22.174   0.549  1.00 10.00      B   
ATOM   1894  CB  THR    87       8.026 -23.361   0.582  1.00 10.00      B   
ATOM   1895  OG1 THR    87       7.427 -24.468   1.277  1.00 10.00      B   
ATOM   1896  HG1 THR    87       7.389 -24.265   2.229  1.00 10.00      B   
ATOM   1897  CG2 THR    87       9.309 -22.959   1.293  1.00 10.00      B   
ATOM   1898  C   THR    87       5.917 -22.467  -0.449  1.00 10.00      B   
ATOM   1899  O   THR    87       4.739 -22.486  -0.078  1.00 10.00      B   
ATOM   1900  N   HIS    88       6.285 -22.694  -1.708  1.00 10.00      B   
ATOM   1901  HN  HIS    88       7.239 -22.658  -1.940  1.00 10.00      B   
ATOM   1902  CA  HIS    88       5.312 -22.992  -2.757  1.00 10.00      B   
ATOM   1903  CB  HIS    88       6.005 -23.075  -4.123  1.00 10.00      B   
ATOM   1904  CG  HIS    88       5.079 -22.949  -5.300  1.00 10.00      B   
ATOM   1905  ND1 HIS    88       4.849 -21.756  -5.954  1.00 10.00      B   
ATOM   1906  HD1 HIS    88       5.247 -20.885  -5.724  1.00 10.00      B   
ATOM   1907  CD2 HIS    88       4.325 -23.876  -5.944  1.00 10.00      B   
ATOM   1908  CE1 HIS    88       4.001 -21.954  -6.946  1.00 10.00      B   
ATOM   1909  NE2 HIS    88       3.667 -23.229  -6.962  1.00 10.00      B   
ATOM   1910  HE2 HIS    88       3.045 -23.644  -7.605  1.00 10.00      B   
ATOM   1911  C   HIS    88       4.599 -24.304  -2.451  1.00 10.00      B   
ATOM   1912  O   HIS    88       3.418 -24.465  -2.750  1.00 10.00      B   
ATOM   1913  N   LYS    89       5.330 -25.230  -1.839  1.00 10.00      B   
ATOM   1914  HN  LYS    89       6.265 -25.029  -1.621  1.00 10.00      B   
ATOM   1915  CA  LYS    89       4.783 -26.531  -1.477  1.00 10.00      B   
ATOM   1916  CB  LYS    89       5.905 -27.473  -1.048  1.00 10.00      B   
ATOM   1917  CG  LYS    89       6.952 -27.718  -2.117  1.00 10.00      B   
ATOM   1918  CD  LYS    89       8.138 -28.474  -1.548  1.00 10.00      B   
ATOM   1919  CE  LYS    89       9.179 -28.763  -2.613  1.00 10.00      B   
ATOM   1920  NZ  LYS    89      10.373 -29.430  -2.036  1.00 10.00      B   
ATOM   1921  HZ1 LYS    89      10.967 -28.734  -1.543  1.00 10.00      B   
ATOM   1922  HZ2 LYS    89      10.935 -29.876  -2.787  1.00 10.00      B   
ATOM   1923  HZ3 LYS    89      10.082 -30.162  -1.354  1.00 10.00      B   
ATOM   1924  C   LYS    89       3.789 -26.381  -0.337  1.00 10.00      B   
ATOM   1925  O   LYS    89       2.690 -26.935  -0.375  1.00 10.00      B   
ATOM   1926  N   GLU    90       4.179 -25.612   0.673  1.00 10.00      B   
ATOM   1927  HN  GLU    90       5.063 -25.194   0.642  1.00 10.00      B   
ATOM   1928  CA  GLU    90       3.324 -25.374   1.827  1.00 10.00      B   
ATOM   1929  CB  GLU    90       4.060 -24.543   2.873  1.00 10.00      B   
ATOM   1930  CG  GLU    90       5.251 -25.245   3.496  1.00 10.00      B   
ATOM   1931  CD  GLU    90       6.102 -24.306   4.319  1.00 10.00      B   
ATOM   1932  OE1 GLU    90       7.176 -23.888   3.829  1.00 10.00      B   
ATOM   1933  OE2 GLU    90       5.702 -23.979   5.455  1.00 10.00      B   
ATOM   1934  C   GLU    90       2.052 -24.663   1.399  1.00 10.00      B   
ATOM   1935  O   GLU    90       0.956 -24.998   1.849  1.00 10.00      B   
ATOM   1936  N   TYR    91       2.205 -23.687   0.512  1.00 10.00      B   
ATOM   1937  HN  TYR    91       3.109 -23.463   0.196  1.00 10.00      B   
ATOM   1938  CA  TYR    91       1.069 -22.936   0.008  1.00 10.00      B   
ATOM   1939  CB  TYR    91       1.532 -21.709  -0.784  1.00 10.00      B   
ATOM   1940  CG  TYR    91       0.415 -20.742  -1.111  1.00 10.00      B   
ATOM   1941  CD1 TYR    91      -0.253 -20.058  -0.104  1.00 10.00      B   
ATOM   1942  CD2 TYR    91       0.028 -20.518  -2.425  1.00 10.00      B   
ATOM   1943  CE1 TYR    91      -1.278 -19.179  -0.398  1.00 10.00      B   
ATOM   1944  CE2 TYR    91      -0.994 -19.639  -2.728  1.00 10.00      B   
ATOM   1945  CZ  TYR    91      -1.644 -18.974  -1.713  1.00 10.00      B   
ATOM   1946  OH  TYR    91      -2.667 -18.102  -2.012  1.00 10.00      B   
ATOM   1947  HH  TYR    91      -3.345 -18.574  -2.517  1.00 10.00      B   
ATOM   1948  C   TYR    91       0.191 -23.832  -0.856  1.00 10.00      B   
ATOM   1949  O   TYR    91      -1.031 -23.681  -0.885  1.00 10.00      B   
ATOM   1950  N   ASP    92       0.821 -24.773  -1.551  1.00 10.00      B   
ATOM   1951  HN  ASP    92       1.799 -24.838  -1.490  1.00 10.00      B   
ATOM   1952  CA  ASP    92       0.097 -25.706  -2.405  1.00 10.00      B   
ATOM   1953  CB  ASP    92       1.065 -26.559  -3.230  1.00 10.00      B   
ATOM   1954  CG  ASP    92       0.710 -26.593  -4.702  1.00 10.00      B   
ATOM   1955  OD1 ASP    92       0.226 -25.563  -5.224  1.00 10.00      B   
ATOM   1956  OD2 ASP    92       0.925 -27.646  -5.349  1.00 10.00      B   
ATOM   1957  C   ASP    92      -0.800 -26.591  -1.552  1.00 10.00      B   
ATOM   1958  O   ASP    92      -1.974 -26.787  -1.864  1.00 10.00      B   
ATOM   1959  N   PHE    93      -0.245 -27.103  -0.460  1.00 10.00      B   
ATOM   1960  HN  PHE    93       0.705 -26.922  -0.273  1.00 10.00      B   
ATOM   1961  CA  PHE    93      -1.002 -27.945   0.458  1.00 10.00      B   
ATOM   1962  CB  PHE    93      -0.078 -28.566   1.508  1.00 10.00      B   
ATOM   1963  CG  PHE    93      -0.773 -29.521   2.435  1.00 10.00      B   
ATOM   1964  CD1 PHE    93      -1.323 -30.697   1.957  1.00 10.00      B   
ATOM   1965  CD2 PHE    93      -0.875 -29.238   3.788  1.00 10.00      B   
ATOM   1966  CE1 PHE    93      -1.966 -31.575   2.808  1.00 10.00      B   
ATOM   1967  CE2 PHE    93      -1.517 -30.111   4.645  1.00 10.00      B   
ATOM   1968  CZ  PHE    93      -2.062 -31.281   4.155  1.00 10.00      B   
ATOM   1969  C   PHE    93      -2.095 -27.115   1.131  1.00 10.00      B   
ATOM   1970  O   PHE    93      -3.218 -27.582   1.328  1.00 10.00      B   
ATOM   1971  N   PHE    94      -1.756 -25.874   1.463  1.00 10.00      B   
ATOM   1972  HN  PHE    94      -0.839 -25.568   1.285  1.00 10.00      B   
ATOM   1973  CA  PHE    94      -2.699 -24.959   2.089  1.00 10.00      B   
ATOM   1974  CB  PHE    94      -2.002 -23.632   2.416  1.00 10.00      B   
ATOM   1975  CG  PHE    94      -2.881 -22.616   3.089  1.00 10.00      B   
ATOM   1976  CD1 PHE    94      -3.267 -22.781   4.408  1.00 10.00      B   
ATOM   1977  CD2 PHE    94      -3.315 -21.492   2.404  1.00 10.00      B   
ATOM   1978  CE1 PHE    94      -4.071 -21.846   5.031  1.00 10.00      B   
ATOM   1979  CE2 PHE    94      -4.119 -20.553   3.021  1.00 10.00      B   
ATOM   1980  CZ  PHE    94      -4.498 -20.731   4.336  1.00 10.00      B   
ATOM   1981  C   PHE    94      -3.886 -24.723   1.158  1.00 10.00      B   
ATOM   1982  O   PHE    94      -5.036 -24.694   1.595  1.00 10.00      B   
ATOM   1983  N   THR    95      -3.590 -24.577  -0.131  1.00 10.00      B   
ATOM   1984  HN  THR    95      -2.650 -24.613  -0.410  1.00 10.00      B   
ATOM   1985  CA  THR    95      -4.619 -24.359  -1.142  1.00 10.00      B   
ATOM   1986  CB  THR    95      -3.987 -23.993  -2.505  1.00 10.00      B   
ATOM   1987  OG1 THR    95      -3.102 -22.873  -2.338  1.00 10.00      B   
ATOM   1988  HG1 THR    95      -2.425 -23.092  -1.684  1.00 10.00      B   
ATOM   1989  CG2 THR    95      -5.058 -23.627  -3.523  1.00 10.00      B   
ATOM   1990  C   THR    95      -5.492 -25.606  -1.292  1.00 10.00      B   
ATOM   1991  O   THR    95      -6.685 -25.514  -1.591  1.00 10.00      B   
ATOM   1992  N   ALA    96      -4.891 -26.770  -1.065  1.00 10.00      B   
ATOM   1993  HN  ALA    96      -3.942 -26.777  -0.823  1.00 10.00      B   
ATOM   1994  CA  ALA    96      -5.607 -28.035  -1.162  1.00 10.00      B   
ATOM   1995  CB  ALA    96      -4.639 -29.203  -1.059  1.00 10.00      B   
ATOM   1996  C   ALA    96      -6.672 -28.129  -0.078  1.00 10.00      B   
ATOM   1997  O   ALA    96      -7.778 -28.611  -0.317  1.00 10.00      B   
ATOM   1998  N   VAL    97      -6.328 -27.665   1.115  1.00 10.00      B   
ATOM   1999  HN  VAL    97      -5.426 -27.301   1.243  1.00 10.00      B   
ATOM   2000  CA  VAL    97      -7.252 -27.682   2.238  1.00 10.00      B   
ATOM   2001  CB  VAL    97      -6.515 -27.534   3.587  1.00 10.00      B   
ATOM   2002  CG1 VAL    97      -7.481 -27.701   4.749  1.00 10.00      B   
ATOM   2003  CG2 VAL    97      -5.367 -28.528   3.698  1.00 10.00      B   
ATOM   2004  C   VAL    97      -8.267 -26.551   2.090  1.00 10.00      B   
ATOM   2005  O   VAL    97      -9.470 -26.752   2.259  1.00 10.00      B   
ATOM   2006  N   HIS    98      -7.774 -25.369   1.737  1.00 10.00      B   
ATOM   2007  HN  HIS    98      -6.806 -25.283   1.588  1.00 10.00      B   
ATOM   2008  CA  HIS    98      -8.623 -24.194   1.559  1.00 10.00      B   
ATOM   2009  CB  HIS    98      -7.796 -22.913   1.715  1.00 10.00      B   
ATOM   2010  CG  HIS    98      -8.062 -22.152   2.979  1.00 10.00      B   
ATOM   2011  ND1 HIS    98      -7.694 -22.606   4.230  1.00 10.00      B   
ATOM   2012  HD1 HIS    98      -7.249 -23.460   4.426  1.00 10.00      B   
ATOM   2013  CD2 HIS    98      -8.656 -20.950   3.179  1.00 10.00      B   
ATOM   2014  CE1 HIS    98      -8.051 -21.717   5.140  1.00 10.00      B   
ATOM   2015  NE2 HIS    98      -8.635 -20.707   4.530  1.00 10.00      B   
ATOM   2016  HE2 HIS    98      -8.992 -19.904   4.974  1.00 10.00      B   
ATOM   2017  C   HIS    98      -9.301 -24.212   0.191  1.00 10.00      B   
ATOM   2018  O   HIS    98      -9.165 -23.278  -0.598  1.00 10.00      B   
ATOM   2019  N   ARG    99     -10.028 -25.284  -0.085  1.00 10.00      B   
ATOM   2020  HN  ARG    99     -10.100 -25.996   0.588  1.00 10.00      B   
ATOM   2021  CA  ARG    99     -10.724 -25.432  -1.357  1.00 10.00      B   
ATOM   2022  CB  ARG    99     -10.380 -26.782  -2.002  1.00 10.00      B   
ATOM   2023  CG  ARG    99     -10.906 -27.995  -1.244  1.00 10.00      B   
ATOM   2024  CD  ARG    99     -10.355 -29.296  -1.815  1.00 10.00      B   
ATOM   2025  NE  ARG    99     -11.319 -29.992  -2.668  1.00 10.00      B   
ATOM   2026  HE  ARG    99     -11.766 -29.461  -3.365  1.00 10.00      B   
ATOM   2027  CZ  ARG    99     -11.609 -31.291  -2.563  1.00 10.00      B   
ATOM   2028  NH1 ARG    99     -11.021 -32.031  -1.628  1.00 10.00      B   
ATOM   2029 HH11 ARG    99     -11.246 -33.047  -1.543  1.00 10.00      B   
ATOM   2030 HH12 ARG    99     -10.329 -31.601  -0.978  1.00 10.00      B   
ATOM   2031  NH2 ARG    99     -12.495 -31.840  -3.386  1.00 10.00      B   
ATOM   2032 HH21 ARG    99     -12.727 -32.856  -3.308  1.00 10.00      B   
ATOM   2033 HH22 ARG    99     -12.962 -31.259  -4.119  1.00 10.00      B   
ATOM   2034  C   ARG    99     -12.227 -25.320  -1.158  1.00 10.00      B   
ATOM   2035  O   ARG    99     -12.998 -25.461  -2.108  1.00 10.00      B   
ATOM   2036  N   THR   100     -12.625 -25.034   0.079  1.00 10.00      B   
ATOM   2037  HN  THR   100     -11.944 -24.896   0.770  1.00 10.00      B   
ATOM   2038  CB  THR   100     -14.697 -23.593  -0.004  1.00 10.00      B   
ATOM   2039  OG1 THR   100     -14.279 -23.241  -1.329  1.00 10.00      B   
ATOM   2040  HG1 THR   100     -13.870 -24.011  -1.746  1.00 10.00      B   
ATOM   2041  CG2 THR   100     -14.340 -22.464   0.945  1.00 10.00      B   
ATOM   2042  CA  THR   100     -14.030 -24.909   0.457  1.00 10.00      B   
ATOM   2043  C   THR   100     -14.856 -26.135   0.065  1.00 10.00      B   
ATOM   2044  O   THR   100     -15.487 -26.128  -1.013  1.00 10.00      B   
ATOM   2045  OXT THR   100     -14.855 -27.115   0.841  1.00 10.00      B   
END
