# Supplementary material for: Large-scale discovery of protein interactions at residue resolution using co-evolution calculated from genomic sequences
Source: Nat Commun. 2021 Mar 2;12:1396. doi: 10.1038/s41467-021-21636-z (PMC7925567; doi:10.1038/s41467-021-21636-z)
Supplement: Supplementary file 12 — Supplementary Data 10 [file 41467_2021_21636_MOESM12_ESM.zip › supplementary/allpdb0172_CASC_CAS5/CASC_ECOLI_4U7U_V.pdb]

ATOM      1  N   MET V   1      42.708  14.033  65.120  1.00                 N  
ATOM      2  CA  MET V   1      43.234  14.639  63.899  1.00                 C  
ATOM      3  C   MET V   1      42.179  15.095  62.890  1.00                 C  
ATOM      4  O   MET V   1      42.435  15.116  61.691  1.00                 O  
ATOM      5  CB  MET V   1      44.178  13.670  63.184  1.00                 C  
ATOM      6  SD  MET V   1      46.461  14.821  64.252  1.00                 S  
ATOM      7  CE  MET V   1      45.996  15.220  65.935  1.00                 C  
ATOM      8  CG  MET V   1      45.449  13.358  63.956  1.00                 C  
ATOM      9  N   SER V   2      41.004  15.478  63.370  1.00                 N  
ATOM     10  CA  SER V   2      39.947  15.954  62.499  1.00                 C  
ATOM     11  C   SER V   2      40.286  17.353  62.016  1.00                 C  
ATOM     12  O   SER V   2      41.018  18.063  62.679  1.00                 O  
ATOM     13  CB  SER V   2      38.602  15.935  63.229  1.00                 C  
ATOM     14  OG  SER V   2      38.572  16.899  64.267  1.00                 O  
ATOM     15  N   ASN V   3      39.749  17.761  60.875  1.00                 N  
ATOM     16  CA  ASN V   3      40.161  19.016  60.270  1.00                 C  
ATOM     17  C   ASN V   3      39.321  20.215  60.632  1.00                 C  
ATOM     18  O   ASN V   3      39.776  21.344  60.522  1.00                 O  
ATOM     19  CB  ASN V   3      40.188  18.892  58.745  1.00                 C  
ATOM     20  CG  ASN V   3      41.300  17.987  58.253  1.00                 C  
ATOM     21  OD1 ASN V   3      42.312  17.808  58.930  1.00                 O  
ATOM     22  ND2 ASN V   3      41.115  17.414  57.070  1.00                 N  
ATOM     23  N   PHE V   4      38.086  19.991  61.041  1.00                 N  
ATOM     24  CA  PHE V   4      37.179  21.107  61.221  1.00                 C  
ATOM     25  C   PHE V   4      36.722  21.234  62.647  1.00                 C  
ATOM     26  O   PHE V   4      36.372  20.255  63.275  1.00                 O  
ATOM     27  CB  PHE V   4      35.964  20.964  60.302  1.00                 C  
ATOM     28  CG  PHE V   4      36.299  21.028  58.840  1.00                 C  
ATOM     29  CZ  PHE V   4      36.918  21.153  56.133  1.00                 C  
ATOM     30  CD1 PHE V   4      36.689  19.891  58.153  1.00                 C  
ATOM     31  CE1 PHE V   4      36.997  19.950  56.807  1.00                 C  
ATOM     32  CD2 PHE V   4      36.225  22.225  58.150  1.00                 C  
ATOM     33  CE2 PHE V   4      36.533  22.284  56.804  1.00                 C  
ATOM     34  N   ILE V   5      36.733  22.454  63.154  1.00                 N  
ATOM     35  CA  ILE V   5      36.201  22.714  64.472  1.00                 C  
ATOM     36  C   ILE V   5      34.880  23.413  64.329  1.00                 C  
ATOM     37  O   ILE V   5      34.822  24.485  63.768  1.00                 O  
ATOM     38  CB  ILE V   5      37.180  23.544  65.322  1.00                 C  
ATOM     39  CD1 ILE V   5      39.599  23.630  66.124  1.00                 C  
ATOM     40  CG1 ILE V   5      38.504  22.797  65.494  1.00                 C  
ATOM     41  CG2 ILE V   5      36.553  23.901  66.661  1.00                 C  
ATOM     42  N   ASN V   6      33.814  22.791  64.819  1.00                 N  
ATOM     43  CA  ASN V   6      32.485  23.379  64.792  1.00                 C  
ATOM     44  C   ASN V   6      32.150  24.069  66.096  1.00                 C  
ATOM     45  O   ASN V   6      32.307  23.495  67.157  1.00                 O  
ATOM     46  CB  ASN V   6      31.434  22.314  64.471  1.00                 C  
ATOM     47  CG  ASN V   6      31.576  21.761  63.066  1.00                 C  
ATOM     48  OD1 ASN V   6      31.229  22.425  62.089  1.00                 O  
ATOM     49  ND2 ASN V   6      32.088  20.540  62.961  1.00                 N  
ATOM     50  N   ILE V   7      31.678  25.299  66.017  1.00                 N  
ATOM     51  CA  ILE V   7      31.320  26.063  67.203  1.00                 C  
ATOM     52  C   ILE V   7      29.868  26.489  67.167  1.00                 C  
ATOM     53  O   ILE V   7      29.455  27.199  66.251  1.00                 O  
ATOM     54  CB  ILE V   7      32.220  27.301  67.370  1.00                 C  
ATOM     55  CD1 ILE V   7      34.659  28.039  67.455  1.00                 C  
ATOM     56  CG1 ILE V   7      33.686  26.881  67.499  1.00                 C  
ATOM     57  CG2 ILE V   7      31.763  28.136  68.556  1.00                 C  
ATOM     58  N   HIS V   8      29.110  26.059  68.172  1.00                 N  
ATOM     59  CA  HIS V   8      27.677  26.292  68.258  1.00                 C  
ATOM     60  C   HIS V   8      27.385  27.121  69.477  1.00                 C  
ATOM     61  O   HIS V   8      27.922  26.858  70.518  1.00                 O  
ATOM     62  CB  HIS V   8      26.920  24.963  68.300  1.00                 C  
ATOM     63  CG  HIS V   8      27.068  24.144  67.056  1.00                 C  
ATOM     64  ND1 HIS V   8      26.248  24.301  65.959  1.00                 N  
ATOM     65  CE1 HIS V   8      26.623  23.431  65.004  1.00                 C  
ATOM     66  CD2 HIS V   8      27.957  23.079  66.614  1.00                 C  
ATOM     67  NE2 HIS V   8      27.647  22.695  65.390  1.00                 N  
ATOM     68  N   VAL V   9      26.530  28.123  69.363  1.00                 N  
ATOM     69  CA  VAL V   9      26.236  28.977  70.503  1.00                 C  
ATOM     70  C   VAL V   9      24.763  29.343  70.572  1.00                 C  
ATOM     71  O   VAL V   9      24.182  29.724  69.586  1.00                 O  
ATOM     72  CB  VAL V   9      27.080  30.265  70.476  1.00                 C  
ATOM     73  CG1 VAL V   9      26.739  31.150  71.665  1.00                 C  
ATOM     74  CG2 VAL V   9      28.564  29.929  70.466  1.00                 C  
ATOM     75  N   LEU V  10      24.150  29.211  71.736  1.00                 N  
ATOM     76  CA  LEU V  10      22.820  29.749  71.936  1.00                 C  
ATOM     77  C   LEU V  10      22.943  30.918  72.874  1.00                 C  
ATOM     78  O   LEU V  10      23.451  30.772  73.988  1.00                 O  
ATOM     79  CB  LEU V  10      21.882  28.671  72.483  1.00                 C  
ATOM     80  CG  LEU V  10      21.700  27.426  71.612  1.00                 C  
ATOM     81  CD1 LEU V  10      20.824  26.401  72.315  1.00                 C  
ATOM     82  CD2 LEU V  10      21.101  27.797  70.263  1.00                 C  
ATOM     83  N   ILE V  11      22.492  32.078  72.420  1.00                 N  
ATOM     84  CA  ILE V  11      22.660  33.302  73.178  1.00                 C  
ATOM     85  C   ILE V  11      21.376  34.088  73.139  1.00                 C  
ATOM     86  O   ILE V  11      20.795  34.257  72.104  1.00                 O  
ATOM     87  CB  ILE V  11      23.835  34.141  72.642  1.00                 C  
ATOM     88  CD1 ILE V  11      25.376  36.071  73.274  1.00                 C  
ATOM     89  CG1 ILE V  11      24.059  35.371  73.525  1.00                 C  
ATOM     90  CG2 ILE V  11      23.598  34.522  71.189  1.00                 C  
ATOM     91  N   SER V  12      20.917  34.572  74.272  1.00                 N  
ATOM     92  CA  SER V  12      19.630  35.232  74.315  1.00                 C  
ATOM     93  C   SER V  12      19.768  36.716  74.468  1.00                 C  
ATOM     94  O   SER V  12      20.264  37.138  75.485  1.00                 O  
ATOM     95  CB  SER V  12      18.779  34.674  75.458  1.00                 C  
ATOM     96  OG  SER V  12      17.554  35.376  75.572  1.00                 O  
ATOM     97  N   HIS V  13      19.329  37.559  73.536  1.00                 N  
ATOM     98  CA  HIS V  13      19.421  38.945  73.970  1.00                 C  
ATOM     99  C   HIS V  13      18.065  39.458  74.320  1.00                 C  
ATOM    100  O   HIS V  13      17.046  38.994  73.832  1.00                 O  
ATOM    101  CB  HIS V  13      20.062  39.806  72.880  1.00                 C  
ATOM    102  CG  HIS V  13      21.494  39.467  72.605  1.00                 C  
ATOM    103  ND1 HIS V  13      21.868  38.429  71.780  1.00                 N  
ATOM    104  CE1 HIS V  13      23.211  38.372  71.730  1.00                 C  
ATOM    105  CD2 HIS V  13      22.784  39.997  73.021  1.00                 C  
ATOM    106  NE2 HIS V  13      23.767  39.310  72.472  1.00                 N  
ATOM    107  N   SER V  14      18.133  40.465  75.177  1.00                 N  
ATOM    108  CA  SER V  14      17.031  41.180  75.775  1.00                 C  
ATOM    109  C   SER V  14      16.565  42.201  74.767  1.00                 C  
ATOM    110  O   SER V  14      17.148  42.263  73.709  1.00                 O  
ATOM    111  CB  SER V  14      17.463  41.825  77.094  1.00                 C  
ATOM    112  OG  SER V  14      18.381  42.880  76.869  1.00                 O  
ATOM    113  N   PRO V  15      15.517  42.988  75.066  1.00                 N  
ATOM    114  CA  PRO V  15      14.981  43.842  74.010  1.00                 C  
ATOM    115  C   PRO V  15      15.988  44.777  73.401  1.00                 C  
ATOM    116  O   PRO V  15      16.536  45.611  74.089  1.00                 O  
ATOM    117  CB  PRO V  15      13.875  44.639  74.704  1.00                 C  
ATOM    118  CD  PRO V  15      14.705  43.118  76.356  1.00                 C  
ATOM    119  CG  PRO V  15      13.453  43.776  75.846  1.00                 C  
ATOM    120  N   SER V  16      16.205  44.639  72.103  1.00                 N  
ATOM    121  CA  SER V  16      17.224  45.401  71.420  1.00                 C  
ATOM    122  C   SER V  16      16.970  45.478  69.938  1.00                 C  
ATOM    123  O   SER V  16      15.861  45.309  69.487  1.00                 O  
ATOM    124  CB  SER V  16      18.606  44.796  71.674  1.00                 C  
ATOM    125  OG  SER V  16      19.633  45.661  71.220  1.00                 O  
ATOM    126  N   CYS V  17      18.032  45.730  69.192  1.00                 N  
ATOM    127  CA  CYS V  17      18.004  45.779  67.741  1.00                 C  
ATOM    128  C   CYS V  17      19.418  45.749  67.203  1.00                 C  
ATOM    129  O   CYS V  17      19.947  46.775  66.834  1.00                 O  
ATOM    130  CB  CYS V  17      17.265  47.030  67.261  1.00                 C  
ATOM    131  SG  CYS V  17      16.975  47.088  65.478  1.00                 S  
ATOM    132  N   LEU V  18      20.029  44.576  67.144  1.00                 N  
ATOM    133  CA  LEU V  18      21.465  44.507  66.927  1.00                 C  
ATOM    134  C   LEU V  18      21.914  44.575  65.490  1.00                 C  
ATOM    135  O   LEU V  18      23.088  44.429  65.222  1.00                 O  
ATOM    136  CB  LEU V  18      22.037  43.221  67.528  1.00                 C  
ATOM    137  CG  LEU V  18      21.925  43.075  69.047  1.00                 C  
ATOM    138  CD1 LEU V  18      22.429  41.711  69.494  1.00                 C  
ATOM    139  CD2 LEU V  18      22.696  44.181  69.751  1.00                 C  
ATOM    140  N   ASN V  19      20.987  44.808  64.575  1.00                 N  
ATOM    141  CA  ASN V  19      21.271  44.724  63.148  1.00                 C  
ATOM    142  C   ASN V  19      20.035  45.033  62.322  1.00                 C  
ATOM    143  O   ASN V  19      19.024  44.356  62.457  1.00                 O  
ATOM    144  CB  ASN V  19      21.823  43.342  62.792  1.00                 C  
ATOM    145  CG  ASN V  19      22.283  43.252  61.350  1.00                 C  
ATOM    146  OD1 ASN V  19      21.771  43.957  60.480  1.00                 O  
ATOM    147  ND2 ASN V  19      23.253  42.383  61.092  1.00                 N  
ATOM    148  N   ARG V  20      20.113  46.052  61.472  1.00                 N  
ATOM    149  CA  ARG V  20      18.964  46.475  60.694  1.00                 C  
ATOM    150  C   ARG V  20      19.335  46.821  59.272  1.00                 C  
ATOM    151  O   ARG V  20      20.494  46.824  58.937  1.00                 O  
ATOM    152  CB  ARG V  20      18.285  47.678  61.352  1.00                 C  
ATOM    153  CD  ARG V  20      18.472  50.031  62.205  1.00                 C  
ATOM    154  NE  ARG V  20      19.251  51.267  62.195  1.00                 N  
ATOM    155  CG  ARG V  20      19.159  48.919  61.430  1.00                 C  
ATOM    156  CZ  ARG V  20      20.169  51.578  63.105  1.00                 C  
ATOM    157  NH1 ARG V  20      20.828  52.725  63.016  1.00                 N  
ATOM    158  NH2 ARG V  20      20.425  50.742  64.101  1.00                 N  
ATOM    159  N   ASP V  21      18.347  47.120  58.435  1.00                 N  
ATOM    160  CA  ASP V  21      18.582  47.302  57.009  1.00                 C  
ATOM    161  C   ASP V  21      18.547  48.742  56.581  1.00                 C  
ATOM    162  O   ASP V  21      18.618  49.624  57.401  1.00                 O  
ATOM    163  CB  ASP V  21      17.554  46.517  56.192  1.00                 C  
ATOM    164  CG  ASP V  21      16.140  47.025  56.392  1.00                 C  
ATOM    165  OD1 ASP V  21      15.981  48.152  56.906  1.00                 O  
ATOM    166  OD2 ASP V  21      15.191  46.296  56.034  1.00                 O  
ATOM    167  N   ASP V  22      18.390  48.971  55.284  1.00                 N  
ATOM    168  CA  ASP V  22      18.364  50.326  54.739  1.00                 C  
ATOM    169  C   ASP V  22      17.110  51.079  55.082  1.00                 C  
ATOM    170  O   ASP V  22      17.039  52.276  54.865  1.00                 O  
ATOM    171  CB  ASP V  22      18.523  50.295  53.218  1.00                 C  
ATOM    172  CG  ASP V  22      19.919  49.889  52.786  1.00                 C  
ATOM    173  OD1 ASP V  22      20.838  49.934  53.631  1.00                 O  
ATOM    174  OD2 ASP V  22      20.094  49.527  51.604  1.00                 O  
ATOM    175  N   MET V  23      16.116  50.377  55.603  1.00                 N  
ATOM    176  CA  MET V  23      14.882  51.019  55.992  1.00                 C  
ATOM    177  C   MET V  23      14.758  51.051  57.496  1.00                 C  
ATOM    178  O   MET V  23      13.677  51.262  58.026  1.00                 O  
ATOM    179  CB  MET V  23      13.684  50.298  55.371  1.00                 C  
ATOM    180  SD  MET V  23      13.527  52.011  53.200  1.00                 S  
ATOM    181  CE  MET V  23      11.843  52.422  53.652  1.00                 C  
ATOM    182  CG  MET V  23      13.656  50.335  53.852  1.00                 C  
ATOM    183  N   ASN V  24      15.882  50.868  58.169  1.00                 N  
ATOM    184  CA  ASN V  24      15.939  50.872  59.619  1.00                 C  
ATOM    185  C   ASN V  24      14.961  49.909  60.212  1.00                 C  
ATOM    186  O   ASN V  24      14.295  50.214  61.190  1.00                 O  
ATOM    187  CB  ASN V  24      15.693  52.281  60.161  1.00                 C  
ATOM    188  CG  ASN V  24      16.775  53.261  59.751  1.00                 C  
ATOM    189  OD1 ASN V  24      17.958  52.921  59.732  1.00                 O  
ATOM    190  ND2 ASN V  24      16.372  54.482  59.421  1.00                 N  
ATOM    191  N   MET V  25      14.867  48.740  59.608  1.00                 N  
ATOM    192  CA  MET V  25      14.073  47.679  60.176  1.00                 C  
ATOM    193  C   MET V  25      14.938  46.473  60.428  1.00                 C  
ATOM    194  O   MET V  25      15.742  46.110  59.605  1.00                 O  
ATOM    195  CB  MET V  25      12.908  47.327  59.249  1.00                 C  
ATOM    196  SD  MET V  25      10.548  47.998  57.961  1.00                 S  
ATOM    197  CE  MET V  25       9.681  46.784  58.952  1.00                 C  
ATOM    198  CG  MET V  25      11.895  48.447  59.073  1.00                 C  
ATOM    199  N   GLN V  26      14.759  45.863  61.584  1.00                 N  
ATOM    200  CA  GLN V  26      15.537  44.716  62.003  1.00                 C  
ATOM    201  C   GLN V  26      15.687  43.719  60.886  1.00                 C  
ATOM    202  O   GLN V  26      14.788  43.566  60.087  1.00                 O  
ATOM    203  CB  GLN V  26      14.892  44.046  63.218  1.00                 C  
ATOM    204  CD  GLN V  26      16.978  43.138  64.316  1.00                 C  
ATOM    205  CG  GLN V  26      15.628  42.810  63.709  1.00                 C  
ATOM    206  OE1 GLN V  26      17.079  43.975  65.212  1.00                 O  
ATOM    207  NE2 GLN V  26      18.021  42.477  63.827  1.00                 N  
ATOM    208  N   LYS V  27      16.841  43.084  60.793  1.00                 N  
ATOM    209  CA  LYS V  27      17.067  42.119  59.742  1.00                 C  
ATOM    210  C   LYS V  27      16.293  40.873  60.075  1.00                 C  
ATOM    211  O   LYS V  27      15.963  40.665  61.217  1.00                 O  
ATOM    212  CB  LYS V  27      18.562  41.831  59.591  1.00                 C  
ATOM    213  CD  LYS V  27      19.029  43.543  57.816  1.00                 C  
ATOM    214  CE  LYS V  27      19.927  44.694  57.390  1.00                 C  
ATOM    215  CG  LYS V  27      19.392  43.045  59.206  1.00                 C  
ATOM    216  NZ  LYS V  27      19.541  45.236  56.059  1.00                 N  
ATOM    217  N   ASP V  28      15.983  40.051  59.086  1.00                 N  
ATOM    218  CA  ASP V  28      15.263  38.828  59.357  1.00                 C  
ATOM    219  C   ASP V  28      15.592  37.766  58.340  1.00                 C  
ATOM    220  O   ASP V  28      16.424  37.969  57.477  1.00                 O  
ATOM    221  CB  ASP V  28      13.755  39.087  59.376  1.00                 C  
ATOM    222  CG  ASP V  28      13.232  39.583  58.042  1.00                 C  
ATOM    223  OD1 ASP V  28      13.901  39.342  57.015  1.00                 O  
ATOM    224  OD2 ASP V  28      12.154  40.212  58.024  1.00                 O  
ATOM    225  N   ALA V  29      14.936  36.623  58.464  1.00                 N  
ATOM    226  CA  ALA V  29      15.044  35.557  57.491  1.00                 C  
ATOM    227  C   ALA V  29      13.860  34.653  57.681  1.00                 C  
ATOM    228  O   ALA V  29      13.145  34.801  58.641  1.00                 O  
ATOM    229  CB  ALA V  29      16.362  34.817  57.660  1.00                 C  
ATOM    230  N   ILE V  30      13.634  33.720  56.776  1.00                 N  
ATOM    231  CA  ILE V  30      12.564  32.765  56.971  1.00                 C  
ATOM    232  C   ILE V  30      13.140  31.383  57.075  1.00                 C  
ATOM    233  O   ILE V  30      13.851  30.933  56.201  1.00                 O  
ATOM    234  CB  ILE V  30      11.527  32.840  55.835  1.00                 C  
ATOM    235  CD1 ILE V  30      10.037  34.463  54.552  1.00                 C  
ATOM    236  CG1 ILE V  30      10.910  34.238  55.768  1.00                 C  
ATOM    237  CG2 ILE V  30      10.468  31.761  56.008  1.00                 C  
ATOM    238  N   PHE V  31      12.843  30.716  58.173  1.00                 N  
ATOM    239  CA  PHE V  31      13.342  29.380  58.404  1.00                 C  
ATOM    240  C   PHE V  31      12.173  28.485  58.764  1.00                 C  
ATOM    241  O   PHE V  31      11.381  28.837  59.622  1.00                 O  
ATOM    242  CB  PHE V  31      14.402  29.387  59.507  1.00                 C  
ATOM    243  CG  PHE V  31      14.990  28.035  59.792  1.00                 C  
ATOM    244  CZ  PHE V  31      16.076  25.532  60.325  1.00                 C  
ATOM    245  CD1 PHE V  31      15.543  27.277  58.775  1.00                 C  
ATOM    246  CE1 PHE V  31      16.084  26.032  59.037  1.00                 C  
ATOM    247  CD2 PHE V  31      14.989  27.520  61.076  1.00                 C  
ATOM    248  CE2 PHE V  31      15.530  26.276  61.338  1.00                 C  
ATOM    249  N   GLY V  32      12.042  27.353  58.084  1.00                 N  
ATOM    250  CA  GLY V  32      10.915  26.470  58.286  1.00                 C  
ATOM    251  C   GLY V  32       9.577  27.133  58.025  1.00                 C  
ATOM    252  O   GLY V  32       8.566  26.795  58.622  1.00                 O  
ATOM    253  N   GLY V  33       9.564  28.102  57.132  1.00                 N  
ATOM    254  CA  GLY V  33       8.335  28.780  56.814  1.00                 C  
ATOM    255  C   GLY V  33       8.009  29.893  57.770  1.00                 C  
ATOM    256  O   GLY V  33       7.087  30.649  57.529  1.00                 O  
ATOM    257  N   LYS V  34       8.757  30.025  58.850  1.00                 N  
ATOM    258  CA  LYS V  34       8.424  31.075  59.794  1.00                 C  
ATOM    259  C   LYS V  34       9.536  32.085  59.945  1.00                 C  
ATOM    260  O   LYS V  34      10.688  31.729  59.921  1.00                 O  
ATOM    261  CB  LYS V  34       8.089  30.479  61.163  1.00                 C  
ATOM    262  CD  LYS V  34       6.533  29.105  62.573  1.00                 C  
ATOM    263  CE  LYS V  34       5.311  28.201  62.576  1.00                 C  
ATOM    264  CG  LYS V  34       6.842  29.610  61.173  1.00                 C  
ATOM    265  NZ  LYS V  34       5.000  27.693  63.941  1.00                 N  
ATOM    266  N   ARG V  35       9.177  33.348  60.103  1.00                 N  
ATOM    267  CA  ARG V  35      10.151  34.421  60.170  1.00                 C  
ATOM    268  C   ARG V  35      10.922  34.408  61.459  1.00                 C  
ATOM    269  O   ARG V  35      10.342  34.437  62.532  1.00                 O  
ATOM    270  CB  ARG V  35       9.466  35.778  59.999  1.00                 C  
ATOM    271  CD  ARG V  35       9.687  38.260  59.695  1.00                 C  
ATOM    272  NE  ARG V  35      10.596  39.402  59.638  1.00                 N  
ATOM    273  CG  ARG V  35      10.425  36.957  59.957  1.00                 C  
ATOM    274  CZ  ARG V  35      10.964  40.118  60.696  1.00                 C  
ATOM    275  NH1 ARG V  35      11.796  41.140  60.549  1.00                 N  
ATOM    276  NH2 ARG V  35      10.498  39.810  61.899  1.00                 N  
ATOM    277  N   ARG V  36      12.244  34.374  61.326  1.00                 N  
ATOM    278  CA  ARG V  36      13.176  34.546  62.427  1.00                 C  
ATOM    279  C   ARG V  36      13.844  35.895  62.287  1.00                 C  
ATOM    280  O   ARG V  36      13.931  36.412  61.192  1.00                 O  
ATOM    281  CB  ARG V  36      14.203  33.412  62.441  1.00                 C  
ATOM    282  CD  ARG V  36      12.932  31.815  63.902  1.00                 C  
ATOM    283  NE  ARG V  36      12.260  30.521  63.988  1.00                 N  
ATOM    284  CG  ARG V  36      13.594  32.024  62.549  1.00                 C  
ATOM    285  CZ  ARG V  36      12.859  29.392  64.354  1.00                 C  
ATOM    286  NH1 ARG V  36      12.167  28.261  64.404  1.00                 N  
ATOM    287  NH2 ARG V  36      14.147  29.396  64.669  1.00                 N  
ATOM    288  N   VAL V  37      14.315  36.460  63.387  1.00                 N  
ATOM    289  CA  VAL V  37      15.128  37.664  63.335  1.00                 C  
ATOM    290  C   VAL V  37      16.565  37.232  63.063  1.00                 C  
ATOM    291  O   VAL V  37      16.947  36.145  63.447  1.00                 O  
ATOM    292  CB  VAL V  37      15.012  38.480  64.636  1.00                 C  
ATOM    293  CG1 VAL V  37      15.958  39.671  64.604  1.00                 C  
ATOM    294  CG2 VAL V  37      13.578  38.939  64.851  1.00                 C  
ATOM    295  N   ARG V  38      17.339  38.048  62.351  1.00                 N  
ATOM    296  CA  ARG V  38      18.663  37.652  61.883  1.00                 C  
ATOM    297  C   ARG V  38      19.715  38.635  62.322  1.00                 C  
ATOM    298  O   ARG V  38      19.459  39.817  62.409  1.00                 O  
ATOM    299  CB  ARG V  38      18.675  37.519  60.359  1.00                 C  
ATOM    300  CD  ARG V  38      19.896  36.745  58.307  1.00                 C  
ATOM    301  NE  ARG V  38      19.546  37.915  57.504  1.00                 N  
ATOM    302  CG  ARG V  38      20.013  37.083  59.784  1.00                 C  
ATOM    303  CZ  ARG V  38      20.433  38.747  56.970  1.00                 C  
ATOM    304  NH1 ARG V  38      20.022  39.785  56.255  1.00                 N  
ATOM    305  NH2 ARG V  38      21.730  38.540  57.153  1.00                 N  
ATOM    306  N   ILE V  39      20.902  38.139  62.618  1.00                 N  
ATOM    307  CA  ILE V  39      22.054  39.002  62.800  1.00                 C  
ATOM    308  C   ILE V  39      23.084  38.572  61.795  1.00                 C  
ATOM    309  O   ILE V  39      23.617  37.496  61.887  1.00                 O  
ATOM    310  CB  ILE V  39      22.587  38.935  64.243  1.00                 C  
ATOM    311  CD1 ILE V  39      21.871  39.124  66.682  1.00                 C  
ATOM    312  CG1 ILE V  39      21.498  39.353  65.234  1.00                 C  
ATOM    313  CG2 ILE V  39      23.841  39.784  64.388  1.00                 C  
ATOM    314  N   SER V  40      23.347  39.407  60.812  1.00                 N  
ATOM    315  CA  SER V  40      24.098  38.966  59.662  1.00                 C  
ATOM    316  C   SER V  40      25.480  38.512  60.035  1.00                 C  
ATOM    317  O   SER V  40      26.033  38.944  61.012  1.00                 O  
ATOM    318  CB  SER V  40      24.187  40.083  58.620  1.00                 C  
ATOM    319  OG  SER V  40      24.964  41.167  59.099  1.00                 O  
ATOM    320  N   SER V  41      26.026  37.620  59.235  1.00                 N  
ATOM    321  CA  SER V  41      27.340  37.061  59.448  1.00                 C  
ATOM    322  C   SER V  41      28.387  38.141  59.469  1.00                 C  
ATOM    323  O   SER V  41      29.357  38.079  60.194  1.00                 O  
ATOM    324  CB  SER V  41      27.666  36.031  58.365  1.00                 C  
ATOM    325  OG  SER V  41      27.786  36.647  57.094  1.00                 O  
ATOM    326  N   GLN V  42      28.144  39.148  58.661  1.00                 N  
ATOM    327  CA  GLN V  42      29.043  40.250  58.437  1.00                 C  
ATOM    328  C   GLN V  42      29.078  41.089  59.694  1.00                 C  
ATOM    329  O   GLN V  42      30.125  41.490  60.168  1.00                 O  
ATOM    330  CB  GLN V  42      28.597  41.067  57.223  1.00                 C  
ATOM    331  CD  GLN V  42      28.229  41.152  54.726  1.00                 C  
ATOM    332  CG  GLN V  42      28.755  40.344  55.896  1.00                 C  
ATOM    333  OE1 GLN V  42      27.351  41.999  54.888  1.00                 O  
ATOM    334  NE2 GLN V  42      28.767  40.892  53.539  1.00                 N  
ATOM    335  N   SER V  43      27.902  41.320  60.250  1.00                 N  
ATOM    336  CA  SER V  43      27.739  42.138  61.430  1.00                 C  
ATOM    337  C   SER V  43      28.471  41.521  62.588  1.00                 C  
ATOM    338  O   SER V  43      29.202  42.191  63.321  1.00                 O  
ATOM    339  CB  SER V  43      26.255  42.313  61.760  1.00                 C  
ATOM    340  OG  SER V  43      26.081  43.095  62.929  1.00                 O  
ATOM    341  N   LEU V  44      28.292  40.220  62.724  1.00                 N  
ATOM    342  CA  LEU V  44      28.876  39.486  63.813  1.00                 C  
ATOM    343  C   LEU V  44      30.374  39.386  63.643  1.00                 C  
ATOM    344  O   LEU V  44      31.131  39.648  64.566  1.00                 O  
ATOM    345  CB  LEU V  44      28.257  38.090  63.912  1.00                 C  
ATOM    346  CG  LEU V  44      26.793  38.028  64.352  1.00                 C  
ATOM    347  CD1 LEU V  44      26.254  36.611  64.228  1.00                 C  
ATOM    348  CD2 LEU V  44      26.639  38.529  65.780  1.00                 C  
ATOM    349  N   LYS V  45      30.818  39.032  62.454  1.00                 N  
ATOM    350  CA  LYS V  45      32.234  38.836  62.251  1.00                 C  
ATOM    351  C   LYS V  45      32.967  40.136  62.448  1.00                 C  
ATOM    352  O   LYS V  45      34.018  40.139  63.033  1.00                 O  
ATOM    353  CB  LYS V  45      32.502  38.271  60.855  1.00                 C  
ATOM    354  CD  LYS V  45      34.153  37.354  59.201  1.00                 C  
ATOM    355  CE  LYS V  45      35.620  37.088  58.909  1.00                 C  
ATOM    356  CG  LYS V  45      33.968  37.985  60.572  1.00                 C  
ATOM    357  NZ  LYS V  45      35.817  36.473  57.568  1.00                 N  
ATOM    358  N   ARG V  46      32.409  41.249  61.992  1.00                 N  
ATOM    359  CA  ARG V  46      33.033  42.536  62.266  1.00                 C  
ATOM    360  C   ARG V  46      33.071  42.771  63.735  1.00                 C  
ATOM    361  O   ARG V  46      34.019  43.300  64.248  1.00                 O  
ATOM    362  CB  ARG V  46      32.278  43.660  61.554  1.00                 C  
ATOM    363  CD  ARG V  46      31.943  44.962  59.434  1.00                 C  
ATOM    364  NE  ARG V  46      30.506  45.132  59.641  1.00                 N  
ATOM    365  CG  ARG V  46      32.456  43.667  60.044  1.00                 C  
ATOM    366  CZ  ARG V  46      29.572  44.661  58.821  1.00                 C  
ATOM    367  NH1 ARG V  46      28.290  44.865  59.090  1.00                 N  
ATOM    368  NH2 ARG V  46      29.923  43.986  57.735  1.00                 N  
ATOM    369  N   ALA V  47      32.010  42.391  64.418  1.00                 N  
ATOM    370  CA  ALA V  47      31.953  42.635  65.837  1.00                 C  
ATOM    371  C   ALA V  47      33.132  41.977  66.486  1.00                 C  
ATOM    372  O   ALA V  47      33.729  42.522  67.395  1.00                 O  
ATOM    373  CB  ALA V  47      30.643  42.118  66.412  1.00                 C  
ATOM    374  N   MET V  48      33.473  40.806  65.977  1.00                 N  
ATOM    375  CA  MET V  48      34.626  40.063  66.446  1.00                 C  
ATOM    376  C   MET V  48      35.949  40.711  66.046  1.00                 C  
ATOM    377  O   MET V  48      36.752  41.066  66.891  1.00                 O  
ATOM    378  CB  MET V  48      34.589  38.628  65.918  1.00                 C  
ATOM    379  SD  MET V  48      33.376  36.142  65.758  1.00                 S  
ATOM    380  CE  MET V  48      34.885  35.387  66.358  1.00                 C  
ATOM    381  CG  MET V  48      33.485  37.773  66.518  1.00                 C  
ATOM    382  N   ARG V  49      36.166  40.867  64.750  1.00                 N  
ATOM    383  CA  ARG V  49      37.409  41.393  64.222  1.00                 C  
ATOM    384  C   ARG V  49      37.782  42.764  64.728  1.00                 C  
ATOM    385  O   ARG V  49      38.945  43.089  64.809  1.00                 O  
ATOM    386  CB  ARG V  49      37.361  41.449  62.694  1.00                 C  
ATOM    387  CD  ARG V  49      37.251  40.213  60.512  1.00                 C  
ATOM    388  NE  ARG V  49      38.444  40.822  59.928  1.00                 N  
ATOM    389  CG  ARG V  49      37.359  40.085  62.023  1.00                 C  
ATOM    390  CZ  ARG V  49      38.527  41.246  58.671  1.00                 C  
ATOM    391  NH1 ARG V  49      39.653  41.787  58.227  1.00                 N  
ATOM    392  NH2 ARG V  49      37.483  41.129  57.862  1.00                 N  
ATOM    393  N   LYS V  50      36.808  43.584  65.060  1.00                 N  
ATOM    394  CA  LYS V  50      37.120  44.925  65.501  1.00                 C  
ATOM    395  C   LYS V  50      37.090  45.001  67.011  1.00                 C  
ATOM    396  O   LYS V  50      37.049  46.073  67.596  1.00                 O  
ATOM    397  CB  LYS V  50      36.140  45.930  64.894  1.00                 C  
ATOM    398  CD  LYS V  50      35.257  47.089  62.850  1.00                 C  
ATOM    399  CE  LYS V  50      35.350  47.211  61.338  1.00                 C  
ATOM    400  CG  LYS V  50      36.226  46.046  63.381  1.00                 C  
ATOM    401  NZ  LYS V  50      34.407  48.232  60.804  1.00                 N  
ATOM    402  N   SER V  51      37.128  43.849  67.649  1.00                 N  
ATOM    403  CA  SER V  51      37.022  43.820  69.094  1.00                 C  
ATOM    404  C   SER V  51      38.374  43.915  69.772  1.00                 C  
ATOM    405  O   SER V  51      39.406  43.641  69.169  1.00                 O  
ATOM    406  CB  SER V  51      36.311  42.546  69.554  1.00                 C  
ATOM    407  OG  SER V  51      37.094  41.397  69.280  1.00                 O  
ATOM    408  N   GLY V  52      38.354  44.309  71.038  1.00                 N  
ATOM    409  CA  GLY V  52      39.557  44.414  71.827  1.00                 C  
ATOM    410  C   GLY V  52      40.185  43.062  72.004  1.00                 C  
ATOM    411  O   GLY V  52      41.374  42.908  71.821  1.00                 O  
ATOM    412  N   TYR V  53      39.382  42.074  72.352  1.00                 N  
ATOM    413  CA  TYR V  53      39.895  40.738  72.557  1.00                 C  
ATOM    414  C   TYR V  53      40.637  40.270  71.314  1.00                 C  
ATOM    415  O   TYR V  53      41.657  39.608  71.396  1.00                 O  
ATOM    416  CB  TYR V  53      38.758  39.775  72.903  1.00                 C  
ATOM    417  CG  TYR V  53      39.211  38.351  73.138  1.00                 C  
ATOM    418  OH  TYR V  53      40.462  34.442  73.801  1.00                 O  
ATOM    419  CZ  TYR V  53      40.048  35.735  73.580  1.00                 C  
ATOM    420  CD1 TYR V  53      39.797  37.982  74.342  1.00                 C  
ATOM    421  CE1 TYR V  53      40.215  36.683  74.566  1.00                 C  
ATOM    422  CD2 TYR V  53      39.051  37.382  72.156  1.00                 C  
ATOM    423  CE2 TYR V  53      39.462  36.079  72.363  1.00                 C  
ATOM    424  N   TYR V  54      40.141  40.654  70.155  1.00                 N  
ATOM    425  CA  TYR V  54      40.728  40.216  68.906  1.00                 C  
ATOM    426  C   TYR V  54      42.071  40.869  68.723  1.00                 C  
ATOM    427  O   TYR V  54      43.023  40.239  68.294  1.00                 O  
ATOM    428  CB  TYR V  54      39.799  40.541  67.734  1.00                 C  
ATOM    429  CG  TYR V  54      40.320  40.076  66.393  1.00                 C  
ATOM    430  OH  TYR V  54      41.747  38.783  62.707  1.00                 O  
ATOM    431  CZ  TYR V  54      41.275  39.213  63.927  1.00                 C  
ATOM    432  CD1 TYR V  54      40.238  38.740  66.022  1.00                 C  
ATOM    433  CE1 TYR V  54      40.711  38.307  64.798  1.00                 C  
ATOM    434  CD2 TYR V  54      40.892  40.975  65.502  1.00                 C  
ATOM    435  CE2 TYR V  54      41.370  40.560  64.274  1.00                 C  
ATOM    436  N   ALA V  55      42.124  42.154  69.046  1.00                 N  
ATOM    437  CA  ALA V  55      43.350  42.915  68.981  1.00                 C  
ATOM    438  C   ALA V  55      44.389  42.253  69.849  1.00                 C  
ATOM    439  O   ALA V  55      45.489  41.965  69.401  1.00                 O  
ATOM    440  CB  ALA V  55      43.106  44.352  69.415  1.00                 C  
ATOM    441  N   GLN V  56      44.025  41.981  71.090  1.00                 N  
ATOM    442  CA  GLN V  56      44.991  41.489  72.043  1.00                 C  
ATOM    443  C   GLN V  56      45.470  40.090  71.728  1.00                 C  
ATOM    444  O   GLN V  56      46.632  39.783  71.917  1.00                 O  
ATOM    445  CB  GLN V  56      44.408  41.511  73.457  1.00                 C  
ATOM    446  CD  GLN V  56      43.542  42.892  75.387  1.00                 C  
ATOM    447  CG  GLN V  56      44.194  42.908  74.019  1.00                 C  
ATOM    448  OE1 GLN V  56      42.830  41.950  75.735  1.00                 O  
ATOM    449  NE2 GLN V  56      43.784  43.938  76.168  1.00                 N  
ATOM    450  N   ASN V  57      44.597  39.229  71.241  1.00                 N  
ATOM    451  CA  ASN V  57      45.007  37.849  71.067  1.00                 C  
ATOM    452  C   ASN V  57      45.249  37.438  69.630  1.00                 C  
ATOM    453  O   ASN V  57      45.795  36.384  69.373  1.00                 O  
ATOM    454  CB  ASN V  57      43.973  36.902  71.680  1.00                 C  
ATOM    455  CG  ASN V  57      43.891  37.026  73.188  1.00                 C  
ATOM    456  OD1 ASN V  57      44.792  36.593  73.907  1.00                 O  
ATOM    457  ND2 ASN V  57      42.807  37.620  73.673  1.00                 N  
ATOM    458  N   ILE V  58      44.847  38.262  68.683  1.00                 N  
ATOM    459  CA  ILE V  58      45.124  37.946  67.299  1.00                 C  
ATOM    460  C   ILE V  58      45.997  39.028  66.699  1.00                 C  
ATOM    461  O   ILE V  58      46.991  38.748  66.072  1.00                 O  
ATOM    462  CB  ILE V  58      43.826  37.780  66.487  1.00                 C  
ATOM    463  CD1 ILE V  58      43.614  35.317  67.112  1.00                 C  
ATOM    464  CG1 ILE V  58      42.954  36.679  67.095  1.00                 C  
ATOM    465  CG2 ILE V  58      44.143  37.509  65.025  1.00                 C  
ATOM    466  N   GLY V  59      45.632  40.278  66.917  1.00                 N  
ATOM    467  CA  GLY V  59      46.376  41.381  66.350  1.00                 C  
ATOM    468  C   GLY V  59      47.760  41.523  66.937  1.00                 C  
ATOM    469  O   GLY V  59      48.625  42.157  66.341  1.00                 O  
ATOM    470  N   GLU V  60      47.963  40.925  68.107  1.00                 N  
ATOM    471  CA  GLU V  60      49.215  41.031  68.845  1.00                 C  
ATOM    472  C   GLU V  60      49.850  39.667  69.086  1.00                 C  
ATOM    473  O   GLU V  60      50.529  39.463  70.082  1.00                 O  
ATOM    474  CB  GLU V  60      48.990  41.737  70.183  1.00                 C  
ATOM    475  CD  GLU V  60      48.361  43.861  71.398  1.00                 C  
ATOM    476  CG  GLU V  60      48.532  43.181  70.054  1.00                 C  
ATOM    477  OE1 GLU V  60      48.485  43.172  72.432  1.00                 O  
ATOM    478  OE2 GLU V  60      48.104  45.083  71.417  1.00                 O  
ATOM    479  N   SER V  61      49.621  38.723  68.186  1.00                 N  
ATOM    480  CA  SER V  61      50.168  37.389  68.362  1.00                 C  
ATOM    481  C   SER V  61      51.609  37.336  67.958  1.00                 C  
ATOM    482  O   SER V  61      52.078  38.164  67.196  1.00                 O  
ATOM    483  CB  SER V  61      49.361  36.368  67.557  1.00                 C  
ATOM    484  OG  SER V  61      49.520  36.576  66.165  1.00                 O  
ATOM    485  N   SER V  62      52.310  36.330  68.448  1.00                 N  
ATOM    486  CA  SER V  62      53.721  36.236  68.172  1.00                 C  
ATOM    487  C   SER V  62      53.927  35.755  66.756  1.00                 C  
ATOM    488  O   SER V  62      55.013  35.890  66.209  1.00                 O  
ATOM    489  CB  SER V  62      54.401  35.299  69.172  1.00                 C  
ATOM    490  OG  SER V  62      53.975  33.960  68.989  1.00                 O  
ATOM    491  N   LEU V  63      52.883  35.214  66.145  1.00                 N  
ATOM    492  CA  LEU V  63      53.026  34.682  64.801  1.00                 C  
ATOM    493  C   LEU V  63      52.603  35.703  63.774  1.00                 C  
ATOM    494  O   LEU V  63      52.466  35.399  62.601  1.00                 O  
ATOM    495  CB  LEU V  63      52.207  33.400  64.642  1.00                 C  
ATOM    496  CG  LEU V  63      52.601  32.228  65.543  1.00                 C  
ATOM    497  CD1 LEU V  63      51.656  31.053  65.341  1.00                 C  
ATOM    498  CD2 LEU V  63      54.037  31.804  65.277  1.00                 C  
ATOM    499  N   ARG V  64      52.428  36.930  64.229  1.00                 N  
ATOM    500  CA  ARG V  64      51.870  37.968  63.396  1.00                 C  
ATOM    501  C   ARG V  64      52.836  38.533  62.374  1.00                 C  
ATOM    502  O   ARG V  64      52.411  39.103  61.383  1.00                 O  
ATOM    503  CB  ARG V  64      51.348  39.122  64.255  1.00                 C  
ATOM    504  CD  ARG V  64      51.844  40.967  65.882  1.00                 C  
ATOM    505  NE  ARG V  64      52.878  41.739  66.567  1.00                 N  
ATOM    506  CG  ARG V  64      52.436  39.903  64.973  1.00                 C  
ATOM    507  CZ  ARG V  64      52.630  42.709  67.441  1.00                 C  
ATOM    508  NH1 ARG V  64      53.635  43.356  68.016  1.00                 N  
ATOM    509  NH2 ARG V  64      51.378  43.030  67.738  1.00                 N  
ATOM    510  N   THR V  65      54.134  38.379  62.609  1.00                 N  
ATOM    511  CA  THR V  65      55.143  38.957  61.726  1.00                 C  
ATOM    512  C   THR V  65      55.787  37.907  60.846  1.00                 C  
ATOM    513  O   THR V  65      56.215  36.862  61.315  1.00                 O  
ATOM    514  CB  THR V  65      56.241  39.685  62.524  1.00                 C  
ATOM    515  OG1 THR V  65      55.660  40.766  63.264  1.00                 O  
ATOM    516  CG2 THR V  65      57.296  40.250  61.585  1.00                 C  
ATOM    517  N   ILE V  66      55.834  38.192  59.556  1.00                 N  
ATOM    518  CA  ILE V  66      56.441  37.293  58.599  1.00                 C  
ATOM    519  C   ILE V  66      57.784  37.852  58.202  1.00                 C  
ATOM    520  O   ILE V  66      57.867  38.954  57.678  1.00                 O  
ATOM    521  CB  ILE V  66      55.537  37.083  57.370  1.00                 C  
ATOM    522  CD1 ILE V  66      53.164  36.453  56.686  1.00                 C  
ATOM    523  CG1 ILE V  66      54.199  36.472  57.789  1.00                 C  
ATOM    524  CG2 ILE V  66      56.246  36.233  56.326  1.00                 C  
ATOM    525  N   HIS V  67      58.845  37.102  58.455  1.00                 N  
ATOM    526  CA  HIS V  67      60.170  37.597  58.152  1.00                 C  
ATOM    527  C   HIS V  67      60.601  37.132  56.787  1.00                 C  
ATOM    528  O   HIS V  67      60.838  35.952  56.574  1.00                 O  
ATOM    529  CB  HIS V  67      61.170  37.138  59.216  1.00                 C  
ATOM    530  CG  HIS V  67      60.890  37.681  60.582  1.00                 C  
ATOM    531  ND1 HIS V  67      61.168  38.983  60.937  1.00                 N  
ATOM    532  CE1 HIS V  67      60.809  39.174  62.219  1.00                 C  
ATOM    533  CD2 HIS V  67      60.328  37.150  61.816  1.00                 C  
ATOM    534  NE2 HIS V  67      60.304  38.078  62.752  1.00                 N  
ATOM    535  N   LEU V  68      60.691  38.069  55.858  1.00                 N  
ATOM    536  CA  LEU V  68      61.095  37.750  54.505  1.00                 C  
ATOM    537  C   LEU V  68      62.466  37.100  54.485  1.00                 C  
ATOM    538  O   LEU V  68      62.754  36.248  53.648  1.00                 O  
ATOM    539  CB  LEU V  68      61.096  39.009  53.635  1.00                 C  
ATOM    540  CG  LEU V  68      59.729  39.625  53.332  1.00                 C  
ATOM    541  CD1 LEU V  68      59.887  40.952  52.606  1.00                 C  
ATOM    542  CD2 LEU V  68      58.880  38.669  52.508  1.00                 C  
ATOM    543  N   ALA V  69      63.301  37.512  55.429  1.00                 N  
ATOM    544  CA  ALA V  69      64.642  36.978  55.576  1.00                 C  
ATOM    545  C   ALA V  69      64.634  35.463  55.581  1.00                 C  
ATOM    546  O   ALA V  69      65.321  34.829  54.792  1.00                 O  
ATOM    547  CB  ALA V  69      65.283  37.500  56.853  1.00                 C  
ATOM    548  N   GLN V  70      63.826  34.886  56.458  1.00                 N  
ATOM    549  CA  GLN V  70      63.822  33.447  56.649  1.00                 C  
ATOM    550  C   GLN V  70      63.171  32.698  55.494  1.00                 C  
ATOM    551  O   GLN V  70      63.146  31.472  55.479  1.00                 O  
ATOM    552  CB  GLN V  70      63.106  33.081  57.950  1.00                 C  
ATOM    553  CD  GLN V  70      63.069  33.195  60.473  1.00                 C  
ATOM    554  CG  GLN V  70      63.822  33.549  59.206  1.00                 C  
ATOM    555  OE1 GLN V  70      61.842  33.106  60.473  1.00                 O  
ATOM    556  NE2 GLN V  70      63.805  32.991  61.560  1.00                 N  
ATOM    557  N   LEU V  71      62.649  33.428  54.519  1.00                 N  
ATOM    558  CA  LEU V  71      61.896  32.789  53.450  1.00                 C  
ATOM    559  C   LEU V  71      62.691  32.711  52.160  1.00                 C  
ATOM    560  O   LEU V  71      62.179  32.260  51.142  1.00                 O  
ATOM    561  CB  LEU V  71      60.584  33.535  53.199  1.00                 C  
ATOM    562  CG  LEU V  71      59.598  33.584  54.367  1.00                 C  
ATOM    563  CD1 LEU V  71      58.381  34.423  54.008  1.00                 C  
ATOM    564  CD2 LEU V  71      59.172  32.181  54.772  1.00                 C  
ATOM    565  N   ARG V  72      63.947  33.139  52.216  1.00                 N  
ATOM    566  CA  ARG V  72      64.795  33.220  51.032  1.00                 C  
ATOM    567  C   ARG V  72      64.852  31.918  50.246  1.00                 C  
ATOM    568  O   ARG V  72      64.405  31.864  49.104  1.00                 O  
ATOM    569  CB  ARG V  72      66.217  33.630  51.419  1.00                 C  
ATOM    570  CD  ARG V  72      68.582  34.070  50.702  1.00                 C  
ATOM    571  NE  ARG V  72      69.155  32.973  51.479  1.00                 N  
ATOM    572  CG  ARG V  72      67.167  33.763  50.240  1.00                 C  
ATOM    573  CZ  ARG V  72      70.228  33.087  52.255  1.00                 C  
ATOM    574  NH1 ARG V  72      70.677  32.035  52.924  1.00                 N  
ATOM    575  NH2 ARG V  72      70.849  34.254  52.359  1.00                 N  
ATOM    576  N   ASP V  73      65.392  30.874  50.863  1.00                 N  
ATOM    577  CA  ASP V  73      65.604  29.607  50.173  1.00                 C  
ATOM    578  C   ASP V  73      64.318  29.083  49.545  1.00                 C  
ATOM    579  O   ASP V  73      64.256  28.831  48.338  1.00                 O  
ATOM    580  CB  ASP V  73      66.172  28.562  51.135  1.00                 C  
ATOM    581  CG  ASP V  73      67.613  28.842  51.515  1.00                 C  
ATOM    582  OD1 ASP V  73      68.388  29.266  50.633  1.00                 O  
ATOM    583  OD2 ASP V  73      67.966  28.637  52.696  1.00                 O  
ATOM    584  N   VAL V  74      63.287  28.946  50.367  1.00                 N  
ATOM    585  CA  VAL V  74      62.041  28.349  49.925  1.00                 C  
ATOM    586  C   VAL V  74      61.412  29.187  48.819  1.00                 C  
ATOM    587  O   VAL V  74      60.914  28.648  47.830  1.00                 O  
ATOM    588  CB  VAL V  74      61.050  28.182  51.092  1.00                 C  
ATOM    589  CG1 VAL V  74      60.562  29.539  51.575  1.00                 C  
ATOM    590  CG2 VAL V  74      59.878  27.308  50.674  1.00                 C  
ATOM    591  N   LEU V  75      61.471  30.505  48.961  1.00                 N  
ATOM    592  CA  LEU V  75      60.953  31.384  47.929  1.00                 C  
ATOM    593  C   LEU V  75      61.695  31.171  46.627  1.00                 C  
ATOM    594  O   LEU V  75      61.095  31.195  45.557  1.00                 O  
ATOM    595  CB  LEU V  75      61.057  32.846  48.368  1.00                 C  
ATOM    596  CG  LEU V  75      60.135  33.278  49.510  1.00                 C  
ATOM    597  CD1 LEU V  75      60.467  34.691  49.964  1.00                 C  
ATOM    598  CD2 LEU V  75      58.677  33.188  49.087  1.00                 C  
ATOM    599  N   ARG V  76      63.001  30.950  46.719  1.00                 N  
ATOM    600  CA  ARG V  76      63.801  30.747  45.525  1.00                 C  
ATOM    601  C   ARG V  76      63.459  29.437  44.846  1.00                 C  
ATOM    602  O   ARG V  76      63.377  29.370  43.631  1.00                 O  
ATOM    603  CB  ARG V  76      65.292  30.783  45.866  1.00                 C  
ATOM    604  CD  ARG V  76      67.669  30.831  45.062  1.00                 C  
ATOM    605  NE  ARG V  76      67.964  32.091  45.740  1.00                 N  
ATOM    606  CG  ARG V  76      66.208  30.733  44.654  1.00                 C  
ATOM    607  CZ  ARG V  76      68.203  32.199  47.043  1.00                 C  
ATOM    608  NH1 ARG V  76      68.463  33.387  47.573  1.00                 N  
ATOM    609  NH2 ARG V  76      68.183  31.120  47.813  1.00                 N  
ATOM    610  N   GLN V  77      63.244  28.394  45.632  1.00                 N  
ATOM    611  CA  GLN V  77      62.902  27.108  45.054  1.00                 C  
ATOM    612  C   GLN V  77      61.516  27.164  44.425  1.00                 C  
ATOM    613  O   GLN V  77      61.248  26.476  43.441  1.00                 O  
ATOM    614  CB  GLN V  77      62.965  26.009  46.117  1.00                 C  
ATOM    615  CD  GLN V  77      64.389  24.640  47.691  1.00                 C  
ATOM    616  CG  GLN V  77      64.370  25.702  46.609  1.00                 C  
ATOM    617  OE1 GLN V  77      63.409  24.459  48.414  1.00                 O  
ATOM    618  NE2 GLN V  77      65.507  23.934  47.806  1.00                 N  
ATOM    619  N   LYS V  78      60.636  27.997  44.973  1.00                 N  
ATOM    620  CA  LYS V  78      59.274  28.076  44.442  1.00                 C  
ATOM    621  C   LYS V  78      59.139  29.040  43.268  1.00                 C  
ATOM    622  O   LYS V  78      58.209  28.930  42.477  1.00                 O  
ATOM    623  CB  LYS V  78      58.294  28.493  45.540  1.00                 C  
ATOM    624  CD  LYS V  78      57.750  26.159  46.286  1.00                 C  
ATOM    625  CE  LYS V  78      57.589  25.231  47.479  1.00                 C  
ATOM    626  CG  LYS V  78      58.236  27.533  46.718  1.00                 C  
ATOM    627  NZ  LYS V  78      57.159  23.866  47.066  1.00                 N  
ATOM    628  N   LEU V  79      60.063  29.981  43.150  1.00                 N  
ATOM    629  CA  LEU V  79      59.989  30.969  42.085  1.00                 C  
ATOM    630  C   LEU V  79      61.112  30.793  41.071  1.00                 C  
ATOM    631  O   LEU V  79      61.234  31.566  40.126  1.00                 O  
ATOM    632  CB  LEU V  79      60.033  32.385  42.663  1.00                 C  
ATOM    633  CG  LEU V  79      58.893  32.766  43.610  1.00                 C  
ATOM    634  CD1 LEU V  79      59.113  34.158  44.182  1.00                 C  
ATOM    635  CD2 LEU V  79      57.553  32.694  42.894  1.00                 C  
ATOM    636  N   GLY V  80      61.932  29.770  41.270  1.00                 N  
ATOM    637  CA  GLY V  80      63.066  29.538  40.399  1.00                 C  
ATOM    638  C   GLY V  80      62.657  29.161  38.993  1.00                 C  
ATOM    639  O   GLY V  80      63.412  29.352  38.047  1.00                 O  
ATOM    640  N   GLU V  81      61.454  28.625  38.856  1.00                 N  
ATOM    641  CA  GLU V  81      60.976  28.181  37.564  1.00                 C  
ATOM    642  C   GLU V  81      60.526  29.365  36.724  1.00                 C  
ATOM    643  O   GLU V  81      60.517  29.292  35.501  1.00                 O  
ATOM    644  CB  GLU V  81      59.830  27.181  37.731  1.00                 C  
ATOM    645  CD  GLU V  81      59.081  24.903  38.524  1.00                 C  
ATOM    646  CG  GLU V  81      60.245  25.862  38.361  1.00                 C  
ATOM    647  OE1 GLU V  81      57.939  25.296  38.209  1.00                 O  
ATOM    648  OE2 GLU V  81      59.313  23.758  38.967  1.00                 O  
ATOM    649  N   ARG V  82      60.167  30.465  37.376  1.00                 N  
ATOM    650  CA  ARG V  82      59.643  31.619  36.654  1.00                 C  
ATOM    651  C   ARG V  82      60.626  32.779  36.597  1.00                 C  
ATOM    652  O   ARG V  82      60.561  33.599  35.692  1.00                 O  
ATOM    653  CB  ARG V  82      58.337  32.101  37.289  1.00                 C  
ATOM    654  CD  ARG V  82      55.952  31.611  37.900  1.00                 C  
ATOM    655  NE  ARG V  82      54.802  30.734  37.694  1.00                 N  
ATOM    656  CG  ARG V  82      57.184  31.118  37.159  1.00                 C  
ATOM    657  CZ  ARG V  82      54.575  29.625  38.391  1.00                 C  
ATOM    658  NH1 ARG V  82      53.502  28.890  38.134  1.00                 N  
ATOM    659  NH2 ARG V  82      55.420  29.255  39.343  1.00                 N  
ATOM    660  N   PHE V  83      61.532  32.857  37.563  1.00                 N  
ATOM    661  CA  PHE V  83      62.427  34.005  37.659  1.00                 C  
ATOM    662  C   PHE V  83      63.854  33.602  37.996  1.00                 C  
ATOM    663  O   PHE V  83      64.076  32.563  38.611  1.00                 O  
ATOM    664  CB  PHE V  83      61.918  34.995  38.709  1.00                 C  
ATOM    665  CG  PHE V  83      60.553  35.546  38.411  1.00                 C  
ATOM    666  CZ  PHE V  83      58.029  36.571  37.857  1.00                 C  
ATOM    667  CD1 PHE V  83      59.416  34.894  38.854  1.00                 C  
ATOM    668  CE1 PHE V  83      58.160  35.400  38.580  1.00                 C  
ATOM    669  CD2 PHE V  83      60.406  36.716  37.688  1.00                 C  
ATOM    670  CE2 PHE V  83      59.150  37.223  37.414  1.00                 C  
ATOM    671  N   ASP V  84      64.818  34.428  37.597  1.00                 N  
ATOM    672  CA  ASP V  84      66.211  34.195  37.960  1.00                 C  
ATOM    673  C   ASP V  84      66.472  34.795  39.330  1.00                 C  
ATOM    674  O   ASP V  84      65.830  35.751  39.725  1.00                 O  
ATOM    675  CB  ASP V  84      67.146  34.792  36.907  1.00                 C  
ATOM    676  CG  ASP V  84      67.081  34.055  35.584  1.00                 C  
ATOM    677  OD1 ASP V  84      66.591  32.906  35.568  1.00                 O  
ATOM    678  OD2 ASP V  84      67.519  34.626  34.563  1.00                 O  
ATOM    679  N   GLN V  85      67.408  34.223  40.067  1.00                 N  
ATOM    680  CA  GLN V  85      67.516  34.537  41.480  1.00                 C  
ATOM    681  C   GLN V  85      67.959  35.971  41.688  1.00                 C  
ATOM    682  O   GLN V  85      67.707  36.563  42.733  1.00                 O  
ATOM    683  CB  GLN V  85      68.492  33.581  42.168  1.00                 C  
ATOM    684  CD  GLN V  85      70.322  33.064  40.506  1.00                 C  
ATOM    685  CG  GLN V  85      69.946  33.793  41.781  1.00                 C  
ATOM    686  OE1 GLN V  85      69.494  32.890  39.612  1.00                 O  
ATOM    687  NE2 GLN V  85      71.576  32.633  40.420  1.00                 N  
ATOM    688  N   LYS V  86      68.588  36.538  40.669  1.00                 N  
ATOM    689  CA  LYS V  86      68.972  37.939  40.696  1.00                 C  
ATOM    690  C   LYS V  86      67.761  38.814  41.001  1.00                 C  
ATOM    691  O   LYS V  86      67.767  39.584  41.963  1.00                 O  
ATOM    692  CB  LYS V  86      69.606  38.347  39.365  1.00                 C  
ATOM    693  CD  LYS V  86      70.731  40.116  37.985  1.00                 C  
ATOM    694  CE  LYS V  86      71.265  41.539  37.965  1.00                 C  
ATOM    695  CG  LYS V  86      70.066  39.794  39.314  1.00                 C  
ATOM    696  NZ  LYS V  86      70.167  42.545  38.006  1.00                 N  
ATOM    697  N   ILE V  87      66.707  38.674  40.205  1.00                 N  
ATOM    698  CA  ILE V  87      65.526  39.502  40.413  1.00                 C  
ATOM    699  C   ILE V  87      64.763  39.093  41.666  1.00                 C  
ATOM    700  O   ILE V  87      64.130  39.933  42.306  1.00                 O  
ATOM    701  CB  ILE V  87      64.581  39.453  39.198  1.00                 C  
ATOM    702  CD1 ILE V  87      64.497  39.891  36.688  1.00                 C  
ATOM    703  CG1 ILE V  87      65.233  40.128  37.989  1.00                 C  
ATOM    704  CG2 ILE V  87      63.239  40.080  39.541  1.00                 C  
ATOM    705  N   ILE V  88      64.823  37.814  42.025  1.00                 N  
ATOM    706  CA  ILE V  88      64.157  37.368  43.241  1.00                 C  
ATOM    707  C   ILE V  88      64.723  38.083  44.470  1.00                 C  
ATOM    708  O   ILE V  88      63.970  38.699  45.221  1.00                 O  
ATOM    709  CB  ILE V  88      64.274  35.843  43.422  1.00                 C  
ATOM    710  CD1 ILE V  88      63.760  33.631  42.263  1.00                 C  
ATOM    711  CG1 ILE V  88      63.474  35.115  42.339  1.00                 C  
ATOM    712  CG2 ILE V  88      63.835  35.437  44.820  1.00                 C  
ATOM    713  N   ASP V  89      66.044  38.003  44.670  1.00                 N  
ATOM    714  CA  ASP V  89      66.691  38.617  45.842  1.00                 C  
ATOM    715  C   ASP V  89      66.817  40.115  45.746  1.00                 C  
ATOM    716  O   ASP V  89      66.971  40.798  46.785  1.00                 O  
ATOM    717  CB  ASP V  89      68.083  38.020  46.060  1.00                 C  
ATOM    718  CG  ASP V  89      68.033  36.570  46.497  1.00                 C  
ATOM    719  OD1 ASP V  89      66.954  36.118  46.935  1.00                 O  
ATOM    720  OD2 ASP V  89      69.073  35.884  46.402  1.00                 O  
ATOM    721  N   LYS V  90      66.778  40.619  44.516  1.00                 N  
ATOM    722  CA  LYS V  90      66.637  42.042  44.346  1.00                 C  
ATOM    723  C   LYS V  90      65.347  42.394  45.046  1.00                 C  
ATOM    724  O   LYS V  90      65.340  43.053  46.073  1.00                 O  
ATOM    725  CB  LYS V  90      66.638  42.407  42.860  1.00                 C  
ATOM    726  CD  LYS V  90      66.611  44.194  41.098  1.00                 C  
ATOM    727  CE  LYS V  90      66.483  45.684  40.824  1.00                 C  
ATOM    728  CG  LYS V  90      66.534  43.898  42.587  1.00                 C  
ATOM    729  NZ  LYS V  90      66.557  45.988  39.368  1.00                 N  
ATOM    730  N   THR V  91      64.261  41.880  44.488  1.00                 N  
ATOM    731  CA  THR V  91      62.920  42.018  45.033  1.00                 C  
ATOM    732  C   THR V  91      62.806  41.917  46.545  1.00                 C  
ATOM    733  O   THR V  91      62.320  42.844  47.196  1.00                 O  
ATOM    734  CB  THR V  91      61.961  40.966  44.445  1.00                 C  
ATOM    735  OG1 THR V  91      61.864  41.144  43.026  1.00                 O  
ATOM    736  CG2 THR V  91      60.573  41.114  45.050  1.00                 C  
ATOM    737  N   LEU V  92      63.268  40.806  47.109  1.00                 N  
ATOM    738  CA  LEU V  92      63.173  40.637  48.557  1.00                 C  
ATOM    739  C   LEU V  92      63.969  41.711  49.266  1.00                 C  
ATOM    740  O   LEU V  92      63.591  42.168  50.346  1.00                 O  
ATOM    741  CB  LEU V  92      63.664  39.247  48.968  1.00                 C  
ATOM    742  CG  LEU V  92      62.793  38.066  48.537  1.00                 C  
ATOM    743  CD1 LEU V  92      63.478  36.747  48.861  1.00                 C  
ATOM    744  CD2 LEU V  92      61.429  38.132  49.206  1.00                 C  
ATOM    745  N   ALA V  93      65.063  42.147  48.656  1.00                 N  
ATOM    746  CA  ALA V  93      65.773  43.284  49.229  1.00                 C  
ATOM    747  C   ALA V  93      64.943  44.583  49.199  1.00                 C  
ATOM    748  O   ALA V  93      64.890  45.306  50.188  1.00                 O  
ATOM    749  CB  ALA V  93      67.087  43.512  48.497  1.00                 C  
ATOM    750  N   LEU V  94      64.305  44.899  48.075  1.00                 N  
ATOM    751  CA  LEU V  94      63.399  46.057  48.062  1.00                 C  
ATOM    752  C   LEU V  94      62.350  46.003  49.157  1.00                 C  
ATOM    753  O   LEU V  94      62.202  46.942  49.950  1.00                 O  
ATOM    754  CB  LEU V  94      62.699  46.175  46.706  1.00                 C  
ATOM    755  CG  LEU V  94      61.699  47.322  46.558  1.00                 C  
ATOM    756  CD1 LEU V  94      62.392  48.666  46.725  1.00                 C  
ATOM    757  CD2 LEU V  94      60.998  47.254  45.209  1.00                 C  
ATOM    758  N   LEU V  95      61.611  44.904  49.180  1.00                 N  
ATOM    759  CA  LEU V  95      60.511  44.779  50.103  1.00                 C  
ATOM    760  C   LEU V  95      60.972  44.888  51.546  1.00                 C  
ATOM    761  O   LEU V  95      60.450  45.715  52.284  1.00                 O  
ATOM    762  CB  LEU V  95      59.783  43.450  49.892  1.00                 C  
ATOM    763  CG  LEU V  95      58.985  43.312  48.594  1.00                 C  
ATOM    764  CD1 LEU V  95      58.486  41.886  48.418  1.00                 C  
ATOM    765  CD2 LEU V  95      57.818  44.287  48.575  1.00                 C  
ATOM    766  N   SER V  96      61.953  44.079  51.949  1.00                 N  
ATOM    767  CA  SER V  96      62.375  44.076  53.353  1.00                 C  
ATOM    768  C   SER V  96      63.189  45.312  53.713  1.00                 C  
ATOM    769  O   SER V  96      63.090  45.828  54.822  1.00                 O  
ATOM    770  CB  SER V  96      63.191  42.820  53.665  1.00                 C  
ATOM    771  OG  SER V  96      64.408  42.809  52.939  1.00                 O  
ATOM    772  N   GLY V  97      63.996  45.778  52.768  1.00                 N  
ATOM    773  CA  GLY V  97      64.777  46.989  52.953  1.00                 C  
ATOM    774  C   GLY V  97      66.112  46.789  53.643  1.00                 C  
ATOM    775  O   GLY V  97      66.778  47.759  53.999  1.00                 O  
ATOM    776  N   LYS V  98      66.505  45.534  53.833  1.00                 N  
ATOM    777  CA  LYS V  98      67.750  45.225  54.528  1.00                 C  
ATOM    778  C   LYS V  98      68.646  44.293  53.714  1.00                 C  
ATOM    779  O   LYS V  98      68.188  43.618  52.792  1.00                 O  
ATOM    780  CB  LYS V  98      67.460  44.595  55.892  1.00                 C  
ATOM    781  CD  LYS V  98      66.510  44.841  58.202  1.00                 C  
ATOM    782  CE  LYS V  98      65.775  45.758  59.165  1.00                 C  
ATOM    783  CG  LYS V  98      66.712  45.507  56.851  1.00                 C  
ATOM    784  NZ  LYS V  98      65.540  45.106  60.483  1.00                 N  
ATOM    785  N   ILE V 106      67.546  30.832  61.259  1.00                 N  
ATOM    786  CA  ILE V 106      66.421  29.936  61.009  1.00                 C  
ATOM    787  C   ILE V 106      65.907  30.095  59.591  1.00                 C  
ATOM    788  O   ILE V 106      65.471  31.169  59.203  1.00                 O  
ATOM    789  CB  ILE V 106      65.277  30.173  62.012  1.00                 C  
ATOM    790  CD1 ILE V 106      64.756  30.266  64.506  1.00                 C  
ATOM    791  CG1 ILE V 106      65.739  29.848  63.434  1.00                 C  
ATOM    792  CG2 ILE V 106      64.048  29.369  61.618  1.00                 C  
ATOM    793  N   SER V 107      65.961  29.024  58.814  1.00                 N  
ATOM    794  CA  SER V 107      65.470  29.075  57.449  1.00                 C  
ATOM    795  C   SER V 107      64.170  28.307  57.359  1.00                 C  
ATOM    796  O   SER V 107      64.094  27.158  57.777  1.00                 O  
ATOM    797  CB  SER V 107      66.513  28.509  56.483  1.00                 C  
ATOM    798  OG  SER V 107      66.009  28.461  55.159  1.00                 O  
ATOM    799  N   ALA V 108      63.145  28.947  56.812  1.00                 N  
ATOM    800  CA  ALA V 108      61.817  28.360  56.777  1.00                 C  
ATOM    801  C   ALA V 108      61.668  27.387  55.627  1.00                 C  
ATOM    802  O   ALA V 108      62.108  27.653  54.517  1.00                 O  
ATOM    803  CB  ALA V 108      60.759  29.448  56.674  1.00                 C  
ATOM    804  N   ASP V 109      61.025  26.263  55.904  1.00                 N  
ATOM    805  CA  ASP V 109      60.863  25.204  54.922  1.00                 C  
ATOM    806  C   ASP V 109      59.542  25.308  54.168  1.00                 C  
ATOM    807  O   ASP V 109      59.328  24.596  53.189  1.00                 O  
ATOM    808  CB  ASP V 109      60.958  23.832  55.593  1.00                 C  
ATOM    809  CG  ASP V 109      62.346  23.540  56.128  1.00                 C  
ATOM    810  OD1 ASP V 109      63.320  24.115  55.598  1.00                 O  
ATOM    811  OD2 ASP V 109      62.460  22.737  57.078  1.00                 O  
ATOM    812  N   ALA V 110      58.657  26.186  54.634  1.00                 N  
ATOM    813  CA  ALA V 110      57.348  26.368  54.011  1.00                 C  
ATOM    814  C   ALA V 110      56.893  27.820  54.056  1.00                 C  
ATOM    815  O   ALA V 110      57.303  28.581  54.925  1.00                 O  
ATOM    816  CB  ALA V 110      56.311  25.485  54.688  1.00                 C  
ATOM    817  N   VAL V 111      56.027  28.193  53.123  1.00                 N  
ATOM    818  CA  VAL V 111      55.578  29.572  53.016  1.00                 C  
ATOM    819  C   VAL V 111      54.089  29.688  52.660  1.00                 C  
ATOM    820  O   VAL V 111      53.572  28.924  51.855  1.00                 O  
ATOM    821  CB  VAL V 111      56.400  30.354  51.974  1.00                 C  
ATOM    822  CG1 VAL V 111      56.249  29.726  50.597  1.00                 C  
ATOM    823  CG2 VAL V 111      55.975  31.814  51.948  1.00                 C  
ATOM    824  N   THR V 112      53.407  30.635  53.300  1.00                 N  
ATOM    825  CA  THR V 112      52.020  30.988  53.000  1.00                 C  
ATOM    826  C   THR V 112      51.802  31.391  51.551  1.00                 C  
ATOM    827  O   THR V 112      52.482  32.269  51.052  1.00                 O  
ATOM    828  CB  THR V 112      51.523  32.137  53.897  1.00                 C  
ATOM    829  OG1 THR V 112      51.610  31.744  55.273  1.00                 O  
ATOM    830  CG2 THR V 112      50.075  32.473  53.579  1.00                 C  
ATOM    831  N   PRO V 113      50.831  30.772  50.875  1.00                 N  
ATOM    832  CA  PRO V 113      50.556  31.030  49.457  1.00                 C  
ATOM    833  C   PRO V 113      50.351  32.491  49.064  1.00                 C  
ATOM    834  O   PRO V 113      50.739  32.872  47.974  1.00                 O  
ATOM    835  CB  PRO V 113      49.270  30.249  49.181  1.00                 C  
ATOM    836  CD  PRO V 113      49.885  29.681  51.423  1.00                 C  
ATOM    837  CG  PRO V 113      49.302  29.120  50.157  1.00                 C  
ATOM    838  N   TRP V 114      49.757  33.309  49.912  1.00                 N  
ATOM    839  CA  TRP V 114      49.531  34.668  49.482  1.00                 C  
ATOM    840  C   TRP V 114      50.843  35.409  49.447  1.00                 C  
ATOM    841  O   TRP V 114      51.034  36.317  48.639  1.00                 O  
ATOM    842  CB  TRP V 114      48.534  35.365  50.410  1.00                 C  
ATOM    843  CG  TRP V 114      49.042  35.548  51.807  1.00                 C  
ATOM    844  CD1 TRP V 114      48.842  34.712  52.868  1.00                 C  
ATOM    845  NE1 TRP V 114      49.461  35.212  53.988  1.00                 N  
ATOM    846  CD2 TRP V 114      49.834  36.637  52.296  1.00                 C  
ATOM    847  CE2 TRP V 114      50.077  36.395  53.660  1.00                 C  
ATOM    848  CH2 TRP V 114      51.329  38.387  53.857  1.00                 C  
ATOM    849  CZ2 TRP V 114      50.825  37.265  54.452  1.00                 C  
ATOM    850  CE3 TRP V 114      50.362  37.793  51.713  1.00                 C  
ATOM    851  CZ3 TRP V 114      51.102  38.653  52.502  1.00                 C  
ATOM    852  N   VAL V 115      51.767  34.996  50.298  1.00                 N  
ATOM    853  CA  VAL V 115      53.093  35.580  50.283  1.00                 C  
ATOM    854  C   VAL V 115      53.784  35.262  48.968  1.00                 C  
ATOM    855  O   VAL V 115      54.237  36.154  48.277  1.00                 O  
ATOM    856  CB  VAL V 115      53.941  35.085  51.469  1.00                 C  
ATOM    857  CG1 VAL V 115      55.386  35.535  51.316  1.00                 C  
ATOM    858  CG2 VAL V 115      53.361  35.583  52.784  1.00                 C  
ATOM    859  N   VAL V 116      53.839  33.988  48.616  1.00                 N  
ATOM    860  CA  VAL V 116      54.373  33.572  47.332  1.00                 C  
ATOM    861  C   VAL V 116      53.772  34.332  46.172  1.00                 C  
ATOM    862  O   VAL V 116      54.489  34.807  45.304  1.00                 O  
ATOM    863  CB  VAL V 116      54.167  32.064  47.097  1.00                 C  
ATOM    864  CG1 VAL V 116      54.532  31.693  45.668  1.00                 C  
ATOM    865  CG2 VAL V 116      54.989  31.253  48.088  1.00                 C  
ATOM    866  N   GLY V 117      52.450  34.442  46.156  1.00                 N  
ATOM    867  CA  GLY V 117      51.766  35.077  45.048  1.00                 C  
ATOM    868  C   GLY V 117      52.117  36.535  44.910  1.00                 C  
ATOM    869  O   GLY V 117      52.511  37.001  43.842  1.00                 O  
ATOM    870  N   GLU V 118      51.988  37.267  46.002  1.00                 N  
ATOM    871  CA  GLU V 118      52.272  38.684  45.950  1.00                 C  
ATOM    872  C   GLU V 118      53.730  38.931  45.588  1.00                 C  
ATOM    873  O   GLU V 118      54.031  39.723  44.683  1.00                 O  
ATOM    874  CB  GLU V 118      51.940  39.347  47.288  1.00                 C  
ATOM    875  CD  GLU V 118      49.703  40.313  46.623  1.00                 C  
ATOM    876  CG  GLU V 118      50.452  39.420  47.592  1.00                 C  
ATOM    877  OE1 GLU V 118      49.766  41.550  46.785  1.00                 O  
ATOM    878  OE2 GLU V 118      49.052  39.776  45.702  1.00                 O  
ATOM    879  N   ILE V 119      54.628  38.239  46.285  1.00                 N  
ATOM    880  CA  ILE V 119      56.051  38.315  45.985  1.00                 C  
ATOM    881  C   ILE V 119      56.232  38.138  44.493  1.00                 C  
ATOM    882  O   ILE V 119      56.845  38.971  43.846  1.00                 O  
ATOM    883  CB  ILE V 119      56.852  37.264  46.777  1.00                 C  
ATOM    884  CD1 ILE V 119      57.344  36.475  49.150  1.00                 C  
ATOM    885  CG1 ILE V 119      56.837  37.597  48.270  1.00                 C  
ATOM    886  CG2 ILE V 119      58.268  37.154  46.234  1.00                 C  
ATOM    887  N   ALA V 120      55.640  37.087  43.941  1.00                 N  
ATOM    888  CA  ALA V 120      55.776  36.805  42.521  1.00                 C  
ATOM    889  C   ALA V 120      55.336  37.981  41.669  1.00                 C  
ATOM    890  O   ALA V 120      55.941  38.263  40.643  1.00                 O  
ATOM    891  CB  ALA V 120      54.973  35.569  42.147  1.00                 C  
ATOM    892  N   TRP V 121      54.295  38.684  42.086  1.00                 N  
ATOM    893  CA  TRP V 121      53.891  39.860  41.318  1.00                 C  
ATOM    894  C   TRP V 121      54.988  40.904  41.328  1.00                 C  
ATOM    895  O   TRP V 121      55.326  41.489  40.292  1.00                 O  
ATOM    896  CB  TRP V 121      52.593  40.445  41.878  1.00                 C  
ATOM    897  CG  TRP V 121      52.113  41.656  41.138  1.00                 C  
ATOM    898  CD1 TRP V 121      51.311  41.678  40.033  1.00                 C  
ATOM    899  NE1 TRP V 121      51.085  42.973  39.636  1.00                 N  
ATOM    900  CD2 TRP V 121      52.405  43.024  41.449  1.00                 C  
ATOM    901  CE2 TRP V 121      51.748  43.818  40.492  1.00                 C  
ATOM    902  CH2 TRP V 121      52.563  45.800  41.483  1.00                 C  
ATOM    903  CZ2 TRP V 121      51.820  45.210  40.499  1.00                 C  
ATOM    904  CE3 TRP V 121      53.159  43.654  42.444  1.00                 C  
ATOM    905  CZ3 TRP V 121      53.228  45.035  42.447  1.00                 C  
ATOM    906  N   PHE V 122      55.553  41.137  42.503  1.00                 N  
ATOM    907  CA  PHE V 122      56.617  42.115  42.593  1.00                 C  
ATOM    908  C   PHE V 122      57.801  41.706  41.722  1.00                 C  
ATOM    909  O   PHE V 122      58.399  42.546  41.060  1.00                 O  
ATOM    910  CB  PHE V 122      57.063  42.290  44.046  1.00                 C  
ATOM    911  CG  PHE V 122      56.094  43.071  44.887  1.00                 C  
ATOM    912  CZ  PHE V 122      54.303  44.523  46.440  1.00                 C  
ATOM    913  CD1 PHE V 122      55.401  42.461  45.918  1.00                 C  
ATOM    914  CE1 PHE V 122      54.509  43.179  46.692  1.00                 C  
ATOM    915  CD2 PHE V 122      55.876  44.416  44.648  1.00                 C  
ATOM    916  CE2 PHE V 122      54.985  45.135  45.422  1.00                 C  
ATOM    917  N   CYS V 123      58.128  40.420  41.697  1.00                 N  
ATOM    918  CA  CYS V 123      59.205  39.946  40.839  1.00                 C  
ATOM    919  C   CYS V 123      58.917  40.251  39.391  1.00                 C  
ATOM    920  O   CYS V 123      59.781  40.730  38.677  1.00                 O  
ATOM    921  CB  CYS V 123      59.419  38.443  41.028  1.00                 C  
ATOM    922  SG  CYS V 123      60.128  37.984  42.627  1.00                 S  
ATOM    923  N   GLU V 124      57.701  39.962  38.956  1.00                 N  
ATOM    924  CA  GLU V 124      57.307  40.290  37.597  1.00                 C  
ATOM    925  C   GLU V 124      57.571  41.766  37.300  1.00                 C  
ATOM    926  O   GLU V 124      58.170  42.100  36.279  1.00                 O  
ATOM    927  CB  GLU V 124      55.830  39.959  37.373  1.00                 C  
ATOM    928  CD  GLU V 124      53.886  39.853  35.764  1.00                 C  
ATOM    929  CG  GLU V 124      55.342  40.226  35.958  1.00                 C  
ATOM    930  OE1 GLU V 124      53.253  39.402  36.742  1.00                 O  
ATOM    931  OE2 GLU V 124      53.378  40.011  34.634  1.00                 O  
ATOM    932  N   GLN V 125      57.159  42.648  38.204  1.00                 N  
ATOM    933  CA  GLN V 125      57.373  44.078  37.979  1.00                 C  
ATOM    934  C   GLN V 125      58.848  44.450  37.923  1.00                 C  
ATOM    935  O   GLN V 125      59.262  45.275  37.112  1.00                 O  
ATOM    936  CB  GLN V 125      56.688  44.901  39.072  1.00                 C  
ATOM    937  CD  GLN V 125      54.598  45.464  37.769  1.00                 C  
ATOM    938  CG  GLN V 125      55.169  44.846  39.030  1.00                 C  
ATOM    939  OE1 GLN V 125      54.892  46.614  37.442  1.00                 O  
ATOM    940  NE2 GLN V 125      53.779  44.701  37.055  1.00                 N  
ATOM    941  N   VAL V 126      59.641  43.846  38.792  1.00                 N  
ATOM    942  CA  VAL V 126      61.061  44.126  38.812  1.00                 C  
ATOM    943  C   VAL V 126      61.699  43.702  37.498  1.00                 C  
ATOM    944  O   VAL V 126      62.442  44.465  36.895  1.00                 O  
ATOM    945  CB  VAL V 126      61.758  43.426  39.993  1.00                 C  
ATOM    946  CG1 VAL V 126      63.269  43.554  39.873  1.00                 C  
ATOM    947  CG2 VAL V 126      61.275  44.003  41.315  1.00                 C  
ATOM    948  N   ALA V 127      61.388  42.495  37.043  1.00                 N  
ATOM    949  CA  ALA V 127      61.938  41.992  35.789  1.00                 C  
ATOM    950  C   ALA V 127      61.567  42.897  34.626  1.00                 C  
ATOM    951  O   ALA V 127      62.429  43.301  33.838  1.00                 O  
ATOM    952  CB  ALA V 127      61.450  40.576  35.526  1.00                 C  
ATOM    953  N   LYS V 128      60.282  43.221  34.527  1.00                 N  
ATOM    954  CA  LYS V 128      59.818  44.103  33.465  1.00                 C  
ATOM    955  C   LYS V 128      60.511  45.457  33.533  1.00                 C  
ATOM    956  O   LYS V 128      60.741  46.097  32.511  1.00                 O  
ATOM    957  CB  LYS V 128      58.301  44.285  33.545  1.00                 C  
ATOM    958  CD  LYS V 128      56.011  43.295  33.276  1.00                 C  
ATOM    959  CE  LYS V 128      55.216  42.058  32.889  1.00                 C  
ATOM    960  CG  LYS V 128      57.506  43.045  33.170  1.00                 C  
ATOM    961  NZ  LYS V 128      53.749  42.276  33.027  1.00                 N  
ATOM    962  N   ALA V 129      60.852  45.886  34.742  1.00                 N  
ATOM    963  CA  ALA V 129      61.519  47.170  34.934  1.00                 C  
ATOM    964  C   ALA V 129      62.966  47.109  34.492  1.00                 C  
ATOM    965  O   ALA V 129      63.506  48.071  33.955  1.00                 O  
ATOM    966  CB  ALA V 129      61.437  47.598  36.391  1.00                 C  
ATOM    967  N   GLU V 130      63.600  45.974  34.733  1.00                 N  
ATOM    968  CA  GLU V 130      64.996  45.833  34.380  1.00                 C  
ATOM    969  C   GLU V 130      65.152  45.669  32.874  1.00                 C  
ATOM    970  O   GLU V 130      66.116  46.154  32.294  1.00                 O  
ATOM    971  CB  GLU V 130      65.616  44.642  35.113  1.00                 C  
ATOM    972  CD  GLU V 130      67.706  43.345  35.688  1.00                 C  
ATOM    973  CG  GLU V 130      67.106  44.469  34.866  1.00                 C  
ATOM    974  OE1 GLU V 130      66.951  42.683  36.430  1.00                 O  
ATOM    975  OE2 GLU V 130      68.932  43.126  35.590  1.00                 O  
ATOM    976  N   ALA V 131      64.184  45.017  32.237  1.00                 N  
ATOM    977  CA  ALA V 131      64.258  44.770  30.797  1.00                 C  
ATOM    978  C   ALA V 131      64.281  46.056  29.975  1.00                 C  
ATOM    979  O   ALA V 131      64.703  46.044  28.825  1.00                 O  
ATOM    980  CB  ALA V 131      63.088  43.909  30.346  1.00                 C  
ATOM    981  N   ASP V 132      63.824  47.158  30.564  1.00                 N  
ATOM    982  CA  ASP V 132      63.862  48.467  29.910  1.00                 C  
ATOM    983  C   ASP V 132      64.675  49.501  30.680  1.00                 C  
ATOM    984  O   ASP V 132      64.290  50.667  30.736  1.00                 O  
ATOM    985  CB  ASP V 132      62.444  49.004  29.704  1.00                 C  
ATOM    986  CG  ASP V 132      61.707  49.219  31.011  1.00                 C  
ATOM    987  OD1 ASP V 132      62.364  49.205  32.073  1.00                 O  
ATOM    988  OD2 ASP V 132      60.472  49.400  30.973  1.00                 O  
ATOM    989  N   ASN V 133      65.770  49.068  31.297  1.00                 N  
ATOM    990  CA  ASN V 133      66.730  49.975  31.932  1.00                 C  
ATOM    991  C   ASN V 133      66.122  51.030  32.854  1.00                 C  
ATOM    992  O   ASN V 133      66.763  52.033  33.146  1.00                 O  
ATOM    993  CB  ASN V 133      67.572  50.691  30.874  1.00                 C  
ATOM    994  CG  ASN V 133      68.446  49.738  30.082  1.00                 C  
ATOM    995  OD1 ASN V 133      69.055  48.828  30.644  1.00                 O  
ATOM    996  ND2 ASN V 133      68.509  49.945  28.772  1.00                 N  
ATOM    997  N   LEU V 134      64.885  50.835  33.289  1.00                 N  
ATOM    998  CA  LEU V 134      64.314  51.720  34.298  1.00                 C  
ATOM    999  C   LEU V 134      65.133  51.644  35.579  1.00                 C  
ATOM   1000  O   LEU V 134      65.396  50.556  36.073  1.00                 O  
ATOM   1001  CB  LEU V 134      62.853  51.353  34.567  1.00                 C  
ATOM   1002  CG  LEU V 134      62.097  52.255  35.546  1.00                 C  
ATOM   1003  CD1 LEU V 134      61.932  53.653  34.971  1.00                 C  
ATOM   1004  CD2 LEU V 134      60.740  51.659  35.887  1.00                 C  
ATOM   1005  N   ASP V 135      65.543  52.768  36.148  1.00                 N  
ATOM   1006  CA  ASP V 135      66.414  52.635  37.313  1.00                 C  
ATOM   1007  C   ASP V 135      65.626  52.707  38.605  1.00                 C  
ATOM   1008  O   ASP V 135      64.638  53.423  38.742  1.00                 O  
ATOM   1009  CB  ASP V 135      67.494  53.718  37.301  1.00                 C  
ATOM   1010  CG  ASP V 135      68.483  53.542  36.165  1.00                 C  
ATOM   1011  OD1 ASP V 135      68.556  52.427  35.609  1.00                 O  
ATOM   1012  OD2 ASP V 135      69.185  54.520  35.832  1.00                 O  
ATOM   1013  N   ASP V 136      66.151  51.955  39.550  1.00                 N  
ATOM   1014  CA  ASP V 136      65.560  51.609  40.819  1.00                 C  
ATOM   1015  C   ASP V 136      64.907  52.744  41.603  1.00                 C  
ATOM   1016  O   ASP V 136      63.903  52.514  42.270  1.00                 O  
ATOM   1017  CB  ASP V 136      66.603  50.971  41.740  1.00                 C  
ATOM   1018  CG  ASP V 136      66.990  49.573  41.300  1.00                 C  
ATOM   1019  OD1 ASP V 136      66.271  48.994  40.459  1.00                 O  
ATOM   1020  OD2 ASP V 136      68.013  49.056  41.797  1.00                 O  
ATOM   1021  N   LYS V 137      65.451  53.955  41.534  1.00                 N  
ATOM   1022  CA  LYS V 137      64.843  55.071  42.254  1.00                 C  
ATOM   1023  C   LYS V 137      63.423  55.323  41.740  1.00                 C  
ATOM   1024  O   LYS V 137      62.475  55.468  42.520  1.00                 O  
ATOM   1025  CB  LYS V 137      65.698  56.332  42.109  1.00                 C  
ATOM   1026  CD  LYS V 137      66.068  58.743  42.698  1.00                 C  
ATOM   1027  CE  LYS V 137      65.501  59.964  43.403  1.00                 C  
ATOM   1028  CG  LYS V 137      65.147  57.543  42.843  1.00                 C  
ATOM   1029  NZ  LYS V 137      66.393  61.148  43.269  1.00                 N  
ATOM   1030  N   LYS V 138      63.269  55.340  40.423  1.00                 N  
ATOM   1031  CA  LYS V 138      61.969  55.622  39.846  1.00                 C  
ATOM   1032  C   LYS V 138      61.073  54.387  39.879  1.00                 C  
ATOM   1033  O   LYS V 138      59.847  54.507  39.848  1.00                 O  
ATOM   1034  CB  LYS V 138      62.118  56.124  38.409  1.00                 C  
ATOM   1035  CD  LYS V 138      62.879  57.932  36.843  1.00                 C  
ATOM   1036  CE  LYS V 138      63.525  59.303  36.728  1.00                 C  
ATOM   1037  CG  LYS V 138      62.771  57.492  38.294  1.00                 C  
ATOM   1038  NZ  LYS V 138      63.663  59.736  35.310  1.00                 N  
ATOM   1039  N   LEU V 139      61.681  53.207  39.955  1.00                 N  
ATOM   1040  CA  LEU V 139      60.916  51.983  40.175  1.00                 C  
ATOM   1041  C   LEU V 139      60.268  52.016  41.552  1.00                 C  
ATOM   1042  O   LEU V 139      59.089  51.727  41.697  1.00                 O  
ATOM   1043  CB  LEU V 139      61.817  50.755  40.030  1.00                 C  
ATOM   1044  CG  LEU V 139      61.150  49.395  40.249  1.00                 C  
ATOM   1045  CD1 LEU V 139      60.028  49.179  39.245  1.00                 C  
ATOM   1046  CD2 LEU V 139      62.172  48.273  40.151  1.00                 C  
ATOM   1047  N   LEU V 140      61.047  52.372  42.562  1.00                 N  
ATOM   1048  CA  LEU V 140      60.509  52.552  43.895  1.00                 C  
ATOM   1049  C   LEU V 140      59.437  53.618  43.890  1.00                 C  
ATOM   1050  O   LEU V 140      58.398  53.446  44.513  1.00                 O  
ATOM   1051  CB  LEU V 140      61.623  52.918  44.878  1.00                 C  
ATOM   1052  CG  LEU V 140      61.202  53.123  46.334  1.00                 C  
ATOM   1053  CD1 LEU V 140      60.585  51.853  46.899  1.00                 C  
ATOM   1054  CD2 LEU V 140      62.389  53.557  47.181  1.00                 C  
ATOM   1055  N   LYS V 141      59.681  54.718  43.186  1.00                 N  
ATOM   1056  CA  LYS V 141      58.672  55.768  43.091  1.00                 C  
ATOM   1057  C   LYS V 141      57.353  55.213  42.567  1.00                 C  
ATOM   1058  O   LYS V 141      56.295  55.438  43.152  1.00                 O  
ATOM   1059  CB  LYS V 141      59.162  56.902  42.188  1.00                 C  
ATOM   1060  CD  LYS V 141      58.747  59.161  41.177  1.00                 C  
ATOM   1061  CE  LYS V 141      57.749  60.295  41.005  1.00                 C  
ATOM   1062  CG  LYS V 141      58.177  58.051  42.045  1.00                 C  
ATOM   1063  NZ  LYS V 141      58.293  61.390  40.156  1.00                 N  
ATOM   1064  N   VAL V 142      57.433  54.471  41.470  1.00                 N  
ATOM   1065  CA  VAL V 142      56.250  53.939  40.811  1.00                 C  
ATOM   1066  C   VAL V 142      55.440  53.046  41.726  1.00                 C  
ATOM   1067  O   VAL V 142      54.219  53.146  41.770  1.00                 O  
ATOM   1068  CB  VAL V 142      56.618  53.157  39.536  1.00                 C  
ATOM   1069  CG1 VAL V 142      55.398  52.436  38.983  1.00                 C  
ATOM   1070  CG2 VAL V 142      57.209  54.090  38.491  1.00                 C  
ATOM   1071  N   LEU V 143      56.106  52.179  42.472  1.00                 N  
ATOM   1072  CA  LEU V 143      55.363  51.255  43.301  1.00                 C  
ATOM   1073  C   LEU V 143      55.657  51.393  44.793  1.00                 C  
ATOM   1074  O   LEU V 143      55.749  50.408  45.507  1.00                 O  
ATOM   1075  CB  LEU V 143      55.644  49.811  42.879  1.00                 C  
ATOM   1076  CG  LEU V 143      55.224  49.426  41.459  1.00                 C  
ATOM   1077  CD1 LEU V 143      55.701  48.022  41.120  1.00                 C  
ATOM   1078  CD2 LEU V 143      53.715  49.525  41.299  1.00                 C  
ATOM   1079  N   LYS V 144      55.762  52.629  45.267  1.00                 N  
ATOM   1080  CA  LYS V 144      55.937  52.881  46.692  1.00                 C  
ATOM   1081  C   LYS V 144      54.703  52.414  47.457  1.00                 C  
ATOM   1082  O   LYS V 144      54.811  51.818  48.533  1.00                 O  
ATOM   1083  CB  LYS V 144      56.201  54.367  46.945  1.00                 C  
ATOM   1084  CD  LYS V 144      56.778  56.187  48.573  1.00                 C  
ATOM   1085  CE  LYS V 144      57.002  56.539  50.035  1.00                 C  
ATOM   1086  CG  LYS V 144      56.446  54.714  48.404  1.00                 C  
ATOM   1087  NZ  LYS V 144      57.326  57.981  50.216  1.00                 N  
ATOM   1088  N   GLU V 145      53.534  52.670  46.878  1.00                 N  
ATOM   1089  CA  GLU V 145      52.260  52.356  47.512  1.00                 C  
ATOM   1090  C   GLU V 145      52.120  50.874  47.796  1.00                 C  
ATOM   1091  O   GLU V 145      51.870  50.456  48.929  1.00                 O  
ATOM   1092  CB  GLU V 145      51.096  52.824  46.636  1.00                 C  
ATOM   1093  CD  GLU V 145      48.598  53.074  46.359  1.00                 C  
ATOM   1094  CG  GLU V 145      49.724  52.569  47.239  1.00                 C  
ATOM   1095  OE1 GLU V 145      48.890  53.604  45.266  1.00                 O  
ATOM   1096  OE2 GLU V 145      47.423  52.940  46.762  1.00                 O  
ATOM   1097  N   ASP V 146      52.299  50.085  46.752  1.00                 N  
ATOM   1098  CA  ASP V 146      52.184  48.648  46.846  1.00                 C  
ATOM   1099  C   ASP V 146      53.116  48.089  47.894  1.00                 C  
ATOM   1100  O   ASP V 146      52.748  47.205  48.658  1.00                 O  
ATOM   1101  CB  ASP V 146      52.472  47.998  45.491  1.00                 C  
ATOM   1102  CG  ASP V 146      51.361  48.230  44.486  1.00                 C  
ATOM   1103  OD1 ASP V 146      50.260  48.647  44.903  1.00                 O  
ATOM   1104  OD2 ASP V 146      51.591  47.993  43.281  1.00                 O  
ATOM   1105  N   ILE V 147      54.321  48.632  47.943  1.00                 N  
ATOM   1106  CA  ILE V 147      55.309  48.208  48.918  1.00                 C  
ATOM   1107  C   ILE V 147      54.859  48.505  50.335  1.00                 C  
ATOM   1108  O   ILE V 147      54.914  47.633  51.198  1.00                 O  
ATOM   1109  CB  ILE V 147      56.675  48.870  48.662  1.00                 C  
ATOM   1110  CD1 ILE V 147      58.473  49.152  46.876  1.00                 C  
ATOM   1111  CG1 ILE V 147      57.284  48.349  47.358  1.00                 C  
ATOM   1112  CG2 ILE V 147      57.603  48.654  49.847  1.00                 C  
ATOM   1113  N   ALA V 148      54.415  49.733  50.577  1.00                 N  
ATOM   1114  CA  ALA V 148      53.881  50.093  51.889  1.00                 C  
ATOM   1115  C   ALA V 148      52.828  49.085  52.326  1.00                 C  
ATOM   1116  O   ALA V 148      52.866  48.552  53.444  1.00                 O  
ATOM   1117  CB  ALA V 148      53.296  51.496  51.856  1.00                 C  
ATOM   1118  N   ALA V 149      51.904  48.813  51.413  1.00                 N  
ATOM   1119  CA  ALA V 149      50.845  47.851  51.652  1.00                 C  
ATOM   1120  C   ALA V 149      51.378  46.500  52.088  1.00                 C  
ATOM   1121  O   ALA V 149      51.140  46.069  53.216  1.00                 O  
ATOM   1122  CB  ALA V 149      49.993  47.680  50.404  1.00                 C  
ATOM   1123  N   ILE V 150      52.111  45.834  51.205  1.00                 N  
ATOM   1124  CA  ILE V 150      52.562  44.480  51.504  1.00                 C  
ATOM   1125  C   ILE V 150      53.398  44.450  52.767  1.00                 C  
ATOM   1126  O   ILE V 150      53.405  43.461  53.481  1.00                 O  
ATOM   1127  CB  ILE V 150      53.362  43.880  50.333  1.00                 C  
ATOM   1128  CD1 ILE V 150      52.255  41.591  50.518  1.00                 C  
ATOM   1129  CG1 ILE V 150      53.550  42.375  50.531  1.00                 C  
ATOM   1130  CG2 ILE V 150      54.692  44.601  50.172  1.00                 C  
ATOM   1131  N   ARG V 151      54.073  45.548  53.068  1.00                 N  
ATOM   1132  CA  ARG V 151      54.775  45.639  54.330  1.00                 C  
ATOM   1133  C   ARG V 151      53.784  45.547  55.456  1.00                 C  
ATOM   1134  O   ARG V 151      54.024  44.862  56.435  1.00                 O  
ATOM   1135  CB  ARG V 151      55.575  46.941  54.406  1.00                 C  
ATOM   1136  CD  ARG V 151      57.492  48.324  53.563  1.00                 C  
ATOM   1137  NE  ARG V 151      58.665  48.375  52.694  1.00                 N  
ATOM   1138  CG  ARG V 151      56.786  46.980  53.488  1.00                 C  
ATOM   1139  CZ  ARG V 151      59.359  49.479  52.439  1.00                 C  
ATOM   1140  NH1 ARG V 151      60.413  49.430  51.635  1.00                 N  
ATOM   1141  NH2 ARG V 151      58.998  50.630  52.989  1.00                 N  
ATOM   1142  N   VAL V 152      52.659  46.231  55.320  1.00                 N  
ATOM   1143  CA  VAL V 152      51.690  46.222  56.402  1.00                 C  
ATOM   1144  C   VAL V 152      51.053  44.846  56.568  1.00                 C  
ATOM   1145  O   VAL V 152      50.868  44.375  57.680  1.00                 O  
ATOM   1146  CB  VAL V 152      50.590  47.277  56.183  1.00                 C  
ATOM   1147  CG1 VAL V 152      49.496  47.131  57.230  1.00                 C  
ATOM   1148  CG2 VAL V 152      51.181  48.678  56.218  1.00                 C  
ATOM   1149  N   ASN V 153      50.745  44.181  55.466  1.00                 N  
ATOM   1150  CA  ASN V 153      50.191  42.838  55.562  1.00                 C  
ATOM   1151  C   ASN V 153      51.175  41.824  56.126  1.00                 C  
ATOM   1152  O   ASN V 153      50.783  40.744  56.547  1.00                 O  
ATOM   1153  CB  ASN V 153      49.696  42.363  54.194  1.00                 C  
ATOM   1154  CG  ASN V 153      48.430  43.072  53.755  1.00                 C  
ATOM   1155  OD1 ASN V 153      47.693  43.615  54.578  1.00                 O  
ATOM   1156  ND2 ASN V 153      48.174  43.069  52.452  1.00                 N  
ATOM   1157  N   LEU V 154      52.458  42.155  56.119  1.00                 N  
ATOM   1158  CA  LEU V 154      53.460  41.195  56.549  1.00                 C  
ATOM   1159  C   LEU V 154      53.634  41.239  58.058  1.00                 C  
ATOM   1160  O   LEU V 154      54.371  40.441  58.624  1.00                 O  
ATOM   1161  CB  LEU V 154      54.795  41.466  55.853  1.00                 C  
ATOM   1162  CG  LEU V 154      54.807  41.322  54.330  1.00                 C  
ATOM   1163  CD1 LEU V 154      56.162  41.716  53.763  1.00                 C  
ATOM   1164  CD2 LEU V 154      54.456  39.900  53.921  1.00                 C  
ATOM   1165  N   GLN V 155      52.924  42.151  58.710  1.00                 N  
ATOM   1166  CA  GLN V 155      52.935  42.214  60.163  1.00                 C  
ATOM   1167  C   GLN V 155      51.562  41.948  60.762  1.00                 C  
ATOM   1168  O   GLN V 155      51.305  42.286  61.908  1.00                 O  
ATOM   1169  CB  GLN V 155      53.442  43.578  60.636  1.00                 C  
ATOM   1170  CD  GLN V 155      55.349  45.231  60.735  1.00                 C  
ATOM   1171  CG  GLN V 155      54.881  43.874  60.248  1.00                 C  
ATOM   1172  OE1 GLN V 155      54.586  46.197  60.739  1.00                 O  
ATOM   1173  NE2 GLN V 155      56.608  45.308  61.149  1.00                 N  
ATOM   1174  N   GLN V 156      50.689  41.338  59.970  1.00                 N  
ATOM   1175  CA  GLN V 156      49.346  40.984  60.391  1.00                 C  
ATOM   1176  C   GLN V 156      48.994  39.604  59.892  1.00                 C  
ATOM   1177  O   GLN V 156      47.919  39.402  59.369  1.00                 O  
ATOM   1178  CB  GLN V 156      48.336  42.015  59.883  1.00                 C  
ATOM   1179  CD  GLN V 156      47.365  43.264  57.914  1.00                 C  
ATOM   1180  CG  GLN V 156      48.354  42.212  58.376  1.00                 C  
ATOM   1181  OE1 GLN V 156      46.153  43.077  58.016  1.00                 O  
ATOM   1182  NE2 GLN V 156      47.882  44.376  57.404  1.00                 N  
ATOM   1183  N   GLY V 157      49.899  38.654  60.047  1.00                 N  
ATOM   1184  CA  GLY V 157      49.748  37.355  59.421  1.00                 C  
ATOM   1185  C   GLY V 157      48.665  36.476  59.991  1.00                 C  
ATOM   1186  O   GLY V 157      48.074  35.675  59.271  1.00                 O  
ATOM   1187  N   VAL V 158      48.405  36.617  61.283  1.00                 N  
ATOM   1188  CA  VAL V 158      47.332  35.865  61.921  1.00                 C  
ATOM   1189  C   VAL V 158      45.972  36.456  61.629  1.00                 C  
ATOM   1190  O   VAL V 158      45.021  35.732  61.442  1.00                 O  
ATOM   1191  CB  VAL V 158      47.531  35.781  63.446  1.00                 C  
ATOM   1192  CG1 VAL V 158      46.322  35.135  64.106  1.00                 C  
ATOM   1193  CG2 VAL V 158      48.799  35.007  63.775  1.00                 C  
ATOM   1194  N   ASP V 159      45.877  37.774  61.608  1.00                 N  
ATOM   1195  CA  ASP V 159      44.620  38.408  61.294  1.00                 C  
ATOM   1196  C   ASP V 159      44.217  37.997  59.909  1.00                 C  
ATOM   1197  O   ASP V 159      43.085  37.621  59.659  1.00                 O  
ATOM   1198  CB  ASP V 159      44.741  39.928  61.416  1.00                 C  
ATOM   1199  CG  ASP V 159      43.422  40.638  61.186  1.00                 C  
ATOM   1200  OD1 ASP V 159      42.369  40.063  61.533  1.00                 O  
ATOM   1201  OD2 ASP V 159      43.441  41.770  60.658  1.00                 O  
ATOM   1202  N   ILE V 160      45.167  38.060  59.000  1.00                 N  
ATOM   1203  CA  ILE V 160      44.904  37.681  57.640  1.00                 C  
ATOM   1204  C   ILE V 160      44.611  36.194  57.566  1.00                 C  
ATOM   1205  O   ILE V 160      43.817  35.767  56.751  1.00                 O  
ATOM   1206  CB  ILE V 160      46.080  38.046  56.715  1.00                 C  
ATOM   1207  CD1 ILE V 160      47.498  40.016  55.935  1.00                 C  
ATOM   1208  CG1 ILE V 160      46.216  39.566  56.600  1.00                 C  
ATOM   1209  CG2 ILE V 160      45.911  37.388  55.354  1.00                 C  
ATOM   1210  N   ALA V 161      45.220  35.399  58.437  1.00                 N  
ATOM   1211  CA  ALA V 161      44.992  33.956  58.377  1.00                 C  
ATOM   1212  C   ALA V 161      43.629  33.532  58.918  1.00                 C  
ATOM   1213  O   ALA V 161      43.032  32.584  58.427  1.00                 O  
ATOM   1214  CB  ALA V 161      46.077  33.216  59.144  1.00                 C  
ATOM   1215  N   LEU V 162      43.145  34.233  59.932  1.00                 N  
ATOM   1216  CA  LEU V 162      41.885  33.903  60.567  1.00                 C  
ATOM   1217  C   LEU V 162      40.712  34.551  59.849  1.00                 C  
ATOM   1218  O   LEU V 162      39.817  33.876  59.376  1.00                 O  
ATOM   1219  CB  LEU V 162      41.897  34.332  62.036  1.00                 C  
ATOM   1220  CG  LEU V 162      40.625  34.045  62.836  1.00                 C  
ATOM   1221  CD1 LEU V 162      40.336  32.552  62.870  1.00                 C  
ATOM   1222  CD2 LEU V 162      40.743  34.593  64.250  1.00                 C  
ATOM   1223  N   SER V 163      40.721  35.869  59.748  1.00                 N  
ATOM   1224  CA  SER V 163      39.618  36.558  59.108  1.00                 C  
ATOM   1225  C   SER V 163      39.751  36.667  57.593  1.00                 C  
ATOM   1226  O   SER V 163      38.781  36.571  56.896  1.00                 O  
ATOM   1227  CB  SER V 163      39.459  37.966  59.684  1.00                 C  
ATOM   1228  OG  SER V 163      40.585  38.771  59.382  1.00                 O  
ATOM   1229  N   GLY V 164      40.949  36.869  57.076  1.00                 N  
ATOM   1230  CA  GLY V 164      41.126  37.028  55.646  1.00                 C  
ATOM   1231  C   GLY V 164      41.599  38.430  55.364  1.00                 C  
ATOM   1232  O   GLY V 164      41.696  39.231  56.274  1.00                 O  
ATOM   1233  N   ARG V 165      41.886  38.746  54.116  1.00                 N  
ATOM   1234  CA  ARG V 165      42.449  40.045  53.834  1.00                 C  
ATOM   1235  C   ARG V 165      41.486  41.130  54.231  1.00                 C  
ATOM   1236  O   ARG V 165      40.308  40.901  54.276  1.00                 O  
ATOM   1237  CB  ARG V 165      42.807  40.163  52.351  1.00                 C  
ATOM   1238  CD  ARG V 165      42.033  40.134  49.964  1.00                 C  
ATOM   1239  NE  ARG V 165      40.889  40.160  49.056  1.00                 N  
ATOM   1240  CG  ARG V 165      41.605  40.181  51.422  1.00                 C  
ATOM   1241  CZ  ARG V 165      40.114  39.111  48.802  1.00                 C  
ATOM   1242  NH1 ARG V 165      39.094  39.228  47.961  1.00                 N  
ATOM   1243  NH2 ARG V 165      40.359  37.947  49.388  1.00                 N  
ATOM   1244  N   MET V 166      41.983  42.303  54.573  1.00                 N  
ATOM   1245  CA  MET V 166      41.092  43.395  54.902  1.00                 C  
ATOM   1246  C   MET V 166      40.480  43.889  53.617  1.00                 C  
ATOM   1247  O   MET V 166      40.990  43.599  52.548  1.00                 O  
ATOM   1248  CB  MET V 166      41.850  44.503  55.636  1.00                 C  
ATOM   1249  SD  MET V 166      43.249  45.430  57.840  1.00                 S  
ATOM   1250  CE  MET V 166      41.946  46.621  58.140  1.00                 C  
ATOM   1251  CG  MET V 166      42.327  44.113  57.026  1.00                 C  
ATOM   1252  N   ALA V 167      39.379  44.620  53.722  1.00                 N  
ATOM   1253  CA  ALA V 167      38.586  44.986  52.555  1.00                 C  
ATOM   1254  C   ALA V 167      39.389  45.798  51.570  1.00                 C  
ATOM   1255  O   ALA V 167      39.179  45.741  50.363  1.00                 O  
ATOM   1256  CB  ALA V 167      37.348  45.763  52.977  1.00                 C  
ATOM   1257  N   THR V 168      40.314  46.568  52.103  1.00                 N  
ATOM   1258  CA  THR V 168      41.263  47.262  51.271  1.00                 C  
ATOM   1259  C   THR V 168      42.670  46.889  51.739  1.00                 C  
ATOM   1260  O   THR V 168      43.051  47.142  52.872  1.00                 O  
ATOM   1261  CB  THR V 168      41.051  48.786  51.323  1.00                 C  
ATOM   1262  OG1 THR V 168      39.723  49.102  50.884  1.00                 O  
ATOM   1263  CG2 THR V 168      42.044  49.494  50.415  1.00                 C  
ATOM   1264  N   SER V 169      43.435  46.236  50.877  1.00                 N  
ATOM   1265  CA  SER V 169      44.638  45.586  51.362  1.00                 C  
ATOM   1266  C   SER V 169      45.847  45.677  50.454  1.00                 C  
ATOM   1267  O   SER V 169      46.948  45.371  50.859  1.00                 O  
ATOM   1268  CB  SER V 169      44.374  44.103  51.631  1.00                 C  
ATOM   1269  OG  SER V 169      44.012  43.425  50.441  1.00                 O  
ATOM   1270  N   GLY V 170      45.648  46.057  49.211  1.00                 N  
ATOM   1271  CA  GLY V 170      46.771  46.150  48.315  1.00                 C  
ATOM   1272  C   GLY V 170      47.203  44.804  47.795  1.00                 C  
ATOM   1273  O   GLY V 170      48.187  44.719  47.080  1.00                 O  
ATOM   1274  N   MET V 171      46.488  43.749  48.150  1.00                 N  
ATOM   1275  CA  MET V 171      46.750  42.448  47.557  1.00                 C  
ATOM   1276  C   MET V 171      46.471  42.527  46.068  1.00                 C  
ATOM   1277  O   MET V 171      45.552  43.217  45.657  1.00                 O  
ATOM   1278  CB  MET V 171      45.895  41.371  48.228  1.00                 C  
ATOM   1279  SD  MET V 171      47.906  40.615  49.978  1.00                 S  
ATOM   1280  CE  MET V 171      47.859  38.975  49.259  1.00                 C  
ATOM   1281  CG  MET V 171      46.209  41.157  49.700  1.00                 C  
ATOM   1282  N   MET V 172      47.246  41.824  45.253  1.00                 N  
ATOM   1283  CA  MET V 172      47.206  42.050  43.811  1.00                 C  
ATOM   1284  C   MET V 172      46.892  40.824  42.975  1.00                 C  
ATOM   1285  O   MET V 172      46.196  40.914  41.985  1.00                 O  
ATOM   1286  CB  MET V 172      48.537  42.624  43.321  1.00                 C  
ATOM   1287  SD  MET V 172      47.596  45.229  43.351  1.00                 S  
ATOM   1288  CE  MET V 172      47.867  45.297  41.582  1.00                 C  
ATOM   1289  CG  MET V 172      48.840  44.020  43.841  1.00                 C  
ATOM   1290  N   THR V 173      47.445  39.686  43.355  1.00                 N  
ATOM   1291  CA  THR V 173      47.299  38.476  42.571  1.00                 C  
ATOM   1292  C   THR V 173      46.053  37.724  42.935  1.00                 C  
ATOM   1293  O   THR V 173      45.240  38.200  43.711  1.00                 O  
ATOM   1294  CB  THR V 173      48.514  37.545  42.739  1.00                 C  
ATOM   1295  OG1 THR V 173      48.587  37.089  44.095  1.00                 O  
ATOM   1296  CG2 THR V 173      49.801  38.283  42.404  1.00                 C  
ATOM   1297  N   GLU V 174      45.934  36.519  42.396  1.00                 N  
ATOM   1298  CA  GLU V 174      44.780  35.677  42.650  1.00                 C  
ATOM   1299  C   GLU V 174      44.975  34.881  43.923  1.00                 C  
ATOM   1300  O   GLU V 174      44.018  34.479  44.564  1.00                 O  
ATOM   1301  CB  GLU V 174      44.530  34.739  41.467  1.00                 C  
ATOM   1302  CD  GLU V 174      42.810  36.174  40.300  1.00                 C  
ATOM   1303  CG  GLU V 174      44.137  35.451  40.183  1.00                 C  
ATOM   1304  OE1 GLU V 174      41.843  35.563  40.802  1.00                 O  
ATOM   1305  OE2 GLU V 174      42.736  37.351  39.889  1.00                 O  
ATOM   1306  N   LEU V 175      46.222  34.644  44.296  1.00                 N  
ATOM   1307  CA  LEU V 175      46.491  33.988  45.561  1.00                 C  
ATOM   1308  C   LEU V 175      46.348  35.003  46.673  1.00                 C  
ATOM   1309  O   LEU V 175      46.349  34.662  47.839  1.00                 O  
ATOM   1310  CB  LEU V 175      47.887  33.362  45.554  1.00                 C  
ATOM   1311  CG  LEU V 175      48.115  32.226  44.554  1.00                 C  
ATOM   1312  CD1 LEU V 175      49.570  31.783  44.566  1.00                 C  
ATOM   1313  CD2 LEU V 175      47.202  31.049  44.861  1.00                 C  
ATOM   1314  N   GLY V 176      46.204  36.262  46.298  1.00                 N  
ATOM   1315  CA  GLY V 176      46.078  37.319  47.272  1.00                 C  
ATOM   1316  C   GLY V 176      44.670  37.410  47.789  1.00                 C  
ATOM   1317  O   GLY V 176      44.423  38.018  48.813  1.00                 O  
ATOM   1318  N   LYS V 177      43.739  36.820  47.055  1.00                 N  
ATOM   1319  CA  LYS V 177      42.369  36.692  47.520  1.00                 C  
ATOM   1320  C   LYS V 177      42.348  35.737  48.685  1.00                 C  
ATOM   1321  O   LYS V 177      42.219  34.541  48.496  1.00                 O  
ATOM   1322  CB  LYS V 177      41.461  36.213  46.386  1.00                 C  
ATOM   1323  CD  LYS V 177      40.392  36.673  44.162  1.00                 C  
ATOM   1324  CE  LYS V 177      40.243  37.670  43.024  1.00                 C  
ATOM   1325  CG  LYS V 177      41.315  37.207  45.245  1.00                 C  
ATOM   1326  NZ  LYS V 177      39.341  37.160  41.954  1.00                 N  
ATOM   1327  N   VAL V 178      42.501  36.260  49.890  1.00                 N  
ATOM   1328  CA  VAL V 178      42.704  35.405  51.042  1.00                 C  
ATOM   1329  C   VAL V 178      41.450  35.248  51.852  1.00                 C  
ATOM   1330  O   VAL V 178      41.016  36.184  52.490  1.00                 O  
ATOM   1331  CB  VAL V 178      43.831  35.936  51.947  1.00                 C  
ATOM   1332  CG1 VAL V 178      44.012  35.033  53.158  1.00                 C  
ATOM   1333  CG2 VAL V 178      45.131  36.051  51.166  1.00                 C  
ATOM   1334  N   ASP V 179      40.885  34.049  51.833  1.00                 N  
ATOM   1335  CA  ASP V 179      39.711  33.735  52.612  1.00                 C  
ATOM   1336  C   ASP V 179      40.088  33.515  54.041  1.00                 C  
ATOM   1337  O   ASP V 179      41.137  32.963  54.321  1.00                 O  
ATOM   1338  CB  ASP V 179      39.005  32.502  52.044  1.00                 C  
ATOM   1339  CG  ASP V 179      38.352  32.771  50.703  1.00                 C  
ATOM   1340  OD1 ASP V 179      38.146  33.957  50.370  1.00                 O  
ATOM   1341  OD2 ASP V 179      38.046  31.796  49.985  1.00                 O  
ATOM   1342  N   GLY V 180      39.223  33.915  54.951  1.00                 N  
ATOM   1343  CA  GLY V 180      39.425  33.606  56.343  1.00                 C  
ATOM   1344  C   GLY V 180      39.295  32.118  56.526  1.00                 C  
ATOM   1345  O   GLY V 180      38.781  31.429  55.662  1.00                 O  
ATOM   1346  N   ALA V 181      39.777  31.614  57.647  1.00                 N  
ATOM   1347  CA  ALA V 181      39.705  30.197  57.901  1.00                 C  
ATOM   1348  C   ALA V 181      38.507  29.921  58.779  1.00                 C  
ATOM   1349  O   ALA V 181      37.979  28.816  58.801  1.00                 O  
ATOM   1350  CB  ALA V 181      40.992  29.708  58.548  1.00                 C  
ATOM   1351  N   MET V 182      38.071  30.936  59.506  1.00                 N  
ATOM   1352  CA  MET V 182      36.817  30.826  60.205  1.00                 C  
ATOM   1353  C   MET V 182      35.731  31.318  59.281  1.00                 C  
ATOM   1354  O   MET V 182      35.837  32.376  58.684  1.00                 O  
ATOM   1355  CB  MET V 182      36.859  31.623  61.510  1.00                 C  
ATOM   1356  SD  MET V 182      35.679  32.479  63.866  1.00                 S  
ATOM   1357  CE  MET V 182      35.574  34.153  63.236  1.00                 C  
ATOM   1358  CG  MET V 182      35.586  31.532  62.335  1.00                 C  
ATOM   1359  N   SER V 183      34.700  30.507  59.118  1.00                 N  
ATOM   1360  CA  SER V 183      33.515  30.955  58.435  1.00                 C  
ATOM   1361  C   SER V 183      32.466  31.184  59.488  1.00                 C  
ATOM   1362  O   SER V 183      32.300  30.359  60.369  1.00                 O  
ATOM   1363  CB  SER V 183      33.077  29.926  57.391  1.00                 C  
ATOM   1364  OG  SER V 183      31.857  30.307  56.780  1.00                 O  
ATOM   1365  N   ILE V 184      31.777  32.313  59.422  1.00                 N  
ATOM   1366  CA  ILE V 184      30.712  32.608  60.366  1.00                 C  
ATOM   1367  C   ILE V 184      29.371  32.683  59.642  1.00                 C  
ATOM   1368  O   ILE V 184      29.245  33.405  58.676  1.00                 O  
ATOM   1369  CB  ILE V 184      30.982  33.918  61.130  1.00                 C  
ATOM   1370  CD1 ILE V 184      32.741  35.123  62.526  1.00                 C  
ATOM   1371  CG1 ILE V 184      32.282  33.811  61.929  1.00                 C  
ATOM   1372  CG2 ILE V 184      29.798  34.270  62.018  1.00                 C  
ATOM   1373  N   ALA V 185      28.376  31.941  60.122  1.00                 N  
ATOM   1374  CA  ALA V 185      27.063  31.744  59.475  1.00                 C  
ATOM   1375  C   ALA V 185      26.081  32.862  59.895  1.00                 C  
ATOM   1376  O   ALA V 185      26.383  33.451  60.908  1.00                 O  
ATOM   1377  CB  ALA V 185      26.497  30.377  59.829  1.00                 C  
ATOM   1378  N   HIS V 186      24.970  33.229  59.213  1.00                 N  
ATOM   1379  CA  HIS V 186      24.240  34.350  59.836  1.00                 C  
ATOM   1380  C   HIS V 186      23.501  33.727  61.015  1.00                 C  
ATOM   1381  O   HIS V 186      23.208  32.546  61.034  1.00                 O  
ATOM   1382  CB  HIS V 186      23.310  35.015  58.819  1.00                 C  
ATOM   1383  CG  HIS V 186      24.030  35.710  57.706  1.00                 C  
ATOM   1384  ND1 HIS V 186      24.207  37.076  57.673  1.00                 N  
ATOM   1385  CE1 HIS V 186      24.886  37.403  56.558  1.00                 C  
ATOM   1386  CD2 HIS V 186      24.689  35.295  56.476  1.00                 C  
ATOM   1387  NE2 HIS V 186      25.178  36.339  55.836  1.00                 N  
ATOM   1388  N   ALA V 187      23.238  34.535  62.019  1.00                 N  
ATOM   1389  CA  ALA V 187      22.591  34.079  63.218  1.00                 C  
ATOM   1390  C   ALA V 187      21.106  34.321  63.105  1.00                 C  
ATOM   1391  O   ALA V 187      20.688  35.415  62.763  1.00                 O  
ATOM   1392  CB  ALA V 187      23.170  34.785  64.434  1.00                 C  
ATOM   1393  N   ILE V 188      20.302  33.301  63.367  1.00                 N  
ATOM   1394  CA  ILE V 188      18.859  33.419  63.255  1.00                 C  
ATOM   1395  C   ILE V 188      18.256  32.991  64.563  1.00                 C  
ATOM   1396  O   ILE V 188      18.858  32.219  65.266  1.00                 O  
ATOM   1397  CB  ILE V 188      18.314  32.585  62.081  1.00                 C  
ATOM   1398  CD1 ILE V 188      17.962  30.190  61.283  1.00                 C  
ATOM   1399  CG1 ILE V 188      18.633  31.103  62.285  1.00                 C  
ATOM   1400  CG2 ILE V 188      18.860  33.105  60.760  1.00                 C  
ATOM   1401  N   THR V 189      17.081  33.494  64.913  1.00                 N  
ATOM   1402  CA  THR V 189      16.467  33.085  66.165  1.00                 C  
ATOM   1403  C   THR V 189      15.906  31.686  66.059  1.00                 C  
ATOM   1404  O   THR V 189      15.591  31.203  64.988  1.00                 O  
ATOM   1405  CB  THR V 189      15.349  34.056  66.589  1.00                 C  
ATOM   1406  OG1 THR V 189      14.321  34.070  65.592  1.00                 O  
ATOM   1407  CG2 THR V 189      15.898  35.466  66.742  1.00                 C  
ATOM   1408  N   THR V 190      15.783  31.028  67.197  1.00                 N  
ATOM   1409  CA  THR V 190      15.320  29.664  67.229  1.00                 C  
ATOM   1410  C   THR V 190      13.811  29.607  67.184  1.00                 C  
ATOM   1411  O   THR V 190      13.226  28.549  67.145  1.00                 O  
ATOM   1412  CB  THR V 190      15.826  28.926  68.482  1.00                 C  
ATOM   1413  OG1 THR V 190      15.345  29.589  69.658  1.00                 O  
ATOM   1414  CG2 THR V 190      17.346  28.915  68.517  1.00                 C  
ATOM   1415  N   HIS V 191      13.187  30.767  67.178  1.00                 N  
ATOM   1416  CA  HIS V 191      11.768  30.850  67.374  1.00                 C  
ATOM   1417  C   HIS V 191      11.193  31.931  66.528  1.00                 C  
ATOM   1418  O   HIS V 191      11.911  32.731  65.995  1.00                 O  
ATOM   1419  CB  HIS V 191      11.444  31.094  68.849  1.00                 C  
ATOM   1420  CG  HIS V 191      11.982  32.386  69.381  1.00                 C  
ATOM   1421  ND1 HIS V 191      13.245  32.500  69.920  1.00                 N  
ATOM   1422  CE1 HIS V 191      13.442  33.773  70.308  1.00                 C  
ATOM   1423  CD2 HIS V 191      11.480  33.746  69.507  1.00                 C  
ATOM   1424  NE2 HIS V 191      12.386  34.526  70.064  1.00                 N  
ATOM   1425  N   GLN V 192       9.883  31.970  66.425  1.00                 N  
ATOM   1426  CA  GLN V 192       9.233  33.023  65.695  1.00                 C  
ATOM   1427  C   GLN V 192       9.168  34.207  66.605  1.00                 C  
ATOM   1428  O   GLN V 192       9.043  34.049  67.800  1.00                 O  
ATOM   1429  CB  GLN V 192       7.848  32.574  65.226  1.00                 C  
ATOM   1430  CD  GLN V 192       7.695  33.903  63.084  1.00                 C  
ATOM   1431  CG  GLN V 192       7.084  33.631  64.444  1.00                 C  
ATOM   1432  OE1 GLN V 192       7.927  32.981  62.301  1.00                 O  
ATOM   1433  NE2 GLN V 192       7.957  35.173  62.798  1.00                 N  
ATOM   1434  N   VAL V 193       9.252  35.400  66.051  1.00                 N  
ATOM   1435  CA  VAL V 193       9.429  36.575  66.878  1.00                 C  
ATOM   1436  C   VAL V 193       8.212  37.455  66.841  1.00                 C  
ATOM   1437  O   VAL V 193       7.628  37.665  65.801  1.00                 O  
ATOM   1438  CB  VAL V 193      10.668  37.384  66.451  1.00                 C  
ATOM   1439  CG1 VAL V 193      10.790  38.650  67.285  1.00                 C  
ATOM   1440  CG2 VAL V 193      11.925  36.538  66.574  1.00                 C  
ATOM   1441  N   ASP V 194       7.812  37.935  68.001  1.00                 N  
ATOM   1442  CA  ASP V 194       6.810  38.963  68.083  1.00                 C  
ATOM   1443  C   ASP V 194       7.542  40.278  68.191  1.00                 C  
ATOM   1444  O   ASP V 194       7.982  40.637  69.260  1.00                 O  
ATOM   1445  CB  ASP V 194       5.882  38.713  69.274  1.00                 C  
ATOM   1446  CG  ASP V 194       4.776  39.745  69.377  1.00                 C  
ATOM   1447  OD1 ASP V 194       4.809  40.730  68.610  1.00                 O  
ATOM   1448  OD2 ASP V 194       3.876  39.568  70.225  1.00                 O  
ATOM   1449  N   SER V 195       7.696  40.990  67.087  1.00                 N  
ATOM   1450  CA  SER V 195       8.438  42.236  67.092  1.00                 C  
ATOM   1451  C   SER V 195       7.669  43.328  67.808  1.00                 C  
ATOM   1452  O   SER V 195       6.459  43.342  67.777  1.00                 O  
ATOM   1453  CB  SER V 195       8.761  42.673  65.662  1.00                 C  
ATOM   1454  OG  SER V 195       9.410  43.933  65.648  1.00                 O  
ATOM   1455  N   ASP V 196       8.376  44.237  68.464  1.00                 N  
ATOM   1456  CA  ASP V 196       7.761  45.385  69.118  1.00                 C  
ATOM   1457  C   ASP V 196       8.160  46.672  68.413  1.00                 C  
ATOM   1458  O   ASP V 196       9.038  46.675  67.574  1.00                 O  
ATOM   1459  CB  ASP V 196       8.159  45.438  70.594  1.00                 C  
ATOM   1460  CG  ASP V 196       7.590  44.281  71.393  1.00                 C  
ATOM   1461  OD1 ASP V 196       6.596  43.677  70.938  1.00                 O  
ATOM   1462  OD2 ASP V 196       8.138  43.979  72.474  1.00                 O  
ATOM   1463  N   ILE V 197       7.510  47.771  68.760  1.00                 N  
ATOM   1464  CA  ILE V 197       7.670  49.017  68.041  1.00                 C  
ATOM   1465  C   ILE V 197       7.636  50.188  68.988  1.00                 C  
ATOM   1466  O   ILE V 197       6.592  50.540  69.502  1.00                 O  
ATOM   1467  CB  ILE V 197       6.591  49.185  66.955  1.00                 C  
ATOM   1468  CD1 ILE V 197       5.505  48.008  64.972  1.00                 C  
ATOM   1469  CG1 ILE V 197       6.651  48.024  65.960  1.00                 C  
ATOM   1470  CG2 ILE V 197       6.735  50.532  66.265  1.00                 C  
ATOM   1471  N   ASP V 198       8.783  50.802  69.208  1.00                 N  
ATOM   1472  CA  ASP V 198       8.898  51.896  70.145  1.00                 C  
ATOM   1473  C   ASP V 198       8.407  53.183  69.523  1.00                 C  
ATOM   1474  O   ASP V 198       8.821  53.534  68.441  1.00                 O  
ATOM   1475  CB  ASP V 198      10.346  52.050  70.614  1.00                 C  
ATOM   1476  CG  ASP V 198      10.499  53.098  71.698  1.00                 C  
ATOM   1477  OD1 ASP V 198      10.636  54.291  71.357  1.00                 O  
ATOM   1478  OD2 ASP V 198      10.482  52.726  72.891  1.00                 O  
ATOM   1479  N   TRP V 199       7.507  53.877  70.200  1.00                 N  
ATOM   1480  CA  TRP V 199       7.025  55.166  69.740  1.00                 C  
ATOM   1481  C   TRP V 199       7.612  56.245  70.599  1.00                 C  
ATOM   1482  O   TRP V 199       7.194  56.414  71.721  1.00                 O  
ATOM   1483  CB  TRP V 199       5.496  55.208  69.769  1.00                 C  
ATOM   1484  CG  TRP V 199       4.851  54.242  68.823  1.00                 C  
ATOM   1485  CD1 TRP V 199       4.823  52.882  68.932  1.00                 C  
ATOM   1486  NE1 TRP V 199       4.140  52.335  67.874  1.00                 N  
ATOM   1487  CD2 TRP V 199       4.140  54.564  67.621  1.00                 C  
ATOM   1488  CE2 TRP V 199       3.710  53.350  67.055  1.00                 C  
ATOM   1489  CH2 TRP V 199       2.688  54.480  65.251  1.00                 C  
ATOM   1490  CZ2 TRP V 199       2.982  53.296  65.867  1.00                 C  
ATOM   1491  CE3 TRP V 199       3.825  55.760  66.969  1.00                 C  
ATOM   1492  CZ3 TRP V 199       3.103  55.701  65.792  1.00                 C  
ATOM   1493  N   PHE V 200       8.567  56.992  70.069  1.00                 N  
ATOM   1494  CA  PHE V 200       9.250  57.994  70.867  1.00                 C  
ATOM   1495  C   PHE V 200       8.965  59.410  70.424  1.00                 C  
ATOM   1496  O   PHE V 200       8.522  59.637  69.311  1.00                 O  
ATOM   1497  CB  PHE V 200      10.762  57.762  70.838  1.00                 C  
ATOM   1498  CG  PHE V 200      11.366  57.869  69.467  1.00                 C  
ATOM   1499  CZ  PHE V 200      12.482  58.060  66.929  1.00                 C  
ATOM   1500  CD1 PHE V 200      11.824  59.085  68.990  1.00                 C  
ATOM   1501  CE1 PHE V 200      12.379  59.183  67.728  1.00                 C  
ATOM   1502  CD2 PHE V 200      11.476  56.754  68.655  1.00                 C  
ATOM   1503  CE2 PHE V 200      12.031  56.852  67.394  1.00                 C  
ATOM   1504  N   THR V 201       9.241  60.360  71.306  1.00                 N  
ATOM   1505  CA  THR V 201       9.157  61.766  70.972  1.00                 C  
ATOM   1506  C   THR V 201      10.456  62.459  71.282  1.00                 C  
ATOM   1507  O   THR V 201      11.408  61.833  71.712  1.00                 O  
ATOM   1508  CB  THR V 201       8.006  62.457  71.726  1.00                 C  
ATOM   1509  OG1 THR V 201       7.797  63.768  71.187  1.00                 O  
ATOM   1510  CG2 THR V 201       8.340  62.587  73.204  1.00                 C  
ATOM   1511  N   ALA V 202      10.485  63.765  71.070  1.00                 N  
ATOM   1512  CA  ALA V 202      11.646  64.557  71.412  1.00                 C  
ATOM   1513  C   ALA V 202      11.180  65.870  71.984  1.00                 C  
ATOM   1514  O   ALA V 202      10.768  66.752  71.253  1.00                 O  
ATOM   1515  CB  ALA V 202      12.526  64.763  70.189  1.00                 C  
ATOM   1516  N   VAL V 203      11.228  65.991  73.298  1.00                 N  
ATOM   1517  CA  VAL V 203      10.738  67.183  73.957  1.00                 C  
ATOM   1518  C   VAL V 203      11.586  68.364  73.587  1.00                 C  
ATOM   1519  O   VAL V 203      12.798  68.269  73.594  1.00                 O  
ATOM   1520  CB  VAL V 203      10.704  67.009  75.487  1.00                 C  
ATOM   1521  CG1 VAL V 203      10.304  68.311  76.163  1.00                 C  
ATOM   1522  CG2 VAL V 203       9.750  65.889  75.874  1.00                 C  
ATOM   1523  N   ASP V 204      10.938  69.468  73.253  1.00                 N  
ATOM   1524  CA  ASP V 204      11.622  70.715  73.003  1.00                 C  
ATOM   1525  C   ASP V 204      11.567  71.557  74.256  1.00                 C  
ATOM   1526  O   ASP V 204      10.522  72.068  74.603  1.00                 O  
ATOM   1527  CB  ASP V 204      10.992  71.443  71.814  1.00                 C  
ATOM   1528  CG  ASP V 204      11.713  72.732  71.471  1.00                 C  
ATOM   1529  OD1 ASP V 204      12.194  73.409  72.403  1.00                 O  
ATOM   1530  OD2 ASP V 204      11.796  73.064  70.270  1.00                 O  
ATOM   1531  N   ASP V 205      12.694  71.714  74.930  1.00                 N  
ATOM   1532  CA  ASP V 205      12.717  72.379  76.220  1.00                 C  
ATOM   1533  C   ASP V 205      12.320  73.848  76.159  1.00                 C  
ATOM   1534  O   ASP V 205      12.072  74.457  77.186  1.00                 O  
ATOM   1535  CB  ASP V 205      14.106  72.273  76.853  1.00                 C  
ATOM   1536  CG  ASP V 205      14.428  70.867  77.319  1.00                 C  
ATOM   1537  OD1 ASP V 205      13.493  70.045  77.418  1.00                 O  
ATOM   1538  OD2 ASP V 205      15.616  70.587  77.584  1.00                 O  
ATOM   1539  N   LEU V 206      12.260  74.425  74.969  1.00                 N  
ATOM   1540  CA  LEU V 206      11.918  75.834  74.854  1.00                 C  
ATOM   1541  C   LEU V 206      10.484  76.022  74.441  1.00                 C  
ATOM   1542  O   LEU V 206       9.989  77.134  74.417  1.00                 O  
ATOM   1543  CB  LEU V 206      12.843  76.530  73.853  1.00                 C  
ATOM   1544  CG  LEU V 206      14.333  76.534  74.197  1.00                 C  
ATOM   1545  CD1 LEU V 206      15.140  77.181  73.082  1.00                 C  
ATOM   1546  CD2 LEU V 206      14.579  77.254  75.514  1.00                 C  
ATOM   1547  N   GLN V 207       9.859  74.957  74.024  1.00                 N  
ATOM   1548  CA  GLN V 207       8.448  74.974  73.778  1.00                 C  
ATOM   1549  C   GLN V 207       7.868  73.617  74.019  1.00                 C  
ATOM   1550  O   GLN V 207       7.519  72.966  73.078  1.00                 O  
ATOM   1551  CB  GLN V 207       8.159  75.438  72.349  1.00                 C  
ATOM   1552  CD  GLN V 207       7.786  77.894  72.804  1.00                 C  
ATOM   1553  CG  GLN V 207       8.605  76.861  72.056  1.00                 C  
ATOM   1554  OE1 GLN V 207       6.685  77.606  73.273  1.00                 O  
ATOM   1555  NE2 GLN V 207       8.322  79.104  72.916  1.00                 N  
ATOM   1556  N   GLU V 208       7.746  73.196  75.266  1.00                 N  
ATOM   1557  CA  GLU V 208       7.393  71.814  75.592  1.00                 C  
ATOM   1558  C   GLU V 208       5.981  71.525  75.155  1.00                 C  
ATOM   1559  O   GLU V 208       5.549  70.387  75.112  1.00                 O  
ATOM   1560  CB  GLU V 208       7.557  71.559  77.092  1.00                 C  
ATOM   1561  CD  GLU V 208       7.061  73.725  78.293  1.00                 C  
ATOM   1562  CG  GLU V 208       6.576  72.327  77.963  1.00                 C  
ATOM   1563  OE1 GLU V 208       8.219  74.047  77.954  1.00                 O  
ATOM   1564  OE2 GLU V 208       6.283  74.497  78.891  1.00                 O  
ATOM   1565  N   GLN V 209       5.268  72.586  74.827  1.00                 N  
ATOM   1566  CA  GLN V 209       3.872  72.516  74.461  1.00                 C  
ATOM   1567  C   GLN V 209       3.726  72.088  73.020  1.00                 C  
ATOM   1568  O   GLN V 209       4.594  71.438  72.474  1.00                 O  
ATOM   1569  CB  GLN V 209       3.190  73.866  74.690  1.00                 C  
ATOM   1570  CD  GLN V 209       2.431  73.438  77.060  1.00                 C  
ATOM   1571  CG  GLN V 209       3.221  74.341  76.133  1.00                 C  
ATOM   1572  OE1 GLN V 209       1.243  73.199  76.846  1.00                 O  
ATOM   1573  NE2 GLN V 209       3.091  72.933  78.096  1.00                 N  
ATOM   1574  N   GLY V 210       2.575  72.359  72.440  1.00                 N  
ATOM   1575  CA  GLY V 210       2.372  72.100  71.040  1.00                 C  
ATOM   1576  C   GLY V 210       2.078  70.640  70.928  1.00                 C  
ATOM   1577  O   GLY V 210       2.131  69.955  71.926  1.00                 O  
ATOM   1578  N   SER V 211       1.811  70.163  69.722  1.00                 N  
ATOM   1579  CA  SER V 211       1.522  68.745  69.505  1.00                 C  
ATOM   1580  C   SER V 211       2.779  68.064  68.964  1.00                 C  
ATOM   1581  O   SER V 211       3.340  68.502  67.965  1.00                 O  
ATOM   1582  CB  SER V 211       0.342  68.579  68.545  1.00                 C  
ATOM   1583  OG  SER V 211       0.117  67.213  68.245  1.00                 O  
ATOM   1584  N   ALA V 212       3.215  66.992  69.624  1.00                 N  
ATOM   1585  CA  ALA V 212       4.536  66.409  69.365  1.00                 C  
ATOM   1586  C   ALA V 212       4.606  65.549  68.105  1.00                 C  
ATOM   1587  O   ALA V 212       3.615  64.947  67.699  1.00                 O  
ATOM   1588  CB  ALA V 212       4.984  65.565  70.548  1.00                 C  
ATOM   1589  N   HIS V 213       5.786  65.500  67.490  1.00                 N  
ATOM   1590  CA  HIS V 213       6.020  64.636  66.333  1.00                 C  
ATOM   1591  C   HIS V 213       6.686  63.327  66.756  1.00                 C  
ATOM   1592  O   HIS V 213       7.832  63.315  67.218  1.00                 O  
ATOM   1593  CB  HIS V 213       6.881  65.355  65.293  1.00                 C  
ATOM   1594  CG  HIS V 213       6.242  66.583  64.723  1.00                 C  
ATOM   1595  ND1 HIS V 213       5.231  66.530  63.788  1.00                 N  
ATOM   1596  CE1 HIS V 213       4.863  67.784  63.470  1.00                 C  
ATOM   1597  CD2 HIS V 213       6.408  68.018  64.902  1.00                 C  
ATOM   1598  NE2 HIS V 213       5.565  68.682  64.134  1.00                 N  
ATOM   1599  N   LEU V 214       5.958  62.228  66.593  1.00                 N  
ATOM   1600  CA  LEU V 214       6.417  60.926  67.045  1.00                 C  
ATOM   1601  C   LEU V 214       7.224  60.198  65.992  1.00                 C  
ATOM   1602  O   LEU V 214       6.901  60.260  64.820  1.00                 O  
ATOM   1603  CB  LEU V 214       5.231  60.056  67.465  1.00                 C  
ATOM   1604  CG  LEU V 214       4.378  60.584  68.620  1.00                 C  
ATOM   1605  CD1 LEU V 214       3.186  59.672  68.869  1.00                 C  
ATOM   1606  CD2 LEU V 214       5.211  60.722  69.884  1.00                 C  
ATOM   1607  N   GLY V 215       8.263  59.492  66.417  1.00                 N  
ATOM   1608  CA  GLY V 215       9.009  58.632  65.522  1.00                 C  
ATOM   1609  C   GLY V 215       8.917  57.205  66.000  1.00                 C  
ATOM   1610  O   GLY V 215       8.559  56.976  67.135  1.00                 O  
ATOM   1611  N   THR V 216       9.233  56.239  65.154  1.00                 N  
ATOM   1612  CA  THR V 216       9.139  54.854  65.563  1.00                 C  
ATOM   1613  C   THR V 216      10.420  54.066  65.331  1.00                 C  
ATOM   1614  O   THR V 216      11.112  54.303  64.368  1.00                 O  
ATOM   1615  CB  THR V 216       7.992  54.127  64.836  1.00                 C  
ATOM   1616  OG1 THR V 216       8.243  54.126  63.425  1.00                 O  
ATOM   1617  CG2 THR V 216       6.668  54.829  65.094  1.00                 C  
ATOM   1618  N   GLN V 217      10.724  53.122  66.219  1.00                 N  
ATOM   1619  CA  GLN V 217      11.818  52.178  66.015  1.00                 C  
ATOM   1620  C   GLN V 217      11.435  50.750  66.336  1.00                 C  
ATOM   1621  O   GLN V 217      10.986  50.470  67.414  1.00                 O  
ATOM   1622  CB  GLN V 217      13.030  52.572  66.861  1.00                 C  
ATOM   1623  CD  GLN V 217      14.849  51.642  65.375  1.00                 C  
ATOM   1624  CG  GLN V 217      14.205  51.613  66.747  1.00                 C  
ATOM   1625  OE1 GLN V 217      15.298  52.690  64.912  1.00                 O  
ATOM   1626  NE2 GLN V 217      14.896  50.487  64.721  1.00                 N  
ATOM   1627  N   GLU V 218      11.638  49.835  65.407  1.00                 N  
ATOM   1628  CA  GLU V 218      11.340  48.436  65.651  1.00                 C  
ATOM   1629  C   GLU V 218      12.377  47.830  66.580  1.00                 C  
ATOM   1630  O   GLU V 218      13.531  48.203  66.531  1.00                 O  
ATOM   1631  CB  GLU V 218      11.284  47.662  64.332  1.00                 C  
ATOM   1632  CD  GLU V 218      10.757  45.493  63.151  1.00                 C  
ATOM   1633  CG  GLU V 218      10.864  46.209  64.483  1.00                 C  
ATOM   1634  OE1 GLU V 218      11.058  46.120  62.113  1.00                 O  
ATOM   1635  OE2 GLU V 218      10.372  44.305  63.145  1.00                 O  
ATOM   1636  N   PHE V 219      11.965  46.908  67.442  1.00                 N  
ATOM   1637  CA  PHE V 219      12.901  46.199  68.305  1.00                 C  
ATOM   1638  C   PHE V 219      12.330  44.888  68.788  1.00                 C  
ATOM   1639  O   PHE V 219      11.141  44.707  68.783  1.00                 O  
ATOM   1640  CB  PHE V 219      13.289  47.068  69.503  1.00                 C  
ATOM   1641  CG  PHE V 219      12.133  47.419  70.396  1.00                 C  
ATOM   1642  CZ  PHE V 219       9.993  48.074  72.045  1.00                 C  
ATOM   1643  CD1 PHE V 219      11.815  46.626  71.485  1.00                 C  
ATOM   1644  CE1 PHE V 219      10.752  46.949  72.306  1.00                 C  
ATOM   1645  CD2 PHE V 219      11.364  48.542  70.148  1.00                 C  
ATOM   1646  CE2 PHE V 219      10.301  48.865  70.970  1.00                 C  
ATOM   1647  N   SER V 220      13.182  43.976  69.224  1.00                 N  
ATOM   1648  CA  SER V 220      12.727  42.655  69.626  1.00                 C  
ATOM   1649  C   SER V 220      13.736  41.974  70.521  1.00                 C  
ATOM   1650  O   SER V 220      14.886  42.339  70.524  1.00                 O  
ATOM   1651  CB  SER V 220      12.450  41.787  68.397  1.00                 C  
ATOM   1652  OG  SER V 220      13.646  41.501  67.694  1.00                 O  
ATOM   1653  N   SER V 221      13.308  40.978  71.279  1.00                 N  
ATOM   1654  CA  SER V 221      14.247  40.146  72.006  1.00                 C  
ATOM   1655  C   SER V 221      14.189  38.746  71.461  1.00                 C  
ATOM   1656  O   SER V 221      13.199  38.356  70.884  1.00                 O  
ATOM   1657  CB  SER V 221      13.935  40.169  73.504  1.00                 C  
ATOM   1658  OG  SER V 221      12.668  39.592  73.770  1.00                 O  
ATOM   1659  N   GLY V 222      15.255  37.981  71.624  1.00                 N  
ATOM   1660  CA  GLY V 222      15.266  36.679  70.996  1.00                 C  
ATOM   1661  C   GLY V 222      16.407  35.778  71.382  1.00                 C  
ATOM   1662  O   GLY V 222      17.376  36.223  71.938  1.00                 O  
ATOM   1663  N   VAL V 223      16.281  34.500  71.076  1.00                 N  
ATOM   1664  CA  VAL V 223      17.317  33.549  71.355  1.00                 C  
ATOM   1665  C   VAL V 223      17.966  33.167  70.054  1.00                 C  
ATOM   1666  O   VAL V 223      17.369  32.521  69.232  1.00                 O  
ATOM   1667  CB  VAL V 223      16.766  32.314  72.091  1.00                 C  
ATOM   1668  CG1 VAL V 223      17.880  31.314  72.363  1.00                 C  
ATOM   1669  CG2 VAL V 223      16.087  32.726  73.389  1.00                 C  
ATOM   1670  N   PHE V 224      19.202  33.588  69.868  1.00                 N  
ATOM   1671  CA  PHE V 224      19.900  33.393  68.617  1.00                 C  
ATOM   1672  C   PHE V 224      20.819  32.208  68.626  1.00                 C  
ATOM   1673  O   PHE V 224      21.452  31.906  69.623  1.00                 O  
ATOM   1674  CB  PHE V 224      20.707  34.641  68.254  1.00                 C  
ATOM   1675  CG  PHE V 224      19.859  35.833  67.911  1.00                 C  
ATOM   1676  CZ  PHE V 224      18.290  38.036  67.272  1.00                 C  
ATOM   1677  CD1 PHE V 224      19.474  36.731  68.892  1.00                 C  
ATOM   1678  CE1 PHE V 224      18.694  37.827  68.577  1.00                 C  
ATOM   1679  CD2 PHE V 224      19.447  36.056  66.610  1.00                 C  
ATOM   1680  CE2 PHE V 224      18.666  37.152  66.295  1.00                 C  
ATOM   1681  N   TYR V 225      20.900  31.558  67.483  1.00                 N  
ATOM   1682  CA  TYR V 225      21.819  30.474  67.264  1.00                 C  
ATOM   1683  C   TYR V 225      22.986  30.928  66.414  1.00                 C  
ATOM   1684  O   TYR V 225      22.835  31.124  65.225  1.00                 O  
ATOM   1685  CB  TYR V 225      21.106  29.293  66.602  1.00                 C  
ATOM   1686  CG  TYR V 225      21.989  28.082  66.397  1.00                 C  
ATOM   1687  OH  TYR V 225      24.409  24.746  65.846  1.00                 O  
ATOM   1688  CZ  TYR V 225      23.608  25.851  66.027  1.00                 C  
ATOM   1689  CD1 TYR V 225      21.955  27.018  67.289  1.00                 C  
ATOM   1690  CE1 TYR V 225      22.758  25.908  67.109  1.00                 C  
ATOM   1691  CD2 TYR V 225      22.852  28.007  65.312  1.00                 C  
ATOM   1692  CE2 TYR V 225      23.662  26.905  65.116  1.00                 C  
ATOM   1693  N   ARG V 226      24.152  31.112  67.014  1.00                 N  
ATOM   1694  CA  ARG V 226      25.327  31.449  66.244  1.00                 C  
ATOM   1695  C   ARG V 226      26.058  30.189  65.881  1.00                 C  
ATOM   1696  O   ARG V 226      26.219  29.329  66.714  1.00                 O  
ATOM   1697  CB  ARG V 226      26.229  32.401  67.032  1.00                 C  
ATOM   1698  CD  ARG V 226      28.256  33.881  67.071  1.00                 C  
ATOM   1699  NE  ARG V 226      27.557  35.159  67.191  1.00                 N  
ATOM   1700  CG  ARG V 226      27.456  32.869  66.267  1.00                 C  
ATOM   1701  CZ  ARG V 226      27.974  36.170  67.946  1.00                 C  
ATOM   1702  NH1 ARG V 226      27.274  37.295  67.993  1.00                 N  
ATOM   1703  NH2 ARG V 226      29.090  36.054  68.653  1.00                 N  
ATOM   1704  N   TYR V 227      26.512  30.080  64.642  1.00                 N  
ATOM   1705  CA  TYR V 227      27.362  28.973  64.235  1.00                 C  
ATOM   1706  C   TYR V 227      28.576  29.493  63.535  1.00                 C  
ATOM   1707  O   TYR V 227      28.497  30.465  62.809  1.00                 O  
ATOM   1708  CB  TYR V 227      26.590  28.008  63.334  1.00                 C  
ATOM   1709  CG  TYR V 227      27.408  26.831  62.853  1.00                 C  
ATOM   1710  OH  TYR V 227      29.658  23.588  61.544  1.00                 O  
ATOM   1711  CZ  TYR V 227      28.914  24.662  61.975  1.00                 C  
ATOM   1712  CD1 TYR V 227      27.666  25.754  63.691  1.00                 C  
ATOM   1713  CE1 TYR V 227      28.413  24.674  63.259  1.00                 C  
ATOM   1714  CD2 TYR V 227      27.920  26.801  61.562  1.00                 C  
ATOM   1715  CE2 TYR V 227      28.670  25.730  61.113  1.00                 C  
ATOM   1716  N   ALA V 228      29.704  28.843  63.762  1.00                 N  
ATOM   1717  CA  ALA V 228      30.912  29.175  63.032  1.00                 C  
ATOM   1718  C   ALA V 228      31.759  27.941  62.911  1.00                 C  
ATOM   1719  O   ALA V 228      31.672  27.066  63.743  1.00                 O  
ATOM   1720  CB  ALA V 228      31.664  30.297  63.733  1.00                 C  
ATOM   1721  N   ASN V 229      32.577  27.838  61.883  1.00                 N  
ATOM   1722  CA  ASN V 229      33.527  26.749  61.913  1.00                 C  
ATOM   1723  C   ASN V 229      34.910  27.208  61.528  1.00                 C  
ATOM   1724  O   ASN V 229      35.084  28.283  60.985  1.00                 O  
ATOM   1725  CB  ASN V 229      33.069  25.613  60.996  1.00                 C  
ATOM   1726  CG  ASN V 229      33.062  26.011  59.534  1.00                 C  
ATOM   1727  OD1 ASN V 229      34.008  26.627  59.043  1.00                 O  
ATOM   1728  ND2 ASN V 229      31.991  25.661  58.831  1.00                 N  
ATOM   1729  N   ILE V 230      35.893  26.381  61.842  1.00                 N  
ATOM   1730  CA  ILE V 230      37.281  26.718  61.627  1.00                 C  
ATOM   1731  C   ILE V 230      37.973  25.613  60.873  1.00                 C  
ATOM   1732  O   ILE V 230      37.859  24.443  61.225  1.00                 O  
ATOM   1733  CB  ILE V 230      38.007  26.996  62.957  1.00                 C  
ATOM   1734  CD1 ILE V 230      37.858  28.365  65.101  1.00                 C  
ATOM   1735  CG1 ILE V 230      37.342  28.159  63.694  1.00                 C  
ATOM   1736  CG2 ILE V 230      39.486  27.251  62.712  1.00                 C  
ATOM   1737  N   ASN V 231      38.675  25.992  59.819  1.00                 N  
ATOM   1738  CA  ASN V 231      39.438  25.051  59.030  1.00                 C  
ATOM   1739  C   ASN V 231      40.859  25.047  59.531  1.00                 C  
ATOM   1740  O   ASN V 231      41.572  26.010  59.338  1.00                 O  
ATOM   1741  CB  ASN V 231      39.355  25.406  57.544  1.00                 C  
ATOM   1742  CG  ASN V 231      40.086  24.410  56.665  1.00                 C  
ATOM   1743  OD1 ASN V 231      41.103  23.844  57.066  1.00                 O  
ATOM   1744  ND2 ASN V 231      39.568  24.194  55.462  1.00                 N  
ATOM   1745  N   LEU V 232      41.274  23.973  60.185  1.00                 N  
ATOM   1746  CA  LEU V 232      42.575  23.957  60.821  1.00                 C  
ATOM   1747  C   LEU V 232      43.705  23.911  59.805  1.00                 C  
ATOM   1748  O   LEU V 232      44.665  24.659  59.897  1.00                 O  
ATOM   1749  CB  LEU V 232      42.692  22.765  61.773  1.00                 C  
ATOM   1750  CG  LEU V 232      41.822  22.814  63.031  1.00                 C  
ATOM   1751  CD1 LEU V 232      41.894  21.495  63.786  1.00                 C  
ATOM   1752  CD2 LEU V 232      42.245  23.963  63.932  1.00                 C  
ATOM   1753  N   ALA V 233      43.578  23.032  58.829  1.00                 N  
ATOM   1754  CA  ALA V 233      44.597  22.882  57.819  1.00                 C  
ATOM   1755  C   ALA V 233      44.907  24.200  57.142  1.00                 C  
ATOM   1756  O   ALA V 233      46.056  24.557  56.989  1.00                 O  
ATOM   1757  CB  ALA V 233      44.168  21.855  56.782  1.00                 C  
ATOM   1758  N   GLN V 234      43.877  24.925  56.740  1.00                 N  
ATOM   1759  CA  GLN V 234      44.050  26.213  56.079  1.00                 C  
ATOM   1760  C   GLN V 234      44.660  27.270  57.000  1.00                 C  
ATOM   1761  O   GLN V 234      45.382  28.154  56.556  1.00                 O  
ATOM   1762  CB  GLN V 234      42.711  26.724  55.542  1.00                 C  
ATOM   1763  CD  GLN V 234      40.812  26.422  53.904  1.00                 C  
ATOM   1764  CG  GLN V 234      42.159  25.914  54.381  1.00                 C  
ATOM   1765  OE1 GLN V 234      40.063  27.032  54.667  1.00                 O  
ATOM   1766  NE2 GLN V 234      40.502  26.172  52.637  1.00                 N  
ATOM   1767  N   LEU V 235      44.364  27.183  58.287  1.00                 N  
ATOM   1768  CA  LEU V 235      44.936  28.095  59.258  1.00                 C  
ATOM   1769  C   LEU V 235      46.436  27.884  59.303  1.00                 C  
ATOM   1770  O   LEU V 235      47.232  28.834  59.219  1.00                 O  
ATOM   1771  CB  LEU V 235      44.303  27.879  60.634  1.00                 C  
ATOM   1772  CG  LEU V 235      44.844  28.746  61.773  1.00                 C  
ATOM   1773  CD1 LEU V 235      44.609  30.220  61.484  1.00                 C  
ATOM   1774  CD2 LEU V 235      44.202  28.357  63.096  1.00                 C  
ATOM   1775  N   GLN V 236      46.816  26.616  59.413  1.00                 N  
ATOM   1776  CA  GLN V 236      48.217  26.248  59.423  1.00                 C  
ATOM   1777  C   GLN V 236      48.876  26.723  58.144  1.00                 C  
ATOM   1778  O   GLN V 236      49.848  27.450  58.180  1.00                 O  
ATOM   1779  CB  GLN V 236      48.372  24.735  59.588  1.00                 C  
ATOM   1780  CD  GLN V 236      48.049  22.706  61.057  1.00                 C  
ATOM   1781  CG  GLN V 236      47.992  24.218  60.966  1.00                 C  
ATOM   1782  OE1 GLN V 236      47.191  22.009  60.517  1.00                 O  
ATOM   1783  NE2 GLN V 236      49.064  22.194  61.744  1.00                 N  
ATOM   1784  N   GLU V 237      48.315  26.333  57.012  1.00                 N  
ATOM   1785  CA  GLU V 237      48.877  26.665  55.713  1.00                 C  
ATOM   1786  C   GLU V 237      49.042  28.154  55.517  1.00                 C  
ATOM   1787  O   GLU V 237      49.945  28.587  54.828  1.00                 O  
ATOM   1788  CB  GLU V 237      48.003  26.101  54.591  1.00                 C  
ATOM   1789  CD  GLU V 237      47.122  24.060  53.392  1.00                 C  
ATOM   1790  CG  GLU V 237      48.034  24.585  54.483  1.00                 C  
ATOM   1791  OE1 GLU V 237      46.197  24.795  52.985  1.00                 O  
ATOM   1792  OE2 GLU V 237      47.331  22.913  52.943  1.00                 O  
ATOM   1793  N   ASN V 238      48.175  28.951  56.113  1.00                 N  
ATOM   1794  CA  ASN V 238      48.286  30.377  55.901  1.00                 C  
ATOM   1795  C   ASN V 238      49.093  31.047  56.990  1.00                 C  
ATOM   1796  O   ASN V 238      49.265  32.258  56.986  1.00                 O  
ATOM   1797  CB  ASN V 238      46.898  31.014  55.803  1.00                 C  
ATOM   1798  CG  ASN V 238      46.166  30.624  54.535  1.00                 C  
ATOM   1799  OD1 ASN V 238      46.787  30.320  53.516  1.00                 O  
ATOM   1800  ND2 ASN V 238      44.839  30.631  54.593  1.00                 N  
ATOM   1801  N   LEU V 239      49.587  30.260  57.934  1.00                 N  
ATOM   1802  CA  LEU V 239      50.558  30.801  58.869  1.00                 C  
ATOM   1803  C   LEU V 239      51.978  30.332  58.594  1.00                 C  
ATOM   1804  O   LEU V 239      52.848  30.432  59.452  1.00                 O  
ATOM   1805  CB  LEU V 239      50.182  30.432  60.305  1.00                 C  
ATOM   1806  CG  LEU V 239      48.849  30.981  60.819  1.00                 C  
ATOM   1807  CD1 LEU V 239      48.548  30.446  62.211  1.00                 C  
ATOM   1808  CD2 LEU V 239      48.862  32.502  60.829  1.00                 C  
ATOM   1809  N   GLY V 240      52.215  29.823  57.396  1.00                 N  
ATOM   1810  CA  GLY V 240      53.547  29.424  57.010  1.00                 C  
ATOM   1811  C   GLY V 240      53.937  28.068  57.541  1.00                 C  
ATOM   1812  O   GLY V 240      55.108  27.801  57.789  1.00                 O  
ATOM   1813  N   GLY V 241      52.951  27.206  57.713  1.00                 N  
ATOM   1814  CA  GLY V 241      53.205  25.844  58.125  1.00                 C  
ATOM   1815  C   GLY V 241      53.242  25.685  59.624  1.00                 C  
ATOM   1816  O   GLY V 241      54.018  24.895  60.144  1.00                 O  
ATOM   1817  N   ALA V 242      52.396  26.431  60.320  1.00                 N  
ATOM   1818  CA  ALA V 242      52.351  26.373  61.768  1.00                 C  
ATOM   1819  C   ALA V 242      51.954  24.987  62.241  1.00                 C  
ATOM   1820  O   ALA V 242      51.675  24.105  61.442  1.00                 O  
ATOM   1821  CB  ALA V 242      51.382  27.413  62.310  1.00                 C  
ATOM   1822  N   SER V 243      51.943  24.791  63.546  1.00                 N  
ATOM   1823  CA  SER V 243      51.613  23.493  64.085  1.00                 C  
ATOM   1824  C   SER V 243      50.139  23.401  64.371  1.00                 C  
ATOM   1825  O   SER V 243      49.445  24.406  64.426  1.00                 O  
ATOM   1826  CB  SER V 243      52.421  23.219  65.355  1.00                 C  
ATOM   1827  OG  SER V 243      52.019  24.074  66.410  1.00                 O  
ATOM   1828  N   ARG V 244      49.655  22.190  64.577  1.00                 N  
ATOM   1829  CA  ARG V 244      48.266  22.032  64.934  1.00                 C  
ATOM   1830  C   ARG V 244      47.976  22.706  66.263  1.00                 C  
ATOM   1831  O   ARG V 244      46.912  23.264  66.447  1.00                 O  
ATOM   1832  CB  ARG V 244      47.894  20.549  64.997  1.00                 C  
ATOM   1833  CD  ARG V 244      46.125  18.800  65.329  1.00                 C  
ATOM   1834  NE  ARG V 244      44.726  18.532  65.651  1.00                 N  
ATOM   1835  CG  ARG V 244      46.424  20.289  65.280  1.00                 C  
ATOM   1836  CZ  ARG V 244      43.749  18.482  64.752  1.00                 C  
ATOM   1837  NH1 ARG V 244      42.505  18.232  65.138  1.00                 N  
ATOM   1838  NH2 ARG V 244      44.017  18.682  63.469  1.00                 N  
ATOM   1839  N   GLU V 245      48.931  22.674  67.178  1.00                 N  
ATOM   1840  CA  GLU V 245      48.732  23.259  68.492  1.00                 C  
ATOM   1841  C   GLU V 245      48.486  24.752  68.399  1.00                 C  
ATOM   1842  O   GLU V 245      47.706  25.316  69.172  1.00                 O  
ATOM   1843  CB  GLU V 245      49.940  22.983  69.390  1.00                 C  
ATOM   1844  CD  GLU V 245      51.322  21.284  70.648  1.00                 C  
ATOM   1845  CG  GLU V 245      50.090  21.527  69.798  1.00                 C  
ATOM   1846  OE1 GLU V 245      52.247  22.123  70.607  1.00                 O  
ATOM   1847  OE2 GLU V 245      51.362  20.256  71.355  1.00                 O  
ATOM   1848  N   GLN V 246      49.141  25.394  67.443  1.00                 N  
ATOM   1849  CA  GLN V 246      49.056  26.839  67.314  1.00                 C  
ATOM   1850  C   GLN V 246      47.716  27.218  66.709  1.00                 C  
ATOM   1851  O   GLN V 246      47.056  28.191  67.130  1.00                 O  
ATOM   1852  CB  GLN V 246      50.210  27.370  66.461  1.00                 C  
ATOM   1853  CD  GLN V 246      52.699  27.723  66.219  1.00                 C  
ATOM   1854  CG  GLN V 246      51.575  27.246  67.117  1.00                 C  
ATOM   1855  OE1 GLN V 246      52.815  27.292  65.071  1.00                 O  
ATOM   1856  NE2 GLN V 246      53.532  28.617  66.739  1.00                 N  
ATOM   1857  N   ALA V 247      47.305  26.423  65.729  1.00                 N  
ATOM   1858  CA  ALA V 247      45.981  26.561  65.154  1.00                 C  
ATOM   1859  C   ALA V 247      44.944  26.426  66.239  1.00                 C  
ATOM   1860  O   ALA V 247      44.054  27.248  66.332  1.00                 O  
ATOM   1861  CB  ALA V 247      45.766  25.523  64.063  1.00                 C  
ATOM   1862  N   LEU V 248      45.074  25.402  67.073  1.00                 N  
ATOM   1863  CA  LEU V 248      44.136  25.185  68.162  1.00                 C  
ATOM   1864  C   LEU V 248      44.092  26.351  69.135  1.00                 C  
ATOM   1865  O   LEU V 248      43.028  26.680  69.643  1.00                 O  
ATOM   1866  CB  LEU V 248      44.486  23.905  68.923  1.00                 C  
ATOM   1867  CG  LEU V 248      44.263  22.589  68.175  1.00                 C  
ATOM   1868  CD1 LEU V 248      44.817  21.417  68.971  1.00                 C  
ATOM   1869  CD2 LEU V 248      42.785  22.379  67.884  1.00                 C  
ATOM   1870  N   GLU V 249      45.232  26.980  69.395  1.00                 N  
ATOM   1871  CA  GLU V 249      45.243  28.197  70.213  1.00                 C  
ATOM   1872  C   GLU V 249      44.344  29.278  69.594  1.00                 C  
ATOM   1873  O   GLU V 249      43.414  29.822  70.242  1.00                 O  
ATOM   1874  CB  GLU V 249      46.671  28.723  70.372  1.00                 C  
ATOM   1875  CD  GLU V 249      47.097  27.804  72.686  1.00                 C  
ATOM   1876  CG  GLU V 249      47.560  27.850  71.243  1.00                 C  
ATOM   1877  OE1 GLU V 249      46.043  28.401  72.991  1.00                 O  
ATOM   1878  OE2 GLU V 249      47.788  27.171  73.512  1.00                 O  
ATOM   1879  N   ILE V 250      44.606  29.573  68.327  1.00                 N  
ATOM   1880  CA  ILE V 250      43.814  30.585  67.645  1.00                 C  
ATOM   1881  C   ILE V 250      42.325  30.234  67.692  1.00                 C  
ATOM   1882  O   ILE V 250      41.468  31.075  67.998  1.00                 O  
ATOM   1883  CB  ILE V 250      44.267  30.766  66.184  1.00                 C  
ATOM   1884  CD1 ILE V 250      46.301  31.344  64.760  1.00                 C  
ATOM   1885  CG1 ILE V 250      45.663  31.389  66.132  1.00                 C  
ATOM   1886  CG2 ILE V 250      43.249  31.589  65.409  1.00                 C  
ATOM   1887  N   ALA V 251      42.035  28.967  67.444  1.00                 N  
ATOM   1888  CA  ALA V 251      40.681  28.446  67.534  1.00                 C  
ATOM   1889  C   ALA V 251      40.044  28.766  68.860  1.00                 C  
ATOM   1890  O   ALA V 251      38.898  29.182  68.909  1.00                 O  
ATOM   1891  CB  ALA V 251      40.676  26.941  67.312  1.00                 C  
ATOM   1892  N   THR V 252      40.778  28.567  69.940  1.00                 N  
ATOM   1893  CA  THR V 252      40.201  28.824  71.241  1.00                 C  
ATOM   1894  C   THR V 252      39.804  30.268  71.303  1.00                 C  
ATOM   1895  O   THR V 252      38.768  30.623  71.858  1.00                 O  
ATOM   1896  CB  THR V 252      41.185  28.475  72.374  1.00                 C  
ATOM   1897  OG1 THR V 252      41.498  27.078  72.325  1.00                 O  
ATOM   1898  CG2 THR V 252      40.569  28.788  73.729  1.00                 C  
ATOM   1899  N   HIS V 253      40.602  31.123  70.698  1.00                 N  
ATOM   1900  CA  HIS V 253      40.192  32.523  70.732  1.00                 C  
ATOM   1901  C   HIS V 253      38.886  32.739  69.968  1.00                 C  
ATOM   1902  O   HIS V 253      38.022  33.519  70.388  1.00                 O  
ATOM   1903  CB  HIS V 253      41.290  33.417  70.152  1.00                 C  
ATOM   1904  CG  HIS V 253      42.496  33.539  71.030  1.00                 C  
ATOM   1905  ND1 HIS V 253      42.450  34.109  72.284  1.00                 N  
ATOM   1906  CE1 HIS V 253      43.681  34.075  72.826  1.00                 C  
ATOM   1907  CD2 HIS V 253      43.902  33.174  70.921  1.00                 C  
ATOM   1908  NE2 HIS V 253      44.556  33.516  72.014  1.00                 N  
ATOM   1909  N   VAL V 254      38.709  32.020  68.871  1.00                 N  
ATOM   1910  CA  VAL V 254      37.438  32.129  68.167  1.00                 C  
ATOM   1911  C   VAL V 254      36.255  31.635  69.023  1.00                 C  
ATOM   1912  O   VAL V 254      35.190  32.241  69.010  1.00                 O  
ATOM   1913  CB  VAL V 254      37.460  31.351  66.838  1.00                 C  
ATOM   1914  CG1 VAL V 254      36.069  31.302  66.226  1.00                 C  
ATOM   1915  CG2 VAL V 254      38.450  31.980  65.869  1.00                 C  
ATOM   1916  N   VAL V 255      36.435  30.557  69.778  1.00                 N  
ATOM   1917  CA  VAL V 255      35.375  30.094  70.671  1.00                 C  
ATOM   1918  C   VAL V 255      34.993  31.163  71.676  1.00                 C  
ATOM   1919  O   VAL V 255      33.809  31.452  71.888  1.00                 O  
ATOM   1920  CB  VAL V 255      35.784  28.809  71.414  1.00                 C  
ATOM   1921  CG1 VAL V 255      34.764  28.467  72.489  1.00                 C  
ATOM   1922  CG2 VAL V 255      35.938  27.654  70.435  1.00                 C  
ATOM   1923  N   HIS V 256      36.000  31.764  72.296  1.00                 N  
ATOM   1924  CA  HIS V 256      35.724  32.821  73.261  1.00                 C  
ATOM   1925  C   HIS V 256      34.889  33.907  72.619  1.00                 C  
ATOM   1926  O   HIS V 256      33.813  34.271  73.122  1.00                 O  
ATOM   1927  CB  HIS V 256      37.030  33.399  73.810  1.00                 C  
ATOM   1928  CG  HIS V 256      36.831  34.493  74.813  1.00                 C  
ATOM   1929  ND1 HIS V 256      36.391  34.255  76.097  1.00                 N  
ATOM   1930  CE1 HIS V 256      36.312  35.424  76.757  1.00                 C  
ATOM   1931  CD2 HIS V 256      36.994  35.940  74.818  1.00                 C  
ATOM   1932  NE2 HIS V 256      36.672  36.439  75.995  1.00                 N  
ATOM   1933  N   MET V 257      35.376  34.406  71.486  1.00                 N  
ATOM   1934  CA  MET V 257      34.728  35.539  70.849  1.00                 C  
ATOM   1935  C   MET V 257      33.301  35.218  70.474  1.00                 C  
ATOM   1936  O   MET V 257      32.398  35.972  70.800  1.00                 O  
ATOM   1937  CB  MET V 257      35.508  35.974  69.607  1.00                 C  
ATOM   1938  SD  MET V 257      37.600  37.376  68.452  1.00                 S  
ATOM   1939  CE  MET V 257      38.167  35.910  67.593  1.00                 C  
ATOM   1940  CG  MET V 257      36.839  36.643  69.912  1.00                 C  
ATOM   1941  N   LEU V 258      33.085  34.087  69.817  1.00                 N  
ATOM   1942  CA  LEU V 258      31.743  33.751  69.387  1.00                 C  
ATOM   1943  C   LEU V 258      30.813  33.593  70.574  1.00                 C  
ATOM   1944  O   LEU V 258      29.616  33.744  70.437  1.00                 O  
ATOM   1945  CB  LEU V 258      31.753  32.468  68.553  1.00                 C  
ATOM   1946  CG  LEU V 258      32.437  32.553  67.187  1.00                 C  
ATOM   1947  CD1 LEU V 258      32.511  31.181  66.536  1.00                 C  
ATOM   1948  CD2 LEU V 258      31.706  33.530  66.279  1.00                 C  
ATOM   1949  N   ALA V 259      31.349  33.300  71.748  1.00                 N  
ATOM   1950  CA  ALA V 259      30.464  33.235  72.902  1.00                 C  
ATOM   1951  C   ALA V 259      30.254  34.572  73.596  1.00                 C  
ATOM   1952  O   ALA V 259      29.341  34.704  74.384  1.00                 O  
ATOM   1953  CB  ALA V 259      30.994  32.238  73.921  1.00                 C  
ATOM   1954  N   THR V 260      31.096  35.564  73.334  1.00                 N  
ATOM   1955  CA  THR V 260      30.971  36.807  74.096  1.00                 C  
ATOM   1956  C   THR V 260      30.678  38.078  73.314  1.00                 C  
ATOM   1957  O   THR V 260      30.017  38.963  73.826  1.00                 O  
ATOM   1958  CB  THR V 260      32.243  37.099  74.913  1.00                 C  
ATOM   1959  OG1 THR V 260      33.360  37.249  74.027  1.00                 O  
ATOM   1960  CG2 THR V 260      32.535  35.954  75.872  1.00                 C  
ATOM   1961  N   GLU V 261      31.160  38.190  72.089  1.00                 N  
ATOM   1962  CA  GLU V 261      31.048  39.460  71.390  1.00                 C  
ATOM   1963  C   GLU V 261      29.669  39.677  70.804  1.00                 C  
ATOM   1964  O   GLU V 261      29.036  38.759  70.294  1.00                 O  
ATOM   1965  CB  GLU V 261      32.093  39.553  70.276  1.00                 C  
ATOM   1966  CD  GLU V 261      33.874  40.828  71.534  1.00                 C  
ATOM   1967  CG  GLU V 261      33.530  39.563  70.772  1.00                 C  
ATOM   1968  OE1 GLU V 261      33.211  41.861  71.301  1.00                 O  
ATOM   1969  OE2 GLU V 261      34.806  40.786  72.364  1.00                 O  
ATOM   1970  N   VAL V 262      29.217  40.918  70.864  1.00                 N  
ATOM   1971  CA  VAL V 262      27.896  41.293  70.400  1.00                 C  
ATOM   1972  C   VAL V 262      27.991  42.564  69.587  1.00                 C  
ATOM   1973  O   VAL V 262      28.612  43.505  70.025  1.00                 O  
ATOM   1974  CB  VAL V 262      26.915  41.469  71.574  1.00                 C  
ATOM   1975  CG1 VAL V 262      25.543  41.884  71.063  1.00                 C  
ATOM   1976  CG2 VAL V 262      26.820  40.187  72.386  1.00                 C  
ATOM   1977  N   PRO V 263      27.376  42.597  68.405  1.00                 N  
ATOM   1978  CA  PRO V 263      27.365  43.760  67.527  1.00                 C  
ATOM   1979  C   PRO V 263      27.046  45.028  68.269  1.00                 C  
ATOM   1980  O   PRO V 263      26.431  44.965  69.292  1.00                 O  
ATOM   1981  CB  PRO V 263      26.279  43.437  66.498  1.00                 C  
ATOM   1982  CD  PRO V 263      26.436  41.518  67.920  1.00                 C  
ATOM   1983  CG  PRO V 263      26.195  41.947  66.500  1.00                 C  
ATOM   1984  N   GLY V 264      27.466  46.172  67.775  1.00                 N  
ATOM   1985  CA  GLY V 264      27.432  47.358  68.592  1.00                 C  
ATOM   1986  C   GLY V 264      26.176  48.151  68.447  1.00                 C  
ATOM   1987  O   GLY V 264      25.918  49.043  69.229  1.00                 O  
ATOM   1988  N   ALA V 265      25.385  47.795  67.451  1.00                 N  
ATOM   1989  CA  ALA V 265      24.260  48.591  66.984  1.00                 C  
ATOM   1990  C   ALA V 265      23.185  48.850  68.008  1.00                 C  
ATOM   1991  O   ALA V 265      22.644  47.935  68.592  1.00                 O  
ATOM   1992  CB  ALA V 265      23.607  47.930  65.780  1.00                 C  
ATOM   1993  N   LYS V 266      22.857  50.113  68.198  1.00                 N  
ATOM   1994  CA  LYS V 266      21.790  50.525  69.101  1.00                 C  
ATOM   1995  C   LYS V 266      22.054  50.136  70.532  1.00                 C  
ATOM   1996  O   LYS V 266      21.176  50.254  71.359  1.00                 O  
ATOM   1997  CB  LYS V 266      20.452  49.929  68.657  1.00                 C  
ATOM   1998  CD  LYS V 266      18.625  49.834  66.939  1.00                 C  
ATOM   1999  CE  LYS V 266      18.235  50.159  65.506  1.00                 C  
ATOM   2000  CG  LYS V 266      20.018  50.350  67.263  1.00                 C  
ATOM   2001  NZ  LYS V 266      18.159  51.627  65.270  1.00                 N  
ATOM   2002  N   GLN V 267      23.261  49.696  70.843  1.00                 N  
ATOM   2003  CA  GLN V 267      23.529  49.268  72.193  1.00                 C  
ATOM   2004  C   GLN V 267      23.532  50.423  73.157  1.00                 C  
ATOM   2005  O   GLN V 267      23.358  50.231  74.329  1.00                 O  
ATOM   2006  CB  GLN V 267      24.869  48.533  72.266  1.00                 C  
ATOM   2007  CD  GLN V 267      23.920  46.200  72.070  1.00                 C  
ATOM   2008  CG  GLN V 267      24.896  47.215  71.508  1.00                 C  
ATOM   2009  OE1 GLN V 267      22.706  46.396  72.015  1.00                 O  
ATOM   2010  NE2 GLN V 267      24.449  45.110  72.613  1.00                 N  
ATOM   2011  N   ARG V 268      23.727  51.636  72.692  1.00                 N  
ATOM   2012  CA  ARG V 268      23.799  52.714  73.646  1.00                 C  
ATOM   2013  C   ARG V 268      22.425  53.049  74.143  1.00                 C  
ATOM   2014  O   ARG V 268      22.277  53.716  75.139  1.00                 O  
ATOM   2015  CB  ARG V 268      24.462  53.942  73.018  1.00                 C  
ATOM   2016  CD  ARG V 268      26.479  54.945  71.911  1.00                 C  
ATOM   2017  NE  ARG V 268      25.847  55.128  70.606  1.00                 N  
ATOM   2018  CG  ARG V 268      25.922  53.738  72.649  1.00                 C  
ATOM   2019  CZ  ARG V 268      25.991  56.213  69.853  1.00                 C  
ATOM   2020  NH1 ARG V 268      25.378  56.291  68.679  1.00                 N  
ATOM   2021  NH2 ARG V 268      26.746  57.217  70.274  1.00                 N  
ATOM   2022  N   THR V 269      21.409  52.569  73.451  1.00                 N  
ATOM   2023  CA  THR V 269      20.042  52.889  73.823  1.00                 C  
ATOM   2024  C   THR V 269      19.194  51.671  74.172  1.00                 C  
ATOM   2025  O   THR V 269      18.149  51.820  74.781  1.00                 O  
ATOM   2026  CB  THR V 269      19.319  53.661  72.704  1.00                 C  
ATOM   2027  OG1 THR V 269      19.253  52.849  71.525  1.00                 O  
ATOM   2028  CG2 THR V 269      20.067  54.943  72.371  1.00                 C  
ATOM   2029  N   TYR V 270      19.663  50.479  73.815  1.00                 N  
ATOM   2030  CA  TYR V 270      18.976  49.238  74.143  1.00                 C  
ATOM   2031  C   TYR V 270      19.799  48.273  74.995  1.00                 C  
ATOM   2032  O   TYR V 270      19.242  47.407  75.644  1.00                 O  
ATOM   2033  CB  TYR V 270      18.547  48.510  72.868  1.00                 C  
ATOM   2034  CG  TYR V 270      17.596  49.303  72.000  1.00                 C  
ATOM   2035  OH  TYR V 270      14.993  51.489  69.604  1.00                 O  
ATOM   2036  CZ  TYR V 270      15.853  50.765  70.398  1.00                 C  
ATOM   2037  CD1 TYR V 270      18.036  49.904  70.827  1.00                 C  
ATOM   2038  CE1 TYR V 270      17.174  50.631  70.028  1.00                 C  
ATOM   2039  CD2 TYR V 270      16.261  49.450  72.357  1.00                 C  
ATOM   2040  CE2 TYR V 270      15.385  50.173  71.570  1.00                 C  
ATOM   2041  N   ALA V 271      21.116  48.415  74.972  1.00                 N  
ATOM   2042  CA  ALA V 271      22.033  47.720  75.868  1.00                 C  
ATOM   2043  C   ALA V 271      21.811  46.232  76.035  1.00                 C  
ATOM   2044  O   ALA V 271      21.638  45.765  77.140  1.00                 O  
ATOM   2045  CB  ALA V 271      21.991  48.341  77.256  1.00                 C  
ATOM   2046  N   ALA V 272      21.843  45.476  74.952  1.00                 N  
ATOM   2047  CA  ALA V 272      21.746  44.032  75.060  1.00                 C  
ATOM   2048  C   ALA V 272      23.110  43.394  75.180  1.00                 C  
ATOM   2049  O   ALA V 272      23.527  42.671  74.293  1.00                 O  
ATOM   2050  CB  ALA V 272      21.009  43.459  73.859  1.00                 C  
ATOM   2051  N   PHE V 273      23.809  43.658  76.273  1.00                 N  
ATOM   2052  CA  PHE V 273      25.118  43.071  76.485  1.00                 C  
ATOM   2053  C   PHE V 273      24.994  41.745  77.215  1.00                 C  
ATOM   2054  O   PHE V 273      25.185  41.665  78.421  1.00                 O  
ATOM   2055  CB  PHE V 273      26.015  44.031  77.270  1.00                 C  
ATOM   2056  CG  PHE V 273      26.359  45.287  76.522  1.00                 C  
ATOM   2057  CZ  PHE V 273      27.001  47.609  75.135  1.00                 C  
ATOM   2058  CD1 PHE V 273      25.634  46.449  76.722  1.00                 C  
ATOM   2059  CE1 PHE V 273      25.951  47.605  76.034  1.00                 C  
ATOM   2060  CD2 PHE V 273      27.407  45.307  75.619  1.00                 C  
ATOM   2061  CE2 PHE V 273      27.724  46.463  74.931  1.00                 C  
ATOM   2062  N   ASN V 274      24.678  40.700  76.469  1.00                 N  
ATOM   2063  CA  ASN V 274      24.434  39.397  77.041  1.00                 C  
ATOM   2064  C   ASN V 274      25.485  38.396  76.662  1.00                 C  
ATOM   2065  O   ASN V 274      25.832  38.277  75.512  1.00                 O  
ATOM   2066  CB  ASN V 274      23.054  38.881  76.630  1.00                 C  
ATOM   2067  CG  ASN V 274      21.925  39.711  77.209  1.00                 C  
ATOM   2068  OD1 ASN V 274      22.124  40.471  78.157  1.00                 O  
ATOM   2069  ND2 ASN V 274      20.734  39.568  76.639  1.00                 N  
ATOM   2070  N   PRO V 275      25.991  37.654  77.631  1.00                 N  
ATOM   2071  CA  PRO V 275      26.843  36.523  77.307  1.00                 C  
ATOM   2072  C   PRO V 275      26.008  35.336  76.880  1.00                 C  
ATOM   2073  O   PRO V 275      24.837  35.295  77.191  1.00                 O  
ATOM   2074  CB  PRO V 275      27.601  36.246  78.607  1.00                 C  
ATOM   2075  CD  PRO V 275      25.923  37.861  79.160  1.00                 C  
ATOM   2076  CG  PRO V 275      26.656  36.659  79.685  1.00                 C  
ATOM   2077  N   ALA V 276      26.602  34.391  76.173  1.00                 N  
ATOM   2078  CA  ALA V 276      25.898  33.210  75.724  1.00                 C  
ATOM   2079  C   ALA V 276      25.566  32.282  76.864  1.00                 C  
ATOM   2080  O   ALA V 276      26.305  32.205  77.831  1.00                 O  
ATOM   2081  CB  ALA V 276      26.720  32.466  74.683  1.00                 C  
ATOM   2082  N   ASP V 277      24.459  31.557  76.741  1.00                 N  
ATOM   2083  CA  ASP V 277      24.065  30.612  77.776  1.00                 C  
ATOM   2084  C   ASP V 277      24.346  29.190  77.358  1.00                 C  
ATOM   2085  O   ASP V 277      24.264  28.293  78.170  1.00                 O  
ATOM   2086  CB  ASP V 277      22.581  30.773  78.112  1.00                 C  
ATOM   2087  CG  ASP V 277      22.271  32.112  78.753  1.00                 C  
ATOM   2088  OD1 ASP V 277      22.963  32.479  79.726  1.00                 O  
ATOM   2089  OD2 ASP V 277      21.337  32.794  78.283  1.00                 O  
ATOM   2090  N   MET V 278      24.683  28.966  76.098  1.00                 N  
ATOM   2091  CA  MET V 278      25.338  27.704  75.814  1.00                 C  
ATOM   2092  C   MET V 278      26.390  27.800  74.729  1.00                 C  
ATOM   2093  O   MET V 278      26.167  28.431  73.717  1.00                 O  
ATOM   2094  CB  MET V 278      24.310  26.645  75.410  1.00                 C  
ATOM   2095  SD  MET V 278      23.650  24.035  74.755  1.00                 S  
ATOM   2096  CE  MET V 278      23.237  24.511  73.079  1.00                 C  
ATOM   2097  CG  MET V 278      24.902  25.268  75.161  1.00                 C  
ATOM   2098  N   VAL V 279      27.532  27.159  74.952  1.00                 N  
ATOM   2099  CA  VAL V 279      28.573  27.037  73.952  1.00                 C  
ATOM   2100  C   VAL V 279      28.950  25.588  73.757  1.00                 C  
ATOM   2101  O   VAL V 279      29.225  24.907  74.704  1.00                 O  
ATOM   2102  CB  VAL V 279      29.817  27.862  74.329  1.00                 C  
ATOM   2103  CG1 VAL V 279      30.908  27.689  73.284  1.00                 C  
ATOM   2104  CG2 VAL V 279      29.455  29.331  74.487  1.00                 C  
ATOM   2105  N   MET V 280      28.977  25.113  72.530  1.00                 N  
ATOM   2106  CA  MET V 280      29.434  23.763  72.276  1.00                 C  
ATOM   2107  C   MET V 280      30.491  23.725  71.200  1.00                 C  
ATOM   2108  O   MET V 280      30.382  24.418  70.206  1.00                 O  
ATOM   2109  CB  MET V 280      28.260  22.866  71.880  1.00                 C  
ATOM   2110  SD  MET V 280      27.221  20.368  71.280  1.00                 S  
ATOM   2111  CE  MET V 280      28.023  18.794  70.983  1.00                 C  
ATOM   2112  CG  MET V 280      28.648  21.422  71.603  1.00                 C  
ATOM   2113  N   VAL V 281      31.519  22.914  71.403  1.00                 N  
ATOM   2114  CA  VAL V 281      32.556  22.752  70.413  1.00                 C  
ATOM   2115  C   VAL V 281      32.611  21.302  70.001  1.00                 C  
ATOM   2116  O   VAL V 281      32.370  20.422  70.800  1.00                 O  
ATOM   2117  CB  VAL V 281      33.921  23.229  70.942  1.00                 C  
ATOM   2118  CG1 VAL V 281      35.009  22.985  69.907  1.00                 C  
ATOM   2119  CG2 VAL V 281      33.861  24.701  71.320  1.00                 C  
ATOM   2120  N   ASN V 282      32.934  21.049  68.748  1.00                 N  
ATOM   2121  CA  ASN V 282      32.766  19.723  68.204  1.00                 C  
ATOM   2122  C   ASN V 282      33.654  19.491  66.990  1.00                 C  
ATOM   2123  O   ASN V 282      33.510  20.151  65.974  1.00                 O  
ATOM   2124  CB  ASN V 282      31.300  19.474  67.842  1.00                 C  
ATOM   2125  CG  ASN V 282      31.044  18.048  67.397  1.00                 C  
ATOM   2126  OD1 ASN V 282      31.246  17.103  68.160  1.00                 O  
ATOM   2127  ND2 ASN V 282      30.598  17.887  66.157  1.00                 N  
ATOM   2128  N   PHE V 283      34.600  18.568  67.112  1.00                 N  
ATOM   2129  CA  PHE V 283      35.539  18.269  66.034  1.00                 C  
ATOM   2130  C   PHE V 283      34.932  17.369  64.974  1.00                 C  
ATOM   2131  O   PHE V 283      34.146  16.488  65.282  1.00                 O  
ATOM   2132  CB  PHE V 283      36.805  17.616  66.592  1.00                 C  
ATOM   2133  CG  PHE V 283      37.675  18.554  67.378  1.00                 C  
ATOM   2134  CZ  PHE V 283      39.288  20.293  68.828  1.00                 C  
ATOM   2135  CD1 PHE V 283      37.661  18.538  68.762  1.00                 C  
ATOM   2136  CE1 PHE V 283      38.462  19.401  69.486  1.00                 C  
ATOM   2137  CD2 PHE V 283      38.507  19.453  66.735  1.00                 C  
ATOM   2138  CE2 PHE V 283      39.308  20.316  67.459  1.00                 C  
ATOM   2139  N   SER V 284      35.320  17.568  63.724  1.00                 N  
ATOM   2140  CA  SER V 284      34.632  16.900  62.632  1.00                 C  
ATOM   2141  C   SER V 284      35.394  16.886  61.312  1.00                 C  
ATOM   2142  O   SER V 284      36.190  17.768  61.039  1.00                 O  
ATOM   2143  CB  SER V 284      33.266  17.544  62.386  1.00                 C  
ATOM   2144  OG  SER V 284      32.587  16.906  61.318  1.00                 O  
ATOM   2145  N   ASP V 285      35.134  15.888  60.482  1.00                 N  
ATOM   2146  CA  ASP V 285      35.733  15.840  59.162  1.00                 C  
ATOM   2147  C   ASP V 285      34.997  16.749  58.200  1.00                 C  
ATOM   2148  O   ASP V 285      35.576  17.261  57.255  1.00                 O  
ATOM   2149  CB  ASP V 285      35.743  14.406  58.630  1.00                 C  
ATOM   2150  CG  ASP V 285      36.693  13.506  59.395  1.00                 C  
ATOM   2151  OD1 ASP V 285      37.540  14.038  60.144  1.00                 O  
ATOM   2152  OD2 ASP V 285      36.591  12.271  59.246  1.00                 O  
ATOM   2153  N   MET V 286      33.706  16.922  58.449  1.00                 N  
ATOM   2154  CA  MET V 286      32.823  17.737  57.626  1.00                 C  
ATOM   2155  C   MET V 286      32.046  18.696  58.496  1.00                 C  
ATOM   2156  O   MET V 286      31.328  18.271  59.374  1.00                 O  
ATOM   2157  CB  MET V 286      31.874  16.850  56.818  1.00                 C  
ATOM   2158  SD  MET V 286      29.887  16.535  54.913  1.00                 S  
ATOM   2159  CE  MET V 286      28.779  15.905  56.171  1.00                 C  
ATOM   2160  CG  MET V 286      30.940  17.618  55.896  1.00                 C  
ATOM   2161  N   PRO V 287      32.175  19.997  58.255  1.00                 N  
ATOM   2162  CA  PRO V 287      31.533  20.949  59.146  1.00                 C  
ATOM   2163  C   PRO V 287      30.046  20.975  58.925  1.00                 C  
ATOM   2164  O   PRO V 287      29.609  21.026  57.787  1.00                 O  
ATOM   2165  CB  PRO V 287      32.179  22.288  58.785  1.00                 C  
ATOM   2166  CD  PRO V 287      33.013  20.666  57.235  1.00                 C  
ATOM   2167  CG  PRO V 287      32.636  22.114  57.375  1.00                 C  
ATOM   2168  N   LEU V 288      29.268  20.941  59.995  1.00                 N  
ATOM   2169  CA  LEU V 288      27.829  20.987  59.857  1.00                 C  
ATOM   2170  C   LEU V 288      27.256  22.006  60.789  1.00                 C  
ATOM   2171  O   LEU V 288      27.800  22.244  61.850  1.00                 O  
ATOM   2172  CB  LEU V 288      27.221  19.609  60.125  1.00                 C  
ATOM   2173  CG  LEU V 288      27.654  18.482  59.185  1.00                 C  
ATOM   2174  CD1 LEU V 288      27.125  17.142  59.672  1.00                 C  
ATOM   2175  CD2 LEU V 288      27.181  18.754  57.766  1.00                 C  
ATOM   2176  N   SER V 289      26.156  22.613  60.379  1.00                 N  
ATOM   2177  CA  SER V 289      25.398  23.467  61.259  1.00                 C  
ATOM   2178  C   SER V 289      24.287  22.675  61.880  1.00                 C  
ATOM   2179  O   SER V 289      23.720  21.793  61.255  1.00                 O  
ATOM   2180  CB  SER V 289      24.852  24.675  60.495  1.00                 C  
ATOM   2181  OG  SER V 289      24.017  25.466  61.321  1.00                 O  
ATOM   2182  N   MET V 290      23.955  22.984  63.114  1.00                 N  
ATOM   2183  CA  MET V 290      22.934  22.220  63.771  1.00                 C  
ATOM   2184  C   MET V 290      21.682  23.032  63.758  1.00                 C  
ATOM   2185  O   MET V 290      20.839  22.878  64.608  1.00                 O  
ATOM   2186  CB  MET V 290      23.366  21.860  65.194  1.00                 C  
ATOM   2187  SD  MET V 290      24.347  19.374  64.460  1.00                 S  
ATOM   2188  CE  MET V 290      23.188  18.606  65.589  1.00                 C  
ATOM   2189  CG  MET V 290      24.597  20.970  65.262  1.00                 C  
ATOM   2190  N   ALA V 291      21.562  23.905  62.772  1.00                 N  
ATOM   2191  CA  ALA V 291      20.461  24.846  62.737  1.00                 C  
ATOM   2192  C   ALA V 291      19.115  24.160  62.605  1.00                 C  
ATOM   2193  O   ALA V 291      18.111  24.701  63.023  1.00                 O  
ATOM   2194  CB  ALA V 291      20.641  25.830  61.591  1.00                 C  
ATOM   2195  N   ASN V 292      19.097  22.960  62.040  1.00                 N  
ATOM   2196  CA  ASN V 292      17.856  22.223  61.865  1.00                 C  
ATOM   2197  C   ASN V 292      17.237  21.795  63.174  1.00                 C  
ATOM   2198  O   ASN V 292      16.144  21.265  63.203  1.00                 O  
ATOM   2199  CB  ASN V 292      18.081  20.997  60.978  1.00                 C  
ATOM   2200  CG  ASN V 292      18.316  21.364  59.526  1.00                 C  
ATOM   2201  OD1 ASN V 292      17.933  22.445  59.079  1.00                 O  
ATOM   2202  ND2 ASN V 292      18.949  20.463  58.784  1.00                 N  
ATOM   2203  N   ALA V 293      17.936  22.016  64.270  1.00                 N  
ATOM   2204  CA  ALA V 293      17.354  21.776  65.566  1.00                 C  
ATOM   2205  C   ALA V 293      16.179  22.690  65.712  1.00                 C  
ATOM   2206  O   ALA V 293      15.272  22.417  66.471  1.00                 O  
ATOM   2207  CB  ALA V 293      18.387  21.998  66.660  1.00                 C  
ATOM   2208  N   PHE V 294      16.198  23.774  64.951  1.00                 N  
ATOM   2209  CA  PHE V 294      15.175  24.792  65.023  1.00                 C  
ATOM   2210  C   PHE V 294      14.464  25.045  63.698  1.00                 C  
ATOM   2211  O   PHE V 294      13.929  26.118  63.487  1.00                 O  
ATOM   2212  CB  PHE V 294      15.767  26.113  65.519  1.00                 C  
ATOM   2213  CG  PHE V 294      16.302  26.048  66.921  1.00                 C  
ATOM   2214  CZ  PHE V 294      17.285  25.929  69.518  1.00                 C  
ATOM   2215  CD1 PHE V 294      17.665  25.995  67.156  1.00                 C  
ATOM   2216  CE1 PHE V 294      18.157  25.936  68.446  1.00                 C  
ATOM   2217  CD2 PHE V 294      15.442  26.041  68.005  1.00                 C  
ATOM   2218  CE2 PHE V 294      15.934  25.982  69.296  1.00                 C  
ATOM   2219  N   GLU V 295      14.466  24.071  62.801  1.00                 N  
ATOM   2220  CA  GLU V 295      13.708  24.188  61.569  1.00                 C  
ATOM   2221  C   GLU V 295      12.255  24.297  61.935  1.00                 C  
ATOM   2222  O   GLU V 295      11.536  25.143  61.436  1.00                 O  
ATOM   2223  CB  GLU V 295      13.978  22.989  60.658  1.00                 C  
ATOM   2224  CD  GLU V 295      13.567  21.859  58.436  1.00                 C  
ATOM   2225  CG  GLU V 295      13.251  23.046  59.324  1.00                 C  
ATOM   2226  OE1 GLU V 295      14.338  20.979  58.874  1.00                 O  
ATOM   2227  OE2 GLU V 295      13.044  21.808  57.304  1.00                 O  
ATOM   2228  N   LYS V 296      11.826  23.424  62.827  1.00                 N  
ATOM   2229  CA  LYS V 296      10.534  23.553  63.452  1.00                 C  
ATOM   2230  C   LYS V 296      10.682  24.544  64.581  1.00                 C  
ATOM   2231  O   LYS V 296      11.239  24.221  65.615  1.00                 O  
ATOM   2232  CB  LYS V 296      10.037  22.191  63.941  1.00                 C  
ATOM   2233  CD  LYS V 296       8.184  20.824  64.940  1.00                 C  
ATOM   2234  CE  LYS V 296       6.779  20.847  65.519  1.00                 C  
ATOM   2235  CG  LYS V 296       8.631  22.214  64.518  1.00                 C  
ATOM   2236  NZ  LYS V 296       6.326  19.491  65.933  1.00                 N  
ATOM   2237  N   ALA V 297      10.212  25.763  64.362  1.00                 N  
ATOM   2238  CA  ALA V 297      10.423  26.856  65.296  1.00                 C  
ATOM   2239  C   ALA V 297      10.107  26.455  66.707  1.00                 C  
ATOM   2240  O   ALA V 297       9.174  25.723  66.954  1.00                 O  
ATOM   2241  CB  ALA V 297       9.579  28.059  64.903  1.00                 C  
ATOM   2242  N   VAL V 298      10.913  26.923  67.635  1.00                 N  
ATOM   2243  CA  VAL V 298      10.727  26.621  69.030  1.00                 C  
ATOM   2244  C   VAL V 298       9.516  27.348  69.559  1.00                 C  
ATOM   2245  O   VAL V 298       9.295  28.486  69.201  1.00                 O  
ATOM   2246  CB  VAL V 298      11.974  26.984  69.857  1.00                 C  
ATOM   2247  CG1 VAL V 298      11.704  26.789  71.341  1.00                 C  
ATOM   2248  CG2 VAL V 298      13.168  26.152  69.415  1.00                 C  
ATOM   2249  N   LYS V 299       8.715  26.678  70.381  1.00                 N  
ATOM   2250  CA  LYS V 299       7.602  27.311  71.075  1.00                 C  
ATOM   2251  C   LYS V 299       7.970  27.547  72.525  1.00                 C  
ATOM   2252  O   LYS V 299       8.518  26.676  73.175  1.00                 O  
ATOM   2253  CB  LYS V 299       6.343  26.448  70.967  1.00                 C  
ATOM   2254  CD  LYS V 299       4.549  25.455  69.521  1.00                 C  
ATOM   2255  CE  LYS V 299       4.041  25.271  68.100  1.00                 C  
ATOM   2256  CG  LYS V 299       5.815  26.295  69.550  1.00                 C  
ATOM   2257  NZ  LYS V 299       2.833  24.402  68.050  1.00                 N  
ATOM   2258  N   ALA V 300       7.653  28.723  73.041  1.00                 N  
ATOM   2259  CA  ALA V 300       8.000  29.068  74.409  1.00                 C  
ATOM   2260  C   ALA V 300       7.392  28.143  75.438  1.00                 C  
ATOM   2261  O   ALA V 300       6.249  27.742  75.328  1.00                 O  
ATOM   2262  CB  ALA V 300       7.575  30.495  74.720  1.00                 C  
ATOM   2263  N   LYS V 301       8.175  27.812  76.449  1.00                 N  
ATOM   2264  CA  LYS V 301       7.682  27.131  77.623  1.00                 C  
ATOM   2265  C   LYS V 301       8.586  27.526  78.750  1.00                 C  
ATOM   2266  O   LYS V 301       9.674  26.986  78.886  1.00                 O  
ATOM   2267  CB  LYS V 301       7.655  25.619  77.393  1.00                 C  
ATOM   2268  CD  LYS V 301       7.009  23.341  78.228  1.00                 C  
ATOM   2269  CE  LYS V 301       6.423  22.548  79.385  1.00                 C  
ATOM   2270  CG  LYS V 301       7.071  24.825  78.551  1.00                 C  
ATOM   2271  NZ  LYS V 301       6.339  21.094  79.075  1.00                 N  
ATOM   2272  N   ASP V 302       8.130  28.481  79.549  1.00                 N  
ATOM   2273  CA  ASP V 302       8.971  29.127  80.540  1.00                 C  
ATOM   2274  C   ASP V 302      10.127  29.747  79.827  1.00                 C  
ATOM   2275  O   ASP V 302      11.268  29.526  80.202  1.00                 O  
ATOM   2276  CB  ASP V 302       9.429  28.117  81.594  1.00                 C  
ATOM   2277  CG  ASP V 302       9.969  28.784  82.844  1.00                 C  
ATOM   2278  OD1 ASP V 302       9.562  29.930  83.129  1.00                 O  
ATOM   2279  OD2 ASP V 302      10.799  28.161  83.539  1.00                 O  
ATOM   2280  N   GLY V 303       9.823  30.498  78.775  1.00                 N  
ATOM   2281  CA  GLY V 303      10.827  31.217  78.015  1.00                 C  
ATOM   2282  C   GLY V 303      11.247  30.506  76.757  1.00                 C  
ATOM   2283  O   GLY V 303      10.761  29.434  76.474  1.00                 O  
ATOM   2284  N   PHE V 304      12.161  31.103  76.007  1.00                 N  
ATOM   2285  CA  PHE V 304      12.664  30.497  74.787  1.00                 C  
ATOM   2286  C   PHE V 304      14.038  29.877  74.976  1.00                 C  
ATOM   2287  O   PHE V 304      14.443  29.021  74.215  1.00                 O  
ATOM   2288  CB  PHE V 304      12.722  31.530  73.660  1.00                 C  
ATOM   2289  CG  PHE V 304      11.375  32.044  73.239  1.00                 C  
ATOM   2290  CZ  PHE V 304       8.881  32.990  72.457  1.00                 C  
ATOM   2291  CD1 PHE V 304      10.947  33.303  73.624  1.00                 C  
ATOM   2292  CE1 PHE V 304       9.708  33.776  73.237  1.00                 C  
ATOM   2293  CD2 PHE V 304      10.535  31.269  72.459  1.00                 C  
ATOM   2294  CE2 PHE V 304       9.296  31.743  72.072  1.00                 C  
ATOM   2295  N   LEU V 305      14.769  30.313  75.984  1.00                 N  
ATOM   2296  CA  LEU V 305      16.115  29.820  76.163  1.00                 C  
ATOM   2297  C   LEU V 305      16.125  28.331  76.449  1.00                 C  
ATOM   2298  O   LEU V 305      16.785  27.570  75.759  1.00                 O  
ATOM   2299  CB  LEU V 305      16.815  30.573  77.296  1.00                 C  
ATOM   2300  CG  LEU V 305      18.240  30.125  77.629  1.00                 C  
ATOM   2301  CD1 LEU V 305      19.158  30.317  76.432  1.00                 C  
ATOM   2302  CD2 LEU V 305      18.774  30.884  78.834  1.00                 C  
ATOM   2303  N   GLN V 306      15.377  27.902  77.453  1.00                 N  
ATOM   2304  CA  GLN V 306      15.400  26.498  77.817  1.00                 C  
ATOM   2305  C   GLN V 306      14.909  25.603  76.685  1.00                 C  
ATOM   2306  O   GLN V 306      15.591  24.656  76.335  1.00                 O  
ATOM   2307  CB  GLN V 306      14.551  26.254  79.066  1.00                 C  
ATOM   2308  CD  GLN V 306      14.225  26.669  81.536  1.00                 C  
ATOM   2309  CG  GLN V 306      15.145  26.830  80.342  1.00                 C  
ATOM   2310  OE1 GLN V 306      13.031  26.413  81.383  1.00                 O  
ATOM   2311  NE2 GLN V 306      14.780  26.819  82.733  1.00                 N  
ATOM   2312  N   PRO V 307      13.743  25.891  76.095  1.00                 N  
ATOM   2313  CA  PRO V 307      13.328  25.012  75.006  1.00                 C  
ATOM   2314  C   PRO V 307      14.318  24.958  73.860  1.00                 C  
ATOM   2315  O   PRO V 307      14.407  23.968  73.155  1.00                 O  
ATOM   2316  CB  PRO V 307      11.999  25.607  74.536  1.00                 C  
ATOM   2317  CD  PRO V 307      12.668  26.908  76.431  1.00                 C  
ATOM   2318  CG  PRO V 307      11.471  26.330  75.730  1.00                 C  
ATOM   2319  N   SER V 308      15.066  26.029  73.678  1.00                 N  
ATOM   2320  CA  SER V 308      16.041  26.082  72.611  1.00                 C  
ATOM   2321  C   SER V 308      17.207  25.179  72.924  1.00                 C  
ATOM   2322  O   SER V 308      17.649  24.403  72.079  1.00                 O  
ATOM   2323  CB  SER V 308      16.518  27.519  72.392  1.00                 C  
ATOM   2324  OG  SER V 308      15.466  28.340  71.917  1.00                 O  
ATOM   2325  N   ILE V 309      17.708  25.281  74.148  1.00                 N  
ATOM   2326  CA  ILE V 309      18.810  24.440  74.560  1.00                 C  
ATOM   2327  C   ILE V 309      18.395  22.992  74.469  1.00                 C  
ATOM   2328  O   ILE V 309      19.095  22.179  73.891  1.00                 O  
ATOM   2329  CB  ILE V 309      19.282  24.786  75.985  1.00                 C  
ATOM   2330  CD1 ILE V 309      20.148  26.717  77.406  1.00                 C  
ATOM   2331  CG1 ILE V 309      19.926  26.173  76.011  1.00                 C  
ATOM   2332  CG2 ILE V 309      20.225  23.713  76.508  1.00                 C  
ATOM   2333  N   GLN V 310      17.223  22.678  74.996  1.00                 N  
ATOM   2334  CA  GLN V 310      16.725  21.319  74.936  1.00                 C  
ATOM   2335  C   GLN V 310      16.603  20.835  73.508  1.00                 C  
ATOM   2336  O   GLN V 310      16.945  19.706  73.201  1.00                 O  
ATOM   2337  CB  GLN V 310      15.370  21.214  75.638  1.00                 C  
ATOM   2338  CD  GLN V 310      14.070  21.367  77.799  1.00                 C  
ATOM   2339  CG  GLN V 310      15.440  21.361  77.149  1.00                 C  
ATOM   2340  OE1 GLN V 310      13.086  21.784  77.189  1.00                 O  
ATOM   2341  NE2 GLN V 310      14.004  20.903  79.041  1.00                 N  
ATOM   2342  N   ALA V 311      16.120  21.698  72.629  1.00                 N  
ATOM   2343  CA  ALA V 311      15.933  21.315  71.247  1.00                 C  
ATOM   2344  C   ALA V 311      17.271  20.993  70.631  1.00                 C  
ATOM   2345  O   ALA V 311      17.380  20.069  69.839  1.00                 O  
ATOM   2346  CB  ALA V 311      15.231  22.425  70.480  1.00                 C  
ATOM   2347  N   PHE V 312      18.295  21.746  71.015  1.00                 N  
ATOM   2348  CA  PHE V 312      19.630  21.534  70.483  1.00                 C  
ATOM   2349  C   PHE V 312      20.205  20.218  70.968  1.00                 C  
ATOM   2350  O   PHE V 312      20.680  19.415  70.176  1.00                 O  
ATOM   2351  CB  PHE V 312      20.553  22.689  70.876  1.00                 C  
ATOM   2352  CG  PHE V 312      21.959  22.541  70.368  1.00                 C  
ATOM   2353  CZ  PHE V 312      24.563  22.265  69.435  1.00                 C  
ATOM   2354  CD1 PHE V 312      22.268  22.826  69.050  1.00                 C  
ATOM   2355  CE1 PHE V 312      23.561  22.690  68.583  1.00                 C  
ATOM   2356  CD2 PHE V 312      22.973  22.118  71.209  1.00                 C  
ATOM   2357  CE2 PHE V 312      24.266  21.981  70.742  1.00                 C  
ATOM   2358  N   ASN V 313      20.160  19.993  72.273  1.00                 N  
ATOM   2359  CA  ASN V 313      20.650  18.745  72.837  1.00                 C  
ATOM   2360  C   ASN V 313      19.970  17.549  72.203  1.00                 C  
ATOM   2361  O   ASN V 313      20.613  16.582  71.827  1.00                 O  
ATOM   2362  CB  ASN V 313      20.456  18.730  74.355  1.00                 C  
ATOM   2363  CG  ASN V 313      21.425  19.645  75.075  1.00                 C  
ATOM   2364  OD1 ASN V 313      22.451  20.039  74.520  1.00                 O  
ATOM   2365  ND2 ASN V 313      21.103  19.987  76.317  1.00                 N  
ATOM   2366  N   GLN V 314      18.656  17.624  72.072  1.00                 N  
ATOM   2367  CA  GLN V 314      17.910  16.510  71.542  1.00                 C  
ATOM   2368  C   GLN V 314      18.185  16.293  70.066  1.00                 C  
ATOM   2369  O   GLN V 314      18.288  15.159  69.620  1.00                 O  
ATOM   2370  CB  GLN V 314      16.410  16.718  71.760  1.00                 C  
ATOM   2371  CD  GLN V 314      14.500  16.926  73.399  1.00                 C  
ATOM   2372  CG  GLN V 314      15.977  16.637  73.214  1.00                 C  
ATOM   2373  OE1 GLN V 314      13.683  16.615  72.533  1.00                 O  
ATOM   2374  NE2 GLN V 314      14.153  17.525  74.533  1.00                 N  
ATOM   2375  N   TYR V 315      18.333  17.366  69.305  1.00                 N  
ATOM   2376  CA  TYR V 315      18.677  17.220  67.900  1.00                 C  
ATOM   2377  C   TYR V 315      20.032  16.550  67.762  1.00                 C  
ATOM   2378  O   TYR V 315      20.227  15.689  66.910  1.00                 O  
ATOM   2379  CB  TYR V 315      18.676  18.582  67.204  1.00                 C  
ATOM   2380  CG  TYR V 315      19.020  18.519  65.733  1.00                 C  
ATOM   2381  OH  TYR V 315      19.952  18.339  61.684  1.00                 O  
ATOM   2382  CZ  TYR V 315      19.645  18.399  63.024  1.00                 C  
ATOM   2383  CD1 TYR V 315      18.075  18.117  64.798  1.00                 C  
ATOM   2384  CE1 TYR V 315      18.381  18.056  63.451  1.00                 C  
ATOM   2385  CD2 TYR V 315      20.290  18.861  65.284  1.00                 C  
ATOM   2386  CE2 TYR V 315      20.613  18.806  63.942  1.00                 C  
ATOM   2387  N   TRP V 316      20.969  16.935  68.616  1.00                 N  
ATOM   2388  CA  TRP V 316      22.275  16.306  68.597  1.00                 C  
ATOM   2389  C   TRP V 316      22.146  14.821  68.877  1.00                 C  
ATOM   2390  O   TRP V 316      22.662  14.014  68.130  1.00                 O  
ATOM   2391  CB  TRP V 316      23.203  16.967  69.619  1.00                 C  
ATOM   2392  CG  TRP V 316      24.576  16.370  69.655  1.00                 C  
ATOM   2393  CD1 TRP V 316      25.023  15.392  70.497  1.00                 C  
ATOM   2394  NE1 TRP V 316      26.340  15.103  70.232  1.00                 N  
ATOM   2395  CD2 TRP V 316      25.684  16.712  68.813  1.00                 C  
ATOM   2396  CE2 TRP V 316      26.767  15.903  69.201  1.00                 C  
ATOM   2397  CH2 TRP V 316      28.163  16.877  67.565  1.00                 C  
ATOM   2398  CZ2 TRP V 316      28.014  15.977  68.582  1.00                 C  
ATOM   2399  CE3 TRP V 316      25.865  17.625  67.770  1.00                 C  
ATOM   2400  CZ3 TRP V 316      27.103  17.695  67.159  1.00                 C  
ATOM   2401  N   ASP V 317      21.451  14.465  69.952  1.00                 N  
ATOM   2402  CA  ASP V 317      21.218  13.065  70.276  1.00                 C  
ATOM   2403  C   ASP V 317      20.694  12.308  69.092  1.00                 C  
ATOM   2404  O   ASP V 317      21.075  11.177  68.850  1.00                 O  
ATOM   2405  CB  ASP V 317      20.241  12.941  71.447  1.00                 C  
ATOM   2406  CG  ASP V 317      20.857  13.365  72.766  1.00                 C  
ATOM   2407  OD1 ASP V 317      22.097  13.495  72.828  1.00                 O  
ATOM   2408  OD2 ASP V 317      20.098  13.566  73.738  1.00                 O  
ATOM   2409  N   ARG V 318      19.808  12.959  68.352  1.00                 N  
ATOM   2410  CA  ARG V 318      19.068  12.312  67.286  1.00                 C  
ATOM   2411  C   ARG V 318      19.879  12.084  66.024  1.00                 C  
ATOM   2412  O   ARG V 318      19.806  11.013  65.445  1.00                 O  
ATOM   2413  CB  ARG V 318      17.825  13.128  66.925  1.00                 C  
ATOM   2414  CD  ARG V 318      15.438  13.689  67.460  1.00                 C  
ATOM   2415  NE  ARG V 318      15.569  15.099  67.103  1.00                 N  
ATOM   2416  CG  ARG V 318      16.741  13.112  67.990  1.00                 C  
ATOM   2417  CZ  ARG V 318      15.393  16.105  67.954  1.00                 C  
ATOM   2418  NH1 ARG V 318      15.533  17.356  67.539  1.00                 N  
ATOM   2419  NH2 ARG V 318      15.078  15.856  69.218  1.00                 N  
ATOM   2420  N   VAL V 319      20.651  13.078  65.590  1.00                 N  
ATOM   2421  CA  VAL V 319      21.272  12.990  64.273  1.00                 C  
ATOM   2422  C   VAL V 319      22.781  12.846  64.259  1.00                 C  
ATOM   2423  O   VAL V 319      23.325  12.330  63.293  1.00                 O  
ATOM   2424  CB  VAL V 319      20.928  14.214  63.404  1.00                 C  
ATOM   2425  CG1 VAL V 319      19.425  14.308  63.187  1.00                 C  
ATOM   2426  CG2 VAL V 319      21.458  15.488  64.044  1.00                 C  
ATOM   2427  N   ALA V 320      23.451  13.297  65.313  1.00                 N  
ATOM   2428  CA  ALA V 320      24.898  13.433  65.303  1.00                 C  
ATOM   2429  C   ALA V 320      25.586  12.209  64.757  1.00                 C  
ATOM   2430  O   ALA V 320      26.373  12.300  63.829  1.00                 O  
ATOM   2431  CB  ALA V 320      25.413  13.720  66.705  1.00                 C  
ATOM   2432  N   ASN V 321      25.266  11.055  65.312  1.00                 N  
ATOM   2433  CA  ASN V 321      25.945   9.845  64.910  1.00                 C  
ATOM   2434  C   ASN V 321      25.726   9.559  63.442  1.00                 C  
ATOM   2435  O   ASN V 321      26.667   9.290  62.717  1.00                 O  
ATOM   2436  CB  ASN V 321      25.483   8.662  65.764  1.00                 C  
ATOM   2437  CG  ASN V 321      26.031   8.715  67.176  1.00                 C  
ATOM   2438  OD1 ASN V 321      27.004   9.418  67.450  1.00                 O  
ATOM   2439  ND2 ASN V 321      25.406   7.969  68.080  1.00                 N  
ATOM   2440  N   GLY V 322      24.485   9.646  62.995  1.00                 N  
ATOM   2441  CA  GLY V 322      24.169   9.359  61.610  1.00                 C  
ATOM   2442  C   GLY V 322      24.779  10.347  60.643  1.00                 C  
ATOM   2443  O   GLY V 322      25.135   9.991  59.527  1.00                 O  
ATOM   2444  N   TYR V 323      24.902  11.594  61.077  1.00                 N  
ATOM   2445  CA  TYR V 323      25.458  12.643  60.240  1.00                 C  
ATOM   2446  C   TYR V 323      26.966  12.606  60.205  1.00                 C  
ATOM   2447  O   TYR V 323      27.591  13.402  59.520  1.00                 O  
ATOM   2448  CB  TYR V 323      24.992  14.018  60.724  1.00                 C  
ATOM   2449  CG  TYR V 323      23.516  14.272  60.517  1.00                 C  
ATOM   2450  OH  TYR V 323      19.455  14.956  59.948  1.00                 O  
ATOM   2451  CZ  TYR V 323      20.799  14.732  60.137  1.00                 C  
ATOM   2452  CD1 TYR V 323      22.635  13.219  60.311  1.00                 C  
ATOM   2453  CE1 TYR V 323      21.284  13.442  60.121  1.00                 C  
ATOM   2454  CD2 TYR V 323      23.009  15.565  60.530  1.00                 C  
ATOM   2455  CE2 TYR V 323      21.662  15.808  60.342  1.00                 C  
ATOM   2456  N   GLY V 324      27.559  11.700  60.963  1.00                 N  
ATOM   2457  CA  GLY V 324      28.993  11.516  60.904  1.00                 C  
ATOM   2458  C   GLY V 324      29.748  12.552  61.697  1.00                 C  
ATOM   2459  O   GLY V 324      30.831  12.979  61.315  1.00                 O  
ATOM   2460  N   LEU V 325      29.174  12.957  62.817  1.00                 N  
ATOM   2461  CA  LEU V 325      29.855  13.880  63.687  1.00                 C  
ATOM   2462  C   LEU V 325      30.597  13.106  64.762  1.00                 C  
ATOM   2463  O   LEU V 325      30.447  13.371  65.950  1.00                 O  
ATOM   2464  CB  LEU V 325      28.861  14.864  64.307  1.00                 C  
ATOM   2465  CG  LEU V 325      28.082  15.747  63.330  1.00                 C  
ATOM   2466  CD1 LEU V 325      27.073  16.609  64.072  1.00                 C  
ATOM   2467  CD2 LEU V 325      29.029  16.619  62.521  1.00                 C  
ATOM   2468  N   ASN V 326      31.403  12.144  64.332  1.00                 N  
ATOM   2469  CA  ASN V 326      32.166  11.330  65.260  1.00                 C  
ATOM   2470  C   ASN V 326      33.511  11.958  65.547  1.00                 C  
ATOM   2471  O   ASN V 326      34.449  11.784  64.785  1.00                 O  
ATOM   2472  CB  ASN V 326      32.335   9.911  64.714  1.00                 C  
ATOM   2473  CG  ASN V 326      33.062   8.997  65.681  1.00                 C  
ATOM   2474  OD1 ASN V 326      33.586   9.447  66.700  1.00                 O  
ATOM   2475  ND2 ASN V 326      33.096   7.708  65.363  1.00                 N  
ATOM   2476  N   GLY V 327      33.612  12.690  66.643  1.00                 N  
ATOM   2477  CA  GLY V 327      34.845  13.372  66.970  1.00                 C  
ATOM   2478  C   GLY V 327      34.653  14.016  68.311  1.00                 C  
ATOM   2479  O   GLY V 327      33.530  14.100  68.774  1.00                 O  
ATOM   2480  N   ALA V 328      35.729  14.471  68.935  1.00                 N  
ATOM   2481  CA  ALA V 328      35.639  14.978  70.290  1.00                 C  
ATOM   2482  C   ALA V 328      34.617  16.073  70.357  1.00                 C  
ATOM   2483  O   ALA V 328      34.411  16.763  69.388  1.00                 O  
ATOM   2484  CB  ALA V 328      36.997  15.476  70.761  1.00                 C  
ATOM   2485  N   ALA V 329      33.964  16.217  71.498  1.00                 N  
ATOM   2486  CA  ALA V 329      32.820  17.097  71.615  1.00                 C  
ATOM   2487  C   ALA V 329      32.619  17.538  73.036  1.00                 C  
ATOM   2488  O   ALA V 329      32.621  16.726  73.936  1.00                 O  
ATOM   2489  CB  ALA V 329      31.566  16.408  71.099  1.00                 C  
ATOM   2490  N   ALA V 330      32.421  18.826  73.248  1.00                 N  
ATOM   2491  CA  ALA V 330      32.210  19.308  74.596  1.00                 C  
ATOM   2492  C   ALA V 330      31.213  20.446  74.642  1.00                 C  
ATOM   2493  O   ALA V 330      31.019  21.149  73.672  1.00                 O  
ATOM   2494  CB  ALA V 330      33.527  19.757  75.211  1.00                 C  
ATOM   2495  N   GLN V 331      30.595  20.633  75.794  1.00                 N  
ATOM   2496  CA  GLN V 331      29.533  21.602  75.926  1.00                 C  
ATOM   2497  C   GLN V 331      29.603  22.318  77.257  1.00                 C  
ATOM   2498  O   GLN V 331      29.821  21.707  78.281  1.00                 O  
ATOM   2499  CB  GLN V 331      28.169  20.927  75.767  1.00                 C  
ATOM   2500  CD  GLN V 331      25.666  21.196  75.557  1.00                 C  
ATOM   2501  CG  GLN V 331      26.993  21.890  75.792  1.00                 C  
ATOM   2502  OE1 GLN V 331      25.240  20.364  76.358  1.00                 O  
ATOM   2503  NE2 GLN V 331      25.009  21.536  74.454  1.00                 N  
ATOM   2504  N   PHE V 332      29.419  23.625  77.226  1.00                 N  
ATOM   2505  CA  PHE V 332      29.360  24.449  78.411  1.00                 C  
ATOM   2506  C   PHE V 332      28.019  25.114  78.414  1.00                 C  
ATOM   2507  O   PHE V 332      27.568  25.545  77.376  1.00                 O  
ATOM   2508  CB  PHE V 332      30.509  25.459  78.419  1.00                 C  
ATOM   2509  CG  PHE V 332      30.514  26.362  79.619  1.00                 C  
ATOM   2510  CZ  PHE V 332      30.524  28.038  81.837  1.00                 C  
ATOM   2511  CD1 PHE V 332      30.554  25.836  80.899  1.00                 C  
ATOM   2512  CE1 PHE V 332      30.559  26.666  82.003  1.00                 C  
ATOM   2513  CD2 PHE V 332      30.479  27.737  79.469  1.00                 C  
ATOM   2514  CE2 PHE V 332      30.484  28.568  80.574  1.00                 C  
ATOM   2515  N   SER V 333      27.361  25.190  79.557  1.00                 N  
ATOM   2516  CA  SER V 333      26.055  25.822  79.583  1.00                 C  
ATOM   2517  C   SER V 333      25.686  26.292  80.966  1.00                 C  
ATOM   2518  O   SER V 333      26.020  25.660  81.936  1.00                 O  
ATOM   2519  CB  SER V 333      24.984  24.861  79.063  1.00                 C  
ATOM   2520  OG  SER V 333      23.701  25.462  79.092  1.00                 O  
ATOM   2521  N   LEU V 334      25.005  27.418  81.053  1.00                 N  
ATOM   2522  CA  LEU V 334      24.585  27.921  82.337  1.00                 C  
ATOM   2523  C   LEU V 334      23.220  27.373  82.680  1.00                 C  
ATOM   2524  O   LEU V 334      22.704  27.599  83.758  1.00                 O  
ATOM   2525  CB  LEU V 334      24.571  29.451  82.335  1.00                 C  
ATOM   2526  CG  LEU V 334      25.918  30.141  82.110  1.00                 C  
ATOM   2527  CD1 LEU V 334      25.742  31.650  82.031  1.00                 C  
ATOM   2528  CD2 LEU V 334      26.898  29.780  83.215  1.00                 C  
ATOM   2529  N   SER V 335      22.608  26.675  81.745  1.00                 N  
ATOM   2530  CA  SER V 335      21.282  26.165  82.003  1.00                 C  
ATOM   2531  C   SER V 335      21.378  24.680  82.223  1.00                 C  
ATOM   2532  O   SER V 335      21.880  23.956  81.370  1.00                 O  
ATOM   2533  CB  SER V 335      20.344  26.501  80.842  1.00                 C  
ATOM   2534  OG  SER V 335      19.064  25.924  81.037  1.00                 O  
ATOM   2535  N   ASP V 336      20.913  24.220  83.374  1.00                 N  
ATOM   2536  CA  ASP V 336      20.900  22.794  83.626  1.00                 C  
ATOM   2537  C   ASP V 336      19.582  22.179  83.166  1.00                 C  
ATOM   2538  O   ASP V 336      18.670  21.951  83.956  1.00                 O  
ATOM   2539  CB  ASP V 336      21.129  22.510  85.112  1.00                 C  
ATOM   2540  CG  ASP V 336      21.296  21.032  85.404  1.00                 C  
ATOM   2541  OD1 ASP V 336      21.168  20.222  84.462  1.00                 O  
ATOM   2542  OD2 ASP V 336      21.556  20.683  86.575  1.00                 O  
ATOM   2543  N   VAL V 337      19.497  21.937  81.863  1.00                 N  
ATOM   2544  CA  VAL V 337      18.360  21.266  81.263  1.00                 C  
ATOM   2545  C   VAL V 337      18.759  19.820  81.098  1.00                 C  
ATOM   2546  O   VAL V 337      19.915  19.484  81.316  1.00                 O  
ATOM   2547  CB  VAL V 337      17.959  21.919  79.927  1.00                 C  
ATOM   2548  CG1 VAL V 337      17.557  23.370  80.144  1.00                 C  
ATOM   2549  CG2 VAL V 337      19.098  21.823  78.924  1.00                 C  
ATOM   2550  N   ASP V 338      17.808  18.969  80.730  1.00                 N  
ATOM   2551  CA  ASP V 338      18.091  17.557  80.539  1.00                 C  
ATOM   2552  C   ASP V 338      19.260  17.447  79.585  1.00                 C  
ATOM   2553  O   ASP V 338      19.188  17.885  78.439  1.00                 O  
ATOM   2554  CB  ASP V 338      16.853  16.829  80.011  1.00                 C  
ATOM   2555  CG  ASP V 338      17.051  15.328  79.927  1.00                 C  
ATOM   2556  OD1 ASP V 338      18.165  14.896  79.562  1.00                 O  
ATOM   2557  OD2 ASP V 338      16.093  14.585  80.226  1.00                 O  
ATOM   2558  N   PRO V 339      20.359  16.891  80.089  1.00                 N  
ATOM   2559  CA  PRO V 339      21.681  16.922  79.477  1.00                 C  
ATOM   2560  C   PRO V 339      21.740  16.290  78.114  1.00                 C  
ATOM   2561  O   PRO V 339      20.977  15.393  77.774  1.00                 O  
ATOM   2562  CB  PRO V 339      22.562  16.146  80.459  1.00                 C  
ATOM   2563  CD  PRO V 339      20.378  16.224  81.436  1.00                 C  
ATOM   2564  CG  PRO V 339      21.845  16.247  81.763  1.00                 C  
ATOM   2565  N   ILE V 340      22.681  16.778  77.328  1.00                 N  
ATOM   2566  CA  ILE V 340      23.008  16.136  76.084  1.00                 C  
ATOM   2567  C   ILE V 340      23.624  14.793  76.455  1.00                 C  
ATOM   2568  O   ILE V 340      24.009  14.582  77.597  1.00                 O  
ATOM   2569  CB  ILE V 340      23.950  17.005  75.231  1.00                 C  
ATOM   2570  CD1 ILE V 340      24.675  17.421  72.822  1.00                 C  
ATOM   2571  CG1 ILE V 340      24.021  16.469  73.800  1.00                 C  
ATOM   2572  CG2 ILE V 340      25.326  17.088  75.873  1.00                 C  
ATOM   2573  N   THR V 341      23.669  13.880  75.498  1.00                 N  
ATOM   2574  CA  THR V 341      24.237  12.552  75.674  1.00                 C  
ATOM   2575  C   THR V 341      25.634  12.549  76.233  1.00                 C  
ATOM   2576  O   THR V 341      26.362  13.516  76.100  1.00                 O  
ATOM   2577  CB  THR V 341      24.262  11.769  74.348  1.00                 C  
ATOM   2578  OG1 THR V 341      24.671  10.418  74.596  1.00                 O  
ATOM   2579  CG2 THR V 341      25.242  12.403  73.373  1.00                 C  
ATOM   2580  N   ALA V 342      26.026  11.431  76.821  1.00                 N  
ATOM   2581  CA  ALA V 342      27.277  11.387  77.565  1.00                 C  
ATOM   2582  C   ALA V 342      28.555  11.373  76.724  1.00                 C  
ATOM   2583  O   ALA V 342      29.620  11.606  77.279  1.00                 O  
ATOM   2584  CB  ALA V 342      27.312  10.166  78.471  1.00                 C  
ATOM   2585  N   GLN V 343      28.501  11.114  75.416  1.00                 N  
ATOM   2586  CA  GLN V 343      29.750  11.225  74.640  1.00                 C  
ATOM   2587  C   GLN V 343      30.207  12.672  74.532  1.00                 C  
ATOM   2588  O   GLN V 343      31.281  12.971  74.014  1.00                 O  
ATOM   2589  CB  GLN V 343      29.567  10.629  73.243  1.00                 C  
ATOM   2590  CD  GLN V 343      28.406  10.756  71.003  1.00                 C  
ATOM   2591  CG  GLN V 343      28.622  11.417  72.350  1.00                 C  
ATOM   2592  OE1 GLN V 343      29.341  10.607  70.217  1.00                 O  
ATOM   2593  NE2 GLN V 343      27.169  10.356  70.734  1.00                 N  
ATOM   2594  N   VAL V 344      29.349  13.569  74.970  1.00                 N  
ATOM   2595  CA  VAL V 344      29.657  14.965  74.953  1.00                 C  
ATOM   2596  C   VAL V 344      30.086  15.362  76.320  1.00                 C  
ATOM   2597  O   VAL V 344      29.283  15.393  77.242  1.00                 O  
ATOM   2598  CB  VAL V 344      28.456  15.802  74.476  1.00                 C  
ATOM   2599  CG1 VAL V 344      28.801  17.283  74.486  1.00                 C  
ATOM   2600  CG2 VAL V 344      28.017  15.363  73.088  1.00                 C  
ATOM   2601  N   LYS V 345      31.356  15.692  76.448  1.00                 N  
ATOM   2602  CA  LYS V 345      31.925  15.905  77.760  1.00                 C  
ATOM   2603  C   LYS V 345      31.569  17.291  78.252  1.00                 C  
ATOM   2604  O   LYS V 345      31.804  18.241  77.552  1.00                 O  
ATOM   2605  CB  LYS V 345      33.443  15.714  77.723  1.00                 C  
ATOM   2606  CD  LYS V 345      35.605  15.536  78.985  1.00                 C  
ATOM   2607  CE  LYS V 345      36.279  15.647  80.343  1.00                 C  
ATOM   2608  CG  LYS V 345      34.113  15.808  79.084  1.00                 C  
ATOM   2609  NZ  LYS V 345      37.742  15.386  80.260  1.00                 N  
ATOM   2610  N   GLN V 346      31.017  17.410  79.451  1.00                 N  
ATOM   2611  CA  GLN V 346      30.522  18.683  79.964  1.00                 C  
ATOM   2612  C   GLN V 346      31.606  19.565  80.554  1.00                 C  
ATOM   2613  O   GLN V 346      32.453  19.093  81.275  1.00                 O  
ATOM   2614  CB  GLN V 346      29.447  18.450  81.027  1.00                 C  
ATOM   2615  CD  GLN V 346      27.450  18.536  79.483  1.00                 C  
ATOM   2616  CG  GLN V 346      28.212  17.727  80.514  1.00                 C  
ATOM   2617  OE1 GLN V 346      26.993  19.644  79.763  1.00                 O  
ATOM   2618  NE2 GLN V 346      27.312  17.982  78.283  1.00                 N  
ATOM   2619  N   MET V 347      31.557  20.855  80.257  1.00                 N  
ATOM   2620  CA  MET V 347      32.464  21.840  80.836  1.00                 C  
ATOM   2621  C   MET V 347      31.821  22.762  81.802  1.00                 C  
ATOM   2622  O   MET V 347      31.005  23.570  81.418  1.00                 O  
ATOM   2623  CB  MET V 347      33.122  22.675  79.735  1.00                 C  
ATOM   2624  SD  MET V 347      35.438  21.172  79.510  1.00                 S  
ATOM   2625  CE  MET V 347      34.947  19.462  79.716  1.00                 C  
ATOM   2626  CG  MET V 347      33.954  21.864  78.755  1.00                 C  
ATOM   2627  N   PRO V 348      32.231  22.713  83.045  1.00                 N  
ATOM   2628  CA  PRO V 348      31.614  23.604  84.010  1.00                 C  
ATOM   2629  C   PRO V 348      31.823  25.085  83.732  1.00                 C  
ATOM   2630  O   PRO V 348      31.018  25.882  84.197  1.00                 O  
ATOM   2631  CB  PRO V 348      32.272  23.224  85.338  1.00                 C  
ATOM   2632  CD  PRO V 348      33.156  21.716  83.703  1.00                 C  
ATOM   2633  CG  PRO V 348      32.728  21.818  85.140  1.00                 C  
ATOM   2634  N   THR V 349      32.886  25.443  83.016  1.00                 N  
ATOM   2635  CA  THR V 349      33.193  26.843  82.719  1.00                 C  
ATOM   2636  C   THR V 349      33.721  27.024  81.320  1.00                 C  
ATOM   2637  O   THR V 349      34.243  26.092  80.736  1.00                 O  
ATOM   2638  CB  THR V 349      34.217  27.420  83.714  1.00                 C  
ATOM   2639  OG1 THR V 349      35.463  26.726  83.578  1.00                 O  
ATOM   2640  CG2 THR V 349      33.722  27.255  85.143  1.00                 C  
ATOM   2641  N   LEU V 350      33.613  28.239  80.796  1.00                 N  
ATOM   2642  CA  LEU V 350      34.010  28.490  79.424  1.00                 C  
ATOM   2643  C   LEU V 350      35.478  28.228  79.241  1.00                 C  
ATOM   2644  O   LEU V 350      35.890  27.702  78.217  1.00                 O  
ATOM   2645  CB  LEU V 350      33.672  29.927  79.023  1.00                 C  
ATOM   2646  CG  LEU V 350      34.022  30.331  77.589  1.00                 C  
ATOM   2647  CD1 LEU V 350      33.275  29.462  76.589  1.00                 C  
ATOM   2648  CD2 LEU V 350      33.706  31.800  77.352  1.00                 C  
ATOM   2649  N   GLU V 351      36.262  28.574  80.255  1.00                 N  
ATOM   2650  CA  GLU V 351      37.711  28.475  80.180  1.00                 C  
ATOM   2651  C   GLU V 351      38.184  27.039  80.097  1.00                 C  
ATOM   2652  O   GLU V 351      39.160  26.738  79.431  1.00                 O  
ATOM   2653  CB  GLU V 351      38.358  29.156  81.388  1.00                 C  
ATOM   2654  CD  GLU V 351      38.863  31.343  80.230  1.00                 C  
ATOM   2655  CG  GLU V 351      38.194  30.667  81.410  1.00                 C  
ATOM   2656  OE1 GLU V 351      40.041  31.031  79.956  1.00                 O  
ATOM   2657  OE2 GLU V 351      38.209  32.185  79.579  1.00                 O  
ATOM   2658  N   GLN V 352      37.482  26.142  80.761  1.00                 N  
ATOM   2659  CA  GLN V 352      37.822  24.739  80.671  1.00                 C  
ATOM   2660  C   GLN V 352      37.507  24.195  79.292  1.00                 C  
ATOM   2661  O   GLN V 352      38.183  23.298  78.796  1.00                 O  
ATOM   2662  CB  GLN V 352      37.075  23.937  81.739  1.00                 C  
ATOM   2663  CD  GLN V 352      36.743  23.441  84.193  1.00                 C  
ATOM   2664  CG  GLN V 352      37.534  24.220  83.161  1.00                 C  
ATOM   2665  OE1 GLN V 352      37.137  22.345  84.594  1.00                 O  
ATOM   2666  NE2 GLN V 352      35.622  24.005  84.628  1.00                 N  
ATOM   2667  N   LEU V 353      36.474  24.747  78.670  1.00                 N  
ATOM   2668  CA  LEU V 353      36.115  24.372  77.313  1.00                 C  
ATOM   2669  C   LEU V 353      37.227  24.790  76.400  1.00                 C  
ATOM   2670  O   LEU V 353      37.688  24.032  75.546  1.00                 O  
ATOM   2671  CB  LEU V 353      34.786  25.016  76.913  1.00                 C  
ATOM   2672  CG  LEU V 353      34.288  24.719  75.497  1.00                 C  
ATOM   2673  CD1 LEU V 353      34.073  23.225  75.305  1.00                 C  
ATOM   2674  CD2 LEU V 353      33.003  25.479  75.209  1.00                 C  
ATOM   2675  N   LYS V 354      37.659  26.021  76.604  1.00                 N  
ATOM   2676  CA  LYS V 354      38.735  26.579  75.829  1.00                 C  
ATOM   2677  C   LYS V 354      39.952  25.696  75.934  1.00                 C  
ATOM   2678  O   LYS V 354      40.498  25.276  74.932  1.00                 O  
ATOM   2679  CB  LYS V 354      39.053  28.000  76.299  1.00                 C  
ATOM   2680  CD  LYS V 354      38.293  30.378  76.552  1.00                 C  
ATOM   2681  CE  LYS V 354      39.588  30.979  76.030  1.00                 C  
ATOM   2682  CG  LYS V 354      38.009  29.032  75.906  1.00                 C  
ATOM   2683  NZ  LYS V 354      39.839  32.334  76.595  1.00                 N  
ATOM   2684  N   SER V 355      40.357  25.366  77.146  1.00                 N  
ATOM   2685  CA  SER V 355      41.570  24.587  77.288  1.00                 C  
ATOM   2686  C   SER V 355      41.421  23.178  76.720  1.00                 C  
ATOM   2687  O   SER V 355      42.395  22.596  76.270  1.00                 O  
ATOM   2688  CB  SER V 355      41.984  24.503  78.759  1.00                 C  
ATOM   2689  OG  SER V 355      41.034  23.773  79.515  1.00                 O  
ATOM   2690  N   TRP V 356      40.208  22.642  76.713  1.00                 N  
ATOM   2691  CA  TRP V 356      39.938  21.355  76.067  1.00                 C  
ATOM   2692  C   TRP V 356      40.134  21.441  74.570  1.00                 C  
ATOM   2693  O   TRP V 356      40.551  20.488  73.922  1.00                 O  
ATOM   2694  CB  TRP V 356      38.517  20.885  76.383  1.00                 C  
ATOM   2695  CG  TRP V 356      38.177  19.556  75.780  1.00                 C  
ATOM   2696  CD1 TRP V 356      38.420  18.326  76.318  1.00                 C  
ATOM   2697  NE1 TRP V 356      37.966  17.341  75.474  1.00                 N  
ATOM   2698  CD2 TRP V 356      37.531  19.325  74.521  1.00                 C  
ATOM   2699  CE2 TRP V 356      37.416  17.932  74.364  1.00                 C  
ATOM   2700  CH2 TRP V 356      36.357  18.193  72.269  1.00                 C  
ATOM   2701  CZ2 TRP V 356      36.829  17.353  73.239  1.00                 C  
ATOM   2702  CE3 TRP V 356      37.040  20.160  73.514  1.00                 C  
ATOM   2703  CZ3 TRP V 356      36.459  19.582  72.400  1.00                 C  
ATOM   2704  N   VAL V 357      39.776  22.584  74.006  1.00                 N  
ATOM   2705  CA  VAL V 357      40.000  22.784  72.594  1.00                 C  
ATOM   2706  C   VAL V 357      41.494  22.871  72.386  1.00                 C  
ATOM   2707  O   VAL V 357      42.043  22.276  71.471  1.00                 O  
ATOM   2708  CB  VAL V 357      39.274  24.041  72.080  1.00                 C  
ATOM   2709  CG1 VAL V 357      39.666  24.331  70.639  1.00                 C  
ATOM   2710  CG2 VAL V 357      37.768  23.875  72.203  1.00                 C  
ATOM   2711  N   ARG V 358      42.152  23.591  73.281  1.00                 N  
ATOM   2712  CA  ARG V 358      43.589  23.786  73.220  1.00                 C  
ATOM   2713  C   ARG V 358      44.322  22.460  73.233  1.00                 C  
ATOM   2714  O   ARG V 358      45.406  22.346  72.687  1.00                 O  
ATOM   2715  CB  ARG V 358      44.061  24.658  74.385  1.00                 C  
ATOM   2716  CD  ARG V 358      44.060  26.899  75.516  1.00                 C  
ATOM   2717  NE  ARG V 358      45.512  27.053  75.558  1.00                 N  
ATOM   2718  CG  ARG V 358      43.606  26.106  74.301  1.00                 C  
ATOM   2719  CZ  ARG V 358      46.185  27.508  76.610  1.00                 C  
ATOM   2720  NH1 ARG V 358      47.505  27.614  76.557  1.00                 N  
ATOM   2721  NH2 ARG V 358      45.535  27.855  77.713  1.00                 N  
ATOM   2722  N   ASN V 359      43.706  21.456  73.840  1.00                 N  
ATOM   2723  CA  ASN V 359      44.318  20.151  73.986  1.00                 C  
ATOM   2724  C   ASN V 359      43.833  19.145  72.961  1.00                 C  
ATOM   2725  O   ASN V 359      43.843  17.955  73.225  1.00                 O  
ATOM   2726  CB  ASN V 359      44.078  19.601  75.393  1.00                 C  
ATOM   2727  CG  ASN V 359      44.830  20.375  76.458  1.00                 C  
ATOM   2728  OD1 ASN V 359      46.002  20.710  76.284  1.00                 O  
ATOM   2729  ND2 ASN V 359      44.157  20.662  77.566  1.00                 N  
ATOM   2730  N   ASN V 360      43.396  19.626  71.806  1.00                 N  
ATOM   2731  CA  ASN V 360      42.871  18.774  70.744  1.00                 C  
ATOM   2732  C   ASN V 360      41.735  17.866  71.187  1.00                 C  
ATOM   2733  O   ASN V 360      41.458  16.866  70.549  1.00                 O  
ATOM   2734  CB  ASN V 360      43.988  17.920  70.141  1.00                 C  
ATOM   2735  CG  ASN V 360      43.649  17.413  68.753  1.00                 C  
ATOM   2736  OD1 ASN V 360      43.005  18.109  67.968  1.00                 O  
ATOM   2737  ND2 ASN V 360      44.084  16.196  68.446  1.00                 N  
ATOM   2738  N   GLY V 361      41.069  18.219  72.276  1.00                 N  
ATOM   2739  CA  GLY V 361      39.883  17.504  72.702  1.00                 C  
ATOM   2740  C   GLY V 361      40.115  16.281  73.565  1.00                 C  
ATOM   2741  O   GLY V 361      39.452  15.263  73.386  1.00                 O  
ATOM   2742  N   GLU V 362      41.042  16.374  74.511  1.00                 N  
ATOM   2743  CA  GLU V 362      41.314  15.259  75.402  1.00                 C  
ATOM   2744  C   GLU V 362      41.271  15.682  76.865  1.00                 C  
ATOM   2745  O   GLU V 362      41.064  16.853  77.174  1.00                 O  
ATOM   2746  CB  GLU V 362      42.676  14.638  75.083  1.00                 C  
ATOM   2747  CD  GLU V 362      44.123  13.401  73.424  1.00                 C  
ATOM   2748  CG  GLU V 362      42.773  14.037  73.691  1.00                 C  
ATOM   2749  OE1 GLU V 362      45.011  13.502  74.297  1.00                 O  
ATOM   2750  OE2 GLU V 362      44.293  12.800  72.342  1.00                 O  
TER
