# Supplementary material for: Large-scale discovery of protein interactions at residue resolution using co-evolution calculated from genomic sequences
Source: Nat Commun. 2021 Mar 2;12:1396. doi: 10.1038/s41467-021-21636-z (PMC7925567; doi:10.1038/s41467-021-21636-z)
Supplement: Supplementary file 12 — Supplementary Data 10 [file 41467_2021_21636_MOESM12_ESM.zip › supplementary/allpdb0172_CASC_CAS5/CAS5_ECOLI_4U7U_W.pdb]

ATOM      1  N   MET W   1      24.152   0.578  34.668  1.00                 N  
ATOM      2  CA  MET W   1      24.957   0.853  33.483  1.00                 C  
ATOM      3  C   MET W   1      26.079   1.863  33.761  1.00                 C  
ATOM      4  O   MET W   1      27.166   1.764  33.190  1.00                 O  
ATOM      5  CB  MET W   1      24.076   1.372  32.345  1.00                 C  
ATOM      6  SD  MET W   1      24.005  -1.102  31.102  1.00                 S  
ATOM      7  CE  MET W   1      24.879  -0.361  29.726  1.00                 C  
ATOM      8  CG  MET W   1      23.134   0.330  31.764  1.00                 C  
ATOM      9  N   ARG W   2      25.822   2.821  34.647  1.00                 N  
ATOM     10  CA  ARG W   2      26.787   3.870  34.969  1.00                 C  
ATOM     11  C   ARG W   2      26.749   4.149  36.462  1.00                 C  
ATOM     12  O   ARG W   2      25.688   4.063  37.060  1.00                 O  
ATOM     13  CB  ARG W   2      26.488   5.138  34.166  1.00                 C  
ATOM     14  CD  ARG W   2      27.273   7.384  33.368  1.00                 C  
ATOM     15  NE  ARG W   2      26.017   8.073  33.655  1.00                 N  
ATOM     16  CG  ARG W   2      27.526   6.236  34.331  1.00                 C  
ATOM     17  CZ  ARG W   2      25.506   9.040  32.900  1.00                 C  
ATOM     18  NH1 ARG W   2      24.357   9.609  33.240  1.00                 N  
ATOM     19  NH2 ARG W   2      26.144   9.435  31.807  1.00                 N  
ATOM     20  N   SER W   3      27.882   4.482  37.074  1.00                 N  
ATOM     21  CA  SER W   3      27.889   4.716  38.518  1.00                 C  
ATOM     22  C   SER W   3      27.818   6.198  38.877  1.00                 C  
ATOM     23  O   SER W   3      28.548   7.020  38.341  1.00                 O  
ATOM     24  CB  SER W   3      29.139   4.104  39.154  1.00                 C  
ATOM     25  OG  SER W   3      29.211   4.412  40.535  1.00                 O  
ATOM     26  N   TYR W   4      26.918   6.517  39.799  1.00                 N  
ATOM     27  CA  TYR W   4      26.637   7.888  40.191  1.00                 C  
ATOM     28  C   TYR W   4      27.040   8.157  41.630  1.00                 C  
ATOM     29  O   TYR W   4      27.028   7.245  42.459  1.00                 O  
ATOM     30  CB  TYR W   4      25.152   8.205  40.003  1.00                 C  
ATOM     31  CG  TYR W   4      24.706   8.218  38.558  1.00                 C  
ATOM     32  OH  TYR W   4      23.478   8.237  34.586  1.00                 O  
ATOM     33  CZ  TYR W   4      23.885   8.233  35.900  1.00                 C  
ATOM     34  CD1 TYR W   4      24.292   7.050  37.931  1.00                 C  
ATOM     35  CE1 TYR W   4      23.883   7.052  36.611  1.00                 C  
ATOM     36  CD2 TYR W   4      24.702   9.398  37.826  1.00                 C  
ATOM     37  CE2 TYR W   4      24.296   9.420  36.505  1.00                 C  
ATOM     38  N   LEU W   5      27.374   9.413  41.920  1.00                 N  
ATOM     39  CA  LEU W   5      27.601   9.868  43.289  1.00                 C  
ATOM     40  C   LEU W   5      26.500  10.826  43.682  1.00                 C  
ATOM     41  O   LEU W   5      26.153  11.709  42.919  1.00                 O  
ATOM     42  CB  LEU W   5      28.976  10.527  43.414  1.00                 C  
ATOM     43  CG  LEU W   5      30.181   9.654  43.057  1.00                 C  
ATOM     44  CD1 LEU W   5      31.470  10.457  43.140  1.00                 C  
ATOM     45  CD2 LEU W   5      30.255   8.440  43.972  1.00                 C  
ATOM     46  N   ILE W   6      25.955  10.664  44.877  1.00                 N  
ATOM     47  CA  ILE W   6      24.779  11.420  45.280  1.00                 C  
ATOM     48  C   ILE W   6      25.051  12.312  46.473  1.00                 C  
ATOM     49  O   ILE W   6      25.400  11.821  47.538  1.00                 O  
ATOM     50  CB  ILE W   6      23.594  10.491  45.602  1.00                 C  
ATOM     51  CD1 ILE W   6      22.849  10.339  43.169  1.00                 C  
ATOM     52  CG1 ILE W   6      23.285   9.587  44.407  1.00                 C  
ATOM     53  CG2 ILE W   6      22.380  11.303  46.028  1.00                 C  
ATOM     54  N   LEU W   7      24.860  13.616  46.291  1.00                 N  
ATOM     55  CA  LEU W   7      25.136  14.625  47.311  1.00                 C  
ATOM     56  C   LEU W   7      23.872  15.349  47.763  1.00                 C  
ATOM     57  O   LEU W   7      22.946  15.483  46.992  1.00                 O  
ATOM     58  CB  LEU W   7      26.151  15.646  46.794  1.00                 C  
ATOM     59  CG  LEU W   7      27.515  15.093  46.375  1.00                 C  
ATOM     60  CD1 LEU W   7      28.374  16.189  45.763  1.00                 C  
ATOM     61  CD2 LEU W   7      28.228  14.463  47.562  1.00                 C  
ATOM     62  N   ARG W   8      23.837  15.842  48.997  1.00                 N  
ATOM     63  CA  ARG W   8      22.732  16.696  49.423  1.00                 C  
ATOM     64  C   ARG W   8      23.179  18.091  49.834  1.00                 C  
ATOM     65  O   ARG W   8      23.998  18.262  50.722  1.00                 O  
ATOM     66  CB  ARG W   8      21.976  16.053  50.587  1.00                 C  
ATOM     67  CD  ARG W   8      20.061  16.148  52.207  1.00                 C  
ATOM     68  NE  ARG W   8      19.528  14.844  51.821  1.00                 N  
ATOM     69  CG  ARG W   8      20.761  16.841  51.050  1.00                 C  
ATOM     70  CZ  ARG W   8      18.329  14.657  51.277  1.00                 C  
ATOM     71  NH1 ARG W   8      17.929  13.434  50.959  1.00                 N  
ATOM     72  NH2 ARG W   8      17.535  15.695  51.052  1.00                 N  
ATOM     73  N   LEU W   9      22.608  19.099  49.200  1.00                 N  
ATOM     74  CA  LEU W   9      22.957  20.459  49.532  1.00                 C  
ATOM     75  C   LEU W   9      21.803  21.082  50.274  1.00                 C  
ATOM     76  O   LEU W   9      20.809  21.419  49.673  1.00                 O  
ATOM     77  CB  LEU W   9      23.301  21.248  48.267  1.00                 C  
ATOM     78  CG  LEU W   9      24.457  20.707  47.424  1.00                 C  
ATOM     79  CD1 LEU W   9      24.620  21.522  46.150  1.00                 C  
ATOM     80  CD2 LEU W   9      25.751  20.709  48.222  1.00                 C  
ATOM     81  N   ALA W  10      21.942  21.228  51.587  1.00                 N  
ATOM     82  CA  ALA W  10      20.852  21.698  52.430  1.00                 C  
ATOM     83  C   ALA W  10      21.324  22.597  53.543  1.00                 C  
ATOM     84  O   ALA W  10      22.232  22.254  54.252  1.00                 O  
ATOM     85  CB  ALA W  10      20.095  20.520  53.023  1.00                 C  
ATOM     86  N   GLY W  11      20.686  23.744  53.707  1.00                 N  
ATOM     87  CA  GLY W  11      21.043  24.671  54.763  1.00                 C  
ATOM     88  C   GLY W  11      19.996  25.746  54.889  1.00                 C  
ATOM     89  O   GLY W  11      19.167  25.883  54.016  1.00                 O  
ATOM     90  N   PRO W  12      20.033  26.524  55.966  1.00                 N  
ATOM     91  CA  PRO W  12      19.009  27.538  56.172  1.00                 C  
ATOM     92  C   PRO W  12      19.031  28.569  55.073  1.00                 C  
ATOM     93  O   PRO W  12      17.982  29.056  54.696  1.00                 O  
ATOM     94  CB  PRO W  12      19.367  28.155  57.525  1.00                 C  
ATOM     95  CD  PRO W  12      21.009  26.479  57.057  1.00                 C  
ATOM     96  CG  PRO W  12      20.804  27.808  57.726  1.00                 C  
ATOM     97  N   MET W  13      20.216  28.890  54.567  1.00                 N  
ATOM     98  CA  MET W  13      20.362  29.861  53.490  1.00                 C  
ATOM     99  C   MET W  13      21.336  29.408  52.425  1.00                 C  
ATOM    100  O   MET W  13      22.376  28.892  52.757  1.00                 O  
ATOM    101  CB  MET W  13      20.815  31.213  54.045  1.00                 C  
ATOM    102  SD  MET W  13      20.415  33.419  55.673  1.00                 S  
ATOM    103  CE  MET W  13      21.637  32.821  56.838  1.00                 C  
ATOM    104  CG  MET W  13      19.813  31.866  54.983  1.00                 C  
ATOM    105  N   GLN W  14      20.999  29.625  51.156  1.00                 N  
ATOM    106  CA  GLN W  14      21.874  29.331  50.023  1.00                 C  
ATOM    107  C   GLN W  14      21.849  30.464  49.021  1.00                 C  
ATOM    108  O   GLN W  14      20.977  31.304  49.070  1.00                 O  
ATOM    109  CB  GLN W  14      21.460  28.020  49.353  1.00                 C  
ATOM    110  CD  GLN W  14      21.157  25.520  49.554  1.00                 C  
ATOM    111  CG  GLN W  14      21.571  26.800  50.253  1.00                 C  
ATOM    112  OE1 GLN W  14      21.548  25.270  48.414  1.00                 O  
ATOM    113  NE2 GLN W  14      20.363  24.704  50.237  1.00                 N  
ATOM    114  N   ALA W  15      22.793  30.470  48.095  1.00                 N  
ATOM    115  CA  ALA W  15      22.873  31.518  47.091  1.00                 C  
ATOM    116  C   ALA W  15      23.576  31.038  45.837  1.00                 C  
ATOM    117  O   ALA W  15      24.748  30.760  45.861  1.00                 O  
ATOM    118  CB  ALA W  15      23.591  32.736  47.652  1.00                 C  
ATOM    119  N   TRP W  16      22.865  30.955  44.728  1.00                 N  
ATOM    120  CA  TRP W  16      23.457  30.443  43.510  1.00                 C  
ATOM    121  C   TRP W  16      23.320  31.461  42.399  1.00                 C  
ATOM    122  O   TRP W  16      22.228  31.782  42.002  1.00                 O  
ATOM    123  CB  TRP W  16      22.803  29.118  43.112  1.00                 C  
ATOM    124  CG  TRP W  16      23.048  28.011  44.090  1.00                 C  
ATOM    125  CD1 TRP W  16      22.227  27.620  45.109  1.00                 C  
ATOM    126  NE1 TRP W  16      22.787  26.569  45.794  1.00                 N  
ATOM    127  CD2 TRP W  16      24.192  27.149  44.143  1.00                 C  
ATOM    128  CE2 TRP W  16      23.995  26.263  45.218  1.00                 C  
ATOM    129  CH2 TRP W  16      26.061  25.198  44.799  1.00                 C  
ATOM    130  CZ2 TRP W  16      24.926  25.281  45.555  1.00                 C  
ATOM    131  CE3 TRP W  16      25.362  27.042  43.387  1.00                 C  
ATOM    132  CZ3 TRP W  16      26.282  26.067  43.725  1.00                 C  
ATOM    133  N   GLY W  17      24.441  31.956  41.895  1.00                 N  
ATOM    134  CA  GLY W  17      24.467  33.232  41.201  1.00                 C  
ATOM    135  C   GLY W  17      24.021  33.349  39.761  1.00                 C  
ATOM    136  O   GLY W  17      23.923  32.368  39.032  1.00                 O  
ATOM    137  N   GLN W  18      23.754  34.583  39.354  1.00                 N  
ATOM    138  CA  GLN W  18      23.411  34.898  37.981  1.00                 C  
ATOM    139  C   GLN W  18      24.239  36.075  37.493  1.00                 C  
ATOM    140  O   GLN W  18      24.750  36.830  38.294  1.00                 O  
ATOM    141  CB  GLN W  18      21.917  35.202  37.858  1.00                 C  
ATOM    142  CD  GLN W  18      19.542  34.378  38.103  1.00                 C  
ATOM    143  CG  GLN W  18      21.013  34.041  38.239  1.00                 C  
ATOM    144  OE1 GLN W  18      19.107  35.465  38.482  1.00                 O  
ATOM    145  NE2 GLN W  18      18.769  33.444  37.559  1.00                 N  
ATOM    146  N   PRO W  19      24.391  36.224  36.177  1.00                 N  
ATOM    147  CA  PRO W  19      25.216  37.299  35.643  1.00                 C  
ATOM    148  C   PRO W  19      24.988  38.642  36.300  1.00                 C  
ATOM    149  O   PRO W  19      23.868  39.118  36.346  1.00                 O  
ATOM    150  CB  PRO W  19      24.828  37.363  34.164  1.00                 C  
ATOM    151  CD  PRO W  19      23.642  35.479  35.042  1.00                 C  
ATOM    152  CG  PRO W  19      24.385  35.978  33.834  1.00                 C  
ATOM    153  N   THR W  20      26.060  39.215  36.826  1.00                 N  
ATOM    154  CA  THR W  20      26.044  40.535  37.419  1.00                 C  
ATOM    155  C   THR W  20      27.432  41.145  37.403  1.00                 C  
ATOM    156  O   THR W  20      28.416  40.446  37.592  1.00                 O  
ATOM    157  CB  THR W  20      25.511  40.498  38.864  1.00                 C  
ATOM    158  OG1 THR W  20      25.454  41.831  39.388  1.00                 O  
ATOM    159  CG2 THR W  20      26.427  39.666  39.748  1.00                 C  
ATOM    160  N   PHE W  21      27.512  42.447  37.157  1.00                 N  
ATOM    161  CA  PHE W  21      28.748  43.177  37.347  1.00                 C  
ATOM    162  C   PHE W  21      28.452  44.304  38.288  1.00                 C  
ATOM    163  O   PHE W  21      29.206  45.247  38.385  1.00                 O  
ATOM    164  CB  PHE W  21      29.290  43.671  36.004  1.00                 C  
ATOM    165  CG  PHE W  21      29.673  42.566  35.062  1.00                 C  
ATOM    166  CZ  PHE W  21      30.387  40.520  33.321  1.00                 C  
ATOM    167  CD1 PHE W  21      28.867  42.246  33.983  1.00                 C  
ATOM    168  CE1 PHE W  21      29.219  41.230  33.116  1.00                 C  
ATOM    169  CD2 PHE W  21      30.839  41.846  35.254  1.00                 C  
ATOM    170  CE2 PHE W  21      31.191  40.829  34.386  1.00                 C  
ATOM    171  N   GLU W  22      27.348  44.177  39.006  1.00                 N  
ATOM    172  CA  GLU W  22      26.873  45.233  39.876  1.00                 C  
ATOM    173  C   GLU W  22      26.884  44.831  41.330  1.00                 C  
ATOM    174  O   GLU W  22      27.218  43.720  41.676  1.00                 O  
ATOM    175  CB  GLU W  22      25.458  45.659  39.479  1.00                 C  
ATOM    176  CD  GLU W  22      23.946  46.678  37.731  1.00                 C  
ATOM    177  CG  GLU W  22      25.357  46.250  38.082  1.00                 C  
ATOM    178  OE1 GLU W  22      23.030  46.425  38.542  1.00                 O  
ATOM    179  OE2 GLU W  22      23.755  47.265  36.645  1.00                 O  
ATOM    180  N   GLY W  23      26.492  45.759  42.177  1.00                 N  
ATOM    181  CA  GLY W  23      26.496  45.532  43.596  1.00                 C  
ATOM    182  C   GLY W  23      25.336  44.702  44.080  1.00                 C  
ATOM    183  O   GLY W  23      25.276  44.363  45.253  1.00                 O  
ATOM    184  N   THR W  24      24.391  44.375  43.211  1.00                 N  
ATOM    185  CA  THR W  24      23.354  43.470  43.652  1.00                 C  
ATOM    186  C   THR W  24      23.761  42.099  43.190  1.00                 C  
ATOM    187  O   THR W  24      24.130  41.916  42.049  1.00                 O  
ATOM    188  CB  THR W  24      21.976  43.877  43.098  1.00                 C  
ATOM    189  OG1 THR W  24      21.630  45.182  43.581  1.00                 O  
ATOM    190  CG2 THR W  24      20.908  42.893  43.549  1.00                 C  
ATOM    191  N   ARG W  25      23.730  41.143  44.102  1.00                 N  
ATOM    192  CA  ARG W  25      24.204  39.801  43.830  1.00                 C  
ATOM    193  C   ARG W  25      23.048  38.819  43.874  1.00                 C  
ATOM    194  O   ARG W  25      22.661  38.375  44.931  1.00                 O  
ATOM    195  CB  ARG W  25      25.288  39.402  44.834  1.00                 C  
ATOM    196  CD  ARG W  25      27.579  39.799  45.779  1.00                 C  
ATOM    197  NE  ARG W  25      28.816  40.570  45.683  1.00                 N  
ATOM    198  CG  ARG W  25      26.546  40.251  44.759  1.00                 C  
ATOM    199  CZ  ARG W  25      29.037  41.710  46.331  1.00                 C  
ATOM    200  NH1 ARG W  25      30.194  42.342  46.183  1.00                 N  
ATOM    201  NH2 ARG W  25      28.102  42.214  47.124  1.00                 N  
ATOM    202  N   PRO W  26      22.508  38.475  42.709  1.00                 N  
ATOM    203  CA  PRO W  26      21.281  37.727  42.511  1.00                 C  
ATOM    204  C   PRO W  26      21.431  36.253  42.753  1.00                 C  
ATOM    205  O   PRO W  26      22.528  35.734  42.700  1.00                 O  
ATOM    206  CB  PRO W  26      20.916  37.994  41.049  1.00                 C  
ATOM    207  CD  PRO W  26      23.111  38.901  41.351  1.00                 C  
ATOM    208  CG  PRO W  26      22.229  38.187  40.366  1.00                 C  
ATOM    209  N   THR W  27      20.318  35.579  42.992  1.00                 N  
ATOM    210  CA  THR W  27      20.325  34.144  43.063  1.00                 C  
ATOM    211  C   THR W  27      19.290  33.556  42.144  1.00                 C  
ATOM    212  O   THR W  27      18.293  34.173  41.844  1.00                 O  
ATOM    213  CB  THR W  27      20.077  33.649  44.500  1.00                 C  
ATOM    214  OG1 THR W  27      20.194  32.221  44.543  1.00                 O  
ATOM    215  CG2 THR W  27      18.681  34.037  44.963  1.00                 C  
ATOM    216  N   GLY W  28      19.548  32.348  41.693  1.00                 N  
ATOM    217  CA  GLY W  28      18.573  31.607  40.943  1.00                 C  
ATOM    218  C   GLY W  28      17.974  30.618  41.896  1.00                 C  
ATOM    219  O   GLY W  28      18.207  30.707  43.089  1.00                 O  
ATOM    220  N   ARG W  29      17.234  29.655  41.376  1.00                 N  
ATOM    221  CA  ARG W  29      16.466  28.778  42.226  1.00                 C  
ATOM    222  C   ARG W  29      17.130  27.443  42.495  1.00                 C  
ATOM    223  O   ARG W  29      16.627  26.663  43.254  1.00                 O  
ATOM    224  CB  ARG W  29      15.085  28.520  41.621  1.00                 C  
ATOM    225  CD  ARG W  29      12.857  29.431  40.908  1.00                 C  
ATOM    226  NE  ARG W  29      12.078  28.536  41.760  1.00                 N  
ATOM    227  CG  ARG W  29      14.211  29.759  41.516  1.00                 C  
ATOM    228  CZ  ARG W  29      11.005  27.865  41.354  1.00                 C  
ATOM    229  NH1 ARG W  29      10.359  27.074  42.199  1.00                 N  
ATOM    230  NH2 ARG W  29      10.581  27.987  40.103  1.00                 N  
ATOM    231  N   PHE W  30      18.269  27.174  41.897  1.00                 N  
ATOM    232  CA  PHE W  30      18.942  25.919  42.166  1.00                 C  
ATOM    233  C   PHE W  30      20.427  26.031  41.839  1.00                 C  
ATOM    234  O   PHE W  30      20.833  26.968  41.173  1.00                 O  
ATOM    235  CB  PHE W  30      18.302  24.785  41.363  1.00                 C  
ATOM    236  CG  PHE W  30      18.403  24.964  39.875  1.00                 C  
ATOM    237  CZ  PHE W  30      18.583  25.298  37.122  1.00                 C  
ATOM    238  CD1 PHE W  30      19.467  24.429  39.170  1.00                 C  
ATOM    239  CE1 PHE W  30      19.559  24.593  37.801  1.00                 C  
ATOM    240  CD2 PHE W  30      17.434  25.666  39.181  1.00                 C  
ATOM    241  CE2 PHE W  30      17.527  25.831  37.812  1.00                 C  
ATOM    242  N   PRO W  31      21.244  25.090  42.322  1.00                 N  
ATOM    243  CA  PRO W  31      22.680  25.199  42.109  1.00                 C  
ATOM    244  C   PRO W  31      23.079  25.411  40.669  1.00                 C  
ATOM    245  O   PRO W  31      22.472  24.852  39.782  1.00                 O  
ATOM    246  CB  PRO W  31      23.232  23.866  42.618  1.00                 C  
ATOM    247  CD  PRO W  31      20.898  23.817  43.146  1.00                 C  
ATOM    248  CG  PRO W  31      22.256  23.431  43.659  1.00                 C  
ATOM    249  N   THR W  32      24.088  26.242  40.464  1.00                 N  
ATOM    250  CA  THR W  32      24.640  26.503  39.156  1.00                 C  
ATOM    251  C   THR W  32      25.728  25.509  38.883  1.00                 C  
ATOM    252  O   THR W  32      26.293  24.965  39.801  1.00                 O  
ATOM    253  CB  THR W  32      25.180  27.941  39.048  1.00                 C  
ATOM    254  OG1 THR W  32      26.257  28.122  39.975  1.00                 O  
ATOM    255  CG2 THR W  32      24.085  28.947  39.372  1.00                 C  
ATOM    256  N   ARG W  33      26.019  25.248  37.623  1.00                 N  
ATOM    257  CA  ARG W  33      27.111  24.343  37.322  1.00                 C  
ATOM    258  C   ARG W  33      28.408  24.860  37.910  1.00                 C  
ATOM    259  O   ARG W  33      29.123  24.128  38.575  1.00                 O  
ATOM    260  CB  ARG W  33      27.249  24.154  35.810  1.00                 C  
ATOM    261  CD  ARG W  33      28.456  23.076  33.891  1.00                 C  
ATOM    262  NE  ARG W  33      27.252  22.507  33.290  1.00                 N  
ATOM    263  CG  ARG W  33      28.343  23.180  35.404  1.00                 C  
ATOM    264  CZ  ARG W  33      26.901  22.672  32.019  1.00                 C  
ATOM    265  NH1 ARG W  33      25.788  22.117  31.561  1.00                 N  
ATOM    266  NH2 ARG W  33      27.665  23.393  31.210  1.00                 N  
ATOM    267  N   SER W  34      28.691  26.132  37.670  1.00                 N  
ATOM    268  CA  SER W  34      29.893  26.757  38.164  1.00                 C  
ATOM    269  C   SER W  34      30.030  26.546  39.638  1.00                 C  
ATOM    270  O   SER W  34      31.099  26.229  40.127  1.00                 O  
ATOM    271  CB  SER W  34      29.892  28.252  37.839  1.00                 C  
ATOM    272  OG  SER W  34      28.847  28.922  38.523  1.00                 O  
ATOM    273  N   GLY W  35      28.927  26.704  40.343  1.00                 N  
ATOM    274  CA  GLY W  35      28.930  26.628  41.783  1.00                 C  
ATOM    275  C   GLY W  35      29.170  25.239  42.299  1.00                 C  
ATOM    276  O   GLY W  35      29.843  25.077  43.296  1.00                 O  
ATOM    277  N   LEU W  36      28.612  24.238  41.632  1.00                 N  
ATOM    278  CA  LEU W  36      28.832  22.855  42.024  1.00                 C  
ATOM    279  C   LEU W  36      30.283  22.471  41.780  1.00                 C  
ATOM    280  O   LEU W  36      30.895  21.744  42.568  1.00                 O  
ATOM    281  CB  LEU W  36      27.890  21.924  41.257  1.00                 C  
ATOM    282  CG  LEU W  36      26.402  22.036  41.597  1.00                 C  
ATOM    283  CD1 LEU W  36      25.569  21.189  40.648  1.00                 C  
ATOM    284  CD2 LEU W  36      26.147  21.622  43.038  1.00                 C  
ATOM    285  N   LEU W  37      30.835  22.970  40.679  1.00                 N  
ATOM    286  CA  LEU W  37      32.229  22.750  40.382  1.00                 C  
ATOM    287  C   LEU W  37      33.059  23.406  41.442  1.00                 C  
ATOM    288  O   LEU W  37      34.123  22.941  41.789  1.00                 O  
ATOM    289  CB  LEU W  37      32.573  23.291  38.993  1.00                 C  
ATOM    290  CG  LEU W  37      31.961  22.547  37.805  1.00                 C  
ATOM    291  CD1 LEU W  37      32.244  23.284  36.505  1.00                 C  
ATOM    292  CD2 LEU W  37      32.490  21.123  37.732  1.00                 C  
ATOM    293  N   GLY W  38      32.558  24.501  41.971  1.00                 N  
ATOM    294  CA  GLY W  38      33.268  25.194  43.019  1.00                 C  
ATOM    295  C   GLY W  38      33.204  24.448  44.324  1.00                 C  
ATOM    296  O   GLY W  38      34.151  24.447  45.077  1.00                 O  
ATOM    297  N   LEU W  39      32.074  23.818  44.595  1.00                 N  
ATOM    298  CA  LEU W  39      31.892  23.077  45.822  1.00                 C  
ATOM    299  C   LEU W  39      32.854  21.910  45.818  1.00                 C  
ATOM    300  O   LEU W  39      33.624  21.709  46.766  1.00                 O  
ATOM    301  CB  LEU W  39      30.441  22.611  45.956  1.00                 C  
ATOM    302  CG  LEU W  39      30.110  21.771  47.192  1.00                 C  
ATOM    303  CD1 LEU W  39      30.363  22.565  48.464  1.00                 C  
ATOM    304  CD2 LEU W  39      28.668  21.291  47.145  1.00                 C  
ATOM    305  N   LEU W  40      32.835  21.158  44.727  1.00                 N  
ATOM    306  CA  LEU W  40      33.758  20.044  44.583  1.00                 C  
ATOM    307  C   LEU W  40      35.193  20.534  44.656  1.00                 C  
ATOM    308  O   LEU W  40      36.046  19.906  45.262  1.00                 O  
ATOM    309  CB  LEU W  40      33.510  19.309  43.264  1.00                 C  
ATOM    310  CG  LEU W  40      32.200  18.526  43.161  1.00                 C  
ATOM    311  CD1 LEU W  40      31.997  18.000  41.748  1.00                 C  
ATOM    312  CD2 LEU W  40      32.179  17.379  44.160  1.00                 C  
ATOM    313  N   GLY W  41      35.446  21.671  44.037  1.00                 N  
ATOM    314  CA  GLY W  41      36.760  22.260  44.078  1.00                 C  
ATOM    315  C   GLY W  41      37.211  22.463  45.498  1.00                 C  
ATOM    316  O   GLY W  41      38.295  22.083  45.859  1.00                 O  
ATOM    317  N   ALA W  42      36.364  23.054  46.314  1.00                 N  
ATOM    318  CA  ALA W  42      36.716  23.309  47.690  1.00                 C  
ATOM    319  C   ALA W  42      37.004  22.020  48.416  1.00                 C  
ATOM    320  O   ALA W  42      37.902  21.959  49.254  1.00                 O  
ATOM    321  CB  ALA W  42      35.601  24.072  48.390  1.00                 C  
ATOM    322  N   CYS W  43      36.242  20.980  48.108  1.00                 N  
ATOM    323  CA  CYS W  43      36.503  19.707  48.763  1.00                 C  
ATOM    324  C   CYS W  43      37.866  19.155  48.375  1.00                 C  
ATOM    325  O   CYS W  43      38.639  18.738  49.224  1.00                 O  
ATOM    326  CB  CYS W  43      35.411  18.693  48.418  1.00                 C  
ATOM    327  SG  CYS W  43      33.798  19.053  49.152  1.00                 S  
ATOM    328  N   LEU W  44      38.155  19.167  47.085  1.00                 N  
ATOM    329  CA  LEU W  44      39.470  18.823  46.572  1.00                 C  
ATOM    330  C   LEU W  44      40.385  20.022  46.664  1.00                 C  
ATOM    331  O   LEU W  44      40.667  20.607  45.652  1.00                 O  
ATOM    332  CB  LEU W  44      39.369  18.327  45.128  1.00                 C  
ATOM    333  CG  LEU W  44      38.499  17.090  44.896  1.00                 C  
ATOM    334  CD1 LEU W  44      38.436  16.746  43.416  1.00                 C  
ATOM    335  CD2 LEU W  44      39.025  15.905  45.692  1.00                 C  
ATOM    336  N   GLY W  45      40.835  20.410  47.843  1.00                 N  
ATOM    337  CA  GLY W  45      41.568  21.662  48.009  1.00                 C  
ATOM    338  C   GLY W  45      42.285  22.319  46.832  1.00                 C  
ATOM    339  O   GLY W  45      43.502  22.431  46.831  1.00                 O  
ATOM    340  N   ILE W  46      41.526  22.754  45.832  1.00                 N  
ATOM    341  CA  ILE W  46      42.087  23.382  44.640  1.00                 C  
ATOM    342  C   ILE W  46      42.245  24.891  44.770  1.00                 C  
ATOM    343  O   ILE W  46      41.257  25.597  44.881  1.00                 O  
ATOM    344  CB  ILE W  46      41.236  23.083  43.391  1.00                 C  
ATOM    345  CD1 ILE W  46      40.193  21.175  42.062  1.00                 C  
ATOM    346  CG1 ILE W  46      41.193  21.578  43.123  1.00                 C  
ATOM    347  CG2 ILE W  46      41.761  23.858  42.192  1.00                 C  
ATOM    348  N   GLN W  47      43.472  25.395  44.726  1.00                 N  
ATOM    349  CA  GLN W  47      43.686  26.833  44.824  1.00                 C  
ATOM    350  C   GLN W  47      43.148  27.511  43.583  1.00                 C  
ATOM    351  O   GLN W  47      42.926  26.861  42.579  1.00                 O  
ATOM    352  CB  GLN W  47      45.172  27.142  45.014  1.00                 C  
ATOM    353  CD  GLN W  47      47.210  27.000  46.500  1.00                 C  
ATOM    354  CG  GLN W  47      45.743  26.656  46.336  1.00                 C  
ATOM    355  OE1 GLN W  47      47.980  26.951  45.540  1.00                 O  
ATOM    356  NE2 GLN W  47      47.603  27.351  47.719  1.00                 N  
ATOM    357  N   ARG W  48      42.940  28.818  43.647  1.00                 N  
ATOM    358  CA  ARG W  48      42.210  29.507  42.593  1.00                 C  
ATOM    359  C   ARG W  48      42.973  29.685  41.297  1.00                 C  
ATOM    360  O   ARG W  48      42.377  29.958  40.263  1.00                 O  
ATOM    361  CB  ARG W  48      41.760  30.890  43.069  1.00                 C  
ATOM    362  CD  ARG W  48      40.322  32.260  44.603  1.00                 C  
ATOM    363  NE  ARG W  48      39.614  32.988  43.552  1.00                 N  
ATOM    364  CG  ARG W  48      40.706  30.857  44.164  1.00                 C  
ATOM    365  CZ  ARG W  48      39.416  34.302  43.558  1.00                 C  
ATOM    366  NH1 ARG W  48      38.761  34.878  42.559  1.00                 N  
ATOM    367  NH2 ARG W  48      39.872  35.038  44.562  1.00                 N  
ATOM    368  N   ASP W  49      44.290  29.540  41.351  1.00                 N  
ATOM    369  CA  ASP W  49      45.137  29.725  40.176  1.00                 C  
ATOM    370  C   ASP W  49      45.445  28.414  39.465  1.00                 C  
ATOM    371  O   ASP W  49      46.024  28.406  38.388  1.00                 O  
ATOM    372  CB  ASP W  49      46.449  30.410  40.564  1.00                 C  
ATOM    373  CG  ASP W  49      46.243  31.832  41.048  1.00                 C  
ATOM    374  OD1 ASP W  49      45.228  32.449  40.664  1.00                 O  
ATOM    375  OD2 ASP W  49      47.097  32.328  41.812  1.00                 O  
ATOM    376  N   ASP W  50      45.043  27.307  40.068  1.00                 N  
ATOM    377  CA  ASP W  50      45.395  25.989  39.576  1.00                 C  
ATOM    378  C   ASP W  50      44.601  25.606  38.339  1.00                 C  
ATOM    379  O   ASP W  50      43.865  24.640  38.371  1.00                 O  
ATOM    380  CB  ASP W  50      45.182  24.936  40.665  1.00                 C  
ATOM    381  CG  ASP W  50      46.143  25.096  41.827  1.00                 C  
ATOM    382  OD1 ASP W  50      47.232  25.672  41.621  1.00                 O  
ATOM    383  OD2 ASP W  50      45.807  24.645  42.942  1.00                 O  
ATOM    384  N   THR W  51      44.773  26.336  37.245  1.00                 N  
ATOM    385  CA  THR W  51      43.963  26.119  36.049  1.00                 C  
ATOM    386  C   THR W  51      43.937  24.675  35.564  1.00                 C  
ATOM    387  O   THR W  51      42.930  24.219  35.031  1.00                 O  
ATOM    388  CB  THR W  51      44.441  26.996  34.877  1.00                 C  
ATOM    389  OG1 THR W  51      44.317  28.379  35.229  1.00                 O  
ATOM    390  CG2 THR W  51      43.600  26.732  33.637  1.00                 C  
ATOM    391  N   SER W  52      45.027  23.947  35.756  1.00                 N  
ATOM    392  CA  SER W  52      45.060  22.553  35.341  1.00                 C  
ATOM    393  C   SER W  52      44.029  21.721  36.094  1.00                 C  
ATOM    394  O   SER W  52      43.227  21.029  35.484  1.00                 O  
ATOM    395  CB  SER W  52      46.457  21.964  35.551  1.00                 C  
ATOM    396  OG  SER W  52      46.497  20.600  35.172  1.00                 O  
ATOM    397  N   SER W  53      44.046  21.796  37.418  1.00                 N  
ATOM    398  CA  SER W  53      43.134  21.011  38.241  1.00                 C  
ATOM    399  C   SER W  53      41.689  21.406  38.013  1.00                 C  
ATOM    400  O   SER W  53      40.795  20.556  37.993  1.00                 O  
ATOM    401  CB  SER W  53      43.483  21.164  39.723  1.00                 C  
ATOM    402  OG  SER W  53      43.275  22.495  40.161  1.00                 O  
ATOM    403  N   LEU W  54      41.466  22.704  37.860  1.00                 N  
ATOM    404  CA  LEU W  54      40.136  23.213  37.619  1.00                 C  
ATOM    405  C   LEU W  54      39.618  22.673  36.315  1.00                 C  
ATOM    406  O   LEU W  54      38.478  22.239  36.242  1.00                 O  
ATOM    407  CB  LEU W  54      40.141  24.743  37.613  1.00                 C  
ATOM    408  CG  LEU W  54      40.398  25.426  38.957  1.00                 C  
ATOM    409  CD1 LEU W  54      40.556  26.928  38.776  1.00                 C  
ATOM    410  CD2 LEU W  54      39.273  25.126  39.936  1.00                 C  
ATOM    411  N   GLN W  55      40.456  22.672  35.286  1.00                 N  
ATOM    412  CA  GLN W  55      40.020  22.160  33.998  1.00                 C  
ATOM    413  C   GLN W  55      39.759  20.670  34.082  1.00                 C  
ATOM    414  O   GLN W  55      38.765  20.198  33.573  1.00                 O  
ATOM    415  CB  GLN W  55      41.064  22.460  32.921  1.00                 C  
ATOM    416  CD  GLN W  55      39.432  22.842  31.032  1.00                 C  
ATOM    417  CG  GLN W  55      40.639  22.063  31.516  1.00                 C  
ATOM    418  OE1 GLN W  55      39.197  23.972  31.460  1.00                 O  
ATOM    419  NE2 GLN W  55      38.661  22.238  30.135  1.00                 N  
ATOM    420  N   ALA W  56      40.633  19.931  34.748  1.00                 N  
ATOM    421  CA  ALA W  56      40.432  18.497  34.900  1.00                 C  
ATOM    422  C   ALA W  56      39.081  18.214  35.531  1.00                 C  
ATOM    423  O   ALA W  56      38.308  17.378  35.052  1.00                 O  
ATOM    424  CB  ALA W  56      41.548  17.891  35.737  1.00                 C  
ATOM    425  N   LEU W  57      38.797  18.929  36.609  1.00                 N  
ATOM    426  CA  LEU W  57      37.529  18.786  37.287  1.00                 C  
ATOM    427  C   LEU W  57      36.394  19.062  36.331  1.00                 C  
ATOM    428  O   LEU W  57      35.535  18.221  36.132  1.00                 O  
ATOM    429  CB  LEU W  57      37.457  19.725  38.493  1.00                 C  
ATOM    430  CG  LEU W  57      36.155  19.698  39.296  1.00                 C  
ATOM    431  CD1 LEU W  57      35.913  18.316  39.881  1.00                 C  
ATOM    432  CD2 LEU W  57      36.184  20.743  40.402  1.00                 C  
ATOM    433  N   SER W  58      36.406  20.236  35.717  1.00                 N  
ATOM    434  CA  SER W  58      35.327  20.620  34.825  1.00                 C  
ATOM    435  C   SER W  58      35.080  19.638  33.689  1.00                 C  
ATOM    436  O   SER W  58      33.943  19.424  33.311  1.00                 O  
ATOM    437  CB  SER W  58      35.596  22.000  34.222  1.00                 C  
ATOM    438  OG  SER W  58      36.737  21.976  33.382  1.00                 O  
ATOM    439  N   GLU W  59      36.132  19.045  33.139  1.00                 N  
ATOM    440  CA  GLU W  59      35.962  18.128  32.018  1.00                 C  
ATOM    441  C   GLU W  59      35.597  16.726  32.484  1.00                 C  
ATOM    442  O   GLU W  59      35.111  15.917  31.705  1.00                 O  
ATOM    443  CB  GLU W  59      37.235  18.075  31.171  1.00                 C  
ATOM    444  CD  GLU W  59      38.828  19.286  29.630  1.00                 C  
ATOM    445  CG  GLU W  59      37.553  19.372  30.446  1.00                 C  
ATOM    446  OE1 GLU W  59      39.500  18.235  29.687  1.00                 O  
ATOM    447  OE2 GLU W  59      39.154  20.269  28.932  1.00                 O  
ATOM    448  N   SER W  60      35.818  16.437  33.759  1.00                 N  
ATOM    449  CA  SER W  60      35.597  15.086  34.244  1.00                 C  
ATOM    450  C   SER W  60      34.174  14.839  34.708  1.00                 C  
ATOM    451  O   SER W  60      33.648  13.761  34.508  1.00                 O  
ATOM    452  CB  SER W  60      36.555  14.766  35.394  1.00                 C  
ATOM    453  OG  SER W  60      36.288  15.581  36.522  1.00                 O  
ATOM    454  N   VAL W  61      33.556  15.847  35.311  1.00                 N  
ATOM    455  CA  VAL W  61      32.309  15.678  36.049  1.00                 C  
ATOM    456  C   VAL W  61      31.098  16.330  35.391  1.00                 C  
ATOM    457  O   VAL W  61      31.212  17.379  34.786  1.00                 O  
ATOM    458  CB  VAL W  61      32.423  16.226  37.484  1.00                 C  
ATOM    459  CG1 VAL W  61      33.466  15.446  38.270  1.00                 C  
ATOM    460  CG2 VAL W  61      32.766  17.708  37.462  1.00                 C  
ATOM    461  N   GLN W  62      29.933  15.706  35.513  1.00                 N  
ATOM    462  CA  GLN W  62      28.685  16.353  35.117  1.00                 C  
ATOM    463  C   GLN W  62      27.603  16.145  36.168  1.00                 C  
ATOM    464  O   GLN W  62      27.617  15.140  36.872  1.00                 O  
ATOM    465  CB  GLN W  62      28.212  15.821  33.763  1.00                 C  
ATOM    466  CD  GLN W  62      28.649  15.597  31.285  1.00                 C  
ATOM    467  CG  GLN W  62      29.163  16.115  32.614  1.00                 C  
ATOM    468  OE1 GLN W  62      28.657  14.392  31.032  1.00                 O  
ATOM    469  NE2 GLN W  62      28.198  16.508  30.430  1.00                 N  
ATOM    470  N   PHE W  63      26.665  17.089  36.257  1.00                 N  
ATOM    471  CA  PHE W  63      25.681  17.131  37.344  1.00                 C  
ATOM    472  C   PHE W  63      24.219  17.035  36.911  1.00                 C  
ATOM    473  O   PHE W  63      23.877  17.339  35.782  1.00                 O  
ATOM    474  CB  PHE W  63      25.840  18.414  38.162  1.00                 C  
ATOM    475  CG  PHE W  63      27.165  18.528  38.860  1.00                 C  
ATOM    476  CZ  PHE W  63      29.614  18.737  40.158  1.00                 C  
ATOM    477  CD1 PHE W  63      28.319  18.800  38.146  1.00                 C  
ATOM    478  CE1 PHE W  63      29.538  18.904  38.788  1.00                 C  
ATOM    479  CD2 PHE W  63      27.258  18.363  40.230  1.00                 C  
ATOM    480  CE2 PHE W  63      28.477  18.467  40.873  1.00                 C  
ATOM    481  N   ALA W  64      23.365  16.633  37.846  1.00                 N  
ATOM    482  CA  ALA W  64      21.912  16.692  37.708  1.00                 C  
ATOM    483  C   ALA W  64      21.340  17.113  39.036  1.00                 C  
ATOM    484  O   ALA W  64      21.653  16.529  40.046  1.00                 O  
ATOM    485  CB  ALA W  64      21.367  15.345  37.257  1.00                 C  
ATOM    486  N   VAL W  65      20.501  18.128  39.045  1.00                 N  
ATOM    487  CA  VAL W  65      20.077  18.711  40.301  1.00                 C  
ATOM    488  C   VAL W  65      18.590  18.548  40.534  1.00                 C  
ATOM    489  O   VAL W  65      17.799  18.852  39.671  1.00                 O  
ATOM    490  CB  VAL W  65      20.440  20.205  40.381  1.00                 C  
ATOM    491  CG1 VAL W  65      19.940  20.806  41.685  1.00                 C  
ATOM    492  CG2 VAL W  65      21.943  20.396  40.244  1.00                 C  
ATOM    493  N   ARG W  66      18.200  18.067  41.700  1.00                 N  
ATOM    494  CA  ARG W  66      16.788  17.920  41.988  1.00                 C  
ATOM    495  C   ARG W  66      16.391  18.871  43.082  1.00                 C  
ATOM    496  O   ARG W  66      17.086  19.004  44.088  1.00                 O  
ATOM    497  CB  ARG W  66      16.469  16.476  42.381  1.00                 C  
ATOM    498  CD  ARG W  66      14.735  14.737  42.898  1.00                 C  
ATOM    499  NE  ARG W  66      15.241  14.346  44.212  1.00                 N  
ATOM    500  CG  ARG W  66      14.990  16.206  42.603  1.00                 C  
ATOM    501  CZ  ARG W  66      15.235  13.101  44.675  1.00                 C  
ATOM    502  NH1 ARG W  66      15.716  12.840  45.882  1.00                 N  
ATOM    503  NH2 ARG W  66      14.747  12.119  43.929  1.00                 N  
ATOM    504  N   CYS W  67      15.266  19.536  42.871  1.00                 N  
ATOM    505  CA  CYS W  67      14.795  20.540  43.801  1.00                 C  
ATOM    506  C   CYS W  67      13.849  19.949  44.825  1.00                 C  
ATOM    507  O   CYS W  67      12.695  19.689  44.525  1.00                 O  
ATOM    508  CB  CYS W  67      14.103  21.681  43.053  1.00                 C  
ATOM    509  SG  CYS W  67      13.533  23.031  44.111  1.00                 S  
ATOM    510  N   ASP W  68      14.314  19.761  46.048  1.00                 N  
ATOM    511  CA  ASP W  68      13.476  19.111  47.033  1.00                 C  
ATOM    512  C   ASP W  68      12.665  20.101  47.856  1.00                 C  
ATOM    513  O   ASP W  68      13.209  21.026  48.436  1.00                 O  
ATOM    514  CB  ASP W  68      14.322  18.249  47.971  1.00                 C  
ATOM    515  CG  ASP W  68      14.908  17.034  47.277  1.00                 C  
ATOM    516  OD1 ASP W  68      14.181  16.392  46.490  1.00                 O  
ATOM    517  OD2 ASP W  68      16.093  16.725  47.521  1.00                 O  
ATOM    518  N   GLU W  69      11.356  19.904  47.902  1.00                 N  
ATOM    519  CA  GLU W  69      10.499  20.758  48.701  1.00                 C  
ATOM    520  C   GLU W  69      10.508  20.279  50.138  1.00                 C  
ATOM    521  O   GLU W  69      10.629  19.096  50.398  1.00                 O  
ATOM    522  CB  GLU W  69       9.077  20.769  48.136  1.00                 C  
ATOM    523  CD  GLU W  69       9.269  22.840  46.703  1.00                 C  
ATOM    524  CG  GLU W  69       8.969  21.354  46.738  1.00                 C  
ATOM    525  OE1 GLU W  69       8.665  23.587  47.501  1.00                 O  
ATOM    526  OE2 GLU W  69      10.108  23.257  45.877  1.00                 O  
ATOM    527  N   LEU W  70      10.379  21.204  51.073  1.00                 N  
ATOM    528  CA  LEU W  70      10.411  20.866  52.478  1.00                 C  
ATOM    529  C   LEU W  70       9.025  20.555  53.001  1.00                 C  
ATOM    530  O   LEU W  70       8.056  21.187  52.606  1.00                 O  
ATOM    531  CB  LEU W  70      11.032  22.005  53.289  1.00                 C  
ATOM    532  CG  LEU W  70      12.479  22.369  52.949  1.00                 C  
ATOM    533  CD1 LEU W  70      12.936  23.571  53.761  1.00                 C  
ATOM    534  CD2 LEU W  70      13.402  21.185  53.191  1.00                 C  
ATOM    535  N   ILE W  71       8.923  19.579  53.892  1.00                 N  
ATOM    536  CA  ILE W  71       7.653  19.294  54.531  1.00                 C  
ATOM    537  C   ILE W  71       7.791  19.303  56.041  1.00                 C  
ATOM    538  O   ILE W  71       8.541  18.528  56.604  1.00                 O  
ATOM    539  CB  ILE W  71       7.077  17.944  54.065  1.00                 C  
ATOM    540  CD1 ILE W  71       6.498  16.595  51.981  1.00                 C  
ATOM    541  CG1 ILE W  71       6.873  17.946  52.549  1.00                 C  
ATOM    542  CG2 ILE W  71       5.789  17.629  54.810  1.00                 C  
ATOM    543  N   LEU W  72       7.072  20.196  56.698  1.00                 N  
ATOM    544  CA  LEU W  72       7.068  20.246  58.149  1.00                 C  
ATOM    545  C   LEU W  72       5.715  19.888  58.685  1.00                 C  
ATOM    546  O   LEU W  72       4.747  20.555  58.361  1.00                 O  
ATOM    547  CB  LEU W  72       7.484  21.635  58.638  1.00                 C  
ATOM    548  CG  LEU W  72       7.473  21.851  60.153  1.00                 C  
ATOM    549  CD1 LEU W  72       8.501  20.959  60.832  1.00                 C  
ATOM    550  CD2 LEU W  72       7.735  23.311  60.489  1.00                 C  
ATOM    551  N   ASP W  73       5.654  18.862  59.523  1.00                 N  
ATOM    552  CA  ASP W  73       4.413  18.486  60.170  1.00                 C  
ATOM    553  C   ASP W  73       3.306  18.393  59.137  1.00                 C  
ATOM    554  O   ASP W  73       2.263  19.022  59.268  1.00                 O  
ATOM    555  CB  ASP W  73       4.053  19.492  61.265  1.00                 C  
ATOM    556  CG  ASP W  73       2.977  18.976  62.200  1.00                 C  
ATOM    557  OD1 ASP W  73       2.865  17.742  62.352  1.00                 O  
ATOM    558  OD2 ASP W  73       2.247  19.806  62.781  1.00                 O  
ATOM    559  N   ASP W  74       3.588  17.637  58.082  1.00                 N  
ATOM    560  CA  ASP W  74       2.654  17.387  56.992  1.00                 C  
ATOM    561  C   ASP W  74       2.156  18.639  56.294  1.00                 C  
ATOM    562  O   ASP W  74       1.032  18.676  55.831  1.00                 O  
ATOM    563  CB  ASP W  74       1.440  16.603  57.495  1.00                 C  
ATOM    564  CG  ASP W  74       1.804  15.212  57.976  1.00                 C  
ATOM    565  OD1 ASP W  74       2.794  14.647  57.467  1.00                 O  
ATOM    566  OD2 ASP W  74       1.098  14.687  58.863  1.00                 O  
ATOM    567  N   ARG W  75       2.989  19.662  56.202  1.00                 N  
ATOM    568  CA  ARG W  75       2.644  20.812  55.381  1.00                 C  
ATOM    569  C   ARG W  75       3.822  21.189  54.507  1.00                 C  
ATOM    570  O   ARG W  75       4.954  21.003  54.896  1.00                 O  
ATOM    571  CB  ARG W  75       2.220  21.990  56.260  1.00                 C  
ATOM    572  CD  ARG W  75       0.570  22.963  57.882  1.00                 C  
ATOM    573  NE  ARG W  75      -0.633  22.732  58.678  1.00                 N  
ATOM    574  CG  ARG W  75       0.964  21.735  57.077  1.00                 C  
ATOM    575  CZ  ARG W  75      -1.216  23.656  59.436  1.00                 C  
ATOM    576  NH1 ARG W  75      -2.307  23.355  60.126  1.00                 N  
ATOM    577  NH2 ARG W  75      -0.706  24.878  59.502  1.00                 N  
ATOM    578  N   ARG W  76       3.543  21.681  53.307  1.00                 N  
ATOM    579  CA  ARG W  76       4.584  22.049  52.362  1.00                 C  
ATOM    580  C   ARG W  76       5.097  23.448  52.611  1.00                 C  
ATOM    581  O   ARG W  76       4.329  24.376  52.832  1.00                 O  
ATOM    582  CB  ARG W  76       4.068  21.936  50.926  1.00                 C  
ATOM    583  CD  ARG W  76       4.577  21.953  48.468  1.00                 C  
ATOM    584  NE  ARG W  76       5.581  22.199  47.436  1.00                 N  
ATOM    585  CG  ARG W  76       5.125  22.198  49.865  1.00                 C  
ATOM    586  CZ  ARG W  76       5.351  22.098  46.131  1.00                 C  
ATOM    587  NH1 ARG W  76       6.325  22.341  45.265  1.00                 N  
ATOM    588  NH2 ARG W  76       4.146  21.756  45.695  1.00                 N  
ATOM    589  N   VAL W  77       6.409  23.600  52.558  1.00                 N  
ATOM    590  CA  VAL W  77       7.004  24.901  52.745  1.00                 C  
ATOM    591  C   VAL W  77       7.767  25.297  51.499  1.00                 C  
ATOM    592  O   VAL W  77       8.789  24.710  51.176  1.00                 O  
ATOM    593  CB  VAL W  77       7.929  24.927  53.976  1.00                 C  
ATOM    594  CG1 VAL W  77       8.551  26.305  54.146  1.00                 C  
ATOM    595  CG2 VAL W  77       7.162  24.527  55.227  1.00                 C  
ATOM    596  N   SER W  78       7.264  26.293  50.789  1.00                 N  
ATOM    597  CA  SER W  78       7.852  26.669  49.525  1.00                 C  
ATOM    598  C   SER W  78       9.173  27.359  49.733  1.00                 C  
ATOM    599  O   SER W  78       9.367  28.050  50.715  1.00                 O  
ATOM    600  CB  SER W  78       6.901  27.574  48.739  1.00                 C  
ATOM    601  OG  SER W  78       6.730  28.822  49.389  1.00                 O  
ATOM    602  N   VAL W  79      10.092  27.159  48.805  1.00                 N  
ATOM    603  CA  VAL W  79      11.323  27.922  48.786  1.00                 C  
ATOM    604  C   VAL W  79      11.005  29.390  48.597  1.00                 C  
ATOM    605  O   VAL W  79      10.306  29.756  47.667  1.00                 O  
ATOM    606  CB  VAL W  79      12.277  27.427  47.683  1.00                 C  
ATOM    607  CG1 VAL W  79      13.495  28.333  47.586  1.00                 C  
ATOM    608  CG2 VAL W  79      12.698  25.990  47.950  1.00                 C  
ATOM    609  N   THR W  80      11.503  30.231  49.489  1.00                 N  
ATOM    610  CA  THR W  80      11.294  31.661  49.340  1.00                 C  
ATOM    611  C   THR W  80      12.634  32.340  49.177  1.00                 C  
ATOM    612  O   THR W  80      13.639  31.673  49.065  1.00                 O  
ATOM    613  CB  THR W  80      10.534  32.249  50.543  1.00                 C  
ATOM    614  OG1 THR W  80      11.345  32.148  51.720  1.00                 O  
ATOM    615  CG2 THR W  80       9.238  31.487  50.779  1.00                 C  
ATOM    616  N   GLY W  81      12.650  33.661  49.152  1.00                 N  
ATOM    617  CA  GLY W  81      13.885  34.376  48.926  1.00                 C  
ATOM    618  C   GLY W  81      14.155  35.427  49.972  1.00                 C  
ATOM    619  O   GLY W  81      13.325  35.676  50.829  1.00                 O  
ATOM    620  N   LEU W  82      15.320  36.056  49.884  1.00                 N  
ATOM    621  CA  LEU W  82      15.741  37.028  50.883  1.00                 C  
ATOM    622  C   LEU W  82      16.704  38.045  50.303  1.00                 C  
ATOM    623  O   LEU W  82      17.582  37.687  49.553  1.00                 O  
ATOM    624  CB  LEU W  82      16.389  36.323  52.077  1.00                 C  
ATOM    625  CG  LEU W  82      16.893  37.226  53.205  1.00                 C  
ATOM    626  CD1 LEU W  82      15.731  37.923  53.895  1.00                 C  
ATOM    627  CD2 LEU W  82      17.703  36.425  54.212  1.00                 C  
ATOM    628  N   ARG W  83      16.549  39.316  50.637  1.00                 N  
ATOM    629  CA  ARG W  83      17.515  40.296  50.184  1.00                 C  
ATOM    630  C   ARG W  83      18.189  40.927  51.349  1.00                 C  
ATOM    631  O   ARG W  83      17.542  41.492  52.202  1.00                 O  
ATOM    632  CB  ARG W  83      16.835  41.357  49.316  1.00                 C  
ATOM    633  CD  ARG W  83      17.063  43.402  47.879  1.00                 C  
ATOM    634  NE  ARG W  83      16.754  42.747  46.610  1.00                 N  
ATOM    635  CG  ARG W  83      17.765  42.465  48.848  1.00                 C  
ATOM    636  CZ  ARG W  83      15.962  43.263  45.676  1.00                 C  
ATOM    637  NH1 ARG W  83      15.739  42.595  44.553  1.00                 N  
ATOM    638  NH2 ARG W  83      15.395  44.446  45.867  1.00                 N  
ATOM    639  N   ASP W  84      19.504  40.847  51.364  1.00                 N  
ATOM    640  CA  ASP W  84      20.301  41.367  52.440  1.00                 C  
ATOM    641  C   ASP W  84      20.907  42.690  52.017  1.00                 C  
ATOM    642  O   ASP W  84      21.631  42.767  51.031  1.00                 O  
ATOM    643  CB  ASP W  84      21.387  40.365  52.835  1.00                 C  
ATOM    644  CG  ASP W  84      22.203  40.828  54.026  1.00                 C  
ATOM    645  OD1 ASP W  84      22.062  42.005  54.420  1.00                 O  
ATOM    646  OD2 ASP W  84      22.982  40.015  54.565  1.00                 O  
ATOM    647  N   TYR W  85      20.575  43.742  52.748  1.00                 N  
ATOM    648  CA  TYR W  85      21.225  45.014  52.570  1.00                 C  
ATOM    649  C   TYR W  85      22.589  44.915  53.166  1.00                 C  
ATOM    650  O   TYR W  85      22.776  45.181  54.324  1.00                 O  
ATOM    651  CB  TYR W  85      20.401  46.131  53.214  1.00                 C  
ATOM    652  CG  TYR W  85      20.977  47.514  53.006  1.00                 C  
ATOM    653  OH  TYR W  85      22.554  51.316  52.418  1.00                 O  
ATOM    654  CZ  TYR W  85      22.033  50.058  52.614  1.00                 C  
ATOM    655  CD1 TYR W  85      20.921  48.128  51.761  1.00                 C  
ATOM    656  CE1 TYR W  85      21.444  49.391  51.562  1.00                 C  
ATOM    657  CD2 TYR W  85      21.574  48.201  54.055  1.00                 C  
ATOM    658  CE2 TYR W  85      22.102  49.465  53.874  1.00                 C  
ATOM    659  N   HIS W  86      23.544  44.520  52.355  1.00                 N  
ATOM    660  CA  HIS W  86      24.891  44.231  52.795  1.00                 C  
ATOM    661  C   HIS W  86      25.849  45.388  52.560  1.00                 C  
ATOM    662  O   HIS W  86      26.100  45.751  51.441  1.00                 O  
ATOM    663  CB  HIS W  86      25.428  42.983  52.091  1.00                 C  
ATOM    664  CG  HIS W  86      26.797  42.578  52.542  1.00                 C  
ATOM    665  ND1 HIS W  86      27.036  42.001  53.771  1.00                 N  
ATOM    666  CE1 HIS W  86      28.352  41.750  53.889  1.00                 C  
ATOM    667  CD2 HIS W  86      28.135  42.626  51.971  1.00                 C  
ATOM    668  NE2 HIS W  86      29.017  42.122  52.813  1.00                 N  
ATOM    669  N   THR W  87      26.418  45.912  53.633  1.00                 N  
ATOM    670  CA  THR W  87      27.262  47.094  53.634  1.00                 C  
ATOM    671  C   THR W  87      28.747  46.783  53.748  1.00                 C  
ATOM    672  O   THR W  87      29.102  45.827  54.387  1.00                 O  
ATOM    673  CB  THR W  87      26.888  48.053  54.779  1.00                 C  
ATOM    674  OG1 THR W  87      27.074  47.395  56.038  1.00                 O  
ATOM    675  CG2 THR W  87      25.433  48.479  54.663  1.00                 C  
ATOM    676  N   VAL W  88      29.625  47.559  53.118  1.00                 N  
ATOM    677  CA  VAL W  88      31.060  47.429  53.417  1.00                 C  
ATOM    678  C   VAL W  88      31.711  48.767  53.673  1.00                 C  
ATOM    679  O   VAL W  88      31.680  49.641  52.821  1.00                 O  
ATOM    680  CB  VAL W  88      31.810  46.710  52.281  1.00                 C  
ATOM    681  CG1 VAL W  88      33.293  46.603  52.605  1.00                 C  
ATOM    682  CG2 VAL W  88      31.214  45.332  52.037  1.00                 C  
ATOM    683  N   LEU W  89      32.318  48.949  54.831  1.00                 N  
ATOM    684  CA  LEU W  89      33.013  50.202  55.056  1.00                 C  
ATOM    685  C   LEU W  89      34.506  49.985  55.038  1.00                 C  
ATOM    686  O   LEU W  89      34.998  49.000  55.559  1.00                 O  
ATOM    687  CB  LEU W  89      32.578  50.825  56.384  1.00                 C  
ATOM    688  CG  LEU W  89      31.220  51.528  56.391  1.00                 C  
ATOM    689  CD1 LEU W  89      30.093  50.523  56.204  1.00                 C  
ATOM    690  CD2 LEU W  89      31.024  52.307  57.683  1.00                 C  
ATOM    691  N   GLY W  90      35.218  50.911  54.413  1.00                 N  
ATOM    692  CA  GLY W  90      36.640  50.780  54.229  1.00                 C  
ATOM    693  C   GLY W  90      36.912  49.894  53.048  1.00                 C  
ATOM    694  O   GLY W  90      37.868  49.155  53.042  1.00                 O  
ATOM    695  N   ALA W  91      36.065  49.968  52.037  1.00                 N  
ATOM    696  CA  ALA W  91      36.235  49.130  50.866  1.00                 C  
ATOM    697  C   ALA W  91      37.196  49.738  49.861  1.00                 C  
ATOM    698  O   ALA W  91      37.227  50.944  49.682  1.00                 O  
ATOM    699  CB  ALA W  91      34.893  48.875  50.197  1.00                 C  
ATOM    700  N   ARG W  92      37.971  48.899  49.190  1.00                 N  
ATOM    701  CA  ARG W  92      38.932  49.389  48.224  1.00                 C  
ATOM    702  C   ARG W  92      38.295  50.220  47.141  1.00                 C  
ATOM    703  O   ARG W  92      37.295  49.845  46.566  1.00                 O  
ATOM    704  CB  ARG W  92      39.691  48.224  47.585  1.00                 C  
ATOM    705  CD  ARG W  92      41.349  46.357  47.836  1.00                 C  
ATOM    706  NE  ARG W  92      42.226  45.625  48.747  1.00                 N  
ATOM    707  CG  ARG W  92      40.645  47.512  48.529  1.00                 C  
ATOM    708  CZ  ARG W  92      42.943  44.561  48.399  1.00                 C  
ATOM    709  NH1 ARG W  92      43.714  43.959  49.295  1.00                 N  
ATOM    710  NH2 ARG W  92      42.887  44.100  47.157  1.00                 N  
ATOM    711  N   GLU W  93      38.897  51.370  46.885  1.00                 N  
ATOM    712  CA  GLU W  93      38.478  52.279  45.831  1.00                 C  
ATOM    713  C   GLU W  93      39.096  51.870  44.513  1.00                 C  
ATOM    714  O   GLU W  93      38.530  52.086  43.457  1.00                 O  
ATOM    715  CB  GLU W  93      38.861  53.718  46.181  1.00                 C  
ATOM    716  CD  GLU W  93      38.701  56.170  45.597  1.00                 C  
ATOM    717  CG  GLU W  93      38.390  54.750  45.169  1.00                 C  
ATOM    718  OE1 GLU W  93      39.147  56.360  46.748  1.00                 O  
ATOM    719  OE2 GLU W  93      38.498  57.094  44.782  1.00                 O  
ATOM    720  N   ASP W  94      40.263  51.252  44.596  1.00                 N  
ATOM    721  CA  ASP W  94      40.988  50.820  43.421  1.00                 C  
ATOM    722  C   ASP W  94      41.750  49.535  43.707  1.00                 C  
ATOM    723  O   ASP W  94      42.022  49.213  44.849  1.00                 O  
ATOM    724  CB  ASP W  94      41.947  51.915  42.950  1.00                 C  
ATOM    725  CG  ASP W  94      42.369  51.738  41.505  1.00                 C  
ATOM    726  OD1 ASP W  94      41.937  50.749  40.877  1.00                 O  
ATOM    727  OD2 ASP W  94      43.132  52.589  41.001  1.00                 O  
ATOM    728  N   TYR W  95      42.106  48.812  42.657  1.00                 N  
ATOM    729  CA  TYR W  95      42.804  47.552  42.800  1.00                 C  
ATOM    730  C   TYR W  95      44.243  47.715  43.275  1.00                 C  
ATOM    731  O   TYR W  95      44.795  46.814  43.889  1.00                 O  
ATOM    732  CB  TYR W  95      42.801  46.785  41.476  1.00                 C  
ATOM    733  CG  TYR W  95      41.450  46.221  41.098  1.00                 C  
ATOM    734  OH  TYR W  95      37.733  44.682  40.045  1.00                 O  
ATOM    735  CZ  TYR W  95      38.963  45.190  40.395  1.00                 C  
ATOM    736  CD1 TYR W  95      40.740  46.737  40.022  1.00                 C  
ATOM    737  CE1 TYR W  95      39.504  46.229  39.669  1.00                 C  
ATOM    738  CD2 TYR W  95      40.888  45.175  41.819  1.00                 C  
ATOM    739  CE2 TYR W  95      39.654  44.653  41.480  1.00                 C  
ATOM    740  N   ARG W  96      44.853  48.854  42.970  1.00                 N  
ATOM    741  CA  ARG W  96      46.203  49.149  43.434  1.00                 C  
ATOM    742  C   ARG W  96      46.193  50.159  44.547  1.00                 C  
ATOM    743  O   ARG W  96      45.561  51.192  44.436  1.00                 O  
ATOM    744  CB  ARG W  96      47.068  49.656  42.278  1.00                 C  
ATOM    745  CD  ARG W  96      49.326  50.383  41.459  1.00                 C  
ATOM    746  NE  ARG W  96      50.706  50.701  41.818  1.00                 N  
ATOM    747  CG  ARG W  96      48.505  49.965  42.667  1.00                 C  
ATOM    748  CZ  ARG W  96      51.626  51.118  40.955  1.00                 C  
ATOM    749  NH1 ARG W  96      52.856  51.384  41.373  1.00                 N  
ATOM    750  NH2 ARG W  96      51.314  51.269  39.675  1.00                 N  
ATOM    751  N   GLY W  97      46.921  49.885  45.612  1.00                 N  
ATOM    752  CA  GLY W  97      47.130  50.903  46.614  1.00                 C  
ATOM    753  C   GLY W  97      46.114  50.818  47.709  1.00                 C  
ATOM    754  O   GLY W  97      45.375  49.856  47.768  1.00                 O  
ATOM    755  N   LEU W  98      46.065  51.827  48.567  1.00                 N  
ATOM    756  CA  LEU W  98      45.299  51.708  49.796  1.00                 C  
ATOM    757  C   LEU W  98      44.262  52.797  50.044  1.00                 C  
ATOM    758  O   LEU W  98      43.859  53.000  51.178  1.00                 O  
ATOM    759  CB  LEU W  98      46.232  51.680  51.008  1.00                 C  
ATOM    760  CG  LEU W  98      47.199  50.497  51.092  1.00                 C  
ATOM    761  CD1 LEU W  98      48.169  50.676  52.250  1.00                 C  
ATOM    762  CD2 LEU W  98      46.437  49.189  51.238  1.00                 C  
ATOM    763  N   LYS W  99      43.810  53.495  49.016  1.00                 N  
ATOM    764  CA  LYS W  99      42.739  54.450  49.247  1.00                 C  
ATOM    765  C   LYS W  99      41.432  53.689  49.309  1.00                 C  
ATOM    766  O   LYS W  99      41.268  52.715  48.588  1.00                 O  
ATOM    767  CB  LYS W  99      42.722  55.512  48.146  1.00                 C  
ATOM    768  CD  LYS W  99      43.841  57.472  47.047  1.00                 C  
ATOM    769  CE  LYS W  99      45.063  58.375  47.036  1.00                 C  
ATOM    770  CG  LYS W  99      43.941  56.420  48.140  1.00                 C  
ATOM    771  NZ  LYS W  99      44.988  59.399  45.958  1.00                 N  
ATOM    772  N   SER W 100      40.497  54.125  50.147  1.00                 N  
ATOM    773  CA  SER W 100      39.258  53.370  50.328  1.00                 C  
ATOM    774  C   SER W 100      38.035  54.228  50.605  1.00                 C  
ATOM    775  O   SER W 100      38.150  55.302  51.177  1.00                 O  
ATOM    776  CB  SER W 100      39.406  52.363  51.470  1.00                 C  
ATOM    777  OG  SER W 100      39.579  53.022  52.712  1.00                 O  
ATOM    778  N   HIS W 101      36.865  53.725  50.214  1.00                 N  
ATOM    779  CA  HIS W 101      35.592  54.424  50.389  1.00                 C  
ATOM    780  C   HIS W 101      35.072  54.336  51.796  1.00                 C  
ATOM    781  O   HIS W 101      35.165  53.302  52.419  1.00                 O  
ATOM    782  CB  HIS W 101      34.540  53.869  49.427  1.00                 C  
ATOM    783  CG  HIS W 101      34.836  54.142  47.985  1.00                 C  
ATOM    784  ND1 HIS W 101      34.654  55.381  47.409  1.00                 N  
ATOM    785  CE1 HIS W 101      35.003  55.316  46.112  1.00                 C  
ATOM    786  CD2 HIS W 101      35.331  53.360  46.861  1.00                 C  
ATOM    787  NE2 HIS W 101      35.410  54.107  45.776  1.00                 N  
ATOM    788  N   GLU W 102      34.472  55.410  52.275  1.00                 N  
ATOM    789  CA  GLU W 102      33.884  55.419  53.597  1.00                 C  
ATOM    790  C   GLU W 102      32.897  54.281  53.764  1.00                 C  
ATOM    791  O   GLU W 102      32.986  53.515  54.707  1.00                 O  
ATOM    792  CB  GLU W 102      33.193  56.757  53.867  1.00                 C  
ATOM    793  CD  GLU W 102      31.943  58.224  55.499  1.00                 C  
ATOM    794  CG  GLU W 102      32.586  56.873  55.256  1.00                 C  
ATOM    795  OE1 GLU W 102      31.955  59.063  54.574  1.00                 O  
ATOM    796  OE2 GLU W 102      31.427  58.444  56.615  1.00                 O  
ATOM    797  N   THR W 103      31.960  54.188  52.827  1.00                 N  
ATOM    798  CA  THR W 103      30.950  53.145  52.799  1.00                 C  
ATOM    799  C   THR W 103      30.577  52.849  51.370  1.00                 C  
ATOM    800  O   THR W 103      30.413  53.759  50.577  1.00                 O  
ATOM    801  CB  THR W 103      29.701  53.547  53.606  1.00                 C  
ATOM    802  OG1 THR W 103      28.762  52.465  53.607  1.00                 O  
ATOM    803  CG2 THR W 103      29.037  54.767  52.987  1.00                 C  
ATOM    804  N   ILE W 104      30.453  51.575  51.041  1.00                 N  
ATOM    805  CA  ILE W 104      29.797  51.162  49.818  1.00                 C  
ATOM    806  C   ILE W 104      28.670  50.245  50.213  1.00                 C  
ATOM    807  O   ILE W 104      28.644  49.742  51.328  1.00                 O  
ATOM    808  CB  ILE W 104      30.784  50.484  48.849  1.00                 C  
ATOM    809  CD1 ILE W 104      32.177  48.375  48.519  1.00                 C  
ATOM    810  CG1 ILE W 104      31.362  49.215  49.478  1.00                 C  
ATOM    811  CG2 ILE W 104      31.875  51.458  48.433  1.00                 C  
ATOM    812  N   GLN W 105      27.735  50.020  49.308  1.00                 N  
ATOM    813  CA  GLN W 105      26.614  49.158  49.608  1.00                 C  
ATOM    814  C   GLN W 105      26.390  48.135  48.523  1.00                 C  
ATOM    815  O   GLN W 105      26.627  48.395  47.362  1.00                 O  
ATOM    816  CB  GLN W 105      25.342  49.984  49.810  1.00                 C  
ATOM    817  CD  GLN W 105      26.080  52.277  50.570  1.00                 C  
ATOM    818  CG  GLN W 105      25.419  50.970  50.964  1.00                 C  
ATOM    819  OE1 GLN W 105      25.805  52.825  49.503  1.00                 O  
ATOM    820  NE2 GLN W 105      26.955  52.780  51.433  1.00                 N  
ATOM    821  N   THR W 106      25.948  46.955  48.929  1.00                 N  
ATOM    822  CA  THR W 106      25.639  45.851  48.042  1.00                 C  
ATOM    823  C   THR W 106      24.324  45.245  48.473  1.00                 C  
ATOM    824  O   THR W 106      23.942  45.399  49.605  1.00                 O  
ATOM    825  CB  THR W 106      26.758  44.793  48.047  1.00                 C  
ATOM    826  OG1 THR W 106      26.860  44.208  49.352  1.00                 O  
ATOM    827  CG2 THR W 106      28.094  45.428  47.693  1.00                 C  
ATOM    828  N   TRP W 107      23.626  44.569  47.570  1.00                 N  
ATOM    829  CA  TRP W 107      22.389  43.867  47.910  1.00                 C  
ATOM    830  C   TRP W 107      22.525  42.418  47.516  1.00                 C  
ATOM    831  O   TRP W 107      22.782  42.123  46.373  1.00                 O  
ATOM    832  CB  TRP W 107      21.193  44.521  47.215  1.00                 C  
ATOM    833  CG  TRP W 107      20.920  45.918  47.680  1.00                 C  
ATOM    834  CD1 TRP W 107      19.928  46.321  48.527  1.00                 C  
ATOM    835  NE1 TRP W 107      19.993  47.680  48.721  1.00                 N  
ATOM    836  CD2 TRP W 107      21.648  47.100  47.323  1.00                 C  
ATOM    837  CE2 TRP W 107      21.042  48.180  47.991  1.00                 C  
ATOM    838  CH2 TRP W 107      22.585  49.704  47.058  1.00                 C  
ATOM    839  CZ2 TRP W 107      21.503  49.489  47.865  1.00                 C  
ATOM    840  CE3 TRP W 107      22.753  47.349  46.504  1.00                 C  
ATOM    841  CZ3 TRP W 107      23.207  48.649  46.382  1.00                 C  
ATOM    842  N   ARG W 108      22.372  41.500  48.456  1.00                 N  
ATOM    843  CA  ARG W 108      22.676  40.124  48.123  1.00                 C  
ATOM    844  C   ARG W 108      21.488  39.224  48.389  1.00                 C  
ATOM    845  O   ARG W 108      20.919  39.251  49.456  1.00                 O  
ATOM    846  CB  ARG W 108      23.892  39.637  48.914  1.00                 C  
ATOM    847  CD  ARG W 108      26.350  39.822  49.387  1.00                 C  
ATOM    848  NE  ARG W 108      27.595  40.526  49.091  1.00                 N  
ATOM    849  CG  ARG W 108      25.183  40.364  48.577  1.00                 C  
ATOM    850  CZ  ARG W 108      28.758  40.267  49.681  1.00                 C  
ATOM    851  NH1 ARG W 108      29.839  40.959  49.348  1.00                 N  
ATOM    852  NH2 ARG W 108      28.837  39.316  50.602  1.00                 N  
ATOM    853  N   GLU W 109      21.111  38.432  47.395  1.00                 N  
ATOM    854  CA  GLU W 109      19.920  37.614  47.476  1.00                 C  
ATOM    855  C   GLU W 109      20.248  36.204  47.908  1.00                 C  
ATOM    856  O   GLU W 109      21.226  35.650  47.455  1.00                 O  
ATOM    857  CB  GLU W 109      19.193  37.591  46.130  1.00                 C  
ATOM    858  CD  GLU W 109      17.917  38.876  44.369  1.00                 C  
ATOM    859  CG  GLU W 109      18.649  38.942  45.695  1.00                 C  
ATOM    860  OE1 GLU W 109      18.030  37.841  43.679  1.00                 O  
ATOM    861  OE2 GLU W 109      17.231  39.860  44.020  1.00                 O  
ATOM    862  N   TYR W 110      19.427  35.628  48.781  1.00                 N  
ATOM    863  CA  TYR W 110      19.602  34.256  49.251  1.00                 C  
ATOM    864  C   TYR W 110      18.333  33.453  49.050  1.00                 C  
ATOM    865  O   TYR W 110      17.265  34.028  48.925  1.00                 O  
ATOM    866  CB  TYR W 110      20.009  34.243  50.726  1.00                 C  
ATOM    867  CG  TYR W 110      21.330  34.925  51.002  1.00                 C  
ATOM    868  OH  TYR W 110      24.954  36.815  51.766  1.00                 O  
ATOM    869  CZ  TYR W 110      23.756  36.188  51.513  1.00                 C  
ATOM    870  CD1 TYR W 110      21.381  36.278  51.314  1.00                 C  
ATOM    871  CE1 TYR W 110      22.583  36.909  51.568  1.00                 C  
ATOM    872  CD2 TYR W 110      22.522  34.214  50.952  1.00                 C  
ATOM    873  CE2 TYR W 110      23.734  34.829  51.203  1.00                 C  
ATOM    874  N   LEU W 111      18.453  32.129  49.060  1.00                 N  
ATOM    875  CA  LEU W 111      17.307  31.235  49.040  1.00                 C  
ATOM    876  C   LEU W 111      16.977  30.741  50.429  1.00                 C  
ATOM    877  O   LEU W 111      17.829  30.232  51.115  1.00                 O  
ATOM    878  CB  LEU W 111      17.569  30.049  48.109  1.00                 C  
ATOM    879  CG  LEU W 111      17.843  30.386  46.642  1.00                 C  
ATOM    880  CD1 LEU W 111      18.167  29.127  45.853  1.00                 C  
ATOM    881  CD2 LEU W 111      16.654  31.106  46.025  1.00                 C  
ATOM    882  N   CYS W 112      15.730  30.853  50.843  1.00                 N  
ATOM    883  CA  CYS W 112      15.328  30.331  52.137  1.00                 C  
ATOM    884  C   CYS W 112      14.510  29.060  52.013  1.00                 C  
ATOM    885  O   CYS W 112      13.711  28.925  51.096  1.00                 O  
ATOM    886  CB  CYS W 112      14.528  31.379  52.913  1.00                 C  
ATOM    887  SG  CYS W 112      15.441  32.897  53.276  1.00                 S  
ATOM    888  N   ASP W 113      14.725  28.150  52.958  1.00                 N  
ATOM    889  CA  ASP W 113      14.101  26.834  53.010  1.00                 C  
ATOM    890  C   ASP W 113      14.355  25.961  51.796  1.00                 C  
ATOM    891  O   ASP W 113      13.517  25.156  51.431  1.00                 O  
ATOM    892  CB  ASP W 113      12.587  26.965  53.191  1.00                 C  
ATOM    893  CG  ASP W 113      12.212  27.588  54.521  1.00                 C  
ATOM    894  OD1 ASP W 113      12.986  27.433  55.490  1.00                 O  
ATOM    895  OD2 ASP W 113      11.144  28.232  54.596  1.00                 O  
ATOM    896  N   ALA W 114      15.534  26.088  51.206  1.00                 N  
ATOM    897  CA  ALA W 114      15.888  25.337  50.014  1.00                 C  
ATOM    898  C   ALA W 114      16.697  24.102  50.339  1.00                 C  
ATOM    899  O   ALA W 114      17.475  24.103  51.268  1.00                 O  
ATOM    900  CB  ALA W 114      16.665  26.215  49.045  1.00                 C  
ATOM    901  N   SER W 115      16.510  23.046  49.565  1.00                 N  
ATOM    902  CA  SER W 115      17.306  21.840  49.704  1.00                 C  
ATOM    903  C   SER W 115      17.385  21.132  48.374  1.00                 C  
ATOM    904  O   SER W 115      16.419  21.095  47.630  1.00                 O  
ATOM    905  CB  SER W 115      16.710  20.925  50.776  1.00                 C  
ATOM    906  OG  SER W 115      17.465  19.733  50.906  1.00                 O  
ATOM    907  N   PHE W 116      18.536  20.560  48.075  1.00                 N  
ATOM    908  CA  PHE W 116      18.742  19.948  46.788  1.00                 C  
ATOM    909  C   PHE W 116      19.364  18.589  46.920  1.00                 C  
ATOM    910  O   PHE W 116      20.093  18.333  47.862  1.00                 O  
ATOM    911  CB  PHE W 116      19.619  20.839  45.905  1.00                 C  
ATOM    912  CG  PHE W 116      19.016  22.183  45.613  1.00                 C  
ATOM    913  CZ  PHE W 116      17.899  24.668  45.065  1.00                 C  
ATOM    914  CD1 PHE W 116      19.229  23.253  46.465  1.00                 C  
ATOM    915  CE1 PHE W 116      18.674  24.490  46.195  1.00                 C  
ATOM    916  CD2 PHE W 116      18.238  22.378  44.486  1.00                 C  
ATOM    917  CE2 PHE W 116      17.684  23.615  44.217  1.00                 C  
ATOM    918  N   THR W 117      19.066  17.715  45.970  1.00                 N  
ATOM    919  CA  THR W 117      19.770  16.451  45.871  1.00                 C  
ATOM    920  C   THR W 117      20.454  16.432  44.534  1.00                 C  
ATOM    921  O   THR W 117      19.813  16.586  43.527  1.00                 O  
ATOM    922  CB  THR W 117      18.811  15.257  46.034  1.00                 C  
ATOM    923  OG1 THR W 117      18.175  15.323  47.317  1.00                 O  
ATOM    924  CG2 THR W 117      19.574  13.944  45.937  1.00                 C  
ATOM    925  N   VAL W 118      21.762  16.257  44.527  1.00                 N  
ATOM    926  CA  VAL W 118      22.546  16.335  43.311  1.00                 C  
ATOM    927  C   VAL W 118      23.107  14.988  42.944  1.00                 C  
ATOM    928  O   VAL W 118      23.603  14.280  43.794  1.00                 O  
ATOM    929  CB  VAL W 118      23.689  17.359  43.441  1.00                 C  
ATOM    930  CG1 VAL W 118      24.541  17.369  42.181  1.00                 C  
ATOM    931  CG2 VAL W 118      23.132  18.746  43.723  1.00                 C  
ATOM    932  N   ALA W 119      23.043  14.629  41.677  1.00                 N  
ATOM    933  CA  ALA W 119      23.705  13.427  41.219  1.00                 C  
ATOM    934  C   ALA W 119      24.821  13.796  40.268  1.00                 C  
ATOM    935  O   ALA W 119      24.592  14.510  39.315  1.00                 O  
ATOM    936  CB  ALA W 119      22.707  12.493  40.552  1.00                 C  
ATOM    937  N   LEU W 120      26.034  13.327  40.515  1.00                 N  
ATOM    938  CA  LEU W 120      27.101  13.607  39.575  1.00                 C  
ATOM    939  C   LEU W 120      27.715  12.336  39.035  1.00                 C  
ATOM    940  O   LEU W 120      27.748  11.319  39.722  1.00                 O  
ATOM    941  CB  LEU W 120      28.182  14.467  40.233  1.00                 C  
ATOM    942  CG  LEU W 120      29.322  14.933  39.325  1.00                 C  
ATOM    943  CD1 LEU W 120      29.971  16.192  39.880  1.00                 C  
ATOM    944  CD2 LEU W 120      30.360  13.834  39.156  1.00                 C  
ATOM    945  N   TRP W 121      28.201  12.402  37.799  1.00                 N  
ATOM    946  CA  TRP W 121      28.836  11.247  37.176  1.00                 C  
ATOM    947  C   TRP W 121      30.031  11.645  36.315  1.00                 C  
ATOM    948  O   TRP W 121      30.262  12.829  36.077  1.00                 O  
ATOM    949  CB  TRP W 121      27.826  10.474  36.325  1.00                 C  
ATOM    950  CG  TRP W 121      27.277  11.267  35.179  1.00                 C  
ATOM    951  CD1 TRP W 121      27.753  11.297  33.900  1.00                 C  
ATOM    952  NE1 TRP W 121      26.989  12.140  33.129  1.00                 N  
ATOM    953  CD2 TRP W 121      26.145  12.147  35.208  1.00                 C  
ATOM    954  CE2 TRP W 121      25.995  12.673  33.912  1.00                 C  
ATOM    955  CH2 TRP W 121      24.116  13.939  34.576  1.00                 C  
ATOM    956  CZ2 TRP W 121      24.982  13.572  33.584  1.00                 C  
ATOM    957  CE3 TRP W 121      25.246  12.539  36.203  1.00                 C  
ATOM    958  CZ3 TRP W 121      24.243  13.431  35.873  1.00                 C  
ATOM    959  N   LEU W 122      30.793  10.654  35.859  1.00                 N  
ATOM    960  CA  LEU W 122      32.012  10.926  35.117  1.00                 C  
ATOM    961  C   LEU W 122      31.810  10.908  33.627  1.00                 C  
ATOM    962  O   LEU W 122      30.953  10.208  33.117  1.00                 O  
ATOM    963  CB  LEU W 122      33.100   9.916  35.485  1.00                 C  
ATOM    964  CG  LEU W 122      33.506   9.864  36.960  1.00                 C  
ATOM    965  CD1 LEU W 122      34.532   8.766  37.197  1.00                 C  
ATOM    966  CD2 LEU W 122      34.054  11.207  37.414  1.00                 C  
ATOM    967  N   THR W 123      32.639  11.667  32.934  1.00                 N  
ATOM    968  CA  THR W 123      32.601  11.715  31.491  1.00                 C  
ATOM    969  C   THR W 123      33.502  10.649  30.890  1.00                 C  
ATOM    970  O   THR W 123      34.357  10.097  31.573  1.00                 O  
ATOM    971  CB  THR W 123      33.018  13.100  30.961  1.00                 C  
ATOM    972  OG1 THR W 123      34.377  13.366  31.331  1.00                 O  
ATOM    973  CG2 THR W 123      32.131  14.185  31.552  1.00                 C  
ATOM    974  N   PRO W 124      33.307  10.346  29.602  1.00                 N  
ATOM    975  CA  PRO W 124      34.168   9.355  28.966  1.00                 C  
ATOM    976  C   PRO W 124      35.625   9.780  28.932  1.00                 C  
ATOM    977  O   PRO W 124      36.498   8.932  28.820  1.00                 O  
ATOM    978  CB  PRO W 124      33.605   9.230  27.549  1.00                 C  
ATOM    979  CD  PRO W 124      32.309  10.913  28.653  1.00                 C  
ATOM    980  CG  PRO W 124      32.879  10.514  27.321  1.00                 C  
ATOM    981  N   HIS W 125      35.890  11.072  29.035  1.00                 N  
ATOM    982  CA  HIS W 125      37.259  11.557  28.956  1.00                 C  
ATOM    983  C   HIS W 125      37.784  11.920  30.327  1.00                 C  
ATOM    984  O   HIS W 125      38.636  12.786  30.467  1.00                 O  
ATOM    985  CB  HIS W 125      37.346  12.765  28.021  1.00                 C  
ATOM    986  CG  HIS W 125      37.007  12.452  26.597  1.00                 C  
ATOM    987  ND1 HIS W 125      37.812  11.676  25.792  1.00                 N  
ATOM    988  CE1 HIS W 125      37.248  11.574  24.576  1.00                 C  
ATOM    989  CD2 HIS W 125      35.913  12.781  25.694  1.00                 C  
ATOM    990  NE2 HIS W 125      36.108  12.234  24.510  1.00                 N  
ATOM    991  N   ALA W 126      37.280  11.233  31.336  1.00                 N  
ATOM    992  CA  ALA W 126      37.523  11.622  32.711  1.00                 C  
ATOM    993  C   ALA W 126      38.970  11.469  33.148  1.00                 C  
ATOM    994  O   ALA W 126      39.584  10.438  32.938  1.00                 O  
ATOM    995  CB  ALA W 126      36.644  10.815  33.654  1.00                 C  
ATOM    996  N   THR W 127      39.502  12.501  33.783  1.00                 N  
ATOM    997  CA  THR W 127      40.841  12.434  34.330  1.00                 C  
ATOM    998  C   THR W 127      40.767  11.865  35.733  1.00                 C  
ATOM    999  O   THR W 127      41.773  11.466  36.304  1.00                 O  
ATOM   1000  CB  THR W 127      41.517  13.818  34.340  1.00                 C  
ATOM   1001  OG1 THR W 127      40.768  14.712  35.172  1.00                 O  
ATOM   1002  CG2 THR W 127      41.571  14.394  32.933  1.00                 C  
ATOM   1003  N   MET W 128      39.560  11.814  36.281  1.00                 N  
ATOM   1004  CA  MET W 128      39.363  11.394  37.664  1.00                 C  
ATOM   1005  C   MET W 128      38.610  10.092  37.785  1.00                 C  
ATOM   1006  O   MET W 128      38.263   9.469  36.790  1.00                 O  
ATOM   1007  CB  MET W 128      38.620  12.475  38.451  1.00                 C  
ATOM   1008  SD  MET W 128      38.426  15.062  39.424  1.00                 S  
ATOM   1009  CE  MET W 128      38.565  14.467  41.108  1.00                 C  
ATOM   1010  CG  MET W 128      39.360  13.799  38.539  1.00                 C  
ATOM   1011  N   VAL W 129      38.375   9.676  39.020  1.00                 N  
ATOM   1012  CA  VAL W 129      37.519   8.535  39.295  1.00                 C  
ATOM   1013  C   VAL W 129      36.663   8.854  40.505  1.00                 C  
ATOM   1014  O   VAL W 129      37.021   9.691  41.321  1.00                 O  
ATOM   1015  CB  VAL W 129      38.342   7.253  39.519  1.00                 C  
ATOM   1016  CG1 VAL W 129      39.138   6.906  38.270  1.00                 C  
ATOM   1017  CG2 VAL W 129      39.266   7.415  40.716  1.00                 C  
ATOM   1018  N   ILE W 130      35.532   8.182  40.625  1.00                 N  
ATOM   1019  CA  ILE W 130      34.529   8.580  41.598  1.00                 C  
ATOM   1020  C   ILE W 130      34.976   8.375  43.044  1.00                 C  
ATOM   1021  O   ILE W 130      34.601   9.141  43.922  1.00                 O  
ATOM   1022  CB  ILE W 130      33.203   7.827  41.382  1.00                 C  
ATOM   1023  CD1 ILE W 130      32.103   5.540  41.620  1.00                 C  
ATOM   1024  CG1 ILE W 130      33.393   6.329  41.628  1.00                 C  
ATOM   1025  CG2 ILE W 130      32.652   8.108  39.992  1.00                 C  
ATOM   1026  N   SER W 131      35.806   7.368  43.279  1.00                 N  
ATOM   1027  CA  SER W 131      36.359   7.113  44.602  1.00                 C  
ATOM   1028  C   SER W 131      36.981   8.365  45.189  1.00                 C  
ATOM   1029  O   SER W 131      36.766   8.680  46.352  1.00                 O  
ATOM   1030  CB  SER W 131      37.398   5.992  44.541  1.00                 C  
ATOM   1031  OG  SER W 131      36.796   4.757  44.195  1.00                 O  
ATOM   1032  N   GLU W 132      37.747   9.077  44.370  1.00                 N  
ATOM   1033  CA  GLU W 132      38.347  10.347  44.765  1.00                 C  
ATOM   1034  C   GLU W 132      37.293  11.322  45.261  1.00                 C  
ATOM   1035  O   GLU W 132      37.368  11.810  46.383  1.00                 O  
ATOM   1036  CB  GLU W 132      39.120  10.961  43.596  1.00                 C  
ATOM   1037  CD  GLU W 132      40.925  12.110  44.939  1.00                 C  
ATOM   1038  CG  GLU W 132      39.807  12.276  43.928  1.00                 C  
ATOM   1039  OE1 GLU W 132      41.420  10.974  45.096  1.00                 O  
ATOM   1040  OE2 GLU W 132      41.305  13.116  45.574  1.00                 O  
ATOM   1041  N   LEU W 133      36.310  11.599  44.415  1.00                 N  
ATOM   1042  CA  LEU W 133      35.256  12.547  44.735  1.00                 C  
ATOM   1043  C   LEU W 133      34.535  12.176  46.023  1.00                 C  
ATOM   1044  O   LEU W 133      34.256  13.031  46.853  1.00                 O  
ATOM   1045  CB  LEU W 133      34.249  12.636  43.587  1.00                 C  
ATOM   1046  CG  LEU W 133      34.748  13.289  42.296  1.00                 C  
ATOM   1047  CD1 LEU W 133      33.715  13.149  41.188  1.00                 C  
ATOM   1048  CD2 LEU W 133      35.080  14.755  42.528  1.00                 C  
ATOM   1049  N   GLU W 134      34.251  10.894  46.198  1.00                 N  
ATOM   1050  CA  GLU W 134      33.598  10.424  47.408  1.00                 C  
ATOM   1051  C   GLU W 134      34.463  10.718  48.626  1.00                 C  
ATOM   1052  O   GLU W 134      34.000  11.283  49.622  1.00                 O  
ATOM   1053  CB  GLU W 134      33.303   8.926  47.310  1.00                 C  
ATOM   1054  CD  GLU W 134      32.282   6.876  48.376  1.00                 C  
ATOM   1055  CG  GLU W 134      32.585   8.354  48.522  1.00                 C  
ATOM   1056  OE1 GLU W 134      32.654   6.293  47.336  1.00                 O  
ATOM   1057  OE2 GLU W 134      31.673   6.300  49.302  1.00                 O  
ATOM   1058  N   LYS W 135      35.735  10.357  48.531  1.00                 N  
ATOM   1059  CA  LYS W 135      36.665  10.597  49.622  1.00                 C  
ATOM   1060  C   LYS W 135      36.702  12.065  49.964  1.00                 C  
ATOM   1061  O   LYS W 135      36.802  12.434  51.121  1.00                 O  
ATOM   1062  CB  LYS W 135      38.063  10.096  49.254  1.00                 C  
ATOM   1063  CD  LYS W 135      39.592   8.156  48.808  1.00                 C  
ATOM   1064  CE  LYS W 135      39.710   6.643  48.737  1.00                 C  
ATOM   1065  CG  LYS W 135      38.185   8.582  49.197  1.00                 C  
ATOM   1066  NZ  LYS W 135      41.071   6.211  48.315  1.00                 N  
ATOM   1067  N   ALA W 136      36.590  12.905  48.951  1.00                 N  
ATOM   1068  CA  ALA W 136      36.740  14.329  49.154  1.00                 C  
ATOM   1069  C   ALA W 136      35.543  14.912  49.832  1.00                 C  
ATOM   1070  O   ALA W 136      35.653  15.712  50.742  1.00                 O  
ATOM   1071  CB  ALA W 136      36.979  15.032  47.826  1.00                 C  
ATOM   1072  N   VAL W 137      34.382  14.518  49.354  1.00                 N  
ATOM   1073  CA  VAL W 137      33.147  15.021  49.890  1.00                 C  
ATOM   1074  C   VAL W 137      32.986  14.563  51.325  1.00                 C  
ATOM   1075  O   VAL W 137      32.355  15.231  52.127  1.00                 O  
ATOM   1076  CB  VAL W 137      31.941  14.575  49.043  1.00                 C  
ATOM   1077  CG1 VAL W 137      30.638  14.962  49.726  1.00                 C  
ATOM   1078  CG2 VAL W 137      32.016  15.178  47.649  1.00                 C  
ATOM   1079  N   LEU W 138      33.597  13.438  51.672  1.00                 N  
ATOM   1080  CA  LEU W 138      33.502  12.967  53.043  1.00                 C  
ATOM   1081  C   LEU W 138      34.523  13.630  53.944  1.00                 C  
ATOM   1082  O   LEU W 138      34.282  13.801  55.133  1.00                 O  
ATOM   1083  CB  LEU W 138      33.677  11.448  53.101  1.00                 C  
ATOM   1084  CG  LEU W 138      32.573  10.613  52.449  1.00                 C  
ATOM   1085  CD1 LEU W 138      32.941   9.138  52.453  1.00                 C  
ATOM   1086  CD2 LEU W 138      31.245  10.829  53.158  1.00                 C  
ATOM   1087  N   LYS W 139      35.669  13.987  53.372  1.00                 N  
ATOM   1088  CA  LYS W 139      36.721  14.704  54.093  1.00                 C  
ATOM   1089  C   LYS W 139      37.257  15.865  53.274  1.00                 C  
ATOM   1090  O   LYS W 139      38.321  15.757  52.691  1.00                 O  
ATOM   1091  CB  LYS W 139      37.862  13.753  54.462  1.00                 C  
ATOM   1092  CD  LYS W 139      38.644  11.757  55.766  1.00                 C  
ATOM   1093  CE  LYS W 139      38.238  10.637  56.711  1.00                 C  
ATOM   1094  CG  LYS W 139      37.458  12.641  55.416  1.00                 C  
ATOM   1095  NZ  LYS W 139      39.396   9.776  57.081  1.00                 N  
ATOM   1096  N   PRO W 140      36.523  16.979  53.221  1.00                 N  
ATOM   1097  CA  PRO W 140      36.927  18.115  52.397  1.00                 C  
ATOM   1098  C   PRO W 140      38.176  18.801  52.912  1.00                 C  
ATOM   1099  O   PRO W 140      38.468  18.695  54.090  1.00                 O  
ATOM   1100  CB  PRO W 140      35.726  19.061  52.456  1.00                 C  
ATOM   1101  CD  PRO W 140      35.247  17.279  53.980  1.00                 C  
ATOM   1102  CG  PRO W 140      35.073  18.755  53.762  1.00                 C  
ATOM   1103  N   ARG W 141      38.898  19.491  52.037  1.00                 N  
ATOM   1104  CA  ARG W 141      40.139  20.156  52.418  1.00                 C  
ATOM   1105  C   ARG W 141      39.921  21.644  52.655  1.00                 C  
ATOM   1106  O   ARG W 141      40.441  22.203  53.609  1.00                 O  
ATOM   1107  CB  ARG W 141      41.209  19.950  51.344  1.00                 C  
ATOM   1108  CD  ARG W 141      42.144  17.818  52.281  1.00                 C  
ATOM   1109  NE  ARG W 141      42.446  16.410  52.034  1.00                 N  
ATOM   1110  CG  ARG W 141      41.534  18.492  51.063  1.00                 C  
ATOM   1111  CZ  ARG W 141      42.917  15.574  52.953  1.00                 C  
ATOM   1112  NH1 ARG W 141      43.162  14.310  52.637  1.00                 N  
ATOM   1113  NH2 ARG W 141      43.143  16.004  54.187  1.00                 N  
ATOM   1114  N   TYR W 142      39.150  22.284  51.788  1.00                 N  
ATOM   1115  CA  TYR W 142      38.713  23.643  52.039  1.00                 C  
ATOM   1116  C   TYR W 142      37.300  23.616  52.604  1.00                 C  
ATOM   1117  O   TYR W 142      36.591  22.643  52.437  1.00                 O  
ATOM   1118  CB  TYR W 142      38.778  24.473  50.755  1.00                 C  
ATOM   1119  CG  TYR W 142      40.184  24.709  50.250  1.00                 C  
ATOM   1120  OH  TYR W 142      44.054  25.353  48.873  1.00                 O  
ATOM   1121  CZ  TYR W 142      42.773  25.141  49.327  1.00                 C  
ATOM   1122  CD1 TYR W 142      41.285  24.305  50.994  1.00                 C  
ATOM   1123  CE1 TYR W 142      42.573  24.518  50.540  1.00                 C  
ATOM   1124  CD2 TYR W 142      40.405  25.336  49.030  1.00                 C  
ATOM   1125  CE2 TYR W 142      41.685  25.556  48.560  1.00                 C  
ATOM   1126  N   THR W 143      36.897  24.676  53.287  1.00                 N  
ATOM   1127  CA  THR W 143      35.583  24.728  53.902  1.00                 C  
ATOM   1128  C   THR W 143      34.490  24.736  52.866  1.00                 C  
ATOM   1129  O   THR W 143      34.487  25.604  52.011  1.00                 O  
ATOM   1130  CB  THR W 143      35.432  25.965  54.807  1.00                 C  
ATOM   1131  OG1 THR W 143      36.419  25.925  55.845  1.00                 O  
ATOM   1132  CG2 THR W 143      34.053  25.990  55.448  1.00                 C  
ATOM   1133  N   PRO W 144      33.554  23.777  52.936  1.00                 N  
ATOM   1134  CA  PRO W 144      32.460  23.684  51.968  1.00                 C  
ATOM   1135  C   PRO W 144      31.232  24.490  52.365  1.00                 C  
ATOM   1136  O   PRO W 144      30.810  24.450  53.502  1.00                 O  
ATOM   1137  CB  PRO W 144      32.130  22.191  51.924  1.00                 C  
ATOM   1138  CD  PRO W 144      33.652  22.495  53.746  1.00                 C  
ATOM   1139  CG  PRO W 144      32.465  21.694  53.291  1.00                 C  
ATOM   1140  N   TYR W 145      30.658  25.221  51.426  1.00                 N  
ATOM   1141  CA  TYR W 145      29.490  26.017  51.737  1.00                 C  
ATOM   1142  C   TYR W 145      28.516  26.076  50.578  1.00                 C  
ATOM   1143  O   TYR W 145      28.823  25.651  49.481  1.00                 O  
ATOM   1144  CB  TYR W 145      29.899  27.437  52.135  1.00                 C  
ATOM   1145  CG  TYR W 145      30.530  28.229  51.012  1.00                 C  
ATOM   1146  OH  TYR W 145      32.250  30.411  47.918  1.00                 O  
ATOM   1147  CZ  TYR W 145      31.682  29.689  48.943  1.00                 C  
ATOM   1148  CD1 TYR W 145      29.756  28.732  49.974  1.00                 C  
ATOM   1149  CE1 TYR W 145      30.324  29.458  48.944  1.00                 C  
ATOM   1150  CD2 TYR W 145      31.898  28.473  50.994  1.00                 C  
ATOM   1151  CE2 TYR W 145      32.483  29.196  49.973  1.00                 C  
ATOM   1152  N   LEU W 146      27.333  26.606  50.833  1.00                 N  
ATOM   1153  CA  LEU W 146      26.282  26.625  49.839  1.00                 C  
ATOM   1154  C   LEU W 146      26.201  27.958  49.141  1.00                 C  
ATOM   1155  O   LEU W 146      25.360  28.770  49.463  1.00                 O  
ATOM   1156  CB  LEU W 146      24.933  26.293  50.479  1.00                 C  
ATOM   1157  CG  LEU W 146      24.827  24.931  51.169  1.00                 C  
ATOM   1158  CD1 LEU W 146      23.471  24.773  51.841  1.00                 C  
ATOM   1159  CD2 LEU W 146      25.058  23.805  50.174  1.00                 C  
ATOM   1160  N   GLY W 147      27.079  28.186  48.182  1.00                 N  
ATOM   1161  CA  GLY W 147      27.086  29.443  47.476  1.00                 C  
ATOM   1162  C   GLY W 147      28.028  30.461  48.075  1.00                 C  
ATOM   1163  O   GLY W 147      29.020  30.822  47.464  1.00                 O  
ATOM   1164  N   ARG W 148      27.702  30.936  49.268  1.00                 N  
ATOM   1165  CA  ARG W 148      28.520  31.905  49.964  1.00                 C  
ATOM   1166  C   ARG W 148      29.056  31.300  51.230  1.00                 C  
ATOM   1167  O   ARG W 148      28.547  30.313  51.690  1.00                 O  
ATOM   1168  CB  ARG W 148      27.713  33.170  50.265  1.00                 C  
ATOM   1169  CD  ARG W 148      28.160  34.439  48.146  1.00                 C  
ATOM   1170  NE  ARG W 148      27.576  35.148  47.009  1.00                 N  
ATOM   1171  CG  ARG W 148      27.096  33.819  49.037  1.00                 C  
ATOM   1172  CZ  ARG W 148      28.281  35.651  46.001  1.00                 C  
ATOM   1173  NH1 ARG W 148      27.665  36.280  45.010  1.00                 N  
ATOM   1174  NH2 ARG W 148      29.601  35.524  45.986  1.00                 N  
ATOM   1175  N   ARG W 149      30.092  31.894  51.801  1.00                 N  
ATOM   1176  CA  ARG W 149      30.761  31.273  52.926  1.00                 C  
ATOM   1177  C   ARG W 149      29.916  31.419  54.180  1.00                 C  
ATOM   1178  O   ARG W 149      30.090  30.686  55.131  1.00                 O  
ATOM   1179  CB  ARG W 149      32.146  31.890  53.133  1.00                 C  
ATOM   1180  CD  ARG W 149      34.425  32.376  52.203  1.00                 C  
ATOM   1181  NE  ARG W 149      34.239  33.824  52.151  1.00                 N  
ATOM   1182  CG  ARG W 149      33.120  31.626  51.997  1.00                 C  
ATOM   1183  CZ  ARG W 149      35.173  34.710  52.481  1.00                 C  
ATOM   1184  NH1 ARG W 149      34.913  36.008  52.403  1.00                 N  
ATOM   1185  NH2 ARG W 149      36.364  34.296  52.889  1.00                 N  
ATOM   1186  N   SER W 150      28.966  32.339  54.169  1.00                 N  
ATOM   1187  CA  SER W 150      28.092  32.508  55.311  1.00                 C  
ATOM   1188  C   SER W 150      26.953  31.502  55.329  1.00                 C  
ATOM   1189  O   SER W 150      25.997  31.642  56.077  1.00                 O  
ATOM   1190  CB  SER W 150      27.515  33.925  55.339  1.00                 C  
ATOM   1191  OG  SER W 150      26.669  34.153  54.226  1.00                 O  
ATOM   1192  N   CYS W 151      27.063  30.469  54.517  1.00                 N  
ATOM   1193  CA  CYS W 151      25.962  29.557  54.313  1.00                 C  
ATOM   1194  C   CYS W 151      26.374  28.127  54.557  1.00                 C  
ATOM   1195  O   CYS W 151      26.749  27.434  53.633  1.00                 O  
ATOM   1196  CB  CYS W 151      25.402  29.701  52.896  1.00                 C  
ATOM   1197  SG  CYS W 151      24.716  31.333  52.527  1.00                 S  
ATOM   1198  N   PRO W 152      26.277  27.675  55.804  1.00                 N  
ATOM   1199  CA  PRO W 152      26.692  26.360  56.270  1.00                 C  
ATOM   1200  C   PRO W 152      25.829  25.291  55.722  1.00                 C  
ATOM   1201  O   PRO W 152      24.770  25.609  55.212  1.00                 O  
ATOM   1202  CB  PRO W 152      26.567  26.450  57.792  1.00                 C  
ATOM   1203  CD  PRO W 152      25.642  28.481  56.926  1.00                 C  
ATOM   1204  CG  PRO W 152      25.492  27.460  58.019  1.00                 C  
ATOM   1205  N   LEU W 153      26.252  24.044  55.854  1.00                 N  
ATOM   1206  CA  LEU W 153      25.426  22.925  55.455  1.00                 C  
ATOM   1207  C   LEU W 153      24.791  22.327  56.683  1.00                 C  
ATOM   1208  O   LEU W 153      25.433  22.239  57.706  1.00                 O  
ATOM   1209  CB  LEU W 153      26.258  21.888  54.698  1.00                 C  
ATOM   1210  CG  LEU W 153      26.547  22.192  53.227  1.00                 C  
ATOM   1211  CD1 LEU W 153      27.390  23.451  53.094  1.00                 C  
ATOM   1212  CD2 LEU W 153      27.243  21.016  52.561  1.00                 C  
ATOM   1213  N   THR W 154      23.527  21.938  56.599  1.00                 N  
ATOM   1214  CA  THR W 154      22.844  21.361  57.748  1.00                 C  
ATOM   1215  C   THR W 154      22.753  19.855  57.638  1.00                 C  
ATOM   1216  O   THR W 154      22.170  19.206  58.478  1.00                 O  
ATOM   1217  CB  THR W 154      21.428  21.943  57.914  1.00                 C  
ATOM   1218  OG1 THR W 154      20.645  21.642  56.752  1.00                 O  
ATOM   1219  CG2 THR W 154      21.489  23.454  58.081  1.00                 C  
ATOM   1220  N   HIS W 155      23.362  19.306  56.604  1.00                 N  
ATOM   1221  CA  HIS W 155      23.310  17.887  56.350  1.00                 C  
ATOM   1222  C   HIS W 155      24.562  17.506  55.581  1.00                 C  
ATOM   1223  O   HIS W 155      24.979  18.247  54.704  1.00                 O  
ATOM   1224  CB  HIS W 155      22.038  17.527  55.580  1.00                 C  
ATOM   1225  CG  HIS W 155      21.821  16.053  55.427  1.00                 C  
ATOM   1226  ND1 HIS W 155      22.481  15.299  54.481  1.00                 N  
ATOM   1227  CE1 HIS W 155      22.081  14.019  54.586  1.00                 C  
ATOM   1228  CD2 HIS W 155      20.996  15.051  56.085  1.00                 C  
ATOM   1229  NE2 HIS W 155      21.190  13.863  55.546  1.00                 N  
ATOM   1230  N   PRO W 156      25.169  16.357  55.912  1.00                 N  
ATOM   1231  CA  PRO W 156      26.402  15.904  55.287  1.00                 C  
ATOM   1232  C   PRO W 156      26.323  15.973  53.796  1.00                 C  
ATOM   1233  O   PRO W 156      25.298  15.672  53.235  1.00                 O  
ATOM   1234  CB  PRO W 156      26.552  14.460  55.769  1.00                 C  
ATOM   1235  CD  PRO W 156      24.650  15.314  56.943  1.00                 C  
ATOM   1236  CG  PRO W 156      25.858  14.432  57.089  1.00                 C  
ATOM   1237  N   LEU W 157      27.408  16.371  53.164  1.00                 N  
ATOM   1238  CA  LEU W 157      27.427  16.559  51.737  1.00                 C  
ATOM   1239  C   LEU W 157      27.230  15.239  51.035  1.00                 C  
ATOM   1240  O   LEU W 157      26.683  15.184  49.958  1.00                 O  
ATOM   1241  CB  LEU W 157      28.741  17.210  51.300  1.00                 C  
ATOM   1242  CG  LEU W 157      28.879  17.523  49.809  1.00                 C  
ATOM   1243  CD1 LEU W 157      27.785  18.479  49.357  1.00                 C  
ATOM   1244  CD2 LEU W 157      30.250  18.107  49.507  1.00                 C  
ATOM   1245  N   PHE W 158      27.665  14.164  51.662  1.00                 N  
ATOM   1246  CA  PHE W 158      27.532  12.851  51.063  1.00                 C  
ATOM   1247  C   PHE W 158      26.179  12.261  51.354  1.00                 C  
ATOM   1248  O   PHE W 158      25.767  12.186  52.496  1.00                 O  
ATOM   1249  CB  PHE W 158      28.634  11.918  51.568  1.00                 C  
ATOM   1250  CG  PHE W 158      28.577  10.538  50.978  1.00                 C  
ATOM   1251  CZ  PHE W 158      28.469   7.982  49.891  1.00                 C  
ATOM   1252  CD1 PHE W 158      29.082  10.289  49.713  1.00                 C  
ATOM   1253  CE1 PHE W 158      29.030   9.019  49.170  1.00                 C  
ATOM   1254  CD2 PHE W 158      28.019   9.488  51.687  1.00                 C  
ATOM   1255  CE2 PHE W 158      27.967   8.219  51.143  1.00                 C  
ATOM   1256  N   LEU W 159      25.481  11.828  50.324  1.00                 N  
ATOM   1257  CA  LEU W 159      24.222  11.160  50.553  1.00                 C  
ATOM   1258  C   LEU W 159      24.340   9.682  50.245  1.00                 C  
ATOM   1259  O   LEU W 159      23.878   8.840  51.002  1.00                 O  
ATOM   1260  CB  LEU W 159      23.117  11.794  49.706  1.00                 C  
ATOM   1261  CG  LEU W 159      21.716  11.200  49.864  1.00                 C  
ATOM   1262  CD1 LEU W 159      21.233  11.337  51.300  1.00                 C  
ATOM   1263  CD2 LEU W 159      20.737  11.869  48.911  1.00                 C  
ATOM   1264  N   GLY W 160      24.970   9.360  49.132  1.00                 N  
ATOM   1265  CA  GLY W 160      25.110   7.969  48.778  1.00                 C  
ATOM   1266  C   GLY W 160      25.819   7.779  47.464  1.00                 C  
ATOM   1267  O   GLY W 160      26.371   8.710  46.908  1.00                 O  
ATOM   1268  N   THR W 161      25.799   6.551  46.973  1.00                 N  
ATOM   1269  CA  THR W 161      26.459   6.194  45.736  1.00                 C  
ATOM   1270  C   THR W 161      25.684   5.064  45.117  1.00                 C  
ATOM   1271  O   THR W 161      25.250   4.171  45.819  1.00                 O  
ATOM   1272  CB  THR W 161      27.929   5.800  45.974  1.00                 C  
ATOM   1273  OG1 THR W 161      28.560   5.520  44.718  1.00                 O  
ATOM   1274  CG2 THR W 161      28.012   4.558  46.848  1.00                 C  
ATOM   1275  N   CYS W 162      25.478   5.088  43.813  1.00                 N  
ATOM   1276  CA  CYS W 162      24.717   3.995  43.241  1.00                 C  
ATOM   1277  C   CYS W 162      25.020   3.789  41.775  1.00                 C  
ATOM   1278  O   CYS W 162      26.076   4.188  41.295  1.00                 O  
ATOM   1279  CB  CYS W 162      23.217   4.235  43.421  1.00                 C  
ATOM   1280  SG  CYS W 162      22.581   5.681  42.542  1.00                 S  
ATOM   1281  N   GLN W 163      24.090   3.155  41.067  1.00                 N  
ATOM   1282  CA  GLN W 163      24.308   2.796  39.673  1.00                 C  
ATOM   1283  C   GLN W 163      23.002   2.719  38.896  1.00                 C  
ATOM   1284  O   GLN W 163      22.061   2.081  39.346  1.00                 O  
ATOM   1285  CB  GLN W 163      25.046   1.459  39.573  1.00                 C  
ATOM   1286  CD  GLN W 163      26.159  -0.260  38.095  1.00                 C  
ATOM   1287  CG  GLN W 163      25.395   1.048  38.152  1.00                 C  
ATOM   1288  OE1 GLN W 163      26.352  -0.922  39.115  1.00                 O  
ATOM   1289  NE2 GLN W 163      26.596  -0.638  36.899  1.00                 N  
ATOM   1290  N   ALA W 164      22.941   3.362  37.732  1.00                 N  
ATOM   1291  CA  ALA W 164      21.729   3.315  36.912  1.00                 C  
ATOM   1292  C   ALA W 164      21.965   3.682  35.449  1.00                 C  
ATOM   1293  O   ALA W 164      23.096   3.696  34.983  1.00                 O  
ATOM   1294  CB  ALA W 164      20.666   4.241  37.483  1.00                 C  
ATOM   1295  N   SER W 165      20.890   3.976  34.724  1.00                 N  
ATOM   1296  CA  SER W 165      21.007   4.350  33.318  1.00                 C  
ATOM   1297  C   SER W 165      20.750   5.837  33.084  1.00                 C  
ATOM   1298  O   SER W 165      21.439   6.468  32.289  1.00                 O  
ATOM   1299  CB  SER W 165      20.040   3.529  32.463  1.00                 C  
ATOM   1300  OG  SER W 165      20.373   2.152  32.494  1.00                 O  
ATOM   1301  N   ASP W 166      19.741   6.382  33.755  1.00                 N  
ATOM   1302  CA  ASP W 166      19.463   7.810  33.721  1.00                 C  
ATOM   1303  C   ASP W 166      20.093   8.451  34.924  1.00                 C  
ATOM   1304  O   ASP W 166      20.570   7.754  35.799  1.00                 O  
ATOM   1305  CB  ASP W 166      17.954   8.061  33.681  1.00                 C  
ATOM   1306  CG  ASP W 166      17.323   7.608  32.379  1.00                 C  
ATOM   1307  OD1 ASP W 166      18.058   7.470  31.379  1.00                 O  
ATOM   1308  OD2 ASP W 166      16.093   7.392  32.359  1.00                 O  
ATOM   1309  N   PRO W 167      20.120   9.785  34.969  1.00                 N  
ATOM   1310  CA  PRO W 167      20.261  10.423  36.272  1.00                 C  
ATOM   1311  C   PRO W 167      18.966  10.254  37.013  1.00                 C  
ATOM   1312  O   PRO W 167      18.978   9.966  38.197  1.00                 O  
ATOM   1313  CB  PRO W 167      20.568  11.884  35.937  1.00                 C  
ATOM   1314  CD  PRO W 167      20.243  10.740  33.860  1.00                 C  
ATOM   1315  CG  PRO W 167      20.058  12.064  34.547  1.00                 C  
ATOM   1316  N   GLN W 168      17.867  10.421  36.288  1.00                 N  
ATOM   1317  CA  GLN W 168      16.528  10.276  36.820  1.00                 C  
ATOM   1318  C   GLN W 168      16.397   8.976  37.603  1.00                 C  
ATOM   1319  O   GLN W 168      15.965   8.966  38.761  1.00                 O  
ATOM   1320  CB  GLN W 168      15.495  10.322  35.692  1.00                 C  
ATOM   1321  CD  GLN W 168      13.061  10.266  35.021  1.00                 C  
ATOM   1322  CG  GLN W 168      14.055  10.206  36.164  1.00                 C  
ATOM   1323  OE1 GLN W 168      13.441  10.445  33.864  1.00                 O  
ATOM   1324  NE2 GLN W 168      11.781  10.115  35.343  1.00                 N  
ATOM   1325  N   LYS W 169      16.799   7.878  36.981  1.00                 N  
ATOM   1326  CA  LYS W 169      16.727   6.577  37.629  1.00                 C  
ATOM   1327  C   LYS W 169      17.564   6.554  38.893  1.00                 C  
ATOM   1328  O   LYS W 169      17.165   5.973  39.891  1.00                 O  
ATOM   1329  CB  LYS W 169      17.187   5.475  36.672  1.00                 C  
ATOM   1330  CD  LYS W 169      16.747   4.112  34.611  1.00                 C  
ATOM   1331  CE  LYS W 169      15.787   3.848  33.463  1.00                 C  
ATOM   1332  CG  LYS W 169      16.220   5.201  35.532  1.00                 C  
ATOM   1333  NZ  LYS W 169      16.310   2.813  32.528  1.00                 N  
ATOM   1334  N   ALA W 170      18.734   7.175  38.844  1.00                 N  
ATOM   1335  CA  ALA W 170      19.623   7.183  39.990  1.00                 C  
ATOM   1336  C   ALA W 170      18.971   7.892  41.151  1.00                 C  
ATOM   1337  O   ALA W 170      18.931   7.385  42.263  1.00                 O  
ATOM   1338  CB  ALA W 170      20.944   7.846  39.631  1.00                 C  
ATOM   1339  N   LEU W 171      18.451   9.074  40.870  1.00                 N  
ATOM   1340  CA  LEU W 171      17.855   9.909  41.882  1.00                 C  
ATOM   1341  C   LEU W 171      16.603   9.297  42.458  1.00                 C  
ATOM   1342  O   LEU W 171      16.214   9.648  43.558  1.00                 O  
ATOM   1343  CB  LEU W 171      17.533  11.293  41.314  1.00                 C  
ATOM   1344  CG  LEU W 171      18.732  12.160  40.922  1.00                 C  
ATOM   1345  CD1 LEU W 171      18.269  13.443  40.249  1.00                 C  
ATOM   1346  CD2 LEU W 171      19.586  12.479  42.139  1.00                 C  
ATOM   1347  N   LEU W 172      15.961   8.391  41.732  1.00                 N  
ATOM   1348  CA  LEU W 172      14.734   7.793  42.258  1.00                 C  
ATOM   1349  C   LEU W 172      14.975   7.069  43.581  1.00                 C  
ATOM   1350  O   LEU W 172      14.095   7.005  44.416  1.00                 O  
ATOM   1351  CB  LEU W 172      14.133   6.820  41.241  1.00                 C  
ATOM   1352  CG  LEU W 172      13.562   7.441  39.965  1.00                 C  
ATOM   1353  CD1 LEU W 172      13.153   6.360  38.977  1.00                 C  
ATOM   1354  CD2 LEU W 172      12.376   8.338  40.287  1.00                 C  
ATOM   1355  N   ASN W 173      16.169   6.542  43.791  1.00                 N  
ATOM   1356  CA  ASN W 173      16.426   5.785  45.005  1.00                 C  
ATOM   1357  C   ASN W 173      16.538   6.614  46.273  1.00                 C  
ATOM   1358  O   ASN W 173      16.714   6.064  47.353  1.00                 O  
ATOM   1359  CB  ASN W 173      17.702   4.954  44.858  1.00                 C  
ATOM   1360  CG  ASN W 173      17.532   3.788  43.905  1.00                 C  
ATOM   1361  OD1 ASN W 173      16.420   3.305  43.693  1.00                 O  
ATOM   1362  ND2 ASN W 173      18.637   3.331  43.328  1.00                 N  
ATOM   1363  N   TYR W 174      16.438   7.929  46.152  1.00                 N  
ATOM   1364  CA  TYR W 174      16.749   8.804  47.270  1.00                 C  
ATOM   1365  C   TYR W 174      15.638   9.782  47.580  1.00                 C  
ATOM   1366  O   TYR W 174      15.290  10.599  46.749  1.00                 O  
ATOM   1367  CB  TYR W 174      18.039   9.581  46.999  1.00                 C  
ATOM   1368  CG  TYR W 174      19.257   8.704  46.823  1.00                 C  
ATOM   1369  OH  TYR W 174      22.605   6.289  46.321  1.00                 O  
ATOM   1370  CZ  TYR W 174      21.498   7.088  46.489  1.00                 C  
ATOM   1371  CD1 TYR W 174      19.560   8.148  45.587  1.00                 C  
ATOM   1372  CE1 TYR W 174      20.672   7.344  45.416  1.00                 C  
ATOM   1373  CD2 TYR W 174      20.101   8.435  47.893  1.00                 C  
ATOM   1374  CE2 TYR W 174      21.217   7.634  47.741  1.00                 C  
ATOM   1375  N   GLU W 175      15.089   9.708  48.784  1.00                 N  
ATOM   1376  CA  GLU W 175      13.992  10.581  49.166  1.00                 C  
ATOM   1377  C   GLU W 175      14.529  11.977  49.436  1.00                 C  
ATOM   1378  O   GLU W 175      15.648  12.126  49.913  1.00                 O  
ATOM   1379  CB  GLU W 175      13.267  10.025  50.393  1.00                 C  
ATOM   1380  CD  GLU W 175      11.827   8.199  51.378  1.00                 C  
ATOM   1381  CG  GLU W 175      12.559   8.703  50.150  1.00                 C  
ATOM   1382  OE1 GLU W 175      12.016   8.785  52.465  1.00                 O  
ATOM   1383  OE2 GLU W 175      11.063   7.218  51.254  1.00                 O  
ATOM   1384  N   PRO W 176      13.729  13.010  49.153  1.00                 N  
ATOM   1385  CA  PRO W 176      12.356  12.973  48.660  1.00                 C  
ATOM   1386  C   PRO W 176      12.241  12.900  47.149  1.00                 C  
ATOM   1387  O   PRO W 176      12.946  13.596  46.442  1.00                 O  
ATOM   1388  CB  PRO W 176      11.743  14.277  49.174  1.00                 C  
ATOM   1389  CD  PRO W 176      14.092  14.414  49.613  1.00                 C  
ATOM   1390  CG  PRO W 176      12.889  15.231  49.233  1.00                 C  
ATOM   1391  N   VAL W 177      11.346  12.058  46.663  1.00                 N  
ATOM   1392  CA  VAL W 177      11.128  11.933  45.241  1.00                 C  
ATOM   1393  C   VAL W 177      10.017  12.869  44.875  1.00                 C  
ATOM   1394  O   VAL W 177       9.108  13.063  45.659  1.00                 O  
ATOM   1395  CB  VAL W 177      10.806  10.480  44.845  1.00                 C  
ATOM   1396  CG1 VAL W 177      10.484  10.391  43.361  1.00                 C  
ATOM   1397  CG2 VAL W 177      11.967   9.562  45.198  1.00                 C  
ATOM   1398  N   GLY W 178      10.090  13.473  43.702  1.00                 N  
ATOM   1399  CA  GLY W 178       8.971  14.247  43.225  1.00                 C  
ATOM   1400  C   GLY W 178       9.326  15.624  42.728  1.00                 C  
ATOM   1401  O   GLY W 178       8.504  16.282  42.094  1.00                 O  
ATOM   1402  N   GLY W 179      10.546  16.064  43.011  1.00                 N  
ATOM   1403  CA  GLY W 179      10.974  17.391  42.625  1.00                 C  
ATOM   1404  C   GLY W 179      11.394  17.439  41.176  1.00                 C  
ATOM   1405  O   GLY W 179      11.530  16.405  40.540  1.00                 O  
ATOM   1406  N   ASP W 180      11.588  18.642  40.651  1.00                 N  
ATOM   1407  CA  ASP W 180      12.061  18.820  39.295  1.00                 C  
ATOM   1408  C   ASP W 180      13.534  18.499  39.225  1.00                 C  
ATOM   1409  O   ASP W 180      14.237  18.605  40.217  1.00                 O  
ATOM   1410  CB  ASP W 180      11.791  20.248  38.816  1.00                 C  
ATOM   1411  CG  ASP W 180      10.317  20.516  38.584  1.00                 C  
ATOM   1412  OD1 ASP W 180       9.534  19.543  38.557  1.00                 O  
ATOM   1413  OD2 ASP W 180       9.945  21.698  38.430  1.00                 O  
ATOM   1414  N   ILE W 181      13.999  18.093  38.052  1.00                 N  
ATOM   1415  CA  ILE W 181      15.402  17.756  37.864  1.00                 C  
ATOM   1416  C   ILE W 181      15.985  18.527  36.711  1.00                 C  
ATOM   1417  O   ILE W 181      15.389  18.594  35.663  1.00                 O  
ATOM   1418  CB  ILE W 181      15.594  16.245  37.640  1.00                 C  
ATOM   1419  CD1 ILE W 181      15.029  13.960  38.620  1.00                 C  
ATOM   1420  CG1 ILE W 181      15.071  15.456  38.842  1.00                 C  
ATOM   1421  CG2 ILE W 181      17.054  15.931  37.348  1.00                 C  
ATOM   1422  N   TYR W 182      17.154  19.112  36.904  1.00                 N  
ATOM   1423  CA  TYR W 182      17.848  19.801  35.838  1.00                 C  
ATOM   1424  C   TYR W 182      19.133  19.062  35.545  1.00                 C  
ATOM   1425  O   TYR W 182      20.026  19.049  36.364  1.00                 O  
ATOM   1426  CB  TYR W 182      18.115  21.257  36.226  1.00                 C  
ATOM   1427  CG  TYR W 182      16.862  22.085  36.397  1.00                 C  
ATOM   1428  OH  TYR W 182      13.415  24.359  36.883  1.00                 O  
ATOM   1429  CZ  TYR W 182      14.556  23.607  36.721  1.00                 C  
ATOM   1430  CD1 TYR W 182      16.195  22.122  37.615  1.00                 C  
ATOM   1431  CE1 TYR W 182      15.049  22.877  37.780  1.00                 C  
ATOM   1432  CD2 TYR W 182      16.351  22.828  35.340  1.00                 C  
ATOM   1433  CE2 TYR W 182      15.206  23.588  35.487  1.00                 C  
ATOM   1434  N   SER W 183      19.228  18.445  34.379  1.00                 N  
ATOM   1435  CA  SER W 183      20.310  17.522  34.106  1.00                 C  
ATOM   1436  C   SER W 183      21.175  17.935  32.932  1.00                 C  
ATOM   1437  O   SER W 183      20.697  18.533  31.992  1.00                 O  
ATOM   1438  CB  SER W 183      19.763  16.117  33.844  1.00                 C  
ATOM   1439  OG  SER W 183      20.805  15.219  33.506  1.00                 O  
ATOM   1440  N   GLU W 184      22.454  17.595  32.971  1.00                 N  
ATOM   1441  CA  GLU W 184      23.313  17.893  31.846  1.00                 C  
ATOM   1442  C   GLU W 184      23.201  16.818  30.796  1.00                 C  
ATOM   1443  O   GLU W 184      23.784  16.927  29.728  1.00                 O  
ATOM   1444  CB  GLU W 184      24.765  18.041  32.305  1.00                 C  
ATOM   1445  CD  GLU W 184      26.454  19.337  33.663  1.00                 C  
ATOM   1446  CG  GLU W 184      25.011  19.235  33.212  1.00                 C  
ATOM   1447  OE1 GLU W 184      27.336  18.797  32.962  1.00                 O  
ATOM   1448  OE2 GLU W 184      26.705  19.956  34.719  1.00                 O  
ATOM   1449  N   GLU W 185      22.456  15.770  31.107  1.00                 N  
ATOM   1450  CA  GLU W 185      22.252  14.678  30.172  1.00                 C  
ATOM   1451  C   GLU W 185      20.776  14.579  29.847  1.00                 C  
ATOM   1452  O   GLU W 185      19.931  14.813  30.695  1.00                 O  
ATOM   1453  CB  GLU W 185      22.780  13.366  30.756  1.00                 C  
ATOM   1454  CD  GLU W 185      23.250  10.909  30.407  1.00                 C  
ATOM   1455  CG  GLU W 185      22.664  12.177  29.817  1.00                 C  
ATOM   1456  OE1 GLU W 185      22.531  10.217  31.158  1.00                 O  
ATOM   1457  OE2 GLU W 185      24.427  10.609  30.119  1.00                 O  
ATOM   1458  N   SER W 186      20.468  14.246  28.606  1.00                 N  
ATOM   1459  CA  SER W 186      19.094  14.191  28.160  1.00                 C  
ATOM   1460  C   SER W 186      18.406  12.958  28.708  1.00                 C  
ATOM   1461  O   SER W 186      19.033  11.932  28.904  1.00                 O  
ATOM   1462  CB  SER W 186      19.026  14.204  26.632  1.00                 C  
ATOM   1463  OG  SER W 186      19.580  13.020  26.086  1.00                 O  
ATOM   1464  N   VAL W 187      17.112  13.065  28.968  1.00                 N  
ATOM   1465  CA  VAL W 187      16.337  11.921  29.412  1.00                 C  
ATOM   1466  C   VAL W 187      15.169  11.748  28.460  1.00                 C  
ATOM   1467  O   VAL W 187      14.424  12.691  28.224  1.00                 O  
ATOM   1468  CB  VAL W 187      15.859  12.093  30.866  1.00                 C  
ATOM   1469  CG1 VAL W 187      15.007  10.907  31.290  1.00                 C  
ATOM   1470  CG2 VAL W 187      17.046  12.262  31.801  1.00                 C  
ATOM   1471  N   THR W 188      15.011  10.538  27.934  1.00                 N  
ATOM   1472  CA  THR W 188      14.289  10.310  26.685  1.00                 C  
ATOM   1473  C   THR W 188      12.903  10.912  26.577  1.00                 C  
ATOM   1474  O   THR W 188      12.555  11.485  25.549  1.00                 O  
ATOM   1475  CB  THR W 188      14.127   8.807  26.393  1.00                 C  
ATOM   1476  OG1 THR W 188      15.419   8.203  26.249  1.00                 O  
ATOM   1477  CG2 THR W 188      13.346   8.595  25.105  1.00                 C  
ATOM   1478  N   GLY W 189      12.100  10.799  27.615  1.00                 N  
ATOM   1479  CA  GLY W 189      10.743  11.293  27.493  1.00                 C  
ATOM   1480  C   GLY W 189      10.599  12.804  27.504  1.00                 C  
ATOM   1481  O   GLY W 189       9.510  13.323  27.274  1.00                 O  
ATOM   1482  N   HIS W 190      11.693  13.516  27.751  1.00                 N  
ATOM   1483  CA  HIS W 190      11.604  14.913  28.145  1.00                 C  
ATOM   1484  C   HIS W 190      12.337  15.866  27.227  1.00                 C  
ATOM   1485  O   HIS W 190      13.490  15.650  26.882  1.00                 O  
ATOM   1486  CB  HIS W 190      12.140  15.104  29.565  1.00                 C  
ATOM   1487  CG  HIS W 190      11.360  14.368  30.610  1.00                 C  
ATOM   1488  ND1 HIS W 190      10.211  14.875  31.177  1.00                 N  
ATOM   1489  CE1 HIS W 190       9.740  13.992  32.075  1.00                 C  
ATOM   1490  CD2 HIS W 190      11.489  13.088  31.292  1.00                 C  
ATOM   1491  NE2 HIS W 190      10.501  12.918  32.149  1.00                 N  
ATOM   1492  N   HIS W 191      11.661  16.952  26.877  1.00                 N  
ATOM   1493  CA  HIS W 191      12.064  17.770  25.749  1.00                 C  
ATOM   1494  C   HIS W 191      12.388  19.218  26.079  1.00                 C  
ATOM   1495  O   HIS W 191      12.904  19.934  25.239  1.00                 O  
ATOM   1496  CB  HIS W 191      10.978  17.768  24.671  1.00                 C  
ATOM   1497  CG  HIS W 191      10.701  16.415  24.095  1.00                 C  
ATOM   1498  ND1 HIS W 191      11.616  15.732  23.324  1.00                 N  
ATOM   1499  CE1 HIS W 191      11.084  14.553  22.955  1.00                 C  
ATOM   1500  CD2 HIS W 191       9.581  15.485  24.122  1.00                 C  
ATOM   1501  NE2 HIS W 191       9.864  14.398  23.430  1.00                 N  
ATOM   1502  N   LEU W 192      12.080  19.660  27.288  1.00                 N  
ATOM   1503  CA  LEU W 192      12.253  21.064  27.627  1.00                 C  
ATOM   1504  C   LEU W 192      13.658  21.338  28.120  1.00                 C  
ATOM   1505  O   LEU W 192      14.251  20.503  28.777  1.00                 O  
ATOM   1506  CB  LEU W 192      11.233  21.489  28.685  1.00                 C  
ATOM   1507  CG  LEU W 192       9.759  21.357  28.298  1.00                 C  
ATOM   1508  CD1 LEU W 192       8.860  21.726  29.469  1.00                 C  
ATOM   1509  CD2 LEU W 192       9.440  22.227  27.092  1.00                 C  
ATOM   1510  N   LYS W 193      14.187  22.514  27.805  1.00                 N  
ATOM   1511  CA  LYS W 193      15.506  22.894  28.270  1.00                 C  
ATOM   1512  C   LYS W 193      15.444  24.234  28.946  1.00                 C  
ATOM   1513  O   LYS W 193      14.468  24.935  28.833  1.00                 O  
ATOM   1514  CB  LYS W 193      16.498  22.921  27.105  1.00                 C  
ATOM   1515  CD  LYS W 193      17.207  23.938  24.923  1.00                 C  
ATOM   1516  CE  LYS W 193      16.915  25.008  23.884  1.00                 C  
ATOM   1517  CG  LYS W 193      16.179  23.960  26.042  1.00                 C  
ATOM   1518  NZ  LYS W 193      17.898  24.979  22.766  1.00                 N  
ATOM   1519  N   PHE W 194      16.497  24.586  29.657  1.00                 N  
ATOM   1520  CA  PHE W 194      16.506  25.786  30.466  1.00                 C  
ATOM   1521  C   PHE W 194      17.850  26.467  30.348  1.00                 C  
ATOM   1522  O   PHE W 194      18.848  25.905  30.733  1.00                 O  
ATOM   1523  CB  PHE W 194      16.190  25.451  31.925  1.00                 C  
ATOM   1524  CG  PHE W 194      16.122  26.654  32.822  1.00                 C  
ATOM   1525  CZ  PHE W 194      16.001  28.878  34.484  1.00                 C  
ATOM   1526  CD1 PHE W 194      14.993  27.455  32.845  1.00                 C  
ATOM   1527  CE1 PHE W 194      14.930  28.561  33.670  1.00                 C  
ATOM   1528  CD2 PHE W 194      17.186  26.984  33.643  1.00                 C  
ATOM   1529  CE2 PHE W 194      17.123  28.091  34.468  1.00                 C  
ATOM   1530  N   THR W 195      17.882  27.680  29.820  1.00                 N  
ATOM   1531  CA  THR W 195      19.151  28.308  29.505  1.00                 C  
ATOM   1532  C   THR W 195      19.767  28.997  30.693  1.00                 C  
ATOM   1533  O   THR W 195      19.078  29.615  31.484  1.00                 O  
ATOM   1534  CB  THR W 195      19.006  29.334  28.365  1.00                 C  
ATOM   1535  OG1 THR W 195      18.541  28.674  27.181  1.00                 O  
ATOM   1536  CG2 THR W 195      20.345  29.988  28.064  1.00                 C  
ATOM   1537  N   ALA W 196      21.081  28.893  30.803  1.00                 N  
ATOM   1538  CA  ALA W 196      21.790  29.554  31.876  1.00                 C  
ATOM   1539  C   ALA W 196      23.153  30.014  31.404  1.00                 C  
ATOM   1540  O   ALA W 196      23.539  29.730  30.291  1.00                 O  
ATOM   1541  CB  ALA W 196      21.926  28.625  33.073  1.00                 C  
ATOM   1542  N   ARG W 197      23.868  30.741  32.249  1.00                 N  
ATOM   1543  CA  ARG W 197      25.243  31.110  31.968  1.00                 C  
ATOM   1544  C   ARG W 197      26.150  30.619  33.098  1.00                 C  
ATOM   1545  O   ARG W 197      26.840  31.395  33.739  1.00                 O  
ATOM   1546  CB  ARG W 197      25.366  32.625  31.791  1.00                 C  
ATOM   1547  CD  ARG W 197      24.790  34.676  30.464  1.00                 C  
ATOM   1548  NE  ARG W 197      24.111  35.210  29.286  1.00                 N  
ATOM   1549  CG  ARG W 197      24.589  33.176  30.606  1.00                 C  
ATOM   1550  CZ  ARG W 197      24.196  36.473  28.882  1.00                 C  
ATOM   1551  NH1 ARG W 197      23.543  36.869  27.798  1.00                 N  
ATOM   1552  NH2 ARG W 197      24.936  37.338  29.564  1.00                 N  
ATOM   1553  N   ASP W 198      26.113  29.312  33.330  1.00                 N  
ATOM   1554  CA  ASP W 198      26.799  28.657  34.429  1.00                 C  
ATOM   1555  C   ASP W 198      28.248  28.382  34.143  1.00                 C  
ATOM   1556  O   ASP W 198      29.076  28.468  35.020  1.00                 O  
ATOM   1557  CB  ASP W 198      26.105  27.341  34.786  1.00                 C  
ATOM   1558  CG  ASP W 198      24.748  27.553  35.428  1.00                 C  
ATOM   1559  OD1 ASP W 198      24.463  28.693  35.850  1.00                 O  
ATOM   1560  OD2 ASP W 198      23.970  26.579  35.509  1.00                 O  
ATOM   1561  N   GLU W 199      28.546  27.994  32.918  1.00                 N  
ATOM   1562  CA  GLU W 199      29.803  27.336  32.632  1.00                 C  
ATOM   1563  C   GLU W 199      31.010  28.233  32.789  1.00                 C  
ATOM   1564  O   GLU W 199      31.165  29.186  32.053  1.00                 O  
ATOM   1565  CB  GLU W 199      29.799  26.767  31.212  1.00                 C  
ATOM   1566  CD  GLU W 199      31.245  24.740  31.635  1.00                 C  
ATOM   1567  CG  GLU W 199      31.068  26.018  30.840  1.00                 C  
ATOM   1568  OE1 GLU W 199      30.367  23.856  31.544  1.00                 O  
ATOM   1569  OE2 GLU W 199      32.262  24.621  32.351  1.00                 O  
ATOM   1570  N   PRO W 200      31.885  27.908  33.742  1.00                 N  
ATOM   1571  CA  PRO W 200      33.080  28.695  34.002  1.00                 C  
ATOM   1572  C   PRO W 200      34.054  28.582  32.862  1.00                 C  
ATOM   1573  O   PRO W 200      34.331  27.475  32.429  1.00                 O  
ATOM   1574  CB  PRO W 200      33.647  28.093  35.290  1.00                 C  
ATOM   1575  CD  PRO W 200      31.779  26.741  34.646  1.00                 C  
ATOM   1576  CG  PRO W 200      33.128  26.694  35.308  1.00                 C  
ATOM   1577  N   MET W 201      34.564  29.703  32.380  1.00                 N  
ATOM   1578  CA  MET W 201      35.610  29.672  31.380  1.00                 C  
ATOM   1579  C   MET W 201      36.937  29.677  32.107  1.00                 C  
ATOM   1580  O   MET W 201      37.445  30.730  32.448  1.00                 O  
ATOM   1581  CB  MET W 201      35.475  30.861  30.427  1.00                 C  
ATOM   1582  SD  MET W 201      34.032  32.315  28.561  1.00                 S  
ATOM   1583  CE  MET W 201      35.317  32.038  27.345  1.00                 C  
ATOM   1584  CG  MET W 201      34.209  30.842  29.586  1.00                 C  
ATOM   1585  N   ILE W 202      37.496  28.507  32.362  1.00                 N  
ATOM   1586  CA  ILE W 202      38.640  28.421  33.254  1.00                 C  
ATOM   1587  C   ILE W 202      39.843  29.217  32.749  1.00                 C  
ATOM   1588  O   ILE W 202      40.533  29.867  33.523  1.00                 O  
ATOM   1589  CB  ILE W 202      39.068  26.960  33.484  1.00                 C  
ATOM   1590  CD1 ILE W 202      37.632  26.739  35.578  1.00                 C  
ATOM   1591  CG1 ILE W 202      37.963  26.188  34.209  1.00                 C  
ATOM   1592  CG2 ILE W 202      40.388  26.903  34.238  1.00                 C  
ATOM   1593  N   THR W 203      40.066  29.206  31.446  1.00                 N  
ATOM   1594  CA  THR W 203      41.135  30.000  30.854  1.00                 C  
ATOM   1595  C   THR W 203      40.965  31.508  31.047  1.00                 C  
ATOM   1596  O   THR W 203      41.926  32.259  30.960  1.00                 O  
ATOM   1597  CB  THR W 203      41.269  29.730  29.344  1.00                 C  
ATOM   1598  OG1 THR W 203      40.034  30.043  28.688  1.00                 O  
ATOM   1599  CG2 THR W 203      41.596  28.266  29.092  1.00                 C  
ATOM   1600  N   LEU W 204      39.740  31.950  31.290  1.00                 N  
ATOM   1601  CA  LEU W 204      39.454  33.366  31.483  1.00                 C  
ATOM   1602  C   LEU W 204      38.750  33.580  32.811  1.00                 C  
ATOM   1603  O   LEU W 204      37.554  33.385  32.913  1.00                 O  
ATOM   1604  CB  LEU W 204      38.604  33.903  30.330  1.00                 C  
ATOM   1605  CG  LEU W 204      38.197  35.375  30.416  1.00                 C  
ATOM   1606  CD1 LEU W 204      39.423  36.275  30.388  1.00                 C  
ATOM   1607  CD2 LEU W 204      37.249  35.738  29.283  1.00                 C  
ATOM   1608  N   PRO W 205      39.492  34.007  33.832  1.00                 N  
ATOM   1609  CA  PRO W 205      39.027  34.012  35.222  1.00                 C  
ATOM   1610  C   PRO W 205      37.751  34.812  35.455  1.00                 C  
ATOM   1611  O   PRO W 205      37.622  35.911  34.937  1.00                 O  
ATOM   1612  CB  PRO W 205      40.188  34.636  35.998  1.00                 C  
ATOM   1613  CD  PRO W 205      40.925  34.489  33.726  1.00                 C  
ATOM   1614  CG  PRO W 205      41.388  34.374  35.151  1.00                 C  
ATOM   1615  N   ARG W 206      36.833  34.250  36.233  1.00                 N  
ATOM   1616  CA  ARG W 206      35.586  34.898  36.627  1.00                 C  
ATOM   1617  C   ARG W 206      34.704  35.323  35.469  1.00                 C  
ATOM   1618  O   ARG W 206      34.023  36.333  35.556  1.00                 O  
ATOM   1619  CB  ARG W 206      35.871  36.130  37.488  1.00                 C  
ATOM   1620  CD  ARG W 206      36.832  37.087  39.600  1.00                 C  
ATOM   1621  NE  ARG W 206      37.596  36.823  40.817  1.00                 N  
ATOM   1622  CG  ARG W 206      36.624  35.828  38.773  1.00                 C  
ATOM   1623  CZ  ARG W 206      37.992  37.762  41.669  1.00                 C  
ATOM   1624  NH1 ARG W 206      38.683  37.428  42.751  1.00                 N  
ATOM   1625  NH2 ARG W 206      37.696  39.034  41.439  1.00                 N  
ATOM   1626  N   GLN W 207      34.712  34.554  34.392  1.00                 N  
ATOM   1627  CA  GLN W 207      33.820  34.790  33.267  1.00                 C  
ATOM   1628  C   GLN W 207      33.139  33.492  32.899  1.00                 C  
ATOM   1629  O   GLN W 207      33.767  32.442  32.915  1.00                 O  
ATOM   1630  CB  GLN W 207      34.595  35.365  32.080  1.00                 C  
ATOM   1631  CD  GLN W 207      34.268  37.835  32.492  1.00                 C  
ATOM   1632  CG  GLN W 207      35.264  36.700  32.363  1.00                 C  
ATOM   1633  OE1 GLN W 207      33.202  37.810  31.877  1.00                 O  
ATOM   1634  NE2 GLN W 207      34.614  38.836  33.293  1.00                 N  
ATOM   1635  N   PHE W 208      31.862  33.566  32.543  1.00                 N  
ATOM   1636  CA  PHE W 208      31.055  32.372  32.359  1.00                 C  
ATOM   1637  C   PHE W 208      30.434  32.282  30.986  1.00                 C  
ATOM   1638  O   PHE W 208      30.068  33.286  30.413  1.00                 O  
ATOM   1639  CB  PHE W 208      29.947  32.307  33.412  1.00                 C  
ATOM   1640  CG  PHE W 208      30.454  32.165  34.818  1.00                 C  
ATOM   1641  CZ  PHE W 208      31.393  31.897  37.421  1.00                 C  
ATOM   1642  CD1 PHE W 208      30.796  33.282  35.562  1.00                 C  
ATOM   1643  CE1 PHE W 208      31.263  33.152  36.856  1.00                 C  
ATOM   1644  CD2 PHE W 208      30.591  30.917  35.398  1.00                 C  
ATOM   1645  CE2 PHE W 208      31.058  30.786  36.692  1.00                 C  
ATOM   1646  N   ALA W 209      30.279  31.071  30.477  1.00                 N  
ATOM   1647  CA  ALA W 209      29.701  30.877  29.158  1.00                 C  
ATOM   1648  C   ALA W 209      28.315  30.251  29.218  1.00                 C  
ATOM   1649  O   ALA W 209      27.996  29.527  30.139  1.00                 O  
ATOM   1650  CB  ALA W 209      30.611  30.009  28.303  1.00                 C  
ATOM   1651  N   SER W 210      27.495  30.521  28.217  1.00                 N  
ATOM   1652  CA  SER W 210      26.146  30.009  28.197  1.00                 C  
ATOM   1653  C   SER W 210      26.118  28.508  28.099  1.00                 C  
ATOM   1654  O   SER W 210      26.969  27.913  27.464  1.00                 O  
ATOM   1655  CB  SER W 210      25.360  30.616  27.033  1.00                 C  
ATOM   1656  OG  SER W 210      25.223  32.018  27.186  1.00                 O  
ATOM   1657  N   ARG W 211      25.128  27.897  28.727  1.00                 N  
ATOM   1658  CA  ARG W 211      24.862  26.486  28.545  1.00                 C  
ATOM   1659  C   ARG W 211      23.388  26.238  28.726  1.00                 C  
ATOM   1660  O   ARG W 211      22.638  27.162  29.004  1.00                 O  
ATOM   1661  CB  ARG W 211      25.688  25.654  29.528  1.00                 C  
ATOM   1662  CD  ARG W 211      27.649  25.114  28.057  1.00                 C  
ATOM   1663  NE  ARG W 211      29.103  25.130  27.919  1.00                 N  
ATOM   1664  CG  ARG W 211      27.191  25.785  29.341  1.00                 C  
ATOM   1665  CZ  ARG W 211      29.790  26.124  27.364  1.00                 C  
ATOM   1666  NH1 ARG W 211      31.111  26.052  27.282  1.00                 N  
ATOM   1667  NH2 ARG W 211      29.153  27.187  26.892  1.00                 N  
ATOM   1668  N   GLU W 212      22.972  24.992  28.575  1.00                 N  
ATOM   1669  CA  GLU W 212      21.566  24.638  28.675  1.00                 C  
ATOM   1670  C   GLU W 212      21.354  23.427  29.557  1.00                 C  
ATOM   1671  O   GLU W 212      22.035  22.433  29.401  1.00                 O  
ATOM   1672  CB  GLU W 212      20.980  24.375  27.287  1.00                 C  
ATOM   1673  CD  GLU W 212      20.394  25.290  25.006  1.00                 C  
ATOM   1674  CG  GLU W 212      20.982  25.589  26.372  1.00                 C  
ATOM   1675  OE1 GLU W 212      20.443  24.117  24.582  1.00                 O  
ATOM   1676  OE2 GLU W 212      19.884  26.230  24.361  1.00                 O  
ATOM   1677  N   TRP W 213      20.408  23.515  30.481  1.00                 N  
ATOM   1678  CA  TRP W 213      19.995  22.377  31.282  1.00                 C  
ATOM   1679  C   TRP W 213      18.913  21.615  30.561  1.00                 C  
ATOM   1680  O   TRP W 213      18.144  22.198  29.831  1.00                 O  
ATOM   1681  CB  TRP W 213      19.512  22.838  32.659  1.00                 C  
ATOM   1682  CG  TRP W 213      20.602  23.398  33.520  1.00                 C  
ATOM   1683  CD1 TRP W 213      20.991  24.704  33.604  1.00                 C  
ATOM   1684  NE1 TRP W 213      22.023  24.834  34.501  1.00                 N  
ATOM   1685  CD2 TRP W 213      21.444  22.669  34.422  1.00                 C  
ATOM   1686  CE2 TRP W 213      22.318  23.596  35.016  1.00                 C  
ATOM   1687  CH2 TRP W 213      23.355  21.898  36.288  1.00                 C  
ATOM   1688  CZ2 TRP W 213      23.280  23.221  35.953  1.00                 C  
ATOM   1689  CE3 TRP W 213      21.543  21.322  34.783  1.00                 C  
ATOM   1690  CZ3 TRP W 213      22.498  20.955  35.712  1.00                 C  
ATOM   1691  N   TYR W 214      18.831  20.315  30.785  1.00                 N  
ATOM   1692  CA  TYR W 214      17.684  19.542  30.351  1.00                 C  
ATOM   1693  C   TYR W 214      16.706  19.414  31.500  1.00                 C  
ATOM   1694  O   TYR W 214      17.095  19.042  32.584  1.00                 O  
ATOM   1695  CB  TYR W 214      18.125  18.166  29.847  1.00                 C  
ATOM   1696  CG  TYR W 214      18.936  18.212  28.572  1.00                 C  
ATOM   1697  OH  TYR W 214      21.183  18.340  25.075  1.00                 O  
ATOM   1698  CZ  TYR W 214      20.438  18.298  26.231  1.00                 C  
ATOM   1699  CD1 TYR W 214      20.322  18.305  28.614  1.00                 C  
ATOM   1700  CE1 TYR W 214      21.072  18.348  27.454  1.00                 C  
ATOM   1701  CD2 TYR W 214      18.315  18.162  27.331  1.00                 C  
ATOM   1702  CE2 TYR W 214      19.049  18.204  26.160  1.00                 C  
ATOM   1703  N   VAL W 215      15.432  19.692  31.269  1.00                 N  
ATOM   1704  CA  VAL W 215      14.469  19.704  32.359  1.00                 C  
ATOM   1705  C   VAL W 215      13.639  18.439  32.425  1.00                 C  
ATOM   1706  O   VAL W 215      13.046  18.039  31.443  1.00                 O  
ATOM   1707  CB  VAL W 215      13.522  20.914  32.262  1.00                 C  
ATOM   1708  CG1 VAL W 215      12.484  20.869  33.373  1.00                 C  
ATOM   1709  CG2 VAL W 215      14.310  22.214  32.317  1.00                 C  
ATOM   1710  N   ILE W 216      13.604  17.819  33.595  1.00                 N  
ATOM   1711  CA  ILE W 216      12.757  16.668  33.854  1.00                 C  
ATOM   1712  C   ILE W 216      11.769  17.013  34.951  1.00                 C  
ATOM   1713  O   ILE W 216      12.071  16.892  36.134  1.00                 O  
ATOM   1714  CB  ILE W 216      13.589  15.429  34.234  1.00                 C  
ATOM   1715  CD1 ILE W 216      15.944  15.747  33.311  1.00                 C  
ATOM   1716  CG1 ILE W 216      14.590  15.098  33.125  1.00                 C  
ATOM   1717  CG2 ILE W 216      12.679  14.251  34.545  1.00                 C  
ATOM   1718  N   LYS W 217      10.587  17.455  34.550  1.00                 N  
ATOM   1719  CA  LYS W 217       9.597  17.923  35.497  1.00                 C  
ATOM   1720  C   LYS W 217       8.995  16.787  36.330  1.00                 C  
ATOM   1721  O   LYS W 217       8.946  15.643  35.899  1.00                 O  
ATOM   1722  CB  LYS W 217       8.474  18.668  34.773  1.00                 C  
ATOM   1723  CD  LYS W 217       7.738  20.681  33.466  1.00                 C  
ATOM   1724  CE  LYS W 217       8.175  21.984  32.818  1.00                 C  
ATOM   1725  CG  LYS W 217       8.909  19.976  34.132  1.00                 C  
ATOM   1726  NZ  LYS W 217       7.041  22.679  32.149  1.00                 N  
ATOM   1727  N   GLY W 218       8.547  17.119  37.537  1.00                 N  
ATOM   1728  CA  GLY W 218       7.951  16.146  38.426  1.00                 C  
ATOM   1729  C   GLY W 218       6.499  16.447  38.726  1.00                 C  
ATOM   1730  O   GLY W 218       5.840  15.689  39.438  1.00                 O  
TER
