# Supplementary material for: Large-scale discovery of protein interactions at residue resolution using co-evolution calculated from genomic sequences
Source: Nat Commun. 2021 Mar 2;12:1396. doi: 10.1038/s41467-021-21636-z (PMC7925567; doi:10.1038/s41467-021-21636-z)
Supplement: Supplementary file 12 — Supplementary Data 10 [file 41467_2021_21636_MOESM12_ESM.zip › supplementary/allpdb0172_CASC_CAS5/allpdb0172_CASC_ECOLI_CAS5_ECOLI_inter_ecs_evaluated.csv]

X	Unnamed..0.1	A_i	A_j	cn	dist	dist_intra	dist_multimer	fn	i	j	segmentwise_precision	probability	segment_i	segment_j	precision	evcomplex_raw	X_e_i	X_e_j	intra_enrich_max	intra_enrich_min	Z_score	inter_relative_rank_longrange	asa_i	asa_j	asa_max	asa_min	conservation_i	conservation_j	conservation_max	conservation_min	f_hydrophilicity	enrichment_5	enrichment_10	evcomplex_normed	residue_prediction_strucaware	residue_prediction_strucfree	A_i_state	A_j_state	model_na_dista
0	88	E	Q	0.099956	4.32889870521359	NA	NA	0	237	47	1	2.62979820568813	A_1	B_1	0.735294117647059	2.62979820568813	0	2.43288713930286	2.43288713930286	0	10.3854642737219	0.0617977528089888	0.549915038232795	0.550800074425297	0.550800074425297	0.549915038232795	0.263	0.343	0.343	0.263	-5.7898	1.90603959426706	2.90729243014622	1.46418291488095	0.864664422190724	0.884649118427709	found	found	6.9151
1	406	D	K	0.060873	2.01862477939809	NA	NA	0	285	139	1	1.60154174011418	A_1	B_1	0.682432432432432	1.60154174011418	0	0	0	0	6.43588604977783	0.275280898876405	0.610192837465565	0.700107333466311	0.700107333466311	0.610192837465565	0.455	0.256	0.455	0.256	-5.8676	1.18117527649742	1.18117527649742	0.891684406914525	0.67238219193831	0.597973781869241	found	found	9.8846
2	483	E	K	0.057048	41.7496872922421	NA	NA	0	245	169	0.666666666666667	1.50090767976006	A_1	B_1	0.638297872340426	1.50090767976006	0	0	0	0	6.04934620619914	0.350187265917603	0.570872274143302	0.403887308682107	0.570872274143302	0.403887308682107	0.363	0.253	0.363	0.253	-3.7088	1.11023379259217	1.11023379259217	0.835654757374531	0.554142734419583	0.568633035979821	found	found	22.3256
8	745	G	S	0.048354	38.3125932429534	NA	NA	0	59	131	0.333333333333333	1.27217238022574	A_1	B_1	0.581039755351682	1.27217238022574	0	0.862365032024217	0.862365032024217	0	5.17076387938262	0.610486891385768	0.364885973133396	0.428936082553797	0.428936082553797	0.364885973133396	0.292	0.316	0.316	0.292	-2.949	0.948987972704002	0.948987972704002	0.708302659831862	0.399221572679514	0.417019400335675	found	found	21.2358
13	867	D	R	0.045774	1.74142154574933	NA	NA	0	179	48	0.285714285714286	1.20429371990844	A_1	B_1	0.544080604534005	1.20429371990844	0	0.755617308163745	0.755617308163745	0	4.91003896528248	0.741573033707865	0.57859342083941	0.658341565941518	0.658341565941518	0.57859342083941	0.723	0.859	0.859	0.723	-7.6955	0.901137246305166	1.81841020267506	0.670510111906847	0.390029750646728	0.275537398163266	found	found	18.0186
3	592	M	P	0.052863	3.17309517663748	NA	NA	0	286	156	0.75	1.39080217843142	A_1	B_1	0.621399176954732	1.39080217843142	3.92676594931738	0	3.92676594931738	0	5.62642614204833	0.453183520599251	1.15257872737265	0.568820866583837	1.15257872737265	0.568820866583837	0.47	0.6	0.6	0.47	-4.1645	1.0326154631429	1.93887162436515	0.774351729054302	0.381171198068031	0.276042725730232	found	found	27.1666
4	652	E	L	0.051172	14.1482337413544	NA	NA	0	237	39	0.6	1.34631271540951	A_1	B_1	0.62589928057554	1.34631271540951	0	0.801733534477405	0.801733534477405	0	5.45554016152765	0.5187265917603	0.549915038232795	0.0692397212645375	0.549915038232795	0.0692397212645375	0.263	0.768	0.768	0.263	0.871	1.00125283587916	2.90729243014622	0.749581497061589	0.289904901341427	0.357864967481297	found	found	18.6933
18	913	S	G	0.044656	17.4417305907413	NA	NA	0	169	178	0.263157894736842	1.17487963377095	A_1	B_1	0.527906976744186	1.17487963377095	0.856407224466167	0	0.856407224466167	0	4.79705816917242	0.803370786516854	0.237255734919286	0.51559627357337	0.51559627357337	0.237255734919286	0.454	0.277	0.454	0.277	-2.7662	0.880401931532338	0.880401931532338	0.65413334113934	0.288082079503317	0.336786137762084	found	found	58.1702
9	770	A	L	0.047881	36.931433305519	NA	NA	0	311	192	0.3	1.25972795916757	A_1	B_1	0.571428571428571	1.25972795916757	1.29791457767891	1.83582900926236	1.83582900926236	1.29791457767891	5.12296431179759	0.640449438202247	0.201051021530669	0.559319800498174	0.559319800498174	0.201051021530669	0.429	0.086	0.429	0.086	-2.7598	0.940215339530882	0.940215339530882	0.70137402604561	0.284869593511686	0.339716892441879	found	found	62.6063
17	910	N	S	0.044734	5.54170208509985	NA	NA	0	133	165	0.277777777777778	1.17693177931543	A_1	B_1	0.530373831775701	1.17693177931543	2.80801377584075	0	2.80801377584075	0	4.80494055029637	0.799625468164794	0.564384915676834	0.367800891378918	0.564384915676834	0.367800891378918	0.24	0.199	0.24	0.199	-0.7606	0.881848581400209	0.881848581400209	0.655275906541724	0.28357710921404	0.295502182681997	found	found	57.8411
5	688	N	R	0.049956	5.01183908360993	NA	NA	0	231	149	0.5	1.31432029256229	A_1	B_1	0.606060606060606	1.31432029256229	1.66760584514403	0.764538151942453	1.66760584514403	0.764538151942453	5.33265586092852	0.554307116104869	0.18441095446443	0.623336643495531	0.623336643495531	0.18441095446443	0.616	0.76	0.76	0.616	-7.0543	0.978699935374906	1.87490373469477	0.731769195403907	0.282814067306475	0.30594825870505	found	found	20.8506
7	735	E	T	0.04871	33.5316562966997	NA	NA	0	249	27	0.375	1.28153858296719	A_1	B_1	0.582554517133956	1.28153858296719	1.02225784917459	0	1.02225784917459	0	5.20673987528171	0.599250936329588	0.376511372540843	0.129105315091754	0.376511372540843	0.129105315091754	0.263	0.669	0.669	0.263	-3.4291	0.955590631075314	0.955590631075314	0.713517445514539	0.278464746291542	0.337480537699093	found	found	36.5062
12	856	L	R	0.04605	10.4309770395683	NA	NA	0	288	149	0.230769230769231	1.2115551579889	A_1	B_1	0.544757033248082	1.2115551579889	2.5584982954729	0.764538151942453	2.5584982954729	0.764538151942453	4.9379304677211	0.730337078651685	0.19395119133339	0.623336643495531	0.623336643495531	0.19395119133339	0.457	0.76	0.76	0.457	-3.8977	0.906256161222251	1.93887162436515	0.67455303563836	0.21173453110163	0.227371327045185	found	found	25.5019
10	825	A	D	0.046644	31.2461942322581	NA	NA	0	187	50	0.272727272727273	1.22718303559683	A_1	B_1	0.545698924731183	1.22718303559683	0	1.50691699513893	1.50691699513893	0	4.99795783166508	0.694756554307116	0.00500876533934385	0.377717988830038	0.377717988830038	0.00500876533934385	0.909	0.489	0.909	0.489	-1.2081	0.91727295636989	1.81841020267506	0.683254110625747	0.186074819661222	0.247190063588814	found	found	29.2396
11	830	K	A	0.046498	27.3615431947835	NA	NA	0	296	136	0.25	1.22334184009051	A_1	B_1	0.543766578249337	1.22334184009051	3.51234838891519	0.829554471007613	3.51234838891519	0.829554471007613	4.98320363109973	0.704119850187266	0.684764017879516	0.135573048419487	0.684764017879516	0.135573048419487	0.337	0.763	0.763	0.337	-1.7588	0.914565124565925	0.914565124565925	0.681115462564874	0.174735950309838	0.199095689965022	found	found	38.5425
16	882	N	T	0.045508	2.61579624588766	NA	NA	0	229	143	0.294117647058824	1.19729537741061	A_1	B_1	0.54014598540146	1.19729537741061	3.36013108426811	1.48460648565093	3.36013108426811	1.48460648565093	4.88315802452642	0.767790262172285	0.0449684005833739	0.539969907670345	0.539969907670345	0.0449684005833739	0.413	0.435	0.435	0.413	-0.4462	0.89620379931986	1.87490373469477	0.666613670919229	0.171030966195813	0.246590044361889	found	found	24.172
15	872	V	A	0.045724	24.9243939545177	NA	NA	0	279	15	0.25	1.20297824199532	A_1	B_1	0.54228855721393	1.20297824199532	2.47394920325289	1.66629937730202	2.47394920325289	1.66629937730202	4.90498615686968	0.750936329588015	0.00321395775941231	0.0644127309790719	0.0644127309790719	0.00321395775941231	0.529	0.764	0.764	0.529	3.2699	0.900209906646274	0.900209906646274	0.66977769818737	0.164383060211244	0.22628688901641	found	found	43.3977
6	714	A	A	0.049335	24.968320828602	NA	NA	0	259	15	0.428571428571429	1.29798205688127	A_1	B_1	0.597402597402597	1.29798205688127	4.31608726842742	1.66629937730202	4.31608726842742	1.66629937730202	5.26989998044163	0.574906367041198	0.0357018761890901	0.0644127309790719	0.0644127309790719	0.0357018761890901	0.39	0.764	0.764	0.39	2.7636	0.967182376811466	0.967182376811466	0.722672617008002	0.159975588535457	0.199083212633011	found	found	46.6648
14	869	I	T	0.045757	30.356414248063	NA	NA	0	5	123	0.266666666666667	1.20384645741798	A_1	B_1	0.543859649122807	1.20384645741798	4.76109941382575	0.798995121038743	4.76109941382575	0.798995121038743	4.90832101042213	0.745318352059925	0.0136540227449318	0.367237005030731	0.367237005030731	0.0136540227449318	0.609	0.262	0.609	0.262	2.0972	0.900821950821143	0.900821950821143	0.670261091242224	0.127164059617205	0.175812601797524	found	found	23.8218
19	917	V	F	0.044596	30.4266645888109	NA	NA	0	158	63	0.25	1.1733010602752	A_1	B_1	0.526558891454965	1.1733010602752	3.18400723842856	8.42468694383682	8.42468694383682	3.18400723842856	4.79099479907706	0.808988764044944	0.0562901744719927	0.156975341382655	0.156975341382655	0.0562901744719927	0.476	0.49	0.49	0.476	6.29	0.879289123941667	0.879289123941667	0.653254444675967	0.0756751126662703	0.0960024376226275	found	found	27.6749
