# Supplementary material for: Large-scale discovery of protein interactions at residue resolution using co-evolution calculated from genomic sequences
Source: Nat Commun. 2021 Mar 2;12:1396. doi: 10.1038/s41467-021-21636-z (PMC7925567; doi:10.1038/s41467-021-21636-z)
Supplement: Supplementary file 12 — Supplementary Data 10 [file 41467_2021_21636_MOESM12_ESM.zip › supplementary/allpdb0172_CASC_CAS5/4U7U_V_W.pdb]

ATOM  48828  N   MET V   1      42.708  14.033  65.120  1.00 43.13           N  
ATOM  48829  CA  MET V   1      43.234  14.639  63.899  1.00 42.82           C  
ATOM  48830  C   MET V   1      42.179  15.095  62.890  1.00 41.05           C  
ATOM  48831  O   MET V   1      42.435  15.116  61.691  1.00 41.16           O  
ATOM  48832  CB  MET V   1      44.178  13.668  63.203  1.00 44.77           C  
ATOM  48833  CG  MET V   1      45.523  13.554  63.868  1.00 49.74           C  
ATOM  48834  SD  MET V   1      46.182  15.166  64.315  1.00121.59           S  
ATOM  48835  CE  MET V   1      46.002  15.135  66.097  1.00 47.22           C  
ATOM  48836  N   SER V   2      41.004  15.478  63.370  1.00 39.54           N  
ATOM  48837  CA  SER V   2      39.947  15.954  62.499  1.00 37.94           C  
ATOM  48838  C   SER V   2      40.286  17.353  62.016  1.00 36.95           C  
ATOM  48839  O   SER V   2      41.018  18.063  62.679  1.00 37.11           O  
ATOM  48840  CB  SER V   2      38.623  15.941  63.241  1.00 36.82           C  
ATOM  48841  OG  SER V   2      38.503  14.771  64.025  1.00 37.94           O  
ATOM  48842  N   ASN V   3      39.749  17.761  60.875  1.00 36.01           N  
ATOM  48843  CA  ASN V   3      40.161  19.016  60.270  1.00 35.33           C  
ATOM  48844  C   ASN V   3      39.321  20.215  60.632  1.00 33.66           C  
ATOM  48845  O   ASN V   3      39.776  21.344  60.522  1.00 33.25           O  
ATOM  48846  CB  ASN V   3      40.172  18.894  58.752  1.00 35.45           C  
ATOM  48847  CG  ASN V   3      40.834  20.082  58.086  1.00 35.16           C  
ATOM  48848  OD1 ASN V   3      41.757  20.671  58.629  1.00 35.57           O  
ATOM  48849  ND2 ASN V   3      40.362  20.440  56.912  1.00 34.56           N  
ATOM  48850  N   PHE V   4      38.086  19.991  61.041  1.00 32.79           N  
ATOM  48851  CA  PHE V   4      37.179  21.107  61.221  1.00 31.27           C  
ATOM  48852  C   PHE V   4      36.722  21.234  62.647  1.00 30.93           C  
ATOM  48853  O   PHE V   4      36.372  20.255  63.275  1.00 31.41           O  
ATOM  48854  CB  PHE V   4      35.974  20.964  60.302  1.00 30.43           C  
ATOM  48855  CG  PHE V   4      36.278  21.233  58.868  1.00 30.51           C  
ATOM  48856  CD1 PHE V   4      36.381  22.518  58.407  1.00 29.79           C  
ATOM  48857  CD2 PHE V   4      36.449  20.203  57.980  1.00 31.42           C  
ATOM  48858  CE1 PHE V   4      36.659  22.763  57.096  1.00 29.97           C  
ATOM  48859  CE2 PHE V   4      36.729  20.450  56.670  1.00 31.60           C  
ATOM  48860  CZ  PHE V   4      36.833  21.726  56.229  1.00 30.87           C  
ATOM  48861  N   ILE V   5      36.733  22.454  63.154  1.00 30.21           N  
ATOM  48862  CA  ILE V   5      36.201  22.714  64.472  1.00 29.84           C  
ATOM  48863  C   ILE V   5      34.880  23.413  64.329  1.00 28.45           C  
ATOM  48864  O   ILE V   5      34.822  24.485  63.768  1.00 29.23           O  
ATOM  48865  CB  ILE V   5      37.135  23.568  65.296  1.00 30.22           C  
ATOM  48866  CG1 ILE V   5      38.376  22.775  65.643  1.00 31.79           C  
ATOM  48867  CG2 ILE V   5      36.478  23.988  66.554  1.00 29.77           C  
ATOM  48868  CD1 ILE V   5      39.220  23.436  66.656  1.00 32.39           C  
ATOM  48869  N   ASN V   6      33.814  22.791  64.819  1.00 28.17           N  
ATOM  48870  CA  ASN V   6      32.485  23.379  64.792  1.00 27.00           C  
ATOM  48871  C   ASN V   6      32.150  24.069  66.096  1.00 26.69           C  
ATOM  48872  O   ASN V   6      32.307  23.495  67.157  1.00 27.34           O  
ATOM  48873  CB  ASN V   6      31.435  22.316  64.510  1.00 26.95           C  
ATOM  48874  CG  ASN V   6      31.626  21.635  63.179  1.00 27.31           C  
ATOM  48875  OD1 ASN V   6      31.149  22.105  62.151  1.00 26.69           O  
ATOM  48876  ND2 ASN V   6      32.284  20.500  63.195  1.00 28.42           N  
ATOM  48877  N   ILE V   7      31.678  25.299  66.017  1.00 25.82           N  
ATOM  48878  CA  ILE V   7      31.320  26.063  67.203  1.00 25.57           C  
ATOM  48879  C   ILE V   7      29.868  26.489  67.167  1.00 24.65           C  
ATOM  48880  O   ILE V   7      29.455  27.199  66.251  1.00 24.00           O  
ATOM  48881  CB  ILE V   7      32.172  27.315  67.342  1.00 25.60           C  
ATOM  48882  CG1 ILE V   7      33.646  26.960  67.310  1.00 26.61           C  
ATOM  48883  CG2 ILE V   7      31.837  28.025  68.613  1.00 25.54           C  
ATOM  48884  CD1 ILE V   7      34.513  28.142  67.291  1.00 26.73           C  
ATOM  48885  N   HIS V   8      29.110  26.059  68.172  1.00 24.73           N  
ATOM  48886  CA  HIS V   8      27.677  26.292  68.258  1.00 24.06           C  
ATOM  48887  C   HIS V   8      27.385  27.121  69.477  1.00 24.02           C  
ATOM  48888  O   HIS V   8      27.922  26.858  70.518  1.00 24.69           O  
ATOM  48889  CB  HIS V   8      26.909  24.980  68.352  1.00 24.31           C  
ATOM  48890  CG  HIS V   8      27.373  23.928  67.402  1.00 24.71           C  
ATOM  48891  ND1 HIS V   8      26.950  23.868  66.097  1.00 24.30           N  
ATOM  48892  CD2 HIS V   8      28.204  22.880  67.576  1.00 25.63           C  
ATOM  48893  CE1 HIS V   8      27.516  22.838  65.500  1.00 24.93           C  
ATOM  48894  NE2 HIS V   8      28.284  22.222  66.375  1.00 25.75           N  
ATOM  48895  N   VAL V   9      26.530  28.123  69.363  1.00 23.37           N  
ATOM  48896  CA  VAL V   9      26.236  28.977  70.503  1.00 23.44           C  
ATOM  48897  C   VAL V   9      24.763  29.343  70.572  1.00 22.94           C  
ATOM  48898  O   VAL V   9      24.182  29.724  69.586  1.00 22.39           O  
ATOM  48899  CB  VAL V   9      27.049  30.267  70.451  1.00 23.42           C  
ATOM  48900  CG1 VAL V   9      26.592  31.212  71.504  1.00 23.52           C  
ATOM  48901  CG2 VAL V   9      28.505  29.984  70.617  1.00 24.10           C  
ATOM  48902  N   LEU V  10      24.150  29.211  71.736  1.00 23.25           N  
ATOM  48903  CA  LEU V  10      22.820  29.749  71.936  1.00 22.94           C  
ATOM  48904  C   LEU V  10      22.943  30.918  72.874  1.00 23.18           C  
ATOM  48905  O   LEU V  10      23.451  30.772  73.988  1.00 29.47           O  
ATOM  48906  CB  LEU V  10      21.874  28.707  72.506  1.00 23.21           C  
ATOM  48907  CG  LEU V  10      21.335  27.659  71.551  1.00 22.99           C  
ATOM  48908  CD1 LEU V  10      20.611  26.640  72.344  1.00 23.48           C  
ATOM  48909  CD2 LEU V  10      20.407  28.286  70.561  1.00 22.38           C  
ATOM  48910  N   ILE V  11      22.492  32.078  72.420  1.00 22.80           N  
ATOM  48911  CA  ILE V  11      22.660  33.302  73.178  1.00 23.85           C  
ATOM  48912  C   ILE V  11      21.376  34.088  73.139  1.00 24.57           C  
ATOM  48913  O   ILE V  11      20.795  34.257  72.104  1.00 22.45           O  
ATOM  48914  CB  ILE V  11      23.807  34.148  72.620  1.00 23.07           C  
ATOM  48915  CG1 ILE V  11      23.865  35.505  73.283  1.00 23.44           C  
ATOM  48916  CG2 ILE V  11      23.639  34.377  71.167  1.00 22.45           C  
ATOM  48917  CD1 ILE V  11      25.081  36.273  72.899  1.00 23.59           C  
ATOM  48918  N   SER V  12      20.917  34.572  74.272  1.00 23.43           N  
ATOM  48919  CA  SER V  12      19.630  35.232  74.315  1.00 23.43           C  
ATOM  48920  C   SER V  12      19.768  36.716  74.468  1.00 23.70           C  
ATOM  48921  O   SER V  12      20.264  37.138  75.485  1.00 24.31           O  
ATOM  48922  CB  SER V  12      18.820  34.687  75.482  1.00 23.95           C  
ATOM  48923  OG  SER V  12      17.676  35.470  75.716  1.00 24.17           O  
ATOM  48924  N   HIS V  13      19.329  37.559  73.536  1.00 23.41           N  
ATOM  48925  CA  HIS V  13      19.421  38.945  73.970  1.00 23.94           C  
ATOM  48926  C   HIS V  13      18.065  39.458  74.320  1.00 24.30           C  
ATOM  48927  O   HIS V  13      17.046  38.994  73.832  1.00 24.03           O  
ATOM  48928  CB  HIS V  13      20.080  39.955  73.013  1.00 23.79           C  
ATOM  48929  CG  HIS V  13      21.260  39.443  72.257  1.00 23.36           C  
ATOM  48930  ND1 HIS V  13      21.466  38.111  72.034  1.00 38.48           N  
ATOM  48931  CD2 HIS V  13      22.417  40.054  71.924  1.00 23.47           C  
ATOM  48932  CE1 HIS V  13      22.609  37.948  71.396  1.00 22.78           C  
ATOM  48933  NE2 HIS V  13      23.213  39.110  71.330  1.00 23.08           N  
ATOM  48934  N   SER V  14      18.133  40.465  75.177  1.00 25.04           N  
ATOM  48935  CA  SER V  14      17.031  41.180  75.775  1.00 25.72           C  
ATOM  48936  C   SER V  14      16.565  42.201  74.767  1.00 25.69           C  
ATOM  48937  O   SER V  14      17.148  42.263  73.709  1.00 25.14           O  
ATOM  48938  CB  SER V  14      17.502  41.815  77.075  1.00 26.64           C  
ATOM  48939  OG  SER V  14      18.753  42.421  76.889  1.00 26.70           O  
ATOM  48940  N   PRO V  15      15.517  42.988  75.066  1.00 26.38           N  
ATOM  48941  CA  PRO V  15      14.981  43.842  74.010  1.00 26.43           C  
ATOM  48942  C   PRO V  15      15.988  44.777  73.401  1.00 26.44           C  
ATOM  48943  O   PRO V  15      16.536  45.611  74.089  1.00 27.62           O  
ATOM  48944  CB  PRO V  15      13.908  44.635  74.728  1.00 27.46           C  
ATOM  48945  CG  PRO V  15      13.470  43.772  75.764  1.00 27.62           C  
ATOM  48946  CD  PRO V  15      14.673  43.072  76.262  1.00 27.21           C  
ATOM  48947  N   SER V  16      16.205  44.639  72.103  1.00 25.81           N  
ATOM  48948  CA  SER V  16      17.224  45.401  71.420  1.00 25.79           C  
ATOM  48949  C   SER V  16      16.970  45.478  69.938  1.00 25.41           C  
ATOM  48950  O   SER V  16      15.861  45.309  69.487  1.00 25.42           O  
ATOM  48951  CB  SER V  16      18.577  44.772  71.669  1.00 25.35           C  
ATOM  48952  OG  SER V  16      18.548  43.416  71.290  1.00 24.53           O  
ATOM  48953  N   CYS V  17      18.032  45.730  69.192  1.00 25.16           N  
ATOM  48954  CA  CYS V  17      18.004  45.779  67.741  1.00 24.85           C  
ATOM  48955  C   CYS V  17      19.418  45.749  67.203  1.00 24.53           C  
ATOM  48956  O   CYS V  17      19.947  46.775  66.834  1.00 25.01           O  
ATOM  48957  CB  CYS V  17      17.303  47.035  67.258  1.00 25.65           C  
ATOM  48958  SG  CYS V  17      17.121  47.087  65.493  1.00 25.47           S  
ATOM  48959  N   LEU V  18      20.029  44.576  67.144  1.00 26.74           N  
ATOM  48960  CA  LEU V  18      21.465  44.507  66.927  1.00 23.69           C  
ATOM  48961  C   LEU V  18      21.914  44.575  65.490  1.00 23.48           C  
ATOM  48962  O   LEU V  18      23.088  44.429  65.222  1.00 23.93           O  
ATOM  48963  CB  LEU V  18      22.010  43.229  67.535  1.00 23.23           C  
ATOM  48964  CG  LEU V  18      21.771  43.127  69.028  1.00 23.56           C  
ATOM  48965  CD1 LEU V  18      21.596  41.710  69.401  1.00 23.09           C  
ATOM  48966  CD2 LEU V  18      22.937  43.718  69.731  1.00 24.08           C  
ATOM  48967  N   ASN V  19      20.987  44.808  64.575  1.00 23.52           N  
ATOM  48968  CA  ASN V  19      21.271  44.724  63.148  1.00 23.37           C  
ATOM  48969  C   ASN V  19      20.035  45.033  62.322  1.00 23.61           C  
ATOM  48970  O   ASN V  19      19.024  44.356  62.457  1.00 23.39           O  
ATOM  48971  CB  ASN V  19      21.784  43.338  62.807  1.00 22.69           C  
ATOM  48972  CG  ASN V  19      22.379  43.269  61.462  1.00 22.65           C  
ATOM  48973  OD1 ASN V  19      22.341  42.240  60.810  1.00 22.26           O  
ATOM  48974  ND2 ASN V  19      22.941  44.368  61.023  1.00 23.16           N  
ATOM  48975  N   ARG V  20      20.113  46.052  61.472  1.00 24.18           N  
ATOM  48976  CA  ARG V  20      18.964  46.475  60.694  1.00 24.64           C  
ATOM  48977  C   ARG V  20      19.335  46.821  59.272  1.00 25.72           C  
ATOM  48978  O   ARG V  20      20.494  46.824  58.937  1.00 32.07           O  
ATOM  48979  CB  ARG V  20      18.307  47.658  61.359  1.00 25.47           C  
ATOM  48980  CG  ARG V  20      19.222  48.792  61.636  1.00 26.05           C  
ATOM  48981  CD  ARG V  20      18.445  49.881  62.303  1.00 27.81           C  
ATOM  48982  NE  ARG V  20      19.147  51.151  62.331  1.00 27.83           N  
ATOM  48983  CZ  ARG V  20      20.101  51.444  63.194  1.00 27.92           C  
ATOM  48984  NH1 ARG V  20      20.466  50.543  64.085  1.00 28.82           N  
ATOM  48985  NH2 ARG V  20      20.682  52.628  63.167  1.00 28.83           N  
ATOM  48986  N   ASP V  21      18.347  47.120  58.435  1.00 25.44           N  
ATOM  48987  CA  ASP V  21      18.582  47.302  57.009  1.00 25.79           C  
ATOM  48988  C   ASP V  21      18.547  48.742  56.581  1.00 26.86           C  
ATOM  48989  O   ASP V  21      18.618  49.624  57.401  1.00 27.30           O  
ATOM  48990  CB  ASP V  21      17.560  46.514  56.197  1.00 25.75           C  
ATOM  48991  CG  ASP V  21      16.140  46.950  56.453  1.00 26.36           C  
ATOM  48992  OD1 ASP V  21      15.924  48.029  57.028  1.00 27.01           O  
ATOM  48993  OD2 ASP V  21      15.228  46.215  56.045  1.00 26.32           O  
ATOM  48994  N   ASP V  22      18.390  48.971  55.284  1.00 27.42           N  
ATOM  48995  CA  ASP V  22      18.364  50.326  54.739  1.00 28.60           C  
ATOM  48996  C   ASP V  22      17.110  51.079  55.082  1.00 29.46           C  
ATOM  48997  O   ASP V  22      17.039  52.276  54.865  1.00 30.57           O  
ATOM  48998  CB  ASP V  22      18.513  50.313  53.225  1.00 29.09           C  
ATOM  48999  CG  ASP V  22      17.420  49.550  52.541  1.00 29.10           C  
ATOM  49000  OD1 ASP V  22      17.111  48.435  52.989  1.00 28.21           O  
ATOM  49001  OD2 ASP V  22      16.865  50.062  51.548  1.00 30.11           O  
ATOM  49002  N   MET V  23      16.116  50.377  55.603  1.00 29.07           N  
ATOM  49003  CA  MET V  23      14.882  51.019  55.992  1.00 29.95           C  
ATOM  49004  C   MET V  23      14.758  51.051  57.496  1.00 29.64           C  
ATOM  49005  O   MET V  23      13.677  51.262  58.026  1.00 30.16           O  
ATOM  49006  CB  MET V  23      13.687  50.312  55.375  1.00 30.08           C  
ATOM  49007  CG  MET V  23      13.690  50.349  53.870  1.00 30.64           C  
ATOM  49008  SD  MET V  23      13.220  51.937  53.191  1.00 96.18           S  
ATOM  49009  CE  MET V  23      11.445  51.810  53.297  1.00 33.29           C  
ATOM  49010  N   ASN V  24      15.882  50.868  58.169  1.00 28.91           N  
ATOM  49011  CA  ASN V  24      15.939  50.872  59.619  1.00 28.66           C  
ATOM  49012  C   ASN V  24      14.961  49.909  60.212  1.00 28.16           C  
ATOM  49013  O   ASN V  24      14.295  50.214  61.190  1.00 28.55           O  
ATOM  49014  CB  ASN V  24      15.686  52.257  60.196  1.00 29.85           C  
ATOM  49015  CG  ASN V  24      16.960  52.978  60.537  1.00 40.27           C  
ATOM  49016  OD1 ASN V  24      17.986  52.822  59.863  1.00 45.59           O  
ATOM  49017  ND2 ASN V  24      16.919  53.749  61.616  1.00 49.36           N  
ATOM  49018  N   MET V  25      14.867  48.740  59.608  1.00 27.38           N  
ATOM  49019  CA  MET V  25      14.073  47.679  60.176  1.00 26.85           C  
ATOM  49020  C   MET V  25      14.938  46.473  60.428  1.00 25.70           C  
ATOM  49021  O   MET V  25      15.742  46.110  59.605  1.00 25.32           O  
ATOM  49022  CB  MET V  25      12.915  47.331  59.258  1.00 27.23           C  
ATOM  49023  CG  MET V  25      11.856  48.370  59.263  1.00 28.46           C  
ATOM  49024  SD  MET V  25      10.336  47.699  58.679  1.00 33.30           S  
ATOM  49025  CE  MET V  25       9.868  46.721  60.077  1.00 28.20           C  
ATOM  49026  N   GLN V  26      14.759  45.863  61.584  1.00 25.28           N  
ATOM  49027  CA  GLN V  26      15.537  44.716  62.003  1.00 24.35           C  
ATOM  49028  C   GLN V  26      15.687  43.719  60.886  1.00 23.86           C  
ATOM  49029  O   GLN V  26      14.788  43.566  60.087  1.00 30.17           O  
ATOM  49030  CB  GLN V  26      14.874  44.073  63.206  1.00 24.18           C  
ATOM  49031  CG  GLN V  26      15.804  43.352  64.108  1.00 23.57           C  
ATOM  49032  CD  GLN V  26      15.232  43.224  65.485  1.00 23.75           C  
ATOM  49033  OE1 GLN V  26      14.057  43.487  65.685  1.00 24.25           O  
ATOM  49034  NE2 GLN V  26      16.055  42.832  66.446  1.00 23.47           N  
ATOM  49035  N   LYS V  27      16.841  43.084  60.793  1.00 23.26           N  
ATOM  49036  CA  LYS V  27      17.067  42.119  59.742  1.00 22.90           C  
ATOM  49037  C   LYS V  27      16.293  40.873  60.075  1.00 22.54           C  
ATOM  49038  O   LYS V  27      15.963  40.665  61.217  1.00 22.44           O  
ATOM  49039  CB  LYS V  27      18.544  41.810  59.596  1.00 22.50           C  
ATOM  49040  CG  LYS V  27      19.358  42.936  59.054  1.00 22.92           C  
ATOM  49041  CD  LYS V  27      20.353  42.429  58.051  1.00 22.75           C  
ATOM  49042  CE  LYS V  27      21.046  43.577  57.371  1.00 23.31           C  
ATOM  49043  NZ  LYS V  27      22.146  43.117  56.504  1.00 23.22           N  
ATOM  49044  N   ASP V  28      15.983  40.051  59.086  1.00 22.47           N  
ATOM  49045  CA  ASP V  28      15.263  38.828  59.357  1.00 22.24           C  
ATOM  49046  C   ASP V  28      15.592  37.766  58.340  1.00 22.06           C  
ATOM  49047  O   ASP V  28      16.424  37.969  57.477  1.00 22.09           O  
ATOM  49048  CB  ASP V  28      13.756  39.073  59.393  1.00 22.77           C  
ATOM  49049  CG  ASP V  28      13.225  39.725  58.133  1.00 65.32           C  
ATOM  49050  OD1 ASP V  28      13.892  39.655  57.087  1.00 37.50           O  
ATOM  49051  OD2 ASP V  28      12.111  40.286  58.174  1.00 24.05           O  
ATOM  49052  N   ALA V  29      14.936  36.623  58.464  1.00 21.97           N  
ATOM  49053  CA  ALA V  29      15.044  35.557  57.491  1.00 21.98           C  
ATOM  49054  C   ALA V  29      13.860  34.653  57.681  1.00 22.16           C  
ATOM  49055  O   ALA V  29      13.145  34.801  58.641  1.00 27.62           O  
ATOM  49056  CB  ALA V  29      16.303  34.809  57.660  1.00 21.55           C  
ATOM  49057  N   ILE V  30      13.634  33.720  56.776  1.00 22.38           N  
ATOM  49058  CA  ILE V  30      12.564  32.765  56.971  1.00 22.64           C  
ATOM  49059  C   ILE V  30      13.140  31.383  57.075  1.00 22.42           C  
ATOM  49060  O   ILE V  30      13.851  30.933  56.201  1.00 25.28           O  
ATOM  49061  CB  ILE V  30      11.539  32.816  55.845  1.00 23.37           C  
ATOM  49062  CG1 ILE V  30      10.610  33.997  56.043  1.00 23.79           C  
ATOM  49063  CG2 ILE V  30      10.721  31.571  55.819  1.00 23.70           C  
ATOM  49064  CD1 ILE V  30       9.602  34.120  55.001  1.00 24.65           C  
ATOM  49065  N   PHE V  31      12.843  30.716  58.173  1.00 22.27           N  
ATOM  49066  CA  PHE V  31      13.342  29.380  58.404  1.00 22.19           C  
ATOM  49067  C   PHE V  31      12.173  28.485  58.764  1.00 26.36           C  
ATOM  49068  O   PHE V  31      11.381  28.837  59.622  1.00 27.06           O  
ATOM  49069  CB  PHE V  31      14.381  29.404  59.513  1.00 21.71           C  
ATOM  49070  CG  PHE V  31      15.212  28.175  59.592  1.00 21.72           C  
ATOM  49071  CD1 PHE V  31      15.432  27.407  58.478  1.00 32.81           C  
ATOM  49072  CD2 PHE V  31      15.771  27.791  60.781  1.00 21.54           C  
ATOM  49073  CE1 PHE V  31      16.186  26.286  58.553  1.00 27.66           C  
ATOM  49074  CE2 PHE V  31      16.513  26.674  60.854  1.00 21.70           C  
ATOM  49075  CZ  PHE V  31      16.724  25.918  59.739  1.00 22.03           C  
ATOM  49076  N   GLY V  32      12.042  27.353  58.084  1.00 22.99           N  
ATOM  49077  CA  GLY V  32      10.915  26.470  58.286  1.00 23.53           C  
ATOM  49078  C   GLY V  32       9.577  27.133  58.025  1.00 23.98           C  
ATOM  49079  O   GLY V  32       8.566  26.795  58.622  1.00 24.34           O  
ATOM  49080  N   GLY V  33       9.564  28.102  57.132  1.00 24.06           N  
ATOM  49081  CA  GLY V  33       8.335  28.780  56.814  1.00 24.64           C  
ATOM  49082  C   GLY V  33       8.009  29.893  57.770  1.00 24.43           C  
ATOM  49083  O   GLY V  33       7.087  30.649  57.529  1.00 24.97           O  
ATOM  49084  N   LYS V  34       8.757  30.025  58.850  1.00 23.78           N  
ATOM  49085  CA  LYS V  34       8.424  31.075  59.794  1.00 23.72           C  
ATOM  49086  C   LYS V  34       9.536  32.085  59.945  1.00 23.17           C  
ATOM  49087  O   LYS V  34      10.688  31.729  59.921  1.00 22.68           O  
ATOM  49088  CB  LYS V  34       8.081  30.472  61.143  1.00 23.68           C  
ATOM  49089  CG  LYS V  34       6.968  29.484  61.082  1.00 24.31           C  
ATOM  49090  CD  LYS V  34       6.401  29.240  62.450  1.00 25.82           C  
ATOM  49091  CE  LYS V  34       5.222  28.310  62.375  1.00 29.25           C  
ATOM  49092  NZ  LYS V  34       4.318  28.758  61.292  1.00 33.94           N  
ATOM  49093  N   ARG V  35       9.177  33.348  60.103  1.00 27.13           N  
ATOM  49094  CA  ARG V  35      10.151  34.421  60.170  1.00 23.04           C  
ATOM  49095  C   ARG V  35      10.922  34.408  61.459  1.00 22.54           C  
ATOM  49096  O   ARG V  35      10.342  34.437  62.532  1.00 25.42           O  
ATOM  49097  CB  ARG V  35       9.470  35.777  60.014  1.00 23.61           C  
ATOM  49098  CG  ARG V  35      10.335  36.967  60.366  1.00 23.40           C  
ATOM  49099  CD  ARG V  35       9.530  38.245  60.408  1.00 24.13           C  
ATOM  49100  NE  ARG V  35      10.312  39.431  60.740  1.00 26.43           N  
ATOM  49101  CZ  ARG V  35      10.340  40.011  61.936  1.00 30.01           C  
ATOM  49102  NH1 ARG V  35       9.625  39.518  62.927  1.00 30.33           N  
ATOM  49103  NH2 ARG V  35      11.079  41.091  62.143  1.00 27.00           N  
ATOM  49104  N   ARG V  36      12.244  34.374  61.326  1.00 22.05           N  
ATOM  49105  CA  ARG V  36      13.176  34.546  62.427  1.00 21.68           C  
ATOM  49106  C   ARG V  36      13.844  35.895  62.287  1.00 21.68           C  
ATOM  49107  O   ARG V  36      13.931  36.412  61.192  1.00 21.82           O  
ATOM  49108  CB  ARG V  36      14.234  33.454  62.424  1.00 21.29           C  
ATOM  49109  CG  ARG V  36      13.786  32.132  61.894  1.00 21.40           C  
ATOM  49110  CD  ARG V  36      12.745  31.524  62.761  1.00 21.66           C  
ATOM  49111  NE  ARG V  36      12.453  30.163  62.354  1.00 21.83           N  
ATOM  49112  CZ  ARG V  36      13.016  29.098  62.893  1.00 21.76           C  
ATOM  49113  NH1 ARG V  36      13.893  29.240  63.869  1.00 22.58           N  
ATOM  49114  NH2 ARG V  36      12.703  27.895  62.464  1.00 22.05           N  
ATOM  49115  N   VAL V  37      14.315  36.460  63.387  1.00 21.62           N  
ATOM  49116  CA  VAL V  37      15.128  37.664  63.335  1.00 21.66           C  
ATOM  49117  C   VAL V  37      16.565  37.232  63.063  1.00 21.26           C  
ATOM  49118  O   VAL V  37      16.947  36.145  63.447  1.00 21.00           O  
ATOM  49119  CB  VAL V  37      14.999  38.474  64.624  1.00 21.94           C  
ATOM  49120  CG1 VAL V  37      16.103  39.423  64.769  1.00 21.97           C  
ATOM  49121  CG2 VAL V  37      13.725  39.235  64.609  1.00 22.52           C  
ATOM  49122  N   ARG V  38      17.339  38.048  62.351  1.00 21.31           N  
ATOM  49123  CA  ARG V  38      18.663  37.652  61.883  1.00 21.06           C  
ATOM  49124  C   ARG V  38      19.715  38.635  62.322  1.00 21.17           C  
ATOM  49125  O   ARG V  38      19.459  39.817  62.409  1.00 21.51           O  
ATOM  49126  CB  ARG V  38      18.680  37.547  60.359  1.00 21.13           C  
ATOM  49127  CG  ARG V  38      19.601  36.505  59.772  1.00 20.93           C  
ATOM  49128  CD  ARG V  38      20.221  36.986  58.492  1.00 21.14           C  
ATOM  49129  NE  ARG V  38      19.306  37.798  57.726  1.00 21.50           N  
ATOM  49130  CZ  ARG V  38      19.668  38.748  56.879  1.00 22.88           C  
ATOM  49131  NH1 ARG V  38      20.930  39.016  56.673  1.00 21.87           N  
ATOM  49132  NH2 ARG V  38      18.754  39.442  56.240  1.00 22.33           N  
ATOM  49133  N   ILE V  39      20.902  38.139  62.618  1.00 21.01           N  
ATOM  49134  CA  ILE V  39      22.054  39.002  62.800  1.00 21.22           C  
ATOM  49135  C   ILE V  39      23.084  38.572  61.795  1.00 21.16           C  
ATOM  49136  O   ILE V  39      23.617  37.496  61.887  1.00 21.00           O  
ATOM  49137  CB  ILE V  39      22.646  38.917  64.182  1.00 21.30           C  
ATOM  49138  CG1 ILE V  39      21.682  39.462  65.212  1.00 21.50           C  
ATOM  49139  CG2 ILE V  39      23.852  39.745  64.236  1.00 21.61           C  
ATOM  49140  CD1 ILE V  39      22.204  39.390  66.586  1.00 21.71           C  
ATOM  49141  N   SER V  40      23.347  39.407  60.812  1.00 21.40           N  
ATOM  49142  CA  SER V  40      24.098  38.966  59.662  1.00 21.43           C  
ATOM  49143  C   SER V  40      25.480  38.512  60.035  1.00 21.48           C  
ATOM  49144  O   SER V  40      26.033  38.944  61.012  1.00 21.62           O  
ATOM  49145  CB  SER V  40      24.181  40.075  58.641  1.00 21.82           C  
ATOM  49146  OG  SER V  40      24.983  41.102  59.147  1.00 22.14           O  
ATOM  49147  N   SER V  41      26.026  37.620  59.235  1.00 21.49           N  
ATOM  49148  CA  SER V  41      27.340  37.061  59.448  1.00 21.67           C  
ATOM  49149  C   SER V  41      28.387  38.141  59.469  1.00 22.08           C  
ATOM  49150  O   SER V  41      29.357  38.079  60.194  1.00 22.32           O  
ATOM  49151  CB  SER V  41      27.633  36.060  58.350  1.00 21.77           C  
ATOM  49152  OG  SER V  41      28.978  36.116  57.983  1.00 22.20           O  
ATOM  49153  N   GLN V  42      28.144  39.148  58.661  1.00 22.27           N  
ATOM  49154  CA  GLN V  42      29.043  40.250  58.437  1.00 22.77           C  
ATOM  49155  C   GLN V  42      29.078  41.089  59.694  1.00 22.89           C  
ATOM  49156  O   GLN V  42      30.125  41.490  60.168  1.00 27.59           O  
ATOM  49157  CB  GLN V  42      28.514  41.035  57.266  1.00 22.99           C  
ATOM  49158  CG  GLN V  42      27.442  40.203  56.647  1.00 22.64           C  
ATOM  49159  CD  GLN V  42      26.396  41.014  55.997  1.00 22.81           C  
ATOM  49160  OE1 GLN V  42      25.991  42.016  56.529  1.00 23.95           O  
ATOM  49161  NE2 GLN V  42      25.844  40.521  54.929  1.00 41.30           N  
ATOM  49162  N   SER V  43      27.902  41.320  60.250  1.00 22.63           N  
ATOM  49163  CA  SER V  43      27.739  42.138  61.430  1.00 22.83           C  
ATOM  49164  C   SER V  43      28.471  41.521  62.588  1.00 22.85           C  
ATOM  49165  O   SER V  43      29.202  42.191  63.321  1.00 27.89           O  
ATOM  49166  CB  SER V  43      26.269  42.277  61.759  1.00 22.59           C  
ATOM  49167  OG  SER V  43      26.068  43.252  62.747  1.00 22.95           O  
ATOM  49168  N   LEU V  44      28.292  40.220  62.724  1.00 22.45           N  
ATOM  49169  CA  LEU V  44      28.876  39.486  63.813  1.00 22.55           C  
ATOM  49170  C   LEU V  44      30.374  39.386  63.643  1.00 23.03           C  
ATOM  49171  O   LEU V  44      31.131  39.648  64.566  1.00 45.68           O  
ATOM  49172  CB  LEU V  44      28.238  38.109  63.888  1.00 22.12           C  
ATOM  49173  CG  LEU V  44      28.513  37.192  65.063  1.00 22.24           C  
ATOM  49174  CD1 LEU V  44      28.770  37.979  66.311  1.00 27.14           C  
ATOM  49175  CD2 LEU V  44      27.276  36.386  65.232  1.00 21.81           C  
ATOM  49176  N   LYS V  45      30.818  39.032  62.454  1.00 23.03           N  
ATOM  49177  CA  LYS V  45      32.234  38.836  62.251  1.00 23.57           C  
ATOM  49178  C   LYS V  45      32.967  40.136  62.448  1.00 32.41           C  
ATOM  49179  O   LYS V  45      34.018  40.139  63.033  1.00 30.19           O  
ATOM  49180  CB  LYS V  45      32.514  38.253  60.878  1.00 23.56           C  
ATOM  49181  CG  LYS V  45      33.959  38.010  60.614  1.00 24.23           C  
ATOM  49182  CD  LYS V  45      34.164  37.496  59.221  1.00 24.32           C  
ATOM  49183  CE  LYS V  45      35.619  37.251  58.934  1.00 25.12           C  
ATOM  49184  NZ  LYS V  45      35.810  36.546  57.651  1.00 25.30           N  
ATOM  49185  N   ARG V  46      32.409  41.249  61.992  1.00 34.95           N  
ATOM  49186  CA  ARG V  46      33.033  42.536  62.266  1.00 29.67           C  
ATOM  49187  C   ARG V  46      33.071  42.771  63.735  1.00 25.04           C  
ATOM  49188  O   ARG V  46      34.019  43.300  64.248  1.00 25.74           O  
ATOM  49189  CB  ARG V  46      32.296  43.698  61.620  1.00 24.83           C  
ATOM  49190  CG  ARG V  46      32.887  45.038  62.025  1.00 25.63           C  
ATOM  49191  CD  ARG V  46      32.000  46.203  61.696  1.00 25.79           C  
ATOM  49192  NE  ARG V  46      32.635  47.473  62.009  1.00 33.05           N  
ATOM  49193  CZ  ARG V  46      33.590  48.024  61.269  1.00 27.35           C  
ATOM  49194  NH1 ARG V  46      34.024  47.410  60.190  1.00 27.19           N  
ATOM  49195  NH2 ARG V  46      34.119  49.183  61.614  1.00 28.27           N  
ATOM  49196  N   ALA V  47      32.010  42.391  64.418  1.00 24.55           N  
ATOM  49197  CA  ALA V  47      31.953  42.635  65.837  1.00 24.87           C  
ATOM  49198  C   ALA V  47      33.132  41.977  66.486  1.00 25.35           C  
ATOM  49199  O   ALA V  47      33.729  42.522  67.395  1.00 26.06           O  
ATOM  49200  CB  ALA V  47      30.675  42.123  66.408  1.00 24.31           C  
ATOM  49201  N   MET V  48      33.473  40.806  65.977  1.00 25.09           N  
ATOM  49202  CA  MET V  48      34.626  40.063  66.446  1.00 25.67           C  
ATOM  49203  C   MET V  48      35.949  40.711  66.046  1.00 26.47           C  
ATOM  49204  O   MET V  48      36.752  41.066  66.891  1.00 27.28           O  
ATOM  49205  CB  MET V  48      34.564  38.642  65.911  1.00 25.28           C  
ATOM  49206  CG  MET V  48      33.678  37.732  66.712  1.00 24.88           C  
ATOM  49207  SD  MET V  48      33.676  36.033  66.122  1.00 24.64           S  
ATOM  49208  CE  MET V  48      32.667  36.210  64.689  1.00 23.82           C  
ATOM  49209  N   ARG V  49      36.166  40.867  64.750  1.00 26.35           N  
ATOM  49210  CA  ARG V  49      37.409  41.393  64.222  1.00 27.15           C  
ATOM  49211  C   ARG V  49      37.782  42.764  64.728  1.00 36.45           C  
ATOM  49212  O   ARG V  49      38.945  43.089  64.809  1.00 39.44           O  
ATOM  49213  CB  ARG V  49      37.346  41.446  62.712  1.00 26.89           C  
ATOM  49214  CG  ARG V  49      38.679  41.460  62.082  1.00 27.72           C  
ATOM  49215  CD  ARG V  49      38.591  41.314  60.604  1.00 27.52           C  
ATOM  49216  NE  ARG V  49      39.917  41.203  60.025  1.00 28.41           N  
ATOM  49217  CZ  ARG V  49      40.161  41.074  58.732  1.00 28.57           C  
ATOM  49218  NH1 ARG V  49      41.398  40.966  58.291  1.00 29.50           N  
ATOM  49219  NH2 ARG V  49      39.163  41.046  57.885  1.00 27.89           N  
ATOM  49220  N   LYS V  50      36.808  43.584  65.060  1.00 27.55           N  
ATOM  49221  CA  LYS V  50      37.120  44.925  65.501  1.00 28.32           C  
ATOM  49222  C   LYS V  50      37.090  45.001  67.011  1.00 28.73           C  
ATOM  49223  O   LYS V  50      37.049  46.073  67.596  1.00 29.34           O  
ATOM  49224  CB  LYS V  50      36.150  45.923  64.889  1.00 28.02           C  
ATOM  49225  CG  LYS V  50      36.255  46.029  63.393  1.00 27.87           C  
ATOM  49226  CD  LYS V  50      37.578  46.588  62.978  1.00 28.84           C  
ATOM  49227  CE  LYS V  50      37.500  47.191  61.597  1.00 28.93           C  
ATOM  49228  NZ  LYS V  50      38.685  48.012  61.276  1.00 30.04           N  
ATOM  49229  N   SER V  51      37.128  43.849  67.649  1.00 28.53           N  
ATOM  49230  CA  SER V  51      37.022  43.820  69.094  1.00 28.96           C  
ATOM  49231  C   SER V  51      38.374  43.915  69.772  1.00 30.18           C  
ATOM  49232  O   SER V  51      39.406  43.641  69.169  1.00 36.87           O  
ATOM  49233  CB  SER V  51      36.313  42.555  69.545  1.00 28.28           C  
ATOM  49234  OG  SER V  51      37.162  41.447  69.372  1.00 28.48           O  
ATOM  49235  N   GLY V  52      38.354  44.309  71.038  1.00 30.87           N  
ATOM  49236  CA  GLY V  52      39.557  44.414  71.827  1.00 32.18           C  
ATOM  49237  C   GLY V  52      40.185  43.062  72.004  1.00 32.34           C  
ATOM  49238  O   GLY V  52      41.374  42.908  71.821  1.00 33.87           O  
ATOM  49239  N   TYR V  53      39.382  42.074  72.352  1.00 31.62           N  
ATOM  49240  CA  TYR V  53      39.895  40.738  72.557  1.00 31.85           C  
ATOM  49241  C   TYR V  53      40.637  40.270  71.314  1.00 31.75           C  
ATOM  49242  O   TYR V  53      41.657  39.608  71.396  1.00 32.58           O  
ATOM  49243  CB  TYR V  53      38.752  39.789  72.913  1.00 30.98           C  
ATOM  49244  CG  TYR V  53      39.187  38.397  73.282  1.00 31.37           C  
ATOM  49245  CD1 TYR V  53      39.460  38.067  74.581  1.00 32.33           C  
ATOM  49246  CD2 TYR V  53      39.311  37.416  72.326  1.00 30.89           C  
ATOM  49247  CE1 TYR V  53      39.858  36.812  74.911  1.00 32.83           C  
ATOM  49248  CE2 TYR V  53      39.706  36.159  72.650  1.00 31.38           C  
ATOM  49249  CZ  TYR V  53      39.979  35.864  73.940  1.00 32.35           C  
ATOM  49250  OH  TYR V  53      40.382  34.602  74.266  1.00 33.48           O  
ATOM  49251  N   TYR V  54      40.141  40.654  70.155  1.00 30.86           N  
ATOM  49252  CA  TYR V  54      40.728  40.216  68.906  1.00 30.74           C  
ATOM  49253  C   TYR V  54      42.071  40.869  68.723  1.00 31.93           C  
ATOM  49254  O   TYR V  54      43.023  40.239  68.294  1.00 32.52           O  
ATOM  49255  CB  TYR V  54      39.805  40.560  67.746  1.00 29.63           C  
ATOM  49256  CG  TYR V  54      40.161  39.947  66.415  1.00 29.45           C  
ATOM  49257  CD1 TYR V  54      41.047  40.556  65.562  1.00 29.97           C  
ATOM  49258  CD2 TYR V  54      39.577  38.779  66.003  1.00 29.51           C  
ATOM  49259  CE1 TYR V  54      41.344  40.007  64.359  1.00 29.85           C  
ATOM  49260  CE2 TYR V  54      39.876  38.230  64.806  1.00 28.58           C  
ATOM  49261  CZ  TYR V  54      40.755  38.843  63.992  1.00 29.16           C  
ATOM  49262  OH  TYR V  54      41.037  38.274  62.791  1.00 29.15           O  
ATOM  49263  N   ALA V  55      42.124  42.154  69.046  1.00 32.36           N  
ATOM  49264  CA  ALA V  55      43.350  42.915  68.981  1.00 33.61           C  
ATOM  49265  C   ALA V  55      44.389  42.253  69.849  1.00 34.82           C  
ATOM  49266  O   ALA V  55      45.489  41.965  69.401  1.00 50.01           O  
ATOM  49267  CB  ALA V  55      43.119  44.335  69.424  1.00 33.99           C  
ATOM  49268  N   GLN V  56      44.025  41.981  71.090  1.00 35.01           N  
ATOM  49269  CA  GLN V  56      44.991  41.489  72.043  1.00 36.37           C  
ATOM  49270  C   GLN V  56      45.470  40.090  71.728  1.00 36.50           C  
ATOM  49271  O   GLN V  56      46.632  39.783  71.917  1.00 37.82           O  
ATOM  49272  CB  GLN V  56      44.415  41.527  73.447  1.00 47.84           C  
ATOM  49273  CG  GLN V  56      45.452  41.313  74.529  1.00 52.03           C  
ATOM  49274  CD  GLN V  56      44.903  41.577  75.913  1.00 59.90           C  
ATOM  49275  OE1 GLN V  56      43.920  42.303  76.072  1.00 64.66           O  
ATOM  49276  NE2 GLN V  56      45.530  40.983  76.925  1.00 65.90           N  
ATOM  49277  N   ASN V  57      44.597  39.229  71.241  1.00 35.26           N  
ATOM  49278  CA  ASN V  57      45.007  37.849  71.067  1.00 35.53           C  
ATOM  49279  C   ASN V  57      45.249  37.438  69.630  1.00 35.09           C  
ATOM  49280  O   ASN V  57      45.795  36.384  69.373  1.00 35.59           O  
ATOM  49281  CB  ASN V  57      43.973  36.941  71.703  1.00 34.81           C  
ATOM  49282  CG  ASN V  57      43.928  37.095  73.195  1.00 35.59           C  
ATOM  49283  OD1 ASN V  57      44.590  36.368  73.927  1.00 36.75           O  
ATOM  49284  ND2 ASN V  57      43.182  38.075  73.659  1.00 35.14           N  
ATOM  49285  N   ILE V  58      44.847  38.262  68.683  1.00 42.16           N  
ATOM  49286  CA  ILE V  58      45.124  37.946  67.299  1.00 41.37           C  
ATOM  49287  C   ILE V  58      45.997  39.028  66.699  1.00 41.75           C  
ATOM  49288  O   ILE V  58      46.991  38.748  66.072  1.00 42.22           O  
ATOM  49289  CB  ILE V  58      43.849  37.807  66.478  1.00 39.88           C  
ATOM  49290  CG1 ILE V  58      42.956  36.702  67.038  1.00 39.68           C  
ATOM  49291  CG2 ILE V  58      44.199  37.490  65.063  1.00 39.32           C  
ATOM  49292  CD1 ILE V  58      43.526  35.336  66.927  1.00 40.15           C  
ATOM  49293  N   GLY V  59      45.632  40.278  66.917  1.00 41.74           N  
ATOM  49294  CA  GLY V  59      46.376  41.381  66.350  1.00 42.25           C  
ATOM  49295  C   GLY V  59      47.760  41.523  66.937  1.00 43.93           C  
ATOM  49296  O   GLY V  59      48.625  42.157  66.341  1.00 44.60           O  
ATOM  49297  N   GLU V  60      47.963  40.925  68.107  1.00 44.78           N  
ATOM  49298  CA  GLU V  60      49.215  41.031  68.845  1.00 46.63           C  
ATOM  49299  C   GLU V  60      49.850  39.667  69.086  1.00 47.28           C  
ATOM  49300  O   GLU V  60      50.529  39.463  70.082  1.00 48.85           O  
ATOM  49301  CB  GLU V  60      48.976  41.721  70.186  1.00 47.63           C  
ATOM  49302  CG  GLU V  60      48.368  43.110  70.101  1.00 77.49           C  
ATOM  49303  CD  GLU V  60      49.382  44.193  69.787  1.00 77.69           C  
ATOM  49304  OE1 GLU V  60      50.602  43.921  69.864  1.00 79.38           O  
ATOM  49305  OE2 GLU V  60      48.953  45.325  69.471  1.00 78.01           O  
ATOM  49306  N   SER V  61      49.621  38.723  68.186  1.00 46.25           N  
ATOM  49307  CA  SER V  61      50.168  37.389  68.362  1.00 46.96           C  
ATOM  49308  C   SER V  61      51.609  37.336  67.958  1.00 48.34           C  
ATOM  49309  O   SER V  61      52.078  38.164  67.196  1.00 48.39           O  
ATOM  49310  CB  SER V  61      49.406  36.359  67.552  1.00 45.59           C  
ATOM  49311  OG  SER V  61      50.206  35.202  67.405  1.00 48.12           O  
ATOM  49312  N   SER V  62      52.310  36.330  68.448  1.00 49.63           N  
ATOM  49313  CA  SER V  62      53.721  36.236  68.172  1.00 51.27           C  
ATOM  49314  C   SER V  62      53.927  35.755  66.756  1.00 65.55           C  
ATOM  49315  O   SER V  62      55.013  35.890  66.209  1.00 59.47           O  
ATOM  49316  CB  SER V  62      54.408  35.309  69.169  1.00 53.12           C  
ATOM  49317  OG  SER V  62      53.809  34.032  69.168  1.00 52.55           O  
ATOM  49318  N   LEU V  63      52.883  35.214  66.145  1.00 48.90           N  
ATOM  49319  CA  LEU V  63      53.026  34.682  64.801  1.00 48.39           C  
ATOM  49320  C   LEU V  63      52.603  35.703  63.774  1.00 47.19           C  
ATOM  49321  O   LEU V  63      52.466  35.399  62.601  1.00 46.56           O  
ATOM  49322  CB  LEU V  63      52.215  33.411  64.627  1.00 47.55           C  
ATOM  49323  CG  LEU V  63      52.724  32.153  65.311  1.00 48.95           C  
ATOM  49324  CD1 LEU V  63      52.570  32.261  66.795  1.00 49.66           C  
ATOM  49325  CD2 LEU V  63      51.952  30.970  64.808  1.00 48.16           C  
ATOM  49326  N   ARG V  64      52.428  36.930  64.229  1.00 47.10           N  
ATOM  49327  CA  ARG V  64      51.870  37.968  63.396  1.00 46.04           C  
ATOM  49328  C   ARG V  64      52.836  38.533  62.374  1.00 46.91           C  
ATOM  49329  O   ARG V  64      52.411  39.103  61.383  1.00 46.12           O  
ATOM  49330  CB  ARG V  64      51.347  39.092  64.273  1.00 45.89           C  
ATOM  49331  CG  ARG V  64      52.332  40.154  64.617  1.00 47.43           C  
ATOM  49332  CD  ARG V  64      51.602  41.311  65.232  1.00 47.09           C  
ATOM  49333  NE  ARG V  64      52.402  42.521  65.271  1.00 48.47           N  
ATOM  49334  CZ  ARG V  64      53.014  42.976  66.357  1.00 61.43           C  
ATOM  49335  NH1 ARG V  64      52.906  42.321  67.506  1.00 50.39           N  
ATOM  49336  NH2 ARG V  64      53.728  44.093  66.293  1.00 56.93           N  
ATOM  49337  N   THR V  65      54.134  38.379  62.609  1.00 59.33           N  
ATOM  49338  CA  THR V  65      55.143  38.957  61.726  1.00 49.90           C  
ATOM  49339  C   THR V  65      55.787  37.907  60.846  1.00 50.50           C  
ATOM  49340  O   THR V  65      56.215  36.862  61.315  1.00 51.24           O  
ATOM  49341  CB  THR V  65      56.225  39.675  62.518  1.00 51.87           C  
ATOM  49342  OG1 THR V  65      56.417  38.983  63.750  1.00 52.55           O  
ATOM  49343  CG2 THR V  65      55.811  41.094  62.827  1.00 51.67           C  
ATOM  49344  N   ILE V  66      55.834  38.192  59.556  1.00 50.33           N  
ATOM  49345  CA  ILE V  66      56.441  37.293  58.599  1.00 51.06           C  
ATOM  49346  C   ILE V  66      57.784  37.852  58.202  1.00 53.16           C  
ATOM  49347  O   ILE V  66      57.867  38.954  57.678  1.00 53.40           O  
ATOM  49348  CB  ILE V  66      55.576  37.128  57.362  1.00 49.68           C  
ATOM  49349  CG1 ILE V  66      54.139  36.853  57.777  1.00 47.65           C  
ATOM  49350  CG2 ILE V  66      56.096  36.018  56.501  1.00 50.46           C  
ATOM  49351  CD1 ILE V  66      53.212  36.602  56.623  1.00 46.40           C  
ATOM  49352  N   HIS V  67      58.845  37.102  58.455  1.00 54.89           N  
ATOM  49353  CA  HIS V  67      60.170  37.597  58.152  1.00 57.18           C  
ATOM  49354  C   HIS V  67      60.601  37.132  56.787  1.00 57.88           C  
ATOM  49355  O   HIS V  67      60.838  35.952  56.574  1.00 60.08           O  
ATOM  49356  CB  HIS V  67      61.155  37.139  59.207  1.00 59.04           C  
ATOM  49357  CG  HIS V  67      60.716  37.451  60.597  1.00 58.53           C  
ATOM  49358  ND1 HIS V  67      60.078  36.530  61.396  1.00 57.59           N  
ATOM  49359  CD2 HIS V  67      60.798  38.590  61.322  1.00 58.96           C  
ATOM  49360  CE1 HIS V  67      59.800  37.083  62.562  1.00 57.49           C  
ATOM  49361  NE2 HIS V  67      60.225  38.333  62.542  1.00 58.29           N  
ATOM  49362  N   LEU V  68      60.691  38.069  55.858  1.00 58.16           N  
ATOM  49363  CA  LEU V  68      61.095  37.750  54.505  1.00 59.04           C  
ATOM  49364  C   LEU V  68      62.466  37.100  54.485  1.00 61.56           C  
ATOM  49365  O   LEU V  68      62.754  36.248  53.648  1.00 62.25           O  
ATOM  49366  CB  LEU V  68      61.092  39.012  53.666  1.00 59.39           C  
ATOM  49367  CG  LEU V  68      59.691  39.549  53.449  1.00 57.06           C  
ATOM  49368  CD1 LEU V  68      59.760  40.933  52.863  1.00 57.72           C  
ATOM  49369  CD2 LEU V  68      58.953  38.606  52.524  1.00 55.87           C  
ATOM  49370  N   ALA V  69      63.301  37.512  55.429  1.00 63.08           N  
ATOM  49371  CA  ALA V  69      64.642  36.978  55.576  1.00 65.73           C  
ATOM  49372  C   ALA V  69      64.634  35.463  55.581  1.00 65.71           C  
ATOM  49373  O   ALA V  69      65.321  34.829  54.792  1.00 67.27           O  
ATOM  49374  CB  ALA V  69      65.270  37.500  56.845  1.00 67.00           C  
ATOM  49375  N   GLN V  70      63.826  34.886  56.458  1.00 64.07           N  
ATOM  49376  CA  GLN V  70      63.822  33.447  56.649  1.00 64.26           C  
ATOM  49377  C   GLN V  70      63.171  32.698  55.494  1.00 63.18           C  
ATOM  49378  O   GLN V  70      63.146  31.472  55.479  1.00 63.48           O  
ATOM  49379  CB  GLN V  70      63.111  33.106  57.951  1.00 62.98           C  
ATOM  49380  CG  GLN V  70      63.586  33.929  59.123  1.00 63.90           C  
ATOM  49381  CD  GLN V  70      62.700  33.767  60.328  1.00 62.44           C  
ATOM  49382  OE1 GLN V  70      61.759  32.984  60.310  1.00 60.82           O  
ATOM  49383  NE2 GLN V  70      62.990  34.511  61.385  1.00 63.17           N  
ATOM  49384  N   LEU V  71      62.649  33.428  54.519  1.00 62.13           N  
ATOM  49385  CA  LEU V  71      61.896  32.789  53.450  1.00 61.03           C  
ATOM  49386  C   LEU V  71      62.691  32.711  52.160  1.00 62.89           C  
ATOM  49387  O   LEU V  71      62.179  32.260  51.142  1.00 62.36           O  
ATOM  49388  CB  LEU V  71      60.578  33.530  53.205  1.00 59.34           C  
ATOM  49389  CG  LEU V  71      59.509  33.467  54.295  1.00 56.45           C  
ATOM  49390  CD1 LEU V  71      58.431  34.455  53.986  1.00 54.54           C  
ATOM  49391  CD2 LEU V  71      58.931  32.080  54.390  1.00 55.78           C  
ATOM  49392  N   ARG V  72      63.947  33.139  52.216  1.00 65.25           N  
ATOM  49393  CA  ARG V  72      64.795  33.220  51.032  1.00 67.36           C  
ATOM  49394  C   ARG V  72      64.852  31.918  50.246  1.00 68.07           C  
ATOM  49395  O   ARG V  72      64.405  31.864  49.104  1.00 69.20           O  
ATOM  49396  CB  ARG V  72      66.212  33.639  51.424  1.00 70.13           C  
ATOM  49397  CG  ARG V  72      67.147  33.856  50.245  1.00 79.73           C  
ATOM  49398  CD  ARG V  72      68.543  34.275  50.697  1.00 83.25           C  
ATOM  49399  NE  ARG V  72      69.215  33.220  51.454  1.00 86.87           N  
ATOM  49400  CZ  ARG V  72      69.378  33.230  52.774  1.00 86.03           C  
ATOM  49401  NH1 ARG V  72      68.928  34.247  53.497  1.00 86.96           N  
ATOM  49402  NH2 ARG V  72      69.998  32.224  53.374  1.00 87.95           N  
ATOM  49403  N   ASP V  73      65.392  30.874  50.863  1.00 69.25           N  
ATOM  49404  CA  ASP V  73      65.604  29.607  50.173  1.00 74.70           C  
ATOM  49405  C   ASP V  73      64.318  29.083  49.545  1.00 78.32           C  
ATOM  49406  O   ASP V  73      64.256  28.831  48.338  1.00 76.79           O  
ATOM  49407  CB  ASP V  73      66.180  28.563  51.133  1.00 80.25           C  
ATOM  49408  CG  ASP V  73      67.544  28.954  51.679  1.00 83.62           C  
ATOM  49409  OD1 ASP V  73      68.175  29.880  51.128  1.00 84.88           O  
ATOM  49410  OD2 ASP V  73      67.988  28.327  52.663  1.00 83.82           O  
ATOM  49411  N   VAL V  74      63.287  28.946  50.367  1.00 74.77           N  
ATOM  49412  CA  VAL V  74      62.041  28.349  49.925  1.00 64.03           C  
ATOM  49413  C   VAL V  74      61.412  29.187  48.819  1.00 63.00           C  
ATOM  49414  O   VAL V  74      60.914  28.648  47.830  1.00 62.88           O  
ATOM  49415  CB  VAL V  74      61.071  28.175  51.102  1.00 61.88           C  
ATOM  49416  CG1 VAL V  74      60.850  29.485  51.816  1.00 60.62           C  
ATOM  49417  CG2 VAL V  74      59.770  27.602  50.630  1.00 60.07           C  
ATOM  49418  N   LEU V  75      61.471  30.505  48.961  1.00 62.52           N  
ATOM  49419  CA  LEU V  75      60.953  31.384  47.929  1.00 61.86           C  
ATOM  49420  C   LEU V  75      61.695  31.171  46.627  1.00 64.09           C  
ATOM  49421  O   LEU V  75      61.095  31.195  45.557  1.00 63.75           O  
ATOM  49422  CB  LEU V  75      61.056  32.840  48.353  1.00 61.46           C  
ATOM  49423  CG  LEU V  75      59.903  33.344  49.205  1.00 58.87           C  
ATOM  49424  CD1 LEU V  75      60.135  34.778  49.600  1.00 58.91           C  
ATOM  49425  CD2 LEU V  75      58.634  33.224  48.412  1.00 57.16           C  
ATOM  49426  N   ARG V  76      63.001  30.950  46.719  1.00 66.57           N  
ATOM  49427  CA  ARG V  76      63.801  30.747  45.525  1.00 69.03           C  
ATOM  49428  C   ARG V  76      63.459  29.437  44.846  1.00 69.34           C  
ATOM  49429  O   ARG V  76      63.377  29.370  43.631  1.00 70.20           O  
ATOM  49430  CB  ARG V  76      65.289  30.807  45.858  1.00 71.80           C  
ATOM  49431  CG  ARG V  76      65.752  32.206  46.215  1.00 72.16           C  
ATOM  49432  CD  ARG V  76      67.247  32.406  46.011  1.00 75.50           C  
ATOM  49433  NE  ARG V  76      68.008  32.154  47.228  1.00 76.69           N  
ATOM  49434  CZ  ARG V  76      69.267  32.533  47.409  1.00 79.15           C  
ATOM  49435  NH1 ARG V  76      69.907  33.188  46.451  1.00 81.18           N  
ATOM  49436  NH2 ARG V  76      69.879  32.265  48.551  1.00 79.99           N  
ATOM  49437  N   GLN V  77      63.244  28.394  45.632  1.00 68.77           N  
ATOM  49438  CA  GLN V  77      62.902  27.108  45.054  1.00 69.19           C  
ATOM  49439  C   GLN V  77      61.516  27.164  44.425  1.00 67.05           C  
ATOM  49440  O   GLN V  77      61.248  26.476  43.441  1.00 67.77           O  
ATOM  49441  CB  GLN V  77      62.980  26.001  46.108  1.00 78.00           C  
ATOM  49442  CG  GLN V  77      62.281  24.702  45.719  1.00 77.17           C  
ATOM  49443  CD  GLN V  77      61.170  24.296  46.685  1.00 82.06           C  
ATOM  49444  OE1 GLN V  77      61.200  24.637  47.868  1.00 85.38           O  
ATOM  49445  NE2 GLN V  77      60.181  23.563  46.176  1.00 85.05           N  
ATOM  49446  N   LYS V  78      60.636  27.997  44.973  1.00 64.61           N  
ATOM  49447  CA  LYS V  78      59.274  28.076  44.442  1.00 62.64           C  
ATOM  49448  C   LYS V  78      59.139  29.040  43.268  1.00 62.96           C  
ATOM  49449  O   LYS V  78      58.209  28.930  42.477  1.00 62.20           O  
ATOM  49450  CB  LYS V  78      58.288  28.469  45.545  1.00 59.97           C  
ATOM  49451  CG  LYS V  78      57.823  27.297  46.387  1.00 59.24           C  
ATOM  49452  CD  LYS V  78      56.777  27.703  47.394  1.00 56.76           C  
ATOM  49453  CE  LYS V  78      56.311  26.507  48.205  1.00 56.36           C  
ATOM  49454  NZ  LYS V  78      55.631  25.496  47.357  1.00 56.43           N  
ATOM  49455  N   LEU V  79      60.063  29.981  43.150  1.00 64.28           N  
ATOM  49456  CA  LEU V  79      59.989  30.969  42.085  1.00 64.84           C  
ATOM  49457  C   LEU V  79      61.112  30.793  41.071  1.00 67.90           C  
ATOM  49458  O   LEU V  79      61.234  31.566  40.126  1.00 68.94           O  
ATOM  49459  CB  LEU V  79      60.031  32.373  42.670  1.00 64.01           C  
ATOM  49460  CG  LEU V  79      58.863  32.743  43.570  1.00 61.14           C  
ATOM  49461  CD1 LEU V  79      59.108  34.076  44.231  1.00 60.80           C  
ATOM  49462  CD2 LEU V  79      57.608  32.786  42.745  1.00 59.85           C  
ATOM  49463  N   GLY V  80      61.932  29.770  41.270  1.00 74.95           N  
ATOM  49464  CA  GLY V  80      63.066  29.538  40.399  1.00 75.25           C  
ATOM  49465  C   GLY V  80      62.657  29.161  38.993  1.00 80.39           C  
ATOM  49466  O   GLY V  80      63.412  29.352  38.047  1.00 78.22           O  
ATOM  49467  N   GLU V  81      61.454  28.625  38.856  1.00 71.75           N  
ATOM  49468  CA  GLU V  81      60.976  28.181  37.564  1.00 72.66           C  
ATOM  49469  C   GLU V  81      60.526  29.365  36.724  1.00 72.48           C  
ATOM  49470  O   GLU V  81      60.517  29.292  35.501  1.00 74.16           O  
ATOM  49471  CB  GLU V  81      59.837  27.179  37.738  1.00 78.98           C  
ATOM  49472  CG  GLU V  81      59.297  26.599  36.444  1.00 85.58           C  
ATOM  49473  CD  GLU V  81      60.334  25.814  35.672  1.00 89.16           C  
ATOM  49474  OE1 GLU V  81      61.191  25.166  36.308  1.00 88.51           O  
ATOM  49475  OE2 GLU V  81      60.288  25.845  34.424  1.00 91.33           O  
ATOM  49476  N   ARG V  82      60.167  30.465  37.376  1.00 70.64           N  
ATOM  49477  CA  ARG V  82      59.643  31.619  36.654  1.00 70.40           C  
ATOM  49478  C   ARG V  82      60.626  32.779  36.597  1.00 71.99           C  
ATOM  49479  O   ARG V  82      60.561  33.599  35.692  1.00 73.05           O  
ATOM  49480  CB  ARG V  82      58.327  32.102  37.280  1.00 67.28           C  
ATOM  49481  CG  ARG V  82      57.476  31.013  37.922  1.00 69.96           C  
ATOM  49482  CD  ARG V  82      56.163  31.565  38.498  1.00 62.49           C  
ATOM  49483  NE  ARG V  82      55.842  30.960  39.793  1.00 70.66           N  
ATOM  49484  CZ  ARG V  82      54.671  31.079  40.412  1.00 66.47           C  
ATOM  49485  NH1 ARG V  82      53.706  31.787  39.852  1.00 65.96           N  
ATOM  49486  NH2 ARG V  82      54.463  30.496  41.587  1.00 62.63           N  
ATOM  49487  N   PHE V  83      61.532  32.857  37.563  1.00 72.34           N  
ATOM  49488  CA  PHE V  83      62.427  34.005  37.659  1.00 73.78           C  
ATOM  49489  C   PHE V  83      63.854  33.602  37.996  1.00 76.15           C  
ATOM  49490  O   PHE V  83      64.076  32.563  38.611  1.00 75.94           O  
ATOM  49491  CB  PHE V  83      61.917  34.985  38.715  1.00 71.47           C  
ATOM  49492  CG  PHE V  83      60.499  35.410  38.507  1.00 69.16           C  
ATOM  49493  CD1 PHE V  83      60.192  36.444  37.645  1.00 70.50           C  
ATOM  49494  CD2 PHE V  83      59.473  34.772  39.169  1.00 66.56           C  
ATOM  49495  CE1 PHE V  83      58.889  36.833  37.448  1.00 67.87           C  
ATOM  49496  CE2 PHE V  83      58.178  35.153  38.970  1.00 64.64           C  
ATOM  49497  CZ  PHE V  83      57.884  36.185  38.108  1.00 65.29           C  
ATOM  49498  N   ASP V  84      64.818  34.428  37.597  1.00 78.57           N  
ATOM  49499  CA  ASP V  84      66.211  34.195  37.960  1.00 91.83           C  
ATOM  49500  C   ASP V  84      66.472  34.795  39.330  1.00 85.76           C  
ATOM  49501  O   ASP V  84      65.830  35.751  39.725  1.00 82.89           O  
ATOM  49502  CB  ASP V  84      67.162  34.775  36.912  1.00100.67           C  
ATOM  49503  CG  ASP V  84      66.730  34.452  35.490  1.00104.73           C  
ATOM  49504  OD1 ASP V  84      65.822  33.611  35.319  1.00106.13           O  
ATOM  49505  OD2 ASP V  84      67.313  35.020  34.540  1.00109.55           O  
ATOM  49506  N   GLN V  85      67.408  34.223  40.067  1.00 81.12           N  
ATOM  49507  CA  GLN V  85      67.516  34.537  41.480  1.00 79.82           C  
ATOM  49508  C   GLN V  85      67.959  35.971  41.688  1.00 80.64           C  
ATOM  49509  O   GLN V  85      67.707  36.563  42.733  1.00 79.08           O  
ATOM  49510  CB  GLN V  85      68.463  33.552  42.161  1.00 81.34           C  
ATOM  49511  CG  GLN V  85      67.912  32.119  42.257  1.00 90.18           C  
ATOM  49512  CD  GLN V  85      67.509  31.511  40.912  1.00 87.45           C  
ATOM  49513  OE1 GLN V  85      67.874  32.015  39.846  1.00 90.03           O  
ATOM  49514  NE2 GLN V  85      66.732  30.434  40.963  1.00 85.51           N  
ATOM  49515  N   LYS V  86      68.588  36.538  40.669  1.00 83.21           N  
ATOM  49516  CA  LYS V  86      68.972  37.939  40.696  1.00 92.01           C  
ATOM  49517  C   LYS V  86      67.761  38.814  41.001  1.00 94.46           C  
ATOM  49518  O   LYS V  86      67.767  39.584  41.963  1.00 95.15           O  
ATOM  49519  CB  LYS V  86      69.611  38.347  39.366  1.00 96.03           C  
ATOM  49520  N   ILE V  87      66.707  38.674  40.205  1.00 93.34           N  
ATOM  49521  CA  ILE V  87      65.526  39.502  40.413  1.00 77.36           C  
ATOM  49522  C   ILE V  87      64.763  39.093  41.666  1.00 74.28           C  
ATOM  49523  O   ILE V  87      64.130  39.933  42.306  1.00 72.57           O  
ATOM  49524  CB  ILE V  87      64.568  39.463  39.212  1.00 76.76           C  
ATOM  49525  CG1 ILE V  87      64.580  38.089  38.558  1.00 84.35           C  
ATOM  49526  CG2 ILE V  87      64.959  40.514  38.190  1.00 82.28           C  
ATOM  49527  CD1 ILE V  87      63.678  37.973  37.361  1.00 79.35           C  
ATOM  49528  N   ILE V  88      64.823  37.814  42.025  1.00 73.74           N  
ATOM  49529  CA  ILE V  88      64.157  37.368  43.241  1.00 71.12           C  
ATOM  49530  C   ILE V  88      64.723  38.083  44.470  1.00 71.30           C  
ATOM  49531  O   ILE V  88      63.970  38.699  45.221  1.00 69.27           O  
ATOM  49532  CB  ILE V  88      64.279  35.866  43.471  1.00 71.01           C  
ATOM  49533  CG1 ILE V  88      63.516  35.074  42.420  1.00 70.46           C  
ATOM  49534  CG2 ILE V  88      63.755  35.517  44.842  1.00 68.77           C  
ATOM  49535  CD1 ILE V  88      63.436  33.599  42.736  1.00 70.08           C  
ATOM  49536  N   ASP V  89      66.044  38.003  44.670  1.00 73.89           N  
ATOM  49537  CA  ASP V  89      66.691  38.617  45.842  1.00 74.48           C  
ATOM  49538  C   ASP V  89      66.817  40.115  45.746  1.00 75.23           C  
ATOM  49539  O   ASP V  89      66.971  40.798  46.785  1.00 75.03           O  
ATOM  49540  CB  ASP V  89      68.086  38.029  46.107  1.00 79.99           C  
ATOM  49541  CG  ASP V  89      68.107  36.513  46.081  1.00 89.03           C  
ATOM  49542  OD1 ASP V  89      67.578  35.896  47.021  1.00 83.98           O  
ATOM  49543  OD2 ASP V  89      68.739  35.930  45.182  1.00 85.21           O  
ATOM  49544  N   LYS V  90      66.778  40.619  44.516  1.00 76.33           N  
ATOM  49545  CA  LYS V  90      66.637  42.042  44.346  1.00 76.75           C  
ATOM  49546  C   LYS V  90      65.347  42.394  45.046  1.00 73.53           C  
ATOM  49547  O   LYS V  90      65.340  43.053  46.073  1.00 73.01           O  
ATOM  49548  CB  LYS V  90      66.598  42.436  42.879  1.00 78.22           C  
ATOM  49549  CG  LYS V  90      66.648  43.935  42.660  1.00 79.36           C  
ATOM  49550  CD  LYS V  90      66.375  44.339  41.225  1.00 80.52           C  
ATOM  49551  CE  LYS V  90      67.385  43.778  40.195  1.00 83.58           C  
ATOM  49552  NZ  LYS V  90      67.082  44.252  38.790  1.00 85.65           N  
ATOM  49553  N   THR V  91      64.261  41.880  44.488  1.00 72.81           N  
ATOM  49554  CA  THR V  91      62.920  42.018  45.033  1.00 68.45           C  
ATOM  49555  C   THR V  91      62.806  41.917  46.545  1.00 66.99           C  
ATOM  49556  O   THR V  91      62.320  42.844  47.196  1.00 66.01           O  
ATOM  49557  CB  THR V  91      62.020  40.966  44.444  1.00 66.79           C  
ATOM  49558  OG1 THR V  91      62.210  40.924  43.027  1.00 68.44           O  
ATOM  49559  CG2 THR V  91      60.594  41.311  44.738  1.00 64.05           C  
ATOM  49560  N   LEU V  92      63.268  40.806  47.109  1.00 67.06           N  
ATOM  49561  CA  LEU V  92      63.173  40.637  48.557  1.00 65.89           C  
ATOM  49562  C   LEU V  92      63.969  41.711  49.266  1.00 67.46           C  
ATOM  49563  O   LEU V  92      63.591  42.168  50.346  1.00 66.33           O  
ATOM  49564  CB  LEU V  92      63.658  39.266  49.018  1.00 66.19           C  
ATOM  49565  CG  LEU V  92      63.240  38.059  48.196  1.00 65.60           C  
ATOM  49566  CD1 LEU V  92      63.626  36.785  48.898  1.00 65.81           C  
ATOM  49567  CD2 LEU V  92      61.756  38.089  47.963  1.00 71.37           C  
ATOM  49568  N   ALA V  93      65.063  42.147  48.656  1.00 70.24           N  
ATOM  49569  CA  ALA V  93      65.773  43.284  49.229  1.00 71.95           C  
ATOM  49570  C   ALA V  93      64.943  44.583  49.199  1.00 70.93           C  
ATOM  49571  O   ALA V  93      64.890  45.306  50.188  1.00 70.73           O  
ATOM  49572  CB  ALA V  93      67.080  43.488  48.528  1.00 75.32           C  
ATOM  49573  N   LEU V  94      64.305  44.899  48.075  1.00 70.48           N  
ATOM  49574  CA  LEU V  94      63.399  46.057  48.062  1.00 69.42           C  
ATOM  49575  C   LEU V  94      62.350  46.003  49.157  1.00 66.65           C  
ATOM  49576  O   LEU V  94      62.202  46.942  49.950  1.00 66.60           O  
ATOM  49577  CB  LEU V  94      62.678  46.215  46.717  1.00 69.06           C  
ATOM  49578  CG  LEU V  94      63.393  46.719  45.457  1.00 75.14           C  
ATOM  49579  CD1 LEU V  94      64.530  45.851  44.955  1.00 82.60           C  
ATOM  49580  CD2 LEU V  94      62.359  46.934  44.401  1.00 72.80           C  
ATOM  49581  N   LEU V  95      61.611  44.904  49.180  1.00 64.53           N  
ATOM  49582  CA  LEU V  95      60.511  44.779  50.103  1.00 61.93           C  
ATOM  49583  C   LEU V  95      60.972  44.888  51.546  1.00 62.16           C  
ATOM  49584  O   LEU V  95      60.450  45.715  52.284  1.00 61.44           O  
ATOM  49585  CB  LEU V  95      59.782  43.468  49.861  1.00 60.04           C  
ATOM  49586  CG  LEU V  95      59.030  43.464  48.531  1.00 59.50           C  
ATOM  49587  CD1 LEU V  95      58.246  42.204  48.330  1.00 57.72           C  
ATOM  49588  CD2 LEU V  95      58.118  44.662  48.448  1.00 58.69           C  
ATOM  49589  N   SER V  96      61.953  44.079  51.949  1.00 64.25           N  
ATOM  49590  CA  SER V  96      62.375  44.076  53.353  1.00 63.71           C  
ATOM  49591  C   SER V  96      63.189  45.312  53.713  1.00 65.90           C  
ATOM  49592  O   SER V  96      63.090  45.828  54.822  1.00 65.77           O  
ATOM  49593  CB  SER V  96      63.175  42.817  53.670  1.00 64.56           C  
ATOM  49594  OG  SER V  96      64.419  42.831  53.007  1.00 67.26           O  
ATOM  49595  N   GLY V  97      63.996  45.778  52.768  1.00 69.10           N  
ATOM  49596  CA  GLY V  97      64.777  46.989  52.953  1.00 73.49           C  
ATOM  49597  C   GLY V  97      66.112  46.789  53.643  1.00 72.98           C  
ATOM  49598  O   GLY V  97      66.778  47.759  53.999  1.00 75.07           O  
ATOM  49599  N   LYS V  98      66.505  45.534  53.833  1.00 81.25           N  
ATOM  49600  CA  LYS V  98      67.750  45.225  54.528  1.00 83.86           C  
ATOM  49601  C   LYS V  98      68.646  44.293  53.714  1.00 86.19           C  
ATOM  49602  O   LYS V  98      68.188  43.618  52.792  1.00 89.76           O  
ATOM  49603  CB  LYS V  98      67.456  44.603  55.895  1.00 82.30           C  
ATOM  49604  N   ILE V 106      67.546  30.832  61.259  1.00 81.78           N  
ATOM  49605  CA  ILE V 106      66.421  29.936  61.009  1.00 78.16           C  
ATOM  49606  C   ILE V 106      65.907  30.095  59.591  1.00 85.45           C  
ATOM  49607  O   ILE V 106      65.471  31.169  59.203  1.00 73.55           O  
ATOM  49608  CB  ILE V 106      65.252  30.186  61.985  1.00 78.36           C  
ATOM  49609  CG1 ILE V 106      65.679  29.898  63.426  1.00 79.57           C  
ATOM  49610  CG2 ILE V 106      64.067  29.321  61.614  1.00 73.88           C  
ATOM  49611  CD1 ILE V 106      64.583  30.117  64.445  1.00 79.38           C  
ATOM  49612  N   SER V 107      65.961  29.024  58.814  1.00 70.38           N  
ATOM  49613  CA  SER V 107      65.470  29.075  57.449  1.00 69.15           C  
ATOM  49614  C   SER V 107      64.170  28.307  57.359  1.00 66.86           C  
ATOM  49615  O   SER V 107      64.094  27.158  57.777  1.00 67.41           O  
ATOM  49616  CB  SER V 107      66.495  28.505  56.478  1.00 71.57           C  
ATOM  49617  OG  SER V 107      66.285  29.004  55.173  1.00 70.91           O  
ATOM  49618  N   ALA V 108      63.145  28.947  56.812  1.00 64.47           N  
ATOM  49619  CA  ALA V 108      61.817  28.360  56.777  1.00 62.25           C  
ATOM  49620  C   ALA V 108      61.668  27.387  55.627  1.00 62.52           C  
ATOM  49621  O   ALA V 108      62.108  27.653  54.517  1.00 63.28           O  
ATOM  49622  CB  ALA V 108      60.777  29.439  56.684  1.00 59.81           C  
ATOM  49623  N   ASP V 109      61.025  26.263  55.904  1.00 73.98           N  
ATOM  49624  CA  ASP V 109      60.863  25.204  54.922  1.00 79.38           C  
ATOM  49625  C   ASP V 109      59.542  25.308  54.168  1.00 72.23           C  
ATOM  49626  O   ASP V 109      59.328  24.596  53.189  1.00 71.66           O  
ATOM  49627  CB  ASP V 109      60.950  23.848  55.609  1.00 88.26           C  
ATOM  49628  CG  ASP V 109      59.797  23.614  56.558  1.00 97.56           C  
ATOM  49629  OD1 ASP V 109      59.854  24.107  57.704  1.00100.85           O  
ATOM  49630  OD2 ASP V 109      58.826  22.945  56.152  1.00102.56           O  
ATOM  49631  N   ALA V 110      58.657  26.186  54.634  1.00 72.94           N  
ATOM  49632  CA  ALA V 110      57.348  26.368  54.011  1.00 55.96           C  
ATOM  49633  C   ALA V 110      56.893  27.820  54.056  1.00 54.36           C  
ATOM  49634  O   ALA V 110      57.303  28.581  54.925  1.00 54.48           O  
ATOM  49635  CB  ALA V 110      56.333  25.489  54.678  1.00 54.94           C  
ATOM  49636  N   VAL V 111      56.027  28.193  53.123  1.00 53.02           N  
ATOM  49637  CA  VAL V 111      55.578  29.572  53.016  1.00 51.72           C  
ATOM  49638  C   VAL V 111      54.089  29.688  52.660  1.00 49.67           C  
ATOM  49639  O   VAL V 111      53.572  28.924  51.855  1.00 49.56           O  
ATOM  49640  CB  VAL V 111      56.421  30.310  51.978  1.00 52.93           C  
ATOM  49641  CG1 VAL V 111      56.471  29.515  50.702  1.00 53.78           C  
ATOM  49642  CG2 VAL V 111      55.882  31.690  51.730  1.00 51.73           C  
ATOM  49643  N   THR V 112      53.407  30.635  53.300  1.00 48.22           N  
ATOM  49644  CA  THR V 112      52.020  30.988  53.000  1.00 46.40           C  
ATOM  49645  C   THR V 112      51.802  31.391  51.551  1.00 46.43           C  
ATOM  49646  O   THR V 112      52.482  32.269  51.052  1.00 47.19           O  
ATOM  49647  CB  THR V 112      51.564  32.156  53.869  1.00 45.29           C  
ATOM  49648  OG1 THR V 112      51.693  31.819  55.251  1.00 45.34           O  
ATOM  49649  CG2 THR V 112      50.154  32.469  53.587  1.00 43.64           C  
ATOM  49650  N   PRO V 113      50.831  30.772  50.875  1.00 45.75           N  
ATOM  49651  CA  PRO V 113      50.556  31.030  49.457  1.00 45.97           C  
ATOM  49652  C   PRO V 113      50.351  32.491  49.064  1.00 45.52           C  
ATOM  49653  O   PRO V 113      50.739  32.872  47.974  1.00 46.47           O  
ATOM  49654  CB  PRO V 113      49.276  30.240  49.220  1.00 44.99           C  
ATOM  49655  CG  PRO V 113      49.386  29.109  50.143  1.00 45.17           C  
ATOM  49656  CD  PRO V 113      50.009  29.665  51.385  1.00 45.10           C  
ATOM  49657  N   TRP V 114      49.757  33.309  49.912  1.00 44.27           N  
ATOM  49658  CA  TRP V 114      49.531  34.668  49.482  1.00 44.04           C  
ATOM  49659  C   TRP V 114      50.843  35.409  49.447  1.00 53.12           C  
ATOM  49660  O   TRP V 114      51.034  36.317  48.639  1.00 49.42           O  
ATOM  49661  CB  TRP V 114      48.508  35.382  50.363  1.00 42.51           C  
ATOM  49662  CG  TRP V 114      48.911  35.792  51.736  1.00 42.35           C  
ATOM  49663  CD1 TRP V 114      48.581  35.173  52.889  1.00 41.68           C  
ATOM  49664  CD2 TRP V 114      49.635  36.963  52.106  1.00 42.98           C  
ATOM  49665  NE1 TRP V 114      49.081  35.856  53.958  1.00 41.89           N  
ATOM  49666  CE2 TRP V 114      49.734  36.965  53.500  1.00 42.67           C  
ATOM  49667  CE3 TRP V 114      50.230  37.998  51.393  1.00 43.97           C  
ATOM  49668  CZ2 TRP V 114      50.406  37.954  54.194  1.00 43.32           C  
ATOM  49669  CZ3 TRP V 114      50.888  38.978  52.085  1.00 44.60           C  
ATOM  49670  CH2 TRP V 114      50.972  38.952  53.469  1.00 44.27           C  
ATOM  49671  N   VAL V 115      51.767  34.996  50.298  1.00 46.16           N  
ATOM  49672  CA  VAL V 115      53.093  35.580  50.283  1.00 47.79           C  
ATOM  49673  C   VAL V 115      53.784  35.262  48.968  1.00 49.37           C  
ATOM  49674  O   VAL V 115      54.237  36.154  48.277  1.00 50.36           O  
ATOM  49675  CB  VAL V 115      53.932  35.083  51.443  1.00 48.45           C  
ATOM  49676  CG1 VAL V 115      55.311  35.634  51.331  1.00 50.39           C  
ATOM  49677  CG2 VAL V 115      53.309  35.513  52.743  1.00 47.17           C  
ATOM  49678  N   VAL V 116      53.839  33.988  48.616  1.00 49.75           N  
ATOM  49679  CA  VAL V 116      54.373  33.572  47.332  1.00 51.30           C  
ATOM  49680  C   VAL V 116      53.772  34.332  46.172  1.00 64.82           C  
ATOM  49681  O   VAL V 116      54.489  34.807  45.304  1.00 59.36           O  
ATOM  49682  CB  VAL V 116      54.122  32.101  47.081  1.00 51.42           C  
ATOM  49683  CG1 VAL V 116      54.863  31.661  45.849  1.00 53.40           C  
ATOM  49684  CG2 VAL V 116      54.564  31.308  48.264  1.00 53.94           C  
ATOM  49685  N   GLY V 117      52.450  34.442  46.156  1.00 49.48           N  
ATOM  49686  CA  GLY V 117      51.766  35.077  45.048  1.00 49.45           C  
ATOM  49687  C   GLY V 117      52.117  36.535  44.910  1.00 50.00           C  
ATOM  49688  O   GLY V 117      52.511  37.001  43.842  1.00 51.45           O  
ATOM  49689  N   GLU V 118      51.988  37.267  46.002  1.00 49.04           N  
ATOM  49690  CA  GLU V 118      52.272  38.684  45.950  1.00 49.64           C  
ATOM  49691  C   GLU V 118      53.730  38.931  45.588  1.00 51.86           C  
ATOM  49692  O   GLU V 118      54.031  39.723  44.683  1.00 53.20           O  
ATOM  49693  CB  GLU V 118      51.917  39.332  47.278  1.00 48.38           C  
ATOM  49694  CG  GLU V 118      50.443  39.193  47.636  1.00 46.37           C  
ATOM  49695  CD  GLU V 118      49.524  39.860  46.627  1.00 58.05           C  
ATOM  49696  OE1 GLU V 118      49.598  41.098  46.489  1.00 51.64           O  
ATOM  49697  OE2 GLU V 118      48.729  39.152  45.973  1.00 45.71           O  
ATOM  49698  N   ILE V 119      54.628  38.239  46.285  1.00 52.42           N  
ATOM  49699  CA  ILE V 119      56.051  38.315  45.985  1.00 54.72           C  
ATOM  49700  C   ILE V 119      56.232  38.138  44.493  1.00 56.16           C  
ATOM  49701  O   ILE V 119      56.845  38.971  43.846  1.00 57.84           O  
ATOM  49702  CB  ILE V 119      56.875  37.254  46.741  1.00 55.27           C  
ATOM  49703  CG1 ILE V 119      56.924  37.564  48.231  1.00 54.41           C  
ATOM  49704  CG2 ILE V 119      58.280  37.214  46.231  1.00 57.86           C  
ATOM  49705  CD1 ILE V 119      57.573  38.837  48.543  1.00 55.45           C  
ATOM  49706  N   ALA V 120      55.640  37.087  43.941  1.00 55.62           N  
ATOM  49707  CA  ALA V 120      55.776  36.805  42.521  1.00 57.12           C  
ATOM  49708  C   ALA V 120      55.336  37.981  41.669  1.00 57.51           C  
ATOM  49709  O   ALA V 120      55.941  38.263  40.643  1.00 66.32           O  
ATOM  49710  CB  ALA V 120      54.997  35.578  42.149  1.00 56.30           C  
ATOM  49711  N   TRP V 121      54.295  38.684  42.086  1.00 55.75           N  
ATOM  49712  CA  TRP V 121      53.891  39.860  41.318  1.00 56.31           C  
ATOM  49713  C   TRP V 121      54.988  40.904  41.328  1.00 58.18           C  
ATOM  49714  O   TRP V 121      55.326  41.489  40.292  1.00 60.06           O  
ATOM  49715  CB  TRP V 121      52.608  40.460  41.870  1.00 54.23           C  
ATOM  49716  CG  TRP V 121      52.089  41.645  41.114  1.00 54.85           C  
ATOM  49717  CD1 TRP V 121      51.352  41.625  39.976  1.00 55.25           C  
ATOM  49718  CD2 TRP V 121      52.225  43.018  41.476  1.00 55.25           C  
ATOM  49719  NE1 TRP V 121      51.034  42.898  39.596  1.00 55.93           N  
ATOM  49720  CE2 TRP V 121      51.561  43.772  40.506  1.00 55.94           C  
ATOM  49721  CE3 TRP V 121      52.856  43.681  42.523  1.00 55.30           C  
ATOM  49722  CZ2 TRP V 121      51.508  45.150  40.549  1.00 56.66           C  
ATOM  49723  CZ3 TRP V 121      52.802  45.047  42.563  1.00 56.00           C  
ATOM  49724  CH2 TRP V 121      52.136  45.768  41.585  1.00 56.67           C  
ATOM  49725  N   PHE V 122      55.553  41.137  42.503  1.00 57.85           N  
ATOM  49726  CA  PHE V 122      56.617  42.115  42.593  1.00 59.76           C  
ATOM  49727  C   PHE V 122      57.801  41.706  41.722  1.00 62.35           C  
ATOM  49728  O   PHE V 122      58.399  42.546  41.060  1.00 71.11           O  
ATOM  49729  CB  PHE V 122      57.048  42.309  44.038  1.00 59.13           C  
ATOM  49730  CG  PHE V 122      56.186  43.269  44.801  1.00 57.59           C  
ATOM  49731  CD1 PHE V 122      56.412  44.623  44.732  1.00 58.75           C  
ATOM  49732  CD2 PHE V 122      55.152  42.816  45.591  1.00 55.18           C  
ATOM  49733  CE1 PHE V 122      55.624  45.504  45.436  1.00 57.52           C  
ATOM  49734  CE2 PHE V 122      54.367  43.698  46.297  1.00 53.95           C  
ATOM  49735  CZ  PHE V 122      54.603  45.040  46.217  1.00 55.12           C  
ATOM  49736  N   CYS V 123      58.128  40.420  41.697  1.00 62.40           N  
ATOM  49737  CA  CYS V 123      59.205  39.946  40.839  1.00 64.97           C  
ATOM  49738  C   CYS V 123      58.917  40.251  39.391  1.00 66.27           C  
ATOM  49739  O   CYS V 123      59.781  40.730  38.677  1.00 75.63           O  
ATOM  49740  CB  CYS V 123      59.424  38.453  41.000  1.00 64.76           C  
ATOM  49741  SG  CYS V 123      60.054  38.012  42.590  1.00 64.11           S  
ATOM  49742  N   GLU V 124      57.701  39.962  38.956  1.00 64.71           N  
ATOM  49743  CA  GLU V 124      57.307  40.290  37.597  1.00 65.95           C  
ATOM  49744  C   GLU V 124      57.571  41.766  37.300  1.00 67.37           C  
ATOM  49745  O   GLU V 124      58.170  42.100  36.279  1.00 76.11           O  
ATOM  49746  CB  GLU V 124      55.835  39.950  37.375  1.00 85.98           C  
ATOM  49747  CG  GLU V 124      55.337  40.178  35.962  1.00 80.82           C  
ATOM  49748  CD  GLU V 124      53.883  39.771  35.790  1.00 90.64           C  
ATOM  49749  OE1 GLU V 124      53.262  39.328  36.782  1.00 90.96           O  
ATOM  49750  OE2 GLU V 124      53.359  39.896  34.663  1.00 94.19           O  
ATOM  49751  N   GLN V 125      57.159  42.648  38.204  1.00 65.94           N  
ATOM  49752  CA  GLN V 125      57.373  44.078  37.979  1.00 67.38           C  
ATOM  49753  C   GLN V 125      58.848  44.450  37.923  1.00 70.10           C  
ATOM  49754  O   GLN V 125      59.262  45.275  37.112  1.00 72.46           O  
ATOM  49755  CB  GLN V 125      56.685  44.905  39.060  1.00 65.42           C  
ATOM  49756  CG  GLN V 125      55.203  44.625  39.192  1.00 65.51           C  
ATOM  49757  CD  GLN V 125      54.459  44.837  37.897  1.00 63.62           C  
ATOM  49758  OE1 GLN V 125      53.807  43.929  37.385  1.00 62.86           O  
ATOM  49759  NE2 GLN V 125      54.548  46.042  37.358  1.00 65.32           N  
ATOM  49760  N   VAL V 126      59.641  43.846  38.792  1.00 69.95           N  
ATOM  49761  CA  VAL V 126      61.061  44.126  38.812  1.00 72.62           C  
ATOM  49762  C   VAL V 126      61.699  43.702  37.498  1.00 75.27           C  
ATOM  49763  O   VAL V 126      62.442  44.465  36.895  1.00 78.60           O  
ATOM  49764  CB  VAL V 126      61.742  43.428  39.987  1.00 72.02           C  
ATOM  49765  CG1 VAL V 126      63.196  43.206  39.703  1.00 75.03           C  
ATOM  49766  CG2 VAL V 126      61.581  44.259  41.231  1.00 70.78           C  
ATOM  49767  N   ALA V 127      61.388  42.495  37.043  1.00 76.78           N  
ATOM  49768  CA  ALA V 127      61.938  41.992  35.789  1.00 82.65           C  
ATOM  49769  C   ALA V 127      61.567  42.897  34.626  1.00 82.17           C  
ATOM  49770  O   ALA V 127      62.429  43.301  33.838  1.00 86.87           O  
ATOM  49771  CB  ALA V 127      61.455  40.585  35.527  1.00 79.87           C  
ATOM  49772  N   LYS V 128      60.282  43.221  34.527  1.00 79.37           N  
ATOM  49773  CA  LYS V 128      59.818  44.103  33.465  1.00 87.89           C  
ATOM  49774  C   LYS V 128      60.511  45.457  33.533  1.00 90.12           C  
ATOM  49775  O   LYS V 128      60.741  46.097  32.511  1.00 88.67           O  
ATOM  49776  CB  LYS V 128      58.304  44.289  33.540  1.00 75.60           C  
ATOM  49777  CG  LYS V 128      57.738  45.110  32.400  1.00 78.29           C  
ATOM  49778  CD  LYS V 128      56.222  45.141  32.413  1.00 74.78           C  
ATOM  49779  CE  LYS V 128      55.702  46.012  31.280  1.00 76.64           C  
ATOM  49780  NZ  LYS V 128      54.228  46.181  31.321  1.00 79.96           N  
ATOM  49781  N   ALA V 129      60.852  45.886  34.742  1.00 88.86           N  
ATOM  49782  CA  ALA V 129      61.519  47.170  34.934  1.00 93.12           C  
ATOM  49783  C   ALA V 129      62.966  47.109  34.492  1.00 97.11           C  
ATOM  49784  O   ALA V 129      63.506  48.071  33.955  1.00 88.28           O  
ATOM  49785  CB  ALA V 129      61.440  47.595  36.386  1.00 95.41           C  
ATOM  49786  N   GLU V 130      63.600  45.974  34.733  1.00 84.52           N  
ATOM  49787  CA  GLU V 130      64.996  45.833  34.380  1.00 87.82           C  
ATOM  49788  C   GLU V 130      65.152  45.669  32.874  1.00 90.47           C  
ATOM  49789  O   GLU V 130      66.116  46.154  32.294  1.00 93.89           O  
ATOM  49790  CB  GLU V 130      65.618  44.657  35.124  1.00 92.27           C  
ATOM  49791  CG  GLU V 130      66.879  44.129  34.484  1.00103.37           C  
ATOM  49792  CD  GLU V 130      67.750  43.371  35.458  1.00104.33           C  
ATOM  49793  OE1 GLU V 130      67.932  43.859  36.592  1.00104.58           O  
ATOM  49794  OE2 GLU V 130      68.250  42.287  35.094  1.00105.47           O  
ATOM  49795  N   ALA V 131      64.184  45.017  32.237  1.00 89.08           N  
ATOM  49796  CA  ALA V 131      64.258  44.770  30.797  1.00 91.60           C  
ATOM  49797  C   ALA V 131      64.281  46.056  29.975  1.00102.87           C  
ATOM  49798  O   ALA V 131      64.703  46.044  28.825  1.00102.01           O  
ATOM  49799  CB  ALA V 131      63.105  43.900  30.352  1.00 89.52           C  
ATOM  49800  N   ASP V 132      63.824  47.158  30.564  1.00 99.25           N  
ATOM  49801  CA  ASP V 132      63.862  48.467  29.910  1.00107.52           C  
ATOM  49802  C   ASP V 132      64.675  49.501  30.680  1.00107.79           C  
ATOM  49803  O   ASP V 132      64.290  50.667  30.736  1.00105.42           O  
ATOM  49804  CB  ASP V 132      62.448  49.025  29.705  1.00109.99           C  
ATOM  49805  CG  ASP V 132      61.513  48.043  29.022  1.00113.87           C  
ATOM  49806  OD1 ASP V 132      61.984  47.000  28.525  1.00116.29           O  
ATOM  49807  OD2 ASP V 132      60.298  48.339  28.950  1.00113.64           O  
ATOM  49808  N   ASN V 133      65.770  49.068  31.297  1.00109.03           N  
ATOM  49809  CA  ASN V 133      66.730  49.975  31.932  1.00110.90           C  
ATOM  49810  C   ASN V 133      66.122  51.030  32.854  1.00108.32           C  
ATOM  49811  O   ASN V 133      66.763  52.033  33.146  1.00113.81           O  
ATOM  49812  CB  ASN V 133      67.564  50.694  30.865  1.00115.06           C  
ATOM  49813  CG  ASN V 133      68.491  49.759  30.115  1.00121.11           C  
ATOM  49814  OD1 ASN V 133      69.540  49.355  30.622  1.00121.28           O  
ATOM  49815  ND2 ASN V 133      68.109  49.416  28.891  1.00121.95           N  
ATOM  49816  N   LEU V 134      64.885  50.835  33.289  1.00107.84           N  
ATOM  49817  CA  LEU V 134      64.314  51.720  34.298  1.00101.95           C  
ATOM  49818  C   LEU V 134      65.133  51.644  35.579  1.00103.02           C  
ATOM  49819  O   LEU V 134      65.396  50.556  36.073  1.00 90.37           O  
ATOM  49820  CB  LEU V 134      62.868  51.343  34.598  1.00 94.79           C  
ATOM  49821  CG  LEU V 134      62.164  52.298  35.563  1.00 88.70           C  
ATOM  49822  CD1 LEU V 134      62.045  53.667  34.922  1.00 93.94           C  
ATOM  49823  CD2 LEU V 134      60.804  51.780  36.006  1.00 82.76           C  
ATOM  49824  N   ASP V 135      65.543  52.768  36.148  1.00106.20           N  
ATOM  49825  CA  ASP V 135      66.414  52.635  37.313  1.00116.29           C  
ATOM  49826  C   ASP V 135      65.626  52.707  38.605  1.00108.26           C  
ATOM  49827  O   ASP V 135      64.638  53.423  38.742  1.00103.09           O  
ATOM  49828  CB  ASP V 135      67.522  53.684  37.335  1.00124.59           C  
ATOM  49829  CG  ASP V 135      68.616  53.361  38.354  1.00130.80           C  
ATOM  49830  OD1 ASP V 135      69.707  52.980  37.892  1.00136.94           O  
ATOM  49831  OD2 ASP V 135      68.423  53.486  39.589  1.00133.44           O  
ATOM  49832  N   ASP V 136      66.151  51.955  39.550  1.00105.42           N  
ATOM  49833  CA  ASP V 136      65.560  51.609  40.819  1.00 97.37           C  
ATOM  49834  C   ASP V 136      64.907  52.744  41.603  1.00 96.34           C  
ATOM  49835  O   ASP V 136      63.903  52.514  42.270  1.00 96.76           O  
ATOM  49836  CB  ASP V 136      66.664  50.959  41.641  1.00100.59           C  
ATOM  49837  CG  ASP V 136      67.361  49.863  40.866  1.00102.27           C  
ATOM  49838  OD1 ASP V 136      67.041  49.718  39.669  1.00103.18           O  
ATOM  49839  OD2 ASP V 136      68.243  49.180  41.415  1.00101.95           O  
ATOM  49840  N   LYS V 137      65.451  53.955  41.534  1.00101.78           N  
ATOM  49841  CA  LYS V 137      64.843  55.071  42.254  1.00 86.61           C  
ATOM  49842  C   LYS V 137      63.423  55.323  41.740  1.00 84.61           C  
ATOM  49843  O   LYS V 137      62.475  55.468  42.520  1.00 82.06           O  
ATOM  49844  CB  LYS V 137      65.693  56.336  42.122  1.00 90.30           C  
ATOM  49845  N   LYS V 138      63.269  55.340  40.423  1.00 85.88           N  
ATOM  49846  CA  LYS V 138      61.969  55.622  39.846  1.00 84.44           C  
ATOM  49847  C   LYS V 138      61.073  54.387  39.879  1.00 87.10           C  
ATOM  49848  O   LYS V 138      59.847  54.507  39.848  1.00 86.52           O  
ATOM  49849  CB  LYS V 138      62.108  56.155  38.421  1.00 87.33           C  
ATOM  49850  CG  LYS V 138      61.392  57.482  38.254  1.00 88.15           C  
ATOM  49851  CD  LYS V 138      61.319  57.955  36.816  1.00 90.80           C  
ATOM  49852  CE  LYS V 138      60.853  59.404  36.786  1.00 92.64           C  
ATOM  49853  NZ  LYS V 138      60.121  59.739  35.535  1.00 95.94           N  
ATOM  49854  N   LEU V 139      61.681  53.207  39.955  1.00 85.09           N  
ATOM  49855  CA  LEU V 139      60.916  51.983  40.175  1.00 81.54           C  
ATOM  49856  C   LEU V 139      60.268  52.016  41.552  1.00 74.74           C  
ATOM  49857  O   LEU V 139      59.089  51.727  41.697  1.00 72.19           O  
ATOM  49858  CB  LEU V 139      61.802  50.746  40.038  1.00 79.91           C  
ATOM  49859  CG  LEU V 139      61.147  49.407  40.393  1.00 74.98           C  
ATOM  49860  CD1 LEU V 139      59.938  49.133  39.518  1.00 73.61           C  
ATOM  49861  CD2 LEU V 139      62.140  48.269  40.289  1.00 75.91           C  
ATOM  49862  N   LEU V 140      61.047  52.372  42.562  1.00 75.45           N  
ATOM  49863  CA  LEU V 140      60.509  52.552  43.895  1.00 73.31           C  
ATOM  49864  C   LEU V 140      59.437  53.618  43.890  1.00 79.40           C  
ATOM  49865  O   LEU V 140      58.398  53.446  44.513  1.00 72.17           O  
ATOM  49866  CB  LEU V 140      61.604  52.921  44.888  1.00 74.82           C  
ATOM  49867  CG  LEU V 140      62.200  51.759  45.678  1.00 75.22           C  
ATOM  49868  CD1 LEU V 140      62.918  50.796  44.754  1.00 75.24           C  
ATOM  49869  CD2 LEU V 140      63.132  52.265  46.768  1.00 75.44           C  
ATOM  49870  N   LYS V 141      59.681  54.718  43.186  1.00 75.18           N  
ATOM  49871  CA  LYS V 141      58.672  55.768  43.091  1.00 74.93           C  
ATOM  49872  C   LYS V 141      57.353  55.213  42.567  1.00 72.56           C  
ATOM  49873  O   LYS V 141      56.295  55.438  43.152  1.00 70.57           O  
ATOM  49874  CB  LYS V 141      59.148  56.905  42.189  1.00 78.32           C  
ATOM  49875  N   VAL V 142      57.433  54.471  41.470  1.00 72.95           N  
ATOM  49876  CA  VAL V 142      56.250  53.939  40.811  1.00 71.20           C  
ATOM  49877  C   VAL V 142      55.440  53.046  41.726  1.00 76.25           C  
ATOM  49878  O   VAL V 142      54.219  53.146  41.770  1.00 71.05           O  
ATOM  49879  CB  VAL V 142      56.624  53.150  39.544  1.00 72.37           C  
ATOM  49880  CG1 VAL V 142      55.471  52.287  39.083  1.00 70.21           C  
ATOM  49881  CG2 VAL V 142      57.031  54.100  38.445  1.00 84.75           C  
ATOM  49882  N   LEU V 143      56.106  52.179  42.472  1.00 67.01           N  
ATOM  49883  CA  LEU V 143      55.363  51.255  43.301  1.00 64.03           C  
ATOM  49884  C   LEU V 143      55.657  51.393  44.793  1.00 63.17           C  
ATOM  49885  O   LEU V 143      55.749  50.408  45.507  1.00 62.72           O  
ATOM  49886  CB  LEU V 143      55.609  49.827  42.816  1.00 63.45           C  
ATOM  49887  CG  LEU V 143      57.010  49.286  42.592  1.00 65.32           C  
ATOM  49888  CD1 LEU V 143      57.585  48.736  43.853  1.00 64.47           C  
ATOM  49889  CD2 LEU V 143      56.959  48.204  41.555  1.00 65.39           C  
ATOM  49890  N   LYS V 144      55.762  52.629  45.267  1.00 64.25           N  
ATOM  49891  CA  LYS V 144      55.937  52.881  46.692  1.00 63.60           C  
ATOM  49892  C   LYS V 144      54.703  52.414  47.457  1.00 60.68           C  
ATOM  49893  O   LYS V 144      54.811  51.818  48.533  1.00 63.00           O  
ATOM  49894  CB  LYS V 144      56.205  54.367  46.957  1.00 65.58           C  
ATOM  49895  CG  LYS V 144      55.461  54.961  48.154  1.00 64.31           C  
ATOM  49896  CD  LYS V 144      55.806  56.436  48.365  1.00 75.40           C  
ATOM  49897  CE  LYS V 144      55.039  57.349  47.410  1.00 71.54           C  
ATOM  49898  NZ  LYS V 144      53.598  57.532  47.760  1.00 73.44           N  
ATOM  49899  N   GLU V 145      53.534  52.670  46.878  1.00 59.77           N  
ATOM  49900  CA  GLU V 145      52.260  52.356  47.512  1.00 57.26           C  
ATOM  49901  C   GLU V 145      52.120  50.874  47.796  1.00 55.33           C  
ATOM  49902  O   GLU V 145      51.870  50.456  48.929  1.00 59.67           O  
ATOM  49903  CB  GLU V 145      51.116  52.827  46.627  1.00 57.05           C  
ATOM  49904  CG  GLU V 145      51.060  54.321  46.460  1.00 69.62           C  
ATOM  49905  CD  GLU V 145      50.763  55.010  47.766  1.00 71.42           C  
ATOM  49906  OE1 GLU V 145      49.844  54.546  48.466  1.00 71.38           O  
ATOM  49907  OE2 GLU V 145      51.436  56.007  48.097  1.00 72.01           O  
ATOM  49908  N   ASP V 146      52.299  50.085  46.752  1.00 55.57           N  
ATOM  49909  CA  ASP V 146      52.184  48.648  46.846  1.00 54.06           C  
ATOM  49910  C   ASP V 146      53.116  48.089  47.894  1.00 54.04           C  
ATOM  49911  O   ASP V 146      52.748  47.205  48.658  1.00 52.36           O  
ATOM  49912  CB  ASP V 146      52.463  48.036  45.486  1.00 54.99           C  
ATOM  49913  CG  ASP V 146      51.828  48.832  44.370  1.00 79.42           C  
ATOM  49914  OD1 ASP V 146      51.018  49.727  44.682  1.00 62.55           O  
ATOM  49915  OD2 ASP V 146      52.106  48.559  43.188  1.00 64.59           O  
ATOM  49916  N   ILE V 147      54.321  48.632  47.943  1.00 56.09           N  
ATOM  49917  CA  ILE V 147      55.309  48.208  48.918  1.00 56.52           C  
ATOM  49918  C   ILE V 147      54.859  48.505  50.335  1.00 55.31           C  
ATOM  49919  O   ILE V 147      54.914  47.633  51.198  1.00 54.27           O  
ATOM  49920  CB  ILE V 147      56.651  48.879  48.668  1.00 59.27           C  
ATOM  49921  CG1 ILE V 147      57.291  48.295  47.419  1.00 60.63           C  
ATOM  49922  CG2 ILE V 147      57.578  48.681  49.843  1.00 59.87           C  
ATOM  49923  CD1 ILE V 147      58.710  48.706  47.245  1.00 64.54           C  
ATOM  49924  N   ALA V 148      54.415  49.733  50.577  1.00 55.61           N  
ATOM  49925  CA  ALA V 148      53.881  50.093  51.889  1.00 54.58           C  
ATOM  49926  C   ALA V 148      52.828  49.085  52.326  1.00 68.01           C  
ATOM  49927  O   ALA V 148      52.866  48.552  53.444  1.00 56.98           O  
ATOM  49928  CB  ALA V 148      53.294  51.484  51.860  1.00 55.14           C  
ATOM  49929  N   ALA V 149      51.904  48.813  51.413  1.00 51.07           N  
ATOM  49930  CA  ALA V 149      50.845  47.851  51.652  1.00 48.91           C  
ATOM  49931  C   ALA V 149      51.378  46.500  52.088  1.00 48.39           C  
ATOM  49932  O   ALA V 149      51.140  46.069  53.216  1.00 56.03           O  
ATOM  49933  CB  ALA V 149      50.010  47.699  50.415  1.00 48.42           C  
ATOM  49934  N   ILE V 150      52.111  45.834  51.205  1.00 49.22           N  
ATOM  49935  CA  ILE V 150      52.562  44.480  51.504  1.00 48.86           C  
ATOM  49936  C   ILE V 150      53.398  44.450  52.767  1.00 49.46           C  
ATOM  49937  O   ILE V 150      53.405  43.461  53.481  1.00 48.75           O  
ATOM  49938  CB  ILE V 150      53.353  43.863  50.337  1.00 50.10           C  
ATOM  49939  CG1 ILE V 150      53.711  42.415  50.641  1.00 49.76           C  
ATOM  49940  CG2 ILE V 150      54.582  44.660  50.026  1.00 52.38           C  
ATOM  49941  CD1 ILE V 150      54.259  41.696  49.468  1.00 50.81           C  
ATOM  49942  N   ARG V 151      54.073  45.548  53.068  1.00 50.91           N  
ATOM  49943  CA  ARG V 151      54.775  45.639  54.330  1.00 51.60           C  
ATOM  49944  C   ARG V 151      53.784  45.547  55.456  1.00 49.94           C  
ATOM  49945  O   ARG V 151      54.024  44.862  56.435  1.00 49.76           O  
ATOM  49946  CB  ARG V 151      55.564  46.934  54.442  1.00 53.58           C  
ATOM  49947  CG  ARG V 151      56.866  46.918  53.684  1.00 55.75           C  
ATOM  49948  CD  ARG V 151      57.968  47.567  54.476  1.00 57.79           C  
ATOM  49949  NE  ARG V 151      59.142  47.747  53.643  1.00 60.12           N  
ATOM  49950  CZ  ARG V 151      59.380  48.836  52.932  1.00 61.63           C  
ATOM  49951  NH1 ARG V 151      58.528  49.847  52.978  1.00 61.05           N  
ATOM  49952  NH2 ARG V 151      60.475  48.916  52.192  1.00 63.92           N  
ATOM  49953  N   VAL V 152      52.659  46.231  55.320  1.00 48.90           N  
ATOM  49954  CA  VAL V 152      51.690  46.222  56.402  1.00 47.52           C  
ATOM  49955  C   VAL V 152      51.053  44.846  56.568  1.00 45.92           C  
ATOM  49956  O   VAL V 152      50.868  44.375  57.680  1.00 45.41           O  
ATOM  49957  CB  VAL V 152      50.615  47.268  56.187  1.00 46.96           C  
ATOM  49958  CG1 VAL V 152      49.569  47.152  57.242  1.00 46.29           C  
ATOM  49959  CG2 VAL V 152      51.225  48.630  56.248  1.00 48.69           C  
ATOM  49960  N   ASN V 153      50.745  44.181  55.466  1.00 45.35           N  
ATOM  49961  CA  ASN V 153      50.191  42.838  55.562  1.00 44.08           C  
ATOM  49962  C   ASN V 153      51.175  41.824  56.126  1.00 44.77           C  
ATOM  49963  O   ASN V 153      50.783  40.744  56.547  1.00 43.95           O  
ATOM  49964  CB  ASN V 153      49.722  42.355  54.202  1.00 43.62           C  
ATOM  49965  CG  ASN V 153      48.708  43.257  53.599  1.00 43.08           C  
ATOM  49966  OD1 ASN V 153      47.947  43.899  54.301  1.00 42.43           O  
ATOM  49967  ND2 ASN V 153      48.686  43.316  52.286  1.00 43.50           N  
ATOM  49968  N   LEU V 154      52.458  42.155  56.119  1.00 50.65           N  
ATOM  49969  CA  LEU V 154      53.460  41.195  56.549  1.00 47.42           C  
ATOM  49970  C   LEU V 154      53.634  41.239  58.058  1.00 47.65           C  
ATOM  49971  O   LEU V 154      54.371  40.441  58.624  1.00 48.48           O  
ATOM  49972  CB  LEU V 154      54.782  41.445  55.832  1.00 49.38           C  
ATOM  49973  CG  LEU V 154      54.887  40.866  54.422  1.00 49.57           C  
ATOM  49974  CD1 LEU V 154      56.110  41.391  53.744  1.00 51.69           C  
ATOM  49975  CD2 LEU V 154      54.948  39.364  54.458  1.00 49.28           C  
ATOM  49976  N   GLN V 155      52.924  42.151  58.710  1.00 47.04           N  
ATOM  49977  CA  GLN V 155      52.935  42.214  60.163  1.00 47.27           C  
ATOM  49978  C   GLN V 155      51.562  41.948  60.762  1.00 45.57           C  
ATOM  49979  O   GLN V 155      51.305  42.286  61.908  1.00 45.66           O  
ATOM  49980  CB  GLN V 155      53.444  43.567  60.618  1.00 48.56           C  
ATOM  49981  CG  GLN V 155      54.862  43.803  60.209  1.00 50.56           C  
ATOM  49982  CD  GLN V 155      55.418  45.076  60.773  1.00 55.66           C  
ATOM  49983  OE1 GLN V 155      54.673  45.935  61.240  1.00 59.94           O  
ATOM  49984  NE2 GLN V 155      56.736  45.217  60.725  1.00 61.21           N  
ATOM  49985  N   GLN V 156      50.689  41.338  59.970  1.00 44.19           N  
ATOM  49986  CA  GLN V 156      49.346  40.984  60.391  1.00 42.68           C  
ATOM  49987  C   GLN V 156      48.994  39.604  59.892  1.00 41.92           C  
ATOM  49988  O   GLN V 156      47.919  39.402  59.369  1.00 50.73           O  
ATOM  49989  CB  GLN V 156      48.332  41.980  59.852  1.00 41.82           C  
ATOM  49990  CG  GLN V 156      48.477  43.362  60.396  1.00 42.57           C  
ATOM  49991  CD  GLN V 156      47.587  44.338  59.688  1.00 42.02           C  
ATOM  49992  OE1 GLN V 156      46.766  43.953  58.863  1.00 45.45           O  
ATOM  49993  NE2 GLN V 156      47.748  45.614  59.996  1.00 42.89           N  
ATOM  49994  N   GLY V 157      49.899  38.654  60.047  1.00 42.78           N  
ATOM  49995  CA  GLY V 157      49.748  37.355  59.421  1.00 42.42           C  
ATOM  49996  C   GLY V 157      48.665  36.476  59.991  1.00 41.39           C  
ATOM  49997  O   GLY V 157      48.074  35.675  59.271  1.00 40.73           O  
ATOM  49998  N   VAL V 158      48.405  36.617  61.283  1.00 41.44           N  
ATOM  49999  CA  VAL V 158      47.332  35.865  61.921  1.00 40.65           C  
ATOM  50000  C   VAL V 158      45.972  36.456  61.629  1.00 39.31           C  
ATOM  50001  O   VAL V 158      45.021  35.732  61.442  1.00 38.54           O  
ATOM  50002  CB  VAL V 158      47.501  35.798  63.425  1.00 41.38           C  
ATOM  50003  CG1 VAL V 158      48.384  34.648  63.788  1.00 42.57           C  
ATOM  50004  CG2 VAL V 158      48.103  37.083  63.898  1.00 42.44           C  
ATOM  50005  N   ASP V 159      45.877  37.774  61.608  1.00 39.21           N  
ATOM  50006  CA  ASP V 159      44.620  38.408  61.294  1.00 38.15           C  
ATOM  50007  C   ASP V 159      44.217  37.997  59.909  1.00 37.52           C  
ATOM  50008  O   ASP V 159      43.085  37.621  59.659  1.00 39.32           O  
ATOM  50009  CB  ASP V 159      44.726  39.919  61.373  1.00 38.44           C  
ATOM  50010  CG  ASP V 159      43.405  40.592  61.130  1.00 37.55           C  
ATOM  50011  OD1 ASP V 159      42.381  39.974  61.450  1.00 36.86           O  
ATOM  50012  OD2 ASP V 159      43.380  41.729  60.626  1.00 37.71           O  
ATOM  50013  N   ILE V 160      45.167  38.060  59.000  1.00 38.11           N  
ATOM  50014  CA  ILE V 160      44.904  37.681  57.640  1.00 37.78           C  
ATOM  50015  C   ILE V 160      44.611  36.194  57.566  1.00 37.56           C  
ATOM  50016  O   ILE V 160      43.817  35.767  56.751  1.00 37.02           O  
ATOM  50017  CB  ILE V 160      46.075  38.057  56.741  1.00 38.75           C  
ATOM  50018  CG1 ILE V 160      46.215  39.568  56.694  1.00 39.07           C  
ATOM  50019  CG2 ILE V 160      45.883  37.542  55.353  1.00 38.67           C  
ATOM  50020  CD1 ILE V 160      47.221  40.020  55.719  1.00 40.14           C  
ATOM  50021  N   ALA V 161      45.220  35.399  58.437  1.00 38.15           N  
ATOM  50022  CA  ALA V 161      44.992  33.956  58.377  1.00 38.19           C  
ATOM  50023  C   ALA V 161      43.629  33.532  58.918  1.00 37.37           C  
ATOM  50024  O   ALA V 161      43.032  32.584  58.427  1.00 37.17           O  
ATOM  50025  CB  ALA V 161      46.071  33.234  59.112  1.00 39.32           C  
ATOM  50026  N   LEU V 162      43.145  34.233  59.932  1.00 37.06           N  
ATOM  50027  CA  LEU V 162      41.885  33.903  60.567  1.00 36.51           C  
ATOM  50028  C   LEU V 162      40.712  34.551  59.849  1.00 35.60           C  
ATOM  50029  O   LEU V 162      39.817  33.876  59.376  1.00 35.24           O  
ATOM  50030  CB  LEU V 162      41.905  34.333  62.023  1.00 36.85           C  
ATOM  50031  CG  LEU V 162      40.769  33.769  62.860  1.00 36.69           C  
ATOM  50032  CD1 LEU V 162      40.823  32.265  62.849  1.00 37.16           C  
ATOM  50033  CD2 LEU V 162      40.850  34.282  64.264  1.00 37.23           C  
ATOM  50034  N   SER V 163      40.721  35.869  59.748  1.00 35.40           N  
ATOM  50035  CA  SER V 163      39.618  36.558  59.108  1.00 34.75           C  
ATOM  50036  C   SER V 163      39.751  36.667  57.593  1.00 34.69           C  
ATOM  50037  O   SER V 163      38.781  36.571  56.896  1.00 34.30           O  
ATOM  50038  CB  SER V 163      39.469  37.946  59.703  1.00 34.77           C  
ATOM  50039  OG  SER V 163      39.399  37.876  61.109  1.00 35.03           O  
ATOM  50040  N   GLY V 164      40.949  36.869  57.076  1.00 35.24           N  
ATOM  50041  CA  GLY V 164      41.126  37.028  55.646  1.00 35.41           C  
ATOM  50042  C   GLY V 164      41.599  38.430  55.364  1.00 35.77           C  
ATOM  50043  O   GLY V 164      41.696  39.231  56.274  1.00 35.83           O  
ATOM  50044  N   ARG V 165      41.886  38.746  54.116  1.00 36.19           N  
ATOM  50045  CA  ARG V 165      42.449  40.045  53.834  1.00 36.82           C  
ATOM  50046  C   ARG V 165      41.486  41.130  54.231  1.00 36.44           C  
ATOM  50047  O   ARG V 165      40.308  40.901  54.276  1.00 35.77           O  
ATOM  50048  CB  ARG V 165      42.824  40.159  52.367  1.00 37.51           C  
ATOM  50049  CG  ARG V 165      41.719  39.997  51.399  1.00 37.18           C  
ATOM  50050  CD  ARG V 165      42.261  40.079  50.002  1.00 38.15           C  
ATOM  50051  NE  ARG V 165      41.240  40.495  49.058  1.00 38.19           N  
ATOM  50052  CZ  ARG V 165      41.443  40.665  47.762  1.00 39.15           C  
ATOM  50053  NH1 ARG V 165      42.631  40.451  47.245  1.00 40.13           N  
ATOM  50054  NH2 ARG V 165      40.452  41.049  46.984  1.00 39.30           N  
ATOM  50055  N   MET V 166      41.983  42.303  54.573  1.00 37.03           N  
ATOM  50056  CA  MET V 166      41.092  43.395  54.902  1.00 36.91           C  
ATOM  50057  C   MET V 166      40.480  43.889  53.617  1.00 37.13           C  
ATOM  50058  O   MET V 166      40.990  43.599  52.548  1.00 37.59           O  
ATOM  50059  CB  MET V 166      41.824  44.506  55.643  1.00 37.71           C  
ATOM  50060  CG  MET V 166      41.599  44.458  57.131  1.00 37.41           C  
ATOM  50061  SD  MET V 166      42.813  45.310  58.119  1.00 60.28           S  
ATOM  50062  CE  MET V 166      42.662  46.955  57.464  1.00 45.89           C  
ATOM  50063  N   ALA V 167      39.379  44.620  53.722  1.00 36.96           N  
ATOM  50064  CA  ALA V 167      38.586  44.986  52.555  1.00 37.22           C  
ATOM  50065  C   ALA V 167      39.389  45.798  51.570  1.00 38.40           C  
ATOM  50066  O   ALA V 167      39.179  45.741  50.363  1.00 38.85           O  
ATOM  50067  CB  ALA V 167      37.369  45.747  52.974  1.00 37.11           C  
ATOM  50068  N   THR V 168      40.314  46.568  52.103  1.00 39.08           N  
ATOM  50069  CA  THR V 168      41.263  47.262  51.271  1.00 40.40           C  
ATOM  50070  C   THR V 168      42.670  46.889  51.739  1.00 40.77           C  
ATOM  50071  O   THR V 168      43.051  47.142  52.872  1.00 40.75           O  
ATOM  50072  CB  THR V 168      41.007  48.758  51.308  1.00 41.39           C  
ATOM  50073  OG1 THR V 168      42.029  49.425  50.582  1.00 42.88           O  
ATOM  50074  CG2 THR V 168      40.974  49.268  52.721  1.00 47.22           C  
ATOM  50075  N   SER V 169      43.435  46.236  50.877  1.00 41.23           N  
ATOM  50076  CA  SER V 169      44.638  45.586  51.362  1.00 41.47           C  
ATOM  50077  C   SER V 169      45.847  45.677  50.454  1.00 42.92           C  
ATOM  50078  O   SER V 169      46.948  45.371  50.859  1.00 43.50           O  
ATOM  50079  CB  SER V 169      44.353  44.124  51.599  1.00 40.33           C  
ATOM  50080  OG  SER V 169      44.175  43.502  50.354  1.00 40.47           O  
ATOM  50081  N   GLY V 170      45.648  46.057  49.211  1.00 43.68           N  
ATOM  50082  CA  GLY V 170      46.771  46.150  48.315  1.00 45.27           C  
ATOM  50083  C   GLY V 170      47.203  44.804  47.795  1.00 45.17           C  
ATOM  50084  O   GLY V 170      48.187  44.719  47.080  1.00 56.82           O  
ATOM  50085  N   MET V 171      46.488  43.749  48.150  1.00 43.71           N  
ATOM  50086  CA  MET V 171      46.750  42.448  47.557  1.00 43.73           C  
ATOM  50087  C   MET V 171      46.471  42.527  46.068  1.00 44.61           C  
ATOM  50088  O   MET V 171      45.552  43.217  45.657  1.00 44.48           O  
ATOM  50089  CB  MET V 171      45.890  41.379  48.208  1.00 42.15           C  
ATOM  50090  CG  MET V 171      46.102  41.232  49.689  1.00 41.42           C  
ATOM  50091  SD  MET V 171      47.371  40.048  50.092  1.00 42.00           S  
ATOM  50092  CE  MET V 171      47.188  39.958  51.852  1.00 41.04           C  
ATOM  50093  N   MET V 172      47.246  41.824  45.253  1.00 45.67           N  
ATOM  50094  CA  MET V 172      47.206  42.050  43.811  1.00 47.00           C  
ATOM  50095  C   MET V 172      46.892  40.824  42.975  1.00 47.05           C  
ATOM  50096  O   MET V 172      46.196  40.914  41.985  1.00 47.48           O  
ATOM  50097  CB  MET V 172      48.541  42.616  43.343  1.00 48.98           C  
ATOM  50098  CG  MET V 172      48.952  43.899  44.010  1.00 49.42           C  
ATOM  50099  SD  MET V 172      47.828  45.218  43.579  1.00 91.33           S  
ATOM  50100  CE  MET V 172      47.677  44.936  41.820  1.00 55.97           C  
ATOM  50101  N   THR V 173      47.445  39.686  43.355  1.00 46.84           N  
ATOM  50102  CA  THR V 173      47.299  38.476  42.571  1.00 47.19           C  
ATOM  50103  C   THR V 173      46.053  37.724  42.935  1.00 45.62           C  
ATOM  50104  O   THR V 173      45.240  38.200  43.711  1.00 44.30           O  
ATOM  50105  CB  THR V 173      48.447  37.529  42.788  1.00 47.92           C  
ATOM  50106  OG1 THR V 173      48.423  37.106  44.152  1.00 46.59           O  
ATOM  50107  CG2 THR V 173      49.757  38.208  42.502  1.00 49.78           C  
ATOM  50108  N   GLU V 174      45.934  36.519  42.396  1.00 45.94           N  
ATOM  50109  CA  GLU V 174      44.780  35.677  42.650  1.00 44.76           C  
ATOM  50110  C   GLU V 174      44.975  34.881  43.923  1.00 43.74           C  
ATOM  50111  O   GLU V 174      44.018  34.479  44.564  1.00 42.53           O  
ATOM  50112  CB  GLU V 174      44.532  34.735  41.478  1.00 45.79           C  
ATOM  50113  CG  GLU V 174      43.178  34.077  41.499  1.00 44.90           C  
ATOM  50114  CD  GLU V 174      42.143  34.849  40.709  1.00 52.30           C  
ATOM  50115  OE1 GLU V 174      42.502  35.396  39.645  1.00 52.88           O  
ATOM  50116  OE2 GLU V 174      40.975  34.917  41.154  1.00 43.95           O  
ATOM  50117  N   LEU V 175      46.222  34.644  44.296  1.00 44.43           N  
ATOM  50118  CA  LEU V 175      46.491  33.988  45.561  1.00 43.70           C  
ATOM  50119  C   LEU V 175      46.348  35.003  46.673  1.00 42.66           C  
ATOM  50120  O   LEU V 175      46.349  34.662  47.839  1.00 41.92           O  
ATOM  50121  CB  LEU V 175      47.876  33.360  45.564  1.00 45.04           C  
ATOM  50122  CG  LEU V 175      48.007  32.195  44.595  1.00 46.17           C  
ATOM  50123  CD1 LEU V 175      49.447  31.908  44.254  1.00 47.96           C  
ATOM  50124  CD2 LEU V 175      47.384  30.986  45.212  1.00 45.44           C  
ATOM  50125  N   GLY V 176      46.204  36.262  46.298  1.00 42.78           N  
ATOM  50126  CA  GLY V 176      46.078  37.319  47.272  1.00 42.04           C  
ATOM  50127  C   GLY V 176      44.670  37.410  47.789  1.00 40.60           C  
ATOM  50128  O   GLY V 176      44.423  38.018  48.813  1.00 39.86           O  
ATOM  50129  N   LYS V 177      43.739  36.820  47.055  1.00 40.38           N  
ATOM  50130  CA  LYS V 177      42.369  36.692  47.520  1.00 39.19           C  
ATOM  50131  C   LYS V 177      42.348  35.737  48.685  1.00 38.46           C  
ATOM  50132  O   LYS V 177      42.219  34.541  48.496  1.00 38.59           O  
ATOM  50133  CB  LYS V 177      41.466  36.189  46.406  1.00 39.44           C  
ATOM  50134  CG  LYS V 177      41.195  37.195  45.319  1.00 40.17           C  
ATOM  50135  CD  LYS V 177      40.674  36.512  44.086  1.00 40.91           C  
ATOM  50136  CE  LYS V 177      40.257  37.509  43.043  1.00 41.75           C  
ATOM  50137  NZ  LYS V 177      40.002  36.859  41.736  1.00 42.90           N  
ATOM  50138  N   VAL V 178      42.501  36.260  49.890  1.00 37.90           N  
ATOM  50139  CA  VAL V 178      42.704  35.405  51.042  1.00 37.54           C  
ATOM  50140  C   VAL V 178      41.450  35.248  51.852  1.00 36.53           C  
ATOM  50141  O   VAL V 178      41.016  36.184  52.490  1.00 36.03           O  
ATOM  50142  CB  VAL V 178      43.791  35.945  51.965  1.00 37.87           C  
ATOM  50143  CG1 VAL V 178      44.018  34.996  53.107  1.00 37.75           C  
ATOM  50144  CG2 VAL V 178      45.066  36.138  51.204  1.00 39.08           C  
ATOM  50145  N   ASP V 179      40.885  34.049  51.833  1.00 36.40           N  
ATOM  50146  CA  ASP V 179      39.711  33.735  52.612  1.00 35.67           C  
ATOM  50147  C   ASP V 179      40.088  33.515  54.041  1.00 35.53           C  
ATOM  50148  O   ASP V 179      41.137  32.963  54.321  1.00 60.03           O  
ATOM  50149  CB  ASP V 179      39.047  32.483  52.091  1.00 35.87           C  
ATOM  50150  CG  ASP V 179      38.894  32.492  50.605  1.00 36.37           C  
ATOM  50151  OD1 ASP V 179      39.577  33.295  49.954  1.00 39.50           O  
ATOM  50152  OD2 ASP V 179      38.094  31.699  50.082  1.00 36.57           O  
ATOM  50153  N   GLY V 180      39.223  33.915  54.951  1.00 34.94           N  
ATOM  50154  CA  GLY V 180      39.425  33.606  56.343  1.00 34.96           C  
ATOM  50155  C   GLY V 180      39.295  32.118  56.526  1.00 35.32           C  
ATOM  50156  O   GLY V 180      38.781  31.429  55.662  1.00 35.41           O  
ATOM  50157  N   ALA V 181      39.777  31.614  57.647  1.00 35.71           N  
ATOM  50158  CA  ALA V 181      39.705  30.197  57.901  1.00 36.29           C  
ATOM  50159  C   ALA V 181      38.507  29.921  58.779  1.00 36.07           C  
ATOM  50160  O   ALA V 181      37.979  28.816  58.801  1.00 41.86           O  
ATOM  50161  CB  ALA V 181      40.957  29.717  58.536  1.00 37.15           C  
ATOM  50162  N   MET V 182      38.071  30.936  59.506  1.00 35.58           N  
ATOM  50163  CA  MET V 182      36.817  30.826  60.205  1.00 35.44           C  
ATOM  50164  C   MET V 182      35.731  31.318  59.281  1.00 34.84           C  
ATOM  50165  O   MET V 182      35.837  32.376  58.684  1.00 34.38           O  
ATOM  50166  CB  MET V 182      36.828  31.603  61.518  1.00 35.48           C  
ATOM  50167  CG  MET V 182      36.731  33.105  61.409  1.00 34.91           C  
ATOM  50168  SD  MET V 182      36.668  33.846  63.042  1.00 35.27           S  
ATOM  50169  CE  MET V 182      36.757  35.584  62.666  1.00 34.80           C  
ATOM  50170  N   SER V 183      34.700  30.507  59.118  1.00 35.04           N  
ATOM  50171  CA  SER V 183      33.515  30.955  58.435  1.00 34.69           C  
ATOM  50172  C   SER V 183      32.466  31.184  59.488  1.00 34.77           C  
ATOM  50173  O   SER V 183      32.300  30.359  60.369  1.00 35.34           O  
ATOM  50174  CB  SER V 183      33.064  29.928  57.424  1.00 35.08           C  
ATOM  50175  OG  SER V 183      34.178  29.408  56.743  1.00 35.34           O  
ATOM  50176  N   ILE V 184      31.777  32.313  59.422  1.00 34.38           N  
ATOM  50177  CA  ILE V 184      30.712  32.608  60.366  1.00 34.61           C  
ATOM  50178  C   ILE V 184      29.371  32.683  59.642  1.00 34.72           C  
ATOM  50179  O   ILE V 184      29.245  33.405  58.676  1.00 34.40           O  
ATOM  50180  CB  ILE V 184      30.998  33.915  61.109  1.00 34.37           C  
ATOM  50181  CG1 ILE V 184      32.115  33.703  62.109  1.00 34.61           C  
ATOM  50182  CG2 ILE V 184      29.791  34.387  61.854  1.00 37.20           C  
ATOM  50183  CD1 ILE V 184      33.328  34.405  61.720  1.00 34.27           C  
ATOM  50184  N   ALA V 185      28.376  31.941  60.122  1.00 24.97           N  
ATOM  50185  CA  ALA V 185      27.063  31.744  59.475  1.00 24.62           C  
ATOM  50186  C   ALA V 185      26.081  32.862  59.895  1.00 23.68           C  
ATOM  50187  O   ALA V 185      26.383  33.451  60.908  1.00 23.32           O  
ATOM  50188  CB  ALA V 185      26.555  30.400  59.877  1.00 24.86           C  
ATOM  50189  N   HIS V 186      24.970  33.229  59.213  1.00 23.41           N  
ATOM  50190  CA  HIS V 186      24.240  34.350  59.836  1.00 22.68           C  
ATOM  50191  C   HIS V 186      23.501  33.727  61.015  1.00 22.39           C  
ATOM  50192  O   HIS V 186      23.208  32.546  61.034  1.00 22.73           O  
ATOM  50193  CB  HIS V 186      23.195  35.176  58.982  1.00 23.17           C  
ATOM  50194  CG  HIS V 186      23.634  35.647  57.628  1.00 23.08           C  
ATOM  50195  ND1 HIS V 186      22.792  36.390  56.811  1.00 23.21           N  
ATOM  50196  CD2 HIS V 186      24.567  35.170  56.785  1.00 23.81           C  
ATOM  50197  CE1 HIS V 186      23.337  36.564  55.640  1.00 23.93           C  
ATOM  50198  NE2 HIS V 186      24.439  35.819  55.589  1.00 24.31           N  
ATOM  50199  N   ALA V 187      23.238  34.535  62.019  1.00 21.90           N  
ATOM  50200  CA  ALA V 187      22.591  34.079  63.218  1.00 21.80           C  
ATOM  50201  C   ALA V 187      21.106  34.321  63.105  1.00 21.61           C  
ATOM  50202  O   ALA V 187      20.688  35.415  62.763  1.00 29.65           O  
ATOM  50203  CB  ALA V 187      23.143  34.794  64.387  1.00 21.60           C  
ATOM  50204  N   ILE V 188      20.302  33.301  63.367  1.00 22.71           N  
ATOM  50205  CA  ILE V 188      18.859  33.419  63.255  1.00 21.95           C  
ATOM  50206  C   ILE V 188      18.256  32.991  64.563  1.00 22.13           C  
ATOM  50207  O   ILE V 188      18.858  32.219  65.266  1.00 22.38           O  
ATOM  50208  CB  ILE V 188      18.320  32.568  62.121  1.00 22.41           C  
ATOM  50209  CG1 ILE V 188      18.672  31.114  62.337  1.00 22.89           C  
ATOM  50210  CG2 ILE V 188      18.945  32.968  60.845  1.00 22.43           C  
ATOM  50211  CD1 ILE V 188      18.335  30.272  61.188  1.00 23.44           C  
ATOM  50212  N   THR V 189      17.081  33.494  64.913  1.00 22.18           N  
ATOM  50213  CA  THR V 189      16.467  33.085  66.165  1.00 22.57           C  
ATOM  50214  C   THR V 189      15.906  31.686  66.059  1.00 23.24           C  
ATOM  50215  O   THR V 189      15.591  31.203  64.988  1.00 23.42           O  
ATOM  50216  CB  THR V 189      15.350  34.015  66.604  1.00 22.65           C  
ATOM  50217  OG1 THR V 189      14.471  34.237  65.512  1.00 22.78           O  
ATOM  50218  CG2 THR V 189      15.887  35.324  67.033  1.00 22.17           C  
ATOM  50219  N   THR V 190      15.783  31.028  67.197  1.00 23.75           N  
ATOM  50220  CA  THR V 190      15.320  29.664  67.229  1.00 24.53           C  
ATOM  50221  C   THR V 190      13.811  29.607  67.184  1.00 25.09           C  
ATOM  50222  O   THR V 190      13.226  28.549  67.145  1.00 25.86           O  
ATOM  50223  CB  THR V 190      15.808  28.973  68.477  1.00 25.09           C  
ATOM  50224  OG1 THR V 190      15.375  29.725  69.603  1.00 25.22           O  
ATOM  50225  CG2 THR V 190      17.289  28.942  68.490  1.00 24.77           C  
ATOM  50226  N   HIS V 191      13.187  30.767  67.178  1.00 24.82           N  
ATOM  50227  CA  HIS V 191      11.768  30.850  67.374  1.00 25.53           C  
ATOM  50228  C   HIS V 191      11.193  31.931  66.528  1.00 25.25           C  
ATOM  50229  O   HIS V 191      11.911  32.731  65.995  1.00 24.48           O  
ATOM  50230  CB  HIS V 191      11.463  31.145  68.822  1.00 25.98           C  
ATOM  50231  CG  HIS V 191      12.143  32.370  69.336  1.00 25.28           C  
ATOM  50232  ND1 HIS V 191      11.542  33.605  69.343  1.00 25.17           N  
ATOM  50233  CD2 HIS V 191      13.369  32.549  69.871  1.00 24.81           C  
ATOM  50234  CE1 HIS V 191      12.369  34.494  69.856  1.00 24.61           C  
ATOM  50235  NE2 HIS V 191      13.484  33.877  70.184  1.00 24.39           N  
ATOM  50236  N   GLN V 192       9.883  31.970  66.425  1.00 26.03           N  
ATOM  50237  CA  GLN V 192       9.233  33.023  65.695  1.00 26.02           C  
ATOM  50238  C   GLN V 192       9.168  34.207  66.605  1.00 34.80           C  
ATOM  50239  O   GLN V 192       9.043  34.049  67.800  1.00 37.17           O  
ATOM  50240  CB  GLN V 192       7.852  32.595  65.252  1.00 27.15           C  
ATOM  50241  CG  GLN V 192       7.387  33.304  64.043  1.00 32.11           C  
ATOM  50242  CD  GLN V 192       6.048  32.843  63.584  1.00 28.56           C  
ATOM  50243  OE1 GLN V 192       5.502  31.870  64.091  1.00 29.35           O  
ATOM  50244  NE2 GLN V 192       5.502  33.542  62.609  1.00 28.94           N  
ATOM  50245  N   VAL V 193       9.252  35.400  66.051  1.00 25.42           N  
ATOM  50246  CA  VAL V 193       9.429  36.575  66.878  1.00 25.17           C  
ATOM  50247  C   VAL V 193       8.212  37.455  66.841  1.00 25.95           C  
ATOM  50248  O   VAL V 193       7.628  37.665  65.801  1.00 26.29           O  
ATOM  50249  CB  VAL V 193      10.650  37.387  66.431  1.00 24.15           C  
ATOM  50250  CG1 VAL V 193      10.745  38.673  67.190  1.00 24.03           C  
ATOM  50251  CG2 VAL V 193      11.894  36.586  66.612  1.00 23.56           C  
ATOM  50252  N   ASP V 194       7.812  37.935  68.001  1.00 26.42           N  
ATOM  50253  CA  ASP V 194       6.810  38.963  68.083  1.00 27.20           C  
ATOM  50254  C   ASP V 194       7.542  40.278  68.191  1.00 26.51           C  
ATOM  50255  O   ASP V 194       7.982  40.637  69.260  1.00 26.39           O  
ATOM  50256  CB  ASP V 194       5.897  38.753  69.294  1.00 28.37           C  
ATOM  50257  CG  ASP V 194       4.818  37.696  69.061  1.00 29.48           C  
ATOM  50258  OD1 ASP V 194       4.388  37.486  67.915  1.00 29.66           O  
ATOM  50259  OD2 ASP V 194       4.376  37.077  70.043  1.00 30.35           O  
ATOM  50260  N   SER V 195       7.696  40.990  67.087  1.00 26.20           N  
ATOM  50261  CA  SER V 195       8.438  42.236  67.092  1.00 25.62           C  
ATOM  50262  C   SER V 195       7.669  43.328  67.808  1.00 26.45           C  
ATOM  50263  O   SER V 195       6.459  43.342  67.777  1.00 27.54           O  
ATOM  50264  CB  SER V 195       8.741  42.665  65.665  1.00 25.32           C  
ATOM  50265  OG  SER V 195       9.751  41.865  65.075  1.00 25.39           O  
ATOM  50266  N   ASP V 196       8.376  44.237  68.464  1.00 26.06           N  
ATOM  50267  CA  ASP V 196       7.761  45.385  69.118  1.00 26.88           C  
ATOM  50268  C   ASP V 196       8.160  46.672  68.413  1.00 26.66           C  
ATOM  50269  O   ASP V 196       9.038  46.675  67.574  1.00 25.83           O  
ATOM  50270  CB  ASP V 196       8.158  45.472  70.588  1.00 26.94           C  
ATOM  50271  CG  ASP V 196       7.647  44.310  71.416  1.00 33.96           C  
ATOM  50272  OD1 ASP V 196       6.429  44.254  71.681  1.00 33.26           O  
ATOM  50273  OD2 ASP V 196       8.467  43.473  71.846  1.00 26.91           O  
ATOM  50274  N   ILE V 197       7.510  47.771  68.760  1.00 27.56           N  
ATOM  50275  CA  ILE V 197       7.670  49.017  68.041  1.00 27.69           C  
ATOM  50276  C   ILE V 197       7.636  50.188  68.988  1.00 28.26           C  
ATOM  50277  O   ILE V 197       6.592  50.540  69.502  1.00 29.46           O  
ATOM  50278  CB  ILE V 197       6.572  49.215  67.012  1.00 28.71           C  
ATOM  50279  CG1 ILE V 197       6.530  48.065  66.029  1.00 28.35           C  
ATOM  50280  CG2 ILE V 197       6.792  50.474  66.254  1.00 28.96           C  
ATOM  50281  CD1 ILE V 197       5.414  48.162  65.092  1.00 29.53           C  
ATOM  50282  N   ASP V 198       8.783  50.802  69.208  1.00 27.52           N  
ATOM  50283  CA  ASP V 198       8.898  51.896  70.145  1.00 28.04           C  
ATOM  50284  C   ASP V 198       8.407  53.183  69.523  1.00 28.92           C  
ATOM  50285  O   ASP V 198       8.821  53.534  68.441  1.00 38.21           O  
ATOM  50286  CB  ASP V 198      10.343  52.027  70.588  1.00 27.05           C  
ATOM  50287  CG  ASP V 198      10.534  53.050  71.673  1.00 27.64           C  
ATOM  50288  OD1 ASP V 198       9.711  53.120  72.604  1.00 28.62           O  
ATOM  50289  OD2 ASP V 198      11.541  53.776  71.605  1.00 27.23           O  
ATOM  50290  N   TRP V 199       7.507  53.877  70.200  1.00 30.21           N  
ATOM  50291  CA  TRP V 199       7.025  55.166  69.740  1.00 31.28           C  
ATOM  50292  C   TRP V 199       7.612  56.245  70.599  1.00 31.50           C  
ATOM  50293  O   TRP V 199       7.194  56.414  71.721  1.00 32.28           O  
ATOM  50294  CB  TRP V 199       5.500  55.246  69.796  1.00 32.89           C  
ATOM  50295  CG  TRP V 199       4.818  54.514  68.694  1.00 33.07           C  
ATOM  50296  CD1 TRP V 199       4.598  53.173  68.609  1.00 32.59           C  
ATOM  50297  CD2 TRP V 199       4.260  55.086  67.513  1.00 33.96           C  
ATOM  50298  NE1 TRP V 199       3.941  52.871  67.444  1.00 33.09           N  
ATOM  50299  CE2 TRP V 199       3.725  54.030  66.751  1.00 33.96           C  
ATOM  50300  CE3 TRP V 199       4.163  56.389  67.022  1.00 34.89           C  
ATOM  50301  CZ2 TRP V 199       3.103  54.237  65.526  1.00 38.22           C  
ATOM  50302  CZ3 TRP V 199       3.545  56.591  65.804  1.00 38.42           C  
ATOM  50303  CH2 TRP V 199       3.021  55.522  65.071  1.00 35.85           C  
ATOM  50304  N   PHE V 200       8.567  56.992  70.069  1.00 30.98           N  
ATOM  50305  CA  PHE V 200       9.250  57.994  70.867  1.00 31.18           C  
ATOM  50306  C   PHE V 200       8.965  59.410  70.424  1.00 32.32           C  
ATOM  50307  O   PHE V 200       8.522  59.637  69.311  1.00 32.74           O  
ATOM  50308  CB  PHE V 200      10.746  57.757  70.822  1.00 29.81           C  
ATOM  50309  CG  PHE V 200      11.321  57.765  69.439  1.00 29.17           C  
ATOM  50310  CD1 PHE V 200      11.664  58.941  68.824  1.00 29.67           C  
ATOM  50311  CD2 PHE V 200      11.553  56.592  68.773  1.00 28.21           C  
ATOM  50312  CE1 PHE V 200      12.198  58.935  67.574  1.00 29.27           C  
ATOM  50313  CE2 PHE V 200      12.086  56.595  67.523  1.00 27.80           C  
ATOM  50314  CZ  PHE V 200      12.408  57.762  66.928  1.00 28.35           C  
ATOM  50315  N   THR V 201       9.241  60.360  71.306  1.00 32.94           N  
ATOM  50316  CA  THR V 201       9.157  61.766  70.972  1.00 34.05           C  
ATOM  50317  C   THR V 201      10.456  62.459  71.282  1.00 33.58           C  
ATOM  50318  O   THR V 201      11.408  61.833  71.712  1.00 32.43           O  
ATOM  50319  CB  THR V 201       8.088  62.462  71.746  1.00 35.76           C  
ATOM  50320  OG1 THR V 201       8.431  62.405  73.126  1.00 35.76           O  
ATOM  50321  CG2 THR V 201       6.787  61.776  71.542  1.00 38.77           C  
ATOM  50322  N   ALA V 202      10.485  63.765  71.070  1.00 34.64           N  
ATOM  50323  CA  ALA V 202      11.646  64.557  71.412  1.00 34.51           C  
ATOM  50324  C   ALA V 202      11.180  65.870  71.984  1.00 36.19           C  
ATOM  50325  O   ALA V 202      10.768  66.752  71.253  1.00 37.26           O  
ATOM  50326  CB  ALA V 202      12.511  64.776  70.211  1.00 33.93           C  
ATOM  50327  N   VAL V 203      11.228  65.991  73.298  1.00 36.59           N  
ATOM  50328  CA  VAL V 203      10.738  67.183  73.957  1.00 38.34           C  
ATOM  50329  C   VAL V 203      11.586  68.364  73.587  1.00 38.76           C  
ATOM  50330  O   VAL V 203      12.798  68.269  73.594  1.00 37.78           O  
ATOM  50331  CB  VAL V 203      10.742  67.030  75.478  1.00 38.75           C  
ATOM  50332  CG1 VAL V 203      10.266  68.286  76.143  1.00 40.69           C  
ATOM  50333  CG2 VAL V 203       9.865  65.909  75.866  1.00 38.59           C  
ATOM  50334  N   ASP V 204      10.938  69.468  73.253  1.00 40.36           N  
ATOM  50335  CA  ASP V 204      11.622  70.715  73.003  1.00 41.15           C  
ATOM  50336  C   ASP V 204      11.567  71.557  74.256  1.00 42.49           C  
ATOM  50337  O   ASP V 204      10.522  72.068  74.603  1.00 44.05           O  
ATOM  50338  CB  ASP V 204      10.973  71.442  71.835  1.00 42.30           C  
ATOM  50339  CG  ASP V 204      11.810  72.578  71.313  1.00 42.95           C  
ATOM  50340  OD1 ASP V 204      12.314  73.377  72.115  1.00 43.65           O  
ATOM  50341  OD2 ASP V 204      11.970  72.672  70.088  1.00 42.88           O  
ATOM  50342  N   ASP V 205      12.694  71.714  74.930  1.00 42.03           N  
ATOM  50343  CA  ASP V 205      12.717  72.379  76.220  1.00 43.28           C  
ATOM  50344  C   ASP V 205      12.320  73.848  76.159  1.00 45.31           C  
ATOM  50345  O   ASP V 205      12.072  74.457  77.186  1.00 46.70           O  
ATOM  50346  CB  ASP V 205      14.102  72.259  76.844  1.00 42.47           C  
ATOM  50347  CG  ASP V 205      14.526  70.823  77.055  1.00 40.70           C  
ATOM  50348  OD1 ASP V 205      13.663  69.934  77.033  1.00 40.27           O  
ATOM  50349  OD2 ASP V 205      15.731  70.576  77.250  1.00 39.85           O  
ATOM  50350  N   LEU V 206      12.260  74.425  74.969  1.00 45.66           N  
ATOM  50351  CA  LEU V 206      11.918  75.834  74.854  1.00 47.72           C  
ATOM  50352  C   LEU V 206      10.484  76.022  74.441  1.00 49.05           C  
ATOM  50353  O   LEU V 206       9.989  77.134  74.417  1.00 51.02           O  
ATOM  50354  CB  LEU V 206      12.820  76.545  73.859  1.00 47.73           C  
ATOM  50355  CG  LEU V 206      14.262  76.743  74.295  1.00 47.11           C  
ATOM  50356  CD1 LEU V 206      14.938  77.689  73.355  1.00 47.80           C  
ATOM  50357  CD2 LEU V 206      14.312  77.265  75.693  1.00 48.19           C  
ATOM  50358  N   GLN V 207       9.859  74.957  74.024  1.00 58.30           N  
ATOM  50359  CA  GLN V 207       8.448  74.974  73.778  1.00 62.53           C  
ATOM  50360  C   GLN V 207       7.868  73.617  74.019  1.00 74.44           C  
ATOM  50361  O   GLN V 207       7.519  72.966  73.078  1.00 63.68           O  
ATOM  50362  CB  GLN V 207       8.187  75.359  72.356  1.00 69.23           C  
ATOM  50363  CG  GLN V 207       6.742  75.214  72.001  1.00 74.37           C  
ATOM  50364  CD  GLN V 207       6.538  74.259  70.868  1.00 83.21           C  
ATOM  50365  OE1 GLN V 207       7.129  73.185  70.828  1.00 78.81           O  
ATOM  50366  NE2 GLN V 207       5.695  74.644  69.928  1.00 86.22           N  
ATOM  50367  N   GLU V 208       7.746  73.196  75.266  1.00 81.20           N  
ATOM  50368  CA  GLU V 208       7.393  71.814  75.592  1.00 85.79           C  
ATOM  50369  C   GLU V 208       5.981  71.525  75.155  1.00 89.16           C  
ATOM  50370  O   GLU V 208       5.549  70.387  75.112  1.00 89.79           O  
ATOM  50371  CB  GLU V 208       7.552  71.506  77.079  1.00 91.11           C  
ATOM  50372  CG  GLU V 208       8.972  71.569  77.601  1.00 91.15           C  
ATOM  50373  CD  GLU V 208       9.117  70.945  78.968  1.00 96.66           C  
ATOM  50374  OE1 GLU V 208       8.225  70.166  79.356  1.00 97.53           O  
ATOM  50375  OE2 GLU V 208      10.120  71.215  79.656  1.00 92.44           O  
ATOM  50376  N   GLN V 209       5.268  72.586  74.827  1.00 89.39           N  
ATOM  50377  CA  GLN V 209       3.872  72.516  74.461  1.00 87.93           C  
ATOM  50378  C   GLN V 209       3.726  72.088  73.020  1.00 83.66           C  
ATOM  50379  O   GLN V 209       4.594  71.438  72.474  1.00 80.88           O  
ATOM  50380  CB  GLN V 209       3.244  73.886  74.621  1.00 91.31           C  
ATOM  50381  N   GLY V 210       2.575  72.359  72.440  1.00 85.58           N  
ATOM  50382  CA  GLY V 210       2.372  72.100  71.040  1.00 80.55           C  
ATOM  50383  C   GLY V 210       2.078  70.640  70.928  1.00 84.67           C  
ATOM  50384  O   GLY V 210       2.131  69.955  71.926  1.00 79.20           O  
ATOM  50385  N   SER V 211       1.811  70.163  69.722  1.00 87.47           N  
ATOM  50386  CA  SER V 211       1.522  68.745  69.505  1.00 90.21           C  
ATOM  50387  C   SER V 211       2.779  68.064  68.964  1.00 87.67           C  
ATOM  50388  O   SER V 211       3.340  68.502  67.965  1.00 87.64           O  
ATOM  50389  CB  SER V 211       0.329  68.561  68.549  1.00 92.96           C  
ATOM  50390  OG  SER V 211       0.734  68.116  67.260  1.00 97.04           O  
ATOM  50391  N   ALA V 212       3.215  66.992  69.624  1.00 86.33           N  
ATOM  50392  CA  ALA V 212       4.536  66.409  69.365  1.00 84.42           C  
ATOM  50393  C   ALA V 212       4.606  65.549  68.105  1.00 80.09           C  
ATOM  50394  O   ALA V 212       3.615  64.947  67.699  1.00 90.99           O  
ATOM  50395  CB  ALA V 212       4.983  65.587  70.566  1.00 82.51           C  
ATOM  50396  N   HIS V 213       5.786  65.500  67.490  1.00 71.51           N  
ATOM  50397  CA  HIS V 213       6.020  64.636  66.333  1.00 58.59           C  
ATOM  50398  C   HIS V 213       6.686  63.327  66.756  1.00 48.16           C  
ATOM  50399  O   HIS V 213       7.832  63.315  67.218  1.00 44.79           O  
ATOM  50400  CB  HIS V 213       6.874  65.351  65.288  1.00 56.17           C  
ATOM  50401  N   LEU V 214       5.958  62.228  66.593  1.00 48.68           N  
ATOM  50402  CA  LEU V 214       6.417  60.926  67.045  1.00 49.27           C  
ATOM  50403  C   LEU V 214       7.224  60.198  65.992  1.00 39.68           C  
ATOM  50404  O   LEU V 214       6.901  60.260  64.820  1.00 41.94           O  
ATOM  50405  CB  LEU V 214       5.226  60.056  67.459  1.00 44.03           C  
ATOM  50406  CG  LEU V 214       4.746  60.164  68.911  1.00 54.14           C  
ATOM  50407  CD1 LEU V 214       3.873  61.376  69.115  1.00 58.49           C  
ATOM  50408  CD2 LEU V 214       4.022  58.914  69.341  1.00 36.91           C  
ATOM  50409  N   GLY V 215       8.263  59.492  66.417  1.00 32.88           N  
ATOM  50410  CA  GLY V 215       9.009  58.632  65.522  1.00 31.68           C  
ATOM  50411  C   GLY V 215       8.917  57.205  66.000  1.00 30.69           C  
ATOM  50412  O   GLY V 215       8.559  56.976  67.135  1.00 30.78           O  
ATOM  50413  N   THR V 216       9.233  56.239  65.154  1.00 29.89           N  
ATOM  50414  CA  THR V 216       9.139  54.854  65.563  1.00 29.07           C  
ATOM  50415  C   THR V 216      10.420  54.066  65.331  1.00 27.64           C  
ATOM  50416  O   THR V 216      11.112  54.303  64.368  1.00 27.41           O  
ATOM  50417  CB  THR V 216       8.009  54.156  64.830  1.00 29.75           C  
ATOM  50418  OG1 THR V 216       8.273  54.168  63.432  1.00 29.79           O  
ATOM  50419  CG2 THR V 216       6.738  54.877  65.051  1.00 31.34           C  
ATOM  50420  N   GLN V 217      10.724  53.122  66.219  1.00 26.85           N  
ATOM  50421  CA  GLN V 217      11.818  52.178  66.015  1.00 25.65           C  
ATOM  50422  C   GLN V 217      11.435  50.750  66.336  1.00 25.29           C  
ATOM  50423  O   GLN V 217      10.986  50.470  67.414  1.00 25.50           O  
ATOM  50424  CB  GLN V 217      13.013  52.550  66.868  1.00 25.06           C  
ATOM  50425  CG  GLN V 217      14.089  51.490  66.908  1.00 24.02           C  
ATOM  50426  CD  GLN V 217      14.821  51.342  65.604  1.00 33.88           C  
ATOM  50427  OE1 GLN V 217      15.372  52.295  65.097  1.00 23.87           O  
ATOM  50428  NE2 GLN V 217      14.835  50.142  65.057  1.00 30.73           N  
ATOM  50429  N   GLU V 218      11.638  49.835  65.407  1.00 24.85           N  
ATOM  50430  CA  GLU V 218      11.340  48.436  65.651  1.00 24.56           C  
ATOM  50431  C   GLU V 218      12.377  47.830  66.580  1.00 23.73           C  
ATOM  50432  O   GLU V 218      13.531  48.203  66.531  1.00 23.18           O  
ATOM  50433  CB  GLU V 218      11.296  47.689  64.327  1.00 24.48           C  
ATOM  50434  CG  GLU V 218      11.007  46.227  64.425  1.00 32.10           C  
ATOM  50435  CD  GLU V 218      10.971  45.573  63.073  1.00 24.36           C  
ATOM  50436  OE1 GLU V 218      11.855  45.858  62.261  1.00 24.03           O  
ATOM  50437  OE2 GLU V 218      10.055  44.778  62.809  1.00 25.13           O  
ATOM  50438  N   PHE V 219      11.965  46.908  67.442  1.00 23.79           N  
ATOM  50439  CA  PHE V 219      12.901  46.199  68.305  1.00 23.20           C  
ATOM  50440  C   PHE V 219      12.330  44.888  68.788  1.00 24.22           C  
ATOM  50441  O   PHE V 219      11.141  44.707  68.783  1.00 24.12           O  
ATOM  50442  CB  PHE V 219      13.296  47.059  69.493  1.00 23.37           C  
ATOM  50443  CG  PHE V 219      12.234  47.209  70.534  1.00 24.27           C  
ATOM  50444  CD1 PHE V 219      11.358  48.250  70.488  1.00 25.05           C  
ATOM  50445  CD2 PHE V 219      12.152  46.338  71.590  1.00 24.50           C  
ATOM  50446  CE1 PHE V 219      10.403  48.393  71.452  1.00 30.24           C  
ATOM  50447  CE2 PHE V 219      11.203  46.484  72.547  1.00 25.50           C  
ATOM  50448  CZ  PHE V 219      10.331  47.512  72.481  1.00 26.28           C  
ATOM  50449  N   SER V 220      13.182  43.976  69.224  1.00 22.93           N  
ATOM  50450  CA  SER V 220      12.727  42.655  69.626  1.00 23.20           C  
ATOM  50451  C   SER V 220      13.736  41.974  70.521  1.00 22.95           C  
ATOM  50452  O   SER V 220      14.886  42.339  70.524  1.00 22.43           O  
ATOM  50453  CB  SER V 220      12.481  41.788  68.402  1.00 23.04           C  
ATOM  50454  OG  SER V 220      13.673  41.133  68.015  1.00 22.36           O  
ATOM  50455  N   SER V 221      13.308  40.978  71.279  1.00 23.47           N  
ATOM  50456  CA  SER V 221      14.247  40.146  72.006  1.00 23.41           C  
ATOM  50457  C   SER V 221      14.189  38.746  71.461  1.00 23.38           C  
ATOM  50458  O   SER V 221      13.199  38.356  70.884  1.00 23.67           O  
ATOM  50459  CB  SER V 221      13.954  40.155  73.491  1.00 24.27           C  
ATOM  50460  OG  SER V 221      12.608  39.874  73.725  1.00 25.11           O  
ATOM  50461  N   GLY V 222      15.255  37.981  71.624  1.00 22.07           N  
ATOM  50462  CA  GLY V 222      15.266  36.679  70.996  1.00 22.12           C  
ATOM  50463  C   GLY V 222      16.407  35.778  71.382  1.00 22.46           C  
ATOM  50464  O   GLY V 222      17.376  36.223  71.938  1.00 31.31           O  
ATOM  50465  N   VAL V 223      16.281  34.500  71.076  1.00 22.71           N  
ATOM  50466  CA  VAL V 223      17.317  33.549  71.355  1.00 23.12           C  
ATOM  50467  C   VAL V 223      17.966  33.167  70.054  1.00 22.91           C  
ATOM  50468  O   VAL V 223      17.369  32.521  69.232  1.00 22.91           O  
ATOM  50469  CB  VAL V 223      16.765  32.326  72.062  1.00 23.76           C  
ATOM  50470  CG1 VAL V 223      17.791  31.243  72.129  1.00 24.25           C  
ATOM  50471  CG2 VAL V 223      16.337  32.698  73.433  1.00 24.13           C  
ATOM  50472  N   PHE V 224      19.202  33.588  69.868  1.00 24.90           N  
ATOM  50473  CA  PHE V 224      19.900  33.393  68.617  1.00 22.70           C  
ATOM  50474  C   PHE V 224      20.819  32.208  68.626  1.00 23.22           C  
ATOM  50475  O   PHE V 224      21.452  31.906  69.623  1.00 23.68           O  
ATOM  50476  CB  PHE V 224      20.714  34.629  68.273  1.00 22.42           C  
ATOM  50477  CG  PHE V 224      19.894  35.834  67.985  1.00 21.95           C  
ATOM  50478  CD1 PHE V 224      19.456  36.635  68.994  1.00 23.99           C  
ATOM  50479  CD2 PHE V 224      19.590  36.177  66.708  1.00 21.64           C  
ATOM  50480  CE1 PHE V 224      18.729  37.732  68.722  1.00 21.60           C  
ATOM  50481  CE2 PHE V 224      18.866  37.270  66.453  1.00 21.32           C  
ATOM  50482  CZ  PHE V 224      18.437  38.048  67.454  1.00 21.29           C  
ATOM  50483  N   TYR V 225      20.900  31.558  67.483  1.00 23.25           N  
ATOM  50484  CA  TYR V 225      21.819  30.474  67.264  1.00 23.78           C  
ATOM  50485  C   TYR V 225      22.986  30.928  66.414  1.00 26.35           C  
ATOM  50486  O   TYR V 225      22.835  31.124  65.225  1.00 23.49           O  
ATOM  50487  CB  TYR V 225      21.105  29.329  66.587  1.00 24.07           C  
ATOM  50488  CG  TYR V 225      22.028  28.261  66.116  1.00 24.66           C  
ATOM  50489  CD1 TYR V 225      22.831  27.589  67.000  1.00 25.24           C  
ATOM  50490  CD2 TYR V 225      22.091  27.915  64.789  1.00 24.75           C  
ATOM  50491  CE1 TYR V 225      23.668  26.619  66.580  1.00 25.85           C  
ATOM  50492  CE2 TYR V 225      22.929  26.946  64.361  1.00 25.37           C  
ATOM  50493  CZ  TYR V 225      23.718  26.304  65.263  1.00 25.90           C  
ATOM  50494  OH  TYR V 225      24.568  25.326  64.849  1.00 26.61           O  
ATOM  50495  N   ARG V 226      24.152  31.112  67.014  1.00 24.02           N  
ATOM  50496  CA  ARG V 226      25.327  31.449  66.244  1.00 24.14           C  
ATOM  50497  C   ARG V 226      26.058  30.189  65.881  1.00 24.78           C  
ATOM  50498  O   ARG V 226      26.219  29.329  66.714  1.00 25.29           O  
ATOM  50499  CB  ARG V 226      26.262  32.363  67.017  1.00 24.33           C  
ATOM  50500  CG  ARG V 226      25.632  33.537  67.668  1.00 23.92           C  
ATOM  50501  CD  ARG V 226      26.688  34.425  68.248  1.00 24.29           C  
ATOM  50502  NE  ARG V 226      26.131  35.696  68.675  1.00 35.58           N  
ATOM  50503  CZ  ARG V 226      26.840  36.675  69.211  1.00 28.49           C  
ATOM  50504  NH1 ARG V 226      28.134  36.538  69.384  1.00 25.04           N  
ATOM  50505  NH2 ARG V 226      26.248  37.793  69.567  1.00 24.08           N  
ATOM  50506  N   TYR V 227      26.512  30.080  64.642  1.00 24.85           N  
ATOM  50507  CA  TYR V 227      27.362  28.973  64.235  1.00 25.55           C  
ATOM  50508  C   TYR V 227      28.576  29.493  63.535  1.00 25.79           C  
ATOM  50509  O   TYR V 227      28.497  30.465  62.809  1.00 25.39           O  
ATOM  50510  CB  TYR V 227      26.634  28.014  63.308  1.00 25.69           C  
ATOM  50511  CG  TYR V 227      27.534  26.996  62.646  1.00 26.47           C  
ATOM  50512  CD1 TYR V 227      28.086  25.972  63.370  1.00 27.19           C  
ATOM  50513  CD2 TYR V 227      27.798  27.043  61.298  1.00 26.60           C  
ATOM  50514  CE1 TYR V 227      28.886  25.041  62.785  1.00 27.98           C  
ATOM  50515  CE2 TYR V 227      28.600  26.108  60.701  1.00 27.41           C  
ATOM  50516  CZ  TYR V 227      29.143  25.107  61.454  1.00 28.08           C  
ATOM  50517  OH  TYR V 227      29.955  24.158  60.887  1.00 28.97           O  
ATOM  50518  N   ALA V 228      29.704  28.843  63.762  1.00 26.54           N  
ATOM  50519  CA  ALA V 228      30.912  29.175  63.032  1.00 26.97           C  
ATOM  50520  C   ALA V 228      31.759  27.941  62.911  1.00 27.88           C  
ATOM  50521  O   ALA V 228      31.672  27.066  63.743  1.00 28.24           O  
ATOM  50522  CB  ALA V 228      31.668  30.261  63.727  1.00 27.04           C  
ATOM  50523  N   ASN V 229      32.577  27.838  61.883  1.00 28.35           N  
ATOM  50524  CA  ASN V 229      33.527  26.749  61.913  1.00 29.34           C  
ATOM  50525  C   ASN V 229      34.910  27.208  61.528  1.00 29.99           C  
ATOM  50526  O   ASN V 229      35.084  28.283  60.985  1.00 29.71           O  
ATOM  50527  CB  ASN V 229      33.066  25.588  61.039  1.00 29.64           C  
ATOM  50528  CG  ASN V 229      33.018  25.923  59.587  1.00 29.57           C  
ATOM  50529  OD1 ASN V 229      33.913  26.545  59.048  1.00 29.84           O  
ATOM  50530  ND2 ASN V 229      31.977  25.477  58.931  1.00 29.36           N  
ATOM  50531  N   ILE V 230      35.893  26.381  61.842  1.00 30.98           N  
ATOM  50532  CA  ILE V 230      37.281  26.718  61.627  1.00 31.82           C  
ATOM  50533  C   ILE V 230      37.973  25.613  60.873  1.00 32.79           C  
ATOM  50534  O   ILE V 230      37.859  24.443  61.225  1.00 33.24           O  
ATOM  50535  CB  ILE V 230      37.992  26.955  62.941  1.00 32.34           C  
ATOM  50536  CG1 ILE V 230      37.385  28.155  63.637  1.00 31.51           C  
ATOM  50537  CG2 ILE V 230      39.447  27.194  62.715  1.00 33.41           C  
ATOM  50538  CD1 ILE V 230      38.079  28.501  64.881  1.00 32.14           C  
ATOM  50539  N   ASN V 231      38.675  25.992  59.819  1.00 33.20           N  
ATOM  50540  CA  ASN V 231      39.438  25.051  59.030  1.00 34.26           C  
ATOM  50541  C   ASN V 231      40.859  25.047  59.531  1.00 35.38           C  
ATOM  50542  O   ASN V 231      41.572  26.010  59.338  1.00 36.15           O  
ATOM  50543  CB  ASN V 231      39.397  25.431  57.560  1.00 34.24           C  
ATOM  50544  CG  ASN V 231      39.847  24.320  56.660  1.00 35.25           C  
ATOM  50545  OD1 ASN V 231      40.516  23.397  57.090  1.00 36.15           O  
ATOM  50546  ND2 ASN V 231      39.486  24.407  55.393  1.00 35.23           N  
ATOM  50547  N   LEU V 232      41.274  23.973  60.185  1.00 36.19           N  
ATOM  50548  CA  LEU V 232      42.575  23.957  60.821  1.00 37.36           C  
ATOM  50549  C   LEU V 232      43.705  23.911  59.805  1.00 38.44           C  
ATOM  50550  O   LEU V 232      44.665  24.659  59.897  1.00 39.07           O  
ATOM  50551  CB  LEU V 232      42.670  22.779  61.771  1.00 38.04           C  
ATOM  50552  CG  LEU V 232      41.841  22.890  63.039  1.00 37.35           C  
ATOM  50553  CD1 LEU V 232      42.002  21.649  63.866  1.00 38.25           C  
ATOM  50554  CD2 LEU V 232      42.265  24.091  63.823  1.00 37.28           C  
ATOM  50555  N   ALA V 233      43.578  23.032  58.829  1.00 38.77           N  
ATOM  50556  CA  ALA V 233      44.597  22.882  57.819  1.00 39.90           C  
ATOM  50557  C   ALA V 233      44.907  24.200  57.142  1.00 39.69           C  
ATOM  50558  O   ALA V 233      46.056  24.557  56.989  1.00 40.73           O  
ATOM  50559  CB  ALA V 233      44.169  21.869  56.809  1.00 40.14           C  
ATOM  50560  N   GLN V 234      43.877  24.925  56.740  1.00 38.45           N  
ATOM  50561  CA  GLN V 234      44.050  26.213  56.079  1.00 38.24           C  
ATOM  50562  C   GLN V 234      44.660  27.270  57.000  1.00 38.35           C  
ATOM  50563  O   GLN V 234      45.382  28.154  56.556  1.00 41.63           O  
ATOM  50564  CB  GLN V 234      42.709  26.703  55.550  1.00 36.92           C  
ATOM  50565  CG  GLN V 234      42.746  28.073  54.945  1.00 36.66           C  
ATOM  50566  CD  GLN V 234      41.377  28.583  54.578  1.00 35.38           C  
ATOM  50567  OE1 GLN V 234      40.458  27.811  54.342  1.00 34.91           O  
ATOM  50568  NE2 GLN V 234      41.235  29.894  54.529  1.00 39.39           N  
ATOM  50569  N   LEU V 235      44.364  27.183  58.287  1.00 37.94           N  
ATOM  50570  CA  LEU V 235      44.936  28.095  59.258  1.00 38.23           C  
ATOM  50571  C   LEU V 235      46.436  27.884  59.303  1.00 39.91           C  
ATOM  50572  O   LEU V 235      47.232  28.834  59.219  1.00 43.99           O  
ATOM  50573  CB  LEU V 235      44.314  27.859  60.626  1.00 37.65           C  
ATOM  50574  CG  LEU V 235      44.471  28.934  61.682  1.00 37.61           C  
ATOM  50575  CD1 LEU V 235      44.136  30.253  61.079  1.00 36.95           C  
ATOM  50576  CD2 LEU V 235      43.538  28.650  62.823  1.00 36.82           C  
ATOM  50577  N   GLN V 236      46.816  26.616  59.413  1.00 40.68           N  
ATOM  50578  CA  GLN V 236      48.217  26.248  59.423  1.00 42.39           C  
ATOM  50579  C   GLN V 236      48.876  26.723  58.144  1.00 43.06           C  
ATOM  50580  O   GLN V 236      49.848  27.450  58.180  1.00 44.99           O  
ATOM  50581  CB  GLN V 236      48.386  24.742  59.577  1.00 43.08           C  
ATOM  50582  CG  GLN V 236      47.655  24.126  60.756  1.00 42.51           C  
ATOM  50583  CD  GLN V 236      48.042  22.683  60.971  1.00 43.56           C  
ATOM  50584  OE1 GLN V 236      48.809  22.377  61.872  1.00 49.78           O  
ATOM  50585  NE2 GLN V 236      47.545  21.792  60.125  1.00 43.38           N  
ATOM  50586  N   GLU V 237      48.315  26.333  57.012  1.00 42.60           N  
ATOM  50587  CA  GLU V 237      48.877  26.665  55.713  1.00 43.33           C  
ATOM  50588  C   GLU V 237      49.042  28.154  55.517  1.00 43.19           C  
ATOM  50589  O   GLU V 237      49.945  28.587  54.828  1.00 44.88           O  
ATOM  50590  CB  GLU V 237      47.998  26.100  54.601  1.00 42.70           C  
ATOM  50591  CG  GLU V 237      48.567  26.239  53.210  1.00 55.89           C  
ATOM  50592  CD  GLU V 237      47.659  25.635  52.160  1.00 62.46           C  
ATOM  50593  OE1 GLU V 237      46.548  26.172  51.955  1.00 57.49           O  
ATOM  50594  OE2 GLU V 237      48.050  24.620  51.546  1.00 59.80           O  
ATOM  50595  N   ASN V 238      48.175  28.951  56.113  1.00 41.91           N  
ATOM  50596  CA  ASN V 238      48.286  30.377  55.901  1.00 41.84           C  
ATOM  50597  C   ASN V 238      49.093  31.047  56.990  1.00 42.62           C  
ATOM  50598  O   ASN V 238      49.265  32.258  56.986  1.00 42.75           O  
ATOM  50599  CB  ASN V 238      46.907  31.016  55.788  1.00 40.17           C  
ATOM  50600  CG  ASN V 238      46.307  30.853  54.408  1.00 39.79           C  
ATOM  50601  OD1 ASN V 238      46.683  31.547  53.471  1.00 40.36           O  
ATOM  50602  ND2 ASN V 238      45.366  29.943  54.277  1.00 38.96           N  
ATOM  50603  N   LEU V 239      49.587  30.260  57.934  1.00 43.26           N  
ATOM  50604  CA  LEU V 239      50.558  30.801  58.869  1.00 44.44           C  
ATOM  50605  C   LEU V 239      51.978  30.332  58.594  1.00 46.39           C  
ATOM  50606  O   LEU V 239      52.848  30.432  59.452  1.00 47.62           O  
ATOM  50607  CB  LEU V 239      50.176  30.446  60.286  1.00 44.03           C  
ATOM  50608  CG  LEU V 239      49.055  31.331  60.776  1.00 42.54           C  
ATOM  50609  CD1 LEU V 239      48.719  30.975  62.196  1.00 44.84           C  
ATOM  50610  CD2 LEU V 239      49.492  32.761  60.674  1.00 43.04           C  
ATOM  50611  N   GLY V 240      52.215  29.823  57.396  1.00 46.78           N  
ATOM  50612  CA  GLY V 240      53.547  29.424  57.010  1.00 48.70           C  
ATOM  50613  C   GLY V 240      53.937  28.068  57.541  1.00 49.41           C  
ATOM  50614  O   GLY V 240      55.108  27.801  57.789  1.00 52.29           O  
ATOM  50615  N   GLY V 241      52.951  27.206  57.713  1.00 48.19           N  
ATOM  50616  CA  GLY V 241      53.205  25.844  58.125  1.00 48.84           C  
ATOM  50617  C   GLY V 241      53.242  25.685  59.624  1.00 48.97           C  
ATOM  50618  O   GLY V 241      54.018  24.895  60.144  1.00 54.66           O  
ATOM  50619  N   ALA V 242      52.396  26.431  60.320  1.00 47.68           N  
ATOM  50620  CA  ALA V 242      52.351  26.373  61.768  1.00 47.80           C  
ATOM  50621  C   ALA V 242      51.954  24.987  62.241  1.00 47.71           C  
ATOM  50622  O   ALA V 242      51.675  24.105  61.442  1.00 47.51           O  
ATOM  50623  CB  ALA V 242      51.403  27.404  62.301  1.00 46.37           C  
ATOM  50624  N   SER V 243      51.943  24.791  63.546  1.00 48.02           N  
ATOM  50625  CA  SER V 243      51.613  23.493  64.085  1.00 48.14           C  
ATOM  50626  C   SER V 243      50.139  23.401  64.371  1.00 46.34           C  
ATOM  50627  O   SER V 243      49.445  24.406  64.426  1.00 46.30           O  
ATOM  50628  CB  SER V 243      52.392  23.234  65.358  1.00 49.64           C  
ATOM  50629  OG  SER V 243      52.091  24.226  66.311  1.00 49.22           O  
ATOM  50630  N   ARG V 244      49.655  22.190  64.577  1.00 46.28           N  
ATOM  50631  CA  ARG V 244      48.266  22.032  64.934  1.00 44.77           C  
ATOM  50632  C   ARG V 244      47.976  22.706  66.263  1.00 44.51           C  
ATOM  50633  O   ARG V 244      46.912  23.264  66.447  1.00 57.33           O  
ATOM  50634  CB  ARG V 244      47.894  20.565  64.988  1.00 45.07           C  
ATOM  50635  CG  ARG V 244      46.442  20.333  65.231  1.00 43.64           C  
ATOM  50636  CD  ARG V 244      46.122  18.900  64.978  1.00 44.07           C  
ATOM  50637  NE  ARG V 244      44.768  18.556  65.384  1.00 43.00           N  
ATOM  50638  CZ  ARG V 244      43.734  18.510  64.560  1.00 41.85           C  
ATOM  50639  NH1 ARG V 244      43.901  18.788  63.279  1.00 41.61           N  
ATOM  50640  NH2 ARG V 244      42.542  18.180  65.017  1.00 41.07           N  
ATOM  50641  N   GLU V 245      48.931  22.674  67.178  1.00 45.99           N  
ATOM  50642  CA  GLU V 245      48.732  23.259  68.492  1.00 46.04           C  
ATOM  50643  C   GLU V 245      48.486  24.752  68.399  1.00 45.15           C  
ATOM  50644  O   GLU V 245      47.706  25.316  69.172  1.00 48.51           O  
ATOM  50645  CB  GLU V 245      49.939  22.987  69.386  1.00 48.08           C  
ATOM  50646  CG  GLU V 245      50.092  21.545  69.852  1.00 57.01           C  
ATOM  50647  CD  GLU V 245      50.566  20.599  68.763  1.00 67.75           C  
ATOM  50648  OE1 GLU V 245      50.895  19.439  69.084  1.00 58.38           O  
ATOM  50649  OE2 GLU V 245      50.610  21.005  67.587  1.00 59.12           O  
ATOM  50650  N   GLN V 246      49.141  25.394  67.443  1.00 45.38           N  
ATOM  50651  CA  GLN V 246      49.056  26.839  67.314  1.00 44.82           C  
ATOM  50652  C   GLN V 246      47.716  27.218  66.709  1.00 42.82           C  
ATOM  50653  O   GLN V 246      47.056  28.191  67.130  1.00 52.77           O  
ATOM  50654  CB  GLN V 246      50.215  27.359  66.471  1.00 45.90           C  
ATOM  50655  CG  GLN V 246      51.580  27.114  67.107  1.00 48.05           C  
ATOM  50656  CD  GLN V 246      52.738  27.530  66.227  1.00 49.27           C  
ATOM  50657  OE1 GLN V 246      52.819  27.150  65.060  1.00 49.06           O  
ATOM  50658  NE2 GLN V 246      53.646  28.315  66.787  1.00 50.69           N  
ATOM  50659  N   ALA V 247      47.305  26.423  65.729  1.00 42.22           N  
ATOM  50660  CA  ALA V 247      45.981  26.561  65.154  1.00 40.48           C  
ATOM  50661  C   ALA V 247      44.944  26.426  66.239  1.00 39.67           C  
ATOM  50662  O   ALA V 247      44.054  27.248  66.332  1.00 43.54           O  
ATOM  50663  CB  ALA V 247      45.750  25.542  64.085  1.00 40.31           C  
ATOM  50664  N   LEU V 248      45.074  25.402  67.073  1.00 40.42           N  
ATOM  50665  CA  LEU V 248      44.136  25.185  68.162  1.00 39.88           C  
ATOM  50666  C   LEU V 248      44.092  26.351  69.135  1.00 39.83           C  
ATOM  50667  O   LEU V 248      43.028  26.680  69.643  1.00 38.81           O  
ATOM  50668  CB  LEU V 248      44.470  23.906  68.910  1.00 41.03           C  
ATOM  50669  CG  LEU V 248      44.175  22.636  68.125  1.00 40.98           C  
ATOM  50670  CD1 LEU V 248      44.601  21.426  68.901  1.00 42.32           C  
ATOM  50671  CD2 LEU V 248      42.715  22.551  67.808  1.00 39.44           C  
ATOM  50672  N   GLU V 249      45.232  26.980  69.395  1.00 41.02           N  
ATOM  50673  CA  GLU V 249      45.243  28.197  70.213  1.00 41.11           C  
ATOM  50674  C   GLU V 249      44.344  29.278  69.594  1.00 39.56           C  
ATOM  50675  O   GLU V 249      43.414  29.822  70.242  1.00 45.34           O  
ATOM  50676  CB  GLU V 249      46.674  28.718  70.373  1.00 42.80           C  
ATOM  50677  CG  GLU V 249      46.815  30.004  71.178  1.00 64.00           C  
ATOM  50678  CD  GLU V 249      46.891  29.765  72.671  1.00 68.94           C  
ATOM  50679  OE1 GLU V 249      47.371  28.685  73.072  1.00 69.81           O  
ATOM  50680  OE2 GLU V 249      46.486  30.657  73.447  1.00 67.33           O  
ATOM  50681  N   ILE V 250      44.606  29.573  68.327  1.00 39.26           N  
ATOM  50682  CA  ILE V 250      43.814  30.585  67.645  1.00 37.94           C  
ATOM  50683  C   ILE V 250      42.325  30.234  67.692  1.00 36.41           C  
ATOM  50684  O   ILE V 250      41.468  31.075  67.998  1.00 35.50           O  
ATOM  50685  CB  ILE V 250      44.288  30.744  66.215  1.00 37.96           C  
ATOM  50686  CG1 ILE V 250      45.763  31.142  66.232  1.00 39.62           C  
ATOM  50687  CG2 ILE V 250      43.480  31.789  65.514  1.00 36.74           C  
ATOM  50688  CD1 ILE V 250      46.403  31.251  64.885  1.00 39.98           C  
ATOM  50689  N   ALA V 251      42.035  28.967  67.444  1.00 36.30           N  
ATOM  50690  CA  ALA V 251      40.681  28.446  67.534  1.00 35.13           C  
ATOM  50691  C   ALA V 251      40.044  28.766  68.860  1.00 34.92           C  
ATOM  50692  O   ALA V 251      38.898  29.182  68.909  1.00 33.78           O  
ATOM  50693  CB  ALA V 251      40.677  26.966  67.315  1.00 35.51           C  
ATOM  50694  N   THR V 252      40.778  28.567  69.940  1.00 36.12           N  
ATOM  50695  CA  THR V 252      40.201  28.824  71.241  1.00 36.11           C  
ATOM  50696  C   THR V 252      39.804  30.268  71.303  1.00 35.43           C  
ATOM  50697  O   THR V 252      38.768  30.623  71.858  1.00 34.66           O  
ATOM  50698  CB  THR V 252      41.159  28.506  72.385  1.00 37.74           C  
ATOM  50699  OG1 THR V 252      42.375  29.236  72.210  1.00 47.84           O  
ATOM  50700  CG2 THR V 252      41.465  27.030  72.413  1.00 38.49           C  
ATOM  50701  N   HIS V 253      40.602  31.123  70.698  1.00 35.76           N  
ATOM  50702  CA  HIS V 253      40.192  32.523  70.732  1.00 35.18           C  
ATOM  50703  C   HIS V 253      38.886  32.739  69.968  1.00 33.53           C  
ATOM  50704  O   HIS V 253      38.022  33.519  70.388  1.00 33.27           O  
ATOM  50705  CB  HIS V 253      41.302  33.413  70.201  1.00 36.00           C  
ATOM  50706  CG  HIS V 253      42.523  33.392  71.056  1.00 37.75           C  
ATOM  50707  ND1 HIS V 253      42.517  33.824  72.362  1.00 38.45           N  
ATOM  50708  CD2 HIS V 253      43.776  32.954  70.810  1.00 39.06           C  
ATOM  50709  CE1 HIS V 253      43.721  33.673  72.877  1.00 40.15           C  
ATOM  50710  NE2 HIS V 253      44.504  33.149  71.955  1.00 43.37           N  
ATOM  50711  N   VAL V 254      38.709  32.020  68.871  1.00 33.01           N  
ATOM  50712  CA  VAL V 254      37.438  32.129  68.167  1.00 31.61           C  
ATOM  50713  C   VAL V 254      36.255  31.635  69.023  1.00 31.01           C  
ATOM  50714  O   VAL V 254      35.190  32.241  69.010  1.00 30.05           O  
ATOM  50715  CB  VAL V 254      37.471  31.369  66.850  1.00 31.37           C  
ATOM  50716  CG1 VAL V 254      36.129  31.412  66.192  1.00 30.11           C  
ATOM  50717  CG2 VAL V 254      38.479  31.979  65.944  1.00 31.90           C  
ATOM  50718  N   VAL V 255      36.435  30.557  69.778  1.00 31.68           N  
ATOM  50719  CA  VAL V 255      35.375  30.094  70.671  1.00 31.32           C  
ATOM  50720  C   VAL V 255      34.993  31.163  71.676  1.00 31.23           C  
ATOM  50721  O   VAL V 255      33.809  31.452  71.888  1.00 30.38           O  
ATOM  50722  CB  VAL V 255      35.777  28.846  71.441  1.00 32.34           C  
ATOM  50723  CG1 VAL V 255      34.703  28.481  72.419  1.00 32.11           C  
ATOM  50724  CG2 VAL V 255      36.020  27.713  70.506  1.00 32.47           C  
ATOM  50725  N   HIS V 256      36.000  31.764  72.296  1.00 32.23           N  
ATOM  50726  CA  HIS V 256      35.724  32.821  73.261  1.00 32.36           C  
ATOM  50727  C   HIS V 256      34.889  33.907  72.619  1.00 31.18           C  
ATOM  50728  O   HIS V 256      33.813  34.271  73.122  1.00 30.56           O  
ATOM  50729  CB  HIS V 256      37.013  33.421  73.808  1.00 33.73           C  
ATOM  50730  CG  HIS V 256      36.797  34.446  74.875  1.00 34.12           C  
ATOM  50731  ND1 HIS V 256      36.888  34.151  76.215  1.00 35.14           N  
ATOM  50732  CD2 HIS V 256      36.493  35.760  74.801  1.00 33.76           C  
ATOM  50733  CE1 HIS V 256      36.649  35.240  76.922  1.00 35.39           C  
ATOM  50734  NE2 HIS V 256      36.407  36.231  76.088  1.00 34.56           N  
ATOM  50735  N   MET V 257      35.376  34.406  71.486  1.00 30.96           N  
ATOM  50736  CA  MET V 257      34.728  35.539  70.849  1.00 30.07           C  
ATOM  50737  C   MET V 257      33.301  35.218  70.474  1.00 28.82           C  
ATOM  50738  O   MET V 257      32.398  35.972  70.800  1.00 28.25           O  
ATOM  50739  CB  MET V 257      35.504  35.994  69.622  1.00 30.17           C  
ATOM  50740  CG  MET V 257      36.775  36.733  69.963  1.00 31.42           C  
ATOM  50741  SD  MET V 257      37.619  37.380  68.530  1.00 31.65           S  
ATOM  50742  CE  MET V 257      38.071  35.887  67.676  1.00 31.72           C  
ATOM  50743  N   LEU V 258      33.085  34.087  69.817  1.00 28.51           N  
ATOM  50744  CA  LEU V 258      31.743  33.751  69.387  1.00 27.49           C  
ATOM  50745  C   LEU V 258      30.813  33.593  70.574  1.00 27.37           C  
ATOM  50746  O   LEU V 258      29.616  33.744  70.437  1.00 26.58           O  
ATOM  50747  CB  LEU V 258      31.732  32.482  68.548  1.00 27.43           C  
ATOM  50748  CG  LEU V 258      30.489  32.320  67.673  1.00 26.48           C  
ATOM  50749  CD1 LEU V 258      30.515  33.307  66.544  1.00 26.03           C  
ATOM  50750  CD2 LEU V 258      30.378  30.937  67.133  1.00 26.65           C  
ATOM  50751  N   ALA V 259      31.349  33.300  71.748  1.00 28.26           N  
ATOM  50752  CA  ALA V 259      30.464  33.235  72.902  1.00 28.26           C  
ATOM  50753  C   ALA V 259      30.254  34.572  73.596  1.00 28.29           C  
ATOM  50754  O   ALA V 259      29.341  34.704  74.384  1.00 28.14           O  
ATOM  50755  CB  ALA V 259      30.977  32.243  73.884  1.00 29.30           C  
ATOM  50756  N   THR V 260      31.096  35.564  73.334  1.00 28.59           N  
ATOM  50757  CA  THR V 260      30.971  36.807  74.096  1.00 28.87           C  
ATOM  50758  C   THR V 260      30.678  38.078  73.314  1.00 28.23           C  
ATOM  50759  O   THR V 260      30.017  38.963  73.826  1.00 28.09           O  
ATOM  50760  CB  THR V 260      32.230  37.070  74.909  1.00 30.26           C  
ATOM  50761  OG1 THR V 260      33.368  36.952  74.063  1.00 30.62           O  
ATOM  50762  CG2 THR V 260      32.360  36.069  76.018  1.00 31.09           C  
ATOM  50763  N   GLU V 261      31.160  38.190  72.089  1.00 27.94           N  
ATOM  50764  CA  GLU V 261      31.048  39.460  71.390  1.00 27.60           C  
ATOM  50765  C   GLU V 261      29.669  39.677  70.804  1.00 26.44           C  
ATOM  50766  O   GLU V 261      29.036  38.759  70.294  1.00 25.81           O  
ATOM  50767  CB  GLU V 261      32.092  39.565  70.281  1.00 27.89           C  
ATOM  50768  CG  GLU V 261      33.526  39.435  70.742  1.00 29.17           C  
ATOM  50769  CD  GLU V 261      33.978  40.565  71.639  1.00 30.11           C  
ATOM  50770  OE1 GLU V 261      33.442  41.685  71.517  1.00 35.04           O  
ATOM  50771  OE2 GLU V 261      34.871  40.326  72.478  1.00 33.37           O  
ATOM  50772  N   VAL V 262      29.217  40.918  70.864  1.00 26.30           N  
ATOM  50773  CA  VAL V 262      27.896  41.293  70.400  1.00 25.35           C  
ATOM  50774  C   VAL V 262      27.991  42.564  69.587  1.00 25.29           C  
ATOM  50775  O   VAL V 262      28.612  43.505  70.025  1.00 26.01           O  
ATOM  50776  CB  VAL V 262      26.960  41.518  71.573  1.00 25.32           C  
ATOM  50777  CG1 VAL V 262      25.654  41.995  71.103  1.00 24.50           C  
ATOM  50778  CG2 VAL V 262      26.784  40.264  72.337  1.00 25.45           C  
ATOM  50779  N   PRO V 263      27.376  42.597  68.405  1.00 24.57           N  
ATOM  50780  CA  PRO V 263      27.365  43.760  67.527  1.00 24.55           C  
ATOM  50781  C   PRO V 263      27.046  45.028  68.269  1.00 24.85           C  
ATOM  50782  O   PRO V 263      26.431  44.965  69.292  1.00 24.80           O  
ATOM  50783  CB  PRO V 263      26.275  43.419  66.541  1.00 23.69           C  
ATOM  50784  CG  PRO V 263      26.349  41.980  66.445  1.00 23.49           C  
ATOM  50785  CD  PRO V 263      26.648  41.479  67.803  1.00 23.88           C  
ATOM  50786  N   GLY V 264      27.466  46.172  67.775  1.00 25.28           N  
ATOM  50787  CA  GLY V 264      27.432  47.358  68.592  1.00 25.89           C  
ATOM  50788  C   GLY V 264      26.176  48.151  68.447  1.00 25.39           C  
ATOM  50789  O   GLY V 264      25.918  49.043  69.229  1.00 25.83           O  
ATOM  50790  N   ALA V 265      25.385  47.795  67.451  1.00 24.57           N  
ATOM  50791  CA  ALA V 265      24.260  48.591  66.984  1.00 24.19           C  
ATOM  50792  C   ALA V 265      23.185  48.850  68.008  1.00 24.02           C  
ATOM  50793  O   ALA V 265      22.644  47.935  68.592  1.00 35.18           O  
ATOM  50794  CB  ALA V 265      23.658  47.925  65.812  1.00 23.48           C  
ATOM  50795  N   LYS V 266      22.857  50.113  68.198  1.00 24.41           N  
ATOM  50796  CA  LYS V 266      21.790  50.525  69.101  1.00 24.37           C  
ATOM  50797  C   LYS V 266      22.054  50.136  70.532  1.00 24.77           C  
ATOM  50798  O   LYS V 266      21.176  50.254  71.359  1.00 24.76           O  
ATOM  50799  CB  LYS V 266      20.445  49.945  68.667  1.00 23.50           C  
ATOM  50800  CG  LYS V 266      19.804  50.652  67.496  1.00 23.30           C  
ATOM  50801  CD  LYS V 266      19.137  51.916  67.931  1.00 23.72           C  
ATOM  50802  CE  LYS V 266      18.642  52.695  66.756  1.00 23.72           C  
ATOM  50803  NZ  LYS V 266      18.035  53.956  67.215  1.00 24.24           N  
ATOM  50804  N   GLN V 267      23.261  49.696  70.843  1.00 25.26           N  
ATOM  50805  CA  GLN V 267      23.529  49.268  72.193  1.00 25.78           C  
ATOM  50806  C   GLN V 267      23.532  50.423  73.157  1.00 31.22           C  
ATOM  50807  O   GLN V 267      23.358  50.231  74.329  1.00 37.78           O  
ATOM  50808  CB  GLN V 267      24.852  48.539  72.279  1.00 26.23           C  
ATOM  50809  CG  GLN V 267      24.898  47.244  71.533  1.00 25.46           C  
ATOM  50810  CD  GLN V 267      24.172  46.129  72.226  1.00 25.05           C  
ATOM  50811  OE1 GLN V 267      22.957  46.128  72.309  1.00 24.52           O  
ATOM  50812  NE2 GLN V 267      24.918  45.156  72.711  1.00 33.00           N  
ATOM  50813  N   ARG V 268      23.727  51.636  72.692  1.00 27.17           N  
ATOM  50814  CA  ARG V 268      23.799  52.714  73.646  1.00 28.25           C  
ATOM  50815  C   ARG V 268      22.425  53.049  74.143  1.00 27.95           C  
ATOM  50816  O   ARG V 268      22.277  53.716  75.139  1.00 28.80           O  
ATOM  50817  CB  ARG V 268      24.470  53.946  73.045  1.00 29.04           C  
ATOM  50818  CG  ARG V 268      25.505  54.564  73.976  1.00 30.57           C  
ATOM  50819  CD  ARG V 268      26.841  54.625  73.309  1.00 31.16           C  
ATOM  50820  NE  ARG V 268      27.306  53.294  72.953  1.00 30.46           N  
ATOM  50821  CZ  ARG V 268      28.394  53.061  72.233  1.00 36.17           C  
ATOM  50822  NH1 ARG V 268      29.126  54.081  71.795  1.00 31.74           N  
ATOM  50823  NH2 ARG V 268      28.739  51.812  71.942  1.00 34.24           N  
ATOM  50824  N   THR V 269      21.409  52.569  73.451  1.00 26.85           N  
ATOM  50825  CA  THR V 269      20.042  52.889  73.823  1.00 26.60           C  
ATOM  50826  C   THR V 269      19.194  51.671  74.172  1.00 25.86           C  
ATOM  50827  O   THR V 269      18.149  51.820  74.781  1.00 25.88           O  
ATOM  50828  CB  THR V 269      19.361  53.669  72.724  1.00 26.22           C  
ATOM  50829  OG1 THR V 269      19.890  53.258  71.471  1.00 25.69           O  
ATOM  50830  CG2 THR V 269      19.660  55.112  72.886  1.00 27.23           C  
ATOM  50831  N   TYR V 270      19.663  50.479  73.815  1.00 26.02           N  
ATOM  50832  CA  TYR V 270      18.976  49.238  74.143  1.00 24.80           C  
ATOM  50833  C   TYR V 270      19.799  48.273  74.995  1.00 36.56           C  
ATOM  50834  O   TYR V 270      19.242  47.407  75.644  1.00 42.96           O  
ATOM  50835  CB  TYR V 270      18.532  48.543  72.868  1.00 23.84           C  
ATOM  50836  CG  TYR V 270      17.335  49.202  72.251  1.00 23.48           C  
ATOM  50837  CD1 TYR V 270      17.470  50.333  71.486  1.00 30.46           C  
ATOM  50838  CD2 TYR V 270      16.068  48.708  72.454  1.00 23.14           C  
ATOM  50839  CE1 TYR V 270      16.390  50.945  70.940  1.00 32.87           C  
ATOM  50840  CE2 TYR V 270      14.980  49.318  71.914  1.00 22.94           C  
ATOM  50841  CZ  TYR V 270      15.148  50.436  71.158  1.00 33.21           C  
ATOM  50842  OH  TYR V 270      14.069  51.060  70.607  1.00 27.49           O  
ATOM  50843  N   ALA V 271      21.116  48.415  74.972  1.00 25.74           N  
ATOM  50844  CA  ALA V 271      22.033  47.720  75.868  1.00 26.42           C  
ATOM  50845  C   ALA V 271      21.811  46.232  76.035  1.00 25.99           C  
ATOM  50846  O   ALA V 271      21.638  45.765  77.140  1.00 27.95           O  
ATOM  50847  CB  ALA V 271      21.993  48.365  77.201  1.00 27.47           C  
ATOM  50848  N   ALA V 272      21.843  45.476  74.952  1.00 25.19           N  
ATOM  50849  CA  ALA V 272      21.746  44.032  75.060  1.00 24.93           C  
ATOM  50850  C   ALA V 272      23.110  43.394  75.180  1.00 25.46           C  
ATOM  50851  O   ALA V 272      23.527  42.671  74.293  1.00 32.47           O  
ATOM  50852  CB  ALA V 272      21.037  43.471  73.883  1.00 23.97           C  
ATOM  50853  N   PHE V 273      23.809  43.658  76.273  1.00 26.48           N  
ATOM  50854  CA  PHE V 273      25.118  43.071  76.485  1.00 27.18           C  
ATOM  50855  C   PHE V 273      24.994  41.745  77.215  1.00 27.41           C  
ATOM  50856  O   PHE V 273      25.185  41.665  78.421  1.00 28.35           O  
ATOM  50857  CB  PHE V 273      26.008  44.019  77.274  1.00 28.40           C  
ATOM  50858  CG  PHE V 273      26.214  45.339  76.619  1.00 28.40           C  
ATOM  50859  CD1 PHE V 273      27.017  45.454  75.523  1.00 28.23           C  
ATOM  50860  CD2 PHE V 273      25.627  46.463  77.116  1.00 28.72           C  
ATOM  50861  CE1 PHE V 273      27.204  46.653  74.934  1.00 28.36           C  
ATOM  50862  CE2 PHE V 273      25.822  47.662  76.522  1.00 28.84           C  
ATOM  50863  CZ  PHE V 273      26.606  47.757  75.438  1.00 28.68           C  
ATOM  50864  N   ASN V 274      24.678  40.700  76.469  1.00 26.66           N  
ATOM  50865  CA  ASN V 274      24.434  39.397  77.041  1.00 26.87           C  
ATOM  50866  C   ASN V 274      25.485  38.396  76.662  1.00 27.13           C  
ATOM  50867  O   ASN V 274      25.832  38.277  75.512  1.00 26.59           O  
ATOM  50868  CB  ASN V 274      23.084  38.883  76.581  1.00 25.98           C  
ATOM  50869  CG  ASN V 274      21.993  39.866  76.814  1.00 25.70           C  
ATOM  50870  OD1 ASN V 274      21.481  40.464  75.883  1.00 24.96           O  
ATOM  50871  ND2 ASN V 274      21.625  40.046  78.063  1.00 26.38           N  
ATOM  50872  N   PRO V 275      25.991  37.654  77.631  1.00 28.06           N  
ATOM  50873  CA  PRO V 275      26.843  36.523  77.307  1.00 28.36           C  
ATOM  50874  C   PRO V 275      26.008  35.336  76.880  1.00 27.77           C  
ATOM  50875  O   PRO V 275      24.837  35.295  77.191  1.00 27.43           O  
ATOM  50876  CB  PRO V 275      27.556  36.258  78.613  1.00 29.72           C  
ATOM  50877  CG  PRO V 275      26.608  36.697  79.619  1.00 29.93           C  
ATOM  50878  CD  PRO V 275      25.947  37.899  79.073  1.00 29.08           C  
ATOM  50879  N   ALA V 276      26.602  34.391  76.173  1.00 27.75           N  
ATOM  50880  CA  ALA V 276      25.898  33.210  75.724  1.00 27.38           C  
ATOM  50881  C   ALA V 276      25.566  32.282  76.864  1.00 28.17           C  
ATOM  50882  O   ALA V 276      26.305  32.205  77.831  1.00 29.18           O  
ATOM  50883  CB  ALA V 276      26.707  32.495  74.737  1.00 27.35           C  
ATOM  50884  N   ASP V 277      24.459  31.557  76.741  1.00 27.85           N  
ATOM  50885  CA  ASP V 277      24.065  30.612  77.776  1.00 28.69           C  
ATOM  50886  C   ASP V 277      24.346  29.190  77.358  1.00 29.05           C  
ATOM  50887  O   ASP V 277      24.264  28.293  78.170  1.00 29.95           O  
ATOM  50888  CB  ASP V 277      22.597  30.772  78.135  1.00 28.39           C  
ATOM  50889  CG  ASP V 277      22.309  32.089  78.806  1.00 28.32           C  
ATOM  50890  OD1 ASP V 277      22.251  33.112  78.093  1.00 46.84           O  
ATOM  50891  OD2 ASP V 277      22.134  32.107  80.038  1.00 29.17           O  
ATOM  50892  N   MET V 278      24.683  28.966  76.098  1.00 28.48           N  
ATOM  50893  CA  MET V 278      25.338  27.704  75.814  1.00 29.10           C  
ATOM  50894  C   MET V 278      26.390  27.800  74.729  1.00 28.85           C  
ATOM  50895  O   MET V 278      26.167  28.431  73.717  1.00 27.96           O  
ATOM  50896  CB  MET V 278      24.345  26.643  75.406  1.00 29.05           C  
ATOM  50897  CG  MET V 278      25.083  25.530  74.774  1.00 29.54           C  
ATOM  50898  SD  MET V 278      24.144  24.445  73.813  1.00 29.42           S  
ATOM  50899  CE  MET V 278      24.618  25.010  72.209  1.00 28.50           C  
ATOM  50900  N   VAL V 279      27.532  27.159  74.952  1.00 29.74           N  
ATOM  50901  CA  VAL V 279      28.573  27.037  73.952  1.00 29.74           C  
ATOM  50902  C   VAL V 279      28.950  25.588  73.757  1.00 30.52           C  
ATOM  50903  O   VAL V 279      29.225  24.907  74.704  1.00 31.51           O  
ATOM  50904  CB  VAL V 279      29.831  27.796  74.354  1.00 30.27           C  
ATOM  50905  CG1 VAL V 279      30.804  27.825  73.210  1.00 30.19           C  
ATOM  50906  CG2 VAL V 279      29.490  29.191  74.804  1.00 29.80           C  
ATOM  50907  N   MET V 280      28.977  25.113  72.530  1.00 30.18           N  
ATOM  50908  CA  MET V 280      29.434  23.763  72.276  1.00 31.03           C  
ATOM  50909  C   MET V 280      30.491  23.725  71.200  1.00 31.10           C  
ATOM  50910  O   MET V 280      30.382  24.418  70.206  1.00 50.51           O  
ATOM  50911  CB  MET V 280      28.281  22.864  71.873  1.00 30.91           C  
ATOM  50912  CG  MET V 280      28.754  21.528  71.403  1.00 31.79           C  
ATOM  50913  SD  MET V 280      27.420  20.389  71.260  1.00 32.06           S  
ATOM  50914  CE  MET V 280      28.263  18.922  70.714  1.00 33.28           C  
ATOM  50915  N   VAL V 281      31.519  22.914  71.403  1.00 32.19           N  
ATOM  50916  CA  VAL V 281      32.556  22.752  70.413  1.00 32.46           C  
ATOM  50917  C   VAL V 281      32.611  21.302  70.001  1.00 33.24           C  
ATOM  50918  O   VAL V 281      32.370  20.422  70.800  1.00 34.01           O  
ATOM  50919  CB  VAL V 281      33.892  23.191  70.945  1.00 33.23           C  
ATOM  50920  CG1 VAL V 281      34.879  23.303  69.821  1.00 33.36           C  
ATOM  50921  CG2 VAL V 281      33.748  24.512  71.634  1.00 32.73           C  
ATOM  50922  N   ASN V 282      32.934  21.049  68.748  1.00 33.17           N  
ATOM  50923  CA  ASN V 282      32.766  19.723  68.204  1.00 33.84           C  
ATOM  50924  C   ASN V 282      33.654  19.491  66.990  1.00 34.18           C  
ATOM  50925  O   ASN V 282      33.510  20.151  65.974  1.00 33.43           O  
ATOM  50926  CB  ASN V 282      31.283  19.546  67.898  1.00 33.17           C  
ATOM  50927  CG  ASN V 282      31.006  18.671  66.711  1.00 33.46           C  
ATOM  50928  OD1 ASN V 282      30.385  19.128  65.761  1.00 32.69           O  
ATOM  50929  ND2 ASN V 282      31.401  17.401  66.770  1.00 34.67           N  
ATOM  50930  N   PHE V 283      34.600  18.568  67.112  1.00 35.42           N  
ATOM  50931  CA  PHE V 283      35.539  18.269  66.034  1.00 35.97           C  
ATOM  50932  C   PHE V 283      34.932  17.369  64.974  1.00 36.14           C  
ATOM  50933  O   PHE V 283      34.146  16.488  65.282  1.00 36.48           O  
ATOM  50934  CB  PHE V 283      36.791  17.612  66.595  1.00 37.38           C  
ATOM  50935  CG  PHE V 283      37.719  18.560  67.278  1.00 37.48           C  
ATOM  50936  CD1 PHE V 283      37.478  18.973  68.560  1.00 37.40           C  
ATOM  50937  CD2 PHE V 283      38.842  19.023  66.639  1.00 37.81           C  
ATOM  50938  CE1 PHE V 283      38.324  19.838  69.180  1.00 37.66           C  
ATOM  50939  CE2 PHE V 283      39.687  19.888  67.261  1.00 38.07           C  
ATOM  50940  CZ  PHE V 283      39.430  20.296  68.531  1.00 38.01           C  
ATOM  50941  N   SER V 284      35.320  17.568  63.724  1.00 36.07           N  
ATOM  50942  CA  SER V 284      34.632  16.900  62.632  1.00 36.18           C  
ATOM  50943  C   SER V 284      35.394  16.886  61.312  1.00 36.60           C  
ATOM  50944  O   SER V 284      36.190  17.768  61.039  1.00 36.35           O  
ATOM  50945  CB  SER V 284      33.282  17.569  62.430  1.00 34.96           C  
ATOM  50946  OG  SER V 284      32.732  17.232  61.184  1.00 35.02           O  
ATOM  50947  N   ASP V 285      35.134  15.888  60.482  1.00 37.35           N  
ATOM  50948  CA  ASP V 285      35.733  15.840  59.162  1.00 37.85           C  
ATOM  50949  C   ASP V 285      34.997  16.749  58.200  1.00 36.85           C  
ATOM  50950  O   ASP V 285      35.576  17.261  57.255  1.00 36.91           O  
ATOM  50951  CB  ASP V 285      35.726  14.417  58.625  1.00 39.20           C  
ATOM  50952  CG  ASP V 285      36.763  13.549  59.277  1.00 40.46           C  
ATOM  50953  OD1 ASP V 285      37.810  14.083  59.693  1.00 48.34           O  
ATOM  50954  OD2 ASP V 285      36.532  12.330  59.379  1.00 41.51           O  
ATOM  50955  N   MET V 286      33.706  16.922  58.449  1.00 36.05           N  
ATOM  50956  CA  MET V 286      32.823  17.737  57.626  1.00 35.16           C  
ATOM  50957  C   MET V 286      32.046  18.696  58.496  1.00 33.89           C  
ATOM  50958  O   MET V 286      31.328  18.271  59.374  1.00 33.80           O  
ATOM  50959  CB  MET V 286      31.853  16.858  56.862  1.00 35.72           C  
ATOM  50960  CG  MET V 286      30.673  17.596  56.322  1.00 34.85           C  
ATOM  50961  SD  MET V 286      30.992  18.133  54.658  1.00 35.07           S  
ATOM  50962  CE  MET V 286      29.670  19.293  54.405  1.00 33.84           C  
ATOM  50963  N   PRO V 287      32.175  19.997  58.255  1.00 32.99           N  
ATOM  50964  CA  PRO V 287      31.533  20.949  59.146  1.00 31.88           C  
ATOM  50965  C   PRO V 287      30.046  20.975  58.925  1.00 31.35           C  
ATOM  50966  O   PRO V 287      29.609  21.026  57.787  1.00 38.21           O  
ATOM  50967  CB  PRO V 287      32.158  22.265  58.740  1.00 31.33           C  
ATOM  50968  CG  PRO V 287      32.475  22.087  57.330  1.00 31.88           C  
ATOM  50969  CD  PRO V 287      32.843  20.668  57.136  1.00 33.04           C  
ATOM  50970  N   LEU V 288      29.268  20.941  59.995  1.00 30.94           N  
ATOM  50971  CA  LEU V 288      27.829  20.987  59.857  1.00 30.52           C  
ATOM  50972  C   LEU V 288      27.256  22.006  60.789  1.00 29.50           C  
ATOM  50973  O   LEU V 288      27.800  22.244  61.850  1.00 29.39           O  
ATOM  50974  CB  LEU V 288      27.213  19.639  60.151  1.00 31.36           C  
ATOM  50975  CG  LEU V 288      27.446  18.552  59.134  1.00 32.49           C  
ATOM  50976  CD1 LEU V 288      26.800  17.327  59.652  1.00 33.34           C  
ATOM  50977  CD2 LEU V 288      26.837  18.945  57.840  1.00 32.35           C  
ATOM  50978  N   SER V 289      26.156  22.613  60.379  1.00 28.88           N  
ATOM  50979  CA  SER V 289      25.398  23.467  61.259  1.00 28.04           C  
ATOM  50980  C   SER V 289      24.287  22.675  61.880  1.00 28.33           C  
ATOM  50981  O   SER V 289      23.720  21.793  61.255  1.00 42.54           O  
ATOM  50982  CB  SER V 289      24.821  24.650  60.518  1.00 27.26           C  
ATOM  50983  OG  SER V 289      23.856  25.274  61.331  1.00 26.61           O  
ATOM  50984  N   MET V 290      23.955  22.984  63.114  1.00 27.99           N  
ATOM  50985  CA  MET V 290      22.934  22.220  63.771  1.00 28.40           C  
ATOM  50986  C   MET V 290      21.682  23.032  63.758  1.00 27.71           C  
ATOM  50987  O   MET V 290      20.839  22.878  64.608  1.00 27.78           O  
ATOM  50988  CB  MET V 290      23.349  21.866  65.186  1.00 28.73           C  
ATOM  50989  CG  MET V 290      24.638  21.097  65.263  1.00 29.51           C  
ATOM  50990  SD  MET V 290      24.501  19.378  64.797  1.00 30.83           S  
ATOM  50991  CE  MET V 290      24.801  19.396  63.047  1.00 37.36           C  
ATOM  50992  N   ALA V 291      21.562  23.905  62.772  1.00 27.14           N  
ATOM  50993  CA  ALA V 291      20.461  24.846  62.737  1.00 26.47           C  
ATOM  50994  C   ALA V 291      19.115  24.160  62.605  1.00 26.97           C  
ATOM  50995  O   ALA V 291      18.111  24.701  63.023  1.00 26.63           O  
ATOM  50996  CB  ALA V 291      20.657  25.819  61.622  1.00 25.96           C  
ATOM  50997  N   ASN V 292      19.097  22.960  62.040  1.00 27.91           N  
ATOM  50998  CA  ASN V 292      17.856  22.223  61.865  1.00 28.64           C  
ATOM  50999  C   ASN V 292      17.237  21.795  63.174  1.00 28.92           C  
ATOM  51000  O   ASN V 292      16.144  21.265  63.203  1.00 29.55           O  
ATOM  51001  CB  ASN V 292      18.070  20.993  61.003  1.00 29.77           C  
ATOM  51002  CG  ASN V 292      17.937  21.283  59.546  1.00 29.87           C  
ATOM  51003  OD1 ASN V 292      17.561  22.375  59.157  1.00 29.14           O  
ATOM  51004  ND2 ASN V 292      18.234  20.296  58.718  1.00 30.90           N  
ATOM  51005  N   ALA V 293      17.936  22.016  64.270  1.00 28.57           N  
ATOM  51006  CA  ALA V 293      17.354  21.776  65.566  1.00 28.83           C  
ATOM  51007  C   ALA V 293      16.179  22.690  65.712  1.00 28.27           C  
ATOM  51008  O   ALA V 293      15.272  22.417  66.471  1.00 28.68           O  
ATOM  51009  CB  ALA V 293      18.335  22.025  66.633  1.00 28.58           C  
ATOM  51010  N   PHE V 294      16.198  23.774  64.951  1.00 27.43           N  
ATOM  51011  CA  PHE V 294      15.175  24.792  65.023  1.00 26.86           C  
ATOM  51012  C   PHE V 294      14.464  25.045  63.698  1.00 26.90           C  
ATOM  51013  O   PHE V 294      13.929  26.118  63.487  1.00 26.29           O  
ATOM  51014  CB  PHE V 294      15.790  26.083  65.503  1.00 25.87           C  
ATOM  51015  CG  PHE V 294      16.895  25.898  66.486  1.00 25.90           C  
ATOM  51016  CD1 PHE V 294      16.631  25.579  67.790  1.00 26.26           C  
ATOM  51017  CD2 PHE V 294      18.202  26.077  66.109  1.00 25.68           C  
ATOM  51018  CE1 PHE V 294      17.640  25.432  68.683  1.00 26.42           C  
ATOM  51019  CE2 PHE V 294      19.211  25.925  67.013  1.00 25.84           C  
ATOM  51020  CZ  PHE V 294      18.930  25.605  68.292  1.00 26.22           C  
ATOM  51021  N   GLU V 295      14.466  24.071  62.801  1.00 27.71           N  
ATOM  51022  CA  GLU V 295      13.708  24.188  61.569  1.00 28.02           C  
ATOM  51023  C   GLU V 295      12.255  24.297  61.935  1.00 28.33           C  
ATOM  51024  O   GLU V 295      11.536  25.143  61.436  1.00 28.04           O  
ATOM  51025  CB  GLU V 295      13.952  22.991  60.666  1.00 29.09           C  
ATOM  51026  CG  GLU V 295      13.361  23.093  59.283  1.00 29.57           C  
ATOM  51027  CD  GLU V 295      13.773  21.931  58.397  1.00 30.70           C  
ATOM  51028  OE1 GLU V 295      13.486  20.774  58.762  1.00 31.71           O  
ATOM  51029  OE2 GLU V 295      14.387  22.170  57.337  1.00 30.69           O  
ATOM  51030  N   LYS V 296      11.826  23.424  62.827  1.00 29.03           N  
ATOM  51031  CA  LYS V 296      10.534  23.553  63.452  1.00 29.34           C  
ATOM  51032  C   LYS V 296      10.682  24.544  64.581  1.00 28.36           C  
ATOM  51033  O   LYS V 296      11.239  24.221  65.615  1.00 28.36           O  
ATOM  51034  CB  LYS V 296      10.062  22.198  63.946  1.00 30.63           C  
ATOM  51035  CG  LYS V 296       8.830  22.203  64.803  1.00 31.12           C  
ATOM  51036  CD  LYS V 296       8.408  20.776  65.079  1.00 32.63           C  
ATOM  51037  CE  LYS V 296       7.431  20.696  66.226  1.00 44.97           C  
ATOM  51038  NZ  LYS V 296       7.164  19.275  66.590  1.00 40.59           N  
ATOM  51039  N   ALA V 297      10.212  25.763  64.362  1.00 27.64           N  
ATOM  51040  CA  ALA V 297      10.423  26.856  65.296  1.00 26.72           C  
ATOM  51041  C   ALA V 297      10.107  26.455  66.707  1.00 27.10           C  
ATOM  51042  O   ALA V 297       9.174  25.723  66.954  1.00 28.01           O  
ATOM  51043  CB  ALA V 297       9.598  28.042  64.906  1.00 26.26           C  
ATOM  51044  N   VAL V 298      10.913  26.923  67.635  1.00 26.55           N  
ATOM  51045  CA  VAL V 298      10.727  26.621  69.030  1.00 26.96           C  
ATOM  51046  C   VAL V 298       9.516  27.348  69.559  1.00 26.96           C  
ATOM  51047  O   VAL V 298       9.295  28.486  69.201  1.00 26.25           O  
ATOM  51048  CB  VAL V 298      11.956  27.015  69.811  1.00 26.46           C  
ATOM  51049  CG1 VAL V 298      11.674  27.020  71.263  1.00 26.85           C  
ATOM  51050  CG2 VAL V 298      13.065  26.074  69.498  1.00 26.76           C  
ATOM  51051  N   LYS V 299       8.715  26.678  70.381  1.00 27.86           N  
ATOM  51052  CA  LYS V 299       7.602  27.311  71.075  1.00 28.01           C  
ATOM  51053  C   LYS V 299       7.970  27.547  72.525  1.00 28.05           C  
ATOM  51054  O   LYS V 299       8.518  26.676  73.175  1.00 28.63           O  
ATOM  51055  CB  LYS V 299       6.344  26.452  70.997  1.00 29.19           C  
ATOM  51056  CG  LYS V 299       5.686  26.370  69.640  1.00 29.37           C  
ATOM  51057  CD  LYS V 299       4.775  27.545  69.401  1.00 28.98           C  
ATOM  51058  CE  LYS V 299       4.184  27.522  67.998  1.00 51.79           C  
ATOM  51059  NZ  LYS V 299       3.126  26.489  67.828  1.00 36.29           N  
ATOM  51060  N   ALA V 300       7.653  28.723  73.041  1.00 27.57           N  
ATOM  51061  CA  ALA V 300       8.000  29.068  74.409  1.00 27.69           C  
ATOM  51062  C   ALA V 300       7.392  28.143  75.438  1.00 28.90           C  
ATOM  51063  O   ALA V 300       6.249  27.742  75.328  1.00 29.60           O  
ATOM  51064  CB  ALA V 300       7.583  30.464  74.702  1.00 27.14           C  
ATOM  51065  N   LYS V 301       8.175  27.812  76.449  1.00 29.27           N  
ATOM  51066  CA  LYS V 301       7.682  27.131  77.623  1.00 30.48           C  
ATOM  51067  C   LYS V 301       8.586  27.526  78.750  1.00 30.52           C  
ATOM  51068  O   LYS V 301       9.674  26.986  78.886  1.00 30.63           O  
ATOM  51069  CB  LYS V 301       7.670  25.624  77.439  1.00 31.46           C  
ATOM  51070  CG  LYS V 301       7.192  24.893  78.657  1.00 32.85           C  
ATOM  51071  CD  LYS V 301       6.883  23.437  78.373  1.00 46.88           C  
ATOM  51072  CE  LYS V 301       8.070  22.693  77.792  1.00 40.71           C  
ATOM  51073  NZ  LYS V 301       7.808  21.222  77.783  1.00 42.83           N  
ATOM  51074  N   ASP V 302       8.130  28.481  79.549  1.00 30.53           N  
ATOM  51075  CA  ASP V 302       8.971  29.127  80.540  1.00 30.54           C  
ATOM  51076  C   ASP V 302      10.127  29.747  79.827  1.00 29.44           C  
ATOM  51077  O   ASP V 302      11.268  29.526  80.202  1.00 29.58           O  
ATOM  51078  CB  ASP V 302       9.476  28.149  81.589  1.00 31.72           C  
ATOM  51079  CG  ASP V 302       8.501  27.956  82.712  1.00 52.73           C  
ATOM  51080  OD1 ASP V 302       7.579  28.781  82.823  1.00 44.40           O  
ATOM  51081  OD2 ASP V 302       8.651  26.987  83.483  1.00 39.12           O  
ATOM  51082  N   GLY V 303       9.823  30.498  78.775  1.00 28.46           N  
ATOM  51083  CA  GLY V 303      10.827  31.217  78.015  1.00 27.45           C  
ATOM  51084  C   GLY V 303      11.247  30.506  76.757  1.00 27.03           C  
ATOM  51085  O   GLY V 303      10.761  29.434  76.474  1.00 27.56           O  
ATOM  51086  N   PHE V 304      12.161  31.103  76.007  1.00 26.21           N  
ATOM  51087  CA  PHE V 304      12.664  30.497  74.787  1.00 25.87           C  
ATOM  51088  C   PHE V 304      14.038  29.877  74.976  1.00 33.66           C  
ATOM  51089  O   PHE V 304      14.443  29.021  74.215  1.00 36.18           O  
ATOM  51090  CB  PHE V 304      12.735  31.526  73.666  1.00 24.91           C  
ATOM  51091  CG  PHE V 304      11.413  31.853  73.046  1.00 24.77           C  
ATOM  51092  CD1 PHE V 304      10.739  30.930  72.298  1.00 25.12           C  
ATOM  51093  CD2 PHE V 304      10.864  33.102  73.187  1.00 24.39           C  
ATOM  51094  CE1 PHE V 304       9.555  31.239  71.739  1.00 25.12           C  
ATOM  51095  CE2 PHE V 304       9.677  33.401  72.623  1.00 24.36           C  
ATOM  51096  CZ  PHE V 304       9.030  32.473  71.898  1.00 24.73           C  
ATOM  51097  N   LEU V 305      14.769  30.313  75.984  1.00 27.26           N  
ATOM  51098  CA  LEU V 305      16.115  29.820  76.163  1.00 26.47           C  
ATOM  51099  C   LEU V 305      16.125  28.331  76.449  1.00 27.25           C  
ATOM  51100  O   LEU V 305      16.785  27.570  75.759  1.00 26.83           O  
ATOM  51101  CB  LEU V 305      16.798  30.593  77.275  1.00 26.27           C  
ATOM  51102  CG  LEU V 305      18.319  30.591  77.367  1.00 25.38           C  
ATOM  51103  CD1 LEU V 305      18.986  30.581  76.027  1.00 24.37           C  
ATOM  51104  CD2 LEU V 305      18.717  31.808  78.124  1.00 25.20           C  
ATOM  51105  N   GLN V 306      15.377  27.902  77.453  1.00 28.59           N  
ATOM  51106  CA  GLN V 306      15.400  26.498  77.817  1.00 29.58           C  
ATOM  51107  C   GLN V 306      14.909  25.603  76.685  1.00 29.88           C  
ATOM  51108  O   GLN V 306      15.591  24.656  76.335  1.00 29.79           O  
ATOM  51109  CB  GLN V 306      14.589  26.240  79.084  1.00 31.26           C  
ATOM  51110  CG  GLN V 306      15.186  26.824  80.357  1.00 46.35           C  
ATOM  51111  CD  GLN V 306      14.311  26.580  81.581  1.00 53.01           C  
ATOM  51112  OE1 GLN V 306      13.411  25.747  81.553  1.00 48.19           O  
ATOM  51113  NE2 GLN V 306      14.567  27.318  82.654  1.00 46.91           N  
ATOM  51114  N   PRO V 307      13.743  25.891  76.095  1.00 30.38           N  
ATOM  51115  CA  PRO V 307      13.328  25.012  75.006  1.00 30.80           C  
ATOM  51116  C   PRO V 307      14.318  24.958  73.860  1.00 29.45           C  
ATOM  51117  O   PRO V 307      14.407  23.968  73.155  1.00 29.80           O  
ATOM  51118  CB  PRO V 307      12.023  25.639  74.545  1.00 31.48           C  
ATOM  51119  CG  PRO V 307      11.521  26.343  75.696  1.00 32.13           C  
ATOM  51120  CD  PRO V 307      12.699  26.875  76.402  1.00 30.95           C  
ATOM  51121  N   SER V 308      15.066  26.029  73.678  1.00 28.09           N  
ATOM  51122  CA  SER V 308      16.041  26.082  72.611  1.00 26.97           C  
ATOM  51123  C   SER V 308      17.207  25.179  72.924  1.00 26.84           C  
ATOM  51124  O   SER V 308      17.649  24.403  72.079  1.00 28.39           O  
ATOM  51125  CB  SER V 308      16.520  27.500  72.409  1.00 25.81           C  
ATOM  51126  OG  SER V 308      15.435  28.335  72.104  1.00 26.13           O  
ATOM  51127  N   ILE V 309      17.708  25.281  74.148  1.00 26.91           N  
ATOM  51128  CA  ILE V 309      18.810  24.440  74.560  1.00 27.05           C  
ATOM  51129  C   ILE V 309      18.395  22.992  74.469  1.00 28.33           C  
ATOM  51130  O   ILE V 309      19.095  22.179  73.891  1.00 28.41           O  
ATOM  51131  CB  ILE V 309      19.266  24.786  75.961  1.00 27.24           C  
ATOM  51132  CG1 ILE V 309      19.697  26.241  75.984  1.00 26.09           C  
ATOM  51133  CG2 ILE V 309      20.417  23.927  76.365  1.00 27.60           C  
ATOM  51134  CD1 ILE V 309      20.165  26.702  77.280  1.00 26.30           C  
ATOM  51135  N   GLN V 310      17.223  22.678  74.996  1.00 29.50           N  
ATOM  51136  CA  GLN V 310      16.725  21.319  74.936  1.00 30.98           C  
ATOM  51137  C   GLN V 310      16.603  20.835  73.508  1.00 30.87           C  
ATOM  51138  O   GLN V 310      16.945  19.706  73.201  1.00 31.62           O  
ATOM  51139  CB  GLN V 310      15.382  21.208  75.628  1.00 32.41           C  
ATOM  51140  CG  GLN V 310      15.083  19.803  76.051  1.00 34.25           C  
ATOM  51141  CD  GLN V 310      13.625  19.575  76.299  1.00 35.88           C  
ATOM  51142  OE1 GLN V 310      12.797  20.435  76.022  1.00 37.69           O  
ATOM  51143  NE2 GLN V 310      13.296  18.407  76.818  1.00 37.77           N  
ATOM  51144  N   ALA V 311      16.120  21.698  72.629  1.00 30.10           N  
ATOM  51145  CA  ALA V 311      15.933  21.315  71.247  1.00 30.15           C  
ATOM  51146  C   ALA V 311      17.271  20.993  70.631  1.00 29.41           C  
ATOM  51147  O   ALA V 311      17.380  20.069  69.839  1.00 30.03           O  
ATOM  51148  CB  ALA V 311      15.249  22.397  70.487  1.00 29.58           C  
ATOM  51149  N   PHE V 312      18.295  21.746  71.015  1.00 28.76           N  
ATOM  51150  CA  PHE V 312      19.630  21.534  70.483  1.00 27.70           C  
ATOM  51151  C   PHE V 312      20.205  20.218  70.968  1.00 28.77           C  
ATOM  51152  O   PHE V 312      20.680  19.415  70.176  1.00 29.22           O  
ATOM  51153  CB  PHE V 312      20.539  22.688  70.871  1.00 26.49           C  
ATOM  51154  CG  PHE V 312      21.937  22.548  70.377  1.00 26.11           C  
ATOM  51155  CD1 PHE V 312      22.296  23.045  69.150  1.00 25.49           C  
ATOM  51156  CD2 PHE V 312      22.901  21.939  71.148  1.00 26.57           C  
ATOM  51157  CE1 PHE V 312      23.570  22.919  68.693  1.00 25.37           C  
ATOM  51158  CE2 PHE V 312      24.174  21.812  70.688  1.00 26.46           C  
ATOM  51159  CZ  PHE V 312      24.507  22.305  69.458  1.00 26.09           C  
ATOM  51160  N   ASN V 313      20.160  19.993  72.273  1.00 29.37           N  
ATOM  51161  CA  ASN V 313      20.650  18.745  72.837  1.00 30.67           C  
ATOM  51162  C   ASN V 313      19.970  17.549  72.203  1.00 32.00           C  
ATOM  51163  O   ASN V 313      20.613  16.582  71.827  1.00 32.77           O  
ATOM  51164  CB  ASN V 313      20.439  18.708  74.350  1.00 31.42           C  
ATOM  51165  CG  ASN V 313      21.387  19.609  75.102  1.00 30.52           C  
ATOM  51166  OD1 ASN V 313      22.431  19.996  74.593  1.00 32.44           O  
ATOM  51167  ND2 ASN V 313      21.035  19.937  76.327  1.00 30.95           N  
ATOM  51168  N   GLN V 314      18.656  17.624  72.072  1.00 32.45           N  
ATOM  51169  CA  GLN V 314      17.910  16.510  71.542  1.00 33.95           C  
ATOM  51170  C   GLN V 314      18.185  16.293  70.066  1.00 33.65           C  
ATOM  51171  O   GLN V 314      18.288  15.159  69.620  1.00 34.88           O  
ATOM  51172  CB  GLN V 314      16.435  16.722  71.798  1.00 34.68           C  
ATOM  51173  CG  GLN V 314      16.115  16.631  73.258  1.00 35.57           C  
ATOM  51174  CD  GLN V 314      14.641  16.556  73.547  1.00 36.91           C  
ATOM  51175  OE1 GLN V 314      13.852  17.372  73.077  1.00 36.41           O  
ATOM  51176  NE2 GLN V 314      14.254  15.553  74.318  1.00 40.21           N  
ATOM  51177  N   TYR V 315      18.333  17.366  69.305  1.00 32.19           N  
ATOM  51178  CA  TYR V 315      18.677  17.220  67.900  1.00 32.01           C  
ATOM  51179  C   TYR V 315      20.032  16.550  67.762  1.00 32.19           C  
ATOM  51180  O   TYR V 315      20.227  15.689  66.910  1.00 33.08           O  
ATOM  51181  CB  TYR V 315      18.668  18.571  67.202  1.00 30.55           C  
ATOM  51182  CG  TYR V 315      19.057  18.530  65.750  1.00 30.45           C  
ATOM  51183  CD1 TYR V 315      18.150  18.210  64.775  1.00 31.30           C  
ATOM  51184  CD2 TYR V 315      20.340  18.824  65.360  1.00 29.70           C  
ATOM  51185  CE1 TYR V 315      18.518  18.177  63.456  1.00 31.38           C  
ATOM  51186  CE2 TYR V 315      20.712  18.791  64.051  1.00 29.81           C  
ATOM  51187  CZ  TYR V 315      19.805  18.471  63.107  1.00 30.63           C  
ATOM  51188  OH  TYR V 315      20.214  18.447  61.812  1.00 30.88           O  
ATOM  51189  N   TRP V 316      20.969  16.935  68.616  1.00 31.52           N  
ATOM  51190  CA  TRP V 316      22.275  16.306  68.597  1.00 31.94           C  
ATOM  51191  C   TRP V 316      22.146  14.821  68.877  1.00 33.82           C  
ATOM  51192  O   TRP V 316      22.662  14.014  68.130  1.00 34.68           O  
ATOM  51193  CB  TRP V 316      23.212  16.960  69.607  1.00 31.18           C  
ATOM  51194  CG  TRP V 316      24.566  16.370  69.581  1.00 31.79           C  
ATOM  51195  CD1 TRP V 316      24.980  15.283  70.257  1.00 33.26           C  
ATOM  51196  CD2 TRP V 316      25.686  16.821  68.821  1.00 31.20           C  
ATOM  51197  NE1 TRP V 316      26.287  15.020  69.973  1.00 33.64           N  
ATOM  51198  CE2 TRP V 316      26.742  15.957  69.092  1.00 32.39           C  
ATOM  51199  CE3 TRP V 316      25.894  17.875  67.940  1.00 29.97           C  
ATOM  51200  CZ2 TRP V 316      27.980  16.107  68.517  1.00 32.42           C  
ATOM  51201  CZ3 TRP V 316      27.122  18.021  67.376  1.00 29.99           C  
ATOM  51202  CH2 TRP V 316      28.149  17.144  67.660  1.00 31.21           C  
ATOM  51203  N   ASP V 317      21.451  14.465  69.952  1.00 34.64           N  
ATOM  51204  CA  ASP V 317      21.218  13.065  70.276  1.00 36.68           C  
ATOM  51205  C   ASP V 317      20.694  12.308  69.092  1.00 37.63           C  
ATOM  51206  O   ASP V 317      21.075  11.177  68.850  1.00 39.13           O  
ATOM  51207  CB  ASP V 317      20.219  12.926  71.414  1.00 37.54           C  
ATOM  51208  CG  ASP V 317      20.793  13.327  72.724  1.00 37.28           C  
ATOM  51209  OD1 ASP V 317      22.016  13.294  72.818  1.00 42.91           O  
ATOM  51210  OD2 ASP V 317      20.046  13.649  73.665  1.00 37.51           O  
ATOM  51211  N   ARG V 318      19.808  12.959  68.352  1.00 40.44           N  
ATOM  51212  CA  ARG V 318      19.068  12.312  67.286  1.00 37.96           C  
ATOM  51213  C   ARG V 318      19.879  12.084  66.024  1.00 37.90           C  
ATOM  51214  O   ARG V 318      19.806  11.013  65.445  1.00 39.47           O  
ATOM  51215  CB  ARG V 318      17.829  13.131  66.951  1.00 37.40           C  
ATOM  51216  CG  ARG V 318      16.640  12.290  66.580  1.00 39.22           C  
ATOM  51217  CD  ARG V 318      15.445  13.124  66.169  1.00 38.87           C  
ATOM  51218  NE  ARG V 318      15.188  14.226  67.083  1.00 37.65           N  
ATOM  51219  CZ  ARG V 318      15.040  15.479  66.684  1.00 36.19           C  
ATOM  51220  NH1 ARG V 318      14.812  16.439  67.569  1.00 35.29           N  
ATOM  51221  NH2 ARG V 318      15.123  15.764  65.390  1.00 35.80           N  
ATOM  51222  N   VAL V 319      20.651  13.078  65.590  1.00 36.27           N  
ATOM  51223  CA  VAL V 319      21.272  12.990  64.273  1.00 36.31           C  
ATOM  51224  C   VAL V 319      22.781  12.846  64.259  1.00 36.23           C  
ATOM  51225  O   VAL V 319      23.325  12.330  63.293  1.00 39.08           O  
ATOM  51226  CB  VAL V 319      20.938  14.220  63.410  1.00 34.93           C  
ATOM  51227  CG1 VAL V 319      19.485  14.575  63.533  1.00 34.95           C  
ATOM  51228  CG2 VAL V 319      21.789  15.387  63.803  1.00 33.24           C  
ATOM  51229  N   ALA V 320      23.451  13.297  65.313  1.00 35.46           N  
ATOM  51230  CA  ALA V 320      24.898  13.433  65.303  1.00 35.26           C  
ATOM  51231  C   ALA V 320      25.586  12.209  64.757  1.00 37.02           C  
ATOM  51232  O   ALA V 320      26.373  12.300  63.829  1.00 37.12           O  
ATOM  51233  CB  ALA V 320      25.396  13.724  66.674  1.00 34.87           C  
ATOM  51234  N   ASN V 321      25.266  11.055  65.312  1.00 38.62           N  
ATOM  51235  CA  ASN V 321      25.945   9.845  64.910  1.00 40.55           C  
ATOM  51236  C   ASN V 321      25.726   9.559  63.442  1.00 41.12           C  
ATOM  51237  O   ASN V 321      26.667   9.290  62.717  1.00 41.81           O  
ATOM  51238  CB  ASN V 321      25.485   8.666  65.751  1.00 42.36           C  
ATOM  51239  CG  ASN V 321      26.379   7.461  65.590  1.00 44.50           C  
ATOM  51240  OD1 ASN V 321      27.583   7.593  65.388  1.00 44.54           O  
ATOM  51241  ND2 ASN V 321      25.795   6.277  65.674  1.00 46.49           N  
ATOM  51242  N   GLY V 322      24.485   9.646  62.995  1.00 40.97           N  
ATOM  51243  CA  GLY V 322      24.169   9.359  61.610  1.00 41.70           C  
ATOM  51244  C   GLY V 322      24.779  10.347  60.643  1.00 40.51           C  
ATOM  51245  O   GLY V 322      25.135   9.991  59.527  1.00 41.47           O  
ATOM  51246  N   TYR V 323      24.902  11.594  61.077  1.00 38.58           N  
ATOM  51247  CA  TYR V 323      25.458  12.643  60.240  1.00 37.49           C  
ATOM  51248  C   TYR V 323      26.966  12.606  60.205  1.00 37.81           C  
ATOM  51249  O   TYR V 323      27.591  13.402  59.520  1.00 37.22           O  
ATOM  51250  CB  TYR V 323      25.007  14.014  60.720  1.00 35.51           C  
ATOM  51251  CG  TYR V 323      23.641  14.421  60.245  1.00 35.18           C  
ATOM  51252  CD1 TYR V 323      22.908  13.614  59.403  1.00 36.57           C  
ATOM  51253  CD2 TYR V 323      23.096  15.626  60.619  1.00 33.66           C  
ATOM  51254  CE1 TYR V 323      21.674  13.986  58.966  1.00 36.49           C  
ATOM  51255  CE2 TYR V 323      21.858  16.002  60.183  1.00 36.22           C  
ATOM  51256  CZ  TYR V 323      21.153  15.175  59.356  1.00 35.02           C  
ATOM  51257  OH  TYR V 323      19.913  15.551  58.920  1.00 35.16           O  
ATOM  51258  N   GLY V 324      27.559  11.700  60.963  1.00 38.92           N  
ATOM  51259  CA  GLY V 324      28.993  11.516  60.904  1.00 39.67           C  
ATOM  51260  C   GLY V 324      29.748  12.552  61.697  1.00 38.30           C  
ATOM  51261  O   GLY V 324      30.831  12.979  61.315  1.00 38.38           O  
ATOM  51262  N   LEU V 325      29.174  12.957  62.817  1.00 37.21           N  
ATOM  51263  CA  LEU V 325      29.855  13.880  63.687  1.00 36.09           C  
ATOM  51264  C   LEU V 325      30.597  13.106  64.762  1.00 37.30           C  
ATOM  51265  O   LEU V 325      30.447  13.371  65.950  1.00 39.81           O  
ATOM  51266  CB  LEU V 325      28.867  14.866  64.294  1.00 34.34           C  
ATOM  51267  CG  LEU V 325      28.172  15.740  63.254  1.00 33.27           C  
ATOM  51268  CD1 LEU V 325      27.312  16.778  63.911  1.00 31.71           C  
ATOM  51269  CD2 LEU V 325      29.176  16.398  62.351  1.00 33.12           C  
ATOM  51270  N   ASN V 326      31.403  12.144  64.332  1.00 41.31           N  
ATOM  51271  CA  ASN V 326      32.166  11.330  65.260  1.00 47.92           C  
ATOM  51272  C   ASN V 326      33.511  11.958  65.547  1.00 58.80           C  
ATOM  51273  O   ASN V 326      34.449  11.784  64.785  1.00 69.29           O  
ATOM  51274  CB  ASN V 326      32.369   9.921  64.708  1.00 54.03           C  
ATOM  51275  CG  ASN V 326      31.128   9.364  64.049  1.00 59.07           C  
ATOM  51276  OD1 ASN V 326      31.023   9.335  62.825  1.00 59.10           O  
ATOM  51277  ND2 ASN V 326      30.179   8.913  64.861  1.00 63.72           N  
ATOM  51278  N   GLY V 327      33.612  12.690  66.643  1.00 50.20           N  
ATOM  51279  CA  GLY V 327      34.845  13.372  66.970  1.00 39.65           C  
ATOM  51280  C   GLY V 327      34.653  14.016  68.311  1.00 38.68           C  
ATOM  51281  O   GLY V 327      33.530  14.100  68.774  1.00 47.30           O  
ATOM  51282  N   ALA V 328      35.729  14.471  68.935  1.00 39.06           N  
ATOM  51283  CA  ALA V 328      35.639  14.978  70.290  1.00 38.52           C  
ATOM  51284  C   ALA V 328      34.617  16.073  70.357  1.00 36.29           C  
ATOM  51285  O   ALA V 328      34.411  16.763  69.388  1.00 35.15           O  
ATOM  51286  CB  ALA V 328      36.956  15.468  70.749  1.00 39.22           C  
ATOM  51287  N   ALA V 329      33.964  16.217  71.498  1.00 35.87           N  
ATOM  51288  CA  ALA V 329      32.820  17.097  71.615  1.00 34.04           C  
ATOM  51289  C   ALA V 329      32.619  17.538  73.036  1.00 33.84           C  
ATOM  51290  O   ALA V 329      32.621  16.726  73.936  1.00 35.15           O  
ATOM  51291  CB  ALA V 329      31.590  16.407  71.120  1.00 34.00           C  
ATOM  51292  N   ALA V 330      32.421  18.826  73.248  1.00 32.34           N  
ATOM  51293  CA  ALA V 330      32.210  19.308  74.596  1.00 32.23           C  
ATOM  51294  C   ALA V 330      31.213  20.446  74.642  1.00 30.54           C  
ATOM  51295  O   ALA V 330      31.019  21.149  73.672  1.00 29.38           O  
ATOM  51296  CB  ALA V 330      33.501  19.734  75.191  1.00 32.87           C  
ATOM  51297  N   GLN V 331      30.595  20.633  75.794  1.00 30.59           N  
ATOM  51298  CA  GLN V 331      29.533  21.602  75.926  1.00 29.30           C  
ATOM  51299  C   GLN V 331      29.603  22.318  77.257  1.00 29.39           C  
ATOM  51300  O   GLN V 331      29.821  21.707  78.281  1.00 30.67           O  
ATOM  51301  CB  GLN V 331      28.186  20.904  75.770  1.00 29.46           C  
ATOM  51302  CG  GLN V 331      26.988  21.813  75.785  1.00 28.37           C  
ATOM  51303  CD  GLN V 331      25.708  21.051  75.916  1.00 29.01           C  
ATOM  51304  OE1 GLN V 331      25.550  20.222  76.812  1.00 31.84           O  
ATOM  51305  NE2 GLN V 331      24.777  21.318  75.023  1.00 28.29           N  
ATOM  51306  N   PHE V 332      29.419  23.625  77.226  1.00 28.19           N  
ATOM  51307  CA  PHE V 332      29.360  24.449  78.411  1.00 28.23           C  
ATOM  51308  C   PHE V 332      28.019  25.114  78.414  1.00 28.13           C  
ATOM  51309  O   PHE V 332      27.568  25.545  77.376  1.00 30.96           O  
ATOM  51310  CB  PHE V 332      30.478  25.472  78.395  1.00 27.88           C  
ATOM  51311  CG  PHE V 332      30.169  26.733  79.128  1.00 27.37           C  
ATOM  51312  CD1 PHE V 332      30.187  26.774  80.493  1.00 28.30           C  
ATOM  51313  CD2 PHE V 332      29.917  27.897  78.443  1.00 28.73           C  
ATOM  51314  CE1 PHE V 332      29.930  27.935  81.157  1.00 29.18           C  
ATOM  51315  CE2 PHE V 332      29.655  29.057  79.110  1.00 28.20           C  
ATOM  51316  CZ  PHE V 332      29.662  29.071  80.468  1.00 30.18           C  
ATOM  51317  N   SER V 333      27.361  25.190  79.557  1.00 27.93           N  
ATOM  51318  CA  SER V 333      26.055  25.822  79.583  1.00 27.34           C  
ATOM  51319  C   SER V 333      25.686  26.292  80.966  1.00 28.03           C  
ATOM  51320  O   SER V 333      26.020  25.660  81.936  1.00 29.29           O  
ATOM  51321  CB  SER V 333      24.997  24.867  79.060  1.00 27.64           C  
ATOM  51322  OG  SER V 333      24.622  23.943  80.045  1.00 29.09           O  
ATOM  51323  N   LEU V 334      25.005  27.418  81.053  1.00 35.73           N  
ATOM  51324  CA  LEU V 334      24.585  27.921  82.337  1.00 36.95           C  
ATOM  51325  C   LEU V 334      23.220  27.373  82.680  1.00 38.69           C  
ATOM  51326  O   LEU V 334      22.704  27.599  83.758  1.00 40.22           O  
ATOM  51327  CB  LEU V 334      24.530  29.434  82.335  1.00 35.99           C  
ATOM  51328  CG  LEU V 334      25.723  30.166  81.763  1.00 34.36           C  
ATOM  51329  CD1 LEU V 334      25.460  31.635  81.835  1.00 33.96           C  
ATOM  51330  CD2 LEU V 334      26.947  29.820  82.537  1.00 34.90           C  
ATOM  51331  N   SER V 335      22.608  26.675  81.745  1.00 64.61           N  
ATOM  51332  CA  SER V 335      21.282  26.165  82.003  1.00 71.55           C  
ATOM  51333  C   SER V 335      21.378  24.680  82.223  1.00 72.71           C  
ATOM  51334  O   SER V 335      21.880  23.956  81.370  1.00 75.83           O  
ATOM  51335  CB  SER V 335      20.337  26.485  80.847  1.00 69.63           C  
ATOM  51336  OG  SER V 335      18.984  26.238  81.192  1.00 75.92           O  
ATOM  51337  N   ASP V 336      20.913  24.220  83.374  1.00 76.40           N  
ATOM  51338  CA  ASP V 336      20.900  22.794  83.626  1.00 77.26           C  
ATOM  51339  C   ASP V 336      19.582  22.179  83.166  1.00 70.63           C  
ATOM  51340  O   ASP V 336      18.670  21.951  83.956  1.00 72.56           O  
ATOM  51341  CB  ASP V 336      21.154  22.503  85.098  1.00 88.18           C  
ATOM  51342  CG  ASP V 336      22.097  21.344  85.292  1.00 98.03           C  
ATOM  51343  OD1 ASP V 336      21.916  20.322  84.595  1.00101.42           O  
ATOM  51344  OD2 ASP V 336      23.030  21.462  86.113  1.00 98.18           O  
ATOM  51345  N   VAL V 337      19.497  21.937  81.863  1.00 66.36           N  
ATOM  51346  CA  VAL V 337      18.360  21.266  81.263  1.00 74.65           C  
ATOM  51347  C   VAL V 337      18.759  19.820  81.098  1.00 71.65           C  
ATOM  51348  O   VAL V 337      19.915  19.484  81.316  1.00 67.17           O  
ATOM  51349  CB  VAL V 337      17.982  21.873  79.904  1.00 69.53           C  
ATOM  51350  CG1 VAL V 337      16.557  21.494  79.520  1.00 70.77           C  
ATOM  51351  CG2 VAL V 337      18.129  23.379  79.944  1.00 64.21           C  
ATOM  51352  N   ASP V 338      17.808  18.969  80.730  1.00 86.58           N  
ATOM  51353  CA  ASP V 338      18.091  17.557  80.539  1.00 92.53           C  
ATOM  51354  C   ASP V 338      19.260  17.447  79.585  1.00 80.19           C  
ATOM  51355  O   ASP V 338      19.188  17.885  78.439  1.00 76.38           O  
ATOM  51356  CB  ASP V 338      16.867  16.800  80.018  1.00104.26           C  
ATOM  51357  CG  ASP V 338      17.112  15.303  79.901  1.00113.48           C  
ATOM  51358  OD1 ASP V 338      17.307  14.644  80.946  1.00116.24           O  
ATOM  51359  OD2 ASP V 338      17.100  14.785  78.766  1.00114.53           O  
ATOM  51360  N   PRO V 339      20.359  16.891  80.089  1.00 69.38           N  
ATOM  51361  CA  PRO V 339      21.681  16.922  79.477  1.00 65.90           C  
ATOM  51362  C   PRO V 339      21.740  16.290  78.114  1.00 74.11           C  
ATOM  51363  O   PRO V 339      20.977  15.393  77.774  1.00 72.48           O  
ATOM  51364  CB  PRO V 339      22.537  16.125  80.460  1.00 66.45           C  
ATOM  51365  CG  PRO V 339      21.820  16.219  81.742  1.00 66.45           C  
ATOM  51366  CD  PRO V 339      20.379  16.197  81.383  1.00 73.53           C  
ATOM  51367  N   ILE V 340      22.681  16.778  77.328  1.00 48.18           N  
ATOM  51368  CA  ILE V 340      23.008  16.136  76.084  1.00 48.31           C  
ATOM  51369  C   ILE V 340      23.624  14.793  76.455  1.00 50.68           C  
ATOM  51370  O   ILE V 340      24.009  14.582  77.597  1.00 54.94           O  
ATOM  51371  CB  ILE V 340      23.957  17.013  75.244  1.00 45.50           C  
ATOM  51372  CG1 ILE V 340      24.058  16.520  73.808  1.00 45.75           C  
ATOM  51373  CG2 ILE V 340      25.318  17.078  75.868  1.00 50.22           C  
ATOM  51374  CD1 ILE V 340      24.613  17.557  72.879  1.00 43.28           C  
ATOM  51375  N   THR V 341      23.669  13.880  75.498  1.00 51.99           N  
ATOM  51376  CA  THR V 341      24.237  12.552  75.674  1.00 54.57           C  
ATOM  51377  C   THR V 341      25.634  12.549  76.233  1.00 71.47           C  
ATOM  51378  O   THR V 341      26.362  13.516  76.100  1.00 53.13           O  
ATOM  51379  CB  THR V 341      24.286  11.825  74.360  1.00 55.55           C  
ATOM  51380  OG1 THR V 341      25.012  10.601  74.527  1.00 58.06           O  
ATOM  51381  CG2 THR V 341      24.956  12.720  73.294  1.00 52.66           C  
ATOM  51382  N   ALA V 342      26.026  11.431  76.821  1.00 68.34           N  
ATOM  51383  CA  ALA V 342      27.277  11.387  77.565  1.00 70.06           C  
ATOM  51384  C   ALA V 342      28.555  11.373  76.724  1.00 78.63           C  
ATOM  51385  O   ALA V 342      29.620  11.606  77.279  1.00 68.26           O  
ATOM  51386  CB  ALA V 342      27.278  10.192  78.492  1.00 74.60           C  
ATOM  51387  N   GLN V 343      28.501  11.114  75.416  1.00 55.84           N  
ATOM  51388  CA  GLN V 343      29.750  11.225  74.640  1.00 54.99           C  
ATOM  51389  C   GLN V 343      30.207  12.672  74.532  1.00 51.59           C  
ATOM  51390  O   GLN V 343      31.281  12.971  74.014  1.00 50.77           O  
ATOM  51391  CB  GLN V 343      29.639  10.667  73.221  1.00 65.41           C  
ATOM  51392  CG  GLN V 343      28.811   9.433  72.988  1.00 69.73           C  
ATOM  51393  CD  GLN V 343      27.399   9.784  72.601  1.00 77.94           C  
ATOM  51394  OE1 GLN V 343      26.683  10.335  73.399  1.00 82.75           O  
ATOM  51395  NE2 GLN V 343      27.028   9.557  71.347  1.00 82.50           N  
ATOM  51396  N   VAL V 344      29.349  13.569  74.970  1.00 49.89           N  
ATOM  51397  CA  VAL V 344      29.657  14.965  74.953  1.00 46.97           C  
ATOM  51398  C   VAL V 344      30.086  15.362  76.320  1.00 46.95           C  
ATOM  51399  O   VAL V 344      29.283  15.393  77.242  1.00 47.56           O  
ATOM  51400  CB  VAL V 344      28.467  15.774  74.559  1.00 45.36           C  
ATOM  51401  CG1 VAL V 344      28.865  17.188  74.332  1.00 42.61           C  
ATOM  51402  CG2 VAL V 344      27.857  15.189  73.324  1.00 46.18           C  
ATOM  51403  N   LYS V 345      31.356  15.692  76.448  1.00 46.50           N  
ATOM  51404  CA  LYS V 345      31.925  15.905  77.760  1.00 47.16           C  
ATOM  51405  C   LYS V 345      31.569  17.291  78.252  1.00 44.92           C  
ATOM  51406  O   LYS V 345      31.804  18.241  77.552  1.00 42.77           O  
ATOM  51407  CB  LYS V 345      33.440  15.726  77.731  1.00 47.98           C  
ATOM  51408  CG  LYS V 345      34.028  15.404  79.106  1.00 54.58           C  
ATOM  51409  CD  LYS V 345      35.428  15.942  79.198  1.00 67.24           C  
ATOM  51410  CE  LYS V 345      35.423  17.346  78.809  1.00 53.62           C  
ATOM  51411  NZ  LYS V 345      34.444  18.398  79.523  1.00 82.35           N  
ATOM  51412  N   GLN V 346      31.017  17.410  79.451  1.00 45.69           N  
ATOM  51413  CA  GLN V 346      30.522  18.683  79.964  1.00 43.95           C  
ATOM  51414  C   GLN V 346      31.606  19.565  80.554  1.00 43.30           C  
ATOM  51415  O   GLN V 346      32.453  19.093  81.275  1.00 45.09           O  
ATOM  51416  CB  GLN V 346      29.463  18.424  81.025  1.00 45.48           C  
ATOM  51417  CG  GLN V 346      28.195  17.817  80.489  1.00 46.09           C  
ATOM  51418  CD  GLN V 346      27.245  18.856  79.963  1.00 44.02           C  
ATOM  51419  OE1 GLN V 346      27.047  19.896  80.580  1.00 43.05           O  
ATOM  51420  NE2 GLN V 346      26.658  18.591  78.810  1.00 43.61           N  
ATOM  51421  N   MET V 347      31.557  20.855  80.257  1.00 41.04           N  
ATOM  51422  CA  MET V 347      32.464  21.840  80.836  1.00 40.53           C  
ATOM  51423  C   MET V 347      31.821  22.762  81.802  1.00 40.22           C  
ATOM  51424  O   MET V 347      31.005  23.570  81.418  1.00 51.74           O  
ATOM  51425  CB  MET V 347      33.052  22.742  79.783  1.00 38.52           C  
ATOM  51426  CG  MET V 347      33.843  22.071  78.759  1.00 38.79           C  
ATOM  51427  SD  MET V 347      34.879  20.962  79.677  1.00 41.70           S  
ATOM  51428  CE  MET V 347      36.074  20.590  78.354  1.00 41.85           C  
ATOM  51429  N   PRO V 348      32.231  22.713  83.045  1.00 41.93           N  
ATOM  51430  CA  PRO V 348      31.614  23.604  84.010  1.00 41.96           C  
ATOM  51431  C   PRO V 348      31.823  25.085  83.732  1.00 39.99           C  
ATOM  51432  O   PRO V 348      31.018  25.882  84.197  1.00 39.65           O  
ATOM  51433  CB  PRO V 348      32.296  23.200  85.297  1.00 44.54           C  
ATOM  51434  CG  PRO V 348      32.591  21.783  85.096  1.00 46.21           C  
ATOM  51435  CD  PRO V 348      33.005  21.656  83.691  1.00 44.49           C  
ATOM  51436  N   THR V 349      32.886  25.443  83.016  1.00 39.06           N  
ATOM  51437  CA  THR V 349      33.193  26.843  82.719  1.00 37.55           C  
ATOM  51438  C   THR V 349      33.721  27.024  81.320  1.00 36.05           C  
ATOM  51439  O   THR V 349      34.243  26.092  80.736  1.00 36.49           O  
ATOM  51440  CB  THR V 349      34.231  27.412  83.651  1.00 38.81           C  
ATOM  51441  OG1 THR V 349      35.411  26.616  83.559  1.00 40.10           O  
ATOM  51442  CG2 THR V 349      33.736  27.411  85.055  1.00 40.50           C  
ATOM  51443  N   LEU V 350      33.613  28.239  80.796  1.00 34.56           N  
ATOM  51444  CA  LEU V 350      34.010  28.490  79.424  1.00 33.33           C  
ATOM  51445  C   LEU V 350      35.478  28.228  79.241  1.00 34.24           C  
ATOM  51446  O   LEU V 350      35.890  27.702  78.217  1.00 34.08           O  
ATOM  51447  CB  LEU V 350      33.684  29.916  79.015  1.00 32.06           C  
ATOM  51448  CG  LEU V 350      34.181  30.306  77.627  1.00 31.16           C  
ATOM  51449  CD1 LEU V 350      33.572  29.433  76.581  1.00 30.63           C  
ATOM  51450  CD2 LEU V 350      33.863  31.741  77.347  1.00 30.34           C  
ATOM  51451  N   GLU V 351      36.262  28.574  80.255  1.00 36.46           N  
ATOM  51452  CA  GLU V 351      37.711  28.475  80.180  1.00 36.81           C  
ATOM  51453  C   GLU V 351      38.184  27.039  80.097  1.00 38.20           C  
ATOM  51454  O   GLU V 351      39.160  26.738  79.431  1.00 38.88           O  
ATOM  51455  CB  GLU V 351      38.342  29.156  81.376  1.00 38.27           C  
ATOM  51456  CG  GLU V 351      39.814  29.466  81.200  1.00 39.60           C  
ATOM  51457  CD  GLU V 351      40.091  30.477  80.104  1.00 49.41           C  
ATOM  51458  OE1 GLU V 351      39.365  31.494  80.030  1.00 37.06           O  
ATOM  51459  OE2 GLU V 351      41.052  30.262  79.329  1.00 47.22           O  
ATOM  51460  N   GLN V 352      37.482  26.142  80.761  1.00 38.91           N  
ATOM  51461  CA  GLN V 352      37.822  24.739  80.671  1.00 40.48           C  
ATOM  51462  C   GLN V 352      37.507  24.195  79.292  1.00 39.39           C  
ATOM  51463  O   GLN V 352      38.183  23.298  78.796  1.00 40.60           O  
ATOM  51464  CB  GLN V 352      37.088  23.954  81.747  1.00 41.82           C  
ATOM  51465  CG  GLN V 352      37.506  24.361  83.134  1.00 43.49           C  
ATOM  51466  CD  GLN V 352      36.897  23.516  84.202  1.00 45.37           C  
ATOM  51467  OE1 GLN V 352      35.725  23.634  84.494  1.00 44.69           O  
ATOM  51468  NE2 GLN V 352      37.694  22.640  84.790  1.00 54.97           N  
ATOM  51469  N   LEU V 353      36.474  24.747  78.670  1.00 37.37           N  
ATOM  51470  CA  LEU V 353      36.115  24.372  77.313  1.00 36.45           C  
ATOM  51471  C   LEU V 353      37.227  24.790  76.400  1.00 36.37           C  
ATOM  51472  O   LEU V 353      37.688  24.032  75.546  1.00 37.08           O  
ATOM  51473  CB  LEU V 353      34.808  25.031  76.888  1.00 34.63           C  
ATOM  51474  CG  LEU V 353      34.380  24.865  75.432  1.00 33.76           C  
ATOM  51475  CD1 LEU V 353      33.997  23.447  75.138  1.00 34.88           C  
ATOM  51476  CD2 LEU V 353      33.247  25.782  75.127  1.00 32.26           C  
ATOM  51477  N   LYS V 354      37.659  26.021  76.604  1.00 35.77           N  
ATOM  51478  CA  LYS V 354      38.735  26.579  75.829  1.00 35.98           C  
ATOM  51479  C   LYS V 354      39.952  25.696  75.934  1.00 38.15           C  
ATOM  51480  O   LYS V 354      40.498  25.276  74.932  1.00 38.71           O  
ATOM  51481  CB  LYS V 354      39.046  27.993  76.291  1.00 35.58           C  
ATOM  51482  CG  LYS V 354      37.927  28.964  76.011  1.00 33.70           C  
ATOM  51483  CD  LYS V 354      38.456  30.351  75.771  1.00 33.50           C  
ATOM  51484  CE  LYS V 354      38.719  31.067  77.064  1.00 34.22           C  
ATOM  51485  NZ  LYS V 354      39.479  32.332  76.888  1.00 38.55           N  
ATOM  51486  N   SER V 355      40.357  25.366  77.146  1.00 39.69           N  
ATOM  51487  CA  SER V 355      41.570  24.587  77.288  1.00 42.16           C  
ATOM  51488  C   SER V 355      41.421  23.178  76.720  1.00 43.05           C  
ATOM  51489  O   SER V 355      42.395  22.596  76.270  1.00 47.44           O  
ATOM  51490  CB  SER V 355      42.005  24.546  78.744  1.00 43.99           C  
ATOM  51491  OG  SER V 355      41.116  23.780  79.512  1.00 62.77           O  
ATOM  51492  N   TRP V 356      40.208  22.642  76.713  1.00 42.07           N  
ATOM  51493  CA  TRP V 356      39.938  21.355  76.067  1.00 42.94           C  
ATOM  51494  C   TRP V 356      40.134  21.441  74.570  1.00 42.28           C  
ATOM  51495  O   TRP V 356      40.551  20.488  73.922  1.00 43.80           O  
ATOM  51496  CB  TRP V 356      38.515  20.930  76.359  1.00 42.09           C  
ATOM  51497  CG  TRP V 356      37.987  19.700  75.670  1.00 42.90           C  
ATOM  51498  CD1 TRP V 356      38.106  18.415  76.086  1.00 45.27           C  
ATOM  51499  CD2 TRP V 356      37.238  19.654  74.453  1.00 41.67           C  
ATOM  51500  NE1 TRP V 356      37.491  17.571  75.204  1.00 45.59           N  
ATOM  51501  CE2 TRP V 356      36.953  18.311  74.190  1.00 43.40           C  
ATOM  51502  CE3 TRP V 356      36.791  20.623  73.554  1.00 39.57           C  
ATOM  51503  CZ2 TRP V 356      36.244  17.911  73.076  1.00 43.10           C  
ATOM  51504  CZ3 TRP V 356      36.096  20.222  72.451  1.00 39.31           C  
ATOM  51505  CH2 TRP V 356      35.824  18.880  72.219  1.00 41.04           C  
ATOM  51506  N   VAL V 357      39.776  22.584  74.006  1.00 40.21           N  
ATOM  51507  CA  VAL V 357      40.000  22.784  72.594  1.00 39.84           C  
ATOM  51508  C   VAL V 357      41.494  22.871  72.386  1.00 41.63           C  
ATOM  51509  O   VAL V 357      42.043  22.276  71.471  1.00 42.93           O  
ATOM  51510  CB  VAL V 357      39.308  24.033  72.092  1.00 37.63           C  
ATOM  51511  CG1 VAL V 357      39.675  24.282  70.659  1.00 37.71           C  
ATOM  51512  CG2 VAL V 357      37.820  23.871  72.217  1.00 36.29           C  
ATOM  51513  N   ARG V 358      42.152  23.591  73.281  1.00 42.00           N  
ATOM  51514  CA  ARG V 358      43.589  23.786  73.220  1.00 44.01           C  
ATOM  51515  C   ARG V 358      44.322  22.460  73.233  1.00 46.70           C  
ATOM  51516  O   ARG V 358      45.406  22.346  72.687  1.00 48.62           O  
ATOM  51517  CB  ARG V 358      44.040  24.659  74.387  1.00 44.32           C  
ATOM  51518  CG  ARG V 358      45.462  25.145  74.303  1.00 46.39           C  
ATOM  51519  CD  ARG V 358      45.750  26.180  75.383  1.00 46.56           C  
ATOM  51520  NE  ARG V 358      44.841  27.322  75.315  1.00 47.72           N  
ATOM  51521  CZ  ARG V 358      43.985  27.662  76.275  1.00 46.65           C  
ATOM  51522  NH1 ARG V 358      43.925  26.955  77.396  1.00 44.76           N  
ATOM  51523  NH2 ARG V 358      43.195  28.719  76.120  1.00 40.73           N  
ATOM  51524  N   ASN V 359      43.706  21.456  73.840  1.00 47.09           N  
ATOM  51525  CA  ASN V 359      44.318  20.151  73.986  1.00 49.94           C  
ATOM  51526  C   ASN V 359      43.833  19.145  72.961  1.00 50.21           C  
ATOM  51527  O   ASN V 359      43.843  17.955  73.225  1.00 52.18           O  
ATOM  51528  CB  ASN V 359      44.045  19.605  75.380  1.00 50.96           C  
ATOM  51529  CG  ASN V 359      45.288  19.493  76.212  1.00 62.53           C  
ATOM  51530  OD1 ASN V 359      46.262  20.210  75.996  1.00 68.46           O  
ATOM  51531  ND2 ASN V 359      45.268  18.588  77.175  1.00 68.34           N  
ATOM  51532  N   ASN V 360      43.396  19.626  71.806  1.00 48.49           N  
ATOM  51533  CA  ASN V 360      42.871  18.774  70.744  1.00 48.80           C  
ATOM  51534  C   ASN V 360      41.735  17.866  71.187  1.00 48.61           C  
ATOM  51535  O   ASN V 360      41.458  16.866  70.549  1.00 49.84           O  
ATOM  51536  CB  ASN V 360      43.985  17.931  70.140  1.00 51.85           C  
ATOM  51537  CG  ASN V 360      43.675  17.489  68.733  1.00 52.13           C  
ATOM  51538  OD1 ASN V 360      43.557  18.303  67.830  1.00 50.81           O  
ATOM  51539  ND2 ASN V 360      43.551  16.193  68.536  1.00 54.16           N  
ATOM  51540  N   GLY V 361      41.069  18.219  72.276  1.00 47.34           N  
ATOM  51541  CA  GLY V 361      39.883  17.504  72.702  1.00 47.15           C  
ATOM  51542  C   GLY V 361      40.115  16.281  73.565  1.00 49.86           C  
ATOM  51543  O   GLY V 361      39.452  15.263  73.386  1.00 50.93           O  
ATOM  51544  N   GLU V 362      41.042  16.374  74.511  1.00 51.29           N  
ATOM  51545  CA  GLU V 362      41.314  15.259  75.402  1.00 54.25           C  
ATOM  51546  C   GLU V 362      41.271  15.682  76.865  1.00 54.39           C  
ATOM  51547  O   GLU V 362      41.064  16.853  77.174  1.00 52.17           O  
ATOM  51548  CB  GLU V 362      42.666  14.644  75.069  1.00 77.95           C  
ATOM  51549  CG  GLU V 362      42.748  14.114  73.653  1.00 88.05           C  
ATOM  51550  CD  GLU V 362      44.047  14.483  72.961  1.00 93.17           C  
ATOM  51551  OE1 GLU V 362      44.941  15.050  73.629  1.00100.40           O  
ATOM  51552  OE2 GLU V 362      44.175  14.207  71.748  1.00 96.44           O  
ATOM  51554  N   MET W   1      24.152   0.578  34.668  1.00 53.18           N  
ATOM  51555  CA  MET W   1      24.957   0.853  33.483  1.00 73.79           C  
ATOM  51556  C   MET W   1      26.079   1.863  33.761  1.00 87.60           C  
ATOM  51557  O   MET W   1      27.166   1.764  33.190  1.00 74.04           O  
ATOM  51558  CB  MET W   1      24.056   1.346  32.346  1.00 82.78           C  
ATOM  51559  CG  MET W   1      24.728   2.258  31.328  1.00 73.71           C  
ATOM  51560  SD  MET W   1      23.541   3.217  30.355  1.00150.66           S  
ATOM  51561  CE  MET W   1      24.606   4.022  29.155  1.00 54.73           C  
ATOM  51562  N   ARG W   2      25.822   2.821  34.647  1.00 50.43           N  
ATOM  51563  CA  ARG W   2      26.787   3.870  34.969  1.00 49.00           C  
ATOM  51564  C   ARG W   2      26.749   4.149  36.462  1.00 47.29           C  
ATOM  51565  O   ARG W   2      25.688   4.063  37.060  1.00 46.63           O  
ATOM  51566  CB  ARG W   2      26.478   5.143  34.176  1.00 53.61           C  
ATOM  51567  CG  ARG W   2      27.299   6.357  34.587  1.00 46.45           C  
ATOM  51568  CD  ARG W   2      26.986   7.577  33.735  1.00 49.36           C  
ATOM  51569  NE  ARG W   2      27.227   7.326  32.325  1.00 47.58           N  
ATOM  51570  CZ  ARG W   2      26.262   7.219  31.425  1.00 65.07           C  
ATOM  51571  NH1 ARG W   2      25.001   7.362  31.798  1.00 51.81           N  
ATOM  51572  NH2 ARG W   2      26.556   6.983  30.157  1.00 58.75           N  
ATOM  51573  N   SER W   3      27.882   4.482  37.074  1.00 46.72           N  
ATOM  51574  CA  SER W   3      27.889   4.716  38.518  1.00 45.31           C  
ATOM  51575  C   SER W   3      27.818   6.198  38.877  1.00 43.25           C  
ATOM  51576  O   SER W   3      28.548   7.020  38.341  1.00 42.95           O  
ATOM  51577  CB  SER W   3      29.118   4.078  39.165  1.00 46.13           C  
ATOM  51578  OG  SER W   3      30.312   4.585  38.617  1.00 46.45           O  
ATOM  51579  N   TYR W   4      26.918   6.517  39.799  1.00 41.97           N  
ATOM  51580  CA  TYR W   4      26.637   7.888  40.191  1.00 40.12           C  
ATOM  51581  C   TYR W   4      27.040   8.157  41.630  1.00 39.10           C  
ATOM  51582  O   TYR W   4      27.028   7.245  42.459  1.00 39.64           O  
ATOM  51583  CB  TYR W   4      25.150   8.184  40.033  1.00 39.58           C  
ATOM  51584  CG  TYR W   4      24.660   8.268  38.617  1.00 40.37           C  
ATOM  51585  CD1 TYR W   4      24.495   9.487  37.997  1.00 39.53           C  
ATOM  51586  CD2 TYR W   4      24.353   7.130  37.901  1.00 42.09           C  
ATOM  51587  CE1 TYR W   4      24.036   9.570  36.705  1.00 40.40           C  
ATOM  51588  CE2 TYR W   4      23.897   7.205  36.607  1.00 42.99           C  
ATOM  51589  CZ  TYR W   4      23.741   8.425  36.017  1.00 42.14           C  
ATOM  51590  OH  TYR W   4      23.287   8.510  34.729  1.00 43.16           O  
ATOM  51591  N   LEU W   5      27.374   9.413  41.920  1.00 37.74           N  
ATOM  51592  CA  LEU W   5      27.601   9.868  43.289  1.00 36.70           C  
ATOM  51593  C   LEU W   5      26.500  10.826  43.682  1.00 35.32           C  
ATOM  51594  O   LEU W   5      26.153  11.709  42.919  1.00 34.77           O  
ATOM  51595  CB  LEU W   5      28.960  10.546  43.427  1.00 36.46           C  
ATOM  51596  CG  LEU W   5      29.282  11.188  44.774  1.00 35.46           C  
ATOM  51597  CD1 LEU W   5      29.402  10.146  45.839  1.00 36.15           C  
ATOM  51598  CD2 LEU W   5      30.551  11.986  44.681  1.00 35.34           C  
ATOM  51599  N   ILE W   6      25.955  10.664  44.877  1.00 34.90           N  
ATOM  51600  CA  ILE W   6      24.779  11.420  45.280  1.00 33.89           C  
ATOM  51601  C   ILE W   6      25.051  12.312  46.473  1.00 32.82           C  
ATOM  51602  O   ILE W   6      25.400  11.821  47.538  1.00 33.05           O  
ATOM  51603  CB  ILE W   6      23.616  10.490  45.640  1.00 34.52           C  
ATOM  51604  CG1 ILE W   6      23.420   9.418  44.574  1.00 35.88           C  
ATOM  51605  CG2 ILE W   6      22.356  11.282  45.803  1.00 33.74           C  
ATOM  51606  CD1 ILE W   6      22.874   9.945  43.288  1.00 35.87           C  
ATOM  51607  N   LEU W   7      24.860  13.616  46.291  1.00 31.78           N  
ATOM  51608  CA  LEU W   7      25.136  14.625  47.311  1.00 30.82           C  
ATOM  51609  C   LEU W   7      23.872  15.349  47.763  1.00 30.12           C  
ATOM  51610  O   LEU W   7      22.946  15.483  46.992  1.00 30.15           O  
ATOM  51611  CB  LEU W   7      26.117  15.662  46.774  1.00 30.34           C  
ATOM  51612  CG  LEU W   7      27.263  15.202  45.892  1.00 31.13           C  
ATOM  51613  CD1 LEU W   7      27.946  16.406  45.328  1.00 30.63           C  
ATOM  51614  CD2 LEU W   7      28.230  14.389  46.691  1.00 31.83           C  
ATOM  51615  N   ARG W   8      23.837  15.842  48.997  1.00 29.63           N  
ATOM  51616  CA  ARG W   8      22.732  16.696  49.423  1.00 29.05           C  
ATOM  51617  C   ARG W   8      23.179  18.091  49.834  1.00 28.20           C  
ATOM  51618  O   ARG W   8      23.998  18.262  50.722  1.00 28.12           O  
ATOM  51619  CB  ARG W   8      21.959  16.073  50.579  1.00 29.46           C  
ATOM  51620  CG  ARG W   8      20.822  16.960  51.054  1.00 29.07           C  
ATOM  51621  CD  ARG W   8      19.890  16.279  52.034  1.00 29.72           C  
ATOM  51622  NE  ARG W   8      19.369  15.027  51.521  1.00 30.60           N  
ATOM  51623  CZ  ARG W   8      18.483  14.947  50.552  1.00 30.86           C  
ATOM  51624  NH1 ARG W   8      18.016  16.051  50.006  1.00 31.99           N  
ATOM  51625  NH2 ARG W   8      18.063  13.770  50.138  1.00 31.82           N  
ATOM  51626  N   LEU W   9      22.608  19.099  49.200  1.00 27.70           N  
ATOM  51627  CA  LEU W   9      22.957  20.459  49.532  1.00 27.01           C  
ATOM  51628  C   LEU W   9      21.803  21.082  50.274  1.00 26.82           C  
ATOM  51629  O   LEU W   9      20.809  21.419  49.673  1.00 26.83           O  
ATOM  51630  CB  LEU W   9      23.294  21.259  48.280  1.00 26.72           C  
ATOM  51631  CG  LEU W   9      24.675  21.066  47.657  1.00 26.91           C  
ATOM  51632  CD1 LEU W   9      24.885  19.658  47.213  1.00 27.67           C  
ATOM  51633  CD2 LEU W   9      24.837  21.971  46.479  1.00 26.72           C  
ATOM  51634  N   ALA W  10      21.942  21.228  51.587  1.00 26.82           N  
ATOM  51635  CA  ALA W  10      20.852  21.698  52.430  1.00 26.90           C  
ATOM  51636  C   ALA W  10      21.324  22.597  53.543  1.00 26.70           C  
ATOM  51637  O   ALA W  10      22.232  22.254  54.252  1.00 26.87           O  
ATOM  51638  CB  ALA W  10      20.128  20.533  53.007  1.00 27.60           C  
ATOM  51639  N   GLY W  11      20.686  23.744  53.707  1.00 26.50           N  
ATOM  51640  CA  GLY W  11      21.043  24.671  54.763  1.00 26.47           C  
ATOM  51641  C   GLY W  11      19.996  25.746  54.889  1.00 26.51           C  
ATOM  51642  O   GLY W  11      19.167  25.883  54.016  1.00 26.48           O  
ATOM  51643  N   PRO W  12      20.033  26.524  55.966  1.00 27.77           N  
ATOM  51644  CA  PRO W  12      19.009  27.538  56.172  1.00 27.01           C  
ATOM  51645  C   PRO W  12      19.031  28.569  55.073  1.00 26.53           C  
ATOM  51646  O   PRO W  12      17.982  29.056  54.696  1.00 26.77           O  
ATOM  51647  CB  PRO W  12      19.392  28.166  57.507  1.00 27.41           C  
ATOM  51648  CG  PRO W  12      20.378  27.288  58.089  1.00 27.49           C  
ATOM  51649  CD  PRO W  12      21.081  26.614  56.978  1.00 26.90           C  
ATOM  51650  N   MET W  13      20.216  28.890  54.567  1.00 26.01           N  
ATOM  51651  CA  MET W  13      20.362  29.861  53.490  1.00 25.64           C  
ATOM  51652  C   MET W  13      21.336  29.408  52.425  1.00 25.20           C  
ATOM  51653  O   MET W  13      22.376  28.892  52.757  1.00 25.14           O  
ATOM  51654  CB  MET W  13      20.848  31.179  54.039  1.00 25.70           C  
ATOM  51655  CG  MET W  13      20.005  31.763  55.090  1.00 26.29           C  
ATOM  51656  SD  MET W  13      20.703  33.362  55.375  1.00 26.40           S  
ATOM  51657  CE  MET W  13      19.855  33.807  56.858  1.00 27.34           C  
ATOM  51658  N   GLN W  14      20.999  29.625  51.156  1.00 25.07           N  
ATOM  51659  CA  GLN W  14      21.874  29.331  50.023  1.00 24.83           C  
ATOM  51660  C   GLN W  14      21.849  30.464  49.021  1.00 25.19           C  
ATOM  51661  O   GLN W  14      20.977  31.304  49.070  1.00 29.97           O  
ATOM  51662  CB  GLN W  14      21.458  28.058  49.317  1.00 24.98           C  
ATOM  51663  CG  GLN W  14      21.226  26.889  50.207  1.00 28.89           C  
ATOM  51664  CD  GLN W  14      20.837  25.672  49.430  1.00 30.57           C  
ATOM  51665  OE1 GLN W  14      21.316  25.448  48.332  1.00 25.50           O  
ATOM  51666  NE2 GLN W  14      19.950  24.883  49.987  1.00 25.89           N  
ATOM  51667  N   ALA W  15      22.793  30.470  48.095  1.00 24.66           N  
ATOM  51668  CA  ALA W  15      22.873  31.518  47.091  1.00 24.72           C  
ATOM  51669  C   ALA W  15      23.576  31.038  45.837  1.00 24.84           C  
ATOM  51670  O   ALA W  15      24.748  30.760  45.861  1.00 24.84           O  
ATOM  51671  CB  ALA W  15      23.580  32.693  47.639  1.00 24.67           C  
ATOM  51672  N   TRP W  16      22.865  30.955  44.728  1.00 25.12           N  
ATOM  51673  CA  TRP W  16      23.457  30.443  43.510  1.00 25.43           C  
ATOM  51674  C   TRP W  16      23.320  31.461  42.399  1.00 25.77           C  
ATOM  51675  O   TRP W  16      22.228  31.782  42.002  1.00 26.02           O  
ATOM  51676  CB  TRP W  16      22.802  29.130  43.140  1.00 25.70           C  
ATOM  51677  CG  TRP W  16      22.844  28.153  44.249  1.00 25.49           C  
ATOM  51678  CD1 TRP W  16      21.821  27.788  45.050  1.00 25.45           C  
ATOM  51679  CD2 TRP W  16      23.979  27.426  44.695  1.00 25.44           C  
ATOM  51680  NE1 TRP W  16      22.239  26.876  45.972  1.00 25.36           N  
ATOM  51681  CE2 TRP W  16      23.566  26.630  45.769  1.00 25.36           C  
ATOM  51682  CE3 TRP W  16      25.307  27.363  44.284  1.00 26.50           C  
ATOM  51683  CZ2 TRP W  16      24.431  25.780  46.437  1.00 25.43           C  
ATOM  51684  CZ3 TRP W  16      26.163  26.516  44.949  1.00 26.02           C  
ATOM  51685  CH2 TRP W  16      25.723  25.737  46.014  1.00 25.62           C  
ATOM  51686  N   GLY W  17      24.441  31.956  41.895  1.00 25.92           N  
ATOM  51687  CA  GLY W  17      24.467  33.232  41.201  1.00 26.23           C  
ATOM  51688  C   GLY W  17      24.021  33.349  39.761  1.00 26.90           C  
ATOM  51689  O   GLY W  17      23.923  32.368  39.032  1.00 27.26           O  
ATOM  51690  N   GLN W  18      23.754  34.583  39.354  1.00 27.21           N  
ATOM  51691  CA  GLN W  18      23.411  34.898  37.981  1.00 28.02           C  
ATOM  51692  C   GLN W  18      24.239  36.075  37.493  1.00 28.43           C  
ATOM  51693  O   GLN W  18      24.750  36.830  38.294  1.00 28.09           O  
ATOM  51694  CB  GLN W  18      21.940  35.212  37.873  1.00 28.29           C  
ATOM  51695  CG  GLN W  18      21.045  34.082  38.214  1.00 28.14           C  
ATOM  51696  CD  GLN W  18      19.637  34.542  38.289  1.00 28.51           C  
ATOM  51697  OE1 GLN W  18      19.382  35.731  38.442  1.00 28.67           O  
ATOM  51698  NE2 GLN W  18      18.702  33.617  38.179  1.00 38.47           N  
ATOM  51699  N   PRO W  19      24.391  36.224  36.177  1.00 29.30           N  
ATOM  51700  CA  PRO W  19      25.216  37.299  35.643  1.00 29.87           C  
ATOM  51701  C   PRO W  19      24.988  38.642  36.300  1.00 29.71           C  
ATOM  51702  O   PRO W  19      23.868  39.118  36.346  1.00 29.83           O  
ATOM  51703  CB  PRO W  19      24.802  37.335  34.184  1.00 30.96           C  
ATOM  51704  CG  PRO W  19      24.548  35.934  33.880  1.00 30.99           C  
ATOM  51705  CD  PRO W  19      23.949  35.323  35.106  1.00 29.96           C  
ATOM  51706  N   THR W  20      26.060  39.215  36.826  1.00 29.58           N  
ATOM  51707  CA  THR W  20      26.044  40.535  37.419  1.00 29.62           C  
ATOM  51708  C   THR W  20      27.432  41.145  37.403  1.00 30.01           C  
ATOM  51709  O   THR W  20      28.416  40.446  37.592  1.00 29.85           O  
ATOM  51710  CB  THR W  20      25.554  40.489  38.847  1.00 28.79           C  
ATOM  51711  OG1 THR W  20      25.899  41.707  39.509  1.00 28.94           O  
ATOM  51712  CG2 THR W  20      26.216  39.364  39.558  1.00 31.82           C  
ATOM  51713  N   PHE W  21      27.512  42.447  37.157  1.00 30.67           N  
ATOM  51714  CA  PHE W  21      28.748  43.177  37.347  1.00 31.12           C  
ATOM  51715  C   PHE W  21      28.452  44.304  38.288  1.00 31.06           C  
ATOM  51716  O   PHE W  21      29.206  45.247  38.385  1.00 31.68           O  
ATOM  51717  CB  PHE W  21      29.316  43.698  36.028  1.00 32.31           C  
ATOM  51718  CG  PHE W  21      29.843  42.622  35.130  1.00 32.61           C  
ATOM  51719  CD1 PHE W  21      31.139  42.191  35.238  1.00 32.82           C  
ATOM  51720  CD2 PHE W  21      29.039  42.041  34.186  1.00 32.85           C  
ATOM  51721  CE1 PHE W  21      31.614  41.202  34.426  1.00 33.26           C  
ATOM  51722  CE2 PHE W  21      29.517  41.055  33.376  1.00 33.28           C  
ATOM  51723  CZ  PHE W  21      30.803  40.637  33.497  1.00 33.49           C  
ATOM  51724  N   GLU W  22      27.348  44.177  39.006  1.00 30.45           N  
ATOM  51725  CA  GLU W  22      26.873  45.233  39.876  1.00 30.55           C  
ATOM  51726  C   GLU W  22      26.884  44.831  41.330  1.00 29.77           C  
ATOM  51727  O   GLU W  22      27.218  43.720  41.676  1.00 29.11           O  
ATOM  51728  CB  GLU W  22      25.463  45.641  39.487  1.00 30.87           C  
ATOM  51729  CG  GLU W  22      25.358  46.266  38.116  1.00 31.90           C  
ATOM  51730  CD  GLU W  22      25.559  45.278  36.990  1.00 31.96           C  
ATOM  51731  OE1 GLU W  22      25.027  44.158  37.085  1.00 31.31           O  
ATOM  51732  OE2 GLU W  22      26.238  45.625  36.006  1.00 36.32           O  
ATOM  51733  N   GLY W  23      26.492  45.759  42.177  1.00 29.99           N  
ATOM  51734  CA  GLY W  23      26.496  45.532  43.596  1.00 29.50           C  
ATOM  51735  C   GLY W  23      25.336  44.702  44.080  1.00 28.87           C  
ATOM  51736  O   GLY W  23      25.276  44.363  45.253  1.00 28.49           O  
ATOM  51737  N   THR W  24      24.391  44.375  43.211  1.00 28.90           N  
ATOM  51738  CA  THR W  24      23.354  43.470  43.652  1.00 28.40           C  
ATOM  51739  C   THR W  24      23.761  42.099  43.190  1.00 27.81           C  
ATOM  51740  O   THR W  24      24.130  41.916  42.049  1.00 28.03           O  
ATOM  51741  CB  THR W  24      21.968  43.814  43.122  1.00 28.93           C  
ATOM  51742  OG1 THR W  24      21.715  43.059  41.948  1.00 28.92           O  
ATOM  51743  CG2 THR W  24      21.860  45.272  42.800  1.00 29.86           C  
ATOM  51744  N   ARG W  25      23.730  41.143  44.102  1.00 27.18           N  
ATOM  51745  CA  ARG W  25      24.204  39.801  43.830  1.00 26.70           C  
ATOM  51746  C   ARG W  25      23.048  38.819  43.874  1.00 26.45           C  
ATOM  51747  O   ARG W  25      22.661  38.375  44.931  1.00 26.14           O  
ATOM  51748  CB  ARG W  25      25.271  39.409  44.840  1.00 26.34           C  
ATOM  51749  CG  ARG W  25      26.246  40.507  45.208  1.00 26.73           C  
ATOM  51750  CD  ARG W  25      27.110  40.909  44.061  1.00 27.19           C  
ATOM  51751  NE  ARG W  25      28.139  39.924  43.792  1.00 27.07           N  
ATOM  51752  CZ  ARG W  25      28.963  39.983  42.761  1.00 27.55           C  
ATOM  51753  NH1 ARG W  25      28.885  40.980  41.909  1.00 28.16           N  
ATOM  51754  NH2 ARG W  25      29.861  39.043  42.586  1.00 27.58           N  
ATOM  51755  N   PRO W  26      22.508  38.475  42.709  1.00 26.73           N  
ATOM  51756  CA  PRO W  26      21.281  37.727  42.511  1.00 26.80           C  
ATOM  51757  C   PRO W  26      21.431  36.253  42.753  1.00 28.55           C  
ATOM  51758  O   PRO W  26      22.528  35.734  42.700  1.00 26.08           O  
ATOM  51759  CB  PRO W  26      20.971  37.960  41.037  1.00 27.46           C  
ATOM  51760  CG  PRO W  26      21.969  38.890  40.554  1.00 27.72           C  
ATOM  51761  CD  PRO W  26      23.131  38.771  41.425  1.00 27.17           C  
ATOM  51762  N   THR W  27      20.318  35.579  42.992  1.00 26.41           N  
ATOM  51763  CA  THR W  27      20.325  34.144  43.063  1.00 26.17           C  
ATOM  51764  C   THR W  27      19.290  33.556  42.144  1.00 26.72           C  
ATOM  51765  O   THR W  27      18.293  34.173  41.844  1.00 27.25           O  
ATOM  51766  CB  THR W  27      20.049  33.643  44.459  1.00 25.81           C  
ATOM  51767  OG1 THR W  27      20.029  32.215  44.435  1.00 30.21           O  
ATOM  51768  CG2 THR W  27      18.712  34.110  44.912  1.00 26.20           C  
ATOM  51769  N   GLY W  28      19.548  32.348  41.693  1.00 26.73           N  
ATOM  51770  CA  GLY W  28      18.573  31.607  40.943  1.00 27.35           C  
ATOM  51771  C   GLY W  28      17.974  30.618  41.896  1.00 27.20           C  
ATOM  51772  O   GLY W  28      18.207  30.707  43.089  1.00 26.68           O  
ATOM  51773  N   ARG W  29      17.234  29.655  41.376  1.00 27.77           N  
ATOM  51774  CA  ARG W  29      16.466  28.778  42.226  1.00 27.86           C  
ATOM  51775  C   ARG W  29      17.130  27.443  42.495  1.00 27.63           C  
ATOM  51776  O   ARG W  29      16.627  26.663  43.254  1.00 27.73           O  
ATOM  51777  CB  ARG W  29      15.087  28.567  41.612  1.00 28.85           C  
ATOM  51778  CG  ARG W  29      14.212  29.794  41.692  1.00 29.25           C  
ATOM  51779  CD  ARG W  29      12.835  29.557  41.130  1.00 30.42           C  
ATOM  51780  NE  ARG W  29      11.978  30.725  41.322  1.00 51.56           N  
ATOM  51781  CZ  ARG W  29      11.978  31.804  40.539  1.00 43.89           C  
ATOM  51782  NH1 ARG W  29      12.790  31.883  39.490  1.00 48.67           N  
ATOM  51783  NH2 ARG W  29      11.159  32.812  40.807  1.00 49.62           N  
ATOM  51784  N   PHE W  30      18.269  27.174  41.897  1.00 27.46           N  
ATOM  51785  CA  PHE W  30      18.942  25.919  42.166  1.00 27.39           C  
ATOM  51786  C   PHE W  30      20.427  26.031  41.839  1.00 27.11           C  
ATOM  51787  O   PHE W  30      20.833  26.968  41.173  1.00 27.10           O  
ATOM  51788  CB  PHE W  30      18.277  24.797  41.379  1.00 28.25           C  
ATOM  51789  CG  PHE W  30      18.273  25.011  39.906  1.00 28.92           C  
ATOM  51790  CD1 PHE W  30      17.252  25.699  39.303  1.00 29.45           C  
ATOM  51791  CD2 PHE W  30      19.272  24.505  39.124  1.00 29.19           C  
ATOM  51792  CE1 PHE W  30      17.243  25.891  37.968  1.00 30.21           C  
ATOM  51793  CE2 PHE W  30      19.258  24.696  37.790  1.00 29.96           C  
ATOM  51794  CZ  PHE W  30      18.243  25.386  37.211  1.00 30.46           C  
ATOM  51795  N   PRO W  31      21.244  25.090  42.322  1.00 27.00           N  
ATOM  51796  CA  PRO W  31      22.680  25.199  42.109  1.00 26.89           C  
ATOM  51797  C   PRO W  31      23.079  25.411  40.669  1.00 27.46           C  
ATOM  51798  O   PRO W  31      22.472  24.852  39.782  1.00 28.13           O  
ATOM  51799  CB  PRO W  31      23.194  23.860  42.614  1.00 27.09           C  
ATOM  51800  CG  PRO W  31      22.265  23.500  43.649  1.00 26.89           C  
ATOM  51801  CD  PRO W  31      20.933  23.948  43.191  1.00 27.08           C  
ATOM  51802  N   THR W  32      24.088  26.242  40.464  1.00 27.31           N  
ATOM  51803  CA  THR W  32      24.640  26.503  39.156  1.00 27.97           C  
ATOM  51804  C   THR W  32      25.728  25.509  38.883  1.00 28.50           C  
ATOM  51805  O   THR W  32      26.293  24.965  39.801  1.00 28.23           O  
ATOM  51806  CB  THR W  32      25.194  27.928  39.053  1.00 27.73           C  
ATOM  51807  OG1 THR W  32      26.073  28.192  40.147  1.00 27.18           O  
ATOM  51808  CG2 THR W  32      24.078  28.923  39.100  1.00 34.88           C  
ATOM  51809  N   ARG W  33      26.019  25.248  37.623  1.00 29.42           N  
ATOM  51810  CA  ARG W  33      27.111  24.343  37.322  1.00 30.14           C  
ATOM  51811  C   ARG W  33      28.408  24.860  37.910  1.00 29.89           C  
ATOM  51812  O   ARG W  33      29.123  24.128  38.575  1.00 29.96           O  
ATOM  51813  CB  ARG W  33      27.274  24.141  35.824  1.00 31.35           C  
ATOM  51814  CG  ARG W  33      28.555  23.449  35.512  1.00 32.23           C  
ATOM  51815  CD  ARG W  33      28.581  22.845  34.143  1.00 33.66           C  
ATOM  51816  NE  ARG W  33      29.931  22.397  33.827  1.00 34.65           N  
ATOM  51817  CZ  ARG W  33      30.397  21.187  34.095  1.00 35.24           C  
ATOM  51818  NH1 ARG W  33      29.612  20.292  34.667  1.00 34.91           N  
ATOM  51819  NH2 ARG W  33      31.643  20.875  33.782  1.00 36.30           N  
ATOM  51820  N   SER W  34      28.691  26.132  37.670  1.00 29.71           N  
ATOM  51821  CA  SER W  34      29.893  26.757  38.164  1.00 29.63           C  
ATOM  51822  C   SER W  34      30.030  26.546  39.638  1.00 28.87           C  
ATOM  51823  O   SER W  34      31.099  26.229  40.127  1.00 34.51           O  
ATOM  51824  CB  SER W  34      29.885  28.239  37.868  1.00 29.44           C  
ATOM  51825  OG  SER W  34      28.935  28.895  38.659  1.00 28.50           O  
ATOM  51826  N   GLY W  35      28.927  26.704  40.343  1.00 28.06           N  
ATOM  51827  CA  GLY W  35      28.930  26.628  41.783  1.00 27.40           C  
ATOM  51828  C   GLY W  35      29.170  25.239  42.299  1.00 27.67           C  
ATOM  51829  O   GLY W  35      29.843  25.077  43.296  1.00 27.58           O  
ATOM  51830  N   LEU W  36      28.612  24.238  41.632  1.00 28.11           N  
ATOM  51831  CA  LEU W  36      28.832  22.855  42.024  1.00 28.55           C  
ATOM  51832  C   LEU W  36      30.283  22.471  41.780  1.00 29.37           C  
ATOM  51833  O   LEU W  36      30.895  21.744  42.568  1.00 29.64           O  
ATOM  51834  CB  LEU W  36      27.904  21.927  41.258  1.00 29.03           C  
ATOM  51835  CG  LEU W  36      26.416  22.012  41.550  1.00 28.52           C  
ATOM  51836  CD1 LEU W  36      25.649  21.341  40.447  1.00 29.26           C  
ATOM  51837  CD2 LEU W  36      26.120  21.347  42.855  1.00 28.21           C  
ATOM  51838  N   LEU W  37      30.835  22.970  40.679  1.00 29.93           N  
ATOM  51839  CA  LEU W  37      32.229  22.750  40.382  1.00 30.88           C  
ATOM  51840  C   LEU W  37      33.059  23.406  41.442  1.00 33.96           C  
ATOM  51841  O   LEU W  37      34.123  22.941  41.789  1.00 31.25           O  
ATOM  51842  CB  LEU W  37      32.589  23.301  39.020  1.00 31.61           C  
ATOM  51843  CG  LEU W  37      32.136  22.495  37.819  1.00 32.50           C  
ATOM  51844  CD1 LEU W  37      32.406  23.248  36.557  1.00 33.20           C  
ATOM  51845  CD2 LEU W  37      32.868  21.206  37.807  1.00 33.58           C  
ATOM  51846  N   GLY W  38      32.558  24.501  41.971  1.00 29.58           N  
ATOM  51847  CA  GLY W  38      33.268  25.194  43.019  1.00 29.33           C  
ATOM  51848  C   GLY W  38      33.204  24.448  44.324  1.00 29.11           C  
ATOM  51849  O   GLY W  38      34.151  24.447  45.077  1.00 29.49           O  
ATOM  51850  N   LEU W  39      32.074  23.818  44.595  1.00 28.62           N  
ATOM  51851  CA  LEU W  39      31.892  23.077  45.822  1.00 28.50           C  
ATOM  51852  C   LEU W  39      32.854  21.910  45.818  1.00 29.54           C  
ATOM  51853  O   LEU W  39      33.624  21.709  46.766  1.00 31.47           O  
ATOM  51854  CB  LEU W  39      30.439  22.618  45.947  1.00 27.97           C  
ATOM  51855  CG  LEU W  39      29.957  21.793  47.133  1.00 27.90           C  
ATOM  51856  CD1 LEU W  39      30.243  22.487  48.422  1.00 27.57           C  
ATOM  51857  CD2 LEU W  39      28.490  21.587  46.999  1.00 27.49           C  
ATOM  51858  N   LEU W  40      32.835  21.158  44.727  1.00 30.18           N  
ATOM  51859  CA  LEU W  40      33.758  20.044  44.583  1.00 31.38           C  
ATOM  51860  C   LEU W  40      35.193  20.534  44.656  1.00 32.09           C  
ATOM  51861  O   LEU W  40      36.046  19.906  45.262  1.00 32.92           O  
ATOM  51862  CB  LEU W  40      33.520  19.313  43.270  1.00 33.56           C  
ATOM  51863  CG  LEU W  40      32.311  18.397  43.195  1.00 31.96           C  
ATOM  51864  CD1 LEU W  40      32.247  17.831  41.815  1.00 33.20           C  
ATOM  51865  CD2 LEU W  40      32.436  17.298  44.193  1.00 32.38           C  
ATOM  51866  N   GLY W  41      35.446  21.671  44.037  1.00 31.90           N  
ATOM  51867  CA  GLY W  41      36.760  22.260  44.078  1.00 32.64           C  
ATOM  51868  C   GLY W  41      37.211  22.463  45.498  1.00 32.51           C  
ATOM  51869  O   GLY W  41      38.295  22.083  45.859  1.00 33.58           O  
ATOM  51870  N   ALA W  42      36.364  23.054  46.314  1.00 31.37           N  
ATOM  51871  CA  ALA W  42      36.716  23.309  47.690  1.00 31.32           C  
ATOM  51872  C   ALA W  42      37.004  22.020  48.416  1.00 32.04           C  
ATOM  51873  O   ALA W  42      37.902  21.959  49.254  1.00 36.69           O  
ATOM  51874  CB  ALA W  42      35.625  24.041  48.374  1.00 30.11           C  
ATOM  51875  N   CYS W  43      36.242  20.980  48.108  1.00 39.08           N  
ATOM  51876  CA  CYS W  43      36.503  19.707  48.763  1.00 32.77           C  
ATOM  51877  C   CYS W  43      37.866  19.155  48.375  1.00 34.31           C  
ATOM  51878  O   CYS W  43      38.639  18.738  49.224  1.00 35.21           O  
ATOM  51879  CB  CYS W  43      35.406  18.722  48.435  1.00 32.50           C  
ATOM  51880  SG  CYS W  43      33.854  19.267  49.074  1.00 31.02           S  
ATOM  51881  N   LEU W  44      38.155  19.167  47.085  1.00 34.76           N  
ATOM  51882  CA  LEU W  44      39.470  18.823  46.572  1.00 36.36           C  
ATOM  51883  C   LEU W  44      40.385  20.022  46.664  1.00 36.58           C  
ATOM  51884  O   LEU W  44      40.667  20.607  45.652  1.00 60.68           O  
ATOM  51885  CB  LEU W  44      39.393  18.404  45.102  1.00 36.92           C  
ATOM  51886  CG  LEU W  44      38.770  17.151  44.500  1.00 37.33           C  
ATOM  51887  CD1 LEU W  44      37.506  16.837  45.146  1.00 36.15           C  
ATOM  51888  CD2 LEU W  44      38.501  17.393  43.043  1.00 37.45           C  
ATOM  51889  N   GLY W  45      40.835  20.410  47.843  1.00 36.65           N  
ATOM  51890  CA  GLY W  45      41.568  21.662  48.009  1.00 36.79           C  
ATOM  51891  C   GLY W  45      42.285  22.319  46.832  1.00 37.48           C  
ATOM  51892  O   GLY W  45      43.502  22.431  46.831  1.00 41.69           O  
ATOM  51893  N   ILE W  46      41.526  22.754  45.832  1.00 36.60           N  
ATOM  51894  CA  ILE W  46      42.087  23.382  44.640  1.00 37.28           C  
ATOM  51895  C   ILE W  46      42.245  24.891  44.770  1.00 36.80           C  
ATOM  51896  O   ILE W  46      41.257  25.597  44.881  1.00 35.40           O  
ATOM  51897  CB  ILE W  46      41.212  23.126  43.411  1.00 36.81           C  
ATOM  51898  CG1 ILE W  46      41.201  21.661  43.035  1.00 37.66           C  
ATOM  51899  CG2 ILE W  46      41.732  23.883  42.239  1.00 37.52           C  
ATOM  51900  CD1 ILE W  46      40.259  21.357  41.949  1.00 37.26           C  
ATOM  51901  N   GLN W  47      43.472  25.395  44.726  1.00 38.11           N  
ATOM  51902  CA  GLN W  47      43.686  26.833  44.824  1.00 37.88           C  
ATOM  51903  C   GLN W  47      43.148  27.511  43.583  1.00 37.39           C  
ATOM  51904  O   GLN W  47      42.926  26.861  42.579  1.00 37.68           O  
ATOM  51905  CB  GLN W  47      45.165  27.149  45.020  1.00 39.65           C  
ATOM  51906  CG  GLN W  47      45.716  26.670  46.352  1.00 40.25           C  
ATOM  51907  CD  GLN W  47      47.224  26.689  46.418  1.00 42.39           C  
ATOM  51908  OE1 GLN W  47      47.902  26.489  45.417  1.00 43.68           O  
ATOM  51909  NE2 GLN W  47      47.758  26.925  47.605  1.00 42.94           N  
ATOM  51910  N   ARG W  48      42.940  28.818  43.647  1.00 36.80           N  
ATOM  51911  CA  ARG W  48      42.210  29.507  42.593  1.00 36.17           C  
ATOM  51912  C   ARG W  48      42.973  29.685  41.297  1.00 37.57           C  
ATOM  51913  O   ARG W  48      42.377  29.958  40.263  1.00 41.08           O  
ATOM  51914  CB  ARG W  48      41.760  30.872  43.081  1.00 35.28           C  
ATOM  51915  CG  ARG W  48      40.728  30.823  44.164  1.00 33.83           C  
ATOM  51916  CD  ARG W  48      40.135  32.182  44.412  1.00 33.04           C  
ATOM  51917  NE  ARG W  48      38.931  32.069  45.213  1.00 31.70           N  
ATOM  51918  CZ  ARG W  48      38.860  32.359  46.501  1.00 31.40           C  
ATOM  51919  NH1 ARG W  48      39.922  32.808  47.130  1.00 41.90           N  
ATOM  51920  NH2 ARG W  48      37.727  32.215  47.158  1.00 30.32           N  
ATOM  51921  N   ASP W  49      44.290  29.540  41.351  1.00 39.20           N  
ATOM  51922  CA  ASP W  49      45.137  29.725  40.176  1.00 40.84           C  
ATOM  51923  C   ASP W  49      45.445  28.414  39.465  1.00 41.95           C  
ATOM  51924  O   ASP W  49      46.024  28.406  38.388  1.00 52.90           O  
ATOM  51925  CB  ASP W  49      46.447  30.417  40.566  1.00 42.31           C  
ATOM  51926  CG  ASP W  49      47.283  29.594  41.524  1.00 50.07           C  
ATOM  51927  OD1 ASP W  49      46.708  28.766  42.248  1.00 44.79           O  
ATOM  51928  OD2 ASP W  49      48.517  29.777  41.564  1.00 45.17           O  
ATOM  51929  N   ASP W  50      45.043  27.307  40.068  1.00 41.40           N  
ATOM  51930  CA  ASP W  50      45.395  25.989  39.576  1.00 42.60           C  
ATOM  51931  C   ASP W  50      44.601  25.606  38.339  1.00 42.42           C  
ATOM  51932  O   ASP W  50      43.865  24.640  38.371  1.00 41.85           O  
ATOM  51933  CB  ASP W  50      45.170  24.966  40.688  1.00 42.09           C  
ATOM  51934  CG  ASP W  50      45.770  23.609  40.382  1.00 43.68           C  
ATOM  51935  OD1 ASP W  50      46.198  23.365  39.239  1.00 51.96           O  
ATOM  51936  OD2 ASP W  50      45.798  22.765  41.298  1.00 43.67           O  
ATOM  51937  N   THR W  51      44.773  26.336  37.245  1.00 44.90           N  
ATOM  51938  CA  THR W  51      43.963  26.119  36.049  1.00 45.23           C  
ATOM  51939  C   THR W  51      43.937  24.675  35.564  1.00 46.24           C  
ATOM  51940  O   THR W  51      42.930  24.219  35.031  1.00 48.76           O  
ATOM  51941  CB  THR W  51      44.434  26.985  34.897  1.00 47.04           C  
ATOM  51942  OG1 THR W  51      45.858  26.954  34.852  1.00 59.46           O  
ATOM  51943  CG2 THR W  51      44.000  28.405  35.107  1.00 45.96           C  
ATOM  51944  N   SER W  52      45.027  23.947  35.756  1.00 47.80           N  
ATOM  51945  CA  SER W  52      45.060  22.553  35.341  1.00 49.02           C  
ATOM  51946  C   SER W  52      44.029  21.721  36.094  1.00 47.15           C  
ATOM  51947  O   SER W  52      43.227  21.029  35.484  1.00 47.19           O  
ATOM  51948  CB  SER W  52      46.449  21.967  35.546  1.00 51.16           C  
ATOM  51949  OG  SER W  52      47.438  22.851  35.058  1.00 62.80           O  
ATOM  51950  N   SER W  53      44.046  21.796  37.418  1.00 45.69           N  
ATOM  51951  CA  SER W  53      43.134  21.011  38.241  1.00 44.15           C  
ATOM  51952  C   SER W  53      41.689  21.406  38.013  1.00 42.64           C  
ATOM  51953  O   SER W  53      40.795  20.556  37.993  1.00 41.88           O  
ATOM  51954  CB  SER W  53      43.470  21.173  39.713  1.00 43.18           C  
ATOM  51955  OG  SER W  53      44.816  20.839  39.953  1.00 44.98           O  
ATOM  51956  N   LEU W  54      41.466  22.704  37.860  1.00 41.53           N  
ATOM  51957  CA  LEU W  54      40.136  23.213  37.619  1.00 40.04           C  
ATOM  51958  C   LEU W  54      39.618  22.673  36.315  1.00 41.04           C  
ATOM  51959  O   LEU W  54      38.478  22.239  36.242  1.00 44.00           O  
ATOM  51960  CB  LEU W  54      40.127  24.731  37.609  1.00 39.46           C  
ATOM  51961  CG  LEU W  54      40.408  25.367  38.960  1.00 38.32           C  
ATOM  51962  CD1 LEU W  54      40.541  26.854  38.846  1.00 38.18           C  
ATOM  51963  CD2 LEU W  54      39.286  25.031  39.867  1.00 36.55           C  
ATOM  51964  N   GLN W  55      40.456  22.672  35.286  1.00 43.11           N  
ATOM  51965  CA  GLN W  55      40.020  22.160  33.998  1.00 44.42           C  
ATOM  51966  C   GLN W  55      39.759  20.670  34.082  1.00 44.82           C  
ATOM  51967  O   GLN W  55      38.765  20.198  33.573  1.00 44.63           O  
ATOM  51968  CB  GLN W  55      41.039  22.463  32.907  1.00 46.91           C  
ATOM  51969  CG  GLN W  55      40.423  23.098  31.676  1.00 61.07           C  
ATOM  51970  CD  GLN W  55      41.456  23.722  30.758  1.00 65.39           C  
ATOM  51971  OE1 GLN W  55      42.661  23.581  30.970  1.00 63.57           O  
ATOM  51972  NE2 GLN W  55      40.987  24.428  29.734  1.00 66.81           N  
ATOM  51973  N   ALA W  56      40.633  19.931  34.748  1.00 45.48           N  
ATOM  51974  CA  ALA W  56      40.432  18.497  34.900  1.00 46.06           C  
ATOM  51975  C   ALA W  56      39.081  18.214  35.531  1.00 44.00           C  
ATOM  51976  O   ALA W  56      38.308  17.378  35.052  1.00 49.35           O  
ATOM  51977  CB  ALA W  56      41.529  17.898  35.730  1.00 46.92           C  
ATOM  51978  N   LEU W  57      38.797  18.929  36.609  1.00 42.04           N  
ATOM  51979  CA  LEU W  57      37.529  18.786  37.287  1.00 40.19           C  
ATOM  51980  C   LEU W  57      36.394  19.062  36.331  1.00 39.85           C  
ATOM  51981  O   LEU W  57      35.535  18.221  36.132  1.00 39.86           O  
ATOM  51982  CB  LEU W  57      37.457  19.726  38.471  1.00 38.45           C  
ATOM  51983  CG  LEU W  57      36.253  19.515  39.361  1.00 36.81           C  
ATOM  51984  CD1 LEU W  57      36.085  18.055  39.590  1.00 37.51           C  
ATOM  51985  CD2 LEU W  57      36.488  20.204  40.668  1.00 35.68           C  
ATOM  51986  N   SER W  58      36.406  20.236  35.717  1.00 39.77           N  
ATOM  51987  CA  SER W  58      35.327  20.620  34.825  1.00 39.57           C  
ATOM  51988  C   SER W  58      35.080  19.638  33.689  1.00 41.23           C  
ATOM  51989  O   SER W  58      33.943  19.424  33.311  1.00 40.87           O  
ATOM  51990  CB  SER W  58      35.589  22.004  34.244  1.00 39.78           C  
ATOM  51991  OG  SER W  58      34.517  22.404  33.407  1.00 39.74           O  
ATOM  51992  N   GLU W  59      36.132  19.045  33.139  1.00 43.22           N  
ATOM  51993  CA  GLU W  59      35.962  18.128  32.018  1.00 45.14           C  
ATOM  51994  C   GLU W  59      35.597  16.726  32.484  1.00 45.22           C  
ATOM  51995  O   GLU W  59      35.111  15.917  31.705  1.00 46.45           O  
ATOM  51996  CB  GLU W  59      37.232  18.078  31.170  1.00 56.44           C  
ATOM  51997  CG  GLU W  59      37.856  19.431  30.925  1.00 60.43           C  
ATOM  51998  CD  GLU W  59      39.127  19.373  30.104  1.00 69.50           C  
ATOM  51999  OE1 GLU W  59      39.876  18.385  30.246  1.00 76.98           O  
ATOM  52000  OE2 GLU W  59      39.394  20.333  29.348  1.00 73.68           O  
ATOM  52001  N   SER W  60      35.818  16.437  33.759  1.00 44.07           N  
ATOM  52002  CA  SER W  60      35.597  15.086  34.244  1.00 44.47           C  
ATOM  52003  C   SER W  60      34.174  14.839  34.708  1.00 42.90           C  
ATOM  52004  O   SER W  60      33.648  13.761  34.508  1.00 43.69           O  
ATOM  52005  CB  SER W  60      36.558  14.780  35.383  1.00 44.43           C  
ATOM  52006  OG  SER W  60      37.878  15.123  35.020  1.00 45.86           O  
ATOM  52007  N   VAL W  61      33.556  15.847  35.311  1.00 40.88           N  
ATOM  52008  CA  VAL W  61      32.309  15.678  36.049  1.00 39.37           C  
ATOM  52009  C   VAL W  61      31.098  16.330  35.391  1.00 38.68           C  
ATOM  52010  O   VAL W  61      31.212  17.379  34.786  1.00 38.59           O  
ATOM  52011  CB  VAL W  61      32.457  16.265  37.452  1.00 37.75           C  
ATOM  52012  CG1 VAL W  61      31.336  15.818  38.339  1.00 42.44           C  
ATOM  52013  CG2 VAL W  61      33.744  15.825  38.045  1.00 38.56           C  
ATOM  52014  N   GLN W  62      29.933  15.706  35.513  1.00 38.37           N  
ATOM  52015  CA  GLN W  62      28.685  16.353  35.117  1.00 37.61           C  
ATOM  52016  C   GLN W  62      27.603  16.145  36.168  1.00 36.33           C  
ATOM  52017  O   GLN W  62      27.617  15.140  36.872  1.00 37.05           O  
ATOM  52018  CB  GLN W  62      28.214  15.838  33.768  1.00 39.15           C  
ATOM  52019  CG  GLN W  62      28.932  16.464  32.613  1.00 40.34           C  
ATOM  52020  CD  GLN W  62      28.413  15.982  31.290  1.00 42.06           C  
ATOM  52021  OE1 GLN W  62      28.173  14.796  31.105  1.00 43.10           O  
ATOM  52022  NE2 GLN W  62      28.224  16.902  30.361  1.00 42.54           N  
ATOM  52023  N   PHE W  63      26.665  17.089  36.257  1.00 35.26           N  
ATOM  52024  CA  PHE W  63      25.681  17.131  37.344  1.00 34.10           C  
ATOM  52025  C   PHE W  63      24.219  17.035  36.911  1.00 34.19           C  
ATOM  52026  O   PHE W  63      23.877  17.339  35.782  1.00 34.85           O  
ATOM  52027  CB  PHE W  63      25.837  18.424  38.138  1.00 32.77           C  
ATOM  52028  CG  PHE W  63      27.218  18.679  38.626  1.00 32.66           C  
ATOM  52029  CD1 PHE W  63      27.640  18.168  39.822  1.00 32.36           C  
ATOM  52030  CD2 PHE W  63      28.080  19.464  37.907  1.00 33.00           C  
ATOM  52031  CE1 PHE W  63      28.900  18.412  40.273  1.00 32.40           C  
ATOM  52032  CE2 PHE W  63      29.339  19.707  38.356  1.00 33.03           C  
ATOM  52033  CZ  PHE W  63      29.751  19.181  39.535  1.00 32.71           C  
ATOM  52034  N   ALA W  64      23.365  16.633  37.846  1.00 33.70           N  
ATOM  52035  CA  ALA W  64      21.912  16.692  37.708  1.00 33.68           C  
ATOM  52036  C   ALA W  64      21.340  17.113  39.036  1.00 32.66           C  
ATOM  52037  O   ALA W  64      21.653  16.529  40.046  1.00 32.52           O  
ATOM  52038  CB  ALA W  64      21.349  15.370  37.297  1.00 34.86           C  
ATOM  52039  N   VAL W  65      20.501  18.128  39.045  1.00 32.16           N  
ATOM  52040  CA  VAL W  65      20.077  18.711  40.301  1.00 31.35           C  
ATOM  52041  C   VAL W  65      18.590  18.548  40.534  1.00 31.68           C  
ATOM  52042  O   VAL W  65      17.799  18.852  39.671  1.00 37.38           O  
ATOM  52043  CB  VAL W  65      20.433  20.193  40.345  1.00 30.60           C  
ATOM  52044  CG1 VAL W  65      19.952  20.803  41.621  1.00 30.02           C  
ATOM  52045  CG2 VAL W  65      21.914  20.365  40.226  1.00 30.39           C  
ATOM  52046  N   ARG W  66      18.200  18.067  41.700  1.00 31.68           N  
ATOM  52047  CA  ARG W  66      16.788  17.920  41.988  1.00 32.20           C  
ATOM  52048  C   ARG W  66      16.391  18.871  43.082  1.00 31.74           C  
ATOM  52049  O   ARG W  66      17.086  19.004  44.088  1.00 31.29           O  
ATOM  52050  CB  ARG W  66      16.452  16.491  42.386  1.00 33.06           C  
ATOM  52051  CG  ARG W  66      14.983  16.244  42.599  1.00 33.86           C  
ATOM  52052  CD  ARG W  66      14.716  14.827  43.032  1.00 34.88           C  
ATOM  52053  NE  ARG W  66      15.157  14.592  44.393  1.00 34.79           N  
ATOM  52054  CZ  ARG W  66      15.407  13.395  44.893  1.00 35.62           C  
ATOM  52055  NH1 ARG W  66      15.252  12.329  44.140  1.00 36.55           N  
ATOM  52056  NH2 ARG W  66      15.804  13.267  46.143  1.00 35.69           N  
ATOM  52057  N   CYS W  67      15.266  19.536  42.871  1.00 32.05           N  
ATOM  52058  CA  CYS W  67      14.795  20.540  43.801  1.00 31.89           C  
ATOM  52059  C   CYS W  67      13.849  19.949  44.825  1.00 32.70           C  
ATOM  52060  O   CYS W  67      12.695  19.689  44.525  1.00 33.58           O  
ATOM  52061  CB  CYS W  67      14.093  21.659  43.050  1.00 32.07           C  
ATOM  52062  SG  CYS W  67      14.957  22.215  41.597  1.00 31.67           S  
ATOM  52063  N   ASP W  68      14.314  19.761  46.048  1.00 32.60           N  
ATOM  52064  CA  ASP W  68      13.476  19.111  47.033  1.00 33.64           C  
ATOM  52065  C   ASP W  68      12.665  20.101  47.856  1.00 34.13           C  
ATOM  52066  O   ASP W  68      13.209  21.026  48.436  1.00 33.62           O  
ATOM  52067  CB  ASP W  68      14.341  18.246  47.937  1.00 33.70           C  
ATOM  52068  CG  ASP W  68      15.177  17.268  47.159  1.00 33.46           C  
ATOM  52069  OD1 ASP W  68      14.836  17.004  45.992  1.00 40.49           O  
ATOM  52070  OD2 ASP W  68      16.161  16.753  47.712  1.00 33.37           O  
ATOM  52071  N   GLU W  69      11.356  19.904  47.902  1.00 37.95           N  
ATOM  52072  CA  GLU W  69      10.499  20.758  48.701  1.00 36.89           C  
ATOM  52073  C   GLU W  69      10.508  20.279  50.138  1.00 36.72           C  
ATOM  52074  O   GLU W  69      10.629  19.096  50.398  1.00 37.93           O  
ATOM  52075  CB  GLU W  69       9.076  20.767  48.149  1.00 38.06           C  
ATOM  52076  CG  GLU W  69       8.294  22.048  48.428  1.00 37.24           C  
ATOM  52077  CD  GLU W  69       6.945  22.098  47.720  1.00 53.62           C  
ATOM  52078  OE1 GLU W  69       6.280  21.047  47.598  1.00 42.67           O  
ATOM  52079  OE2 GLU W  69       6.557  23.194  47.263  1.00 38.68           O  
ATOM  52080  N   LEU W  70      10.379  21.204  51.073  1.00 35.49           N  
ATOM  52081  CA  LEU W  70      10.411  20.866  52.478  1.00 35.55           C  
ATOM  52082  C   LEU W  70       9.025  20.555  53.001  1.00 36.67           C  
ATOM  52083  O   LEU W  70       8.056  21.187  52.606  1.00 36.78           O  
ATOM  52084  CB  LEU W  70      11.016  22.014  53.266  1.00 34.01           C  
ATOM  52085  CG  LEU W  70      10.784  22.003  54.768  1.00 34.26           C  
ATOM  52086  CD1 LEU W  70      11.497  20.839  55.366  1.00 35.28           C  
ATOM  52087  CD2 LEU W  70      11.268  23.273  55.385  1.00 32.92           C  
ATOM  52088  N   ILE W  71       8.923  19.579  53.892  1.00 37.79           N  
ATOM  52089  CA  ILE W  71       7.653  19.294  54.531  1.00 39.08           C  
ATOM  52090  C   ILE W  71       7.791  19.303  56.041  1.00 39.32           C  
ATOM  52091  O   ILE W  71       8.541  18.528  56.604  1.00 39.86           O  
ATOM  52092  CB  ILE W  71       7.094  17.947  54.089  1.00 40.97           C  
ATOM  52093  CG1 ILE W  71       6.729  17.972  52.612  1.00 41.24           C  
ATOM  52094  CG2 ILE W  71       5.865  17.618  54.875  1.00 42.51           C  
ATOM  52095  CD1 ILE W  71       7.242  16.791  51.856  1.00 42.34           C  
ATOM  52096  N   LEU W  72       7.072  20.196  56.698  1.00 39.22           N  
ATOM  52097  CA  LEU W  72       7.068  20.246  58.149  1.00 39.89           C  
ATOM  52098  C   LEU W  72       5.715  19.888  58.685  1.00 41.86           C  
ATOM  52099  O   LEU W  72       4.747  20.555  58.361  1.00 42.09           O  
ATOM  52100  CB  LEU W  72       7.426  21.631  58.662  1.00 38.58           C  
ATOM  52101  CG  LEU W  72       8.875  22.041  58.815  1.00 37.12           C  
ATOM  52102  CD1 LEU W  72       8.878  23.397  59.421  1.00 36.34           C  
ATOM  52103  CD2 LEU W  72       9.596  21.078  59.706  1.00 38.20           C  
ATOM  52104  N   ASP W  73       5.654  18.862  59.523  1.00 43.54           N  
ATOM  52105  CA  ASP W  73       4.413  18.486  60.170  1.00 49.85           C  
ATOM  52106  C   ASP W  73       3.306  18.393  59.137  1.00 60.53           C  
ATOM  52107  O   ASP W  73       2.263  19.022  59.268  1.00 52.06           O  
ATOM  52108  CB  ASP W  73       4.066  19.489  61.265  1.00 61.91           C  
ATOM  52109  CG  ASP W  73       5.111  19.525  62.368  1.00 66.19           C  
ATOM  52110  OD1 ASP W  73       5.428  18.451  62.925  1.00 70.78           O  
ATOM  52111  OD2 ASP W  73       5.618  20.625  62.678  1.00 74.59           O  
ATOM  52112  N   ASP W  74       3.588  17.637  58.082  1.00 46.11           N  
ATOM  52113  CA  ASP W  74       2.654  17.387  56.992  1.00 55.58           C  
ATOM  52114  C   ASP W  74       2.156  18.639  56.294  1.00 46.10           C  
ATOM  52115  O   ASP W  74       1.032  18.676  55.831  1.00 47.53           O  
ATOM  52116  CB  ASP W  74       1.466  16.580  57.502  1.00 63.25           C  
ATOM  52117  CG  ASP W  74       1.799  15.115  57.671  1.00 70.31           C  
ATOM  52118  OD1 ASP W  74       2.570  14.591  56.840  1.00 75.51           O  
ATOM  52119  OD2 ASP W  74       1.307  14.491  58.636  1.00 76.21           O  
ATOM  52120  N   ARG W  75       2.989  19.662  56.202  1.00 44.02           N  
ATOM  52121  CA  ARG W  75       2.644  20.812  55.381  1.00 43.28           C  
ATOM  52122  C   ARG W  75       3.822  21.189  54.507  1.00 41.24           C  
ATOM  52123  O   ARG W  75       4.954  21.003  54.896  1.00 40.08           O  
ATOM  52124  CB  ARG W  75       2.200  21.986  56.248  1.00 43.31           C  
ATOM  52125  CG  ARG W  75       0.876  21.723  56.968  1.00 49.06           C  
ATOM  52126  CD  ARG W  75       0.466  22.890  57.857  1.00 53.78           C  
ATOM  52127  NE  ARG W  75      -0.788  22.639  58.563  1.00 61.42           N  
ATOM  52128  CZ  ARG W  75      -0.878  21.983  59.716  1.00 62.54           C  
ATOM  52129  NH1 ARG W  75       0.215  21.510  60.302  1.00 68.36           N  
ATOM  52130  NH2 ARG W  75      -2.062  21.800  60.288  1.00 72.98           N  
ATOM  52131  N   ARG W  76       3.543  21.681  53.307  1.00 41.13           N  
ATOM  52132  CA  ARG W  76       4.584  22.049  52.362  1.00 39.59           C  
ATOM  52133  C   ARG W  76       5.097  23.448  52.611  1.00 37.92           C  
ATOM  52134  O   ARG W  76       4.329  24.376  52.832  1.00 38.28           O  
ATOM  52135  CB  ARG W  76       4.080  21.955  50.926  1.00 40.59           C  
ATOM  52136  CG  ARG W  76       3.774  20.561  50.472  1.00 49.28           C  
ATOM  52137  CD  ARG W  76       3.394  20.524  49.004  1.00 65.16           C  
ATOM  52138  NE  ARG W  76       3.010  19.170  48.609  1.00 60.02           N  
ATOM  52139  CZ  ARG W  76       3.864  18.221  48.234  1.00 63.08           C  
ATOM  52140  NH1 ARG W  76       5.167  18.477  48.177  1.00 66.83           N  
ATOM  52141  NH2 ARG W  76       3.410  17.016  47.906  1.00 73.42           N  
ATOM  52142  N   VAL W  77       6.409  23.600  52.558  1.00 36.31           N  
ATOM  52143  CA  VAL W  77       7.004  24.901  52.745  1.00 34.77           C  
ATOM  52144  C   VAL W  77       7.767  25.297  51.499  1.00 33.93           C  
ATOM  52145  O   VAL W  77       8.789  24.710  51.176  1.00 33.47           O  
ATOM  52146  CB  VAL W  77       7.923  24.910  53.942  1.00 33.83           C  
ATOM  52147  CG1 VAL W  77       8.413  26.286  54.179  1.00 32.50           C  
ATOM  52148  CG2 VAL W  77       7.184  24.436  55.151  1.00 35.06           C  
ATOM  52149  N   SER W  78       7.264  26.293  50.789  1.00 34.04           N  
ATOM  52150  CA  SER W  78       7.852  26.669  49.525  1.00 33.71           C  
ATOM  52151  C   SER W  78       9.173  27.359  49.733  1.00 31.97           C  
ATOM  52152  O   SER W  78       9.367  28.050  50.715  1.00 31.05           O  
ATOM  52153  CB  SER W  78       6.910  27.575  48.760  1.00 34.68           C  
ATOM  52154  OG  SER W  78       5.621  26.998  48.681  1.00 36.56           O  
ATOM  52155  N   VAL W  79      10.092  27.159  48.805  1.00 31.77           N  
ATOM  52156  CA  VAL W  79      11.323  27.922  48.786  1.00 30.43           C  
ATOM  52157  C   VAL W  79      11.005  29.390  48.597  1.00 29.99           C  
ATOM  52158  O   VAL W  79      10.306  29.756  47.667  1.00 31.00           O  
ATOM  52159  CB  VAL W  79      12.246  27.463  47.669  1.00 30.85           C  
ATOM  52160  CG1 VAL W  79      13.307  28.476  47.431  1.00 29.83           C  
ATOM  52161  CG2 VAL W  79      12.862  26.144  48.009  1.00 31.24           C  
ATOM  52162  N   THR W  80      11.503  30.231  49.489  1.00 28.77           N  
ATOM  52163  CA  THR W  80      11.294  31.661  49.340  1.00 28.47           C  
ATOM  52164  C   THR W  80      12.634  32.340  49.177  1.00 27.34           C  
ATOM  52165  O   THR W  80      13.639  31.673  49.065  1.00 27.01           O  
ATOM  52166  CB  THR W  80      10.547  32.251  50.517  1.00 28.45           C  
ATOM  52167  OG1 THR W  80      11.029  31.665  51.724  1.00 27.85           O  
ATOM  52168  CG2 THR W  80       9.109  31.933  50.402  1.00 30.00           C  
ATOM  52169  N   GLY W  81      12.650  33.661  49.152  1.00 26.98           N  
ATOM  52170  CA  GLY W  81      13.885  34.376  48.926  1.00 26.11           C  
ATOM  52171  C   GLY W  81      14.155  35.427  49.972  1.00 25.24           C  
ATOM  52172  O   GLY W  81      13.325  35.676  50.829  1.00 25.46           O  
ATOM  52173  N   LEU W  82      15.320  36.056  49.884  1.00 24.52           N  
ATOM  52174  CA  LEU W  82      15.741  37.028  50.883  1.00 23.81           C  
ATOM  52175  C   LEU W  82      16.704  38.045  50.303  1.00 23.49           C  
ATOM  52176  O   LEU W  82      17.582  37.687  49.553  1.00 23.51           O  
ATOM  52177  CB  LEU W  82      16.386  36.290  52.050  1.00 23.33           C  
ATOM  52178  CG  LEU W  82      17.229  36.980  53.103  1.00 22.79           C  
ATOM  52179  CD1 LEU W  82      16.489  38.151  53.668  1.00 25.35           C  
ATOM  52180  CD2 LEU W  82      17.499  35.982  54.183  1.00 22.91           C  
ATOM  52181  N   ARG W  83      16.549  39.316  50.637  1.00 23.43           N  
ATOM  52182  CA  ARG W  83      17.515  40.296  50.184  1.00 23.22           C  
ATOM  52183  C   ARG W  83      18.189  40.927  51.349  1.00 22.62           C  
ATOM  52184  O   ARG W  83      17.542  41.492  52.202  1.00 24.21           O  
ATOM  52185  CB  ARG W  83      16.874  41.383  49.342  1.00 24.05           C  
ATOM  52186  CG  ARG W  83      17.862  42.074  48.437  1.00 24.21           C  
ATOM  52187  CD  ARG W  83      17.269  43.245  47.708  1.00 25.28           C  
ATOM  52188  NE  ARG W  83      16.977  44.348  48.605  1.00 29.66           N  
ATOM  52189  CZ  ARG W  83      16.534  45.522  48.192  1.00 27.80           C  
ATOM  52190  NH1 ARG W  83      16.352  45.717  46.902  1.00 27.51           N  
ATOM  52191  NH2 ARG W  83      16.281  46.487  49.061  1.00 28.14           N  
ATOM  52192  N   ASP W  84      19.504  40.847  51.364  1.00 22.22           N  
ATOM  52193  CA  ASP W  84      20.301  41.367  52.440  1.00 21.88           C  
ATOM  52194  C   ASP W  84      20.907  42.690  52.017  1.00 21.99           C  
ATOM  52195  O   ASP W  84      21.631  42.767  51.031  1.00 22.17           O  
ATOM  52196  CB  ASP W  84      21.375  40.356  52.792  1.00 21.76           C  
ATOM  52197  CG  ASP W  84      22.102  40.681  54.057  1.00 21.76           C  
ATOM  52198  OD1 ASP W  84      21.472  41.105  55.033  1.00 21.85           O  
ATOM  52199  OD2 ASP W  84      23.322  40.479  54.078  1.00 21.96           O  
ATOM  52200  N   TYR W  85      20.575  43.742  52.748  1.00 22.12           N  
ATOM  52201  CA  TYR W  85      21.225  45.014  52.570  1.00 22.33           C  
ATOM  52202  C   TYR W  85      22.589  44.915  53.166  1.00 22.12           C  
ATOM  52203  O   TYR W  85      22.776  45.181  54.324  1.00 22.20           O  
ATOM  52204  CB  TYR W  85      20.449  46.120  53.237  1.00 22.84           C  
ATOM  52205  CG  TYR W  85      21.076  47.474  53.087  1.00 26.81           C  
ATOM  52206  CD1 TYR W  85      21.122  48.100  51.865  1.00 23.70           C  
ATOM  52207  CD2 TYR W  85      21.592  48.142  54.171  1.00 23.43           C  
ATOM  52208  CE1 TYR W  85      21.679  49.327  51.734  1.00 24.23           C  
ATOM  52209  CE2 TYR W  85      22.148  49.376  54.040  1.00 23.94           C  
ATOM  52210  CZ  TYR W  85      22.189  49.960  52.823  1.00 24.30           C  
ATOM  52211  OH  TYR W  85      22.749  51.198  52.686  1.00 24.97           O  
ATOM  52212  N   HIS W  86      23.544  44.520  52.355  1.00 22.16           N  
ATOM  52213  CA  HIS W  86      24.891  44.231  52.795  1.00 22.31           C  
ATOM  52214  C   HIS W  86      25.849  45.388  52.560  1.00 22.76           C  
ATOM  52215  O   HIS W  86      26.100  45.751  51.441  1.00 23.11           O  
ATOM  52216  CB  HIS W  86      25.361  43.002  52.052  1.00 22.50           C  
ATOM  52217  CG  HIS W  86      26.666  42.460  52.513  1.00 23.04           C  
ATOM  52218  ND1 HIS W  86      27.066  41.179  52.222  1.00 23.49           N  
ATOM  52219  CD2 HIS W  86      27.651  43.003  53.254  1.00 23.49           C  
ATOM  52220  CE1 HIS W  86      28.258  40.964  52.738  1.00 24.29           C  
ATOM  52221  NE2 HIS W  86      28.631  42.053  53.379  1.00 24.29           N  
ATOM  52222  N   THR W  87      26.418  45.912  53.633  1.00 22.97           N  
ATOM  52223  CA  THR W  87      27.262  47.094  53.634  1.00 23.53           C  
ATOM  52224  C   THR W  87      28.747  46.783  53.748  1.00 24.24           C  
ATOM  52225  O   THR W  87      29.102  45.827  54.387  1.00 24.41           O  
ATOM  52226  CB  THR W  87      26.835  47.969  54.787  1.00 23.68           C  
ATOM  52227  OG1 THR W  87      25.996  49.002  54.296  1.00 23.74           O  
ATOM  52228  CG2 THR W  87      27.996  48.537  55.521  1.00 24.45           C  
ATOM  52229  N   VAL W  88      29.625  47.559  53.118  1.00 24.93           N  
ATOM  52230  CA  VAL W  88      31.060  47.429  53.417  1.00 25.99           C  
ATOM  52231  C   VAL W  88      31.711  48.767  53.673  1.00 26.73           C  
ATOM  52232  O   VAL W  88      31.680  49.641  52.821  1.00 41.54           O  
ATOM  52233  CB  VAL W  88      31.841  46.777  52.293  1.00 26.74           C  
ATOM  52234  CG1 VAL W  88      33.262  46.653  52.692  1.00 28.16           C  
ATOM  52235  CG2 VAL W  88      31.293  45.430  51.986  1.00 26.29           C  
ATOM  52236  N   LEU W  89      32.318  48.949  54.831  1.00 27.39           N  
ATOM  52237  CA  LEU W  89      33.013  50.202  55.056  1.00 28.33           C  
ATOM  52238  C   LEU W  89      34.506  49.985  55.038  1.00 29.85           C  
ATOM  52239  O   LEU W  89      34.998  49.000  55.559  1.00 30.42           O  
ATOM  52240  CB  LEU W  89      32.565  50.865  56.359  1.00 28.43           C  
ATOM  52241  CG  LEU W  89      32.475  50.146  57.683  1.00 28.70           C  
ATOM  52242  CD1 LEU W  89      33.816  50.120  58.335  1.00 58.62           C  
ATOM  52243  CD2 LEU W  89      31.548  50.929  58.514  1.00 28.60           C  
ATOM  52244  N   GLY W  90      35.218  50.911  54.413  1.00 33.37           N  
ATOM  52245  CA  GLY W  90      36.640  50.780  54.229  1.00 34.41           C  
ATOM  52246  C   GLY W  90      36.912  49.894  53.048  1.00 33.00           C  
ATOM  52247  O   GLY W  90      37.868  49.155  53.042  1.00 33.07           O  
ATOM  52248  N   ALA W  91      36.065  49.968  52.037  1.00 31.88           N  
ATOM  52249  CA  ALA W  91      36.235  49.130  50.866  1.00 30.69           C  
ATOM  52250  C   ALA W  91      37.196  49.738  49.861  1.00 32.23           C  
ATOM  52251  O   ALA W  91      37.227  50.944  49.682  1.00 33.76           O  
ATOM  52252  CB  ALA W  91      34.922  48.886  50.228  1.00 28.99           C  
ATOM  52253  N   ARG W  92      37.971  48.899  49.190  1.00 32.00           N  
ATOM  52254  CA  ARG W  92      38.932  49.389  48.224  1.00 33.63           C  
ATOM  52255  C   ARG W  92      38.295  50.220  47.141  1.00 33.98           C  
ATOM  52256  O   ARG W  92      37.295  49.845  46.566  1.00 32.47           O  
ATOM  52257  CB  ARG W  92      39.692  48.236  47.598  1.00 33.26           C  
ATOM  52258  CG  ARG W  92      38.852  47.125  47.088  1.00 31.15           C  
ATOM  52259  CD  ARG W  92      39.738  46.076  46.495  1.00 31.30           C  
ATOM  52260  NE  ARG W  92      39.005  44.933  45.981  1.00 29.48           N  
ATOM  52261  CZ  ARG W  92      38.711  43.856  46.693  1.00 31.89           C  
ATOM  52262  NH1 ARG W  92      39.075  43.776  47.958  1.00 28.31           N  
ATOM  52263  NH2 ARG W  92      38.049  42.863  46.139  1.00 34.17           N  
ATOM  52264  N   GLU W  93      38.897  51.370  46.885  1.00 36.15           N  
ATOM  52265  CA  GLU W  93      38.478  52.279  45.831  1.00 37.06           C  
ATOM  52266  C   GLU W  93      39.096  51.870  44.513  1.00 37.59           C  
ATOM  52267  O   GLU W  93      38.530  52.086  43.457  1.00 37.60           O  
ATOM  52268  CB  GLU W  93      38.870  53.709  46.198  1.00 39.46           C  
ATOM  52269  CG  GLU W  93      38.968  54.670  45.043  1.00 41.27           C  
ATOM  52270  CD  GLU W  93      39.080  56.107  45.500  1.00 43.54           C  
ATOM  52271  OE1 GLU W  93      38.860  56.361  46.702  1.00 47.90           O  
ATOM  52272  OE2 GLU W  93      39.381  56.982  44.662  1.00 45.55           O  
ATOM  52273  N   ASP W  94      40.263  51.252  44.596  1.00 38.18           N  
ATOM  52274  CA  ASP W  94      40.988  50.820  43.421  1.00 39.03           C  
ATOM  52275  C   ASP W  94      41.750  49.535  43.707  1.00 38.38           C  
ATOM  52276  O   ASP W  94      42.022  49.213  44.849  1.00 37.92           O  
ATOM  52277  CB  ASP W  94      41.945  51.915  42.967  1.00 57.50           C  
ATOM  52278  CG  ASP W  94      42.519  51.655  41.597  1.00 69.90           C  
ATOM  52279  OD1 ASP W  94      42.508  50.494  41.140  1.00 58.55           O  
ATOM  52280  OD2 ASP W  94      42.996  52.620  40.972  1.00 71.89           O  
ATOM  52281  N   TYR W  95      42.106  48.812  42.657  1.00 38.57           N  
ATOM  52282  CA  TYR W  95      42.804  47.552  42.800  1.00 38.16           C  
ATOM  52283  C   TYR W  95      44.243  47.715  43.275  1.00 40.15           C  
ATOM  52284  O   TYR W  95      44.795  46.814  43.889  1.00 39.79           O  
ATOM  52285  CB  TYR W  95      42.789  46.807  41.482  1.00 38.20           C  
ATOM  52286  CG  TYR W  95      41.412  46.513  40.966  1.00 36.33           C  
ATOM  52287  CD1 TYR W  95      40.653  45.496  41.507  1.00 34.02           C  
ATOM  52288  CD2 TYR W  95      40.872  47.245  39.927  1.00 37.03           C  
ATOM  52289  CE1 TYR W  95      39.395  45.221  41.030  1.00 32.42           C  
ATOM  52290  CE2 TYR W  95      39.617  46.975  39.447  1.00 35.45           C  
ATOM  52291  CZ  TYR W  95      38.887  45.962  39.997  1.00 33.13           C  
ATOM  52292  OH  TYR W  95      37.633  45.701  39.517  1.00 31.67           O  
ATOM  52293  N   ARG W  96      44.853  48.854  42.970  1.00 42.39           N  
ATOM  52294  CA  ARG W  96      46.203  49.149  43.434  1.00 44.52           C  
ATOM  52295  C   ARG W  96      46.193  50.159  44.547  1.00 45.10           C  
ATOM  52296  O   ARG W  96      45.561  51.192  44.436  1.00 45.43           O  
ATOM  52297  CB  ARG W  96      47.073  49.700  42.312  1.00 47.14           C  
ATOM  52298  CG  ARG W  96      46.995  48.964  41.012  1.00 47.11           C  
ATOM  52299  CD  ARG W  96      48.257  48.172  40.788  1.00 48.56           C  
ATOM  52300  NE  ARG W  96      49.451  48.892  41.209  1.00 51.00           N  
ATOM  52301  CZ  ARG W  96      50.337  49.414  40.367  1.00 53.77           C  
ATOM  52302  NH1 ARG W  96      50.159  49.303  39.058  1.00 54.51           N  
ATOM  52303  NH2 ARG W  96      51.399  50.048  40.834  1.00 55.98           N  
ATOM  52304  N   GLY W  97      46.921  49.885  45.612  1.00 45.49           N  
ATOM  52305  CA  GLY W  97      47.130  50.903  46.614  1.00 46.70           C  
ATOM  52306  C   GLY W  97      46.114  50.818  47.709  1.00 44.84           C  
ATOM  52307  O   GLY W  97      45.375  49.856  47.768  1.00 42.61           O  
ATOM  52308  N   LEU W  98      46.065  51.827  48.567  1.00 45.93           N  
ATOM  52309  CA  LEU W  98      45.299  51.708  49.796  1.00 44.65           C  
ATOM  52310  C   LEU W  98      44.262  52.797  50.044  1.00 44.69           C  
ATOM  52311  O   LEU W  98      43.859  53.000  51.178  1.00 44.57           O  
ATOM  52312  CB  LEU W  98      46.253  51.670  50.986  1.00 46.04           C  
ATOM  52313  CG  LEU W  98      47.195  50.476  51.133  1.00 45.95           C  
ATOM  52314  CD1 LEU W  98      47.545  50.259  52.578  1.00 46.45           C  
ATOM  52315  CD2 LEU W  98      46.587  49.210  50.576  1.00 45.85           C  
ATOM  52316  N   LYS W  99      43.810  53.495  49.016  1.00 45.02           N  
ATOM  52317  CA  LYS W  99      42.739  54.450  49.247  1.00 45.02           C  
ATOM  52318  C   LYS W  99      41.432  53.689  49.309  1.00 42.27           C  
ATOM  52319  O   LYS W  99      41.268  52.715  48.588  1.00 40.67           O  
ATOM  52320  CB  LYS W  99      42.684  55.512  48.157  1.00 46.59           C  
ATOM  52321  CG  LYS W  99      43.354  55.127  46.861  1.00 57.03           C  
ATOM  52322  CD  LYS W  99      43.276  56.287  45.889  1.00 67.33           C  
ATOM  52323  CE  LYS W  99      43.793  57.570  46.532  1.00 68.71           C  
ATOM  52324  NZ  LYS W  99      44.130  58.623  45.532  1.00 77.89           N  
ATOM  52325  N   SER W 100      40.497  54.125  50.147  1.00 41.88           N  
ATOM  52326  CA  SER W 100      39.258  53.370  50.328  1.00 39.38           C  
ATOM  52327  C   SER W 100      38.035  54.228  50.605  1.00 39.39           C  
ATOM  52328  O   SER W 100      38.150  55.302  51.177  1.00 41.32           O  
ATOM  52329  CB  SER W 100      39.418  52.384  51.468  1.00 38.39           C  
ATOM  52330  OG  SER W 100      39.347  53.070  52.696  1.00 41.85           O  
ATOM  52331  N   HIS W 101      36.865  53.725  50.214  1.00 37.36           N  
ATOM  52332  CA  HIS W 101      35.592  54.424  50.389  1.00 37.23           C  
ATOM  52333  C   HIS W 101      35.072  54.336  51.796  1.00 37.02           C  
ATOM  52334  O   HIS W 101      35.165  53.302  52.419  1.00 39.16           O  
ATOM  52335  CB  HIS W 101      34.519  53.852  49.482  1.00 35.19           C  
ATOM  52336  CG  HIS W 101      34.724  54.127  48.035  1.00 35.66           C  
ATOM  52337  ND1 HIS W 101      35.123  53.157  47.149  1.00 34.60           N  
ATOM  52338  CD2 HIS W 101      34.556  55.253  47.311  1.00 37.26           C  
ATOM  52339  CE1 HIS W 101      35.201  53.672  45.938  1.00 35.55           C  
ATOM  52340  NE2 HIS W 101      34.864  54.945  46.010  1.00 37.16           N  
ATOM  52341  N   GLU W 102      34.472  55.410  52.275  1.00 38.39           N  
ATOM  52342  CA  GLU W 102      33.884  55.419  53.597  1.00 38.53           C  
ATOM  52343  C   GLU W 102      32.897  54.281  53.764  1.00 36.00           C  
ATOM  52344  O   GLU W 102      32.986  53.515  54.707  1.00 35.42           O  
ATOM  52345  CB  GLU W 102      33.189  56.744  53.846  1.00 40.37           C  
ATOM  52346  CG  GLU W 102      32.361  56.767  55.091  1.00 47.32           C  
ATOM  52347  CD  GLU W 102      32.828  57.823  56.044  1.00 58.09           C  
ATOM  52348  OE1 GLU W 102      33.726  58.595  55.657  1.00 53.74           O  
ATOM  52349  OE2 GLU W 102      32.304  57.883  57.174  1.00 54.00           O  
ATOM  52350  N   THR W 103      31.960  54.188  52.827  1.00 41.64           N  
ATOM  52351  CA  THR W 103      30.950  53.145  52.799  1.00 29.58           C  
ATOM  52352  C   THR W 103      30.577  52.849  51.370  1.00 29.30           C  
ATOM  52353  O   THR W 103      30.413  53.759  50.577  1.00 29.54           O  
ATOM  52354  CB  THR W 103      29.670  53.550  53.537  1.00 29.38           C  
ATOM  52355  OG1 THR W 103      29.996  54.247  54.736  1.00 29.87           O  
ATOM  52356  CG2 THR W 103      28.856  52.341  53.883  1.00 28.83           C  
ATOM  52357  N   ILE W 104      30.453  51.575  51.041  1.00 28.89           N  
ATOM  52358  CA  ILE W 104      29.797  51.162  49.818  1.00 28.59           C  
ATOM  52359  C   ILE W 104      28.670  50.245  50.213  1.00 28.00           C  
ATOM  52360  O   ILE W 104      28.644  49.742  51.328  1.00 27.87           O  
ATOM  52361  CB  ILE W 104      30.733  50.441  48.867  1.00 28.80           C  
ATOM  52362  CG1 ILE W 104      31.117  49.095  49.443  1.00 28.59           C  
ATOM  52363  CG2 ILE W 104      31.972  51.246  48.642  1.00 29.52           C  
ATOM  52364  CD1 ILE W 104      31.670  48.163  48.442  1.00 28.73           C  
ATOM  52365  N   GLN W 105      27.735  50.020  49.308  1.00 27.76           N  
ATOM  52366  CA  GLN W 105      26.614  49.158  49.608  1.00 27.30           C  
ATOM  52367  C   GLN W 105      26.390  48.135  48.523  1.00 27.10           C  
ATOM  52368  O   GLN W 105      26.627  48.395  47.362  1.00 27.35           O  
ATOM  52369  CB  GLN W 105      25.361  49.981  49.810  1.00 27.35           C  
ATOM  52370  CG  GLN W 105      25.122  50.976  48.732  1.00 27.70           C  
ATOM  52371  CD  GLN W 105      24.032  51.944  49.093  1.00 27.94           C  
ATOM  52372  OE1 GLN W 105      23.704  52.108  50.265  1.00 27.94           O  
ATOM  52373  NE2 GLN W 105      23.464  52.601  48.092  1.00 28.28           N  
ATOM  52374  N   THR W 106      25.948  46.955  48.929  1.00 26.74           N  
ATOM  52375  CA  THR W 106      25.639  45.851  48.042  1.00 26.56           C  
ATOM  52376  C   THR W 106      24.324  45.245  48.473  1.00 26.25           C  
ATOM  52377  O   THR W 106      23.942  45.399  49.605  1.00 26.18           O  
ATOM  52378  CB  THR W 106      26.717  44.778  48.073  1.00 26.58           C  
ATOM  52379  OG1 THR W 106      26.733  44.156  49.358  1.00 26.41           O  
ATOM  52380  CG2 THR W 106      28.060  45.383  47.808  1.00 27.04           C  
ATOM  52381  N   TRP W 107      23.626  44.569  47.570  1.00 26.18           N  
ATOM  52382  CA  TRP W 107      22.389  43.867  47.910  1.00 25.98           C  
ATOM  52383  C   TRP W 107      22.525  42.418  47.516  1.00 25.82           C  
ATOM  52384  O   TRP W 107      22.782  42.123  46.373  1.00 25.96           O  
ATOM  52385  CB  TRP W 107      21.187  44.480  47.205  1.00 26.21           C  
ATOM  52386  CG  TRP W 107      20.942  45.881  47.566  1.00 26.47           C  
ATOM  52387  CD1 TRP W 107      20.063  46.344  48.480  1.00 26.87           C  
ATOM  52388  CD2 TRP W 107      21.589  47.017  47.022  1.00 26.77           C  
ATOM  52389  NE1 TRP W 107      20.120  47.704  48.548  1.00 26.93           N  
ATOM  52390  CE2 TRP W 107      21.055  48.140  47.654  1.00 27.03           C  
ATOM  52391  CE3 TRP W 107      22.575  47.195  46.060  1.00 26.95           C  
ATOM  52392  CZ2 TRP W 107      21.470  49.417  47.355  1.00 29.47           C  
ATOM  52393  CZ3 TRP W 107      22.980  48.457  45.769  1.00 27.34           C  
ATOM  52394  CH2 TRP W 107      22.434  49.554  46.410  1.00 27.54           C  
ATOM  52395  N   ARG W 108      22.372  41.500  48.456  1.00 25.63           N  
ATOM  52396  CA  ARG W 108      22.676  40.124  48.123  1.00 25.56           C  
ATOM  52397  C   ARG W 108      21.488  39.224  48.389  1.00 25.47           C  
ATOM  52398  O   ARG W 108      20.919  39.251  49.456  1.00 25.44           O  
ATOM  52399  CB  ARG W 108      23.919  39.660  48.890  1.00 25.60           C  
ATOM  52400  CG  ARG W 108      25.027  40.705  48.891  1.00 25.80           C  
ATOM  52401  CD  ARG W 108      26.415  40.151  49.017  1.00 26.06           C  
ATOM  52402  NE  ARG W 108      27.394  41.195  49.314  1.00 28.29           N  
ATOM  52403  CZ  ARG W 108      28.674  40.952  49.579  1.00 26.73           C  
ATOM  52404  NH1 ARG W 108      29.122  39.707  49.573  1.00 26.89           N  
ATOM  52405  NH2 ARG W 108      29.505  41.939  49.861  1.00 34.20           N  
ATOM  52406  N   GLU W 109      21.111  38.432  47.395  1.00 25.52           N  
ATOM  52407  CA  GLU W 109      19.920  37.614  47.476  1.00 25.53           C  
ATOM  52408  C   GLU W 109      20.248  36.204  47.908  1.00 25.48           C  
ATOM  52409  O   GLU W 109      21.226  35.650  47.455  1.00 25.52           O  
ATOM  52410  CB  GLU W 109      19.220  37.591  46.126  1.00 25.76           C  
ATOM  52411  CG  GLU W 109      18.399  38.826  45.819  1.00 25.99           C  
ATOM  52412  CD  GLU W 109      18.019  38.927  44.354  1.00 61.39           C  
ATOM  52413  OE1 GLU W 109      18.100  37.905  43.636  1.00 26.46           O  
ATOM  52414  OE2 GLU W 109      17.639  40.037  43.921  1.00 43.22           O  
ATOM  52415  N   TYR W 110      19.427  35.628  48.781  1.00 25.50           N  
ATOM  52416  CA  TYR W 110      19.602  34.256  49.251  1.00 25.55           C  
ATOM  52417  C   TYR W 110      18.333  33.453  49.050  1.00 25.71           C  
ATOM  52418  O   TYR W 110      17.265  34.028  48.925  1.00 27.54           O  
ATOM  52419  CB  TYR W 110      19.960  34.216  50.731  1.00 25.59           C  
ATOM  52420  CG  TYR W 110      21.233  34.894  51.130  1.00 25.55           C  
ATOM  52421  CD1 TYR W 110      21.263  36.241  51.356  1.00 25.50           C  
ATOM  52422  CD2 TYR W 110      22.392  34.177  51.328  1.00 25.69           C  
ATOM  52423  CE1 TYR W 110      22.408  36.865  51.733  1.00 25.55           C  
ATOM  52424  CE2 TYR W 110      23.547  34.796  51.712  1.00 25.80           C  
ATOM  52425  CZ  TYR W 110      23.546  36.146  51.911  1.00 25.71           C  
ATOM  52426  OH  TYR W 110      24.680  36.809  52.292  1.00 25.89           O  
ATOM  52427  N   LEU W 111      18.453  32.129  49.060  1.00 25.82           N  
ATOM  52428  CA  LEU W 111      17.307  31.235  49.040  1.00 26.06           C  
ATOM  52429  C   LEU W 111      16.977  30.741  50.429  1.00 26.24           C  
ATOM  52430  O   LEU W 111      17.829  30.232  51.115  1.00 29.30           O  
ATOM  52431  CB  LEU W 111      17.570  30.029  48.150  1.00 26.20           C  
ATOM  52432  CG  LEU W 111      17.640  30.146  46.631  1.00 26.28           C  
ATOM  52433  CD1 LEU W 111      17.950  28.809  46.024  1.00 26.54           C  
ATOM  52434  CD2 LEU W 111      16.353  30.649  46.084  1.00 26.47           C  
ATOM  52435  N   CYS W 112      15.730  30.853  50.843  1.00 26.50           N  
ATOM  52436  CA  CYS W 112      15.328  30.331  52.137  1.00 26.84           C  
ATOM  52437  C   CYS W 112      14.510  29.060  52.013  1.00 27.22           C  
ATOM  52438  O   CYS W 112      13.711  28.925  51.096  1.00 27.35           O  
ATOM  52439  CB  CYS W 112      14.547  31.382  52.908  1.00 27.06           C  
ATOM  52440  SG  CYS W 112      15.572  32.729  53.432  1.00 26.75           S  
ATOM  52441  N   ASP W 113      14.725  28.150  52.958  1.00 27.50           N  
ATOM  52442  CA  ASP W 113      14.101  26.834  53.010  1.00 27.95           C  
ATOM  52443  C   ASP W 113      14.355  25.961  51.796  1.00 27.85           C  
ATOM  52444  O   ASP W 113      13.517  25.156  51.431  1.00 28.23           O  
ATOM  52445  CB  ASP W 113      12.607  26.965  53.221  1.00 28.45           C  
ATOM  52446  CG  ASP W 113      12.258  27.275  54.641  1.00 28.90           C  
ATOM  52447  OD1 ASP W 113      12.964  26.789  55.540  1.00 39.46           O  
ATOM  52448  OD2 ASP W 113      11.274  27.998  54.868  1.00 29.24           O  
ATOM  52449  N   ALA W 114      15.534  26.088  51.206  1.00 27.47           N  
ATOM  52450  CA  ALA W 114      15.888  25.337  50.014  1.00 27.47           C  
ATOM  52451  C   ALA W 114      16.697  24.102  50.339  1.00 27.73           C  
ATOM  52452  O   ALA W 114      17.475  24.103  51.268  1.00 27.77           O  
ATOM  52453  CB  ALA W 114      16.653  26.209  49.075  1.00 27.08           C  
ATOM  52454  N   SER W 115      16.510  23.046  49.565  1.00 28.03           N  
ATOM  52455  CA  SER W 115      17.306  21.840  49.704  1.00 28.38           C  
ATOM  52456  C   SER W 115      17.385  21.132  48.374  1.00 28.59           C  
ATOM  52457  O   SER W 115      16.419  21.095  47.630  1.00 28.67           O  
ATOM  52458  CB  SER W 115      16.716  20.912  50.759  1.00 28.88           C  
ATOM  52459  OG  SER W 115      17.372  19.654  50.772  1.00 29.36           O  
ATOM  52460  N   PHE W 116      18.536  20.560  48.075  1.00 28.79           N  
ATOM  52461  CA  PHE W 116      18.742  19.948  46.788  1.00 29.09           C  
ATOM  52462  C   PHE W 116      19.364  18.589  46.920  1.00 29.71           C  
ATOM  52463  O   PHE W 116      20.093  18.333  47.862  1.00 29.87           O  
ATOM  52464  CB  PHE W 116      19.623  20.836  45.929  1.00 28.85           C  
ATOM  52465  CG  PHE W 116      19.078  22.202  45.740  1.00 28.32           C  
ATOM  52466  CD1 PHE W 116      18.171  22.458  44.750  1.00 28.36           C  
ATOM  52467  CD2 PHE W 116      19.457  23.226  46.563  1.00 27.89           C  
ATOM  52468  CE1 PHE W 116      17.663  23.700  44.592  1.00 28.01           C  
ATOM  52469  CE2 PHE W 116      18.943  24.462  46.398  1.00 27.50           C  
ATOM  52470  CZ  PHE W 116      18.047  24.698  45.413  1.00 27.56           C  
ATOM  52471  N   THR W 117      19.066  17.715  45.970  1.00 30.16           N  
ATOM  52472  CA  THR W 117      19.770  16.451  45.871  1.00 30.87           C  
ATOM  52473  C   THR W 117      20.454  16.432  44.534  1.00 31.14           C  
ATOM  52474  O   THR W 117      19.813  16.586  43.527  1.00 31.16           O  
ATOM  52475  CB  THR W 117      18.839  15.254  45.990  1.00 31.39           C  
ATOM  52476  OG1 THR W 117      18.234  15.248  47.277  1.00 31.28           O  
ATOM  52477  CG2 THR W 117      19.606  13.986  45.842  1.00 32.19           C  
ATOM  52478  N   VAL W 118      21.762  16.257  44.527  1.00 31.49           N  
ATOM  52479  CA  VAL W 118      22.546  16.335  43.311  1.00 31.88           C  
ATOM  52480  C   VAL W 118      23.107  14.988  42.944  1.00 32.87           C  
ATOM  52481  O   VAL W 118      23.603  14.280  43.794  1.00 33.27           O  
ATOM  52482  CB  VAL W 118      23.714  17.309  43.471  1.00 31.68           C  
ATOM  52483  CG1 VAL W 118      24.515  17.390  42.196  1.00 32.24           C  
ATOM  52484  CG2 VAL W 118      23.215  18.666  43.877  1.00 30.77           C  
ATOM  52485  N   ALA W 119      23.043  14.629  41.677  1.00 33.39           N  
ATOM  52486  CA  ALA W 119      23.705  13.427  41.219  1.00 34.47           C  
ATOM  52487  C   ALA W 119      24.821  13.796  40.268  1.00 35.00           C  
ATOM  52488  O   ALA W 119      24.592  14.510  39.315  1.00 34.85           O  
ATOM  52489  CB  ALA W 119      22.730  12.521  40.550  1.00 34.91           C  
ATOM  52490  N   LEU W 120      26.034  13.327  40.515  1.00 35.76           N  
ATOM  52491  CA  LEU W 120      27.101  13.607  39.575  1.00 36.48           C  
ATOM  52492  C   LEU W 120      27.715  12.336  39.035  1.00 37.87           C  
ATOM  52493  O   LEU W 120      27.748  11.319  39.722  1.00 38.31           O  
ATOM  52494  CB  LEU W 120      28.165  14.484  40.217  1.00 36.29           C  
ATOM  52495  CG  LEU W 120      29.022  13.978  41.361  1.00 36.73           C  
ATOM  52496  CD1 LEU W 120      30.230  13.240  40.844  1.00 43.80           C  
ATOM  52497  CD2 LEU W 120      29.454  15.153  42.189  1.00 36.01           C  
ATOM  52498  N   TRP W 121      28.201  12.402  37.799  1.00 38.68           N  
ATOM  52499  CA  TRP W 121      28.836  11.247  37.176  1.00 40.18           C  
ATOM  52500  C   TRP W 121      30.031  11.645  36.315  1.00 41.18           C  
ATOM  52501  O   TRP W 121      30.262  12.829  36.077  1.00 40.84           O  
ATOM  52502  CB  TRP W 121      27.822  10.468  36.345  1.00 40.52           C  
ATOM  52503  CG  TRP W 121      27.275  11.210  35.193  1.00 40.33           C  
ATOM  52504  CD1 TRP W 121      27.680  11.124  33.903  1.00 41.44           C  
ATOM  52505  CD2 TRP W 121      26.208  12.148  35.216  1.00 39.11           C  
ATOM  52506  NE1 TRP W 121      26.938  11.959  33.114  1.00 40.99           N  
ATOM  52507  CE2 TRP W 121      26.023  12.599  33.900  1.00 39.56           C  
ATOM  52508  CE3 TRP W 121      25.391  12.655  36.223  1.00 37.81           C  
ATOM  52509  CZ2 TRP W 121      25.059  13.529  33.565  1.00 38.76           C  
ATOM  52510  CZ3 TRP W 121      24.438  13.577  35.891  1.00 37.01           C  
ATOM  52511  CH2 TRP W 121      24.276  14.008  34.573  1.00 37.48           C  
ATOM  52512  N   LEU W 122      30.793  10.654  35.859  1.00 42.71           N  
ATOM  52513  CA  LEU W 122      32.012  10.926  35.117  1.00 43.92           C  
ATOM  52514  C   LEU W 122      31.810  10.908  33.627  1.00 44.73           C  
ATOM  52515  O   LEU W 122      30.953  10.208  33.117  1.00 44.90           O  
ATOM  52516  CB  LEU W 122      33.093   9.921  35.462  1.00 45.40           C  
ATOM  52517  CG  LEU W 122      33.565   9.910  36.896  1.00 45.03           C  
ATOM  52518  CD1 LEU W 122      34.740   8.981  37.011  1.00 46.83           C  
ATOM  52519  CD2 LEU W 122      33.935  11.298  37.292  1.00 44.11           C  
ATOM  52520  N   THR W 123      32.639  11.667  32.934  1.00 48.21           N  
ATOM  52521  CA  THR W 123      32.601  11.715  31.491  1.00 49.03           C  
ATOM  52522  C   THR W 123      33.502  10.649  30.890  1.00 50.57           C  
ATOM  52523  O   THR W 123      34.357  10.097  31.573  1.00 51.12           O  
ATOM  52524  CB  THR W 123      33.024  13.091  30.980  1.00 48.96           C  
ATOM  52525  OG1 THR W 123      33.998  13.652  31.864  1.00 48.81           O  
ATOM  52526  CG2 THR W 123      31.845  13.995  30.927  1.00 47.93           C  
ATOM  52527  N   PRO W 124      33.307  10.346  29.602  1.00 51.40           N  
ATOM  52528  CA  PRO W 124      34.168   9.355  28.966  1.00 53.02           C  
ATOM  52529  C   PRO W 124      35.625   9.780  28.932  1.00 53.95           C  
ATOM  52530  O   PRO W 124      36.498   8.932  28.820  1.00 64.50           O  
ATOM  52531  CB  PRO W 124      33.601   9.257  27.550  1.00 53.52           C  
ATOM  52532  CG  PRO W 124      32.754  10.455  27.384  1.00 52.33           C  
ATOM  52533  CD  PRO W 124      32.207  10.748  28.718  1.00 51.00           C  
ATOM  52534  N   HIS W 125      35.890  11.072  29.035  1.00 53.36           N  
ATOM  52535  CA  HIS W 125      37.259  11.557  28.956  1.00 54.44           C  
ATOM  52536  C   HIS W 125      37.784  11.920  30.327  1.00 53.86           C  
ATOM  52537  O   HIS W 125      38.636  12.786  30.467  1.00 54.25           O  
ATOM  52538  CB  HIS W 125      37.337  12.759  28.020  1.00 58.60           C  
ATOM  52539  CG  HIS W 125      36.098  13.594  28.014  1.00 53.15           C  
ATOM  52540  ND1 HIS W 125      35.874  14.601  28.925  1.00 51.99           N  
ATOM  52541  CD2 HIS W 125      35.007  13.559  27.215  1.00 52.78           C  
ATOM  52542  CE1 HIS W 125      34.701  15.157  28.684  1.00 51.04           C  
ATOM  52543  NE2 HIS W 125      34.154  14.542  27.652  1.00 51.51           N  
ATOM  52544  N   ALA W 126      37.280  11.233  31.336  1.00 53.07           N  
ATOM  52545  CA  ALA W 126      37.523  11.622  32.711  1.00 52.20           C  
ATOM  52546  C   ALA W 126      38.970  11.469  33.148  1.00 53.48           C  
ATOM  52547  O   ALA W 126      39.584  10.438  32.938  1.00 54.93           O  
ATOM  52548  CB  ALA W 126      36.632  10.827  33.620  1.00 54.56           C  
ATOM  52549  N   THR W 127      39.502  12.501  33.783  1.00 53.07           N  
ATOM  52550  CA  THR W 127      40.841  12.434  34.330  1.00 54.28           C  
ATOM  52551  C   THR W 127      40.767  11.865  35.733  1.00 53.59           C  
ATOM  52552  O   THR W 127      41.773  11.466  36.304  1.00 54.70           O  
ATOM  52553  CB  THR W 127      41.513  13.818  34.358  1.00 54.41           C  
ATOM  52554  OG1 THR W 127      41.264  14.501  33.124  1.00 54.71           O  
ATOM  52555  CG2 THR W 127      43.010  13.690  34.556  1.00 56.28           C  
ATOM  52556  N   MET W 128      39.560  11.814  36.281  1.00 51.90           N  
ATOM  52557  CA  MET W 128      39.363  11.394  37.664  1.00 51.10           C  
ATOM  52558  C   MET W 128      38.610  10.092  37.785  1.00 51.19           C  
ATOM  52559  O   MET W 128      38.263   9.469  36.790  1.00 51.91           O  
ATOM  52560  CB  MET W 128      38.615  12.471  38.437  1.00 49.17           C  
ATOM  52561  CG  MET W 128      39.307  13.800  38.399  1.00 49.16           C  
ATOM  52562  SD  MET W 128      38.358  15.089  39.178  1.00 51.21           S  
ATOM  52563  CE  MET W 128      39.625  16.331  39.368  1.00 47.75           C  
ATOM  52564  N   VAL W 129      38.375   9.676  39.020  1.00 50.59           N  
ATOM  52565  CA  VAL W 129      37.519   8.535  39.295  1.00 50.61           C  
ATOM  52566  C   VAL W 129      36.663   8.854  40.505  1.00 48.95           C  
ATOM  52567  O   VAL W 129      37.021   9.691  41.321  1.00 48.09           O  
ATOM  52568  CB  VAL W 129      38.315   7.253  39.546  1.00 52.45           C  
ATOM  52569  CG1 VAL W 129      39.152   6.897  38.332  1.00 55.22           C  
ATOM  52570  CG2 VAL W 129      39.193   7.408  40.763  1.00 52.55           C  
ATOM  52571  N   ILE W 130      35.532   8.182  40.625  1.00 48.61           N  
ATOM  52572  CA  ILE W 130      34.529   8.580  41.598  1.00 47.06           C  
ATOM  52573  C   ILE W 130      34.976   8.375  43.044  1.00 46.87           C  
ATOM  52574  O   ILE W 130      34.601   9.141  43.922  1.00 45.47           O  
ATOM  52575  CB  ILE W 130      33.220   7.840  41.311  1.00 47.09           C  
ATOM  52576  CG1 ILE W 130      32.400   8.670  40.333  1.00 46.31           C  
ATOM  52577  CG2 ILE W 130      32.432   7.591  42.566  1.00 46.36           C  
ATOM  52578  CD1 ILE W 130      31.126   8.042  39.923  1.00 46.49           C  
ATOM  52579  N   SER W 131      35.806   7.368  43.279  1.00 48.38           N  
ATOM  52580  CA  SER W 131      36.359   7.113  44.602  1.00 48.48           C  
ATOM  52581  C   SER W 131      36.981   8.365  45.189  1.00 47.38           C  
ATOM  52582  O   SER W 131      36.766   8.680  46.352  1.00 46.35           O  
ATOM  52583  CB  SER W 131      37.403   6.009  44.536  1.00 50.63           C  
ATOM  52584  OG  SER W 131      37.046   5.033  43.576  1.00 51.91           O  
ATOM  52585  N   GLU W 132      37.747   9.077  44.370  1.00 47.72           N  
ATOM  52586  CA  GLU W 132      38.347  10.347  44.765  1.00 46.89           C  
ATOM  52587  C   GLU W 132      37.293  11.322  45.261  1.00 44.88           C  
ATOM  52588  O   GLU W 132      37.368  11.810  46.383  1.00 43.96           O  
ATOM  52589  CB  GLU W 132      39.109  10.978  43.598  1.00 64.97           C  
ATOM  52590  CG  GLU W 132      40.343  10.216  43.156  1.00 60.26           C  
ATOM  52591  CD  GLU W 132      40.875  10.694  41.817  1.00 72.37           C  
ATOM  52592  OE1 GLU W 132      40.147  11.427  41.115  1.00 73.28           O  
ATOM  52593  OE2 GLU W 132      42.013  10.321  41.459  1.00 77.07           O  
ATOM  52594  N   LEU W 133      36.310  11.599  44.415  1.00 44.32           N  
ATOM  52595  CA  LEU W 133      35.256  12.547  44.735  1.00 42.67           C  
ATOM  52596  C   LEU W 133      34.535  12.176  46.023  1.00 41.80           C  
ATOM  52597  O   LEU W 133      34.256  13.031  46.853  1.00 40.58           O  
ATOM  52598  CB  LEU W 133      34.271  12.630  43.579  1.00 42.59           C  
ATOM  52599  CG  LEU W 133      34.901  13.165  42.300  1.00 43.35           C  
ATOM  52600  CD1 LEU W 133      33.891  13.259  41.193  1.00 43.26           C  
ATOM  52601  CD2 LEU W 133      35.497  14.515  42.571  1.00 42.83           C  
ATOM  52602  N   GLU W 134      34.251  10.894  46.198  1.00 42.59           N  
ATOM  52603  CA  GLU W 134      33.598  10.424  47.408  1.00 42.06           C  
ATOM  52604  C   GLU W 134      34.463  10.718  48.626  1.00 41.73           C  
ATOM  52605  O   GLU W 134      34.000  11.283  49.622  1.00 40.50           O  
ATOM  52606  CB  GLU W 134      33.306   8.932  47.306  1.00 43.40           C  
ATOM  52607  CG  GLU W 134      32.458   8.403  48.434  1.00 43.07           C  
ATOM  52608  CD  GLU W 134      32.384   6.897  48.454  1.00 62.75           C  
ATOM  52609  OE1 GLU W 134      32.738   6.262  47.439  1.00 59.78           O  
ATOM  52610  OE2 GLU W 134      31.990   6.345  49.499  1.00 48.33           O  
ATOM  52611  N   LYS W 135      35.735  10.357  48.531  1.00 42.93           N  
ATOM  52612  CA  LYS W 135      36.665  10.597  49.622  1.00 42.86           C  
ATOM  52613  C   LYS W 135      36.702  12.065  49.964  1.00 41.41           C  
ATOM  52614  O   LYS W 135      36.802  12.434  51.121  1.00 40.61           O  
ATOM  52615  CB  LYS W 135      38.066  10.108  49.264  1.00 44.63           C  
ATOM  52616  N   ALA W 136      36.590  12.905  48.951  1.00 41.16           N  
ATOM  52617  CA  ALA W 136      36.740  14.329  49.154  1.00 40.14           C  
ATOM  52618  C   ALA W 136      35.543  14.912  49.832  1.00 38.54           C  
ATOM  52619  O   ALA W 136      35.653  15.712  50.742  1.00 37.63           O  
ATOM  52620  CB  ALA W 136      36.950  15.002  47.872  1.00 40.58           C  
ATOM  52621  N   VAL W 137      34.382  14.518  49.354  1.00 38.33           N  
ATOM  52622  CA  VAL W 137      33.147  15.021  49.890  1.00 37.08           C  
ATOM  52623  C   VAL W 137      32.986  14.563  51.325  1.00 36.59           C  
ATOM  52624  O   VAL W 137      32.355  15.231  52.127  1.00 35.47           O  
ATOM  52625  CB  VAL W 137      32.000  14.567  49.023  1.00 37.30           C  
ATOM  52626  CG1 VAL W 137      30.712  14.633  49.756  1.00 41.97           C  
ATOM  52627  CG2 VAL W 137      31.949  15.427  47.790  1.00 37.40           C  
ATOM  52628  N   LEU W 138      33.597  13.438  51.672  1.00 37.53           N  
ATOM  52629  CA  LEU W 138      33.502  12.967  53.043  1.00 37.23           C  
ATOM  52630  C   LEU W 138      34.523  13.630  53.944  1.00 36.80           C  
ATOM  52631  O   LEU W 138      34.282  13.801  55.133  1.00 35.99           O  
ATOM  52632  CB  LEU W 138      33.665  11.459  53.094  1.00 38.64           C  
ATOM  52633  CG  LEU W 138      32.525  10.650  52.501  1.00 39.15           C  
ATOM  52634  CD1 LEU W 138      33.023   9.279  52.146  1.00 40.93           C  
ATOM  52635  CD2 LEU W 138      31.396  10.562  53.493  1.00 38.43           C  
ATOM  52636  N   LYS W 139      35.669  13.987  53.372  1.00 39.33           N  
ATOM  52637  CA  LYS W 139      36.721  14.704  54.093  1.00 39.86           C  
ATOM  52638  C   LYS W 139      37.257  15.865  53.274  1.00 39.57           C  
ATOM  52639  O   LYS W 139      38.321  15.757  52.691  1.00 40.89           O  
ATOM  52640  CB  LYS W 139      37.885  13.780  54.441  1.00 41.91           C  
ATOM  52641  CG  LYS W 139      37.590  12.658  55.412  1.00 42.60           C  
ATOM  52642  CD  LYS W 139      38.900  12.041  55.886  1.00 44.73           C  
ATOM  52643  CE  LYS W 139      38.700  10.966  56.938  1.00 45.65           C  
ATOM  52644  NZ  LYS W 139      39.949  10.730  57.716  1.00 47.55           N  
ATOM  52645  N   PRO W 140      36.523  16.979  53.221  1.00 37.99           N  
ATOM  52646  CA  PRO W 140      36.927  18.115  52.397  1.00 37.74           C  
ATOM  52647  C   PRO W 140      38.176  18.801  52.912  1.00 38.73           C  
ATOM  52648  O   PRO W 140      38.468  18.695  54.090  1.00 39.14           O  
ATOM  52649  CB  PRO W 140      35.724  19.042  52.485  1.00 35.91           C  
ATOM  52650  CG  PRO W 140      35.072  18.685  53.724  1.00 35.44           C  
ATOM  52651  CD  PRO W 140      35.240  17.228  53.885  1.00 36.51           C  
ATOM  52652  N   ARG W 141      38.898  19.491  52.037  1.00 39.27           N  
ATOM  52653  CA  ARG W 141      40.139  20.156  52.418  1.00 40.47           C  
ATOM  52654  C   ARG W 141      39.921  21.644  52.655  1.00 39.50           C  
ATOM  52655  O   ARG W 141      40.441  22.203  53.609  1.00 39.94           O  
ATOM  52656  CB  ARG W 141      41.219  19.928  51.356  1.00 42.13           C  
ATOM  52657  CG  ARG W 141      41.794  18.503  51.351  1.00 43.71           C  
ATOM  52658  CD  ARG W 141      43.110  18.408  50.602  1.00 45.78           C  
ATOM  52659  NE  ARG W 141      43.896  19.623  50.756  1.00 46.27           N  
ATOM  52660  CZ  ARG W 141      45.016  19.876  50.093  1.00 48.03           C  
ATOM  52661  NH1 ARG W 141      45.486  18.990  49.229  1.00 49.46           N  
ATOM  52662  NH2 ARG W 141      45.658  21.019  50.293  1.00 50.91           N  
ATOM  52663  N   TYR W 142      39.150  22.284  51.788  1.00 38.33           N  
ATOM  52664  CA  TYR W 142      38.713  23.643  52.039  1.00 37.29           C  
ATOM  52665  C   TYR W 142      37.300  23.616  52.604  1.00 35.61           C  
ATOM  52666  O   TYR W 142      36.591  22.643  52.437  1.00 35.16           O  
ATOM  52667  CB  TYR W 142      38.769  24.464  50.767  1.00 37.26           C  
ATOM  52668  CG  TYR W 142      40.140  24.985  50.419  1.00 38.92           C  
ATOM  52669  CD1 TYR W 142      40.940  25.575  51.374  1.00 44.59           C  
ATOM  52670  CD2 TYR W 142      40.631  24.897  49.129  1.00 39.85           C  
ATOM  52671  CE1 TYR W 142      42.186  26.060  51.057  1.00 41.43           C  
ATOM  52672  CE2 TYR W 142      41.876  25.374  48.807  1.00 41.55           C  
ATOM  52673  CZ  TYR W 142      42.646  25.957  49.774  1.00 42.33           C  
ATOM  52674  OH  TYR W 142      43.890  26.441  49.463  1.00 49.72           O  
ATOM  52675  N   THR W 143      36.897  24.676  53.287  1.00 34.84           N  
ATOM  52676  CA  THR W 143      35.583  24.728  53.902  1.00 33.44           C  
ATOM  52677  C   THR W 143      34.490  24.736  52.866  1.00 32.34           C  
ATOM  52678  O   THR W 143      34.487  25.604  52.011  1.00 38.68           O  
ATOM  52679  CB  THR W 143      35.429  25.968  54.734  1.00 33.06           C  
ATOM  52680  OG1 THR W 143      36.699  26.319  55.282  1.00 34.55           O  
ATOM  52681  CG2 THR W 143      34.462  25.724  55.840  1.00 32.29           C  
ATOM  52682  N   PRO W 144      33.554  23.777  52.936  1.00 31.74           N  
ATOM  52683  CA  PRO W 144      32.460  23.684  51.968  1.00 30.84           C  
ATOM  52684  C   PRO W 144      31.232  24.490  52.365  1.00 29.60           C  
ATOM  52685  O   PRO W 144      30.810  24.450  53.502  1.00 29.30           O  
ATOM  52686  CB  PRO W 144      32.148  22.195  51.959  1.00 31.12           C  
ATOM  52687  CG  PRO W 144      32.446  21.766  53.315  1.00 31.51           C  
ATOM  52688  CD  PRO W 144      33.581  22.605  53.819  1.00 32.18           C  
ATOM  52689  N   TYR W 145      30.658  25.221  51.426  1.00 29.02           N  
ATOM  52690  CA  TYR W 145      29.490  26.017  51.737  1.00 28.01           C  
ATOM  52691  C   TYR W 145      28.516  26.076  50.578  1.00 27.47           C  
ATOM  52692  O   TYR W 145      28.823  25.651  49.481  1.00 27.91           O  
ATOM  52693  CB  TYR W 145      29.899  27.425  52.161  1.00 28.04           C  
ATOM  52694  CG  TYR W 145      30.924  28.106  51.290  1.00 28.75           C  
ATOM  52695  CD1 TYR W 145      30.569  28.656  50.084  1.00 29.50           C  
ATOM  52696  CD2 TYR W 145      32.239  28.239  51.695  1.00 29.75           C  
ATOM  52697  CE1 TYR W 145      31.488  29.295  49.293  1.00 29.36           C  
ATOM  52698  CE2 TYR W 145      33.167  28.881  50.900  1.00 30.58           C  
ATOM  52699  CZ  TYR W 145      32.778  29.402  49.699  1.00 30.37           C  
ATOM  52700  OH  TYR W 145      33.665  30.045  48.883  1.00 31.32           O  
ATOM  52701  N   LEU W 146      27.333  26.606  50.833  1.00 26.98           N  
ATOM  52702  CA  LEU W 146      26.282  26.625  49.839  1.00 26.53           C  
ATOM  52703  C   LEU W 146      26.201  27.958  49.141  1.00 26.31           C  
ATOM  52704  O   LEU W 146      25.360  28.770  49.463  1.00 25.63           O  
ATOM  52705  CB  LEU W 146      24.958  26.308  50.501  1.00 25.67           C  
ATOM  52706  CG  LEU W 146      24.993  24.980  51.230  1.00 25.93           C  
ATOM  52707  CD1 LEU W 146      23.750  24.806  52.017  1.00 25.52           C  
ATOM  52708  CD2 LEU W 146      25.146  23.864  50.246  1.00 26.41           C  
ATOM  52709  N   GLY W 147      27.079  28.186  48.182  1.00 26.74           N  
ATOM  52710  CA  GLY W 147      27.086  29.443  47.476  1.00 26.83           C  
ATOM  52711  C   GLY W 147      28.028  30.461  48.075  1.00 27.20           C  
ATOM  52712  O   GLY W 147      29.020  30.822  47.464  1.00 27.98           O  
ATOM  52713  N   ARG W 148      27.702  30.936  49.268  1.00 26.80           N  
ATOM  52714  CA  ARG W 148      28.520  31.905  49.964  1.00 27.26           C  
ATOM  52715  C   ARG W 148      29.056  31.300  51.230  1.00 27.42           C  
ATOM  52716  O   ARG W 148      28.547  30.313  51.690  1.00 27.03           O  
ATOM  52717  CB  ARG W 148      27.725  33.154  50.284  1.00 26.92           C  
ATOM  52718  CG  ARG W 148      27.067  33.776  49.096  1.00 26.83           C  
ATOM  52719  CD  ARG W 148      26.730  35.214  49.358  1.00 26.95           C  
ATOM  52720  NE  ARG W 148      26.187  35.813  48.159  1.00 27.06           N  
ATOM  52721  CZ  ARG W 148      24.901  35.983  47.931  1.00 26.58           C  
ATOM  52722  NH1 ARG W 148      24.027  35.643  48.837  1.00 25.98           N  
ATOM  52723  NH2 ARG W 148      24.497  36.522  46.810  1.00 26.87           N  
ATOM  52724  N   ARG W 149      30.092  31.894  51.801  1.00 30.81           N  
ATOM  52725  CA  ARG W 149      30.761  31.273  52.926  1.00 28.57           C  
ATOM  52726  C   ARG W 149      29.916  31.419  54.180  1.00 28.39           C  
ATOM  52727  O   ARG W 149      30.090  30.686  55.131  1.00 28.22           O  
ATOM  52728  CB  ARG W 149      32.148  31.871  53.119  1.00 29.72           C  
ATOM  52729  CG  ARG W 149      33.029  31.095  54.055  1.00 30.44           C  
ATOM  52730  CD  ARG W 149      34.448  31.614  54.051  1.00 32.38           C  
ATOM  52731  NE  ARG W 149      35.235  30.987  53.003  1.00 32.49           N  
ATOM  52732  CZ  ARG W 149      35.978  29.904  53.174  1.00 33.21           C  
ATOM  52733  NH1 ARG W 149      36.043  29.330  54.357  1.00 33.33           N  
ATOM  52734  NH2 ARG W 149      36.655  29.392  52.160  1.00 34.86           N  
ATOM  52735  N   SER W 150      28.966  32.339  54.169  1.00 27.52           N  
ATOM  52736  CA  SER W 150      28.092  32.508  55.311  1.00 27.16           C  
ATOM  52737  C   SER W 150      26.953  31.502  55.329  1.00 26.43           C  
ATOM  52738  O   SER W 150      25.997  31.642  56.077  1.00 26.13           O  
ATOM  52739  CB  SER W 150      27.532  33.918  55.324  1.00 27.11           C  
ATOM  52740  OG  SER W 150      27.097  34.296  54.040  1.00 26.79           O  
ATOM  52741  N   CYS W 151      27.063  30.469  54.517  1.00 26.31           N  
ATOM  52742  CA  CYS W 151      25.962  29.557  54.313  1.00 25.76           C  
ATOM  52743  C   CYS W 151      26.374  28.127  54.557  1.00 26.05           C  
ATOM  52744  O   CYS W 151      26.749  27.434  53.633  1.00 26.22           O  
ATOM  52745  CB  CYS W 151      25.428  29.704  52.897  1.00 25.43           C  
ATOM  52746  SG  CYS W 151      24.652  31.275  52.557  1.00 25.16           S  
ATOM  52747  N   PRO W 152      26.277  27.675  55.804  1.00 26.23           N  
ATOM  52748  CA  PRO W 152      26.692  26.360  56.270  1.00 26.71           C  
ATOM  52749  C   PRO W 152      25.829  25.291  55.722  1.00 26.44           C  
ATOM  52750  O   PRO W 152      24.770  25.609  55.212  1.00 44.58           O  
ATOM  52751  CB  PRO W 152      26.488  26.432  57.765  1.00 26.96           C  
ATOM  52752  CG  PRO W 152      26.289  27.777  58.050  1.00 26.77           C  
ATOM  52753  CD  PRO W 152      25.706  28.448  56.897  1.00 26.15           C  
ATOM  52754  N   LEU W 153      26.252  24.044  55.854  1.00 26.99           N  
ATOM  52755  CA  LEU W 153      25.426  22.925  55.455  1.00 26.95           C  
ATOM  52756  C   LEU W 153      24.791  22.327  56.683  1.00 27.18           C  
ATOM  52757  O   LEU W 153      25.433  22.239  57.706  1.00 27.70           O  
ATOM  52758  CB  LEU W 153      26.246  21.884  54.711  1.00 27.60           C  
ATOM  52759  CG  LEU W 153      26.653  22.254  53.290  1.00 27.53           C  
ATOM  52760  CD1 LEU W 153      27.808  23.182  53.321  1.00 27.77           C  
ATOM  52761  CD2 LEU W 153      27.008  21.032  52.516  1.00 28.23           C  
ATOM  52762  N   THR W 154      23.527  21.938  56.599  1.00 26.92           N  
ATOM  52763  CA  THR W 154      22.844  21.361  57.748  1.00 27.30           C  
ATOM  52764  C   THR W 154      22.753  19.855  57.638  1.00 27.98           C  
ATOM  52765  O   THR W 154      22.170  19.206  58.478  1.00 28.47           O  
ATOM  52766  CB  THR W 154      21.446  21.917  57.908  1.00 26.85           C  
ATOM  52767  OG1 THR W 154      20.783  21.877  56.648  1.00 32.37           O  
ATOM  52768  CG2 THR W 154      21.503  23.334  58.345  1.00 26.45           C  
ATOM  52769  N   HIS W 155      23.362  19.306  56.604  1.00 28.17           N  
ATOM  52770  CA  HIS W 155      23.310  17.887  56.350  1.00 28.95           C  
ATOM  52771  C   HIS W 155      24.562  17.506  55.581  1.00 29.42           C  
ATOM  52772  O   HIS W 155      24.979  18.247  54.704  1.00 28.98           O  
ATOM  52773  CB  HIS W 155      22.047  17.543  55.566  1.00 28.76           C  
ATOM  52774  CG  HIS W 155      21.943  16.104  55.180  1.00 29.68           C  
ATOM  52775  ND1 HIS W 155      22.696  15.549  54.174  1.00 30.13           N  
ATOM  52776  CD2 HIS W 155      21.175  15.105  55.666  1.00 30.40           C  
ATOM  52777  CE1 HIS W 155      22.400  14.270  54.057  1.00 31.08           C  
ATOM  52778  NE2 HIS W 155      21.479  13.975  54.951  1.00 31.26           N  
ATOM  52779  N   PRO W 156      25.169  16.357  55.912  1.00 30.47           N  
ATOM  52780  CA  PRO W 156      26.402  15.904  55.287  1.00 31.20           C  
ATOM  52781  C   PRO W 156      26.323  15.973  53.796  1.00 30.98           C  
ATOM  52782  O   PRO W 156      25.298  15.672  53.235  1.00 30.76           O  
ATOM  52783  CB  PRO W 156      26.507  14.462  55.743  1.00 32.43           C  
ATOM  52784  CG  PRO W 156      25.814  14.432  56.983  1.00 32.39           C  
ATOM  52785  CD  PRO W 156      24.674  15.360  56.863  1.00 31.22           C  
ATOM  52786  N   LEU W 157      27.408  16.371  53.164  1.00 31.19           N  
ATOM  52787  CA  LEU W 157      27.427  16.559  51.737  1.00 31.10           C  
ATOM  52788  C   LEU W 157      27.230  15.239  51.035  1.00 32.04           C  
ATOM  52789  O   LEU W 157      26.683  15.184  49.958  1.00 31.95           O  
ATOM  52790  CB  LEU W 157      28.736  17.203  51.328  1.00 31.42           C  
ATOM  52791  CG  LEU W 157      28.833  17.785  49.936  1.00 31.27           C  
ATOM  52792  CD1 LEU W 157      27.707  18.736  49.689  1.00 30.06           C  
ATOM  52793  CD2 LEU W 157      30.134  18.503  49.851  1.00 31.68           C  
ATOM  52794  N   PHE W 158      27.665  14.164  51.662  1.00 33.07           N  
ATOM  52795  CA  PHE W 158      27.532  12.851  51.063  1.00 34.20           C  
ATOM  52796  C   PHE W 158      26.179  12.261  51.354  1.00 34.07           C  
ATOM  52797  O   PHE W 158      25.767  12.186  52.496  1.00 33.90           O  
ATOM  52798  CB  PHE W 158      28.618  11.918  51.581  1.00 35.62           C  
ATOM  52799  CG  PHE W 158      28.499  10.513  51.076  1.00 36.99           C  
ATOM  52800  CD1 PHE W 158      28.855  10.196  49.782  1.00 37.72           C  
ATOM  52801  CD2 PHE W 158      28.041   9.508  51.894  1.00 37.71           C  
ATOM  52802  CE1 PHE W 158      28.748   8.912  49.317  1.00 39.13           C  
ATOM  52803  CE2 PHE W 158      27.934   8.229  51.425  1.00 39.12           C  
ATOM  52804  CZ  PHE W 158      28.289   7.934  50.137  1.00 39.82           C  
ATOM  52805  N   LEU W 159      25.481  11.828  50.324  1.00 34.31           N  
ATOM  52806  CA  LEU W 159      24.222  11.160  50.553  1.00 34.48           C  
ATOM  52807  C   LEU W 159      24.340   9.682  50.245  1.00 36.10           C  
ATOM  52808  O   LEU W 159      23.878   8.840  51.002  1.00 36.79           O  
ATOM  52809  CB  LEU W 159      23.124  11.781  49.715  1.00 33.68           C  
ATOM  52810  CG  LEU W 159      21.745  11.345  50.159  1.00 33.75           C  
ATOM  52811  CD1 LEU W 159      21.596  11.667  51.602  1.00 33.27           C  
ATOM  52812  CD2 LEU W 159      20.739  12.093  49.370  1.00 33.01           C  
ATOM  52813  N   GLY W 160      24.970   9.360  49.132  1.00 36.86           N  
ATOM  52814  CA  GLY W 160      25.110   7.969  48.778  1.00 38.57           C  
ATOM  52815  C   GLY W 160      25.819   7.779  47.464  1.00 39.42           C  
ATOM  52816  O   GLY W 160      26.371   8.710  46.908  1.00 38.76           O  
ATOM  52817  N   THR W 161      25.799   6.551  46.973  1.00 41.06           N  
ATOM  52818  CA  THR W 161      26.459   6.194  45.736  1.00 42.25           C  
ATOM  52819  C   THR W 161      25.684   5.064  45.117  1.00 43.64           C  
ATOM  52820  O   THR W 161      25.250   4.171  45.819  1.00 44.39           O  
ATOM  52821  CB  THR W 161      27.912   5.764  45.963  1.00 43.45           C  
ATOM  52822  OG1 THR W 161      28.398   5.123  44.783  1.00 58.07           O  
ATOM  52823  CG2 THR W 161      28.020   4.792  47.131  1.00 44.36           C  
ATOM  52824  N   CYS W 162      25.478   5.088  43.813  1.00 44.13           N  
ATOM  52825  CA  CYS W 162      24.717   3.995  43.241  1.00 45.62           C  
ATOM  52826  C   CYS W 162      25.020   3.789  41.775  1.00 54.79           C  
ATOM  52827  O   CYS W 162      26.076   4.188  41.295  1.00 51.74           O  
ATOM  52828  CB  CYS W 162      23.229   4.231  43.432  1.00 44.73           C  
ATOM  52829  SG  CYS W 162      22.524   5.385  42.286  1.00 43.61           S  
ATOM  52830  N   GLN W 163      24.090   3.155  41.067  1.00 47.87           N  
ATOM  52831  CA  GLN W 163      24.308   2.796  39.673  1.00 49.42           C  
ATOM  52832  C   GLN W 163      23.002   2.719  38.896  1.00 49.71           C  
ATOM  52833  O   GLN W 163      22.061   2.081  39.346  1.00 50.10           O  
ATOM  52834  CB  GLN W 163      25.047   1.463  39.599  1.00 51.75           C  
ATOM  52835  CG  GLN W 163      26.343   1.537  38.840  1.00 52.76           C  
ATOM  52836  CD  GLN W 163      27.347   0.500  39.263  1.00 65.02           C  
ATOM  52837  OE1 GLN W 163      26.992  -0.531  39.827  1.00 61.56           O  
ATOM  52838  NE2 GLN W 163      28.618   0.763  38.981  1.00 57.75           N  
ATOM  52839  N   ALA W 164      22.941   3.362  37.732  1.00 49.67           N  
ATOM  52840  CA  ALA W 164      21.729   3.315  36.912  1.00 50.14           C  
ATOM  52841  C   ALA W 164      21.965   3.682  35.449  1.00 50.97           C  
ATOM  52842  O   ALA W 164      23.096   3.696  34.983  1.00 51.68           O  
ATOM  52843  CB  ALA W 164      20.688   4.213  37.489  1.00 48.20           C  
ATOM  52844  N   SER W 165      20.890   3.976  34.724  1.00 51.04           N  
ATOM  52845  CA  SER W 165      21.007   4.350  33.318  1.00 51.94           C  
ATOM  52846  C   SER W 165      20.750   5.837  33.084  1.00 50.11           C  
ATOM  52847  O   SER W 165      21.439   6.468  32.289  1.00 51.44           O  
ATOM  52848  CB  SER W 165      20.048   3.528  32.462  1.00 53.89           C  
ATOM  52849  OG  SER W 165      18.707   3.894  32.701  1.00 53.01           O  
ATOM  52850  N   ASP W 166      19.741   6.382  33.755  1.00 48.58           N  
ATOM  52851  CA  ASP W 166      19.463   7.810  33.721  1.00 46.80           C  
ATOM  52852  C   ASP W 166      20.093   8.451  34.924  1.00 44.91           C  
ATOM  52853  O   ASP W 166      20.570   7.754  35.799  1.00 45.15           O  
ATOM  52854  CB  ASP W 166      17.965   8.091  33.743  1.00 46.39           C  
ATOM  52855  CG  ASP W 166      17.320   7.904  32.406  1.00 65.55           C  
ATOM  52856  OD1 ASP W 166      17.952   8.252  31.394  1.00 63.96           O  
ATOM  52857  OD2 ASP W 166      16.175   7.417  32.364  1.00 51.20           O  
ATOM  52858  N   PRO W 167      20.120   9.785  34.969  1.00 43.34           N  
ATOM  52859  CA  PRO W 167      20.261  10.423  36.272  1.00 41.48           C  
ATOM  52860  C   PRO W 167      18.966  10.254  37.013  1.00 40.93           C  
ATOM  52861  O   PRO W 167      18.978   9.966  38.197  1.00 40.30           O  
ATOM  52862  CB  PRO W 167      20.515  11.884  35.932  1.00 40.29           C  
ATOM  52863  CG  PRO W 167      21.065  11.853  34.574  1.00 41.67           C  
ATOM  52864  CD  PRO W 167      20.373  10.731  33.876  1.00 43.40           C  
ATOM  52865  N   GLN W 168      17.867  10.421  36.288  1.00 41.35           N  
ATOM  52866  CA  GLN W 168      16.528  10.276  36.820  1.00 41.15           C  
ATOM  52867  C   GLN W 168      16.397   8.976  37.603  1.00 41.99           C  
ATOM  52868  O   GLN W 168      15.965   8.966  38.761  1.00 41.19           O  
ATOM  52869  CB  GLN W 168      15.511  10.325  35.678  1.00 42.21           C  
ATOM  52870  CG  GLN W 168      14.060  10.482  36.117  1.00 41.97           C  
ATOM  52871  CD  GLN W 168      13.061  10.282  34.984  1.00 43.48           C  
ATOM  52872  OE1 GLN W 168      13.338   9.595  34.006  1.00 45.08           O  
ATOM  52873  NE2 GLN W 168      11.891  10.888  35.118  1.00 43.11           N  
ATOM  52874  N   LYS W 169      16.799   7.878  36.981  1.00 43.75           N  
ATOM  52875  CA  LYS W 169      16.727   6.577  37.629  1.00 44.86           C  
ATOM  52876  C   LYS W 169      17.564   6.554  38.893  1.00 44.42           C  
ATOM  52877  O   LYS W 169      17.165   5.973  39.891  1.00 44.45           O  
ATOM  52878  CB  LYS W 169      17.202   5.456  36.700  1.00 48.54           C  
ATOM  52879  CG  LYS W 169      16.555   5.397  35.326  1.00 48.40           C  
ATOM  52880  CD  LYS W 169      15.116   4.948  35.375  1.00 49.20           C  
ATOM  52881  CE  LYS W 169      14.558   4.861  33.978  1.00 50.76           C  
ATOM  52882  NZ  LYS W 169      14.999   3.632  33.285  1.00 55.65           N  
ATOM  52883  N   ALA W 170      18.734   7.175  38.844  1.00 43.83           N  
ATOM  52884  CA  ALA W 170      19.623   7.183  39.990  1.00 42.30           C  
ATOM  52885  C   ALA W 170      18.971   7.892  41.151  1.00 40.66           C  
ATOM  52886  O   ALA W 170      18.931   7.385  42.263  1.00 41.60           O  
ATOM  52887  CB  ALA W 170      20.916   7.846  39.645  1.00 42.65           C  
ATOM  52888  N   LEU W 171      18.451   9.074  40.870  1.00 39.44           N  
ATOM  52889  CA  LEU W 171      17.855   9.909  41.882  1.00 37.92           C  
ATOM  52890  C   LEU W 171      16.603   9.297  42.458  1.00 38.40           C  
ATOM  52891  O   LEU W 171      16.214   9.648  43.558  1.00 37.96           O  
ATOM  52892  CB  LEU W 171      17.537  11.278  41.309  1.00 36.82           C  
ATOM  52893  CG  LEU W 171      18.738  12.179  41.094  1.00 36.02           C  
ATOM  52894  CD1 LEU W 171      18.317  13.417  40.385  1.00 35.29           C  
ATOM  52895  CD2 LEU W 171      19.334  12.524  42.423  1.00 34.94           C  
ATOM  52896  N   LEU W 172      15.961   8.391  41.732  1.00 39.94           N  
ATOM  52897  CA  LEU W 172      14.734   7.793  42.258  1.00 40.61           C  
ATOM  52898  C   LEU W 172      14.975   7.069  43.581  1.00 40.78           C  
ATOM  52899  O   LEU W 172      14.095   7.005  44.416  1.00 40.72           O  
ATOM  52900  CB  LEU W 172      14.122   6.831  41.243  1.00 42.54           C  
ATOM  52901  CG  LEU W 172      12.618   6.536  41.255  1.00 43.40           C  
ATOM  52902  CD1 LEU W 172      12.288   5.626  40.096  1.00 45.43           C  
ATOM  52903  CD2 LEU W 172      12.115   5.904  42.533  1.00 51.04           C  
ATOM  52904  N   ASN W 173      16.169   6.542  43.791  1.00 41.11           N  
ATOM  52905  CA  ASN W 173      16.426   5.785  45.005  1.00 41.52           C  
ATOM  52906  C   ASN W 173      16.538   6.614  46.273  1.00 39.97           C  
ATOM  52907  O   ASN W 173      16.714   6.064  47.353  1.00 40.31           O  
ATOM  52908  CB  ASN W 173      17.702   4.977  44.845  1.00 42.51           C  
ATOM  52909  CG  ASN W 173      17.669   4.097  43.637  1.00 44.27           C  
ATOM  52910  OD1 ASN W 173      16.990   3.072  43.624  1.00 55.90           O  
ATOM  52911  ND2 ASN W 173      18.400   4.487  42.603  1.00 44.22           N  
ATOM  52912  N   TYR W 174      16.438   7.929  46.152  1.00 37.87           N  
ATOM  52913  CA  TYR W 174      16.749   8.804  47.270  1.00 37.11           C  
ATOM  52914  C   TYR W 174      15.638   9.782  47.580  1.00 36.44           C  
ATOM  52915  O   TYR W 174      15.290  10.599  46.749  1.00 35.36           O  
ATOM  52916  CB  TYR W 174      18.037   9.563  46.981  1.00 36.02           C  
ATOM  52917  CG  TYR W 174      19.244   8.670  46.886  1.00 37.23           C  
ATOM  52918  CD1 TYR W 174      19.656   8.140  45.673  1.00 37.57           C  
ATOM  52919  CD2 TYR W 174      19.960   8.336  48.022  1.00 38.53           C  
ATOM  52920  CE1 TYR W 174      20.760   7.312  45.601  1.00 39.23           C  
ATOM  52921  CE2 TYR W 174      21.053   7.514  47.960  1.00 40.16           C  
ATOM  52922  CZ  TYR W 174      21.451   7.005  46.755  1.00 40.54           C  
ATOM  52923  OH  TYR W 174      22.550   6.182  46.731  1.00 46.11           O  
ATOM  52924  N   GLU W 175      15.089   9.708  48.784  1.00 37.45           N  
ATOM  52925  CA  GLU W 175      13.992  10.581  49.166  1.00 37.47           C  
ATOM  52926  C   GLU W 175      14.529  11.977  49.436  1.00 36.39           C  
ATOM  52927  O   GLU W 175      15.648  12.126  49.913  1.00 36.27           O  
ATOM  52928  CB  GLU W 175      13.275  10.026  50.397  1.00 39.37           C  
ATOM  52929  CG  GLU W 175      12.181   8.973  50.124  1.00 66.32           C  
ATOM  52930  CD  GLU W 175      10.977   9.480  49.317  1.00 62.98           C  
ATOM  52931  OE1 GLU W 175      10.462  10.583  49.602  1.00 65.53           O  
ATOM  52932  OE2 GLU W 175      10.534   8.759  48.395  1.00 65.38           O  
ATOM  52933  N   PRO W 176      13.729  13.010  49.153  1.00 36.10           N  
ATOM  52934  CA  PRO W 176      12.356  12.973  48.660  1.00 36.80           C  
ATOM  52935  C   PRO W 176      12.241  12.900  47.149  1.00 35.98           C  
ATOM  52936  O   PRO W 176      12.946  13.596  46.442  1.00 34.66           O  
ATOM  52937  CB  PRO W 176      11.788  14.285  49.170  1.00 37.31           C  
ATOM  52938  CG  PRO W 176      12.908  15.176  49.156  1.00 36.17           C  
ATOM  52939  CD  PRO W 176      14.117  14.378  49.514  1.00 35.75           C  
ATOM  52940  N   VAL W 177      11.346  12.058  46.663  1.00 37.16           N  
ATOM  52941  CA  VAL W 177      11.128  11.933  45.241  1.00 37.02           C  
ATOM  52942  C   VAL W 177      10.017  12.869  44.875  1.00 37.73           C  
ATOM  52943  O   VAL W 177       9.108  13.063  45.659  1.00 39.12           O  
ATOM  52944  CB  VAL W 177      10.762  10.496  44.853  1.00 38.63           C  
ATOM  52945  CG1 VAL W 177      10.497  10.385  43.382  1.00 39.03           C  
ATOM  52946  CG2 VAL W 177      11.871   9.569  45.233  1.00 38.42           C  
ATOM  52947  N   GLY W 178      10.090  13.473  43.702  1.00 37.12           N  
ATOM  52948  CA  GLY W 178       8.971  14.247  43.225  1.00 38.39           C  
ATOM  52949  C   GLY W 178       9.326  15.624  42.728  1.00 37.39           C  
ATOM  52950  O   GLY W 178       8.504  16.282  42.094  1.00 42.34           O  
ATOM  52951  N   GLY W 179      10.546  16.064  43.011  1.00 35.57           N  
ATOM  52952  CA  GLY W 179      10.974  17.391  42.625  1.00 34.92           C  
ATOM  52953  C   GLY W 179      11.394  17.439  41.176  1.00 34.35           C  
ATOM  52954  O   GLY W 179      11.530  16.405  40.540  1.00 37.05           O  
ATOM  52955  N   ASP W 180      11.588  18.642  40.651  1.00 34.27           N  
ATOM  52956  CA  ASP W 180      12.061  18.820  39.295  1.00 33.93           C  
ATOM  52957  C   ASP W 180      13.534  18.499  39.225  1.00 32.35           C  
ATOM  52958  O   ASP W 180      14.237  18.605  40.217  1.00 31.62           O  
ATOM  52959  CB  ASP W 180      11.802  20.243  38.825  1.00 34.75           C  
ATOM  52960  CG  ASP W 180      10.329  20.524  38.592  1.00 36.94           C  
ATOM  52961  OD1 ASP W 180       9.573  19.571  38.339  1.00 37.86           O  
ATOM  52962  OD2 ASP W 180       9.920  21.701  38.657  1.00 46.28           O  
ATOM  52963  N   ILE W 181      13.999  18.093  38.052  1.00 32.25           N  
ATOM  52964  CA  ILE W 181      15.402  17.756  37.864  1.00 31.28           C  
ATOM  52965  C   ILE W 181      15.985  18.527  36.711  1.00 31.38           C  
ATOM  52966  O   ILE W 181      15.389  18.594  35.663  1.00 32.33           O  
ATOM  52967  CB  ILE W 181      15.598  16.273  37.582  1.00 31.59           C  
ATOM  52968  CG1 ILE W 181      15.045  15.435  38.716  1.00 31.80           C  
ATOM  52969  CG2 ILE W 181      17.045  15.959  37.398  1.00 31.11           C  
ATOM  52970  CD1 ILE W 181      15.158  13.992  38.460  1.00 32.64           C  
ATOM  52971  N   TYR W 182      17.154  19.112  36.904  1.00 30.78           N  
ATOM  52972  CA  TYR W 182      17.848  19.801  35.838  1.00 31.12           C  
ATOM  52973  C   TYR W 182      19.133  19.062  35.545  1.00 32.64           C  
ATOM  52974  O   TYR W 182      20.026  19.049  36.364  1.00 35.08           O  
ATOM  52975  CB  TYR W 182      18.127  21.241  36.230  1.00 31.28           C  
ATOM  52976  CG  TYR W 182      16.885  22.063  36.442  1.00 32.02           C  
ATOM  52977  CD1 TYR W 182      16.354  22.813  35.419  1.00 33.16           C  
ATOM  52978  CD2 TYR W 182      16.249  22.094  37.659  1.00 32.00           C  
ATOM  52979  CE1 TYR W 182      15.229  23.561  35.598  1.00 34.36           C  
ATOM  52980  CE2 TYR W 182      15.126  22.848  37.846  1.00 33.18           C  
ATOM  52981  CZ  TYR W 182      14.621  23.578  36.808  1.00 34.41           C  
ATOM  52982  OH  TYR W 182      13.496  24.336  36.970  1.00 36.10           O  
ATOM  52983  N   SER W 183      19.228  18.445  34.379  1.00 31.74           N  
ATOM  52984  CA  SER W 183      20.310  17.522  34.106  1.00 32.17           C  
ATOM  52985  C   SER W 183      21.175  17.935  32.932  1.00 33.15           C  
ATOM  52986  O   SER W 183      20.697  18.533  31.992  1.00 33.77           O  
ATOM  52987  CB  SER W 183      19.737  16.140  33.845  1.00 32.91           C  
ATOM  52988  OG  SER W 183      20.748  15.220  33.506  1.00 33.90           O  
ATOM  52989  N   GLU W 184      22.454  17.595  32.971  1.00 34.94           N  
ATOM  52990  CA  GLU W 184      23.313  17.893  31.846  1.00 35.50           C  
ATOM  52991  C   GLU W 184      23.201  16.818  30.796  1.00 36.87           C  
ATOM  52992  O   GLU W 184      23.784  16.927  29.728  1.00 40.72           O  
ATOM  52993  CB  GLU W 184      24.758  18.028  32.283  1.00 36.03           C  
ATOM  52994  CG  GLU W 184      25.028  19.211  33.166  1.00 35.01           C  
ATOM  52995  CD  GLU W 184      26.442  19.701  33.032  1.00 35.76           C  
ATOM  52996  OE1 GLU W 184      26.777  20.196  31.935  1.00 39.56           O  
ATOM  52997  OE2 GLU W 184      27.209  19.585  34.013  1.00 36.30           O  
ATOM  52998  N   GLU W 185      22.456  15.770  31.107  1.00 37.27           N  
ATOM  52999  CA  GLU W 185      22.252  14.678  30.172  1.00 38.79           C  
ATOM  53000  C   GLU W 185      20.776  14.579  29.847  1.00 38.62           C  
ATOM  53001  O   GLU W 185      19.931  14.813  30.695  1.00 37.68           O  
ATOM  53002  CB  GLU W 185      22.774  13.367  30.755  1.00 40.01           C  
ATOM  53003  CG  GLU W 185      22.562  12.164  29.884  1.00 41.83           C  
ATOM  53004  CD  GLU W 185      22.879  10.873  30.594  1.00 60.89           C  
ATOM  53005  OE1 GLU W 185      23.928  10.808  31.264  1.00 49.12           O  
ATOM  53006  OE2 GLU W 185      22.076   9.923  30.485  1.00 50.36           O  
ATOM  53007  N   SER W 186      20.468  14.246  28.606  1.00 39.88           N  
ATOM  53008  CA  SER W 186      19.094  14.191  28.160  1.00 40.17           C  
ATOM  53009  C   SER W 186      18.406  12.958  28.708  1.00 40.86           C  
ATOM  53010  O   SER W 186      19.033  11.932  28.904  1.00 41.79           O  
ATOM  53011  CB  SER W 186      19.043  14.200  26.636  1.00 63.59           C  
ATOM  53012  OG  SER W 186      17.756  14.554  26.165  1.00 55.36           O  
ATOM  53013  N   VAL W 187      17.112  13.065  28.968  1.00 40.67           N  
ATOM  53014  CA  VAL W 187      16.337  11.921  29.412  1.00 41.62           C  
ATOM  53015  C   VAL W 187      15.169  11.748  28.460  1.00 42.99           C  
ATOM  53016  O   VAL W 187      14.424  12.691  28.224  1.00 42.63           O  
ATOM  53017  CB  VAL W 187      15.841  12.091  30.847  1.00 40.61           C  
ATOM  53018  CG1 VAL W 187      15.079  10.875  31.269  1.00 41.92           C  
ATOM  53019  CG2 VAL W 187      17.002  12.302  31.779  1.00 39.61           C  
ATOM  53020  N   THR W 188      15.011  10.538  27.934  1.00 44.83           N  
ATOM  53021  CA  THR W 188      14.289  10.310  26.685  1.00 46.73           C  
ATOM  53022  C   THR W 188      12.903  10.912  26.577  1.00 60.43           C  
ATOM  53023  O   THR W 188      12.555  11.485  25.549  1.00 52.14           O  
ATOM  53024  CB  THR W 188      14.151   8.842  26.421  1.00 48.79           C  
ATOM  53025  OG1 THR W 188      13.835   8.202  27.656  1.00 69.18           O  
ATOM  53026  CG2 THR W 188      15.457   8.289  25.887  1.00 49.64           C  
ATOM  53027  N   GLY W 189      12.100  10.799  27.615  1.00 46.57           N  
ATOM  53028  CA  GLY W 189      10.743  11.293  27.493  1.00 47.38           C  
ATOM  53029  C   GLY W 189      10.599  12.804  27.504  1.00 46.16           C  
ATOM  53030  O   GLY W 189       9.510  13.323  27.274  1.00 47.16           O  
ATOM  53031  N   HIS W 190      11.693  13.516  27.751  1.00 44.29           N  
ATOM  53032  CA  HIS W 190      11.604  14.913  28.145  1.00 42.92           C  
ATOM  53033  C   HIS W 190      12.337  15.866  27.227  1.00 42.53           C  
ATOM  53034  O   HIS W 190      13.490  15.650  26.882  1.00 42.15           O  
ATOM  53035  CB  HIS W 190      12.129  15.046  29.555  1.00 41.15           C  
ATOM  53036  CG  HIS W 190      11.578  14.016  30.481  1.00 41.77           C  
ATOM  53037  ND1 HIS W 190      10.319  14.103  31.021  1.00 42.65           N  
ATOM  53038  CD2 HIS W 190      12.091  12.843  30.909  1.00 42.03           C  
ATOM  53039  CE1 HIS W 190      10.094  13.045  31.775  1.00 43.33           C  
ATOM  53040  NE2 HIS W 190      11.153  12.263  31.723  1.00 42.95           N  
ATOM  53041  N   HIS W 191      11.661  16.952  26.877  1.00 42.85           N  
ATOM  53042  CA  HIS W 191      12.064  17.770  25.749  1.00 43.36           C  
ATOM  53043  C   HIS W 191      12.388  19.218  26.079  1.00 41.94           C  
ATOM  53044  O   HIS W 191      12.904  19.934  25.239  1.00 42.25           O  
ATOM  53045  CB  HIS W 191      10.961  17.750  24.693  1.00 45.89           C  
ATOM  53046  CG  HIS W 191      10.551  16.375  24.271  1.00 58.07           C  
ATOM  53047  ND1 HIS W 191      11.451  15.433  23.825  1.00 53.79           N  
ATOM  53048  CD2 HIS W 191       9.334  15.784  24.223  1.00 52.84           C  
ATOM  53049  CE1 HIS W 191      10.808  14.319  23.525  1.00 54.62           C  
ATOM  53050  NE2 HIS W 191       9.522  14.506  23.757  1.00 54.93           N  
ATOM  53051  N   LEU W 192      12.080  19.660  27.288  1.00 40.67           N  
ATOM  53052  CA  LEU W 192      12.253  21.064  27.627  1.00 39.66           C  
ATOM  53053  C   LEU W 192      13.658  21.338  28.120  1.00 37.82           C  
ATOM  53054  O   LEU W 192      14.251  20.503  28.777  1.00 37.07           O  
ATOM  53055  CB  LEU W 192      11.253  21.503  28.688  1.00 39.60           C  
ATOM  53056  CG  LEU W 192       9.748  21.375  28.461  1.00 59.72           C  
ATOM  53057  CD1 LEU W 192       9.225  19.925  28.336  1.00 66.62           C  
ATOM  53058  CD2 LEU W 192       9.039  22.115  29.580  1.00 63.54           C  
ATOM  53059  N   LYS W 193      14.187  22.514  27.805  1.00 37.37           N  
ATOM  53060  CA  LYS W 193      15.506  22.894  28.270  1.00 35.91           C  
ATOM  53061  C   LYS W 193      15.444  24.234  28.946  1.00 35.07           C  
ATOM  53062  O   LYS W 193      14.468  24.935  28.833  1.00 35.79           O  
ATOM  53063  CB  LYS W 193      16.491  22.923  27.120  1.00 36.50           C  
ATOM  53064  CG  LYS W 193      16.634  21.591  26.444  1.00 37.64           C  
ATOM  53065  CD  LYS W 193      17.719  21.597  25.405  1.00 38.53           C  
ATOM  53066  CE  LYS W 193      19.073  21.536  26.046  1.00 38.78           C  
ATOM  53067  NZ  LYS W 193      20.123  21.217  25.050  1.00 43.07           N  
ATOM  53068  N   PHE W 194      16.497  24.586  29.657  1.00 33.83           N  
ATOM  53069  CA  PHE W 194      16.506  25.786  30.466  1.00 33.14           C  
ATOM  53070  C   PHE W 194      17.850  26.467  30.348  1.00 32.51           C  
ATOM  53071  O   PHE W 194      18.848  25.905  30.733  1.00 31.99           O  
ATOM  53072  CB  PHE W 194      16.207  25.430  31.914  1.00 32.58           C  
ATOM  53073  CG  PHE W 194      16.331  26.573  32.860  1.00 32.11           C  
ATOM  53074  CD1 PHE W 194      15.275  27.414  33.080  1.00 32.80           C  
ATOM  53075  CD2 PHE W 194      17.497  26.789  33.546  1.00 31.31           C  
ATOM  53076  CE1 PHE W 194      15.388  28.451  33.944  1.00 32.64           C  
ATOM  53077  CE2 PHE W 194      17.610  27.825  34.411  1.00 31.14           C  
ATOM  53078  CZ  PHE W 194      16.557  28.656  34.611  1.00 31.79           C  
ATOM  53079  N   THR W 195      17.882  27.680  29.820  1.00 32.83           N  
ATOM  53080  CA  THR W 195      19.151  28.308  29.505  1.00 32.62           C  
ATOM  53081  C   THR W 195      19.767  28.997  30.693  1.00 31.70           C  
ATOM  53082  O   THR W 195      19.078  29.615  31.484  1.00 31.53           O  
ATOM  53083  CB  THR W 195      19.010  29.326  28.394  1.00 33.66           C  
ATOM  53084  OG1 THR W 195      18.052  28.858  27.447  1.00 34.89           O  
ATOM  53085  CG2 THR W 195      20.329  29.505  27.693  1.00 34.02           C  
ATOM  53086  N   ALA W 196      21.081  28.893  30.803  1.00 31.44           N  
ATOM  53087  CA  ALA W 196      21.790  29.554  31.876  1.00 30.92           C  
ATOM  53088  C   ALA W 196      23.153  30.014  31.404  1.00 31.30           C  
ATOM  53089  O   ALA W 196      23.539  29.730  30.291  1.00 32.01           O  
ATOM  53090  CB  ALA W 196      21.919  28.639  33.051  1.00 30.48           C  
ATOM  53091  N   ARG W 197      23.868  30.741  32.249  1.00 29.76           N  
ATOM  53092  CA  ARG W 197      25.243  31.110  31.968  1.00 30.31           C  
ATOM  53093  C   ARG W 197      26.150  30.619  33.098  1.00 29.97           C  
ATOM  53094  O   ARG W 197      26.840  31.395  33.739  1.00 29.73           O  
ATOM  53095  CB  ARG W 197      25.356  32.613  31.786  1.00 30.30           C  
ATOM  53096  CG  ARG W 197      26.599  33.035  31.056  1.00 31.30           C  
ATOM  53097  CD  ARG W 197      26.616  34.511  30.777  1.00 31.48           C  
ATOM  53098  NE  ARG W 197      26.070  34.800  29.466  1.00 32.39           N  
ATOM  53099  CZ  ARG W 197      26.768  34.755  28.340  1.00 33.72           C  
ATOM  53100  NH1 ARG W 197      28.049  34.436  28.367  1.00 34.31           N  
ATOM  53101  NH2 ARG W 197      26.182  35.033  27.188  1.00 34.65           N  
ATOM  53102  N   ASP W 198      26.113  29.312  33.330  1.00 30.11           N  
ATOM  53103  CA  ASP W 198      26.799  28.657  34.429  1.00 29.96           C  
ATOM  53104  C   ASP W 198      28.248  28.382  34.143  1.00 31.00           C  
ATOM  53105  O   ASP W 198      29.076  28.468  35.020  1.00 47.21           O  
ATOM  53106  CB  ASP W 198      26.156  27.311  34.742  1.00 50.80           C  
ATOM  53107  CG  ASP W 198      24.745  27.425  35.196  1.00 67.76           C  
ATOM  53108  OD1 ASP W 198      24.435  28.394  35.903  1.00 61.84           O  
ATOM  53109  OD2 ASP W 198      23.947  26.530  34.861  1.00 59.42           O  
ATOM  53110  N   GLU W 199      28.546  27.994  32.918  1.00 32.09           N  
ATOM  53111  CA  GLU W 199      29.803  27.336  32.632  1.00 33.40           C  
ATOM  53112  C   GLU W 199      31.010  28.233  32.789  1.00 33.88           C  
ATOM  53113  O   GLU W 199      31.165  29.186  32.053  1.00 34.19           O  
ATOM  53114  CB  GLU W 199      29.771  26.774  31.226  1.00 34.64           C  
ATOM  53115  CG  GLU W 199      30.941  25.891  30.911  1.00 36.24           C  
ATOM  53116  CD  GLU W 199      30.895  24.578  31.631  1.00 36.34           C  
ATOM  53117  OE1 GLU W 199      29.953  23.811  31.367  1.00 36.21           O  
ATOM  53118  OE2 GLU W 199      31.805  24.311  32.442  1.00 36.73           O  
ATOM  53119  N   PRO W 200      31.885  27.908  33.742  1.00 34.14           N  
ATOM  53120  CA  PRO W 200      33.080  28.695  34.002  1.00 34.78           C  
ATOM  53121  C   PRO W 200      34.054  28.582  32.862  1.00 36.54           C  
ATOM  53122  O   PRO W 200      34.331  27.475  32.429  1.00 41.17           O  
ATOM  53123  CB  PRO W 200      33.663  28.053  35.255  1.00 34.91           C  
ATOM  53124  CG  PRO W 200      32.653  27.136  35.741  1.00 34.08           C  
ATOM  53125  CD  PRO W 200      31.844  26.720  34.593  1.00 34.12           C  
ATOM  53126  N   MET W 201      34.564  29.703  32.380  1.00 37.00           N  
ATOM  53127  CA  MET W 201      35.610  29.672  31.380  1.00 38.94           C  
ATOM  53128  C   MET W 201      36.937  29.677  32.107  1.00 39.99           C  
ATOM  53129  O   MET W 201      37.445  30.730  32.448  1.00 49.78           O  
ATOM  53130  CB  MET W 201      35.500  30.869  30.438  1.00 39.19           C  
ATOM  53131  CG  MET W 201      34.115  31.132  29.907  1.00 38.08           C  
ATOM  53132  SD  MET W 201      34.051  32.513  28.759  1.00 38.76           S  
ATOM  53133  CE  MET W 201      35.517  32.225  27.797  1.00 41.35           C  
ATOM  53134  N   ILE W 202      37.496  28.507  32.362  1.00 41.00           N  
ATOM  53135  CA  ILE W 202      38.640  28.421  33.254  1.00 41.97           C  
ATOM  53136  C   ILE W 202      39.843  29.217  32.749  1.00 43.70           C  
ATOM  53137  O   ILE W 202      40.533  29.867  33.523  1.00 43.93           O  
ATOM  53138  CB  ILE W 202      39.022  26.964  33.484  1.00 43.09           C  
ATOM  53139  CG1 ILE W 202      37.963  26.295  34.357  1.00 41.43           C  
ATOM  53140  CG2 ILE W 202      40.341  26.867  34.188  1.00 47.42           C  
ATOM  53141  CD1 ILE W 202      37.106  25.313  33.642  1.00 41.29           C  
ATOM  53142  N   THR W 203      40.066  29.206  31.446  1.00 45.01           N  
ATOM  53143  CA  THR W 203      41.135  30.000  30.854  1.00 46.81           C  
ATOM  53144  C   THR W 203      40.965  31.508  31.047  1.00 45.84           C  
ATOM  53145  O   THR W 203      41.926  32.259  30.960  1.00 56.59           O  
ATOM  53146  CB  THR W 203      41.231  29.730  29.368  1.00 48.40           C  
ATOM  53147  OG1 THR W 203      40.038  30.199  28.732  1.00 46.97           O  
ATOM  53148  CG2 THR W 203      41.365  28.249  29.127  1.00 49.82           C  
ATOM  53149  N   LEU W 204      39.740  31.950  31.290  1.00 43.66           N  
ATOM  53150  CA  LEU W 204      39.454  33.366  31.483  1.00 42.74           C  
ATOM  53151  C   LEU W 204      38.750  33.580  32.811  1.00 40.73           C  
ATOM  53152  O   LEU W 204      37.554  33.385  32.913  1.00 39.13           O  
ATOM  53153  CB  LEU W 204      38.600  33.896  30.334  1.00 42.43           C  
ATOM  53154  CG  LEU W 204      38.248  35.380  30.290  1.00 41.81           C  
ATOM  53155  CD1 LEU W 204      39.472  36.231  30.494  1.00 47.86           C  
ATOM  53156  CD2 LEU W 204      37.609  35.708  28.967  1.00 42.19           C  
ATOM  53157  N   PRO W 205      39.492  34.007  33.832  1.00 40.97           N  
ATOM  53158  CA  PRO W 205      39.027  34.012  35.222  1.00 39.50           C  
ATOM  53159  C   PRO W 205      37.751  34.812  35.455  1.00 37.58           C  
ATOM  53160  O   PRO W 205      37.622  35.911  34.937  1.00 37.61           O  
ATOM  53161  CB  PRO W 205      40.196  34.651  35.962  1.00 40.74           C  
ATOM  53162  CG  PRO W 205      40.850  35.514  34.933  1.00 44.34           C  
ATOM  53163  CD  PRO W 205      40.760  34.733  33.673  1.00 42.78           C  
ATOM  53164  N   ARG W 206      36.833  34.250  36.233  1.00 36.15           N  
ATOM  53165  CA  ARG W 206      35.586  34.898  36.627  1.00 34.47           C  
ATOM  53166  C   ARG W 206      34.704  35.323  35.469  1.00 34.08           C  
ATOM  53167  O   ARG W 206      34.023  36.333  35.556  1.00 33.34           O  
ATOM  53168  CB  ARG W 206      35.866  36.120  37.487  1.00 34.33           C  
ATOM  53169  CG  ARG W 206      36.643  35.857  38.744  1.00 34.76           C  
ATOM  53170  CD  ARG W 206      35.990  34.833  39.616  1.00 33.86           C  
ATOM  53171  NE  ARG W 206      34.565  35.053  39.756  1.00 32.31           N  
ATOM  53172  CZ  ARG W 206      33.739  34.143  40.238  1.00 31.50           C  
ATOM  53173  NH1 ARG W 206      34.212  32.974  40.613  1.00 32.06           N  
ATOM  53174  NH2 ARG W 206      32.450  34.389  40.333  1.00 30.31           N  
ATOM  53175  N   GLN W 207      34.712  34.554  34.392  1.00 34.76           N  
ATOM  53176  CA  GLN W 207      33.820  34.790  33.267  1.00 34.57           C  
ATOM  53177  C   GLN W 207      33.139  33.492  32.899  1.00 34.31           C  
ATOM  53178  O   GLN W 207      33.767  32.442  32.915  1.00 35.07           O  
ATOM  53179  CB  GLN W 207      34.577  35.336  32.066  1.00 36.13           C  
ATOM  53180  CG  GLN W 207      35.216  36.680  32.282  1.00 36.59           C  
ATOM  53181  CD  GLN W 207      34.222  37.802  32.335  1.00 35.61           C  
ATOM  53182  OE1 GLN W 207      33.118  37.698  31.809  1.00 34.99           O  
ATOM  53183  NE2 GLN W 207      34.615  38.898  32.962  1.00 35.66           N  
ATOM  53184  N   PHE W 208      31.862  33.566  32.543  1.00 33.44           N  
ATOM  53185  CA  PHE W 208      31.055  32.372  32.359  1.00 33.09           C  
ATOM  53186  C   PHE W 208      30.434  32.282  30.986  1.00 33.67           C  
ATOM  53187  O   PHE W 208      30.068  33.286  30.413  1.00 33.75           O  
ATOM  53188  CB  PHE W 208      29.953  32.338  33.396  1.00 31.58           C  
ATOM  53189  CG  PHE W 208      30.432  32.547  34.782  1.00 31.05           C  
ATOM  53190  CD1 PHE W 208      30.576  33.813  35.291  1.00 30.73           C  
ATOM  53191  CD2 PHE W 208      30.716  31.481  35.583  1.00 31.04           C  
ATOM  53192  CE1 PHE W 208      31.011  34.005  36.549  1.00 30.42           C  
ATOM  53193  CE2 PHE W 208      31.149  31.675  36.848  1.00 30.74           C  
ATOM  53194  CZ  PHE W 208      31.298  32.944  37.329  1.00 30.44           C  
ATOM  53195  N   ALA W 209      30.279  31.071  30.477  1.00 34.21           N  
ATOM  53196  CA  ALA W 209      29.701  30.877  29.158  1.00 34.99           C  
ATOM  53197  C   ALA W 209      28.315  30.251  29.218  1.00 34.18           C  
ATOM  53198  O   ALA W 209      27.996  29.527  30.139  1.00 33.36           O  
ATOM  53199  CB  ALA W 209      30.608  30.028  28.325  1.00 36.66           C  
ATOM  53200  N   SER W 210      27.495  30.521  28.217  1.00 34.59           N  
ATOM  53201  CA  SER W 210      26.146  30.009  28.197  1.00 34.06           C  
ATOM  53202  C   SER W 210      26.118  28.508  28.099  1.00 34.54           C  
ATOM  53203  O   SER W 210      26.969  27.913  27.464  1.00 38.88           O  
ATOM  53204  CB  SER W 210      25.388  30.598  27.025  1.00 34.82           C  
ATOM  53205  OG  SER W 210      25.725  31.955  26.854  1.00 34.93           O  
ATOM  53206  N   ARG W 211      25.128  27.897  28.727  1.00 33.71           N  
ATOM  53207  CA  ARG W 211      24.862  26.486  28.545  1.00 34.28           C  
ATOM  53208  C   ARG W 211      23.388  26.238  28.726  1.00 33.72           C  
ATOM  53209  O   ARG W 211      22.638  27.162  29.004  1.00 32.96           O  
ATOM  53210  CB  ARG W 211      25.661  25.656  29.521  1.00 34.08           C  
ATOM  53211  CG  ARG W 211      25.598  26.149  30.927  1.00 32.67           C  
ATOM  53212  CD  ARG W 211      26.321  25.194  31.817  1.00 32.77           C  
ATOM  53213  NE  ARG W 211      25.754  23.866  31.697  1.00 33.26           N  
ATOM  53214  CZ  ARG W 211      24.776  23.412  32.467  1.00 32.54           C  
ATOM  53215  NH1 ARG W 211      24.269  24.181  33.415  1.00 31.33           N  
ATOM  53216  NH2 ARG W 211      24.309  22.190  32.287  1.00 35.35           N  
ATOM  53217  N   GLU W 212      22.972  24.992  28.575  1.00 34.27           N  
ATOM  53218  CA  GLU W 212      21.566  24.638  28.675  1.00 34.05           C  
ATOM  53219  C   GLU W 212      21.354  23.427  29.557  1.00 33.82           C  
ATOM  53220  O   GLU W 212      22.035  22.433  29.401  1.00 34.61           O  
ATOM  53221  CB  GLU W 212      20.992  24.359  27.287  1.00 35.43           C  
ATOM  53222  CG  GLU W 212      20.333  25.547  26.636  1.00 35.55           C  
ATOM  53223  CD  GLU W 212      19.902  25.263  25.221  1.00 65.84           C  
ATOM  53224  OE1 GLU W 212      20.239  24.176  24.712  1.00 48.22           O  
ATOM  53225  OE2 GLU W 212      19.229  26.124  24.616  1.00 52.68           O  
ATOM  53226  N   TRP W 213      20.408  23.515  30.481  1.00 32.91           N  
ATOM  53227  CA  TRP W 213      19.995  22.377  31.282  1.00 32.87           C  
ATOM  53228  C   TRP W 213      18.913  21.615  30.561  1.00 33.82           C  
ATOM  53229  O   TRP W 213      18.144  22.198  29.831  1.00 34.12           O  
ATOM  53230  CB  TRP W 213      19.439  22.812  32.633  1.00 31.68           C  
ATOM  53231  CG  TRP W 213      20.381  23.369  33.650  1.00 30.80           C  
ATOM  53232  CD1 TRP W 213      20.516  24.668  34.001  1.00 29.99           C  
ATOM  53233  CD2 TRP W 213      21.255  22.635  34.498  1.00 30.81           C  
ATOM  53234  NE1 TRP W 213      21.440  24.798  34.992  1.00 29.49           N  
ATOM  53235  CE2 TRP W 213      21.908  23.557  35.317  1.00 30.00           C  
ATOM  53236  CE3 TRP W 213      21.558  21.286  34.635  1.00 31.59           C  
ATOM  53237  CZ2 TRP W 213      22.838  23.179  36.256  1.00 29.98           C  
ATOM  53238  CZ3 TRP W 213      22.485  20.917  35.559  1.00 31.57           C  
ATOM  53239  CH2 TRP W 213      23.116  21.855  36.360  1.00 30.79           C  
ATOM  53240  N   TYR W 214      18.831  20.315  30.785  1.00 34.44           N  
ATOM  53241  CA  TYR W 214      17.684  19.542  30.351  1.00 35.34           C  
ATOM  53242  C   TYR W 214      16.706  19.414  31.500  1.00 34.70           C  
ATOM  53243  O   TYR W 214      17.095  19.042  32.584  1.00 34.16           O  
ATOM  53244  CB  TYR W 214      18.096  18.159  29.888  1.00 36.67           C  
ATOM  53245  CG  TYR W 214      18.831  18.095  28.580  1.00 37.83           C  
ATOM  53246  CD1 TYR W 214      18.169  18.273  27.384  1.00 38.82           C  
ATOM  53247  CD2 TYR W 214      20.174  17.792  28.539  1.00 38.20           C  
ATOM  53248  CE1 TYR W 214      18.827  18.187  26.196  1.00 40.10           C  
ATOM  53249  CE2 TYR W 214      20.839  17.703  27.352  1.00 39.50           C  
ATOM  53250  CZ  TYR W 214      20.163  17.903  26.182  1.00 40.44           C  
ATOM  53251  OH  TYR W 214      20.831  17.816  24.985  1.00 42.65           O  
ATOM  53252  N   VAL W 215      15.432  19.692  31.269  1.00 34.95           N  
ATOM  53253  CA  VAL W 215      14.469  19.704  32.359  1.00 34.50           C  
ATOM  53254  C   VAL W 215      13.639  18.439  32.425  1.00 35.59           C  
ATOM  53255  O   VAL W 215      13.046  18.039  31.443  1.00 36.76           O  
ATOM  53256  CB  VAL W 215      13.522  20.891  32.244  1.00 34.24           C  
ATOM  53257  CG1 VAL W 215      12.627  20.946  33.433  1.00 33.90           C  
ATOM  53258  CG2 VAL W 215      14.300  22.159  32.147  1.00 33.32           C  
ATOM  53259  N   ILE W 216      13.604  17.819  33.595  1.00 35.34           N  
ATOM  53260  CA  ILE W 216      12.757  16.668  33.854  1.00 36.40           C  
ATOM  53261  C   ILE W 216      11.769  17.013  34.951  1.00 36.07           C  
ATOM  53262  O   ILE W 216      12.071  16.892  36.134  1.00 35.51           O  
ATOM  53263  CB  ILE W 216      13.564  15.433  34.267  1.00 36.85           C  
ATOM  53264  CG1 ILE W 216      14.428  14.943  33.115  1.00 37.62           C  
ATOM  53265  CG2 ILE W 216      12.649  14.312  34.652  1.00 38.00           C  
ATOM  53266  CD1 ILE W 216      15.747  15.599  33.024  1.00 36.78           C  
ATOM  53267  N   LYS W 217      10.587  17.455  34.550  1.00 36.62           N  
ATOM  53268  CA  LYS W 217       9.597  17.923  35.497  1.00 36.53           C  
ATOM  53269  C   LYS W 217       8.995  16.787  36.330  1.00 37.42           C  
ATOM  53270  O   LYS W 217       8.946  15.643  35.899  1.00 38.48           O  
ATOM  53271  CB  LYS W 217       8.504  18.693  34.763  1.00 37.18           C  
ATOM  53272  CG  LYS W 217       8.823  20.161  34.569  1.00 36.18           C  
ATOM  53273  CD  LYS W 217       7.684  20.908  33.908  1.00 45.79           C  
ATOM  53274  CE  LYS W 217       7.289  20.261  32.581  1.00 38.50           C  
ATOM  53275  NZ  LYS W 217       6.235  21.012  31.822  1.00 48.45           N  
ATOM  53276  N   GLY W 218       8.547  17.119  37.537  1.00 37.14           N  
ATOM  53277  CA  GLY W 218       7.951  16.146  38.426  1.00 38.10           C  
ATOM  53278  C   GLY W 218       6.499  16.447  38.726  1.00 55.53           C  
ATOM  53279  O   GLY W 218       5.840  15.689  39.438  1.00 50.63           O  
END   
