# Supplementary material for: Large-scale discovery of protein interactions at residue resolution using co-evolution calculated from genomic sequences
Source: Nat Commun. 2021 Mar 2;12:1396. doi: 10.1038/s41467-021-21636-z (PMC7925567; doi:10.1038/s41467-021-21636-z)
Supplement: Supplementary file 12 — Supplementary Data 10 [file 41467_2021_21636_MOESM12_ESM.zip › supplementary/allpdb0172_CASC_CAS5/models/haddock_top1_haddock_46w.pdb]

REMARK FILENAME="haddock_46w.pdb0"
REMARK ===============================================================
REMARK HADDOCK run for haddock
REMARK initial structure: haddock_46.pdb
REMARK final NOE weights: unambig 50 amb: 50
REMARK ===============================================================
REMARK            total,bonds,angles,improper,dihe,vdw,elec,air,cdih,coup,rdcs,vean,dani,xpcs,rg
REMARK energies: -111.017, 0, 0, 0, 0, -64.1039, -449.16, 402.247, 0, 0, 0, 0, 0, 0, 0
REMARK ===============================================================
REMARK            bonds,angles,impropers,dihe,air,cdih,coup,rdcs,vean,dani,xpcs
REMARK rms-dev.: 0,0,0,0,13.1677,0,0, 0, 0, 0, 0
REMARK ===============================================================
REMARK               air,cdih,coup,rdcs,vean,dani,xpcs
REMARK               >0.3,>5,>1,>0,>5,>0.2,>0.2
REMARK violations.: 4, 0, 0, 0, 0, 0, 0
REMARK ===============================================================
REMARK                        CVpartition#,violations,rms
REMARK AIRs cross-validation: 1, 0, NaN
REMARK ===============================================================
REMARK NCS energy: 0
REMARK ===============================================================
REMARK Symmetry energy: 0
REMARK ===============================================================
REMARK Desolvation energy: 32.0012
REMARK Internal energy free molecules: 139379
REMARK Internal energy complex: -20753.1
REMARK Binding energy: -160613
REMARK ===============================================================
REMARK buried surface area: 2074.92
REMARK ===============================================================
REMARK water - chain1: 0 0 0
REMARK water - chain2: 0 0 0
REMARK water - chain3: 0 0 0
REMARK water - chain4: 0 0 0
REMARK water - chain5: 0 0 0
REMARK water - chain6: 0 0 0
REMARK ===============================================================
REMARK water - water: 0 0 0
REMARK ===============================================================
REMARK DATE:27-Jul-2020  06:39:47       created by user: he47
REMARK VERSION:1.3
ATOM      1  CB  MET A   1       4.582  -9.199  -1.545  1.00 10.00      A   
ATOM      2  CG  MET A   1       5.543  -9.176  -0.374  1.00 10.00      A   
ATOM      3  SD  MET A   1       5.381  -7.679   0.612  1.00 10.00      A   
ATOM      4  CE  MET A   1       6.577  -8.007   1.902  1.00 10.00      A   
ATOM      5  C   MET A   1       2.325  -8.557  -2.417  1.00 10.00      A   
ATOM      6  O   MET A   1       2.748  -8.857  -3.535  1.00 10.00      A   
ATOM      7  N   MET A   1       2.525  -9.946  -0.368  1.00 10.00      A   
ATOM      8  HT1 MET A   1       3.175 -10.246   0.386  1.00 10.00      A   
ATOM      9  HT2 MET A   1       2.316 -10.764  -0.974  1.00 10.00      A   
ATOM     10  HT3 MET A   1       1.639  -9.616   0.069  1.00 10.00      A   
ATOM     11  CA  MET A   1       3.139  -8.857  -1.167  1.00 10.00      A   
ATOM     12  N   SER A   2       1.155  -7.968  -2.224  1.00 10.00      A   
ATOM     13  HN  SER A   2       0.876  -7.746  -1.311  1.00 10.00      A   
ATOM     14  CA  SER A   2       0.277  -7.625  -3.331  1.00 10.00      A   
ATOM     15  CB  SER A   2      -0.823  -8.675  -3.479  1.00 10.00      A   
ATOM     16  OG  SER A   2      -0.282  -9.988  -3.501  1.00 10.00      A   
ATOM     17  HG  SER A   2      -0.526 -10.423  -4.331  1.00 10.00      A   
ATOM     18  C   SER A   2      -0.332  -6.246  -3.114  1.00 10.00      A   
ATOM     19  O   SER A   2      -0.829  -5.945  -2.027  1.00 10.00      A   
ATOM     20  N   ASN A   3      -0.289  -5.413  -4.147  1.00 10.00      A   
ATOM     21  HN  ASN A   3       0.115  -5.719  -4.989  1.00 10.00      A   
ATOM     22  CA  ASN A   3      -0.825  -4.056  -4.070  1.00 10.00      A   
ATOM     23  CB  ASN A   3      -0.087  -3.118  -5.034  1.00 10.00      A   
ATOM     24  CG  ASN A   3       1.283  -2.698  -4.536  1.00 10.00      A   
ATOM     25  OD1 ASN A   3       1.551  -2.688  -3.335  1.00 10.00      A   
ATOM     26  ND2 ASN A   3       2.160  -2.336  -5.458  1.00 10.00      A   
ATOM     27 HD21 ASN A   3       1.882  -2.361  -6.399  1.00 10.00      A   
ATOM     28 HD22 ASN A   3       3.051  -2.057  -5.163  1.00 10.00      A   
ATOM     29  C   ASN A   3      -2.317  -4.019  -4.374  1.00 10.00      A   
ATOM     30  O   ASN A   3      -2.968  -2.998  -4.179  1.00 10.00      A   
ATOM     31  N   PHE A   4      -2.854  -5.129  -4.856  1.00 10.00      A   
ATOM     32  HN  PHE A   4      -2.294  -5.920  -4.978  1.00 10.00      A   
ATOM     33  CA  PHE A   4      -4.267  -5.198  -5.197  1.00 10.00      A   
ATOM     34  CB  PHE A   4      -4.451  -5.530  -6.678  1.00 10.00      A   
ATOM     35  CG  PHE A   4      -3.985  -4.443  -7.602  1.00 10.00      A   
ATOM     36  CD1 PHE A   4      -2.685  -4.429  -8.082  1.00 10.00      A   
ATOM     37  CD2 PHE A   4      -4.848  -3.434  -7.991  1.00 10.00      A   
ATOM     38  CE1 PHE A   4      -2.253  -3.430  -8.932  1.00 10.00      A   
ATOM     39  CE2 PHE A   4      -4.425  -2.431  -8.842  1.00 10.00      A   
ATOM     40  CZ  PHE A   4      -3.125  -2.428  -9.313  1.00 10.00      A   
ATOM     41  C   PHE A   4      -5.012  -6.198  -4.322  1.00 10.00      A   
ATOM     42  O   PHE A   4      -4.846  -7.413  -4.457  1.00 10.00      A   
ATOM     43  N   ILE A   5      -5.827  -5.680  -3.422  1.00 10.00      A   
ATOM     44  HN  ILE A   5      -5.916  -4.703  -3.361  1.00 10.00      A   
ATOM     45  CA  ILE A   5      -6.603  -6.519  -2.524  1.00 10.00      A   
ATOM     46  CB  ILE A   5      -6.656  -5.923  -1.099  1.00 10.00      A   
ATOM     47  CG1 ILE A   5      -5.245  -5.552  -0.628  1.00 10.00      A   
ATOM     48  CG2 ILE A   5      -7.303  -6.907  -0.131  1.00 10.00      A   
ATOM     49  CD1 ILE A   5      -5.209  -4.792   0.679  1.00 10.00      A   
ATOM     50  C   ILE A   5      -8.020  -6.687  -3.058  1.00 10.00      A   
ATOM     51  O   ILE A   5      -8.778  -5.721  -3.145  1.00 10.00      A   
ATOM     52  N   ASN A   6      -8.363  -7.913  -3.425  1.00 10.00      A   
ATOM     53  HN  ASN A   6      -7.711  -8.640  -3.326  1.00 10.00      A   
ATOM     54  CA  ASN A   6      -9.689  -8.213  -3.954  1.00 10.00      A   
ATOM     55  CB  ASN A   6      -9.610  -9.265  -5.069  1.00 10.00      A   
ATOM     56  CG  ASN A   6      -9.151  -8.701  -6.399  1.00 10.00      A   
ATOM     57  OD1 ASN A   6      -9.920  -8.057  -7.114  1.00 10.00      A   
ATOM     58  ND2 ASN A   6      -7.901  -8.960  -6.754  1.00 10.00      A   
ATOM     59 HD21 ASN A   6      -7.347  -9.499  -6.146  1.00 10.00      A   
ATOM     60 HD22 ASN A   6      -7.578  -8.610  -7.610  1.00 10.00      A   
ATOM     61  C   ASN A   6     -10.605  -8.709  -2.843  1.00 10.00      A   
ATOM     62  O   ASN A   6     -10.482  -9.849  -2.392  1.00 10.00      A   
ATOM     63  N   ILE A   7     -11.514  -7.853  -2.396  1.00 10.00      A   
ATOM     64  HN  ILE A   7     -11.563  -6.952  -2.790  1.00 10.00      A   
ATOM     65  CA  ILE A   7     -12.446  -8.214  -1.336  1.00 10.00      A   
ATOM     66  CB  ILE A   7     -12.702  -7.036  -0.369  1.00 10.00      A   
ATOM     67  CG1 ILE A   7     -11.373  -6.514   0.187  1.00 10.00      A   
ATOM     68  CG2 ILE A   7     -13.621  -7.466   0.766  1.00 10.00      A   
ATOM     69  CD1 ILE A   7     -11.512  -5.324   1.111  1.00 10.00      A   
ATOM     70  C   ILE A   7     -13.767  -8.699  -1.924  1.00 10.00      A   
ATOM     71  O   ILE A   7     -14.347  -8.050  -2.796  1.00 10.00      A   
ATOM     72  N   HIS A   8     -14.225  -9.854  -1.460  1.00 10.00      A   
ATOM     73  HN  HIS A   8     -13.711 -10.329  -0.767  1.00 10.00      A   
ATOM     74  CA  HIS A   8     -15.474 -10.435  -1.935  1.00 10.00      A   
ATOM     75  CB  HIS A   8     -15.197 -11.701  -2.752  1.00 10.00      A   
ATOM     76  CG  HIS A   8     -14.214 -11.513  -3.864  1.00 10.00      A   
ATOM     77  ND1 HIS A   8     -14.577 -11.116  -5.133  1.00 10.00      A   
ATOM     78  HD1 HIS A   8     -15.498 -10.938  -5.438  1.00 10.00      A   
ATOM     79  CD2 HIS A   8     -12.867 -11.670  -3.893  1.00 10.00      A   
ATOM     80  CE1 HIS A   8     -13.502 -11.035  -5.892  1.00 10.00      A   
ATOM     81  NE2 HIS A   8     -12.454 -11.366  -5.165  1.00 10.00      A   
ATOM     82  HE2 HIS A   8     -11.527 -11.405  -5.495  1.00 10.00      A   
ATOM     83  C   HIS A   8     -16.376 -10.769  -0.753  1.00 10.00      A   
ATOM     84  O   HIS A   8     -16.014 -11.581   0.098  1.00 10.00      A   
ATOM     85  N   VAL A   9     -17.541 -10.145  -0.701  1.00 10.00      A   
ATOM     86  HN  VAL A   9     -17.782  -9.509  -1.413  1.00 10.00      A   
ATOM     87  CA  VAL A   9     -18.478 -10.370   0.391  1.00 10.00      A   
ATOM     88  CB  VAL A   9     -18.737  -9.077   1.196  1.00 10.00      A   
ATOM     89  CG1 VAL A   9     -19.318  -9.401   2.565  1.00 10.00      A   
ATOM     90  CG2 VAL A   9     -17.469  -8.246   1.325  1.00 10.00      A   
ATOM     91  C   VAL A   9     -19.815 -10.904  -0.114  1.00 10.00      A   
ATOM     92  O   VAL A   9     -20.414 -10.347  -1.037  1.00 10.00      A   
ATOM     93  N   LEU A  10     -20.266 -11.994   0.487  1.00 10.00      A   
ATOM     94  HN  LEU A  10     -19.726 -12.406   1.197  1.00 10.00      A   
ATOM     95  CA  LEU A  10     -21.545 -12.594   0.135  1.00 10.00      A   
ATOM     96  CB  LEU A  10     -21.374 -14.070  -0.238  1.00 10.00      A   
ATOM     97  CG  LEU A  10     -21.020 -14.360  -1.698  1.00 10.00      A   
ATOM     98  CD1 LEU A  10     -20.806 -15.850  -1.910  1.00 10.00      A   
ATOM     99  CD2 LEU A  10     -22.107 -13.842  -2.626  1.00 10.00      A   
ATOM    100  C   LEU A  10     -22.495 -12.452   1.315  1.00 10.00      A   
ATOM    101  O   LEU A  10     -22.309 -13.089   2.355  1.00 10.00      A   
ATOM    102  N   ILE A  11     -23.506 -11.612   1.164  1.00 10.00      A   
ATOM    103  HN  ILE A  11     -23.623 -11.144   0.307  1.00 10.00      A   
ATOM    104  CA  ILE A  11     -24.451 -11.373   2.243  1.00 10.00      A   
ATOM    105  CB  ILE A  11     -24.195  -9.997   2.898  1.00 10.00      A   
ATOM    106  CG1 ILE A  11     -25.222  -9.700   3.994  1.00 10.00      A   
ATOM    107  CG2 ILE A  11     -24.160  -8.889   1.853  1.00 10.00      A   
ATOM    108  CD1 ILE A  11     -24.993  -8.383   4.703  1.00 10.00      A   
ATOM    109  C   ILE A  11     -25.902 -11.465   1.773  1.00 10.00      A   
ATOM    110  O   ILE A  11     -26.287 -10.855   0.773  1.00 10.00      A   
ATOM    111  N   SER A  12     -26.695 -12.242   2.497  1.00 10.00      A   
ATOM    112  HN  SER A  12     -26.314 -12.732   3.266  1.00 10.00      A   
ATOM    113  CA  SER A  12     -28.105 -12.406   2.185  1.00 10.00      A   
ATOM    114  CB  SER A  12     -28.603 -13.769   2.670  1.00 10.00      A   
ATOM    115  OG  SER A  12     -29.883 -14.061   2.134  1.00 10.00      A   
ATOM    116  HG  SER A  12     -29.837 -14.874   1.617  1.00 10.00      A   
ATOM    117  C   SER A  12     -28.914 -11.286   2.837  1.00 10.00      A   
ATOM    118  O   SER A  12     -28.613 -10.860   3.954  1.00 10.00      A   
ATOM    119  N   HIS A  13     -29.932 -10.800   2.141  1.00 10.00      A   
ATOM    120  HN  HIS A  13     -30.136 -11.175   1.254  1.00 10.00      A   
ATOM    121  CA  HIS A  13     -30.763  -9.728   2.664  1.00 10.00      A   
ATOM    122  CB  HIS A  13     -30.598  -8.455   1.834  1.00 10.00      A   
ATOM    123  CG  HIS A  13     -29.406  -7.632   2.207  1.00 10.00      A   
ATOM    124  ND1 HIS A  13     -29.487  -6.513   3.010  1.00 10.00      A   
ATOM    125  HD1 HIS A  13     -30.307  -6.147   3.400  1.00 10.00      A   
ATOM    126  CD2 HIS A  13     -28.097  -7.767   1.884  1.00 10.00      A   
ATOM    127  CE1 HIS A  13     -28.282  -5.996   3.163  1.00 10.00      A   
ATOM    128  NE2 HIS A  13     -27.423  -6.736   2.492  1.00 10.00      A   
ATOM    129  HE2 HIS A  13     -26.455  -6.572   2.438  1.00 10.00      A   
ATOM    130  C   HIS A  13     -32.229 -10.131   2.714  1.00 10.00      A   
ATOM    131  O   HIS A  13     -32.760 -10.699   1.756  1.00 10.00      A   
ATOM    132  N   SER A  14     -32.865  -9.843   3.845  1.00 10.00      A   
ATOM    133  HN  SER A  14     -32.370  -9.418   4.574  1.00 10.00      A   
ATOM    134  CA  SER A  14     -34.273 -10.146   4.050  1.00 10.00      A   
ATOM    135  CB  SER A  14     -34.611  -9.951   5.532  1.00 10.00      A   
ATOM    136  OG  SER A  14     -33.507 -10.289   6.356  1.00 10.00      A   
ATOM    137  HG  SER A  14     -33.812 -10.375   7.269  1.00 10.00      A   
ATOM    138  C   SER A  14     -35.140  -9.218   3.191  1.00 10.00      A   
ATOM    139  O   SER A  14     -34.633  -8.239   2.635  1.00 10.00      A   
ATOM    140  N   PRO A  15     -36.449  -9.524   3.046  1.00 10.00      A   
ATOM    141  CA  PRO A  15     -37.376  -8.700   2.254  1.00 10.00      A   
ATOM    142  CB  PRO A  15     -38.746  -9.289   2.595  1.00 10.00      A   
ATOM    143  CG  PRO A  15     -38.465 -10.706   2.949  1.00 10.00      A   
ATOM    144  CD  PRO A  15     -37.124 -10.706   3.624  1.00 10.00      A   
ATOM    145  C   PRO A  15     -37.323  -7.229   2.665  1.00 10.00      A   
ATOM    146  O   PRO A  15     -37.754  -6.871   3.763  1.00 10.00      A   
ATOM    147  N   SER A  16     -36.784  -6.393   1.782  1.00 10.00      A   
ATOM    148  HN  SER A  16     -36.462  -6.751   0.924  1.00 10.00      A   
ATOM    149  CA  SER A  16     -36.656  -4.962   2.043  1.00 10.00      A   
ATOM    150  CB  SER A  16     -35.579  -4.723   3.113  1.00 10.00      A   
ATOM    151  OG  SER A  16     -35.617  -3.391   3.607  1.00 10.00      A   
ATOM    152  HG  SER A  16     -35.072  -3.326   4.398  1.00 10.00      A   
ATOM    153  C   SER A  16     -36.289  -4.213   0.760  1.00 10.00      A   
ATOM    154  O   SER A  16     -36.330  -4.782  -0.334  1.00 10.00      A   
ATOM    155  N   CYS A  17     -35.933  -2.942   0.913  1.00 10.00      A   
ATOM    156  HN  CYS A  17     -35.920  -2.564   1.821  1.00 10.00      A   
ATOM    157  CA  CYS A  17     -35.546  -2.089  -0.202  1.00 10.00      A   
ATOM    158  CB  CYS A  17     -36.782  -1.433  -0.825  1.00 10.00      A   
ATOM    159  SG  CYS A  17     -36.452  -0.451  -2.309  1.00 10.00      A   
ATOM    160  HG  CYS A  17     -35.559  -1.107  -3.044  1.00 10.00      A   
ATOM    161  C   CYS A  17     -34.569  -1.023   0.292  1.00 10.00      A   
ATOM    162  O   CYS A  17     -34.974   0.004   0.842  1.00 10.00      A   
ATOM    163  N   LEU A  18     -33.281  -1.275   0.098  1.00 10.00      A   
ATOM    164  HN  LEU A  18     -33.022  -2.104  -0.360  1.00 10.00      A   
ATOM    165  CA  LEU A  18     -32.242  -0.357   0.548  1.00 10.00      A   
ATOM    166  CB  LEU A  18     -30.962  -1.118   0.906  1.00 10.00      A   
ATOM    167  CG  LEU A  18     -31.086  -2.202   1.981  1.00 10.00      A   
ATOM    168  CD1 LEU A  18     -29.728  -2.821   2.269  1.00 10.00      A   
ATOM    169  CD2 LEU A  18     -31.700  -1.641   3.253  1.00 10.00      A   
ATOM    170  C   LEU A  18     -31.931   0.726  -0.483  1.00 10.00      A   
ATOM    171  O   LEU A  18     -31.329   1.749  -0.151  1.00 10.00      A   
ATOM    172  N   ASN A  19     -32.333   0.513  -1.727  1.00 10.00      A   
ATOM    173  HN  ASN A  19     -32.829  -0.304  -1.943  1.00 10.00      A   
ATOM    174  CA  ASN A  19     -32.065   1.490  -2.773  1.00 10.00      A   
ATOM    175  CB  ASN A  19     -30.756   1.165  -3.499  1.00 10.00      A   
ATOM    176  CG  ASN A  19     -30.094   2.399  -4.085  1.00 10.00      A   
ATOM    177  OD1 ASN A  19     -30.761   3.335  -4.527  1.00 10.00      A   
ATOM    178  ND2 ASN A  19     -28.773   2.417  -4.082  1.00 10.00      A   
ATOM    179 HD21 ASN A  19     -28.300   1.646  -3.710  1.00 10.00      A   
ATOM    180 HD22 ASN A  19     -28.318   3.214  -4.437  1.00 10.00      A   
ATOM    181  C   ASN A  19     -33.214   1.578  -3.764  1.00 10.00      A   
ATOM    182  O   ASN A  19     -33.567   0.594  -4.413  1.00 10.00      A   
ATOM    183  N   ARG A  20     -33.789   2.763  -3.873  1.00 10.00      A   
ATOM    184  HN  ARG A  20     -33.452   3.508  -3.331  1.00 10.00      A   
ATOM    185  CA  ARG A  20     -34.898   2.997  -4.783  1.00 10.00      A   
ATOM    186  CB  ARG A  20     -36.175   3.346  -4.008  1.00 10.00      A   
ATOM    187  CG  ARG A  20     -35.976   4.365  -2.897  1.00 10.00      A   
ATOM    188  CD  ARG A  20     -37.277   4.648  -2.162  1.00 10.00      A   
ATOM    189  NE  ARG A  20     -37.039   5.198  -0.827  1.00 10.00      A   
ATOM    190  HE  ARG A  20     -36.483   4.663  -0.217  1.00 10.00      A   
ATOM    191  CZ  ARG A  20     -37.530   6.360  -0.398  1.00 10.00      A   
ATOM    192  NH1 ARG A  20     -38.294   7.099  -1.197  1.00 10.00      A   
ATOM    193 HH11 ARG A  20     -38.518   6.774  -2.166  1.00 10.00      A   
ATOM    194 HH12 ARG A  20     -38.678   8.009  -0.861  1.00 10.00      A   
ATOM    195  NH2 ARG A  20     -37.260   6.783   0.835  1.00 10.00      A   
ATOM    196 HH21 ARG A  20     -36.664   6.210   1.471  1.00 10.00      A   
ATOM    197 HH22 ARG A  20     -37.647   7.690   1.174  1.00 10.00      A   
ATOM    198  C   ARG A  20     -34.549   4.093  -5.785  1.00 10.00      A   
ATOM    199  O   ARG A  20     -33.676   4.930  -5.531  1.00 10.00      A   
ATOM    200  N   ASP A  21     -35.220   4.072  -6.928  1.00 10.00      A   
ATOM    201  HN  ASP A  21     -35.902   3.374  -7.070  1.00 10.00      A   
ATOM    202  CA  ASP A  21     -34.984   5.055  -7.978  1.00 10.00      A   
ATOM    203  CB  ASP A  21     -35.166   4.422  -9.368  1.00 10.00      A   
ATOM    204  CG  ASP A  21     -36.612   4.371  -9.833  1.00 10.00      A   
ATOM    205  OD1 ASP A  21     -37.487   3.978  -9.038  1.00 10.00      A   
ATOM    206  OD2 ASP A  21     -36.876   4.734 -11.001  1.00 10.00      A   
ATOM    207  C   ASP A  21     -35.895   6.268  -7.810  1.00 10.00      A   
ATOM    208  O   ASP A  21     -36.540   6.431  -6.770  1.00 10.00      A   
ATOM    209  N   ASP A  22     -35.940   7.118  -8.828  1.00 10.00      A   
ATOM    210  HN  ASP A  22     -35.395   6.938  -9.625  1.00 10.00      A   
ATOM    211  CA  ASP A  22     -36.771   8.317  -8.799  1.00 10.00      A   
ATOM    212  CB  ASP A  22     -36.504   9.185 -10.033  1.00 10.00      A   
ATOM    213  CG  ASP A  22     -35.215   9.979  -9.945  1.00 10.00      A   
ATOM    214  OD1 ASP A  22     -34.287   9.549  -9.228  1.00 10.00      A   
ATOM    215  OD2 ASP A  22     -35.114  11.029 -10.615  1.00 10.00      A   
ATOM    216  C   ASP A  22     -38.249   7.951  -8.732  1.00 10.00      A   
ATOM    217  O   ASP A  22     -39.054   8.674  -8.149  1.00 10.00      A   
ATOM    218  N   MET A  23     -38.596   6.809  -9.310  1.00 10.00      A   
ATOM    219  HN  MET A  23     -37.904   6.258  -9.739  1.00 10.00      A   
ATOM    220  CA  MET A  23     -39.978   6.346  -9.324  1.00 10.00      A   
ATOM    221  CB  MET A  23     -40.261   5.522 -10.581  1.00 10.00      A   
ATOM    222  CG  MET A  23     -40.169   6.311 -11.878  1.00 10.00      A   
ATOM    223  SD  MET A  23     -41.342   7.680 -11.951  1.00 10.00      A   
ATOM    224  CE  MET A  23     -42.902   6.809 -11.793  1.00 10.00      A   
ATOM    225  C   MET A  23     -40.305   5.532  -8.077  1.00 10.00      A   
ATOM    226  O   MET A  23     -41.365   4.911  -7.992  1.00 10.00      A   
ATOM    227  N   ASN A  24     -39.382   5.536  -7.121  1.00 10.00      A   
ATOM    228  HN  ASN A  24     -38.547   6.029  -7.277  1.00 10.00      A   
ATOM    229  CA  ASN A  24     -39.548   4.817  -5.857  1.00 10.00      A   
ATOM    230  CB  ASN A  24     -40.781   5.296  -5.076  1.00 10.00      A   
ATOM    231  CG  ASN A  24     -40.573   6.647  -4.425  1.00 10.00      A   
ATOM    232  OD1 ASN A  24     -39.884   6.759  -3.412  1.00 10.00      A   
ATOM    233  ND2 ASN A  24     -41.184   7.678  -4.989  1.00 10.00      A   
ATOM    234 HD21 ASN A  24     -41.735   7.511  -5.783  1.00 10.00      A   
ATOM    235 HD22 ASN A  24     -41.058   8.566  -4.593  1.00 10.00      A   
ATOM    236  C   ASN A  24     -39.581   3.305  -6.045  1.00 10.00      A   
ATOM    237  O   ASN A  24     -40.146   2.579  -5.227  1.00 10.00      A   
ATOM    238  N   MET A  25     -38.969   2.833  -7.118  1.00 10.00      A   
ATOM    239  HN  MET A  25     -38.530   3.461  -7.743  1.00 10.00      A   
ATOM    240  CA  MET A  25     -38.915   1.408  -7.400  1.00 10.00      A   
ATOM    241  CB  MET A  25     -39.284   1.130  -8.858  1.00 10.00      A   
ATOM    242  CG  MET A  25     -40.747   1.367  -9.186  1.00 10.00      A   
ATOM    243  SD  MET A  25     -41.167   0.867 -10.866  1.00 10.00      A   
ATOM    244  CE  MET A  25     -40.929  -0.908 -10.750  1.00 10.00      A   
ATOM    245  C   MET A  25     -37.522   0.874  -7.105  1.00 10.00      A   
ATOM    246  O   MET A  25     -36.557   1.642  -7.046  1.00 10.00      A   
ATOM    247  N   GLN A  26     -37.417  -0.433  -6.922  1.00 10.00      A   
ATOM    248  HN  GLN A  26     -38.230  -0.996  -6.989  1.00 10.00      A   
ATOM    249  CA  GLN A  26     -36.138  -1.063  -6.628  1.00 10.00      A   
ATOM    250  CB  GLN A  26     -36.335  -2.531  -6.237  1.00 10.00      A   
ATOM    251  CG  GLN A  26     -35.036  -3.294  -6.034  1.00 10.00      A   
ATOM    252  CD  GLN A  26     -34.186  -2.717  -4.917  1.00 10.00      A   
ATOM    253  OE1 GLN A  26     -34.687  -2.357  -3.849  1.00 10.00      A   
ATOM    254  NE2 GLN A  26     -32.895  -2.592  -5.171  1.00 10.00      A   
ATOM    255 HE21 GLN A  26     -32.566  -2.871  -6.055  1.00 10.00      A   
ATOM    256 HE22 GLN A  26     -32.316  -2.229  -4.471  1.00 10.00      A   
ATOM    257  C   GLN A  26     -35.185  -0.962  -7.815  1.00 10.00      A   
ATOM    258  O   GLN A  26     -35.562  -1.251  -8.952  1.00 10.00      A   
ATOM    259  N   LYS A  27     -33.958  -0.535  -7.541  1.00 10.00      A   
ATOM    260  HN  LYS A  27     -33.732  -0.295  -6.617  1.00 10.00      A   
ATOM    261  CA  LYS A  27     -32.939  -0.411  -8.575  1.00 10.00      A   
ATOM    262  CB  LYS A  27     -31.714   0.331  -8.029  1.00 10.00      A   
ATOM    263  CG  LYS A  27     -31.949   1.797  -7.686  1.00 10.00      A   
ATOM    264  CD  LYS A  27     -31.715   2.702  -8.890  1.00 10.00      A   
ATOM    265  CE  LYS A  27     -31.596   4.160  -8.467  1.00 10.00      A   
ATOM    266  NZ  LYS A  27     -31.434   5.078  -9.626  1.00 10.00      A   
ATOM    267  HZ1 LYS A  27     -30.651   4.764 -10.229  1.00 10.00      A   
ATOM    268  HZ2 LYS A  27     -31.232   6.045  -9.292  1.00 10.00      A   
ATOM    269  HZ3 LYS A  27     -32.306   5.101 -10.193  1.00 10.00      A   
ATOM    270  C   LYS A  27     -32.522  -1.798  -9.065  1.00 10.00      A   
ATOM    271  O   LYS A  27     -32.310  -2.711  -8.262  1.00 10.00      A   
ATOM    272  N   ASP A  28     -32.413  -1.954 -10.376  1.00 10.00      A   
ATOM    273  HN  ASP A  28     -32.600  -1.192 -10.966  1.00 10.00      A   
ATOM    274  CA  ASP A  28     -32.024  -3.229 -10.964  1.00 10.00      A   
ATOM    275  CB  ASP A  28     -33.239  -3.992 -11.512  1.00 10.00      A   
ATOM    276  CG  ASP A  28     -33.859  -3.361 -12.752  1.00 10.00      A   
ATOM    277  OD1 ASP A  28     -33.174  -3.258 -13.789  1.00 10.00      A   
ATOM    278  OD2 ASP A  28     -35.051  -2.990 -12.704  1.00 10.00      A   
ATOM    279  C   ASP A  28     -30.975  -3.044 -12.053  1.00 10.00      A   
ATOM    280  O   ASP A  28     -30.759  -1.933 -12.541  1.00 10.00      A   
ATOM    281  N   ALA A  29     -30.319  -4.133 -12.410  1.00 10.00      A   
ATOM    282  HN  ALA A  29     -30.532  -4.981 -11.956  1.00 10.00      A   
ATOM    283  CA  ALA A  29     -29.299  -4.134 -13.444  1.00 10.00      A   
ATOM    284  CB  ALA A  29     -27.912  -4.168 -12.821  1.00 10.00      A   
ATOM    285  C   ALA A  29     -29.500  -5.349 -14.344  1.00 10.00      A   
ATOM    286  O   ALA A  29     -30.335  -6.209 -14.055  1.00 10.00      A   
ATOM    287  N   ILE A  30     -28.745  -5.417 -15.430  1.00 10.00      A   
ATOM    288  HN  ILE A  30     -28.098  -4.701 -15.612  1.00 10.00      A   
ATOM    289  CA  ILE A  30     -28.848  -6.536 -16.355  1.00 10.00      A   
ATOM    290  CB  ILE A  30     -29.131  -6.067 -17.802  1.00 10.00      A   
ATOM    291  CG1 ILE A  30     -30.424  -5.244 -17.848  1.00 10.00      A   
ATOM    292  CG2 ILE A  30     -29.229  -7.259 -18.744  1.00 10.00      A   
ATOM    293  CD1 ILE A  30     -30.685  -4.574 -19.180  1.00 10.00      A   
ATOM    294  C   ILE A  30     -27.570  -7.371 -16.320  1.00 10.00      A   
ATOM    295  O   ILE A  30     -26.509  -6.922 -16.760  1.00 10.00      A   
ATOM    296  N   PHE A  31     -27.676  -8.577 -15.783  1.00 10.00      A   
ATOM    297  HN  PHE A  31     -28.553  -8.884 -15.458  1.00 10.00      A   
ATOM    298  CA  PHE A  31     -26.536  -9.468 -15.687  1.00 10.00      A   
ATOM    299  CB  PHE A  31     -25.994  -9.497 -14.256  1.00 10.00      A   
ATOM    300  CG  PHE A  31     -24.655 -10.168 -14.124  1.00 10.00      A   
ATOM    301  CD1 PHE A  31     -23.498  -9.517 -14.522  1.00 10.00      A   
ATOM    302  CD2 PHE A  31     -24.555 -11.448 -13.603  1.00 10.00      A   
ATOM    303  CE1 PHE A  31     -22.267 -10.131 -14.404  1.00 10.00      A   
ATOM    304  CE2 PHE A  31     -23.327 -12.067 -13.482  1.00 10.00      A   
ATOM    305  CZ  PHE A  31     -22.181 -11.408 -13.883  1.00 10.00      A   
ATOM    306  C   PHE A  31     -26.928 -10.868 -16.137  1.00 10.00      A   
ATOM    307  O   PHE A  31     -27.931 -11.419 -15.683  1.00 10.00      A   
ATOM    308  N   GLY A  32     -26.150 -11.422 -17.054  1.00 10.00      A   
ATOM    309  HN  GLY A  32     -25.386 -10.916 -17.406  1.00 10.00      A   
ATOM    310  CA  GLY A  32     -26.429 -12.751 -17.561  1.00 10.00      A   
ATOM    311  C   GLY A  32     -27.615 -12.744 -18.501  1.00 10.00      A   
ATOM    312  O   GLY A  32     -28.197 -13.789 -18.794  1.00 10.00      A   
ATOM    313  N   GLY A  33     -27.978 -11.549 -18.960  1.00 10.00      A   
ATOM    314  HN  GLY A  33     -27.471 -10.757 -18.681  1.00 10.00      A   
ATOM    315  CA  GLY A  33     -29.101 -11.399 -19.867  1.00 10.00      A   
ATOM    316  C   GLY A  33     -30.424 -11.270 -19.136  1.00 10.00      A   
ATOM    317  O   GLY A  33     -31.469 -11.079 -19.761  1.00 10.00      A   
ATOM    318  N   LYS A  34     -30.381 -11.359 -17.809  1.00 10.00      A   
ATOM    319  HN  LYS A  34     -29.511 -11.475 -17.366  1.00 10.00      A   
ATOM    320  CA  LYS A  34     -31.585 -11.270 -16.993  1.00 10.00      A   
ATOM    321  CB  LYS A  34     -31.802 -12.579 -16.222  1.00 10.00      A   
ATOM    322  CG  LYS A  34     -31.985 -13.792 -17.121  1.00 10.00      A   
ATOM    323  CD  LYS A  34     -32.093 -15.080 -16.323  1.00 10.00      A   
ATOM    324  CE  LYS A  34     -32.329 -16.270 -17.243  1.00 10.00      A   
ATOM    325  NZ  LYS A  34     -32.589 -17.525 -16.487  1.00 10.00      A   
ATOM    326  HZ1 LYS A  34     -33.348 -17.374 -15.792  1.00 10.00      A   
ATOM    327  HZ2 LYS A  34     -31.729 -17.835 -15.988  1.00 10.00      A   
ATOM    328  HZ3 LYS A  34     -32.883 -18.281 -17.140  1.00 10.00      A   
ATOM    329  C   LYS A  34     -31.519 -10.081 -16.036  1.00 10.00      A   
ATOM    330  O   LYS A  34     -30.442  -9.529 -15.791  1.00 10.00      A   
ATOM    331  N   ARG A  35     -32.674  -9.684 -15.512  1.00 10.00      A   
ATOM    332  HN  ARG A  35     -33.495 -10.160 -15.756  1.00 10.00      A   
ATOM    333  CA  ARG A  35     -32.757  -8.559 -14.586  1.00 10.00      A   
ATOM    334  CB  ARG A  35     -34.167  -7.957 -14.575  1.00 10.00      A   
ATOM    335  CG  ARG A  35     -34.272  -6.673 -13.768  1.00 10.00      A   
ATOM    336  CD  ARG A  35     -35.700  -6.155 -13.709  1.00 10.00      A   
ATOM    337  NE  ARG A  35     -36.466  -6.739 -12.608  1.00 10.00      A   
ATOM    338  HE  ARG A  35     -36.646  -7.705 -12.645  1.00 10.00      A   
ATOM    339  CZ  ARG A  35     -36.942  -6.040 -11.578  1.00 10.00      A   
ATOM    340  NH1 ARG A  35     -36.734  -4.732 -11.502  1.00 10.00      A   
ATOM    341 HH11 ARG A  35     -37.109  -4.189 -10.696  1.00 10.00      A   
ATOM    342 HH12 ARG A  35     -36.190  -4.234 -12.248  1.00 10.00      A   
ATOM    343  NH2 ARG A  35     -37.629  -6.654 -10.621  1.00 10.00      A   
ATOM    344 HH21 ARG A  35     -38.007  -6.111  -9.812  1.00 10.00      A   
ATOM    345 HH22 ARG A  35     -37.798  -7.683 -10.673  1.00 10.00      A   
ATOM    346  C   ARG A  35     -32.364  -8.979 -13.175  1.00 10.00      A   
ATOM    347  O   ARG A  35     -32.940  -9.908 -12.608  1.00 10.00      A   
ATOM    348  N   ARG A  36     -31.386  -8.286 -12.618  1.00 10.00      A   
ATOM    349  HN  ARG A  36     -30.972  -7.551 -13.126  1.00 10.00      A   
ATOM    350  CA  ARG A  36     -30.901  -8.573 -11.281  1.00 10.00      A   
ATOM    351  CB  ARG A  36     -29.444  -9.031 -11.353  1.00 10.00      A   
ATOM    352  CG  ARG A  36     -29.221 -10.224 -12.267  1.00 10.00      A   
ATOM    353  CD  ARG A  36     -29.323 -11.535 -11.507  1.00 10.00      A   
ATOM    354  NE  ARG A  36     -28.020 -11.959 -11.004  1.00 10.00      A   
ATOM    355  HE  ARG A  36     -27.646 -11.459 -10.243  1.00 10.00      A   
ATOM    356  CZ  ARG A  36     -27.321 -12.968 -11.509  1.00 10.00      A   
ATOM    357  NH1 ARG A  36     -27.798 -13.666 -12.528  1.00 10.00      A   
ATOM    358 HH11 ARG A  36     -27.248 -14.455 -12.926  1.00 10.00      A   
ATOM    359 HH12 ARG A  36     -28.728 -13.427 -12.938  1.00 10.00      A   
ATOM    360  NH2 ARG A  36     -26.129 -13.259 -11.010  1.00 10.00      A   
ATOM    361 HH21 ARG A  36     -25.572 -14.054 -11.406  1.00 10.00      A   
ATOM    362 HH22 ARG A  36     -25.735 -12.697 -10.223  1.00 10.00      A   
ATOM    363  C   ARG A  36     -31.007  -7.333 -10.406  1.00 10.00      A   
ATOM    364  O   ARG A  36     -30.650  -6.235 -10.836  1.00 10.00      A   
ATOM    365  N   VAL A  37     -31.515  -7.509  -9.193  1.00 10.00      A   
ATOM    366  HN  VAL A  37     -31.793  -8.408  -8.922  1.00 10.00      A   
ATOM    367  CA  VAL A  37     -31.654  -6.409  -8.246  1.00 10.00      A   
ATOM    368  CB  VAL A  37     -32.292  -6.899  -6.927  1.00 10.00      A   
ATOM    369  CG1 VAL A  37     -32.416  -5.765  -5.923  1.00 10.00      A   
ATOM    370  CG2 VAL A  37     -33.655  -7.522  -7.189  1.00 10.00      A   
ATOM    371  C   VAL A  37     -30.272  -5.821  -7.962  1.00 10.00      A   
ATOM    372  O   VAL A  37     -29.310  -6.567  -7.768  1.00 10.00      A   
ATOM    373  N   ARG A  38     -30.169  -4.494  -7.944  1.00 10.00      A   
ATOM    374  HN  ARG A  38     -30.973  -3.941  -8.072  1.00 10.00      A   
ATOM    375  CA  ARG A  38     -28.884  -3.849  -7.723  1.00 10.00      A   
ATOM    376  CB  ARG A  38     -28.332  -3.293  -9.046  1.00 10.00      A   
ATOM    377  CG  ARG A  38     -28.666  -1.826  -9.300  1.00 10.00      A   
ATOM    378  CD  ARG A  38     -28.133  -1.343 -10.637  1.00 10.00      A   
ATOM    379  NE  ARG A  38     -27.952   0.109 -10.659  1.00 10.00      A   
ATOM    380  HE  ARG A  38     -27.195   0.473 -10.147  1.00 10.00      A   
ATOM    381  CZ  ARG A  38     -28.735   0.956 -11.331  1.00 10.00      A   
ATOM    382  NH1 ARG A  38     -29.763   0.505 -12.040  1.00 10.00      A   
ATOM    383 HH11 ARG A  38     -30.375   1.169 -12.568  1.00 10.00      A   
ATOM    384 HH12 ARG A  38     -29.970  -0.521 -12.078  1.00 10.00      A   
ATOM    385  NH2 ARG A  38     -28.482   2.257 -11.287  1.00 10.00      A   
ATOM    386 HH21 ARG A  38     -29.083   2.929 -11.810  1.00 10.00      A   
ATOM    387 HH22 ARG A  38     -27.677   2.616 -10.729  1.00 10.00      A   
ATOM    388  C   ARG A  38     -28.941  -2.732  -6.685  1.00 10.00      A   
ATOM    389  O   ARG A  38     -29.982  -2.113  -6.459  1.00 10.00      A   
ATOM    390  N   ILE A  39     -27.801  -2.501  -6.059  1.00 10.00      A   
ATOM    391  HN  ILE A  39     -27.029  -3.079  -6.260  1.00 10.00      A   
ATOM    392  CA  ILE A  39     -27.635  -1.446  -5.081  1.00 10.00      A   
ATOM    393  CB  ILE A  39     -27.405  -1.999  -3.656  1.00 10.00      A   
ATOM    394  CG1 ILE A  39     -28.607  -2.836  -3.200  1.00 10.00      A   
ATOM    395  CG2 ILE A  39     -27.150  -0.861  -2.674  1.00 10.00      A   
ATOM    396  CD1 ILE A  39     -28.429  -3.484  -1.841  1.00 10.00      A   
ATOM    397  C   ILE A  39     -26.428  -0.616  -5.507  1.00 10.00      A   
ATOM    398  O   ILE A  39     -25.313  -1.136  -5.601  1.00 10.00      A   
ATOM    399  N   SER A  40     -26.667   0.653  -5.804  1.00 10.00      A   
ATOM    400  HN  SER A  40     -27.581   0.996  -5.731  1.00 10.00      A   
ATOM    401  CA  SER A  40     -25.614   1.559  -6.246  1.00 10.00      A   
ATOM    402  CB  SER A  40     -26.199   2.943  -6.517  1.00 10.00      A   
ATOM    403  OG  SER A  40     -27.347   2.840  -7.342  1.00 10.00      A   
ATOM    404  HG  SER A  40     -27.911   3.608  -7.196  1.00 10.00      A   
ATOM    405  C   SER A  40     -24.458   1.647  -5.252  1.00 10.00      A   
ATOM    406  O   SER A  40     -24.663   1.744  -4.039  1.00 10.00      A   
ATOM    407  N   SER A  41     -23.245   1.628  -5.790  1.00 10.00      A   
ATOM    408  HN  SER A  41     -23.157   1.567  -6.765  1.00 10.00      A   
ATOM    409  CA  SER A  41     -22.029   1.694  -4.996  1.00 10.00      A   
ATOM    410  CB  SER A  41     -20.831   1.498  -5.920  1.00 10.00      A   
ATOM    411  OG  SER A  41     -21.277   1.163  -7.226  1.00 10.00      A   
ATOM    412  HG  SER A  41     -20.512   1.050  -7.802  1.00 10.00      A   
ATOM    413  C   SER A  41     -21.919   3.021  -4.252  1.00 10.00      A   
ATOM    414  O   SER A  41     -21.336   3.083  -3.170  1.00 10.00      A   
ATOM    415  N   GLN A  42     -22.483   4.079  -4.835  1.00 10.00      A   
ATOM    416  HN  GLN A  42     -22.918   3.969  -5.707  1.00 10.00      A   
ATOM    417  CA  GLN A  42     -22.457   5.398  -4.213  1.00 10.00      A   
ATOM    418  CB  GLN A  42     -23.140   6.436  -5.105  1.00 10.00      A   
ATOM    419  CG  GLN A  42     -22.376   6.758  -6.377  1.00 10.00      A   
ATOM    420  CD  GLN A  42     -22.830   8.056  -7.019  1.00 10.00      A   
ATOM    421  OE1 GLN A  42     -23.990   8.456  -6.897  1.00 10.00      A   
ATOM    422  NE2 GLN A  42     -21.920   8.720  -7.714  1.00 10.00      A   
ATOM    423 HE21 GLN A  42     -21.015   8.340  -7.776  1.00 10.00      A   
ATOM    424 HE22 GLN A  42     -22.182   9.567  -8.132  1.00 10.00      A   
ATOM    425  C   GLN A  42     -23.136   5.354  -2.850  1.00 10.00      A   
ATOM    426  O   GLN A  42     -22.677   5.976  -1.890  1.00 10.00      A   
ATOM    427  N   SER A  43     -24.226   4.602  -2.772  1.00 10.00      A   
ATOM    428  HN  SER A  43     -24.537   4.128  -3.571  1.00 10.00      A   
ATOM    429  CA  SER A  43     -24.971   4.456  -1.535  1.00 10.00      A   
ATOM    430  CB  SER A  43     -26.327   3.815  -1.828  1.00 10.00      A   
ATOM    431  OG  SER A  43     -26.885   4.367  -3.011  1.00 10.00      A   
ATOM    432  HG  SER A  43     -27.228   5.247  -2.818  1.00 10.00      A   
ATOM    433  C   SER A  43     -24.178   3.608  -0.547  1.00 10.00      A   
ATOM    434  O   SER A  43     -24.125   3.911   0.646  1.00 10.00      A   
ATOM    435  N   LEU A  44     -23.539   2.558  -1.061  1.00 10.00      A   
ATOM    436  HN  LEU A  44     -23.618   2.378  -2.023  1.00 10.00      A   
ATOM    437  CA  LEU A  44     -22.732   1.665  -0.238  1.00 10.00      A   
ATOM    438  CB  LEU A  44     -22.241   0.475  -1.066  1.00 10.00      A   
ATOM    439  CG  LEU A  44     -23.317  -0.486  -1.576  1.00 10.00      A   
ATOM    440  CD1 LEU A  44     -22.728  -1.453  -2.588  1.00 10.00      A   
ATOM    441  CD2 LEU A  44     -23.957  -1.241  -0.421  1.00 10.00      A   
ATOM    442  C   LEU A  44     -21.543   2.413   0.359  1.00 10.00      A   
ATOM    443  O   LEU A  44     -21.225   2.254   1.541  1.00 10.00      A   
ATOM    444  N   LYS A  45     -20.892   3.229  -0.465  1.00 10.00      A   
ATOM    445  HN  LYS A  45     -21.187   3.296  -1.403  1.00 10.00      A   
ATOM    446  CA  LYS A  45     -19.746   4.013  -0.028  1.00 10.00      A   
ATOM    447  CB  LYS A  45     -19.032   4.651  -1.225  1.00 10.00      A   
ATOM    448  CG  LYS A  45     -17.563   4.270  -1.330  1.00 10.00      A   
ATOM    449  CD  LYS A  45     -16.870   4.982  -2.480  1.00 10.00      A   
ATOM    450  CE  LYS A  45     -15.408   4.572  -2.577  1.00 10.00      A   
ATOM    451  NZ  LYS A  45     -14.719   5.229  -3.715  1.00 10.00      A   
ATOM    452  HZ1 LYS A  45     -14.617   6.248  -3.531  1.00 10.00      A   
ATOM    453  HZ2 LYS A  45     -15.268   5.101  -4.588  1.00 10.00      A   
ATOM    454  HZ3 LYS A  45     -13.773   4.814  -3.852  1.00 10.00      A   
ATOM    455  C   LYS A  45     -20.177   5.083   0.967  1.00 10.00      A   
ATOM    456  O   LYS A  45     -19.451   5.392   1.914  1.00 10.00      A   
ATOM    457  N   ARG A  46     -21.365   5.639   0.752  1.00 10.00      A   
ATOM    458  HN  ARG A  46     -21.888   5.356  -0.029  1.00 10.00      A   
ATOM    459  CA  ARG A  46     -21.905   6.667   1.636  1.00 10.00      A   
ATOM    460  CB  ARG A  46     -23.188   7.259   1.056  1.00 10.00      A   
ATOM    461  CG  ARG A  46     -23.823   8.330   1.928  1.00 10.00      A   
ATOM    462  CD  ARG A  46     -25.158   8.781   1.363  1.00 10.00      A   
ATOM    463  NE  ARG A  46     -25.028   9.341   0.020  1.00 10.00      A   
ATOM    464  HE  ARG A  46     -24.212   9.114  -0.486  1.00 10.00      A   
ATOM    465  CZ  ARG A  46     -25.937  10.129  -0.547  1.00 10.00      A   
ATOM    466  NH1 ARG A  46     -27.045  10.453   0.110  1.00 10.00      A   
ATOM    467 HH11 ARG A  46     -27.757  11.072  -0.336  1.00 10.00      A   
ATOM    468 HH12 ARG A  46     -27.211  10.092   1.077  1.00 10.00      A   
ATOM    469  NH2 ARG A  46     -25.738  10.596  -1.771  1.00 10.00      A   
ATOM    470 HH21 ARG A  46     -26.449  11.213  -2.223  1.00 10.00      A   
ATOM    471 HH22 ARG A  46     -24.867  10.350  -2.290  1.00 10.00      A   
ATOM    472  C   ARG A  46     -22.188   6.081   3.011  1.00 10.00      A   
ATOM    473  O   ARG A  46     -21.806   6.655   4.032  1.00 10.00      A   
ATOM    474  N   ALA A  47     -22.839   4.922   3.030  1.00 10.00      A   
ATOM    475  HN  ALA A  47     -23.117   4.513   2.179  1.00 10.00      A   
ATOM    476  CA  ALA A  47     -23.164   4.244   4.278  1.00 10.00      A   
ATOM    477  CB  ALA A  47     -24.106   3.080   4.016  1.00 10.00      A   
ATOM    478  C   ALA A  47     -21.892   3.766   4.973  1.00 10.00      A   
ATOM    479  O   ALA A  47     -21.911   3.384   6.144  1.00 10.00      A   
ATOM    480  N   MET A  48     -20.791   3.779   4.234  1.00 10.00      A   
ATOM    481  HN  MET A  48     -20.850   4.073   3.301  1.00 10.00      A   
ATOM    482  CA  MET A  48     -19.503   3.372   4.766  1.00 10.00      A   
ATOM    483  CB  MET A  48     -18.633   2.791   3.654  1.00 10.00      A   
ATOM    484  CG  MET A  48     -17.354   2.136   4.136  1.00 10.00      A   
ATOM    485  SD  MET A  48     -16.503   1.253   2.817  1.00 10.00      A   
ATOM    486  CE  MET A  48     -15.080   0.630   3.707  1.00 10.00      A   
ATOM    487  C   MET A  48     -18.812   4.566   5.417  1.00 10.00      A   
ATOM    488  O   MET A  48     -18.329   4.474   6.542  1.00 10.00      A   
ATOM    489  N   ARG A  49     -18.788   5.696   4.709  1.00 10.00      A   
ATOM    490  HN  ARG A  49     -19.194   5.713   3.818  1.00 10.00      A   
ATOM    491  CA  ARG A  49     -18.165   6.911   5.232  1.00 10.00      A   
ATOM    492  CB  ARG A  49     -17.992   7.977   4.140  1.00 10.00      A   
ATOM    493  CG  ARG A  49     -16.539   8.226   3.752  1.00 10.00      A   
ATOM    494  CD  ARG A  49     -16.288   9.674   3.345  1.00 10.00      A   
ATOM    495  NE  ARG A  49     -16.618   9.937   1.940  1.00 10.00      A   
ATOM    496  HE  ARG A  49     -17.498   9.634   1.621  1.00 10.00      A   
ATOM    497  CZ  ARG A  49     -15.799  10.556   1.080  1.00 10.00      A   
ATOM    498  NH1 ARG A  49     -14.594  10.970   1.467  1.00 10.00      A   
ATOM    499 HH11 ARG A  49     -13.957  11.449   0.790  1.00 10.00      A   
ATOM    500 HH12 ARG A  49     -14.270  10.821   2.460  1.00 10.00      A   
ATOM    501  NH2 ARG A  49     -16.199  10.781  -0.169  1.00 10.00      A   
ATOM    502 HH21 ARG A  49     -17.152  10.480  -0.478  1.00 10.00      A   
ATOM    503 HH22 ARG A  49     -15.565  11.266  -0.846  1.00 10.00      A   
ATOM    504  C   ARG A  49     -18.974   7.468   6.397  1.00 10.00      A   
ATOM    505  O   ARG A  49     -18.423   8.052   7.328  1.00 10.00      A   
ATOM    506  N   LYS A  50     -20.283   7.273   6.347  1.00 10.00      A   
ATOM    507  HN  LYS A  50     -20.668   6.792   5.581  1.00 10.00      A   
ATOM    508  CA  LYS A  50     -21.164   7.746   7.404  1.00 10.00      A   
ATOM    509  CB  LYS A  50     -22.402   8.426   6.817  1.00 10.00      A   
ATOM    510  CG  LYS A  50     -22.109   9.708   6.057  1.00 10.00      A   
ATOM    511  CD  LYS A  50     -23.386  10.343   5.538  1.00 10.00      A   
ATOM    512  CE  LYS A  50     -23.117  11.707   4.923  1.00 10.00      A   
ATOM    513  NZ  LYS A  50     -24.374  12.382   4.508  1.00 10.00      A   
ATOM    514  HZ1 LYS A  50     -24.181  13.365   4.236  1.00 10.00      A   
ATOM    515  HZ2 LYS A  50     -25.056  12.384   5.290  1.00 10.00      A   
ATOM    516  HZ3 LYS A  50     -24.798  11.887   3.695  1.00 10.00      A   
ATOM    517  C   LYS A  50     -21.573   6.594   8.315  1.00 10.00      A   
ATOM    518  O   LYS A  50     -22.730   6.170   8.317  1.00 10.00      A   
ATOM    519  N   SER A  51     -20.614   6.075   9.072  1.00 10.00      A   
ATOM    520  HN  SER A  51     -19.707   6.448   9.020  1.00 10.00      A   
ATOM    521  CA  SER A  51     -20.873   4.974   9.989  1.00 10.00      A   
ATOM    522  CB  SER A  51     -20.556   3.627   9.328  1.00 10.00      A   
ATOM    523  OG  SER A  51     -19.190   3.543   8.957  1.00 10.00      A   
ATOM    524  HG  SER A  51     -19.074   3.910   8.070  1.00 10.00      A   
ATOM    525  C   SER A  51     -20.068   5.149  11.273  1.00 10.00      A   
ATOM    526  O   SER A  51     -19.008   5.782  11.269  1.00 10.00      A   
ATOM    527  N   GLY A  52     -20.569   4.578  12.363  1.00 10.00      A   
ATOM    528  HN  GLY A  52     -21.402   4.066  12.296  1.00 10.00      A   
ATOM    529  CA  GLY A  52     -19.902   4.692  13.643  1.00 10.00      A   
ATOM    530  C   GLY A  52     -18.583   3.949  13.696  1.00 10.00      A   
ATOM    531  O   GLY A  52     -17.618   4.435  14.281  1.00 10.00      A   
ATOM    532  N   TYR A  53     -18.534   2.770  13.090  1.00 10.00      A   
ATOM    533  HN  TYR A  53     -19.336   2.431  12.634  1.00 10.00      A   
ATOM    534  CA  TYR A  53     -17.313   1.968  13.089  1.00 10.00      A   
ATOM    535  CB  TYR A  53     -17.566   0.573  12.500  1.00 10.00      A   
ATOM    536  CG  TYR A  53     -16.330  -0.305  12.450  1.00 10.00      A   
ATOM    537  CD1 TYR A  53     -15.880  -0.969  13.583  1.00 10.00      A   
ATOM    538  CD2 TYR A  53     -15.607  -0.460  11.272  1.00 10.00      A   
ATOM    539  CE1 TYR A  53     -14.745  -1.759  13.548  1.00 10.00      A   
ATOM    540  CE2 TYR A  53     -14.473  -1.250  11.226  1.00 10.00      A   
ATOM    541  CZ  TYR A  53     -14.045  -1.895  12.367  1.00 10.00      A   
ATOM    542  OH  TYR A  53     -12.911  -2.677  12.330  1.00 10.00      A   
ATOM    543  HH  TYR A  53     -13.013  -3.417  12.946  1.00 10.00      A   
ATOM    544  C   TYR A  53     -16.198   2.669  12.318  1.00 10.00      A   
ATOM    545  O   TYR A  53     -15.048   2.723  12.766  1.00 10.00      A   
ATOM    546  N   TYR A  54     -16.549   3.209  11.164  1.00 10.00      A   
ATOM    547  HN  TYR A  54     -17.482   3.136  10.869  1.00 10.00      A   
ATOM    548  CA  TYR A  54     -15.592   3.902  10.315  1.00 10.00      A   
ATOM    549  CB  TYR A  54     -16.253   4.238   8.975  1.00 10.00      A   
ATOM    550  CG  TYR A  54     -15.455   5.129   8.050  1.00 10.00      A   
ATOM    551  CD1 TYR A  54     -14.441   4.611   7.255  1.00 10.00      A   
ATOM    552  CD2 TYR A  54     -15.736   6.485   7.951  1.00 10.00      A   
ATOM    553  CE1 TYR A  54     -13.730   5.420   6.391  1.00 10.00      A   
ATOM    554  CE2 TYR A  54     -15.029   7.302   7.094  1.00 10.00      A   
ATOM    555  CZ  TYR A  54     -14.028   6.765   6.316  1.00 10.00      A   
ATOM    556  OH  TYR A  54     -13.329   7.571   5.450  1.00 10.00      A   
ATOM    557  HH  TYR A  54     -13.451   8.507   5.706  1.00 10.00      A   
ATOM    558  C   TYR A  54     -15.066   5.168  10.982  1.00 10.00      A   
ATOM    559  O   TYR A  54     -13.856   5.384  11.053  1.00 10.00      A   
ATOM    560  N   ALA A  55     -15.980   5.985  11.489  1.00 10.00      A   
ATOM    561  HN  ALA A  55     -16.930   5.739  11.424  1.00 10.00      A   
ATOM    562  CA  ALA A  55     -15.620   7.241  12.135  1.00 10.00      A   
ATOM    563  CB  ALA A  55     -16.865   8.058  12.437  1.00 10.00      A   
ATOM    564  C   ALA A  55     -14.789   7.030  13.399  1.00 10.00      A   
ATOM    565  O   ALA A  55     -13.959   7.867  13.744  1.00 10.00      A   
ATOM    566  N   GLN A  56     -15.005   5.914  14.080  1.00 10.00      A   
ATOM    567  HN  GLN A  56     -15.680   5.276  13.756  1.00 10.00      A   
ATOM    568  CA  GLN A  56     -14.270   5.619  15.309  1.00 10.00      A   
ATOM    569  CB  GLN A  56     -15.073   4.677  16.206  1.00 10.00      A   
ATOM    570  CG  GLN A  56     -15.961   5.370  17.223  1.00 10.00      A   
ATOM    571  CD  GLN A  56     -16.451   4.418  18.296  1.00 10.00      A   
ATOM    572  OE1 GLN A  56     -16.659   3.229  18.044  1.00 10.00      A   
ATOM    573  NE2 GLN A  56     -16.629   4.928  19.502  1.00 10.00      A   
ATOM    574 HE21 GLN A  56     -16.433   5.880  19.634  1.00 10.00      A   
ATOM    575 HE22 GLN A  56     -16.949   4.334  20.218  1.00 10.00      A   
ATOM    576  C   GLN A  56     -12.895   5.008  15.049  1.00 10.00      A   
ATOM    577  O   GLN A  56     -12.000   5.113  15.883  1.00 10.00      A   
ATOM    578  N   ASN A  57     -12.720   4.374  13.901  1.00 10.00      A   
ATOM    579  HN  ASN A  57     -13.450   4.345  13.249  1.00 10.00      A   
ATOM    580  CA  ASN A  57     -11.449   3.726  13.592  1.00 10.00      A   
ATOM    581  CB  ASN A  57     -11.669   2.300  13.084  1.00 10.00      A   
ATOM    582  CG  ASN A  57     -12.000   1.334  14.203  1.00 10.00      A   
ATOM    583  OD1 ASN A  57     -11.112   0.739  14.805  1.00 10.00      A   
ATOM    584  ND2 ASN A  57     -13.282   1.169  14.486  1.00 10.00      A   
ATOM    585 HD21 ASN A  57     -13.943   1.673  13.963  1.00 10.00      A   
ATOM    586 HD22 ASN A  57     -13.522   0.549  15.211  1.00 10.00      A   
ATOM    587  C   ASN A  57     -10.599   4.513  12.607  1.00 10.00      A   
ATOM    588  O   ASN A  57      -9.478   4.908  12.922  1.00 10.00      A   
ATOM    589  N   ILE A  58     -11.133   4.742  11.419  1.00 10.00      A   
ATOM    590  HN  ILE A  58     -12.047   4.434  11.234  1.00 10.00      A   
ATOM    591  CA  ILE A  58     -10.402   5.460  10.385  1.00 10.00      A   
ATOM    592  CB  ILE A  58     -10.848   5.026   8.974  1.00 10.00      A   
ATOM    593  CG1 ILE A  58     -11.040   3.508   8.908  1.00 10.00      A   
ATOM    594  CG2 ILE A  58      -9.837   5.478   7.932  1.00 10.00      A   
ATOM    595  CD1 ILE A  58      -9.784   2.712   9.191  1.00 10.00      A   
ATOM    596  C   ILE A  58     -10.599   6.960  10.529  1.00 10.00      A   
ATOM    597  O   ILE A  58      -9.669   7.743  10.330  1.00 10.00      A   
ATOM    598  N   GLY A  59     -11.815   7.351  10.884  1.00 10.00      A   
ATOM    599  HN  GLY A  59     -12.512   6.674  11.030  1.00 10.00      A   
ATOM    600  CA  GLY A  59     -12.127   8.755  11.050  1.00 10.00      A   
ATOM    601  C   GLY A  59     -11.293   9.411  12.131  1.00 10.00      A   
ATOM    602  O   GLY A  59     -10.811  10.528  11.960  1.00 10.00      A   
ATOM    603  N   GLU A  60     -11.118   8.718  13.244  1.00 10.00      A   
ATOM    604  HN  GLU A  60     -11.532   7.835  13.327  1.00 10.00      A   
ATOM    605  CA  GLU A  60     -10.332   9.242  14.350  1.00 10.00      A   
ATOM    606  CB  GLU A  60     -11.132   9.222  15.655  1.00 10.00      A   
ATOM    607  CG  GLU A  60     -12.295  10.204  15.664  1.00 10.00      A   
ATOM    608  CD  GLU A  60     -13.030  10.257  16.987  1.00 10.00      A   
ATOM    609  OE1 GLU A  60     -14.167   9.742  17.062  1.00 10.00      A   
ATOM    610  OE2 GLU A  60     -12.485  10.834  17.952  1.00 10.00      A   
ATOM    611  C   GLU A  60      -9.012   8.493  14.491  1.00 10.00      A   
ATOM    612  O   GLU A  60      -8.647   8.041  15.577  1.00 10.00      A   
ATOM    613  N   SER A  61      -8.301   8.362  13.381  1.00 10.00      A   
ATOM    614  HN  SER A  61      -8.649   8.737  12.543  1.00 10.00      A   
ATOM    615  CA  SER A  61      -7.015   7.685  13.372  1.00 10.00      A   
ATOM    616  CB  SER A  61      -6.696   7.189  11.961  1.00 10.00      A   
ATOM    617  OG  SER A  61      -7.116   8.131  10.986  1.00 10.00      A   
ATOM    618  HG  SER A  61      -7.989   7.878  10.651  1.00 10.00      A   
ATOM    619  C   SER A  61      -5.925   8.632  13.869  1.00 10.00      A   
ATOM    620  O   SER A  61      -6.076   9.851  13.803  1.00 10.00      A   
ATOM    621  N   SER A  62      -4.834   8.080  14.370  1.00 10.00      A   
ATOM    622  HN  SER A  62      -4.761   7.099  14.401  1.00 10.00      A   
ATOM    623  CA  SER A  62      -3.743   8.892  14.885  1.00 10.00      A   
ATOM    624  CB  SER A  62      -2.766   8.021  15.673  1.00 10.00      A   
ATOM    625  OG  SER A  62      -3.461   7.291  16.672  1.00 10.00      A   
ATOM    626  HG  SER A  62      -4.395   7.548  16.663  1.00 10.00      A   
ATOM    627  C   SER A  62      -3.028   9.678  13.783  1.00 10.00      A   
ATOM    628  O   SER A  62      -2.519  10.772  14.022  1.00 10.00      A   
ATOM    629  N   LEU A  63      -3.013   9.138  12.573  1.00 10.00      A   
ATOM    630  HN  LEU A  63      -3.453   8.273  12.427  1.00 10.00      A   
ATOM    631  CA  LEU A  63      -2.352   9.802  11.452  1.00 10.00      A   
ATOM    632  CB  LEU A  63      -1.525   8.792  10.653  1.00 10.00      A   
ATOM    633  CG  LEU A  63      -0.601   7.877  11.456  1.00 10.00      A   
ATOM    634  CD1 LEU A  63       0.052   6.854  10.541  1.00 10.00      A   
ATOM    635  CD2 LEU A  63       0.449   8.687  12.196  1.00 10.00      A   
ATOM    636  C   LEU A  63      -3.371  10.478  10.534  1.00 10.00      A   
ATOM    637  O   LEU A  63      -3.182  10.538   9.320  1.00 10.00      A   
ATOM    638  N   ARG A  64      -4.450  10.985  11.122  1.00 10.00      A   
ATOM    639  HN  ARG A  64      -4.548  10.899  12.093  1.00 10.00      A   
ATOM    640  CA  ARG A  64      -5.501  11.651  10.354  1.00 10.00      A   
ATOM    641  CB  ARG A  64      -6.811  11.710  11.158  1.00 10.00      A   
ATOM    642  CG  ARG A  64      -6.748  12.589  12.402  1.00 10.00      A   
ATOM    643  CD  ARG A  64      -7.866  12.270  13.381  1.00 10.00      A   
ATOM    644  NE  ARG A  64      -9.148  12.843  12.978  1.00 10.00      A   
ATOM    645  HE  ARG A  64      -9.310  12.957  12.012  1.00 10.00      A   
ATOM    646  CZ  ARG A  64     -10.095  13.213  13.841  1.00 10.00      A   
ATOM    647  NH1 ARG A  64      -9.899  13.072  15.147  1.00 10.00      A   
ATOM    648 HH11 ARG A  64     -10.641  13.361  15.825  1.00 10.00      A   
ATOM    649 HH12 ARG A  64      -9.004  12.675  15.502  1.00 10.00      A   
ATOM    650  NH2 ARG A  64     -11.239  13.720  13.400  1.00 10.00      A   
ATOM    651 HH21 ARG A  64     -11.402  13.832  12.377  1.00 10.00      A   
ATOM    652 HH22 ARG A  64     -11.981  14.010  14.073  1.00 10.00      A   
ATOM    653  C   ARG A  64      -5.084  13.055   9.908  1.00 10.00      A   
ATOM    654  O   ARG A  64      -5.368  13.468   8.782  1.00 10.00      A   
ATOM    655  N   THR A  65      -4.399  13.776  10.787  1.00 10.00      A   
ATOM    656  HN  THR A  65      -4.163  13.380  11.652  1.00 10.00      A   
ATOM    657  CA  THR A  65      -3.971  15.134  10.494  1.00 10.00      A   
ATOM    658  CB  THR A  65      -4.156  16.035  11.728  1.00 10.00      A   
ATOM    659  OG1 THR A  65      -5.322  15.617  12.450  1.00 10.00      A   
ATOM    660  HG1 THR A  65      -6.028  15.418  11.824  1.00 10.00      A   
ATOM    661  CG2 THR A  65      -4.317  17.490  11.314  1.00 10.00      A   
ATOM    662  C   THR A  65      -2.507  15.176  10.073  1.00 10.00      A   
ATOM    663  O   THR A  65      -1.673  14.441  10.607  1.00 10.00      A   
ATOM    664  N   ILE A  66      -2.206  16.035   9.114  1.00 10.00      A   
ATOM    665  HN  ILE A  66      -2.920  16.585   8.720  1.00 10.00      A   
ATOM    666  CA  ILE A  66      -0.845  16.186   8.626  1.00 10.00      A   
ATOM    667  CB  ILE A  66      -0.804  16.321   7.091  1.00 10.00      A   
ATOM    668  CG1 ILE A  66      -1.917  15.485   6.451  1.00 10.00      A   
ATOM    669  CG2 ILE A  66       0.555  15.885   6.563  1.00 10.00      A   
ATOM    670  CD1 ILE A  66      -2.301  15.940   5.060  1.00 10.00      A   
ATOM    671  C   ILE A  66      -0.216  17.425   9.250  1.00 10.00      A   
ATOM    672  O   ILE A  66      -0.869  18.464   9.377  1.00 10.00      A   
ATOM    673  N   HIS A  67       1.042  17.313   9.645  1.00 10.00      A   
ATOM    674  HN  HIS A  67       1.513  16.459   9.508  1.00 10.00      A   
ATOM    675  CA  HIS A  67       1.748  18.429  10.264  1.00 10.00      A   
ATOM    676  CB  HIS A  67       2.683  17.943  11.377  1.00 10.00      A   
ATOM    677  CG  HIS A  67       2.006  17.161  12.461  1.00 10.00      A   
ATOM    678  ND1 HIS A  67       1.589  17.722  13.649  1.00 10.00      A   
ATOM    679  HD1 HIS A  67       1.690  18.667  13.903  1.00 10.00      A   
ATOM    680  CD2 HIS A  67       1.687  15.849  12.538  1.00 10.00      A   
ATOM    681  CE1 HIS A  67       1.042  16.791  14.406  1.00 10.00      A   
ATOM    682  NE2 HIS A  67       1.091  15.647  13.756  1.00 10.00      A   
ATOM    683  HE2 HIS A  67       0.766  14.786  14.097  1.00 10.00      A   
ATOM    684  C   HIS A  67       2.540  19.215   9.226  1.00 10.00      A   
ATOM    685  O   HIS A  67       3.542  18.730   8.699  1.00 10.00      A   
ATOM    686  N   LEU A  68       2.096  20.435   8.948  1.00 10.00      A   
ATOM    687  HN  LEU A  68       1.300  20.771   9.417  1.00 10.00      A   
ATOM    688  CA  LEU A  68       2.755  21.291   7.966  1.00 10.00      A   
ATOM    689  CB  LEU A  68       1.950  22.575   7.738  1.00 10.00      A   
ATOM    690  CG  LEU A  68       0.587  22.408   7.065  1.00 10.00      A   
ATOM    691  CD1 LEU A  68      -0.129  23.745   6.970  1.00 10.00      A   
ATOM    692  CD2 LEU A  68       0.743  21.788   5.682  1.00 10.00      A   
ATOM    693  C   LEU A  68       4.190  21.633   8.369  1.00 10.00      A   
ATOM    694  O   LEU A  68       5.048  21.851   7.513  1.00 10.00      A   
ATOM    695  N   ALA A  69       4.453  21.660   9.670  1.00 10.00      A   
ATOM    696  HN  ALA A  69       3.733  21.465  10.307  1.00 10.00      A   
ATOM    697  CA  ALA A  69       5.783  21.978  10.181  1.00 10.00      A   
ATOM    698  CB  ALA A  69       5.728  22.220  11.681  1.00 10.00      A   
ATOM    699  C   ALA A  69       6.790  20.877   9.852  1.00 10.00      A   
ATOM    700  O   ALA A  69       8.003  21.098   9.896  1.00 10.00      A   
ATOM    701  N   GLN A  70       6.282  19.697   9.513  1.00 10.00      A   
ATOM    702  HN  GLN A  70       5.307  19.585   9.483  1.00 10.00      A   
ATOM    703  CA  GLN A  70       7.135  18.563   9.177  1.00 10.00      A   
ATOM    704  CB  GLN A  70       6.615  17.294   9.857  1.00 10.00      A   
ATOM    705  CG  GLN A  70       6.478  17.414  11.368  1.00 10.00      A   
ATOM    706  CD  GLN A  70       5.758  16.234  11.989  1.00 10.00      A   
ATOM    707  OE1 GLN A  70       4.934  15.587  11.346  1.00 10.00      A   
ATOM    708  NE2 GLN A  70       6.045  15.960  13.252  1.00 10.00      A   
ATOM    709 HE21 GLN A  70       6.699  16.530  13.713  1.00 10.00      A   
ATOM    710 HE22 GLN A  70       5.598  15.196  13.674  1.00 10.00      A   
ATOM    711  C   GLN A  70       7.205  18.367   7.664  1.00 10.00      A   
ATOM    712  O   GLN A  70       7.852  17.440   7.171  1.00 10.00      A   
ATOM    713  N   LEU A  71       6.538  19.252   6.932  1.00 10.00      A   
ATOM    714  HN  LEU A  71       6.045  19.970   7.384  1.00 10.00      A   
ATOM    715  CA  LEU A  71       6.518  19.184   5.474  1.00 10.00      A   
ATOM    716  CB  LEU A  71       5.074  19.146   4.963  1.00 10.00      A   
ATOM    717  CG  LEU A  71       4.184  18.020   5.489  1.00 10.00      A   
ATOM    718  CD1 LEU A  71       2.756  18.203   5.002  1.00 10.00      A   
ATOM    719  CD2 LEU A  71       4.723  16.662   5.069  1.00 10.00      A   
ATOM    720  C   LEU A  71       7.228  20.387   4.864  1.00 10.00      A   
ATOM    721  O   LEU A  71       7.435  20.451   3.654  1.00 10.00      A   
ATOM    722  N   ARG A  72       7.611  21.329   5.713  1.00 10.00      A   
ATOM    723  HN  ARG A  72       7.451  21.196   6.668  1.00 10.00      A   
ATOM    724  CA  ARG A  72       8.278  22.550   5.272  1.00 10.00      A   
ATOM    725  CB  ARG A  72       8.656  23.414   6.484  1.00 10.00      A   
ATOM    726  CG  ARG A  72       9.639  24.535   6.183  1.00 10.00      A   
ATOM    727  CD  ARG A  72      10.968  24.304   6.884  1.00 10.00      A   
ATOM    728  NE  ARG A  72      10.898  24.607   8.313  1.00 10.00      A   
ATOM    729  HE  ARG A  72      10.144  25.163   8.619  1.00 10.00      A   
ATOM    730  CZ  ARG A  72      11.787  24.179   9.213  1.00 10.00      A   
ATOM    731  NH1 ARG A  72      12.815  23.419   8.840  1.00 10.00      A   
ATOM    732 HH11 ARG A  72      12.939  23.144   7.836  1.00 10.00      A   
ATOM    733 HH12 ARG A  72      13.510  23.090   9.546  1.00 10.00      A   
ATOM    734  NH2 ARG A  72      11.634  24.498  10.493  1.00 10.00      A   
ATOM    735 HH21 ARG A  72      10.825  25.079  10.796  1.00 10.00      A   
ATOM    736 HH22 ARG A  72      12.326  24.169  11.204  1.00 10.00      A   
ATOM    737  C   ARG A  72       9.509  22.262   4.412  1.00 10.00      A   
ATOM    738  O   ARG A  72       9.679  22.836   3.335  1.00 10.00      A   
ATOM    739  N   ASP A  73      10.346  21.350   4.879  1.00 10.00      A   
ATOM    740  HN  ASP A  73      10.133  20.894   5.725  1.00 10.00      A   
ATOM    741  CA  ASP A  73      11.574  21.008   4.173  1.00 10.00      A   
ATOM    742  CB  ASP A  73      12.576  20.299   5.079  1.00 10.00      A   
ATOM    743  CG  ASP A  73      13.588  21.265   5.655  1.00 10.00      A   
ATOM    744  OD1 ASP A  73      14.527  21.657   4.924  1.00 10.00      A   
ATOM    745  OD2 ASP A  73      13.437  21.661   6.831  1.00 10.00      A   
ATOM    746  C   ASP A  73      11.351  20.240   2.878  1.00 10.00      A   
ATOM    747  O   ASP A  73      12.060  20.468   1.899  1.00 10.00      A   
ATOM    748  N   VAL A  74      10.368  19.346   2.860  1.00 10.00      A   
ATOM    749  HN  VAL A  74       9.819  19.218   3.659  1.00 10.00      A   
ATOM    750  CA  VAL A  74      10.089  18.560   1.657  1.00 10.00      A   
ATOM    751  CB  VAL A  74       9.256  17.283   1.940  1.00 10.00      A   
ATOM    752  CG1 VAL A  74       7.870  17.616   2.463  1.00 10.00      A   
ATOM    753  CG2 VAL A  74       9.168  16.398   0.706  1.00 10.00      A   
ATOM    754  C   VAL A  74       9.434  19.417   0.572  1.00 10.00      A   
ATOM    755  O   VAL A  74       9.686  19.235  -0.621  1.00 10.00      A   
ATOM    756  N   LEU A  75       8.617  20.375   0.993  1.00 10.00      A   
ATOM    757  HN  LEU A  75       8.460  20.483   1.959  1.00 10.00      A   
ATOM    758  CA  LEU A  75       7.938  21.264   0.058  1.00 10.00      A   
ATOM    759  CB  LEU A  75       6.902  22.128   0.782  1.00 10.00      A   
ATOM    760  CG  LEU A  75       5.659  21.401   1.306  1.00 10.00      A   
ATOM    761  CD1 LEU A  75       4.813  22.334   2.155  1.00 10.00      A   
ATOM    762  CD2 LEU A  75       4.837  20.838   0.158  1.00 10.00      A   
ATOM    763  C   LEU A  75       8.944  22.149  -0.671  1.00 10.00      A   
ATOM    764  O   LEU A  75       8.785  22.447  -1.854  1.00 10.00      A   
ATOM    765  N   ARG A  76       9.996  22.540   0.038  1.00 10.00      A   
ATOM    766  HN  ARG A  76      10.076  22.247   0.972  1.00 10.00      A   
ATOM    767  CA  ARG A  76      11.034  23.393  -0.532  1.00 10.00      A   
ATOM    768  CB  ARG A  76      11.974  23.911   0.557  1.00 10.00      A   
ATOM    769  CG  ARG A  76      11.355  24.952   1.471  1.00 10.00      A   
ATOM    770  CD  ARG A  76      12.423  25.694   2.254  1.00 10.00      A   
ATOM    771  NE  ARG A  76      13.178  24.813   3.150  1.00 10.00      A   
ATOM    772  HE  ARG A  76      13.355  23.894   2.842  1.00 10.00      A   
ATOM    773  CZ  ARG A  76      13.645  25.197   4.335  1.00 10.00      A   
ATOM    774  NH1 ARG A  76      13.436  26.435   4.761  1.00 10.00      A   
ATOM    775 HH11 ARG A  76      13.802  26.740   5.689  1.00 10.00      A   
ATOM    776 HH12 ARG A  76      12.904  27.110   4.173  1.00 10.00      A   
ATOM    777  NH2 ARG A  76      14.304  24.339   5.105  1.00 10.00      A   
ATOM    778 HH21 ARG A  76      14.673  24.644   6.033  1.00 10.00      A   
ATOM    779 HH22 ARG A  76      14.459  23.346   4.787  1.00 10.00      A   
ATOM    780  C   ARG A  76      11.836  22.664  -1.603  1.00 10.00      A   
ATOM    781  O   ARG A  76      12.395  23.289  -2.504  1.00 10.00      A   
ATOM    782  N   GLN A  77      11.891  21.344  -1.504  1.00 10.00      A   
ATOM    783  HN  GLN A  77      11.418  20.898  -0.769  1.00 10.00      A   
ATOM    784  CA  GLN A  77      12.631  20.539  -2.463  1.00 10.00      A   
ATOM    785  CB  GLN A  77      12.780  19.103  -1.953  1.00 10.00      A   
ATOM    786  CG  GLN A  77      13.523  18.975  -0.633  1.00 10.00      A   
ATOM    787  CD  GLN A  77      13.334  17.611   0.002  1.00 10.00      A   
ATOM    788  OE1 GLN A  77      12.294  16.978  -0.161  1.00 10.00      A   
ATOM    789  NE2 GLN A  77      14.337  17.147   0.728  1.00 10.00      A   
ATOM    790 HE21 GLN A  77      15.138  17.701   0.821  1.00 10.00      A   
ATOM    791 HE22 GLN A  77      14.237  16.257   1.140  1.00 10.00      A   
ATOM    792  C   GLN A  77      11.933  20.530  -3.819  1.00 10.00      A   
ATOM    793  O   GLN A  77      12.560  20.753  -4.858  1.00 10.00      A   
ATOM    794  N   LYS A  78      10.629  20.298  -3.799  1.00 10.00      A   
ATOM    795  HN  LYS A  78      10.179  20.166  -2.936  1.00 10.00      A   
ATOM    796  CA  LYS A  78       9.846  20.231  -5.024  1.00 10.00      A   
ATOM    797  CB  LYS A  78       8.619  19.335  -4.829  1.00 10.00      A   
ATOM    798  CG  LYS A  78       8.950  17.883  -4.519  1.00 10.00      A   
ATOM    799  CD  LYS A  78       9.813  17.275  -5.611  1.00 10.00      A   
ATOM    800  CE  LYS A  78      10.001  15.780  -5.420  1.00 10.00      A   
ATOM    801  NZ  LYS A  78      10.603  15.146  -6.623  1.00 10.00      A   
ATOM    802  HZ1 LYS A  78      11.563  15.509  -6.777  1.00 10.00      A   
ATOM    803  HZ2 LYS A  78      10.029  15.359  -7.465  1.00 10.00      A   
ATOM    804  HZ3 LYS A  78      10.649  14.114  -6.504  1.00 10.00      A   
ATOM    805  C   LYS A  78       9.431  21.608  -5.533  1.00 10.00      A   
ATOM    806  O   LYS A  78       9.704  21.960  -6.681  1.00 10.00      A   
ATOM    807  N   LEU A  79       8.785  22.392  -4.675  1.00 10.00      A   
ATOM    808  HN  LEU A  79       8.622  22.069  -3.760  1.00 10.00      A   
ATOM    809  CA  LEU A  79       8.316  23.724  -5.054  1.00 10.00      A   
ATOM    810  CB  LEU A  79       7.455  24.336  -3.948  1.00 10.00      A   
ATOM    811  CG  LEU A  79       6.131  23.630  -3.653  1.00 10.00      A   
ATOM    812  CD1 LEU A  79       5.549  24.119  -2.336  1.00 10.00      A   
ATOM    813  CD2 LEU A  79       5.143  23.843  -4.791  1.00 10.00      A   
ATOM    814  C   LEU A  79       9.470  24.662  -5.397  1.00 10.00      A   
ATOM    815  O   LEU A  79       9.310  25.586  -6.190  1.00 10.00      A   
ATOM    816  N   GLY A  80      10.635  24.398  -4.820  1.00 10.00      A   
ATOM    817  HN  GLY A  80      10.706  23.631  -4.216  1.00 10.00      A   
ATOM    818  CA  GLY A  80      11.802  25.232  -5.061  1.00 10.00      A   
ATOM    819  C   GLY A  80      12.360  25.118  -6.469  1.00 10.00      A   
ATOM    820  O   GLY A  80      13.382  25.724  -6.783  1.00 10.00      A   
ATOM    821  N   GLU A  81      11.703  24.335  -7.312  1.00 10.00      A   
ATOM    822  HN  GLU A  81      10.906  23.859  -6.999  1.00 10.00      A   
ATOM    823  CA  GLU A  81      12.143  24.158  -8.688  1.00 10.00      A   
ATOM    824  CB  GLU A  81      11.640  22.824  -9.238  1.00 10.00      A   
ATOM    825  CG  GLU A  81      12.032  22.563 -10.683  1.00 10.00      A   
ATOM    826  CD  GLU A  81      11.286  21.392 -11.281  1.00 10.00      A   
ATOM    827  OE1 GLU A  81      10.081  21.240 -10.990  1.00 10.00      A   
ATOM    828  OE2 GLU A  81      11.899  20.616 -12.046  1.00 10.00      A   
ATOM    829  C   GLU A  81      11.653  25.297  -9.573  1.00 10.00      A   
ATOM    830  O   GLU A  81      12.409  25.828 -10.385  1.00 10.00      A   
ATOM    831  N   ARG A  82      10.384  25.665  -9.416  1.00 10.00      A   
ATOM    832  HN  ARG A  82       9.828  25.205  -8.751  1.00 10.00      A   
ATOM    833  CA  ARG A  82       9.801  26.735 -10.219  1.00 10.00      A   
ATOM    834  CB  ARG A  82       8.711  26.189 -11.145  1.00 10.00      A   
ATOM    835  CG  ARG A  82       7.489  25.641 -10.427  1.00 10.00      A   
ATOM    836  CD  ARG A  82       6.747  24.636 -11.293  1.00 10.00      A   
ATOM    837  NE  ARG A  82       7.558  23.447 -11.561  1.00 10.00      A   
ATOM    838  HE  ARG A  82       8.200  23.178 -10.866  1.00 10.00      A   
ATOM    839  CZ  ARG A  82       7.472  22.717 -12.672  1.00 10.00      A   
ATOM    840  NH1 ARG A  82       6.610  23.048 -13.622  1.00 10.00      A   
ATOM    841 HH11 ARG A  82       6.542  22.479 -14.492  1.00 10.00      A   
ATOM    842 HH12 ARG A  82       5.994  23.882 -13.502  1.00 10.00      A   
ATOM    843  NH2 ARG A  82       8.255  21.657 -12.831  1.00 10.00      A   
ATOM    844 HH21 ARG A  82       8.944  21.390 -12.078  1.00 10.00      A   
ATOM    845 HH22 ARG A  82       8.195  21.083 -13.700  1.00 10.00      A   
ATOM    846  C   ARG A  82       9.261  27.874  -9.356  1.00 10.00      A   
ATOM    847  O   ARG A  82       8.661  28.821  -9.868  1.00 10.00      A   
ATOM    848  N   PHE A  83       9.476  27.783  -8.052  1.00 10.00      A   
ATOM    849  HN  PHE A  83       9.962  27.007  -7.696  1.00 10.00      A   
ATOM    850  CA  PHE A  83       9.018  28.817  -7.130  1.00 10.00      A   
ATOM    851  CB  PHE A  83       7.848  28.327  -6.266  1.00 10.00      A   
ATOM    852  CG  PHE A  83       6.528  28.273  -6.982  1.00 10.00      A   
ATOM    853  CD1 PHE A  83       5.950  27.057  -7.307  1.00 10.00      A   
ATOM    854  CD2 PHE A  83       5.864  29.439  -7.329  1.00 10.00      A   
ATOM    855  CE1 PHE A  83       4.735  27.003  -7.965  1.00 10.00      A   
ATOM    856  CE2 PHE A  83       4.649  29.394  -7.987  1.00 10.00      A   
ATOM    857  CZ  PHE A  83       4.083  28.174  -8.306  1.00 10.00      A   
ATOM    858  C   PHE A  83      10.160  29.286  -6.240  1.00 10.00      A   
ATOM    859  O   PHE A  83      11.143  28.571  -6.046  1.00 10.00      A   
ATOM    860  N   ASP A  84      10.030  30.493  -5.716  1.00 10.00      A   
ATOM    861  HN  ASP A  84       9.231  31.023  -5.932  1.00 10.00      A   
ATOM    862  CA  ASP A  84      11.044  31.062  -4.840  1.00 10.00      A   
ATOM    863  CB  ASP A  84      11.100  32.585  -4.994  1.00 10.00      A   
ATOM    864  CG  ASP A  84      12.266  33.046  -5.844  1.00 10.00      A   
ATOM    865  OD1 ASP A  84      12.034  33.488  -6.990  1.00 10.00      A   
ATOM    866  OD2 ASP A  84      13.423  32.967  -5.372  1.00 10.00      A   
ATOM    867  C   ASP A  84      10.762  30.694  -3.390  1.00 10.00      A   
ATOM    868  O   ASP A  84       9.601  30.619  -2.978  1.00 10.00      A   
ATOM    869  N   GLN A  85      11.823  30.465  -2.618  1.00 10.00      A   
ATOM    870  HN  GLN A  85      12.722  30.523  -3.014  1.00 10.00      A   
ATOM    871  CA  GLN A  85      11.697  30.104  -1.205  1.00 10.00      A   
ATOM    872  CB  GLN A  85      13.069  29.829  -0.573  1.00 10.00      A   
ATOM    873  CG  GLN A  85      14.073  30.968  -0.694  1.00 10.00      A   
ATOM    874  CD  GLN A  85      14.939  30.881  -1.941  1.00 10.00      A   
ATOM    875  OE1 GLN A  85      14.523  30.357  -2.974  1.00 10.00      A   
ATOM    876  NE2 GLN A  85      16.152  31.396  -1.855  1.00 10.00      A   
ATOM    877 HE21 GLN A  85      16.426  31.800  -1.003  1.00 10.00      A   
ATOM    878 HE22 GLN A  85      16.730  31.355  -2.645  1.00 10.00      A   
ATOM    879  C   GLN A  85      10.936  31.169  -0.418  1.00 10.00      A   
ATOM    880  O   GLN A  85      10.269  30.864   0.575  1.00 10.00      A   
ATOM    881  N   LYS A  86      11.028  32.414  -0.880  1.00 10.00      A   
ATOM    882  HN  LYS A  86      11.585  32.586  -1.672  1.00 10.00      A   
ATOM    883  CA  LYS A  86      10.340  33.531  -0.239  1.00 10.00      A   
ATOM    884  CB  LYS A  86      10.644  34.833  -0.986  1.00 10.00      A   
ATOM    885  CG  LYS A  86      10.064  36.078  -0.333  1.00 10.00      A   
ATOM    886  CD  LYS A  86       9.854  37.189  -1.348  1.00 10.00      A   
ATOM    887  CE  LYS A  86       9.346  38.462  -0.685  1.00 10.00      A   
ATOM    888  NZ  LYS A  86       7.960  38.314  -0.163  1.00 10.00      A   
ATOM    889  HZ1 LYS A  86       7.723  39.115   0.460  1.00 10.00      A   
ATOM    890  HZ2 LYS A  86       7.875  37.434   0.380  1.00 10.00      A   
ATOM    891  HZ3 LYS A  86       7.278  38.290  -0.948  1.00 10.00      A   
ATOM    892  C   LYS A  86       8.832  33.293  -0.228  1.00 10.00      A   
ATOM    893  O   LYS A  86       8.152  33.547   0.769  1.00 10.00      A   
ATOM    894  N   ILE A  87       8.322  32.788  -1.341  1.00 10.00      A   
ATOM    895  HN  ILE A  87       8.921  32.580  -2.089  1.00 10.00      A   
ATOM    896  CA  ILE A  87       6.900  32.517  -1.475  1.00 10.00      A   
ATOM    897  CB  ILE A  87       6.476  32.377  -2.955  1.00 10.00      A   
ATOM    898  CG1 ILE A  87       7.080  33.508  -3.799  1.00 10.00      A   
ATOM    899  CG2 ILE A  87       4.956  32.375  -3.073  1.00 10.00      A   
ATOM    900  CD1 ILE A  87       6.788  33.399  -5.280  1.00 10.00      A   
ATOM    901  C   ILE A  87       6.521  31.249  -0.718  1.00 10.00      A   
ATOM    902  O   ILE A  87       5.472  31.188  -0.078  1.00 10.00      A   
ATOM    903  N   ILE A  88       7.384  30.242  -0.786  1.00 10.00      A   
ATOM    904  HN  ILE A  88       8.210  30.354  -1.310  1.00 10.00      A   
ATOM    905  CA  ILE A  88       7.138  28.971  -0.109  1.00 10.00      A   
ATOM    906  CB  ILE A  88       8.262  27.954  -0.396  1.00 10.00      A   
ATOM    907  CG1 ILE A  88       8.428  27.765  -1.907  1.00 10.00      A   
ATOM    908  CG2 ILE A  88       7.972  26.620   0.280  1.00 10.00      A   
ATOM    909  CD1 ILE A  88       9.664  26.979  -2.292  1.00 10.00      A   
ATOM    910  C   ILE A  88       6.996  29.163   1.401  1.00 10.00      A   
ATOM    911  O   ILE A  88       6.016  28.722   2.008  1.00 10.00      A   
ATOM    912  N   ASP A  89       7.961  29.852   1.995  1.00 10.00      A   
ATOM    913  HN  ASP A  89       8.704  30.205   1.454  1.00 10.00      A   
ATOM    914  CA  ASP A  89       7.948  30.098   3.430  1.00 10.00      A   
ATOM    915  CB  ASP A  89       9.246  30.774   3.873  1.00 10.00      A   
ATOM    916  CG  ASP A  89       9.589  30.472   5.317  1.00 10.00      A   
ATOM    917  OD1 ASP A  89      10.235  29.431   5.574  1.00 10.00      A   
ATOM    918  OD2 ASP A  89       9.214  31.266   6.206  1.00 10.00      A   
ATOM    919  C   ASP A  89       6.753  30.957   3.822  1.00 10.00      A   
ATOM    920  O   ASP A  89       6.133  30.746   4.868  1.00 10.00      A   
ATOM    921  N   LYS A  90       6.422  31.912   2.960  1.00 10.00      A   
ATOM    922  HN  LYS A  90       6.953  32.014   2.140  1.00 10.00      A   
ATOM    923  CA  LYS A  90       5.305  32.816   3.198  1.00 10.00      A   
ATOM    924  CB  LYS A  90       5.319  33.959   2.180  1.00 10.00      A   
ATOM    925  CG  LYS A  90       4.303  35.054   2.452  1.00 10.00      A   
ATOM    926  CD  LYS A  90       4.512  36.242   1.530  1.00 10.00      A   
ATOM    927  CE  LYS A  90       3.338  37.202   1.596  1.00 10.00      A   
ATOM    928  NZ  LYS A  90       3.660  38.512   0.977  1.00 10.00      A   
ATOM    929  HZ1 LYS A  90       2.785  39.023   0.749  1.00 10.00      A   
ATOM    930  HZ2 LYS A  90       4.211  38.373   0.099  1.00 10.00      A   
ATOM    931  HZ3 LYS A  90       4.221  39.090   1.635  1.00 10.00      A   
ATOM    932  C   LYS A  90       3.965  32.084   3.157  1.00 10.00      A   
ATOM    933  O   LYS A  90       3.095  32.324   3.997  1.00 10.00      A   
ATOM    934  N   THR A  91       3.810  31.187   2.190  1.00 10.00      A   
ATOM    935  HN  THR A  91       4.547  31.027   1.562  1.00 10.00      A   
ATOM    936  CA  THR A  91       2.571  30.428   2.046  1.00 10.00      A   
ATOM    937  CB  THR A  91       2.552  29.593   0.743  1.00 10.00      A   
ATOM    938  OG1 THR A  91       2.945  30.418  -0.366  1.00 10.00      A   
ATOM    939  HG1 THR A  91       3.803  30.820  -0.180  1.00 10.00      A   
ATOM    940  CG2 THR A  91       1.157  29.046   0.474  1.00 10.00      A   
ATOM    941  C   THR A  91       2.350  29.521   3.256  1.00 10.00      A   
ATOM    942  O   THR A  91       1.262  29.492   3.831  1.00 10.00      A   
ATOM    943  N   LEU A  92       3.401  28.811   3.662  1.00 10.00      A   
ATOM    944  HN  LEU A  92       4.249  28.888   3.168  1.00 10.00      A   
ATOM    945  CA  LEU A  92       3.327  27.910   4.808  1.00 10.00      A   
ATOM    946  CB  LEU A  92       4.652  27.166   4.989  1.00 10.00      A   
ATOM    947  CG  LEU A  92       4.806  25.867   4.197  1.00 10.00      A   
ATOM    948  CD1 LEU A  92       6.259  25.426   4.172  1.00 10.00      A   
ATOM    949  CD2 LEU A  92       3.929  24.779   4.794  1.00 10.00      A   
ATOM    950  C   LEU A  92       2.969  28.658   6.089  1.00 10.00      A   
ATOM    951  O   LEU A  92       2.256  28.135   6.950  1.00 10.00      A   
ATOM    952  N   ALA A  93       3.456  29.887   6.204  1.00 10.00      A   
ATOM    953  HN  ALA A  93       4.004  30.250   5.477  1.00 10.00      A   
ATOM    954  CA  ALA A  93       3.200  30.710   7.379  1.00 10.00      A   
ATOM    955  CB  ALA A  93       4.072  31.954   7.353  1.00 10.00      A   
ATOM    956  C   ALA A  93       1.731  31.095   7.484  1.00 10.00      A   
ATOM    957  O   ALA A  93       1.167  31.118   8.575  1.00 10.00      A   
ATOM    958  N   LEU A  94       1.109  31.381   6.350  1.00 10.00      A   
ATOM    959  HN  LEU A  94       1.602  31.326   5.503  1.00 10.00      A   
ATOM    960  CA  LEU A  94      -0.291  31.777   6.332  1.00 10.00      A   
ATOM    961  CB  LEU A  94      -0.592  32.597   5.080  1.00 10.00      A   
ATOM    962  CG  LEU A  94      -1.855  33.454   5.133  1.00 10.00      A   
ATOM    963  CD1 LEU A  94      -1.730  34.511   6.219  1.00 10.00      A   
ATOM    964  CD2 LEU A  94      -2.112  34.102   3.783  1.00 10.00      A   
ATOM    965  C   LEU A  94      -1.221  30.569   6.414  1.00 10.00      A   
ATOM    966  O   LEU A  94      -2.278  30.632   7.044  1.00 10.00      A   
ATOM    967  N   LEU A  95      -0.826  29.473   5.769  1.00 10.00      A   
ATOM    968  HN  LEU A  95       0.017  29.494   5.260  1.00 10.00      A   
ATOM    969  CA  LEU A  95      -1.627  28.250   5.770  1.00 10.00      A   
ATOM    970  CB  LEU A  95      -0.997  27.178   4.874  1.00 10.00      A   
ATOM    971  CG  LEU A  95      -1.214  27.335   3.367  1.00 10.00      A   
ATOM    972  CD1 LEU A  95      -0.493  26.232   2.609  1.00 10.00      A   
ATOM    973  CD2 LEU A  95      -2.696  27.330   3.031  1.00 10.00      A   
ATOM    974  C   LEU A  95      -1.816  27.698   7.178  1.00 10.00      A   
ATOM    975  O   LEU A  95      -2.904  27.239   7.531  1.00 10.00      A   
ATOM    976  N   SER A  96      -0.759  27.739   7.975  1.00 10.00      A   
ATOM    977  HN  SER A  96       0.080  28.120   7.641  1.00 10.00      A   
ATOM    978  CA  SER A  96      -0.818  27.231   9.336  1.00 10.00      A   
ATOM    979  CB  SER A  96       0.511  26.582   9.722  1.00 10.00      A   
ATOM    980  OG  SER A  96       1.598  27.475   9.522  1.00 10.00      A   
ATOM    981  HG  SER A  96       1.866  27.457   8.591  1.00 10.00      A   
ATOM    982  C   SER A  96      -1.183  28.330  10.328  1.00 10.00      A   
ATOM    983  O   SER A  96      -1.952  28.102  11.262  1.00 10.00      A   
ATOM    984  N   GLY A  97      -0.631  29.521  10.123  1.00 10.00      A   
ATOM    985  HN  GLY A  97      -0.028  29.648   9.359  1.00 10.00      A   
ATOM    986  CA  GLY A  97      -0.901  30.631  11.014  1.00 10.00      A   
ATOM    987  C   GLY A  97       0.178  30.770  12.066  1.00 10.00      A   
ATOM    988  O   GLY A  97       0.163  31.702  12.871  1.00 10.00      A   
ATOM    989  N   LYS A  98       1.122  29.839  12.056  1.00 10.00      A   
ATOM    990  HN  LYS A  98       1.087  29.131  11.378  1.00 10.00      A   
ATOM    991  CA  LYS A  98       2.220  29.851  13.014  1.00 10.00      A   
ATOM    992  CB  LYS A  98       2.579  28.424  13.438  1.00 10.00      A   
ATOM    993  CG  LYS A  98       1.526  27.735  14.296  1.00 10.00      A   
ATOM    994  CD  LYS A  98       1.978  26.337  14.691  1.00 10.00      A   
ATOM    995  CE  LYS A  98       0.936  25.615  15.533  1.00 10.00      A   
ATOM    996  NZ  LYS A  98       1.271  24.174  15.720  1.00 10.00      A   
ATOM    997  HZ1 LYS A  98       2.232  24.074  16.109  1.00 10.00      A   
ATOM    998  HZ2 LYS A  98       1.230  23.675  14.809  1.00 10.00      A   
ATOM    999  HZ3 LYS A  98       0.594  23.729  16.378  1.00 10.00      A   
ATOM   1000  C   LYS A  98       3.447  30.543  12.431  1.00 10.00      A   
ATOM   1001  O   LYS A  98       3.566  30.708  11.212  1.00 10.00      A   
ATOM   1002  N   ILE A 106      11.462  16.644  12.678  1.00 10.00      A   
ATOM   1003  HN  ILE A 106      11.758  17.489  12.273  1.00 10.00      A   
ATOM   1004  CA  ILE A 106      10.948  15.587  11.816  1.00 10.00      A   
ATOM   1005  CB  ILE A 106       9.656  14.965  12.392  1.00 10.00      A   
ATOM   1006  CG1 ILE A 106       9.897  14.463  13.818  1.00 10.00      A   
ATOM   1007  CG2 ILE A 106       9.159  13.833  11.501  1.00 10.00      A   
ATOM   1008  CD1 ILE A 106       8.669  13.881  14.485  1.00 10.00      A   
ATOM   1009  C   ILE A 106      10.671  16.127  10.414  1.00 10.00      A   
ATOM   1010  O   ILE A 106       9.917  17.087  10.246  1.00 10.00      A   
ATOM   1011  N   SER A 107      11.310  15.535   9.419  1.00 10.00      A   
ATOM   1012  HN  SER A 107      11.924  14.796   9.620  1.00 10.00      A   
ATOM   1013  CA  SER A 107      11.133  15.943   8.033  1.00 10.00      A   
ATOM   1014  CB  SER A 107      12.012  17.157   7.702  1.00 10.00      A   
ATOM   1015  OG  SER A 107      11.678  18.275   8.515  1.00 10.00      A   
ATOM   1016  HG  SER A 107      11.041  17.996   9.192  1.00 10.00      A   
ATOM   1017  C   SER A 107      11.451  14.783   7.097  1.00 10.00      A   
ATOM   1018  O   SER A 107      12.533  14.199   7.158  1.00 10.00      A   
ATOM   1019  N   ALA A 108      10.498  14.438   6.249  1.00 10.00      A   
ATOM   1020  HN  ALA A 108       9.654  14.931   6.254  1.00 10.00      A   
ATOM   1021  CA  ALA A 108      10.677  13.345   5.307  1.00 10.00      A   
ATOM   1022  CB  ALA A 108       9.453  12.442   5.307  1.00 10.00      A   
ATOM   1023  C   ALA A 108      10.951  13.881   3.907  1.00 10.00      A   
ATOM   1024  O   ALA A 108      10.832  15.082   3.663  1.00 10.00      A   
ATOM   1025  N   ASP A 109      11.326  12.990   2.997  1.00 10.00      A   
ATOM   1026  HN  ASP A 109      11.418  12.050   3.261  1.00 10.00      A   
ATOM   1027  CA  ASP A 109      11.616  13.366   1.614  1.00 10.00      A   
ATOM   1028  CB  ASP A 109      12.896  12.672   1.131  1.00 10.00      A   
ATOM   1029  CG  ASP A 109      14.007  13.635   0.753  1.00 10.00      A   
ATOM   1030  OD1 ASP A 109      14.504  13.562  -0.393  1.00 10.00      A   
ATOM   1031  OD2 ASP A 109      14.417  14.454   1.611  1.00 10.00      A   
ATOM   1032  C   ASP A 109      10.448  12.984   0.709  1.00 10.00      A   
ATOM   1033  O   ASP A 109      10.573  12.942  -0.516  1.00 10.00      A   
ATOM   1034  N   ALA A 110       9.308  12.706   1.326  1.00 10.00      A   
ATOM   1035  HN  ALA A 110       9.264  12.779   2.301  1.00 10.00      A   
ATOM   1036  CA  ALA A 110       8.113  12.321   0.591  1.00 10.00      A   
ATOM   1037  CB  ALA A 110       7.630  10.951   1.044  1.00 10.00      A   
ATOM   1038  C   ALA A 110       7.019  13.365   0.770  1.00 10.00      A   
ATOM   1039  O   ALA A 110       6.808  13.875   1.873  1.00 10.00      A   
ATOM   1040  N   VAL A 111       6.331  13.681  -0.317  1.00 10.00      A   
ATOM   1041  HN  VAL A 111       6.541  13.235  -1.162  1.00 10.00      A   
ATOM   1042  CA  VAL A 111       5.262  14.667  -0.289  1.00 10.00      A   
ATOM   1043  CB  VAL A 111       5.734  16.025  -0.862  1.00 10.00      A   
ATOM   1044  CG1 VAL A 111       6.070  15.918  -2.345  1.00 10.00      A   
ATOM   1045  CG2 VAL A 111       4.709  17.119  -0.607  1.00 10.00      A   
ATOM   1046  C   VAL A 111       4.041  14.156  -1.059  1.00 10.00      A   
ATOM   1047  O   VAL A 111       4.177  13.402  -2.025  1.00 10.00      A   
ATOM   1048  N   THR A 112       2.857  14.550  -0.612  1.00 10.00      A   
ATOM   1049  HN  THR A 112       2.813  15.134   0.176  1.00 10.00      A   
ATOM   1050  CA  THR A 112       1.616  14.135  -1.250  1.00 10.00      A   
ATOM   1051  CB  THR A 112       0.436  14.257  -0.271  1.00 10.00      A   
ATOM   1052  OG1 THR A 112       0.941  14.272   1.069  1.00 10.00      A   
ATOM   1053  HG1 THR A 112       0.583  15.036   1.534  1.00 10.00      A   
ATOM   1054  CG2 THR A 112      -0.504  13.078  -0.425  1.00 10.00      A   
ATOM   1055  C   THR A 112       1.334  14.960  -2.510  1.00 10.00      A   
ATOM   1056  O   THR A 112       1.414  16.190  -2.487  1.00 10.00      A   
ATOM   1057  N   PRO A 113       0.991  14.280  -3.618  1.00 10.00      A   
ATOM   1058  CA  PRO A 113       0.709  14.918  -4.917  1.00 10.00      A   
ATOM   1059  CB  PRO A 113       0.191  13.761  -5.775  1.00 10.00      A   
ATOM   1060  CG  PRO A 113       0.823  12.555  -5.175  1.00 10.00      A   
ATOM   1061  CD  PRO A 113       0.864  12.812  -3.698  1.00 10.00      A   
ATOM   1062  C   PRO A 113      -0.334  16.036  -4.853  1.00 10.00      A   
ATOM   1063  O   PRO A 113      -0.068  17.160  -5.283  1.00 10.00      A   
ATOM   1064  N   TRP A 114      -1.514  15.734  -4.310  1.00 10.00      A   
ATOM   1065  HN  TRP A 114      -1.668  14.829  -3.969  1.00 10.00      A   
ATOM   1066  CA  TRP A 114      -2.585  16.727  -4.221  1.00 10.00      A   
ATOM   1067  CB  TRP A 114      -3.913  16.123  -3.745  1.00 10.00      A   
ATOM   1068  CG  TRP A 114      -3.870  15.437  -2.412  1.00 10.00      A   
ATOM   1069  CD1 TRP A 114      -3.517  14.143  -2.168  1.00 10.00      A   
ATOM   1070  CD2 TRP A 114      -4.223  16.003  -1.142  1.00 10.00      A   
ATOM   1071  NE1 TRP A 114      -3.618  13.871  -0.828  1.00 10.00      A   
ATOM   1072  HE1 TRP A 114      -3.413  13.009  -0.405  1.00 10.00      A   
ATOM   1073  CE2 TRP A 114      -4.050  14.996  -0.174  1.00 10.00      A   
ATOM   1074  CE3 TRP A 114      -4.665  17.264  -0.730  1.00 10.00      A   
ATOM   1075  CZ2 TRP A 114      -4.301  15.210   1.180  1.00 10.00      A   
ATOM   1076  CZ3 TRP A 114      -4.915  17.473   0.612  1.00 10.00      A   
ATOM   1077  CH2 TRP A 114      -4.732  16.452   1.552  1.00 10.00      A   
ATOM   1078  C   TRP A 114      -2.186  17.950  -3.400  1.00 10.00      A   
ATOM   1079  O   TRP A 114      -2.615  19.070  -3.689  1.00 10.00      A   
ATOM   1080  N   VAL A 115      -1.345  17.732  -2.396  1.00 10.00      A   
ATOM   1081  HN  VAL A 115      -1.032  16.823  -2.227  1.00 10.00      A   
ATOM   1082  CA  VAL A 115      -0.874  18.814  -1.546  1.00 10.00      A   
ATOM   1083  CB  VAL A 115      -0.032  18.281  -0.365  1.00 10.00      A   
ATOM   1084  CG1 VAL A 115       0.537  19.426   0.459  1.00 10.00      A   
ATOM   1085  CG2 VAL A 115      -0.874  17.369   0.513  1.00 10.00      A   
ATOM   1086  C   VAL A 115      -0.045  19.794  -2.373  1.00 10.00      A   
ATOM   1087  O   VAL A 115      -0.229  21.009  -2.291  1.00 10.00      A   
ATOM   1088  N   VAL A 116       0.846  19.249  -3.193  1.00 10.00      A   
ATOM   1089  HN  VAL A 116       0.928  18.271  -3.226  1.00 10.00      A   
ATOM   1090  CA  VAL A 116       1.700  20.062  -4.052  1.00 10.00      A   
ATOM   1091  CB  VAL A 116       2.725  19.192  -4.815  1.00 10.00      A   
ATOM   1092  CG1 VAL A 116       3.664  20.059  -5.643  1.00 10.00      A   
ATOM   1093  CG2 VAL A 116       3.514  18.320  -3.853  1.00 10.00      A   
ATOM   1094  C   VAL A 116       0.853  20.834  -5.059  1.00 10.00      A   
ATOM   1095  O   VAL A 116       1.092  22.015  -5.312  1.00 10.00      A   
ATOM   1096  N   GLY A 117      -0.148  20.156  -5.612  1.00 10.00      A   
ATOM   1097  HN  GLY A 117      -0.289  19.219  -5.358  1.00 10.00      A   
ATOM   1098  CA  GLY A 117      -1.026  20.770  -6.588  1.00 10.00      A   
ATOM   1099  C   GLY A 117      -1.755  21.985  -6.051  1.00 10.00      A   
ATOM   1100  O   GLY A 117      -1.685  23.065  -6.643  1.00 10.00      A   
ATOM   1101  N   GLU A 118      -2.438  21.817  -4.927  1.00 10.00      A   
ATOM   1102  HN  GLU A 118      -2.444  20.932  -4.498  1.00 10.00      A   
ATOM   1103  CA  GLU A 118      -3.188  22.907  -4.318  1.00 10.00      A   
ATOM   1104  CB  GLU A 118      -4.032  22.400  -3.146  1.00 10.00      A   
ATOM   1105  CG  GLU A 118      -5.188  21.508  -3.567  1.00 10.00      A   
ATOM   1106  CD  GLU A 118      -6.185  22.227  -4.457  1.00 10.00      A   
ATOM   1107  OE1 GLU A 118      -7.162  22.794  -3.926  1.00 10.00      A   
ATOM   1108  OE2 GLU A 118      -5.999  22.225  -5.692  1.00 10.00      A   
ATOM   1109  C   GLU A 118      -2.276  24.051  -3.880  1.00 10.00      A   
ATOM   1110  O   GLU A 118      -2.582  25.222  -4.115  1.00 10.00      A   
ATOM   1111  N   ILE A 119      -1.148  23.711  -3.266  1.00 10.00      A   
ATOM   1112  HN  ILE A 119      -0.948  22.761  -3.120  1.00 10.00      A   
ATOM   1113  CA  ILE A 119      -0.201  24.720  -2.804  1.00 10.00      A   
ATOM   1114  CB  ILE A 119       0.961  24.102  -1.993  1.00 10.00      A   
ATOM   1115  CG1 ILE A 119       0.450  23.601  -0.638  1.00 10.00      A   
ATOM   1116  CG2 ILE A 119       2.085  25.111  -1.793  1.00 10.00      A   
ATOM   1117  CD1 ILE A 119       1.515  22.956   0.223  1.00 10.00      A   
ATOM   1118  C   ILE A 119       0.341  25.535  -3.978  1.00 10.00      A   
ATOM   1119  O   ILE A 119       0.509  26.752  -3.874  1.00 10.00      A   
ATOM   1120  N   ALA A 120       0.579  24.862  -5.102  1.00 10.00      A   
ATOM   1121  HN  ALA A 120       0.407  23.893  -5.126  1.00 10.00      A   
ATOM   1122  CA  ALA A 120       1.089  25.525  -6.298  1.00 10.00      A   
ATOM   1123  CB  ALA A 120       1.344  24.520  -7.411  1.00 10.00      A   
ATOM   1124  C   ALA A 120       0.126  26.610  -6.767  1.00 10.00      A   
ATOM   1125  O   ALA A 120       0.541  27.630  -7.316  1.00 10.00      A   
ATOM   1126  N   TRP A 121      -1.164  26.388  -6.538  1.00 10.00      A   
ATOM   1127  HN  TRP A 121      -1.435  25.555  -6.093  1.00 10.00      A   
ATOM   1128  CA  TRP A 121      -2.183  27.352  -6.923  1.00 10.00      A   
ATOM   1129  CB  TRP A 121      -3.564  26.698  -6.945  1.00 10.00      A   
ATOM   1130  CG  TRP A 121      -4.551  27.422  -7.806  1.00 10.00      A   
ATOM   1131  CD1 TRP A 121      -4.729  27.264  -9.147  1.00 10.00      A   
ATOM   1132  CD2 TRP A 121      -5.492  28.421  -7.392  1.00 10.00      A   
ATOM   1133  NE1 TRP A 121      -5.718  28.100  -9.597  1.00 10.00      A   
ATOM   1134  HE1 TRP A 121      -6.029  28.166 -10.527  1.00 10.00      A   
ATOM   1135  CE2 TRP A 121      -6.206  28.820  -8.540  1.00 10.00      A   
ATOM   1136  CE3 TRP A 121      -5.801  29.014  -6.164  1.00 10.00      A   
ATOM   1137  CZ2 TRP A 121      -7.208  29.786  -8.496  1.00 10.00      A   
ATOM   1138  CZ3 TRP A 121      -6.795  29.972  -6.122  1.00 10.00      A   
ATOM   1139  CH2 TRP A 121      -7.489  30.348  -7.282  1.00 10.00      A   
ATOM   1140  C   TRP A 121      -2.178  28.529  -5.954  1.00 10.00      A   
ATOM   1141  O   TRP A 121      -2.283  29.685  -6.361  1.00 10.00      A   
ATOM   1142  N   PHE A 122      -2.044  28.221  -4.668  1.00 10.00      A   
ATOM   1143  HN  PHE A 122      -1.967  27.276  -4.408  1.00 10.00      A   
ATOM   1144  CA  PHE A 122      -2.012  29.248  -3.633  1.00 10.00      A   
ATOM   1145  CB  PHE A 122      -1.972  28.620  -2.237  1.00 10.00      A   
ATOM   1146  CG  PHE A 122      -3.177  27.782  -1.902  1.00 10.00      A   
ATOM   1147  CD1 PHE A 122      -3.038  26.598  -1.197  1.00 10.00      A   
ATOM   1148  CD2 PHE A 122      -4.448  28.178  -2.294  1.00 10.00      A   
ATOM   1149  CE1 PHE A 122      -4.140  25.825  -0.887  1.00 10.00      A   
ATOM   1150  CE2 PHE A 122      -5.554  27.409  -1.987  1.00 10.00      A   
ATOM   1151  CZ  PHE A 122      -5.399  26.231  -1.283  1.00 10.00      A   
ATOM   1152  C   PHE A 122      -0.817  30.171  -3.835  1.00 10.00      A   
ATOM   1153  O   PHE A 122      -0.959  31.393  -3.833  1.00 10.00      A   
ATOM   1154  N   CYS A 123       0.358  29.575  -4.029  1.00 10.00      A   
ATOM   1155  HN  CYS A 123       0.405  28.591  -4.012  1.00 10.00      A   
ATOM   1156  CA  CYS A 123       1.579  30.338  -4.252  1.00 10.00      A   
ATOM   1157  CB  CYS A 123       2.785  29.402  -4.362  1.00 10.00      A   
ATOM   1158  SG  CYS A 123       3.194  28.544  -2.826  1.00 10.00      A   
ATOM   1159  HG  CYS A 123       2.875  29.350  -1.816  1.00 10.00      A   
ATOM   1160  C   CYS A 123       1.459  31.199  -5.507  1.00 10.00      A   
ATOM   1161  O   CYS A 123       1.977  32.315  -5.561  1.00 10.00      A   
ATOM   1162  N   GLU A 124       0.757  30.678  -6.511  1.00 10.00      A   
ATOM   1163  HN  GLU A 124       0.370  29.781  -6.410  1.00 10.00      A   
ATOM   1164  CA  GLU A 124       0.550  31.395  -7.760  1.00 10.00      A   
ATOM   1165  CB  GLU A 124      -0.236  30.511  -8.733  1.00 10.00      A   
ATOM   1166  CG  GLU A 124       0.244  30.581 -10.173  1.00 10.00      A   
ATOM   1167  CD  GLU A 124      -0.528  31.580 -11.002  1.00 10.00      A   
ATOM   1168  OE1 GLU A 124      -1.748  31.388 -11.190  1.00 10.00      A   
ATOM   1169  OE2 GLU A 124       0.077  32.561 -11.473  1.00 10.00      A   
ATOM   1170  C   GLU A 124      -0.207  32.693  -7.497  1.00 10.00      A   
ATOM   1171  O   GLU A 124       0.131  33.747  -8.040  1.00 10.00      A   
ATOM   1172  N   GLN A 125      -1.220  32.606  -6.640  1.00 10.00      A   
ATOM   1173  HN  GLN A 125      -1.430  31.734  -6.238  1.00 10.00      A   
ATOM   1174  CA  GLN A 125      -2.028  33.762  -6.282  1.00 10.00      A   
ATOM   1175  CB  GLN A 125      -3.278  33.327  -5.516  1.00 10.00      A   
ATOM   1176  CG  GLN A 125      -4.314  32.626  -6.377  1.00 10.00      A   
ATOM   1177  CD  GLN A 125      -4.914  33.540  -7.426  1.00 10.00      A   
ATOM   1178  OE1 GLN A 125      -5.060  34.745  -7.210  1.00 10.00      A   
ATOM   1179  NE2 GLN A 125      -5.253  32.979  -8.575  1.00 10.00      A   
ATOM   1180 HE21 GLN A 125      -5.095  32.016  -8.686  1.00 10.00      A   
ATOM   1181 HE22 GLN A 125      -5.650  33.545  -9.269  1.00 10.00      A   
ATOM   1182  C   GLN A 125      -1.217  34.753  -5.455  1.00 10.00      A   
ATOM   1183  O   GLN A 125      -1.321  35.964  -5.649  1.00 10.00      A   
ATOM   1184  N   VAL A 126      -0.405  34.232  -4.540  1.00 10.00      A   
ATOM   1185  HN  VAL A 126      -0.375  33.257  -4.425  1.00 10.00      A   
ATOM   1186  CA  VAL A 126       0.434  35.073  -3.692  1.00 10.00      A   
ATOM   1187  CB  VAL A 126       1.175  34.242  -2.618  1.00 10.00      A   
ATOM   1188  CG1 VAL A 126       2.089  35.123  -1.779  1.00 10.00      A   
ATOM   1189  CG2 VAL A 126       0.178  33.519  -1.726  1.00 10.00      A   
ATOM   1190  C   VAL A 126       1.446  35.840  -4.542  1.00 10.00      A   
ATOM   1191  O   VAL A 126       1.657  37.040  -4.345  1.00 10.00      A   
ATOM   1192  N   ALA A 127       2.054  35.143  -5.498  1.00 10.00      A   
ATOM   1193  HN  ALA A 127       1.841  34.186  -5.606  1.00 10.00      A   
ATOM   1194  CA  ALA A 127       3.036  35.756  -6.387  1.00 10.00      A   
ATOM   1195  CB  ALA A 127       3.651  34.710  -7.305  1.00 10.00      A   
ATOM   1196  C   ALA A 127       2.396  36.876  -7.204  1.00 10.00      A   
ATOM   1197  O   ALA A 127       3.005  37.922  -7.436  1.00 10.00      A   
ATOM   1198  N   LYS A 128       1.161  36.650  -7.630  1.00 10.00      A   
ATOM   1199  HN  LYS A 128       0.731  35.794  -7.416  1.00 10.00      A   
ATOM   1200  CA  LYS A 128       0.429  37.643  -8.406  1.00 10.00      A   
ATOM   1201  CB  LYS A 128      -0.847  37.031  -8.993  1.00 10.00      A   
ATOM   1202  CG  LYS A 128      -0.640  36.288 -10.302  1.00 10.00      A   
ATOM   1203  CD  LYS A 128      -1.850  35.438 -10.653  1.00 10.00      A   
ATOM   1204  CE  LYS A 128      -1.779  34.946 -12.089  1.00 10.00      A   
ATOM   1205  NZ  LYS A 128      -2.609  33.730 -12.302  1.00 10.00      A   
ATOM   1206  HZ1 LYS A 128      -2.163  32.903 -11.845  1.00 10.00      A   
ATOM   1207  HZ2 LYS A 128      -2.706  33.536 -13.317  1.00 10.00      A   
ATOM   1208  HZ3 LYS A 128      -3.554  33.867 -11.896  1.00 10.00      A   
ATOM   1209  C   LYS A 128       0.074  38.835  -7.525  1.00 10.00      A   
ATOM   1210  O   LYS A 128       0.205  39.987  -7.936  1.00 10.00      A   
ATOM   1211  N   ALA A 129      -0.353  38.542  -6.302  1.00 10.00      A   
ATOM   1212  HN  ALA A 129      -0.427  37.599  -6.039  1.00 10.00      A   
ATOM   1213  CA  ALA A 129      -0.733  39.572  -5.343  1.00 10.00      A   
ATOM   1214  CB  ALA A 129      -1.231  38.937  -4.055  1.00 10.00      A   
ATOM   1215  C   ALA A 129       0.418  40.530  -5.054  1.00 10.00      A   
ATOM   1216  O   ALA A 129       0.232  41.747  -5.051  1.00 10.00      A   
ATOM   1217  N   GLU A 130       1.606  39.978  -4.825  1.00 10.00      A   
ATOM   1218  HN  GLU A 130       1.694  38.997  -4.849  1.00 10.00      A   
ATOM   1219  CA  GLU A 130       2.783  40.795  -4.534  1.00 10.00      A   
ATOM   1220  CB  GLU A 130       3.981  39.929  -4.131  1.00 10.00      A   
ATOM   1221  CG  GLU A 130       3.842  39.309  -2.749  1.00 10.00      A   
ATOM   1222  CD  GLU A 130       5.158  39.195  -2.003  1.00 10.00      A   
ATOM   1223  OE1 GLU A 130       5.319  38.232  -1.221  1.00 10.00      A   
ATOM   1224  OE2 GLU A 130       6.031  40.075  -2.176  1.00 10.00      A   
ATOM   1225  C   GLU A 130       3.134  41.701  -5.709  1.00 10.00      A   
ATOM   1226  O   GLU A 130       3.514  42.858  -5.522  1.00 10.00      A   
ATOM   1227  N   ALA A 131       2.976  41.180  -6.919  1.00 10.00      A   
ATOM   1228  HN  ALA A 131       2.656  40.256  -7.005  1.00 10.00      A   
ATOM   1229  CA  ALA A 131       3.268  41.950  -8.123  1.00 10.00      A   
ATOM   1230  CB  ALA A 131       3.335  41.036  -9.338  1.00 10.00      A   
ATOM   1231  C   ALA A 131       2.216  43.036  -8.329  1.00 10.00      A   
ATOM   1232  O   ALA A 131       2.511  44.119  -8.833  1.00 10.00      A   
ATOM   1233  N   ASP A 132       0.993  42.738  -7.917  1.00 10.00      A   
ATOM   1234  HN  ASP A 132       0.829  41.853  -7.525  1.00 10.00      A   
ATOM   1235  CA  ASP A 132      -0.123  43.669  -8.040  1.00 10.00      A   
ATOM   1236  CB  ASP A 132      -1.442  42.882  -8.012  1.00 10.00      A   
ATOM   1237  CG  ASP A 132      -2.688  43.747  -8.041  1.00 10.00      A   
ATOM   1238  OD1 ASP A 132      -3.401  43.801  -7.018  1.00 10.00      A   
ATOM   1239  OD2 ASP A 132      -2.971  44.364  -9.089  1.00 10.00      A   
ATOM   1240  C   ASP A 132      -0.093  44.696  -6.910  1.00 10.00      A   
ATOM   1241  O   ASP A 132      -0.835  45.676  -6.929  1.00 10.00      A   
ATOM   1242  N   ASN A 133       0.789  44.460  -5.936  1.00 10.00      A   
ATOM   1243  HN  ASN A 133       1.355  43.663  -6.001  1.00 10.00      A   
ATOM   1244  CA  ASN A 133       0.945  45.337  -4.769  1.00 10.00      A   
ATOM   1245  CB  ASN A 133       1.125  46.811  -5.159  1.00 10.00      A   
ATOM   1246  CG  ASN A 133       2.422  47.091  -5.890  1.00 10.00      A   
ATOM   1247  OD1 ASN A 133       3.417  46.387  -5.717  1.00 10.00      A   
ATOM   1248  ND2 ASN A 133       2.423  48.127  -6.712  1.00 10.00      A   
ATOM   1249 HD21 ASN A 133       1.595  48.650  -6.802  1.00 10.00      A   
ATOM   1250 HD22 ASN A 133       3.252  48.336  -7.197  1.00 10.00      A   
ATOM   1251  C   ASN A 133      -0.229  45.179  -3.815  1.00 10.00      A   
ATOM   1252  O   ASN A 133      -0.534  46.073  -3.023  1.00 10.00      A   
ATOM   1253  N   LEU A 134      -0.879  44.031  -3.893  1.00 10.00      A   
ATOM   1254  HN  LEU A 134      -0.578  43.353  -4.539  1.00 10.00      A   
ATOM   1255  CA  LEU A 134      -2.018  43.738  -3.045  1.00 10.00      A   
ATOM   1256  CB  LEU A 134      -2.776  42.525  -3.587  1.00 10.00      A   
ATOM   1257  CG  LEU A 134      -4.053  42.132  -2.842  1.00 10.00      A   
ATOM   1258  CD1 LEU A 134      -5.114  43.205  -3.000  1.00 10.00      A   
ATOM   1259  CD2 LEU A 134      -4.572  40.791  -3.336  1.00 10.00      A   
ATOM   1260  C   LEU A 134      -1.552  43.474  -1.618  1.00 10.00      A   
ATOM   1261  O   LEU A 134      -0.700  42.612  -1.383  1.00 10.00      A   
ATOM   1262  N   ASP A 135      -2.093  44.235  -0.675  1.00 10.00      A   
ATOM   1263  HN  ASP A 135      -2.743  44.922  -0.930  1.00 10.00      A   
ATOM   1264  CA  ASP A 135      -1.740  44.076   0.729  1.00 10.00      A   
ATOM   1265  CB  ASP A 135      -2.378  45.182   1.582  1.00 10.00      A   
ATOM   1266  CG  ASP A 135      -1.807  45.254   2.991  1.00 10.00      A   
ATOM   1267  OD1 ASP A 135      -2.100  44.354   3.806  1.00 10.00      A   
ATOM   1268  OD2 ASP A 135      -1.067  46.220   3.292  1.00 10.00      A   
ATOM   1269  C   ASP A 135      -2.185  42.706   1.225  1.00 10.00      A   
ATOM   1270  O   ASP A 135      -3.203  42.169   0.772  1.00 10.00      A   
ATOM   1271  N   ASP A 136      -1.422  42.151   2.156  1.00 10.00      A   
ATOM   1272  HN  ASP A 136      -0.640  42.644   2.484  1.00 10.00      A   
ATOM   1273  CA  ASP A 136      -1.717  40.841   2.723  1.00 10.00      A   
ATOM   1274  CB  ASP A 136      -0.642  40.449   3.735  1.00 10.00      A   
ATOM   1275  CG  ASP A 136       0.074  39.169   3.356  1.00 10.00      A   
ATOM   1276  OD1 ASP A 136      -0.319  38.093   3.856  1.00 10.00      A   
ATOM   1277  OD2 ASP A 136       1.039  39.238   2.562  1.00 10.00      A   
ATOM   1278  C   ASP A 136      -3.093  40.824   3.380  1.00 10.00      A   
ATOM   1279  O   ASP A 136      -3.720  39.771   3.504  1.00 10.00      A   
ATOM   1280  N   LYS A 137      -3.557  42.002   3.789  1.00 10.00      A   
ATOM   1281  HN  LYS A 137      -2.996  42.804   3.664  1.00 10.00      A   
ATOM   1282  CA  LYS A 137      -4.861  42.147   4.423  1.00 10.00      A   
ATOM   1283  CB  LYS A 137      -5.083  43.611   4.815  1.00 10.00      A   
ATOM   1284  CG  LYS A 137      -6.283  43.850   5.714  1.00 10.00      A   
ATOM   1285  CD  LYS A 137      -5.879  43.879   7.176  1.00 10.00      A   
ATOM   1286  CE  LYS A 137      -7.048  44.260   8.066  1.00 10.00      A   
ATOM   1287  NZ  LYS A 137      -6.598  44.665   9.423  1.00 10.00      A   
ATOM   1288  HZ1 LYS A 137      -5.849  45.382   9.348  1.00 10.00      A   
ATOM   1289  HZ2 LYS A 137      -6.226  43.844   9.938  1.00 10.00      A   
ATOM   1290  HZ3 LYS A 137      -7.391  45.067   9.962  1.00 10.00      A   
ATOM   1291  C   LYS A 137      -5.970  41.699   3.478  1.00 10.00      A   
ATOM   1292  O   LYS A 137      -6.797  40.857   3.826  1.00 10.00      A   
ATOM   1293  N   LYS A 138      -5.965  42.252   2.271  1.00 10.00      A   
ATOM   1294  HN  LYS A 138      -5.257  42.891   2.046  1.00 10.00      A   
ATOM   1295  CA  LYS A 138      -6.974  41.920   1.272  1.00 10.00      A   
ATOM   1296  CB  LYS A 138      -6.920  42.906   0.108  1.00 10.00      A   
ATOM   1297  CG  LYS A 138      -7.423  44.298   0.446  1.00 10.00      A   
ATOM   1298  CD  LYS A 138      -7.266  45.232  -0.740  1.00 10.00      A   
ATOM   1299  CE  LYS A 138      -7.847  46.607  -0.455  1.00 10.00      A   
ATOM   1300  NZ  LYS A 138      -7.428  47.598  -1.479  1.00 10.00      A   
ATOM   1301  HZ1 LYS A 138      -6.393  47.706  -1.471  1.00 10.00      A   
ATOM   1302  HZ2 LYS A 138      -7.859  48.522  -1.287  1.00 10.00      A   
ATOM   1303  HZ3 LYS A 138      -7.720  47.282  -2.425  1.00 10.00      A   
ATOM   1304  C   LYS A 138      -6.788  40.502   0.758  1.00 10.00      A   
ATOM   1305  O   LYS A 138      -7.758  39.779   0.536  1.00 10.00      A   
ATOM   1306  N   LEU A 139      -5.537  40.103   0.590  1.00 10.00      A   
ATOM   1307  HN  LEU A 139      -4.806  40.725   0.791  1.00 10.00      A   
ATOM   1308  CA  LEU A 139      -5.220  38.769   0.105  1.00 10.00      A   
ATOM   1309  CB  LEU A 139      -3.710  38.621  -0.101  1.00 10.00      A   
ATOM   1310  CG  LEU A 139      -3.237  37.314  -0.742  1.00 10.00      A   
ATOM   1311  CD1 LEU A 139      -3.760  37.188  -2.165  1.00 10.00      A   
ATOM   1312  CD2 LEU A 139      -1.720  37.222  -0.709  1.00 10.00      A   
ATOM   1313  C   LEU A 139      -5.734  37.705   1.071  1.00 10.00      A   
ATOM   1314  O   LEU A 139      -6.197  36.643   0.654  1.00 10.00      A   
ATOM   1315  N   LEU A 140      -5.676  38.006   2.362  1.00 10.00      A   
ATOM   1316  HN  LEU A 140      -5.309  38.877   2.638  1.00 10.00      A   
ATOM   1317  CA  LEU A 140      -6.137  37.077   3.383  1.00 10.00      A   
ATOM   1318  CB  LEU A 140      -5.414  37.344   4.707  1.00 10.00      A   
ATOM   1319  CG  LEU A 140      -5.671  36.351   5.842  1.00 10.00      A   
ATOM   1320  CD1 LEU A 140      -5.389  34.928   5.390  1.00 10.00      A   
ATOM   1321  CD2 LEU A 140      -4.827  36.710   7.054  1.00 10.00      A   
ATOM   1322  C   LEU A 140      -7.650  37.171   3.565  1.00 10.00      A   
ATOM   1323  O   LEU A 140      -8.273  36.281   4.144  1.00 10.00      A   
ATOM   1324  N   LYS A 141      -8.235  38.255   3.074  1.00 10.00      A   
ATOM   1325  HN  LYS A 141      -7.686  38.940   2.638  1.00 10.00      A   
ATOM   1326  CA  LYS A 141      -9.673  38.456   3.174  1.00 10.00      A   
ATOM   1327  CB  LYS A 141     -10.003  39.955   3.185  1.00 10.00      A   
ATOM   1328  CG  LYS A 141     -11.487  40.277   3.275  1.00 10.00      A   
ATOM   1329  CD  LYS A 141     -11.718  41.755   3.546  1.00 10.00      A   
ATOM   1330  CE  LYS A 141     -13.201  42.087   3.613  1.00 10.00      A   
ATOM   1331  NZ  LYS A 141     -13.747  42.472   2.286  1.00 10.00      A   
ATOM   1332  HZ1 LYS A 141     -13.326  43.370   1.972  1.00 10.00      A   
ATOM   1333  HZ2 LYS A 141     -14.779  42.588   2.343  1.00 10.00      A   
ATOM   1334  HZ3 LYS A 141     -13.533  41.736   1.586  1.00 10.00      A   
ATOM   1335  C   LYS A 141     -10.390  37.759   2.022  1.00 10.00      A   
ATOM   1336  O   LYS A 141     -11.392  37.072   2.223  1.00 10.00      A   
ATOM   1337  N   VAL A 142      -9.857  37.926   0.819  1.00 10.00      A   
ATOM   1338  HN  VAL A 142      -9.049  38.478   0.726  1.00 10.00      A   
ATOM   1339  CA  VAL A 142     -10.443  37.321  -0.371  1.00 10.00      A   
ATOM   1340  CB  VAL A 142      -9.884  37.951  -1.666  1.00 10.00      A   
ATOM   1341  CG1 VAL A 142     -10.499  37.297  -2.896  1.00 10.00      A   
ATOM   1342  CG2 VAL A 142     -10.144  39.449  -1.679  1.00 10.00      A   
ATOM   1343  C   VAL A 142     -10.221  35.810  -0.399  1.00 10.00      A   
ATOM   1344  O   VAL A 142     -11.139  35.045  -0.689  1.00 10.00      A   
ATOM   1345  N   LEU A 143      -9.010  35.379  -0.072  1.00 10.00      A   
ATOM   1346  HN  LEU A 143      -8.320  36.029   0.181  1.00 10.00      A   
ATOM   1347  CA  LEU A 143      -8.679  33.956  -0.083  1.00 10.00      A   
ATOM   1348  CB  LEU A 143      -7.244  33.747  -0.573  1.00 10.00      A   
ATOM   1349  CG  LEU A 143      -6.934  34.221  -1.996  1.00 10.00      A   
ATOM   1350  CD1 LEU A 143      -5.477  33.956  -2.342  1.00 10.00      A   
ATOM   1351  CD2 LEU A 143      -7.850  33.542  -3.003  1.00 10.00      A   
ATOM   1352  C   LEU A 143      -8.871  33.313   1.289  1.00 10.00      A   
ATOM   1353  O   LEU A 143      -8.334  32.238   1.559  1.00 10.00      A   
ATOM   1354  N   LYS A 144      -9.660  33.961   2.139  1.00 10.00      A   
ATOM   1355  HN  LYS A 144     -10.086  34.794   1.850  1.00 10.00      A   
ATOM   1356  CA  LYS A 144      -9.921  33.466   3.486  1.00 10.00      A   
ATOM   1357  CB  LYS A 144     -10.804  34.457   4.251  1.00 10.00      A   
ATOM   1358  CG  LYS A 144     -11.089  34.059   5.690  1.00 10.00      A   
ATOM   1359  CD  LYS A 144     -11.722  35.202   6.466  1.00 10.00      A   
ATOM   1360  CE  LYS A 144     -12.018  34.799   7.901  1.00 10.00      A   
ATOM   1361  NZ  LYS A 144     -12.312  35.975   8.760  1.00 10.00      A   
ATOM   1362  HZ1 LYS A 144     -11.516  36.642   8.734  1.00 10.00      A   
ATOM   1363  HZ2 LYS A 144     -12.460  35.674   9.745  1.00 10.00      A   
ATOM   1364  HZ3 LYS A 144     -13.168  36.462   8.427  1.00 10.00      A   
ATOM   1365  C   LYS A 144     -10.589  32.095   3.453  1.00 10.00      A   
ATOM   1366  O   LYS A 144     -10.142  31.157   4.118  1.00 10.00      A   
ATOM   1367  N   GLU A 145     -11.648  31.989   2.665  1.00 10.00      A   
ATOM   1368  HN  GLU A 145     -11.940  32.775   2.153  1.00 10.00      A   
ATOM   1369  CA  GLU A 145     -12.397  30.748   2.539  1.00 10.00      A   
ATOM   1370  CB  GLU A 145     -13.642  30.974   1.682  1.00 10.00      A   
ATOM   1371  CG  GLU A 145     -14.630  29.824   1.694  1.00 10.00      A   
ATOM   1372  CD  GLU A 145     -15.909  30.178   0.982  1.00 10.00      A   
ATOM   1373  OE1 GLU A 145     -16.210  29.556  -0.055  1.00 10.00      A   
ATOM   1374  OE2 GLU A 145     -16.623  31.086   1.452  1.00 10.00      A   
ATOM   1375  C   GLU A 145     -11.546  29.640   1.935  1.00 10.00      A   
ATOM   1376  O   GLU A 145     -11.622  28.492   2.365  1.00 10.00      A   
ATOM   1377  N   ASP A 146     -10.729  29.995   0.950  1.00 10.00      A   
ATOM   1378  HN  ASP A 146     -10.706  30.934   0.665  1.00 10.00      A   
ATOM   1379  CA  ASP A 146      -9.866  29.031   0.273  1.00 10.00      A   
ATOM   1380  CB  ASP A 146      -9.098  29.709  -0.867  1.00 10.00      A   
ATOM   1381  CG  ASP A 146     -10.014  30.437  -1.830  1.00 10.00      A   
ATOM   1382  OD1 ASP A 146     -10.417  29.840  -2.850  1.00 10.00      A   
ATOM   1383  OD2 ASP A 146     -10.354  31.608  -1.562  1.00 10.00      A   
ATOM   1384  C   ASP A 146      -8.901  28.374   1.256  1.00 10.00      A   
ATOM   1385  O   ASP A 146      -8.724  27.157   1.251  1.00 10.00      A   
ATOM   1386  N   ILE A 147      -8.294  29.188   2.112  1.00 10.00      A   
ATOM   1387  HN  ILE A 147      -8.476  30.152   2.063  1.00 10.00      A   
ATOM   1388  CA  ILE A 147      -7.356  28.688   3.112  1.00 10.00      A   
ATOM   1389  CB  ILE A 147      -6.589  29.842   3.798  1.00 10.00      A   
ATOM   1390  CG1 ILE A 147      -5.783  30.638   2.768  1.00 10.00      A   
ATOM   1391  CG2 ILE A 147      -5.666  29.316   4.889  1.00 10.00      A   
ATOM   1392  CD1 ILE A 147      -5.180  31.909   3.320  1.00 10.00      A   
ATOM   1393  C   ILE A 147      -8.090  27.859   4.167  1.00 10.00      A   
ATOM   1394  O   ILE A 147      -7.582  26.843   4.643  1.00 10.00      A   
ATOM   1395  N   ALA A 148      -9.298  28.287   4.510  1.00 10.00      A   
ATOM   1396  HN  ALA A 148      -9.661  29.092   4.079  1.00 10.00      A   
ATOM   1397  CA  ALA A 148     -10.102  27.592   5.504  1.00 10.00      A   
ATOM   1398  CB  ALA A 148     -11.318  28.423   5.878  1.00 10.00      A   
ATOM   1399  C   ALA A 148     -10.524  26.212   5.004  1.00 10.00      A   
ATOM   1400  O   ALA A 148     -10.571  25.251   5.773  1.00 10.00      A   
ATOM   1401  N   ALA A 149     -10.831  26.122   3.715  1.00 10.00      A   
ATOM   1402  HN  ALA A 149     -10.789  26.931   3.156  1.00 10.00      A   
ATOM   1403  CA  ALA A 149     -11.250  24.861   3.112  1.00 10.00      A   
ATOM   1404  CB  ALA A 149     -11.743  25.087   1.693  1.00 10.00      A   
ATOM   1405  C   ALA A 149     -10.123  23.835   3.130  1.00 10.00      A   
ATOM   1406  O   ALA A 149     -10.305  22.707   3.598  1.00 10.00      A   
ATOM   1407  N   ILE A 150      -8.952  24.240   2.646  1.00 10.00      A   
ATOM   1408  HN  ILE A 150      -8.865  25.158   2.300  1.00 10.00      A   
ATOM   1409  CA  ILE A 150      -7.798  23.349   2.602  1.00 10.00      A   
ATOM   1410  CB  ILE A 150      -6.621  23.942   1.789  1.00 10.00      A   
ATOM   1411  CG1 ILE A 150      -5.606  22.856   1.428  1.00 10.00      A   
ATOM   1412  CG2 ILE A 150      -5.944  25.087   2.530  1.00 10.00      A   
ATOM   1413  CD1 ILE A 150      -6.146  21.806   0.483  1.00 10.00      A   
ATOM   1414  C   ILE A 150      -7.342  22.932   4.005  1.00 10.00      A   
ATOM   1415  O   ILE A 150      -6.816  21.835   4.192  1.00 10.00      A   
ATOM   1416  N   ARG A 151      -7.576  23.796   4.992  1.00 10.00      A   
ATOM   1417  HN  ARG A 151      -8.014  24.650   4.786  1.00 10.00      A   
ATOM   1418  CA  ARG A 151      -7.191  23.507   6.371  1.00 10.00      A   
ATOM   1419  CB  ARG A 151      -7.436  24.724   7.269  1.00 10.00      A   
ATOM   1420  CG  ARG A 151      -7.088  24.498   8.732  1.00 10.00      A   
ATOM   1421  CD  ARG A 151      -6.340  25.684   9.316  1.00 10.00      A   
ATOM   1422  NE  ARG A 151      -7.187  26.868   9.436  1.00 10.00      A   
ATOM   1423  HE  ARG A 151      -8.154  26.721   9.559  1.00 10.00      A   
ATOM   1424  CZ  ARG A 151      -6.728  28.115   9.395  1.00 10.00      A   
ATOM   1425  NH1 ARG A 151      -5.431  28.341   9.237  1.00 10.00      A   
ATOM   1426 HH11 ARG A 151      -4.766  27.545   9.142  1.00 10.00      A   
ATOM   1427 HH12 ARG A 151      -5.070  29.320   9.204  1.00 10.00      A   
ATOM   1428  NH2 ARG A 151      -7.567  29.134   9.514  1.00 10.00      A   
ATOM   1429 HH21 ARG A 151      -7.210  30.117   9.485  1.00 10.00      A   
ATOM   1430 HH22 ARG A 151      -8.588  28.957   9.638  1.00 10.00      A   
ATOM   1431  C   ARG A 151      -7.939  22.286   6.904  1.00 10.00      A   
ATOM   1432  O   ARG A 151      -7.385  21.478   7.653  1.00 10.00      A   
ATOM   1433  N   VAL A 152      -9.196  22.153   6.503  1.00 10.00      A   
ATOM   1434  HN  VAL A 152      -9.580  22.827   5.900  1.00 10.00      A   
ATOM   1435  CA  VAL A 152     -10.020  21.030   6.929  1.00 10.00      A   
ATOM   1436  CB  VAL A 152     -11.516  21.301   6.670  1.00 10.00      A   
ATOM   1437  CG1 VAL A 152     -12.376  20.160   7.193  1.00 10.00      A   
ATOM   1438  CG2 VAL A 152     -11.936  22.618   7.302  1.00 10.00      A   
ATOM   1439  C   VAL A 152      -9.596  19.763   6.194  1.00 10.00      A   
ATOM   1440  O   VAL A 152      -9.554  18.677   6.775  1.00 10.00      A   
ATOM   1441  N   ASN A 153      -9.252  19.919   4.920  1.00 10.00      A   
ATOM   1442  HN  ASN A 153      -9.290  20.815   4.523  1.00 10.00      A   
ATOM   1443  CA  ASN A 153      -8.824  18.793   4.093  1.00 10.00      A   
ATOM   1444  CB  ASN A 153      -8.621  19.231   2.635  1.00 10.00      A   
ATOM   1445  CG  ASN A 153      -9.899  19.725   1.977  1.00 10.00      A   
ATOM   1446  OD1 ASN A 153     -11.001  19.307   2.335  1.00 10.00      A   
ATOM   1447  ND2 ASN A 153      -9.763  20.615   1.005  1.00 10.00      A   
ATOM   1448 HD21 ASN A 153      -8.858  20.904   0.761  1.00 10.00      A   
ATOM   1449 HD22 ASN A 153     -10.579  20.951   0.565  1.00 10.00      A   
ATOM   1450  C   ASN A 153      -7.542  18.173   4.641  1.00 10.00      A   
ATOM   1451  O   ASN A 153      -7.380  16.953   4.640  1.00 10.00      A   
ATOM   1452  N   LEU A 154      -6.647  19.022   5.141  1.00 10.00      A   
ATOM   1453  HN  LEU A 154      -6.844  19.983   5.127  1.00 10.00      A   
ATOM   1454  CA  LEU A 154      -5.373  18.568   5.695  1.00 10.00      A   
ATOM   1455  CB  LEU A 154      -4.413  19.748   5.863  1.00 10.00      A   
ATOM   1456  CG  LEU A 154      -3.963  20.441   4.576  1.00 10.00      A   
ATOM   1457  CD1 LEU A 154      -3.205  21.719   4.891  1.00 10.00      A   
ATOM   1458  CD2 LEU A 154      -3.111  19.505   3.732  1.00 10.00      A   
ATOM   1459  C   LEU A 154      -5.556  17.847   7.032  1.00 10.00      A   
ATOM   1460  O   LEU A 154      -4.609  17.278   7.578  1.00 10.00      A   
ATOM   1461  N   GLN A 155      -6.774  17.875   7.561  1.00 10.00      A   
ATOM   1462  HN  GLN A 155      -7.495  18.346   7.089  1.00 10.00      A   
ATOM   1463  CA  GLN A 155      -7.065  17.215   8.824  1.00 10.00      A   
ATOM   1464  CB  GLN A 155      -8.046  18.037   9.660  1.00 10.00      A   
ATOM   1465  CG  GLN A 155      -7.418  19.220  10.373  1.00 10.00      A   
ATOM   1466  CD  GLN A 155      -8.375  19.897  11.333  1.00 10.00      A   
ATOM   1467  OE1 GLN A 155      -9.585  19.914  11.114  1.00 10.00      A   
ATOM   1468  NE2 GLN A 155      -7.841  20.461  12.402  1.00 10.00      A   
ATOM   1469 HE21 GLN A 155      -6.870  20.413  12.518  1.00 10.00      A   
ATOM   1470 HE22 GLN A 155      -8.442  20.903  13.040  1.00 10.00      A   
ATOM   1471  C   GLN A 155      -7.617  15.813   8.598  1.00 10.00      A   
ATOM   1472  O   GLN A 155      -7.821  15.058   9.547  1.00 10.00      A   
ATOM   1473  N   GLN A 156      -7.845  15.464   7.341  1.00 10.00      A   
ATOM   1474  HN  GLN A 156      -7.639  16.101   6.621  1.00 10.00      A   
ATOM   1475  CA  GLN A 156      -8.384  14.152   7.001  1.00 10.00      A   
ATOM   1476  CB  GLN A 156      -9.894  14.241   6.759  1.00 10.00      A   
ATOM   1477  CG  GLN A 156     -10.299  15.233   5.679  1.00 10.00      A   
ATOM   1478  CD  GLN A 156     -11.776  15.553   5.717  1.00 10.00      A   
ATOM   1479  OE1 GLN A 156     -12.595  14.836   5.144  1.00 10.00      A   
ATOM   1480  NE2 GLN A 156     -12.122  16.642   6.381  1.00 10.00      A   
ATOM   1481 HE21 GLN A 156     -11.411  17.173   6.800  1.00 10.00      A   
ATOM   1482 HE22 GLN A 156     -13.077  16.872   6.432  1.00 10.00      A   
ATOM   1483  C   GLN A 156      -7.674  13.560   5.786  1.00 10.00      A   
ATOM   1484  O   GLN A 156      -8.309  13.130   4.822  1.00 10.00      A   
ATOM   1485  N   GLY A 157      -6.350  13.516   5.854  1.00 10.00      A   
ATOM   1486  HN  GLY A 157      -5.902  13.840   6.666  1.00 10.00      A   
ATOM   1487  CA  GLY A 157      -5.560  12.987   4.753  1.00 10.00      A   
ATOM   1488  C   GLY A 157      -5.889  11.540   4.424  1.00 10.00      A   
ATOM   1489  O   GLY A 157      -5.769  11.113   3.274  1.00 10.00      A   
ATOM   1490  N   VAL A 158      -6.314  10.789   5.432  1.00 10.00      A   
ATOM   1491  HN  VAL A 158      -6.395  11.189   6.322  1.00 10.00      A   
ATOM   1492  CA  VAL A 158      -6.657   9.383   5.248  1.00 10.00      A   
ATOM   1493  CB  VAL A 158      -6.752   8.648   6.605  1.00 10.00      A   
ATOM   1494  CG1 VAL A 158      -6.774   7.140   6.402  1.00 10.00      A   
ATOM   1495  CG2 VAL A 158      -5.613   9.055   7.525  1.00 10.00      A   
ATOM   1496  C   VAL A 158      -7.986   9.230   4.508  1.00 10.00      A   
ATOM   1497  O   VAL A 158      -8.120   8.390   3.616  1.00 10.00      A   
ATOM   1498  N   ASP A 159      -8.956  10.064   4.871  1.00 10.00      A   
ATOM   1499  HN  ASP A 159      -8.772  10.731   5.565  1.00 10.00      A   
ATOM   1500  CA  ASP A 159     -10.289  10.016   4.267  1.00 10.00      A   
ATOM   1501  CB  ASP A 159     -11.220  11.025   4.937  1.00 10.00      A   
ATOM   1502  CG  ASP A 159     -12.680  10.631   4.833  1.00 10.00      A   
ATOM   1503  OD1 ASP A 159     -13.231  10.116   5.832  1.00 10.00      A   
ATOM   1504  OD2 ASP A 159     -13.286  10.839   3.761  1.00 10.00      A   
ATOM   1505  C   ASP A 159     -10.246  10.270   2.770  1.00 10.00      A   
ATOM   1506  O   ASP A 159     -10.850   9.531   1.989  1.00 10.00      A   
ATOM   1507  N   ILE A 160      -9.511  11.300   2.377  1.00 10.00      A   
ATOM   1508  HN  ILE A 160      -9.040  11.835   3.053  1.00 10.00      A   
ATOM   1509  CA  ILE A 160      -9.389  11.669   0.970  1.00 10.00      A   
ATOM   1510  CB  ILE A 160      -8.628  13.002   0.807  1.00 10.00      A   
ATOM   1511  CG1 ILE A 160      -9.214  14.062   1.742  1.00 10.00      A   
ATOM   1512  CG2 ILE A 160      -8.684  13.485  -0.635  1.00 10.00      A   
ATOM   1513  CD1 ILE A 160      -8.445  15.363   1.749  1.00 10.00      A   
ATOM   1514  C   ILE A 160      -8.695  10.578   0.147  1.00 10.00      A   
ATOM   1515  O   ILE A 160      -8.976  10.410  -1.038  1.00 10.00      A   
ATOM   1516  N   ALA A 161      -7.806   9.827   0.777  1.00 10.00      A   
ATOM   1517  HN  ALA A 161      -7.630   9.988   1.726  1.00 10.00      A   
ATOM   1518  CA  ALA A 161      -7.077   8.770   0.083  1.00 10.00      A   
ATOM   1519  CB  ALA A 161      -5.711   8.566   0.719  1.00 10.00      A   
ATOM   1520  C   ALA A 161      -7.858   7.454   0.044  1.00 10.00      A   
ATOM   1521  O   ALA A 161      -7.868   6.756  -0.972  1.00 10.00      A   
ATOM   1522  N   LEU A 162      -8.508   7.118   1.149  1.00 10.00      A   
ATOM   1523  HN  LEU A 162      -8.471   7.720   1.925  1.00 10.00      A   
ATOM   1524  CA  LEU A 162      -9.274   5.879   1.242  1.00 10.00      A   
ATOM   1525  CB  LEU A 162      -9.542   5.515   2.706  1.00 10.00      A   
ATOM   1526  CG  LEU A 162     -10.473   4.321   2.953  1.00 10.00      A   
ATOM   1527  CD1 LEU A 162      -9.838   3.028   2.472  1.00 10.00      A   
ATOM   1528  CD2 LEU A 162     -10.846   4.220   4.423  1.00 10.00      A   
ATOM   1529  C   LEU A 162     -10.587   5.951   0.464  1.00 10.00      A   
ATOM   1530  O   LEU A 162     -10.761   5.257  -0.542  1.00 10.00      A   
ATOM   1531  N   SER A 163     -11.502   6.784   0.932  1.00 10.00      A   
ATOM   1532  HN  SER A 163     -11.298   7.326   1.724  1.00 10.00      A   
ATOM   1533  CA  SER A 163     -12.802   6.931   0.301  1.00 10.00      A   
ATOM   1534  CB  SER A 163     -13.763   7.577   1.293  1.00 10.00      A   
ATOM   1535  OG  SER A 163     -13.366   7.287   2.625  1.00 10.00      A   
ATOM   1536  HG  SER A 163     -13.328   8.108   3.135  1.00 10.00      A   
ATOM   1537  C   SER A 163     -12.709   7.786  -0.955  1.00 10.00      A   
ATOM   1538  O   SER A 163     -13.261   7.438  -2.003  1.00 10.00      A   
ATOM   1539  N   GLY A 164     -12.009   8.900  -0.839  1.00 10.00      A   
ATOM   1540  HN  GLY A 164     -11.591   9.119   0.022  1.00 10.00      A   
ATOM   1541  CA  GLY A 164     -11.859   9.798  -1.957  1.00 10.00      A   
ATOM   1542  C   GLY A 164     -12.189  11.221  -1.568  1.00 10.00      A   
ATOM   1543  O   GLY A 164     -12.343  11.527  -0.383  1.00 10.00      A   
ATOM   1544  N   ARG A 165     -12.323  12.084  -2.560  1.00 10.00      A   
ATOM   1545  HN  ARG A 165     -12.230  11.764  -3.485  1.00 10.00      A   
ATOM   1546  CA  ARG A 165     -12.627  13.488  -2.319  1.00 10.00      A   
ATOM   1547  CB  ARG A 165     -12.479  14.297  -3.615  1.00 10.00      A   
ATOM   1548  CG  ARG A 165     -13.647  14.137  -4.580  1.00 10.00      A   
ATOM   1549  CD  ARG A 165     -13.253  14.489  -6.003  1.00 10.00      A   
ATOM   1550  NE  ARG A 165     -12.384  13.471  -6.588  1.00 10.00      A   
ATOM   1551  HE  ARG A 165     -11.830  12.940  -5.963  1.00 10.00      A   
ATOM   1552  CZ  ARG A 165     -12.295  13.217  -7.895  1.00 10.00      A   
ATOM   1553  NH1 ARG A 165     -13.022  13.903  -8.771  1.00 10.00      A   
ATOM   1554 HH11 ARG A 165     -13.669  14.650  -8.444  1.00 10.00      A   
ATOM   1555 HH12 ARG A 165     -12.948  13.697  -9.792  1.00 10.00      A   
ATOM   1556  NH2 ARG A 165     -11.478  12.270  -8.321  1.00 10.00      A   
ATOM   1557 HH21 ARG A 165     -11.396  12.062  -9.341  1.00 10.00      A   
ATOM   1558 HH22 ARG A 165     -10.909  11.727  -7.637  1.00 10.00      A   
ATOM   1559  C   ARG A 165     -14.037  13.658  -1.755  1.00 10.00      A   
ATOM   1560  O   ARG A 165     -14.854  12.736  -1.799  1.00 10.00      A   
ATOM   1561  N   MET A 166     -14.307  14.830  -1.204  1.00 10.00      A   
ATOM   1562  HN  MET A 166     -13.605  15.513  -1.167  1.00 10.00      A   
ATOM   1563  CA  MET A 166     -15.621  15.134  -0.662  1.00 10.00      A   
ATOM   1564  CB  MET A 166     -15.500  16.004   0.593  1.00 10.00      A   
ATOM   1565  CG  MET A 166     -14.678  15.396   1.716  1.00 10.00      A   
ATOM   1566  SD  MET A 166     -14.709  16.406   3.210  1.00 10.00      A   
ATOM   1567  CE  MET A 166     -16.382  16.112   3.776  1.00 10.00      A   
ATOM   1568  C   MET A 166     -16.399  15.900  -1.715  1.00 10.00      A   
ATOM   1569  O   MET A 166     -15.792  16.573  -2.549  1.00 10.00      A   
ATOM   1570  N   ALA A 167     -17.726  15.799  -1.682  1.00 10.00      A   
ATOM   1571  HN  ALA A 167     -18.147  15.229  -1.000  1.00 10.00      A   
ATOM   1572  CA  ALA A 167     -18.574  16.505  -2.644  1.00 10.00      A   
ATOM   1573  CB  ALA A 167     -20.042  16.317  -2.295  1.00 10.00      A   
ATOM   1574  C   ALA A 167     -18.220  17.989  -2.672  1.00 10.00      A   
ATOM   1575  O   ALA A 167     -18.138  18.605  -3.733  1.00 10.00      A   
ATOM   1576  N   THR A 168     -17.988  18.545  -1.494  1.00 10.00      A   
ATOM   1577  HN  THR A 168     -18.066  17.996  -0.686  1.00 10.00      A   
ATOM   1578  CA  THR A 168     -17.620  19.939  -1.361  1.00 10.00      A   
ATOM   1579  CB  THR A 168     -18.752  20.742  -0.691  1.00 10.00      A   
ATOM   1580  OG1 THR A 168     -20.017  20.243  -1.158  1.00 10.00      A   
ATOM   1581  HG1 THR A 168     -19.994  20.174  -2.121  1.00 10.00      A   
ATOM   1582  CG2 THR A 168     -18.644  22.215  -1.042  1.00 10.00      A   
ATOM   1583  C   THR A 168     -16.331  20.052  -0.543  1.00 10.00      A   
ATOM   1584  O   THR A 168     -16.360  20.350   0.651  1.00 10.00      A   
ATOM   1585  N   SER A 169     -15.204  19.771  -1.192  1.00 10.00      A   
ATOM   1586  HN  SER A 169     -15.247  19.530  -2.145  1.00 10.00      A   
ATOM   1587  CA  SER A 169     -13.906  19.826  -0.536  1.00 10.00      A   
ATOM   1588  CB  SER A 169     -13.042  18.640  -0.974  1.00 10.00      A   
ATOM   1589  OG  SER A 169     -13.474  18.127  -2.229  1.00 10.00      A   
ATOM   1590  HG  SER A 169     -14.344  17.718  -2.136  1.00 10.00      A   
ATOM   1591  C   SER A 169     -13.201  21.150  -0.825  1.00 10.00      A   
ATOM   1592  O   SER A 169     -12.373  21.613  -0.038  1.00 10.00      A   
ATOM   1593  N   GLY A 170     -13.541  21.753  -1.957  1.00 10.00      A   
ATOM   1594  HN  GLY A 170     -14.201  21.333  -2.545  1.00 10.00      A   
ATOM   1595  CA  GLY A 170     -12.946  23.021  -2.328  1.00 10.00      A   
ATOM   1596  C   GLY A 170     -11.618  22.868  -3.042  1.00 10.00      A   
ATOM   1597  O   GLY A 170     -10.731  23.706  -2.889  1.00 10.00      A   
ATOM   1598  N   MET A 171     -11.478  21.798  -3.816  1.00 10.00      A   
ATOM   1599  HN  MET A 171     -12.217  21.160  -3.888  1.00 10.00      A   
ATOM   1600  CA  MET A 171     -10.248  21.554  -4.563  1.00 10.00      A   
ATOM   1601  CB  MET A 171     -10.188  20.107  -5.063  1.00 10.00      A   
ATOM   1602  CG  MET A 171     -10.559  19.063  -4.015  1.00 10.00      A   
ATOM   1603  SD  MET A 171      -9.790  19.353  -2.405  1.00 10.00      A   
ATOM   1604  CE  MET A 171      -8.064  19.042  -2.775  1.00 10.00      A   
ATOM   1605  C   MET A 171     -10.159  22.533  -5.727  1.00 10.00      A   
ATOM   1606  O   MET A 171     -11.056  22.585  -6.573  1.00 10.00      A   
ATOM   1607  N   MET A 172      -9.076  23.291  -5.775  1.00 10.00      A   
ATOM   1608  HN  MET A 172      -8.361  23.153  -5.101  1.00 10.00      A   
ATOM   1609  CA  MET A 172      -8.897  24.309  -6.800  1.00 10.00      A   
ATOM   1610  CB  MET A 172      -8.088  25.488  -6.253  1.00 10.00      A   
ATOM   1611  CG  MET A 172      -8.693  26.127  -5.011  1.00 10.00      A   
ATOM   1612  SD  MET A 172     -10.394  26.674  -5.266  1.00 10.00      A   
ATOM   1613  CE  MET A 172     -10.128  28.243  -6.086  1.00 10.00      A   
ATOM   1614  C   MET A 172      -8.273  23.780  -8.088  1.00 10.00      A   
ATOM   1615  O   MET A 172      -8.710  24.140  -9.183  1.00 10.00      A   
ATOM   1616  N   THR A 173      -7.263  22.933  -7.969  1.00 10.00      A   
ATOM   1617  HN  THR A 173      -6.964  22.654  -7.070  1.00 10.00      A   
ATOM   1618  CA  THR A 173      -6.587  22.399  -9.146  1.00 10.00      A   
ATOM   1619  CB  THR A 173      -5.058  22.344  -8.955  1.00 10.00      A   
ATOM   1620  OG1 THR A 173      -4.727  21.503  -7.841  1.00 10.00      A   
ATOM   1621  HG1 THR A 173      -5.157  21.845  -7.031  1.00 10.00      A   
ATOM   1622  CG2 THR A 173      -4.496  23.736  -8.728  1.00 10.00      A   
ATOM   1623  C   THR A 173      -7.092  21.012  -9.527  1.00 10.00      A   
ATOM   1624  O   THR A 173      -7.850  20.388  -8.783  1.00 10.00      A   
ATOM   1625  N   GLU A 174      -6.661  20.541 -10.696  1.00 10.00      A   
ATOM   1626  HN  GLU A 174      -6.073  21.104 -11.248  1.00 10.00      A   
ATOM   1627  CA  GLU A 174      -7.040  19.221 -11.186  1.00 10.00      A   
ATOM   1628  CB  GLU A 174      -6.618  19.045 -12.649  1.00 10.00      A   
ATOM   1629  CG  GLU A 174      -7.457  19.830 -13.646  1.00 10.00      A   
ATOM   1630  CD  GLU A 174      -8.894  19.350 -13.712  1.00 10.00      A   
ATOM   1631  OE1 GLU A 174      -9.132  18.141 -13.526  1.00 10.00      A   
ATOM   1632  OE2 GLU A 174      -9.798  20.179 -13.959  1.00 10.00      A   
ATOM   1633  C   GLU A 174      -6.403  18.137 -10.324  1.00 10.00      A   
ATOM   1634  O   GLU A 174      -6.953  17.049 -10.168  1.00 10.00      A   
ATOM   1635  N   LEU A 175      -5.243  18.453  -9.756  1.00 10.00      A   
ATOM   1636  HN  LEU A 175      -4.851  19.335  -9.929  1.00 10.00      A   
ATOM   1637  CA  LEU A 175      -4.529  17.521  -8.890  1.00 10.00      A   
ATOM   1638  CB  LEU A 175      -3.105  18.013  -8.620  1.00 10.00      A   
ATOM   1639  CG  LEU A 175      -2.117  17.877  -9.785  1.00 10.00      A   
ATOM   1640  CD1 LEU A 175      -0.751  18.423  -9.401  1.00 10.00      A   
ATOM   1641  CD2 LEU A 175      -2.007  16.427 -10.236  1.00 10.00      A   
ATOM   1642  C   LEU A 175      -5.285  17.319  -7.580  1.00 10.00      A   
ATOM   1643  O   LEU A 175      -5.041  16.362  -6.848  1.00 10.00      A   
ATOM   1644  N   GLY A 176      -6.210  18.231  -7.300  1.00 10.00      A   
ATOM   1645  HN  GLY A 176      -6.351  18.977  -7.922  1.00 10.00      A   
ATOM   1646  CA  GLY A 176      -7.006  18.141  -6.097  1.00 10.00      A   
ATOM   1647  C   GLY A 176      -8.109  17.111  -6.238  1.00 10.00      A   
ATOM   1648  O   GLY A 176      -8.737  16.716  -5.256  1.00 10.00      A   
ATOM   1649  N   LYS A 177      -8.341  16.667  -7.465  1.00 10.00      A   
ATOM   1650  HN  LYS A 177      -7.800  17.013  -8.207  1.00 10.00      A   
ATOM   1651  CA  LYS A 177      -9.362  15.669  -7.738  1.00 10.00      A   
ATOM   1652  CB  LYS A 177      -9.802  15.736  -9.199  1.00 10.00      A   
ATOM   1653  CG  LYS A 177     -10.546  17.007  -9.565  1.00 10.00      A   
ATOM   1654  CD  LYS A 177     -10.899  17.020 -11.042  1.00 10.00      A   
ATOM   1655  CE  LYS A 177     -11.700  18.255 -11.417  1.00 10.00      A   
ATOM   1656  NZ  LYS A 177     -11.846  18.384 -12.891  1.00 10.00      A   
ATOM   1657  HZ1 LYS A 177     -10.904  18.471 -13.337  1.00 10.00      A   
ATOM   1658  HZ2 LYS A 177     -12.409  19.225 -13.126  1.00 10.00      A   
ATOM   1659  HZ3 LYS A 177     -12.322  17.544 -13.277  1.00 10.00      A   
ATOM   1660  C   LYS A 177      -8.831  14.280  -7.411  1.00 10.00      A   
ATOM   1661  O   LYS A 177      -8.595  13.461  -8.301  1.00 10.00      A   
ATOM   1662  N   VAL A 178      -8.634  14.029  -6.130  1.00 10.00      A   
ATOM   1663  HN  VAL A 178      -8.837  14.729  -5.471  1.00 10.00      A   
ATOM   1664  CA  VAL A 178      -8.117  12.754  -5.666  1.00 10.00      A   
ATOM   1665  CB  VAL A 178      -7.678  12.834  -4.190  1.00 10.00      A   
ATOM   1666  CG1 VAL A 178      -6.865  11.610  -3.797  1.00 10.00      A   
ATOM   1667  CG2 VAL A 178      -6.891  14.108  -3.936  1.00 10.00      A   
ATOM   1668  C   VAL A 178      -9.164  11.661  -5.808  1.00 10.00      A   
ATOM   1669  O   VAL A 178     -10.333  11.857  -5.466  1.00 10.00      A   
ATOM   1670  N   ASP A 179      -8.748  10.524  -6.333  1.00 10.00      A   
ATOM   1671  HN  ASP A 179      -7.807  10.437  -6.601  1.00 10.00      A   
ATOM   1672  CA  ASP A 179      -9.639   9.389  -6.501  1.00 10.00      A   
ATOM   1673  CB  ASP A 179      -9.444   8.723  -7.868  1.00 10.00      A   
ATOM   1674  CG  ASP A 179     -10.367   9.287  -8.933  1.00 10.00      A   
ATOM   1675  OD1 ASP A 179     -11.594   9.064  -8.846  1.00 10.00      A   
ATOM   1676  OD2 ASP A 179      -9.869   9.965  -9.859  1.00 10.00      A   
ATOM   1677  C   ASP A 179      -9.388   8.389  -5.390  1.00 10.00      A   
ATOM   1678  O   ASP A 179      -8.238   8.080  -5.081  1.00 10.00      A   
ATOM   1679  N   GLY A 180     -10.461   7.906  -4.780  1.00 10.00      A   
ATOM   1680  HN  GLY A 180     -11.350   8.202  -5.066  1.00 10.00      A   
ATOM   1681  CA  GLY A 180     -10.332   6.947  -3.701  1.00 10.00      A   
ATOM   1682  C   GLY A 180      -9.620   5.682  -4.137  1.00 10.00      A   
ATOM   1683  O   GLY A 180      -9.951   5.103  -5.176  1.00 10.00      A   
ATOM   1684  N   ALA A 181      -8.636   5.261  -3.348  1.00 10.00      A   
ATOM   1685  HN  ALA A 181      -8.412   5.786  -2.544  1.00 10.00      A   
ATOM   1686  CA  ALA A 181      -7.867   4.056  -3.645  1.00 10.00      A   
ATOM   1687  CB  ALA A 181      -6.707   3.920  -2.675  1.00 10.00      A   
ATOM   1688  C   ALA A 181      -8.752   2.817  -3.584  1.00 10.00      A   
ATOM   1689  O   ALA A 181      -8.462   1.797  -4.214  1.00 10.00      A   
ATOM   1690  N   MET A 182      -9.827   2.919  -2.817  1.00 10.00      A   
ATOM   1691  HN  MET A 182      -9.993   3.762  -2.345  1.00 10.00      A   
ATOM   1692  CA  MET A 182     -10.772   1.827  -2.663  1.00 10.00      A   
ATOM   1693  CB  MET A 182     -11.314   1.800  -1.233  1.00 10.00      A   
ATOM   1694  CG  MET A 182     -12.449   0.817  -1.010  1.00 10.00      A   
ATOM   1695  SD  MET A 182     -13.086   0.859   0.677  1.00 10.00      A   
ATOM   1696  CE  MET A 182     -13.644   2.557   0.787  1.00 10.00      A   
ATOM   1697  C   MET A 182     -11.920   1.978  -3.652  1.00 10.00      A   
ATOM   1698  O   MET A 182     -12.746   2.888  -3.528  1.00 10.00      A   
ATOM   1699  N   SER A 183     -11.967   1.093  -4.632  1.00 10.00      A   
ATOM   1700  HN  SER A 183     -11.281   0.387  -4.680  1.00 10.00      A   
ATOM   1701  CA  SER A 183     -13.014   1.130  -5.635  1.00 10.00      A   
ATOM   1702  CB  SER A 183     -12.415   1.038  -7.040  1.00 10.00      A   
ATOM   1703  OG  SER A 183     -11.488   2.090  -7.265  1.00 10.00      A   
ATOM   1704  HG  SER A 183     -10.593   1.775  -7.089  1.00 10.00      A   
ATOM   1705  C   SER A 183     -14.032   0.017  -5.399  1.00 10.00      A   
ATOM   1706  O   SER A 183     -13.731  -1.167  -5.560  1.00 10.00      A   
ATOM   1707  N   ILE A 184     -15.231   0.407  -4.994  1.00 10.00      A   
ATOM   1708  HN  ILE A 184     -15.403   1.365  -4.866  1.00 10.00      A   
ATOM   1709  CA  ILE A 184     -16.303  -0.546  -4.738  1.00 10.00      A   
ATOM   1710  CB  ILE A 184     -17.159  -0.116  -3.527  1.00 10.00      A   
ATOM   1711  CG1 ILE A 184     -16.254   0.204  -2.332  1.00 10.00      A   
ATOM   1712  CG2 ILE A 184     -18.159  -1.207  -3.160  1.00 10.00      A   
ATOM   1713  CD1 ILE A 184     -16.991   0.724  -1.118  1.00 10.00      A   
ATOM   1714  C   ILE A 184     -17.186  -0.683  -5.975  1.00 10.00      A   
ATOM   1715  O   ILE A 184     -17.447   0.303  -6.668  1.00 10.00      A   
ATOM   1716  N   ALA A 185     -17.628  -1.903  -6.252  1.00 10.00      A   
ATOM   1717  HN  ALA A 185     -17.394  -2.647  -5.652  1.00 10.00      A   
ATOM   1718  CA  ALA A 185     -18.471  -2.172  -7.406  1.00 10.00      A   
ATOM   1719  CB  ALA A 185     -18.118  -3.525  -8.005  1.00 10.00      A   
ATOM   1720  C   ALA A 185     -19.949  -2.119  -7.028  1.00 10.00      A   
ATOM   1721  O   ALA A 185     -20.297  -1.981  -5.851  1.00 10.00      A   
ATOM   1722  N   HIS A 186     -20.814  -2.228  -8.026  1.00 10.00      A   
ATOM   1723  HN  HIS A 186     -20.475  -2.347  -8.940  1.00 10.00      A   
ATOM   1724  CA  HIS A 186     -22.256  -2.196  -7.792  1.00 10.00      A   
ATOM   1725  CB  HIS A 186     -23.023  -1.825  -9.070  1.00 10.00      A   
ATOM   1726  CG  HIS A 186     -22.472  -0.647  -9.821  1.00 10.00      A   
ATOM   1727  ND1 HIS A 186     -22.978   0.634  -9.707  1.00 10.00      A   
ATOM   1728  HD1 HIS A 186     -23.731   0.907  -9.143  1.00 10.00      A   
ATOM   1729  CD2 HIS A 186     -21.457  -0.565 -10.714  1.00 10.00      A   
ATOM   1730  CE1 HIS A 186     -22.298   1.446 -10.497  1.00 10.00      A   
ATOM   1731  NE2 HIS A 186     -21.372   0.742 -11.117  1.00 10.00      A   
ATOM   1732  HE2 HIS A 186     -20.725   1.102 -11.765  1.00 10.00      A   
ATOM   1733  C   HIS A 186     -22.710  -3.563  -7.297  1.00 10.00      A   
ATOM   1734  O   HIS A 186     -22.391  -4.582  -7.908  1.00 10.00      A   
ATOM   1735  N   ALA A 187     -23.433  -3.589  -6.190  1.00 10.00      A   
ATOM   1736  HN  ALA A 187     -23.672  -2.745  -5.748  1.00 10.00      A   
ATOM   1737  CA  ALA A 187     -23.898  -4.847  -5.621  1.00 10.00      A   
ATOM   1738  CB  ALA A 187     -24.120  -4.702  -4.124  1.00 10.00      A   
ATOM   1739  C   ALA A 187     -25.168  -5.334  -6.307  1.00 10.00      A   
ATOM   1740  O   ALA A 187     -26.173  -4.628  -6.335  1.00 10.00      A   
ATOM   1741  N   ILE A 188     -25.106  -6.528  -6.877  1.00 10.00      A   
ATOM   1742  HN  ILE A 188     -24.263  -7.030  -6.847  1.00 10.00      A   
ATOM   1743  CA  ILE A 188     -26.256  -7.117  -7.553  1.00 10.00      A   
ATOM   1744  CB  ILE A 188     -26.028  -7.265  -9.073  1.00 10.00      A   
ATOM   1745  CG1 ILE A 188     -24.791  -8.122  -9.356  1.00 10.00      A   
ATOM   1746  CG2 ILE A 188     -25.904  -5.901  -9.736  1.00 10.00      A   
ATOM   1747  CD1 ILE A 188     -24.600  -8.468 -10.814  1.00 10.00      A   
ATOM   1748  C   ILE A 188     -26.570  -8.483  -6.953  1.00 10.00      A   
ATOM   1749  O   ILE A 188     -25.719  -9.085  -6.293  1.00 10.00      A   
ATOM   1750  N   THR A 189     -27.785  -8.964  -7.174  1.00 10.00      A   
ATOM   1751  HN  THR A 189     -28.427  -8.432  -7.695  1.00 10.00      A   
ATOM   1752  CA  THR A 189     -28.198 -10.257  -6.651  1.00 10.00      A   
ATOM   1753  CB  THR A 189     -29.724 -10.443  -6.731  1.00 10.00      A   
ATOM   1754  OG1 THR A 189     -30.208  -9.969  -7.996  1.00 10.00      A   
ATOM   1755  HG1 THR A 189     -30.828 -10.611  -8.358  1.00 10.00      A   
ATOM   1756  CG2 THR A 189     -30.415  -9.686  -5.608  1.00 10.00      A   
ATOM   1757  C   THR A 189     -27.498 -11.401  -7.381  1.00 10.00      A   
ATOM   1758  O   THR A 189     -27.041 -11.242  -8.515  1.00 10.00      A   
ATOM   1759  N   THR A 190     -27.408 -12.545  -6.724  1.00 10.00      A   
ATOM   1760  HN  THR A 190     -27.765 -12.603  -5.811  1.00 10.00      A   
ATOM   1761  CA  THR A 190     -26.758 -13.714  -7.296  1.00 10.00      A   
ATOM   1762  CB  THR A 190     -26.108 -14.548  -6.181  1.00 10.00      A   
ATOM   1763  OG1 THR A 190     -26.999 -14.586  -5.056  1.00 10.00      A   
ATOM   1764  HG1 THR A 190     -26.677 -15.232  -4.419  1.00 10.00      A   
ATOM   1765  CG2 THR A 190     -24.794 -13.916  -5.750  1.00 10.00      A   
ATOM   1766  C   THR A 190     -27.736 -14.596  -8.075  1.00 10.00      A   
ATOM   1767  O   THR A 190     -27.329 -15.537  -8.756  1.00 10.00      A   
ATOM   1768  N   HIS A 191     -29.025 -14.287  -7.984  1.00 10.00      A   
ATOM   1769  HN  HIS A 191     -29.295 -13.508  -7.458  1.00 10.00      A   
ATOM   1770  CA  HIS A 191     -30.040 -15.072  -8.680  1.00 10.00      A   
ATOM   1771  CB  HIS A 191     -30.543 -16.230  -7.797  1.00 10.00      A   
ATOM   1772  CG  HIS A 191     -31.475 -15.827  -6.685  1.00 10.00      A   
ATOM   1773  ND1 HIS A 191     -31.036 -15.465  -5.429  1.00 10.00      A   
ATOM   1774  HD1 HIS A 191     -30.101 -15.465  -5.125  1.00 10.00      A   
ATOM   1775  CD2 HIS A 191     -32.827 -15.727  -6.650  1.00 10.00      A   
ATOM   1776  CE1 HIS A 191     -32.076 -15.160  -4.674  1.00 10.00      A   
ATOM   1777  NE2 HIS A 191     -33.170 -15.310  -5.389  1.00 10.00      A   
ATOM   1778  HE2 HIS A 191     -34.088 -15.147  -5.069  1.00 10.00      A   
ATOM   1779  C   HIS A 191     -31.202 -14.192  -9.125  1.00 10.00      A   
ATOM   1780  O   HIS A 191     -31.244 -13.003  -8.800  1.00 10.00      A   
ATOM   1781  N   GLN A 192     -32.138 -14.785  -9.858  1.00 10.00      A   
ATOM   1782  HN  GLN A 192     -32.037 -15.737 -10.086  1.00 10.00      A   
ATOM   1783  CA  GLN A 192     -33.312 -14.067 -10.338  1.00 10.00      A   
ATOM   1784  CB  GLN A 192     -34.011 -14.876 -11.434  1.00 10.00      A   
ATOM   1785  CG  GLN A 192     -35.113 -14.121 -12.161  1.00 10.00      A   
ATOM   1786  CD  GLN A 192     -34.586 -12.919 -12.917  1.00 10.00      A   
ATOM   1787  OE1 GLN A 192     -33.441 -12.909 -13.366  1.00 10.00      A   
ATOM   1788  NE2 GLN A 192     -35.414 -11.899 -13.062  1.00 10.00      A   
ATOM   1789 HE21 GLN A 192     -36.316 -11.973 -12.679  1.00 10.00      A   
ATOM   1790 HE22 GLN A 192     -35.092 -11.109 -13.543  1.00 10.00      A   
ATOM   1791  C   GLN A 192     -34.278 -13.810  -9.186  1.00 10.00      A   
ATOM   1792  O   GLN A 192     -34.925 -14.732  -8.690  1.00 10.00      A   
ATOM   1793  N   VAL A 193     -34.353 -12.563  -8.753  1.00 10.00      A   
ATOM   1794  HN  VAL A 193     -33.814 -11.871  -9.189  1.00 10.00      A   
ATOM   1795  CA  VAL A 193     -35.226 -12.187  -7.656  1.00 10.00      A   
ATOM   1796  CB  VAL A 193     -34.525 -11.211  -6.691  1.00 10.00      A   
ATOM   1797  CG1 VAL A 193     -35.459 -10.793  -5.565  1.00 10.00      A   
ATOM   1798  CG2 VAL A 193     -33.259 -11.834  -6.130  1.00 10.00      A   
ATOM   1799  C   VAL A 193     -36.504 -11.551  -8.182  1.00 10.00      A   
ATOM   1800  O   VAL A 193     -36.463 -10.688  -9.062  1.00 10.00      A   
ATOM   1801  N   ASP A 194     -37.631 -11.994  -7.650  1.00 10.00      A   
ATOM   1802  HN  ASP A 194     -37.588 -12.693  -6.961  1.00 10.00      A   
ATOM   1803  CA  ASP A 194     -38.929 -11.471  -8.050  1.00 10.00      A   
ATOM   1804  CB  ASP A 194     -39.951 -12.611  -8.128  1.00 10.00      A   
ATOM   1805  CG  ASP A 194     -41.200 -12.247  -8.908  1.00 10.00      A   
ATOM   1806  OD1 ASP A 194     -41.167 -11.265  -9.686  1.00 10.00      A   
ATOM   1807  OD2 ASP A 194     -42.220 -12.953  -8.760  1.00 10.00      A   
ATOM   1808  C   ASP A 194     -39.387 -10.402  -7.059  1.00 10.00      A   
ATOM   1809  O   ASP A 194     -39.287 -10.591  -5.843  1.00 10.00      A   
ATOM   1810  N   SER A 195     -39.865  -9.278  -7.577  1.00 10.00      A   
ATOM   1811  HN  SER A 195     -39.919  -9.186  -8.551  1.00 10.00      A   
ATOM   1812  CA  SER A 195     -40.318  -8.175  -6.737  1.00 10.00      A   
ATOM   1813  CB  SER A 195     -40.495  -6.907  -7.577  1.00 10.00      A   
ATOM   1814  OG  SER A 195     -39.257  -6.443  -8.095  1.00 10.00      A   
ATOM   1815  HG  SER A 195     -39.268  -5.475  -8.109  1.00 10.00      A   
ATOM   1816  C   SER A 195     -41.631  -8.503  -6.032  1.00 10.00      A   
ATOM   1817  O   SER A 195     -42.527  -9.115  -6.616  1.00 10.00      A   
ATOM   1818  N   ASP A 196     -41.735  -8.095  -4.775  1.00 10.00      A   
ATOM   1819  HN  ASP A 196     -40.978  -7.622  -4.359  1.00 10.00      A   
ATOM   1820  CA  ASP A 196     -42.940  -8.318  -3.988  1.00 10.00      A   
ATOM   1821  CB  ASP A 196     -42.608  -9.097  -2.712  1.00 10.00      A   
ATOM   1822  CG  ASP A 196     -43.767  -9.937  -2.210  1.00 10.00      A   
ATOM   1823  OD1 ASP A 196     -44.848  -9.375  -1.924  1.00 10.00      A   
ATOM   1824  OD2 ASP A 196     -43.601 -11.170  -2.083  1.00 10.00      A   
ATOM   1825  C   ASP A 196     -43.554  -6.968  -3.637  1.00 10.00      A   
ATOM   1826  O   ASP A 196     -42.831  -5.985  -3.471  1.00 10.00      A   
ATOM   1827  N   ILE A 197     -44.873  -6.912  -3.529  1.00 10.00      A   
ATOM   1828  HN  ILE A 197     -45.399  -7.731  -3.643  1.00 10.00      A   
ATOM   1829  CA  ILE A 197     -45.556  -5.664  -3.220  1.00 10.00      A   
ATOM   1830  CB  ILE A 197     -46.583  -5.292  -4.311  1.00 10.00      A   
ATOM   1831  CG1 ILE A 197     -45.897  -5.204  -5.679  1.00 10.00      A   
ATOM   1832  CG2 ILE A 197     -47.273  -3.977  -3.973  1.00 10.00      A   
ATOM   1833  CD1 ILE A 197     -46.853  -4.988  -6.833  1.00 10.00      A   
ATOM   1834  C   ILE A 197     -46.254  -5.724  -1.864  1.00 10.00      A   
ATOM   1835  O   ILE A 197     -47.028  -6.644  -1.588  1.00 10.00      A   
ATOM   1836  N   ASP A 198     -45.960  -4.741  -1.022  1.00 10.00      A   
ATOM   1837  HN  ASP A 198     -45.318  -4.052  -1.308  1.00 10.00      A   
ATOM   1838  CA  ASP A 198     -46.557  -4.646   0.306  1.00 10.00      A   
ATOM   1839  CB  ASP A 198     -45.535  -4.126   1.322  1.00 10.00      A   
ATOM   1840  CG  ASP A 198     -45.956  -4.372   2.759  1.00 10.00      A   
ATOM   1841  OD1 ASP A 198     -46.317  -3.402   3.455  1.00 10.00      A   
ATOM   1842  OD2 ASP A 198     -45.914  -5.546   3.202  1.00 10.00      A   
ATOM   1843  C   ASP A 198     -47.757  -3.711   0.271  1.00 10.00      A   
ATOM   1844  O   ASP A 198     -47.700  -2.637  -0.334  1.00 10.00      A   
ATOM   1845  N   TRP A 199     -48.840  -4.126   0.901  1.00 10.00      A   
ATOM   1846  HN  TRP A 199     -48.824  -4.994   1.358  1.00 10.00      A   
ATOM   1847  CA  TRP A 199     -50.051  -3.323   0.941  1.00 10.00      A   
ATOM   1848  CB  TRP A 199     -51.272  -4.172   0.590  1.00 10.00      A   
ATOM   1849  CG  TRP A 199     -51.253  -4.716  -0.807  1.00 10.00      A   
ATOM   1850  CD1 TRP A 199     -50.745  -5.916  -1.214  1.00 10.00      A   
ATOM   1851  CD2 TRP A 199     -51.769  -4.079  -1.982  1.00 10.00      A   
ATOM   1852  NE1 TRP A 199     -50.920  -6.071  -2.567  1.00 10.00      A   
ATOM   1853  HE1 TRP A 199     -50.639  -6.854  -3.095  1.00 10.00      A   
ATOM   1854  CE2 TRP A 199     -51.544  -4.956  -3.062  1.00 10.00      A   
ATOM   1855  CE3 TRP A 199     -52.402  -2.856  -2.226  1.00 10.00      A   
ATOM   1856  CZ2 TRP A 199     -51.929  -4.648  -4.364  1.00 10.00      A   
ATOM   1857  CZ3 TRP A 199     -52.783  -2.553  -3.520  1.00 10.00      A   
ATOM   1858  CH2 TRP A 199     -52.545  -3.445  -4.573  1.00 10.00      A   
ATOM   1859  C   TRP A 199     -50.224  -2.689   2.315  1.00 10.00      A   
ATOM   1860  O   TRP A 199     -50.413  -3.386   3.313  1.00 10.00      A   
ATOM   1861  N   PHE A 200     -50.167  -1.367   2.361  1.00 10.00      A   
ATOM   1862  HN  PHE A 200     -50.043  -0.863   1.528  1.00 10.00      A   
ATOM   1863  CA  PHE A 200     -50.306  -0.643   3.614  1.00 10.00      A   
ATOM   1864  CB  PHE A 200     -48.951  -0.075   4.061  1.00 10.00      A   
ATOM   1865  CG  PHE A 200     -48.328   0.897   3.095  1.00 10.00      A   
ATOM   1866  CD1 PHE A 200     -48.490   2.262   3.266  1.00 10.00      A   
ATOM   1867  CD2 PHE A 200     -47.578   0.446   2.017  1.00 10.00      A   
ATOM   1868  CE1 PHE A 200     -47.919   3.160   2.386  1.00 10.00      A   
ATOM   1869  CE2 PHE A 200     -47.004   1.339   1.131  1.00 10.00      A   
ATOM   1870  CZ  PHE A 200     -47.174   2.698   1.316  1.00 10.00      A   
ATOM   1871  C   PHE A 200     -51.342   0.467   3.487  1.00 10.00      A   
ATOM   1872  O   PHE A 200     -51.573   0.990   2.397  1.00 10.00      A   
ATOM   1873  N   THR A 201     -51.976   0.807   4.595  1.00 10.00      A   
ATOM   1874  HN  THR A 201     -51.765   0.340   5.430  1.00 10.00      A   
ATOM   1875  CA  THR A 201     -52.982   1.854   4.611  1.00 10.00      A   
ATOM   1876  CB  THR A 201     -54.413   1.265   4.564  1.00 10.00      A   
ATOM   1877  OG1 THR A 201     -55.381   2.320   4.475  1.00 10.00      A   
ATOM   1878  HG1 THR A 201     -55.375   2.681   3.574  1.00 10.00      A   
ATOM   1879  CG2 THR A 201     -54.703   0.414   5.793  1.00 10.00      A   
ATOM   1880  C   THR A 201     -52.822   2.724   5.855  1.00 10.00      A   
ATOM   1881  O   THR A 201     -52.265   2.285   6.863  1.00 10.00      A   
ATOM   1882  N   ALA A 202     -53.294   3.959   5.777  1.00 10.00      A   
ATOM   1883  HN  ALA A 202     -53.719   4.258   4.945  1.00 10.00      A   
ATOM   1884  CA  ALA A 202     -53.210   4.876   6.900  1.00 10.00      A   
ATOM   1885  CB  ALA A 202     -52.991   6.299   6.413  1.00 10.00      A   
ATOM   1886  C   ALA A 202     -54.479   4.785   7.735  1.00 10.00      A   
ATOM   1887  O   ALA A 202     -55.548   5.228   7.307  1.00 10.00      A   
ATOM   1888  N   VAL A 203     -54.370   4.181   8.906  1.00 10.00      A   
ATOM   1889  HN  VAL A 203     -53.497   3.829   9.186  1.00 10.00      A   
ATOM   1890  CA  VAL A 203     -55.513   4.030   9.792  1.00 10.00      A   
ATOM   1891  CB  VAL A 203     -55.370   2.793  10.706  1.00 10.00      A   
ATOM   1892  CG1 VAL A 203     -56.630   2.590  11.535  1.00 10.00      A   
ATOM   1893  CG2 VAL A 203     -55.066   1.549   9.884  1.00 10.00      A   
ATOM   1894  C   VAL A 203     -55.696   5.280  10.645  1.00 10.00      A   
ATOM   1895  O   VAL A 203     -54.779   5.699  11.359  1.00 10.00      A   
ATOM   1896  N   ASP A 204     -56.871   5.879  10.545  1.00 10.00      A   
ATOM   1897  HN  ASP A 204     -57.549   5.499   9.944  1.00 10.00      A   
ATOM   1898  CA  ASP A 204     -57.191   7.081  11.304  1.00 10.00      A   
ATOM   1899  CB  ASP A 204     -58.159   7.958  10.508  1.00 10.00      A   
ATOM   1900  CG  ASP A 204     -58.200   9.392  10.998  1.00 10.00      A   
ATOM   1901  OD1 ASP A 204     -58.806   9.644  12.055  1.00 10.00      A   
ATOM   1902  OD2 ASP A 204     -57.621  10.273  10.326  1.00 10.00      A   
ATOM   1903  C   ASP A 204     -57.811   6.694  12.642  1.00 10.00      A   
ATOM   1904  O   ASP A 204     -58.467   5.655  12.750  1.00 10.00      A   
ATOM   1905  N   ASP A 205     -57.597   7.515  13.660  1.00 10.00      A   
ATOM   1906  HN  ASP A 205     -57.074   8.334  13.516  1.00 10.00      A   
ATOM   1907  CA  ASP A 205     -58.135   7.233  14.987  1.00 10.00      A   
ATOM   1908  CB  ASP A 205     -57.098   7.502  16.075  1.00 10.00      A   
ATOM   1909  CG  ASP A 205     -56.132   6.352  16.252  1.00 10.00      A   
ATOM   1910  OD1 ASP A 205     -56.594   5.205  16.433  1.00 10.00      A   
ATOM   1911  OD2 ASP A 205     -54.904   6.590  16.217  1.00 10.00      A   
ATOM   1912  C   ASP A 205     -59.404   8.024  15.265  1.00 10.00      A   
ATOM   1913  O   ASP A 205     -60.175   7.686  16.163  1.00 10.00      A   
ATOM   1914  N   LEU A 206     -59.619   9.079  14.502  1.00 10.00      A   
ATOM   1915  HN  LEU A 206     -58.980   9.294  13.783  1.00 10.00      A   
ATOM   1916  CA  LEU A 206     -60.798   9.911  14.674  1.00 10.00      A   
ATOM   1917  CB  LEU A 206     -60.481  11.371  14.349  1.00 10.00      A   
ATOM   1918  CG  LEU A 206     -59.386  12.031  15.190  1.00 10.00      A   
ATOM   1919  CD1 LEU A 206     -59.130  13.445  14.702  1.00 10.00      A   
ATOM   1920  CD2 LEU A 206     -59.769  12.035  16.662  1.00 10.00      A   
ATOM   1921  C   LEU A 206     -61.919   9.411  13.778  1.00 10.00      A   
ATOM   1922  O   LEU A 206     -63.092   9.424  14.157  1.00 10.00      A   
ATOM   1923  N   GLN A 207     -61.546   8.983  12.583  1.00 10.00      A   
ATOM   1924  HN  GLN A 207     -60.592   9.026  12.336  1.00 10.00      A   
ATOM   1925  CA  GLN A 207     -62.501   8.458  11.622  1.00 10.00      A   
ATOM   1926  CB  GLN A 207     -62.798   9.487  10.531  1.00 10.00      A   
ATOM   1927  CG  GLN A 207     -63.931  10.439  10.873  1.00 10.00      A   
ATOM   1928  CD  GLN A 207     -65.263   9.729  11.017  1.00 10.00      A   
ATOM   1929  OE1 GLN A 207     -65.522   8.724  10.356  1.00 10.00      A   
ATOM   1930  NE2 GLN A 207     -66.116  10.245  11.882  1.00 10.00      A   
ATOM   1931 HE21 GLN A 207     -65.844  11.047  12.379  1.00 10.00      A   
ATOM   1932 HE22 GLN A 207     -66.989   9.811  11.989  1.00 10.00      A   
ATOM   1933  C   GLN A 207     -61.991   7.165  10.999  1.00 10.00      A   
ATOM   1934  O   GLN A 207     -61.257   7.188  10.011  1.00 10.00      A   
ATOM   1935  N   GLU A 208     -62.380   6.038  11.579  1.00 10.00      A   
ATOM   1936  HN  GLU A 208     -62.972   6.076  12.371  1.00 10.00      A   
ATOM   1937  CA  GLU A 208     -61.965   4.738  11.072  1.00 10.00      A   
ATOM   1938  CB  GLU A 208     -61.776   3.737  12.221  1.00 10.00      A   
ATOM   1939  CG  GLU A 208     -63.066   3.240  12.860  1.00 10.00      A   
ATOM   1940  CD  GLU A 208     -63.670   4.224  13.843  1.00 10.00      A   
ATOM   1941  OE1 GLU A 208     -64.224   5.252  13.401  1.00 10.00      A   
ATOM   1942  OE2 GLU A 208     -63.613   3.959  15.061  1.00 10.00      A   
ATOM   1943  C   GLU A 208     -62.988   4.221  10.062  1.00 10.00      A   
ATOM   1944  O   GLU A 208     -62.854   3.123   9.515  1.00 10.00      A   
ATOM   1945  N   GLN A 209     -64.007   5.032   9.822  1.00 10.00      A   
ATOM   1946  HN  GLN A 209     -64.046   5.895  10.288  1.00 10.00      A   
ATOM   1947  CA  GLN A 209     -65.066   4.688   8.886  1.00 10.00      A   
ATOM   1948  CB  GLN A 209     -66.405   5.254   9.378  1.00 10.00      A   
ATOM   1949  CG  GLN A 209     -66.720   4.936  10.835  1.00 10.00      A   
ATOM   1950  CD  GLN A 209     -66.938   3.455  11.087  1.00 10.00      A   
ATOM   1951  OE1 GLN A 209     -67.465   2.736  10.234  1.00 10.00      A   
ATOM   1952  NE2 GLN A 209     -66.529   2.992  12.257  1.00 10.00      A   
ATOM   1953 HE21 GLN A 209     -66.117   3.626  12.887  1.00 10.00      A   
ATOM   1954 HE22 GLN A 209     -66.648   2.036  12.450  1.00 10.00      A   
ATOM   1955  C   GLN A 209     -64.746   5.240   7.498  1.00 10.00      A   
ATOM   1956  O   GLN A 209     -63.921   6.146   7.358  1.00 10.00      A   
ATOM   1957  N   GLY A 210     -65.395   4.691   6.480  1.00 10.00      A   
ATOM   1958  HN  GLY A 210     -66.026   3.959   6.650  1.00 10.00      A   
ATOM   1959  CA  GLY A 210     -65.170   5.146   5.121  1.00 10.00      A   
ATOM   1960  C   GLY A 210     -64.199   4.257   4.370  1.00 10.00      A   
ATOM   1961  O   GLY A 210     -63.622   3.333   4.943  1.00 10.00      A   
ATOM   1962  N   SER A 211     -64.026   4.531   3.088  1.00 10.00      A   
ATOM   1963  HN  SER A 211     -64.518   5.281   2.688  1.00 10.00      A   
ATOM   1964  CA  SER A 211     -63.124   3.753   2.254  1.00 10.00      A   
ATOM   1965  CB  SER A 211     -63.570   3.839   0.795  1.00 10.00      A   
ATOM   1966  OG  SER A 211     -64.970   3.631   0.683  1.00 10.00      A   
ATOM   1967  HG  SER A 211     -65.365   3.632   1.564  1.00 10.00      A   
ATOM   1968  C   SER A 211     -61.688   4.254   2.390  1.00 10.00      A   
ATOM   1969  O   SER A 211     -61.375   5.386   2.017  1.00 10.00      A   
ATOM   1970  N   ALA A 212     -60.821   3.415   2.937  1.00 10.00      A   
ATOM   1971  HN  ALA A 212     -61.130   2.531   3.231  1.00 10.00      A   
ATOM   1972  CA  ALA A 212     -59.424   3.774   3.118  1.00 10.00      A   
ATOM   1973  CB  ALA A 212     -58.852   3.039   4.318  1.00 10.00      A   
ATOM   1974  C   ALA A 212     -58.615   3.456   1.864  1.00 10.00      A   
ATOM   1975  O   ALA A 212     -58.935   2.519   1.130  1.00 10.00      A   
ATOM   1976  N   HIS A 213     -57.574   4.241   1.618  1.00 10.00      A   
ATOM   1977  HN  HIS A 213     -57.369   4.973   2.238  1.00 10.00      A   
ATOM   1978  CA  HIS A 213     -56.722   4.038   0.453  1.00 10.00      A   
ATOM   1979  CB  HIS A 213     -56.196   5.374  -0.082  1.00 10.00      A   
ATOM   1980  CG  HIS A 213     -57.195   6.155  -0.878  1.00 10.00      A   
ATOM   1981  ND1 HIS A 213     -56.906   6.723  -2.102  1.00 10.00      A   
ATOM   1982  HD1 HIS A 213     -56.045   6.671  -2.571  1.00 10.00      A   
ATOM   1983  CD2 HIS A 213     -58.488   6.464  -0.619  1.00 10.00      A   
ATOM   1984  CE1 HIS A 213     -57.973   7.357  -2.552  1.00 10.00      A   
ATOM   1985  NE2 HIS A 213     -58.946   7.210  -1.674  1.00 10.00      A   
ATOM   1986  HE2 HIS A 213     -59.853   7.580  -1.761  1.00 10.00      A   
ATOM   1987  C   HIS A 213     -55.552   3.130   0.803  1.00 10.00      A   
ATOM   1988  O   HIS A 213     -55.061   3.147   1.933  1.00 10.00      A   
ATOM   1989  N   LEU A 214     -55.117   2.338  -0.163  1.00 10.00      A   
ATOM   1990  HN  LEU A 214     -55.549   2.378  -1.043  1.00 10.00      A   
ATOM   1991  CA  LEU A 214     -54.005   1.420   0.039  1.00 10.00      A   
ATOM   1992  CB  LEU A 214     -54.435  -0.021  -0.252  1.00 10.00      A   
ATOM   1993  CG  LEU A 214     -55.349  -0.673   0.789  1.00 10.00      A   
ATOM   1994  CD1 LEU A 214     -56.154  -1.798   0.162  1.00 10.00      A   
ATOM   1995  CD2 LEU A 214     -54.535  -1.195   1.964  1.00 10.00      A   
ATOM   1996  C   LEU A 214     -52.819   1.804  -0.835  1.00 10.00      A   
ATOM   1997  O   LEU A 214     -52.964   2.008  -2.045  1.00 10.00      A   
ATOM   1998  N   GLY A 215     -51.654   1.909  -0.214  1.00 10.00      A   
ATOM   1999  HN  GLY A 215     -51.608   1.729   0.750  1.00 10.00      A   
ATOM   2000  CA  GLY A 215     -50.452   2.270  -0.933  1.00 10.00      A   
ATOM   2001  C   GLY A 215     -49.674   1.050  -1.375  1.00 10.00      A   
ATOM   2002  O   GLY A 215     -49.891  -0.049  -0.860  1.00 10.00      A   
ATOM   2003  N   THR A 216     -48.764   1.242  -2.317  1.00 10.00      A   
ATOM   2004  HN  THR A 216     -48.626   2.145  -2.672  1.00 10.00      A   
ATOM   2005  CA  THR A 216     -47.962   0.147  -2.835  1.00 10.00      A   
ATOM   2006  CB  THR A 216     -48.147   0.005  -4.357  1.00 10.00      A   
ATOM   2007  OG1 THR A 216     -48.501   1.279  -4.917  1.00 10.00      A   
ATOM   2008  HG1 THR A 216     -47.770   1.897  -4.792  1.00 10.00      A   
ATOM   2009  CG2 THR A 216     -49.246  -0.999  -4.667  1.00 10.00      A   
ATOM   2010  C   THR A 216     -46.482   0.335  -2.517  1.00 10.00      A   
ATOM   2011  O   THR A 216     -45.916   1.408  -2.742  1.00 10.00      A   
ATOM   2012  N   GLN A 217     -45.868  -0.704  -1.968  1.00 10.00      A   
ATOM   2013  HN  GLN A 217     -46.384  -1.520  -1.779  1.00 10.00      A   
ATOM   2014  CA  GLN A 217     -44.451  -0.668  -1.628  1.00 10.00      A   
ATOM   2015  CB  GLN A 217     -44.264  -0.632  -0.108  1.00 10.00      A   
ATOM   2016  CG  GLN A 217     -42.812  -0.615   0.356  1.00 10.00      A   
ATOM   2017  CD  GLN A 217     -42.017   0.535  -0.236  1.00 10.00      A   
ATOM   2018  OE1 GLN A 217     -42.081   1.662   0.249  1.00 10.00      A   
ATOM   2019  NE2 GLN A 217     -41.235   0.255  -1.268  1.00 10.00      A   
ATOM   2020 HE21 GLN A 217     -41.205  -0.674  -1.595  1.00 10.00      A   
ATOM   2021 HE22 GLN A 217     -40.716   0.985  -1.665  1.00 10.00      A   
ATOM   2022  C   GLN A 217     -43.740  -1.882  -2.211  1.00 10.00      A   
ATOM   2023  O   GLN A 217     -44.046  -3.017  -1.853  1.00 10.00      A   
ATOM   2024  N   GLU A 218     -42.807  -1.643  -3.117  1.00 10.00      A   
ATOM   2025  HN  GLU A 218     -42.612  -0.715  -3.375  1.00 10.00      A   
ATOM   2026  CA  GLU A 218     -42.062  -2.727  -3.739  1.00 10.00      A   
ATOM   2027  CB  GLU A 218     -41.647  -2.352  -5.164  1.00 10.00      A   
ATOM   2028  CG  GLU A 218     -40.857  -3.436  -5.880  1.00 10.00      A   
ATOM   2029  CD  GLU A 218     -40.291  -2.977  -7.207  1.00 10.00      A   
ATOM   2030  OE1 GLU A 218     -39.677  -1.891  -7.252  1.00 10.00      A   
ATOM   2031  OE2 GLU A 218     -40.437  -3.713  -8.208  1.00 10.00      A   
ATOM   2032  C   GLU A 218     -40.832  -3.080  -2.911  1.00 10.00      A   
ATOM   2033  O   GLU A 218     -40.077  -2.196  -2.503  1.00 10.00      A   
ATOM   2034  N   PHE A 219     -40.651  -4.366  -2.653  1.00 10.00      A   
ATOM   2035  HN  PHE A 219     -41.305  -5.020  -2.993  1.00 10.00      A   
ATOM   2036  CA  PHE A 219     -39.511  -4.848  -1.889  1.00 10.00      A   
ATOM   2037  CB  PHE A 219     -39.825  -4.921  -0.389  1.00 10.00      A   
ATOM   2038  CG  PHE A 219     -40.893  -5.910  -0.016  1.00 10.00      A   
ATOM   2039  CD1 PHE A 219     -40.558  -7.187   0.407  1.00 10.00      A   
ATOM   2040  CD2 PHE A 219     -42.230  -5.564  -0.083  1.00 10.00      A   
ATOM   2041  CE1 PHE A 219     -41.535  -8.100   0.755  1.00 10.00      A   
ATOM   2042  CE2 PHE A 219     -43.213  -6.472   0.263  1.00 10.00      A   
ATOM   2043  CZ  PHE A 219     -42.865  -7.742   0.682  1.00 10.00      A   
ATOM   2044  C   PHE A 219     -39.059  -6.200  -2.423  1.00 10.00      A   
ATOM   2045  O   PHE A 219     -39.801  -6.862  -3.149  1.00 10.00      A   
ATOM   2046  N   SER A 220     -37.841  -6.597  -2.087  1.00 10.00      A   
ATOM   2047  HN  SER A 220     -37.279  -6.013  -1.525  1.00 10.00      A   
ATOM   2048  CA  SER A 220     -37.307  -7.869  -2.545  1.00 10.00      A   
ATOM   2049  CB  SER A 220     -36.561  -7.668  -3.866  1.00 10.00      A   
ATOM   2050  OG  SER A 220     -35.934  -6.396  -3.901  1.00 10.00      A   
ATOM   2051  HG  SER A 220     -36.595  -5.708  -3.737  1.00 10.00      A   
ATOM   2052  C   SER A 220     -36.392  -8.503  -1.498  1.00 10.00      A   
ATOM   2053  O   SER A 220     -36.008  -7.856  -0.521  1.00 10.00      A   
ATOM   2054  N   SER A 221     -36.056  -9.771  -1.702  1.00 10.00      A   
ATOM   2055  HN  SER A 221     -36.396 -10.233  -2.500  1.00 10.00      A   
ATOM   2056  CA  SER A 221     -35.187 -10.498  -0.785  1.00 10.00      A   
ATOM   2057  CB  SER A 221     -36.031 -11.394   0.128  1.00 10.00      A   
ATOM   2058  OG  SER A 221     -37.397 -11.392  -0.272  1.00 10.00      A   
ATOM   2059  HG  SER A 221     -37.483 -10.924  -1.112  1.00 10.00      A   
ATOM   2060  C   SER A 221     -34.192 -11.344  -1.572  1.00 10.00      A   
ATOM   2061  O   SER A 221     -34.524 -11.852  -2.643  1.00 10.00      A   
ATOM   2062  N   GLY A 222     -32.975 -11.483  -1.059  1.00 10.00      A   
ATOM   2063  HN  GLY A 222     -32.753 -11.047  -0.205  1.00 10.00      A   
ATOM   2064  CA  GLY A 222     -31.978 -12.276  -1.752  1.00 10.00      A   
ATOM   2065  C   GLY A 222     -30.551 -11.926  -1.373  1.00 10.00      A   
ATOM   2066  O   GLY A 222     -30.306 -10.953  -0.654  1.00 10.00      A   
ATOM   2067  N   VAL A 223     -29.612 -12.731  -1.853  1.00 10.00      A   
ATOM   2068  HN  VAL A 223     -29.881 -13.498  -2.403  1.00 10.00      A   
ATOM   2069  CA  VAL A 223     -28.194 -12.523  -1.582  1.00 10.00      A   
ATOM   2070  CB  VAL A 223     -27.402 -13.848  -1.708  1.00 10.00      A   
ATOM   2071  CG1 VAL A 223     -25.930 -13.642  -1.384  1.00 10.00      A   
ATOM   2072  CG2 VAL A 223     -27.999 -14.925  -0.818  1.00 10.00      A   
ATOM   2073  C   VAL A 223     -27.604 -11.501  -2.557  1.00 10.00      A   
ATOM   2074  O   VAL A 223     -27.886 -11.538  -3.758  1.00 10.00      A   
ATOM   2075  N   PHE A 224     -26.793 -10.594  -2.033  1.00 10.00      A   
ATOM   2076  HN  PHE A 224     -26.606 -10.619  -1.068  1.00 10.00      A   
ATOM   2077  CA  PHE A 224     -26.155  -9.570  -2.847  1.00 10.00      A   
ATOM   2078  CB  PHE A 224     -26.458  -8.179  -2.293  1.00 10.00      A   
ATOM   2079  CG  PHE A 224     -27.840  -7.682  -2.599  1.00 10.00      A   
ATOM   2080  CD1 PHE A 224     -28.900  -7.973  -1.755  1.00 10.00      A   
ATOM   2081  CD2 PHE A 224     -28.078  -6.918  -3.730  1.00 10.00      A   
ATOM   2082  CE1 PHE A 224     -30.171  -7.511  -2.035  1.00 10.00      A   
ATOM   2083  CE2 PHE A 224     -29.345  -6.454  -4.016  1.00 10.00      A   
ATOM   2084  CZ  PHE A 224     -30.393  -6.751  -3.167  1.00 10.00      A   
ATOM   2085  C   PHE A 224     -24.647  -9.788  -2.887  1.00 10.00      A   
ATOM   2086  O   PHE A 224     -24.026 -10.066  -1.858  1.00 10.00      A   
ATOM   2087  N   TYR A 225     -24.065  -9.666  -4.073  1.00 10.00      A   
ATOM   2088  HN  TYR A 225     -24.615  -9.446  -4.860  1.00 10.00      A   
ATOM   2089  CA  TYR A 225     -22.631  -9.848  -4.240  1.00 10.00      A   
ATOM   2090  CB  TYR A 225     -22.320 -10.453  -5.612  1.00 10.00      A   
ATOM   2091  CG  TYR A 225     -20.870 -10.846  -5.795  1.00 10.00      A   
ATOM   2092  CD1 TYR A 225     -20.246 -11.705  -4.899  1.00 10.00      A   
ATOM   2093  CD2 TYR A 225     -20.123 -10.358  -6.861  1.00 10.00      A   
ATOM   2094  CE1 TYR A 225     -18.922 -12.066  -5.059  1.00 10.00      A   
ATOM   2095  CE2 TYR A 225     -18.798 -10.715  -7.029  1.00 10.00      A   
ATOM   2096  CZ  TYR A 225     -18.204 -11.569  -6.124  1.00 10.00      A   
ATOM   2097  OH  TYR A 225     -16.886 -11.933  -6.284  1.00 10.00      A   
ATOM   2098  HH  TYR A 225     -16.808 -12.885  -6.159  1.00 10.00      A   
ATOM   2099  C   TYR A 225     -21.894  -8.525  -4.065  1.00 10.00      A   
ATOM   2100  O   TYR A 225     -22.007  -7.621  -4.898  1.00 10.00      A   
ATOM   2101  N   ARG A 226     -21.141  -8.419  -2.981  1.00 10.00      A   
ATOM   2102  HN  ARG A 226     -21.083  -9.184  -2.360  1.00 10.00      A   
ATOM   2103  CA  ARG A 226     -20.387  -7.212  -2.682  1.00 10.00      A   
ATOM   2104  CB  ARG A 226     -20.494  -6.901  -1.185  1.00 10.00      A   
ATOM   2105  CG  ARG A 226     -20.095  -5.488  -0.795  1.00 10.00      A   
ATOM   2106  CD  ARG A 226     -20.344  -5.243   0.686  1.00 10.00      A   
ATOM   2107  NE  ARG A 226     -20.245  -3.827   1.042  1.00 10.00      A   
ATOM   2108  HE  ARG A 226     -19.715  -3.253   0.447  1.00 10.00      A   
ATOM   2109  CZ  ARG A 226     -20.821  -3.282   2.114  1.00 10.00      A   
ATOM   2110  NH1 ARG A 226     -21.537  -4.033   2.941  1.00 10.00      A   
ATOM   2111 HH11 ARG A 226     -21.987  -3.606   3.782  1.00 10.00      A   
ATOM   2112 HH12 ARG A 226     -21.651  -5.055   2.758  1.00 10.00      A   
ATOM   2113  NH2 ARG A 226     -20.677  -1.986   2.362  1.00 10.00      A   
ATOM   2114 HH21 ARG A 226     -21.130  -1.556   3.200  1.00 10.00      A   
ATOM   2115 HH22 ARG A 226     -20.108  -1.385   1.723  1.00 10.00      A   
ATOM   2116  C   ARG A 226     -18.925  -7.391  -3.083  1.00 10.00      A   
ATOM   2117  O   ARG A 226     -18.232  -8.263  -2.558  1.00 10.00      A   
ATOM   2118  N   TYR A 227     -18.463  -6.577  -4.022  1.00 10.00      A   
ATOM   2119  HN  TYR A 227     -19.061  -5.903  -4.410  1.00 10.00      A   
ATOM   2120  CA  TYR A 227     -17.082  -6.652  -4.480  1.00 10.00      A   
ATOM   2121  CB  TYR A 227     -16.993  -7.238  -5.898  1.00 10.00      A   
ATOM   2122  CG  TYR A 227     -15.637  -7.050  -6.554  1.00 10.00      A   
ATOM   2123  CD1 TYR A 227     -14.501  -7.655  -6.032  1.00 10.00      A   
ATOM   2124  CD2 TYR A 227     -15.494  -6.256  -7.686  1.00 10.00      A   
ATOM   2125  CE1 TYR A 227     -13.262  -7.472  -6.613  1.00 10.00      A   
ATOM   2126  CE2 TYR A 227     -14.257  -6.073  -8.278  1.00 10.00      A   
ATOM   2127  CZ  TYR A 227     -13.144  -6.680  -7.736  1.00 10.00      A   
ATOM   2128  OH  TYR A 227     -11.909  -6.491  -8.315  1.00 10.00      A   
ATOM   2129  HH  TYR A 227     -11.306  -7.187  -8.019  1.00 10.00      A   
ATOM   2130  C   TYR A 227     -16.408  -5.288  -4.428  1.00 10.00      A   
ATOM   2131  O   TYR A 227     -16.974  -4.282  -4.860  1.00 10.00      A   
ATOM   2132  N   ALA A 228     -15.200  -5.264  -3.892  1.00 10.00      A   
ATOM   2133  HN  ALA A 228     -14.813  -6.100  -3.549  1.00 10.00      A   
ATOM   2134  CA  ALA A 228     -14.427  -4.041  -3.787  1.00 10.00      A   
ATOM   2135  CB  ALA A 228     -14.700  -3.359  -2.456  1.00 10.00      A   
ATOM   2136  C   ALA A 228     -12.945  -4.356  -3.931  1.00 10.00      A   
ATOM   2137  O   ALA A 228     -12.483  -5.405  -3.478  1.00 10.00      A   
ATOM   2138  N   ASN A 229     -12.212  -3.466  -4.578  1.00 10.00      A   
ATOM   2139  HN  ASN A 229     -12.636  -2.650  -4.922  1.00 10.00      A   
ATOM   2140  CA  ASN A 229     -10.784  -3.659  -4.770  1.00 10.00      A   
ATOM   2141  CB  ASN A 229     -10.423  -3.985  -6.232  1.00 10.00      A   
ATOM   2142  CG  ASN A 229     -11.046  -3.053  -7.257  1.00 10.00      A   
ATOM   2143  OD1 ASN A 229     -10.967  -1.833  -7.147  1.00 10.00      A   
ATOM   2144  ND2 ASN A 229     -11.668  -3.628  -8.274  1.00 10.00      A   
ATOM   2145 HD21 ASN A 229     -11.693  -4.614  -8.309  1.00 10.00      A   
ATOM   2146 HD22 ASN A 229     -12.083  -3.051  -8.947  1.00 10.00      A   
ATOM   2147  C   ASN A 229      -9.986  -2.481  -4.223  1.00 10.00      A   
ATOM   2148  O   ASN A 229     -10.310  -1.315  -4.475  1.00 10.00      A   
ATOM   2149  N   ILE A 230      -8.969  -2.795  -3.439  1.00 10.00      A   
ATOM   2150  HN  ILE A 230      -8.784  -3.742  -3.253  1.00 10.00      A   
ATOM   2151  CA  ILE A 230      -8.124  -1.776  -2.836  1.00 10.00      A   
ATOM   2152  CB  ILE A 230      -7.970  -2.002  -1.314  1.00 10.00      A   
ATOM   2153  CG1 ILE A 230      -9.332  -1.925  -0.619  1.00 10.00      A   
ATOM   2154  CG2 ILE A 230      -7.004  -0.994  -0.709  1.00 10.00      A   
ATOM   2155  CD1 ILE A 230      -9.289  -2.257   0.857  1.00 10.00      A   
ATOM   2156  C   ILE A 230      -6.746  -1.754  -3.481  1.00 10.00      A   
ATOM   2157  O   ILE A 230      -6.048  -2.770  -3.513  1.00 10.00      A   
ATOM   2158  N   ASN A 231      -6.374  -0.598  -4.013  1.00 10.00      A   
ATOM   2159  HN  ASN A 231      -6.994   0.161  -3.985  1.00 10.00      A   
ATOM   2160  CA  ASN A 231      -5.071  -0.426  -4.636  1.00 10.00      A   
ATOM   2161  CB  ASN A 231      -5.188   0.397  -5.925  1.00 10.00      A   
ATOM   2162  CG  ASN A 231      -3.884   0.463  -6.709  1.00 10.00      A   
ATOM   2163  OD1 ASN A 231      -2.807   0.198  -6.175  1.00 10.00      A   
ATOM   2164  ND2 ASN A 231      -3.972   0.834  -7.977  1.00 10.00      A   
ATOM   2165 HD21 ASN A 231      -4.863   1.043  -8.341  1.00 10.00      A   
ATOM   2166 HD22 ASN A 231      -3.142   0.884  -8.504  1.00 10.00      A   
ATOM   2167  C   ASN A 231      -4.134   0.270  -3.655  1.00 10.00      A   
ATOM   2168  O   ASN A 231      -4.301   1.455  -3.356  1.00 10.00      A   
ATOM   2169  N   LEU A 232      -3.156  -0.472  -3.157  1.00 10.00      A   
ATOM   2170  HN  LEU A 232      -3.081  -1.414  -3.442  1.00 10.00      A   
ATOM   2171  CA  LEU A 232      -2.195   0.059  -2.199  1.00 10.00      A   
ATOM   2172  CB  LEU A 232      -1.320  -1.058  -1.625  1.00 10.00      A   
ATOM   2173  CG  LEU A 232      -2.050  -2.179  -0.877  1.00 10.00      A   
ATOM   2174  CD1 LEU A 232      -1.050  -3.126  -0.234  1.00 10.00      A   
ATOM   2175  CD2 LEU A 232      -2.998  -1.609   0.170  1.00 10.00      A   
ATOM   2176  C   LEU A 232      -1.327   1.154  -2.815  1.00 10.00      A   
ATOM   2177  O   LEU A 232      -0.952   2.113  -2.142  1.00 10.00      A   
ATOM   2178  N   ALA A 233      -1.045   1.036  -4.104  1.00 10.00      A   
ATOM   2179  HN  ALA A 233      -1.415   0.280  -4.612  1.00 10.00      A   
ATOM   2180  CA  ALA A 233      -0.219   2.019  -4.790  1.00 10.00      A   
ATOM   2181  CB  ALA A 233       0.240   1.493  -6.140  1.00 10.00      A   
ATOM   2182  C   ALA A 233      -0.957   3.346  -4.940  1.00 10.00      A   
ATOM   2183  O   ALA A 233      -0.348   4.383  -5.184  1.00 10.00      A   
ATOM   2184  N   GLN A 234      -2.275   3.312  -4.785  1.00 10.00      A   
ATOM   2185  HN  GLN A 234      -2.714   2.454  -4.596  1.00 10.00      A   
ATOM   2186  CA  GLN A 234      -3.081   4.521  -4.892  1.00 10.00      A   
ATOM   2187  CB  GLN A 234      -4.349   4.269  -5.708  1.00 10.00      A   
ATOM   2188  CG  GLN A 234      -4.105   4.184  -7.203  1.00 10.00      A   
ATOM   2189  CD  GLN A 234      -5.385   4.030  -8.000  1.00 10.00      A   
ATOM   2190  OE1 GLN A 234      -6.362   3.437  -7.533  1.00 10.00      A   
ATOM   2191  NE2 GLN A 234      -5.393   4.573  -9.206  1.00 10.00      A   
ATOM   2192 HE21 GLN A 234      -4.585   5.042  -9.510  1.00 10.00      A   
ATOM   2193 HE22 GLN A 234      -6.201   4.475  -9.752  1.00 10.00      A   
ATOM   2194  C   GLN A 234      -3.429   5.064  -3.513  1.00 10.00      A   
ATOM   2195  O   GLN A 234      -4.065   6.109  -3.388  1.00 10.00      A   
ATOM   2196  N   LEU A 235      -3.006   4.345  -2.481  1.00 10.00      A   
ATOM   2197  HN  LEU A 235      -2.507   3.516  -2.649  1.00 10.00      A   
ATOM   2198  CA  LEU A 235      -3.263   4.753  -1.107  1.00 10.00      A   
ATOM   2199  CB  LEU A 235      -3.894   3.601  -0.315  1.00 10.00      A   
ATOM   2200  CG  LEU A 235      -4.272   3.899   1.140  1.00 10.00      A   
ATOM   2201  CD1 LEU A 235      -5.410   4.904   1.205  1.00 10.00      A   
ATOM   2202  CD2 LEU A 235      -4.646   2.618   1.872  1.00 10.00      A   
ATOM   2203  C   LEU A 235      -1.968   5.210  -0.448  1.00 10.00      A   
ATOM   2204  O   LEU A 235      -1.877   6.325   0.063  1.00 10.00      A   
ATOM   2205  N   GLN A 236      -0.959   4.347  -0.483  1.00 10.00      A   
ATOM   2206  HN  GLN A 236      -1.095   3.468  -0.906  1.00 10.00      A   
ATOM   2207  CA  GLN A 236       0.339   4.653   0.102  1.00 10.00      A   
ATOM   2208  CB  GLN A 236       1.246   3.428   0.039  1.00 10.00      A   
ATOM   2209  CG  GLN A 236       1.311   2.627   1.329  1.00 10.00      A   
ATOM   2210  CD  GLN A 236       2.153   1.379   1.180  1.00 10.00      A   
ATOM   2211  OE1 GLN A 236       1.640   0.304   0.870  1.00 10.00      A   
ATOM   2212  NE2 GLN A 236       3.452   1.515   1.393  1.00 10.00      A   
ATOM   2213 HE21 GLN A 236       3.794   2.406   1.636  1.00 10.00      A   
ATOM   2214 HE22 GLN A 236       4.022   0.728   1.287  1.00 10.00      A   
ATOM   2215  C   GLN A 236       0.997   5.834  -0.608  1.00 10.00      A   
ATOM   2216  O   GLN A 236       1.477   6.769   0.035  1.00 10.00      A   
ATOM   2217  N   GLU A 237       0.981   5.808  -1.937  1.00 10.00      A   
ATOM   2218  HN  GLU A 237       0.568   5.046  -2.393  1.00 10.00      A   
ATOM   2219  CA  GLU A 237       1.569   6.880  -2.737  1.00 10.00      A   
ATOM   2220  CB  GLU A 237       1.817   6.397  -4.173  1.00 10.00      A   
ATOM   2221  CG  GLU A 237       2.896   7.163  -4.924  1.00 10.00      A   
ATOM   2222  CD  GLU A 237       2.367   7.839  -6.174  1.00 10.00      A   
ATOM   2223  OE1 GLU A 237       1.577   7.210  -6.912  1.00 10.00      A   
ATOM   2224  OE2 GLU A 237       2.741   9.004  -6.432  1.00 10.00      A   
ATOM   2225  C   GLU A 237       0.663   8.117  -2.719  1.00 10.00      A   
ATOM   2226  O   GLU A 237       0.929   9.119  -3.384  1.00 10.00      A   
ATOM   2227  N   ASN A 238      -0.407   8.037  -1.933  1.00 10.00      A   
ATOM   2228  HN  ASN A 238      -0.558   7.216  -1.417  1.00 10.00      A   
ATOM   2229  CA  ASN A 238      -1.356   9.134  -1.802  1.00 10.00      A   
ATOM   2230  CB  ASN A 238      -2.763   8.678  -2.198  1.00 10.00      A   
ATOM   2231  CG  ASN A 238      -3.435   9.602  -3.196  1.00 10.00      A   
ATOM   2232  OD1 ASN A 238      -3.069  10.770  -3.334  1.00 10.00      A   
ATOM   2233  ND2 ASN A 238      -4.432   9.083  -3.899  1.00 10.00      A   
ATOM   2234 HD21 ASN A 238      -4.677   8.145  -3.733  1.00 10.00      A   
ATOM   2235 HD22 ASN A 238      -4.883   9.655  -4.556  1.00 10.00      A   
ATOM   2236  C   ASN A 238      -1.375   9.631  -0.363  1.00 10.00      A   
ATOM   2237  O   ASN A 238      -2.229  10.430   0.016  1.00 10.00      A   
ATOM   2238  N   LEU A 239      -0.434   9.142   0.438  1.00 10.00      A   
ATOM   2239  HN  LEU A 239       0.210   8.494   0.077  1.00 10.00      A   
ATOM   2240  CA  LEU A 239      -0.338   9.534   1.841  1.00 10.00      A   
ATOM   2241  CB  LEU A 239      -0.393   8.307   2.759  1.00 10.00      A   
ATOM   2242  CG  LEU A 239      -1.773   7.674   2.957  1.00 10.00      A   
ATOM   2243  CD1 LEU A 239      -1.661   6.387   3.758  1.00 10.00      A   
ATOM   2244  CD2 LEU A 239      -2.717   8.651   3.643  1.00 10.00      A   
ATOM   2245  C   LEU A 239       0.926  10.343   2.107  1.00 10.00      A   
ATOM   2246  O   LEU A 239       1.099  10.900   3.192  1.00 10.00      A   
ATOM   2247  N   GLY A 240       1.803  10.407   1.108  1.00 10.00      A   
ATOM   2248  HN  GLY A 240       1.605   9.949   0.267  1.00 10.00      A   
ATOM   2249  CA  GLY A 240       3.039  11.156   1.245  1.00 10.00      A   
ATOM   2250  C   GLY A 240       3.967  10.587   2.300  1.00 10.00      A   
ATOM   2251  O   GLY A 240       4.550  11.333   3.085  1.00 10.00      A   
ATOM   2252  N   GLY A 241       4.106   9.268   2.325  1.00 10.00      A   
ATOM   2253  HN  GLY A 241       3.618   8.718   1.678  1.00 10.00      A   
ATOM   2254  CA  GLY A 241       4.973   8.637   3.298  1.00 10.00      A   
ATOM   2255  C   GLY A 241       4.234   7.649   4.170  1.00 10.00      A   
ATOM   2256  O   GLY A 241       3.810   7.980   5.278  1.00 10.00      A   
ATOM   2257  N   ALA A 242       4.073   6.435   3.667  1.00 10.00      A   
ATOM   2258  HN  ALA A 242       4.438   6.234   2.774  1.00 10.00      A   
ATOM   2259  CA  ALA A 242       3.382   5.387   4.401  1.00 10.00      A   
ATOM   2260  CB  ALA A 242       1.911   5.353   4.018  1.00 10.00      A   
ATOM   2261  C   ALA A 242       4.030   4.037   4.141  1.00 10.00      A   
ATOM   2262  O   ALA A 242       4.567   3.793   3.059  1.00 10.00      A   
ATOM   2263  N   SER A 243       3.981   3.164   5.133  1.00 10.00      A   
ATOM   2264  HN  SER A 243       3.536   3.414   5.974  1.00 10.00      A   
ATOM   2265  CA  SER A 243       4.561   1.842   5.007  1.00 10.00      A   
ATOM   2266  CB  SER A 243       5.204   1.423   6.329  1.00 10.00      A   
ATOM   2267  OG  SER A 243       4.250   1.397   7.375  1.00 10.00      A   
ATOM   2268  HG  SER A 243       4.657   1.717   8.194  1.00 10.00      A   
ATOM   2269  C   SER A 243       3.498   0.829   4.593  1.00 10.00      A   
ATOM   2270  O   SER A 243       2.297   1.087   4.715  1.00 10.00      A   
ATOM   2271  N   ARG A 244       3.944  -0.325   4.106  1.00 10.00      A   
ATOM   2272  HN  ARG A 244       4.911  -0.465   4.023  1.00 10.00      A   
ATOM   2273  CA  ARG A 244       3.034  -1.382   3.679  1.00 10.00      A   
ATOM   2274  CB  ARG A 244       3.812  -2.539   3.054  1.00 10.00      A   
ATOM   2275  CG  ARG A 244       2.941  -3.552   2.327  1.00 10.00      A   
ATOM   2276  CD  ARG A 244       3.774  -4.450   1.427  1.00 10.00      A   
ATOM   2277  NE  ARG A 244       4.544  -3.683   0.449  1.00 10.00      A   
ATOM   2278  HE  ARG A 244       5.478  -3.473   0.678  1.00 10.00      A   
ATOM   2279  CZ  ARG A 244       4.065  -3.260  -0.718  1.00 10.00      A   
ATOM   2280  NH1 ARG A 244       2.810  -3.529  -1.065  1.00 10.00      A   
ATOM   2281 HH11 ARG A 244       2.430  -3.195  -1.984  1.00 10.00      A   
ATOM   2282 HH12 ARG A 244       2.197  -4.074  -0.422  1.00 10.00      A   
ATOM   2283  NH2 ARG A 244       4.843  -2.562  -1.535  1.00 10.00      A   
ATOM   2284 HH21 ARG A 244       4.479  -2.223  -2.453  1.00 10.00      A   
ATOM   2285 HH22 ARG A 244       5.826  -2.347  -1.261  1.00 10.00      A   
ATOM   2286  C   ARG A 244       2.196  -1.876   4.854  1.00 10.00      A   
ATOM   2287  O   ARG A 244       1.016  -2.190   4.700  1.00 10.00      A   
ATOM   2288  N   GLU A 245       2.813  -1.915   6.032  1.00 10.00      A   
ATOM   2289  HN  GLU A 245       3.750  -1.641   6.086  1.00 10.00      A   
ATOM   2290  CA  GLU A 245       2.135  -2.360   7.245  1.00 10.00      A   
ATOM   2291  CB  GLU A 245       3.103  -2.378   8.428  1.00 10.00      A   
ATOM   2292  CG  GLU A 245       4.268  -3.336   8.258  1.00 10.00      A   
ATOM   2293  CD  GLU A 245       5.074  -3.503   9.529  1.00 10.00      A   
ATOM   2294  OE1 GLU A 245       4.949  -2.642  10.431  1.00 10.00      A   
ATOM   2295  OE2 GLU A 245       5.829  -4.491   9.637  1.00 10.00      A   
ATOM   2296  C   GLU A 245       0.937  -1.470   7.557  1.00 10.00      A   
ATOM   2297  O   GLU A 245      -0.150  -1.958   7.866  1.00 10.00      A   
ATOM   2298  N   GLN A 246       1.139  -0.160   7.453  1.00 10.00      A   
ATOM   2299  HN  GLN A 246       2.026   0.167   7.192  1.00 10.00      A   
ATOM   2300  CA  GLN A 246       0.077   0.806   7.717  1.00 10.00      A   
ATOM   2301  CB  GLN A 246       0.625   2.233   7.658  1.00 10.00      A   
ATOM   2302  CG  GLN A 246       1.582   2.567   8.791  1.00 10.00      A   
ATOM   2303  CD  GLN A 246       2.304   3.886   8.593  1.00 10.00      A   
ATOM   2304  OE1 GLN A 246       2.578   4.302   7.465  1.00 10.00      A   
ATOM   2305  NE2 GLN A 246       2.622   4.549   9.693  1.00 10.00      A   
ATOM   2306 HE21 GLN A 246       2.376   4.156  10.556  1.00 10.00      A   
ATOM   2307 HE22 GLN A 246       3.090   5.409   9.603  1.00 10.00      A   
ATOM   2308  C   GLN A 246      -1.067   0.634   6.723  1.00 10.00      A   
ATOM   2309  O   GLN A 246      -2.239   0.780   7.071  1.00 10.00      A   
ATOM   2310  N   ALA A 247      -0.715   0.302   5.487  1.00 10.00      A   
ATOM   2311  HN  ALA A 247       0.237   0.192   5.275  1.00 10.00      A   
ATOM   2312  CA  ALA A 247      -1.700   0.096   4.439  1.00 10.00      A   
ATOM   2313  CB  ALA A 247      -1.004  -0.106   3.107  1.00 10.00      A   
ATOM   2314  C   ALA A 247      -2.575  -1.107   4.768  1.00 10.00      A   
ATOM   2315  O   ALA A 247      -3.798  -1.064   4.604  1.00 10.00      A   
ATOM   2316  N   LEU A 248      -1.938  -2.173   5.241  1.00 10.00      A   
ATOM   2317  HN  LEU A 248      -0.961  -2.139   5.341  1.00 10.00      A   
ATOM   2318  CA  LEU A 248      -2.645  -3.391   5.609  1.00 10.00      A   
ATOM   2319  CB  LEU A 248      -1.652  -4.486   6.014  1.00 10.00      A   
ATOM   2320  CG  LEU A 248      -0.628  -4.892   4.952  1.00 10.00      A   
ATOM   2321  CD1 LEU A 248       0.400  -5.848   5.539  1.00 10.00      A   
ATOM   2322  CD2 LEU A 248      -1.319  -5.523   3.755  1.00 10.00      A   
ATOM   2323  C   LEU A 248      -3.613  -3.117   6.751  1.00 10.00      A   
ATOM   2324  O   LEU A 248      -4.741  -3.604   6.747  1.00 10.00      A   
ATOM   2325  N   GLU A 249      -3.164  -2.317   7.712  1.00 10.00      A   
ATOM   2326  HN  GLU A 249      -2.250  -1.959   7.643  1.00 10.00      A   
ATOM   2327  CA  GLU A 249      -3.975  -1.956   8.869  1.00 10.00      A   
ATOM   2328  CB  GLU A 249      -3.213  -0.971   9.757  1.00 10.00      A   
ATOM   2329  CG  GLU A 249      -2.085  -1.593  10.559  1.00 10.00      A   
ATOM   2330  CD  GLU A 249      -2.594  -2.487  11.668  1.00 10.00      A   
ATOM   2331  OE1 GLU A 249      -3.412  -2.018  12.489  1.00 10.00      A   
ATOM   2332  OE2 GLU A 249      -2.178  -3.662  11.730  1.00 10.00      A   
ATOM   2333  C   GLU A 249      -5.304  -1.339   8.441  1.00 10.00      A   
ATOM   2334  O   GLU A 249      -6.372  -1.746   8.910  1.00 10.00      A   
ATOM   2335  N   ILE A 250      -5.234  -0.365   7.541  1.00 10.00      A   
ATOM   2336  HN  ILE A 250      -4.353  -0.094   7.201  1.00 10.00      A   
ATOM   2337  CA  ILE A 250      -6.427   0.314   7.049  1.00 10.00      A   
ATOM   2338  CB  ILE A 250      -6.069   1.490   6.118  1.00 10.00      A   
ATOM   2339  CG1 ILE A 250      -5.136   2.471   6.835  1.00 10.00      A   
ATOM   2340  CG2 ILE A 250      -7.329   2.202   5.638  1.00 10.00      A   
ATOM   2341  CD1 ILE A 250      -4.550   3.540   5.935  1.00 10.00      A   
ATOM   2342  C   ILE A 250      -7.348  -0.659   6.314  1.00 10.00      A   
ATOM   2343  O   ILE A 250      -8.556  -0.698   6.570  1.00 10.00      A   
ATOM   2344  N   ALA A 251      -6.767  -1.459   5.423  1.00 10.00      A   
ATOM   2345  HN  ALA A 251      -5.796  -1.388   5.279  1.00 10.00      A   
ATOM   2346  CA  ALA A 251      -7.529  -2.434   4.646  1.00 10.00      A   
ATOM   2347  CB  ALA A 251      -6.628  -3.114   3.629  1.00 10.00      A   
ATOM   2348  C   ALA A 251      -8.185  -3.471   5.552  1.00 10.00      A   
ATOM   2349  O   ALA A 251      -9.276  -3.967   5.263  1.00 10.00      A   
ATOM   2350  N   THR A 252      -7.513  -3.784   6.652  1.00 10.00      A   
ATOM   2351  HN  THR A 252      -6.643  -3.354   6.812  1.00 10.00      A   
ATOM   2352  CA  THR A 252      -8.010  -4.752   7.621  1.00 10.00      A   
ATOM   2353  CB  THR A 252      -6.986  -4.955   8.757  1.00 10.00      A   
ATOM   2354  OG1 THR A 252      -5.780  -5.507   8.217  1.00 10.00      A   
ATOM   2355  HG1 THR A 252      -5.370  -4.864   7.620  1.00 10.00      A   
ATOM   2356  CG2 THR A 252      -7.525  -5.889   9.828  1.00 10.00      A   
ATOM   2357  C   THR A 252      -9.354  -4.312   8.203  1.00 10.00      A   
ATOM   2358  O   THR A 252     -10.240  -5.133   8.448  1.00 10.00      A   
ATOM   2359  N   HIS A 253      -9.513  -3.011   8.404  1.00 10.00      A   
ATOM   2360  HN  HIS A 253      -8.785  -2.395   8.168  1.00 10.00      A   
ATOM   2361  CA  HIS A 253     -10.758  -2.482   8.946  1.00 10.00      A   
ATOM   2362  CB  HIS A 253     -10.588  -1.054   9.465  1.00 10.00      A   
ATOM   2363  CG  HIS A 253      -9.773  -0.952  10.715  1.00 10.00      A   
ATOM   2364  ND1 HIS A 253     -10.240  -1.341  11.954  1.00 10.00      A   
ATOM   2365  HD1 HIS A 253     -11.131  -1.715  12.146  1.00 10.00      A   
ATOM   2366  CD2 HIS A 253      -8.509  -0.510  10.911  1.00 10.00      A   
ATOM   2367  CE1 HIS A 253      -9.299  -1.132  12.857  1.00 10.00      A   
ATOM   2368  NE2 HIS A 253      -8.242  -0.633  12.250  1.00 10.00      A   
ATOM   2369  HE2 HIS A 253      -7.401  -0.377  12.691  1.00 10.00      A   
ATOM   2370  C   HIS A 253     -11.863  -2.543   7.900  1.00 10.00      A   
ATOM   2371  O   HIS A 253     -13.034  -2.708   8.234  1.00 10.00      A   
ATOM   2372  N   VAL A 254     -11.475  -2.430   6.634  1.00 10.00      A   
ATOM   2373  HN  VAL A 254     -10.520  -2.308   6.436  1.00 10.00      A   
ATOM   2374  CA  VAL A 254     -12.424  -2.483   5.529  1.00 10.00      A   
ATOM   2375  CB  VAL A 254     -11.737  -2.201   4.175  1.00 10.00      A   
ATOM   2376  CG1 VAL A 254     -12.747  -2.230   3.042  1.00 10.00      A   
ATOM   2377  CG2 VAL A 254     -11.012  -0.867   4.202  1.00 10.00      A   
ATOM   2378  C   VAL A 254     -13.088  -3.855   5.472  1.00 10.00      A   
ATOM   2379  O   VAL A 254     -14.295  -3.961   5.265  1.00 10.00      A   
ATOM   2380  N   VAL A 255     -12.285  -4.897   5.685  1.00 10.00      A   
ATOM   2381  HN  VAL A 255     -11.331  -4.734   5.856  1.00 10.00      A   
ATOM   2382  CA  VAL A 255     -12.772  -6.275   5.663  1.00 10.00      A   
ATOM   2383  CB  VAL A 255     -11.642  -7.278   5.982  1.00 10.00      A   
ATOM   2384  CG1 VAL A 255     -12.151  -8.711   5.929  1.00 10.00      A   
ATOM   2385  CG2 VAL A 255     -10.471  -7.092   5.030  1.00 10.00      A   
ATOM   2386  C   VAL A 255     -13.914  -6.466   6.657  1.00 10.00      A   
ATOM   2387  O   VAL A 255     -14.970  -6.995   6.311  1.00 10.00      A   
ATOM   2388  N   HIS A 256     -13.705  -6.015   7.888  1.00 10.00      A   
ATOM   2389  HN  HIS A 256     -12.847  -5.594   8.103  1.00 10.00      A   
ATOM   2390  CA  HIS A 256     -14.727  -6.132   8.921  1.00 10.00      A   
ATOM   2391  CB  HIS A 256     -14.152  -5.801  10.311  1.00 10.00      A   
ATOM   2392  CG  HIS A 256     -15.151  -5.884  11.438  1.00 10.00      A   
ATOM   2393  ND1 HIS A 256     -15.128  -6.870  12.404  1.00 10.00      A   
ATOM   2394  HD1 HIS A 256     -14.463  -7.603  12.475  1.00 10.00      A   
ATOM   2395  CD2 HIS A 256     -16.200  -5.082  11.760  1.00 10.00      A   
ATOM   2396  CE1 HIS A 256     -16.118  -6.676  13.256  1.00 10.00      A   
ATOM   2397  NE2 HIS A 256     -16.779  -5.598  12.889  1.00 10.00      A   
ATOM   2398  HE2 HIS A 256     -17.561  -5.225  13.353  1.00 10.00      A   
ATOM   2399  C   HIS A 256     -15.910  -5.220   8.602  1.00 10.00      A   
ATOM   2400  O   HIS A 256     -17.062  -5.620   8.746  1.00 10.00      A   
ATOM   2401  N   MET A 257     -15.606  -4.003   8.157  1.00 10.00      A   
ATOM   2402  HN  MET A 257     -14.660  -3.765   8.043  1.00 10.00      A   
ATOM   2403  CA  MET A 257     -16.626  -3.007   7.828  1.00 10.00      A   
ATOM   2404  CB  MET A 257     -15.960  -1.704   7.379  1.00 10.00      A   
ATOM   2405  CG  MET A 257     -16.786  -0.456   7.634  1.00 10.00      A   
ATOM   2406  SD  MET A 257     -15.936   1.054   7.131  1.00 10.00      A   
ATOM   2407  CE  MET A 257     -14.385   0.885   8.010  1.00 10.00      A   
ATOM   2408  C   MET A 257     -17.587  -3.499   6.748  1.00 10.00      A   
ATOM   2409  O   MET A 257     -18.804  -3.388   6.891  1.00 10.00      A   
ATOM   2410  N   LEU A 258     -17.037  -4.060   5.676  1.00 10.00      A   
ATOM   2411  HN  LEU A 258     -16.055  -4.137   5.625  1.00 10.00      A   
ATOM   2412  CA  LEU A 258     -17.845  -4.560   4.568  1.00 10.00      A   
ATOM   2413  CB  LEU A 258     -16.977  -4.835   3.337  1.00 10.00      A   
ATOM   2414  CG  LEU A 258     -16.243  -3.637   2.726  1.00 10.00      A   
ATOM   2415  CD1 LEU A 258     -15.533  -4.048   1.445  1.00 10.00      A   
ATOM   2416  CD2 LEU A 258     -17.204  -2.489   2.464  1.00 10.00      A   
ATOM   2417  C   LEU A 258     -18.618  -5.822   4.944  1.00 10.00      A   
ATOM   2418  O   LEU A 258     -19.378  -6.356   4.137  1.00 10.00      A   
ATOM   2419  N   ALA A 259     -18.428  -6.295   6.164  1.00 10.00      A   
ATOM   2420  HN  ALA A 259     -17.814  -5.824   6.773  1.00 10.00      A   
ATOM   2421  CA  ALA A 259     -19.107  -7.495   6.624  1.00 10.00      A   
ATOM   2422  CB  ALA A 259     -18.087  -8.527   7.079  1.00 10.00      A   
ATOM   2423  C   ALA A 259     -20.087  -7.189   7.752  1.00 10.00      A   
ATOM   2424  O   ALA A 259     -20.717  -8.101   8.295  1.00 10.00      A   
ATOM   2425  N   THR A 260     -20.220  -5.912   8.100  1.00 10.00      A   
ATOM   2426  HN  THR A 260     -19.704  -5.227   7.625  1.00 10.00      A   
ATOM   2427  CA  THR A 260     -21.120  -5.512   9.178  1.00 10.00      A   
ATOM   2428  CB  THR A 260     -20.343  -5.176  10.469  1.00 10.00      A   
ATOM   2429  OG1 THR A 260     -19.284  -4.249  10.177  1.00 10.00      A   
ATOM   2430  HG1 THR A 260     -19.623  -3.339  10.245  1.00 10.00      A   
ATOM   2431  CG2 THR A 260     -19.766  -6.433  11.100  1.00 10.00      A   
ATOM   2432  C   THR A 260     -21.990  -4.312   8.802  1.00 10.00      A   
ATOM   2433  O   THR A 260     -23.164  -4.247   9.171  1.00 10.00      A   
ATOM   2434  N   GLU A 261     -21.422  -3.369   8.063  1.00 10.00      A   
ATOM   2435  HN  GLU A 261     -20.493  -3.481   7.766  1.00 10.00      A   
ATOM   2436  CA  GLU A 261     -22.151  -2.165   7.689  1.00 10.00      A   
ATOM   2437  CB  GLU A 261     -21.203  -1.039   7.276  1.00 10.00      A   
ATOM   2438  CG  GLU A 261     -20.207  -0.648   8.359  1.00 10.00      A   
ATOM   2439  CD  GLU A 261     -20.789  -0.746   9.757  1.00 10.00      A   
ATOM   2440  OE1 GLU A 261     -21.585   0.142  10.136  1.00 10.00      A   
ATOM   2441  OE2 GLU A 261     -20.455  -1.712  10.480  1.00 10.00      A   
ATOM   2442  C   GLU A 261     -23.224  -2.411   6.636  1.00 10.00      A   
ATOM   2443  O   GLU A 261     -22.936  -2.839   5.513  1.00 10.00      A   
ATOM   2444  N   VAL A 262     -24.464  -2.140   7.023  1.00 10.00      A   
ATOM   2445  HN  VAL A 262     -24.611  -1.812   7.937  1.00 10.00      A   
ATOM   2446  CA  VAL A 262     -25.613  -2.304   6.148  1.00 10.00      A   
ATOM   2447  CB  VAL A 262     -26.621  -3.317   6.740  1.00 10.00      A   
ATOM   2448  CG1 VAL A 262     -27.824  -3.491   5.826  1.00 10.00      A   
ATOM   2449  CG2 VAL A 262     -25.953  -4.656   7.003  1.00 10.00      A   
ATOM   2450  C   VAL A 262     -26.314  -0.958   5.997  1.00 10.00      A   
ATOM   2451  O   VAL A 262     -26.595  -0.297   6.998  1.00 10.00      A   
ATOM   2452  N   PRO A 263     -26.585  -0.528   4.752  1.00 10.00      A   
ATOM   2453  CA  PRO A 263     -27.260   0.749   4.476  1.00 10.00      A   
ATOM   2454  CB  PRO A 263     -27.601   0.650   2.988  1.00 10.00      A   
ATOM   2455  CG  PRO A 263     -26.553  -0.249   2.430  1.00 10.00      A   
ATOM   2456  CD  PRO A 263     -26.244  -1.249   3.510  1.00 10.00      A   
ATOM   2457  C   PRO A 263     -28.536   0.932   5.300  1.00 10.00      A   
ATOM   2458  O   PRO A 263     -29.432   0.081   5.281  1.00 10.00      A   
ATOM   2459  N   GLY A 264     -28.607   2.042   6.023  1.00 10.00      A   
ATOM   2460  HN  GLY A 264     -27.859   2.677   5.999  1.00 10.00      A   
ATOM   2461  CA  GLY A 264     -29.761   2.325   6.852  1.00 10.00      A   
ATOM   2462  C   GLY A 264     -30.920   2.921   6.075  1.00 10.00      A   
ATOM   2463  O   GLY A 264     -31.220   4.108   6.207  1.00 10.00      A   
ATOM   2464  N   ALA A 265     -31.565   2.099   5.262  1.00 10.00      A   
ATOM   2465  HN  ALA A 265     -31.267   1.166   5.193  1.00 10.00      A   
ATOM   2466  CA  ALA A 265     -32.706   2.537   4.473  1.00 10.00      A   
ATOM   2467  CB  ALA A 265     -32.370   2.510   2.990  1.00 10.00      A   
ATOM   2468  C   ALA A 265     -33.899   1.642   4.763  1.00 10.00      A   
ATOM   2469  O   ALA A 265     -33.843   0.437   4.521  1.00 10.00      A   
ATOM   2470  N   LYS A 266     -34.961   2.233   5.311  1.00 10.00      A   
ATOM   2471  HN  LYS A 266     -34.925   3.197   5.495  1.00 10.00      A   
ATOM   2472  CA  LYS A 266     -36.178   1.495   5.657  1.00 10.00      A   
ATOM   2473  CB  LYS A 266     -36.817   0.849   4.423  1.00 10.00      A   
ATOM   2474  CG  LYS A 266     -37.555   1.826   3.525  1.00 10.00      A   
ATOM   2475  CD  LYS A 266     -38.153   1.119   2.321  1.00 10.00      A   
ATOM   2476  CE  LYS A 266     -38.975   2.075   1.477  1.00 10.00      A   
ATOM   2477  NZ  LYS A 266     -40.228   2.480   2.165  1.00 10.00      A   
ATOM   2478  HZ1 LYS A 266     -40.082   2.504   3.194  1.00 10.00      A   
ATOM   2479  HZ2 LYS A 266     -40.993   1.806   1.951  1.00 10.00      A   
ATOM   2480  HZ3 LYS A 266     -40.521   3.424   1.848  1.00 10.00      A   
ATOM   2481  C   LYS A 266     -35.893   0.454   6.734  1.00 10.00      A   
ATOM   2482  O   LYS A 266     -36.640  -0.511   6.909  1.00 10.00      A   
ATOM   2483  N   GLN A 267     -34.824   0.685   7.480  1.00 10.00      A   
ATOM   2484  HN  GLN A 267     -34.296   1.493   7.311  1.00 10.00      A   
ATOM   2485  CA  GLN A 267     -34.407  -0.225   8.535  1.00 10.00      A   
ATOM   2486  CB  GLN A 267     -32.915  -0.071   8.826  1.00 10.00      A   
ATOM   2487  CG  GLN A 267     -32.014  -0.468   7.666  1.00 10.00      A   
ATOM   2488  CD  GLN A 267     -32.065  -1.954   7.355  1.00 10.00      A   
ATOM   2489  OE1 GLN A 267     -33.099  -2.604   7.515  1.00 10.00      A   
ATOM   2490  NE2 GLN A 267     -30.945  -2.501   6.910  1.00 10.00      A   
ATOM   2491 HE21 GLN A 267     -30.158  -1.923   6.804  1.00 10.00      A   
ATOM   2492 HE22 GLN A 267     -30.944  -3.463   6.714  1.00 10.00      A   
ATOM   2493  C   GLN A 267     -35.229  -0.040   9.802  1.00 10.00      A   
ATOM   2494  O   GLN A 267     -35.027  -0.741  10.792  1.00 10.00      A   
ATOM   2495  N   ARG A 268     -36.142   0.915   9.774  1.00 10.00      A   
ATOM   2496  HN  ARG A 268     -36.232   1.468   8.971  1.00 10.00      A   
ATOM   2497  CA  ARG A 268     -37.004   1.167  10.912  1.00 10.00      A   
ATOM   2498  CB  ARG A 268     -37.356   2.653  10.994  1.00 10.00      A   
ATOM   2499  CG  ARG A 268     -38.137   3.047  12.237  1.00 10.00      A   
ATOM   2500  CD  ARG A 268     -38.308   4.555  12.325  1.00 10.00      A   
ATOM   2501  NE  ARG A 268     -39.073   5.098  11.199  1.00 10.00      A   
ATOM   2502  HE  ARG A 268     -39.975   4.730  11.046  1.00 10.00      A   
ATOM   2503  CZ  ARG A 268     -38.622   6.050  10.382  1.00 10.00      A   
ATOM   2504  NH1 ARG A 268     -37.412   6.566  10.563  1.00 10.00      A   
ATOM   2505 HH11 ARG A 268     -36.809   6.228  11.347  1.00 10.00      A   
ATOM   2506 HH12 ARG A 268     -37.056   7.309   9.924  1.00 10.00      A   
ATOM   2507  NH2 ARG A 268     -39.382   6.483   9.382  1.00 10.00      A   
ATOM   2508 HH21 ARG A 268     -40.335   6.077   9.231  1.00 10.00      A   
ATOM   2509 HH22 ARG A 268     -39.033   7.228   8.741  1.00 10.00      A   
ATOM   2510  C   ARG A 268     -38.264   0.318  10.788  1.00 10.00      A   
ATOM   2511  O   ARG A 268     -38.821  -0.146  11.780  1.00 10.00      A   
ATOM   2512  N   THR A 269     -38.692   0.105   9.552  1.00 10.00      A   
ATOM   2513  HN  THR A 269     -38.203   0.500   8.801  1.00 10.00      A   
ATOM   2514  CA  THR A 269     -39.875  -0.689   9.279  1.00 10.00      A   
ATOM   2515  CB  THR A 269     -40.625  -0.144   8.052  1.00 10.00      A   
ATOM   2516  OG1 THR A 269     -39.698   0.565   7.212  1.00 10.00      A   
ATOM   2517  HG1 THR A 269     -40.063   0.628   6.320  1.00 10.00      A   
ATOM   2518  CG2 THR A 269     -41.738   0.799   8.484  1.00 10.00      A   
ATOM   2519  C   THR A 269     -39.502  -2.149   9.042  1.00 10.00      A   
ATOM   2520  O   THR A 269     -40.057  -3.053   9.668  1.00 10.00      A   
ATOM   2521  N   TYR A 270     -38.539  -2.369   8.156  1.00 10.00      A   
ATOM   2522  HN  TYR A 270     -38.116  -1.601   7.707  1.00 10.00      A   
ATOM   2523  CA  TYR A 270     -38.098  -3.719   7.826  1.00 10.00      A   
ATOM   2524  CB  TYR A 270     -37.486  -3.756   6.426  1.00 10.00      A   
ATOM   2525  CG  TYR A 270     -38.498  -3.567   5.318  1.00 10.00      A   
ATOM   2526  CD1 TYR A 270     -38.581  -2.372   4.618  1.00 10.00      A   
ATOM   2527  CD2 TYR A 270     -39.371  -4.588   4.973  1.00 10.00      A   
ATOM   2528  CE1 TYR A 270     -39.506  -2.200   3.606  1.00 10.00      A   
ATOM   2529  CE2 TYR A 270     -40.298  -4.426   3.963  1.00 10.00      A   
ATOM   2530  CZ  TYR A 270     -40.362  -3.231   3.283  1.00 10.00      A   
ATOM   2531  OH  TYR A 270     -41.287  -3.066   2.279  1.00 10.00      A   
ATOM   2532  HH  TYR A 270     -42.006  -3.698   2.401  1.00 10.00      A   
ATOM   2533  C   TYR A 270     -37.113  -4.263   8.852  1.00 10.00      A   
ATOM   2534  O   TYR A 270     -37.289  -5.371   9.355  1.00 10.00      A   
ATOM   2535  N   ALA A 271     -36.080  -3.476   9.151  1.00 10.00      A   
ATOM   2536  HN  ALA A 271     -36.006  -2.608   8.706  1.00 10.00      A   
ATOM   2537  CA  ALA A 271     -35.052  -3.863  10.119  1.00 10.00      A   
ATOM   2538  CB  ALA A 271     -35.637  -4.034  11.515  1.00 10.00      A   
ATOM   2539  C   ALA A 271     -34.297  -5.114   9.676  1.00 10.00      A   
ATOM   2540  O   ALA A 271     -34.179  -6.086  10.423  1.00 10.00      A   
ATOM   2541  N   ALA A 272     -33.778  -5.075   8.459  1.00 10.00      A   
ATOM   2542  HN  ALA A 272     -33.877  -4.259   7.923  1.00 10.00      A   
ATOM   2543  CA  ALA A 272     -33.035  -6.195   7.909  1.00 10.00      A   
ATOM   2544  CB  ALA A 272     -33.321  -6.347   6.420  1.00 10.00      A   
ATOM   2545  C   ALA A 272     -31.542  -6.009   8.159  1.00 10.00      A   
ATOM   2546  O   ALA A 272     -30.802  -5.543   7.288  1.00 10.00      A   
ATOM   2547  N   PHE A 273     -31.106  -6.369   9.358  1.00 10.00      A   
ATOM   2548  HN  PHE A 273     -31.743  -6.750  10.004  1.00 10.00      A   
ATOM   2549  CA  PHE A 273     -29.709  -6.238   9.739  1.00 10.00      A   
ATOM   2550  CB  PHE A 273     -29.575  -5.444  11.041  1.00 10.00      A   
ATOM   2551  CG  PHE A 273     -29.679  -3.956  10.870  1.00 10.00      A   
ATOM   2552  CD1 PHE A 273     -30.781  -3.264  11.345  1.00 10.00      A   
ATOM   2553  CD2 PHE A 273     -28.671  -3.248  10.234  1.00 10.00      A   
ATOM   2554  CE1 PHE A 273     -30.874  -1.895  11.189  1.00 10.00      A   
ATOM   2555  CE2 PHE A 273     -28.758  -1.879  10.074  1.00 10.00      A   
ATOM   2556  CZ  PHE A 273     -29.861  -1.201  10.553  1.00 10.00      A   
ATOM   2557  C   PHE A 273     -29.052  -7.604   9.890  1.00 10.00      A   
ATOM   2558  O   PHE A 273     -28.886  -8.108  11.006  1.00 10.00      A   
ATOM   2559  N   ASN A 274     -28.699  -8.209   8.767  1.00 10.00      A   
ATOM   2560  HN  ASN A 274     -28.876  -7.769   7.911  1.00 10.00      A   
ATOM   2561  CA  ASN A 274     -28.048  -9.511   8.778  1.00 10.00      A   
ATOM   2562  CB  ASN A 274     -28.683 -10.466   7.757  1.00 10.00      A   
ATOM   2563  CG  ASN A 274     -30.198 -10.517   7.820  1.00 10.00      A   
ATOM   2564  OD1 ASN A 274     -30.808 -10.263   8.860  1.00 10.00      A   
ATOM   2565  ND2 ASN A 274     -30.816 -10.865   6.704  1.00 10.00      A   
ATOM   2566 HD21 ASN A 274     -30.269 -11.067   5.916  1.00 10.00      A   
ATOM   2567 HD22 ASN A 274     -31.801 -10.902   6.707  1.00 10.00      A   
ATOM   2568  C   ASN A 274     -26.572  -9.340   8.458  1.00 10.00      A   
ATOM   2569  O   ASN A 274     -26.215  -8.542   7.591  1.00 10.00      A   
ATOM   2570  N   PRO A 275     -25.695 -10.068   9.160  1.00 10.00      A   
ATOM   2571  CA  PRO A 275     -24.251  -9.990   8.939  1.00 10.00      A   
ATOM   2572  CB  PRO A 275     -23.684 -10.607  10.216  1.00 10.00      A   
ATOM   2573  CG  PRO A 275     -24.709 -11.606  10.624  1.00 10.00      A   
ATOM   2574  CD  PRO A 275     -26.040 -11.026  10.226  1.00 10.00      A   
ATOM   2575  C   PRO A 275     -23.825 -10.810   7.726  1.00 10.00      A   
ATOM   2576  O   PRO A 275     -24.590 -11.646   7.231  1.00 10.00      A   
ATOM   2577  N   ALA A 276     -22.610 -10.566   7.247  1.00 10.00      A   
ATOM   2578  HN  ALA A 276     -22.055  -9.882   7.679  1.00 10.00      A   
ATOM   2579  CA  ALA A 276     -22.083 -11.285   6.097  1.00 10.00      A   
ATOM   2580  CB  ALA A 276     -20.704 -10.762   5.728  1.00 10.00      A   
ATOM   2581  C   ALA A 276     -22.036 -12.786   6.367  1.00 10.00      A   
ATOM   2582  O   ALA A 276     -21.572 -13.226   7.423  1.00 10.00      A   
ATOM   2583  N   ASP A 277     -22.519 -13.566   5.412  1.00 10.00      A   
ATOM   2584  HN  ASP A 277     -22.875 -13.159   4.591  1.00 10.00      A   
ATOM   2585  CA  ASP A 277     -22.539 -15.016   5.550  1.00 10.00      A   
ATOM   2586  CB  ASP A 277     -23.603 -15.628   4.638  1.00 10.00      A   
ATOM   2587  CG  ASP A 277     -24.974 -15.022   4.861  1.00 10.00      A   
ATOM   2588  OD1 ASP A 277     -25.650 -15.406   5.838  1.00 10.00      A   
ATOM   2589  OD2 ASP A 277     -25.382 -14.151   4.063  1.00 10.00      A   
ATOM   2590  C   ASP A 277     -21.172 -15.605   5.239  1.00 10.00      A   
ATOM   2591  O   ASP A 277     -20.717 -16.540   5.903  1.00 10.00      A   
ATOM   2592  N   MET A 278     -20.509 -15.041   4.237  1.00 10.00      A   
ATOM   2593  HN  MET A 278     -20.920 -14.295   3.751  1.00 10.00      A   
ATOM   2594  CA  MET A 278     -19.187 -15.506   3.844  1.00 10.00      A   
ATOM   2595  CB  MET A 278     -19.291 -16.598   2.780  1.00 10.00      A   
ATOM   2596  CG  MET A 278     -17.990 -17.346   2.542  1.00 10.00      A   
ATOM   2597  SD  MET A 278     -18.232 -18.902   1.664  1.00 10.00      A   
ATOM   2598  CE  MET A 278     -18.339 -18.324  -0.029  1.00 10.00      A   
ATOM   2599  C   MET A 278     -18.317 -14.357   3.343  1.00 10.00      A   
ATOM   2600  O   MET A 278     -18.740 -13.565   2.496  1.00 10.00      A   
ATOM   2601  N   VAL A 279     -17.105 -14.277   3.875  1.00 10.00      A   
ATOM   2602  HN  VAL A 279     -16.836 -14.946   4.545  1.00 10.00      A   
ATOM   2603  CA  VAL A 279     -16.154 -13.243   3.498  1.00 10.00      A   
ATOM   2604  CB  VAL A 279     -15.680 -12.442   4.734  1.00 10.00      A   
ATOM   2605  CG1 VAL A 279     -14.702 -11.349   4.331  1.00 10.00      A   
ATOM   2606  CG2 VAL A 279     -16.865 -11.851   5.481  1.00 10.00      A   
ATOM   2607  C   VAL A 279     -14.943 -13.883   2.825  1.00 10.00      A   
ATOM   2608  O   VAL A 279     -14.397 -14.867   3.326  1.00 10.00      A   
ATOM   2609  N   MET A 280     -14.537 -13.337   1.687  1.00 10.00      A   
ATOM   2610  HN  MET A 280     -15.018 -12.554   1.330  1.00 10.00      A   
ATOM   2611  CA  MET A 280     -13.395 -13.864   0.951  1.00 10.00      A   
ATOM   2612  CB  MET A 280     -13.859 -14.561  -0.331  1.00 10.00      A   
ATOM   2613  CG  MET A 280     -12.728 -15.167  -1.143  1.00 10.00      A   
ATOM   2614  SD  MET A 280     -12.620 -16.954  -0.958  1.00 10.00      A   
ATOM   2615  CE  MET A 280     -10.918 -17.233  -1.433  1.00 10.00      A   
ATOM   2616  C   MET A 280     -12.402 -12.757   0.607  1.00 10.00      A   
ATOM   2617  O   MET A 280     -12.755 -11.776  -0.051  1.00 10.00      A   
ATOM   2618  N   VAL A 281     -11.163 -12.920   1.053  1.00 10.00      A   
ATOM   2619  HN  VAL A 281     -10.942 -13.729   1.569  1.00 10.00      A   
ATOM   2620  CA  VAL A 281     -10.115 -11.942   0.785  1.00 10.00      A   
ATOM   2621  CB  VAL A 281      -9.542 -11.339   2.087  1.00 10.00      A   
ATOM   2622  CG1 VAL A 281      -8.611 -10.171   1.783  1.00 10.00      A   
ATOM   2623  CG2 VAL A 281     -10.662 -10.897   3.017  1.00 10.00      A   
ATOM   2624  C   VAL A 281      -8.992 -12.604  -0.007  1.00 10.00      A   
ATOM   2625  O   VAL A 281      -8.577 -13.721   0.313  1.00 10.00      A   
ATOM   2626  N   ASN A 282      -8.516 -11.928  -1.047  1.00 10.00      A   
ATOM   2627  HN  ASN A 282      -8.890 -11.047  -1.262  1.00 10.00      A   
ATOM   2628  CA  ASN A 282      -7.451 -12.474  -1.882  1.00 10.00      A   
ATOM   2629  CB  ASN A 282      -8.047 -13.138  -3.129  1.00 10.00      A   
ATOM   2630  CG  ASN A 282      -6.993 -13.698  -4.071  1.00 10.00      A   
ATOM   2631  OD1 ASN A 282      -5.969 -14.228  -3.640  1.00 10.00      A   
ATOM   2632  ND2 ASN A 282      -7.234 -13.581  -5.369  1.00 10.00      A   
ATOM   2633 HD21 ASN A 282      -8.067 -13.146  -5.648  1.00 10.00      A   
ATOM   2634 HD22 ASN A 282      -6.567 -13.930  -5.998  1.00 10.00      A   
ATOM   2635  C   ASN A 282      -6.452 -11.401  -2.300  1.00 10.00      A   
ATOM   2636  O   ASN A 282      -6.830 -10.357  -2.838  1.00 10.00      A   
ATOM   2637  N   PHE A 283      -5.181 -11.664  -2.043  1.00 10.00      A   
ATOM   2638  HN  PHE A 283      -4.951 -12.514  -1.598  1.00 10.00      A   
ATOM   2639  CA  PHE A 283      -4.112 -10.751  -2.415  1.00 10.00      A   
ATOM   2640  CB  PHE A 283      -2.940 -10.867  -1.432  1.00 10.00      A   
ATOM   2641  CG  PHE A 283      -3.062  -9.988  -0.217  1.00 10.00      A   
ATOM   2642  CD1 PHE A 283      -3.638 -10.466   0.950  1.00 10.00      A   
ATOM   2643  CD2 PHE A 283      -2.596  -8.685  -0.239  1.00 10.00      A   
ATOM   2644  CE1 PHE A 283      -3.747  -9.661   2.068  1.00 10.00      A   
ATOM   2645  CE2 PHE A 283      -2.701  -7.874   0.875  1.00 10.00      A   
ATOM   2646  CZ  PHE A 283      -3.278  -8.363   2.032  1.00 10.00      A   
ATOM   2647  C   PHE A 283      -3.650 -11.100  -3.825  1.00 10.00      A   
ATOM   2648  O   PHE A 283      -3.076 -12.165  -4.053  1.00 10.00      A   
ATOM   2649  N   SER A 284      -3.915 -10.215  -4.771  1.00 10.00      A   
ATOM   2650  HN  SER A 284      -4.357  -9.368  -4.533  1.00 10.00      A   
ATOM   2651  CA  SER A 284      -3.548 -10.461  -6.155  1.00 10.00      A   
ATOM   2652  CB  SER A 284      -4.809 -10.763  -6.965  1.00 10.00      A   
ATOM   2653  OG  SER A 284      -5.921 -10.940  -6.102  1.00 10.00      A   
ATOM   2654  HG  SER A 284      -5.607 -11.229  -5.238  1.00 10.00      A   
ATOM   2655  C   SER A 284      -2.801  -9.278  -6.765  1.00 10.00      A   
ATOM   2656  O   SER A 284      -2.521  -8.280  -6.093  1.00 10.00      A   
ATOM   2657  N   ASP A 285      -2.462  -9.408  -8.037  1.00 10.00      A   
ATOM   2658  HN  ASP A 285      -2.683 -10.240  -8.508  1.00 10.00      A   
ATOM   2659  CA  ASP A 285      -1.757  -8.361  -8.757  1.00 10.00      A   
ATOM   2660  CB  ASP A 285      -0.529  -8.939  -9.473  1.00 10.00      A   
ATOM   2661  CG  ASP A 285       0.423  -9.663  -8.540  1.00 10.00      A   
ATOM   2662  OD1 ASP A 285       1.360  -9.017  -8.019  1.00 10.00      A   
ATOM   2663  OD2 ASP A 285       0.240 -10.886  -8.327  1.00 10.00      A   
ATOM   2664  C   ASP A 285      -2.701  -7.717  -9.767  1.00 10.00      A   
ATOM   2665  O   ASP A 285      -2.383  -6.698 -10.379  1.00 10.00      A   
ATOM   2666  N   MET A 286      -3.871  -8.325  -9.923  1.00 10.00      A   
ATOM   2667  HN  MET A 286      -4.063  -9.128  -9.395  1.00 10.00      A   
ATOM   2668  CA  MET A 286      -4.880  -7.838 -10.850  1.00 10.00      A   
ATOM   2669  CB  MET A 286      -4.820  -8.640 -12.159  1.00 10.00      A   
ATOM   2670  CG  MET A 286      -5.930  -8.325 -13.150  1.00 10.00      A   
ATOM   2671  SD  MET A 286      -5.638  -9.046 -14.780  1.00 10.00      A   
ATOM   2672  CE  MET A 286      -5.415 -10.775 -14.361  1.00 10.00      A   
ATOM   2673  C   MET A 286      -6.267  -7.938 -10.219  1.00 10.00      A   
ATOM   2674  O   MET A 286      -6.629  -8.976  -9.664  1.00 10.00      A   
ATOM   2675  N   PRO A 287      -7.050  -6.847 -10.266  1.00 10.00      A   
ATOM   2676  CA  PRO A 287      -8.402  -6.814  -9.708  1.00 10.00      A   
ATOM   2677  CB  PRO A 287      -8.761  -5.317  -9.698  1.00 10.00      A   
ATOM   2678  CG  PRO A 287      -7.500  -4.597 -10.047  1.00 10.00      A   
ATOM   2679  CD  PRO A 287      -6.679  -5.557 -10.853  1.00 10.00      A   
ATOM   2680  C   PRO A 287      -9.384  -7.584 -10.586  1.00 10.00      A   
ATOM   2681  O   PRO A 287      -9.691  -7.167 -11.704  1.00 10.00      A   
ATOM   2682  N   LEU A 288      -9.862  -8.714 -10.083  1.00 10.00      A   
ATOM   2683  HN  LEU A 288      -9.579  -8.998  -9.190  1.00 10.00      A   
ATOM   2684  CA  LEU A 288     -10.797  -9.544 -10.823  1.00 10.00      A   
ATOM   2685  CB  LEU A 288     -10.118 -10.840 -11.279  1.00 10.00      A   
ATOM   2686  CG  LEU A 288      -8.945 -10.694 -12.253  1.00 10.00      A   
ATOM   2687  CD1 LEU A 288      -8.318 -12.049 -12.545  1.00 10.00      A   
ATOM   2688  CD2 LEU A 288      -9.395 -10.023 -13.542  1.00 10.00      A   
ATOM   2689  C   LEU A 288     -12.017  -9.885  -9.981  1.00 10.00      A   
ATOM   2690  O   LEU A 288     -11.896 -10.321  -8.833  1.00 10.00      A   
ATOM   2691  N   SER A 289     -13.188  -9.675 -10.554  1.00 10.00      A   
ATOM   2692  HN  SER A 289     -13.216  -9.296 -11.459  1.00 10.00      A   
ATOM   2693  CA  SER A 289     -14.436  -9.981  -9.881  1.00 10.00      A   
ATOM   2694  CB  SER A 289     -15.547  -9.043 -10.365  1.00 10.00      A   
ATOM   2695  OG  SER A 289     -16.723  -9.185  -9.584  1.00 10.00      A   
ATOM   2696  HG  SER A 289     -17.251  -8.376  -9.653  1.00 10.00      A   
ATOM   2697  C   SER A 289     -14.813 -11.434 -10.153  1.00 10.00      A   
ATOM   2698  O   SER A 289     -14.526 -11.965 -11.228  1.00 10.00      A   
ATOM   2699  N   MET A 290     -15.456 -12.074  -9.187  1.00 10.00      A   
ATOM   2700  HN  MET A 290     -15.683 -11.596  -8.359  1.00 10.00      A   
ATOM   2701  CA  MET A 290     -15.855 -13.467  -9.341  1.00 10.00      A   
ATOM   2702  CB  MET A 290     -15.528 -14.286  -8.089  1.00 10.00      A   
ATOM   2703  CG  MET A 290     -14.102 -14.130  -7.583  1.00 10.00      A   
ATOM   2704  SD  MET A 290     -12.856 -14.464  -8.842  1.00 10.00      A   
ATOM   2705  CE  MET A 290     -13.071 -16.228  -9.089  1.00 10.00      A   
ATOM   2706  C   MET A 290     -17.338 -13.570  -9.669  1.00 10.00      A   
ATOM   2707  O   MET A 290     -17.957 -14.619  -9.488  1.00 10.00      A   
ATOM   2708  N   ALA A 291     -17.894 -12.474 -10.175  1.00 10.00      A   
ATOM   2709  HN  ALA A 291     -17.340 -11.677 -10.302  1.00 10.00      A   
ATOM   2710  CA  ALA A 291     -19.306 -12.420 -10.542  1.00 10.00      A   
ATOM   2711  CB  ALA A 291     -19.688 -11.012 -10.971  1.00 10.00      A   
ATOM   2712  C   ALA A 291     -19.620 -13.419 -11.650  1.00 10.00      A   
ATOM   2713  O   ALA A 291     -20.771 -13.805 -11.842  1.00 10.00      A   
ATOM   2714  N   ASN A 292     -18.579 -13.840 -12.364  1.00 10.00      A   
ATOM   2715  HN  ASN A 292     -17.692 -13.477 -12.161  1.00 10.00      A   
ATOM   2716  CA  ASN A 292     -18.712 -14.806 -13.453  1.00 10.00      A   
ATOM   2717  CB  ASN A 292     -17.349 -15.085 -14.104  1.00 10.00      A   
ATOM   2718  CG  ASN A 292     -16.729 -13.879 -14.788  1.00 10.00      A   
ATOM   2719  OD1 ASN A 292     -16.799 -12.752 -14.288  1.00 10.00      A   
ATOM   2720  ND2 ASN A 292     -16.114 -14.105 -15.937  1.00 10.00      A   
ATOM   2721 HD21 ASN A 292     -16.093 -15.027 -16.280  1.00 10.00      A   
ATOM   2722 HD22 ASN A 292     -15.707 -13.345 -16.404  1.00 10.00      A   
ATOM   2723  C   ASN A 292     -19.310 -16.120 -12.956  1.00 10.00      A   
ATOM   2724  O   ASN A 292     -19.926 -16.860 -13.721  1.00 10.00      A   
ATOM   2725  N   ALA A 293     -19.126 -16.400 -11.669  1.00 10.00      A   
ATOM   2726  HN  ALA A 293     -18.629 -15.766 -11.108  1.00 10.00      A   
ATOM   2727  CA  ALA A 293     -19.646 -17.621 -11.063  1.00 10.00      A   
ATOM   2728  CB  ALA A 293     -19.096 -17.770  -9.654  1.00 10.00      A   
ATOM   2729  C   ALA A 293     -21.169 -17.595 -11.014  1.00 10.00      A   
ATOM   2730  O   ALA A 293     -21.825 -18.641 -11.018  1.00 10.00      A   
ATOM   2731  N   PHE A 294     -21.720 -16.391 -10.991  1.00 10.00      A   
ATOM   2732  HN  PHE A 294     -21.141 -15.599 -11.038  1.00 10.00      A   
ATOM   2733  CA  PHE A 294     -23.158 -16.205 -10.920  1.00 10.00      A   
ATOM   2734  CB  PHE A 294     -23.502 -15.204  -9.813  1.00 10.00      A   
ATOM   2735  CG  PHE A 294     -22.748 -15.439  -8.532  1.00 10.00      A   
ATOM   2736  CD1 PHE A 294     -21.736 -14.577  -8.141  1.00 10.00      A   
ATOM   2737  CD2 PHE A 294     -23.048 -16.525  -7.723  1.00 10.00      A   
ATOM   2738  CE1 PHE A 294     -21.036 -14.792  -6.969  1.00 10.00      A   
ATOM   2739  CE2 PHE A 294     -22.352 -16.745  -6.549  1.00 10.00      A   
ATOM   2740  CZ  PHE A 294     -21.345 -15.877  -6.171  1.00 10.00      A   
ATOM   2741  C   PHE A 294     -23.716 -15.735 -12.258  1.00 10.00      A   
ATOM   2742  O   PHE A 294     -24.816 -15.184 -12.319  1.00 10.00      A   
ATOM   2743  N   GLU A 295     -22.944 -15.949 -13.324  1.00 10.00      A   
ATOM   2744  HN  GLU A 295     -22.067 -16.370 -13.198  1.00 10.00      A   
ATOM   2745  CA  GLU A 295     -23.358 -15.569 -14.673  1.00 10.00      A   
ATOM   2746  CB  GLU A 295     -22.286 -15.994 -15.678  1.00 10.00      A   
ATOM   2747  CG  GLU A 295     -22.588 -15.634 -17.122  1.00 10.00      A   
ATOM   2748  CD  GLU A 295     -21.508 -16.121 -18.061  1.00 10.00      A   
ATOM   2749  OE1 GLU A 295     -21.687 -17.191 -18.684  1.00 10.00      A   
ATOM   2750  OE2 GLU A 295     -20.465 -15.444 -18.170  1.00 10.00      A   
ATOM   2751  C   GLU A 295     -24.681 -16.244 -15.004  1.00 10.00      A   
ATOM   2752  O   GLU A 295     -25.612 -15.621 -15.520  1.00 10.00      A   
ATOM   2753  N   LYS A 296     -24.749 -17.526 -14.689  1.00 10.00      A   
ATOM   2754  HN  LYS A 296     -23.968 -17.955 -14.289  1.00 10.00      A   
ATOM   2755  CA  LYS A 296     -25.944 -18.313 -14.904  1.00 10.00      A   
ATOM   2756  CB  LYS A 296     -25.548 -19.764 -15.183  1.00 10.00      A   
ATOM   2757  CG  LYS A 296     -26.696 -20.682 -15.562  1.00 10.00      A   
ATOM   2758  CD  LYS A 296     -26.175 -22.062 -15.923  1.00 10.00      A   
ATOM   2759  CE  LYS A 296     -27.296 -23.000 -16.330  1.00 10.00      A   
ATOM   2760  NZ  LYS A 296     -26.771 -24.284 -16.870  1.00 10.00      A   
ATOM   2761  HZ1 LYS A 296     -26.231 -24.109 -17.740  1.00 10.00      A   
ATOM   2762  HZ2 LYS A 296     -27.555 -24.932 -17.086  1.00 10.00      A   
ATOM   2763  HZ3 LYS A 296     -26.145 -24.736 -16.174  1.00 10.00      A   
ATOM   2764  C   LYS A 296     -26.788 -18.231 -13.642  1.00 10.00      A   
ATOM   2765  O   LYS A 296     -26.274 -18.457 -12.544  1.00 10.00      A   
ATOM   2766  N   ALA A 297     -28.061 -17.877 -13.801  1.00 10.00      A   
ATOM   2767  HN  ALA A 297     -28.397 -17.705 -14.706  1.00 10.00      A   
ATOM   2768  CA  ALA A 297     -28.977 -17.742 -12.675  1.00 10.00      A   
ATOM   2769  CB  ALA A 297     -30.393 -17.467 -13.159  1.00 10.00      A   
ATOM   2770  C   ALA A 297     -28.948 -18.969 -11.775  1.00 10.00      A   
ATOM   2771  O   ALA A 297     -29.365 -20.058 -12.174  1.00 10.00      A   
ATOM   2772  N   VAL A 298     -28.428 -18.782 -10.570  1.00 10.00      A   
ATOM   2773  HN  VAL A 298     -28.091 -17.896 -10.333  1.00 10.00      A   
ATOM   2774  CA  VAL A 298     -28.333 -19.854  -9.595  1.00 10.00      A   
ATOM   2775  CB  VAL A 298     -27.575 -19.392  -8.332  1.00 10.00      A   
ATOM   2776  CG1 VAL A 298     -27.376 -20.546  -7.362  1.00 10.00      A   
ATOM   2777  CG2 VAL A 298     -26.234 -18.775  -8.711  1.00 10.00      A   
ATOM   2778  C   VAL A 298     -29.725 -20.340  -9.209  1.00 10.00      A   
ATOM   2779  O   VAL A 298     -30.563 -19.559  -8.751  1.00 10.00      A   
ATOM   2780  N   LYS A 299     -29.967 -21.625  -9.414  1.00 10.00      A   
ATOM   2781  HN  LYS A 299     -29.261 -22.188  -9.793  1.00 10.00      A   
ATOM   2782  CA  LYS A 299     -31.254 -22.220  -9.092  1.00 10.00      A   
ATOM   2783  CB  LYS A 299     -31.543 -23.417  -9.995  1.00 10.00      A   
ATOM   2784  CG  LYS A 299     -31.632 -23.058 -11.467  1.00 10.00      A   
ATOM   2785  CD  LYS A 299     -32.309 -24.155 -12.267  1.00 10.00      A   
ATOM   2786  CE  LYS A 299     -32.430 -23.764 -13.729  1.00 10.00      A   
ATOM   2787  NZ  LYS A 299     -33.244 -24.738 -14.503  1.00 10.00      A   
ATOM   2788  HZ1 LYS A 299     -33.160 -24.543 -15.520  1.00 10.00      A   
ATOM   2789  HZ2 LYS A 299     -34.248 -24.664 -14.236  1.00 10.00      A   
ATOM   2790  HZ3 LYS A 299     -32.918 -25.709 -14.320  1.00 10.00      A   
ATOM   2791  C   LYS A 299     -31.334 -22.622  -7.626  1.00 10.00      A   
ATOM   2792  O   LYS A 299     -30.332 -23.007  -7.017  1.00 10.00      A   
ATOM   2793  N   ALA A 300     -32.537 -22.529  -7.078  1.00 10.00      A   
ATOM   2794  HN  ALA A 300     -33.285 -22.220  -7.635  1.00 10.00      A   
ATOM   2795  CA  ALA A 300     -32.789 -22.856  -5.683  1.00 10.00      A   
ATOM   2796  CB  ALA A 300     -34.194 -22.428  -5.292  1.00 10.00      A   
ATOM   2797  C   ALA A 300     -32.592 -24.338  -5.384  1.00 10.00      A   
ATOM   2798  O   ALA A 300     -32.921 -25.206  -6.197  1.00 10.00      A   
ATOM   2799  N   LYS A 301     -32.037 -24.603  -4.212  1.00 10.00      A   
ATOM   2800  HN  LYS A 301     -31.780 -23.851  -3.632  1.00 10.00      A   
ATOM   2801  CA  LYS A 301     -31.798 -25.954  -3.735  1.00 10.00      A   
ATOM   2802  CB  LYS A 301     -30.524 -26.547  -4.343  1.00 10.00      A   
ATOM   2803  CG  LYS A 301     -30.285 -28.001  -3.967  1.00 10.00      A   
ATOM   2804  CD  LYS A 301     -28.933 -28.485  -4.455  1.00 10.00      A   
ATOM   2805  CE  LYS A 301     -28.548 -29.794  -3.788  1.00 10.00      A   
ATOM   2806  NZ  LYS A 301     -27.175 -30.222  -4.158  1.00 10.00      A   
ATOM   2807  HZ1 LYS A 301     -27.162 -30.598  -5.130  1.00 10.00      A   
ATOM   2808  HZ2 LYS A 301     -26.842 -30.959  -3.507  1.00 10.00      A   
ATOM   2809  HZ3 LYS A 301     -26.521 -29.415  -4.106  1.00 10.00      A   
ATOM   2810  C   LYS A 301     -31.689 -25.891  -2.222  1.00 10.00      A   
ATOM   2811  O   LYS A 301     -30.600 -25.709  -1.675  1.00 10.00      A   
ATOM   2812  N   ASP A 302     -32.837 -26.003  -1.563  1.00 10.00      A   
ATOM   2813  HN  ASP A 302     -33.662 -26.151  -2.072  1.00 10.00      A   
ATOM   2814  CA  ASP A 302     -32.917 -25.913  -0.109  1.00 10.00      A   
ATOM   2815  CB  ASP A 302     -32.121 -27.019   0.589  1.00 10.00      A   
ATOM   2816  CG  ASP A 302     -32.715 -27.381   1.935  1.00 10.00      A   
ATOM   2817  OD1 ASP A 302     -33.828 -27.950   1.957  1.00 10.00      A   
ATOM   2818  OD2 ASP A 302     -32.079 -27.098   2.973  1.00 10.00      A   
ATOM   2819  C   ASP A 302     -32.455 -24.529   0.329  1.00 10.00      A   
ATOM   2820  O   ASP A 302     -31.673 -24.368   1.272  1.00 10.00      A   
ATOM   2821  N   GLY A 303     -32.946 -23.532  -0.390  1.00 10.00      A   
ATOM   2822  HN  GLY A 303     -33.559 -23.736  -1.128  1.00 10.00      A   
ATOM   2823  CA  GLY A 303     -32.596 -22.161  -0.118  1.00 10.00      A   
ATOM   2824  C   GLY A 303     -31.789 -21.572  -1.255  1.00 10.00      A   
ATOM   2825  O   GLY A 303     -31.593 -22.223  -2.285  1.00 10.00      A   
ATOM   2826  N   PHE A 304     -31.324 -20.346  -1.075  1.00 10.00      A   
ATOM   2827  HN  PHE A 304     -31.518 -19.881  -0.231  1.00 10.00      A   
ATOM   2828  CA  PHE A 304     -30.530 -19.669  -2.091  1.00 10.00      A   
ATOM   2829  CB  PHE A 304     -31.227 -18.385  -2.544  1.00 10.00      A   
ATOM   2830  CG  PHE A 304     -32.374 -18.590  -3.490  1.00 10.00      A   
ATOM   2831  CD1 PHE A 304     -33.679 -18.414  -3.064  1.00 10.00      A   
ATOM   2832  CD2 PHE A 304     -32.146 -18.947  -4.809  1.00 10.00      A   
ATOM   2833  CE1 PHE A 304     -34.736 -18.591  -3.936  1.00 10.00      A   
ATOM   2834  CE2 PHE A 304     -33.197 -19.127  -5.686  1.00 10.00      A   
ATOM   2835  CZ  PHE A 304     -34.495 -18.948  -5.248  1.00 10.00      A   
ATOM   2836  C   PHE A 304     -29.150 -19.324  -1.545  1.00 10.00      A   
ATOM   2837  O   PHE A 304     -28.308 -18.777  -2.260  1.00 10.00      A   
ATOM   2838  N   LEU A 305     -28.927 -19.649  -0.279  1.00 10.00      A   
ATOM   2839  HN  LEU A 305     -29.635 -20.102   0.228  1.00 10.00      A   
ATOM   2840  CA  LEU A 305     -27.659 -19.360   0.379  1.00 10.00      A   
ATOM   2841  CB  LEU A 305     -27.829 -19.405   1.903  1.00 10.00      A   
ATOM   2842  CG  LEU A 305     -26.614 -18.982   2.735  1.00 10.00      A   
ATOM   2843  CD1 LEU A 305     -26.365 -17.489   2.597  1.00 10.00      A   
ATOM   2844  CD2 LEU A 305     -26.798 -19.368   4.194  1.00 10.00      A   
ATOM   2845  C   LEU A 305     -26.568 -20.333  -0.055  1.00 10.00      A   
ATOM   2846  O   LEU A 305     -25.580 -19.935  -0.677  1.00 10.00      A   
ATOM   2847  N   GLN A 306     -26.766 -21.611   0.253  1.00 10.00      A   
ATOM   2848  HN  GLN A 306     -27.593 -21.868   0.721  1.00 10.00      A   
ATOM   2849  CA  GLN A 306     -25.788 -22.648  -0.085  1.00 10.00      A   
ATOM   2850  CB  GLN A 306     -26.107 -24.013   0.545  1.00 10.00      A   
ATOM   2851  CG  GLN A 306     -27.559 -24.449   0.442  1.00 10.00      A   
ATOM   2852  CD  GLN A 306     -27.789 -25.842   0.991  1.00 10.00      A   
ATOM   2853  OE1 GLN A 306     -26.901 -26.698   0.946  1.00 10.00      A   
ATOM   2854  NE2 GLN A 306     -28.981 -26.083   1.507  1.00 10.00      A   
ATOM   2855 HE21 GLN A 306     -29.645 -25.358   1.506  1.00 10.00      A   
ATOM   2856 HE22 GLN A 306     -29.157 -26.980   1.866  1.00 10.00      A   
ATOM   2857  C   GLN A 306     -25.435 -22.748  -1.582  1.00 10.00      A   
ATOM   2858  O   GLN A 306     -24.250 -22.813  -1.916  1.00 10.00      A   
ATOM   2859  N   PRO A 307     -26.429 -22.747  -2.510  1.00 10.00      A   
ATOM   2860  CA  PRO A 307     -26.154 -22.845  -3.955  1.00 10.00      A   
ATOM   2861  CB  PRO A 307     -27.534 -22.673  -4.599  1.00 10.00      A   
ATOM   2862  CG  PRO A 307     -28.492 -23.100  -3.545  1.00 10.00      A   
ATOM   2863  CD  PRO A 307     -27.880 -22.672  -2.245  1.00 10.00      A   
ATOM   2864  C   PRO A 307     -25.196 -21.757  -4.452  1.00 10.00      A   
ATOM   2865  O   PRO A 307     -24.385 -21.995  -5.349  1.00 10.00      A   
ATOM   2866  N   SER A 308     -25.289 -20.569  -3.864  1.00 10.00      A   
ATOM   2867  HN  SER A 308     -25.949 -20.437  -3.152  1.00 10.00      A   
ATOM   2868  CA  SER A 308     -24.427 -19.458  -4.251  1.00 10.00      A   
ATOM   2869  CB  SER A 308     -25.015 -18.131  -3.768  1.00 10.00      A   
ATOM   2870  OG  SER A 308     -26.403 -18.063  -4.047  1.00 10.00      A   
ATOM   2871  HG  SER A 308     -26.897 -18.312  -3.254  1.00 10.00      A   
ATOM   2872  C   SER A 308     -23.018 -19.651  -3.693  1.00 10.00      A   
ATOM   2873  O   SER A 308     -22.027 -19.415  -4.386  1.00 10.00      A   
ATOM   2874  N   ILE A 309     -22.945 -20.099  -2.442  1.00 10.00      A   
ATOM   2875  HN  ILE A 309     -23.776 -20.268  -1.948  1.00 10.00      A   
ATOM   2876  CA  ILE A 309     -21.667 -20.344  -1.781  1.00 10.00      A   
ATOM   2877  CB  ILE A 309     -21.874 -20.800  -0.317  1.00 10.00      A   
ATOM   2878  CG1 ILE A 309     -22.499 -19.674   0.512  1.00 10.00      A   
ATOM   2879  CG2 ILE A 309     -20.564 -21.263   0.307  1.00 10.00      A   
ATOM   2880  CD1 ILE A 309     -22.918 -20.094   1.906  1.00 10.00      A   
ATOM   2881  C   ILE A 309     -20.883 -21.411  -2.543  1.00 10.00      A   
ATOM   2882  O   ILE A 309     -19.687 -21.257  -2.798  1.00 10.00      A   
ATOM   2883  N   GLN A 310     -21.578 -22.480  -2.920  1.00 10.00      A   
ATOM   2884  HN  GLN A 310     -22.532 -22.537  -2.685  1.00 10.00      A   
ATOM   2885  CA  GLN A 310     -20.966 -23.574  -3.661  1.00 10.00      A   
ATOM   2886  CB  GLN A 310     -21.960 -24.722  -3.837  1.00 10.00      A   
ATOM   2887  CG  GLN A 310     -22.328 -25.421  -2.539  1.00 10.00      A   
ATOM   2888  CD  GLN A 310     -23.574 -26.273  -2.663  1.00 10.00      A   
ATOM   2889  OE1 GLN A 310     -24.475 -25.972  -3.444  1.00 10.00      A   
ATOM   2890  NE2 GLN A 310     -23.637 -27.344  -1.891  1.00 10.00      A   
ATOM   2891 HE21 GLN A 310     -22.882 -27.527  -1.292  1.00 10.00      A   
ATOM   2892 HE22 GLN A 310     -24.439 -27.910  -1.944  1.00 10.00      A   
ATOM   2893  C   GLN A 310     -20.460 -23.100  -5.020  1.00 10.00      A   
ATOM   2894  O   GLN A 310     -19.341 -23.422  -5.417  1.00 10.00      A   
ATOM   2895  N   ALA A 311     -21.281 -22.318  -5.716  1.00 10.00      A   
ATOM   2896  HN  ALA A 311     -22.154 -22.081  -5.335  1.00 10.00      A   
ATOM   2897  CA  ALA A 311     -20.917 -21.801  -7.033  1.00 10.00      A   
ATOM   2898  CB  ALA A 311     -22.061 -20.994  -7.629  1.00 10.00      A   
ATOM   2899  C   ALA A 311     -19.648 -20.959  -6.962  1.00 10.00      A   
ATOM   2900  O   ALA A 311     -18.774 -21.058  -7.826  1.00 10.00      A   
ATOM   2901  N   PHE A 312     -19.547 -20.149  -5.915  1.00 10.00      A   
ATOM   2902  HN  PHE A 312     -20.277 -20.129  -5.257  1.00 10.00      A   
ATOM   2903  CA  PHE A 312     -18.385 -19.291  -5.716  1.00 10.00      A   
ATOM   2904  CB  PHE A 312     -18.617 -18.361  -4.520  1.00 10.00      A   
ATOM   2905  CG  PHE A 312     -17.566 -17.301  -4.346  1.00 10.00      A   
ATOM   2906  CD1 PHE A 312     -17.652 -16.104  -5.032  1.00 10.00      A   
ATOM   2907  CD2 PHE A 312     -16.494 -17.501  -3.488  1.00 10.00      A   
ATOM   2908  CE1 PHE A 312     -16.692 -15.124  -4.869  1.00 10.00      A   
ATOM   2909  CE2 PHE A 312     -15.530 -16.527  -3.321  1.00 10.00      A   
ATOM   2910  CZ  PHE A 312     -15.629 -15.336  -4.012  1.00 10.00      A   
ATOM   2911  C   PHE A 312     -17.134 -20.133  -5.491  1.00 10.00      A   
ATOM   2912  O   PHE A 312     -16.106 -19.926  -6.139  1.00 10.00      A   
ATOM   2913  N   ASN A 313     -17.237 -21.091  -4.576  1.00 10.00      A   
ATOM   2914  HN  ASN A 313     -18.086 -21.198  -4.093  1.00 10.00      A   
ATOM   2915  CA  ASN A 313     -16.124 -21.979  -4.257  1.00 10.00      A   
ATOM   2916  CB  ASN A 313     -16.511 -22.931  -3.119  1.00 10.00      A   
ATOM   2917  CG  ASN A 313     -16.253 -22.360  -1.737  1.00 10.00      A   
ATOM   2918  OD1 ASN A 313     -16.110 -21.150  -1.561  1.00 10.00      A   
ATOM   2919  ND2 ASN A 313     -16.198 -23.233  -0.741  1.00 10.00      A   
ATOM   2920 HD21 ASN A 313     -16.323 -24.184  -0.951  1.00 10.00      A   
ATOM   2921 HD22 ASN A 313     -16.044 -22.893   0.170  1.00 10.00      A   
ATOM   2922  C   ASN A 313     -15.704 -22.791  -5.477  1.00 10.00      A   
ATOM   2923  O   ASN A 313     -14.512 -22.947  -5.754  1.00 10.00      A   
ATOM   2924  N   GLN A 314     -16.693 -23.306  -6.200  1.00 10.00      A   
ATOM   2925  HN  GLN A 314     -17.624 -23.144  -5.918  1.00 10.00      A   
ATOM   2926  CA  GLN A 314     -16.446 -24.110  -7.392  1.00 10.00      A   
ATOM   2927  CB  GLN A 314     -17.753 -24.692  -7.934  1.00 10.00      A   
ATOM   2928  CG  GLN A 314     -18.254 -25.909  -7.176  1.00 10.00      A   
ATOM   2929  CD  GLN A 314     -19.747 -26.122  -7.333  1.00 10.00      A   
ATOM   2930  OE1 GLN A 314     -20.337 -25.766  -8.356  1.00 10.00      A   
ATOM   2931  NE2 GLN A 314     -20.371 -26.699  -6.319  1.00 10.00      A   
ATOM   2932 HE21 GLN A 314     -19.837 -26.955  -5.535  1.00 10.00      A   
ATOM   2933 HE22 GLN A 314     -21.343 -26.840  -6.387  1.00 10.00      A   
ATOM   2934  C   GLN A 314     -15.742 -23.309  -8.479  1.00 10.00      A   
ATOM   2935  O   GLN A 314     -14.735 -23.752  -9.028  1.00 10.00      A   
ATOM   2936  N   TYR A 315     -16.261 -22.120  -8.773  1.00 10.00      A   
ATOM   2937  HN  TYR A 315     -17.053 -21.805  -8.279  1.00 10.00      A   
ATOM   2938  CA  TYR A 315     -15.680 -21.273  -9.808  1.00 10.00      A   
ATOM   2939  CB  TYR A 315     -16.579 -20.079 -10.126  1.00 10.00      A   
ATOM   2940  CG  TYR A 315     -16.144 -19.314 -11.355  1.00 10.00      A   
ATOM   2941  CD1 TYR A 315     -16.328 -19.844 -12.625  1.00 10.00      A   
ATOM   2942  CD2 TYR A 315     -15.540 -18.069 -11.246  1.00 10.00      A   
ATOM   2943  CE1 TYR A 315     -15.924 -19.154 -13.751  1.00 10.00      A   
ATOM   2944  CE2 TYR A 315     -15.135 -17.370 -12.368  1.00 10.00      A   
ATOM   2945  CZ  TYR A 315     -15.329 -17.920 -13.617  1.00 10.00      A   
ATOM   2946  OH  TYR A 315     -14.922 -17.234 -14.739  1.00 10.00      A   
ATOM   2947  HH  TYR A 315     -14.030 -16.895 -14.603  1.00 10.00      A   
ATOM   2948  C   TYR A 315     -14.279 -20.807  -9.435  1.00 10.00      A   
ATOM   2949  O   TYR A 315     -13.405 -20.707 -10.300  1.00 10.00      A   
ATOM   2950  N   TRP A 316     -14.064 -20.521  -8.152  1.00 10.00      A   
ATOM   2951  HN  TRP A 316     -14.803 -20.602  -7.507  1.00 10.00      A   
ATOM   2952  CA  TRP A 316     -12.756 -20.085  -7.684  1.00 10.00      A   
ATOM   2953  CB  TRP A 316     -12.776 -19.762  -6.183  1.00 10.00      A   
ATOM   2954  CG  TRP A 316     -11.543 -19.040  -5.715  1.00 10.00      A   
ATOM   2955  CD1 TRP A 316     -10.309 -19.580  -5.479  1.00 10.00      A   
ATOM   2956  CD2 TRP A 316     -11.424 -17.642  -5.426  1.00 10.00      A   
ATOM   2957  NE1 TRP A 316      -9.431 -18.604  -5.075  1.00 10.00      A   
ATOM   2958  HE1 TRP A 316      -8.481 -18.743  -4.854  1.00 10.00      A   
ATOM   2959  CE2 TRP A 316     -10.091 -17.407  -5.032  1.00 10.00      A   
ATOM   2960  CE3 TRP A 316     -12.313 -16.564  -5.465  1.00 10.00      A   
ATOM   2961  CZ2 TRP A 316      -9.630 -16.141  -4.683  1.00 10.00      A   
ATOM   2962  CZ3 TRP A 316     -11.852 -15.309  -5.117  1.00 10.00      A   
ATOM   2963  CH2 TRP A 316     -10.523 -15.108  -4.731  1.00 10.00      A   
ATOM   2964  C   TRP A 316     -11.726 -21.166  -7.976  1.00 10.00      A   
ATOM   2965  O   TRP A 316     -10.758 -20.939  -8.688  1.00 10.00      A   
ATOM   2966  N   ASP A 317     -11.982 -22.358  -7.467  1.00 10.00      A   
ATOM   2967  HN  ASP A 317     -12.807 -22.489  -6.946  1.00 10.00      A   
ATOM   2968  CA  ASP A 317     -11.085 -23.490  -7.662  1.00 10.00      A   
ATOM   2969  CB  ASP A 317     -11.545 -24.652  -6.775  1.00 10.00      A   
ATOM   2970  CG  ASP A 317     -10.835 -25.956  -7.062  1.00 10.00      A   
ATOM   2971  OD1 ASP A 317     -11.491 -26.886  -7.581  1.00 10.00      A   
ATOM   2972  OD2 ASP A 317      -9.626 -26.059  -6.766  1.00 10.00      A   
ATOM   2973  C   ASP A 317     -11.035 -23.908  -9.137  1.00 10.00      A   
ATOM   2974  O   ASP A 317     -10.146 -24.647  -9.566  1.00 10.00      A   
ATOM   2975  N   ARG A 318     -11.983 -23.408  -9.916  1.00 10.00      A   
ATOM   2976  HN  ARG A 318     -12.647 -22.801  -9.526  1.00 10.00      A   
ATOM   2977  CA  ARG A 318     -12.063 -23.732 -11.330  1.00 10.00      A   
ATOM   2978  CB  ARG A 318     -13.484 -23.503 -11.856  1.00 10.00      A   
ATOM   2979  CG  ARG A 318     -13.697 -23.906 -13.307  1.00 10.00      A   
ATOM   2980  CD  ARG A 318     -15.177 -23.968 -13.650  1.00 10.00      A   
ATOM   2981  NE  ARG A 318     -15.874 -24.998 -12.877  1.00 10.00      A   
ATOM   2982  HE  ARG A 318     -15.327 -25.560 -12.280  1.00 10.00      A   
ATOM   2983  CZ  ARG A 318     -17.188 -25.216 -12.939  1.00 10.00      A   
ATOM   2984  NH1 ARG A 318     -17.950 -24.479 -13.739  1.00 10.00      A   
ATOM   2985 HH11 ARG A 318     -18.982 -24.651 -13.792  1.00 10.00      A   
ATOM   2986 HH12 ARG A 318     -17.526 -23.721 -14.316  1.00 10.00      A   
ATOM   2987  NH2 ARG A 318     -17.739 -26.163 -12.190  1.00 10.00      A   
ATOM   2988 HH21 ARG A 318     -17.147 -26.738 -11.551  1.00 10.00      A   
ATOM   2989 HH22 ARG A 318     -18.768 -26.336 -12.234  1.00 10.00      A   
ATOM   2990  C   ARG A 318     -11.051 -22.953 -12.168  1.00 10.00      A   
ATOM   2991  O   ARG A 318     -10.347 -23.540 -12.989  1.00 10.00      A   
ATOM   2992  N   VAL A 319     -10.961 -21.640 -11.959  1.00 10.00      A   
ATOM   2993  HN  VAL A 319     -11.516 -21.218 -11.265  1.00 10.00      A   
ATOM   2994  CA  VAL A 319     -10.042 -20.820 -12.753  1.00 10.00      A   
ATOM   2995  CB  VAL A 319     -10.791 -19.990 -13.820  1.00 10.00      A   
ATOM   2996  CG1 VAL A 319     -11.308 -20.883 -14.939  1.00 10.00      A   
ATOM   2997  CG2 VAL A 319     -11.930 -19.201 -13.190  1.00 10.00      A   
ATOM   2998  C   VAL A 319      -9.161 -19.883 -11.925  1.00 10.00      A   
ATOM   2999  O   VAL A 319      -8.694 -18.866 -12.439  1.00 10.00      A   
ATOM   3000  N   ALA A 320      -8.913 -20.219 -10.664  1.00 10.00      A   
ATOM   3001  HN  ALA A 320      -9.306 -21.040 -10.298  1.00 10.00      A   
ATOM   3002  CA  ALA A 320      -8.072 -19.379  -9.806  1.00 10.00      A   
ATOM   3003  CB  ALA A 320      -8.008 -19.936  -8.394  1.00 10.00      A   
ATOM   3004  C   ALA A 320      -6.665 -19.256 -10.375  1.00 10.00      A   
ATOM   3005  O   ALA A 320      -6.144 -18.153 -10.552  1.00 10.00      A   
ATOM   3006  N   ASN A 321      -6.065 -20.397 -10.676  1.00 10.00      A   
ATOM   3007  HN  ASN A 321      -6.548 -21.241 -10.537  1.00 10.00      A   
ATOM   3008  CA  ASN A 321      -4.715 -20.436 -11.220  1.00 10.00      A   
ATOM   3009  CB  ASN A 321      -4.154 -21.861 -11.170  1.00 10.00      A   
ATOM   3010  CG  ASN A 321      -3.688 -22.256  -9.781  1.00 10.00      A   
ATOM   3011  OD1 ASN A 321      -3.213 -21.419  -9.012  1.00 10.00      A   
ATOM   3012  ND2 ASN A 321      -3.821 -23.530  -9.447  1.00 10.00      A   
ATOM   3013 HD21 ASN A 321      -4.212 -24.147 -10.106  1.00 10.00      A   
ATOM   3014 HD22 ASN A 321      -3.511 -23.811  -8.559  1.00 10.00      A   
ATOM   3015  C   ASN A 321      -4.692 -19.914 -12.648  1.00 10.00      A   
ATOM   3016  O   ASN A 321      -3.735 -19.265 -13.067  1.00 10.00      A   
ATOM   3017  N   GLY A 322      -5.766 -20.180 -13.383  1.00 10.00      A   
ATOM   3018  HN  GLY A 322      -6.506 -20.683 -12.981  1.00 10.00      A   
ATOM   3019  CA  GLY A 322      -5.856 -19.740 -14.763  1.00 10.00      A   
ATOM   3020  C   GLY A 322      -5.968 -18.231 -14.903  1.00 10.00      A   
ATOM   3021  O   GLY A 322      -5.423 -17.645 -15.839  1.00 10.00      A   
ATOM   3022  N   TYR A 323      -6.663 -17.595 -13.967  1.00 10.00      A   
ATOM   3023  HN  TYR A 323      -7.072 -18.111 -13.235  1.00 10.00      A   
ATOM   3024  CA  TYR A 323      -6.844 -16.148 -14.009  1.00 10.00      A   
ATOM   3025  CB  TYR A 323      -8.154 -15.739 -13.328  1.00 10.00      A   
ATOM   3026  CG  TYR A 323      -9.364 -15.777 -14.243  1.00 10.00      A   
ATOM   3027  CD1 TYR A 323      -9.343 -16.500 -15.429  1.00 10.00      A   
ATOM   3028  CD2 TYR A 323     -10.525 -15.085 -13.918  1.00 10.00      A   
ATOM   3029  CE1 TYR A 323     -10.441 -16.533 -16.265  1.00 10.00      A   
ATOM   3030  CE2 TYR A 323     -11.629 -15.114 -14.749  1.00 10.00      A   
ATOM   3031  CZ  TYR A 323     -11.583 -15.839 -15.922  1.00 10.00      A   
ATOM   3032  OH  TYR A 323     -12.678 -15.869 -16.755  1.00 10.00      A   
ATOM   3033  HH  TYR A 323     -12.998 -14.967 -16.898  1.00 10.00      A   
ATOM   3034  C   TYR A 323      -5.665 -15.405 -13.392  1.00 10.00      A   
ATOM   3035  O   TYR A 323      -5.600 -14.179 -13.443  1.00 10.00      A   
ATOM   3036  N   GLY A 324      -4.735 -16.150 -12.812  1.00 10.00      A   
ATOM   3037  HN  GLY A 324      -4.835 -17.124 -12.810  1.00 10.00      A   
ATOM   3038  CA  GLY A 324      -3.572 -15.538 -12.200  1.00 10.00      A   
ATOM   3039  C   GLY A 324      -3.839 -15.073 -10.783  1.00 10.00      A   
ATOM   3040  O   GLY A 324      -3.133 -14.207 -10.255  1.00 10.00      A   
ATOM   3041  N   LEU A 325      -4.853 -15.654 -10.157  1.00 10.00      A   
ATOM   3042  HN  LEU A 325      -5.370 -16.349 -10.624  1.00 10.00      A   
ATOM   3043  CA  LEU A 325      -5.211 -15.304  -8.789  1.00 10.00      A   
ATOM   3044  CB  LEU A 325      -6.714 -15.494  -8.554  1.00 10.00      A   
ATOM   3045  CG  LEU A 325      -7.649 -14.586  -9.356  1.00 10.00      A   
ATOM   3046  CD1 LEU A 325      -9.100 -14.980  -9.131  1.00 10.00      A   
ATOM   3047  CD2 LEU A 325      -7.424 -13.125  -8.994  1.00 10.00      A   
ATOM   3048  C   LEU A 325      -4.411 -16.147  -7.802  1.00 10.00      A   
ATOM   3049  O   LEU A 325      -4.976 -16.855  -6.963  1.00 10.00      A   
ATOM   3050  N   ASN A 326      -3.094 -16.066  -7.911  1.00 10.00      A   
ATOM   3051  HN  ASN A 326      -2.709 -15.472  -8.591  1.00 10.00      A   
ATOM   3052  CA  ASN A 326      -2.206 -16.822  -7.042  1.00 10.00      A   
ATOM   3053  CB  ASN A 326      -1.275 -17.716  -7.869  1.00 10.00      A   
ATOM   3054  CG  ASN A 326      -0.385 -18.600  -7.010  1.00 10.00      A   
ATOM   3055  OD1 ASN A 326      -0.758 -18.995  -5.904  1.00 10.00      A   
ATOM   3056  ND2 ASN A 326       0.795 -18.923  -7.515  1.00 10.00      A   
ATOM   3057 HD21 ASN A 326       1.030 -18.582  -8.406  1.00 10.00      A   
ATOM   3058 HD22 ASN A 326       1.386 -19.492  -6.981  1.00 10.00      A   
ATOM   3059  C   ASN A 326      -1.392 -15.889  -6.154  1.00 10.00      A   
ATOM   3060  O   ASN A 326      -0.869 -14.869  -6.616  1.00 10.00      A   
ATOM   3061  N   GLY A 327      -1.299 -16.244  -4.883  1.00 10.00      A   
ATOM   3062  HN  GLY A 327      -1.751 -17.062  -4.580  1.00 10.00      A   
ATOM   3063  CA  GLY A 327      -0.554 -15.452  -3.933  1.00 10.00      A   
ATOM   3064  C   GLY A 327      -0.968 -15.780  -2.517  1.00 10.00      A   
ATOM   3065  O   GLY A 327      -0.344 -16.610  -1.853  1.00 10.00      A   
ATOM   3066  N   ALA A 328      -2.043 -15.154  -2.071  1.00 10.00      A   
ATOM   3067  HN  ALA A 328      -2.511 -14.527  -2.663  1.00 10.00      A   
ATOM   3068  CA  ALA A 328      -2.557 -15.373  -0.730  1.00 10.00      A   
ATOM   3069  CB  ALA A 328      -1.937 -14.376   0.236  1.00 10.00      A   
ATOM   3070  C   ALA A 328      -4.074 -15.245  -0.730  1.00 10.00      A   
ATOM   3071  O   ALA A 328      -4.613 -14.187  -1.057  1.00 10.00      A   
ATOM   3072  N   ALA A 329      -4.756 -16.322  -0.362  1.00 10.00      A   
ATOM   3073  HN  ALA A 329      -4.267 -17.130  -0.093  1.00 10.00      A   
ATOM   3074  CA  ALA A 329      -6.212 -16.330  -0.334  1.00 10.00      A   
ATOM   3075  CB  ALA A 329      -6.762 -17.123  -1.511  1.00 10.00      A   
ATOM   3076  C   ALA A 329      -6.739 -16.893   0.980  1.00 10.00      A   
ATOM   3077  O   ALA A 329      -6.213 -17.878   1.506  1.00 10.00      A   
ATOM   3078  N   ALA A 330      -7.774 -16.257   1.510  1.00 10.00      A   
ATOM   3079  HN  ALA A 330      -8.140 -15.469   1.046  1.00 10.00      A   
ATOM   3080  CA  ALA A 330      -8.390 -16.682   2.755  1.00 10.00      A   
ATOM   3081  CB  ALA A 330      -7.856 -15.867   3.917  1.00 10.00      A   
ATOM   3082  C   ALA A 330      -9.901 -16.535   2.661  1.00 10.00      A   
ATOM   3083  O   ALA A 330     -10.406 -15.728   1.872  1.00 10.00      A   
ATOM   3084  N   GLN A 331     -10.621 -17.304   3.466  1.00 10.00      A   
ATOM   3085  HN  GLN A 331     -10.169 -17.909   4.091  1.00 10.00      A   
ATOM   3086  CA  GLN A 331     -12.073 -17.257   3.450  1.00 10.00      A   
ATOM   3087  CB  GLN A 331     -12.617 -18.262   2.433  1.00 10.00      A   
ATOM   3088  CG  GLN A 331     -14.078 -18.052   2.072  1.00 10.00      A   
ATOM   3089  CD  GLN A 331     -14.673 -19.238   1.343  1.00 10.00      A   
ATOM   3090  OE1 GLN A 331     -15.183 -20.164   1.968  1.00 10.00      A   
ATOM   3091  NE2 GLN A 331     -14.611 -19.219   0.022  1.00 10.00      A   
ATOM   3092 HE21 GLN A 331     -14.185 -18.446  -0.412  1.00 10.00      A   
ATOM   3093 HE22 GLN A 331     -15.001 -19.977  -0.475  1.00 10.00      A   
ATOM   3094  C   GLN A 331     -12.658 -17.548   4.827  1.00 10.00      A   
ATOM   3095  O   GLN A 331     -12.097 -18.324   5.603  1.00 10.00      A   
ATOM   3096  N   PHE A 332     -13.777 -16.906   5.120  1.00 10.00      A   
ATOM   3097  HN  PHE A 332     -14.147 -16.275   4.461  1.00 10.00      A   
ATOM   3098  CA  PHE A 332     -14.477 -17.089   6.380  1.00 10.00      A   
ATOM   3099  CB  PHE A 332     -14.311 -15.848   7.268  1.00 10.00      A   
ATOM   3100  CG  PHE A 332     -15.303 -15.745   8.396  1.00 10.00      A   
ATOM   3101  CD1 PHE A 332     -15.419 -16.759   9.332  1.00 10.00      A   
ATOM   3102  CD2 PHE A 332     -16.120 -14.635   8.516  1.00 10.00      A   
ATOM   3103  CE1 PHE A 332     -16.331 -16.667  10.365  1.00 10.00      A   
ATOM   3104  CE2 PHE A 332     -17.033 -14.537   9.549  1.00 10.00      A   
ATOM   3105  CZ  PHE A 332     -17.138 -15.555  10.474  1.00 10.00      A   
ATOM   3106  C   PHE A 332     -15.953 -17.360   6.102  1.00 10.00      A   
ATOM   3107  O   PHE A 332     -16.633 -16.548   5.472  1.00 10.00      A   
ATOM   3108  N   SER A 333     -16.437 -18.506   6.556  1.00 10.00      A   
ATOM   3109  HN  SER A 333     -15.847 -19.115   7.048  1.00 10.00      A   
ATOM   3110  CA  SER A 333     -17.825 -18.880   6.346  1.00 10.00      A   
ATOM   3111  CB  SER A 333     -17.909 -20.052   5.361  1.00 10.00      A   
ATOM   3112  OG  SER A 333     -19.031 -19.924   4.503  1.00 10.00      A   
ATOM   3113  HG  SER A 333     -18.739 -19.599   3.640  1.00 10.00      A   
ATOM   3114  C   SER A 333     -18.499 -19.247   7.667  1.00 10.00      A   
ATOM   3115  O   SER A 333     -17.842 -19.687   8.613  1.00 10.00      A   
ATOM   3116  N   LEU A 334     -19.809 -19.049   7.728  1.00 10.00      A   
ATOM   3117  HN  LEU A 334     -20.272 -18.671   6.950  1.00 10.00      A   
ATOM   3118  CA  LEU A 334     -20.578 -19.361   8.929  1.00 10.00      A   
ATOM   3119  CB  LEU A 334     -21.652 -18.296   9.164  1.00 10.00      A   
ATOM   3120  CG  LEU A 334     -21.163 -16.901   9.554  1.00 10.00      A   
ATOM   3121  CD1 LEU A 334     -22.332 -15.929   9.601  1.00 10.00      A   
ATOM   3122  CD2 LEU A 334     -20.448 -16.943  10.896  1.00 10.00      A   
ATOM   3123  C   LEU A 334     -21.231 -20.738   8.830  1.00 10.00      A   
ATOM   3124  O   LEU A 334     -21.740 -21.269   9.818  1.00 10.00      A   
ATOM   3125  N   SER A 335     -21.213 -21.313   7.638  1.00 10.00      A   
ATOM   3126  HN  SER A 335     -20.782 -20.854   6.890  1.00 10.00      A   
ATOM   3127  CA  SER A 335     -21.814 -22.619   7.416  1.00 10.00      A   
ATOM   3128  CB  SER A 335     -22.793 -22.550   6.239  1.00 10.00      A   
ATOM   3129  OG  SER A 335     -23.726 -23.617   6.277  1.00 10.00      A   
ATOM   3130  HG  SER A 335     -24.590 -23.273   6.531  1.00 10.00      A   
ATOM   3131  C   SER A 335     -20.740 -23.671   7.154  1.00 10.00      A   
ATOM   3132  O   SER A 335     -19.541 -23.392   7.265  1.00 10.00      A   
ATOM   3133  N   ASP A 336     -21.175 -24.880   6.818  1.00 10.00      A   
ATOM   3134  HN  ASP A 336     -22.142 -25.037   6.748  1.00 10.00      A   
ATOM   3135  CA  ASP A 336     -20.259 -25.972   6.532  1.00 10.00      A   
ATOM   3136  CB  ASP A 336     -20.212 -26.979   7.681  1.00 10.00      A   
ATOM   3137  CG  ASP A 336     -19.196 -28.080   7.442  1.00 10.00      A   
ATOM   3138  OD1 ASP A 336     -19.600 -29.213   7.104  1.00 10.00      A   
ATOM   3139  OD2 ASP A 336     -17.985 -27.816   7.585  1.00 10.00      A   
ATOM   3140  C   ASP A 336     -20.650 -26.672   5.238  1.00 10.00      A   
ATOM   3141  O   ASP A 336     -21.482 -27.580   5.233  1.00 10.00      A   
ATOM   3142  N   VAL A 337     -20.073 -26.216   4.141  1.00 10.00      A   
ATOM   3143  HN  VAL A 337     -19.449 -25.463   4.209  1.00 10.00      A   
ATOM   3144  CA  VAL A 337     -20.339 -26.795   2.833  1.00 10.00      A   
ATOM   3145  CB  VAL A 337     -20.805 -25.723   1.820  1.00 10.00      A   
ATOM   3146  CG1 VAL A 337     -22.162 -25.160   2.217  1.00 10.00      A   
ATOM   3147  CG2 VAL A 337     -19.775 -24.608   1.687  1.00 10.00      A   
ATOM   3148  C   VAL A 337     -19.087 -27.486   2.307  1.00 10.00      A   
ATOM   3149  O   VAL A 337     -18.154 -27.748   3.072  1.00 10.00      A   
ATOM   3150  N   ASP A 338     -19.082 -27.794   1.015  1.00 10.00      A   
ATOM   3151  HN  ASP A 338     -19.872 -27.583   0.474  1.00 10.00      A   
ATOM   3152  CA  ASP A 338     -17.941 -28.444   0.374  1.00 10.00      A   
ATOM   3153  CB  ASP A 338     -18.246 -28.716  -1.102  1.00 10.00      A   
ATOM   3154  CG  ASP A 338     -17.068 -29.291  -1.861  1.00 10.00      A   
ATOM   3155  OD1 ASP A 338     -16.665 -28.690  -2.881  1.00 10.00      A   
ATOM   3156  OD2 ASP A 338     -16.547 -30.353  -1.454  1.00 10.00      A   
ATOM   3157  C   ASP A 338     -16.686 -27.583   0.511  1.00 10.00      A   
ATOM   3158  O   ASP A 338     -16.663 -26.427   0.079  1.00 10.00      A   
ATOM   3159  N   PRO A 339     -15.636 -28.134   1.140  1.00 10.00      A   
ATOM   3160  CA  PRO A 339     -14.370 -27.426   1.363  1.00 10.00      A   
ATOM   3161  CB  PRO A 339     -13.474 -28.481   2.023  1.00 10.00      A   
ATOM   3162  CG  PRO A 339     -14.424 -29.460   2.620  1.00 10.00      A   
ATOM   3163  CD  PRO A 339     -15.602 -29.501   1.690  1.00 10.00      A   
ATOM   3164  C   PRO A 339     -13.730 -26.930   0.069  1.00 10.00      A   
ATOM   3165  O   PRO A 339     -13.651 -27.662  -0.919  1.00 10.00      A   
ATOM   3166  N   ILE A 340     -13.285 -25.682   0.083  1.00 10.00      A   
ATOM   3167  HN  ILE A 340     -13.402 -25.146   0.899  1.00 10.00      A   
ATOM   3168  CA  ILE A 340     -12.639 -25.077  -1.071  1.00 10.00      A   
ATOM   3169  CB  ILE A 340     -12.695 -23.530  -0.975  1.00 10.00      A   
ATOM   3170  CG1 ILE A 340     -12.441 -22.862  -2.335  1.00 10.00      A   
ATOM   3171  CG2 ILE A 340     -11.743 -23.004   0.093  1.00 10.00      A   
ATOM   3172  CD1 ILE A 340     -12.609 -21.358  -2.325  1.00 10.00      A   
ATOM   3173  C   ILE A 340     -11.187 -25.570  -1.187  1.00 10.00      A   
ATOM   3174  O   ILE A 340     -10.729 -26.356  -0.357  1.00 10.00      A   
ATOM   3175  N   THR A 341     -10.483 -25.118  -2.220  1.00 10.00      A   
ATOM   3176  HN  THR A 341     -10.910 -24.502  -2.848  1.00 10.00      A   
ATOM   3177  CA  THR A 341      -9.096 -25.509  -2.455  1.00 10.00      A   
ATOM   3178  CB  THR A 341      -8.512 -24.797  -3.698  1.00 10.00      A   
ATOM   3179  OG1 THR A 341      -7.099 -25.018  -3.787  1.00 10.00      A   
ATOM   3180  HG1 THR A 341      -6.900 -25.455  -4.624  1.00 10.00      A   
ATOM   3181  CG2 THR A 341      -8.801 -23.304  -3.668  1.00 10.00      A   
ATOM   3182  C   THR A 341      -8.201 -25.279  -1.225  1.00 10.00      A   
ATOM   3183  O   THR A 341      -8.457 -24.391  -0.404  1.00 10.00      A   
ATOM   3184  N   ALA A 342      -7.141 -26.080  -1.125  1.00 10.00      A   
ATOM   3185  HN  ALA A 342      -6.979 -26.735  -1.840  1.00 10.00      A   
ATOM   3186  CA  ALA A 342      -6.203 -26.014  -0.006  1.00 10.00      A   
ATOM   3187  CB  ALA A 342      -5.286 -27.226  -0.014  1.00 10.00      A   
ATOM   3188  C   ALA A 342      -5.380 -24.727   0.009  1.00 10.00      A   
ATOM   3189  O   ALA A 342      -4.802 -24.366   1.037  1.00 10.00      A   
ATOM   3190  N   GLN A 343      -5.315 -24.035  -1.123  1.00 10.00      A   
ATOM   3191  HN  GLN A 343      -5.780 -24.369  -1.923  1.00 10.00      A   
ATOM   3192  CA  GLN A 343      -4.553 -22.790  -1.195  1.00 10.00      A   
ATOM   3193  CB  GLN A 343      -4.210 -22.409  -2.639  1.00 10.00      A   
ATOM   3194  CG  GLN A 343      -5.401 -22.340  -3.576  1.00 10.00      A   
ATOM   3195  CD  GLN A 343      -5.080 -21.615  -4.866  1.00 10.00      A   
ATOM   3196  OE1 GLN A 343      -4.306 -20.654  -4.878  1.00 10.00      A   
ATOM   3197  NE2 GLN A 343      -5.665 -22.071  -5.962  1.00 10.00      A   
ATOM   3198 HE21 GLN A 343      -6.267 -22.846  -5.879  1.00 10.00      A   
ATOM   3199 HE22 GLN A 343      -5.471 -21.623  -6.812  1.00 10.00      A   
ATOM   3200  C   GLN A 343      -5.275 -21.650  -0.479  1.00 10.00      A   
ATOM   3201  O   GLN A 343      -4.724 -20.565  -0.304  1.00 10.00      A   
ATOM   3202  N   VAL A 344      -6.508 -21.907  -0.066  1.00 10.00      A   
ATOM   3203  HN  VAL A 344      -6.893 -22.794  -0.233  1.00 10.00      A   
ATOM   3204  CA  VAL A 344      -7.299 -20.913   0.643  1.00 10.00      A   
ATOM   3205  CB  VAL A 344      -8.759 -20.889   0.145  1.00 10.00      A   
ATOM   3206  CG1 VAL A 344      -9.592 -19.908   0.955  1.00 10.00      A   
ATOM   3207  CG2 VAL A 344      -8.812 -20.532  -1.332  1.00 10.00      A   
ATOM   3208  C   VAL A 344      -7.272 -21.203   2.141  1.00 10.00      A   
ATOM   3209  O   VAL A 344      -7.763 -22.244   2.588  1.00 10.00      A   
ATOM   3210  N   LYS A 345      -6.683 -20.293   2.902  1.00 10.00      A   
ATOM   3211  HN  LYS A 345      -6.310 -19.484   2.480  1.00 10.00      A   
ATOM   3212  CA  LYS A 345      -6.580 -20.449   4.345  1.00 10.00      A   
ATOM   3213  CB  LYS A 345      -5.460 -19.555   4.889  1.00 10.00      A   
ATOM   3214  CG  LYS A 345      -4.931 -19.959   6.258  1.00 10.00      A   
ATOM   3215  CD  LYS A 345      -3.626 -19.241   6.574  1.00 10.00      A   
ATOM   3216  CE  LYS A 345      -3.128 -19.570   7.973  1.00 10.00      A   
ATOM   3217  NZ  LYS A 345      -1.773 -19.005   8.228  1.00 10.00      A   
ATOM   3218  HZ1 LYS A 345      -1.757 -17.983   8.004  1.00 10.00      A   
ATOM   3219  HZ2 LYS A 345      -1.068 -19.486   7.635  1.00 10.00      A   
ATOM   3220  HZ3 LYS A 345      -1.513 -19.132   9.224  1.00 10.00      A   
ATOM   3221  C   LYS A 345      -7.914 -20.118   5.014  1.00 10.00      A   
ATOM   3222  O   LYS A 345      -8.284 -18.947   5.148  1.00 10.00      A   
ATOM   3223  N   GLN A 346      -8.638 -21.155   5.409  1.00 10.00      A   
ATOM   3224  HN  GLN A 346      -8.289 -22.062   5.263  1.00 10.00      A   
ATOM   3225  CA  GLN A 346      -9.934 -20.994   6.054  1.00 10.00      A   
ATOM   3226  CB  GLN A 346     -10.698 -22.319   6.053  1.00 10.00      A   
ATOM   3227  CG  GLN A 346     -11.437 -22.621   4.763  1.00 10.00      A   
ATOM   3228  CD  GLN A 346     -12.704 -21.806   4.609  1.00 10.00      A   
ATOM   3229  OE1 GLN A 346     -13.320 -21.393   5.590  1.00 10.00      A   
ATOM   3230  NE2 GLN A 346     -13.107 -21.582   3.372  1.00 10.00      A   
ATOM   3231 HE21 GLN A 346     -12.574 -21.948   2.639  1.00 10.00      A   
ATOM   3232 HE22 GLN A 346     -13.927 -21.060   3.238  1.00 10.00      A   
ATOM   3233  C   GLN A 346      -9.797 -20.486   7.482  1.00 10.00      A   
ATOM   3234  O   GLN A 346      -8.877 -20.868   8.210  1.00 10.00      A   
ATOM   3235  N   MET A 347     -10.715 -19.613   7.872  1.00 10.00      A   
ATOM   3236  HN  MET A 347     -11.414 -19.333   7.234  1.00 10.00      A   
ATOM   3237  CA  MET A 347     -10.727 -19.058   9.215  1.00 10.00      A   
ATOM   3238  CB  MET A 347     -10.227 -17.614   9.223  1.00 10.00      A   
ATOM   3239  CG  MET A 347      -8.733 -17.482   9.465  1.00 10.00      A   
ATOM   3240  SD  MET A 347      -8.227 -18.138  11.068  1.00 10.00      A   
ATOM   3241  CE  MET A 347      -6.443 -18.085  10.903  1.00 10.00      A   
ATOM   3242  C   MET A 347     -12.132 -19.139   9.793  1.00 10.00      A   
ATOM   3243  O   MET A 347     -13.103 -18.801   9.119  1.00 10.00      A   
ATOM   3244  N   PRO A 348     -12.261 -19.604  11.042  1.00 10.00      A   
ATOM   3245  CA  PRO A 348     -13.559 -19.743  11.701  1.00 10.00      A   
ATOM   3246  CB  PRO A 348     -13.274 -20.794  12.770  1.00 10.00      A   
ATOM   3247  CG  PRO A 348     -11.847 -20.569  13.141  1.00 10.00      A   
ATOM   3248  CD  PRO A 348     -11.152 -20.058  11.904  1.00 10.00      A   
ATOM   3249  C   PRO A 348     -14.049 -18.449  12.349  1.00 10.00      A   
ATOM   3250  O   PRO A 348     -15.160 -18.397  12.875  1.00 10.00      A   
ATOM   3251  N   THR A 349     -13.230 -17.409  12.310  1.00 10.00      A   
ATOM   3252  HN  THR A 349     -12.358 -17.501  11.874  1.00 10.00      A   
ATOM   3253  CA  THR A 349     -13.603 -16.131  12.904  1.00 10.00      A   
ATOM   3254  CB  THR A 349     -12.918 -15.935  14.273  1.00 10.00      A   
ATOM   3255  OG1 THR A 349     -12.685 -17.210  14.885  1.00 10.00      A   
ATOM   3256  HG1 THR A 349     -13.530 -17.591  15.156  1.00 10.00      A   
ATOM   3257  CG2 THR A 349     -13.788 -15.092  15.193  1.00 10.00      A   
ATOM   3258  C   THR A 349     -13.217 -14.970  11.992  1.00 10.00      A   
ATOM   3259  O   THR A 349     -12.134 -14.972  11.402  1.00 10.00      A   
ATOM   3260  N   LEU A 350     -14.100 -13.979  11.889  1.00 10.00      A   
ATOM   3261  HN  LEU A 350     -14.949 -14.042  12.384  1.00 10.00      A   
ATOM   3262  CA  LEU A 350     -13.855 -12.806  11.055  1.00 10.00      A   
ATOM   3263  CB  LEU A 350     -15.103 -11.917  11.001  1.00 10.00      A   
ATOM   3264  CG  LEU A 350     -14.986 -10.625  10.186  1.00 10.00      A   
ATOM   3265  CD1 LEU A 350     -14.757 -10.931   8.712  1.00 10.00      A   
ATOM   3266  CD2 LEU A 350     -16.228  -9.766  10.370  1.00 10.00      A   
ATOM   3267  C   LEU A 350     -12.673 -12.005  11.584  1.00 10.00      A   
ATOM   3268  O   LEU A 350     -11.834 -11.534  10.817  1.00 10.00      A   
ATOM   3269  N   GLU A 351     -12.606 -11.870  12.901  1.00 10.00      A   
ATOM   3270  HN  GLU A 351     -13.305 -12.269  13.458  1.00 10.00      A   
ATOM   3271  CA  GLU A 351     -11.525 -11.126  13.538  1.00 10.00      A   
ATOM   3272  CB  GLU A 351     -11.802 -10.923  15.027  1.00 10.00      A   
ATOM   3273  CG  GLU A 351     -12.979 -10.005  15.305  1.00 10.00      A   
ATOM   3274  CD  GLU A 351     -12.912  -8.726  14.494  1.00 10.00      A   
ATOM   3275  OE1 GLU A 351     -12.218  -7.780  14.926  1.00 10.00      A   
ATOM   3276  OE2 GLU A 351     -13.539  -8.663  13.416  1.00 10.00      A   
ATOM   3277  C   GLU A 351     -10.182 -11.810  13.323  1.00 10.00      A   
ATOM   3278  O   GLU A 351      -9.135 -11.164  13.342  1.00 10.00      A   
ATOM   3279  N   GLN A 352     -10.223 -13.121  13.109  1.00 10.00      A   
ATOM   3280  HN  GLN A 352     -11.089 -13.577  13.115  1.00 10.00      A   
ATOM   3281  CA  GLN A 352      -9.013 -13.892  12.861  1.00 10.00      A   
ATOM   3282  CB  GLN A 352      -9.243 -15.382  13.125  1.00 10.00      A   
ATOM   3283  CG  GLN A 352      -9.096 -15.789  14.582  1.00 10.00      A   
ATOM   3284  CD  GLN A 352      -8.885 -17.280  14.749  1.00 10.00      A   
ATOM   3285  OE1 GLN A 352      -7.755 -17.763  14.710  1.00 10.00      A   
ATOM   3286  NE2 GLN A 352      -9.968 -18.020  14.941  1.00 10.00      A   
ATOM   3287 HE21 GLN A 352     -10.846 -17.571  14.962  1.00 10.00      A   
ATOM   3288 HE22 GLN A 352      -9.850 -18.989  15.053  1.00 10.00      A   
ATOM   3289  C   GLN A 352      -8.558 -13.680  11.425  1.00 10.00      A   
ATOM   3290  O   GLN A 352      -7.363 -13.633  11.138  1.00 10.00      A   
ATOM   3291  N   LEU A 353      -9.529 -13.541  10.528  1.00 10.00      A   
ATOM   3292  HN  LEU A 353     -10.462 -13.601  10.823  1.00 10.00      A   
ATOM   3293  CA  LEU A 353      -9.248 -13.311   9.120  1.00 10.00      A   
ATOM   3294  CB  LEU A 353     -10.553 -13.337   8.321  1.00 10.00      A   
ATOM   3295  CG  LEU A 353     -10.427 -13.562   6.814  1.00 10.00      A   
ATOM   3296  CD1 LEU A 353     -10.066 -15.009   6.523  1.00 10.00      A   
ATOM   3297  CD2 LEU A 353     -11.717 -13.175   6.112  1.00 10.00      A   
ATOM   3298  C   LEU A 353      -8.564 -11.957   8.960  1.00 10.00      A   
ATOM   3299  O   LEU A 353      -7.766 -11.748   8.048  1.00 10.00      A   
ATOM   3300  N   LYS A 354      -8.880 -11.046   9.873  1.00 10.00      A   
ATOM   3301  HN  LYS A 354      -9.536 -11.275  10.569  1.00 10.00      A   
ATOM   3302  CA  LYS A 354      -8.296  -9.715   9.867  1.00 10.00      A   
ATOM   3303  CB  LYS A 354      -8.926  -8.855  10.961  1.00 10.00      A   
ATOM   3304  CG  LYS A 354     -10.294  -8.291  10.611  1.00 10.00      A   
ATOM   3305  CD  LYS A 354     -10.949  -7.647  11.825  1.00 10.00      A   
ATOM   3306  CE  LYS A 354     -10.135  -6.475  12.348  1.00 10.00      A   
ATOM   3307  NZ  LYS A 354     -10.343  -6.257  13.801  1.00 10.00      A   
ATOM   3308  HZ1 LYS A 354      -9.451  -6.414  14.316  1.00 10.00      A   
ATOM   3309  HZ2 LYS A 354     -11.066  -6.920  14.168  1.00 10.00      A   
ATOM   3310  HZ3 LYS A 354     -10.664  -5.285  13.975  1.00 10.00      A   
ATOM   3311  C   LYS A 354      -6.790  -9.799  10.083  1.00 10.00      A   
ATOM   3312  O   LYS A 354      -6.023  -9.080   9.446  1.00 10.00      A   
ATOM   3313  N   SER A 355      -6.374 -10.697  10.971  1.00 10.00      A   
ATOM   3314  HN  SER A 355      -7.036 -11.250  11.434  1.00 10.00      A   
ATOM   3315  CA  SER A 355      -4.961 -10.888  11.270  1.00 10.00      A   
ATOM   3316  CB  SER A 355      -4.789 -11.902  12.404  1.00 10.00      A   
ATOM   3317  OG  SER A 355      -5.699 -11.642  13.462  1.00 10.00      A   
ATOM   3318  HG  SER A 355      -5.782 -12.432  14.011  1.00 10.00      A   
ATOM   3319  C   SER A 355      -4.218 -11.359  10.025  1.00 10.00      A   
ATOM   3320  O   SER A 355      -3.078 -10.962   9.778  1.00 10.00      A   
ATOM   3321  N   TRP A 356      -4.891 -12.187   9.234  1.00 10.00      A   
ATOM   3322  HN  TRP A 356      -5.797 -12.453   9.491  1.00 10.00      A   
ATOM   3323  CA  TRP A 356      -4.325 -12.713   8.001  1.00 10.00      A   
ATOM   3324  CB  TRP A 356      -5.316 -13.692   7.358  1.00 10.00      A   
ATOM   3325  CG  TRP A 356      -4.870 -14.259   6.047  1.00 10.00      A   
ATOM   3326  CD1 TRP A 356      -4.087 -15.357   5.849  1.00 10.00      A   
ATOM   3327  CD2 TRP A 356      -5.194 -13.757   4.748  1.00 10.00      A   
ATOM   3328  NE1 TRP A 356      -3.900 -15.568   4.507  1.00 10.00      A   
ATOM   3329  HE1 TRP A 356      -3.370 -16.296   4.112  1.00 10.00      A   
ATOM   3330  CE2 TRP A 356      -4.570 -14.598   3.809  1.00 10.00      A   
ATOM   3331  CE3 TRP A 356      -5.951 -12.676   4.290  1.00 10.00      A   
ATOM   3332  CZ2 TRP A 356      -4.680 -14.390   2.440  1.00 10.00      A   
ATOM   3333  CZ3 TRP A 356      -6.058 -12.473   2.930  1.00 10.00      A   
ATOM   3334  CH2 TRP A 356      -5.427 -13.325   2.020  1.00 10.00      A   
ATOM   3335  C   TRP A 356      -3.999 -11.562   7.050  1.00 10.00      A   
ATOM   3336  O   TRP A 356      -2.937 -11.542   6.422  1.00 10.00      A   
ATOM   3337  N   VAL A 357      -4.910 -10.591   6.980  1.00 10.00      A   
ATOM   3338  HN  VAL A 357      -5.727 -10.666   7.520  1.00 10.00      A   
ATOM   3339  CA  VAL A 357      -4.733  -9.422   6.123  1.00 10.00      A   
ATOM   3340  CB  VAL A 357      -6.020  -8.567   6.050  1.00 10.00      A   
ATOM   3341  CG1 VAL A 357      -5.853  -7.411   5.073  1.00 10.00      A   
ATOM   3342  CG2 VAL A 357      -7.218  -9.421   5.666  1.00 10.00      A   
ATOM   3343  C   VAL A 357      -3.585  -8.558   6.641  1.00 10.00      A   
ATOM   3344  O   VAL A 357      -2.759  -8.072   5.867  1.00 10.00      A   
ATOM   3345  N   ARG A 358      -3.534  -8.390   7.960  1.00 10.00      A   
ATOM   3346  HN  ARG A 358      -4.231  -8.803   8.516  1.00 10.00      A   
ATOM   3347  CA  ARG A 358      -2.490  -7.597   8.606  1.00 10.00      A   
ATOM   3348  CB  ARG A 358      -2.755  -7.489  10.109  1.00 10.00      A   
ATOM   3349  CG  ARG A 358      -3.923  -6.594  10.469  1.00 10.00      A   
ATOM   3350  CD  ARG A 358      -4.171  -6.582  11.965  1.00 10.00      A   
ATOM   3351  NE  ARG A 358      -4.268  -5.218  12.474  1.00 10.00      A   
ATOM   3352  HE  ARG A 358      -3.694  -4.535  12.039  1.00 10.00      A   
ATOM   3353  CZ  ARG A 358      -5.041  -4.849  13.489  1.00 10.00      A   
ATOM   3354  NH1 ARG A 358      -5.785  -5.743  14.127  1.00 10.00      A   
ATOM   3355 HH11 ARG A 358      -6.390  -5.448  14.925  1.00 10.00      A   
ATOM   3356 HH12 ARG A 358      -5.765  -6.742  13.839  1.00 10.00      A   
ATOM   3357  NH2 ARG A 358      -5.074  -3.578  13.861  1.00 10.00      A   
ATOM   3358 HH21 ARG A 358      -4.486  -2.865  13.353  1.00 10.00      A   
ATOM   3359 HH22 ARG A 358      -5.679  -3.276  14.656  1.00 10.00      A   
ATOM   3360  C   ARG A 358      -1.116  -8.212   8.383  1.00 10.00      A   
ATOM   3361  O   ARG A 358      -0.095  -7.533   8.455  1.00 10.00      A   
ATOM   3362  N   ASN A 359      -1.096  -9.505   8.111  1.00 10.00      A   
ATOM   3363  HN  ASN A 359      -1.946  -9.997   8.057  1.00 10.00      A   
ATOM   3364  CA  ASN A 359       0.153 -10.211   7.883  1.00 10.00      A   
ATOM   3365  CB  ASN A 359       0.140 -11.582   8.564  1.00 10.00      A   
ATOM   3366  CG  ASN A 359       0.409 -11.501  10.056  1.00 10.00      A   
ATOM   3367  OD1 ASN A 359       1.558 -11.501  10.496  1.00 10.00      A   
ATOM   3368  ND2 ASN A 359      -0.647 -11.426  10.847  1.00 10.00      A   
ATOM   3369 HD21 ASN A 359      -1.541 -11.425  10.431  1.00 10.00      A   
ATOM   3370 HD22 ASN A 359      -0.498 -11.375  11.811  1.00 10.00      A   
ATOM   3371  C   ASN A 359       0.453 -10.342   6.392  1.00 10.00      A   
ATOM   3372  O   ASN A 359       1.296 -11.144   5.990  1.00 10.00      A   
ATOM   3373  N   ASN A 360      -0.251  -9.546   5.582  1.00 10.00      A   
ATOM   3374  HN  ASN A 360      -0.917  -8.941   5.975  1.00 10.00      A   
ATOM   3375  CA  ASN A 360      -0.072  -9.538   4.126  1.00 10.00      A   
ATOM   3376  CB  ASN A 360       1.328  -9.030   3.759  1.00 10.00      A   
ATOM   3377  CG  ASN A 360       1.415  -8.410   2.373  1.00 10.00      A   
ATOM   3378  OD1 ASN A 360       0.717  -8.806   1.436  1.00 10.00      A   
ATOM   3379  ND2 ASN A 360       2.276  -7.421   2.232  1.00 10.00      A   
ATOM   3380 HD21 ASN A 360       2.803  -7.143   3.029  1.00 10.00      A   
ATOM   3381 HD22 ASN A 360       2.366  -7.005   1.354  1.00 10.00      A   
ATOM   3382  C   ASN A 360      -0.317 -10.920   3.529  1.00 10.00      A   
ATOM   3383  O   ASN A 360       0.331 -11.323   2.560  1.00 10.00      A   
ATOM   3384  N   GLY A 361      -1.258 -11.646   4.111  1.00 10.00      A   
ATOM   3385  HN  GLY A 361      -1.739 -11.284   4.887  1.00 10.00      A   
ATOM   3386  CA  GLY A 361      -1.571 -12.968   3.624  1.00 10.00      A   
ATOM   3387  C   GLY A 361      -0.787 -14.041   4.341  1.00 10.00      A   
ATOM   3388  O   GLY A 361      -0.064 -14.816   3.713  1.00 10.00      A   
ATOM   3389  N   GLU A 362      -0.922 -14.083   5.658  1.00 10.00      A   
ATOM   3390  HN  GLU A 362      -1.506 -13.432   6.100  1.00 10.00      A   
ATOM   3391  CB  GLU A 362       1.159 -14.565   6.867  1.00 10.00      A   
ATOM   3392  CG  GLU A 362       2.174 -15.666   7.130  1.00 10.00      A   
ATOM   3393  CD  GLU A 362       3.603 -15.195   6.957  1.00 10.00      A   
ATOM   3394  OE1 GLU A 362       4.390 -15.289   7.927  1.00 10.00      A   
ATOM   3395  OE2 GLU A 362       3.943 -14.729   5.848  1.00 10.00      A   
ATOM   3396  CA  GLU A 362      -0.229 -15.073   6.466  1.00 10.00      A   
ATOM   3397  C   GLU A 362      -1.053 -15.418   7.700  1.00 10.00      A   
ATOM   3398  O   GLU A 362      -1.006 -14.651   8.683  1.00 10.00      A   
ATOM   3399  OXT GLU A 362      -1.760 -16.448   7.674  1.00 10.00      A   
ATOM   3400  CB  MET B   1      17.941  -3.896  24.613  1.00 10.00      B   
ATOM   3401  CG  MET B   1      18.465  -3.855  26.040  1.00 10.00      B   
ATOM   3402  SD  MET B   1      17.150  -3.734  27.268  1.00 10.00      B   
ATOM   3403  CE  MET B   1      16.617  -2.041  27.029  1.00 10.00      B   
ATOM   3404  C   MET B   1      16.037  -4.496  23.091  1.00 10.00      B   
ATOM   3405  O   MET B   1      14.884  -4.071  23.058  1.00 10.00      B   
ATOM   3406  N   MET B   1      17.067  -6.231  24.549  1.00 10.00      B   
ATOM   3407  HT1 MET B   1      16.199  -6.798  24.612  1.00 10.00      B   
ATOM   3408  HT2 MET B   1      17.632  -6.391  25.407  1.00 10.00      B   
ATOM   3409  HT3 MET B   1      17.613  -6.548  23.724  1.00 10.00      B   
ATOM   3410  CA  MET B   1      16.718  -4.795  24.421  1.00 10.00      B   
ATOM   3411  N   ARG B   2      16.744  -4.731  21.993  1.00 10.00      B   
ATOM   3412  HN  ARG B   2      17.655  -5.092  22.071  1.00 10.00      B   
ATOM   3413  CA  ARG B   2      16.205  -4.465  20.667  1.00 10.00      B   
ATOM   3414  CB  ARG B   2      17.050  -3.384  19.990  1.00 10.00      B   
ATOM   3415  CG  ARG B   2      16.460  -2.806  18.714  1.00 10.00      B   
ATOM   3416  CD  ARG B   2      17.562  -2.368  17.768  1.00 10.00      B   
ATOM   3417  NE  ARG B   2      17.535  -0.936  17.486  1.00 10.00      B   
ATOM   3418  HE  ARG B   2      16.654  -0.524  17.332  1.00 10.00      B   
ATOM   3419  CZ  ARG B   2      18.626  -0.169  17.436  1.00 10.00      B   
ATOM   3420  NH1 ARG B   2      19.822  -0.697  17.661  1.00 10.00      B   
ATOM   3421 HH11 ARG B   2      19.920  -1.716  17.880  1.00 10.00      B   
ATOM   3422 HH12 ARG B   2      20.684  -0.089  17.622  1.00 10.00      B   
ATOM   3423  NH2 ARG B   2      18.527   1.124  17.146  1.00 10.00      B   
ATOM   3424 HH21 ARG B   2      17.599   1.553  16.952  1.00 10.00      B   
ATOM   3425 HH22 ARG B   2      19.393   1.720  17.104  1.00 10.00      B   
ATOM   3426  C   ARG B   2      16.208  -5.735  19.820  1.00 10.00      B   
ATOM   3427  O   ARG B   2      17.059  -6.607  20.000  1.00 10.00      B   
ATOM   3428  N   SER B   3      15.244  -5.839  18.916  1.00 10.00      B   
ATOM   3429  HN  SER B   3      14.583  -5.116  18.837  1.00 10.00      B   
ATOM   3430  CA  SER B   3      15.140  -6.990  18.032  1.00 10.00      B   
ATOM   3431  CB  SER B   3      13.686  -7.187  17.596  1.00 10.00      B   
ATOM   3432  OG  SER B   3      12.806  -7.164  18.711  1.00 10.00      B   
ATOM   3433  HG  SER B   3      13.257  -6.774  19.472  1.00 10.00      B   
ATOM   3434  C   SER B   3      16.024  -6.789  16.805  1.00 10.00      B   
ATOM   3435  O   SER B   3      16.101  -5.684  16.260  1.00 10.00      B   
ATOM   3436  N   TYR B   4      16.698  -7.846  16.380  1.00 10.00      B   
ATOM   3437  HN  TYR B   4      16.603  -8.705  16.857  1.00 10.00      B   
ATOM   3438  CA  TYR B   4      17.578  -7.773  15.226  1.00 10.00      B   
ATOM   3439  CB  TYR B   4      19.044  -7.842  15.667  1.00 10.00      B   
ATOM   3440  CG  TYR B   4      19.537  -6.607  16.381  1.00 10.00      B   
ATOM   3441  CD1 TYR B   4      19.415  -6.477  17.760  1.00 10.00      B   
ATOM   3442  CD2 TYR B   4      20.131  -5.570  15.677  1.00 10.00      B   
ATOM   3443  CE1 TYR B   4      19.869  -5.347  18.415  1.00 10.00      B   
ATOM   3444  CE2 TYR B   4      20.588  -4.437  16.324  1.00 10.00      B   
ATOM   3445  CZ  TYR B   4      20.454  -4.332  17.691  1.00 10.00      B   
ATOM   3446  OH  TYR B   4      20.902  -3.202  18.336  1.00 10.00      B   
ATOM   3447  HH  TYR B   4      21.216  -3.437  19.214  1.00 10.00      B   
ATOM   3448  C   TYR B   4      17.294  -8.896  14.238  1.00 10.00      B   
ATOM   3449  O   TYR B   4      17.186 -10.066  14.618  1.00 10.00      B   
ATOM   3450  N   LEU B   5      17.172  -8.539  12.970  1.00 10.00      B   
ATOM   3451  HN  LEU B   5      17.264  -7.591  12.726  1.00 10.00      B   
ATOM   3452  CA  LEU B   5      16.929  -9.522  11.928  1.00 10.00      B   
ATOM   3453  CB  LEU B   5      15.981  -8.971  10.861  1.00 10.00      B   
ATOM   3454  CG  LEU B   5      14.509  -8.857  11.268  1.00 10.00      B   
ATOM   3455  CD1 LEU B   5      13.692  -8.232  10.152  1.00 10.00      B   
ATOM   3456  CD2 LEU B   5      13.947 -10.221  11.640  1.00 10.00      B   
ATOM   3457  C   LEU B   5      18.262  -9.928  11.318  1.00 10.00      B   
ATOM   3458  O   LEU B   5      19.062  -9.071  10.938  1.00 10.00      B   
ATOM   3459  N   ILE B   6      18.505 -11.225  11.239  1.00 10.00      B   
ATOM   3460  HN  ILE B   6      17.818 -11.865  11.532  1.00 10.00      B   
ATOM   3461  CA  ILE B   6      19.763 -11.731  10.714  1.00 10.00      B   
ATOM   3462  CB  ILE B   6      20.305 -12.880  11.591  1.00 10.00      B   
ATOM   3463  CG1 ILE B   6      20.433 -12.428  13.051  1.00 10.00      B   
ATOM   3464  CG2 ILE B   6      21.637 -13.393  11.068  1.00 10.00      B   
ATOM   3465  CD1 ILE B   6      21.349 -11.238  13.257  1.00 10.00      B   
ATOM   3466  C   ILE B   6      19.638 -12.199   9.268  1.00 10.00      B   
ATOM   3467  O   ILE B   6      19.029 -13.236   8.982  1.00 10.00      B   
ATOM   3468  N   LEU B   7      20.217 -11.426   8.363  1.00 10.00      B   
ATOM   3469  HN  LEU B   7      20.684 -10.612   8.657  1.00 10.00      B   
ATOM   3470  CA  LEU B   7      20.203 -11.756   6.947  1.00 10.00      B   
ATOM   3471  CB  LEU B   7      19.600 -10.611   6.124  1.00 10.00      B   
ATOM   3472  CG  LEU B   7      18.129 -10.272   6.397  1.00 10.00      B   
ATOM   3473  CD1 LEU B   7      17.637  -9.202   5.433  1.00 10.00      B   
ATOM   3474  CD2 LEU B   7      17.260 -11.517   6.305  1.00 10.00      B   
ATOM   3475  C   LEU B   7      21.627 -12.053   6.490  1.00 10.00      B   
ATOM   3476  O   LEU B   7      22.572 -11.403   6.928  1.00 10.00      B   
ATOM   3477  N   ARG B   8      21.788 -13.045   5.634  1.00 10.00      B   
ATOM   3478  HN  ARG B   8      20.999 -13.541   5.316  1.00 10.00      B   
ATOM   3479  CA  ARG B   8      23.112 -13.413   5.154  1.00 10.00      B   
ATOM   3480  CB  ARG B   8      23.475 -14.830   5.614  1.00 10.00      B   
ATOM   3481  CG  ARG B   8      24.860 -15.302   5.191  1.00 10.00      B   
ATOM   3482  CD  ARG B   8      25.358 -16.424   6.089  1.00 10.00      B   
ATOM   3483  NE  ARG B   8      26.561 -17.070   5.560  1.00 10.00      B   
ATOM   3484  HE  ARG B   8      26.432 -17.874   5.005  1.00 10.00      B   
ATOM   3485  CZ  ARG B   8      27.804 -16.638   5.779  1.00 10.00      B   
ATOM   3486  NH1 ARG B   8      28.013 -15.554   6.511  1.00 10.00      B   
ATOM   3487 HH11 ARG B   8      28.981 -15.209   6.683  1.00 10.00      B   
ATOM   3488 HH12 ARG B   8      27.206 -15.031   6.925  1.00 10.00      B   
ATOM   3489  NH2 ARG B   8      28.837 -17.317   5.290  1.00 10.00      B   
ATOM   3490 HH21 ARG B   8      29.812 -16.987   5.455  1.00 10.00      B   
ATOM   3491 HH22 ARG B   8      28.677 -18.193   4.742  1.00 10.00      B   
ATOM   3492  C   ARG B   8      23.223 -13.291   3.639  1.00 10.00      B   
ATOM   3493  O   ARG B   8      22.332 -13.713   2.903  1.00 10.00      B   
ATOM   3494  N   LEU B   9      24.321 -12.703   3.185  1.00 10.00      B   
ATOM   3495  HN  LEU B   9      24.986 -12.367   3.831  1.00 10.00      B   
ATOM   3496  CA  LEU B   9      24.580 -12.528   1.768  1.00 10.00      B   
ATOM   3497  CB  LEU B   9      24.950 -11.071   1.477  1.00 10.00      B   
ATOM   3498  CG  LEU B   9      23.911 -10.015   1.853  1.00 10.00      B   
ATOM   3499  CD1 LEU B   9      24.528  -8.625   1.809  1.00 10.00      B   
ATOM   3500  CD2 LEU B   9      22.713 -10.093   0.924  1.00 10.00      B   
ATOM   3501  C   LEU B   9      25.722 -13.442   1.341  1.00 10.00      B   
ATOM   3502  O   LEU B   9      26.897 -13.096   1.490  1.00 10.00      B   
ATOM   3503  N   ALA B  10      25.376 -14.621   0.846  1.00 10.00      B   
ATOM   3504  HN  ALA B  10      24.426 -14.849   0.774  1.00 10.00      B   
ATOM   3505  CA  ALA B  10      26.373 -15.590   0.402  1.00 10.00      B   
ATOM   3506  CB  ALA B  10      26.315 -16.847   1.261  1.00 10.00      B   
ATOM   3507  C   ALA B  10      26.178 -15.935  -1.071  1.00 10.00      B   
ATOM   3508  O   ALA B  10      25.091 -16.345  -1.484  1.00 10.00      B   
ATOM   3509  N   GLY B  11      27.231 -15.763  -1.859  1.00 10.00      B   
ATOM   3510  HN  GLY B  11      28.074 -15.441  -1.475  1.00 10.00      B   
ATOM   3511  CA  GLY B  11      27.157 -16.057  -3.275  1.00 10.00      B   
ATOM   3512  C   GLY B  11      28.530 -16.243  -3.883  1.00 10.00      B   
ATOM   3513  O   GLY B  11      29.537 -15.979  -3.224  1.00 10.00      B   
ATOM   3514  N   PRO B  12      28.600 -16.692  -5.145  1.00 10.00      B   
ATOM   3515  CA  PRO B  12      29.872 -16.918  -5.834  1.00 10.00      B   
ATOM   3516  CB  PRO B  12      29.468 -17.770  -7.039  1.00 10.00      B   
ATOM   3517  CG  PRO B  12      28.057 -17.381  -7.320  1.00 10.00      B   
ATOM   3518  CD  PRO B  12      27.441 -17.024  -5.995  1.00 10.00      B   
ATOM   3519  C   PRO B  12      30.523 -15.615  -6.290  1.00 10.00      B   
ATOM   3520  O   PRO B  12      31.746 -15.471  -6.252  1.00 10.00      B   
ATOM   3521  N   MET B  13      29.696 -14.663  -6.705  1.00 10.00      B   
ATOM   3522  HN  MET B  13      28.731 -14.829  -6.682  1.00 10.00      B   
ATOM   3523  CA  MET B  13      30.177 -13.376  -7.177  1.00 10.00      B   
ATOM   3524  CB  MET B  13      30.343 -13.386  -8.700  1.00 10.00      B   
ATOM   3525  CG  MET B  13      31.714 -13.834  -9.183  1.00 10.00      B   
ATOM   3526  SD  MET B  13      31.756 -14.156 -10.958  1.00 10.00      B   
ATOM   3527  CE  MET B  13      30.785 -15.659 -11.052  1.00 10.00      B   
ATOM   3528  C   MET B  13      29.225 -12.262  -6.770  1.00 10.00      B   
ATOM   3529  O   MET B  13      28.075 -12.225  -7.205  1.00 10.00      B   
ATOM   3530  N   GLN B  14      29.707 -11.370  -5.924  1.00 10.00      B   
ATOM   3531  HN  GLN B  14      30.629 -11.470  -5.606  1.00 10.00      B   
ATOM   3532  CA  GLN B  14      28.912 -10.240  -5.460  1.00 10.00      B   
ATOM   3533  CB  GLN B  14      29.037 -10.069  -3.943  1.00 10.00      B   
ATOM   3534  CG  GLN B  14      28.551 -11.260  -3.131  1.00 10.00      B   
ATOM   3535  CD  GLN B  14      28.286 -10.909  -1.679  1.00 10.00      B   
ATOM   3536  OE1 GLN B  14      27.899  -9.785  -1.357  1.00 10.00      B   
ATOM   3537  NE2 GLN B  14      28.495 -11.869  -0.791  1.00 10.00      B   
ATOM   3538 HE21 GLN B  14      28.808 -12.744  -1.113  1.00 10.00      B   
ATOM   3539 HE22 GLN B  14      28.331 -11.666   0.154  1.00 10.00      B   
ATOM   3540  C   GLN B  14      29.371  -8.970  -6.159  1.00 10.00      B   
ATOM   3541  O   GLN B  14      30.564  -8.788  -6.402  1.00 10.00      B   
ATOM   3542  N   ALA B  15      28.437  -8.098  -6.490  1.00 10.00      B   
ATOM   3543  HN  ALA B  15      27.498  -8.290  -6.281  1.00 10.00      B   
ATOM   3544  CA  ALA B  15      28.780  -6.853  -7.156  1.00 10.00      B   
ATOM   3545  CB  ALA B  15      28.511  -6.948  -8.649  1.00 10.00      B   
ATOM   3546  C   ALA B  15      28.039  -5.679  -6.543  1.00 10.00      B   
ATOM   3547  O   ALA B  15      26.842  -5.493  -6.767  1.00 10.00      B   
ATOM   3548  N   TRP B  16      28.757  -4.891  -5.765  1.00 10.00      B   
ATOM   3549  HN  TRP B  16      29.714  -5.081  -5.638  1.00 10.00      B   
ATOM   3550  CA  TRP B  16      28.177  -3.732  -5.117  1.00 10.00      B   
ATOM   3551  CB  TRP B  16      28.503  -3.722  -3.623  1.00 10.00      B   
ATOM   3552  CG  TRP B  16      27.978  -4.937  -2.918  1.00 10.00      B   
ATOM   3553  CD1 TRP B  16      28.685  -6.047  -2.557  1.00 10.00      B   
ATOM   3554  CD2 TRP B  16      26.625  -5.174  -2.510  1.00 10.00      B   
ATOM   3555  NE1 TRP B  16      27.859  -6.956  -1.942  1.00 10.00      B   
ATOM   3556  HE1 TRP B  16      28.133  -7.837  -1.590  1.00 10.00      B   
ATOM   3557  CE2 TRP B  16      26.588  -6.444  -1.901  1.00 10.00      B   
ATOM   3558  CE3 TRP B  16      25.443  -4.434  -2.596  1.00 10.00      B   
ATOM   3559  CZ2 TRP B  16      25.415  -6.990  -1.383  1.00 10.00      B   
ATOM   3560  CZ3 TRP B  16      24.282  -4.978  -2.081  1.00 10.00      B   
ATOM   3561  CH2 TRP B  16      24.275  -6.242  -1.483  1.00 10.00      B   
ATOM   3562  C   TRP B  16      28.639  -2.464  -5.813  1.00 10.00      B   
ATOM   3563  O   TRP B  16      29.789  -2.043  -5.671  1.00 10.00      B   
ATOM   3564  N   GLY B  17      27.730  -1.879  -6.584  1.00 10.00      B   
ATOM   3565  HN  GLY B  17      26.833  -2.270  -6.637  1.00 10.00      B   
ATOM   3566  CA  GLY B  17      28.030  -0.683  -7.343  1.00 10.00      B   
ATOM   3567  C   GLY B  17      28.478   0.498  -6.510  1.00 10.00      B   
ATOM   3568  O   GLY B  17      27.826   0.865  -5.530  1.00 10.00      B   
ATOM   3569  N   GLN B  18      29.595   1.087  -6.917  1.00 10.00      B   
ATOM   3570  HN  GLN B  18      30.060   0.722  -7.699  1.00 10.00      B   
ATOM   3571  CA  GLN B  18      30.157   2.250  -6.252  1.00 10.00      B   
ATOM   3572  CB  GLN B  18      31.667   2.066  -6.078  1.00 10.00      B   
ATOM   3573  CG  GLN B  18      32.049   1.163  -4.918  1.00 10.00      B   
ATOM   3574  CD  GLN B  18      33.549   0.990  -4.780  1.00 10.00      B   
ATOM   3575  OE1 GLN B  18      34.278   0.945  -5.771  1.00 10.00      B   
ATOM   3576  NE2 GLN B  18      34.018   0.896  -3.546  1.00 10.00      B   
ATOM   3577 HE21 GLN B  18      33.377   0.937  -2.802  1.00 10.00      B   
ATOM   3578 HE22 GLN B  18      34.986   0.802  -3.423  1.00 10.00      B   
ATOM   3579  C   GLN B  18      29.876   3.491  -7.097  1.00 10.00      B   
ATOM   3580  O   GLN B  18      29.562   3.368  -8.281  1.00 10.00      B   
ATOM   3581  N   PRO B  19      29.964   4.696  -6.504  1.00 10.00      B   
ATOM   3582  CA  PRO B  19      29.713   5.954  -7.222  1.00 10.00      B   
ATOM   3583  CB  PRO B  19      29.982   7.034  -6.166  1.00 10.00      B   
ATOM   3584  CG  PRO B  19      29.820   6.336  -4.861  1.00 10.00      B   
ATOM   3585  CD  PRO B  19      30.297   4.931  -5.088  1.00 10.00      B   
ATOM   3586  C   PRO B  19      30.646   6.137  -8.420  1.00 10.00      B   
ATOM   3587  O   PRO B  19      31.862   6.266  -8.262  1.00 10.00      B   
ATOM   3588  N   THR B  20      30.065   6.135  -9.615  1.00 10.00      B   
ATOM   3589  HN  THR B  20      29.093   6.012  -9.667  1.00 10.00      B   
ATOM   3590  CA  THR B  20      30.820   6.305 -10.851  1.00 10.00      B   
ATOM   3591  CB  THR B  20      31.765   5.103 -11.120  1.00 10.00      B   
ATOM   3592  OG1 THR B  20      32.561   5.339 -12.294  1.00 10.00      B   
ATOM   3593  HG1 THR B  20      33.138   4.580 -12.445  1.00 10.00      B   
ATOM   3594  CG2 THR B  20      30.986   3.805 -11.284  1.00 10.00      B   
ATOM   3595  C   THR B  20      29.864   6.497 -12.030  1.00 10.00      B   
ATOM   3596  O   THR B  20      28.768   5.933 -12.048  1.00 10.00      B   
ATOM   3597  N   PHE B  21      30.263   7.307 -13.000  1.00 10.00      B   
ATOM   3598  HN  PHE B  21      31.140   7.748 -12.930  1.00 10.00      B   
ATOM   3599  CA  PHE B  21      29.430   7.560 -14.170  1.00 10.00      B   
ATOM   3600  CB  PHE B  21      29.037   9.038 -14.251  1.00 10.00      B   
ATOM   3601  CG  PHE B  21      27.813   9.390 -13.456  1.00 10.00      B   
ATOM   3602  CD1 PHE B  21      27.900   9.647 -12.100  1.00 10.00      B   
ATOM   3603  CD2 PHE B  21      26.573   9.462 -14.068  1.00 10.00      B   
ATOM   3604  CE1 PHE B  21      26.774   9.968 -11.367  1.00 10.00      B   
ATOM   3605  CE2 PHE B  21      25.443   9.783 -13.342  1.00 10.00      B   
ATOM   3606  CZ  PHE B  21      25.543  10.036 -11.989  1.00 10.00      B   
ATOM   3607  C   PHE B  21      30.145   7.136 -15.445  1.00 10.00      B   
ATOM   3608  O   PHE B  21      29.928   7.711 -16.513  1.00 10.00      B   
ATOM   3609  N   GLU B  22      30.998   6.128 -15.329  1.00 10.00      B   
ATOM   3610  HN  GLU B  22      31.121   5.703 -14.454  1.00 10.00      B   
ATOM   3611  CA  GLU B  22      31.752   5.630 -16.471  1.00 10.00      B   
ATOM   3612  CB  GLU B  22      33.249   5.651 -16.164  1.00 10.00      B   
ATOM   3613  CG  GLU B  22      33.823   7.042 -15.967  1.00 10.00      B   
ATOM   3614  CD  GLU B  22      35.262   7.015 -15.499  1.00 10.00      B   
ATOM   3615  OE1 GLU B  22      35.558   7.601 -14.438  1.00 10.00      B   
ATOM   3616  OE2 GLU B  22      36.106   6.407 -16.189  1.00 10.00      B   
ATOM   3617  C   GLU B  22      31.322   4.214 -16.830  1.00 10.00      B   
ATOM   3618  O   GLU B  22      30.514   3.603 -16.127  1.00 10.00      B   
ATOM   3619  N   GLY B  23      31.863   3.699 -17.930  1.00 10.00      B   
ATOM   3620  HN  GLY B  23      32.485   4.241 -18.458  1.00 10.00      B   
ATOM   3621  CA  GLY B  23      31.538   2.354 -18.361  1.00 10.00      B   
ATOM   3622  C   GLY B  23      32.091   1.326 -17.398  1.00 10.00      B   
ATOM   3623  O   GLY B  23      31.513   0.252 -17.215  1.00 10.00      B   
ATOM   3624  N   THR B  24      33.212   1.667 -16.782  1.00 10.00      B   
ATOM   3625  HN  THR B  24      33.619   2.532 -16.986  1.00 10.00      B   
ATOM   3626  CA  THR B  24      33.860   0.802 -15.815  1.00 10.00      B   
ATOM   3627  CB  THR B  24      35.356   1.152 -15.696  1.00 10.00      B   
ATOM   3628  OG1 THR B  24      35.863   1.555 -16.981  1.00 10.00      B   
ATOM   3629  HG1 THR B  24      36.103   2.492 -16.951  1.00 10.00      B   
ATOM   3630  CG2 THR B  24      36.145  -0.048 -15.197  1.00 10.00      B   
ATOM   3631  C   THR B  24      33.203   0.972 -14.448  1.00 10.00      B   
ATOM   3632  O   THR B  24      33.308   2.032 -13.826  1.00 10.00      B   
ATOM   3633  N   ARG B  25      32.510  -0.063 -13.996  1.00 10.00      B   
ATOM   3634  HN  ARG B  25      32.453  -0.880 -14.544  1.00 10.00      B   
ATOM   3635  CA  ARG B  25      31.837  -0.025 -12.705  1.00 10.00      B   
ATOM   3636  CB  ARG B  25      30.342  -0.312 -12.858  1.00 10.00      B   
ATOM   3637  CG  ARG B  25      29.499   0.926 -13.120  1.00 10.00      B   
ATOM   3638  CD  ARG B  25      28.411   0.642 -14.139  1.00 10.00      B   
ATOM   3639  NE  ARG B  25      28.971   0.108 -15.377  1.00 10.00      B   
ATOM   3640  HE  ARG B  25      29.871   0.415 -15.630  1.00 10.00      B   
ATOM   3641  CZ  ARG B  25      28.341  -0.750 -16.172  1.00 10.00      B   
ATOM   3642  NH1 ARG B  25      27.118  -1.173 -15.864  1.00 10.00      B   
ATOM   3643 HH11 ARG B  25      26.645  -0.828 -14.998  1.00 10.00      B   
ATOM   3644 HH12 ARG B  25      26.618  -1.848 -16.488  1.00 10.00      B   
ATOM   3645  NH2 ARG B  25      28.946  -1.198 -17.263  1.00 10.00      B   
ATOM   3646 HH21 ARG B  25      28.458  -1.871 -17.895  1.00 10.00      B   
ATOM   3647 HH22 ARG B  25      29.916  -0.877 -17.494  1.00 10.00      B   
ATOM   3648  C   ARG B  25      32.484  -0.990 -11.715  1.00 10.00      B   
ATOM   3649  O   ARG B  25      32.223  -2.198 -11.741  1.00 10.00      B   
ATOM   3650  N   PRO B  26      33.347  -0.462 -10.839  1.00 10.00      B   
ATOM   3651  CA  PRO B  26      34.053  -1.251  -9.826  1.00 10.00      B   
ATOM   3652  CB  PRO B  26      35.162  -0.307  -9.337  1.00 10.00      B   
ATOM   3653  CG  PRO B  26      35.125   0.875 -10.252  1.00 10.00      B   
ATOM   3654  CD  PRO B  26      33.722   0.954 -10.767  1.00 10.00      B   
ATOM   3655  C   PRO B  26      33.144  -1.641  -8.662  1.00 10.00      B   
ATOM   3656  O   PRO B  26      32.026  -1.138  -8.534  1.00 10.00      B   
ATOM   3657  N   THR B  27      33.626  -2.539  -7.821  1.00 10.00      B   
ATOM   3658  HN  THR B  27      34.524  -2.905  -7.970  1.00 10.00      B   
ATOM   3659  CA  THR B  27      32.857  -2.994  -6.676  1.00 10.00      B   
ATOM   3660  CB  THR B  27      32.423  -4.471  -6.840  1.00 10.00      B   
ATOM   3661  OG1 THR B  27      31.587  -4.878  -5.745  1.00 10.00      B   
ATOM   3662  HG1 THR B  27      32.125  -4.974  -4.948  1.00 10.00      B   
ATOM   3663  CG2 THR B  27      33.632  -5.391  -6.920  1.00 10.00      B   
ATOM   3664  C   THR B  27      33.657  -2.832  -5.389  1.00 10.00      B   
ATOM   3665  O   THR B  27      34.891  -2.891  -5.395  1.00 10.00      B   
ATOM   3666  N   GLY B  28      32.951  -2.608  -4.293  1.00 10.00      B   
ATOM   3667  HN  GLY B  28      31.974  -2.537  -4.358  1.00 10.00      B   
ATOM   3668  CA  GLY B  28      33.600  -2.463  -3.008  1.00 10.00      B   
ATOM   3669  C   GLY B  28      33.662  -3.784  -2.272  1.00 10.00      B   
ATOM   3670  O   GLY B  28      32.943  -4.721  -2.617  1.00 10.00      B   
ATOM   3671  N   ARG B  29      34.510  -3.865  -1.256  1.00 10.00      B   
ATOM   3672  HN  ARG B  29      35.055  -3.080  -1.022  1.00 10.00      B   
ATOM   3673  CA  ARG B  29      34.656  -5.094  -0.480  1.00 10.00      B   
ATOM   3674  CB  ARG B  29      36.040  -5.178   0.166  1.00 10.00      B   
ATOM   3675  CG  ARG B  29      37.083  -5.870  -0.696  1.00 10.00      B   
ATOM   3676  CD  ARG B  29      37.675  -7.081   0.010  1.00 10.00      B   
ATOM   3677  NE  ARG B  29      38.517  -6.702   1.144  1.00 10.00      B   
ATOM   3678  HE  ARG B  29      39.067  -5.892   1.044  1.00 10.00      B   
ATOM   3679  CZ  ARG B  29      38.585  -7.382   2.289  1.00 10.00      B   
ATOM   3680  NH1 ARG B  29      37.858  -8.475   2.473  1.00 10.00      B   
ATOM   3681 HH11 ARG B  29      37.227  -8.819   1.724  1.00 10.00      B   
ATOM   3682 HH12 ARG B  29      37.924  -8.996   3.375  1.00 10.00      B   
ATOM   3683  NH2 ARG B  29      39.379  -6.959   3.259  1.00 10.00      B   
ATOM   3684 HH21 ARG B  29      39.951  -6.096   3.126  1.00 10.00      B   
ATOM   3685 HH22 ARG B  29      39.435  -7.487   4.159  1.00 10.00      B   
ATOM   3686  C   ARG B  29      33.562  -5.223   0.575  1.00 10.00      B   
ATOM   3687  O   ARG B  29      33.513  -6.205   1.317  1.00 10.00      B   
ATOM   3688  N   PHE B  30      32.691  -4.229   0.636  1.00 10.00      B   
ATOM   3689  HN  PHE B  30      32.782  -3.475   0.017  1.00 10.00      B   
ATOM   3690  CA  PHE B  30      31.596  -4.225   1.594  1.00 10.00      B   
ATOM   3691  CB  PHE B  30      31.911  -3.327   2.801  1.00 10.00      B   
ATOM   3692  CG  PHE B  30      32.984  -2.301   2.557  1.00 10.00      B   
ATOM   3693  CD1 PHE B  30      32.723  -1.172   1.801  1.00 10.00      B   
ATOM   3694  CD2 PHE B  30      34.254  -2.467   3.086  1.00 10.00      B   
ATOM   3695  CE1 PHE B  30      33.707  -0.229   1.576  1.00 10.00      B   
ATOM   3696  CE2 PHE B  30      35.243  -1.527   2.865  1.00 10.00      B   
ATOM   3697  CZ  PHE B  30      34.969  -0.406   2.108  1.00 10.00      B   
ATOM   3698  C   PHE B  30      30.293  -3.791   0.927  1.00 10.00      B   
ATOM   3699  O   PHE B  30      30.283  -2.857   0.122  1.00 10.00      B   
ATOM   3700  N   PRO B  31      29.188  -4.490   1.230  1.00 10.00      B   
ATOM   3701  CA  PRO B  31      27.866  -4.178   0.676  1.00 10.00      B   
ATOM   3702  CB  PRO B  31      26.926  -5.072   1.488  1.00 10.00      B   
ATOM   3703  CG  PRO B  31      27.776  -6.227   1.883  1.00 10.00      B   
ATOM   3704  CD  PRO B  31      29.146  -5.662   2.122  1.00 10.00      B   
ATOM   3705  C   PRO B  31      27.490  -2.714   0.868  1.00 10.00      B   
ATOM   3706  O   PRO B  31      27.648  -2.154   1.954  1.00 10.00      B   
ATOM   3707  N   THR B  32      27.002  -2.101  -0.195  1.00 10.00      B   
ATOM   3708  HN  THR B  32      26.903  -2.600  -1.031  1.00 10.00      B   
ATOM   3709  CA  THR B  32      26.603  -0.709  -0.159  1.00 10.00      B   
ATOM   3710  CB  THR B  32      26.698  -0.084  -1.568  1.00 10.00      B   
ATOM   3711  OG1 THR B  32      26.138  -0.986  -2.533  1.00 10.00      B   
ATOM   3712  HG1 THR B  32      26.087  -0.545  -3.386  1.00 10.00      B   
ATOM   3713  CG2 THR B  32      28.146   0.201  -1.934  1.00 10.00      B   
ATOM   3714  C   THR B  32      25.168  -0.584   0.338  1.00 10.00      B   
ATOM   3715  O   THR B  32      24.326  -1.431   0.029  1.00 10.00      B   
ATOM   3716  N   ARG B  33      24.891   0.465   1.110  1.00 10.00      B   
ATOM   3717  HN  ARG B  33      25.617   1.092   1.346  1.00 10.00      B   
ATOM   3718  CA  ARG B  33      23.542   0.698   1.624  1.00 10.00      B   
ATOM   3719  CB  ARG B  33      23.489   1.939   2.525  1.00 10.00      B   
ATOM   3720  CG  ARG B  33      22.076   2.391   2.885  1.00 10.00      B   
ATOM   3721  CD  ARG B  33      22.003   2.955   4.295  1.00 10.00      B   
ATOM   3722  NE  ARG B  33      22.609   4.280   4.405  1.00 10.00      B   
ATOM   3723  HE  ARG B  33      22.113   5.036   4.009  1.00 10.00      B   
ATOM   3724  CZ  ARG B  33      23.768   4.524   5.009  1.00 10.00      B   
ATOM   3725  NH1 ARG B  33      24.469   3.537   5.554  1.00 10.00      B   
ATOM   3726 HH11 ARG B  33      25.377   3.736   6.026  1.00 10.00      B   
ATOM   3727 HH12 ARG B  33      24.112   2.556   5.513  1.00 10.00      B   
ATOM   3728  NH2 ARG B  33      24.213   5.766   5.080  1.00 10.00      B   
ATOM   3729 HH21 ARG B  33      23.640   6.549   4.660  1.00 10.00      B   
ATOM   3730 HH22 ARG B  33      25.121   5.977   5.550  1.00 10.00      B   
ATOM   3731  C   ARG B  33      22.559   0.836   0.468  1.00 10.00      B   
ATOM   3732  O   ARG B  33      21.412   0.396   0.555  1.00 10.00      B   
ATOM   3733  N   SER B  34      23.032   1.430  -0.619  1.00 10.00      B   
ATOM   3734  HN  SER B  34      23.960   1.754  -0.623  1.00 10.00      B   
ATOM   3735  CA  SER B  34      22.226   1.621  -1.811  1.00 10.00      B   
ATOM   3736  CB  SER B  34      23.075   2.339  -2.855  1.00 10.00      B   
ATOM   3737  OG  SER B  34      24.414   2.448  -2.398  1.00 10.00      B   
ATOM   3738  HG  SER B  34      24.875   3.126  -2.907  1.00 10.00      B   
ATOM   3739  C   SER B  34      21.759   0.273  -2.352  1.00 10.00      B   
ATOM   3740  O   SER B  34      20.583   0.095  -2.685  1.00 10.00      B   
ATOM   3741  N   GLY B  35      22.682  -0.681  -2.415  1.00 10.00      B   
ATOM   3742  HN  GLY B  35      23.598  -0.487  -2.121  1.00 10.00      B   
ATOM   3743  CA  GLY B  35      22.347  -2.002  -2.903  1.00 10.00      B   
ATOM   3744  C   GLY B  35      21.545  -2.786  -1.885  1.00 10.00      B   
ATOM   3745  O   GLY B  35      20.639  -3.542  -2.245  1.00 10.00      B   
ATOM   3746  N   LEU B  36      21.878  -2.595  -0.611  1.00 10.00      B   
ATOM   3747  HN  LEU B  36      22.619  -1.979  -0.398  1.00 10.00      B   
ATOM   3748  CA  LEU B  36      21.191  -3.277   0.481  1.00 10.00      B   
ATOM   3749  CB  LEU B  36      21.875  -2.976   1.816  1.00 10.00      B   
ATOM   3750  CG  LEU B  36      23.235  -3.638   2.046  1.00 10.00      B   
ATOM   3751  CD1 LEU B  36      23.923  -3.044   3.264  1.00 10.00      B   
ATOM   3752  CD2 LEU B  36      23.078  -5.143   2.203  1.00 10.00      B   
ATOM   3753  C   LEU B  36      19.718  -2.878   0.536  1.00 10.00      B   
ATOM   3754  O   LEU B  36      18.837  -3.734   0.644  1.00 10.00      B   
ATOM   3755  N   LEU B  37      19.456  -1.576   0.458  1.00 10.00      B   
ATOM   3756  HN  LEU B  37      20.202  -0.940   0.394  1.00 10.00      B   
ATOM   3757  CA  LEU B  37      18.088  -1.069   0.482  1.00 10.00      B   
ATOM   3758  CB  LEU B  37      18.070   0.459   0.562  1.00 10.00      B   
ATOM   3759  CG  LEU B  37      18.432   1.074   1.916  1.00 10.00      B   
ATOM   3760  CD1 LEU B  37      18.520   2.587   1.805  1.00 10.00      B   
ATOM   3761  CD2 LEU B  37      17.421   0.674   2.981  1.00 10.00      B   
ATOM   3762  C   LEU B  37      17.324  -1.542  -0.748  1.00 10.00      B   
ATOM   3763  O   LEU B  37      16.133  -1.843  -0.674  1.00 10.00      B   
ATOM   3764  N   GLY B  38      18.027  -1.619  -1.877  1.00 10.00      B   
ATOM   3765  HN  GLY B  38      18.973  -1.362  -1.870  1.00 10.00      B   
ATOM   3766  CA  GLY B  38      17.413  -2.073  -3.111  1.00 10.00      B   
ATOM   3767  C   GLY B  38      16.938  -3.504  -2.998  1.00 10.00      B   
ATOM   3768  O   GLY B  38      15.923  -3.880  -3.586  1.00 10.00      B   
ATOM   3769  N   LEU B  39      17.670  -4.300  -2.223  1.00 10.00      B   
ATOM   3770  HN  LEU B  39      18.464  -3.932  -1.777  1.00 10.00      B   
ATOM   3771  CA  LEU B  39      17.322  -5.698  -2.013  1.00 10.00      B   
ATOM   3772  CB  LEU B  39      18.443  -6.416  -1.258  1.00 10.00      B   
ATOM   3773  CG  LEU B  39      18.343  -7.940  -1.178  1.00 10.00      B   
ATOM   3774  CD1 LEU B  39      18.213  -8.543  -2.567  1.00 10.00      B   
ATOM   3775  CD2 LEU B  39      19.551  -8.515  -0.457  1.00 10.00      B   
ATOM   3776  C   LEU B  39      16.016  -5.790  -1.235  1.00 10.00      B   
ATOM   3777  O   LEU B  39      15.154  -6.614  -1.538  1.00 10.00      B   
ATOM   3778  N   LEU B  40      15.872  -4.924  -0.238  1.00 10.00      B   
ATOM   3779  HN  LEU B  40      16.601  -4.294  -0.044  1.00 10.00      B   
ATOM   3780  CA  LEU B  40      14.661  -4.889   0.573  1.00 10.00      B   
ATOM   3781  CB  LEU B  40      14.822  -3.935   1.759  1.00 10.00      B   
ATOM   3782  CG  LEU B  40      15.846  -4.322   2.826  1.00 10.00      B   
ATOM   3783  CD1 LEU B  40      16.070  -3.160   3.776  1.00 10.00      B   
ATOM   3784  CD2 LEU B  40      15.382  -5.546   3.597  1.00 10.00      B   
ATOM   3785  C   LEU B  40      13.488  -4.434  -0.281  1.00 10.00      B   
ATOM   3786  O   LEU B  40      12.398  -5.007  -0.220  1.00 10.00      B   
ATOM   3787  N   GLY B  41      13.734  -3.403  -1.086  1.00 10.00      B   
ATOM   3788  HN  GLY B  41      14.630  -2.997  -1.079  1.00 10.00      B   
ATOM   3789  CA  GLY B  41      12.710  -2.865  -1.961  1.00 10.00      B   
ATOM   3790  C   GLY B  41      12.198  -3.894  -2.947  1.00 10.00      B   
ATOM   3791  O   GLY B  41      11.003  -3.945  -3.240  1.00 10.00      B   
ATOM   3792  N   ALA B  42      13.103  -4.724  -3.449  1.00 10.00      B   
ATOM   3793  HN  ALA B  42      14.045  -4.627  -3.177  1.00 10.00      B   
ATOM   3794  CA  ALA B  42      12.741  -5.765  -4.401  1.00 10.00      B   
ATOM   3795  CB  ALA B  42      13.990  -6.410  -4.984  1.00 10.00      B   
ATOM   3796  C   ALA B  42      11.852  -6.814  -3.743  1.00 10.00      B   
ATOM   3797  O   ALA B  42      10.883  -7.286  -4.336  1.00 10.00      B   
ATOM   3798  N   CYS B  43      12.185  -7.169  -2.512  1.00 10.00      B   
ATOM   3799  HN  CYS B  43      12.971  -6.760  -2.092  1.00 10.00      B   
ATOM   3800  CA  CYS B  43      11.417  -8.158  -1.767  1.00 10.00      B   
ATOM   3801  CB  CYS B  43      12.170  -8.579  -0.504  1.00 10.00      B   
ATOM   3802  SG  CYS B  43      13.838  -9.205  -0.811  1.00 10.00      B   
ATOM   3803  HG  CYS B  43      14.600  -8.175  -1.161  1.00 10.00      B   
ATOM   3804  C   CYS B  43      10.032  -7.621  -1.409  1.00 10.00      B   
ATOM   3805  O   CYS B  43       9.023  -8.312  -1.580  1.00 10.00      B   
ATOM   3806  N   LEU B  44       9.993  -6.381  -0.932  1.00 10.00      B   
ATOM   3807  HN  LEU B  44      10.836  -5.887  -0.825  1.00 10.00      B   
ATOM   3808  CA  LEU B  44       8.741  -5.736  -0.548  1.00 10.00      B   
ATOM   3809  CB  LEU B  44       9.023  -4.426   0.195  1.00 10.00      B   
ATOM   3810  CG  LEU B  44       9.694  -4.546   1.565  1.00 10.00      B   
ATOM   3811  CD1 LEU B  44      10.278  -3.206   1.988  1.00 10.00      B   
ATOM   3812  CD2 LEU B  44       8.702  -5.046   2.604  1.00 10.00      B   
ATOM   3813  C   LEU B  44       7.857  -5.459  -1.761  1.00 10.00      B   
ATOM   3814  O   LEU B  44       6.631  -5.499  -1.669  1.00 10.00      B   
ATOM   3815  N   GLY B  45       8.482  -5.176  -2.894  1.00 10.00      B   
ATOM   3816  HN  GLY B  45       9.463  -5.157  -2.914  1.00 10.00      B   
ATOM   3817  CA  GLY B  45       7.729  -4.892  -4.100  1.00 10.00      B   
ATOM   3818  C   GLY B  45       7.418  -3.416  -4.241  1.00 10.00      B   
ATOM   3819  O   GLY B  45       6.302  -3.033  -4.608  1.00 10.00      B   
ATOM   3820  N   ILE B  46       8.408  -2.586  -3.951  1.00 10.00      B   
ATOM   3821  HN  ILE B  46       9.277  -2.954  -3.681  1.00 10.00      B   
ATOM   3822  CA  ILE B  46       8.249  -1.143  -4.040  1.00 10.00      B   
ATOM   3823  CB  ILE B  46       9.405  -0.405  -3.333  1.00 10.00      B   
ATOM   3824  CG1 ILE B  46       9.431  -0.765  -1.844  1.00 10.00      B   
ATOM   3825  CG2 ILE B  46       9.285   1.102  -3.520  1.00 10.00      B   
ATOM   3826  CD1 ILE B  46      10.554  -0.105  -1.069  1.00 10.00      B   
ATOM   3827  C   ILE B  46       8.173  -0.699  -5.499  1.00 10.00      B   
ATOM   3828  O   ILE B  46       9.027  -1.062  -6.314  1.00 10.00      B   
ATOM   3829  N   GLN B  47       7.141   0.074  -5.815  1.00 10.00      B   
ATOM   3830  HN  GLN B  47       6.499   0.315  -5.116  1.00 10.00      B   
ATOM   3831  CA  GLN B  47       6.937   0.580  -7.166  1.00 10.00      B   
ATOM   3832  CB  GLN B  47       5.549   1.228  -7.281  1.00 10.00      B   
ATOM   3833  CG  GLN B  47       4.394   0.322  -6.876  1.00 10.00      B   
ATOM   3834  CD  GLN B  47       4.144  -0.794  -7.872  1.00 10.00      B   
ATOM   3835  OE1 GLN B  47       3.387  -0.628  -8.830  1.00 10.00      B   
ATOM   3836  NE2 GLN B  47       4.765  -1.943  -7.650  1.00 10.00      B   
ATOM   3837 HE21 GLN B  47       5.346  -2.014  -6.863  1.00 10.00      B   
ATOM   3838 HE22 GLN B  47       4.621  -2.675  -8.286  1.00 10.00      B   
ATOM   3839  C   GLN B  47       8.016   1.600  -7.524  1.00 10.00      B   
ATOM   3840  O   GLN B  47       8.560   2.273  -6.649  1.00 10.00      B   
ATOM   3841  N   ARG B  48       8.319   1.711  -8.812  1.00 10.00      B   
ATOM   3842  HN  ARG B  48       7.854   1.141  -9.461  1.00 10.00      B   
ATOM   3843  CA  ARG B  48       9.328   2.654  -9.289  1.00 10.00      B   
ATOM   3844  CB  ARG B  48       9.603   2.433 -10.781  1.00 10.00      B   
ATOM   3845  CG  ARG B  48      10.638   1.358 -11.081  1.00 10.00      B   
ATOM   3846  CD  ARG B  48      12.039   1.946 -11.166  1.00 10.00      B   
ATOM   3847  NE  ARG B  48      13.045   0.936 -11.503  1.00 10.00      B   
ATOM   3848  HE  ARG B  48      13.138   0.171 -10.889  1.00 10.00      B   
ATOM   3849  CZ  ARG B  48      13.832   0.988 -12.579  1.00 10.00      B   
ATOM   3850  NH1 ARG B  48      13.733   1.997 -13.441  1.00 10.00      B   
ATOM   3851 HH11 ARG B  48      13.040   2.760 -13.282  1.00 10.00      B   
ATOM   3852 HH12 ARG B  48      14.351   2.029 -14.282  1.00 10.00      B   
ATOM   3853  NH2 ARG B  48      14.717   0.026 -12.793  1.00 10.00      B   
ATOM   3854 HH21 ARG B  48      15.334   0.059 -13.633  1.00 10.00      B   
ATOM   3855 HH22 ARG B  48      14.799  -0.771 -12.122  1.00 10.00      B   
ATOM   3856  C   ARG B  48       8.881   4.096  -9.048  1.00 10.00      B   
ATOM   3857  O   ARG B  48       9.703   4.987  -8.837  1.00 10.00      B   
ATOM   3858  N   ASP B  49       7.571   4.308  -9.069  1.00 10.00      B   
ATOM   3859  HN  ASP B  49       6.972   3.551  -9.242  1.00 10.00      B   
ATOM   3860  CA  ASP B  49       6.997   5.633  -8.857  1.00 10.00      B   
ATOM   3861  CB  ASP B  49       5.818   5.866  -9.806  1.00 10.00      B   
ATOM   3862  CG  ASP B  49       6.224   5.907 -11.263  1.00 10.00      B   
ATOM   3863  OD1 ASP B  49       6.471   7.018 -11.787  1.00 10.00      B   
ATOM   3864  OD2 ASP B  49       6.286   4.830 -11.896  1.00 10.00      B   
ATOM   3865  C   ASP B  49       6.530   5.791  -7.417  1.00 10.00      B   
ATOM   3866  O   ASP B  49       5.893   6.783  -7.062  1.00 10.00      B   
ATOM   3867  N   ASP B  50       6.849   4.806  -6.591  1.00 10.00      B   
ATOM   3868  HN  ASP B  50       7.373   4.049  -6.930  1.00 10.00      B   
ATOM   3869  CA  ASP B  50       6.460   4.828  -5.189  1.00 10.00      B   
ATOM   3870  CB  ASP B  50       6.187   3.412  -4.675  1.00 10.00      B   
ATOM   3871  CG  ASP B  50       5.499   3.381  -3.323  1.00 10.00      B   
ATOM   3872  OD1 ASP B  50       5.444   4.429  -2.643  1.00 10.00      B   
ATOM   3873  OD2 ASP B  50       5.022   2.294  -2.925  1.00 10.00      B   
ATOM   3874  C   ASP B  50       7.532   5.512  -4.347  1.00 10.00      B   
ATOM   3875  O   ASP B  50       8.313   4.860  -3.648  1.00 10.00      B   
ATOM   3876  N   THR B  51       7.571   6.832  -4.439  1.00 10.00      B   
ATOM   3877  HN  THR B  51       6.946   7.285  -5.044  1.00 10.00      B   
ATOM   3878  CA  THR B  51       8.528   7.631  -3.692  1.00 10.00      B   
ATOM   3879  CB  THR B  51       8.506   9.095  -4.187  1.00 10.00      B   
ATOM   3880  OG1 THR B  51       8.404   9.111  -5.622  1.00 10.00      B   
ATOM   3881  HG1 THR B  51       7.633   9.633  -5.886  1.00 10.00      B   
ATOM   3882  CG2 THR B  51       9.779   9.820  -3.778  1.00 10.00      B   
ATOM   3883  C   THR B  51       8.213   7.577  -2.192  1.00 10.00      B   
ATOM   3884  O   THR B  51       9.057   7.888  -1.350  1.00 10.00      B   
ATOM   3885  N   SER B  52       7.001   7.142  -1.869  1.00 10.00      B   
ATOM   3886  HN  SER B  52       6.389   6.865  -2.583  1.00 10.00      B   
ATOM   3887  CA  SER B  52       6.561   7.040  -0.491  1.00 10.00      B   
ATOM   3888  CB  SER B  52       5.030   6.958  -0.434  1.00 10.00      B   
ATOM   3889  OG  SER B  52       4.565   6.579   0.850  1.00 10.00      B   
ATOM   3890  HG  SER B  52       4.194   5.686   0.798  1.00 10.00      B   
ATOM   3891  C   SER B  52       7.220   5.846   0.206  1.00 10.00      B   
ATOM   3892  O   SER B  52       7.814   5.995   1.277  1.00 10.00      B   
ATOM   3893  N   SER B  53       7.146   4.672  -0.414  1.00 10.00      B   
ATOM   3894  HN  SER B  53       6.673   4.608  -1.281  1.00 10.00      B   
ATOM   3895  CA  SER B  53       7.741   3.473   0.166  1.00 10.00      B   
ATOM   3896  CB  SER B  53       7.373   2.226  -0.637  1.00 10.00      B   
ATOM   3897  OG  SER B  53       5.997   1.912  -0.506  1.00 10.00      B   
ATOM   3898  HG  SER B  53       5.564   2.004  -1.375  1.00 10.00      B   
ATOM   3899  C   SER B  53       9.256   3.600   0.285  1.00 10.00      B   
ATOM   3900  O   SER B  53       9.863   3.016   1.181  1.00 10.00      B   
ATOM   3901  N   LEU B  54       9.858   4.362  -0.625  1.00 10.00      B   
ATOM   3902  HN  LEU B  54       9.315   4.782  -1.327  1.00 10.00      B   
ATOM   3903  CA  LEU B  54      11.298   4.579  -0.617  1.00 10.00      B   
ATOM   3904  CB  LEU B  54      11.725   5.395  -1.844  1.00 10.00      B   
ATOM   3905  CG  LEU B  54      11.570   4.701  -3.204  1.00 10.00      B   
ATOM   3906  CD1 LEU B  54      11.882   5.665  -4.341  1.00 10.00      B   
ATOM   3907  CD2 LEU B  54      12.462   3.471  -3.284  1.00 10.00      B   
ATOM   3908  C   LEU B  54      11.726   5.279   0.671  1.00 10.00      B   
ATOM   3909  O   LEU B  54      12.714   4.897   1.305  1.00 10.00      B   
ATOM   3910  N   GLN B  55      10.967   6.292   1.064  1.00 10.00      B   
ATOM   3911  HN  GLN B  55      10.189   6.547   0.522  1.00 10.00      B   
ATOM   3912  CA  GLN B  55      11.260   7.035   2.281  1.00 10.00      B   
ATOM   3913  CB  GLN B  55      10.479   8.351   2.311  1.00 10.00      B   
ATOM   3914  CG  GLN B  55      10.847   9.267   3.470  1.00 10.00      B   
ATOM   3915  CD  GLN B  55      12.308   9.676   3.445  1.00 10.00      B   
ATOM   3916  OE1 GLN B  55      12.918   9.763   2.388  1.00 10.00      B   
ATOM   3917  NE2 GLN B  55      12.875   9.936   4.608  1.00 10.00      B   
ATOM   3918 HE21 GLN B  55      12.327   9.851   5.431  1.00 10.00      B   
ATOM   3919 HE22 GLN B  55      13.821  10.195   4.612  1.00 10.00      B   
ATOM   3920  C   GLN B  55      10.914   6.197   3.504  1.00 10.00      B   
ATOM   3921  O   GLN B  55      11.624   6.218   4.508  1.00 10.00      B   
ATOM   3922  N   ALA B  56       9.834   5.430   3.396  1.00 10.00      B   
ATOM   3923  HN  ALA B  56       9.326   5.438   2.554  1.00 10.00      B   
ATOM   3924  CA  ALA B  56       9.374   4.582   4.490  1.00 10.00      B   
ATOM   3925  CB  ALA B  56       7.944   4.124   4.241  1.00 10.00      B   
ATOM   3926  C   ALA B  56      10.294   3.380   4.708  1.00 10.00      B   
ATOM   3927  O   ALA B  56      10.060   2.564   5.598  1.00 10.00      B   
ATOM   3928  N   LEU B  57      11.332   3.273   3.888  1.00 10.00      B   
ATOM   3929  HN  LEU B  57      11.453   3.945   3.186  1.00 10.00      B   
ATOM   3930  CA  LEU B  57      12.290   2.180   3.995  1.00 10.00      B   
ATOM   3931  CB  LEU B  57      12.425   1.464   2.647  1.00 10.00      B   
ATOM   3932  CG  LEU B  57      13.490   0.367   2.562  1.00 10.00      B   
ATOM   3933  CD1 LEU B  57      13.072  -0.852   3.369  1.00 10.00      B   
ATOM   3934  CD2 LEU B  57      13.758  -0.012   1.114  1.00 10.00      B   
ATOM   3935  C   LEU B  57      13.656   2.693   4.447  1.00 10.00      B   
ATOM   3936  O   LEU B  57      14.231   2.201   5.418  1.00 10.00      B   
ATOM   3937  N   SER B  58      14.156   3.710   3.756  1.00 10.00      B   
ATOM   3938  HN  SER B  58      13.637   4.081   3.011  1.00 10.00      B   
ATOM   3939  CA  SER B  58      15.464   4.284   4.053  1.00 10.00      B   
ATOM   3940  CB  SER B  58      15.895   5.203   2.906  1.00 10.00      B   
ATOM   3941  OG  SER B  58      15.482   4.672   1.656  1.00 10.00      B   
ATOM   3942  HG  SER B  58      14.583   4.963   1.462  1.00 10.00      B   
ATOM   3943  C   SER B  58      15.497   5.046   5.383  1.00 10.00      B   
ATOM   3944  O   SER B  58      16.569   5.419   5.861  1.00 10.00      B   
ATOM   3945  N   GLU B  59      14.332   5.264   5.981  1.00 10.00      B   
ATOM   3946  HN  GLU B  59      13.511   4.931   5.565  1.00 10.00      B   
ATOM   3947  CA  GLU B  59      14.243   6.000   7.237  1.00 10.00      B   
ATOM   3948  CB  GLU B  59      13.277   7.178   7.060  1.00 10.00      B   
ATOM   3949  CG  GLU B  59      13.439   8.302   8.070  1.00 10.00      B   
ATOM   3950  CD  GLU B  59      12.216   9.194   8.133  1.00 10.00      B   
ATOM   3951  OE1 GLU B  59      11.909   9.869   7.126  1.00 10.00      B   
ATOM   3952  OE2 GLU B  59      11.549   9.222   9.188  1.00 10.00      B   
ATOM   3953  C   GLU B  59      13.761   5.109   8.387  1.00 10.00      B   
ATOM   3954  O   GLU B  59      13.564   5.584   9.506  1.00 10.00      B   
ATOM   3955  N   SER B  60      13.588   3.821   8.128  1.00 10.00      B   
ATOM   3956  HN  SER B  60      13.786   3.471   7.233  1.00 10.00      B   
ATOM   3957  CA  SER B  60      13.096   2.920   9.162  1.00 10.00      B   
ATOM   3958  CB  SER B  60      11.786   2.271   8.715  1.00 10.00      B   
ATOM   3959  OG  SER B  60      11.881   1.819   7.376  1.00 10.00      B   
ATOM   3960  HG  SER B  60      11.136   2.164   6.864  1.00 10.00      B   
ATOM   3961  C   SER B  60      14.103   1.849   9.589  1.00 10.00      B   
ATOM   3962  O   SER B  60      14.133   1.458  10.759  1.00 10.00      B   
ATOM   3963  N   VAL B  61      14.925   1.374   8.662  1.00 10.00      B   
ATOM   3964  HN  VAL B  61      14.889   1.733   7.752  1.00 10.00      B   
ATOM   3965  CA  VAL B  61      15.885   0.324   8.986  1.00 10.00      B   
ATOM   3966  CB  VAL B  61      15.605  -0.972   8.195  1.00 10.00      B   
ATOM   3967  CG1 VAL B  61      14.325  -1.632   8.680  1.00 10.00      B   
ATOM   3968  CG2 VAL B  61      15.531  -0.692   6.702  1.00 10.00      B   
ATOM   3969  C   VAL B  61      17.334   0.738   8.765  1.00 10.00      B   
ATOM   3970  O   VAL B  61      17.636   1.590   7.926  1.00 10.00      B   
ATOM   3971  N   GLN B  62      18.221   0.127   9.542  1.00 10.00      B   
ATOM   3972  HN  GLN B  62      17.900  -0.518  10.209  1.00 10.00      B   
ATOM   3973  CA  GLN B  62      19.654   0.372   9.443  1.00 10.00      B   
ATOM   3974  CB  GLN B  62      20.164   1.199  10.618  1.00 10.00      B   
ATOM   3975  CG  GLN B  62      19.597   2.605  10.690  1.00 10.00      B   
ATOM   3976  CD  GLN B  62      20.392   3.497  11.619  1.00 10.00      B   
ATOM   3977  OE1 GLN B  62      20.125   3.563  12.822  1.00 10.00      B   
ATOM   3978  NE2 GLN B  62      21.378   4.184  11.069  1.00 10.00      B   
ATOM   3979 HE21 GLN B  62      21.535   4.077  10.097  1.00 10.00      B   
ATOM   3980 HE22 GLN B  62      21.913   4.768  11.642  1.00 10.00      B   
ATOM   3981  C   GLN B  62      20.385  -0.966   9.371  1.00 10.00      B   
ATOM   3982  O   GLN B  62      19.920  -1.960   9.931  1.00 10.00      B   
ATOM   3983  N   PHE B  63      21.526  -0.986   8.697  1.00 10.00      B   
ATOM   3984  HN  PHE B  63      21.870  -0.145   8.307  1.00 10.00      B   
ATOM   3985  CA  PHE B  63      22.283  -2.219   8.515  1.00 10.00      B   
ATOM   3986  CB  PHE B  63      22.664  -2.389   7.042  1.00 10.00      B   
ATOM   3987  CG  PHE B  63      21.503  -2.462   6.093  1.00 10.00      B   
ATOM   3988  CD1 PHE B  63      20.927  -1.306   5.592  1.00 10.00      B   
ATOM   3989  CD2 PHE B  63      20.997  -3.686   5.692  1.00 10.00      B   
ATOM   3990  CE1 PHE B  63      19.868  -1.371   4.711  1.00 10.00      B   
ATOM   3991  CE2 PHE B  63      19.937  -3.758   4.811  1.00 10.00      B   
ATOM   3992  CZ  PHE B  63      19.372  -2.598   4.320  1.00 10.00      B   
ATOM   3993  C   PHE B  63      23.552  -2.305   9.361  1.00 10.00      B   
ATOM   3994  O   PHE B  63      24.030  -1.316   9.924  1.00 10.00      B   
ATOM   3995  N   ALA B  64      24.081  -3.523   9.422  1.00 10.00      B   
ATOM   3996  HN  ALA B  64      23.610  -4.256   8.967  1.00 10.00      B   
ATOM   3997  CA  ALA B  64      25.312  -3.837  10.135  1.00 10.00      B   
ATOM   3998  CB  ALA B  64      25.022  -4.202  11.582  1.00 10.00      B   
ATOM   3999  C   ALA B  64      25.972  -5.011   9.424  1.00 10.00      B   
ATOM   4000  O   ALA B  64      25.625  -6.164   9.663  1.00 10.00      B   
ATOM   4001  N   VAL B  65      26.905  -4.713   8.535  1.00 10.00      B   
ATOM   4002  HN  VAL B  65      27.175  -3.775   8.420  1.00 10.00      B   
ATOM   4003  CA  VAL B  65      27.572  -5.745   7.751  1.00 10.00      B   
ATOM   4004  CB  VAL B  65      28.023  -5.201   6.378  1.00 10.00      B   
ATOM   4005  CG1 VAL B  65      28.586  -6.321   5.519  1.00 10.00      B   
ATOM   4006  CG2 VAL B  65      26.876  -4.499   5.665  1.00 10.00      B   
ATOM   4007  C   VAL B  65      28.786  -6.328   8.467  1.00 10.00      B   
ATOM   4008  O   VAL B  65      29.616  -5.596   9.001  1.00 10.00      B   
ATOM   4009  N   ARG B  66      28.878  -7.649   8.477  1.00 10.00      B   
ATOM   4010  HN  ARG B  66      28.159  -8.183   8.069  1.00 10.00      B   
ATOM   4011  CA  ARG B  66      30.001  -8.337   9.090  1.00 10.00      B   
ATOM   4012  CB  ARG B  66      29.536  -9.184  10.278  1.00 10.00      B   
ATOM   4013  CG  ARG B  66      30.653  -9.956  10.965  1.00 10.00      B   
ATOM   4014  CD  ARG B  66      30.374 -11.451  10.975  1.00 10.00      B   
ATOM   4015  NE  ARG B  66      29.462 -11.832  12.055  1.00 10.00      B   
ATOM   4016  HE  ARG B  66      29.371 -11.205  12.804  1.00 10.00      B   
ATOM   4017  CZ  ARG B  66      28.752 -12.964  12.073  1.00 10.00      B   
ATOM   4018  NH1 ARG B  66      28.833 -13.828  11.069  1.00 10.00      B   
ATOM   4019 HH11 ARG B  66      29.466 -13.630  10.247  1.00 10.00      B   
ATOM   4020 HH12 ARG B  66      28.278 -14.708  11.086  1.00 10.00      B   
ATOM   4021  NH2 ARG B  66      27.984 -13.242  13.114  1.00 10.00      B   
ATOM   4022 HH21 ARG B  66      27.932 -12.581  13.924  1.00 10.00      B   
ATOM   4023 HH22 ARG B  66      27.433 -14.132  13.138  1.00 10.00      B   
ATOM   4024  C   ARG B  66      30.688  -9.219   8.055  1.00 10.00      B   
ATOM   4025  O   ARG B  66      30.031  -9.996   7.360  1.00 10.00      B   
ATOM   4026  N   CYS B  67      31.999  -9.073   7.939  1.00 10.00      B   
ATOM   4027  HN  CYS B  67      32.457  -8.417   8.513  1.00 10.00      B   
ATOM   4028  CA  CYS B  67      32.779  -9.861   6.998  1.00 10.00      B   
ATOM   4029  CB  CYS B  67      34.159  -9.232   6.797  1.00 10.00      B   
ATOM   4030  SG  CYS B  67      35.135  -9.961   5.460  1.00 10.00      B   
ATOM   4031  HG  CYS B  67      35.896 -10.922   5.982  1.00 10.00      B   
ATOM   4032  C   CYS B  67      32.919 -11.281   7.519  1.00 10.00      B   
ATOM   4033  O   CYS B  67      33.267 -11.490   8.685  1.00 10.00      B   
ATOM   4034  N   ASP B  68      32.633 -12.251   6.667  1.00 10.00      B   
ATOM   4035  HN  ASP B  68      32.356 -12.026   5.753  1.00 10.00      B   
ATOM   4036  CA  ASP B  68      32.719 -13.645   7.058  1.00 10.00      B   
ATOM   4037  CB  ASP B  68      31.369 -14.340   6.917  1.00 10.00      B   
ATOM   4038  CG  ASP B  68      30.354 -13.819   7.904  1.00 10.00      B   
ATOM   4039  OD1 ASP B  68      30.590 -13.934   9.121  1.00 10.00      B   
ATOM   4040  OD2 ASP B  68      29.307 -13.310   7.465  1.00 10.00      B   
ATOM   4041  C   ASP B  68      33.781 -14.384   6.267  1.00 10.00      B   
ATOM   4042  O   ASP B  68      33.575 -14.737   5.106  1.00 10.00      B   
ATOM   4043  N   GLU B  69      34.913 -14.620   6.914  1.00 10.00      B   
ATOM   4044  HN  GLU B  69      35.003 -14.312   7.839  1.00 10.00      B   
ATOM   4045  CA  GLU B  69      36.028 -15.317   6.296  1.00 10.00      B   
ATOM   4046  CB  GLU B  69      37.246 -15.276   7.223  1.00 10.00      B   
ATOM   4047  CG  GLU B  69      37.523 -13.906   7.830  1.00 10.00      B   
ATOM   4048  CD  GLU B  69      37.989 -12.884   6.812  1.00 10.00      B   
ATOM   4049  OE1 GLU B  69      39.115 -13.037   6.284  1.00 10.00      B   
ATOM   4050  OE2 GLU B  69      37.249 -11.911   6.550  1.00 10.00      B   
ATOM   4051  C   GLU B  69      35.657 -16.764   5.983  1.00 10.00      B   
ATOM   4052  O   GLU B  69      35.351 -17.549   6.885  1.00 10.00      B   
ATOM   4053  N   LEU B  70      35.671 -17.099   4.703  1.00 10.00      B   
ATOM   4054  HN  LEU B  70      35.915 -16.419   4.038  1.00 10.00      B   
ATOM   4055  CA  LEU B  70      35.338 -18.441   4.252  1.00 10.00      B   
ATOM   4056  CB  LEU B  70      34.979 -18.430   2.763  1.00 10.00      B   
ATOM   4057  CG  LEU B  70      33.665 -17.741   2.387  1.00 10.00      B   
ATOM   4058  CD1 LEU B  70      33.566 -17.575   0.879  1.00 10.00      B   
ATOM   4059  CD2 LEU B  70      32.478 -18.529   2.917  1.00 10.00      B   
ATOM   4060  C   LEU B  70      36.495 -19.398   4.496  1.00 10.00      B   
ATOM   4061  O   LEU B  70      37.640 -19.099   4.153  1.00 10.00      B   
ATOM   4062  N   ILE B  71      36.196 -20.541   5.097  1.00 10.00      B   
ATOM   4063  HN  ILE B  71      35.265 -20.713   5.365  1.00 10.00      B   
ATOM   4064  CA  ILE B  71      37.211 -21.547   5.382  1.00 10.00      B   
ATOM   4065  CB  ILE B  71      37.320 -21.833   6.899  1.00 10.00      B   
ATOM   4066  CG1 ILE B  71      37.658 -20.549   7.665  1.00 10.00      B   
ATOM   4067  CG2 ILE B  71      38.364 -22.905   7.171  1.00 10.00      B   
ATOM   4068  CD1 ILE B  71      37.642 -20.708   9.170  1.00 10.00      B   
ATOM   4069  C   ILE B  71      36.901 -22.847   4.638  1.00 10.00      B   
ATOM   4070  O   ILE B  71      35.836 -23.438   4.821  1.00 10.00      B   
ATOM   4071  N   LEU B  72      37.830 -23.272   3.795  1.00 10.00      B   
ATOM   4072  HN  LEU B  72      38.658 -22.747   3.691  1.00 10.00      B   
ATOM   4073  CA  LEU B  72      37.672 -24.498   3.031  1.00 10.00      B   
ATOM   4074  CB  LEU B  72      37.621 -24.197   1.531  1.00 10.00      B   
ATOM   4075  CG  LEU B  72      37.360 -25.390   0.610  1.00 10.00      B   
ATOM   4076  CD1 LEU B  72      36.007 -26.022   0.910  1.00 10.00      B   
ATOM   4077  CD2 LEU B  72      37.446 -24.965  -0.847  1.00 10.00      B   
ATOM   4078  C   LEU B  72      38.812 -25.455   3.342  1.00 10.00      B   
ATOM   4079  O   LEU B  72      39.981 -25.141   3.111  1.00 10.00      B   
ATOM   4080  N   ASP B  73      38.458 -26.609   3.891  1.00 10.00      B   
ATOM   4081  HN  ASP B  73      37.506 -26.779   4.051  1.00 10.00      B   
ATOM   4082  CA  ASP B  73      39.423 -27.642   4.262  1.00 10.00      B   
ATOM   4083  CB  ASP B  73      40.021 -28.354   3.047  1.00 10.00      B   
ATOM   4084  CG  ASP B  73      40.378 -29.798   3.355  1.00 10.00      B   
ATOM   4085  OD1 ASP B  73      39.988 -30.295   4.434  1.00 10.00      B   
ATOM   4086  OD2 ASP B  73      41.038 -30.449   2.517  1.00 10.00      B   
ATOM   4087  C   ASP B  73      40.511 -27.104   5.187  1.00 10.00      B   
ATOM   4088  O   ASP B  73      41.701 -27.331   4.968  1.00 10.00      B   
ATOM   4089  N   ASP B  74      40.074 -26.359   6.201  1.00 10.00      B   
ATOM   4090  HN  ASP B  74      39.111 -26.194   6.273  1.00 10.00      B   
ATOM   4091  CA  ASP B  74      40.960 -25.773   7.219  1.00 10.00      B   
ATOM   4092  CB  ASP B  74      41.900 -26.812   7.842  1.00 10.00      B   
ATOM   4093  CG  ASP B  74      41.879 -26.777   9.356  1.00 10.00      B   
ATOM   4094  OD1 ASP B  74      40.793 -26.978   9.941  1.00 10.00      B   
ATOM   4095  OD2 ASP B  74      42.949 -26.563   9.970  1.00 10.00      B   
ATOM   4096  C   ASP B  74      41.728 -24.542   6.743  1.00 10.00      B   
ATOM   4097  O   ASP B  74      42.378 -23.869   7.542  1.00 10.00      B   
ATOM   4098  N   ARG B  75      41.641 -24.227   5.456  1.00 10.00      B   
ATOM   4099  HN  ARG B  75      41.093 -24.781   4.859  1.00 10.00      B   
ATOM   4100  CA  ARG B  75      42.340 -23.066   4.913  1.00 10.00      B   
ATOM   4101  CB  ARG B  75      43.173 -23.436   3.684  1.00 10.00      B   
ATOM   4102  CG  ARG B  75      44.505 -24.097   4.008  1.00 10.00      B   
ATOM   4103  CD  ARG B  75      44.380 -25.611   4.075  1.00 10.00      B   
ATOM   4104  NE  ARG B  75      44.142 -26.199   2.757  1.00 10.00      B   
ATOM   4105  HE  ARG B  75      43.455 -25.773   2.192  1.00 10.00      B   
ATOM   4106  CZ  ARG B  75      44.796 -27.258   2.286  1.00 10.00      B   
ATOM   4107  NH1 ARG B  75      45.724 -27.856   3.027  1.00 10.00      B   
ATOM   4108 HH11 ARG B  75      45.942 -27.500   3.984  1.00 10.00      B   
ATOM   4109 HH12 ARG B  75      46.243 -28.685   2.655  1.00 10.00      B   
ATOM   4110  NH2 ARG B  75      44.515 -27.721   1.077  1.00 10.00      B   
ATOM   4111 HH21 ARG B  75      45.020 -28.552   0.701  1.00 10.00      B   
ATOM   4112 HH22 ARG B  75      43.782 -27.255   0.496  1.00 10.00      B   
ATOM   4113  C   ARG B  75      41.371 -21.936   4.585  1.00 10.00      B   
ATOM   4114  O   ARG B  75      40.305 -22.162   4.014  1.00 10.00      B   
ATOM   4115  N   ARG B  76      41.744 -20.718   4.956  1.00 10.00      B   
ATOM   4116  HN  ARG B  76      42.606 -20.597   5.408  1.00 10.00      B   
ATOM   4117  CA  ARG B  76      40.904 -19.555   4.702  1.00 10.00      B   
ATOM   4118  CB  ARG B  76      41.273 -18.404   5.646  1.00 10.00      B   
ATOM   4119  CG  ARG B  76      40.207 -17.319   5.752  1.00 10.00      B   
ATOM   4120  CD  ARG B  76      40.818 -15.949   6.023  1.00 10.00      B   
ATOM   4121  NE  ARG B  76      41.698 -15.957   7.192  1.00 10.00      B   
ATOM   4122  HE  ARG B  76      42.256 -16.757   7.329  1.00 10.00      B   
ATOM   4123  CZ  ARG B  76      41.794 -14.957   8.070  1.00 10.00      B   
ATOM   4124  NH1 ARG B  76      41.063 -13.858   7.926  1.00 10.00      B   
ATOM   4125 HH11 ARG B  76      40.399 -13.763   7.115  1.00 10.00      B   
ATOM   4126 HH12 ARG B  76      41.146 -13.079   8.616  1.00 10.00      B   
ATOM   4127  NH2 ARG B  76      42.624 -15.063   9.100  1.00 10.00      B   
ATOM   4128 HH21 ARG B  76      42.706 -14.286   9.789  1.00 10.00      B   
ATOM   4129 HH22 ARG B  76      43.201 -15.924   9.222  1.00 10.00      B   
ATOM   4130  C   ARG B  76      41.037 -19.093   3.256  1.00 10.00      B   
ATOM   4131  O   ARG B  76      42.126 -19.128   2.677  1.00 10.00      B   
ATOM   4132  N   VAL B  77      39.921 -18.674   2.680  1.00 10.00      B   
ATOM   4133  HN  VAL B  77      39.082 -18.687   3.197  1.00 10.00      B   
ATOM   4134  CA  VAL B  77      39.893 -18.191   1.309  1.00 10.00      B   
ATOM   4135  CB  VAL B  77      38.727 -18.816   0.511  1.00 10.00      B   
ATOM   4136  CG1 VAL B  77      38.786 -18.390  -0.949  1.00 10.00      B   
ATOM   4137  CG2 VAL B  77      38.740 -20.333   0.630  1.00 10.00      B   
ATOM   4138  C   VAL B  77      39.737 -16.673   1.308  1.00 10.00      B   
ATOM   4139  O   VAL B  77      38.805 -16.139   1.909  1.00 10.00      B   
ATOM   4140  N   SER B  78      40.659 -15.983   0.657  1.00 10.00      B   
ATOM   4141  HN  SER B  78      41.390 -16.459   0.213  1.00 10.00      B   
ATOM   4142  CA  SER B  78      40.618 -14.532   0.586  1.00 10.00      B   
ATOM   4143  CB  SER B  78      42.030 -13.992   0.366  1.00 10.00      B   
ATOM   4144  OG  SER B  78      43.003 -14.984   0.668  1.00 10.00      B   
ATOM   4145  HG  SER B  78      42.999 -15.160   1.619  1.00 10.00      B   
ATOM   4146  C   SER B  78      39.702 -14.068  -0.545  1.00 10.00      B   
ATOM   4147  O   SER B  78      39.765 -14.595  -1.661  1.00 10.00      B   
ATOM   4148  N   VAL B  79      38.857 -13.084  -0.252  1.00 10.00      B   
ATOM   4149  HN  VAL B  79      38.853 -12.713   0.656  1.00 10.00      B   
ATOM   4150  CA  VAL B  79      37.934 -12.541  -1.242  1.00 10.00      B   
ATOM   4151  CB  VAL B  79      37.032 -11.441  -0.638  1.00 10.00      B   
ATOM   4152  CG1 VAL B  79      36.014 -10.952  -1.660  1.00 10.00      B   
ATOM   4153  CG2 VAL B  79      36.336 -11.940   0.620  1.00 10.00      B   
ATOM   4154  C   VAL B  79      38.708 -11.967  -2.426  1.00 10.00      B   
ATOM   4155  O   VAL B  79      39.465 -11.004  -2.283  1.00 10.00      B   
ATOM   4156  N   THR B  80      38.516 -12.567  -3.588  1.00 10.00      B   
ATOM   4157  HN  THR B  80      37.881 -13.318  -3.638  1.00 10.00      B   
ATOM   4158  CA  THR B  80      39.202 -12.136  -4.796  1.00 10.00      B   
ATOM   4159  CB  THR B  80      39.613 -13.358  -5.639  1.00 10.00      B   
ATOM   4160  OG1 THR B  80      39.909 -14.457  -4.761  1.00 10.00      B   
ATOM   4161  HG1 THR B  80      39.789 -14.178  -3.843  1.00 10.00      B   
ATOM   4162  CG2 THR B  80      40.846 -13.046  -6.478  1.00 10.00      B   
ATOM   4163  C   THR B  80      38.314 -11.216  -5.631  1.00 10.00      B   
ATOM   4164  O   THR B  80      37.088 -11.268  -5.537  1.00 10.00      B   
ATOM   4165  N   GLY B  81      38.939 -10.358  -6.425  1.00 10.00      B   
ATOM   4166  HN  GLY B  81      39.918 -10.348  -6.444  1.00 10.00      B   
ATOM   4167  CA  GLY B  81      38.197  -9.446  -7.270  1.00 10.00      B   
ATOM   4168  C   GLY B  81      38.396  -9.769  -8.736  1.00 10.00      B   
ATOM   4169  O   GLY B  81      39.504 -10.111  -9.151  1.00 10.00      B   
ATOM   4170  N   LEU B  82      37.331  -9.679  -9.519  1.00 10.00      B   
ATOM   4171  HN  LEU B  82      36.468  -9.407  -9.130  1.00 10.00      B   
ATOM   4172  CA  LEU B  82      37.403  -9.974 -10.944  1.00 10.00      B   
ATOM   4173  CB  LEU B  82      36.826 -11.364 -11.226  1.00 10.00      B   
ATOM   4174  CG  LEU B  82      36.845 -11.822 -12.685  1.00 10.00      B   
ATOM   4175  CD1 LEU B  82      38.235 -12.284 -13.088  1.00 10.00      B   
ATOM   4176  CD2 LEU B  82      35.818 -12.919 -12.912  1.00 10.00      B   
ATOM   4177  C   LEU B  82      36.656  -8.930 -11.766  1.00 10.00      B   
ATOM   4178  O   LEU B  82      35.482  -8.656 -11.523  1.00 10.00      B   
ATOM   4179  N   ARG B  83      37.344  -8.345 -12.736  1.00 10.00      B   
ATOM   4180  HN  ARG B  83      38.284  -8.594 -12.874  1.00 10.00      B   
ATOM   4181  CA  ARG B  83      36.739  -7.348 -13.607  1.00 10.00      B   
ATOM   4182  CB  ARG B  83      37.731  -6.219 -13.895  1.00 10.00      B   
ATOM   4183  CG  ARG B  83      37.123  -5.001 -14.571  1.00 10.00      B   
ATOM   4184  CD  ARG B  83      37.813  -3.722 -14.122  1.00 10.00      B   
ATOM   4185  NE  ARG B  83      39.267  -3.824 -14.208  1.00 10.00      B   
ATOM   4186  HE  ARG B  83      39.644  -4.163 -15.054  1.00 10.00      B   
ATOM   4187  CZ  ARG B  83      40.101  -3.495 -13.221  1.00 10.00      B   
ATOM   4188  NH1 ARG B  83      39.634  -3.039 -12.065  1.00 10.00      B   
ATOM   4189 HH11 ARG B  83      38.601  -2.929 -11.912  1.00 10.00      B   
ATOM   4190 HH12 ARG B  83      40.294  -2.788 -11.296  1.00 10.00      B   
ATOM   4191  NH2 ARG B  83      41.406  -3.626 -13.390  1.00 10.00      B   
ATOM   4192 HH21 ARG B  83      41.785  -3.987 -14.293  1.00 10.00      B   
ATOM   4193 HH22 ARG B  83      42.062  -3.371 -12.620  1.00 10.00      B   
ATOM   4194  C   ARG B  83      36.287  -8.017 -14.899  1.00 10.00      B   
ATOM   4195  O   ARG B  83      37.107  -8.490 -15.688  1.00 10.00      B   
ATOM   4196  N   ASP B  84      34.982  -8.087 -15.097  1.00 10.00      B   
ATOM   4197  HN  ASP B  84      34.371  -7.695 -14.430  1.00 10.00      B   
ATOM   4198  CA  ASP B  84      34.425  -8.723 -16.282  1.00 10.00      B   
ATOM   4199  CB  ASP B  84      33.120  -9.441 -15.944  1.00 10.00      B   
ATOM   4200  CG  ASP B  84      32.434 -10.007 -17.170  1.00 10.00      B   
ATOM   4201  OD1 ASP B  84      32.970 -10.963 -17.771  1.00 10.00      B   
ATOM   4202  OD2 ASP B  84      31.349  -9.505 -17.537  1.00 10.00      B   
ATOM   4203  C   ASP B  84      34.203  -7.728 -17.413  1.00 10.00      B   
ATOM   4204  O   ASP B  84      33.618  -6.660 -17.218  1.00 10.00      B   
ATOM   4205  N   TYR B  85      34.695  -8.085 -18.588  1.00 10.00      B   
ATOM   4206  HN  TYR B  85      35.165  -8.942 -18.662  1.00 10.00      B   
ATOM   4207  CA  TYR B  85      34.555  -7.255 -19.774  1.00 10.00      B   
ATOM   4208  CB  TYR B  85      35.842  -7.324 -20.607  1.00 10.00      B   
ATOM   4209  CG  TYR B  85      35.700  -6.966 -22.072  1.00 10.00      B   
ATOM   4210  CD1 TYR B  85      35.387  -5.672 -22.471  1.00 10.00      B   
ATOM   4211  CD2 TYR B  85      35.896  -7.925 -23.057  1.00 10.00      B   
ATOM   4212  CE1 TYR B  85      35.274  -5.348 -23.811  1.00 10.00      B   
ATOM   4213  CE2 TYR B  85      35.782  -7.611 -24.396  1.00 10.00      B   
ATOM   4214  CZ  TYR B  85      35.473  -6.322 -24.770  1.00 10.00      B   
ATOM   4215  OH  TYR B  85      35.364  -6.004 -26.107  1.00 10.00      B   
ATOM   4216  HH  TYR B  85      34.715  -6.585 -26.525  1.00 10.00      B   
ATOM   4217  C   TYR B  85      33.345  -7.717 -20.579  1.00 10.00      B   
ATOM   4218  O   TYR B  85      33.370  -8.776 -21.208  1.00 10.00      B   
ATOM   4219  N   HIS B  86      32.277  -6.937 -20.535  1.00 10.00      B   
ATOM   4220  HN  HIS B  86      32.308  -6.104 -20.014  1.00 10.00      B   
ATOM   4221  CA  HIS B  86      31.062  -7.284 -21.251  1.00 10.00      B   
ATOM   4222  CB  HIS B  86      29.881  -7.435 -20.290  1.00 10.00      B   
ATOM   4223  CG  HIS B  86      29.262  -8.800 -20.315  1.00 10.00      B   
ATOM   4224  ND1 HIS B  86      29.645  -9.816 -19.464  1.00 10.00      B   
ATOM   4225  HD1 HIS B  86      30.364  -9.760 -18.780  1.00 10.00      B   
ATOM   4226  CD2 HIS B  86      28.269  -9.311 -21.082  1.00 10.00      B   
ATOM   4227  CE1 HIS B  86      28.922 -10.891 -19.714  1.00 10.00      B   
ATOM   4228  NE2 HIS B  86      28.079 -10.612 -20.686  1.00 10.00      B   
ATOM   4229  HE2 HIS B  86      27.419 -11.237 -21.064  1.00 10.00      B   
ATOM   4230  C   HIS B  86      30.744  -6.259 -22.328  1.00 10.00      B   
ATOM   4231  O   HIS B  86      30.733  -5.052 -22.076  1.00 10.00      B   
ATOM   4232  N   THR B  87      30.510  -6.743 -23.533  1.00 10.00      B   
ATOM   4233  HN  THR B  87      30.579  -7.712 -23.685  1.00 10.00      B   
ATOM   4234  CA  THR B  87      30.177  -5.879 -24.646  1.00 10.00      B   
ATOM   4235  CB  THR B  87      30.919  -6.318 -25.919  1.00 10.00      B   
ATOM   4236  OG1 THR B  87      31.432  -7.649 -25.733  1.00 10.00      B   
ATOM   4237  HG1 THR B  87      32.328  -7.696 -26.090  1.00 10.00      B   
ATOM   4238  CG2 THR B  87      32.072  -5.369 -26.205  1.00 10.00      B   
ATOM   4239  C   THR B  87      28.673  -5.893 -24.895  1.00 10.00      B   
ATOM   4240  O   THR B  87      28.066  -6.959 -25.040  1.00 10.00      B   
ATOM   4241  N   VAL B  88      28.070  -4.714 -24.914  1.00 10.00      B   
ATOM   4242  HN  VAL B  88      28.605  -3.902 -24.774  1.00 10.00      B   
ATOM   4243  CA  VAL B  88      26.638  -4.595 -25.147  1.00 10.00      B   
ATOM   4244  CB  VAL B  88      25.999  -3.465 -24.307  1.00 10.00      B   
ATOM   4245  CG1 VAL B  88      24.481  -3.520 -24.397  1.00 10.00      B   
ATOM   4246  CG2 VAL B  88      26.451  -3.557 -22.858  1.00 10.00      B   
ATOM   4247  C   VAL B  88      26.369  -4.356 -26.628  1.00 10.00      B   
ATOM   4248  O   VAL B  88      26.705  -3.300 -27.173  1.00 10.00      B   
ATOM   4249  N   LEU B  89      25.787  -5.353 -27.275  1.00 10.00      B   
ATOM   4250  HN  LEU B  89      25.547  -6.168 -26.782  1.00 10.00      B   
ATOM   4251  CA  LEU B  89      25.478  -5.272 -28.693  1.00 10.00      B   
ATOM   4252  CB  LEU B  89      25.491  -6.675 -29.313  1.00 10.00      B   
ATOM   4253  CG  LEU B  89      26.841  -7.394 -29.332  1.00 10.00      B   
ATOM   4254  CD1 LEU B  89      26.647  -8.894 -29.485  1.00 10.00      B   
ATOM   4255  CD2 LEU B  89      27.716  -6.856 -30.452  1.00 10.00      B   
ATOM   4256  C   LEU B  89      24.116  -4.626 -28.902  1.00 10.00      B   
ATOM   4257  O   LEU B  89      23.124  -5.062 -28.318  1.00 10.00      B   
ATOM   4258  N   GLY B  90      24.076  -3.584 -29.722  1.00 10.00      B   
ATOM   4259  HN  GLY B  90      24.905  -3.280 -30.153  1.00 10.00      B   
ATOM   4260  CA  GLY B  90      22.829  -2.896 -29.996  1.00 10.00      B   
ATOM   4261  C   GLY B  90      22.366  -2.036 -28.839  1.00 10.00      B   
ATOM   4262  O   GLY B  90      21.174  -1.985 -28.535  1.00 10.00      B   
ATOM   4263  N   ALA B  91      23.305  -1.364 -28.189  1.00 10.00      B   
ATOM   4264  HN  ALA B  91      24.237  -1.447 -28.479  1.00 10.00      B   
ATOM   4265  CA  ALA B  91      22.980  -0.498 -27.057  1.00 10.00      B   
ATOM   4266  CB  ALA B  91      24.205  -0.282 -26.190  1.00 10.00      B   
ATOM   4267  C   ALA B  91      22.446   0.839 -27.550  1.00 10.00      B   
ATOM   4268  O   ALA B  91      22.928   1.368 -28.550  1.00 10.00      B   
ATOM   4269  N   ARG B  92      21.457   1.382 -26.848  1.00 10.00      B   
ATOM   4270  HN  ARG B  92      21.127   0.919 -26.049  1.00 10.00      B   
ATOM   4271  CA  ARG B  92      20.853   2.656 -27.228  1.00 10.00      B   
ATOM   4272  CB  ARG B  92      19.742   3.057 -26.256  1.00 10.00      B   
ATOM   4273  CG  ARG B  92      18.442   2.295 -26.449  1.00 10.00      B   
ATOM   4274  CD  ARG B  92      17.284   2.990 -25.755  1.00 10.00      B   
ATOM   4275  NE  ARG B  92      17.517   3.165 -24.320  1.00 10.00      B   
ATOM   4276  HE  ARG B  92      18.411   2.923 -23.975  1.00 10.00      B   
ATOM   4277  CZ  ARG B  92      16.602   3.629 -23.468  1.00 10.00      B   
ATOM   4278  NH1 ARG B  92      15.388   3.965 -23.904  1.00 10.00      B   
ATOM   4279 HH11 ARG B  92      15.147   3.871 -24.916  1.00 10.00      B   
ATOM   4280 HH12 ARG B  92      14.669   4.325 -23.234  1.00 10.00      B   
ATOM   4281  NH2 ARG B  92      16.897   3.762 -22.178  1.00 10.00      B   
ATOM   4282 HH21 ARG B  92      17.848   3.506 -21.824  1.00 10.00      B   
ATOM   4283 HH22 ARG B  92      16.181   4.124 -21.509  1.00 10.00      B   
ATOM   4284  C   ARG B  92      21.886   3.770 -27.331  1.00 10.00      B   
ATOM   4285  O   ARG B  92      22.682   3.986 -26.418  1.00 10.00      B   
ATOM   4286  N   GLU B  93      21.859   4.470 -28.457  1.00 10.00      B   
ATOM   4287  HN  GLU B  93      21.186   4.245 -29.140  1.00 10.00      B   
ATOM   4288  CA  GLU B  93      22.777   5.569 -28.711  1.00 10.00      B   
ATOM   4289  CB  GLU B  93      22.916   5.770 -30.224  1.00 10.00      B   
ATOM   4290  CG  GLU B  93      24.000   6.744 -30.651  1.00 10.00      B   
ATOM   4291  CD  GLU B  93      24.207   6.750 -32.150  1.00 10.00      B   
ATOM   4292  OE1 GLU B  93      25.109   6.037 -32.635  1.00 10.00      B   
ATOM   4293  OE2 GLU B  93      23.464   7.467 -32.853  1.00 10.00      B   
ATOM   4294  C   GLU B  93      22.246   6.835 -28.053  1.00 10.00      B   
ATOM   4295  O   GLU B  93      23.009   7.705 -27.636  1.00 10.00      B   
ATOM   4296  N   ASP B  94      20.925   6.907 -27.953  1.00 10.00      B   
ATOM   4297  HN  ASP B  94      20.386   6.164 -28.293  1.00 10.00      B   
ATOM   4298  CA  ASP B  94      20.244   8.043 -27.348  1.00 10.00      B   
ATOM   4299  CB  ASP B  94      19.928   9.090 -28.424  1.00 10.00      B   
ATOM   4300  CG  ASP B  94      19.548  10.454 -27.869  1.00 10.00      B   
ATOM   4301  OD1 ASP B  94      19.341  10.581 -26.643  1.00 10.00      B   
ATOM   4302  OD2 ASP B  94      19.463  11.412 -28.668  1.00 10.00      B   
ATOM   4303  C   ASP B  94      18.951   7.556 -26.708  1.00 10.00      B   
ATOM   4304  O   ASP B  94      18.383   6.552 -27.145  1.00 10.00      B   
ATOM   4305  N   TYR B  95      18.497   8.256 -25.678  1.00 10.00      B   
ATOM   4306  HN  TYR B  95      18.999   9.050 -25.387  1.00 10.00      B   
ATOM   4307  CA  TYR B  95      17.266   7.896 -24.987  1.00 10.00      B   
ATOM   4308  CB  TYR B  95      17.105   8.706 -23.699  1.00 10.00      B   
ATOM   4309  CG  TYR B  95      18.130   8.390 -22.635  1.00 10.00      B   
ATOM   4310  CD1 TYR B  95      18.972   9.378 -22.143  1.00 10.00      B   
ATOM   4311  CD2 TYR B  95      18.253   7.107 -22.120  1.00 10.00      B   
ATOM   4312  CE1 TYR B  95      19.908   9.098 -21.166  1.00 10.00      B   
ATOM   4313  CE2 TYR B  95      19.188   6.817 -21.144  1.00 10.00      B   
ATOM   4314  CZ  TYR B  95      20.011   7.816 -20.671  1.00 10.00      B   
ATOM   4315  OH  TYR B  95      20.940   7.528 -19.694  1.00 10.00      B   
ATOM   4316  HH  TYR B  95      21.411   6.720 -19.939  1.00 10.00      B   
ATOM   4317  C   TYR B  95      16.068   8.133 -25.897  1.00 10.00      B   
ATOM   4318  O   TYR B  95      15.114   7.353 -25.906  1.00 10.00      B   
ATOM   4319  N   ARG B  96      16.129   9.208 -26.668  1.00 10.00      B   
ATOM   4320  HN  ARG B  96      16.921   9.788 -26.620  1.00 10.00      B   
ATOM   4321  CA  ARG B  96      15.059   9.546 -27.591  1.00 10.00      B   
ATOM   4322  CB  ARG B  96      14.893  11.065 -27.685  1.00 10.00      B   
ATOM   4323  CG  ARG B  96      13.830  11.515 -28.675  1.00 10.00      B   
ATOM   4324  CD  ARG B  96      13.786  13.030 -28.789  1.00 10.00      B   
ATOM   4325  NE  ARG B  96      13.286  13.663 -27.567  1.00 10.00      B   
ATOM   4326  HE  ARG B  96      13.736  13.433 -26.722  1.00 10.00      B   
ATOM   4327  CZ  ARG B  96      12.277  14.532 -27.543  1.00 10.00      B   
ATOM   4328  NH1 ARG B  96      11.666  14.873 -28.669  1.00 10.00      B   
ATOM   4329 HH11 ARG B  96      10.873  15.552 -28.650  1.00 10.00      B   
ATOM   4330 HH12 ARG B  96      11.976  14.465 -29.580  1.00 10.00      B   
ATOM   4331  NH2 ARG B  96      11.878  15.063 -26.393  1.00 10.00      B   
ATOM   4332 HH21 ARG B  96      12.352  14.804 -25.498  1.00 10.00      B   
ATOM   4333 HH22 ARG B  96      11.087  15.746 -26.378  1.00 10.00      B   
ATOM   4334  C   ARG B  96      15.352   8.960 -28.966  1.00 10.00      B   
ATOM   4335  O   ARG B  96      16.461   9.100 -29.486  1.00 10.00      B   
ATOM   4336  N   GLY B  97      14.367   8.289 -29.540  1.00 10.00      B   
ATOM   4337  HN  GLY B  97      13.512   8.190 -29.068  1.00 10.00      B   
ATOM   4338  CA  GLY B  97      14.539   7.693 -30.847  1.00 10.00      B   
ATOM   4339  C   GLY B  97      14.789   6.204 -30.753  1.00 10.00      B   
ATOM   4340  O   GLY B  97      14.552   5.597 -29.705  1.00 10.00      B   
ATOM   4341  N   LEU B  98      15.264   5.616 -31.840  1.00 10.00      B   
ATOM   4342  HN  LEU B  98      15.422   6.157 -32.644  1.00 10.00      B   
ATOM   4343  CA  LEU B  98      15.550   4.191 -31.881  1.00 10.00      B   
ATOM   4344  CB  LEU B  98      14.565   3.479 -32.813  1.00 10.00      B   
ATOM   4345  CG  LEU B  98      13.122   3.367 -32.316  1.00 10.00      B   
ATOM   4346  CD1 LEU B  98      12.233   2.775 -33.396  1.00 10.00      B   
ATOM   4347  CD2 LEU B  98      13.058   2.523 -31.051  1.00 10.00      B   
ATOM   4348  C   LEU B  98      16.979   3.952 -32.351  1.00 10.00      B   
ATOM   4349  O   LEU B  98      17.327   2.855 -32.796  1.00 10.00      B   
ATOM   4350  N   LYS B  99      17.803   4.984 -32.232  1.00 10.00      B   
ATOM   4351  HN  LYS B  99      17.471   5.813 -31.825  1.00 10.00      B   
ATOM   4352  CA  LYS B  99      19.196   4.915 -32.650  1.00 10.00      B   
ATOM   4353  CB  LYS B  99      19.777   6.323 -32.827  1.00 10.00      B   
ATOM   4354  CG  LYS B  99      18.895   7.251 -33.648  1.00 10.00      B   
ATOM   4355  CD  LYS B  99      19.647   8.491 -34.099  1.00 10.00      B   
ATOM   4356  CE  LYS B  99      18.744   9.426 -34.886  1.00 10.00      B   
ATOM   4357  NZ  LYS B  99      19.524  10.409 -35.679  1.00 10.00      B   
ATOM   4358  HZ1 LYS B  99      20.107  10.996 -35.053  1.00 10.00      B   
ATOM   4359  HZ2 LYS B  99      18.884  11.027 -36.218  1.00 10.00      B   
ATOM   4360  HZ3 LYS B  99      20.147   9.910 -36.345  1.00 10.00      B   
ATOM   4361  C   LYS B  99      20.015   4.123 -31.641  1.00 10.00      B   
ATOM   4362  O   LYS B  99      19.914   4.344 -30.433  1.00 10.00      B   
ATOM   4363  N   SER B 100      20.812   3.188 -32.133  1.00 10.00      B   
ATOM   4364  HN  SER B 100      20.849   3.051 -33.107  1.00 10.00      B   
ATOM   4365  CA  SER B 100      21.634   2.360 -31.267  1.00 10.00      B   
ATOM   4366  CB  SER B 100      20.952   1.008 -31.040  1.00 10.00      B   
ATOM   4367  OG  SER B 100      19.598   1.183 -30.654  1.00 10.00      B   
ATOM   4368  HG  SER B 100      19.199   1.872 -31.198  1.00 10.00      B   
ATOM   4369  C   SER B 100      23.034   2.159 -31.841  1.00 10.00      B   
ATOM   4370  O   SER B 100      23.252   2.311 -33.042  1.00 10.00      B   
ATOM   4371  N   HIS B 101      23.974   1.831 -30.965  1.00 10.00      B   
ATOM   4372  HN  HIS B 101      23.724   1.729 -30.017  1.00 10.00      B   
ATOM   4373  CA  HIS B 101      25.354   1.589 -31.361  1.00 10.00      B   
ATOM   4374  CB  HIS B 101      26.318   1.993 -30.241  1.00 10.00      B   
ATOM   4375  CG  HIS B 101      26.691   3.444 -30.225  1.00 10.00      B   
ATOM   4376  ND1 HIS B 101      27.473   4.038 -31.194  1.00 10.00      B   
ATOM   4377  HD1 HIS B 101      27.854   3.590 -31.984  1.00 10.00      B   
ATOM   4378  CD2 HIS B 101      26.399   4.420 -29.335  1.00 10.00      B   
ATOM   4379  CE1 HIS B 101      27.645   5.314 -30.900  1.00 10.00      B   
ATOM   4380  NE2 HIS B 101      27.002   5.567 -29.776  1.00 10.00      B   
ATOM   4381  HE2 HIS B 101      26.960   6.446 -29.331  1.00 10.00      B   
ATOM   4382  C   HIS B 101      25.538   0.113 -31.663  1.00 10.00      B   
ATOM   4383  O   HIS B 101      24.743  -0.717 -31.218  1.00 10.00      B   
ATOM   4384  N   GLU B 102      26.579  -0.213 -32.411  1.00 10.00      B   
ATOM   4385  HN  GLU B 102      27.179   0.496 -32.740  1.00 10.00      B   
ATOM   4386  CA  GLU B 102      26.858  -1.595 -32.763  1.00 10.00      B   
ATOM   4387  CB  GLU B 102      27.996  -1.661 -33.782  1.00 10.00      B   
ATOM   4388  CG  GLU B 102      28.160  -3.018 -34.444  1.00 10.00      B   
ATOM   4389  CD  GLU B 102      29.469  -3.150 -35.186  1.00 10.00      B   
ATOM   4390  OE1 GLU B 102      29.614  -2.540 -36.267  1.00 10.00      B   
ATOM   4391  OE2 GLU B 102      30.362  -3.870 -34.698  1.00 10.00      B   
ATOM   4392  C   GLU B 102      27.221  -2.398 -31.520  1.00 10.00      B   
ATOM   4393  O   GLU B 102      26.562  -3.384 -31.190  1.00 10.00      B   
ATOM   4394  N   THR B 103      28.258  -1.953 -30.823  1.00 10.00      B   
ATOM   4395  HN  THR B 103      28.722  -1.139 -31.122  1.00 10.00      B   
ATOM   4396  CA  THR B 103      28.722  -2.631 -29.621  1.00 10.00      B   
ATOM   4397  CB  THR B 103      29.556  -3.890 -29.968  1.00 10.00      B   
ATOM   4398  OG1 THR B 103      30.280  -4.349 -28.816  1.00 10.00      B   
ATOM   4399  HG1 THR B 103      31.082  -3.819 -28.712  1.00 10.00      B   
ATOM   4400  CG2 THR B 103      30.530  -3.613 -31.106  1.00 10.00      B   
ATOM   4401  C   THR B 103      29.539  -1.687 -28.740  1.00 10.00      B   
ATOM   4402  O   THR B 103      30.389  -0.942 -29.230  1.00 10.00      B   
ATOM   4403  N   ILE B 104      29.258  -1.700 -27.443  1.00 10.00      B   
ATOM   4404  HN  ILE B 104      28.549  -2.295 -27.114  1.00 10.00      B   
ATOM   4405  CA  ILE B 104      29.975  -0.853 -26.492  1.00 10.00      B   
ATOM   4406  CB  ILE B 104      29.052   0.184 -25.811  1.00 10.00      B   
ATOM   4407  CG1 ILE B 104      27.914  -0.510 -25.058  1.00 10.00      B   
ATOM   4408  CG2 ILE B 104      28.502   1.169 -26.833  1.00 10.00      B   
ATOM   4409  CD1 ILE B 104      27.189   0.389 -24.083  1.00 10.00      B   
ATOM   4410  C   ILE B 104      30.664  -1.701 -25.423  1.00 10.00      B   
ATOM   4411  O   ILE B 104      30.146  -2.746 -25.018  1.00 10.00      B   
ATOM   4412  N   GLN B 105      31.829  -1.255 -24.975  1.00 10.00      B   
ATOM   4413  HN  GLN B 105      32.193  -0.418 -25.336  1.00 10.00      B   
ATOM   4414  CA  GLN B 105      32.586  -1.978 -23.962  1.00 10.00      B   
ATOM   4415  CB  GLN B 105      34.093  -1.812 -24.190  1.00 10.00      B   
ATOM   4416  CG  GLN B 105      34.569  -2.165 -25.591  1.00 10.00      B   
ATOM   4417  CD  GLN B 105      34.708  -0.947 -26.486  1.00 10.00      B   
ATOM   4418  OE1 GLN B 105      33.965   0.029 -26.356  1.00 10.00      B   
ATOM   4419  NE2 GLN B 105      35.671  -0.987 -27.391  1.00 10.00      B   
ATOM   4420 HE21 GLN B 105      36.236  -1.791 -27.434  1.00 10.00      B   
ATOM   4421 HE22 GLN B 105      35.784  -0.210 -27.982  1.00 10.00      B   
ATOM   4422  C   GLN B 105      32.227  -1.496 -22.563  1.00 10.00      B   
ATOM   4423  O   GLN B 105      32.358  -0.312 -22.250  1.00 10.00      B   
ATOM   4424  N   THR B 106      31.766  -2.413 -21.728  1.00 10.00      B   
ATOM   4425  HN  THR B 106      31.661  -3.340 -22.041  1.00 10.00      B   
ATOM   4426  CA  THR B 106      31.406  -2.082 -20.359  1.00 10.00      B   
ATOM   4427  CB  THR B 106      29.875  -2.044 -20.156  1.00 10.00      B   
ATOM   4428  OG1 THR B 106      29.252  -3.140 -20.841  1.00 10.00      B   
ATOM   4429  HG1 THR B 106      29.932  -3.697 -21.242  1.00 10.00      B   
ATOM   4430  CG2 THR B 106      29.290  -0.734 -20.665  1.00 10.00      B   
ATOM   4431  C   THR B 106      32.051  -3.064 -19.378  1.00 10.00      B   
ATOM   4432  O   THR B 106      31.821  -4.270 -19.448  1.00 10.00      B   
ATOM   4433  N   TRP B 107      32.871  -2.543 -18.476  1.00 10.00      B   
ATOM   4434  HN  TRP B 107      33.019  -1.575 -18.466  1.00 10.00      B   
ATOM   4435  CA  TRP B 107      33.555  -3.375 -17.498  1.00 10.00      B   
ATOM   4436  CB  TRP B 107      34.994  -2.892 -17.292  1.00 10.00      B   
ATOM   4437  CG  TRP B 107      35.816  -2.894 -18.548  1.00 10.00      B   
ATOM   4438  CD1 TRP B 107      36.592  -3.913 -19.017  1.00 10.00      B   
ATOM   4439  CD2 TRP B 107      35.951  -1.822 -19.492  1.00 10.00      B   
ATOM   4440  NE1 TRP B 107      37.197  -3.546 -20.193  1.00 10.00      B   
ATOM   4441  HE1 TRP B 107      37.805  -4.110 -20.724  1.00 10.00      B   
ATOM   4442  CE2 TRP B 107      36.820  -2.267 -20.507  1.00 10.00      B   
ATOM   4443  CE3 TRP B 107      35.419  -0.532 -19.580  1.00 10.00      B   
ATOM   4444  CZ2 TRP B 107      37.171  -1.469 -21.592  1.00 10.00      B   
ATOM   4445  CZ3 TRP B 107      35.770   0.258 -20.657  1.00 10.00      B   
ATOM   4446  CH2 TRP B 107      36.635  -0.212 -21.652  1.00 10.00      B   
ATOM   4447  C   TRP B 107      32.803  -3.390 -16.175  1.00 10.00      B   
ATOM   4448  O   TRP B 107      32.446  -2.339 -15.641  1.00 10.00      B   
ATOM   4449  N   ARG B 108      32.560  -4.584 -15.657  1.00 10.00      B   
ATOM   4450  HN  ARG B 108      32.878  -5.385 -16.138  1.00 10.00      B   
ATOM   4451  CA  ARG B 108      31.844  -4.749 -14.398  1.00 10.00      B   
ATOM   4452  CB  ARG B 108      30.475  -5.390 -14.651  1.00 10.00      B   
ATOM   4453  CG  ARG B 108      29.654  -4.687 -15.723  1.00 10.00      B   
ATOM   4454  CD  ARG B 108      28.226  -5.205 -15.776  1.00 10.00      B   
ATOM   4455  NE  ARG B 108      28.131  -6.540 -16.368  1.00 10.00      B   
ATOM   4456  HE  ARG B 108      28.853  -7.177 -16.162  1.00 10.00      B   
ATOM   4457  CZ  ARG B 108      27.131  -6.934 -17.161  1.00 10.00      B   
ATOM   4458  NH1 ARG B 108      26.148  -6.098 -17.464  1.00 10.00      B   
ATOM   4459 HH11 ARG B 108      25.364  -6.412 -18.082  1.00 10.00      B   
ATOM   4460 HH12 ARG B 108      26.150  -5.126 -17.089  1.00 10.00      B   
ATOM   4461  NH2 ARG B 108      27.114  -8.170 -17.639  1.00 10.00      B   
ATOM   4462 HH21 ARG B 108      26.332  -8.483 -18.261  1.00 10.00      B   
ATOM   4463 HH22 ARG B 108      27.875  -8.838 -17.394  1.00 10.00      B   
ATOM   4464  C   ARG B 108      32.659  -5.617 -13.448  1.00 10.00      B   
ATOM   4465  O   ARG B 108      33.018  -6.742 -13.785  1.00 10.00      B   
ATOM   4466  N   GLU B 109      32.966  -5.091 -12.271  1.00 10.00      B   
ATOM   4467  HN  GLU B 109      32.665  -4.181 -12.058  1.00 10.00      B   
ATOM   4468  CA  GLU B 109      33.749  -5.836 -11.288  1.00 10.00      B   
ATOM   4469  CB  GLU B 109      34.609  -4.890 -10.452  1.00 10.00      B   
ATOM   4470  CG  GLU B 109      35.740  -4.240 -11.229  1.00 10.00      B   
ATOM   4471  CD  GLU B 109      36.706  -3.489 -10.340  1.00 10.00      B   
ATOM   4472  OE1 GLU B 109      36.857  -3.867  -9.156  1.00 10.00      B   
ATOM   4473  OE2 GLU B 109      37.330  -2.525 -10.824  1.00 10.00      B   
ATOM   4474  C   GLU B 109      32.869  -6.694 -10.381  1.00 10.00      B   
ATOM   4475  O   GLU B 109      31.780  -6.279  -9.978  1.00 10.00      B   
ATOM   4476  N   TYR B 110      33.349  -7.894 -10.072  1.00 10.00      B   
ATOM   4477  HN  TYR B 110      34.224  -8.165 -10.438  1.00 10.00      B   
ATOM   4478  CA  TYR B 110      32.631  -8.827  -9.212  1.00 10.00      B   
ATOM   4479  CB  TYR B 110      32.048  -9.982 -10.037  1.00 10.00      B   
ATOM   4480  CG  TYR B 110      30.924  -9.605 -10.973  1.00 10.00      B   
ATOM   4481  CD1 TYR B 110      31.188  -9.141 -12.255  1.00 10.00      B   
ATOM   4482  CD2 TYR B 110      29.598  -9.724 -10.581  1.00 10.00      B   
ATOM   4483  CE1 TYR B 110      30.165  -8.801 -13.118  1.00 10.00      B   
ATOM   4484  CE2 TYR B 110      28.567  -9.386 -11.437  1.00 10.00      B   
ATOM   4485  CZ  TYR B 110      28.856  -8.926 -12.704  1.00 10.00      B   
ATOM   4486  OH  TYR B 110      27.830  -8.589 -13.559  1.00 10.00      B   
ATOM   4487  HH  TYR B 110      28.050  -8.888 -14.451  1.00 10.00      B   
ATOM   4488  C   TYR B 110      33.573  -9.416  -8.169  1.00 10.00      B   
ATOM   4489  O   TYR B 110      34.759  -9.622  -8.436  1.00 10.00      B   
ATOM   4490  N   LEU B 111      33.046  -9.674  -6.983  1.00 10.00      B   
ATOM   4491  HN  LEU B 111      32.102  -9.449  -6.821  1.00 10.00      B   
ATOM   4492  CA  LEU B 111      33.827 -10.267  -5.907  1.00 10.00      B   
ATOM   4493  CB  LEU B 111      33.392  -9.709  -4.550  1.00 10.00      B   
ATOM   4494  CG  LEU B 111      33.680  -8.230  -4.287  1.00 10.00      B   
ATOM   4495  CD1 LEU B 111      33.170  -7.835  -2.912  1.00 10.00      B   
ATOM   4496  CD2 LEU B 111      35.169  -7.942  -4.404  1.00 10.00      B   
ATOM   4497  C   LEU B 111      33.640 -11.780  -5.916  1.00 10.00      B   
ATOM   4498  O   LEU B 111      32.520 -12.272  -5.776  1.00 10.00      B   
ATOM   4499  N   CYS B 112      34.732 -12.508  -6.078  1.00 10.00      B   
ATOM   4500  HN  CYS B 112      35.603 -12.056  -6.155  1.00 10.00      B   
ATOM   4501  CA  CYS B 112      34.683 -13.964  -6.116  1.00 10.00      B   
ATOM   4502  CB  CYS B 112      35.763 -14.504  -7.054  1.00 10.00      B   
ATOM   4503  SG  CYS B 112      35.847 -13.650  -8.644  1.00 10.00      B   
ATOM   4504  HG  CYS B 112      34.899 -12.723  -8.659  1.00 10.00      B   
ATOM   4505  C   CYS B 112      34.859 -14.550  -4.723  1.00 10.00      B   
ATOM   4506  O   CYS B 112      35.748 -14.129  -3.978  1.00 10.00      B   
ATOM   4507  N   ASP B 113      34.004 -15.519  -4.393  1.00 10.00      B   
ATOM   4508  HN  ASP B 113      33.328 -15.796  -5.052  1.00 10.00      B   
ATOM   4509  CA  ASP B 113      34.032 -16.188  -3.091  1.00 10.00      B   
ATOM   4510  CB  ASP B 113      35.296 -17.040  -2.910  1.00 10.00      B   
ATOM   4511  CG  ASP B 113      35.227 -18.372  -3.635  1.00 10.00      B   
ATOM   4512  OD1 ASP B 113      34.439 -19.252  -3.212  1.00 10.00      B   
ATOM   4513  OD2 ASP B 113      35.961 -18.554  -4.632  1.00 10.00      B   
ATOM   4514  C   ASP B 113      33.877 -15.191  -1.952  1.00 10.00      B   
ATOM   4515  O   ASP B 113      34.818 -14.921  -1.206  1.00 10.00      B   
ATOM   4516  N   ALA B 114      32.678 -14.640  -1.822  1.00 10.00      B   
ATOM   4517  HN  ALA B 114      31.962 -14.898  -2.438  1.00 10.00      B   
ATOM   4518  CA  ALA B 114      32.400 -13.664  -0.781  1.00 10.00      B   
ATOM   4519  CB  ALA B 114      32.353 -12.264  -1.374  1.00 10.00      B   
ATOM   4520  C   ALA B 114      31.098 -13.978  -0.057  1.00 10.00      B   
ATOM   4521  O   ALA B 114      30.098 -14.344  -0.679  1.00 10.00      B   
ATOM   4522  N   SER B 115      31.119 -13.842   1.260  1.00 10.00      B   
ATOM   4523  HN  SER B 115      31.951 -13.557   1.697  1.00 10.00      B   
ATOM   4524  CA  SER B 115      29.948 -14.093   2.089  1.00 10.00      B   
ATOM   4525  CB  SER B 115      29.926 -15.550   2.562  1.00 10.00      B   
ATOM   4526  OG  SER B 115      29.988 -16.445   1.460  1.00 10.00      B   
ATOM   4527  HG  SER B 115      30.122 -15.941   0.650  1.00 10.00      B   
ATOM   4528  C   SER B 115      29.962 -13.143   3.283  1.00 10.00      B   
ATOM   4529  O   SER B 115      30.967 -13.036   3.987  1.00 10.00      B   
ATOM   4530  N   PHE B 116      28.863 -12.431   3.487  1.00 10.00      B   
ATOM   4531  HN  PHE B 116      28.094 -12.553   2.887  1.00 10.00      B   
ATOM   4532  CA  PHE B 116      28.762 -11.475   4.584  1.00 10.00      B   
ATOM   4533  CB  PHE B 116      28.978 -10.045   4.066  1.00 10.00      B   
ATOM   4534  CG  PHE B 116      30.205  -9.857   3.219  1.00 10.00      B   
ATOM   4535  CD1 PHE B 116      30.134  -9.959   1.840  1.00 10.00      B   
ATOM   4536  CD2 PHE B 116      31.429  -9.578   3.802  1.00 10.00      B   
ATOM   4537  CE1 PHE B 116      31.260  -9.789   1.060  1.00 10.00      B   
ATOM   4538  CE2 PHE B 116      32.559  -9.406   3.027  1.00 10.00      B   
ATOM   4539  CZ  PHE B 116      32.475  -9.512   1.653  1.00 10.00      B   
ATOM   4540  C   PHE B 116      27.391 -11.549   5.241  1.00 10.00      B   
ATOM   4541  O   PHE B 116      26.375 -11.675   4.560  1.00 10.00      B   
ATOM   4542  N   THR B 117      27.363 -11.491   6.559  1.00 10.00      B   
ATOM   4543  HN  THR B 117      28.211 -11.442   7.057  1.00 10.00      B   
ATOM   4544  CA  THR B 117      26.108 -11.513   7.293  1.00 10.00      B   
ATOM   4545  CB  THR B 117      26.167 -12.484   8.484  1.00 10.00      B   
ATOM   4546  OG1 THR B 117      26.854 -13.675   8.082  1.00 10.00      B   
ATOM   4547  HG1 THR B 117      27.793 -13.461   7.919  1.00 10.00      B   
ATOM   4548  CG2 THR B 117      24.765 -12.865   8.926  1.00 10.00      B   
ATOM   4549  C   THR B 117      25.782 -10.100   7.773  1.00 10.00      B   
ATOM   4550  O   THR B 117      26.642  -9.410   8.325  1.00 10.00      B   
ATOM   4551  N   VAL B 118      24.550  -9.667   7.549  1.00 10.00      B   
ATOM   4552  HN  VAL B 118      23.892 -10.272   7.134  1.00 10.00      B   
ATOM   4553  CA  VAL B 118      24.134  -8.324   7.924  1.00 10.00      B   
ATOM   4554  CB  VAL B 118      23.664  -7.525   6.687  1.00 10.00      B   
ATOM   4555  CG1 VAL B 118      23.503  -6.050   7.017  1.00 10.00      B   
ATOM   4556  CG2 VAL B 118      24.619  -7.710   5.518  1.00 10.00      B   
ATOM   4557  C   VAL B 118      23.009  -8.352   8.955  1.00 10.00      B   
ATOM   4558  O   VAL B 118      22.106  -9.190   8.889  1.00 10.00      B   
ATOM   4559  N   ALA B 119      23.085  -7.454   9.927  1.00 10.00      B   
ATOM   4560  HN  ALA B 119      23.850  -6.839   9.949  1.00 10.00      B   
ATOM   4561  CA  ALA B 119      22.068  -7.351  10.962  1.00 10.00      B   
ATOM   4562  CB  ALA B 119      22.713  -7.292  12.339  1.00 10.00      B   
ATOM   4563  C   ALA B 119      21.216  -6.113  10.718  1.00 10.00      B   
ATOM   4564  O   ALA B 119      21.745  -5.015  10.537  1.00 10.00      B   
ATOM   4565  N   LEU B 120      19.906  -6.293  10.692  1.00 10.00      B   
ATOM   4566  HN  LEU B 120      19.541  -7.197  10.826  1.00 10.00      B   
ATOM   4567  CA  LEU B 120      18.994  -5.185  10.453  1.00 10.00      B   
ATOM   4568  CB  LEU B 120      18.020  -5.547   9.333  1.00 10.00      B   
ATOM   4569  CG  LEU B 120      18.365  -5.023   7.941  1.00 10.00      B   
ATOM   4570  CD1 LEU B 120      17.626  -5.817   6.877  1.00 10.00      B   
ATOM   4571  CD2 LEU B 120      18.017  -3.548   7.836  1.00 10.00      B   
ATOM   4572  C   LEU B 120      18.220  -4.806  11.709  1.00 10.00      B   
ATOM   4573  O   LEU B 120      17.688  -5.673  12.410  1.00 10.00      B   
ATOM   4574  N   TRP B 121      18.160  -3.510  11.990  1.00 10.00      B   
ATOM   4575  HN  TRP B 121      18.612  -2.870  11.397  1.00 10.00      B   
ATOM   4576  CA  TRP B 121      17.433  -3.013  13.150  1.00 10.00      B   
ATOM   4577  CB  TRP B 121      18.366  -2.620  14.299  1.00 10.00      B   
ATOM   4578  CG  TRP B 121      19.284  -1.466  14.018  1.00 10.00      B   
ATOM   4579  CD1 TRP B 121      18.971  -0.136  14.040  1.00 10.00      B   
ATOM   4580  CD2 TRP B 121      20.672  -1.543  13.694  1.00 10.00      B   
ATOM   4581  NE1 TRP B 121      20.082   0.617  13.755  1.00 10.00      B   
ATOM   4582  HE1 TRP B 121      20.113   1.601  13.712  1.00 10.00      B   
ATOM   4583  CE2 TRP B 121      21.138  -0.224  13.532  1.00 10.00      B   
ATOM   4584  CE3 TRP B 121      21.567  -2.599  13.525  1.00 10.00      B   
ATOM   4585  CZ2 TRP B 121      22.456   0.063  13.208  1.00 10.00      B   
ATOM   4586  CZ3 TRP B 121      22.875  -2.309  13.203  1.00 10.00      B   
ATOM   4587  CH2 TRP B 121      23.309  -0.990  13.048  1.00 10.00      B   
ATOM   4588  C   TRP B 121      16.508  -1.863  12.765  1.00 10.00      B   
ATOM   4589  O   TRP B 121      16.565  -1.366  11.637  1.00 10.00      B   
ATOM   4590  N   LEU B 122      15.665  -1.448  13.703  1.00 10.00      B   
ATOM   4591  HN  LEU B 122      15.686  -1.870  14.586  1.00 10.00      B   
ATOM   4592  CA  LEU B 122      14.717  -0.369  13.461  1.00 10.00      B   
ATOM   4593  CB  LEU B 122      13.328  -0.763  13.974  1.00 10.00      B   
ATOM   4594  CG  LEU B 122      12.695  -2.002  13.336  1.00 10.00      B   
ATOM   4595  CD1 LEU B 122      11.486  -2.448  14.140  1.00 10.00      B   
ATOM   4596  CD2 LEU B 122      12.304  -1.724  11.892  1.00 10.00      B   
ATOM   4597  C   LEU B 122      15.163   0.929  14.129  1.00 10.00      B   
ATOM   4598  O   LEU B 122      15.882   0.914  15.133  1.00 10.00      B   
ATOM   4599  N   THR B 123      14.734   2.043  13.558  1.00 10.00      B   
ATOM   4600  HN  THR B 123      14.180   1.980  12.749  1.00 10.00      B   
ATOM   4601  CA  THR B 123      15.060   3.360  14.074  1.00 10.00      B   
ATOM   4602  CB  THR B 123      15.346   4.318  12.898  1.00 10.00      B   
ATOM   4603  OG1 THR B 123      14.237   4.304  11.987  1.00 10.00      B   
ATOM   4604  HG1 THR B 123      14.466   4.798  11.187  1.00 10.00      B   
ATOM   4605  CG2 THR B 123      16.611   3.902  12.166  1.00 10.00      B   
ATOM   4606  C   THR B 123      13.874   3.909  14.870  1.00 10.00      B   
ATOM   4607  O   THR B 123      12.807   3.291  14.897  1.00 10.00      B   
ATOM   4608  N   PRO B 124      14.034   5.067  15.545  1.00 10.00      B   
ATOM   4609  CA  PRO B 124      12.943   5.693  16.305  1.00 10.00      B   
ATOM   4610  CB  PRO B 124      13.663   6.743  17.154  1.00 10.00      B   
ATOM   4611  CG  PRO B 124      14.873   7.095  16.361  1.00 10.00      B   
ATOM   4612  CD  PRO B 124      15.290   5.834  15.657  1.00 10.00      B   
ATOM   4613  C   PRO B 124      11.928   6.362  15.372  1.00 10.00      B   
ATOM   4614  O   PRO B 124      11.007   7.046  15.816  1.00 10.00      B   
ATOM   4615  N   HIS B 125      12.122   6.159  14.072  1.00 10.00      B   
ATOM   4616  HN  HIS B 125      12.884   5.609  13.790  1.00 10.00      B   
ATOM   4617  CA  HIS B 125      11.242   6.711  13.052  1.00 10.00      B   
ATOM   4618  CB  HIS B 125      11.978   7.750  12.205  1.00 10.00      B   
ATOM   4619  CG  HIS B 125      12.051   9.107  12.830  1.00 10.00      B   
ATOM   4620  ND1 HIS B 125      11.011  10.011  12.794  1.00 10.00      B   
ATOM   4621  HD1 HIS B 125      10.137   9.866  12.361  1.00 10.00      B   
ATOM   4622  CD2 HIS B 125      13.051   9.716  13.509  1.00 10.00      B   
ATOM   4623  CE1 HIS B 125      11.370  11.116  13.420  1.00 10.00      B   
ATOM   4624  NE2 HIS B 125      12.602  10.960  13.862  1.00 10.00      B   
ATOM   4625  HE2 HIS B 125      13.117  11.635  14.356  1.00 10.00      B   
ATOM   4626  C   HIS B 125      10.737   5.592  12.157  1.00 10.00      B   
ATOM   4627  O   HIS B 125      10.333   5.822  11.016  1.00 10.00      B   
ATOM   4628  N   ALA B 126      10.765   4.376  12.689  1.00 10.00      B   
ATOM   4629  HN  ALA B 126      11.092   4.267  13.610  1.00 10.00      B   
ATOM   4630  CA  ALA B 126      10.325   3.203  11.954  1.00 10.00      B   
ATOM   4631  CB  ALA B 126      10.629   1.936  12.740  1.00 10.00      B   
ATOM   4632  C   ALA B 126       8.842   3.277  11.612  1.00 10.00      B   
ATOM   4633  O   ALA B 126       7.981   3.117  12.480  1.00 10.00      B   
ATOM   4634  N   THR B 127       8.552   3.532  10.345  1.00 10.00      B   
ATOM   4635  HN  THR B 127       9.281   3.695   9.707  1.00 10.00      B   
ATOM   4636  CA  THR B 127       7.180   3.606   9.871  1.00 10.00      B   
ATOM   4637  CB  THR B 127       7.147   4.212   8.456  1.00 10.00      B   
ATOM   4638  OG1 THR B 127       8.495   4.470   8.030  1.00 10.00      B   
ATOM   4639  HG1 THR B 127       8.666   5.422   8.057  1.00 10.00      B   
ATOM   4640  CG2 THR B 127       6.362   5.514   8.454  1.00 10.00      B   
ATOM   4641  C   THR B 127       6.573   2.206   9.833  1.00 10.00      B   
ATOM   4642  O   THR B 127       5.358   2.036   9.759  1.00 10.00      B   
ATOM   4643  N   MET B 128       7.445   1.211   9.889  1.00 10.00      B   
ATOM   4644  HN  MET B 128       8.397   1.423   9.966  1.00 10.00      B   
ATOM   4645  CA  MET B 128       7.047  -0.185   9.871  1.00 10.00      B   
ATOM   4646  CB  MET B 128       7.139  -0.750   8.449  1.00 10.00      B   
ATOM   4647  CG  MET B 128       8.547  -0.779   7.877  1.00 10.00      B   
ATOM   4648  SD  MET B 128       8.581  -1.187   6.122  1.00 10.00      B   
ATOM   4649  CE  MET B 128      10.342  -1.084   5.802  1.00 10.00      B   
ATOM   4650  C   MET B 128       7.959  -0.966  10.805  1.00 10.00      B   
ATOM   4651  O   MET B 128       9.052  -0.502  11.129  1.00 10.00      B   
ATOM   4652  N   VAL B 129       7.512  -2.125  11.252  1.00 10.00      B   
ATOM   4653  HN  VAL B 129       6.620  -2.443  10.969  1.00 10.00      B   
ATOM   4654  CA  VAL B 129       8.312  -2.948  12.145  1.00 10.00      B   
ATOM   4655  CB  VAL B 129       7.545  -3.372  13.419  1.00 10.00      B   
ATOM   4656  CG1 VAL B 129       7.440  -2.213  14.394  1.00 10.00      B   
ATOM   4657  CG2 VAL B 129       6.166  -3.911  13.081  1.00 10.00      B   
ATOM   4658  C   VAL B 129       8.854  -4.178  11.428  1.00 10.00      B   
ATOM   4659  O   VAL B 129       8.889  -4.230  10.199  1.00 10.00      B   
ATOM   4660  N   ILE B 130       9.270  -5.168  12.203  1.00 10.00      B   
ATOM   4661  HN  ILE B 130       9.203  -5.070  13.174  1.00 10.00      B   
ATOM   4662  CA  ILE B 130       9.827  -6.394  11.651  1.00 10.00      B   
ATOM   4663  CB  ILE B 130      10.658  -7.160  12.702  1.00 10.00      B   
ATOM   4664  CG1 ILE B 130       9.822  -7.431  13.957  1.00 10.00      B   
ATOM   4665  CG2 ILE B 130      11.921  -6.384  13.053  1.00 10.00      B   
ATOM   4666  CD1 ILE B 130      10.506  -8.318  14.976  1.00 10.00      B   
ATOM   4667  C   ILE B 130       8.741  -7.310  11.092  1.00 10.00      B   
ATOM   4668  O   ILE B 130       9.043  -8.321  10.466  1.00 10.00      B   
ATOM   4669  N   SER B 131       7.481  -6.943  11.317  1.00 10.00      B   
ATOM   4670  HN  SER B 131       7.308  -6.116  11.811  1.00 10.00      B   
ATOM   4671  CA  SER B 131       6.349  -7.731  10.845  1.00 10.00      B   
ATOM   4672  CB  SER B 131       5.027  -7.046  11.212  1.00 10.00      B   
ATOM   4673  OG  SER B 131       4.887  -6.939  12.621  1.00 10.00      B   
ATOM   4674  HG  SER B 131       4.521  -6.075  12.843  1.00 10.00      B   
ATOM   4675  C   SER B 131       6.422  -8.003   9.342  1.00 10.00      B   
ATOM   4676  O   SER B 131       6.467  -9.159   8.914  1.00 10.00      B   
ATOM   4677  N   GLU B 132       6.445  -6.945   8.544  1.00 10.00      B   
ATOM   4678  HN  GLU B 132       6.405  -6.037   8.939  1.00 10.00      B   
ATOM   4679  CA  GLU B 132       6.505  -7.087   7.098  1.00 10.00      B   
ATOM   4680  CB  GLU B 132       6.069  -5.788   6.422  1.00 10.00      B   
ATOM   4681  CG  GLU B 132       5.732  -5.943   4.951  1.00 10.00      B   
ATOM   4682  CD  GLU B 132       4.480  -6.763   4.721  1.00 10.00      B   
ATOM   4683  OE1 GLU B 132       3.491  -6.202   4.215  1.00 10.00      B   
ATOM   4684  OE2 GLU B 132       4.483  -7.972   5.042  1.00 10.00      B   
ATOM   4685  C   GLU B 132       7.904  -7.474   6.636  1.00 10.00      B   
ATOM   4686  O   GLU B 132       8.066  -8.276   5.716  1.00 10.00      B   
ATOM   4687  N   LEU B 133       8.910  -6.913   7.293  1.00 10.00      B   
ATOM   4688  HN  LEU B 133       8.710  -6.294   8.029  1.00 10.00      B   
ATOM   4689  CA  LEU B 133      10.303  -7.182   6.950  1.00 10.00      B   
ATOM   4690  CB  LEU B 133      11.240  -6.388   7.860  1.00 10.00      B   
ATOM   4691  CG  LEU B 133      11.237  -4.872   7.655  1.00 10.00      B   
ATOM   4692  CD1 LEU B 133      11.853  -4.171   8.853  1.00 10.00      B   
ATOM   4693  CD2 LEU B 133      11.978  -4.503   6.376  1.00 10.00      B   
ATOM   4694  C   LEU B 133      10.629  -8.672   7.020  1.00 10.00      B   
ATOM   4695  O   LEU B 133      11.343  -9.205   6.165  1.00 10.00      B   
ATOM   4696  N   GLU B 134      10.094  -9.341   8.033  1.00 10.00      B   
ATOM   4697  HN  GLU B 134       9.538  -8.858   8.683  1.00 10.00      B   
ATOM   4698  CA  GLU B 134      10.316 -10.766   8.221  1.00 10.00      B   
ATOM   4699  CB  GLU B 134       9.683 -11.208   9.545  1.00 10.00      B   
ATOM   4700  CG  GLU B 134       9.681 -12.709   9.785  1.00 10.00      B   
ATOM   4701  CD  GLU B 134       8.816 -13.104  10.964  1.00 10.00      B   
ATOM   4702  OE1 GLU B 134       7.584 -12.911  10.894  1.00 10.00      B   
ATOM   4703  OE2 GLU B 134       9.365 -13.620  11.966  1.00 10.00      B   
ATOM   4704  C   GLU B 134       9.731 -11.571   7.061  1.00 10.00      B   
ATOM   4705  O   GLU B 134      10.372 -12.477   6.522  1.00 10.00      B   
ATOM   4706  N   LYS B 135       8.526 -11.208   6.657  1.00 10.00      B   
ATOM   4707  HN  LYS B 135       8.085 -10.448   7.094  1.00 10.00      B   
ATOM   4708  CA  LYS B 135       7.838 -11.906   5.582  1.00 10.00      B   
ATOM   4709  CB  LYS B 135       6.345 -11.621   5.646  1.00 10.00      B   
ATOM   4710  CG  LYS B 135       5.747 -11.860   7.017  1.00 10.00      B   
ATOM   4711  CD  LYS B 135       4.266 -11.549   7.029  1.00 10.00      B   
ATOM   4712  CE  LYS B 135       3.697 -11.673   8.427  1.00 10.00      B   
ATOM   4713  NZ  LYS B 135       4.021 -10.489   9.263  1.00 10.00      B   
ATOM   4714  HZ1 LYS B 135       5.052 -10.404   9.381  1.00 10.00      B   
ATOM   4715  HZ2 LYS B 135       3.584 -10.584  10.203  1.00 10.00      B   
ATOM   4716  HZ3 LYS B 135       3.663  -9.624   8.810  1.00 10.00      B   
ATOM   4717  C   LYS B 135       8.388 -11.544   4.211  1.00 10.00      B   
ATOM   4718  O   LYS B 135       8.231 -12.303   3.255  1.00 10.00      B   
ATOM   4719  N   ALA B 136       9.041 -10.393   4.116  1.00 10.00      B   
ATOM   4720  HN  ALA B 136       9.126  -9.823   4.913  1.00 10.00      B   
ATOM   4721  CA  ALA B 136       9.614  -9.942   2.852  1.00 10.00      B   
ATOM   4722  CB  ALA B 136      10.192  -8.543   2.991  1.00 10.00      B   
ATOM   4723  C   ALA B 136      10.673 -10.917   2.346  1.00 10.00      B   
ATOM   4724  O   ALA B 136      10.854 -11.080   1.142  1.00 10.00      B   
ATOM   4725  N   VAL B 137      11.361 -11.571   3.274  1.00 10.00      B   
ATOM   4726  HN  VAL B 137      11.171 -11.400   4.221  1.00 10.00      B   
ATOM   4727  CA  VAL B 137      12.397 -12.534   2.919  1.00 10.00      B   
ATOM   4728  CB  VAL B 137      13.437 -12.686   4.049  1.00 10.00      B   
ATOM   4729  CG1 VAL B 137      14.708 -13.334   3.525  1.00 10.00      B   
ATOM   4730  CG2 VAL B 137      13.750 -11.338   4.676  1.00 10.00      B   
ATOM   4731  C   VAL B 137      11.777 -13.899   2.622  1.00 10.00      B   
ATOM   4732  O   VAL B 137      12.408 -14.774   2.026  1.00 10.00      B   
ATOM   4733  N   LEU B 138      10.533 -14.071   3.042  1.00 10.00      B   
ATOM   4734  HN  LEU B 138      10.081 -13.333   3.500  1.00 10.00      B   
ATOM   4735  CA  LEU B 138       9.819 -15.320   2.829  1.00 10.00      B   
ATOM   4736  CB  LEU B 138       8.828 -15.572   3.965  1.00 10.00      B   
ATOM   4737  CG  LEU B 138       9.407 -15.549   5.382  1.00 10.00      B   
ATOM   4738  CD1 LEU B 138       8.292 -15.617   6.413  1.00 10.00      B   
ATOM   4739  CD2 LEU B 138      10.401 -16.685   5.582  1.00 10.00      B   
ATOM   4740  C   LEU B 138       9.085 -15.296   1.496  1.00 10.00      B   
ATOM   4741  O   LEU B 138       9.063 -16.292   0.770  1.00 10.00      B   
ATOM   4742  N   LYS B 139       8.487 -14.155   1.180  1.00 10.00      B   
ATOM   4743  HN  LYS B 139       8.543 -13.394   1.804  1.00 10.00      B   
ATOM   4744  CA  LYS B 139       7.750 -13.992  -0.065  1.00 10.00      B   
ATOM   4745  CB  LYS B 139       6.246 -13.873   0.222  1.00 10.00      B   
ATOM   4746  CG  LYS B 139       5.645 -15.082   0.926  1.00 10.00      B   
ATOM   4747  CD  LYS B 139       4.499 -14.683   1.845  1.00 10.00      B   
ATOM   4748  CE  LYS B 139       3.855 -15.903   2.486  1.00 10.00      B   
ATOM   4749  NZ  LYS B 139       2.885 -15.537   3.554  1.00 10.00      B   
ATOM   4750  HZ1 LYS B 139       3.394 -15.172   4.394  1.00 10.00      B   
ATOM   4751  HZ2 LYS B 139       2.332 -16.369   3.837  1.00 10.00      B   
ATOM   4752  HZ3 LYS B 139       2.231 -14.801   3.215  1.00 10.00      B   
ATOM   4753  C   LYS B 139       8.236 -12.754  -0.820  1.00 10.00      B   
ATOM   4754  O   LYS B 139       7.568 -11.721  -0.818  1.00 10.00      B   
ATOM   4755  N   PRO B 140       9.415 -12.837  -1.459  1.00 10.00      B   
ATOM   4756  CA  PRO B 140       9.984 -11.722  -2.219  1.00 10.00      B   
ATOM   4757  CB  PRO B 140      11.440 -12.150  -2.470  1.00 10.00      B   
ATOM   4758  CG  PRO B 140      11.644 -13.392  -1.664  1.00 10.00      B   
ATOM   4759  CD  PRO B 140      10.291 -14.012  -1.498  1.00 10.00      B   
ATOM   4760  C   PRO B 140       9.260 -11.523  -3.550  1.00 10.00      B   
ATOM   4761  O   PRO B 140       9.200 -12.436  -4.377  1.00 10.00      B   
ATOM   4762  N   ARG B 141       8.711 -10.329  -3.746  1.00 10.00      B   
ATOM   4763  HN  ARG B 141       8.792  -9.648  -3.041  1.00 10.00      B   
ATOM   4764  CA  ARG B 141       7.984 -10.003  -4.970  1.00 10.00      B   
ATOM   4765  CB  ARG B 141       7.243  -8.667  -4.824  1.00 10.00      B   
ATOM   4766  CG  ARG B 141       6.571  -8.153  -6.093  1.00 10.00      B   
ATOM   4767  CD  ARG B 141       5.698  -9.212  -6.755  1.00 10.00      B   
ATOM   4768  NE  ARG B 141       4.522  -9.558  -5.958  1.00 10.00      B   
ATOM   4769  HE  ARG B 141       4.258  -8.935  -5.243  1.00 10.00      B   
ATOM   4770  CZ  ARG B 141       3.789 -10.657  -6.159  1.00 10.00      B   
ATOM   4771  NH1 ARG B 141       4.118 -11.513  -7.118  1.00 10.00      B   
ATOM   4772 HH11 ARG B 141       3.542 -12.371  -7.275  1.00 10.00      B   
ATOM   4773 HH12 ARG B 141       4.949 -11.333  -7.723  1.00 10.00      B   
ATOM   4774  NH2 ARG B 141       2.732 -10.897  -5.397  1.00 10.00      B   
ATOM   4775 HH21 ARG B 141       2.469 -10.226  -4.640  1.00 10.00      B   
ATOM   4776 HH22 ARG B 141       2.155 -11.755  -5.549  1.00 10.00      B   
ATOM   4777  C   ARG B 141       8.905 -10.003  -6.194  1.00 10.00      B   
ATOM   4778  O   ARG B 141       8.619 -10.660  -7.194  1.00 10.00      B   
ATOM   4779  N   TYR B 142      10.005  -9.272  -6.115  1.00 10.00      B   
ATOM   4780  HN  TYR B 142      10.198  -8.774  -5.289  1.00 10.00      B   
ATOM   4781  CA  TYR B 142      10.950  -9.208  -7.224  1.00 10.00      B   
ATOM   4782  CB  TYR B 142      11.468  -7.782  -7.437  1.00 10.00      B   
ATOM   4783  CG  TYR B 142      10.396  -6.791  -7.839  1.00 10.00      B   
ATOM   4784  CD1 TYR B 142       9.614  -7.002  -8.967  1.00 10.00      B   
ATOM   4785  CD2 TYR B 142      10.167  -5.643  -7.090  1.00 10.00      B   
ATOM   4786  CE1 TYR B 142       8.633  -6.100  -9.337  1.00 10.00      B   
ATOM   4787  CE2 TYR B 142       9.189  -4.736  -7.452  1.00 10.00      B   
ATOM   4788  CZ  TYR B 142       8.424  -4.969  -8.576  1.00 10.00      B   
ATOM   4789  OH  TYR B 142       7.448  -4.069  -8.940  1.00 10.00      B   
ATOM   4790  HH  TYR B 142       6.653  -4.552  -9.203  1.00 10.00      B   
ATOM   4791  C   TYR B 142      12.104 -10.181  -7.006  1.00 10.00      B   
ATOM   4792  O   TYR B 142      12.140 -10.900  -6.008  1.00 10.00      B   
ATOM   4793  N   THR B 143      13.036 -10.212  -7.946  1.00 10.00      B   
ATOM   4794  HN  THR B 143      12.949  -9.626  -8.725  1.00 10.00      B   
ATOM   4795  CA  THR B 143      14.183 -11.102  -7.859  1.00 10.00      B   
ATOM   4796  CB  THR B 143      14.801 -11.323  -9.253  1.00 10.00      B   
ATOM   4797  OG1 THR B 143      13.750 -11.439 -10.223  1.00 10.00      B   
ATOM   4798  HG1 THR B 143      13.251 -12.249 -10.055  1.00 10.00      B   
ATOM   4799  CG2 THR B 143      15.645 -12.590  -9.272  1.00 10.00      B   
ATOM   4800  C   THR B 143      15.255 -10.535  -6.928  1.00 10.00      B   
ATOM   4801  O   THR B 143      15.784  -9.449  -7.169  1.00 10.00      B   
ATOM   4802  N   PRO B 144      15.582 -11.264  -5.849  1.00 10.00      B   
ATOM   4803  CA  PRO B 144      16.596 -10.851  -4.886  1.00 10.00      B   
ATOM   4804  CB  PRO B 144      16.203 -11.609  -3.605  1.00 10.00      B   
ATOM   4805  CG  PRO B 144      15.032 -12.474  -3.966  1.00 10.00      B   
ATOM   4806  CD  PRO B 144      14.984 -12.543  -5.465  1.00 10.00      B   
ATOM   4807  C   PRO B 144      17.991 -11.278  -5.336  1.00 10.00      B   
ATOM   4808  O   PRO B 144      18.317 -12.466  -5.342  1.00 10.00      B   
ATOM   4809  N   TYR B 145      18.807 -10.310  -5.721  1.00 10.00      B   
ATOM   4810  HN  TYR B 145      18.494  -9.382  -5.694  1.00 10.00      B   
ATOM   4811  CA  TYR B 145      20.162 -10.590  -6.174  1.00 10.00      B   
ATOM   4812  CB  TYR B 145      20.318 -10.289  -7.669  1.00 10.00      B   
ATOM   4813  CG  TYR B 145      19.586  -9.056  -8.150  1.00 10.00      B   
ATOM   4814  CD1 TYR B 145      20.004  -7.782  -7.783  1.00 10.00      B   
ATOM   4815  CD2 TYR B 145      18.478  -9.164  -8.981  1.00 10.00      B   
ATOM   4816  CE1 TYR B 145      19.343  -6.655  -8.229  1.00 10.00      B   
ATOM   4817  CE2 TYR B 145      17.809  -8.043  -9.431  1.00 10.00      B   
ATOM   4818  CZ  TYR B 145      18.245  -6.792  -9.053  1.00 10.00      B   
ATOM   4819  OH  TYR B 145      17.585  -5.672  -9.501  1.00 10.00      B   
ATOM   4820  HH  TYR B 145      16.660  -5.715  -9.227  1.00 10.00      B   
ATOM   4821  C   TYR B 145      21.199  -9.833  -5.348  1.00 10.00      B   
ATOM   4822  O   TYR B 145      20.876  -8.849  -4.677  1.00 10.00      B   
ATOM   4823  N   LEU B 146      22.443 -10.293  -5.410  1.00 10.00      B   
ATOM   4824  HN  LEU B 146      22.635 -11.069  -5.981  1.00 10.00      B   
ATOM   4825  CA  LEU B 146      23.535  -9.680  -4.659  1.00 10.00      B   
ATOM   4826  CB  LEU B 146      24.658 -10.695  -4.427  1.00 10.00      B   
ATOM   4827  CG  LEU B 146      24.288 -11.937  -3.618  1.00 10.00      B   
ATOM   4828  CD1 LEU B 146      25.302 -13.043  -3.850  1.00 10.00      B   
ATOM   4829  CD2 LEU B 146      24.199 -11.597  -2.140  1.00 10.00      B   
ATOM   4830  C   LEU B 146      24.081  -8.440  -5.362  1.00 10.00      B   
ATOM   4831  O   LEU B 146      25.220  -8.425  -5.835  1.00 10.00      B   
ATOM   4832  N   GLY B 147      23.255  -7.407  -5.442  1.00 10.00      B   
ATOM   4833  HN  GLY B 147      22.346  -7.491  -5.077  1.00 10.00      B   
ATOM   4834  CA  GLY B 147      23.669  -6.172  -6.075  1.00 10.00      B   
ATOM   4835  C   GLY B 147      23.247  -6.090  -7.527  1.00 10.00      B   
ATOM   4836  O   GLY B 147      22.469  -5.212  -7.903  1.00 10.00      B   
ATOM   4837  N   ARG B 148      23.765  -7.000  -8.345  1.00 10.00      B   
ATOM   4838  HN  ARG B 148      24.375  -7.679  -7.981  1.00 10.00      B   
ATOM   4839  CA  ARG B 148      23.441  -7.026  -9.765  1.00 10.00      B   
ATOM   4840  CB  ARG B 148      24.706  -6.906 -10.620  1.00 10.00      B   
ATOM   4841  CG  ARG B 148      25.632  -5.761 -10.232  1.00 10.00      B   
ATOM   4842  CD  ARG B 148      24.898  -4.432 -10.141  1.00 10.00      B   
ATOM   4843  NE  ARG B 148      24.379  -3.987 -11.434  1.00 10.00      B   
ATOM   4844  HE  ARG B 148      24.538  -4.576 -12.208  1.00 10.00      B   
ATOM   4845  CZ  ARG B 148      23.718  -2.842 -11.618  1.00 10.00      B   
ATOM   4846  NH1 ARG B 148      23.499  -2.025 -10.596  1.00 10.00      B   
ATOM   4847 HH11 ARG B 148      23.839  -2.274  -9.642  1.00 10.00      B   
ATOM   4848 HH12 ARG B 148      22.986  -1.128 -10.742  1.00 10.00      B   
ATOM   4849  NH2 ARG B 148      23.279  -2.512 -12.826  1.00 10.00      B   
ATOM   4850 HH21 ARG B 148      23.446  -3.147 -13.637  1.00 10.00      B   
ATOM   4851 HH22 ARG B 148      22.762  -1.615 -12.969  1.00 10.00      B   
ATOM   4852  C   ARG B 148      22.690  -8.303 -10.118  1.00 10.00      B   
ATOM   4853  O   ARG B 148      22.722  -9.278  -9.367  1.00 10.00      B   
ATOM   4854  N   ARG B 149      22.038  -8.298 -11.276  1.00 10.00      B   
ATOM   4855  HN  ARG B 149      22.086  -7.495 -11.841  1.00 10.00      B   
ATOM   4856  CA  ARG B 149      21.256  -9.444 -11.740  1.00 10.00      B   
ATOM   4857  CB  ARG B 149      20.534  -9.108 -13.049  1.00 10.00      B   
ATOM   4858  CG  ARG B 149      19.493  -8.004 -12.940  1.00 10.00      B   
ATOM   4859  CD  ARG B 149      18.919  -7.658 -14.305  1.00 10.00      B   
ATOM   4860  NE  ARG B 149      17.887  -6.619 -14.238  1.00 10.00      B   
ATOM   4861  HE  ARG B 149      17.550  -6.379 -13.345  1.00 10.00      B   
ATOM   4862  CZ  ARG B 149      17.392  -5.987 -15.308  1.00 10.00      B   
ATOM   4863  NH1 ARG B 149      17.838  -6.280 -16.525  1.00 10.00      B   
ATOM   4864 HH11 ARG B 149      18.576  -7.008 -16.654  1.00 10.00      B   
ATOM   4865 HH12 ARG B 149      17.455  -5.784 -17.361  1.00 10.00      B   
ATOM   4866  NH2 ARG B 149      16.446  -5.062 -15.162  1.00 10.00      B   
ATOM   4867 HH21 ARG B 149      16.059  -4.571 -16.000  1.00 10.00      B   
ATOM   4868 HH22 ARG B 149      16.082  -4.824 -14.214  1.00 10.00      B   
ATOM   4869  C   ARG B 149      22.111 -10.696 -11.933  1.00 10.00      B   
ATOM   4870  O   ARG B 149      21.607 -11.817 -11.848  1.00 10.00      B   
ATOM   4871  N   SER B 150      23.398 -10.504 -12.190  1.00 10.00      B   
ATOM   4872  HN  SER B 150      23.746  -9.590 -12.243  1.00 10.00      B   
ATOM   4873  CA  SER B 150      24.314 -11.616 -12.410  1.00 10.00      B   
ATOM   4874  CB  SER B 150      25.465 -11.155 -13.307  1.00 10.00      B   
ATOM   4875  OG  SER B 150      25.328  -9.777 -13.632  1.00 10.00      B   
ATOM   4876  HG  SER B 150      26.167  -9.324 -13.459  1.00 10.00      B   
ATOM   4877  C   SER B 150      24.859 -12.187 -11.098  1.00 10.00      B   
ATOM   4878  O   SER B 150      25.792 -12.989 -11.103  1.00 10.00      B   
ATOM   4879  N   CYS B 151      24.277 -11.783  -9.978  1.00 10.00      B   
ATOM   4880  HN  CYS B 151      23.527 -11.153 -10.023  1.00 10.00      B   
ATOM   4881  CA  CYS B 151      24.726 -12.259  -8.678  1.00 10.00      B   
ATOM   4882  CB  CYS B 151      25.138 -11.074  -7.811  1.00 10.00      B   
ATOM   4883  SG  CYS B 151      26.318  -9.958  -8.604  1.00 10.00      B   
ATOM   4884  HG  CYS B 151      27.512 -10.531  -8.546  1.00 10.00      B   
ATOM   4885  C   CYS B 151      23.643 -13.082  -7.979  1.00 10.00      B   
ATOM   4886  O   CYS B 151      22.749 -12.528  -7.332  1.00 10.00      B   
ATOM   4887  N   PRO B 152      23.706 -14.419  -8.107  1.00 10.00      B   
ATOM   4888  CA  PRO B 152      22.734 -15.322  -7.496  1.00 10.00      B   
ATOM   4889  CB  PRO B 152      22.791 -16.536  -8.422  1.00 10.00      B   
ATOM   4890  CG  PRO B 152      24.202 -16.574  -8.915  1.00 10.00      B   
ATOM   4891  CD  PRO B 152      24.729 -15.159  -8.872  1.00 10.00      B   
ATOM   4892  C   PRO B 152      23.114 -15.723  -6.069  1.00 10.00      B   
ATOM   4893  O   PRO B 152      24.294 -15.864  -5.740  1.00 10.00      B   
ATOM   4894  N   LEU B 153      22.103 -15.900  -5.226  1.00 10.00      B   
ATOM   4895  HN  LEU B 153      21.184 -15.758  -5.545  1.00 10.00      B   
ATOM   4896  CA  LEU B 153      22.319 -16.292  -3.837  1.00 10.00      B   
ATOM   4897  CB  LEU B 153      21.140 -15.844  -2.968  1.00 10.00      B   
ATOM   4898  CG  LEU B 153      21.228 -14.435  -2.380  1.00 10.00      B   
ATOM   4899  CD1 LEU B 153      19.843 -13.930  -2.006  1.00 10.00      B   
ATOM   4900  CD2 LEU B 153      22.143 -14.425  -1.164  1.00 10.00      B   
ATOM   4901  C   LEU B 153      22.501 -17.802  -3.721  1.00 10.00      B   
ATOM   4902  O   LEU B 153      21.653 -18.576  -4.170  1.00 10.00      B   
ATOM   4903  N   THR B 154      23.611 -18.217  -3.132  1.00 10.00      B   
ATOM   4904  HN  THR B 154      24.260 -17.550  -2.808  1.00 10.00      B   
ATOM   4905  CA  THR B 154      23.897 -19.636  -2.952  1.00 10.00      B   
ATOM   4906  CB  THR B 154      25.416 -19.900  -2.948  1.00 10.00      B   
ATOM   4907  OG1 THR B 154      26.023 -19.174  -4.027  1.00 10.00      B   
ATOM   4908  HG1 THR B 154      26.982 -19.290  -3.991  1.00 10.00      B   
ATOM   4909  CG2 THR B 154      25.706 -21.382  -3.126  1.00 10.00      B   
ATOM   4910  C   THR B 154      23.286 -20.138  -1.646  1.00 10.00      B   
ATOM   4911  O   THR B 154      23.029 -21.330  -1.476  1.00 10.00      B   
ATOM   4912  N   HIS B 155      23.038 -19.210  -0.737  1.00 10.00      B   
ATOM   4913  HN  HIS B 155      23.246 -18.276  -0.946  1.00 10.00      B   
ATOM   4914  CA  HIS B 155      22.458 -19.525   0.557  1.00 10.00      B   
ATOM   4915  CB  HIS B 155      23.525 -19.352   1.646  1.00 10.00      B   
ATOM   4916  CG  HIS B 155      23.097 -19.739   3.032  1.00 10.00      B   
ATOM   4917  ND1 HIS B 155      22.429 -18.881   3.884  1.00 10.00      B   
ATOM   4918  HD1 HIS B 155      22.154 -17.957   3.675  1.00 10.00      B   
ATOM   4919  CD2 HIS B 155      23.258 -20.895   3.720  1.00 10.00      B   
ATOM   4920  CE1 HIS B 155      22.208 -19.492   5.033  1.00 10.00      B   
ATOM   4921  NE2 HIS B 155      22.698 -20.712   4.958  1.00 10.00      B   
ATOM   4922  HE2 HIS B 155      22.672 -21.381   5.681  1.00 10.00      B   
ATOM   4923  C   HIS B 155      21.289 -18.582   0.820  1.00 10.00      B   
ATOM   4924  O   HIS B 155      21.375 -17.398   0.492  1.00 10.00      B   
ATOM   4925  N   PRO B 156      20.184 -19.096   1.391  1.00 10.00      B   
ATOM   4926  CA  PRO B 156      18.996 -18.292   1.706  1.00 10.00      B   
ATOM   4927  CB  PRO B 156      18.135 -19.226   2.576  1.00 10.00      B   
ATOM   4928  CG  PRO B 156      19.004 -20.399   2.890  1.00 10.00      B   
ATOM   4929  CD  PRO B 156      19.989 -20.500   1.764  1.00 10.00      B   
ATOM   4930  C   PRO B 156      19.355 -17.023   2.475  1.00 10.00      B   
ATOM   4931  O   PRO B 156      20.237 -17.035   3.339  1.00 10.00      B   
ATOM   4932  N   LEU B 157      18.680 -15.933   2.141  1.00 10.00      B   
ATOM   4933  HN  LEU B 157      17.994 -15.995   1.445  1.00 10.00      B   
ATOM   4934  CA  LEU B 157      18.923 -14.647   2.777  1.00 10.00      B   
ATOM   4935  CB  LEU B 157      18.139 -13.546   2.056  1.00 10.00      B   
ATOM   4936  CG  LEU B 157      18.318 -12.120   2.583  1.00 10.00      B   
ATOM   4937  CD1 LEU B 157      19.755 -11.656   2.411  1.00 10.00      B   
ATOM   4938  CD2 LEU B 157      17.356 -11.169   1.888  1.00 10.00      B   
ATOM   4939  C   LEU B 157      18.556 -14.682   4.256  1.00 10.00      B   
ATOM   4940  O   LEU B 157      19.264 -14.121   5.094  1.00 10.00      B   
ATOM   4941  N   PHE B 158      17.464 -15.359   4.570  1.00 10.00      B   
ATOM   4942  HN  PHE B 158      16.960 -15.810   3.859  1.00 10.00      B   
ATOM   4943  CA  PHE B 158      17.001 -15.464   5.945  1.00 10.00      B   
ATOM   4944  CB  PHE B 158      15.523 -15.860   5.988  1.00 10.00      B   
ATOM   4945  CG  PHE B 158      14.983 -16.057   7.376  1.00 10.00      B   
ATOM   4946  CD1 PHE B 158      15.075 -15.048   8.319  1.00 10.00      B   
ATOM   4947  CD2 PHE B 158      14.384 -17.254   7.735  1.00 10.00      B   
ATOM   4948  CE1 PHE B 158      14.580 -15.230   9.597  1.00 10.00      B   
ATOM   4949  CE2 PHE B 158      13.888 -17.442   9.009  1.00 10.00      B   
ATOM   4950  CZ  PHE B 158      13.987 -16.429   9.941  1.00 10.00      B   
ATOM   4951  C   PHE B 158      17.839 -16.457   6.739  1.00 10.00      B   
ATOM   4952  O   PHE B 158      17.818 -17.660   6.472  1.00 10.00      B   
ATOM   4953  N   LEU B 159      18.585 -15.945   7.707  1.00 10.00      B   
ATOM   4954  HN  LEU B 159      18.584 -14.972   7.852  1.00 10.00      B   
ATOM   4955  CA  LEU B 159      19.418 -16.788   8.552  1.00 10.00      B   
ATOM   4956  CB  LEU B 159      20.824 -16.198   8.689  1.00 10.00      B   
ATOM   4957  CG  LEU B 159      21.864 -17.074   9.394  1.00 10.00      B   
ATOM   4958  CD1 LEU B 159      22.048 -18.390   8.655  1.00 10.00      B   
ATOM   4959  CD2 LEU B 159      23.190 -16.340   9.512  1.00 10.00      B   
ATOM   4960  C   LEU B 159      18.769 -16.968   9.923  1.00 10.00      B   
ATOM   4961  O   LEU B 159      18.968 -17.984  10.589  1.00 10.00      B   
ATOM   4962  N   GLY B 160      17.996 -15.974  10.340  1.00 10.00      B   
ATOM   4963  HN  GLY B 160      17.895 -15.175   9.780  1.00 10.00      B   
ATOM   4964  CA  GLY B 160      17.320 -16.045  11.619  1.00 10.00      B   
ATOM   4965  C   GLY B 160      17.074 -14.677  12.219  1.00 10.00      B   
ATOM   4966  O   GLY B 160      17.133 -13.667  11.519  1.00 10.00      B   
ATOM   4967  N   THR B 161      16.799 -14.645  13.512  1.00 10.00      B   
ATOM   4968  HN  THR B 161      16.756 -15.488  14.012  1.00 10.00      B   
ATOM   4969  CA  THR B 161      16.558 -13.398  14.220  1.00 10.00      B   
ATOM   4970  CB  THR B 161      15.072 -12.969  14.148  1.00 10.00      B   
ATOM   4971  OG1 THR B 161      14.905 -11.647  14.684  1.00 10.00      B   
ATOM   4972  HG1 THR B 161      15.731 -11.155  14.601  1.00 10.00      B   
ATOM   4973  CG2 THR B 161      14.171 -13.941  14.897  1.00 10.00      B   
ATOM   4974  C   THR B 161      17.011 -13.535  15.673  1.00 10.00      B   
ATOM   4975  O   THR B 161      16.948 -14.624  16.248  1.00 10.00      B   
ATOM   4976  N   CYS B 162      17.490 -12.445  16.254  1.00 10.00      B   
ATOM   4977  HN  CYS B 162      17.528 -11.603  15.750  1.00 10.00      B   
ATOM   4978  CA  CYS B 162      17.957 -12.464  17.627  1.00 10.00      B   
ATOM   4979  CB  CYS B 162      19.476 -12.660  17.649  1.00 10.00      B   
ATOM   4980  SG  CYS B 162      20.397 -11.432  16.687  1.00 10.00      B   
ATOM   4981  HG  CYS B 162      21.555 -11.970  16.329  1.00 10.00      B   
ATOM   4982  C   CYS B 162      17.589 -11.168  18.338  1.00 10.00      B   
ATOM   4983  O   CYS B 162      17.135 -10.207  17.713  1.00 10.00      B   
ATOM   4984  N   GLN B 163      17.776 -11.147  19.644  1.00 10.00      B   
ATOM   4985  HN  GLN B 163      18.128 -11.948  20.093  1.00 10.00      B   
ATOM   4986  CA  GLN B 163      17.484  -9.966  20.434  1.00 10.00      B   
ATOM   4987  CB  GLN B 163      16.286 -10.212  21.352  1.00 10.00      B   
ATOM   4988  CG  GLN B 163      15.770  -8.964  22.053  1.00 10.00      B   
ATOM   4989  CD  GLN B 163      14.850  -9.284  23.213  1.00 10.00      B   
ATOM   4990  OE1 GLN B 163      14.987 -10.317  23.868  1.00 10.00      B   
ATOM   4991  NE2 GLN B 163      13.906  -8.399  23.475  1.00 10.00      B   
ATOM   4992 HE21 GLN B 163      13.853  -7.594  22.912  1.00 10.00      B   
ATOM   4993 HE22 GLN B 163      13.289  -8.584  24.216  1.00 10.00      B   
ATOM   4994  C   GLN B 163      18.708  -9.598  21.254  1.00 10.00      B   
ATOM   4995  O   GLN B 163      19.185 -10.394  22.064  1.00 10.00      B   
ATOM   4996  N   ALA B 164      19.218  -8.398  21.047  1.00 10.00      B   
ATOM   4997  HN  ALA B 164      18.785  -7.792  20.404  1.00 10.00      B   
ATOM   4998  CA  ALA B 164      20.400  -7.950  21.762  1.00 10.00      B   
ATOM   4999  CB  ALA B 164      21.639  -8.177  20.914  1.00 10.00      B   
ATOM   5000  C   ALA B 164      20.284  -6.485  22.154  1.00 10.00      B   
ATOM   5001  O   ALA B 164      19.292  -5.825  21.843  1.00 10.00      B   
ATOM   5002  N   SER B 165      21.282  -5.994  22.870  1.00 10.00      B   
ATOM   5003  HN  SER B 165      22.011  -6.592  23.142  1.00 10.00      B   
ATOM   5004  CA  SER B 165      21.309  -4.604  23.298  1.00 10.00      B   
ATOM   5005  CB  SER B 165      21.903  -4.509  24.707  1.00 10.00      B   
ATOM   5006  OG  SER B 165      21.492  -5.610  25.501  1.00 10.00      B   
ATOM   5007  HG  SER B 165      22.257  -6.170  25.682  1.00 10.00      B   
ATOM   5008  C   SER B 165      22.135  -3.768  22.325  1.00 10.00      B   
ATOM   5009  O   SER B 165      21.797  -2.624  22.021  1.00 10.00      B   
ATOM   5010  N   ASP B 166      23.214  -4.361  21.828  1.00 10.00      B   
ATOM   5011  HN  ASP B 166      23.416  -5.279  22.097  1.00 10.00      B   
ATOM   5012  CA  ASP B 166      24.106  -3.688  20.892  1.00 10.00      B   
ATOM   5013  CB  ASP B 166      25.506  -3.540  21.499  1.00 10.00      B   
ATOM   5014  CG  ASP B 166      25.509  -2.742  22.788  1.00 10.00      B   
ATOM   5015  OD1 ASP B 166      25.534  -1.496  22.726  1.00 10.00      B   
ATOM   5016  OD2 ASP B 166      25.476  -3.357  23.871  1.00 10.00      B   
ATOM   5017  C   ASP B 166      24.194  -4.477  19.593  1.00 10.00      B   
ATOM   5018  O   ASP B 166      24.110  -5.708  19.609  1.00 10.00      B   
ATOM   5019  N   PRO B 167      24.359  -3.780  18.453  1.00 10.00      B   
ATOM   5020  CA  PRO B 167      24.459  -4.416  17.131  1.00 10.00      B   
ATOM   5021  CB  PRO B 167      24.801  -3.252  16.196  1.00 10.00      B   
ATOM   5022  CG  PRO B 167      24.272  -2.046  16.890  1.00 10.00      B   
ATOM   5023  CD  PRO B 167      24.439  -2.309  18.360  1.00 10.00      B   
ATOM   5024  C   PRO B 167      25.552  -5.481  17.081  1.00 10.00      B   
ATOM   5025  O   PRO B 167      25.352  -6.556  16.519  1.00 10.00      B   
ATOM   5026  N   GLN B 168      26.698  -5.179  17.689  1.00 10.00      B   
ATOM   5027  HN  GLN B 168      26.796  -4.300  18.111  1.00 10.00      B   
ATOM   5028  CA  GLN B 168      27.822  -6.109  17.718  1.00 10.00      B   
ATOM   5029  CB  GLN B 168      29.028  -5.474  18.408  1.00 10.00      B   
ATOM   5030  CG  GLN B 168      30.284  -6.329  18.367  1.00 10.00      B   
ATOM   5031  CD  GLN B 168      31.442  -5.709  19.124  1.00 10.00      B   
ATOM   5032  OE1 GLN B 168      31.545  -4.488  19.233  1.00 10.00      B   
ATOM   5033  NE2 GLN B 168      32.323  -6.545  19.656  1.00 10.00      B   
ATOM   5034 HE21 GLN B 168      32.182  -7.506  19.538  1.00 10.00      B   
ATOM   5035 HE22 GLN B 168      33.088  -6.165  20.136  1.00 10.00      B   
ATOM   5036  C   GLN B 168      27.442  -7.405  18.427  1.00 10.00      B   
ATOM   5037  O   GLN B 168      27.784  -8.496  17.973  1.00 10.00      B   
ATOM   5038  N   LYS B 169      26.719  -7.273  19.534  1.00 10.00      B   
ATOM   5039  HN  LYS B 169      26.472  -6.376  19.835  1.00 10.00      B   
ATOM   5040  CA  LYS B 169      26.283  -8.426  20.312  1.00 10.00      B   
ATOM   5041  CB  LYS B 169      25.694  -7.968  21.646  1.00 10.00      B   
ATOM   5042  CG  LYS B 169      26.724  -7.354  22.583  1.00 10.00      B   
ATOM   5043  CD  LYS B 169      26.066  -6.574  23.709  1.00 10.00      B   
ATOM   5044  CE  LYS B 169      27.101  -6.025  24.678  1.00 10.00      B   
ATOM   5045  NZ  LYS B 169      26.507  -5.053  25.633  1.00 10.00      B   
ATOM   5046  HZ1 LYS B 169      25.797  -5.522  26.230  1.00 10.00      B   
ATOM   5047  HZ2 LYS B 169      26.044  -4.276  25.109  1.00 10.00      B   
ATOM   5048  HZ3 LYS B 169      27.249  -4.651  26.240  1.00 10.00      B   
ATOM   5049  C   LYS B 169      25.268  -9.252  19.531  1.00 10.00      B   
ATOM   5050  O   LYS B 169      25.184 -10.471  19.685  1.00 10.00      B   
ATOM   5051  N   ALA B 170      24.512  -8.581  18.673  1.00 10.00      B   
ATOM   5052  HN  ALA B 170      24.633  -7.611  18.587  1.00 10.00      B   
ATOM   5053  CA  ALA B 170      23.512  -9.246  17.851  1.00 10.00      B   
ATOM   5054  CB  ALA B 170      22.565  -8.225  17.248  1.00 10.00      B   
ATOM   5055  C   ALA B 170      24.189 -10.055  16.753  1.00 10.00      B   
ATOM   5056  O   ALA B 170      23.596 -10.969  16.176  1.00 10.00      B   
ATOM   5057  N   LEU B 171      25.442  -9.715  16.481  1.00 10.00      B   
ATOM   5058  HN  LEU B 171      25.854  -8.978  16.983  1.00 10.00      B   
ATOM   5059  CA  LEU B 171      26.226 -10.393  15.463  1.00 10.00      B   
ATOM   5060  CB  LEU B 171      27.093  -9.390  14.699  1.00 10.00      B   
ATOM   5061  CG  LEU B 171      26.362  -8.495  13.697  1.00 10.00      B   
ATOM   5062  CD1 LEU B 171      27.201  -7.276  13.358  1.00 10.00      B   
ATOM   5063  CD2 LEU B 171      26.025  -9.276  12.435  1.00 10.00      B   
ATOM   5064  C   LEU B 171      27.098 -11.479  16.084  1.00 10.00      B   
ATOM   5065  O   LEU B 171      28.048 -11.958  15.464  1.00 10.00      B   
ATOM   5066  N   LEU B 172      26.774 -11.861  17.312  1.00 10.00      B   
ATOM   5067  HN  LEU B 172      26.017 -11.427  17.766  1.00 10.00      B   
ATOM   5068  CA  LEU B 172      27.521 -12.900  18.011  1.00 10.00      B   
ATOM   5069  CB  LEU B 172      28.114 -12.349  19.311  1.00 10.00      B   
ATOM   5070  CG  LEU B 172      29.048 -11.141  19.177  1.00 10.00      B   
ATOM   5071  CD1 LEU B 172      29.429 -10.606  20.548  1.00 10.00      B   
ATOM   5072  CD2 LEU B 172      30.290 -11.495  18.372  1.00 10.00      B   
ATOM   5073  C   LEU B 172      26.612 -14.086  18.317  1.00 10.00      B   
ATOM   5074  O   LEU B 172      26.906 -14.905  19.187  1.00 10.00      B   
ATOM   5075  N   ASN B 173      25.509 -14.179  17.583  1.00 10.00      B   
ATOM   5076  HN  ASN B 173      25.345 -13.516  16.878  1.00 10.00      B   
ATOM   5077  CA  ASN B 173      24.543 -15.255  17.790  1.00 10.00      B   
ATOM   5078  CB  ASN B 173      23.115 -14.698  17.811  1.00 10.00      B   
ATOM   5079  CG  ASN B 173      22.623 -14.380  19.210  1.00 10.00      B   
ATOM   5080  OD1 ASN B 173      21.991 -15.211  19.862  1.00 10.00      B   
ATOM   5081  ND2 ASN B 173      22.907 -13.174  19.680  1.00 10.00      B   
ATOM   5082 HD21 ASN B 173      23.412 -12.561  19.109  1.00 10.00      B   
ATOM   5083 HD22 ASN B 173      22.603 -12.946  20.585  1.00 10.00      B   
ATOM   5084  C   ASN B 173      24.659 -16.335  16.722  1.00 10.00      B   
ATOM   5085  O   ASN B 173      24.381 -17.508  16.979  1.00 10.00      B   
ATOM   5086  N   TYR B 174      25.055 -15.937  15.522  1.00 10.00      B   
ATOM   5087  HN  TYR B 174      25.254 -14.991  15.374  1.00 10.00      B   
ATOM   5088  CA  TYR B 174      25.196 -16.870  14.416  1.00 10.00      B   
ATOM   5089  CB  TYR B 174      24.124 -16.610  13.352  1.00 10.00      B   
ATOM   5090  CG  TYR B 174      22.707 -16.719  13.880  1.00 10.00      B   
ATOM   5091  CD1 TYR B 174      21.931 -15.585  14.089  1.00 10.00      B   
ATOM   5092  CD2 TYR B 174      22.150 -17.955  14.178  1.00 10.00      B   
ATOM   5093  CE1 TYR B 174      20.642 -15.680  14.579  1.00 10.00      B   
ATOM   5094  CE2 TYR B 174      20.862 -18.059  14.665  1.00 10.00      B   
ATOM   5095  CZ  TYR B 174      20.112 -16.920  14.864  1.00 10.00      B   
ATOM   5096  OH  TYR B 174      18.831 -17.021  15.358  1.00 10.00      B   
ATOM   5097  HH  TYR B 174      18.864 -17.311  16.280  1.00 10.00      B   
ATOM   5098  C   TYR B 174      26.590 -16.789  13.806  1.00 10.00      B   
ATOM   5099  O   TYR B 174      27.068 -15.706  13.470  1.00 10.00      B   
ATOM   5100  N   GLU B 175      27.231 -17.943  13.678  1.00 10.00      B   
ATOM   5101  HN  GLU B 175      26.781 -18.767  13.964  1.00 10.00      B   
ATOM   5102  CA  GLU B 175      28.575 -18.039  13.121  1.00 10.00      B   
ATOM   5103  CB  GLU B 175      29.123 -19.446  13.363  1.00 10.00      B   
ATOM   5104  CG  GLU B 175      29.403 -19.769  14.821  1.00 10.00      B   
ATOM   5105  CD  GLU B 175      30.010 -21.144  14.987  1.00 10.00      B   
ATOM   5106  OE1 GLU B 175      29.326 -22.044  15.519  1.00 10.00      B   
ATOM   5107  OE2 GLU B 175      31.171 -21.340  14.564  1.00 10.00      B   
ATOM   5108  C   GLU B 175      28.584 -17.721  11.623  1.00 10.00      B   
ATOM   5109  O   GLU B 175      27.527 -17.670  10.991  1.00 10.00      B   
ATOM   5110  N   PRO B 176      29.772 -17.510  11.023  1.00 10.00      B   
ATOM   5111  CA  PRO B 176      31.061 -17.572  11.725  1.00 10.00      B   
ATOM   5112  CB  PRO B 176      32.051 -17.840  10.597  1.00 10.00      B   
ATOM   5113  CG  PRO B 176      31.443 -17.192   9.396  1.00 10.00      B   
ATOM   5114  CD  PRO B 176      29.946 -17.202   9.591  1.00 10.00      B   
ATOM   5115  C   PRO B 176      31.406 -16.269  12.447  1.00 10.00      B   
ATOM   5116  O   PRO B 176      31.202 -15.178  11.924  1.00 10.00      B   
ATOM   5117  N   VAL B 177      31.938 -16.391  13.650  1.00 10.00      B   
ATOM   5118  HN  VAL B 177      32.107 -17.288  14.012  1.00 10.00      B   
ATOM   5119  CA  VAL B 177      32.298 -15.225  14.442  1.00 10.00      B   
ATOM   5120  CB  VAL B 177      31.914 -15.403  15.928  1.00 10.00      B   
ATOM   5121  CG1 VAL B 177      32.217 -14.140  16.721  1.00 10.00      B   
ATOM   5122  CG2 VAL B 177      30.445 -15.783  16.066  1.00 10.00      B   
ATOM   5123  C   VAL B 177      33.792 -14.927  14.332  1.00 10.00      B   
ATOM   5124  O   VAL B 177      34.621 -15.637  14.901  1.00 10.00      B   
ATOM   5125  N   GLY B 178      34.133 -13.885  13.585  1.00 10.00      B   
ATOM   5126  HN  GLY B 178      33.436 -13.374  13.121  1.00 10.00      B   
ATOM   5127  CA  GLY B 178      35.525 -13.513  13.430  1.00 10.00      B   
ATOM   5128  C   GLY B 178      35.787 -12.749  12.148  1.00 10.00      B   
ATOM   5129  O   GLY B 178      36.390 -13.281  11.211  1.00 10.00      B   
ATOM   5130  N   GLY B 179      35.337 -11.504  12.108  1.00 10.00      B   
ATOM   5131  HN  GLY B 179      34.873 -11.133  12.888  1.00 10.00      B   
ATOM   5132  CA  GLY B 179      35.532 -10.682  10.934  1.00 10.00      B   
ATOM   5133  C   GLY B 179      35.277  -9.213  11.209  1.00 10.00      B   
ATOM   5134  O   GLY B 179      34.928  -8.833  12.331  1.00 10.00      B   
ATOM   5135  N   ASP B 180      35.451  -8.392  10.185  1.00 10.00      B   
ATOM   5136  HN  ASP B 180      35.731  -8.767   9.323  1.00 10.00      B   
ATOM   5137  CA  ASP B 180      35.241  -6.951  10.295  1.00 10.00      B   
ATOM   5138  CB  ASP B 180      35.840  -6.239   9.080  1.00 10.00      B   
ATOM   5139  CG  ASP B 180      37.259  -5.755   9.309  1.00 10.00      B   
ATOM   5140  OD1 ASP B 180      37.479  -4.522   9.296  1.00 10.00      B   
ATOM   5141  OD2 ASP B 180      38.163  -6.600   9.489  1.00 10.00      B   
ATOM   5142  C   ASP B 180      33.753  -6.637  10.396  1.00 10.00      B   
ATOM   5143  O   ASP B 180      32.932  -7.304   9.769  1.00 10.00      B   
ATOM   5144  N   ILE B 181      33.407  -5.630  11.184  1.00 10.00      B   
ATOM   5145  HN  ILE B 181      34.106  -5.118  11.651  1.00 10.00      B   
ATOM   5146  CA  ILE B 181      32.012  -5.250  11.367  1.00 10.00      B   
ATOM   5147  CB  ILE B 181      31.536  -5.516  12.814  1.00 10.00      B   
ATOM   5148  CG1 ILE B 181      31.691  -6.996  13.170  1.00 10.00      B   
ATOM   5149  CG2 ILE B 181      30.092  -5.069  12.997  1.00 10.00      B   
ATOM   5150  CD1 ILE B 181      31.428  -7.307  14.628  1.00 10.00      B   
ATOM   5151  C   ILE B 181      31.799  -3.775  11.039  1.00 10.00      B   
ATOM   5152  O   ILE B 181      32.452  -2.902  11.606  1.00 10.00      B   
ATOM   5153  N   TYR B 182      30.891  -3.509  10.114  1.00 10.00      B   
ATOM   5154  HN  TYR B 182      30.416  -4.258   9.683  1.00 10.00      B   
ATOM   5155  CA  TYR B 182      30.572  -2.147   9.712  1.00 10.00      B   
ATOM   5156  CB  TYR B 182      30.941  -1.921   8.242  1.00 10.00      B   
ATOM   5157  CG  TYR B 182      32.363  -2.318   7.921  1.00 10.00      B   
ATOM   5158  CD1 TYR B 182      32.635  -3.434   7.142  1.00 10.00      B   
ATOM   5159  CD2 TYR B 182      33.436  -1.588   8.419  1.00 10.00      B   
ATOM   5160  CE1 TYR B 182      33.936  -3.813   6.868  1.00 10.00      B   
ATOM   5161  CE2 TYR B 182      34.740  -1.957   8.146  1.00 10.00      B   
ATOM   5162  CZ  TYR B 182      34.985  -3.071   7.372  1.00 10.00      B   
ATOM   5163  OH  TYR B 182      36.284  -3.449   7.106  1.00 10.00      B   
ATOM   5164  HH  TYR B 182      36.734  -3.650   7.942  1.00 10.00      B   
ATOM   5165  C   TYR B 182      29.089  -1.889   9.949  1.00 10.00      B   
ATOM   5166  O   TYR B 182      28.235  -2.349   9.187  1.00 10.00      B   
ATOM   5167  N   SER B 183      28.786  -1.171  11.018  1.00 10.00      B
[truncated: 28,187 more chars]
