# Supplementary material for: Large-scale discovery of protein interactions at residue resolution using co-evolution calculated from genomic sequences
Source: Nat Commun. 2021 Mar 2;12:1396. doi: 10.1038/s41467-021-21636-z (PMC7925567; doi:10.1038/s41467-021-21636-z)
Supplement: Supplementary file 12 — Supplementary Data 10 [file 41467_2021_21636_MOESM12_ESM.zip › supplementary/allpdb0172_CASC_CAS5/models/rmsdclust2_top1_haddock_25w.pdb]

REMARK FILENAME="haddock_25w.pdb0"
REMARK ===============================================================
REMARK HADDOCK run for haddock
REMARK initial structure: haddock_25.pdb
REMARK final NOE weights: unambig 50 amb: 50
REMARK ===============================================================
REMARK            total,bonds,angles,improper,dihe,vdw,elec,air,cdih,coup,rdcs,vean,dani,xpcs,rg
REMARK energies: -11.5105, 0, 0, 0, 0, -46.9741, -353.736, 389.199, 0, 0, 0, 0, 0, 0, 0
REMARK ===============================================================
REMARK            bonds,angles,impropers,dihe,air,cdih,coup,rdcs,vean,dani,xpcs
REMARK rms-dev.: 0,0,0,0,16.4778,0,0, 0, 0, 0, 0
REMARK ===============================================================
REMARK               air,cdih,coup,rdcs,vean,dani,xpcs
REMARK               >0.3,>5,>1,>0,>5,>0.2,>0.2
REMARK violations.: 3, 0, 0, 0, 0, 0, 0
REMARK ===============================================================
REMARK                        CVpartition#,violations,rms
REMARK AIRs cross-validation: 2, 0, NaN
REMARK ===============================================================
REMARK NCS energy: 0
REMARK ===============================================================
REMARK Symmetry energy: 0
REMARK ===============================================================
REMARK Desolvation energy: 24.8841
REMARK Internal energy free molecules: 144214
REMARK Internal energy complex: -20922.6
REMARK Binding energy: -165513
REMARK ===============================================================
REMARK buried surface area: 1868.52
REMARK ===============================================================
REMARK water - chain1: 0 0 0
REMARK water - chain2: 0 0 0
REMARK water - chain3: 0 0 0
REMARK water - chain4: 0 0 0
REMARK water - chain5: 0 0 0
REMARK water - chain6: 0 0 0
REMARK ===============================================================
REMARK water - water: 0 0 0
REMARK ===============================================================
REMARK DATE:27-Jul-2020  08:22:53       created by user: he47
REMARK VERSION:1.3
ATOM      1  CB  MET     1       5.595   8.834  -3.825  1.00 10.00      A   
ATOM      2  CG  MET     1       6.249   8.369  -5.117  1.00 10.00      A   
ATOM      3  SD  MET     1       5.414   6.951  -5.857  1.00 10.00      A   
ATOM      4  CE  MET     1       5.837   5.654  -4.696  1.00 10.00      A   
ATOM      5  C   MET     1       3.407   9.023  -2.631  1.00 10.00      A   
ATOM      6  O   MET     1       3.849   9.543  -1.606  1.00 10.00      A   
ATOM      7  N   MET     1       3.955  10.583  -4.487  1.00 10.00      A   
ATOM      8  HT1 MET     1       4.427  10.675  -5.417  1.00 10.00      A   
ATOM      9  HT2 MET     1       4.374  11.269  -3.830  1.00 10.00      A   
ATOM     10  HT3 MET     1       2.946  10.806  -4.602  1.00 10.00      A   
ATOM     11  CA  MET     1       4.117   9.202  -3.966  1.00 10.00      A   
ATOM     12  N   SER     2       2.309   8.281  -2.646  1.00 10.00      A   
ATOM     13  HN  SER     2       2.006   7.895  -3.494  1.00 10.00      A   
ATOM     14  CA  SER     2       1.537   8.022  -1.443  1.00 10.00      A   
ATOM     15  CB  SER     2       0.265   8.870  -1.438  1.00 10.00      A   
ATOM     16  OG  SER     2       0.568  10.237  -1.675  1.00 10.00      A   
ATOM     17  HG  SER     2       0.108  10.784  -1.029  1.00 10.00      A   
ATOM     18  C   SER     2       1.193   6.538  -1.350  1.00 10.00      A   
ATOM     19  O   SER     2       1.167   5.836  -2.364  1.00 10.00      A   
ATOM     20  N   ASN     3       0.942   6.066  -0.137  1.00 10.00      A   
ATOM     21  HN  ASN     3       0.981   6.676   0.636  1.00 10.00      A   
ATOM     22  CA  ASN     3       0.618   4.660   0.087  1.00 10.00      A   
ATOM     23  CB  ASN     3       1.403   4.107   1.284  1.00 10.00      A   
ATOM     24  CG  ASN     3       1.104   4.834   2.584  1.00 10.00      A   
ATOM     25  OD1 ASN     3       0.899   6.048   2.596  1.00 10.00      A   
ATOM     26  ND2 ASN     3       1.074   4.099   3.685  1.00 10.00      A   
ATOM     27 HD21 ASN     3       1.243   3.132   3.608  1.00 10.00      A   
ATOM     28 HD22 ASN     3       0.888   4.549   4.536  1.00 10.00      A   
ATOM     29  C   ASN     3      -0.876   4.445   0.305  1.00 10.00      A   
ATOM     30  O   ASN     3      -1.414   3.394  -0.041  1.00 10.00      A   
ATOM     31  N   PHE     4      -1.544   5.441   0.872  1.00 10.00      A   
ATOM     32  HN  PHE     4      -1.069   6.263   1.117  1.00 10.00      A   
ATOM     33  CA  PHE     4      -2.970   5.333   1.145  1.00 10.00      A   
ATOM     34  CB  PHE     4      -3.245   5.529   2.634  1.00 10.00      A   
ATOM     35  CG  PHE     4      -3.587   4.263   3.367  1.00 10.00      A   
ATOM     36  CD1 PHE     4      -2.637   3.618   4.141  1.00 10.00      A   
ATOM     37  CD2 PHE     4      -4.862   3.726   3.291  1.00 10.00      A   
ATOM     38  CE1 PHE     4      -2.950   2.460   4.826  1.00 10.00      A   
ATOM     39  CE2 PHE     4      -5.182   2.565   3.971  1.00 10.00      A   
ATOM     40  CZ  PHE     4      -4.225   1.932   4.741  1.00 10.00      A   
ATOM     41  C   PHE     4      -3.787   6.332   0.339  1.00 10.00      A   
ATOM     42  O   PHE     4      -3.450   7.519   0.264  1.00 10.00      A   
ATOM     43  N   ILE     5      -4.863   5.842  -0.259  1.00 10.00      A   
ATOM     44  HN  ILE     5      -5.066   4.884  -0.167  1.00 10.00      A   
ATOM     45  CA  ILE     5      -5.754   6.682  -1.043  1.00 10.00      A   
ATOM     46  CB  ILE     5      -6.110   6.042  -2.403  1.00 10.00      A   
ATOM     47  CG1 ILE     5      -4.841   5.702  -3.190  1.00 10.00      A   
ATOM     48  CG2 ILE     5      -7.006   6.977  -3.212  1.00 10.00      A   
ATOM     49  CD1 ILE     5      -5.108   5.018  -4.515  1.00 10.00      A   
ATOM     50  C   ILE     5      -7.038   6.931  -0.260  1.00 10.00      A   
ATOM     51  O   ILE     5      -7.744   5.989   0.111  1.00 10.00      A   
ATOM     52  N   ASN     6      -7.323   8.197   0.006  1.00 10.00      A   
ATOM     53  HN  ASN     6      -6.718   8.900  -0.314  1.00 10.00      A   
ATOM     54  CA  ASN     6      -8.518   8.573   0.748  1.00 10.00      A   
ATOM     55  CB  ASN     6      -8.231   9.770   1.663  1.00 10.00      A   
ATOM     56  CG  ASN     6      -7.293   9.436   2.807  1.00 10.00      A   
ATOM     57  OD1 ASN     6      -7.730   9.040   3.888  1.00 10.00      A   
ATOM     58  ND2 ASN     6      -5.999   9.604   2.579  1.00 10.00      A   
ATOM     59 HD21 ASN     6      -5.722   9.929   1.695  1.00 10.00      A   
ATOM     60 HD22 ASN     6      -5.371   9.397   3.303  1.00 10.00      A   
ATOM     61  C   ASN     6      -9.642   8.923  -0.212  1.00 10.00      A   
ATOM     62  O   ASN     6      -9.596   9.958  -0.875  1.00 10.00      A   
ATOM     63  N   ILE     7     -10.641   8.054  -0.293  1.00 10.00      A   
ATOM     64  HN  ILE     7     -10.619   7.238   0.261  1.00 10.00      A   
ATOM     65  CA  ILE     7     -11.774   8.274  -1.183  1.00 10.00      A   
ATOM     66  CB  ILE     7     -12.193   6.968  -1.893  1.00 10.00      A   
ATOM     67  CG1 ILE     7     -10.988   6.336  -2.599  1.00 10.00      A   
ATOM     68  CG2 ILE     7     -13.310   7.238  -2.890  1.00 10.00      A   
ATOM     69  CD1 ILE     7     -11.276   4.987  -3.219  1.00 10.00      A   
ATOM     70  C   ILE     7     -12.963   8.848  -0.414  1.00 10.00      A   
ATOM     71  O   ILE     7     -13.480   8.219   0.513  1.00 10.00      A   
ATOM     72  N   HIS     8     -13.385  10.048  -0.794  1.00 10.00      A   
ATOM     73  HN  HIS     8     -12.940  10.494  -1.555  1.00 10.00      A   
ATOM     74  CA  HIS     8     -14.509  10.714  -0.141  1.00 10.00      A   
ATOM     75  CB  HIS     8     -14.075  12.057   0.459  1.00 10.00      A   
ATOM     76  CG  HIS     8     -12.865  11.977   1.337  1.00 10.00      A   
ATOM     77  ND1 HIS     8     -12.934  11.847   2.707  1.00 10.00      A   
ATOM     78  HD1 HIS     8     -13.764  11.798   3.241  1.00 10.00      A   
ATOM     79  CD2 HIS     8     -11.546  12.012   1.033  1.00 10.00      A   
ATOM     80  CE1 HIS     8     -11.713  11.809   3.206  1.00 10.00      A   
ATOM     81  NE2 HIS     8     -10.856  11.906   2.214  1.00 10.00      A   
ATOM     82  HE2 HIS     8      -9.877  11.919   2.308  1.00 10.00      A   
ATOM     83  C   HIS     8     -15.630  10.939  -1.145  1.00 10.00      A   
ATOM     84  O   HIS     8     -15.422  11.576  -2.180  1.00 10.00      A   
ATOM     85  N   VAL     9     -16.810  10.418  -0.850  1.00 10.00      A   
ATOM     86  HN  VAL     9     -16.928   9.930  -0.002  1.00 10.00      A   
ATOM     87  CA  VAL     9     -17.943  10.559  -1.751  1.00 10.00      A   
ATOM     88  CB  VAL     9     -18.346   9.205  -2.381  1.00 10.00      A   
ATOM     89  CG1 VAL     9     -19.491   9.386  -3.368  1.00 10.00      A   
ATOM     90  CG2 VAL     9     -17.156   8.544  -3.062  1.00 10.00      A   
ATOM     91  C   VAL     9     -19.155  11.160  -1.048  1.00 10.00      A   
ATOM     92  O   VAL     9     -19.698  10.576  -0.109  1.00 10.00      A   
ATOM     93  N   LEU    10     -19.558  12.334  -1.499  1.00 10.00      A   
ATOM     94  HN  LEU    10     -19.060  12.760  -2.232  1.00 10.00      A   
ATOM     95  CA  LEU    10     -20.727  13.009  -0.959  1.00 10.00      A   
ATOM     96  CB  LEU    10     -20.441  14.498  -0.752  1.00 10.00      A   
ATOM     97  CG  LEU    10     -19.892  14.897   0.621  1.00 10.00      A   
ATOM     98  CD1 LEU    10     -19.617  16.393   0.677  1.00 10.00      A   
ATOM     99  CD2 LEU    10     -20.859  14.493   1.722  1.00 10.00      A   
ATOM    100  C   LEU    10     -21.874  12.820  -1.942  1.00 10.00      A   
ATOM    101  O   LEU    10     -21.782  13.242  -3.101  1.00 10.00      A   
ATOM    102  N   ILE    11     -22.945  12.181  -1.500  1.00 10.00      A   
ATOM    103  HN  ILE    11     -22.985  11.886  -0.563  1.00 10.00      A   
ATOM    104  CA  ILE    11     -24.067  11.908  -2.384  1.00 10.00      A   
ATOM    105  CB  ILE    11     -23.951  10.476  -2.962  1.00 10.00      A   
ATOM    106  CG1 ILE    11     -25.165  10.108  -3.816  1.00 10.00      A   
ATOM    107  CG2 ILE    11     -23.736   9.455  -1.850  1.00 10.00      A   
ATOM    108  CD1 ILE    11     -25.072   8.733  -4.446  1.00 10.00      A   
ATOM    109  C   ILE    11     -25.421  12.084  -1.697  1.00 10.00      A   
ATOM    110  O   ILE    11     -25.635  11.616  -0.576  1.00 10.00      A   
ATOM    111  N   SER    12     -26.317  12.791  -2.373  1.00 10.00      A   
ATOM    112  HN  SER    12     -26.055  13.191  -3.238  1.00 10.00      A   
ATOM    113  CA  SER    12     -27.666  13.012  -1.877  1.00 10.00      A   
ATOM    114  CB  SER    12     -28.259  14.258  -2.544  1.00 10.00      A   
ATOM    115  OG  SER    12     -29.436  14.699  -1.886  1.00 10.00      A   
ATOM    116  HG  SER    12     -29.663  15.583  -2.205  1.00 10.00      A   
ATOM    117  C   SER    12     -28.509  11.783  -2.212  1.00 10.00      A   
ATOM    118  O   SER    12     -28.117  10.978  -3.060  1.00 10.00      A   
ATOM    119  N   HIS    13     -29.645  11.616  -1.553  1.00 10.00      A   
ATOM    120  HN  HIS    13     -29.918  12.271  -0.874  1.00 10.00      A   
ATOM    121  CA  HIS    13     -30.490  10.464  -1.820  1.00 10.00      A   
ATOM    122  CB  HIS    13     -30.037   9.250  -1.008  1.00 10.00      A   
ATOM    123  CG  HIS    13     -29.528   8.133  -1.862  1.00 10.00      A   
ATOM    124  ND1 HIS    13     -28.305   8.174  -2.496  1.00 10.00      A   
ATOM    125  HD1 HIS    13     -27.662   8.916  -2.452  1.00 10.00      A   
ATOM    126  CD2 HIS    13     -30.092   6.955  -2.208  1.00 10.00      A   
ATOM    127  CE1 HIS    13     -28.138   7.070  -3.197  1.00 10.00      A   
ATOM    128  NE2 HIS    13     -29.208   6.314  -3.039  1.00 10.00      A   
ATOM    129  HE2 HIS    13     -29.351   5.437  -3.454  1.00 10.00      A   
ATOM    130  C   HIS    13     -31.963  10.746  -1.585  1.00 10.00      A   
ATOM    131  O   HIS    13     -32.339  11.399  -0.608  1.00 10.00      A   
ATOM    132  N   SER    14     -32.783  10.248  -2.501  1.00 10.00      A   
ATOM    133  HN  SER    14     -32.404   9.764  -3.266  1.00 10.00      A   
ATOM    134  CA  SER    14     -34.224  10.406  -2.426  1.00 10.00      A   
ATOM    135  CB  SER    14     -34.833   9.935  -3.751  1.00 10.00      A   
ATOM    136  OG  SER    14     -33.939  10.177  -4.828  1.00 10.00      A   
ATOM    137  HG  SER    14     -34.438  10.223  -5.655  1.00 10.00      A   
ATOM    138  C   SER    14     -34.784   9.581  -1.262  1.00 10.00      A   
ATOM    139  O   SER    14     -34.106   8.680  -0.756  1.00 10.00      A   
ATOM    140  N   PRO    15     -36.022   9.884  -0.818  1.00 10.00      A   
ATOM    141  CA  PRO    15     -36.671   9.170   0.290  1.00 10.00      A   
ATOM    142  CB  PRO    15     -38.086   9.763   0.319  1.00 10.00      A   
ATOM    143  CG  PRO    15     -37.946  11.102  -0.314  1.00 10.00      A   
ATOM    144  CD  PRO    15     -36.886  10.950  -1.362  1.00 10.00      A   
ATOM    145  C   PRO    15     -36.739   7.665   0.045  1.00 10.00      A   
ATOM    146  O   PRO    15     -37.467   7.202  -0.834  1.00 10.00      A   
ATOM    147  N   SER    16     -35.969   6.911   0.820  1.00 10.00      A   
ATOM    148  HN  SER    16     -35.400   7.343   1.493  1.00 10.00      A   
ATOM    149  CA  SER    16     -35.933   5.462   0.691  1.00 10.00      A   
ATOM    150  CB  SER    16     -35.174   5.063  -0.584  1.00 10.00      A   
ATOM    151  OG  SER    16     -35.371   3.691  -0.899  1.00 10.00      A   
ATOM    152  HG  SER    16     -34.984   3.503  -1.759  1.00 10.00      A   
ATOM    153  C   SER    16     -35.278   4.827   1.916  1.00 10.00      A   
ATOM    154  O   SER    16     -34.940   5.518   2.883  1.00 10.00      A   
ATOM    155  N   CYS    17     -35.107   3.514   1.863  1.00 10.00      A   
ATOM    156  HN  CYS    17     -35.400   3.035   1.057  1.00 10.00      A   
ATOM    157  CA  CYS    17     -34.489   2.758   2.938  1.00 10.00      A   
ATOM    158  CB  CYS    17     -35.550   2.147   3.857  1.00 10.00      A   
ATOM    159  SG  CYS    17     -34.879   1.250   5.278  1.00 10.00      A   
ATOM    160  HG  CYS    17     -33.950   2.015   5.842  1.00 10.00      A   
ATOM    161  C   CYS    17     -33.601   1.668   2.344  1.00 10.00      A   
ATOM    162  O   CYS    17     -34.043   0.537   2.111  1.00 10.00      A   
ATOM    163  N   LEU    18     -32.351   2.020   2.097  1.00 10.00      A   
ATOM    164  HN  LEU    18     -32.062   2.933   2.320  1.00 10.00      A   
ATOM    165  CA  LEU    18     -31.392   1.097   1.505  1.00 10.00      A   
ATOM    166  CB  LEU    18     -30.327   1.864   0.716  1.00 10.00      A   
ATOM    167  CG  LEU    18     -30.835   2.860  -0.330  1.00 10.00      A   
ATOM    168  CD1 LEU    18     -29.669   3.604  -0.960  1.00 10.00      A   
ATOM    169  CD2 LEU    18     -31.652   2.151  -1.398  1.00 10.00      A   
ATOM    170  C   LEU    18     -30.723   0.215   2.555  1.00 10.00      A   
ATOM    171  O   LEU    18     -29.963  -0.694   2.215  1.00 10.00      A   
ATOM    172  N   ASN    19     -31.001   0.476   3.824  1.00 10.00      A   
ATOM    173  HN  ASN    19     -31.619   1.204   4.041  1.00 10.00      A   
ATOM    174  CA  ASN    19     -30.406  -0.304   4.901  1.00 10.00      A   
ATOM    175  CB  ASN    19     -29.075   0.315   5.337  1.00 10.00      A   
ATOM    176  CG  ASN    19     -28.253  -0.594   6.231  1.00 10.00      A   
ATOM    177  OD1 ASN    19     -27.528  -0.125   7.105  1.00 10.00      A   
ATOM    178  ND2 ASN    19     -28.338  -1.896   6.009  1.00 10.00      A   
ATOM    179 HD21 ASN    19     -28.919  -2.210   5.284  1.00 10.00      A   
ATOM    180 HD22 ASN    19     -27.814  -2.496   6.582  1.00 10.00      A   
ATOM    181  C   ASN    19     -31.353  -0.430   6.089  1.00 10.00      A   
ATOM    182  O   ASN    19     -31.479   0.489   6.897  1.00 10.00      A   
ATOM    183  N   ARG    20     -32.028  -1.565   6.181  1.00 10.00      A   
ATOM    184  HN  ARG    20     -31.894  -2.261   5.503  1.00 10.00      A   
ATOM    185  CA  ARG    20     -32.960  -1.806   7.272  1.00 10.00      A   
ATOM    186  CB  ARG    20     -34.348  -2.173   6.738  1.00 10.00      A   
ATOM    187  CG  ARG    20     -34.417  -3.516   6.032  1.00 10.00      A   
ATOM    188  CD  ARG    20     -35.494  -3.518   4.962  1.00 10.00      A   
ATOM    189  NE  ARG    20     -35.132  -2.663   3.832  1.00 10.00      A   
ATOM    190  HE  ARG    20     -34.706  -1.802   4.038  1.00 10.00      A   
ATOM    191  CZ  ARG    20     -35.336  -2.990   2.557  1.00 10.00      A   
ATOM    192  NH1 ARG    20     -35.903  -4.150   2.249  1.00 10.00      A   
ATOM    193 HH11 ARG    20     -36.193  -4.811   3.003  1.00 10.00      A   
ATOM    194 HH12 ARG    20     -36.061  -4.409   1.250  1.00 10.00      A   
ATOM    195  NH2 ARG    20     -34.978  -2.156   1.588  1.00 10.00      A   
ATOM    196 HH21 ARG    20     -34.534  -1.235   1.819  1.00 10.00      A   
ATOM    197 HH22 ARG    20     -35.135  -2.418   0.588  1.00 10.00      A   
ATOM    198  C   ARG    20     -32.435  -2.889   8.205  1.00 10.00      A   
ATOM    199  O   ARG    20     -31.690  -3.778   7.787  1.00 10.00      A   
ATOM    200  N   ASP    21     -32.816  -2.801   9.467  1.00 10.00      A   
ATOM    201  HN  ASP    21     -33.404  -2.056   9.740  1.00 10.00      A   
ATOM    202  CA  ASP    21     -32.383  -3.764  10.469  1.00 10.00      A   
ATOM    203  CB  ASP    21     -32.139  -3.056  11.809  1.00 10.00      A   
ATOM    204  CG  ASP    21     -33.354  -3.010  12.709  1.00 10.00      A   
ATOM    205  OD1 ASP    21     -34.268  -2.205  12.449  1.00 10.00      A   
ATOM    206  OD2 ASP    21     -33.395  -3.786  13.684  1.00 10.00      A   
ATOM    207  C   ASP    21     -33.388  -4.907  10.621  1.00 10.00      A   
ATOM    208  O   ASP    21     -34.342  -5.012   9.848  1.00 10.00      A   
ATOM    209  N   ASP    22     -33.158  -5.766  11.608  1.00 10.00      A   
ATOM    210  HN  ASP    22     -32.371  -5.629  12.180  1.00 10.00      A   
ATOM    211  CA  ASP    22     -34.033  -6.903  11.878  1.00 10.00      A   
ATOM    212  CB  ASP    22     -33.430  -7.792  12.968  1.00 10.00      A   
ATOM    213  CG  ASP    22     -32.645  -8.962  12.410  1.00 10.00      A   
ATOM    214  OD1 ASP    22     -31.540  -8.743  11.863  1.00 10.00      A   
ATOM    215  OD2 ASP    22     -33.126 -10.111  12.521  1.00 10.00      A   
ATOM    216  C   ASP    22     -35.434  -6.447  12.285  1.00 10.00      A   
ATOM    217  O   ASP    22     -36.419  -7.152  12.058  1.00 10.00      A   
ATOM    218  N   MET    23     -35.513  -5.262  12.877  1.00 10.00      A   
ATOM    219  HN  MET    23     -34.682  -4.754  13.041  1.00 10.00      A   
ATOM    220  CA  MET    23     -36.784  -4.690  13.313  1.00 10.00      A   
ATOM    221  CB  MET    23     -36.571  -3.732  14.489  1.00 10.00      A   
ATOM    222  CG  MET    23     -35.996  -4.381  15.738  1.00 10.00      A   
ATOM    223  SD  MET    23     -37.079  -5.646  16.431  1.00 10.00      A   
ATOM    224  CE  MET    23     -38.562  -4.684  16.726  1.00 10.00      A   
ATOM    225  C   MET    23     -37.478  -3.951  12.172  1.00 10.00      A   
ATOM    226  O   MET    23     -38.499  -3.291  12.378  1.00 10.00      A   
ATOM    227  N   ASN    24     -36.907  -4.055  10.971  1.00 10.00      A   
ATOM    228  HN  ASN    24     -36.082  -4.578  10.887  1.00 10.00      A   
ATOM    229  CA  ASN    24     -37.458  -3.411   9.774  1.00 10.00      A   
ATOM    230  CB  ASN    24     -38.917  -3.823   9.527  1.00 10.00      A   
ATOM    231  CG  ASN    24     -39.067  -5.223   8.964  1.00 10.00      A   
ATOM    232  OD1 ASN    24     -38.304  -5.646   8.095  1.00 10.00      A   
ATOM    233  ND2 ASN    24     -40.051  -5.957   9.459  1.00 10.00      A   
ATOM    234 HD21 ASN    24     -40.620  -5.560  10.154  1.00 10.00      A   
ATOM    235 HD22 ASN    24     -40.173  -6.868   9.114  1.00 10.00      A   
ATOM    236  C   ASN    24     -37.337  -1.890   9.844  1.00 10.00      A   
ATOM    237  O   ASN    24     -38.043  -1.169   9.139  1.00 10.00      A   
ATOM    238  N   MET    25     -36.442  -1.405  10.695  1.00 10.00      A   
ATOM    239  HN  MET    25     -35.899  -2.026  11.233  1.00 10.00      A   
ATOM    240  CA  MET    25     -36.235   0.029  10.843  1.00 10.00      A   
ATOM    241  CB  MET    25     -36.109   0.424  12.321  1.00 10.00      A   
ATOM    242  CG  MET    25     -37.369   0.208  13.144  1.00 10.00      A   
ATOM    243  SD  MET    25     -37.282   0.978  14.775  1.00 10.00      A   
ATOM    244  CE  MET    25     -37.291   2.715  14.334  1.00 10.00      A   
ATOM    245  C   MET    25     -34.990   0.462  10.085  1.00 10.00      A   
ATOM    246  O   MET    25     -34.125  -0.360   9.776  1.00 10.00      A   
ATOM    247  N   GLN    26     -34.911   1.744   9.775  1.00 10.00      A   
ATOM    248  HN  GLN    26     -35.651   2.346  10.033  1.00 10.00      A   
ATOM    249  CA  GLN    26     -33.765   2.292   9.068  1.00 10.00      A   
ATOM    250  CB  GLN    26     -34.124   3.667   8.483  1.00 10.00      A   
ATOM    251  CG  GLN    26     -32.973   4.451   7.859  1.00 10.00      A   
ATOM    252  CD  GLN    26     -32.159   3.655   6.853  1.00 10.00      A   
ATOM    253  OE1 GLN    26     -32.619   3.364   5.745  1.00 10.00      A   
ATOM    254  NE2 GLN    26     -30.929   3.329   7.217  1.00 10.00      A   
ATOM    255 HE21 GLN    26     -30.615   3.615   8.107  1.00 10.00      A   
ATOM    256 HE22 GLN    26     -30.379   2.816   6.590  1.00 10.00      A   
ATOM    257  C   GLN    26     -32.583   2.393  10.028  1.00 10.00      A   
ATOM    258  O   GLN    26     -32.689   3.020  11.085  1.00 10.00      A   
ATOM    259  N   LYS    27     -31.477   1.745   9.665  1.00 10.00      A   
ATOM    260  HN  LYS    27     -31.474   1.252   8.816  1.00 10.00      A   
ATOM    261  CA  LYS    27     -30.270   1.750  10.484  1.00 10.00      A   
ATOM    262  CB  LYS    27     -29.140   0.983   9.791  1.00 10.00      A   
ATOM    263  CG  LYS    27     -29.294  -0.530   9.805  1.00 10.00      A   
ATOM    264  CD  LYS    27     -28.999  -1.103  11.179  1.00 10.00      A   
ATOM    265  CE  LYS    27     -28.822  -2.611  11.120  1.00 10.00      A   
ATOM    266  NZ  LYS    27     -28.888  -3.231  12.469  1.00 10.00      A   
ATOM    267  HZ1 LYS    27     -29.795  -3.005  12.924  1.00 10.00      A   
ATOM    268  HZ2 LYS    27     -28.119  -2.873  13.068  1.00 10.00      A   
ATOM    269  HZ3 LYS    27     -28.802  -4.265  12.394  1.00 10.00      A   
ATOM    270  C   LYS    27     -29.822   3.173  10.802  1.00 10.00      A   
ATOM    271  O   LYS    27     -29.704   4.019   9.910  1.00 10.00      A   
ATOM    272  N   ASP    28     -29.587   3.429  12.078  1.00 10.00      A   
ATOM    273  HN  ASP    28     -29.709   2.714  12.739  1.00 10.00      A   
ATOM    274  CA  ASP    28     -29.163   4.744  12.536  1.00 10.00      A   
ATOM    275  CB  ASP    28     -30.316   5.457  13.249  1.00 10.00      A   
ATOM    276  CG  ASP    28     -30.651   4.843  14.596  1.00 10.00      A   
ATOM    277  OD1 ASP    28     -30.740   5.592  15.589  1.00 10.00      A   
ATOM    278  OD2 ASP    28     -30.850   3.611  14.670  1.00 10.00      A   
ATOM    279  C   ASP    28     -27.974   4.633  13.477  1.00 10.00      A   
ATOM    280  O   ASP    28     -27.681   3.556  14.000  1.00 10.00      A   
ATOM    281  N   ALA    29     -27.282   5.742  13.668  1.00 10.00      A   
ATOM    282  HN  ALA    29     -27.552   6.559  13.185  1.00 10.00      A   
ATOM    283  CA  ALA    29     -26.130   5.796  14.552  1.00 10.00      A   
ATOM    284  CB  ALA    29     -24.860   5.435  13.797  1.00 10.00      A   
ATOM    285  C   ALA    29     -26.001   7.186  15.153  1.00 10.00      A   
ATOM    286  O   ALA    29     -26.292   8.181  14.492  1.00 10.00      A   
ATOM    287  N   ILE    30     -25.582   7.257  16.405  1.00 10.00      A   
ATOM    288  HN  ILE    30     -25.384   6.431  16.893  1.00 10.00      A   
ATOM    289  CA  ILE    30     -25.416   8.537  17.072  1.00 10.00      A   
ATOM    290  CB  ILE    30     -25.580   8.413  18.601  1.00 10.00      A   
ATOM    291  CG1 ILE    30     -26.956   7.832  18.937  1.00 10.00      A   
ATOM    292  CG2 ILE    30     -25.400   9.771  19.266  1.00 10.00      A   
ATOM    293  CD1 ILE    30     -27.156   7.527  20.405  1.00 10.00      A   
ATOM    294  C   ILE    30     -24.051   9.133  16.742  1.00 10.00      A   
ATOM    295  O   ILE    30     -23.019   8.613  17.163  1.00 10.00      A   
ATOM    296  N   PHE    31     -24.056  10.205  15.969  1.00 10.00      A   
ATOM    297  HN  PHE    31     -24.918  10.566  15.656  1.00 10.00      A   
ATOM    298  CA  PHE    31     -22.828  10.876  15.581  1.00 10.00      A   
ATOM    299  CB  PHE    31     -22.506  10.628  14.103  1.00 10.00      A   
ATOM    300  CG  PHE    31     -21.189  11.211  13.664  1.00 10.00      A   
ATOM    301  CD1 PHE    31     -19.995  10.583  13.988  1.00 10.00      A   
ATOM    302  CD2 PHE    31     -21.143  12.390  12.932  1.00 10.00      A   
ATOM    303  CE1 PHE    31     -18.784  11.117  13.591  1.00 10.00      A   
ATOM    304  CE2 PHE    31     -19.935  12.928  12.532  1.00 10.00      A   
ATOM    305  CZ  PHE    31     -18.755  12.291  12.863  1.00 10.00      A   
ATOM    306  C   PHE    31     -22.957  12.365  15.851  1.00 10.00      A   
ATOM    307  O   PHE    31     -23.963  12.984  15.497  1.00 10.00      A   
ATOM    308  N   GLY    32     -21.950  12.931  16.499  1.00 10.00      A   
ATOM    309  HN  GLY    32     -21.176  12.383  16.756  1.00 10.00      A   
ATOM    310  CA  GLY    32     -21.973  14.343  16.823  1.00 10.00      A   
ATOM    311  C   GLY    32     -22.917  14.639  17.974  1.00 10.00      A   
ATOM    312  O   GLY    32     -23.126  15.796  18.339  1.00 10.00      A   
ATOM    313  N   GLY    33     -23.489  13.584  18.544  1.00 10.00      A   
ATOM    314  HN  GLY    33     -23.281  12.689  18.209  1.00 10.00      A   
ATOM    315  CA  GLY    33     -24.409  13.741  19.648  1.00 10.00      A   
ATOM    316  C   GLY    33     -25.853  13.722  19.193  1.00 10.00      A   
ATOM    317  O   GLY    33     -26.751  14.044  19.967  1.00 10.00      A   
ATOM    318  N   LYS    34     -26.081  13.353  17.935  1.00 10.00      A   
ATOM    319  HN  LYS    34     -25.325  13.116  17.359  1.00 10.00      A   
ATOM    320  CA  LYS    34     -27.434  13.295  17.386  1.00 10.00      A   
ATOM    321  CB  LYS    34     -27.709  14.509  16.493  1.00 10.00      A   
ATOM    322  CG  LYS    34     -27.672  15.840  17.231  1.00 10.00      A   
ATOM    323  CD  LYS    34     -28.256  16.966  16.396  1.00 10.00      A   
ATOM    324  CE  LYS    34     -28.041  18.310  17.074  1.00 10.00      A   
ATOM    325  NZ  LYS    34     -28.869  19.388  16.472  1.00 10.00      A   
ATOM    326  HZ1 LYS    34     -29.879  19.204  16.641  1.00 10.00      A   
ATOM    327  HZ2 LYS    34     -28.708  19.438  15.445  1.00 10.00      A   
ATOM    328  HZ3 LYS    34     -28.622  20.305  16.897  1.00 10.00      A   
ATOM    329  C   LYS    34     -27.657  12.001  16.605  1.00 10.00      A   
ATOM    330  O   LYS    34     -26.702  11.311  16.246  1.00 10.00      A   
ATOM    331  N   ARG    35     -28.920  11.679  16.346  1.00 10.00      A   
ATOM    332  HN  ARG    35     -29.640  12.280  16.645  1.00 10.00      A   
ATOM    333  CA  ARG    35     -29.273  10.469  15.614  1.00 10.00      A   
ATOM    334  CB  ARG    35     -30.705  10.035  15.951  1.00 10.00      A   
ATOM    335  CG  ARG    35     -31.240   8.894  15.097  1.00 10.00      A   
ATOM    336  CD  ARG    35     -32.458   8.252  15.740  1.00 10.00      A   
ATOM    337  NE  ARG    35     -33.581   8.130  14.809  1.00 10.00      A   
ATOM    338  HE  ARG    35     -34.009   8.966  14.510  1.00 10.00      A   
ATOM    339  CZ  ARG    35     -34.043   6.968  14.346  1.00 10.00      A   
ATOM    340  NH1 ARG    35     -33.478   5.828  14.720  1.00 10.00      A   
ATOM    341 HH11 ARG    35     -33.840   4.920  14.359  1.00 10.00      A   
ATOM    342 HH12 ARG    35     -32.658   5.835  15.373  1.00 10.00      A   
ATOM    343  NH2 ARG    35     -35.076   6.945  13.512  1.00 10.00      A   
ATOM    344 HH21 ARG    35     -35.438   6.036  13.147  1.00 10.00      A   
ATOM    345 HH22 ARG    35     -35.534   7.839  13.218  1.00 10.00      A   
ATOM    346  C   ARG    35     -29.118  10.683  14.114  1.00 10.00      A   
ATOM    347  O   ARG    35     -29.850  11.459  13.506  1.00 10.00      A   
ATOM    348  N   ARG    36     -28.163   9.987  13.526  1.00 10.00      A   
ATOM    349  HN  ARG    36     -27.619   9.369  14.064  1.00 10.00      A   
ATOM    350  CA  ARG    36     -27.900  10.100  12.103  1.00 10.00      A   
ATOM    351  CB  ARG    36     -26.423  10.441  11.876  1.00 10.00      A   
ATOM    352  CG  ARG    36     -25.841  11.398  12.902  1.00 10.00      A   
ATOM    353  CD  ARG    36     -26.015  12.842  12.473  1.00 10.00      A   
ATOM    354  NE  ARG    36     -25.009  13.231  11.490  1.00 10.00      A   
ATOM    355  HE  ARG    36     -25.012  12.755  10.626  1.00 10.00      A   
ATOM    356  CZ  ARG    36     -24.107  14.183  11.693  1.00 10.00      A   
ATOM    357  NH1 ARG    36     -24.084  14.853  12.843  1.00 10.00      A   
ATOM    358 HH11 ARG    36     -23.375  15.603  12.996  1.00 10.00      A   
ATOM    359 HH12 ARG    36     -24.772  14.635  13.596  1.00 10.00      A   
ATOM    360  NH2 ARG    36     -23.206  14.445  10.757  1.00 10.00      A   
ATOM    361 HH21 ARG    36     -22.493  15.198  10.912  1.00 10.00      A   
ATOM    362 HH22 ARG    36     -23.198  13.902   9.862  1.00 10.00      A   
ATOM    363  C   ARG    36     -28.216   8.784  11.413  1.00 10.00      A   
ATOM    364  O   ARG    36     -28.080   7.719  12.012  1.00 10.00      A   
ATOM    365  N   VAL    37     -28.640   8.857  10.162  1.00 10.00      A   
ATOM    366  HN  VAL    37     -28.731   9.735   9.735  1.00 10.00      A   
ATOM    367  CA  VAL    37     -28.945   7.658   9.395  1.00 10.00      A   
ATOM    368  CB  VAL    37     -29.819   7.980   8.163  1.00 10.00      A   
ATOM    369  CG1 VAL    37     -30.185   6.712   7.412  1.00 10.00      A   
ATOM    370  CG2 VAL    37     -31.074   8.737   8.577  1.00 10.00      A   
ATOM    371  C   VAL    37     -27.627   7.033   8.948  1.00 10.00      A   
ATOM    372  O   VAL    37     -26.739   7.737   8.466  1.00 10.00      A   
ATOM    373  N   ARG    38     -27.485   5.728   9.123  1.00 10.00      A   
ATOM    374  HN  ARG    38     -28.232   5.199   9.487  1.00 10.00      A   
ATOM    375  CA  ARG    38     -26.244   5.064   8.760  1.00 10.00      A   
ATOM    376  CB  ARG    38     -25.385   4.821  10.014  1.00 10.00      A   
ATOM    377  CG  ARG    38     -24.978   3.375  10.269  1.00 10.00      A   
ATOM    378  CD  ARG    38     -25.634   2.830  11.527  1.00 10.00      A   
ATOM    379  NE  ARG    38     -25.001   1.595  11.980  1.00 10.00      A   
ATOM    380  HE  ARG    38     -24.098   1.403  11.640  1.00 10.00      A   
ATOM    381  CZ  ARG    38     -25.562   0.740  12.838  1.00 10.00      A   
ATOM    382  NH1 ARG    38     -26.761   1.002  13.350  1.00 10.00      A   
ATOM    383 HH11 ARG    38     -27.207   0.336  14.020  1.00 10.00      A   
ATOM    384 HH12 ARG    38     -27.261   1.882  13.093  1.00 10.00      A   
ATOM    385  NH2 ARG    38     -24.927  -0.372  13.185  1.00 10.00      A   
ATOM    386 HH21 ARG    38     -25.366  -1.043  13.857  1.00 10.00      A   
ATOM    387 HH22 ARG    38     -23.985  -0.587  12.792  1.00 10.00      A   
ATOM    388  C   ARG    38     -26.473   3.772   7.992  1.00 10.00      A   
ATOM    389  O   ARG    38     -27.436   3.053   8.234  1.00 10.00      A   
ATOM    390  N   ILE    39     -25.583   3.505   7.050  1.00 10.00      A   
ATOM    391  HN  ILE    39     -24.866   4.154   6.878  1.00 10.00      A   
ATOM    392  CA  ILE    39     -25.639   2.291   6.253  1.00 10.00      A   
ATOM    393  CB  ILE    39     -25.640   2.608   4.739  1.00 10.00      A   
ATOM    394  CG1 ILE    39     -26.783   3.569   4.391  1.00 10.00      A   
ATOM    395  CG2 ILE    39     -25.748   1.328   3.919  1.00 10.00      A   
ATOM    396  CD1 ILE    39     -26.763   4.060   2.959  1.00 10.00      A   
ATOM    397  C   ILE    39     -24.428   1.427   6.592  1.00 10.00      A   
ATOM    398  O   ILE    39     -23.309   1.938   6.707  1.00 10.00      A   
ATOM    399  N   SER    40     -24.652   0.136   6.800  1.00 10.00      A   
ATOM    400  HN  SER    40     -25.573  -0.207   6.747  1.00 10.00      A   
ATOM    401  CA  SER    40     -23.572  -0.786   7.123  1.00 10.00      A   
ATOM    402  CB  SER    40     -24.133  -2.177   7.425  1.00 10.00      A   
ATOM    403  OG  SER    40     -25.507  -2.252   7.082  1.00 10.00      A   
ATOM    404  HG  SER    40     -25.594  -2.596   6.178  1.00 10.00      A   
ATOM    405  C   SER    40     -22.542  -0.853   5.996  1.00 10.00      A   
ATOM    406  O   SER    40     -22.895  -0.809   4.813  1.00 10.00      A   
ATOM    407  N   SER    41     -21.271  -0.954   6.368  1.00 10.00      A   
ATOM    408  HN  SER    41     -21.051  -0.985   7.323  1.00 10.00      A   
ATOM    409  CA  SER    41     -20.187  -1.030   5.401  1.00 10.00      A   
ATOM    410  CB  SER    41     -18.851  -1.072   6.141  1.00 10.00      A   
ATOM    411  OG  SER    41     -18.965  -0.446   7.411  1.00 10.00      A   
ATOM    412  HG  SER    41     -18.093  -0.405   7.823  1.00 10.00      A   
ATOM    413  C   SER    41     -20.346  -2.271   4.529  1.00 10.00      A   
ATOM    414  O   SER    41     -20.081  -2.240   3.327  1.00 10.00      A   
ATOM    415  N   GLN    42     -20.813  -3.354   5.146  1.00 10.00      A   
ATOM    416  HN  GLN    42     -21.021  -3.303   6.104  1.00 10.00      A   
ATOM    417  CA  GLN    42     -21.024  -4.610   4.441  1.00 10.00      A   
ATOM    418  CB  GLN    42     -21.430  -5.711   5.421  1.00 10.00      A   
ATOM    419  CG  GLN    42     -20.362  -6.043   6.450  1.00 10.00      A   
ATOM    420  CD  GLN    42     -20.806  -7.101   7.442  1.00 10.00      A   
ATOM    421  OE1 GLN    42     -21.993  -7.223   7.757  1.00 10.00      A   
ATOM    422  NE2 GLN    42     -19.853  -7.868   7.948  1.00 10.00      A   
ATOM    423 HE21 GLN    42     -18.927  -7.709   7.656  1.00 10.00      A   
ATOM    424 HE22 GLN    42     -20.105  -8.562   8.593  1.00 10.00      A   
ATOM    425  C   GLN    42     -22.081  -4.450   3.357  1.00 10.00      A   
ATOM    426  O   GLN    42     -21.960  -5.021   2.276  1.00 10.00      A   
ATOM    427  N   SER    43     -23.108  -3.654   3.644  1.00 10.00      A   
ATOM    428  HN  SER    43     -23.145  -3.217   4.520  1.00 10.00      A   
ATOM    429  CA  SER    43     -24.180  -3.411   2.688  1.00 10.00      A   
ATOM    430  CB  SER    43     -25.332  -2.658   3.354  1.00 10.00      A   
ATOM    431  OG  SER    43     -25.728  -3.302   4.553  1.00 10.00      A   
ATOM    432  HG  SER    43     -26.405  -3.959   4.348  1.00 10.00      A   
ATOM    433  C   SER    43     -23.655  -2.627   1.487  1.00 10.00      A   
ATOM    434  O   SER    43     -23.980  -2.938   0.340  1.00 10.00      A   
ATOM    435  N   LEU    44     -22.836  -1.614   1.760  1.00 10.00      A   
ATOM    436  HN  LEU    44     -22.626  -1.408   2.697  1.00 10.00      A   
ATOM    437  CA  LEU    44     -22.252  -0.794   0.704  1.00 10.00      A   
ATOM    438  CB  LEU    44     -21.521   0.408   1.303  1.00 10.00      A   
ATOM    439  CG  LEU    44     -22.386   1.414   2.064  1.00 10.00      A   
ATOM    440  CD1 LEU    44     -21.512   2.394   2.834  1.00 10.00      A   
ATOM    441  CD2 LEU    44     -23.312   2.155   1.109  1.00 10.00      A   
ATOM    442  C   LEU    44     -21.283  -1.626  -0.127  1.00 10.00      A   
ATOM    443  O   LEU    44     -21.252  -1.528  -1.356  1.00 10.00      A   
ATOM    444  N   LYS    45     -20.506  -2.452   0.566  1.00 10.00      A   
ATOM    445  HN  LYS    45     -20.587  -2.463   1.546  1.00 10.00      A   
ATOM    446  CA  LYS    45     -19.531  -3.334  -0.066  1.00 10.00      A   
ATOM    447  CB  LYS    45     -18.707  -4.047   1.013  1.00 10.00      A   
ATOM    448  CG  LYS    45     -17.622  -4.974   0.489  1.00 10.00      A   
ATOM    449  CD  LYS    45     -16.833  -5.583   1.638  1.00 10.00      A   
ATOM    450  CE  LYS    45     -15.753  -6.530   1.138  1.00 10.00      A   
ATOM    451  NZ  LYS    45     -14.937  -7.072   2.258  1.00 10.00      A   
ATOM    452  HZ1 LYS    45     -14.168  -7.673   1.889  1.00 10.00      A   
ATOM    453  HZ2 LYS    45     -15.531  -7.645   2.891  1.00 10.00      A   
ATOM    454  HZ3 LYS    45     -14.519  -6.293   2.805  1.00 10.00      A   
ATOM    455  C   LYS    45     -20.243  -4.355  -0.946  1.00 10.00      A   
ATOM    456  O   LYS    45     -19.828  -4.614  -2.076  1.00 10.00      A   
ATOM    457  N   ARG    46     -21.333  -4.912  -0.425  1.00 10.00      A   
ATOM    458  HN  ARG    46     -21.612  -4.654   0.482  1.00 10.00      A   
ATOM    459  CA  ARG    46     -22.122  -5.896  -1.153  1.00 10.00      A   
ATOM    460  CB  ARG    46     -23.231  -6.460  -0.262  1.00 10.00      A   
ATOM    461  CG  ARG    46     -23.980  -7.634  -0.867  1.00 10.00      A   
ATOM    462  CD  ARG    46     -25.012  -8.186   0.097  1.00 10.00      A   
ATOM    463  NE  ARG    46     -24.403  -8.678   1.332  1.00 10.00      A   
ATOM    464  HE  ARG    46     -23.428  -8.831   1.324  1.00 10.00      A   
ATOM    465  CZ  ARG    46     -25.084  -8.937   2.447  1.00 10.00      A   
ATOM    466  NH1 ARG    46     -26.398  -8.753   2.488  1.00 10.00      A   
ATOM    467 HH11 ARG    46     -26.928  -8.955   3.366  1.00 10.00      A   
ATOM    468 HH12 ARG    46     -26.909  -8.410   1.645  1.00 10.00      A   
ATOM    469  NH2 ARG    46     -24.450  -9.384   3.524  1.00 10.00      A   
ATOM    470 HH21 ARG    46     -24.982  -9.588   4.400  1.00 10.00      A   
ATOM    471 HH22 ARG    46     -23.417  -9.539   3.500  1.00 10.00      A   
ATOM    472  C   ARG    46     -22.725  -5.274  -2.405  1.00 10.00      A   
ATOM    473  O   ARG    46     -22.836  -5.931  -3.439  1.00 10.00      A   
ATOM    474  N   ALA    47     -23.102  -4.002  -2.303  1.00 10.00      A   
ATOM    475  HN  ALA    47     -22.996  -3.542  -1.442  1.00 10.00      A   
ATOM    476  CA  ALA    47     -23.683  -3.276  -3.428  1.00 10.00      A   
ATOM    477  CB  ALA    47     -24.173  -1.907  -2.985  1.00 10.00      A   
ATOM    478  C   ALA    47     -22.671  -3.140  -4.559  1.00 10.00      A   
ATOM    479  O   ALA    47     -23.039  -3.087  -5.734  1.00 10.00      A   
ATOM    480  N   MET    48     -21.397  -3.077  -4.192  1.00 10.00      A   
ATOM    481  HN  MET    48     -21.173  -3.114  -3.237  1.00 10.00      A   
ATOM    482  CA  MET    48     -20.324  -2.965  -5.168  1.00 10.00      A   
ATOM    483  CB  MET    48     -19.057  -2.409  -4.515  1.00 10.00      A   
ATOM    484  CG  MET    48     -19.207  -1.000  -3.967  1.00 10.00      A   
ATOM    485  SD  MET    48     -17.808  -0.483  -2.952  1.00 10.00      A   
ATOM    486  CE  MET    48     -16.583  -0.130  -4.212  1.00 10.00      A   
ATOM    487  C   MET    48     -20.037  -4.336  -5.757  1.00 10.00      A   
ATOM    488  O   MET    48     -19.832  -4.476  -6.958  1.00 10.00      A   
ATOM    489  N   ARG    49     -20.047  -5.345  -4.891  1.00 10.00      A   
ATOM    490  HN  ARG    49     -20.233  -5.155  -3.945  1.00 10.00      A   
ATOM    491  CA  ARG    49     -19.790  -6.725  -5.296  1.00 10.00      A   
ATOM    492  CB  ARG    49     -19.736  -7.635  -4.066  1.00 10.00      A   
ATOM    493  CG  ARG    49     -18.588  -7.345  -3.110  1.00 10.00      A   
ATOM    494  CD  ARG    49     -17.308  -8.028  -3.557  1.00 10.00      A   
ATOM    495  NE  ARG    49     -17.447  -9.482  -3.575  1.00 10.00      A   
ATOM    496  HE  ARG    49     -18.270  -9.861  -3.197  1.00 10.00      A   
ATOM    497  CZ  ARG    49     -16.532 -10.313  -4.065  1.00 10.00      A   
ATOM    498  NH1 ARG    49     -15.410  -9.839  -4.577  1.00 10.00      A   
ATOM    499 HH11 ARG    49     -14.689 -10.498  -4.966  1.00 10.00      A   
ATOM    500 HH12 ARG    49     -15.227  -8.807  -4.601  1.00 10.00      A   
ATOM    501  NH2 ARG    49     -16.746 -11.625  -4.047  1.00 10.00      A   
ATOM    502 HH21 ARG    49     -17.631 -12.008  -3.651  1.00 10.00      A   
ATOM    503 HH22 ARG    49     -16.028 -12.278  -4.433  1.00 10.00      A   
ATOM    504  C   ARG    49     -20.869  -7.225  -6.256  1.00 10.00      A   
ATOM    505  O   ARG    49     -20.579  -7.936  -7.220  1.00 10.00      A   
ATOM    506  N   LYS    50     -22.115  -6.859  -5.981  1.00 10.00      A   
ATOM    507  HN  LYS    50     -22.289  -6.299  -5.191  1.00 10.00      A   
ATOM    508  CA  LYS    50     -23.235  -7.272  -6.818  1.00 10.00      A   
ATOM    509  CB  LYS    50     -24.484  -7.537  -5.968  1.00 10.00      A   
ATOM    510  CG  LYS    50     -24.374  -8.721  -5.025  1.00 10.00      A   
ATOM    511  CD  LYS    50     -25.713  -9.024  -4.370  1.00 10.00      A   
ATOM    512  CE  LYS    50     -25.629 -10.241  -3.466  1.00 10.00      A   
ATOM    513  NZ  LYS    50     -26.973 -10.683  -3.011  1.00 10.00      A   
ATOM    514  HZ1 LYS    50     -26.884 -11.377  -2.245  1.00 10.00      A   
ATOM    515  HZ2 LYS    50     -27.486 -11.124  -3.797  1.00 10.00      A   
ATOM    516  HZ3 LYS    50     -27.526  -9.872  -2.665  1.00 10.00      A   
ATOM    517  C   LYS    50     -23.543  -6.226  -7.886  1.00 10.00      A   
ATOM    518  O   LYS    50     -24.621  -5.623  -7.887  1.00 10.00      A   
ATOM    519  N   SER    51     -22.593  -6.005  -8.786  1.00 10.00      A   
ATOM    520  HN  SER    51     -21.752  -6.507  -8.728  1.00 10.00      A   
ATOM    521  CA  SER    51     -22.771  -5.038  -9.859  1.00 10.00      A   
ATOM    522  CB  SER    51     -22.287  -3.650  -9.426  1.00 10.00      A   
ATOM    523  OG  SER    51     -20.876  -3.611  -9.294  1.00 10.00      A   
ATOM    524  HG  SER    51     -20.627  -3.905  -8.405  1.00 10.00      A   
ATOM    525  C   SER    51     -22.044  -5.480 -11.125  1.00 10.00      A   
ATOM    526  O   SER    51     -20.969  -6.086 -11.059  1.00 10.00      A   
ATOM    527  N   GLY    52     -22.640  -5.180 -12.274  1.00 10.00      A   
ATOM    528  HN  GLY    52     -23.506  -4.721 -12.259  1.00 10.00      A   
ATOM    529  CA  GLY    52     -22.036  -5.534 -13.542  1.00 10.00      A   
ATOM    530  C   GLY    52     -20.763  -4.757 -13.779  1.00 10.00      A   
ATOM    531  O   GLY    52     -19.849  -5.234 -14.453  1.00 10.00      A   
ATOM    532  N   TYR    53     -20.704  -3.553 -13.216  1.00 10.00      A   
ATOM    533  HN  TYR    53     -21.472  -3.232 -12.697  1.00 10.00      A   
ATOM    534  CA  TYR    53     -19.532  -2.701 -13.344  1.00 10.00      A   
ATOM    535  CB  TYR    53     -19.795  -1.347 -12.674  1.00 10.00      A   
ATOM    536  CG  TYR    53     -18.727  -0.302 -12.921  1.00 10.00      A   
ATOM    537  CD1 TYR    53     -18.733   0.467 -14.078  1.00 10.00      A   
ATOM    538  CD2 TYR    53     -17.717  -0.080 -11.994  1.00 10.00      A   
ATOM    539  CE1 TYR    53     -17.763   1.426 -14.305  1.00 10.00      A   
ATOM    540  CE2 TYR    53     -16.743   0.876 -12.212  1.00 10.00      A   
ATOM    541  CZ  TYR    53     -16.770   1.626 -13.368  1.00 10.00      A   
ATOM    542  OH  TYR    53     -15.800   2.576 -13.588  1.00 10.00      A   
ATOM    543  HH  TYR    53     -14.934   2.156 -13.578  1.00 10.00      A   
ATOM    544  C   TYR    53     -18.333  -3.383 -12.698  1.00 10.00      A   
ATOM    545  O   TYR    53     -17.233  -3.381 -13.243  1.00 10.00      A   
ATOM    546  N   TYR    54     -18.567  -3.983 -11.537  1.00 10.00      A   
ATOM    547  HN  TYR    54     -19.472  -3.949 -11.157  1.00 10.00      A   
ATOM    548  CA  TYR    54     -17.522  -4.684 -10.803  1.00 10.00      A   
ATOM    549  CB  TYR    54     -18.046  -5.079  -9.418  1.00 10.00      A   
ATOM    550  CG  TYR    54     -17.047  -5.791  -8.533  1.00 10.00      A   
ATOM    551  CD1 TYR    54     -16.046  -5.089  -7.878  1.00 10.00      A   
ATOM    552  CD2 TYR    54     -17.115  -7.165  -8.343  1.00 10.00      A   
ATOM    553  CE1 TYR    54     -15.141  -5.733  -7.061  1.00 10.00      A   
ATOM    554  CE2 TYR    54     -16.212  -7.819  -7.528  1.00 10.00      A   
ATOM    555  CZ  TYR    54     -15.226  -7.096  -6.890  1.00 10.00      A   
ATOM    556  OH  TYR    54     -14.325  -7.734  -6.074  1.00 10.00      A   
ATOM    557  HH  TYR    54     -14.062  -8.582  -6.476  1.00 10.00      A   
ATOM    558  C   TYR    54     -17.075  -5.928 -11.560  1.00 10.00      A   
ATOM    559  O   TYR    54     -15.879  -6.169 -11.734  1.00 10.00      A   
ATOM    560  N   ALA    55     -18.047  -6.694 -12.035  1.00 10.00      A   
ATOM    561  HN  ALA    55     -18.981  -6.420 -11.889  1.00 10.00      A   
ATOM    562  CA  ALA    55     -17.779  -7.930 -12.761  1.00 10.00      A   
ATOM    563  CB  ALA    55     -19.079  -8.662 -13.059  1.00 10.00      A   
ATOM    564  C   ALA    55     -16.986  -7.693 -14.045  1.00 10.00      A   
ATOM    565  O   ALA    55     -16.119  -8.493 -14.402  1.00 10.00      A   
ATOM    566  N   GLN    56     -17.272  -6.592 -14.730  1.00 10.00      A   
ATOM    567  HN  GLN    56     -17.967  -5.983 -14.393  1.00 10.00      A   
ATOM    568  CA  GLN    56     -16.590  -6.273 -15.982  1.00 10.00      A   
ATOM    569  CB  GLN    56     -17.529  -5.540 -16.938  1.00 10.00      A   
ATOM    570  CG  GLN    56     -18.651  -6.406 -17.485  1.00 10.00      A   
ATOM    571  CD  GLN    56     -19.639  -5.625 -18.328  1.00 10.00      A   
ATOM    572  OE1 GLN    56     -19.878  -4.441 -18.094  1.00 10.00      A   
ATOM    573  NE2 GLN    56     -20.225  -6.284 -19.312  1.00 10.00      A   
ATOM    574 HE21 GLN    56     -19.992  -7.231 -19.440  1.00 10.00      A   
ATOM    575 HE22 GLN    56     -20.869  -5.802 -19.878  1.00 10.00      A   
ATOM    576  C   GLN    56     -15.309  -5.469 -15.770  1.00 10.00      A   
ATOM    577  O   GLN    56     -14.488  -5.347 -16.677  1.00 10.00      A   
ATOM    578  N   ASN    57     -15.133  -4.925 -14.577  1.00 10.00      A   
ATOM    579  HN  ASN    57     -15.819  -5.046 -13.887  1.00 10.00      A   
ATOM    580  CA  ASN    57     -13.941  -4.138 -14.277  1.00 10.00      A   
ATOM    581  CB  ASN    57     -14.290  -2.887 -13.464  1.00 10.00      A   
ATOM    582  CG  ASN    57     -14.384  -1.637 -14.316  1.00 10.00      A   
ATOM    583  OD1 ASN    57     -13.401  -0.928 -14.505  1.00 10.00      A   
ATOM    584  ND2 ASN    57     -15.570  -1.357 -14.833  1.00 10.00      A   
ATOM    585 HD21 ASN    57     -16.317  -1.967 -14.638  1.00 10.00      A   
ATOM    586 HD22 ASN    57     -15.654  -0.552 -15.390  1.00 10.00      A   
ATOM    587  C   ASN    57     -12.896  -4.958 -13.538  1.00 10.00      A   
ATOM    588  O   ASN    57     -11.814  -5.214 -14.060  1.00 10.00      A   
ATOM    589  N   ILE    58     -13.235  -5.380 -12.325  1.00 10.00      A   
ATOM    590  HN  ILE    58     -14.133  -5.179 -11.983  1.00 10.00      A   
ATOM    591  CA  ILE    58     -12.320  -6.157 -11.497  1.00 10.00      A   
ATOM    592  CB  ILE    58     -12.690  -6.048  -9.998  1.00 10.00      A   
ATOM    593  CG1 ILE    58     -12.844  -4.578  -9.584  1.00 10.00      A   
ATOM    594  CG2 ILE    58     -11.657  -6.752  -9.126  1.00 10.00      A   
ATOM    595  CD1 ILE    58     -11.603  -3.735  -9.792  1.00 10.00      A   
ATOM    596  C   ILE    58     -12.326  -7.621 -11.918  1.00 10.00      A   
ATOM    597  O   ILE    58     -11.295  -8.295 -11.885  1.00 10.00      A   
ATOM    598  N   GLY    59     -13.491  -8.104 -12.323  1.00 10.00      A   
ATOM    599  HN  GLY    59     -14.278  -7.521 -12.325  1.00 10.00      A   
ATOM    600  CA  GLY    59     -13.612  -9.483 -12.748  1.00 10.00      A   
ATOM    601  C   GLY    59     -12.901  -9.753 -14.057  1.00 10.00      A   
ATOM    602  O   GLY    59     -12.172 -10.734 -14.183  1.00 10.00      A   
ATOM    603  N   GLU    60     -13.105  -8.875 -15.031  1.00 10.00      A   
ATOM    604  HN  GLU    60     -13.691  -8.108 -14.862  1.00 10.00      A   
ATOM    605  CA  GLU    60     -12.484  -9.014 -16.346  1.00 10.00      A   
ATOM    606  CB  GLU    60     -13.344  -8.330 -17.413  1.00 10.00      A   
ATOM    607  CG  GLU    60     -14.770  -8.846 -17.508  1.00 10.00      A   
ATOM    608  CD  GLU    60     -14.885 -10.104 -18.341  1.00 10.00      A   
ATOM    609  OE1 GLU    60     -14.809 -10.010 -19.584  1.00 10.00      A   
ATOM    610  OE2 GLU    60     -15.068 -11.195 -17.758  1.00 10.00      A   
ATOM    611  C   GLU    60     -11.083  -8.404 -16.348  1.00 10.00      A   
ATOM    612  O   GLU    60     -10.762  -7.553 -17.181  1.00 10.00      A   
ATOM    613  N   SER    61     -10.257  -8.842 -15.413  1.00 10.00      A   
ATOM    614  HN  SER    61     -10.569  -9.530 -14.784  1.00 10.00      A   
ATOM    615  CA  SER    61      -8.899  -8.341 -15.292  1.00 10.00      A   
ATOM    616  CB  SER    61      -8.495  -8.303 -13.819  1.00 10.00      A   
ATOM    617  OG  SER    61      -9.130  -9.347 -13.102  1.00 10.00      A   
ATOM    618  HG  SER    61      -9.882  -8.989 -12.609  1.00 10.00      A   
ATOM    619  C   SER    61      -7.926  -9.209 -16.083  1.00 10.00      A   
ATOM    620  O   SER    61      -8.258 -10.327 -16.483  1.00 10.00      A   
ATOM    621  N   SER    62      -6.731  -8.690 -16.320  1.00 10.00      A   
ATOM    622  HN  SER    62      -6.526  -7.785 -15.998  1.00 10.00      A   
ATOM    623  CA  SER    62      -5.713  -9.421 -17.052  1.00 10.00      A   
ATOM    624  CB  SER    62      -4.732  -8.433 -17.673  1.00 10.00      A   
ATOM    625  OG  SER    62      -5.056  -7.106 -17.282  1.00 10.00      A   
ATOM    626  HG  SER    62      -4.392  -6.788 -16.658  1.00 10.00      A   
ATOM    627  C   SER    62      -4.978 -10.385 -16.124  1.00 10.00      A   
ATOM    628  O   SER    62      -4.571 -11.474 -16.528  1.00 10.00      A   
ATOM    629  N   LEU    63      -4.833  -9.983 -14.867  1.00 10.00      A   
ATOM    630  HN  LEU    63      -5.193  -9.108 -14.600  1.00 10.00      A   
ATOM    631  CA  LEU    63      -4.157 -10.804 -13.870  1.00 10.00      A   
ATOM    632  CB  LEU    63      -3.412  -9.917 -12.866  1.00 10.00      A   
ATOM    633  CG  LEU    63      -2.483  -8.854 -13.458  1.00 10.00      A   
ATOM    634  CD1 LEU    63      -1.786  -8.078 -12.350  1.00 10.00      A   
ATOM    635  CD2 LEU    63      -1.469  -9.486 -14.399  1.00 10.00      A   
ATOM    636  C   LEU    63      -5.169 -11.677 -13.138  1.00 10.00      A   
ATOM    637  O   LEU    63      -4.899 -12.188 -12.053  1.00 10.00      A   
ATOM    638  N   ARG    64      -6.335 -11.839 -13.759  1.00 10.00      A   
ATOM    639  HN  ARG    64      -6.462 -11.406 -14.628  1.00 10.00      A   
ATOM    640  CA  ARG    64      -7.431 -12.628 -13.206  1.00 10.00      A   
ATOM    641  CB  ARG    64      -8.607 -12.625 -14.188  1.00 10.00      A   
ATOM    642  CG  ARG    64      -9.691 -13.647 -13.887  1.00 10.00      A   
ATOM    643  CD  ARG    64     -10.304 -14.172 -15.174  1.00 10.00      A   
ATOM    644  NE  ARG    64     -11.719 -13.830 -15.296  1.00 10.00      A   
ATOM    645  HE  ARG    64     -12.326 -14.172 -14.598  1.00 10.00      A   
ATOM    646  CZ  ARG    64     -12.224 -13.083 -16.277  1.00 10.00      A   
ATOM    647  NH1 ARG    64     -11.430 -12.590 -17.222  1.00 10.00      A   
ATOM    648 HH11 ARG    64     -11.826 -12.003 -17.992  1.00 10.00      A   
ATOM    649 HH12 ARG    64     -10.403 -12.785 -17.202  1.00 10.00      A   
ATOM    650  NH2 ARG    64     -13.525 -12.833 -16.313  1.00 10.00      A   
ATOM    651 HH21 ARG    64     -14.153 -13.219 -15.575  1.00 10.00      A   
ATOM    652 HH22 ARG    64     -13.930 -12.247 -17.083  1.00 10.00      A   
ATOM    653  C   ARG    64      -7.014 -14.065 -12.891  1.00 10.00      A   
ATOM    654  O   ARG    64      -7.268 -14.566 -11.795  1.00 10.00      A   
ATOM    655  N   THR    65      -6.377 -14.719 -13.849  1.00 10.00      A   
ATOM    656  HN  THR    65      -6.183 -14.265 -14.694  1.00 10.00      A   
ATOM    657  CA  THR    65      -5.945 -16.094 -13.671  1.00 10.00      A   
ATOM    658  CB  THR    65      -6.288 -16.948 -14.905  1.00 10.00      A   
ATOM    659  OG1 THR    65      -6.834 -16.107 -15.935  1.00 10.00      A   
ATOM    660  HG1 THR    65      -7.732 -15.855 -15.700  1.00 10.00      A   
ATOM    661  CG2 THR    65      -7.305 -18.018 -14.544  1.00 10.00      A   
ATOM    662  C   THR    65      -4.447 -16.178 -13.391  1.00 10.00      A   
ATOM    663  O   THR    65      -3.623 -15.858 -14.249  1.00 10.00      A   
ATOM    664  N   ILE    66      -4.104 -16.595 -12.180  1.00 10.00      A   
ATOM    665  HN  ILE    66      -4.806 -16.821 -11.534  1.00 10.00      A   
ATOM    666  CA  ILE    66      -2.709 -16.728 -11.786  1.00 10.00      A   
ATOM    667  CB  ILE    66      -2.561 -16.836 -10.253  1.00 10.00      A   
ATOM    668  CG1 ILE    66      -3.293 -15.683  -9.560  1.00 10.00      A   
ATOM    669  CG2 ILE    66      -1.090 -16.843  -9.864  1.00 10.00      A   
ATOM    670  CD1 ILE    66      -3.463 -15.875  -8.068  1.00 10.00      A   
ATOM    671  C   ILE    66      -2.098 -17.963 -12.438  1.00 10.00      A   
ATOM    672  O   ILE    66      -2.632 -19.067 -12.319  1.00 10.00      A   
ATOM    673  N   HIS    67      -0.989 -17.774 -13.137  1.00 10.00      A   
ATOM    674  HN  HIS    67      -0.606 -16.869 -13.192  1.00 10.00      A   
ATOM    675  CA  HIS    67      -0.316 -18.878 -13.808  1.00 10.00      A   
ATOM    676  CB  HIS    67       0.369 -18.405 -15.094  1.00 10.00      A   
ATOM    677  CG  HIS    67      -0.571 -18.174 -16.239  1.00 10.00      A   
ATOM    678  ND1 HIS    67      -0.573 -18.951 -17.381  1.00 10.00      A   
ATOM    679  HD1 HIS    67       0.011 -19.724 -17.552  1.00 10.00      A   
ATOM    680  CD2 HIS    67      -1.530 -17.234 -16.424  1.00 10.00      A   
ATOM    681  CE1 HIS    67      -1.494 -18.501 -18.212  1.00 10.00      A   
ATOM    682  NE2 HIS    67      -2.087 -17.462 -17.659  1.00 10.00      A   
ATOM    683  HE2 HIS    67      -2.813 -16.937 -18.068  1.00 10.00      A   
ATOM    684  C   HIS    67       0.692 -19.540 -12.874  1.00 10.00      A   
ATOM    685  O   HIS    67       1.783 -19.017 -12.654  1.00 10.00      A   
ATOM    686  N   LEU    68       0.321 -20.704 -12.349  1.00 10.00      A   
ATOM    687  HN  LEU    68      -0.552 -21.080 -12.597  1.00 10.00      A   
ATOM    688  CA  LEU    68       1.167 -21.447 -11.418  1.00 10.00      A   
ATOM    689  CB  LEU    68       0.420 -22.664 -10.865  1.00 10.00      A   
ATOM    690  CG  LEU    68      -0.996 -22.416 -10.335  1.00 10.00      A   
ATOM    691  CD1 LEU    68      -1.607 -23.709  -9.819  1.00 10.00      A   
ATOM    692  CD2 LEU    68      -0.994 -21.350  -9.248  1.00 10.00      A   
ATOM    693  C   LEU    68       2.478 -21.894 -12.060  1.00 10.00      A   
ATOM    694  O   LEU    68       3.490 -22.049 -11.376  1.00 10.00      A   
ATOM    695  N   ALA    69       2.461 -22.085 -13.376  1.00 10.00      A   
ATOM    696  HN  ALA    69       1.626 -21.930 -13.869  1.00 10.00      A   
ATOM    697  CA  ALA    69       3.650 -22.519 -14.104  1.00 10.00      A   
ATOM    698  CB  ALA    69       3.306 -22.827 -15.553  1.00 10.00      A   
ATOM    699  C   ALA    69       4.770 -21.483 -14.023  1.00 10.00      A   
ATOM    700  O   ALA    69       5.951 -21.827 -14.082  1.00 10.00      A   
ATOM    701  N   GLN    70       4.389 -20.220 -13.858  1.00 10.00      A   
ATOM    702  HN  GLN    70       3.433 -20.016 -13.782  1.00 10.00      A   
ATOM    703  CA  GLN    70       5.356 -19.129 -13.772  1.00 10.00      A   
ATOM    704  CB  GLN    70       4.763 -17.847 -14.370  1.00 10.00      A   
ATOM    705  CG  GLN    70       4.435 -17.941 -15.854  1.00 10.00      A   
ATOM    706  CD  GLN    70       3.591 -16.779 -16.350  1.00 10.00      A   
ATOM    707  OE1 GLN    70       2.793 -16.211 -15.606  1.00 10.00      A   
ATOM    708  NE2 GLN    70       3.752 -16.426 -17.614  1.00 10.00      A   
ATOM    709 HE21 GLN    70       4.397 -16.925 -18.158  1.00 10.00      A   
ATOM    710 HE22 GLN    70       3.223 -15.670 -17.955  1.00 10.00      A   
ATOM    711  C   GLN    70       5.781 -18.881 -12.325  1.00 10.00      A   
ATOM    712  O   GLN    70       6.526 -17.946 -12.035  1.00 10.00      A   
ATOM    713  N   LEU    71       5.296 -19.718 -11.419  1.00 10.00      A   
ATOM    714  HN  LEU    71       4.697 -20.441 -11.703  1.00 10.00      A   
ATOM    715  CA  LEU    71       5.624 -19.581 -10.006  1.00 10.00      A   
ATOM    716  CB  LEU    71       4.349 -19.372  -9.182  1.00 10.00      A   
ATOM    717  CG  LEU    71       3.563 -18.089  -9.457  1.00 10.00      A   
ATOM    718  CD1 LEU    71       2.186 -18.164  -8.822  1.00 10.00      A   
ATOM    719  CD2 LEU    71       4.321 -16.877  -8.936  1.00 10.00      A   
ATOM    720  C   LEU    71       6.377 -20.800  -9.488  1.00 10.00      A   
ATOM    721  O   LEU    71       6.814 -20.822  -8.338  1.00 10.00      A   
ATOM    722  N   ARG    72       6.542 -21.796 -10.353  1.00 10.00      A   
ATOM    723  HN  ARG    72       6.194 -21.691 -11.263  1.00 10.00      A   
ATOM    724  CA  ARG    72       7.222 -23.042  -9.995  1.00 10.00      A   
ATOM    725  CB  ARG    72       7.419 -23.921 -11.238  1.00 10.00      A   
ATOM    726  CG  ARG    72       8.333 -25.121 -11.021  1.00 10.00      A   
ATOM    727  CD  ARG    72       9.528 -25.086 -11.963  1.00 10.00      A   
ATOM    728  NE  ARG    72       9.170 -25.482 -13.325  1.00 10.00      A   
ATOM    729  HE  ARG    72       8.495 -26.197 -13.421  1.00 10.00      A   
ATOM    730  CZ  ARG    72       9.695 -24.939 -14.431  1.00 10.00      A   
ATOM    731  NH1 ARG    72      10.612 -23.978 -14.340  1.00 10.00      A   
ATOM    732 HH11 ARG    72      10.925 -23.628 -13.401  1.00 10.00      A   
ATOM    733 HH12 ARG    72      11.026 -23.563 -15.204  1.00 10.00      A   
ATOM    734  NH2 ARG    72       9.299 -25.361 -15.624  1.00 10.00      A   
ATOM    735 HH21 ARG    72       8.576 -26.112 -15.701  1.00 10.00      A   
ATOM    736 HH22 ARG    72       9.701 -24.946 -16.492  1.00 10.00      A   
ATOM    737  C   ARG    72       8.559 -22.812  -9.288  1.00 10.00      A   
ATOM    738  O   ARG    72       8.780 -23.314  -8.186  1.00 10.00      A   
ATOM    739  N   ASP    73       9.429 -22.031  -9.914  1.00 10.00      A   
ATOM    740  HN  ASP    73       9.174 -21.629 -10.771  1.00 10.00      A   
ATOM    741  CA  ASP    73      10.755 -21.756  -9.368  1.00 10.00      A   
ATOM    742  CB  ASP    73      11.622 -21.008 -10.387  1.00 10.00      A   
ATOM    743  CG  ASP    73      12.181 -21.920 -11.463  1.00 10.00      A   
ATOM    744  OD1 ASP    73      13.378 -22.274 -11.388  1.00 10.00      A   
ATOM    745  OD2 ASP    73      11.428 -22.290 -12.389  1.00 10.00      A   
ATOM    746  C   ASP    73      10.719 -21.011  -8.033  1.00 10.00      A   
ATOM    747  O   ASP    73      11.322 -21.457  -7.054  1.00 10.00      A   
ATOM    748  N   VAL    74       9.996 -19.896  -7.987  1.00 10.00      A   
ATOM    749  HN  VAL    74       9.510 -19.608  -8.786  1.00 10.00      A   
ATOM    750  CA  VAL    74       9.912 -19.089  -6.771  1.00 10.00      A   
ATOM    751  CB  VAL    74       9.195 -17.735  -6.995  1.00 10.00      A   
ATOM    752  CG1 VAL    74       7.723 -17.922  -7.332  1.00 10.00      A   
ATOM    753  CG2 VAL    74       9.368 -16.817  -5.793  1.00 10.00      A   
ATOM    754  C   VAL    74       9.296 -19.856  -5.597  1.00 10.00      A   
ATOM    755  O   VAL    74       9.752 -19.727  -4.461  1.00 10.00      A   
ATOM    756  N   LEU    75       8.281 -20.672  -5.874  1.00 10.00      A   
ATOM    757  HN  LEU    75       7.957 -20.742  -6.800  1.00 10.00      A   
ATOM    758  CA  LEU    75       7.629 -21.455  -4.827  1.00 10.00      A   
ATOM    759  CB  LEU    75       6.381 -22.160  -5.359  1.00 10.00      A   
ATOM    760  CG  LEU    75       5.217 -21.251  -5.763  1.00 10.00      A   
ATOM    761  CD1 LEU    75       4.068 -22.065  -6.338  1.00 10.00      A   
ATOM    762  CD2 LEU    75       4.742 -20.426  -4.578  1.00 10.00      A   
ATOM    763  C   LEU    75       8.594 -22.470  -4.230  1.00 10.00      A   
ATOM    764  O   LEU    75       8.586 -22.715  -3.022  1.00 10.00      A   
ATOM    765  N   ARG    76       9.450 -23.032  -5.077  1.00 10.00      A   
ATOM    766  HN  ARG    76       9.418 -22.779  -6.028  1.00 10.00      A   
ATOM    767  CA  ARG    76      10.431 -24.017  -4.632  1.00 10.00      A   
ATOM    768  CB  ARG    76      11.039 -24.775  -5.813  1.00 10.00      A   
ATOM    769  CG  ARG    76      10.057 -25.684  -6.537  1.00 10.00      A   
ATOM    770  CD  ARG    76      10.774 -26.696  -7.418  1.00 10.00      A   
ATOM    771  NE  ARG    76      11.749 -26.064  -8.305  1.00 10.00      A   
ATOM    772  HE  ARG    76      12.253 -25.297  -7.947  1.00 10.00      A   
ATOM    773  CZ  ARG    76      11.991 -26.461  -9.557  1.00 10.00      A   
ATOM    774  NH1 ARG    76      11.337 -27.492 -10.085  1.00 10.00      A   
ATOM    775 HH11 ARG    76      11.542 -27.794 -11.065  1.00 10.00      A   
ATOM    776 HH12 ARG    76      10.610 -28.012  -9.526  1.00 10.00      A   
ATOM    777  NH2 ARG    76      12.894 -25.824 -10.286  1.00 10.00      A   
ATOM    778 HH21 ARG    76      13.089 -26.129 -11.263  1.00 10.00      A   
ATOM    779 HH22 ARG    76      13.415 -25.012  -9.888  1.00 10.00      A   
ATOM    780  C   ARG    76      11.525 -23.371  -3.789  1.00 10.00      A   
ATOM    781  O   ARG    76      12.267 -24.060  -3.092  1.00 10.00      A   
ATOM    782  N   GLN    77      11.630 -22.050  -3.868  1.00 10.00      A   
ATOM    783  HN  GLN    77      11.032 -21.556  -4.470  1.00 10.00      A   
ATOM    784  CA  GLN    77      12.621 -21.319  -3.091  1.00 10.00      A   
ATOM    785  CB  GLN    77      13.199 -20.151  -3.893  1.00 10.00      A   
ATOM    786  CG  GLN    77      13.981 -20.573  -5.130  1.00 10.00      A   
ATOM    787  CD  GLN    77      14.853 -19.464  -5.691  1.00 10.00      A   
ATOM    788  OE1 GLN    77      14.550 -18.281  -5.549  1.00 10.00      A   
ATOM    789  NE2 GLN    77      15.949 -19.837  -6.333  1.00 10.00      A   
ATOM    790 HE21 GLN    77      16.138 -20.797  -6.408  1.00 10.00      A   
ATOM    791 HE22 GLN    77      16.520 -19.138  -6.716  1.00 10.00      A   
ATOM    792  C   GLN    77      12.005 -20.822  -1.786  1.00 10.00      A   
ATOM    793  O   GLN    77      12.678 -20.734  -0.760  1.00 10.00      A   
ATOM    794  N   LYS    78      10.712 -20.509  -1.832  1.00 10.00      A   
ATOM    795  HN  LYS    78      10.228 -20.601  -2.683  1.00 10.00      A   
ATOM    796  CA  LYS    78       9.997 -20.025  -0.657  1.00 10.00      A   
ATOM    797  CB  LYS    78       8.629 -19.452  -1.045  1.00 10.00      A   
ATOM    798  CG  LYS    78       8.683 -18.120  -1.781  1.00 10.00      A   
ATOM    799  CD  LYS    78       9.188 -17.001  -0.884  1.00 10.00      A   
ATOM    800  CE  LYS    78       9.216 -15.670  -1.621  1.00 10.00      A   
ATOM    801  NZ  LYS    78       9.949 -14.625  -0.855  1.00 10.00      A   
ATOM    802  HZ1 LYS    78      10.834 -15.017  -0.474  1.00 10.00      A   
ATOM    803  HZ2 LYS    78       9.367 -14.282  -0.066  1.00 10.00      A   
ATOM    804  HZ3 LYS    78      10.182 -13.821  -1.474  1.00 10.00      A   
ATOM    805  C   LYS    78       9.822 -21.134   0.375  1.00 10.00      A   
ATOM    806  O   LYS    78      10.100 -20.945   1.560  1.00 10.00      A   
ATOM    807  N   LEU    79       9.368 -22.296  -0.078  1.00 10.00      A   
ATOM    808  HN  LEU    79       9.171 -22.397  -1.040  1.00 10.00      A   
ATOM    809  CA  LEU    79       9.155 -23.426   0.816  1.00 10.00      A   
ATOM    810  CB  LEU    79       7.854 -24.157   0.472  1.00 10.00      A   
ATOM    811  CG  LEU    79       6.558 -23.458   0.885  1.00 10.00      A   
ATOM    812  CD1 LEU    79       5.354 -24.276   0.445  1.00 10.00      A   
ATOM    813  CD2 LEU    79       6.527 -23.225   2.389  1.00 10.00      A   
ATOM    814  C   LEU    79      10.329 -24.396   0.789  1.00 10.00      A   
ATOM    815  O   LEU    79      10.290 -25.445   1.434  1.00 10.00      A   
ATOM    816  N   GLY    80      11.382 -24.029   0.067  1.00 10.00      A   
ATOM    817  HN  GLY    80      11.366 -23.168  -0.398  1.00 10.00      A   
ATOM    818  CA  GLY    80      12.553 -24.881  -0.038  1.00 10.00      A   
ATOM    819  C   GLY    80      13.381 -24.902   1.232  1.00 10.00      A   
ATOM    820  O   GLY    80      14.341 -25.666   1.345  1.00 10.00      A   
ATOM    821  N   GLU    81      13.010 -24.063   2.188  1.00 10.00      A   
ATOM    822  HN  GLU    81      12.241 -23.477   2.035  1.00 10.00      A   
ATOM    823  CA  GLU    81      13.714 -23.991   3.458  1.00 10.00      A   
ATOM    824  CB  GLU    81      13.848 -22.538   3.914  1.00 10.00      A   
ATOM    825  CG  GLU    81      15.253 -21.976   3.793  1.00 10.00      A   
ATOM    826  CD  GLU    81      15.434 -20.694   4.581  1.00 10.00      A   
ATOM    827  OE1 GLU    81      14.608 -20.415   5.477  1.00 10.00      A   
ATOM    828  OE2 GLU    81      16.407 -19.958   4.312  1.00 10.00      A   
ATOM    829  C   GLU    81      12.991 -24.810   4.523  1.00 10.00      A   
ATOM    830  O   GLU    81      13.342 -24.764   5.706  1.00 10.00      A   
ATOM    831  N   ARG    82      11.982 -25.558   4.097  1.00 10.00      A   
ATOM    832  HN  ARG    82      11.756 -25.552   3.144  1.00 10.00      A   
ATOM    833  CA  ARG    82      11.207 -26.387   5.009  1.00 10.00      A   
ATOM    834  CB  ARG    82       9.933 -25.656   5.446  1.00 10.00      A   
ATOM    835  CG  ARG    82       9.324 -26.169   6.744  1.00 10.00      A   
ATOM    836  CD  ARG    82       9.049 -25.026   7.707  1.00 10.00      A   
ATOM    837  NE  ARG    82      10.261 -24.260   8.000  1.00 10.00      A   
ATOM    838  HE  ARG    82      11.017 -24.752   8.392  1.00 10.00      A   
ATOM    839  CZ  ARG    82      10.397 -22.953   7.770  1.00 10.00      A   
ATOM    840  NH1 ARG    82       9.395 -22.253   7.247  1.00 10.00      A   
ATOM    841 HH11 ARG    82       9.508 -21.231   7.066  1.00 10.00      A   
ATOM    842 HH12 ARG    82       8.486 -22.717   7.020  1.00 10.00      A   
ATOM    843  NH2 ARG    82      11.538 -22.345   8.070  1.00 10.00      A   
ATOM    844 HH21 ARG    82      12.330 -22.886   8.490  1.00 10.00      A   
ATOM    845 HH22 ARG    82      11.651 -21.324   7.885  1.00 10.00      A   
ATOM    846  C   ARG    82      10.846 -27.711   4.351  1.00 10.00      A   
ATOM    847  O   ARG    82      11.078 -28.779   4.914  1.00 10.00      A   
ATOM    848  N   PHE    83      10.295 -27.636   3.149  1.00 10.00      A   
ATOM    849  HN  PHE    83      10.165 -26.755   2.733  1.00 10.00      A   
ATOM    850  CA  PHE    83       9.896 -28.830   2.418  1.00 10.00      A   
ATOM    851  CB  PHE    83       8.493 -28.665   1.823  1.00 10.00      A   
ATOM    852  CG  PHE    83       7.387 -28.642   2.840  1.00 10.00      A   
ATOM    853  CD1 PHE    83       6.862 -27.438   3.282  1.00 10.00      A   
ATOM    854  CD2 PHE    83       6.872 -29.823   3.350  1.00 10.00      A   
ATOM    855  CE1 PHE    83       5.842 -27.411   4.215  1.00 10.00      A   
ATOM    856  CE2 PHE    83       5.852 -29.804   4.284  1.00 10.00      A   
ATOM    857  CZ  PHE    83       5.337 -28.596   4.717  1.00 10.00      A   
ATOM    858  C   PHE    83      10.888 -29.152   1.313  1.00 10.00      A   
ATOM    859  O   PHE    83      11.662 -28.291   0.889  1.00 10.00      A   
ATOM    860  N   ASP    84      10.864 -30.394   0.854  1.00 10.00      A   
ATOM    861  HN  ASP    84      10.228 -31.031   1.237  1.00 10.00      A   
ATOM    862  CA  ASP    84      11.752 -30.835  -0.211  1.00 10.00      A   
ATOM    863  CB  ASP    84      11.982 -32.346  -0.111  1.00 10.00      A   
ATOM    864  CG  ASP    84      13.153 -32.819  -0.949  1.00 10.00      A   
ATOM    865  OD1 ASP    84      14.244 -33.051  -0.377  1.00 10.00      A   
ATOM    866  OD2 ASP    84      12.990 -32.967  -2.176  1.00 10.00      A   
ATOM    867  C   ASP    84      11.127 -30.501  -1.557  1.00 10.00      A   
ATOM    868  O   ASP    84       9.901 -30.454  -1.675  1.00 10.00      A   
ATOM    869  N   GLN    85      11.961 -30.274  -2.568  1.00 10.00      A   
ATOM    870  HN  GLN    85      12.932 -30.332  -2.413  1.00 10.00      A   
ATOM    871  CA  GLN    85      11.473 -29.950  -3.904  1.00 10.00      A   
ATOM    872  CB  GLN    85      12.620 -29.605  -4.866  1.00 10.00      A   
ATOM    873  CG  GLN    85      13.671 -30.692  -5.037  1.00 10.00      A   
ATOM    874  CD  GLN    85      14.815 -30.574  -4.046  1.00 10.00      A   
ATOM    875  OE1 GLN    85      14.637 -30.117  -2.918  1.00 10.00      A   
ATOM    876  NE2 GLN    85      16.004 -30.972  -4.464  1.00 10.00      A   
ATOM    877 HE21 GLN    85      16.086 -31.315  -5.382  1.00 10.00      A   
ATOM    878 HE22 GLN    85      16.757 -30.918  -3.837  1.00 10.00      A   
ATOM    879  C   GLN    85      10.607 -31.076  -4.458  1.00 10.00      A   
ATOM    880  O   GLN    85       9.716 -30.838  -5.274  1.00 10.00      A   
ATOM    881  N   LYS    86      10.868 -32.299  -3.996  1.00 10.00      A   
ATOM    882  HN  LYS    86      11.610 -32.419  -3.355  1.00 10.00      A   
ATOM    883  CA  LYS    86      10.100 -33.465  -4.413  1.00 10.00      A   
ATOM    884  CB  LYS    86      10.671 -34.729  -3.754  1.00 10.00      A   
ATOM    885  CG  LYS    86       9.732 -35.929  -3.754  1.00 10.00      A   
ATOM    886  CD  LYS    86      10.158 -36.954  -2.715  1.00 10.00      A   
ATOM    887  CE  LYS    86       9.144 -38.081  -2.575  1.00 10.00      A   
ATOM    888  NZ  LYS    86       7.821 -37.599  -2.086  1.00 10.00      A   
ATOM    889  HZ1 LYS    86       7.230 -37.299  -2.888  1.00 10.00      A   
ATOM    890  HZ2 LYS    86       7.944 -36.790  -1.443  1.00 10.00      A   
ATOM    891  HZ3 LYS    86       7.324 -38.362  -1.572  1.00 10.00      A   
ATOM    892  C   LYS    86       8.641 -33.286  -4.006  1.00 10.00      A   
ATOM    893  O   LYS    86       7.731 -33.560  -4.785  1.00 10.00      A   
ATOM    894  N   ILE    87       8.437 -32.796  -2.786  1.00 10.00      A   
ATOM    895  HN  ILE    87       9.211 -32.571  -2.231  1.00 10.00      A   
ATOM    896  CA  ILE    87       7.099 -32.571  -2.253  1.00 10.00      A   
ATOM    897  CB  ILE    87       7.137 -32.336  -0.725  1.00 10.00      A   
ATOM    898  CG1 ILE    87       7.984 -33.412  -0.036  1.00 10.00      A   
ATOM    899  CG2 ILE    87       5.726 -32.315  -0.152  1.00 10.00      A   
ATOM    900  CD1 ILE    87       8.241 -33.152   1.433  1.00 10.00      A   
ATOM    901  C   ILE    87       6.454 -31.364  -2.925  1.00 10.00      A   
ATOM    902  O   ILE    87       5.278 -31.402  -3.300  1.00 10.00      A   
ATOM    903  N   ILE    88       7.236 -30.302  -3.085  1.00 10.00      A   
ATOM    904  HN  ILE    88       8.166 -30.345  -2.771  1.00 10.00      A   
ATOM    905  CA  ILE    88       6.755 -29.073  -3.704  1.00 10.00      A   
ATOM    906  CB  ILE    88       7.841 -27.975  -3.706  1.00 10.00      A   
ATOM    907  CG1 ILE    88       8.296 -27.684  -2.273  1.00 10.00      A   
ATOM    908  CG2 ILE    88       7.320 -26.705  -4.368  1.00 10.00      A   
ATOM    909  CD1 ILE    88       9.536 -26.826  -2.181  1.00 10.00      A   
ATOM    910  C   ILE    88       6.266 -29.315  -5.128  1.00 10.00      A   
ATOM    911  O   ILE    88       5.109 -29.034  -5.452  1.00 10.00      A   
ATOM    912  N   ASP    89       7.140 -29.868  -5.960  1.00 10.00      A   
ATOM    913  HN  ASP    89       8.034 -30.112  -5.623  1.00 10.00      A   
ATOM    914  CA  ASP    89       6.811 -30.138  -7.357  1.00 10.00      A   
ATOM    915  CB  ASP    89       8.032 -30.675  -8.103  1.00 10.00      A   
ATOM    916  CG  ASP    89       8.371 -29.861  -9.337  1.00 10.00      A   
ATOM    917  OD1 ASP    89       7.686 -30.027 -10.371  1.00 10.00      A   
ATOM    918  OD2 ASP    89       9.335 -29.064  -9.290  1.00 10.00      A   
ATOM    919  C   ASP    89       5.645 -31.114  -7.473  1.00 10.00      A   
ATOM    920  O   ASP    89       4.791 -30.970  -8.350  1.00 10.00      A   
ATOM    921  N   LYS    90       5.610 -32.100  -6.581  1.00 10.00      A   
ATOM    922  HN  LYS    90       6.327 -32.167  -5.914  1.00 10.00      A   
ATOM    923  CA  LYS    90       4.541 -33.094  -6.574  1.00 10.00      A   
ATOM    924  CB  LYS    90       4.824 -34.168  -5.523  1.00 10.00      A   
ATOM    925  CG  LYS    90       3.865 -35.343  -5.553  1.00 10.00      A   
ATOM    926  CD  LYS    90       3.856 -36.075  -4.223  1.00 10.00      A   
ATOM    927  CE  LYS    90       3.018 -37.338  -4.302  1.00 10.00      A   
ATOM    928  NZ  LYS    90       2.734 -37.903  -2.959  1.00 10.00      A   
ATOM    929  HZ1 LYS    90       2.131 -37.256  -2.417  1.00 10.00      A   
ATOM    930  HZ2 LYS    90       3.624 -38.055  -2.430  1.00 10.00      A   
ATOM    931  HZ3 LYS    90       2.237 -38.819  -3.054  1.00 10.00      A   
ATOM    932  C   LYS    90       3.195 -32.433  -6.284  1.00 10.00      A   
ATOM    933  O   LYS    90       2.182 -32.757  -6.910  1.00 10.00      A   
ATOM    934  N   THR    91       3.195 -31.503  -5.335  1.00 10.00      A   
ATOM    935  HN  THR    91       4.036 -31.290  -4.873  1.00 10.00      A   
ATOM    936  CA  THR    91       1.980 -30.791  -4.965  1.00 10.00      A   
ATOM    937  CB  THR    91       2.189 -29.939  -3.692  1.00 10.00      A   
ATOM    938  OG1 THR    91       2.745 -30.757  -2.649  1.00 10.00      A   
ATOM    939  HG1 THR    91       3.618 -31.079  -2.918  1.00 10.00      A   
ATOM    940  CG2 THR    91       0.869 -29.351  -3.213  1.00 10.00      A   
ATOM    941  C   THR    91       1.518 -29.896  -6.116  1.00 10.00      A   
ATOM    942  O   THR    91       0.339 -29.875  -6.460  1.00 10.00      A   
ATOM    943  N   LEU    92       2.465 -29.192  -6.732  1.00 10.00      A   
ATOM    944  HN  LEU    92       3.397 -29.270  -6.424  1.00 10.00      A   
ATOM    945  CA  LEU    92       2.158 -28.298  -7.847  1.00 10.00      A   
ATOM    946  CB  LEU    92       3.411 -27.540  -8.296  1.00 10.00      A   
ATOM    947  CG  LEU    92       4.010 -26.565  -7.280  1.00 10.00      A   
ATOM    948  CD1 LEU    92       5.251 -25.893  -7.848  1.00 10.00      A   
ATOM    949  CD2 LEU    92       2.980 -25.526  -6.862  1.00 10.00      A   
ATOM    950  C   LEU    92       1.552 -29.058  -9.023  1.00 10.00      A   
ATOM    951  O   LEU    92       0.642 -28.562  -9.693  1.00 10.00      A   
ATOM    952  N   ALA    93       2.052 -30.265  -9.260  1.00 10.00      A   
ATOM    953  HN  ALA    93       2.777 -30.601  -8.690  1.00 10.00      A   
ATOM    954  CA  ALA    93       1.559 -31.099 -10.350  1.00 10.00      A   
ATOM    955  CB  ALA    93       2.429 -32.338 -10.506  1.00 10.00      A   
ATOM    956  C   ALA    93       0.103 -31.497 -10.123  1.00 10.00      A   
ATOM    957  O   ALA    93      -0.727 -31.401 -11.028  1.00 10.00      A   
ATOM    958  N   LEU    94      -0.209 -31.927  -8.905  1.00 10.00      A   
ATOM    959  HN  LEU    94       0.488 -31.961  -8.215  1.00 10.00      A   
ATOM    960  CA  LEU    94      -1.566 -32.343  -8.567  1.00 10.00      A   
ATOM    961  CB  LEU    94      -1.572 -33.165  -7.276  1.00 10.00      A   
ATOM    962  CG  LEU    94      -2.829 -34.002  -7.022  1.00 10.00      A   
ATOM    963  CD1 LEU    94      -3.016 -35.034  -8.124  1.00 10.00      A   
ATOM    964  CD2 LEU    94      -2.759 -34.679  -5.662  1.00 10.00      A   
ATOM    965  C   LEU    94      -2.496 -31.140  -8.432  1.00 10.00      A   
ATOM    966  O   LEU    94      -3.700 -31.240  -8.674  1.00 10.00      A   
ATOM    967  N   LEU    95      -1.924 -30.007  -8.043  1.00 10.00      A   
ATOM    968  HN  LEU    95      -0.961 -30.004  -7.848  1.00 10.00      A   
ATOM    969  CA  LEU    95      -2.683 -28.774  -7.877  1.00 10.00      A   
ATOM    970  CB  LEU    95      -1.781 -27.675  -7.312  1.00 10.00      A   
ATOM    971  CG  LEU    95      -2.274 -26.967  -6.048  1.00 10.00      A   
ATOM    972  CD1 LEU    95      -1.172 -26.097  -5.466  1.00 10.00      A   
ATOM    973  CD2 LEU    95      -3.518 -26.138  -6.339  1.00 10.00      A   
ATOM    974  C   LEU    95      -3.269 -28.317  -9.205  1.00 10.00      A   
ATOM    975  O   LEU    95      -4.455 -28.004  -9.296  1.00 10.00      A   
ATOM    976  N   SER    96      -2.429 -28.293 -10.232  1.00 10.00      A   
ATOM    977  HN  SER    96      -1.497 -28.572 -10.095  1.00 10.00      A   
ATOM    978  CA  SER    96      -2.855 -27.869 -11.557  1.00 10.00      A   
ATOM    979  CB  SER    96      -1.642 -27.405 -12.366  1.00 10.00      A   
ATOM    980  OG  SER    96      -0.582 -28.342 -12.262  1.00 10.00      A   
ATOM    981  HG  SER    96       0.038 -28.055 -11.580  1.00 10.00      A   
ATOM    982  C   SER    96      -3.576 -28.996 -12.290  1.00 10.00      A   
ATOM    983  O   SER    96      -4.529 -28.760 -13.039  1.00 10.00      A   
ATOM    984  N   GLY    97      -3.108 -30.219 -12.073  1.00 10.00      A   
ATOM    985  HN  GLY    97      -2.338 -30.340 -11.473  1.00 10.00      A   
ATOM    986  CA  GLY    97      -3.704 -31.371 -12.717  1.00 10.00      A   
ATOM    987  C   GLY    97      -3.111 -31.604 -14.090  1.00 10.00      A   
ATOM    988  O   GLY    97      -3.666 -32.349 -14.900  1.00 10.00      A   
ATOM    989  N   LYS    98      -1.981 -30.962 -14.348  1.00 10.00      A   
ATOM    990  HN  LYS    98      -1.585 -30.392 -13.650  1.00 10.00      A   
ATOM    991  CA  LYS    98      -1.301 -31.085 -15.629  1.00 10.00      A   
ATOM    992  CB  LYS    98      -1.170 -29.713 -16.292  1.00 10.00      A   
ATOM    993  CG  LYS    98      -2.495 -29.053 -16.640  1.00 10.00      A   
ATOM    994  CD  LYS    98      -2.273 -27.693 -17.278  1.00 10.00      A   
ATOM    995  CE  LYS    98      -3.586 -27.031 -17.659  1.00 10.00      A   
ATOM    996  NZ  LYS    98      -3.381 -25.681 -18.249  1.00 10.00      A   
ATOM    997  HZ1 LYS    98      -2.785 -25.746 -19.100  1.00 10.00      A   
ATOM    998  HZ2 LYS    98      -2.916 -25.056 -17.563  1.00 10.00      A   
ATOM    999  HZ3 LYS    98      -4.296 -25.264 -18.514  1.00 10.00      A   
ATOM   1000  C   LYS    98       0.074 -31.709 -15.445  1.00 10.00      A   
ATOM   1001  O   LYS    98       0.622 -31.695 -14.341  1.00 10.00      A   
ATOM   1002  N   ILE   106       9.325 -17.590 -18.322  1.00 10.00      A   
ATOM   1003  HN  ILE   106       9.290 -18.525 -18.016  1.00 10.00      A   
ATOM   1004  CA  ILE   106       8.803 -16.546 -17.450  1.00 10.00      A   
ATOM   1005  CB  ILE   106       7.428 -16.025 -17.932  1.00 10.00      A   
ATOM   1006  CG1 ILE   106       7.401 -15.860 -19.455  1.00 10.00      A   
ATOM   1007  CG2 ILE   106       7.086 -14.710 -17.248  1.00 10.00      A   
ATOM   1008  CD1 ILE   106       6.692 -16.986 -20.175  1.00 10.00      A   
ATOM   1009  C   ILE   106       8.656 -17.075 -16.026  1.00 10.00      A   
ATOM   1010  O   ILE   106       8.021 -18.105 -15.800  1.00 10.00      A   
ATOM   1011  N   SER   107       9.250 -16.379 -15.074  1.00 10.00      A   
ATOM   1012  HN  SER   107       9.753 -15.568 -15.309  1.00 10.00      A   
ATOM   1013  CA  SER   107       9.176 -16.784 -13.684  1.00 10.00      A   
ATOM   1014  CB  SER   107      10.414 -17.597 -13.300  1.00 10.00      A   
ATOM   1015  OG  SER   107      10.304 -18.111 -11.982  1.00 10.00      A   
ATOM   1016  HG  SER   107      10.230 -17.380 -11.358  1.00 10.00      A   
ATOM   1017  C   SER   107       9.053 -15.563 -12.787  1.00 10.00      A   
ATOM   1018  O   SER   107       9.870 -14.643 -12.858  1.00 10.00      A   
ATOM   1019  N   ALA   108       8.035 -15.559 -11.946  1.00 10.00      A   
ATOM   1020  HN  ALA   108       7.422 -16.328 -11.928  1.00 10.00      A   
ATOM   1021  CA  ALA   108       7.815 -14.450 -11.036  1.00 10.00      A   
ATOM   1022  CB  ALA   108       6.362 -14.403 -10.592  1.00 10.00      A   
ATOM   1023  C   ALA   108       8.748 -14.557  -9.837  1.00 10.00      A   
ATOM   1024  O   ALA   108       9.179 -15.652  -9.472  1.00 10.00      A   
ATOM   1025  N   ASP   109       9.068 -13.420  -9.244  1.00 10.00      A   
ATOM   1026  HN  ASP   109       8.709 -12.576  -9.598  1.00 10.00      A   
ATOM   1027  CA  ASP   109       9.952 -13.377  -8.085  1.00 10.00      A   
ATOM   1028  CB  ASP   109      11.143 -12.440  -8.337  1.00 10.00      A   
ATOM   1029  CG  ASP   109      10.825 -11.315  -9.303  1.00 10.00      A   
ATOM   1030  OD1 ASP   109      11.480 -11.240 -10.370  1.00 10.00      A   
ATOM   1031  OD2 ASP   109       9.907 -10.517  -9.023  1.00 10.00      A   
ATOM   1032  C   ASP   109       9.188 -12.947  -6.840  1.00 10.00      A   
ATOM   1033  O   ASP   109       9.779 -12.649  -5.802  1.00 10.00      A   
ATOM   1034  N   ALA   110       7.867 -12.938  -6.949  1.00 10.00      A   
ATOM   1035  HN  ALA   110       7.459 -13.209  -7.796  1.00 10.00      A   
ATOM   1036  CA  ALA   110       7.004 -12.551  -5.844  1.00 10.00      A   
ATOM   1037  CB  ALA   110       6.523 -11.122  -6.032  1.00 10.00      A   
ATOM   1038  C   ALA   110       5.817 -13.502  -5.745  1.00 10.00      A   
ATOM   1039  O   ALA   110       5.401 -14.091  -6.746  1.00 10.00      A   
ATOM   1040  N   VAL   111       5.279 -13.650  -4.542  1.00 10.00      A   
ATOM   1041  HN  VAL   111       5.654 -13.148  -3.783  1.00 10.00      A   
ATOM   1042  CA  VAL   111       4.140 -14.532  -4.316  1.00 10.00      A   
ATOM   1043  CB  VAL   111       4.594 -15.994  -4.087  1.00 10.00      A   
ATOM   1044  CG1 VAL   111       5.351 -16.143  -2.775  1.00 10.00      A   
ATOM   1045  CG2 VAL   111       3.417 -16.955  -4.159  1.00 10.00      A   
ATOM   1046  C   VAL   111       3.307 -14.045  -3.130  1.00 10.00      A   
ATOM   1047  O   VAL   111       3.829 -13.406  -2.218  1.00 10.00      A   
ATOM   1048  N   THR   112       2.014 -14.336  -3.154  1.00 10.00      A   
ATOM   1049  HN  THR   112       1.647 -14.835  -3.912  1.00 10.00      A   
ATOM   1050  CA  THR   112       1.116 -13.924  -2.089  1.00 10.00      A   
ATOM   1051  CB  THR   112      -0.340 -13.954  -2.571  1.00 10.00      A   
ATOM   1052  OG1 THR   112      -0.363 -14.098  -4.002  1.00 10.00      A   
ATOM   1053  HG1 THR   112      -1.067 -13.546  -4.369  1.00 10.00      A   
ATOM   1054  CG2 THR   112      -1.040 -12.664  -2.180  1.00 10.00      A   
ATOM   1055  C   THR   112       1.259 -14.813  -0.850  1.00 10.00      A   
ATOM   1056  O   THR   112       1.360 -16.037  -0.961  1.00 10.00      A   
ATOM   1057  N   PRO   113       1.274 -14.196   0.347  1.00 10.00      A   
ATOM   1058  CA  PRO   113       1.406 -14.916   1.622  1.00 10.00      A   
ATOM   1059  CB  PRO   113       1.213 -13.822   2.675  1.00 10.00      A   
ATOM   1060  CG  PRO   113       1.611 -12.567   1.982  1.00 10.00      A   
ATOM   1061  CD  PRO   113       1.191 -12.738   0.551  1.00 10.00      A   
ATOM   1062  C   PRO   113       0.364 -16.020   1.809  1.00 10.00      A   
ATOM   1063  O   PRO   113       0.699 -17.119   2.254  1.00 10.00      A   
ATOM   1064  N   TRP   114      -0.893 -15.737   1.464  1.00 10.00      A   
ATOM   1065  HN  TRP   114      -1.110 -14.843   1.119  1.00 10.00      A   
ATOM   1066  CA  TRP   114      -1.961 -16.728   1.613  1.00 10.00      A   
ATOM   1067  CB  TRP   114      -3.349 -16.148   1.300  1.00 10.00      A   
ATOM   1068  CG  TRP   114      -3.645 -15.925  -0.156  1.00 10.00      A   
ATOM   1069  CD1 TRP   114      -3.279 -14.851  -0.911  1.00 10.00      A   
ATOM   1070  CD2 TRP   114      -4.389 -16.788  -1.027  1.00 10.00      A   
ATOM   1071  NE1 TRP   114      -3.736 -14.995  -2.198  1.00 10.00      A   
ATOM   1072  HE1 TRP   114      -3.596 -14.353  -2.931  1.00 10.00      A   
ATOM   1073  CE2 TRP   114      -4.423 -16.175  -2.294  1.00 10.00      A   
ATOM   1074  CE3 TRP   114      -5.026 -18.022  -0.861  1.00 10.00      A   
ATOM   1075  CZ2 TRP   114      -5.066 -16.749  -3.387  1.00 10.00      A   
ATOM   1076  CZ3 TRP   114      -5.665 -18.590  -1.946  1.00 10.00      A   
ATOM   1077  CH2 TRP   114      -5.681 -17.954  -3.193  1.00 10.00      A   
ATOM   1078  C   TRP   114      -1.685 -17.984   0.795  1.00 10.00      A   
ATOM   1079  O   TRP   114      -2.024 -19.092   1.211  1.00 10.00      A   
ATOM   1080  N   VAL   115      -1.047 -17.806  -0.356  1.00 10.00      A   
ATOM   1081  HN  VAL   115      -0.786 -16.901  -0.624  1.00 10.00      A   
ATOM   1082  CA  VAL   115      -0.720 -18.926  -1.223  1.00 10.00      A   
ATOM   1083  CB  VAL   115      -0.153 -18.442  -2.576  1.00 10.00      A   
ATOM   1084  CG1 VAL   115       0.092 -19.617  -3.508  1.00 10.00      A   
ATOM   1085  CG2 VAL   115      -1.093 -17.435  -3.219  1.00 10.00      A   
ATOM   1086  C   VAL   115       0.301 -19.824  -0.534  1.00 10.00      A   
ATOM   1087  O   VAL   115       0.153 -21.044  -0.506  1.00 10.00      A   
ATOM   1088  N   VAL   116       1.323 -19.200   0.043  1.00 10.00      A   
ATOM   1089  HN  VAL   116       1.369 -18.221  -0.003  1.00 10.00      A   
ATOM   1090  CA  VAL   116       2.373 -19.927   0.748  1.00 10.00      A   
ATOM   1091  CB  VAL   116       3.450 -18.964   1.295  1.00 10.00      A   
ATOM   1092  CG1 VAL   116       4.590 -19.734   1.947  1.00 10.00      A   
ATOM   1093  CG2 VAL   116       3.972 -18.056   0.192  1.00 10.00      A   
ATOM   1094  C   VAL   116       1.781 -20.716   1.911  1.00 10.00      A   
ATOM   1095  O   VAL   116       2.117 -21.882   2.120  1.00 10.00      A   
ATOM   1096  N   GLY   117       0.885 -20.070   2.649  1.00 10.00      A   
ATOM   1097  HN  GLY   117       0.658 -19.142   2.420  1.00 10.00      A   
ATOM   1098  CA  GLY   117       0.247 -20.706   3.783  1.00 10.00      A   
ATOM   1099  C   GLY   117      -0.577 -21.920   3.395  1.00 10.00      A   
ATOM   1100  O   GLY   117      -0.334 -23.020   3.894  1.00 10.00      A   
ATOM   1101  N   GLU   118      -1.539 -21.723   2.499  1.00 10.00      A   
ATOM   1102  HN  GLU   118      -1.669 -20.821   2.128  1.00 10.00      A   
ATOM   1103  CA  GLU   118      -2.410 -22.807   2.054  1.00 10.00      A   
ATOM   1104  CB  GLU   118      -3.467 -22.295   1.073  1.00 10.00      A   
ATOM   1105  CG  GLU   118      -4.493 -21.354   1.698  1.00 10.00      A   
ATOM   1106  CD  GLU   118      -5.380 -22.036   2.724  1.00 10.00      A   
ATOM   1107  OE1 GLU   118      -6.183 -22.905   2.335  1.00 10.00      A   
ATOM   1108  OE2 GLU   118      -5.286 -21.699   3.924  1.00 10.00      A   
ATOM   1109  C   GLU   118      -1.617 -23.969   1.450  1.00 10.00      A   
ATOM   1110  O   GLU   118      -1.920 -25.134   1.708  1.00 10.00      A   
ATOM   1111  N   ILE   119      -0.591 -23.653   0.661  1.00 10.00      A   
ATOM   1112  HN  ILE   119      -0.390 -22.707   0.485  1.00 10.00      A   
ATOM   1113  CA  ILE   119       0.236 -24.687   0.046  1.00 10.00      A   
ATOM   1114  CB  ILE   119       1.258 -24.101  -0.953  1.00 10.00      A   
ATOM   1115  CG1 ILE   119       0.537 -23.575  -2.196  1.00 10.00      A   
ATOM   1116  CG2 ILE   119       2.294 -25.145  -1.348  1.00 10.00      A   
ATOM   1117  CD1 ILE   119       1.461 -22.970  -3.231  1.00 10.00      A   
ATOM   1118  C   ILE   119       0.958 -25.507   1.113  1.00 10.00      A   
ATOM   1119  O   ILE   119       1.010 -26.736   1.032  1.00 10.00      A   
ATOM   1120  N   ALA   120       1.482 -24.823   2.128  1.00 10.00      A   
ATOM   1121  HN  ALA   120       1.392 -23.843   2.143  1.00 10.00      A   
ATOM   1122  CA  ALA   120       2.190 -25.486   3.218  1.00 10.00      A   
ATOM   1123  CB  ALA   120       2.737 -24.467   4.208  1.00 10.00      A   
ATOM   1124  C   ALA   120       1.286 -26.490   3.924  1.00 10.00      A   
ATOM   1125  O   ALA   120       1.727 -27.570   4.320  1.00 10.00      A   
ATOM   1126  N   TRP   121       0.014 -26.131   4.060  1.00 10.00      A   
ATOM   1127  HN  TRP   121      -0.275 -25.258   3.714  1.00 10.00      A   
ATOM   1128  CA  TRP   121      -0.964 -26.996   4.705  1.00 10.00      A   
ATOM   1129  CB  TRP   121      -2.295 -26.262   4.867  1.00 10.00      A   
ATOM   1130  CG  TRP   121      -3.305 -27.016   5.676  1.00 10.00      A   
ATOM   1131  CD1 TRP   121      -3.467 -26.975   7.030  1.00 10.00      A   
ATOM   1132  CD2 TRP   121      -4.296 -27.923   5.181  1.00 10.00      A   
ATOM   1133  NE1 TRP   121      -4.493 -27.805   7.409  1.00 10.00      A   
ATOM   1134  HE1 TRP   121      -4.800 -27.950   8.330  1.00 10.00      A   
ATOM   1135  CE2 TRP   121      -5.019 -28.397   6.291  1.00 10.00      A   
ATOM   1136  CE3 TRP   121      -4.640 -28.380   3.905  1.00 10.00      A   
ATOM   1137  CZ2 TRP   121      -6.064 -29.305   6.165  1.00 10.00      A   
ATOM   1138  CZ3 TRP   121      -5.678 -29.281   3.782  1.00 10.00      A   
ATOM   1139  CH2 TRP   121      -6.378 -29.733   4.905  1.00 10.00      A   
ATOM   1140  C   TRP   121      -1.171 -28.261   3.884  1.00 10.00      A   
ATOM   1141  O   TRP   121      -1.178 -29.370   4.422  1.00 10.00      A   
ATOM   1142  N   PHE   122      -1.334 -28.088   2.579  1.00 10.00      A   
ATOM   1143  HN  PHE   122      -1.320 -27.176   2.210  1.00 10.00      A   
ATOM   1144  CA  PHE   122      -1.534 -29.215   1.682  1.00 10.00      A   
ATOM   1145  CB  PHE   122      -1.897 -28.746   0.274  1.00 10.00      A   
ATOM   1146  CG  PHE   122      -3.351 -28.394   0.117  1.00 10.00      A   
ATOM   1147  CD1 PHE   122      -3.761 -27.073   0.122  1.00 10.00      A   
ATOM   1148  CD2 PHE   122      -4.305 -29.388  -0.036  1.00 10.00      A   
ATOM   1149  CE1 PHE   122      -5.095 -26.745  -0.022  1.00 10.00      A   
ATOM   1150  CE2 PHE   122      -5.642 -29.068  -0.180  1.00 10.00      A   
ATOM   1151  CZ  PHE   122      -6.037 -27.744  -0.173  1.00 10.00      A   
ATOM   1152  C   PHE   122      -0.304 -30.113   1.659  1.00 10.00      A   
ATOM   1153  O   PHE   122      -0.422 -31.337   1.708  1.00 10.00      A   
ATOM   1154  N   CYS   123       0.878 -29.500   1.605  1.00 10.00      A   
ATOM   1155  HN  CYS   123       0.909 -28.516   1.561  1.00 10.00      A   
ATOM   1156  CA  CYS   123       2.128 -30.252   1.599  1.00 10.00      A   
ATOM   1157  CB  CYS   123       3.324 -29.326   1.375  1.00 10.00      A   
ATOM   1158  SG  CYS   123       3.488 -28.738  -0.326  1.00 10.00      A   
ATOM   1159  HG  CYS   123       2.960 -29.661  -1.127  1.00 10.00      A   
ATOM   1160  C   CYS   123       2.288 -31.047   2.893  1.00 10.00      A   
ATOM   1161  O   CYS   123       2.889 -32.125   2.902  1.00 10.00      A   
ATOM   1162  N   GLU   124       1.739 -30.508   3.979  1.00 10.00      A   
ATOM   1163  HN  GLU   124       1.289 -29.638   3.905  1.00 10.00      A   
ATOM   1164  CA  GLU   124       1.788 -31.169   5.275  1.00 10.00      A   
ATOM   1165  CB  GLU   124       1.208 -30.252   6.359  1.00 10.00      A   
ATOM   1166  CG  GLU   124       1.329 -30.797   7.775  1.00 10.00      A   
ATOM   1167  CD  GLU   124       0.456 -30.052   8.764  1.00 10.00      A   
ATOM   1168  OE1 GLU   124       0.814 -28.918   9.147  1.00 10.00      A   
ATOM   1169  OE2 GLU   124      -0.587 -30.604   9.173  1.00 10.00      A   
ATOM   1170  C   GLU   124       0.994 -32.470   5.212  1.00 10.00      A   
ATOM   1171  O   GLU   124       1.444 -33.512   5.692  1.00 10.00      A   
ATOM   1172  N   GLN   125      -0.175 -32.403   4.581  1.00 10.00      A   
ATOM   1173  HN  GLN   125      -0.460 -31.544   4.200  1.00 10.00      A   
ATOM   1174  CA  GLN   125      -1.042 -33.567   4.435  1.00 10.00      A   
ATOM   1175  CB  GLN   125      -2.411 -33.156   3.884  1.00 10.00      A   
ATOM   1176  CG  GLN   125      -3.080 -32.035   4.665  1.00 10.00      A   
ATOM   1177  CD  GLN   125      -3.231 -32.355   6.139  1.00 10.00      A   
ATOM   1178  OE1 GLN   125      -3.451 -33.505   6.520  1.00 10.00      A   
ATOM   1179  NE2 GLN   125      -3.108 -31.338   6.978  1.00 10.00      A   
ATOM   1180 HE21 GLN   125      -2.930 -30.447   6.603  1.00 10.00      A   
ATOM   1181 HE22 GLN   125      -3.191 -31.516   7.941  1.00 10.00      A   
ATOM   1182  C   GLN   125      -0.394 -34.605   3.526  1.00 10.00      A   
ATOM   1183  O   GLN   125      -0.485 -35.806   3.774  1.00 10.00      A   
ATOM   1184  N   VAL   126       0.269 -34.129   2.476  1.00 10.00      A   
ATOM   1185  HN  VAL   126       0.289 -33.157   2.324  1.00 10.00      A   
ATOM   1186  CA  VAL   126       0.955 -35.010   1.535  1.00 10.00      A   
ATOM   1187  CB  VAL   126       1.596 -34.216   0.372  1.00 10.00      A   
ATOM   1188  CG1 VAL   126       2.396 -35.135  -0.540  1.00 10.00      A   
ATOM   1189  CG2 VAL   126       0.531 -33.480  -0.425  1.00 10.00      A   
ATOM   1190  C   VAL   126       2.033 -35.814   2.260  1.00 10.00      A   
ATOM   1191  O   VAL   126       2.140 -37.034   2.098  1.00 10.00      A   
ATOM   1192  N   ALA   127       2.814 -35.124   3.083  1.00 10.00      A   
ATOM   1193  HN  ALA   127       2.673 -34.157   3.175  1.00 10.00      A   
ATOM   1194  CA  ALA   127       3.880 -35.764   3.845  1.00 10.00      A   
ATOM   1195  CB  ALA   127       4.723 -34.720   4.558  1.00 10.00      A   
ATOM   1196  C   ALA   127       3.311 -36.764   4.847  1.00 10.00      A   
ATOM   1197  O   ALA   127       3.864 -37.849   5.040  1.00 10.00      A   
ATOM   1198  N   LYS   128       2.199 -36.395   5.475  1.00 10.00      A   
ATOM   1199  HN  LYS   128       1.809 -35.514   5.278  1.00 10.00      A   
ATOM   1200  CA  LYS   128       1.545 -37.258   6.452  1.00 10.00      A   
ATOM   1201  CB  LYS   128       0.427 -36.507   7.181  1.00 10.00      A   
ATOM   1202  CG  LYS   128       0.937 -35.515   8.213  1.00 10.00      A   
ATOM   1203  CD  LYS   128      -0.181 -34.663   8.785  1.00 10.00      A   
ATOM   1204  CE  LYS   128       0.320 -33.815   9.943  1.00 10.00      A   
ATOM   1205  NZ  LYS   128      -0.738 -32.922  10.485  1.00 10.00      A   
ATOM   1206  HZ1 LYS   128      -1.650 -33.422  10.518  1.00 10.00      A   
ATOM   1207  HZ2 LYS   128      -0.840 -32.077   9.879  1.00 10.00      A   
ATOM   1208  HZ3 LYS   128      -0.489 -32.613  11.448  1.00 10.00      A   
ATOM   1209  C   LYS   128       1.008 -38.521   5.790  1.00 10.00      A   
ATOM   1210  O   LYS   128       1.134 -39.619   6.336  1.00 10.00      A   
ATOM   1211  N   ALA   129       0.425 -38.364   4.606  1.00 10.00      A   
ATOM   1212  HN  ALA   129       0.349 -37.460   4.224  1.00 10.00      A   
ATOM   1213  CA  ALA   129      -0.119 -39.496   3.865  1.00 10.00      A   
ATOM   1214  CB  ALA   129      -0.922 -39.015   2.668  1.00 10.00      A   
ATOM   1215  C   ALA   129       1.002 -40.430   3.417  1.00 10.00      A   
ATOM   1216  O   ALA   129       0.873 -41.652   3.480  1.00 10.00      A   
ATOM   1217  N   GLU   130       2.112 -39.848   2.969  1.00 10.00      A   
ATOM   1218  HN  GLU   130       2.157 -38.865   2.930  1.00 10.00      A   
ATOM   1219  CA  GLU   130       3.257 -40.636   2.527  1.00 10.00      A   
ATOM   1220  CB  GLU   130       4.270 -39.772   1.767  1.00 10.00      A   
ATOM   1221  CG  GLU   130       4.145 -39.866   0.252  1.00 10.00      A   
ATOM   1222  CD  GLU   130       5.147 -38.996  -0.485  1.00 10.00      A   
ATOM   1223  OE1 GLU   130       4.718 -38.096  -1.236  1.00 10.00      A   
ATOM   1224  OE2 GLU   130       6.369 -39.209  -0.328  1.00 10.00      A   
ATOM   1225  C   GLU   130       3.922 -41.337   3.709  1.00 10.00      A   
ATOM   1226  O   GLU   130       4.576 -42.369   3.545  1.00 10.00      A   
ATOM   1227  N   ALA   131       3.731 -40.780   4.903  1.00 10.00      A   
ATOM   1228  HN  ALA   131       3.196 -39.960   4.964  1.00 10.00      A   
ATOM   1229  CA  ALA   131       4.301 -41.344   6.121  1.00 10.00      A   
ATOM   1230  CB  ALA   131       4.184 -40.362   7.277  1.00 10.00      A   
ATOM   1231  C   ALA   131       3.632 -42.669   6.470  1.00 10.00      A   
ATOM   1232  O   ALA   131       4.301 -43.636   6.834  1.00 10.00      A   
ATOM   1233  N   ASP   132       2.310 -42.717   6.335  1.00 10.00      A   
ATOM   1234  HN  ASP   132       1.828 -41.917   6.027  1.00 10.00      A   
ATOM   1235  CA  ASP   132       1.559 -43.933   6.639  1.00 10.00      A   
ATOM   1236  CB  ASP   132       0.186 -43.612   7.250  1.00 10.00      A   
ATOM   1237  CG  ASP   132      -0.931 -43.450   6.235  1.00 10.00      A   
ATOM   1238  OD1 ASP   132      -1.549 -44.473   5.857  1.00 10.00      A   
ATOM   1239  OD2 ASP   132      -1.220 -42.301   5.838  1.00 10.00      A   
ATOM   1240  C   ASP   132       1.430 -44.820   5.405  1.00 10.00      A   
ATOM   1241  O   ASP   132       0.881 -45.924   5.468  1.00 10.00      A   
ATOM   1242  N   ASN   133       1.966 -44.325   4.293  1.00 10.00      A   
ATOM   1243  HN  ASN   133       2.392 -43.443   4.333  1.00 10.00      A   
ATOM   1244  CA  ASN   133       1.937 -45.035   3.017  1.00 10.00      A   
ATOM   1245  CB  ASN   133       2.633 -46.399   3.115  1.00 10.00      A   
ATOM   1246  CG  ASN   133       2.911 -47.034   1.759  1.00 10.00      A   
ATOM   1247  OD1 ASN   133       3.148 -46.343   0.766  1.00 10.00      A   
ATOM   1248  ND2 ASN   133       2.886 -48.358   1.712  1.00 10.00      A   
ATOM   1249 HD21 ASN   133       2.688 -48.850   2.540  1.00 10.00      A   
ATOM   1250 HD22 ASN   133       3.073 -48.795   0.855  1.00 10.00      A   
ATOM   1251  C   ASN   133       0.506 -45.171   2.508  1.00 10.00      A   
ATOM   1252  O   ASN   133       0.027 -46.268   2.208  1.00 10.00      A   
ATOM   1253  N   LEU   134      -0.186 -44.045   2.454  1.00 10.00      A   
ATOM   1254  HN  LEU   134       0.241 -43.208   2.748  1.00 10.00      A   
ATOM   1255  CA  LEU   134      -1.557 -44.008   1.976  1.00 10.00      A   
ATOM   1256  CB  LEU   134      -2.304 -42.827   2.605  1.00 10.00      A   
ATOM   1257  CG  LEU   134      -3.775 -42.660   2.212  1.00 10.00      A   
ATOM   1258  CD1 LEU   134      -4.633 -43.732   2.863  1.00 10.00      A   
ATOM   1259  CD2 LEU   134      -4.273 -41.270   2.570  1.00 10.00      A   
ATOM   1260  C   LEU   134      -1.567 -43.881   0.462  1.00 10.00      A   
ATOM   1261  O   LEU   134      -0.623 -43.352  -0.124  1.00 10.00      A   
ATOM   1262  N   ASP   135      -2.614 -44.391  -0.170  1.00 10.00      A   
ATOM   1263  HN  ASP   135      -3.320 -44.830   0.349  1.00 10.00      A   
ATOM   1264  CA  ASP   135      -2.739 -44.315  -1.623  1.00 10.00      A   
ATOM   1265  CB  ASP   135      -3.999 -45.042  -2.088  1.00 10.00      A   
ATOM   1266  CG  ASP   135      -3.720 -46.175  -3.045  1.00 10.00      A   
ATOM   1267  OD1 ASP   135      -3.277 -45.909  -4.184  1.00 10.00      A   
ATOM   1268  OD2 ASP   135      -3.952 -47.342  -2.663  1.00 10.00      A   
ATOM   1269  C   ASP   135      -2.826 -42.862  -2.061  1.00 10.00      A   
ATOM   1270  O   ASP   135      -3.707 -42.125  -1.611  1.00 10.00      A   
ATOM   1271  N   ASP   136      -1.919 -42.453  -2.941  1.00 10.00      A   
ATOM   1272  HN  ASP   136      -1.248 -43.091  -3.265  1.00 10.00      A   
ATOM   1273  CA  ASP   136      -1.897 -41.078  -3.439  1.00 10.00      A   
ATOM   1274  CB  ASP   136      -0.712 -40.857  -4.377  1.00 10.00      A   
ATOM   1275  CG  ASP   136       0.182 -39.726  -3.919  1.00 10.00      A   
ATOM   1276  OD1 ASP   136       1.156 -40.000  -3.182  1.00 10.00      A   
ATOM   1277  OD2 ASP   136      -0.078 -38.561  -4.293  1.00 10.00      A   
ATOM   1278  C   ASP   136      -3.194 -40.759  -4.165  1.00 10.00      A   
ATOM   1279  O   ASP   136      -3.711 -39.640  -4.092  1.00 10.00      A   
ATOM   1280  N   LYS   137      -3.715 -41.761  -4.855  1.00 10.00      A   
ATOM   1281  HN  LYS   137      -3.237 -42.617  -4.879  1.00 10.00      A   
ATOM   1282  CA  LYS   137      -4.961 -41.629  -5.587  1.00 10.00      A   
ATOM   1283  CB  LYS   137      -5.203 -42.892  -6.416  1.00 10.00      A   
ATOM   1284  CG  LYS   137      -6.368 -42.799  -7.382  1.00 10.00      A   
ATOM   1285  CD  LYS   137      -6.350 -43.955  -8.363  1.00 10.00      A   
ATOM   1286  CE  LYS   137      -7.535 -43.902  -9.308  1.00 10.00      A   
ATOM   1287  NZ  LYS   137      -7.475 -44.994 -10.313  1.00 10.00      A   
ATOM   1288  HZ1 LYS   137      -7.525 -45.919  -9.839  1.00 10.00      A   
ATOM   1289  HZ2 LYS   137      -6.584 -44.940 -10.842  1.00 10.00      A   
ATOM   1290  HZ3 LYS   137      -8.270 -44.914 -10.982  1.00 10.00      A   
ATOM   1291  C   LYS   137      -6.119 -41.393  -4.618  1.00 10.00      A   
ATOM   1292  O   LYS   137      -7.010 -40.580  -4.880  1.00 10.00      A   
ATOM   1293  N   LYS   138      -6.081 -42.088  -3.486  1.00 10.00      A   
ATOM   1294  HN  LYS   138      -5.334 -42.702  -3.331  1.00 10.00      A   
ATOM   1295  CA  LYS   138      -7.116 -41.956  -2.469  1.00 10.00      A   
ATOM   1296  CB  LYS   138      -6.984 -43.055  -1.407  1.00 10.00      A   
ATOM   1297  CG  LYS   138      -7.469 -44.427  -1.850  1.00 10.00      A   
ATOM   1298  CD  LYS   138      -7.326 -45.447  -0.729  1.00 10.00      A   
ATOM   1299  CE  LYS   138      -7.747 -46.835  -1.184  1.00 10.00      A   
ATOM   1300  NZ  LYS   138      -7.514 -47.865  -0.136  1.00 10.00      A   
ATOM   1301  HZ1 LYS   138      -7.811 -48.800  -0.483  1.00 10.00      A   
ATOM   1302  HZ2 LYS   138      -8.060 -47.639   0.720  1.00 10.00      A   
ATOM   1303  HZ3 LYS   138      -6.504 -47.907   0.113  1.00 10.00      A   
ATOM   1304  C   LYS   138      -7.048 -40.584  -1.807  1.00 10.00      A   
ATOM   1305  O   LYS   138      -8.076 -39.980  -1.509  1.00 10.00      A   
ATOM   1306  N   LEU   139      -5.830 -40.094  -1.585  1.00 10.00      A   
ATOM   1307  HN  LEU   139      -5.045 -40.629  -1.840  1.00 10.00      A   
ATOM   1308  CA  LEU   139      -5.631 -38.790  -0.957  1.00 10.00      A   
ATOM   1309  CB  LEU   139      -4.143 -38.509  -0.744  1.00 10.00      A   
ATOM   1310  CG  LEU   139      -3.805 -37.233   0.031  1.00 10.00      A   
ATOM   1311  CD1 LEU   139      -4.345 -37.302   1.454  1.00 10.00      A   
ATOM   1312  CD2 LEU   139      -2.305 -36.994   0.038  1.00 10.00      A   
ATOM   1313  C   LEU   139      -6.275 -37.677  -1.777  1.00 10.00      A   
ATOM   1314  O   LEU   139      -6.873 -36.751  -1.225  1.00 10.00      A   
ATOM   1315  N   LEU   140      -6.163 -37.782  -3.097  1.00 10.00      A   
ATOM   1316  HN  LEU   140      -5.666 -38.539  -3.474  1.00 10.00      A   
ATOM   1317  CA  LEU   140      -6.750 -36.795  -3.998  1.00 10.00      A   
ATOM   1318  CB  LEU   140      -6.330 -37.080  -5.443  1.00 10.00      A   
ATOM   1319  CG  LEU   140      -6.986 -36.218  -6.528  1.00 10.00      A   
ATOM   1320  CD1 LEU   140      -6.560 -34.762  -6.402  1.00 10.00      A   
ATOM   1321  CD2 LEU   140      -6.659 -36.755  -7.911  1.00 10.00      A   
ATOM   1322  C   LEU   140      -8.271 -36.811  -3.880  1.00 10.00      A   
ATOM   1323  O   LEU   140      -8.932 -35.789  -4.049  1.00 10.00      A   
ATOM   1324  N   LYS   141      -8.811 -37.985  -3.586  1.00 10.00      A   
ATOM   1325  HN  LYS   141      -8.224 -38.762  -3.474  1.00 10.00      A   
ATOM   1326  CA  LYS   141     -10.246 -38.158  -3.425  1.00 10.00      A   
ATOM   1327  CB  LYS   141     -10.594 -39.646  -3.548  1.00 10.00      A   
ATOM   1328  CG  LYS   141     -11.991 -40.028  -3.083  1.00 10.00      A   
ATOM   1329  CD  LYS   141     -12.242 -41.515  -3.289  1.00 10.00      A   
ATOM   1330  CE  LYS   141     -13.467 -41.988  -2.526  1.00 10.00      A   
ATOM   1331  NZ  LYS   141     -13.211 -42.090  -1.065  1.00 10.00      A   
ATOM   1332  HZ1 LYS   141     -12.394 -42.705  -0.885  1.00 10.00      A   
ATOM   1333  HZ2 LYS   141     -14.038 -42.492  -0.585  1.00 10.00      A   
ATOM   1334  HZ3 LYS   141     -13.018 -41.151  -0.666  1.00 10.00      A   
ATOM   1335  C   LYS   141     -10.695 -37.602  -2.073  1.00 10.00      A   
ATOM   1336  O   LYS   141     -11.755 -36.986  -1.958  1.00 10.00      A   
ATOM   1337  N   VAL   142      -9.865 -37.807  -1.060  1.00 10.00      A   
ATOM   1338  HN  VAL   142      -9.033 -38.305  -1.223  1.00 10.00      A   
ATOM   1339  CA  VAL   142     -10.155 -37.335   0.288  1.00 10.00      A   
ATOM   1340  CB  VAL   142      -9.120 -37.873   1.301  1.00 10.00      A   
ATOM   1341  CG1 VAL   142      -9.278 -37.201   2.656  1.00 10.00      A   
ATOM   1342  CG2 VAL   142      -9.249 -39.379   1.441  1.00 10.00      A   
ATOM   1343  C   VAL   142     -10.185 -35.807   0.351  1.00 10.00      A   
ATOM   1344  O   VAL   142     -11.159 -35.213   0.813  1.00 10.00      A   
ATOM   1345  N   LEU   143      -9.129 -35.174  -0.137  1.00 10.00      A   
ATOM   1346  HN  LEU   143      -8.392 -35.696  -0.530  1.00 10.00      A   
ATOM   1347  CA  LEU   143      -9.039 -33.720  -0.109  1.00 10.00      A   
ATOM   1348  CB  LEU   143      -7.598 -33.274   0.136  1.00 10.00      A   
ATOM   1349  CG  LEU   143      -7.051 -33.503   1.548  1.00 10.00      A   
ATOM   1350  CD1 LEU   143      -5.595 -33.074   1.628  1.00 10.00      A   
ATOM   1351  CD2 LEU   143      -7.889 -32.761   2.583  1.00 10.00      A   
ATOM   1352  C   LEU   143      -9.581 -33.084  -1.383  1.00 10.00      A   
ATOM   1353  O   LEU   143      -9.294 -31.924  -1.671  1.00 10.00      A   
ATOM   1354  N   LYS   144     -10.382 -33.840  -2.127  1.00 10.00      A   
ATOM   1355  HN  LYS   144     -10.580 -34.755  -1.831  1.00 10.00      A   
ATOM   1356  CA  LYS   144     -10.965 -33.359  -3.377  1.00 10.00      A   
ATOM   1357  CB  LYS   144     -11.890 -34.422  -3.977  1.00 10.00      A   
ATOM   1358  CG  LYS   144     -12.267 -34.175  -5.428  1.00 10.00      A   
ATOM   1359  CD  LYS   144     -13.248 -35.223  -5.927  1.00 10.00      A   
ATOM   1360  CE  LYS   144     -13.581 -35.012  -7.395  1.00 10.00      A   
ATOM   1361  NZ  LYS   144     -14.627 -35.954  -7.873  1.00 10.00      A   
ATOM   1362  HZ1 LYS   144     -14.423 -36.919  -7.543  1.00 10.00      A   
ATOM   1363  HZ2 LYS   144     -14.652 -35.955  -8.914  1.00 10.00      A   
ATOM   1364  HZ3 LYS   144     -15.562 -35.664  -7.513  1.00 10.00      A   
ATOM   1365  C   LYS   144     -11.732 -32.054  -3.182  1.00 10.00      A   
ATOM   1366  O   LYS   144     -11.703 -31.171  -4.043  1.00 10.00      A   
ATOM   1367  N   GLU   145     -12.412 -31.933  -2.047  1.00 10.00      A   
ATOM   1368  HN  GLU   145     -12.391 -32.666  -1.393  1.00 10.00      A   
ATOM   1369  CA  GLU   145     -13.185 -30.738  -1.747  1.00 10.00      A   
ATOM   1370  CB  GLU   145     -14.032 -30.954  -0.492  1.00 10.00      A   
ATOM   1371  CG  GLU   145     -14.844 -29.743  -0.066  1.00 10.00      A   
ATOM   1372  CD  GLU   145     -16.283 -30.090   0.235  1.00 10.00      A   
ATOM   1373  OE1 GLU   145     -16.578 -30.474   1.387  1.00 10.00      A   
ATOM   1374  OE2 GLU   145     -17.125 -29.987  -0.683  1.00 10.00      A   
ATOM   1375  C   GLU   145     -12.286 -29.519  -1.578  1.00 10.00      A   
ATOM   1376  O   GLU   145     -12.506 -28.483  -2.210  1.00 10.00      A   
ATOM   1377  N   ASP   146     -11.270 -29.654  -0.733  1.00 10.00      A   
ATOM   1378  HN  ASP   146     -11.142 -30.512  -0.270  1.00 10.00      A   
ATOM   1379  CA  ASP   146     -10.340 -28.558  -0.471  1.00 10.00      A   
ATOM   1380  CB  ASP   146      -9.419 -28.881   0.707  1.00 10.00      A   
ATOM   1381  CG  ASP   146     -10.146 -28.853   2.038  1.00 10.00      A   
ATOM   1382  OD1 ASP   146     -10.360 -27.753   2.584  1.00 10.00      A   
ATOM   1383  OD2 ASP   146     -10.510 -29.941   2.542  1.00 10.00      A   
ATOM   1384  C   ASP   146      -9.523 -28.208  -1.706  1.00 10.00      A   
ATOM   1385  O   ASP   146      -9.317 -27.033  -2.007  1.00 10.00      A   
ATOM   1386  N   ILE   147      -9.068 -29.228  -2.424  1.00 10.00      A   
ATOM   1387  HN  ILE   147      -9.261 -30.145  -2.126  1.00 10.00      A   
ATOM   1388  CA  ILE   147      -8.277 -29.024  -3.633  1.00 10.00      A   
ATOM   1389  CB  ILE   147      -7.727 -30.354  -4.199  1.00 10.00      A   
ATOM   1390  CG1 ILE   147      -6.721 -30.960  -3.218  1.00 10.00      A   
ATOM   1391  CG2 ILE   147      -7.073 -30.140  -5.558  1.00 10.00      A   
ATOM   1392  CD1 ILE   147      -6.266 -32.354  -3.587  1.00 10.00      A   
ATOM   1393  C   ILE   147      -9.085 -28.275  -4.694  1.00 10.00      A   
ATOM   1394  O   ILE   147      -8.572 -27.371  -5.352  1.00 10.00      A   
ATOM   1395  N   ALA   148     -10.354 -28.637  -4.843  1.00 10.00      A   
ATOM   1396  HN  ALA   148     -10.714 -29.366  -4.294  1.00 10.00      A   
ATOM   1397  CA  ALA   148     -11.218 -27.976  -5.812  1.00 10.00      A   
ATOM   1398  CB  ALA   148     -12.545 -28.710  -5.931  1.00 10.00      A   
ATOM   1399  C   ALA   148     -11.450 -26.523  -5.410  1.00 10.00      A   
ATOM   1400  O   ALA   148     -11.549 -25.641  -6.262  1.00 10.00      A   
ATOM   1401  N   ALA   149     -11.512 -26.283  -4.103  1.00 10.00      A   
ATOM   1402  HN  ALA   149     -11.404 -27.030  -3.476  1.00 10.00      A   
ATOM   1403  CA  ALA   149     -11.732 -24.943  -3.574  1.00 10.00      A   
ATOM   1404  CB  ALA   149     -11.987 -25.001  -2.075  1.00 10.00      A   
ATOM   1405  C   ALA   149     -10.558 -24.017  -3.886  1.00 10.00      A   
ATOM   1406  O   ALA   149     -10.735 -22.964  -4.504  1.00 10.00      A   
ATOM   1407  N   ILE   150      -9.358 -24.425  -3.480  1.00 10.00      A   
ATOM   1408  HN  ILE   150      -9.282 -25.283  -3.004  1.00 10.00      A   
ATOM   1409  CA  ILE   150      -8.153 -23.628  -3.706  1.00 10.00      A   
ATOM   1410  CB  ILE   150      -6.890 -24.258  -3.059  1.00 10.00      A   
ATOM   1411  CG1 ILE   150      -5.662 -23.360  -3.247  1.00 10.00      A   
ATOM   1412  CG2 ILE   150      -6.621 -25.656  -3.594  1.00 10.00      A   
ATOM   1413  CD1 ILE   150      -5.732 -22.061  -2.476  1.00 10.00      A   
ATOM   1414  C   ILE   150      -7.923 -23.352  -5.195  1.00 10.00      A   
ATOM   1415  O   ILE   150      -7.462 -22.273  -5.572  1.00 10.00      A   
ATOM   1416  N   ARG   151      -8.281 -24.317  -6.038  1.00 10.00      A   
ATOM   1417  HN  ARG   151      -8.666 -25.146  -5.678  1.00 10.00      A   
ATOM   1418  CA  ARG   151      -8.114 -24.177  -7.481  1.00 10.00      A   
ATOM   1419  CB  ARG   151      -8.419 -25.490  -8.200  1.00 10.00      A   
ATOM   1420  CG  ARG   151      -7.214 -26.409  -8.307  1.00 10.00      A   
ATOM   1421  CD  ARG   151      -7.627 -27.866  -8.425  1.00 10.00      A   
ATOM   1422  NE  ARG   151      -8.250 -28.172  -9.713  1.00 10.00      A   
ATOM   1423  HE  ARG   151      -9.040 -27.641  -9.968  1.00 10.00      A   
ATOM   1424  CZ  ARG   151      -7.807 -29.113 -10.547  1.00 10.00      A   
ATOM   1425  NH1 ARG   151      -6.739 -29.838 -10.236  1.00 10.00      A   
ATOM   1426 HH11 ARG   151      -6.231 -29.672  -9.343  1.00 10.00      A   
ATOM   1427 HH12 ARG   151      -6.402 -30.578 -10.891  1.00 10.00      A   
ATOM   1428  NH2 ARG   151      -8.438 -29.335 -11.693  1.00 10.00      A   
ATOM   1429 HH21 ARG   151      -8.095 -30.075 -12.344  1.00 10.00      A   
ATOM   1430 HH22 ARG   151      -9.280 -28.774 -11.948  1.00 10.00      A   
ATOM   1431  C   ARG   151      -8.961 -23.037  -8.036  1.00 10.00      A   
ATOM   1432  O   ARG   151      -8.594 -22.404  -9.025  1.00 10.00      A   
ATOM   1433  N   VAL   152     -10.095 -22.777  -7.397  1.00 10.00      A   
ATOM   1434  HN  VAL   152     -10.346 -23.325  -6.620  1.00 10.00      A   
ATOM   1435  CA  VAL   152     -10.977 -21.698  -7.821  1.00 10.00      A   
ATOM   1436  CB  VAL   152     -12.444 -21.971  -7.430  1.00 10.00      A   
ATOM   1437  CG1 VAL   152     -13.354 -20.850  -7.910  1.00 10.00      A   
ATOM   1438  CG2 VAL   152     -12.903 -23.302  -7.999  1.00 10.00      A   
ATOM   1439  C   VAL   152     -10.513 -20.382  -7.202  1.00 10.00      A   
ATOM   1440  O   VAL   152     -10.651 -19.312  -7.798  1.00 10.00      A   
ATOM   1441  N   ASN   153      -9.942 -20.472  -6.006  1.00 10.00      A   
ATOM   1442  HN  ASN   153      -9.860 -21.351  -5.582  1.00 10.00      A   
ATOM   1443  CA  ASN   153      -9.443 -19.295  -5.300  1.00 10.00      A   
ATOM   1444  CB  ASN   153      -9.057 -19.646  -3.857  1.00 10.00      A   
ATOM   1445  CG  ASN   153     -10.255 -19.976  -2.982  1.00 10.00      A   
ATOM   1446  OD1 ASN   153     -11.361 -19.470  -3.197  1.00 10.00      A   
ATOM   1447  ND2 ASN   153     -10.044 -20.822  -1.983  1.00 10.00      A   
ATOM   1448 HD21 ASN   153      -9.140 -21.183  -1.862  1.00 10.00      A   
ATOM   1449 HD22 ASN   153     -10.804 -21.056  -1.403  1.00 10.00      A   
ATOM   1450  C   ASN   153      -8.250 -18.691  -6.039  1.00 10.00      A   
ATOM   1451  O   ASN   153      -8.006 -17.486  -5.977  1.00 10.00      A   
ATOM   1452  N   LEU   154      -7.517 -19.539  -6.753  1.00 10.00      A   
ATOM   1453  HN  LEU   154      -7.757 -20.490  -6.751  1.00 10.00      A   
ATOM   1454  CA  LEU   154      -6.352 -19.105  -7.519  1.00 10.00      A   
ATOM   1455  CB  LEU   154      -5.442 -20.294  -7.829  1.00 10.00      A   
ATOM   1456  CG  LEU   154      -4.783 -20.971  -6.622  1.00 10.00      A   
ATOM   1457  CD1 LEU   154      -4.128 -22.279  -7.030  1.00 10.00      A   
ATOM   1458  CD2 LEU   154      -3.772 -20.041  -5.965  1.00 10.00      A   
ATOM   1459  C   LEU   154      -6.768 -18.405  -8.812  1.00 10.00      A   
ATOM   1460  O   LEU   154      -5.930 -17.928  -9.574  1.00 10.00      A   
ATOM   1461  N   GLN   155      -8.069 -18.358  -9.060  1.00 10.00      A   
ATOM   1462  HN  GLN   155      -8.692 -18.773  -8.425  1.00 10.00      A   
ATOM   1463  CA  GLN   155      -8.599 -17.705 -10.246  1.00 10.00      A   
ATOM   1464  CB  GLN   155      -9.615 -18.605 -10.951  1.00 10.00      A   
ATOM   1465  CG  GLN   155      -9.057 -19.938 -11.415  1.00 10.00      A   
ATOM   1466  CD  GLN   155     -10.071 -20.752 -12.192  1.00 10.00      A   
ATOM   1467  OE1 GLN   155     -11.277 -20.647 -11.973  1.00 10.00      A   
ATOM   1468  NE2 GLN   155      -9.587 -21.576 -13.106  1.00 10.00      A   
ATOM   1469 HE21 GLN   155      -8.614 -21.613 -13.228  1.00 10.00      A   
ATOM   1470 HE22 GLN   155     -10.220 -22.113 -13.628  1.00 10.00      A   
ATOM   1471  C   GLN   155      -9.262 -16.392  -9.858  1.00 10.00      A   
ATOM   1472  O   GLN   155      -9.943 -15.759 -10.667  1.00 10.00      A   
ATOM   1473  N   GLN   156      -9.060 -15.989  -8.612  1.00 10.00      A   
ATOM   1474  HN  GLN   156      -8.508 -16.539  -8.013  1.00 10.00      A   
ATOM   1475  CA  GLN   156      -9.640 -14.757  -8.105  1.00 10.00      A   
ATOM   1476  CB  GLN   156     -10.986 -15.042  -7.430  1.00 10.00      A   
ATOM   1477  CG  GLN   156     -10.913 -16.042  -6.285  1.00 10.00      A   
ATOM   1478  CD  GLN   156     -12.280 -16.505  -5.828  1.00 10.00      A   
ATOM   1479  OE1 GLN   156     -12.911 -15.879  -4.976  1.00 10.00      A   
ATOM   1480  NE2 GLN   156     -12.746 -17.610  -6.387  1.00 10.00      A   
ATOM   1481 HE21 GLN   156     -12.189 -18.061  -7.059  1.00 10.00      A   
ATOM   1482 HE22 GLN   156     -13.628 -17.935  -6.103  1.00 10.00      A   
ATOM   1483  C   GLN   156      -8.689 -14.065  -7.134  1.00 10.00      A   
ATOM   1484  O   GLN   156      -9.115 -13.505  -6.125  1.00 10.00      A   
ATOM   1485  N   GLY   157      -7.399 -14.098  -7.452  1.00 10.00      A   
ATOM   1486  HN  GLY   157      -7.118 -14.540  -8.279  1.00 10.00      A   
ATOM   1487  CA  GLY   157      -6.406 -13.470  -6.601  1.00 10.00      A   
ATOM   1488  C   GLY   157      -6.657 -11.984  -6.435  1.00 10.00      A   
ATOM   1489  O   GLY   157      -6.569 -11.453  -5.331  1.00 10.00      A   
ATOM   1490  N   VAL   158      -6.989 -11.318  -7.534  1.00 10.00      A   
ATOM   1491  HN  VAL   158      -7.049 -11.805  -8.385  1.00 10.00      A   
ATOM   1492  CA  VAL   158      -7.266  -9.885  -7.508  1.00 10.00      A   
ATOM   1493  CB  VAL   158      -7.474  -9.324  -8.933  1.00 10.00      A   
ATOM   1494  CG1 VAL   158      -7.642  -7.810  -8.902  1.00 10.00      A   
ATOM   1495  CG2 VAL   158      -6.319  -9.717  -9.842  1.00 10.00      A   
ATOM   1496  C   VAL   158      -8.514  -9.610  -6.677  1.00 10.00      A   
ATOM   1497  O   VAL   158      -8.583  -8.632  -5.928  1.00 10.00      A   
ATOM   1498  N   ASP   159      -9.484 -10.503  -6.801  1.00 10.00      A   
ATOM   1499  HN  ASP   159      -9.344 -11.269  -7.397  1.00 10.00      A   
ATOM   1500  CA  ASP   159     -10.742 -10.389  -6.077  1.00 10.00      A   
ATOM   1501  CB  ASP   159     -11.716 -11.475  -6.542  1.00 10.00      A   
ATOM   1502  CG  ASP   159     -13.164 -11.105  -6.307  1.00 10.00      A   
ATOM   1503  OD1 ASP   159     -13.630 -10.112  -6.899  1.00 10.00      A   
ATOM   1504  OD2 ASP   159     -13.852 -11.815  -5.543  1.00 10.00      A   
ATOM   1505  C   ASP   159     -10.508 -10.502  -4.575  1.00 10.00      A   
ATOM   1506  O   ASP   159     -11.023  -9.702  -3.790  1.00 10.00      A   
ATOM   1507  N   ILE   160      -9.704 -11.488  -4.187  1.00 10.00      A   
ATOM   1508  HN  ILE   160      -9.317 -12.084  -4.871  1.00 10.00      A   
ATOM   1509  CA  ILE   160      -9.382 -11.719  -2.782  1.00 10.00      A   
ATOM   1510  CB  ILE   160      -8.663 -13.076  -2.589  1.00 10.00      A   
ATOM   1511  CG1 ILE   160      -9.574 -14.226  -3.025  1.00 10.00      A   
ATOM   1512  CG2 ILE   160      -8.229 -13.266  -1.140  1.00 10.00      A   
ATOM   1513  CD1 ILE   160      -8.896 -15.579  -3.025  1.00 10.00      A   
ATOM   1514  C   ILE   160      -8.513 -10.590  -2.225  1.00 10.00      A   
ATOM   1515  O   ILE   160      -8.572 -10.271  -1.038  1.00 10.00      A   
ATOM   1516  N   ALA   161      -7.711  -9.983  -3.086  1.00 10.00      A   
ATOM   1517  HN  ALA   161      -7.696 -10.285  -4.020  1.00 10.00      A   
ATOM   1518  CA  ALA   161      -6.839  -8.891  -2.676  1.00 10.00      A   
ATOM   1519  CB  ALA   161      -5.765  -8.647  -3.726  1.00 10.00      A   
ATOM   1520  C   ALA   161      -7.632  -7.609  -2.424  1.00 10.00      A   
ATOM   1521  O   ALA   161      -7.278  -6.805  -1.559  1.00 10.00      A   
ATOM   1522  N   LEU   162      -8.710  -7.428  -3.176  1.00 10.00      A   
ATOM   1523  HN  LEU   162      -8.951  -8.112  -3.838  1.00 10.00      A   
ATOM   1524  CA  LEU   162      -9.537  -6.236  -3.049  1.00 10.00      A   
ATOM   1525  CB  LEU   162     -10.142  -5.857  -4.404  1.00 10.00      A   
ATOM   1526  CG  LEU   162     -10.818  -4.487  -4.481  1.00 10.00      A   
ATOM   1527  CD1 LEU   162      -9.794  -3.369  -4.356  1.00 10.00      A   
ATOM   1528  CD2 LEU   162     -11.609  -4.355  -5.771  1.00 10.00      A   
ATOM   1529  C   LEU   162     -10.637  -6.385  -1.997  1.00 10.00      A   
ATOM   1530  O   LEU   162     -10.696  -5.608  -1.042  1.00 10.00      A   
ATOM   1531  N   SER   163     -11.498  -7.381  -2.166  1.00 10.00      A   
ATOM   1532  HN  SER   163     -11.384  -7.992  -2.927  1.00 10.00      A   
ATOM   1533  CA  SER   163     -12.609  -7.595  -1.246  1.00 10.00      A   
ATOM   1534  CB  SER   163     -13.802  -8.194  -1.993  1.00 10.00      A   
ATOM   1535  OG  SER   163     -14.150  -7.396  -3.114  1.00 10.00      A   
ATOM   1536  HG  SER   163     -13.770  -6.516  -3.008  1.00 10.00      A   
ATOM   1537  C   SER   163     -12.235  -8.472  -0.052  1.00 10.00      A   
ATOM   1538  O   SER   163     -12.822  -8.347   1.025  1.00 10.00      A   
ATOM   1539  N   GLY   164     -11.268  -9.353  -0.238  1.00 10.00      A   
ATOM   1540  HN  GLY   164     -10.831  -9.413  -1.113  1.00 10.00      A   
ATOM   1541  CA  GLY   164     -10.858 -10.236   0.837  1.00 10.00      A   
ATOM   1542  C   GLY   164     -11.445 -11.621   0.663  1.00 10.00      A   
ATOM   1543  O   GLY   164     -11.739 -12.036  -0.458  1.00 10.00      A   
ATOM   1544  N   ARG   165     -11.625 -12.336   1.763  1.00 10.00      A   
ATOM   1545  HN  ARG   165     -11.380 -11.955   2.629  1.00 10.00      A   
ATOM   1546  CA  ARG   165     -12.184 -13.678   1.707  1.00 10.00      A   
ATOM   1547  CB  ARG   165     -11.738 -14.507   2.917  1.00 10.00      A   
ATOM   1548  CG  ARG   165     -12.480 -14.200   4.205  1.00 10.00      A   
ATOM   1549  CD  ARG   165     -11.585 -14.386   5.419  1.00 10.00      A   
ATOM   1550  NE  ARG   165     -10.761 -13.202   5.675  1.00 10.00      A   
ATOM   1551  HE  ARG   165     -10.018 -13.025   5.054  1.00 10.00      A   
ATOM   1552  CZ  ARG   165     -10.965 -12.363   6.689  1.00 10.00      A   
ATOM   1553  NH1 ARG   165     -11.966 -12.570   7.538  1.00 10.00      A   
ATOM   1554 HH11 ARG   165     -12.602 -13.395   7.417  1.00 10.00      A   
ATOM   1555 HH12 ARG   165     -12.123 -11.911   8.330  1.00 10.00      A   
ATOM   1556  NH2 ARG   165     -10.168 -11.313   6.854  1.00 10.00      A   
ATOM   1557 HH21 ARG   165     -10.326 -10.655   7.651  1.00 10.00      A   
ATOM   1558 HH22 ARG   165      -9.381 -11.142   6.189  1.00 10.00      A   
ATOM   1559  C   ARG   165     -13.707 -13.629   1.613  1.00 10.00      A   
ATOM   1560  O   ARG   165     -14.331 -12.637   1.995  1.00 10.00      A   
ATOM   1561  N   MET   166     -14.298 -14.696   1.101  1.00 10.00      A   
ATOM   1562  HN  MET   166     -13.748 -15.463   0.826  1.00 10.00      A   
ATOM   1563  CA  MET   166     -15.744 -14.779   0.952  1.00 10.00      A   
ATOM   1564  CB  MET   166     -16.103 -15.409  -0.399  1.00 10.00      A   
ATOM   1565  CG  MET   166     -15.699 -14.576  -1.605  1.00 10.00      A   
ATOM   1566  SD  MET   166     -15.934 -15.446  -3.169  1.00 10.00      A   
ATOM   1567  CE  MET   166     -17.721 -15.550  -3.246  1.00 10.00      A   
ATOM   1568  C   MET   166     -16.343 -15.601   2.089  1.00 10.00      A   
ATOM   1569  O   MET   166     -15.669 -15.881   3.085  1.00 10.00      A   
ATOM   1570  N   ALA   167     -17.604 -15.978   1.948  1.00 10.00      A   
ATOM   1571  HN  ALA   167     -18.098 -15.716   1.141  1.00 10.00      A   
ATOM   1572  CA  ALA   167     -18.274 -16.774   2.965  1.00 10.00      A   
ATOM   1573  CB  ALA   167     -19.777 -16.795   2.729  1.00 10.00      A   
ATOM   1574  C   ALA   167     -17.714 -18.192   2.976  1.00 10.00      A   
ATOM   1575  O   ALA   167     -17.296 -18.699   4.019  1.00 10.00      A   
ATOM   1576  N   THR   168     -17.697 -18.821   1.809  1.00 10.00      A   
ATOM   1577  HN  THR   168     -18.046 -18.364   1.013  1.00 10.00      A   
ATOM   1578  CA  THR   168     -17.186 -20.174   1.679  1.00 10.00      A   
ATOM   1579  CB  THR   168     -18.306 -21.159   1.279  1.00 10.00      A   
ATOM   1580  OG1 THR   168     -19.554 -20.728   1.854  1.00 10.00      A   
ATOM   1581  HG1 THR   168     -19.484 -20.734   2.819  1.00 10.00      A   
ATOM   1582  CG2 THR   168     -17.985 -22.563   1.775  1.00 10.00      A   
ATOM   1583  C   THR   168     -16.061 -20.230   0.646  1.00 10.00      A   
ATOM   1584  O   THR   168     -16.258 -20.692  -0.478  1.00 10.00      A   
ATOM   1585  N   SER   169     -14.889 -19.740   1.025  1.00 10.00      A   
ATOM   1586  HN  SER   169     -14.795 -19.363   1.925  1.00 10.00      A   
ATOM   1587  CA  SER   169     -13.740 -19.740   0.132  1.00 10.00      A   
ATOM   1588  CB  SER   169     -12.804 -18.584   0.481  1.00 10.00      A   
ATOM   1589  OG  SER   169     -13.464 -17.339   0.324  1.00 10.00      A   
ATOM   1590  HG  SER   169     -13.441 -17.089  -0.610  1.00 10.00      A   
ATOM   1591  C   SER   169     -12.995 -21.070   0.195  1.00 10.00      A   
ATOM   1592  O   SER   169     -12.554 -21.597  -0.827  1.00 10.00      A   
ATOM   1593  N   GLY   170     -12.874 -21.614   1.398  1.00 10.00      A   
ATOM   1594  HN  GLY   170     -13.259 -21.154   2.173  1.00 10.00      A   
ATOM   1595  CA  GLY   170     -12.185 -22.875   1.578  1.00 10.00      A   
ATOM   1596  C   GLY   170     -10.759 -22.694   2.056  1.00 10.00      A   
ATOM   1597  O   GLY   170      -9.842 -23.332   1.544  1.00 10.00      A   
ATOM   1598  N   MET   171     -10.571 -21.818   3.035  1.00 10.00      A   
ATOM   1599  HN  MET   171     -11.342 -21.340   3.402  1.00 10.00      A   
ATOM   1600  CA  MET   171      -9.245 -21.559   3.585  1.00 10.00      A   
ATOM   1601  CB  MET   171      -9.099 -20.087   3.988  1.00 10.00      A   
ATOM   1602  CG  MET   171      -9.811 -19.100   3.074  1.00 10.00      A   
ATOM   1603  SD  MET   171      -9.365 -19.282   1.334  1.00 10.00      A   
ATOM   1604  CE  MET   171      -7.594 -19.025   1.405  1.00 10.00      A   
ATOM   1605  C   MET   171      -9.018 -22.451   4.796  1.00 10.00      A   
ATOM   1606  O   MET   171      -9.974 -22.797   5.496  1.00 10.00      A   
ATOM   1607  N   MET   172      -7.771 -22.835   5.044  1.00 10.00      A   
ATOM   1608  HN  MET   172      -7.044 -22.543   4.444  1.00 10.00      A   
ATOM   1609  CA  MET   172      -7.465 -23.703   6.176  1.00 10.00      A   
ATOM   1610  CB  MET   172      -7.127 -25.121   5.706  1.00 10.00      A   
ATOM   1611  CG  MET   172      -8.339 -25.962   5.345  1.00 10.00      A   
ATOM   1612  SD  MET   172      -9.398 -26.286   6.770  1.00 10.00      A   
ATOM   1613  CE  MET   172     -10.804 -27.061   5.976  1.00 10.00      A   
ATOM   1614  C   MET   172      -6.356 -23.159   7.079  1.00 10.00      A   
ATOM   1615  O   MET   172      -6.313 -23.478   8.271  1.00 10.00      A   
ATOM   1616  N   THR   173      -5.468 -22.341   6.531  1.00 10.00      A   
ATOM   1617  HN  THR   173      -5.549 -22.097   5.577  1.00 10.00      A   
ATOM   1618  CA  THR   173      -4.368 -21.793   7.317  1.00 10.00      A   
ATOM   1619  CB  THR   173      -3.066 -21.712   6.502  1.00 10.00      A   
ATOM   1620  OG1 THR   173      -3.258 -20.874   5.352  1.00 10.00      A   
ATOM   1621  HG1 THR   173      -3.966 -21.245   4.792  1.00 10.00      A   
ATOM   1622  CG2 THR   173      -2.631 -23.096   6.059  1.00 10.00      A   
ATOM   1623  C   THR   173      -4.693 -20.417   7.881  1.00 10.00      A   
ATOM   1624  O   THR   173      -5.761 -19.858   7.615  1.00 10.00      A   
ATOM   1625  N   GLU   174      -3.767 -19.879   8.665  1.00 10.00      A   
ATOM   1626  HN  GLU   174      -2.940 -20.382   8.841  1.00 10.00      A   
ATOM   1627  CA  GLU   174      -3.937 -18.566   9.267  1.00 10.00      A   
ATOM   1628  CB  GLU   174      -2.998 -18.404  10.462  1.00 10.00      A   
ATOM   1629  CG  GLU   174      -3.209 -19.441  11.554  1.00 10.00      A   
ATOM   1630  CD  GLU   174      -4.625 -19.440  12.089  1.00 10.00      A   
ATOM   1631  OE1 GLU   174      -5.060 -18.399  12.629  1.00 10.00      A   
ATOM   1632  OE2 GLU   174      -5.313 -20.479  11.982  1.00 10.00      A   
ATOM   1633  C   GLU   174      -3.667 -17.486   8.232  1.00 10.00      A   
ATOM   1634  O   GLU   174      -4.305 -16.433   8.233  1.00 10.00      A   
ATOM   1635  N   LEU   175      -2.727 -17.769   7.337  1.00 10.00      A   
ATOM   1636  HN  LEU   175      -2.257 -18.628   7.393  1.00 10.00      A   
ATOM   1637  CA  LEU   175      -2.369 -16.838   6.277  1.00 10.00      A   
ATOM   1638  CB  LEU   175      -1.068 -17.264   5.595  1.00 10.00      A   
ATOM   1639  CG  LEU   175       0.226 -16.934   6.345  1.00 10.00      A   
ATOM   1640  CD1 LEU   175       1.422 -17.565   5.652  1.00 10.00      A   
ATOM   1641  CD2 LEU   175       0.409 -15.427   6.460  1.00 10.00      A   
ATOM   1642  C   LEU   175      -3.492 -16.733   5.255  1.00 10.00      A   
ATOM   1643  O   LEU   175      -3.561 -15.774   4.490  1.00 10.00      A   
ATOM   1644  N   GLY   176      -4.377 -17.728   5.257  1.00 10.00      A   
ATOM   1645  HN  GLY   176      -4.257 -18.474   5.884  1.00 10.00      A   
ATOM   1646  CA  GLY   176      -5.501 -17.736   4.341  1.00 10.00      A   
ATOM   1647  C   GLY   176      -6.570 -16.731   4.736  1.00 10.00      A   
ATOM   1648  O   GLY   176      -7.522 -16.502   3.993  1.00 10.00      A   
ATOM   1649  N   LYS   177      -6.414 -16.131   5.909  1.00 10.00      A   
ATOM   1650  HN  LYS   177      -5.635 -16.358   6.459  1.00 10.00      A   
ATOM   1651  CA  LYS   177      -7.359 -15.134   6.397  1.00 10.00      A   
ATOM   1652  CB  LYS   177      -7.436 -15.177   7.927  1.00 10.00      A   
ATOM   1653  CG  LYS   177      -7.816 -16.537   8.489  1.00 10.00      A   
ATOM   1654  CD  LYS   177      -7.574 -16.604   9.987  1.00 10.00      A   
ATOM   1655  CE  LYS   177      -7.940 -17.971  10.544  1.00 10.00      A   
ATOM   1656  NZ  LYS   177      -7.639 -18.079  11.997  1.00 10.00      A   
ATOM   1657  HZ1 LYS   177      -8.064 -18.944  12.389  1.00 10.00      A   
ATOM   1658  HZ2 LYS   177      -8.022 -17.260  12.506  1.00 10.00      A   
ATOM   1659  HZ3 LYS   177      -6.604 -18.118  12.151  1.00 10.00      A   
ATOM   1660  C   LYS   177      -6.931 -13.745   5.929  1.00 10.00      A   
ATOM   1661  O   LYS   177      -6.576 -12.884   6.735  1.00 10.00      A   
ATOM   1662  N   VAL   178      -6.963 -13.541   4.616  1.00 10.00      A   
ATOM   1663  HN  VAL   178      -7.264 -14.269   4.029  1.00 10.00      A   
ATOM   1664  CA  VAL   178      -6.564 -12.273   4.017  1.00 10.00      A   
ATOM   1665  CB  VAL   178      -6.368 -12.408   2.488  1.00 10.00      A   
ATOM   1666  CG1 VAL   178      -5.813 -11.123   1.886  1.00 10.00      A   
ATOM   1667  CG2 VAL   178      -5.457 -13.578   2.171  1.00 10.00      A   
ATOM   1668  C   VAL   178      -7.590 -11.181   4.295  1.00 10.00      A   
ATOM   1669  O   VAL   178      -8.802 -11.428   4.282  1.00 10.00      A   
ATOM   1670  N   ASP   179      -7.099  -9.984   4.569  1.00 10.00      A   
ATOM   1671  HN  ASP   179      -6.124  -9.859   4.588  1.00 10.00      A   
ATOM   1672  CA  ASP   179      -7.957  -8.846   4.833  1.00 10.00      A   
ATOM   1673  CB  ASP   179      -7.449  -8.063   6.043  1.00 10.00      A   
ATOM   1674  CG  ASP   179      -8.569  -7.369   6.793  1.00 10.00      A   
ATOM   1675  OD1 ASP   179      -9.438  -8.075   7.353  1.00 10.00      A   
ATOM   1676  OD2 ASP   179      -8.584  -6.120   6.841  1.00 10.00      A   
ATOM   1677  C   ASP   179      -7.968  -7.951   3.608  1.00 10.00      A   
ATOM   1678  O   ASP   179      -6.918  -7.707   3.016  1.00 10.00      A   
ATOM   1679  N   GLY   180      -9.149  -7.489   3.221  1.00 10.00      A   
ATOM   1680  HN  GLY   180      -9.949  -7.728   3.735  1.00 10.00      A   
ATOM   1681  CA  GLY   180      -9.271  -6.630   2.057  1.00 10.00      A   
ATOM   1682  C   GLY   180      -8.398  -5.395   2.153  1.00 10.00      A   
ATOM   1683  O   GLY   180      -8.377  -4.723   3.187  1.00 10.00      A   
ATOM   1684  N   ALA   181      -7.689  -5.089   1.069  1.00 10.00      A   
ATOM   1685  HN  ALA   181      -7.760  -5.666   0.274  1.00 10.00      A   
ATOM   1686  CA  ALA   181      -6.799  -3.929   1.027  1.00 10.00      A   
ATOM   1687  CB  ALA   181      -5.844  -4.034  -0.154  1.00 10.00      A   
ATOM   1688  C   ALA   181      -7.582  -2.620   0.971  1.00 10.00      A   
ATOM   1689  O   ALA   181      -7.003  -1.532   0.963  1.00 10.00      A   
ATOM   1690  N   MET   182      -8.896  -2.737   0.913  1.00 10.00      A   
ATOM   1691  HN  MET   182      -9.293  -3.632   0.903  1.00 10.00      A   
ATOM   1692  CA  MET   182      -9.768  -1.579   0.866  1.00 10.00      A   
ATOM   1693  CB  MET   182     -10.485  -1.508  -0.483  1.00 10.00      A   
ATOM   1694  CG  MET   182     -11.581  -0.460  -0.549  1.00 10.00      A   
ATOM   1695  SD  MET   182     -12.331  -0.347  -2.184  1.00 10.00      A   
ATOM   1696  CE  MET   182     -12.927  -2.020  -2.411  1.00 10.00      A   
ATOM   1697  C   MET   182     -10.779  -1.625   2.005  1.00 10.00      A   
ATOM   1698  O   MET   182     -11.580  -2.557   2.100  1.00 10.00      A   
ATOM   1699  N   SER   183     -10.735  -0.623   2.865  1.00 10.00      A   
ATOM   1700  HN  SER   183     -10.068   0.091   2.739  1.00 10.00      A   
ATOM   1701  CA  SER   183     -11.648  -0.546   3.990  1.00 10.00      A   
ATOM   1702  CB  SER   183     -10.888  -0.126   5.249  1.00 10.00      A   
ATOM   1703  OG  SER   183      -9.680  -0.862   5.383  1.00 10.00      A   
ATOM   1704  HG  SER   183      -8.930  -0.292   5.171  1.00 10.00      A   
ATOM   1705  C   SER   183     -12.776   0.440   3.698  1.00 10.00      A   
ATOM   1706  O   SER   183     -12.530   1.606   3.377  1.00 10.00      A   
ATOM   1707  N   ILE   184     -14.008  -0.039   3.783  1.00 10.00      A   
ATOM   1708  HN  ILE   184     -14.139  -0.981   4.021  1.00 10.00      A   
ATOM   1709  CA  ILE   184     -15.173   0.798   3.538  1.00 10.00      A   
ATOM   1710  CB  ILE   184     -16.234   0.063   2.681  1.00 10.00      A   
ATOM   1711  CG1 ILE   184     -15.627  -0.428   1.364  1.00 10.00      A   
ATOM   1712  CG2 ILE   184     -17.431   0.961   2.405  1.00 10.00      A   
ATOM   1713  CD1 ILE   184     -15.180  -1.874   1.391  1.00 10.00      A   
ATOM   1714  C   ILE   184     -15.794   1.213   4.866  1.00 10.00      A   
ATOM   1715  O   ILE   184     -16.033   0.373   5.732  1.00 10.00      A   
ATOM   1716  N   ALA   185     -16.038   2.506   5.031  1.00 10.00      A   
ATOM   1717  HN  ALA   185     -15.822   3.134   4.307  1.00 10.00      A   
ATOM   1718  CA  ALA   185     -16.628   3.019   6.260  1.00 10.00      A   
ATOM   1719  CB  ALA   185     -16.064   4.393   6.589  1.00 10.00      A   
ATOM   1720  C   ALA   185     -18.149   3.070   6.160  1.00 10.00      A   
ATOM   1721  O   ALA   185     -18.722   2.835   5.094  1.00 10.00      A   
ATOM   1722  N   HIS   186     -18.792   3.381   7.275  1.00 10.00      A   
ATOM   1723  HN  HIS   186     -18.272   3.570   8.086  1.00 10.00      A   
ATOM   1724  CA  HIS   186     -20.245   3.466   7.328  1.00 10.00      A   
ATOM   1725  CB  HIS   186     -20.735   3.343   8.772  1.00 10.00      A   
ATOM   1726  CG  HIS   186     -20.654   1.965   9.347  1.00 10.00      A   
ATOM   1727  ND1 HIS   186     -21.666   1.039   9.222  1.00 10.00      A   
ATOM   1728  HD1 HIS   186     -22.506   1.173   8.732  1.00 10.00      A   
ATOM   1729  CD2 HIS   186     -19.688   1.364  10.084  1.00 10.00      A   
ATOM   1730  CE1 HIS   186     -21.327  -0.071   9.856  1.00 10.00      A   
ATOM   1731  NE2 HIS   186     -20.135   0.103  10.386  1.00 10.00      A   
ATOM   1732  HE2 HIS   186     -19.648  -0.569  10.919  1.00 10.00      A   
ATOM   1733  C   HIS   186     -20.722   4.792   6.758  1.00 10.00      A   
ATOM   1734  O   HIS   186     -20.180   5.850   7.089  1.00 10.00      A   
ATOM   1735  N   ALA   187     -21.729   4.734   5.902  1.00 10.00      A   
ATOM   1736  HN  ALA   187     -22.114   3.862   5.675  1.00 10.00      A   
ATOM   1737  CA  ALA   187     -22.283   5.936   5.300  1.00 10.00      A   
ATOM   1738  CB  ALA   187     -22.947   5.609   3.971  1.00 10.00      A   
ATOM   1739  C   ALA   187     -23.282   6.572   6.255  1.00 10.00      A   
ATOM   1740  O   ALA   187     -24.355   6.019   6.498  1.00 10.00      A   
ATOM   1741  N   ILE   188     -22.913   7.715   6.814  1.00 10.00      A   
ATOM   1742  HN  ILE   188     -22.040   8.097   6.586  1.00 10.00      A   
ATOM   1743  CA  ILE   188     -23.774   8.423   7.752  1.00 10.00      A   
ATOM   1744  CB  ILE   188     -23.044   8.700   9.086  1.00 10.00      A   
ATOM   1745  CG1 ILE   188     -21.666   9.324   8.828  1.00 10.00      A   
ATOM   1746  CG2 ILE   188     -22.915   7.419   9.897  1.00 10.00      A   
ATOM   1747  CD1 ILE   188     -20.932   9.748  10.084  1.00 10.00      A   
ATOM   1748  C   ILE   188     -24.242   9.742   7.155  1.00 10.00      A   
ATOM   1749  O   ILE   188     -23.544  10.335   6.327  1.00 10.00      A   
ATOM   1750  N   THR   189     -25.422  10.191   7.562  1.00 10.00      A   
ATOM   1751  HN  THR   189     -25.943   9.660   8.202  1.00 10.00      A   
ATOM   1752  CA  THR   189     -25.968  11.445   7.067  1.00 10.00      A   
ATOM   1753  CB  THR   189     -27.453  11.622   7.442  1.00 10.00      A   
ATOM   1754  OG1 THR   189     -27.666  11.270   8.817  1.00 10.00      A   
ATOM   1755  HG1 THR   189     -27.978  12.047   9.299  1.00 10.00      A   
ATOM   1756  CG2 THR   189     -28.335  10.763   6.552  1.00 10.00      A   
ATOM   1757  C   THR   189     -25.158  12.632   7.579  1.00 10.00      A   
ATOM   1758  O   THR   189     -24.672  12.625   8.714  1.00 10.00      A   
ATOM   1759  N   THR   190     -25.027  13.651   6.741  1.00 10.00      A   
ATOM   1760  HN  THR   190     -25.445  13.595   5.849  1.00 10.00      A   
ATOM   1761  CA  THR   190     -24.262  14.846   7.086  1.00 10.00      A   
ATOM   1762  CB  THR   190     -23.878  15.630   5.816  1.00 10.00      A   
ATOM   1763  OG1 THR   190     -25.069  16.036   5.118  1.00 10.00      A   
ATOM   1764  HG1 THR   190     -24.849  16.757   4.505  1.00 10.00      A   
ATOM   1765  CG2 THR   190     -23.028  14.765   4.898  1.00 10.00      A   
ATOM   1766  C   THR   190     -25.032  15.775   8.020  1.00 10.00      A   
ATOM   1767  O   THR   190     -24.555  16.858   8.353  1.00 10.00      A   
ATOM   1768  N   HIS   191     -26.218  15.350   8.445  1.00 10.00      A   
ATOM   1769  HN  HIS   191     -26.530  14.461   8.178  1.00 10.00      A   
ATOM   1770  CA  HIS   191     -27.056  16.162   9.321  1.00 10.00      A   
ATOM   1771  CB  HIS   191     -27.608  17.373   8.549  1.00 10.00      A   
ATOM   1772  CG  HIS   191     -28.345  17.014   7.292  1.00 10.00      A   
ATOM   1773  ND1 HIS   191     -27.713  16.776   6.085  1.00 10.00      A   
ATOM   1774  HD1 HIS   191     -26.742  16.821   5.926  1.00 10.00      A   
ATOM   1775  CD2 HIS   191     -29.667  16.834   7.059  1.00 10.00      A   
ATOM   1776  CE1 HIS   191     -28.613  16.467   5.171  1.00 10.00      A   
ATOM   1777  NE2 HIS   191     -29.805  16.494   5.737  1.00 10.00      A   
ATOM   1778  HE2 HIS   191     -30.658  16.298   5.283  1.00 10.00      A   
ATOM   1779  C   HIS   191     -28.207  15.335   9.889  1.00 10.00      A   
ATOM   1780  O   HIS   191     -28.299  14.130   9.629  1.00 10.00      A   
ATOM   1781  N   GLN   192     -29.079  15.990  10.651  1.00 10.00      A   
ATOM   1782  HN  GLN   192     -28.942  16.949  10.818  1.00 10.00      A   
ATOM   1783  CA  GLN   192     -30.236  15.334  11.249  1.00 10.00      A   
ATOM   1784  CB  GLN   192     -30.816  16.214  12.363  1.00 10.00      A   
ATOM   1785  CG  GLN   192     -31.929  15.564  13.174  1.00 10.00      A   
ATOM   1786  CD  GLN   192     -31.425  14.439  14.052  1.00 10.00      A   
ATOM   1787  OE1 GLN   192     -30.283  14.455  14.506  1.00 10.00      A   
ATOM   1788  NE2 GLN   192     -32.277  13.461  14.305  1.00 10.00      A   
ATOM   1789 HE21 GLN   192     -33.180  13.518  13.920  1.00 10.00      A   
ATOM   1790 HE22 GLN   192     -31.970  12.714  14.860  1.00 10.00      A   
ATOM   1791  C   GLN   192     -31.295  15.078  10.180  1.00 10.00      A   
ATOM   1792  O   GLN   192     -31.514  15.916   9.300  1.00 10.00      A   
ATOM   1793  N   VAL   193     -31.934  13.919  10.243  1.00 10.00      A   
ATOM   1794  HN  VAL   193     -31.717  13.290  10.964  1.00 10.00      A   
ATOM   1795  CA  VAL   193     -32.960  13.560   9.275  1.00 10.00      A   
ATOM   1796  CB  VAL   193     -32.458  12.469   8.300  1.00 10.00      A   
ATOM   1797  CG1 VAL   193     -33.545  12.077   7.309  1.00 10.00      A   
ATOM   1798  CG2 VAL   193     -31.210  12.934   7.564  1.00 10.00      A   
ATOM   1799  C   VAL   193     -34.220  13.068   9.982  1.00 10.00      A   
ATOM   1800  O   VAL   193     -34.146  12.276  10.924  1.00 10.00      A   
ATOM   1801  N   ASP   194     -35.370  13.550   9.535  1.00 10.00      A   
ATOM   1802  HN  ASP   194     -35.367  14.189   8.789  1.00 10.00      A   
ATOM   1803  CA  ASP   194     -36.640  13.142  10.116  1.00 10.00      A   
ATOM   1804  CB  ASP   194     -37.670  14.272  10.010  1.00 10.00      A   
ATOM   1805  CG  ASP   194     -38.507  14.429  11.266  1.00 10.00      A   
ATOM   1806  OD1 ASP   194     -39.026  13.414  11.776  1.00 10.00      A   
ATOM   1807  OD2 ASP   194     -38.649  15.573  11.755  1.00 10.00      A   
ATOM   1808  C   ASP   194     -37.146  11.894   9.397  1.00 10.00      A   
ATOM   1809  O   ASP   194     -37.249  11.877   8.169  1.00 10.00      A   
ATOM   1810  N   SER   195     -37.437  10.846  10.155  1.00 10.00      A   
ATOM   1811  HN  SER   195     -37.338  10.918  11.127  1.00 10.00      A   
ATOM   1812  CA  SER   195     -37.911   9.596   9.581  1.00 10.00      A   
ATOM   1813  CB  SER   195     -37.720   8.459  10.586  1.00 10.00      A   
ATOM   1814  OG  SER   195     -36.386   8.440  11.069  1.00 10.00      A   
ATOM   1815  HG  SER   195     -35.929   9.240  10.779  1.00 10.00      A   
ATOM   1816  C   SER   195     -39.373   9.694   9.154  1.00 10.00      A   
ATOM   1817  O   SER   195     -40.246  10.024   9.962  1.00 10.00      A   
ATOM   1818  N   ASP   196     -39.631   9.407   7.883  1.00 10.00      A   
ATOM   1819  HN  ASP   196     -38.891   9.141   7.293  1.00 10.00      A   
ATOM   1820  CA  ASP   196     -40.982   9.458   7.339  1.00 10.00      A   
ATOM   1821  CB  ASP   196     -40.978  10.080   5.937  1.00 10.00      A   
ATOM   1822  CG  ASP   196     -41.243  11.572   5.932  1.00 10.00      A   
ATOM   1823  OD1 ASP   196     -42.429  11.972   5.970  1.00 10.00      A   
ATOM   1824  OD2 ASP   196     -40.268  12.354   5.868  1.00 10.00      A   
ATOM   1825  C   ASP   196     -41.578   8.056   7.273  1.00 10.00      A   
ATOM   1826  O   ASP   196     -40.859   7.072   7.079  1.00 10.00      A   
ATOM   1827  N   ILE   197     -42.891   7.968   7.444  1.00 10.00      A   
ATOM   1828  HN  ILE   197     -43.409   8.786   7.596  1.00 10.00      A   
ATOM   1829  CA  ILE   197     -43.582   6.687   7.400  1.00 10.00      A   
ATOM   1830  CB  ILE   197     -44.231   6.332   8.755  1.00 10.00      A   
ATOM   1831  CG1 ILE   197     -45.046   7.513   9.299  1.00 10.00      A   
ATOM   1832  CG2 ILE   197     -43.168   5.899   9.758  1.00 10.00      A   
ATOM   1833  CD1 ILE   197     -45.951   7.158  10.457  1.00 10.00      A   
ATOM   1834  C   ILE   197     -44.646   6.684   6.307  1.00 10.00      A   
ATOM   1835  O   ILE   197     -45.419   7.637   6.173  1.00 10.00      A   
ATOM   1836  N   ASP   198     -44.667   5.624   5.515  1.00 10.00      A   
ATOM   1837  HN  ASP   198     -44.004   4.907   5.654  1.00 10.00      A   
ATOM   1838  CA  ASP   198     -45.633   5.496   4.431  1.00 10.00      A   
ATOM   1839  CB  ASP   198     -44.939   5.054   3.141  1.00 10.00      A   
ATOM   1840  CG  ASP   198     -45.912   4.811   2.004  1.00 10.00      A   
ATOM   1841  OD1 ASP   198     -46.135   3.636   1.648  1.00 10.00      A   
ATOM   1842  OD2 ASP   198     -46.453   5.795   1.454  1.00 10.00      A   
ATOM   1843  C   ASP   198     -46.725   4.501   4.787  1.00 10.00      A   
ATOM   1844  O   ASP   198     -46.438   3.378   5.199  1.00 10.00      A   
ATOM   1845  N   TRP   199     -47.970   4.927   4.648  1.00 10.00      A   
ATOM   1846  HN  TRP   199     -48.129   5.843   4.338  1.00 10.00      A   
ATOM   1847  CA  TRP   199     -49.109   4.077   4.934  1.00 10.00      A   
ATOM   1848  CB  TRP   199     -50.201   4.860   5.668  1.00 10.00      A   
ATOM   1849  CG  TRP   199     -49.835   5.264   7.065  1.00 10.00      A   
ATOM   1850  CD1 TRP   199     -49.095   6.349   7.439  1.00 10.00      A   
ATOM   1851  CD2 TRP   199     -50.202   4.593   8.276  1.00 10.00      A   
ATOM   1852  NE1 TRP   199     -48.982   6.396   8.807  1.00 10.00      A   
ATOM   1853  HE1 TRP   199     -48.498   7.083   9.318  1.00 10.00      A   
ATOM   1854  CE2 TRP   199     -49.652   5.327   9.345  1.00 10.00      A   
ATOM   1855  CE3 TRP   199     -50.945   3.443   8.562  1.00 10.00      A   
ATOM   1856  CZ2 TRP   199     -49.818   4.949  10.675  1.00 10.00      A   
ATOM   1857  CZ3 TRP   199     -51.108   3.069   9.882  1.00 10.00      A   
ATOM   1858  CH2 TRP   199     -50.550   3.821  10.923  1.00 10.00      A   
ATOM   1859  C   TRP   199     -49.657   3.502   3.635  1.00 10.00      A   
ATOM   1860  O   TRP   199     -50.344   4.186   2.874  1.00 10.00      A   
ATOM   1861  N   PHE   200     -49.330   2.252   3.369  1.00 10.00      A   
ATOM   1862  HN  PHE   200     -48.775   1.758   4.012  1.00 10.00      A   
ATOM   1863  CA  PHE   200     -49.783   1.585   2.156  1.00 10.00      A   
ATOM   1864  CB  PHE   200     -48.601   0.944   1.419  1.00 10.00      A   
ATOM   1865  CG  PHE   200     -47.764   0.039   2.279  1.00 10.00      A   
ATOM   1866  CD1 PHE   200     -48.064  -1.307   2.388  1.00 10.00      A   
ATOM   1867  CD2 PHE   200     -46.682   0.537   2.984  1.00 10.00      A   
ATOM   1868  CE1 PHE   200     -47.304  -2.139   3.185  1.00 10.00      A   
ATOM   1869  CE2 PHE   200     -45.917  -0.290   3.782  1.00 10.00      A   
ATOM   1870  CZ  PHE   200     -46.229  -1.630   3.882  1.00 10.00      A   
ATOM   1871  C   PHE   200     -50.837   0.538   2.482  1.00 10.00      A   
ATOM   1872  O   PHE   200     -50.858  -0.004   3.587  1.00 10.00      A   
ATOM   1873  N   THR   201     -51.705   0.255   1.526  1.00 10.00      A   
ATOM   1874  HN  THR   201     -51.642   0.720   0.665  1.00 10.00      A   
ATOM   1875  CA  THR   201     -52.753  -0.730   1.722  1.00 10.00      A   
ATOM   1876  CB  THR   201     -54.123  -0.058   1.976  1.00 10.00      A   
ATOM   1877  OG1 THR   201     -55.097  -1.047   2.326  1.00 10.00      A   
ATOM   1878  HG1 THR   201     -54.878  -1.414   3.194  1.00 10.00      A   
ATOM   1879  CG2 THR   201     -54.597   0.710   0.751  1.00 10.00      A   
ATOM   1880  C   THR   201     -52.841  -1.672   0.522  1.00 10.00      A   
ATOM   1881  O   THR   201     -52.416  -1.328  -0.585  1.00 10.00      A   
ATOM   1882  N   ALA   202     -53.365  -2.864   0.752  1.00 10.00      A   
ATOM   1883  HN  ALA   202     -53.670  -3.087   1.659  1.00 10.00      A   
ATOM   1884  CA  ALA   202     -53.513  -3.850  -0.303  1.00 10.00      A   
ATOM   1885  CB  ALA   202     -52.747  -5.120   0.031  1.00 10.00      A   
ATOM   1886  C   ALA   202     -54.989  -4.147  -0.533  1.00 10.00      A   
ATOM   1887  O   ALA   202     -55.528  -5.134  -0.027  1.00 10.00      A   
ATOM   1888  N   VAL   203     -55.642  -3.264  -1.272  1.00 10.00      A   
ATOM   1889  HN  VAL   203     -55.160  -2.488  -1.624  1.00 10.00      A   
ATOM   1890  CA  VAL   203     -57.058  -3.413  -1.577  1.00 10.00      A   
ATOM   1891  CB  VAL   203     -57.638  -2.132  -2.221  1.00 10.00      A   
ATOM   1892  CG1 VAL   203     -59.152  -2.234  -2.359  1.00 10.00      A   
ATOM   1893  CG2 VAL   203     -57.257  -0.902  -1.410  1.00 10.00      A   
ATOM   1894  C   VAL   203     -57.274  -4.592  -2.519  1.00 10.00      A   
ATOM   1895  O   VAL   203     -56.538  -4.761  -3.494  1.00 10.00      A   
ATOM   1896  N   ASP   204     -58.261  -5.415  -2.207  1.00 10.00      A   
ATOM   1897  HN  ASP   204     -58.796  -5.236  -1.404  1.00 10.00      A   
ATOM   1898  CA  ASP   204     -58.578  -6.574  -3.025  1.00 10.00      A   
ATOM   1899  CB  ASP   204     -59.522  -7.507  -2.271  1.00 10.00      A   
ATOM   1900  CG  ASP   204     -59.632  -8.869  -2.912  1.00 10.00      A   
ATOM   1901  OD1 ASP   204     -60.473  -9.040  -3.812  1.00 10.00      A   
ATOM   1902  OD2 ASP   204     -58.885  -9.787  -2.507  1.00 10.00      A   
ATOM   1903  C   ASP   204     -59.209  -6.125  -4.337  1.00 10.00      A   
ATOM   1904  O   ASP   204     -60.074  -5.250  -4.351  1.00 10.00      A   
ATOM   1905  N   ASP   205     -58.774  -6.728  -5.433  1.00 10.00      A   
ATOM   1906  HN  ASP   205     -58.100  -7.437  -5.350  1.00 10.00      A   
ATOM   1907  CA  ASP   205     -59.274  -6.369  -6.757  1.00 10.00      A   
ATOM   1908  CB  ASP   205     -58.278  -6.779  -7.847  1.00 10.00      A   
ATOM   1909  CG  ASP   205     -57.100  -5.830  -7.954  1.00 10.00      A   
ATOM   1910  OD1 ASP   205     -57.189  -4.844  -8.718  1.00 10.00      A   
ATOM   1911  OD2 ASP   205     -56.073  -6.065  -7.281  1.00 10.00      A   
ATOM   1912  C   ASP   205     -60.652  -6.960  -7.040  1.00 10.00      A   
ATOM   1913  O   ASP   205     -61.341  -6.532  -7.965  1.00 10.00      A   
ATOM   1914  N   LEU   206     -61.048  -7.949  -6.254  1.00 10.00      A   
ATOM   1915  HN  LEU   206     -60.456  -8.259  -5.532  1.00 10.00      A   
ATOM   1916  CA  LEU   206     -62.349  -8.579  -6.426  1.00 10.00      A   
ATOM   1917  CB  LEU   206     -62.241 -10.094  -6.240  1.00 10.00      A   
ATOM   1918  CG  LEU   206     -61.369 -10.838  -7.249  1.00 10.00      A   
ATOM   1919  CD1 LEU   206     -61.169 -12.280  -6.810  1.00 10.00      A   
ATOM   1920  CD2 LEU   206     -61.996 -10.778  -8.631  1.00 10.00      A   
ATOM   1921  C   LEU   206     -63.331  -8.005  -5.420  1.00 10.00      A   
ATOM   1922  O   LEU   206     -64.468  -7.678  -5.754  1.00 10.00      A   
ATOM   1923  N   GLN   207     -62.873  -7.891  -4.186  1.00 10.00      A   
ATOM   1924  HN  GLN   207     -61.950  -8.184  -3.992  1.00 10.00      A   
ATOM   1925  CA  GLN   207     -63.681  -7.354  -3.107  1.00 10.00      A   
ATOM   1926  CB  GLN   207     -63.827  -8.388  -1.987  1.00 10.00      A   
ATOM   1927  CG  GLN   207     -64.379  -9.727  -2.450  1.00 10.00      A   
ATOM   1928  CD  GLN   207     -65.821  -9.640  -2.905  1.00 10.00      A   
ATOM   1929  OE1 GLN   207     -66.610  -8.863  -2.365  1.00 10.00      A   
ATOM   1930  NE2 GLN   207     -66.178 -10.429  -3.907  1.00 10.00      A   
ATOM   1931 HE21 GLN   207     -65.500 -11.022  -4.297  1.00 10.00      A   
ATOM   1932 HE22 GLN   207     -67.107 -10.386  -4.225  1.00 10.00      A   
ATOM   1933  C   GLN   207     -63.034  -6.085  -2.575  1.00 10.00      A   
ATOM   1934  O   GLN   207     -62.322  -6.106  -1.571  1.00 10.00      A   
ATOM   1935  N   GLU   208     -63.283  -4.980  -3.261  1.00 10.00      A   
ATOM   1936  HN  GLU   208     -63.879  -5.028  -4.042  1.00 10.00      A   
ATOM   1937  CA  GLU   208     -62.717  -3.691  -2.886  1.00 10.00      A   
ATOM   1938  CB  GLU   208     -62.792  -2.709  -4.063  1.00 10.00      A   
ATOM   1939  CG  GLU   208     -64.196  -2.219  -4.398  1.00 10.00      A   
ATOM   1940  CD  GLU   208     -64.984  -3.190  -5.258  1.00 10.00      A   
ATOM   1941  OE1 GLU   208     -65.478  -4.207  -4.724  1.00 10.00      A   
ATOM   1942  OE2 GLU   208     -65.126  -2.933  -6.472  1.00 10.00      A   
ATOM   1943  C   GLU   208     -63.430  -3.109  -1.673  1.00 10.00      A   
ATOM   1944  O   GLU   208     -62.938  -2.181  -1.030  1.00 10.00      A   
ATOM   1945  N   GLN   209     -64.599  -3.654  -1.378  1.00 10.00      A   
ATOM   1946  HN  GLN   209     -64.934  -4.385  -1.937  1.00 10.00      A   
ATOM   1947  CA  GLN   209     -65.395  -3.203  -0.253  1.00 10.00      A   
ATOM   1948  CB  GLN   209     -66.873  -3.523  -0.489  1.00 10.00      A   
ATOM   1949  CG  GLN   209     -67.340  -3.270  -1.917  1.00 10.00      A   
ATOM   1950  CD  GLN   209     -67.551  -1.802  -2.231  1.00 10.00      A   
ATOM   1951  OE1 GLN   209     -66.971  -0.921  -1.595  1.00 10.00      A   
ATOM   1952  NE2 GLN   209     -68.363  -1.526  -3.235  1.00 10.00      A   
ATOM   1953 HE21 GLN   209     -68.775  -2.277  -3.719  1.00 10.00      A   
ATOM   1954 HE22 GLN   209     -68.533  -0.586  -3.453  1.00 10.00      A   
ATOM   1955  C   GLN   209     -64.912  -3.853   1.038  1.00 10.00      A   
ATOM   1956  O   GLN   209     -64.285  -4.916   1.019  1.00 10.00      A   
ATOM   1957  N   GLY   210     -65.207  -3.213   2.153  1.00 10.00      A   
ATOM   1958  HN  GLY   210     -65.711  -2.373   2.105  1.00 10.00      A   
ATOM   1959  CA  GLY   210     -64.795  -3.734   3.437  1.00 10.00      A   
ATOM   1960  C   GLY   210     -63.688  -2.907   4.050  1.00 10.00      A   
ATOM   1961  O   GLY   210     -63.228  -1.933   3.454  1.00 10.00      A   
ATOM   1962  N   SER   211     -63.258  -3.289   5.238  1.00 10.00      A   
ATOM   1963  HN  SER   211     -63.655  -4.079   5.663  1.00 10.00      A   
ATOM   1964  CA  SER   211     -62.199  -2.575   5.927  1.00 10.00      A   
ATOM   1965  CB  SER   211     -62.416  -2.650   7.439  1.00 10.00      A   
ATOM   1966  OG  SER   211     -63.738  -2.255   7.777  1.00 10.00      A   
ATOM   1967  HG  SER   211     -64.226  -3.020   8.108  1.00 10.00      A   
ATOM   1968  C   SER   211     -60.837  -3.144   5.544  1.00 10.00      A   
ATOM   1969  O   SER   211     -60.515  -4.288   5.872  1.00 10.00      A   
ATOM   1970  N   ALA   212     -60.049  -2.347   4.839  1.00 10.00      A   
ATOM   1971  HN  ALA   212     -60.361  -1.448   4.610  1.00 10.00      A   
ATOM   1972  CA  ALA   212     -58.727  -2.771   4.402  1.00 10.00      A   
ATOM   1973  CB  ALA   212     -58.289  -1.965   3.189  1.00 10.00      A   
ATOM   1974  C   ALA   212     -57.704  -2.643   5.524  1.00 10.00      A   
ATOM   1975  O   ALA   212     -57.974  -2.036   6.565  1.00 10.00      A   
ATOM   1976  N   HIS   213     -56.535  -3.230   5.315  1.00 10.00      A   
ATOM   1977  HN  HIS   213     -56.384  -3.708   4.468  1.00 10.00      A   
ATOM   1978  CA  HIS   213     -55.465  -3.180   6.300  1.00 10.00      A   
ATOM   1979  CB  HIS   213     -54.871  -4.573   6.525  1.00 10.00      A   
ATOM   1980  CG  HIS   213     -55.766  -5.484   7.307  1.00 10.00      A   
ATOM   1981  ND1 HIS   213     -55.412  -6.023   8.525  1.00 10.00      A   
ATOM   1982  HD1 HIS   213     -54.560  -5.871   8.995  1.00 10.00      A   
ATOM   1983  CD2 HIS   213     -57.012  -5.942   7.045  1.00 10.00      A   
ATOM   1984  CE1 HIS   213     -56.402  -6.771   8.978  1.00 10.00      A   
ATOM   1985  NE2 HIS   213     -57.383  -6.736   8.099  1.00 10.00      A   
ATOM   1986  HE2 HIS   213     -58.246  -7.208   8.184  1.00 10.00      A   
ATOM   1987  C   HIS   213     -54.388  -2.205   5.845  1.00 10.00      A   
ATOM   1988  O   HIS   213     -54.185  -2.016   4.645  1.00 10.00      A   
ATOM   1989  N   LEU   214     -53.701  -1.591   6.793  1.00 10.00      A   
ATOM   1990  HN  LEU   214     -53.891  -1.795   7.736  1.00 10.00      A   
ATOM   1991  CA  LEU   214     -52.665  -0.625   6.472  1.00 10.00      A   
ATOM   1992  CB  LEU   214     -53.007   0.737   7.079  1.00 10.00      A   
ATOM   1993  CG  LEU   214     -54.276   1.412   6.555  1.00 10.00      A   
ATOM   1994  CD1 LEU   214     -54.645   2.600   7.430  1.00 10.00      A   
ATOM   1995  CD2 LEU   214     -54.093   1.850   5.109  1.00 10.00      A   
ATOM   1996  C   LEU   214     -51.294  -1.081   6.961  1.00 10.00      A   
ATOM   1997  O   LEU   214     -51.180  -1.771   7.976  1.00 10.00      A   
ATOM   1998  N   GLY   215     -50.264  -0.701   6.220  1.00 10.00      A   
ATOM   1999  HN  GLY   215     -50.431  -0.171   5.407  1.00 10.00      A   
ATOM   2000  CA  GLY   215     -48.904  -1.043   6.579  1.00 10.00      A   
ATOM   2001  C   GLY   215     -48.072   0.211   6.741  1.00 10.00      A   
ATOM   2002  O   GLY   215     -48.415   1.253   6.179  1.00 10.00      A   
ATOM   2003  N   THR   216     -46.984   0.124   7.490  1.00 10.00      A   
ATOM   2004  HN  THR   216     -46.741  -0.737   7.891  1.00 10.00      A   
ATOM   2005  CA  THR   216     -46.133   1.282   7.722  1.00 10.00      A   
ATOM   2006  CB  THR   216     -46.109   1.660   9.214  1.00 10.00      A   
ATOM   2007  OG1 THR   216     -46.915   0.732   9.955  1.00 10.00      A   
ATOM   2008  HG1 THR   216     -46.343   0.091  10.391  1.00 10.00      A   
ATOM   2009  CG2 THR   216     -46.642   3.069   9.418  1.00 10.00      A   
ATOM   2010  C   THR   216     -44.703   1.043   7.248  1.00 10.00      A   
ATOM   2011  O   THR   216     -43.962   0.261   7.848  1.00 10.00      A   
ATOM   2012  N   GLN   217     -44.323   1.713   6.170  1.00 10.00      A   
ATOM   2013  HN  GLN   217     -44.965   2.310   5.725  1.00 10.00      A   
ATOM   2014  CA  GLN   217     -42.978   1.586   5.628  1.00 10.00      A   
ATOM   2015  CB  GLN   217     -43.016   1.483   4.101  1.00 10.00      A   
ATOM   2016  CG  GLN   217     -41.729   0.973   3.471  1.00 10.00      A   
ATOM   2017  CD  GLN   217     -41.104  -0.167   4.253  1.00 10.00      A   
ATOM   2018  OE1 GLN   217     -41.559  -1.309   4.181  1.00 10.00      A   
ATOM   2019  NE2 GLN   217     -40.042   0.129   4.987  1.00 10.00      A   
ATOM   2020 HE21 GLN   217     -39.715   1.060   4.982  1.00 10.00      A   
ATOM   2021 HE22 GLN   217     -39.624  -0.589   5.507  1.00 10.00      A   
ATOM   2022  C   GLN   217     -42.124   2.773   6.056  1.00 10.00      A   
ATOM   2023  O   GLN   217     -42.495   3.927   5.836  1.00 10.00      A   
ATOM   2024  N   GLU   218     -40.994   2.482   6.684  1.00 10.00      A   
ATOM   2025  HN  GLU   218     -40.766   1.544   6.845  1.00 10.00      A   
ATOM   2026  CA  GLU   218     -40.084   3.516   7.142  1.00 10.00      A   
ATOM   2027  CB  GLU   218     -39.354   3.046   8.401  1.00 10.00      A   
ATOM   2028  CG  GLU   218     -38.522   4.115   9.087  1.00 10.00      A   
ATOM   2029  CD  GLU   218     -38.087   3.697  10.475  1.00 10.00      A   
ATOM   2030  OE1 GLU   218     -36.900   3.351  10.654  1.00 10.00      A   
ATOM   2031  OE2 GLU   218     -38.939   3.699  11.392  1.00 10.00      A   
ATOM   2032  C   GLU   218     -39.081   3.870   6.049  1.00 10.00      A   
ATOM   2033  O   GLU   218     -38.533   2.985   5.385  1.00 10.00      A   
ATOM   2034  N   PHE   219     -38.867   5.165   5.855  1.00 10.00      A   
ATOM   2035  HN  PHE   219     -39.360   5.814   6.404  1.00 10.00      A   
ATOM   2036  CA  PHE   219     -37.935   5.662   4.853  1.00 10.00      A   
ATOM   2037  CB  PHE   219     -38.561   5.628   3.448  1.00 10.00      A   
ATOM   2038  CG  PHE   219     -39.769   6.509   3.275  1.00 10.00      A   
ATOM   2039  CD1 PHE   219     -39.654   7.757   2.685  1.00 10.00      A   
ATOM   2040  CD2 PHE   219     -41.018   6.092   3.701  1.00 10.00      A   
ATOM   2041  CE1 PHE   219     -40.759   8.571   2.523  1.00 10.00      A   
ATOM   2042  CE2 PHE   219     -42.128   6.900   3.542  1.00 10.00      A   
ATOM   2043  CZ  PHE   219     -41.999   8.142   2.953  1.00 10.00      A   
ATOM   2044  C   PHE   219     -37.491   7.076   5.213  1.00 10.00      A   
ATOM   2045  O   PHE   219     -38.050   7.694   6.124  1.00 10.00      A   
ATOM   2046  N   SER   220     -36.479   7.582   4.521  1.00 10.00      A   
ATOM   2047  HN  SER   220     -36.050   7.040   3.826  1.00 10.00      A   
ATOM   2048  CA  SER   220     -35.981   8.927   4.787  1.00 10.00      A   
ATOM   2049  CB  SER   220     -35.158   8.941   6.082  1.00 10.00      A   
ATOM   2050  OG  SER   220     -34.482   7.707   6.275  1.00 10.00      A   
ATOM   2051  HG  SER   220     -34.918   7.213   6.979  1.00 10.00      A   
ATOM   2052  C   SER   220     -35.157   9.467   3.618  1.00 10.00      A   
ATOM   2053  O   SER   220     -34.676   8.700   2.776  1.00 10.00      A   
ATOM   2054  N   SER   221     -35.023  10.786   3.559  1.00 10.00      A   
ATOM   2055  HN  SER   221     -35.472  11.342   4.232  1.00 10.00      A   
ATOM   2056  CA  SER   221     -34.251  11.444   2.514  1.00 10.00      A   
ATOM   2057  CB  SER   221     -35.174  12.340   1.685  1.00 10.00      A   
ATOM   2058  OG  SER   221     -36.343  12.686   2.420  1.00 10.00      A   
ATOM   2059  HG  SER   221     -37.111  12.653   1.837  1.00 10.00      A   
ATOM   2060  C   SER   221     -33.136  12.279   3.138  1.00 10.00      A   
ATOM   2061  O   SER   221     -33.341  12.914   4.174  1.00 10.00      A   
ATOM   2062  N   GLY   222     -31.957  12.278   2.524  1.00 10.00      A   
ATOM   2063  HN  GLY   222     -31.832  11.752   1.704  1.00 10.00      A   
ATOM   2064  CA  GLY   222     -30.857  13.048   3.063  1.00 10.00      A   
ATOM   2065  C   GLY   222     -29.579  12.881   2.271  1.00 10.00      A   
ATOM   2066  O   GLY   222     -29.580  12.269   1.206  1.00 10.00      A   
ATOM   2067  N   VAL   223     -28.491  13.427   2.800  1.00 10.00      A   
ATOM   2068  HN  VAL   223     -28.560  13.877   3.660  1.00 10.00      A   
ATOM   2069  CA  VAL   223     -27.186  13.350   2.155  1.00 10.00      A   
ATOM   2070  CB  VAL   223     -26.542  14.751   2.022  1.00 10.00      A   
ATOM   2071  CG1 VAL   223     -25.210  14.671   1.290  1.00 10.00      A   
ATOM   2072  CG2 VAL   223     -27.487  15.713   1.315  1.00 10.00      A   
ATOM   2073  C   VAL   223     -26.272  12.457   2.983  1.00 10.00      A   
ATOM   2074  O   VAL   223     -26.115  12.672   4.189  1.00 10.00      A   
ATOM   2075  N   PHE   224     -25.678  11.463   2.340  1.00 10.00      A   
ATOM   2076  HN  PHE   224     -25.825  11.364   1.373  1.00 10.00      A   
ATOM   2077  CA  PHE   224     -24.799  10.525   3.025  1.00 10.00      A   
ATOM   2078  CB  PHE   224     -25.160   9.083   2.659  1.00 10.00      A   
ATOM   2079  CG  PHE   224     -26.477   8.613   3.209  1.00 10.00      A   
ATOM   2080  CD1 PHE   224     -27.663   8.932   2.572  1.00 10.00      A   
ATOM   2081  CD2 PHE   224     -26.525   7.846   4.361  1.00 10.00      A   
ATOM   2082  CE1 PHE   224     -28.874   8.495   3.072  1.00 10.00      A   
ATOM   2083  CE2 PHE   224     -27.731   7.407   4.867  1.00 10.00      A   
ATOM   2084  CZ  PHE   224     -28.908   7.731   4.222  1.00 10.00      A   
ATOM   2085  C   PHE   224     -23.334  10.782   2.702  1.00 10.00      A   
ATOM   2086  O   PHE   224     -22.979  11.103   1.566  1.00 10.00      A   
ATOM   2087  N   TYR   225     -22.489  10.642   3.712  1.00 10.00      A   
ATOM   2088  HN  TYR   225     -22.839  10.400   4.598  1.00 10.00      A   
ATOM   2089  CA  TYR   225     -21.059  10.836   3.548  1.00 10.00      A   
ATOM   2090  CB  TYR   225     -20.492  11.666   4.705  1.00 10.00      A   
ATOM   2091  CG  TYR   225     -18.992  11.868   4.645  1.00 10.00      A   
ATOM   2092  CD1 TYR   225     -18.415  12.632   3.639  1.00 10.00      A   
ATOM   2093  CD2 TYR   225     -18.153  11.297   5.596  1.00 10.00      A   
ATOM   2094  CE1 TYR   225     -17.050  12.823   3.580  1.00 10.00      A   
ATOM   2095  CE2 TYR   225     -16.784  11.483   5.544  1.00 10.00      A   
ATOM   2096  CZ  TYR   225     -16.239  12.246   4.534  1.00 10.00      A   
ATOM   2097  OH  TYR   225     -14.879  12.442   4.478  1.00 10.00      A   
ATOM   2098  HH  TYR   225     -14.692  13.376   4.625  1.00 10.00      A   
ATOM   2099  C   TYR   225     -20.364   9.483   3.478  1.00 10.00      A   
ATOM   2100  O   TYR   225     -20.347   8.734   4.456  1.00 10.00      A   
ATOM   2101  N   ARG   226     -19.807   9.167   2.322  1.00 10.00      A   
ATOM   2102  HN  ARG   226     -19.858   9.803   1.570  1.00 10.00      A   
ATOM   2103  CA  ARG   226     -19.122   7.898   2.132  1.00 10.00      A   
ATOM   2104  CB  ARG   226     -19.530   7.256   0.805  1.00 10.00      A   
ATOM   2105  CG  ARG   226     -21.006   6.908   0.706  1.00 10.00      A   
ATOM   2106  CD  ARG   226     -21.290   6.061  -0.522  1.00 10.00      A   
ATOM   2107  NE  ARG   226     -20.537   4.806  -0.511  1.00 10.00      A   
ATOM   2108  HE  ARG   226     -19.744   4.763   0.072  1.00 10.00      A   
ATOM   2109  CZ  ARG   226     -20.858   3.738  -1.236  1.00 10.00      A   
ATOM   2110  NH1 ARG   226     -21.917   3.764  -2.039  1.00 10.00      A   
ATOM   2111 HH11 ARG   226     -22.167   2.922  -2.605  1.00 10.00      A   
ATOM   2112 HH12 ARG   226     -22.506   4.624  -2.110  1.00 10.00      A   
ATOM   2113  NH2 ARG   226     -20.114   2.642  -1.163  1.00 10.00      A   
ATOM   2114 HH21 ARG   226     -20.361   1.804  -1.731  1.00 10.00      A   
ATOM   2115 HH22 ARG   226     -19.276   2.616  -0.540  1.00 10.00      A   
ATOM   2116  C   ARG   226     -17.608   8.068   2.187  1.00 10.00      A   
ATOM   2117  O   ARG   226     -17.056   9.008   1.608  1.00 10.00      A   
ATOM   2118  N   TYR   227     -16.944   7.158   2.884  1.00 10.00      A   
ATOM   2119  HN  TYR   227     -17.443   6.434   3.323  1.00 10.00      A   
ATOM   2120  CA  TYR   227     -15.497   7.192   3.011  1.00 10.00      A   
ATOM   2121  CB  TYR   227     -15.069   7.797   4.356  1.00 10.00      A   
ATOM   2122  CG  TYR   227     -13.584   7.681   4.639  1.00 10.00      A   
ATOM   2123  CD1 TYR   227     -12.651   8.359   3.862  1.00 10.00      A   
ATOM   2124  CD2 TYR   227     -13.113   6.877   5.671  1.00 10.00      A   
ATOM   2125  CE1 TYR   227     -11.297   8.243   4.104  1.00 10.00      A   
ATOM   2126  CE2 TYR   227     -11.759   6.758   5.922  1.00 10.00      A   
ATOM   2127  CZ  TYR   227     -10.857   7.440   5.134  1.00 10.00      A   
ATOM   2128  OH  TYR   227      -9.508   7.317   5.376  1.00 10.00      A   
ATOM   2129  HH  TYR   227      -9.054   8.116   5.085  1.00 10.00      A   
ATOM   2130  C   TYR   227     -14.909   5.797   2.843  1.00 10.00      A   
ATOM   2131  O   TYR   227     -15.482   4.811   3.309  1.00 10.00      A   
ATOM   2132  N   ALA   228     -13.781   5.722   2.155  1.00 10.00      A   
ATOM   2133  HN  ALA   228     -13.391   6.544   1.782  1.00 10.00      A   
ATOM   2134  CA  ALA   228     -13.100   4.459   1.930  1.00 10.00      A   
ATOM   2135  CB  ALA   228     -13.640   3.788   0.675  1.00 10.00      A   
ATOM   2136  C   ALA   228     -11.602   4.695   1.802  1.00 10.00      A   
ATOM   2137  O   ALA   228     -11.177   5.730   1.283  1.00 10.00      A   
ATOM   2138  N   ASN   229     -10.812   3.753   2.287  1.00 10.00      A   
ATOM   2139  HN  ASN   229     -11.214   2.953   2.696  1.00 10.00      A   
ATOM   2140  CA  ASN   229      -9.362   3.861   2.217  1.00 10.00      A   
ATOM   2141  CB  ASN   229      -8.737   4.125   3.597  1.00 10.00      A   
ATOM   2142  CG  ASN   229      -9.098   3.085   4.644  1.00 10.00      A   
ATOM   2143  OD1 ASN   229      -8.448   2.045   4.761  1.00 10.00      A   
ATOM   2144  ND2 ASN   229     -10.125   3.371   5.428  1.00 10.00      A   
ATOM   2145 HD21 ASN   229     -10.584   4.225   5.295  1.00 10.00      A   
ATOM   2146 HD22 ASN   229     -10.388   2.715   6.112  1.00 10.00      A   
ATOM   2147  C   ASN   229      -8.763   2.619   1.574  1.00 10.00      A   
ATOM   2148  O   ASN   229      -9.145   1.493   1.899  1.00 10.00      A   
ATOM   2149  N   ILE   230      -7.848   2.830   0.643  1.00 10.00      A   
ATOM   2150  HN  ILE   230      -7.598   3.753   0.418  1.00 10.00      A   
ATOM   2151  CA  ILE   230      -7.199   1.728  -0.051  1.00 10.00      A   
ATOM   2152  CB  ILE   230      -7.460   1.769  -1.574  1.00 10.00      A   
ATOM   2153  CG1 ILE   230      -8.963   1.835  -1.867  1.00 10.00      A   
ATOM   2154  CG2 ILE   230      -6.840   0.556  -2.254  1.00 10.00      A   
ATOM   2155  CD1 ILE   230      -9.300   1.918  -3.341  1.00 10.00      A   
ATOM   2156  C   ILE   230      -5.695   1.745   0.194  1.00 10.00      A   
ATOM   2157  O   ILE   230      -5.033   2.764  -0.016  1.00 10.00      A   
ATOM   2158  N   ASN   231      -5.167   0.620   0.654  1.00 10.00      A   
ATOM   2159  HN  ASN   231      -5.754  -0.152   0.821  1.00 10.00      A   
ATOM   2160  CA  ASN   231      -3.740   0.494   0.910  1.00 10.00      A   
ATOM   2161  CB  ASN   231      -3.488  -0.428   2.114  1.00 10.00      A   
ATOM   2162  CG  ASN   231      -2.027  -0.483   2.543  1.00 10.00      A   
ATOM   2163  OD1 ASN   231      -1.117  -0.406   1.721  1.00 10.00      A   
ATOM   2164  ND2 ASN   231      -1.791  -0.623   3.839  1.00 10.00      A   
ATOM   2165 HD21 ASN   231      -2.559  -0.683   4.451  1.00 10.00      A   
ATOM   2166 HD22 ASN   231      -0.856  -0.666   4.137  1.00 10.00      A   
ATOM   2167  C   ASN   231      -3.052  -0.051  -0.339  1.00 10.00      A   
ATOM   2168  O   ASN   231      -3.156  -1.241  -0.649  1.00 10.00      A   
ATOM   2169  N   LEU   232      -2.358   0.828  -1.053  1.00 10.00      A   
ATOM   2170  HN  LEU   232      -2.306   1.762  -0.740  1.00 10.00      A   
ATOM   2171  CA  LEU   232      -1.662   0.450  -2.282  1.00 10.00      A   
ATOM   2172  CB  LEU   232      -1.111   1.685  -2.996  1.00 10.00      A   
ATOM   2173  CG  LEU   232      -2.147   2.635  -3.600  1.00 10.00      A   
ATOM   2174  CD1 LEU   232      -1.462   3.846  -4.215  1.00 10.00      A   
ATOM   2175  CD2 LEU   232      -2.995   1.911  -4.637  1.00 10.00      A   
ATOM   2176  C   LEU   232      -0.540  -0.542  -2.014  1.00 10.00      A   
ATOM   2177  O   LEU   232      -0.335  -1.482  -2.784  1.00 10.00      A   
ATOM   2178  N   ALA   233       0.163  -0.341  -0.908  1.00 10.00      A   
ATOM   2179  HN  ALA   233      -0.077   0.406  -0.321  1.00 10.00      A   
ATOM   2180  CA  ALA   233       1.268  -1.211  -0.535  1.00 10.00      A   
ATOM   2181  CB  ALA   233       1.963  -0.682   0.708  1.00 10.00      A   
ATOM   2182  C   ALA   233       0.787  -2.645  -0.332  1.00 10.00      A   
ATOM   2183  O   ALA   233       1.371  -3.584  -0.871  1.00 10.00      A   
ATOM   2184  N   GLN   234      -0.292  -2.803   0.428  1.00 10.00      A   
ATOM   2185  HN  GLN   234      -0.714  -2.011   0.827  1.00 10.00      A   
ATOM   2186  CA  GLN   234      -0.858  -4.122   0.687  1.00 10.00      A   
ATOM   2187  CB  GLN   234      -1.987  -4.048   1.716  1.00 10.00      A   
ATOM   2188  CG  GLN   234      -1.528  -4.157   3.160  1.00 10.00      A   
ATOM   2189  CD  GLN   234      -2.691  -4.254   4.130  1.00 10.00      A   
ATOM   2190  OE1 GLN   234      -3.751  -4.787   3.798  1.00 10.00      A   
ATOM   2191  NE2 GLN   234      -2.502  -3.738   5.335  1.00 10.00      A   
ATOM   2192 HE21 GLN   234      -1.632  -3.327   5.532  1.00 10.00      A   
ATOM   2193 HE22 GLN   234      -3.237  -3.788   5.982  1.00 10.00      A   
ATOM   2194  C   GLN   234      -1.371  -4.747  -0.603  1.00 10.00      A   
ATOM   2195  O   GLN   234      -1.231  -5.948  -0.818  1.00 10.00      A   
ATOM   2196  N   LEU   235      -1.949  -3.918  -1.468  1.00 10.00      A   
ATOM   2197  HN  LEU   235      -2.023  -2.964  -1.242  1.00 10.00      A   
ATOM   2198  CA  LEU   235      -2.480  -4.389  -2.742  1.00 10.00      A   
ATOM   2199  CB  LEU   235      -3.195  -3.253  -3.478  1.00 10.00      A   
ATOM   2200  CG  LEU   235      -4.007  -3.648  -4.715  1.00 10.00      A   
ATOM   2201  CD1 LEU   235      -5.162  -4.565  -4.335  1.00 10.00      A   
ATOM   2202  CD2 LEU   235      -4.514  -2.408  -5.440  1.00 10.00      A   
ATOM   2203  C   LEU   235      -1.370  -4.970  -3.614  1.00 10.00      A   
ATOM   2204  O   LEU   235      -1.536  -6.023  -4.223  1.00 10.00      A   
ATOM   2205  N   GLN   236      -0.232  -4.287  -3.648  1.00 10.00      A   
ATOM   2206  HN  GLN   236      -0.155  -3.458  -3.126  1.00 10.00      A   
ATOM   2207  CA  GLN   236       0.908  -4.734  -4.441  1.00 10.00      A   
ATOM   2208  CB  GLN   236       2.027  -3.688  -4.423  1.00 10.00      A   
ATOM   2209  CG  GLN   236       1.727  -2.458  -5.264  1.00 10.00      A   
ATOM   2210  CD  GLN   236       2.874  -1.468  -5.292  1.00 10.00      A   
ATOM   2211  OE1 GLN   236       2.915  -0.521  -4.506  1.00 10.00      A   
ATOM   2212  NE2 GLN   236       3.811  -1.677  -6.202  1.00 10.00      A   
ATOM   2213 HE21 GLN   236       3.711  -2.451  -6.799  1.00 10.00      A   
ATOM   2214 HE22 GLN   236       4.568  -1.059  -6.237  1.00 10.00      A   
ATOM   2215  C   GLN   236       1.420  -6.092  -3.960  1.00 10.00      A   
ATOM   2216  O   GLN   236       1.788  -6.954  -4.769  1.00 10.00      A   
ATOM   2217  N   GLU   237       1.419  -6.282  -2.642  1.00 10.00      A   
ATOM   2218  HN  GLU   237       1.112  -5.556  -2.056  1.00 10.00      A   
ATOM   2219  CA  GLU   237       1.868  -7.534  -2.042  1.00 10.00      A   
ATOM   2220  CB  GLU   237       2.088  -7.359  -0.535  1.00 10.00      A   
ATOM   2221  CG  GLU   237       2.973  -6.182  -0.149  1.00 10.00      A   
ATOM   2222  CD  GLU   237       3.071  -5.994   1.354  1.00 10.00      A   
ATOM   2223  OE1 GLU   237       2.119  -6.368   2.070  1.00 10.00      A   
ATOM   2224  OE2 GLU   237       4.104  -5.473   1.833  1.00 10.00      A   
ATOM   2225  C   GLU   237       0.835  -8.638  -2.274  1.00 10.00      A   
ATOM   2226  O   GLU   237       1.182  -9.776  -2.591  1.00 10.00      A   
ATOM   2227  N   ASN   238      -0.440  -8.278  -2.143  1.00 10.00      A   
ATOM   2228  HN  ASN   238      -0.652  -7.342  -1.922  1.00 10.00      A   
ATOM   2229  CA  ASN   238      -1.539  -9.228  -2.308  1.00 10.00      A   
ATOM   2230  CB  ASN   238      -2.836  -8.683  -1.708  1.00 10.00      A   
ATOM   2231  CG  ASN   238      -2.857  -8.742  -0.193  1.00 10.00      A   
ATOM   2232  OD1 ASN   238      -2.163  -9.554   0.420  1.00 10.00      A   
ATOM   2233  ND2 ASN   238      -3.659  -7.885   0.422  1.00 10.00      A   
ATOM   2234 HD21 ASN   238      -4.187  -7.268  -0.126  1.00 10.00      A   
ATOM   2235 HD22 ASN   238      -3.692  -7.904   1.405  1.00 10.00      A   
ATOM   2236  C   ASN   238      -1.760  -9.639  -3.760  1.00 10.00      A   
ATOM   2237  O   ASN   238      -2.509 -10.575  -4.037  1.00 10.00      A   
ATOM   2238  N   LEU   239      -1.120  -8.946  -4.688  1.00 10.00      A   
ATOM   2239  HN  LEU   239      -0.546  -8.196  -4.421  1.00 10.00      A   
ATOM   2240  CA  LEU   239      -1.266  -9.274  -6.099  1.00 10.00      A   
ATOM   2241  CB  LEU   239      -1.491  -8.021  -6.946  1.00 10.00      A   
ATOM   2242  CG  LEU   239      -2.868  -7.363  -6.811  1.00 10.00      A   
ATOM   2243  CD1 LEU   239      -2.959  -6.122  -7.685  1.00 10.00      A   
ATOM   2244  CD2 LEU   239      -3.972  -8.350  -7.162  1.00 10.00      A   
ATOM   2245  C   LEU   239      -0.079 -10.080  -6.609  1.00 10.00      A   
ATOM   2246  O   LEU   239       0.028 -10.364  -7.801  1.00 10.00      A   
ATOM   2247  N   GLY   240       0.811 -10.446  -5.691  1.00 10.00      A   
ATOM   2248  HN  GLY   240       0.671 -10.182  -4.755  1.00 10.00      A   
ATOM   2249  CA  GLY   240       1.976 -11.237  -6.050  1.00 10.00      A   
ATOM   2250  C   GLY   240       2.990 -10.479  -6.885  1.00 10.00      A   
ATOM   2251  O   GLY   240       3.623 -11.052  -7.774  1.00 10.00      A   
ATOM   2252  N   GLY   241       3.140  -9.190  -6.609  1.00 10.00      A   
ATOM   2253  HN  GLY   241       2.599  -8.782  -5.902  1.00 10.00      A   
ATOM   2254  CA  GLY   241       4.093  -8.386  -7.343  1.00 10.00      A   
ATOM   2255  C   GLY   241       3.444  -7.517  -8.400  1.00 10.00      A   
ATOM   2256  O   GLY   241       3.736  -7.652  -9.589  1.00 10.00      A   
ATOM   2257  N   ALA   242       2.572  -6.618  -7.967  1.00 10.00      A   
ATOM   2258  HN  ALA   242       2.389  -6.552  -7.006  1.00 10.00      A   
ATOM   2259  CA  ALA   242       1.884  -5.718  -8.884  1.00 10.00      A   
ATOM   2260  CB  ALA   242       0.440  -5.535  -8.459  1.00 10.00      A   
ATOM   2261  C   ALA   242       2.588  -4.371  -8.939  1.00 10.00      A   
ATOM   2262  O   ALA   242       3.055  -3.864  -7.920  1.00 10.00      A   
ATOM   2263  N   SER   243       2.686  -3.802 -10.126  1.00 10.00      A   
ATOM   2264  HN  SER   243       2.312  -4.261 -10.914  1.00 10.00      A   
ATOM   2265  CA  SER   243       3.335  -2.511 -10.294  1.00 10.00      A   
ATOM   2266  CB  SER   243       3.706  -2.303 -11.758  1.00 10.00      A   
ATOM   2267  OG  SER   243       4.316  -3.464 -12.295  1.00 10.00      A   
ATOM   2268  HG  SER   243       5.270  -3.312 -12.377  1.00 10.00      A   
ATOM   2269  C   SER   243       2.416  -1.389  -9.825  1.00 10.00      A   
ATOM   2270  O   SER   243       1.194  -1.558  -9.773  1.00 10.00      A   
ATOM   2271  N   ARG   244       3.005  -0.243  -9.497  1.00 10.00      A   
ATOM   2272  HN  ARG   244       3.984  -0.170  -9.564  1.00 10.00      A   
ATOM   2273  CA  ARG   244       2.238   0.908  -9.035  1.00 10.00      A   
ATOM   2274  CB  ARG   244       3.162   2.083  -8.708  1.00 10.00      A   
ATOM   2275  CG  ARG   244       2.435   3.387  -8.426  1.00 10.00      A   
ATOM   2276  CD  ARG   244       3.214   4.263  -7.462  1.00 10.00      A   
ATOM   2277  NE  ARG   244       3.122   3.776  -6.088  1.00 10.00      A   
ATOM   2278  HE  ARG   244       3.620   2.956  -5.865  1.00 10.00      A   
ATOM   2279  CZ  ARG   244       2.409   4.376  -5.137  1.00 10.00      A   
ATOM   2280  NH1 ARG   244       1.721   5.479  -5.414  1.00 10.00      A   
ATOM   2281 HH11 ARG   244       1.161   5.949  -4.671  1.00 10.00      A   
ATOM   2282 HH12 ARG   244       1.738   5.884  -6.381  1.00 10.00      A   
ATOM   2283  NH2 ARG   244       2.375   3.875  -3.906  1.00 10.00      A   
ATOM   2284 HH21 ARG   244       1.815   4.352  -3.162  1.00 10.00      A   
ATOM   2285 HH22 ARG   244       2.905   3.004  -3.672  1.00 10.00      A   
ATOM   2286  C   ARG   244       1.192   1.318 -10.068  1.00 10.00      A   
ATOM   2287  O   ARG   244       0.048   1.612  -9.719  1.00 10.00      A   
ATOM   2288  N   GLU   245       1.587   1.319 -11.337  1.00 10.00      A   
ATOM   2289  HN  GLU   245       2.515   1.079 -11.551  1.00 10.00      A   
ATOM   2290  CA  GLU   245       0.683   1.685 -12.421  1.00 10.00      A   
ATOM   2291  CB  GLU   245       1.417   1.680 -13.761  1.00 10.00      A   
ATOM   2292  CG  GLU   245       2.668   2.536 -13.782  1.00 10.00      A   
ATOM   2293  CD  GLU   245       3.897   1.737 -14.152  1.00 10.00      A   
ATOM   2294  OE1 GLU   245       4.057   0.609 -13.637  1.00 10.00      A   
ATOM   2295  OE2 GLU   245       4.715   2.231 -14.954  1.00 10.00      A   
ATOM   2296  C   GLU   245      -0.516   0.742 -12.476  1.00 10.00      A   
ATOM   2297  O   GLU   245      -1.636   1.167 -12.759  1.00 10.00      A   
ATOM   2298  N   GLN   246      -0.274  -0.534 -12.186  1.00 10.00      A   
ATOM   2299  HN  GLN   246       0.636  -0.803 -11.950  1.00 10.00      A   
ATOM   2300  CA  GLN   246      -1.329  -1.537 -12.196  1.00 10.00      A   
ATOM   2301  CB  GLN   246      -0.737  -2.943 -12.115  1.00 10.00      A   
ATOM   2302  CG  GLN   246      -0.145  -3.440 -13.421  1.00 10.00      A   
ATOM   2303  CD  GLN   246       0.568  -4.769 -13.271  1.00 10.00      A   
ATOM   2304  OE1 GLN   246       1.178  -5.051 -12.237  1.00 10.00      A   
ATOM   2305  NE2 GLN   246       0.493  -5.591 -14.305  1.00 10.00      A   
ATOM   2306 HE21 GLN   246      -0.009  -5.294 -15.093  1.00 10.00      A   
ATOM   2307 HE22 GLN   246       0.938  -6.464 -14.242  1.00 10.00      A   
ATOM   2308  C   GLN   246      -2.303  -1.307 -11.048  1.00 10.00      A   
ATOM   2309  O   GLN   246      -3.517  -1.417 -11.224  1.00 10.00      A   
ATOM   2310  N   ALA   247      -1.758  -0.978  -9.879  1.00 10.00      A   
ATOM   2311  HN  ALA   247      -0.778  -0.916  -9.809  1.00 10.00      A   
ATOM   2312  CA  ALA   247      -2.568  -0.716  -8.696  1.00 10.00      A   
ATOM   2313  CB  ALA   247      -1.673  -0.526  -7.481  1.00 10.00      A   
ATOM   2314  C   ALA   247      -3.440   0.515  -8.916  1.00 10.00      A   
ATOM   2315  O   ALA   247      -4.604   0.545  -8.515  1.00 10.00      A   
ATOM   2316  N   LEU   248      -2.867   1.521  -9.571  1.00 10.00      A   
ATOM   2317  HN  LEU   248      -1.931   1.433  -9.852  1.00 10.00      A   
ATOM   2318  CA  LEU   248      -3.582   2.756  -9.866  1.00 10.00      A   
ATOM   2319  CB  LEU   248      -2.665   3.760 -10.571  1.00 10.00      A   
ATOM   2320  CG  LEU   248      -1.483   4.289  -9.756  1.00 10.00      A   
ATOM   2321  CD1 LEU   248      -0.548   5.098 -10.640  1.00 10.00      A   
ATOM   2322  CD2 LEU   248      -1.970   5.122  -8.580  1.00 10.00      A   
ATOM   2323  C   LEU   248      -4.810   2.476 -10.726  1.00 10.00      A   
ATOM   2324  O   LEU   248      -5.879   3.044 -10.500  1.00 10.00      A   
ATOM   2325  N   GLU   249      -4.651   1.584 -11.702  1.00 10.00      A   
ATOM   2326  HN  GLU   249      -3.773   1.163 -11.822  1.00 10.00      A   
ATOM   2327  CA  GLU   249      -5.746   1.216 -12.594  1.00 10.00      A   
ATOM   2328  CB  GLU   249      -5.286   0.155 -13.599  1.00 10.00      A   
ATOM   2329  CG  GLU   249      -4.271   0.651 -14.616  1.00 10.00      A   
ATOM   2330  CD  GLU   249      -4.775   1.836 -15.412  1.00 10.00      A   
ATOM   2331  OE1 GLU   249      -5.935   1.804 -15.873  1.00 10.00      A   
ATOM   2332  OE2 GLU   249      -4.006   2.804 -15.588  1.00 10.00      A   
ATOM   2333  C   GLU   249      -6.924   0.675 -11.794  1.00 10.00      A   
ATOM   2334  O   GLU   249      -8.067   1.098 -11.986  1.00 10.00      A   
ATOM   2335  N   ILE   250      -6.626  -0.251 -10.887  1.00 10.00      A   
ATOM   2336  HN  ILE   250      -5.688  -0.525 -10.779  1.00 10.00      A   
ATOM   2337  CA  ILE   250      -7.647  -0.867 -10.044  1.00 10.00      A   
ATOM   2338  CB  ILE   250      -7.053  -1.990  -9.164  1.00 10.00      A   
ATOM   2339  CG1 ILE   250      -6.295  -3.002 -10.029  1.00 10.00      A   
ATOM   2340  CG2 ILE   250      -8.151  -2.689  -8.369  1.00 10.00      A   
ATOM   2341  CD1 ILE   250      -5.520  -4.036  -9.236  1.00 10.00      A   
ATOM   2342  C   ILE   250      -8.319   0.177  -9.158  1.00 10.00      A   
ATOM   2343  O   ILE   250      -9.548   0.246  -9.092  1.00 10.00      A   
ATOM   2344  N   ALA   251      -7.504   0.997  -8.498  1.00 10.00      A   
ATOM   2345  HN  ALA   251      -6.529   0.885  -8.596  1.00 10.00      A   
ATOM   2346  CA  ALA   251      -8.012   2.048  -7.618  1.00 10.00      A   
ATOM   2347  CB  ALA   251      -6.858   2.818  -6.994  1.00 10.00      A   
ATOM   2348  C   ALA   251      -8.940   2.994  -8.375  1.00 10.00      A   
ATOM   2349  O   ALA   251      -9.981   3.404  -7.860  1.00 10.00      A   
ATOM   2350  N   THR   252      -8.561   3.319  -9.607  1.00 10.00      A   
ATOM   2351  HN  THR   252      -7.716   2.958  -9.955  1.00 10.00      A   
ATOM   2352  CA  THR   252      -9.352   4.202 -10.455  1.00 10.00      A   
ATOM   2353  CB  THR   252      -8.653   4.423 -11.814  1.00 10.00      A   
ATOM   2354  OG1 THR   252      -7.351   4.979 -11.597  1.00 10.00      A   
ATOM   2355  HG1 THR   252      -6.808   4.352 -11.103  1.00 10.00      A   
ATOM   2356  CG2 THR   252      -9.455   5.368 -12.694  1.00 10.00      A   
ATOM   2357  C   THR   252     -10.750   3.623 -10.684  1.00 10.00      A   
ATOM   2358  O   THR   252     -11.747   4.350 -10.680  1.00 10.00      A   
ATOM   2359  N   HIS   253     -10.817   2.303 -10.854  1.00 10.00      A   
ATOM   2360  HN  HIS   253      -9.991   1.775 -10.808  1.00 10.00      A   
ATOM   2361  CA  HIS   253     -12.089   1.624 -11.081  1.00 10.00      A   
ATOM   2362  CB  HIS   253     -11.878   0.135 -11.396  1.00 10.00      A   
ATOM   2363  CG  HIS   253     -11.032  -0.153 -12.603  1.00 10.00      A   
ATOM   2364  ND1 HIS   253     -11.095   0.582 -13.769  1.00 10.00      A   
ATOM   2365  HD1 HIS   253     -11.698   1.339 -13.940  1.00 10.00      A   
ATOM   2366  CD2 HIS   253     -10.094  -1.106 -12.815  1.00 10.00      A   
ATOM   2367  CE1 HIS   253     -10.243   0.084 -14.648  1.00 10.00      A   
ATOM   2368  NE2 HIS   253      -9.619  -0.935 -14.093  1.00 10.00      A   
ATOM   2369  HE2 HIS   253      -8.928  -1.488 -14.528  1.00 10.00      A   
ATOM   2370  C   HIS   253     -12.980   1.763  -9.852  1.00 10.00      A   
ATOM   2371  O   HIS   253     -14.194   1.926  -9.969  1.00 10.00      A   
ATOM   2372  N   VAL   254     -12.365   1.710  -8.675  1.00 10.00      A   
ATOM   2373  HN  VAL   254     -11.389   1.599  -8.650  1.00 10.00      A   
ATOM   2374  CA  VAL   254     -13.095   1.822  -7.418  1.00 10.00      A   
ATOM   2375  CB  VAL   254     -12.210   1.438  -6.213  1.00 10.00      A   
ATOM   2376  CG1 VAL   254     -12.987   1.569  -4.910  1.00 10.00      A   
ATOM   2377  CG2 VAL   254     -11.669   0.025  -6.374  1.00 10.00      A   
ATOM   2378  C   VAL   254     -13.635   3.238  -7.221  1.00 10.00      A   
ATOM   2379  O   VAL   254     -14.775   3.420  -6.792  1.00 10.00      A   
ATOM   2380  N   VAL   255     -12.813   4.233  -7.549  1.00 10.00      A   
ATOM   2381  HN  VAL   255     -11.913   4.017  -7.882  1.00 10.00      A   
ATOM   2382  CA  VAL   255     -13.202   5.637  -7.413  1.00 10.00      A   
ATOM   2383  CB  VAL   255     -12.088   6.592  -7.904  1.00 10.00      A   
ATOM   2384  CG1 VAL   255     -12.540   8.046  -7.829  1.00 10.00      A   
ATOM   2385  CG2 VAL   255     -10.817   6.391  -7.093  1.00 10.00      A   
ATOM   2386  C   VAL   255     -14.499   5.923  -8.170  1.00 10.00      A   
ATOM   2387  O   VAL   255     -15.423   6.538  -7.631  1.00 10.00      A   
ATOM   2388  N   HIS   256     -14.571   5.448  -9.408  1.00 10.00      A   
ATOM   2389  HN  HIS   256     -13.811   4.942  -9.771  1.00 10.00      A   
ATOM   2390  CA  HIS   256     -15.754   5.653 -10.232  1.00 10.00      A   
ATOM   2391  CB  HIS   256     -15.444   5.345 -11.700  1.00 10.00      A   
ATOM   2392  CG  HIS   256     -16.480   5.847 -12.664  1.00 10.00      A   
ATOM   2393  ND1 HIS   256     -16.465   7.126 -13.182  1.00 10.00      A   
ATOM   2394  HD1 HIS   256     -15.800   7.818 -12.978  1.00 10.00      A   
ATOM   2395  CD2 HIS   256     -17.562   5.238 -13.208  1.00 10.00      A   
ATOM   2396  CE1 HIS   256     -17.493   7.281 -13.998  1.00 10.00      A   
ATOM   2397  NE2 HIS   256     -18.171   6.153 -14.031  1.00 10.00      A   
ATOM   2398  HE2 HIS   256     -18.984   5.992 -14.564  1.00 10.00      A   
ATOM   2399  C   HIS   256     -16.910   4.786  -9.741  1.00 10.00      A   
ATOM   2400  O   HIS   256     -18.062   5.213  -9.756  1.00 10.00      A   
ATOM   2401  N   MET   257     -16.584   3.581  -9.286  1.00 10.00      A   
ATOM   2402  HN  MET   257     -15.638   3.316  -9.279  1.00 10.00      A   
ATOM   2403  CA  MET   257     -17.583   2.636  -8.794  1.00 10.00      A   
ATOM   2404  CB  MET   257     -16.903   1.317  -8.413  1.00 10.00      A   
ATOM   2405  CG  MET   257     -17.856   0.184  -8.071  1.00 10.00      A   
ATOM   2406  SD  MET   257     -16.985  -1.337  -7.637  1.00 10.00      A   
ATOM   2407  CE  MET   257     -15.997  -1.591  -9.109  1.00 10.00      A   
ATOM   2408  C   MET   257     -18.334   3.197  -7.591  1.00 10.00      A   
ATOM   2409  O   MET   257     -19.553   3.059  -7.486  1.00 10.00      A   
ATOM   2410  N   LEU   258     -17.606   3.858  -6.700  1.00 10.00      A   
ATOM   2411  HN  LEU   258     -16.640   3.963  -6.855  1.00 10.00      A   
ATOM   2412  CA  LEU   258     -18.196   4.434  -5.497  1.00 10.00      A   
ATOM   2413  CB  LEU   258     -17.098   4.861  -4.520  1.00 10.00      A   
ATOM   2414  CG  LEU   258     -16.396   3.733  -3.763  1.00 10.00      A   
ATOM   2415  CD1 LEU   258     -15.096   4.228  -3.154  1.00 10.00      A   
ATOM   2416  CD2 LEU   258     -17.306   3.173  -2.685  1.00 10.00      A   
ATOM   2417  C   LEU   258     -19.104   5.619  -5.814  1.00 10.00      A   
ATOM   2418  O   LEU   258     -19.858   6.080  -4.955  1.00 10.00      A   
ATOM   2419  N   ALA   259     -19.033   6.108  -7.043  1.00 10.00      A   
ATOM   2420  HN  ALA   259     -18.421   5.694  -7.692  1.00 10.00      A   
ATOM   2421  CA  ALA   259     -19.844   7.242  -7.456  1.00 10.00      A   
ATOM   2422  CB  ALA   259     -18.993   8.234  -8.237  1.00 10.00      A   
ATOM   2423  C   ALA   259     -21.042   6.800  -8.290  1.00 10.00      A   
ATOM   2424  O   ALA   259     -21.904   7.615  -8.631  1.00 10.00      A   
ATOM   2425  N   THR   260     -21.102   5.512  -8.614  1.00 10.00      A   
ATOM   2426  HN  THR   260     -20.390   4.907  -8.317  1.00 10.00      A   
ATOM   2427  CA  THR   260     -22.197   4.991  -9.422  1.00 10.00      A   
ATOM   2428  CB  THR   260     -21.684   4.432 -10.766  1.00 10.00      A   
ATOM   2429  OG1 THR   260     -20.609   3.506 -10.529  1.00 10.00      A   
ATOM   2430  HG1 THR   260     -20.975   2.609 -10.425  1.00 10.00      A   
ATOM   2431  CG2 THR   260     -21.190   5.553 -11.666  1.00 10.00      A   
ATOM   2432  C   THR   260     -22.994   3.897  -8.713  1.00 10.00      A   
ATOM   2433  O   THR   260     -24.210   3.787  -8.899  1.00 10.00      A   
ATOM   2434  N   GLU   261     -22.315   3.093  -7.901  1.00 10.00      A   
ATOM   2435  HN  GLU   261     -21.354   3.249  -7.763  1.00 10.00      A   
ATOM   2436  CA  GLU   261     -22.958   1.981  -7.216  1.00 10.00      A   
ATOM   2437  CB  GLU   261     -21.958   0.888  -6.839  1.00 10.00      A   
ATOM   2438  CG  GLU   261     -21.352   0.176  -8.042  1.00 10.00      A   
ATOM   2439  CD  GLU   261     -22.222   0.283  -9.280  1.00 10.00      A   
ATOM   2440  OE1 GLU   261     -23.264  -0.408  -9.346  1.00 10.00      A   
ATOM   2441  OE2 GLU   261     -21.881   1.074 -10.186  1.00 10.00      A   
ATOM   2442  C   GLU   261     -23.830   2.382  -6.034  1.00 10.00      A   
ATOM   2443  O   GLU   261     -23.367   2.978  -5.059  1.00 10.00      A   
ATOM   2444  N   VAL   262     -25.100   2.031  -6.142  1.00 10.00      A   
ATOM   2445  HN  VAL   262     -25.390   1.560  -6.954  1.00 10.00      A   
ATOM   2446  CA  VAL   262     -26.088   2.305  -5.112  1.00 10.00      A   
ATOM   2447  CB  VAL   262     -27.163   3.288  -5.629  1.00 10.00      A   
ATOM   2448  CG1 VAL   262     -28.249   3.509  -4.588  1.00 10.00      A   
ATOM   2449  CG2 VAL   262     -26.539   4.613  -6.040  1.00 10.00      A   
ATOM   2450  C   VAL   262     -26.762   0.989  -4.735  1.00 10.00      A   
ATOM   2451  O   VAL   262     -27.179   0.241  -5.618  1.00 10.00      A   
ATOM   2452  N   PRO   263     -26.845   0.671  -3.431  1.00 10.00      A   
ATOM   2453  CA  PRO   263     -27.469  -0.570  -2.950  1.00 10.00      A   
ATOM   2454  CB  PRO   263     -27.527  -0.398  -1.424  1.00 10.00      A   
ATOM   2455  CG  PRO   263     -27.173   1.030  -1.161  1.00 10.00      A   
ATOM   2456  CD  PRO   263     -26.334   1.484  -2.320  1.00 10.00      A   
ATOM   2457  C   PRO   263     -28.873  -0.780  -3.519  1.00 10.00      A   
ATOM   2458  O   PRO   263     -29.733   0.098  -3.422  1.00 10.00      A   
ATOM   2459  N   GLY   264     -29.095  -1.947  -4.118  1.00 10.00      A   
ATOM   2460  HN  GLY   264     -28.371  -2.603  -4.170  1.00 10.00      A   
ATOM   2461  CA  GLY   264     -30.386  -2.261  -4.696  1.00 10.00      A   
ATOM   2462  C   GLY   264     -31.394  -2.706  -3.653  1.00 10.00      A   
ATOM   2463  O   GLY   264     -31.677  -3.898  -3.514  1.00 10.00      A   
ATOM   2464  N   ALA   265     -31.927  -1.751  -2.912  1.00 10.00      A   
ATOM   2465  HN  ALA   265     -31.647  -0.820  -3.060  1.00 10.00      A   
ATOM   2466  CA  ALA   265     -32.910  -2.039  -1.882  1.00 10.00      A   
ATOM   2467  CB  ALA   265     -32.300  -1.843  -0.504  1.00 10.00      A   
ATOM   2468  C   ALA   265     -34.133  -1.152  -2.061  1.00 10.00      A   
ATOM   2469  O   ALA   265     -34.068   0.053  -1.831  1.00 10.00      A   
ATOM   2470  N   LYS   266     -35.240  -1.758  -2.492  1.00 10.00      A   
ATOM   2471  HN  LYS   266     -35.213  -2.726  -2.664  1.00 10.00      A   
ATOM   2472  CA  LYS   266     -36.494  -1.033  -2.722  1.00 10.00      A   
ATOM   2473  CB  LYS   266     -37.027  -0.393  -1.433  1.00 10.00      A   
ATOM   2474  CG  LYS   266     -37.661  -1.383  -0.469  1.00 10.00      A   
ATOM   2475  CD  LYS   266     -38.231  -0.683   0.753  1.00 10.00      A   
ATOM   2476  CE  LYS   266     -38.926  -1.665   1.681  1.00 10.00      A   
ATOM   2477  NZ  LYS   266     -40.122  -2.278   1.051  1.00 10.00      A   
ATOM   2478  HZ1 LYS   266     -40.790  -1.540   0.754  1.00 10.00      A   
ATOM   2479  HZ2 LYS   266     -40.598  -2.907   1.730  1.00 10.00      A   
ATOM   2480  HZ3 LYS   266     -39.843  -2.837   0.217  1.00 10.00      A   
ATOM   2481  C   LYS   266     -36.344   0.000  -3.838  1.00 10.00      A   
ATOM   2482  O   LYS   266     -37.083   0.986  -3.907  1.00 10.00      A   
ATOM   2483  N   GLN   267     -35.397  -0.258  -4.732  1.00 10.00      A   
ATOM   2484  HN  GLN   267     -34.865  -1.076  -4.633  1.00 10.00      A   
ATOM   2485  CA  GLN   267     -35.129   0.625  -5.857  1.00 10.00      A   
ATOM   2486  CB  GLN   267     -33.736   0.351  -6.425  1.00 10.00      A   
ATOM   2487  CG  GLN   267     -32.610   0.704  -5.467  1.00 10.00      A   
ATOM   2488  CD  GLN   267     -32.373   2.199  -5.371  1.00 10.00      A   
ATOM   2489  OE1 GLN   267     -33.081   2.910  -4.660  1.00 10.00      A   
ATOM   2490  NE2 GLN   267     -31.365   2.682  -6.078  1.00 10.00      A   
ATOM   2491 HE21 GLN   267     -30.834   2.054  -6.617  1.00 10.00      A   
ATOM   2492 HE22 GLN   267     -31.188   3.648  -6.034  1.00 10.00      A   
ATOM   2493  C   GLN   267     -36.191   0.445  -6.932  1.00 10.00      A   
ATOM   2494  O   GLN   267     -36.353   1.284  -7.813  1.00 10.00      A   
ATOM   2495  N   ARG   268     -36.925  -0.653  -6.836  1.00 10.00      A   
ATOM   2496  HN  ARG   268     -36.737  -1.290  -6.113  1.00 10.00      A   
ATOM   2497  CA  ARG   268     -37.989  -0.948  -7.783  1.00 10.00      A   
ATOM   2498  CB  ARG   268     -38.306  -2.447  -7.774  1.00 10.00      A   
ATOM   2499  CG  ARG   268     -37.183  -3.327  -8.301  1.00 10.00      A   
ATOM   2500  CD  ARG   268     -37.364  -4.777  -7.876  1.00 10.00      A   
ATOM   2501  NE  ARG   268     -38.515  -5.414  -8.519  1.00 10.00      A   
ATOM   2502  HE  ARG   268     -38.815  -5.037  -9.378  1.00 10.00      A   
ATOM   2503  CZ  ARG   268     -39.163  -6.467  -8.018  1.00 10.00      A   
ATOM   2504  NH1 ARG   268     -38.777  -7.005  -6.863  1.00 10.00      A   
ATOM   2505 HH11 ARG   268     -37.961  -6.607  -6.343  1.00 10.00      A   
ATOM   2506 HH12 ARG   268     -39.286  -7.828  -6.475  1.00 10.00      A   
ATOM   2507  NH2 ARG   268     -40.196  -6.986  -8.675  1.00 10.00      A   
ATOM   2508 HH21 ARG   268     -40.501  -6.574  -9.586  1.00 10.00      A   
ATOM   2509 HH22 ARG   268     -40.705  -7.810  -8.288  1.00 10.00      A   
ATOM   2510  C   ARG   268     -39.245  -0.150  -7.440  1.00 10.00      A   
ATOM   2511  O   ARG   268     -40.139   0.008  -8.270  1.00 10.00      A   
ATOM   2512  N   THR   269     -39.307   0.349  -6.213  1.00 10.00      A   
ATOM   2513  HN  THR   269     -38.569   0.188  -5.590  1.00 10.00      A   
ATOM   2514  CA  THR   269     -40.452   1.118  -5.763  1.00 10.00      A   
ATOM   2515  CB  THR   269     -40.978   0.570  -4.428  1.00 10.00      A   
ATOM   2516  OG1 THR   269     -39.897  -0.049  -3.713  1.00 10.00      A   
ATOM   2517  HG1 THR   269     -40.064   0.015  -2.764  1.00 10.00      A   
ATOM   2518  CG2 THR   269     -42.072  -0.457  -4.671  1.00 10.00      A   
ATOM   2519  C   THR   269     -40.109   2.598  -5.607  1.00 10.00      A   
ATOM   2520  O   THR   269     -40.788   3.464  -6.161  1.00 10.00      A   
ATOM   2521  N   TYR   270     -39.051   2.888  -4.859  1.00 10.00      A   
ATOM   2522  HN  TYR   270     -38.536   2.159  -4.446  1.00 10.00      A   
ATOM   2523  CA  TYR   270     -38.640   4.268  -4.633  1.00 10.00      A   
ATOM   2524  CB  TYR   270     -37.870   4.396  -3.319  1.00 10.00      A   
ATOM   2525  CG  TYR   270     -38.696   4.085  -2.092  1.00 10.00      A   
ATOM   2526  CD1 TYR   270     -38.492   2.917  -1.371  1.00 10.00      A   
ATOM   2527  CD2 TYR   270     -39.682   4.960  -1.654  1.00 10.00      A   
ATOM   2528  CE1 TYR   270     -39.243   2.629  -0.250  1.00 10.00      A   
ATOM   2529  CE2 TYR   270     -40.439   4.680  -0.532  1.00 10.00      A   
ATOM   2530  CZ  TYR   270     -40.214   3.512   0.165  1.00 10.00      A   
ATOM   2531  OH  TYR   270     -40.965   3.225   1.280  1.00 10.00      A   
ATOM   2532  HH  TYR   270     -41.902   3.253   1.052  1.00 10.00      A   
ATOM   2533  C   TYR   270     -37.810   4.798  -5.794  1.00 10.00      A   
ATOM   2534  O   TYR   270     -37.944   5.960  -6.180  1.00 10.00      A   
ATOM   2535  N   ALA   271     -36.962   3.933  -6.344  1.00 10.00      A   
ATOM   2536  HN  ALA   271     -36.922   3.023  -5.986  1.00 10.00      A   
ATOM   2537  CA  ALA   271     -36.095   4.284  -7.469  1.00 10.00      A   
ATOM   2538  CB  ALA   271     -36.908   4.607  -8.717  1.00 10.00      A   
ATOM   2539  C   ALA   271     -35.133   5.419  -7.120  1.00 10.00      A   
ATOM   2540  O   ALA   271     -35.094   6.450  -7.796  1.00 10.00      A   
ATOM   2541  N   ALA   272     -34.350   5.221  -6.068  1.00 10.00      A   
ATOM   2542  HN  ALA   272     -34.416   4.376  -5.571  1.00 10.00      A   
ATOM   2543  CA  ALA   272     -33.387   6.224  -5.637  1.00 10.00      A   
ATOM   2544  CB  ALA   272     -33.249   6.213  -4.121  1.00 10.00      A   
ATOM   2545  C   ALA   272     -32.034   6.000  -6.308  1.00 10.00      A   
ATOM   2546  O   ALA   272     -31.036   5.683  -5.650  1.00 10.00      A   
ATOM   2547  N   PHE   273     -32.009   6.141  -7.624  1.00 10.00      A   
ATOM   2548  HN  PHE   273     -32.838   6.378  -8.095  1.00 10.00      A   
ATOM   2549  CA  PHE   273     -30.787   5.963  -8.393  1.00 10.00      A   
ATOM   2550  CB  PHE   273     -31.100   5.400  -9.782  1.00 10.00      A   
ATOM   2551  CG  PHE   273     -31.818   4.079  -9.766  1.00 10.00      A   
ATOM   2552  CD1 PHE   273     -33.164   4.000 -10.084  1.00 10.00      A   
ATOM   2553  CD2 PHE   273     -31.144   2.915  -9.437  1.00 10.00      A   
ATOM   2554  CE1 PHE   273     -33.825   2.787 -10.076  1.00 10.00      A   
ATOM   2555  CE2 PHE   273     -31.798   1.699  -9.425  1.00 10.00      A   
ATOM   2556  CZ  PHE   273     -33.140   1.634  -9.745  1.00 10.00      A   
ATOM   2557  C   PHE   273     -30.053   7.293  -8.508  1.00 10.00      A   
ATOM   2558  O   PHE   273     -29.886   7.837  -9.601  1.00 10.00      A   
ATOM   2559  N   ASN   274     -29.627   7.812  -7.367  1.00 10.00      A   
ATOM   2560  HN  ASN   274     -29.791   7.323  -6.534  1.00 10.00      A   
ATOM   2561  CA  ASN   274     -28.924   9.085  -7.317  1.00 10.00      A   
ATOM   2562  CB  ASN   274     -29.135   9.766  -5.958  1.00 10.00      A   
ATOM   2563  CG  ASN   274     -30.573   9.727  -5.478  1.00 10.00      A   
ATOM   2564  OD1 ASN   274     -30.977   8.809  -4.763  1.00 10.00      A   
ATOM   2565  ND2 ASN   274     -31.353  10.724  -5.853  1.00 10.00      A   
ATOM   2566 HD21 ASN   274     -30.964  11.430  -6.414  1.00 10.00      A   
ATOM   2567 HD22 ASN   274     -32.291  10.718  -5.554  1.00 10.00      A   
ATOM   2568  C   ASN   274     -27.433   8.895  -7.552  1.00 10.00      A   
ATOM   2569  O   ASN   274     -26.840   7.923  -7.078  1.00 10.00      A   
ATOM   2570  N   PRO   275     -26.817   9.802  -8.322  1.00 10.00      A   
ATOM   2571  CA  PRO   275     -25.386   9.768  -8.601  1.00 10.00      A   
ATOM   2572  CB  PRO   275     -25.315  10.417  -9.982  1.00 10.00      A   
ATOM   2573  CG  PRO   275     -26.431  11.412  -9.990  1.00 10.00      A   
ATOM   2574  CD  PRO   275     -27.476  10.926  -9.013  1.00 10.00      A   
ATOM   2575  C   PRO   275     -24.623  10.615  -7.580  1.00 10.00      A   
ATOM   2576  O   PRO   275     -25.232  11.357  -6.804  1.00 10.00      A   
ATOM   2577  N   ALA   276     -23.302  10.509  -7.576  1.00 10.00      A   
ATOM   2578  HN  ALA   276     -22.864   9.913  -8.223  1.00 10.00      A   
ATOM   2579  CA  ALA   276     -22.484  11.274  -6.641  1.00 10.00      A   
ATOM   2580  CB  ALA   276     -21.055  10.759  -6.635  1.00 10.00      A   
ATOM   2581  C   ALA   276     -22.515  12.759  -6.980  1.00 10.00      A   
ATOM   2582  O   ALA   276     -22.496  13.136  -8.153  1.00 10.00      A   
ATOM   2583  N   ASP   277     -22.573  13.597  -5.953  1.00 10.00      A   
ATOM   2584  HN  ASP   277     -22.595  13.237  -5.040  1.00 10.00      A   
ATOM   2585  CA  ASP   277     -22.612  15.043  -6.145  1.00 10.00      A   
ATOM   2586  CB  ASP   277     -23.528  15.696  -5.109  1.00 10.00      A   
ATOM   2587  CG  ASP   277     -24.974  15.279  -5.266  1.00 10.00      A   
ATOM   2588  OD1 ASP   277     -25.655  15.815  -6.169  1.00 10.00      A   
ATOM   2589  OD2 ASP   277     -25.437  14.410  -4.493  1.00 10.00      A   
ATOM   2590  C   ASP   277     -21.215  15.641  -6.069  1.00 10.00      A   
ATOM   2591  O   ASP   277     -20.869  16.550  -6.827  1.00 10.00      A   
ATOM   2592  N   MET   278     -20.415  15.128  -5.146  1.00 10.00      A   
ATOM   2593  HN  MET   278     -20.751  14.411  -4.567  1.00 10.00      A   
ATOM   2594  CA  MET   278     -19.049  15.599  -4.974  1.00 10.00      A   
ATOM   2595  CB  MET   278     -18.945  16.620  -3.836  1.00 10.00      A   
ATOM   2596  CG  MET   278     -17.625  17.382  -3.820  1.00 10.00      A   
ATOM   2597  SD  MET   278     -17.001  17.694  -2.156  1.00 10.00      A   
ATOM   2598  CE  MET   278     -16.600  16.034  -1.617  1.00 10.00      A   
ATOM   2599  C   MET   278     -18.113  14.431  -4.707  1.00 10.00      A   
ATOM   2600  O   MET   278     -18.333  13.642  -3.786  1.00 10.00      A   
ATOM   2601  N   VAL   279     -17.080  14.320  -5.524  1.00 10.00      A   
ATOM   2602  HN  VAL   279     -16.968  14.982  -6.244  1.00 10.00      A   
ATOM   2603  CA  VAL   279     -16.098  13.257  -5.389  1.00 10.00      A   
ATOM   2604  CB  VAL   279     -16.055  12.369  -6.657  1.00 10.00      A   
ATOM   2605  CG1 VAL   279     -15.229  11.116  -6.414  1.00 10.00      A   
ATOM   2606  CG2 VAL   279     -17.457  12.006  -7.123  1.00 10.00      A   
ATOM   2607  C   VAL   279     -14.721  13.872  -5.169  1.00 10.00      A   
ATOM   2608  O   VAL   279     -14.272  14.695  -5.967  1.00 10.00      A   
ATOM   2609  N   MET   280     -14.059  13.492  -4.084  1.00 10.00      A   
ATOM   2610  HN  MET   280     -14.462  12.836  -3.476  1.00 10.00      A   
ATOM   2611  CA  MET   280     -12.740  14.029  -3.781  1.00 10.00      A   
ATOM   2612  CB  MET   280     -12.840  15.164  -2.761  1.00 10.00      A   
ATOM   2613  CG  MET   280     -11.512  15.851  -2.484  1.00 10.00      A   
ATOM   2614  SD  MET   280     -11.540  16.870  -0.997  1.00 10.00      A   
ATOM   2615  CE  MET   280      -9.929  17.643  -1.103  1.00 10.00      A   
ATOM   2616  C   MET   280     -11.794  12.954  -3.262  1.00 10.00      A   
ATOM   2617  O   MET   280     -12.046  12.333  -2.226  1.00 10.00      A   
ATOM   2618  N   VAL   281     -10.704  12.750  -3.982  1.00 10.00      A   
ATOM   2619  HN  VAL   281     -10.560  13.285  -4.788  1.00 10.00      A   
ATOM   2620  CA  VAL   281      -9.702  11.771  -3.597  1.00 10.00      A   
ATOM   2621  CB  VAL   281      -9.353  10.800  -4.748  1.00 10.00      A   
ATOM   2622  CG1 VAL   281     -10.469   9.787  -4.950  1.00 10.00      A   
ATOM   2623  CG2 VAL   281      -9.074  11.557  -6.040  1.00 10.00      A   
ATOM   2624  C   VAL   281      -8.445  12.493  -3.136  1.00 10.00      A   
ATOM   2625  O   VAL   281      -8.097  13.548  -3.671  1.00 10.00      A   
ATOM   2626  N   ASN   282      -7.780  11.942  -2.134  1.00 10.00      A   
ATOM   2627  HN  ASN   282      -8.107  11.101  -1.743  1.00 10.00      A   
ATOM   2628  CA  ASN   282      -6.571  12.559  -1.604  1.00 10.00      A   
ATOM   2629  CB  ASN   282      -6.873  13.319  -0.308  1.00 10.00      A   
ATOM   2630  CG  ASN   282      -5.621  13.840   0.378  1.00 10.00      A   
ATOM   2631  OD1 ASN   282      -4.693  14.324  -0.271  1.00 10.00      A   
ATOM   2632  ND2 ASN   282      -5.583  13.736   1.696  1.00 10.00      A   
ATOM   2633 HD21 ASN   282      -6.355  13.339   2.153  1.00 10.00      A   
ATOM   2634 HD22 ASN   282      -4.773  14.044   2.161  1.00 10.00      A   
ATOM   2635  C   ASN   282      -5.474  11.533  -1.365  1.00 10.00      A   
ATOM   2636  O   ASN   282      -5.693  10.511  -0.707  1.00 10.00      A   
ATOM   2637  N   PHE   283      -4.303  11.812  -1.913  1.00 10.00      A   
ATOM   2638  HN  PHE   283      -4.212  12.640  -2.440  1.00 10.00      A   
ATOM   2639  CA  PHE   283      -3.147  10.947  -1.759  1.00 10.00      A   
ATOM   2640  CB  PHE   283      -2.346  10.896  -3.065  1.00 10.00      A   
ATOM   2641  CG  PHE   283      -3.001  10.117  -4.172  1.00 10.00      A   
ATOM   2642  CD1 PHE   283      -4.050  10.658  -4.895  1.00 10.00      A   
ATOM   2643  CD2 PHE   283      -2.559   8.845  -4.493  1.00 10.00      A   
ATOM   2644  CE1 PHE   283      -4.646   9.945  -5.918  1.00 10.00      A   
ATOM   2645  CE2 PHE   283      -3.151   8.127  -5.514  1.00 10.00      A   
ATOM   2646  CZ  PHE   283      -4.197   8.677  -6.227  1.00 10.00      A   
ATOM   2647  C   PHE   283      -2.265  11.492  -0.643  1.00 10.00      A   
ATOM   2648  O   PHE   283      -1.683  12.570  -0.774  1.00 10.00      A   
ATOM   2649  N   SER   284      -2.174  10.763   0.457  1.00 10.00      A   
ATOM   2650  HN  SER   284      -2.652   9.906   0.511  1.00 10.00      A   
ATOM   2651  CA  SER   284      -1.369  11.203   1.589  1.00 10.00      A   
ATOM   2652  CB  SER   284      -2.250  11.901   2.626  1.00 10.00      A   
ATOM   2653  OG  SER   284      -2.794  13.098   2.093  1.00 10.00      A   
ATOM   2654  HG  SER   284      -2.602  13.143   1.148  1.00 10.00      A   
ATOM   2655  C   SER   284      -0.600  10.046   2.219  1.00 10.00      A   
ATOM   2656  O   SER   284      -0.579   8.936   1.679  1.00 10.00      A   
ATOM   2657  N   ASP   285       0.023  10.314   3.362  1.00 10.00      A   
ATOM   2658  HN  ASP   285      -0.055  11.212   3.748  1.00 10.00      A   
ATOM   2659  CA  ASP   285       0.815   9.313   4.069  1.00 10.00      A   
ATOM   2660  CB  ASP   285       1.997   9.985   4.781  1.00 10.00      A   
ATOM   2661  CG  ASP   285       2.919   8.986   5.456  1.00 10.00      A   
ATOM   2662  OD1 ASP   285       2.872   8.861   6.700  1.00 10.00      A   
ATOM   2663  OD2 ASP   285       3.701   8.328   4.743  1.00 10.00      A   
ATOM   2664  C   ASP   285      -0.031   8.541   5.078  1.00 10.00      A   
ATOM   2665  O   ASP   285       0.168   7.342   5.290  1.00 10.00      A   
ATOM   2666  N   MET   286      -0.976   9.231   5.697  1.00 10.00      A   
ATOM   2667  HN  MET   286      -1.093  10.182   5.486  1.00 10.00      A   
ATOM   2668  CA  MET   286      -1.843   8.611   6.689  1.00 10.00      A   
ATOM   2669  CB  MET   286      -1.526   9.155   8.086  1.00 10.00      A   
ATOM   2670  CG  MET   286      -2.125   8.342   9.221  1.00 10.00      A   
ATOM   2671  SD  MET   286      -1.228   8.554  10.773  1.00 10.00      A   
ATOM   2672  CE  MET   286      -1.567  10.277  11.132  1.00 10.00      A   
ATOM   2673  C   MET   286      -3.316   8.829   6.351  1.00 10.00      A   
ATOM   2674  O   MET   286      -3.742   9.953   6.099  1.00 10.00      A   
ATOM   2675  N   PRO   287      -4.105   7.745   6.324  1.00 10.00      A   
ATOM   2676  CA  PRO   287      -5.537   7.812   6.022  1.00 10.00      A   
ATOM   2677  CB  PRO   287      -5.898   6.354   5.734  1.00 10.00      A   
ATOM   2678  CG  PRO   287      -4.931   5.563   6.545  1.00 10.00      A   
ATOM   2679  CD  PRO   287      -3.658   6.362   6.575  1.00 10.00      A   
ATOM   2680  C   PRO   287      -6.351   8.330   7.208  1.00 10.00      A   
ATOM   2681  O   PRO   287      -6.298   7.768   8.307  1.00 10.00      A   
ATOM   2682  N   LEU   288      -7.102   9.398   6.978  1.00 10.00      A   
ATOM   2683  HN  LEU   288      -7.103   9.796   6.081  1.00 10.00      A   
ATOM   2684  CA  LEU   288      -7.931   9.995   8.019  1.00 10.00      A   
ATOM   2685  CB  LEU   288      -7.258  11.255   8.581  1.00 10.00      A   
ATOM   2686  CG  LEU   288      -5.963  11.051   9.374  1.00 10.00      A   
ATOM   2687  CD1 LEU   288      -5.290  12.386   9.655  1.00 10.00      A   
ATOM   2688  CD2 LEU   288      -6.242  10.308  10.672  1.00 10.00      A   
ATOM   2689  C   LEU   288      -9.301  10.355   7.458  1.00 10.00      A   
ATOM   2690  O   LEU   288      -9.413  10.781   6.306  1.00 10.00      A   
ATOM   2691  N   SER   289     -10.337  10.173   8.261  1.00 10.00      A   
ATOM   2692  HN  SER   289     -10.194   9.814   9.164  1.00 10.00      A   
ATOM   2693  CA  SER   289     -11.685  10.497   7.835  1.00 10.00      A   
ATOM   2694  CB  SER   289     -12.714   9.642   8.583  1.00 10.00      A   
ATOM   2695  OG  SER   289     -14.017   9.827   8.050  1.00 10.00      A   
ATOM   2696  HG  SER   289     -14.544   9.029   8.201  1.00 10.00      A   
ATOM   2697  C   SER   289     -11.962  11.981   8.051  1.00 10.00      A   
ATOM   2698  O   SER   289     -11.401  12.609   8.953  1.00 10.00      A   
ATOM   2699  N   MET   290     -12.827  12.536   7.218  1.00 10.00      A   
ATOM   2700  HN  MET   290     -13.252  11.979   6.533  1.00 10.00      A   
ATOM   2701  CA  MET   290     -13.182  13.942   7.307  1.00 10.00      A   
ATOM   2702  CB  MET   290     -13.026  14.623   5.946  1.00 10.00      A   
ATOM   2703  CG  MET   290     -11.652  15.221   5.700  1.00 10.00      A   
ATOM   2704  SD  MET   290     -11.411  16.778   6.570  1.00 10.00      A   
ATOM   2705  CE  MET   290     -12.569  17.829   5.698  1.00 10.00      A   
ATOM   2706  C   MET   290     -14.606  14.096   7.819  1.00 10.00      A   
ATOM   2707  O   MET   290     -15.267  15.101   7.563  1.00 10.00      A   
ATOM   2708  N   ALA   291     -15.069  13.086   8.550  1.00 10.00      A   
ATOM   2709  HN  ALA   291     -14.489  12.310   8.714  1.00 10.00      A   
ATOM   2710  CA  ALA   291     -16.412  13.093   9.113  1.00 10.00      A   
ATOM   2711  CB  ALA   291     -16.748  11.734   9.707  1.00 10.00      A   
ATOM   2712  C   ALA   291     -16.551  14.187  10.166  1.00 10.00      A   
ATOM   2713  O   ALA   291     -17.655  14.643  10.457  1.00 10.00      A   
ATOM   2714  N   ASN   292     -15.416  14.607  10.723  1.00 10.00      A   
ATOM   2715  HN  ASN   292     -14.574  14.181  10.457  1.00 10.00      A   
ATOM   2716  CA  ASN   292     -15.383  15.657  11.741  1.00 10.00      A   
ATOM   2717  CB  ASN   292     -13.952  15.876  12.239  1.00 10.00      A   
ATOM   2718  CG  ASN   292     -13.829  15.770  13.749  1.00 10.00      A   
ATOM   2719  OD1 ASN   292     -14.763  16.079  14.485  1.00 10.00      A   
ATOM   2720  ND2 ASN   292     -12.668  15.335  14.221  1.00 10.00      A   
ATOM   2721 HD21 ASN   292     -11.961  15.109  13.579  1.00 10.00      A   
ATOM   2722 HD22 ASN   292     -12.564  15.254  15.195  1.00 10.00      A   
ATOM   2723  C   ASN   292     -15.942  16.967  11.197  1.00 10.00      A   
ATOM   2724  O   ASN   292     -16.394  17.825  11.954  1.00 10.00      A   
ATOM   2725  N   ALA   293     -15.920  17.108   9.874  1.00 10.00      A   
ATOM   2726  HN  ALA   293     -15.552  16.382   9.325  1.00 10.00      A   
ATOM   2727  CA  ALA   293     -16.433  18.304   9.216  1.00 10.00      A   
ATOM   2728  CB  ALA   293     -16.015  18.314   7.754  1.00 10.00      A   
ATOM   2729  C   ALA   293     -17.950  18.359   9.325  1.00 10.00      A   
ATOM   2730  O   ALA   293     -18.563  19.411   9.152  1.00 10.00      A   
ATOM   2731  N   PHE   294     -18.547  17.215   9.625  1.00 10.00      A   
ATOM   2732  HN  PHE   294     -18.000  16.411   9.769  1.00 10.00      A   
ATOM   2733  CA  PHE   294     -19.985  17.116   9.757  1.00 10.00      A   
ATOM   2734  CB  PHE   294     -20.535  16.051   8.805  1.00 10.00      A   
ATOM   2735  CG  PHE   294     -20.193  16.296   7.365  1.00 10.00      A   
ATOM   2736  CD1 PHE   294     -19.284  15.484   6.705  1.00 10.00      A   
ATOM   2737  CD2 PHE   294     -20.775  17.341   6.672  1.00 10.00      A   
ATOM   2738  CE1 PHE   294     -18.966  15.711   5.380  1.00 10.00      A   
ATOM   2739  CE2 PHE   294     -20.462  17.574   5.348  1.00 10.00      A   
ATOM   2740  CZ  PHE   294     -19.555  16.758   4.700  1.00 10.00      A   
ATOM   2741  C   PHE   294     -20.375  16.783  11.189  1.00 10.00      A   
ATOM   2742  O   PHE   294     -21.518  16.411  11.450  1.00 10.00      A   
ATOM   2743  N   GLU   295     -19.419  16.894  12.116  1.00 10.00      A   
ATOM   2744  HN  GLU   295     -18.517  17.168  11.846  1.00 10.00      A   
ATOM   2745  CA  GLU   295     -19.693  16.618  13.525  1.00 10.00      A   
ATOM   2746  CB  GLU   295     -18.412  16.739  14.362  1.00 10.00      A   
ATOM   2747  CG  GLU   295     -18.571  16.341  15.822  1.00 10.00      A   
ATOM   2748  CD  GLU   295     -18.449  17.521  16.766  1.00 10.00      A   
ATOM   2749  OE1 GLU   295     -19.492  18.085  17.159  1.00 10.00      A   
ATOM   2750  OE2 GLU   295     -17.307  17.894  17.120  1.00 10.00      A   
ATOM   2751  C   GLU   295     -20.751  17.597  14.014  1.00 10.00      A   
ATOM   2752  O   GLU   295     -21.729  17.214  14.659  1.00 10.00      A   
ATOM   2753  N   LYS   296     -20.549  18.859  13.668  1.00 10.00      A   
ATOM   2754  HN  LYS   296     -19.751  19.088  13.150  1.00 10.00      A   
ATOM   2755  CA  LYS   296     -21.479  19.907  14.021  1.00 10.00      A   
ATOM   2756  CB  LYS   296     -20.827  21.273  13.780  1.00 10.00      A   
ATOM   2757  CG  LYS   296     -21.700  22.465  14.129  1.00 10.00      A   
ATOM   2758  CD  LYS   296     -20.991  23.772  13.814  1.00 10.00      A   
ATOM   2759  CE  LYS   296     -21.843  24.968  14.200  1.00 10.00      A   
ATOM   2760  NZ  LYS   296     -21.121  26.246  13.980  1.00 10.00      A   
ATOM   2761  HZ1 LYS   296     -21.107  26.482  12.968  1.00 10.00      A   
ATOM   2762  HZ2 LYS   296     -20.144  26.162  14.316  1.00 10.00      A   
ATOM   2763  HZ3 LYS   296     -21.588  27.015  14.498  1.00 10.00      A   
ATOM   2764  C   LYS   296     -22.720  19.757  13.156  1.00 10.00      A   
ATOM   2765  O   LYS   296     -22.616  19.537  11.948  1.00 10.00      A   
ATOM   2766  N   ALA   297     -23.886  19.847  13.776  1.00 10.00      A   
ATOM   2767  HN  ALA   297     -23.901  20.010  14.741  1.00 10.00      A   
ATOM   2768  CA  ALA   297     -25.143  19.710  13.059  1.00 10.00      A   
ATOM   2769  CB  ALA   297     -26.324  19.756  14.013  1.00 10.00      A   
ATOM   2770  C   ALA   297     -25.276  20.759  11.958  1.00 10.00      A   
ATOM   2771  O   ALA   297     -25.327  21.965  12.226  1.00 10.00      A   
ATOM   2772  N   VAL   298     -25.306  20.287  10.721  1.00 10.00      A   
ATOM   2773  HN  VAL   298     -25.236  19.320  10.582  1.00 10.00      A   
ATOM   2774  CA  VAL   298     -25.438  21.161   9.566  1.00 10.00      A   
ATOM   2775  CB  VAL   298     -24.946  20.471   8.275  1.00 10.00      A   
ATOM   2776  CG1 VAL   298     -25.100  21.390   7.073  1.00 10.00      A   
ATOM   2777  CG2 VAL   298     -23.499  20.023   8.423  1.00 10.00      A   
ATOM   2778  C   VAL   298     -26.892  21.581   9.400  1.00 10.00      A   
ATOM   2779  O   VAL   298     -27.783  20.736   9.301  1.00 10.00      A   
ATOM   2780  N   LYS   299     -27.126  22.884   9.371  1.00 10.00      A   
ATOM   2781  HN  LYS   299     -26.374  23.507   9.422  1.00 10.00      A   
ATOM   2782  CA  LYS   299     -28.478  23.411   9.245  1.00 10.00      A   
ATOM   2783  CB  LYS   299     -28.634  24.682  10.081  1.00 10.00      A   
ATOM   2784  CG  LYS   299     -28.185  24.517  11.523  1.00 10.00      A   
ATOM   2785  CD  LYS   299     -28.552  25.722  12.369  1.00 10.00      A   
ATOM   2786  CE  LYS   299     -28.050  25.564  13.794  1.00 10.00      A   
ATOM   2787  NZ  LYS   299     -28.601  26.614  14.685  1.00 10.00      A   
ATOM   2788  HZ1 LYS   299     -28.058  26.656  15.570  1.00 10.00      A   
ATOM   2789  HZ2 LYS   299     -29.594  26.407  14.915  1.00 10.00      A   
ATOM   2790  HZ3 LYS   299     -28.551  27.540  14.220  1.00 10.00      A   
ATOM   2791  C   LYS   299     -28.853  23.667   7.790  1.00 10.00      A   
ATOM   2792  O   LYS   299     -27.986  23.769   6.918  1.00 10.00      A   
ATOM   2793  N   ALA   300     -30.149  23.769   7.542  1.00 10.00      A   
ATOM   2794  HN  ALA   300     -30.781  23.687   8.288  1.00 10.00      A   
ATOM   2795  CA  ALA   300     -30.661  24.003   6.203  1.00 10.00      A   
ATOM   2796  CB  ALA   300     -32.156  23.726   6.153  1.00 10.00      A   
ATOM   2797  C   ALA   300     -30.371  25.425   5.747  1.00 10.00      A   
ATOM   2798  O   ALA   300     -30.720  26.392   6.425  1.00 10.00      A   
ATOM   2799  N   LYS   301     -29.720  25.540   4.605  1.00 10.00      A   
ATOM   2800  HN  LYS   301     -29.450  24.725   4.128  1.00 10.00      A   
ATOM   2801  CA  LYS   301     -29.388  26.834   4.031  1.00 10.00      A   
ATOM   2802  CB  LYS   301     -27.918  27.180   4.307  1.00 10.00      A   
ATOM   2803  CG  LYS   301     -27.492  28.553   3.817  1.00 10.00      A   
ATOM   2804  CD  LYS   301     -26.037  28.840   4.151  1.00 10.00      A   
ATOM   2805  CE  LYS   301     -25.529  30.047   3.381  1.00 10.00      A   
ATOM   2806  NZ  LYS   301     -24.186  30.478   3.842  1.00 10.00      A   
ATOM   2807  HZ1 LYS   301     -24.267  30.999   4.738  1.00 10.00      A   
ATOM   2808  HZ2 LYS   301     -23.742  31.098   3.136  1.00 10.00      A   
ATOM   2809  HZ3 LYS   301     -23.577  29.650   3.993  1.00 10.00      A   
ATOM   2810  C   LYS   301     -29.670  26.789   2.536  1.00 10.00      A   
ATOM   2811  O   LYS   301     -28.751  26.653   1.723  1.00 10.00      A   
ATOM   2812  N   ASP   302     -30.958  26.867   2.193  1.00 10.00      A   
ATOM   2813  HN  ASP   302     -31.631  26.965   2.900  1.00 10.00      A   
ATOM   2814  CA  ASP   302     -31.410  26.805   0.801  1.00 10.00      A   
ATOM   2815  CB  ASP   302     -30.801  27.931  -0.043  1.00 10.00      A   
ATOM   2816  CG  ASP   302     -31.508  28.116  -1.372  1.00 10.00      A   
ATOM   2817  OD1 ASP   302     -32.727  27.849  -1.449  1.00 10.00      A   
ATOM   2818  OD2 ASP   302     -30.848  28.546  -2.344  1.00 10.00      A   
ATOM   2819  C   ASP   302     -31.090  25.431   0.220  1.00 10.00      A   
ATOM   2820  O   ASP   302     -30.715  25.285  -0.944  1.00 10.00      A   
ATOM   2821  N   GLY   303     -31.250  24.424   1.065  1.00 10.00      A   
ATOM   2822  HN  GLY   303     -31.563  24.614   1.975  1.00 10.00      A   
ATOM   2823  CA  GLY   303     -30.976  23.061   0.681  1.00 10.00      A   
ATOM   2824  C   GLY   303     -30.122  22.372   1.721  1.00 10.00      A   
ATOM   2825  O   GLY   303     -29.686  22.999   2.688  1.00 10.00      A   
ATOM   2826  N   PHE   304     -29.891  21.086   1.538  1.00 10.00      A   
ATOM   2827  HN  PHE   304     -30.284  20.635   0.758  1.00 10.00      A   
ATOM   2828  CA  PHE   304     -29.080  20.322   2.471  1.00 10.00      A   
ATOM   2829  CB  PHE   304     -29.872  19.142   3.040  1.00 10.00      A   
ATOM   2830  CG  PHE   304     -30.711  19.487   4.239  1.00 10.00      A   
ATOM   2831  CD1 PHE   304     -32.084  19.315   4.208  1.00 10.00      A   
ATOM   2832  CD2 PHE   304     -30.125  19.976   5.397  1.00 10.00      A   
ATOM   2833  CE1 PHE   304     -32.860  19.620   5.308  1.00 10.00      A   
ATOM   2834  CE2 PHE   304     -30.894  20.284   6.501  1.00 10.00      A   
ATOM   2835  CZ  PHE   304     -32.264  20.105   6.457  1.00 10.00      A   
ATOM   2836  C   PHE   304     -27.806  19.823   1.806  1.00 10.00      A   
ATOM   2837  O   PHE   304     -26.893  19.339   2.474  1.00 10.00      A   
ATOM   2838  N   LEU   305     -27.746  19.958   0.489  1.00 10.00      A   
ATOM   2839  HN  LEU   305     -28.497  20.379   0.015  1.00 10.00      A   
ATOM   2840  CA  LEU   305     -26.592  19.508  -0.274  1.00 10.00      A   
ATOM   2841  CB  LEU   305     -26.995  19.265  -1.729  1.00 10.00      A   
ATOM   2842  CG  LEU   305     -25.987  18.511  -2.591  1.00 10.00      A   
ATOM   2843  CD1 LEU   305     -25.950  17.045  -2.197  1.00 10.00      A   
ATOM   2844  CD2 LEU   305     -26.322  18.665  -4.065  1.00 10.00      A   
ATOM   2845  C   LEU   305     -25.465  20.531  -0.216  1.00 10.00      A   
ATOM   2846  O   LEU   305     -24.359  20.225   0.228  1.00 10.00      A   
ATOM   2847  N   GLN   306     -25.766  21.749  -0.657  1.00 10.00      A   
ATOM   2848  HN  GLN   306     -26.675  21.922  -0.977  1.00 10.00      A   
ATOM   2849  CA  GLN   306     -24.789  22.841  -0.682  1.00 10.00      A   
ATOM   2850  CB  GLN   306     -25.404  24.139  -1.223  1.00 10.00      A   
ATOM   2851  CG  GLN   306     -25.999  23.999  -2.616  1.00 10.00      A   
ATOM   2852  CD  GLN   306     -26.721  25.248  -3.088  1.00 10.00      A   
ATOM   2853  OE1 GLN   306     -26.330  26.371  -2.767  1.00 10.00      A   
ATOM   2854  NE2 GLN   306     -27.782  25.059  -3.858  1.00 10.00      A   
ATOM   2855 HE21 GLN   306     -28.036  24.136  -4.079  1.00 10.00      A   
ATOM   2856 HE22 GLN   306     -28.277  25.849  -4.173  1.00 10.00      A   
ATOM   2857  C   GLN   306     -24.096  23.067   0.670  1.00 10.00      A   
ATOM   2858  O   GLN   306     -22.865  23.066   0.729  1.00 10.00      A   
ATOM   2859  N   PRO   307     -24.857  23.261   1.775  1.00 10.00      A   
ATOM   2860  CA  PRO   307     -24.266  23.479   3.104  1.00 10.00      A   
ATOM   2861  CB  PRO   307     -25.477  23.493   4.042  1.00 10.00      A   
ATOM   2862  CG  PRO   307     -26.607  23.917   3.173  1.00 10.00      A   
ATOM   2863  CD  PRO   307     -26.332  23.314   1.826  1.00 10.00      A   
ATOM   2864  C   PRO   307     -23.299  22.362   3.499  1.00 10.00      A   
ATOM   2865  O   PRO   307     -22.285  22.613   4.154  1.00 10.00      A   
ATOM   2866  N   SER   308     -23.605  21.136   3.085  1.00 10.00      A   
ATOM   2867  HN  SER   308     -24.410  21.002   2.545  1.00 10.00      A   
ATOM   2868  CA  SER   308     -22.758  19.993   3.399  1.00 10.00      A   
ATOM   2869  CB  SER   308     -23.454  18.677   3.030  1.00 10.00      A   
ATOM   2870  OG  SER   308     -24.675  18.519   3.741  1.00 10.00      A   
ATOM   2871  HG  SER   308     -25.396  18.919   3.233  1.00 10.00      A   
ATOM   2872  C   SER   308     -21.410  20.106   2.688  1.00 10.00      A   
ATOM   2873  O   SER   308     -20.355  19.966   3.309  1.00 10.00      A   
ATOM   2874  N   ILE   309     -21.452  20.388   1.390  1.00 10.00      A   
ATOM   2875  HN  ILE   309     -22.325  20.503   0.952  1.00 10.00      A   
ATOM   2876  CA  ILE   309     -20.232  20.526   0.598  1.00 10.00      A   
ATOM   2877  CB  ILE   309     -20.544  20.735  -0.901  1.00 10.00      A   
ATOM   2878  CG1 ILE   309     -21.528  19.670  -1.402  1.00 10.00      A   
ATOM   2879  CG2 ILE   309     -19.262  20.700  -1.723  1.00 10.00      A   
ATOM   2880  CD1 ILE   309     -22.056  19.930  -2.799  1.00 10.00      A   
ATOM   2881  C   ILE   309     -19.389  21.694   1.109  1.00 10.00      A   
ATOM   2882  O   ILE   309     -18.169  21.591   1.229  1.00 10.00      A   
ATOM   2883  N   GLN   310     -20.056  22.800   1.421  1.00 10.00      A   
ATOM   2884  HN  GLN   310     -21.033  22.816   1.307  1.00 10.00      A   
ATOM   2885  CA  GLN   310     -19.378  23.989   1.924  1.00 10.00      A   
ATOM   2886  CB  GLN   310     -20.360  25.151   2.063  1.00 10.00      A   
ATOM   2887  CG  GLN   310     -20.912  25.653   0.738  1.00 10.00      A   
ATOM   2888  CD  GLN   310     -22.135  26.530   0.907  1.00 10.00      A   
ATOM   2889  OE1 GLN   310     -22.896  26.378   1.861  1.00 10.00      A   
ATOM   2890  NE2 GLN   310     -22.339  27.449  -0.021  1.00 10.00      A   
ATOM   2891 HE21 GLN   310     -21.700  27.515  -0.759  1.00 10.00      A   
ATOM   2892 HE22 GLN   310     -23.128  28.023   0.065  1.00 10.00      A   
ATOM   2893  C   GLN   310     -18.689  23.711   3.257  1.00 10.00      A   
ATOM   2894  O   GLN   310     -17.560  24.147   3.482  1.00 10.00      A   
ATOM   2895  N   ALA   311     -19.368  22.973   4.132  1.00 10.00      A   
ATOM   2896  HN  ALA   311     -20.265  22.654   3.894  1.00 10.00      A   
ATOM   2897  CA  ALA   311     -18.816  22.624   5.438  1.00 10.00      A   
ATOM   2898  CB  ALA   311     -19.845  21.873   6.269  1.00 10.00      A   
ATOM   2899  C   ALA   311     -17.558  21.781   5.276  1.00 10.00      A   
ATOM   2900  O   ALA   311     -16.577  21.962   6.001  1.00 10.00      A   
ATOM   2901  N   PHE   312     -17.601  20.863   4.316  1.00 10.00      A   
ATOM   2902  HN  PHE   312     -18.424  20.770   3.784  1.00 10.00      A   
ATOM   2903  CA  PHE   312     -16.476  19.983   4.031  1.00 10.00      A   
ATOM   2904  CB  PHE   312     -16.899  18.927   3.004  1.00 10.00      A   
ATOM   2905  CG  PHE   312     -15.866  17.871   2.725  1.00 10.00      A   
ATOM   2906  CD1 PHE   312     -15.785  16.739   3.517  1.00 10.00      A   
ATOM   2907  CD2 PHE   312     -14.981  18.009   1.667  1.00 10.00      A   
ATOM   2908  CE1 PHE   312     -14.841  15.764   3.261  1.00 10.00      A   
ATOM   2909  CE2 PHE   312     -14.034  17.037   1.408  1.00 10.00      A   
ATOM   2910  CZ  PHE   312     -13.964  15.914   2.206  1.00 10.00      A   
ATOM   2911  C   PHE   312     -15.296  20.792   3.499  1.00 10.00      A   
ATOM   2912  O   PHE   312     -14.178  20.690   4.008  1.00 10.00      A   
ATOM   2913  N   ASN   313     -15.571  21.611   2.489  1.00 10.00      A   
ATOM   2914  HN  ASN   313     -16.490  21.641   2.141  1.00 10.00      A   
ATOM   2915  CA  ASN   313     -14.556  22.457   1.866  1.00 10.00      A   
ATOM   2916  CB  ASN   313     -15.184  23.302   0.748  1.00 10.00      A   
ATOM   2917  CG  ASN   313     -15.172  22.607  -0.601  1.00 10.00      A   
ATOM   2918  OD1 ASN   313     -15.051  21.388  -0.683  1.00 10.00      A   
ATOM   2919  ND2 ASN   313     -15.306  23.376  -1.671  1.00 10.00      A   
ATOM   2920 HD21 ASN   313     -15.406  24.348  -1.544  1.00 10.00      A   
ATOM   2921 HD22 ASN   313     -15.299  22.947  -2.553  1.00 10.00      A   
ATOM   2922  C   ASN   313     -13.888  23.370   2.888  1.00 10.00      A   
ATOM   2923  O   ASN   313     -12.661  23.487   2.923  1.00 10.00      A   
ATOM   2924  N   GLN   314     -14.706  23.999   3.727  1.00 10.00      A   
ATOM   2925  HN  GLN   314     -15.673  23.845   3.653  1.00 10.00      A   
ATOM   2926  CA  GLN   314     -14.213  24.915   4.749  1.00 10.00      A   
ATOM   2927  CB  GLN   314     -15.377  25.593   5.465  1.00 10.00      A   
ATOM   2928  CG  GLN   314     -15.922  26.824   4.767  1.00 10.00      A   
ATOM   2929  CD  GLN   314     -16.871  27.599   5.656  1.00 10.00      A   
ATOM   2930  OE1 GLN   314     -16.741  27.584   6.880  1.00 10.00      A   
ATOM   2931  NE2 GLN   314     -17.822  28.288   5.054  1.00 10.00      A   
ATOM   2932 HE21 GLN   314     -17.861  28.266   4.072  1.00 10.00      A   
ATOM   2933 HE22 GLN   314     -18.453  28.792   5.610  1.00 10.00      A   
ATOM   2934  C   GLN   314     -13.333  24.211   5.773  1.00 10.00      A   
ATOM   2935  O   GLN   314     -12.274  24.717   6.140  1.00 10.00      A   
ATOM   2936  N   TYR   315     -13.775  23.048   6.236  1.00 10.00      A   
ATOM   2937  HN  TYR   315     -14.626  22.689   5.900  1.00 10.00      A   
ATOM   2938  CA  TYR   315     -13.021  22.293   7.231  1.00 10.00      A   
ATOM   2939  CB  TYR   315     -13.843  21.128   7.787  1.00 10.00      A   
ATOM   2940  CG  TYR   315     -13.246  20.474   9.019  1.00 10.00      A   
ATOM   2941  CD1 TYR   315     -13.173  21.154  10.229  1.00 10.00      A   
ATOM   2942  CD2 TYR   315     -12.760  19.173   8.973  1.00 10.00      A   
ATOM   2943  CE1 TYR   315     -12.634  20.556  11.353  1.00 10.00      A   
ATOM   2944  CE2 TYR   315     -12.219  18.568  10.093  1.00 10.00      A   
ATOM   2945  CZ  TYR   315     -12.158  19.265  11.281  1.00 10.00      A   
ATOM   2946  OH  TYR   315     -11.620  18.668  12.404  1.00 10.00      A   
ATOM   2947  HH  TYR   315     -10.863  18.114  12.144  1.00 10.00      A   
ATOM   2948  C   TYR   315     -11.697  21.793   6.664  1.00 10.00      A   
ATOM   2949  O   TYR   315     -10.664  21.857   7.331  1.00 10.00      A   
ATOM   2950  N   TRP   316     -11.730  21.309   5.428  1.00 10.00      A   
ATOM   2951  HN  TRP   316     -12.586  21.289   4.941  1.00 10.00      A   
ATOM   2952  CA  TRP   316     -10.529  20.801   4.777  1.00 10.00      A   
ATOM   2953  CB  TRP   316     -10.855  20.255   3.384  1.00 10.00      A   
ATOM   2954  CG  TRP   316      -9.645  19.800   2.622  1.00 10.00      A   
ATOM   2955  CD1 TRP   316      -9.028  20.457   1.599  1.00 10.00      A   
ATOM   2956  CD2 TRP   316      -8.897  18.594   2.829  1.00 10.00      A   
ATOM   2957  NE1 TRP   316      -7.951  19.734   1.150  1.00 10.00      A   
ATOM   2958  HE1 TRP   316      -7.351  19.997   0.422  1.00 10.00      A   
ATOM   2959  CE2 TRP   316      -7.847  18.589   1.890  1.00 10.00      A   
ATOM   2960  CE3 TRP   316      -9.013  17.519   3.714  1.00 10.00      A   
ATOM   2961  CZ2 TRP   316      -6.920  17.554   1.811  1.00 10.00      A   
ATOM   2962  CZ3 TRP   316      -8.092  16.494   3.633  1.00 10.00      A   
ATOM   2963  CH2 TRP   316      -7.059  16.519   2.690  1.00 10.00      A   
ATOM   2964  C   TRP   316      -9.468  21.889   4.679  1.00 10.00      A   
ATOM   2965  O   TRP   316      -8.320  21.684   5.057  1.00 10.00      A   
ATOM   2966  N   ASP   317      -9.881  23.059   4.210  1.00 10.00      A   
ATOM   2967  HN  ASP   317     -10.828  23.167   3.965  1.00 10.00      A   
ATOM   2968  CA  ASP   317      -8.976  24.192   4.048  1.00 10.00      A   
ATOM   2969  CB  ASP   317      -9.631  25.255   3.158  1.00 10.00      A   
ATOM   2970  CG  ASP   317      -8.694  26.387   2.781  1.00 10.00      A   
ATOM   2971  OD1 ASP   317      -7.528  26.110   2.421  1.00 10.00      A   
ATOM   2972  OD2 ASP   317      -9.122  27.562   2.829  1.00 10.00      A   
ATOM   2973  C   ASP   317      -8.571  24.789   5.399  1.00 10.00      A   
ATOM   2974  O   ASP   317      -7.829  25.767   5.466  1.00 10.00      A   
ATOM   2975  N   ARG   318      -9.054  24.189   6.476  1.00 10.00      A   
ATOM   2976  HN  ARG   318      -9.637  23.408   6.368  1.00 10.00      A   
ATOM   2977  CA  ARG   318      -8.746  24.669   7.814  1.00 10.00      A   
ATOM   2978  CB  ARG   318     -10.037  24.912   8.600  1.00 10.00      A   
ATOM   2979  CG  ARG   318     -10.261  26.360   8.999  1.00 10.00      A   
ATOM   2980  CD  ARG   318     -11.505  26.508   9.863  1.00 10.00      A   
ATOM   2981  NE  ARG   318     -12.735  26.329   9.098  1.00 10.00      A   
ATOM   2982  HE  ARG   318     -12.781  26.766   8.221  1.00 10.00      A   
ATOM   2983  CZ  ARG   318     -13.776  25.612   9.515  1.00 10.00      A   
ATOM   2984  NH1 ARG   318     -13.740  25.003  10.694  1.00 10.00      A   
ATOM   2985 HH11 ARG   318     -14.559  24.444  11.016  1.00 10.00      A   
ATOM   2986 HH12 ARG   318     -12.896  25.080  11.304  1.00 10.00      A   
ATOM   2987  NH2 ARG   318     -14.866  25.520   8.763  1.00 10.00      A   
ATOM   2988 HH21 ARG   318     -14.914  26.008   7.845  1.00 10.00      A   
ATOM   2989 HH22 ARG   318     -15.685  24.954   9.089  1.00 10.00      A   
ATOM   2990  C   ARG   318      -7.848  23.699   8.583  1.00 10.00      A   
ATOM   2991  O   ARG   318      -7.172  24.100   9.528  1.00 10.00      A   
ATOM   2992  N   VAL   319      -7.842  22.428   8.192  1.00 10.00      A   
ATOM   2993  HN  VAL   319      -8.395  22.152   7.429  1.00 10.00      A   
ATOM   2994  CA  VAL   319      -7.033  21.433   8.896  1.00 10.00      A   
ATOM   2995  CB  VAL   319      -7.892  20.508   9.787  1.00 10.00      A   
ATOM   2996  CG1 VAL   319      -8.561  21.290  10.907  1.00 10.00      A   
ATOM   2997  CG2 VAL   319      -8.925  19.761   8.956  1.00 10.00      A   
ATOM   2998  C   VAL   319      -6.177  20.571   7.968  1.00 10.00      A   
ATOM   2999  O   VAL   319      -5.527  19.636   8.430  1.00 10.00      A   
ATOM   3000  N   ALA   320      -6.167  20.880   6.676  1.00 10.00      A   
ATOM   3001  HN  ALA   320      -6.705  21.638   6.360  1.00 10.00      A   
ATOM   3002  CA  ALA   320      -5.380  20.108   5.708  1.00 10.00      A   
ATOM   3003  CB  ALA   320      -5.523  20.693   4.311  1.00 10.00      A   
ATOM   3004  C   ALA   320      -3.905  20.049   6.102  1.00 10.00      A   
ATOM   3005  O   ALA   320      -3.313  18.968   6.195  1.00 10.00      A   
ATOM   3006  N   ASN   321      -3.328  21.217   6.352  1.00 10.00      A   
ATOM   3007  HN  ASN   321      -3.860  22.039   6.276  1.00 10.00      A   
ATOM   3008  CA  ASN   321      -1.926  21.315   6.736  1.00 10.00      A   
ATOM   3009  CB  ASN   321      -1.429  22.758   6.614  1.00 10.00      A   
ATOM   3010  CG  ASN   321      -0.761  23.029   5.281  1.00 10.00      A   
ATOM   3011  OD1 ASN   321      -0.138  22.141   4.696  1.00 10.00      A   
ATOM   3012  ND2 ASN   321      -0.889  24.250   4.785  1.00 10.00      A   
ATOM   3013 HD21 ASN   321      -1.406  24.908   5.298  1.00 10.00      A   
ATOM   3014 HD22 ASN   321      -0.455  24.452   3.930  1.00 10.00      A   
ATOM   3015  C   ASN   321      -1.700  20.795   8.148  1.00 10.00      A   
ATOM   3016  O   ASN   321      -0.679  20.166   8.431  1.00 10.00      A   
ATOM   3017  N   GLY   322      -2.665  21.055   9.024  1.00 10.00      A   
ATOM   3018  HN  GLY   322      -3.450  21.564   8.732  1.00 10.00      A   
ATOM   3019  CA  GLY   322      -2.570  20.610  10.404  1.00 10.00      A   
ATOM   3020  C   GLY   322      -2.531  19.099  10.520  1.00 10.00      A   
ATOM   3021  O   GLY   322      -1.693  18.548  11.234  1.00 10.00      A   
ATOM   3022  N   TYR   323      -3.431  18.426   9.806  1.00 10.00      A   
ATOM   3023  HN  TYR   323      -4.076  18.927   9.255  1.00 10.00      A   
ATOM   3024  CA  TYR   323      -3.495  16.967   9.825  1.00 10.00      A   
ATOM   3025  CB  TYR   323      -4.731  16.473   9.063  1.00 10.00      A   
ATOM   3026  CG  TYR   323      -6.043  16.573   9.816  1.00 10.00      A   
ATOM   3027  CD1 TYR   323      -6.117  17.138  11.085  1.00 10.00      A   
ATOM   3028  CD2 TYR   323      -7.214  16.091   9.247  1.00 10.00      A   
ATOM   3029  CE1 TYR   323      -7.324  17.219  11.761  1.00 10.00      A   
ATOM   3030  CE2 TYR   323      -8.420  16.166   9.912  1.00 10.00      A   
ATOM   3031  CZ  TYR   323      -8.472  16.731  11.167  1.00 10.00      A   
ATOM   3032  OH  TYR   323      -9.676  16.805  11.831  1.00 10.00      A   
ATOM   3033  HH  TYR   323     -10.141  15.965  11.741  1.00 10.00      A   
ATOM   3034  C   TYR   323      -2.242  16.367   9.196  1.00 10.00      A   
ATOM   3035  O   TYR   323      -1.816  15.266   9.555  1.00 10.00      A   
ATOM   3036  N   GLY   324      -1.649  17.107   8.268  1.00 10.00      A   
ATOM   3037  HN  GLY   324      -2.018  17.991   8.051  1.00 10.00      A   
ATOM   3038  CA  GLY   324      -0.456  16.635   7.592  1.00 10.00      A   
ATOM   3039  C   GLY   324      -0.796  15.873   6.330  1.00 10.00      A   
ATOM   3040  O   GLY   324       0.010  15.091   5.821  1.00 10.00      A   
ATOM   3041  N   LEU   325      -1.990  16.120   5.813  1.00 10.00      A   
ATOM   3042  HN  LEU   325      -2.566  16.782   6.246  1.00 10.00      A   
ATOM   3043  CA  LEU   325      -2.462  15.458   4.607  1.00 10.00      A   
ATOM   3044  CB  LEU   325      -3.989  15.356   4.630  1.00 10.00      A   
ATOM   3045  CG  LEU   325      -4.584  14.584   5.813  1.00 10.00      A   
ATOM   3046  CD1 LEU   325      -6.100  14.691   5.826  1.00 10.00      A   
ATOM   3047  CD2 LEU   325      -4.152  13.128   5.774  1.00 10.00      A   
ATOM   3048  C   LEU   325      -1.987  16.214   3.372  1.00 10.00      A   
ATOM   3049  O   LEU   325      -2.787  16.663   2.550  1.00 10.00      A   
ATOM   3050  N   ASN   326      -0.676  16.359   3.259  1.00 10.00      A   
ATOM   3051  HN  ASN   326      -0.094  15.970   3.948  1.00 10.00      A   
ATOM   3052  CA  ASN   326      -0.074  17.070   2.142  1.00 10.00      A   
ATOM   3053  CB  ASN   326       1.054  17.972   2.648  1.00 10.00      A   
ATOM   3054  CG  ASN   326       1.432  19.067   1.666  1.00 10.00      A   
ATOM   3055  OD1 ASN   326       1.250  18.931   0.456  1.00 10.00      A   
ATOM   3056  ND2 ASN   326       1.974  20.160   2.184  1.00 10.00      A   
ATOM   3057 HD21 ASN   326       2.097  20.200   3.161  1.00 10.00      A   
ATOM   3058 HD22 ASN   326       2.221  20.889   1.576  1.00 10.00      A   
ATOM   3059  C   ASN   326       0.476  16.089   1.116  1.00 10.00      A   
ATOM   3060  O   ASN   326       1.381  15.309   1.414  1.00 10.00      A   
ATOM   3061  N   GLY   327      -0.075  16.133  -0.083  1.00 10.00      A   
ATOM   3062  HN  GLY   327      -0.798  16.776  -0.255  1.00 10.00      A   
ATOM   3063  CA  GLY   327       0.369  15.253  -1.140  1.00 10.00      A   
ATOM   3064  C   GLY   327      -0.224  15.652  -2.470  1.00 10.00      A   
ATOM   3065  O   GLY   327       0.328  16.498  -3.174  1.00 10.00      A   
ATOM   3066  N   ALA   328      -1.355  15.050  -2.803  1.00 10.00      A   
ATOM   3067  HN  ALA   328      -1.740  14.389  -2.189  1.00 10.00      A   
ATOM   3068  CA  ALA   328      -2.048  15.339  -4.050  1.00 10.00      A   
ATOM   3069  CB  ALA   328      -1.482  14.488  -5.179  1.00 10.00      A   
ATOM   3070  C   ALA   328      -3.537  15.075  -3.881  1.00 10.00      A   
ATOM   3071  O   ALA   328      -3.937  13.957  -3.558  1.00 10.00      A   
ATOM   3072  N   ALA   329      -4.354  16.098  -4.087  1.00 10.00      A   
ATOM   3073  HN  ALA   329      -3.983  16.968  -4.353  1.00 10.00      A   
ATOM   3074  CA  ALA   329      -5.797  15.955  -3.937  1.00 10.00      A   
ATOM   3075  CB  ALA   329      -6.249  16.545  -2.610  1.00 10.00      A   
ATOM   3076  C   ALA   329      -6.547  16.610  -5.090  1.00 10.00      A   
ATOM   3077  O   ALA   329      -6.149  17.667  -5.582  1.00 10.00      A   
ATOM   3078  N   ALA   330      -7.634  15.977  -5.513  1.00 10.00      A   
ATOM   3079  HN  ALA   330      -7.899  15.137  -5.074  1.00 10.00      A   
ATOM   3080  CA  ALA   330      -8.458  16.494  -6.598  1.00 10.00      A   
ATOM   3081  CB  ALA   330      -8.240  15.691  -7.868  1.00 10.00      A   
ATOM   3082  C   ALA   330      -9.923  16.463  -6.187  1.00 10.00      A   
ATOM   3083  O   ALA   330     -10.348  15.560  -5.464  1.00 10.00      A   
ATOM   3084  N   GLN   331     -10.691  17.447  -6.634  1.00 10.00      A   
ATOM   3085  HN  GLN   331     -10.301  18.137  -7.220  1.00 10.00      A   
ATOM   3086  CA  GLN   331     -12.101  17.524  -6.281  1.00 10.00      A   
ATOM   3087  CB  GLN   331     -12.337  18.634  -5.249  1.00 10.00      A   
ATOM   3088  CG  GLN   331     -13.799  19.014  -5.060  1.00 10.00      A   
ATOM   3089  CD  GLN   331     -13.999  20.172  -4.104  1.00 10.00      A   
ATOM   3090  OE1 GLN   331     -13.944  21.338  -4.501  1.00 10.00      A   
ATOM   3091  NE2 GLN   331     -14.251  19.857  -2.842  1.00 10.00      A   
ATOM   3092 HE21 GLN   331     -14.295  18.909  -2.599  1.00 10.00      A   
ATOM   3093 HE22 GLN   331     -14.398  20.589  -2.199  1.00 10.00      A   
ATOM   3094  C   GLN   331     -12.993  17.737  -7.498  1.00 10.00      A   
ATOM   3095  O   GLN   331     -12.706  18.569  -8.360  1.00 10.00      A   
ATOM   3096  N   PHE   332     -14.064  16.961  -7.557  1.00 10.00      A   
ATOM   3097  HN  PHE   332     -14.202  16.288  -6.853  1.00 10.00      A   
ATOM   3098  CA  PHE   332     -15.042  17.051  -8.625  1.00 10.00      A   
ATOM   3099  CB  PHE   332     -15.086  15.730  -9.405  1.00 10.00      A   
ATOM   3100  CG  PHE   332     -16.303  15.558 -10.270  1.00 10.00      A   
ATOM   3101  CD1 PHE   332     -16.456  16.292 -11.434  1.00 10.00      A   
ATOM   3102  CD2 PHE   332     -17.292  14.653  -9.918  1.00 10.00      A   
ATOM   3103  CE1 PHE   332     -17.571  16.130 -12.230  1.00 10.00      A   
ATOM   3104  CE2 PHE   332     -18.412  14.485 -10.708  1.00 10.00      A   
ATOM   3105  CZ  PHE   332     -18.551  15.225 -11.867  1.00 10.00      A   
ATOM   3106  C   PHE   332     -16.408  17.352  -8.015  1.00 10.00      A   
ATOM   3107  O   PHE   332     -16.938  16.555  -7.236  1.00 10.00      A   
ATOM   3108  N   SER   333     -16.959  18.509  -8.341  1.00 10.00      A   
ATOM   3109  HN  SER   333     -16.486  19.113  -8.956  1.00 10.00      A   
ATOM   3110  CA  SER   333     -18.252  18.903  -7.814  1.00 10.00      A   
ATOM   3111  CB  SER   333     -18.094  20.029  -6.785  1.00 10.00      A   
ATOM   3112  OG  SER   333     -19.354  20.429  -6.265  1.00 10.00      A   
ATOM   3113  HG  SER   333     -19.369  21.389  -6.162  1.00 10.00      A   
ATOM   3114  C   SER   333     -19.190  19.340  -8.928  1.00 10.00      A   
ATOM   3115  O   SER   333     -18.793  20.065  -9.844  1.00 10.00      A   
ATOM   3116  N   LEU   334     -20.436  18.897  -8.845  1.00 10.00      A   
ATOM   3117  HN  LEU   334     -20.685  18.304  -8.099  1.00 10.00      A   
ATOM   3118  CA  LEU   334     -21.440  19.251  -9.836  1.00 10.00      A   
ATOM   3119  CB  LEU   334     -22.402  18.086 -10.061  1.00 10.00      A   
ATOM   3120  CG  LEU   334     -21.806  16.857 -10.746  1.00 10.00      A   
ATOM   3121  CD1 LEU   334     -22.792  15.703 -10.717  1.00 10.00      A   
ATOM   3122  CD2 LEU   334     -21.405  17.187 -12.174  1.00 10.00      A   
ATOM   3123  C   LEU   334     -22.209  20.495  -9.407  1.00 10.00      A   
ATOM   3124  O   LEU   334     -23.075  20.985 -10.132  1.00 10.00      A   
ATOM   3125  N   SER   335     -21.887  20.995  -8.224  1.00 10.00      A   
ATOM   3126  HN  SER   335     -21.186  20.558  -7.696  1.00 10.00      A   
ATOM   3127  CA  SER   335     -22.534  22.181  -7.688  1.00 10.00      A   
ATOM   3128  CB  SER   335     -23.266  21.834  -6.390  1.00 10.00      A   
ATOM   3129  OG  SER   335     -24.092  20.693  -6.563  1.00 10.00      A   
ATOM   3130  HG  SER   335     -24.462  20.698  -7.453  1.00 10.00      A   
ATOM   3131  C   SER   335     -21.503  23.276  -7.435  1.00 10.00      A   
ATOM   3132  O   SER   335     -20.498  23.047  -6.757  1.00 10.00      A   
ATOM   3133  N   ASP   336     -21.744  24.453  -7.999  1.00 10.00      A   
ATOM   3134  HN  ASP   336     -22.548  24.562  -8.552  1.00 10.00      A   
ATOM   3135  CA  ASP   336     -20.839  25.584  -7.833  1.00 10.00      A   
ATOM   3136  CB  ASP   336     -21.112  26.656  -8.893  1.00 10.00      A   
ATOM   3137  CG  ASP   336     -19.970  27.644  -9.040  1.00 10.00      A   
ATOM   3138  OD1 ASP   336     -20.002  28.706  -8.383  1.00 10.00      A   
ATOM   3139  OD2 ASP   336     -19.030  27.362  -9.816  1.00 10.00      A   
ATOM   3140  C   ASP   336     -20.972  26.178  -6.435  1.00 10.00      A   
ATOM   3141  O   ASP   336     -21.886  26.964  -6.160  1.00 10.00      A   
ATOM   3142  N   VAL   337     -20.070  25.781  -5.552  1.00 10.00      A   
ATOM   3143  HN  VAL   337     -19.372  25.150  -5.834  1.00 10.00      A   
ATOM   3144  CA  VAL   337     -20.079  26.259  -4.178  1.00 10.00      A   
ATOM   3145  CB  VAL   337     -20.219  25.096  -3.169  1.00 10.00      A   
ATOM   3146  CG1 VAL   337     -21.628  24.522  -3.206  1.00 10.00      A   
ATOM   3147  CG2 VAL   337     -19.194  24.008  -3.455  1.00 10.00      A   
ATOM   3148  C   VAL   337     -18.805  27.047  -3.878  1.00 10.00      A   
ATOM   3149  O   VAL   337     -18.075  27.429  -4.798  1.00 10.00      A   
ATOM   3150  N   ASP   338     -18.549  27.283  -2.596  1.00 10.00      A   
ATOM   3151  HN  ASP   338     -19.167  26.943  -1.919  1.00 10.00      A   
ATOM   3152  CA  ASP   338     -17.368  28.024  -2.167  1.00 10.00      A   
ATOM   3153  CB  ASP   338     -17.418  28.269  -0.657  1.00 10.00      A   
ATOM   3154  CG  ASP   338     -16.818  29.602  -0.260  1.00 10.00      A   
ATOM   3155  OD1 ASP   338     -15.779  29.612   0.432  1.00 10.00      A   
ATOM   3156  OD2 ASP   338     -17.399  30.650  -0.619  1.00 10.00      A   
ATOM   3157  C   ASP   338     -16.103  27.256  -2.531  1.00 10.00      A   
ATOM   3158  O   ASP   338     -15.921  26.117  -2.099  1.00 10.00      A   
ATOM   3159  N   PRO   339     -15.227  27.872  -3.341  1.00 10.00      A   
ATOM   3160  CA  PRO   339     -13.977  27.248  -3.798  1.00 10.00      A   
ATOM   3161  CB  PRO   339     -13.282  28.363  -4.587  1.00 10.00      A   
ATOM   3162  CG  PRO   339     -14.385  29.277  -4.995  1.00 10.00      A   
ATOM   3163  CD  PRO   339     -15.383  29.235  -3.876  1.00 10.00      A   
ATOM   3164  C   PRO   339     -13.083  26.780  -2.654  1.00 10.00      A   
ATOM   3165  O   PRO   339     -12.803  27.530  -1.715  1.00 10.00      A   
ATOM   3166  N   ILE   340     -12.649  25.534  -2.744  1.00 10.00      A   
ATOM   3167  HN  ILE   340     -12.932  24.990  -3.510  1.00 10.00      A   
ATOM   3168  CA  ILE   340     -11.775  24.940  -1.744  1.00 10.00      A   
ATOM   3169  CB  ILE   340     -11.847  23.393  -1.817  1.00 10.00      A   
ATOM   3170  CG1 ILE   340     -11.389  22.741  -0.510  1.00 10.00      A   
ATOM   3171  CG2 ILE   340     -11.074  22.847  -3.012  1.00 10.00      A   
ATOM   3172  CD1 ILE   340     -11.640  21.249  -0.453  1.00 10.00      A   
ATOM   3173  C   ILE   340     -10.333  25.432  -1.953  1.00 10.00      A   
ATOM   3174  O   ILE   340     -10.082  26.234  -2.854  1.00 10.00      A   
ATOM   3175  N   THR   341      -9.405  24.965  -1.117  1.00 10.00      A   
ATOM   3176  HN  THR   341      -9.672  24.339  -0.417  1.00 10.00      A   
ATOM   3177  CA  THR   341      -8.001  25.358  -1.212  1.00 10.00      A   
ATOM   3178  CB  THR   341      -7.115  24.583  -0.208  1.00 10.00      A   
ATOM   3179  OG1 THR   341      -5.728  24.800  -0.490  1.00 10.00      A   
ATOM   3180  HG1 THR   341      -5.334  25.306   0.231  1.00 10.00      A   
ATOM   3181  CG2 THR   341      -7.415  23.094  -0.241  1.00 10.00      A   
ATOM   3182  C   THR   341      -7.463  25.198  -2.635  1.00 10.00      A   
ATOM   3183  O   THR   341      -7.792  24.238  -3.340  1.00 10.00      A   
ATOM   3184  N   ALA   342      -6.625  26.142  -3.042  1.00 10.00      A   
ATOM   3185  HN  ALA   342      -6.383  26.861  -2.418  1.00 10.00      A   
ATOM   3186  CA  ALA   342      -6.046  26.147  -4.380  1.00 10.00      A   
ATOM   3187  CB  ALA   342      -5.366  27.477  -4.658  1.00 10.00      A   
ATOM   3188  C   ALA   342      -5.075  24.992  -4.608  1.00 10.00      A   
ATOM   3189  O   ALA   342      -4.710  24.703  -5.746  1.00 10.00      A   
ATOM   3190  N   GLN   343      -4.657  24.329  -3.534  1.00 10.00      A   
ATOM   3191  HN  GLN   343      -4.975  24.601  -2.642  1.00 10.00      A   
ATOM   3192  CA  GLN   343      -3.731  23.210  -3.657  1.00 10.00      A   
ATOM   3193  CB  GLN   343      -3.034  22.905  -2.327  1.00 10.00      A   
ATOM   3194  CG  GLN   343      -3.873  22.136  -1.319  1.00 10.00      A   
ATOM   3195  CD  GLN   343      -3.106  21.840  -0.046  1.00 10.00      A   
ATOM   3196  OE1 GLN   343      -2.400  20.835   0.044  1.00 10.00      A   
ATOM   3197  NE2 GLN   343      -3.246  22.708   0.948  1.00 10.00      A   
ATOM   3198 HE21 GLN   343      -3.835  23.482   0.809  1.00 10.00      A   
ATOM   3199 HE22 GLN   343      -2.756  22.545   1.781  1.00 10.00      A   
ATOM   3200  C   GLN   343      -4.433  21.972  -4.212  1.00 10.00      A   
ATOM   3201  O   GLN   343      -3.786  21.007  -4.625  1.00 10.00      A   
ATOM   3202  N   VAL   344      -5.760  22.014  -4.229  1.00 10.00      A   
ATOM   3203  HN  VAL   344      -6.215  22.818  -3.898  1.00 10.00      A   
ATOM   3204  CA  VAL   344      -6.561  20.913  -4.738  1.00 10.00      A   
ATOM   3205  CB  VAL   344      -7.889  20.779  -3.956  1.00 10.00      A   
ATOM   3206  CG1 VAL   344      -8.802  19.742  -4.593  1.00 10.00      A   
ATOM   3207  CG2 VAL   344      -7.612  20.413  -2.505  1.00 10.00      A   
ATOM   3208  C   VAL   344      -6.847  21.122  -6.222  1.00 10.00      A   
ATOM   3209  O   VAL   344      -7.215  22.221  -6.644  1.00 10.00      A   
ATOM   3210  N   LYS   345      -6.648  20.073  -7.006  1.00 10.00      A   
ATOM   3211  HN  LYS   345      -6.339  19.229  -6.603  1.00 10.00      A   
ATOM   3212  CA  LYS   345      -6.882  20.127  -8.440  1.00 10.00      A   
ATOM   3213  CB  LYS   345      -6.124  18.991  -9.136  1.00 10.00      A   
ATOM   3214  CG  LYS   345      -5.418  19.397 -10.419  1.00 10.00      A   
ATOM   3215  CD  LYS   345      -4.599  18.243 -10.981  1.00 10.00      A   
ATOM   3216  CE  LYS   345      -3.823  18.661 -12.219  1.00 10.00      A   
ATOM   3217  NZ  LYS   345      -3.088  17.520 -12.827  1.00 10.00      A   
ATOM   3218  HZ1 LYS   345      -2.433  17.097 -12.130  1.00 10.00      A   
ATOM   3219  HZ2 LYS   345      -2.536  17.845 -13.646  1.00 10.00      A   
ATOM   3220  HZ3 LYS   345      -3.758  16.793 -13.143  1.00 10.00      A   
ATOM   3221  C   LYS   345      -8.376  20.021  -8.735  1.00 10.00      A   
ATOM   3222  O   LYS   345      -9.021  19.035  -8.371  1.00 10.00      A   
ATOM   3223  N   GLN   346      -8.925  21.039  -9.380  1.00 10.00      A   
ATOM   3224  HN  GLN   346      -8.366  21.800  -9.638  1.00 10.00      A   
ATOM   3225  CA  GLN   346     -10.340  21.049  -9.716  1.00 10.00      A   
ATOM   3226  CB  GLN   346     -10.851  22.476  -9.923  1.00 10.00      A   
ATOM   3227  CG  GLN   346     -11.167  23.212  -8.630  1.00 10.00      A   
ATOM   3228  CD  GLN   346     -12.177  22.475  -7.768  1.00 10.00      A   
ATOM   3229  OE1 GLN   346     -13.030  21.741  -8.274  1.00 10.00      A   
ATOM   3230  NE2 GLN   346     -12.088  22.665  -6.461  1.00 10.00      A   
ATOM   3231 HE21 GLN   346     -11.381  23.263  -6.127  1.00 10.00      A   
ATOM   3232 HE22 GLN   346     -12.734  22.208  -5.879  1.00 10.00      A   
ATOM   3233  C   GLN   346     -10.622  20.201 -10.949  1.00 10.00      A   
ATOM   3234  O   GLN   346      -9.984  20.360 -11.990  1.00 10.00      A   
ATOM   3235  N   MET   347     -11.568  19.285 -10.817  1.00 10.00      A   
ATOM   3236  HN  MET   347     -12.030  19.191  -9.953  1.00 10.00      A   
ATOM   3237  CA  MET   347     -11.940  18.412 -11.916  1.00 10.00      A   
ATOM   3238  CB  MET   347     -11.864  16.944 -11.498  1.00 10.00      A   
ATOM   3239  CG  MET   347     -10.447  16.436 -11.307  1.00 10.00      A   
ATOM   3240  SD  MET   347      -9.450  16.589 -12.799  1.00 10.00      A   
ATOM   3241  CE  MET   347      -7.821  16.245 -12.146  1.00 10.00      A   
ATOM   3242  C   MET   347     -13.332  18.745 -12.429  1.00 10.00      A   
ATOM   3243  O   MET   347     -14.316  18.636 -11.695  1.00 10.00      A   
ATOM   3244  N   PRO   348     -13.423  19.186 -13.691  1.00 10.00      A   
ATOM   3245  CA  PRO   348     -14.697  19.540 -14.325  1.00 10.00      A   
ATOM   3246  CB  PRO   348     -14.275  20.259 -15.615  1.00 10.00      A   
ATOM   3247  CG  PRO   348     -12.810  20.516 -15.471  1.00 10.00      A   
ATOM   3248  CD  PRO   348     -12.287  19.420 -14.591  1.00 10.00      A   
ATOM   3249  C   PRO   348     -15.540  18.311 -14.661  1.00 10.00      A   
ATOM   3250  O   PRO   348     -16.767  18.357 -14.620  1.00 10.00      A   
ATOM   3251  N   THR   349     -14.877  17.215 -15.007  1.00 10.00      A   
ATOM   3252  HN  THR   349     -13.899  17.233 -15.025  1.00 10.00      A   
ATOM   3253  CA  THR   349     -15.568  15.982 -15.350  1.00 10.00      A   
ATOM   3254  CB  THR   349     -15.406  15.625 -16.848  1.00 10.00      A   
ATOM   3255  OG1 THR   349     -14.014  15.558 -17.197  1.00 10.00      A   
ATOM   3256  HG1 THR   349     -13.922  15.157 -18.074  1.00 10.00      A   
ATOM   3257  CG2 THR   349     -16.098  16.651 -17.733  1.00 10.00      A   
ATOM   3258  C   THR   349     -15.070  14.823 -14.493  1.00 10.00      A   
ATOM   3259  O   THR   349     -13.939  14.843 -14.000  1.00 10.00      A   
ATOM   3260  N   LEU   350     -15.912  13.812 -14.324  1.00 10.00      A   
ATOM   3261  HN  LEU   350     -16.796  13.849 -14.753  1.00 10.00      A   
ATOM   3262  CA  LEU   350     -15.560  12.644 -13.531  1.00 10.00      A   
ATOM   3263  CB  LEU   350     -16.813  11.813 -13.233  1.00 10.00      A   
ATOM   3264  CG  LEU   350     -16.699  10.772 -12.117  1.00 10.00      A   
ATOM   3265  CD1 LEU   350     -16.115  11.385 -10.851  1.00 10.00      A   
ATOM   3266  CD2 LEU   350     -18.054  10.138 -11.838  1.00 10.00      A   
ATOM   3267  C   LEU   350     -14.520  11.807 -14.268  1.00 10.00      A   
ATOM   3268  O   LEU   350     -13.744  11.068 -13.654  1.00 10.00      A   
ATOM   3269  N   GLU   351     -14.510  11.933 -15.590  1.00 10.00      A   
ATOM   3270  HN  GLU   351     -15.172  12.521 -16.014  1.00 10.00      A   
ATOM   3271  CA  GLU   351     -13.563  11.210 -16.428  1.00 10.00      A   
ATOM   3272  CB  GLU   351     -13.945  11.339 -17.902  1.00 10.00      A   
ATOM   3273  CG  GLU   351     -15.052  10.399 -18.339  1.00 10.00      A   
ATOM   3274  CD  GLU   351     -14.709   8.947 -18.086  1.00 10.00      A   
ATOM   3275  OE1 GLU   351     -13.659   8.480 -18.583  1.00 10.00      A   
ATOM   3276  OE2 GLU   351     -15.490   8.261 -17.392  1.00 10.00      A   
ATOM   3277  C   GLU   351     -12.140  11.715 -16.211  1.00 10.00      A   
ATOM   3278  O   GLU   351     -11.190  10.932 -16.186  1.00 10.00      A   
ATOM   3279  N   GLN   352     -12.004  13.025 -16.034  1.00 10.00      A   
ATOM   3280  HN  GLN   352     -12.801  13.597 -16.048  1.00 10.00      A   
ATOM   3281  CA  GLN   352     -10.696  13.631 -15.816  1.00 10.00      A   
ATOM   3282  CB  GLN   352     -10.782  15.154 -15.874  1.00 10.00      A   
ATOM   3283  CG  GLN   352     -10.725  15.712 -17.286  1.00 10.00      A   
ATOM   3284  CD  GLN   352     -10.926  17.212 -17.335  1.00 10.00      A   
ATOM   3285  OE1 GLN   352      -9.971  17.984 -17.237  1.00 10.00      A   
ATOM   3286  NE2 GLN   352     -12.173  17.634 -17.484  1.00 10.00      A   
ATOM   3287 HE21 GLN   352     -12.888  16.958 -17.551  1.00 10.00      A   
ATOM   3288 HE22 GLN   352     -12.337  18.601 -17.531  1.00 10.00      A   
ATOM   3289  C   GLN   352     -10.099  13.165 -14.496  1.00 10.00      A   
ATOM   3290  O   GLN   352      -8.879  13.048 -14.357  1.00 10.00      A   
ATOM   3291  N   LEU   353     -10.970  12.875 -13.536  1.00 10.00      A   
ATOM   3292  HN  LEU   353     -11.928  12.985 -13.711  1.00 10.00      A   
ATOM   3293  CA  LEU   353     -10.537  12.398 -12.232  1.00 10.00      A   
ATOM   3294  CB  LEU   353     -11.724  12.352 -11.263  1.00 10.00      A   
ATOM   3295  CG  LEU   353     -11.399  12.042  -9.800  1.00 10.00      A   
ATOM   3296  CD1 LEU   353     -10.527  13.134  -9.203  1.00 10.00      A   
ATOM   3297  CD2 LEU   353     -12.675  11.877  -8.989  1.00 10.00      A   
ATOM   3298  C   LEU   353      -9.915  11.013 -12.374  1.00 10.00      A   
ATOM   3299  O   LEU   353      -8.980  10.661 -11.656  1.00 10.00      A   
ATOM   3300  N   LYS   354     -10.442  10.238 -13.318  1.00 10.00      A   
ATOM   3301  HN  LYS   354     -11.184  10.585 -13.856  1.00 10.00      A   
ATOM   3302  CA  LYS   354      -9.944   8.892 -13.583  1.00 10.00      A   
ATOM   3303  CB  LYS   354     -10.812   8.204 -14.643  1.00 10.00      A   
ATOM   3304  CG  LYS   354     -12.069   7.536 -14.108  1.00 10.00      A   
ATOM   3305  CD  LYS   354     -13.028   7.161 -15.231  1.00 10.00      A   
ATOM   3306  CE  LYS   354     -12.371   6.245 -16.256  1.00 10.00      A   
ATOM   3307  NZ  LYS   354     -13.253   6.013 -17.430  1.00 10.00      A   
ATOM   3308  HZ1 LYS   354     -13.534   6.927 -17.855  1.00 10.00      A   
ATOM   3309  HZ2 LYS   354     -14.108   5.500 -17.140  1.00 10.00      A   
ATOM   3310  HZ3 LYS   354     -12.756   5.451 -18.147  1.00 10.00      A   
ATOM   3311  C   LYS   354      -8.508   8.955 -14.082  1.00 10.00      A   
ATOM   3312  O   LYS   354      -7.615   8.300 -13.542  1.00 10.00      A   
ATOM   3313  N   SER   355      -8.298   9.767 -15.109  1.00 10.00      A   
ATOM   3314  HN  SER   355      -9.057  10.270 -15.478  1.00 10.00      A   
ATOM   3315  CA  SER   355      -6.985   9.933 -15.714  1.00 10.00      A   
ATOM   3316  CB  SER   355      -7.089  10.878 -16.910  1.00 10.00      A   
ATOM   3317  OG  SER   355      -8.214  10.539 -17.710  1.00 10.00      A   
ATOM   3318  HG  SER   355      -8.707  11.344 -17.928  1.00 10.00      A   
ATOM   3319  C   SER   355      -5.958  10.446 -14.710  1.00 10.00      A   
ATOM   3320  O   SER   355      -4.795  10.047 -14.745  1.00 10.00      A   
ATOM   3321  N   TRP   356      -6.397  11.314 -13.808  1.00 10.00      A   
ATOM   3322  HN  TRP   356      -7.341  11.590 -13.827  1.00 10.00      A   
ATOM   3323  CA  TRP   356      -5.508  11.876 -12.799  1.00 10.00      A   
ATOM   3324  CB  TRP   356      -6.219  12.958 -11.989  1.00 10.00      A   
ATOM   3325  CG  TRP   356      -5.311  13.681 -11.047  1.00 10.00      A   
ATOM   3326  CD1 TRP   356      -4.304  14.536 -11.378  1.00 10.00      A   
ATOM   3327  CD2 TRP   356      -5.321  13.601  -9.621  1.00 10.00      A   
ATOM   3328  NE1 TRP   356      -3.686  14.998 -10.244  1.00 10.00      A   
ATOM   3329  HE1 TRP   356      -2.925  15.627 -10.223  1.00 10.00      A   
ATOM   3330  CE2 TRP   356      -4.295  14.440  -9.149  1.00 10.00      A   
ATOM   3331  CE3 TRP   356      -6.103  12.905  -8.701  1.00 10.00      A   
ATOM   3332  CZ2 TRP   356      -4.028  14.597  -7.791  1.00 10.00      A   
ATOM   3333  CZ3 TRP   356      -5.838  13.060  -7.356  1.00 10.00      A   
ATOM   3334  CH2 TRP   356      -4.812  13.902  -6.912  1.00 10.00      A   
ATOM   3335  C   TRP   356      -4.964  10.794 -11.872  1.00 10.00      A   
ATOM   3336  O   TRP   356      -3.764  10.756 -11.582  1.00 10.00      A   
ATOM   3337  N   VAL   357      -5.850   9.913 -11.414  1.00 10.00      A   
ATOM   3338  HN  VAL   357      -6.794   9.998 -11.678  1.00 10.00      A   
ATOM   3339  CA  VAL   357      -5.457   8.828 -10.526  1.00 10.00      A   
ATOM   3340  CB  VAL   357      -6.676   8.045  -9.998  1.00 10.00      A   
ATOM   3341  CG1 VAL   357      -6.237   6.940  -9.047  1.00 10.00      A   
ATOM   3342  CG2 VAL   357      -7.650   8.983  -9.299  1.00 10.00      A   
ATOM   3343  C   VAL   357      -4.501   7.874 -11.235  1.00 10.00      A   
ATOM   3344  O   VAL   357      -3.526   7.405 -10.645  1.00 10.00      A   
ATOM   3345  N   ARG   358      -4.767   7.616 -12.511  1.00 10.00      A   
ATOM   3346  HN  ARG   358      -5.552   8.034 -12.928  1.00 10.00      A   
ATOM   3347  CA  ARG   358      -3.926   6.723 -13.305  1.00 10.00      A   
ATOM   3348  CB  ARG   358      -4.557   6.447 -14.671  1.00 10.00      A   
ATOM   3349  CG  ARG   358      -5.969   5.895 -14.606  1.00 10.00      A   
ATOM   3350  CD  ARG   358      -6.283   5.011 -15.802  1.00 10.00      A   
ATOM   3351  NE  ARG   358      -6.069   5.690 -17.082  1.00 10.00      A   
ATOM   3352  HE  ARG   358      -6.558   6.530 -17.235  1.00 10.00      A   
ATOM   3353  CZ  ARG   358      -5.262   5.230 -18.041  1.00 10.00      A   
ATOM   3354  NH1 ARG   358      -4.583   4.104 -17.866  1.00 10.00      A   
ATOM   3355 HH11 ARG   358      -3.955   3.750 -18.617  1.00 10.00      A   
ATOM   3356 HH12 ARG   358      -4.672   3.563 -16.965  1.00 10.00      A   
ATOM   3357  NH2 ARG   358      -5.132   5.902 -19.180  1.00 10.00      A   
ATOM   3358 HH21 ARG   358      -5.661   6.789 -19.334  1.00 10.00      A   
ATOM   3359 HH22 ARG   358      -4.497   5.544 -19.928  1.00 10.00      A   
ATOM   3360  C   ARG   358      -2.529   7.307 -13.487  1.00 10.00      A   
ATOM   3361  O   ARG   358      -1.574   6.589 -13.789  1.00 10.00      A   
ATOM   3362  N   ASN   359      -2.416   8.616 -13.296  1.00 10.00      A   
ATOM   3363  HN  ASN   359      -3.216   9.136 -13.061  1.00 10.00      A   
ATOM   3364  CA  ASN   359      -1.137   9.300 -13.435  1.00 10.00      A   
ATOM   3365  CB  ASN   359      -1.316  10.685 -14.066  1.00 10.00      A   
ATOM   3366  CG  ASN   359      -1.696  10.617 -15.536  1.00 10.00      A   
ATOM   3367  OD1 ASN   359      -1.423   9.628 -16.220  1.00 10.00      A   
ATOM   3368  ND2 ASN   359      -2.317  11.677 -16.036  1.00 10.00      A   
ATOM   3369 HD21 ASN   359      -2.497  12.436 -15.439  1.00 10.00      A   
ATOM   3370 HD22 ASN   359      -2.577  11.659 -16.982  1.00 10.00      A   
ATOM   3371  C   ASN   359      -0.423   9.414 -12.094  1.00 10.00      A   
ATOM   3372  O   ASN   359       0.596  10.094 -11.985  1.00 10.00      A   
ATOM   3373  N   ASN   360      -0.978   8.754 -11.074  1.00 10.00      A   
ATOM   3374  HN  ASN   360      -1.810   8.254 -11.233  1.00 10.00      A   
ATOM   3375  CA  ASN   360      -0.402   8.744  -9.723  1.00 10.00      A   
ATOM   3376  CB  ASN   360       1.067   8.289  -9.739  1.00 10.00      A   
ATOM   3377  CG  ASN   360       1.616   7.931  -8.366  1.00 10.00      A   
ATOM   3378  OD1 ASN   360       1.264   6.902  -7.788  1.00 10.00      A   
ATOM   3379  ND2 ASN   360       2.497   8.768  -7.841  1.00 10.00      A   
ATOM   3380 HD21 ASN   360       2.745   9.566  -8.356  1.00 10.00      A   
ATOM   3381 HD22 ASN   360       2.872   8.552  -6.964  1.00 10.00      A   
ATOM   3382  C   ASN   360      -0.571  10.085  -9.004  1.00 10.00      A   
ATOM   3383  O   ASN   360      -0.099  10.265  -7.882  1.00 10.00      A   
ATOM   3384  N   GLY   361      -1.273  11.010  -9.634  1.00 10.00      A   
ATOM   3385  HN  GLY   361      -1.654  10.809 -10.513  1.00 10.00      A   
ATOM   3386  CA  GLY   361      -1.488  12.308  -9.027  1.00 10.00      A   
ATOM   3387  C   GLY   361      -0.582  13.380  -9.599  1.00 10.00      A   
ATOM   3388  O   GLY   361       0.115  14.079  -8.858  1.00 10.00      A   
ATOM   3389  N   GLU   362      -0.587  13.504 -10.920  1.00 10.00      A   
ATOM   3390  HN  GLU   362      -1.152  12.910 -11.452  1.00 10.00      A   
ATOM   3391  CB  GLU   362       0.878  13.912 -12.853  1.00 10.00      A   
ATOM   3392  CG  GLU   362       1.992  12.915 -12.575  1.00 10.00      A   
ATOM   3393  CD  GLU   362       3.357  13.437 -12.978  1.00 10.00      A   
ATOM   3394  OE1 GLU   362       3.957  14.205 -12.193  1.00 10.00      A   
ATOM   3395  OE2 GLU   362       3.839  13.074 -14.074  1.00 10.00      A   
ATOM   3396  CA  GLU   362       0.225  14.505 -11.596  1.00 10.00      A   
ATOM   3397  C   GLU   362      -0.631  15.717 -11.967  1.00 10.00      A   
ATOM   3398  O   GLU   362      -0.609  16.128 -13.144  1.00 10.00      A   
ATOM   3399  OXT GLU   362      -1.352  16.241 -11.084  1.00 10.00      A   
ATOM   3400  CB  MET     1      24.887  13.937 -21.617  1.00 10.00      B   
ATOM   3401  CG  MET     1      25.743  14.495 -22.744  1.00 10.00      B   
ATOM   3402  SD  MET     1      24.873  14.559 -24.323  1.00 10.00      B   
ATOM   3403  CE  MET     1      24.561  12.818 -24.615  1.00 10.00      B   
ATOM   3404  C   MET     1      22.646  13.918 -20.511  1.00 10.00      B   
ATOM   3405  O   MET     1      21.618  13.490 -21.033  1.00 10.00      B   
ATOM   3406  N   MET     1      23.990  15.997 -20.565  1.00 10.00      B   
ATOM   3407  HT1 MET     1      23.128  16.523 -20.310  1.00 10.00      B   
ATOM   3408  HT2 MET     1      24.587  16.610 -21.157  1.00 10.00      B   
ATOM   3409  HT3 MET     1      24.511  15.763 -19.697  1.00 10.00      B   
ATOM   3410  CA  MET     1      23.635  14.763 -21.305  1.00 10.00      B   
ATOM   3411  N   ARG     2      22.963  13.679 -19.248  1.00 10.00      B   
ATOM   3412  HN  ARG     2      23.799  14.049 -18.883  1.00 10.00      B   
ATOM   3413  CA  ARG     2      22.116  12.882 -18.376  1.00 10.00      B   
ATOM   3414  CB  ARG     2      22.837  11.570 -18.044  1.00 10.00      B   
ATOM   3415  CG  ARG     2      22.102  10.658 -17.078  1.00 10.00      B   
ATOM   3416  CD  ARG     2      23.077   9.766 -16.328  1.00 10.00      B   
ATOM   3417  NE  ARG     2      23.372   8.523 -17.041  1.00 10.00      B   
ATOM   3418  HE  ARG     2      22.680   8.178 -17.645  1.00 10.00      B   
ATOM   3419  CZ  ARG     2      24.511   7.838 -16.906  1.00 10.00      B   
ATOM   3420  NH1 ARG     2      25.471   8.285 -16.106  1.00 10.00      B   
ATOM   3421 HH11 ARG     2      25.353   9.173 -15.571  1.00 10.00      B   
ATOM   3422 HH12 ARG     2      26.364   7.732 -16.002  1.00 10.00      B   
ATOM   3423  NH2 ARG     2      24.695   6.704 -17.574  1.00 10.00      B   
ATOM   3424 HH21 ARG     2      23.952   6.336 -18.203  1.00 10.00      B   
ATOM   3425 HH22 ARG     2      25.589   6.168 -17.459  1.00 10.00      B   
ATOM   3426  C   ARG     2      21.814  13.656 -17.093  1.00 10.00      B   
ATOM   3427  O   ARG     2      22.678  14.370 -16.573  1.00 10.00      B   
ATOM   3428  N   SER     3      20.586  13.533 -16.603  1.00 10.00      B   
ATOM   3429  HN  SER     3      19.934  12.972 -17.079  1.00 10.00      B   
ATOM   3430  CA  SER     3      20.172  14.207 -15.380  1.00 10.00      B   
ATOM   3431  CB  SER     3      18.644  14.218 -15.289  1.00 10.00      B   
ATOM   3432  OG  SER     3      18.064  14.565 -16.538  1.00 10.00      B   
ATOM   3433  HG  SER     3      18.684  15.108 -17.041  1.00 10.00      B   
ATOM   3434  C   SER     3      20.772  13.513 -14.157  1.00 10.00      B   
ATOM   3435  O   SER     3      20.995  12.301 -14.175  1.00 10.00      B   
ATOM   3436  N   TYR     4      21.047  14.281 -13.111  1.00 10.00      B   
ATOM   3437  HN  TYR     4      20.863  15.245 -13.161  1.00 10.00      B   
ATOM   3438  CA  TYR     4      21.626  13.738 -11.890  1.00 10.00      B   
ATOM   3439  CB  TYR     4      23.129  14.033 -11.829  1.00 10.00      B   
ATOM   3440  CG  TYR     4      23.973  13.149 -12.716  1.00 10.00      B   
ATOM   3441  CD1 TYR     4      24.334  13.553 -13.995  1.00 10.00      B   
ATOM   3442  CD2 TYR     4      24.414  11.911 -12.273  1.00 10.00      B   
ATOM   3443  CE1 TYR     4      25.105  12.746 -14.809  1.00 10.00      B   
ATOM   3444  CE2 TYR     4      25.187  11.101 -13.078  1.00 10.00      B   
ATOM   3445  CZ  TYR     4      25.528  11.521 -14.343  1.00 10.00      B   
ATOM   3446  OH  TYR     4      26.291  10.708 -15.146  1.00 10.00      B   
ATOM   3447  HH  TYR     4      26.785  11.244 -15.777  1.00 10.00      B   
ATOM   3448  C   TYR     4      20.949  14.307 -10.649  1.00 10.00      B   
ATOM   3449  O   TYR     4      20.789  15.525 -10.513  1.00 10.00      B   
ATOM   3450  N   LEU     5      20.549  13.422  -9.751  1.00 10.00      B   
ATOM   3451  HN  LEU     5      20.700  12.466  -9.922  1.00 10.00      B   
ATOM   3452  CA  LEU     5      19.911  13.827  -8.509  1.00 10.00      B   
ATOM   3453  CB  LEU     5      18.767  12.873  -8.151  1.00 10.00      B   
ATOM   3454  CG  LEU     5      17.555  12.893  -9.092  1.00 10.00      B   
ATOM   3455  CD1 LEU     5      16.524  11.856  -8.671  1.00 10.00      B   
ATOM   3456  CD2 LEU     5      16.928  14.280  -9.132  1.00 10.00      B   
ATOM   3457  C   LEU     5      20.960  13.855  -7.406  1.00 10.00      B   
ATOM   3458  O   LEU     5      21.696  12.885  -7.221  1.00 10.00      B   
ATOM   3459  N   ILE     6      21.047  14.970  -6.696  1.00 10.00      B   
ATOM   3460  HN  ILE     6      20.427  15.707  -6.878  1.00 10.00      B   
ATOM   3461  CA  ILE     6      22.042  15.123  -5.645  1.00 10.00      B   
ATOM   3462  CB  ILE     6      22.832  16.442  -5.813  1.00 10.00      B   
ATOM   3463  CG1 ILE     6      23.340  16.602  -7.254  1.00 10.00      B   
ATOM   3464  CG2 ILE     6      23.987  16.515  -4.826  1.00 10.00      B   
ATOM   3465  CD1 ILE     6      24.351  15.557  -7.687  1.00 10.00      B   
ATOM   3466  C   ILE     6      21.417  15.083  -4.252  1.00 10.00      B   
ATOM   3467  O   ILE     6      20.584  15.926  -3.905  1.00 10.00      B   
ATOM   3468  N   LEU     7      21.818  14.095  -3.467  1.00 10.00      B   
ATOM   3469  HN  LEU     7      22.468  13.442  -3.816  1.00 10.00      B   
ATOM   3470  CA  LEU     7      21.333  13.943  -2.102  1.00 10.00      B   
ATOM   3471  CB  LEU     7      20.602  12.609  -1.933  1.00 10.00      B   
ATOM   3472  CG  LEU     7      19.300  12.436  -2.723  1.00 10.00      B   
ATOM   3473  CD1 LEU     7      18.680  11.075  -2.441  1.00 10.00      B   
ATOM   3474  CD2 LEU     7      18.317  13.555  -2.409  1.00 10.00      B   
ATOM   3475  C   LEU     7      22.514  14.008  -1.147  1.00 10.00      B   
ATOM   3476  O   LEU     7      23.624  13.633  -1.516  1.00 10.00      B   
ATOM   3477  N   ARG     8      22.290  14.476   0.071  1.00 10.00      B   
ATOM   3478  HN  ARG     8      21.378  14.742   0.327  1.00 10.00      B   
ATOM   3479  CA  ARG     8      23.375  14.585   1.042  1.00 10.00      B   
ATOM   3480  CB  ARG     8      23.774  16.049   1.268  1.00 10.00      B   
ATOM   3481  CG  ARG     8      24.756  16.263   2.413  1.00 10.00      B   
ATOM   3482  CD  ARG     8      25.578  17.527   2.215  1.00 10.00      B   
ATOM   3483  NE  ARG     8      26.630  17.341   1.219  1.00 10.00      B   
ATOM   3484  HE  ARG     8      26.659  16.477   0.748  1.00 10.00      B   
ATOM   3485  CZ  ARG     8      27.540  18.264   0.906  1.00 10.00      B   
ATOM   3486  NH1 ARG     8      27.532  19.451   1.502  1.00 10.00      B   
ATOM   3487 HH11 ARG     8      28.247  20.170   1.253  1.00 10.00      B   
ATOM   3488 HH12 ARG     8      26.806  19.674   2.221  1.00 10.00      B   
ATOM   3489  NH2 ARG     8      28.456  17.994  -0.010  1.00 10.00      B   
ATOM   3490 HH21 ARG     8      29.175  18.714  -0.265  1.00 10.00      B   
ATOM   3491 HH22 ARG     8      28.467  17.058  -0.483  1.00 10.00      B   
ATOM   3492  C   ARG     8      23.049  13.903   2.366  1.00 10.00      B   
ATOM   3493  O   ARG     8      22.104  14.280   3.060  1.00 10.00      B   
ATOM   3494  N   LEU     9      23.841  12.895   2.702  1.00 10.00      B   
ATOM   3495  HN  LEU     9      24.565  12.629   2.089  1.00 10.00      B   
ATOM   3496  CA  LEU     9      23.672  12.163   3.946  1.00 10.00      B   
ATOM   3497  CB  LEU     9      23.983  10.679   3.740  1.00 10.00      B   
ATOM   3498  CG  LEU     9      23.113   9.932   2.730  1.00 10.00      B   
ATOM   3499  CD1 LEU     9      23.665   8.538   2.489  1.00 10.00      B   
ATOM   3500  CD2 LEU     9      21.675   9.857   3.217  1.00 10.00      B   
ATOM   3501  C   LEU     9      24.608  12.733   5.001  1.00 10.00      B   
ATOM   3502  O   LEU     9      25.790  12.384   5.050  1.00 10.00      B   
ATOM   3503  N   ALA    10      24.089  13.634   5.820  1.00 10.00      B   
ATOM   3504  HN  ALA    10      23.148  13.888   5.715  1.00 10.00      B   
ATOM   3505  CA  ALA    10      24.880  14.255   6.868  1.00 10.00      B   
ATOM   3506  CB  ALA    10      25.057  15.740   6.593  1.00 10.00      B   
ATOM   3507  C   ALA    10      24.234  14.039   8.226  1.00 10.00      B   
ATOM   3508  O   ALA    10      23.074  14.400   8.436  1.00 10.00      B   
ATOM   3509  N   GLY    11      24.985  13.445   9.139  1.00 10.00      B   
ATOM   3510  HN  GLY    11      25.902  13.180   8.912  1.00 10.00      B   
ATOM   3511  CA  GLY    11      24.475  13.186  10.466  1.00 10.00      B   
ATOM   3512  C   GLY    11      25.594  12.923  11.453  1.00 10.00      B   
ATOM   3513  O   GLY    11      26.733  12.677  11.044  1.00 10.00      B   
ATOM   3514  N   PRO    12      25.298  12.971  12.762  1.00 10.00      B   
ATOM   3515  CA  PRO    12      26.296  12.733  13.810  1.00 10.00      B   
ATOM   3516  CB  PRO    12      25.532  12.998  15.114  1.00 10.00      B   
ATOM   3517  CG  PRO    12      24.093  12.854  14.757  1.00 10.00      B   
ATOM   3518  CD  PRO    12      23.970  13.274  13.320  1.00 10.00      B   
ATOM   3519  C   PRO    12      26.832  11.303  13.791  1.00 10.00      B   
ATOM   3520  O   PRO    12      27.999  11.069  14.106  1.00 10.00      B   
ATOM   3521  N   MET    13      25.974  10.356  13.423  1.00 10.00      B   
ATOM   3522  HN  MET    13      25.056  10.610  13.184  1.00 10.00      B   
ATOM   3523  CA  MET    13      26.355   8.951  13.365  1.00 10.00      B   
ATOM   3524  CB  MET    13      25.960   8.241  14.663  1.00 10.00      B   
ATOM   3525  CG  MET    13      27.038   8.244  15.736  1.00 10.00      B   
ATOM   3526  SD  MET    13      26.443   7.656  17.335  1.00 10.00      B   
ATOM   3527  CE  MET    13      25.446   9.050  17.862  1.00 10.00      B   
ATOM   3528  C   MET    13      25.685   8.263  12.179  1.00 10.00      B   
ATOM   3529  O   MET    13      24.503   8.479  11.916  1.00 10.00      B   
ATOM   3530  N   GLN    14      26.451   7.461  11.454  1.00 10.00      B   
ATOM   3531  HN  GLN    14      27.398   7.359  11.695  1.00 10.00      B   
ATOM   3532  CA  GLN    14      25.927   6.728  10.304  1.00 10.00      B   
ATOM   3533  CB  GLN    14      26.559   7.230   9.000  1.00 10.00      B   
ATOM   3534  CG  GLN    14      26.298   8.696   8.698  1.00 10.00      B   
ATOM   3535  CD  GLN    14      26.463   9.030   7.228  1.00 10.00      B   
ATOM   3536  OE1 GLN    14      26.249   8.188   6.357  1.00 10.00      B   
ATOM   3537  NE2 GLN    14      26.846  10.264   6.943  1.00 10.00      B   
ATOM   3538 HE21 GLN    14      27.009  10.883   7.686  1.00 10.00      B   
ATOM   3539 HE22 GLN    14      26.939  10.515   6.000  1.00 10.00      B   
ATOM   3540  C   GLN    14      26.201   5.239  10.471  1.00 10.00      B   
ATOM   3541  O   GLN    14      27.258   4.858  10.973  1.00 10.00      B   
ATOM   3542  N   ALA    15      25.256   4.405  10.062  1.00 10.00      B   
ATOM   3543  HN  ALA    15      24.429   4.762   9.670  1.00 10.00      B   
ATOM   3544  CA  ALA    15      25.422   2.965  10.191  1.00 10.00      B   
ATOM   3545  CB  ALA    15      24.568   2.431  11.327  1.00 10.00      B   
ATOM   3546  C   ALA    15      25.114   2.224   8.897  1.00 10.00      B   
ATOM   3547  O   ALA    15      23.953   1.964   8.575  1.00 10.00      B   
ATOM   3548  N   TRP    16      26.159   1.889   8.161  1.00 10.00      B   
ATOM   3549  HN  TRP    16      27.058   2.139   8.472  1.00 10.00      B   
ATOM   3550  CA  TRP    16      26.025   1.152   6.915  1.00 10.00      B   
ATOM   3551  CB  TRP    16      26.497   1.996   5.728  1.00 10.00      B   
ATOM   3552  CG  TRP    16      25.848   3.348   5.658  1.00 10.00      B   
ATOM   3553  CD1 TRP    16      26.434   4.552   5.927  1.00 10.00      B   
ATOM   3554  CD2 TRP    16      24.488   3.637   5.300  1.00 10.00      B   
ATOM   3555  NE1 TRP    16      25.526   5.571   5.760  1.00 10.00      B   
ATOM   3556  HE1 TRP    16      25.712   6.531   5.895  1.00 10.00      B   
ATOM   3557  CE2 TRP    16      24.323   5.035   5.377  1.00 10.00      B   
ATOM   3558  CE3 TRP    16      23.393   2.851   4.926  1.00 10.00      B   
ATOM   3559  CZ2 TRP    16      23.113   5.663   5.087  1.00 10.00      B   
ATOM   3560  CZ3 TRP    16      22.195   3.477   4.640  1.00 10.00      B   
ATOM   3561  CH2 TRP    16      22.062   4.868   4.723  1.00 10.00      B   
ATOM   3562  C   TRP    16      26.839  -0.131   7.027  1.00 10.00      B   
ATOM   3563  O   TRP    16      27.956  -0.230   6.512  1.00 10.00      B   
ATOM   3564  N   GLY    17      26.270  -1.104   7.724  1.00 10.00      B   
ATOM   3565  HN  GLY    17      25.371  -0.962   8.086  1.00 10.00      B   
ATOM   3566  CA  GLY    17      26.941  -2.367   7.951  1.00 10.00      B   
ATOM   3567  C   GLY    17      27.077  -3.244   6.723  1.00 10.00      B   
ATOM   3568  O   GLY    17      26.506  -2.963   5.662  1.00 10.00      B   
ATOM   3569  N   GLN    18      27.838  -4.316   6.890  1.00 10.00      B   
ATOM   3570  HN  GLN    18      28.232  -4.476   7.771  1.00 10.00      B   
ATOM   3571  CA  GLN    18      28.096  -5.280   5.834  1.00 10.00      B   
ATOM   3572  CB  GLN    18      29.609  -5.436   5.654  1.00 10.00      B   
ATOM   3573  CG  GLN    18      30.301  -4.180   5.148  1.00 10.00      B   
ATOM   3574  CD  GLN    18      31.640  -3.930   5.819  1.00 10.00      B   
ATOM   3575  OE1 GLN    18      31.840  -4.276   6.985  1.00 10.00      B   
ATOM   3576  NE2 GLN    18      32.566  -3.324   5.091  1.00 10.00      B   
ATOM   3577 HE21 GLN    18      32.341  -3.073   4.168  1.00 10.00      B   
ATOM   3578 HE22 GLN    18      33.436  -3.143   5.504  1.00 10.00      B   
ATOM   3579  C   GLN    18      27.467  -6.620   6.221  1.00 10.00      B   
ATOM   3580  O   GLN    18      27.060  -6.788   7.371  1.00 10.00      B   
ATOM   3581  N   PRO    19      27.373  -7.580   5.276  1.00 10.00      B   
ATOM   3582  CA  PRO    19      26.782  -8.903   5.540  1.00 10.00      B   
ATOM   3583  CB  PRO    19      27.169  -9.712   4.302  1.00 10.00      B   
ATOM   3584  CG  PRO    19      27.277  -8.697   3.224  1.00 10.00      B   
ATOM   3585  CD  PRO    19      27.815  -7.454   3.873  1.00 10.00      B   
ATOM   3586  C   PRO    19      27.336  -9.575   6.795  1.00 10.00      B   
ATOM   3587  O   PRO    19      28.539  -9.837   6.903  1.00 10.00      B   
ATOM   3588  N   THR    20      26.447  -9.848   7.740  1.00 10.00      B   
ATOM   3589  HN  THR    20      25.507  -9.601   7.596  1.00 10.00      B   
ATOM   3590  CA  THR    20      26.813 -10.498   8.985  1.00 10.00      B   
ATOM   3591  CB  THR    20      27.120  -9.469  10.099  1.00 10.00      B   
ATOM   3592  OG1 THR    20      27.422 -10.145  11.329  1.00 10.00      B   
ATOM   3593  HG1 THR    20      27.878  -9.536  11.927  1.00 10.00      B   
ATOM   3594  CG2 THR    20      25.941  -8.534  10.316  1.00 10.00      B   
ATOM   3595  C   THR    20      25.683 -11.422   9.424  1.00 10.00      B   
ATOM   3596  O   THR    20      24.513 -11.178   9.118  1.00 10.00      B   
ATOM   3597  N   PHE    21      26.034 -12.491  10.119  1.00 10.00      B   
ATOM   3598  HN  PHE    21      26.984 -12.638  10.325  1.00 10.00      B   
ATOM   3599  CA  PHE    21      25.044 -13.450  10.589  1.00 10.00      B   
ATOM   3600  CB  PHE    21      25.158 -14.770   9.821  1.00 10.00      B   
ATOM   3601  CG  PHE    21      24.651 -14.686   8.410  1.00 10.00      B   
ATOM   3602  CD1 PHE    21      25.518 -14.425   7.362  1.00 10.00      B   
ATOM   3603  CD2 PHE    21      23.307 -14.866   8.132  1.00 10.00      B   
ATOM   3604  CE1 PHE    21      25.055 -14.345   6.064  1.00 10.00      B   
ATOM   3605  CE2 PHE    21      22.836 -14.788   6.836  1.00 10.00      B   
ATOM   3606  CZ  PHE    21      23.711 -14.527   5.801  1.00 10.00      B   
ATOM   3607  C   PHE    21      25.174 -13.684  12.087  1.00 10.00      B   
ATOM   3608  O   PHE    21      24.749 -14.718  12.611  1.00 10.00      B   
ATOM   3609  N   GLU    22      25.755 -12.714  12.774  1.00 10.00      B   
ATOM   3610  HN  GLU    22      26.062 -11.909  12.302  1.00 10.00      B   
ATOM   3611  CA  GLU    22      25.940 -12.804  14.212  1.00 10.00      B   
ATOM   3612  CB  GLU    22      27.422 -12.943  14.555  1.00 10.00      B   
ATOM   3613  CG  GLU    22      28.319 -11.889  13.930  1.00 10.00      B   
ATOM   3614  CD  GLU    22      29.784 -12.147  14.207  1.00 10.00      B   
ATOM   3615  OE1 GLU    22      30.500 -11.197  14.584  1.00 10.00      B   
ATOM   3616  OE2 GLU    22      30.222 -13.308  14.054  1.00 10.00      B   
ATOM   3617  C   GLU    22      25.338 -11.593  14.911  1.00 10.00      B   
ATOM   3618  O   GLU    22      24.740 -10.728  14.264  1.00 10.00      B   
ATOM   3619  N   GLY    23      25.499 -11.537  16.227  1.00 10.00      B   
ATOM   3620  HN  GLY    23      25.984 -12.259  16.681  1.00 10.00      B   
ATOM   3621  CA  GLY    23      24.968 -10.432  17.000  1.00 10.00      B   
ATOM   3622  C   GLY    23      25.725  -9.145  16.749  1.00 10.00      B   
ATOM   3623  O   GLY    23      25.135  -8.063  16.726  1.00 10.00      B   
ATOM   3624  N   THR    24      27.029  -9.264  16.559  1.00 10.00      B   
ATOM   3625  HN  THR    24      27.435 -10.155  16.597  1.00 10.00      B   
ATOM   3626  CA  THR    24      27.876  -8.114  16.297  1.00 10.00      B   
ATOM   3627  CB  THR    24      29.365  -8.469  16.496  1.00 10.00      B   
ATOM   3628  OG1 THR    24      29.545  -9.082  17.784  1.00 10.00      B   
ATOM   3629  HG1 THR    24      28.816  -9.693  17.954  1.00 10.00      B   
ATOM   3630  CG2 THR    24      30.233  -7.223  16.413  1.00 10.00      B   
ATOM   3631  C   THR    24      27.646  -7.591  14.876  1.00 10.00      B   
ATOM   3632  O   THR    24      27.781  -8.328  13.895  1.00 10.00      B   
ATOM   3633  N   ARG    25      27.266  -6.327  14.777  1.00 10.00      B   
ATOM   3634  HN  ARG    25      27.156  -5.794  15.600  1.00 10.00      B   
ATOM   3635  CA  ARG    25      27.012  -5.698  13.490  1.00 10.00      B   
ATOM   3636  CB  ARG    25      25.578  -5.163  13.426  1.00 10.00      B   
ATOM   3637  CG  ARG    25      24.675  -5.924  12.467  1.00 10.00      B   
ATOM   3638  CD  ARG    25      23.293  -6.148  13.060  1.00 10.00      B   
ATOM   3639  NE  ARG    25      23.350  -6.973  14.266  1.00 10.00      B   
ATOM   3640  HE  ARG    25      24.210  -7.018  14.739  1.00 10.00      B   
ATOM   3641  CZ  ARG    25      22.319  -7.665  14.751  1.00 10.00      B   
ATOM   3642  NH1 ARG    25      21.144  -7.642  14.142  1.00 10.00      B   
ATOM   3643 HH11 ARG    25      21.013  -7.080  13.272  1.00 10.00      B   
ATOM   3644 HH12 ARG    25      20.343  -8.186  14.526  1.00 10.00      B   
ATOM   3645  NH2 ARG    25      22.472  -8.389  15.848  1.00 10.00      B   
ATOM   3646 HH21 ARG    25      21.670  -8.938  16.232  1.00 10.00      B   
ATOM   3647 HH22 ARG    25      23.397  -8.418  16.334  1.00 10.00      B   
ATOM   3648  C   ARG    25      28.005  -4.570  13.242  1.00 10.00      B   
ATOM   3649  O   ARG    25      27.933  -3.515  13.876  1.00 10.00      B   
ATOM   3650  N   PRO    26      28.959  -4.786  12.330  1.00 10.00      B   
ATOM   3651  CA  PRO    26      29.973  -3.782  11.995  1.00 10.00      B   
ATOM   3652  CB  PRO    26      31.026  -4.604  11.249  1.00 10.00      B   
ATOM   3653  CG  PRO    26      30.246  -5.693  10.598  1.00 10.00      B   
ATOM   3654  CD  PRO    26      29.132  -6.030  11.552  1.00 10.00      B   
ATOM   3655  C   PRO    26      29.411  -2.692  11.079  1.00 10.00      B   
ATOM   3656  O   PRO    26      28.195  -2.560  10.922  1.00 10.00      B   
ATOM   3657  N   THR    27      30.296  -1.914  10.478  1.00 10.00      B   
ATOM   3658  HN  THR    27      31.250  -2.056  10.643  1.00 10.00      B   
ATOM   3659  CA  THR    27      29.888  -0.850   9.580  1.00 10.00      B   
ATOM   3660  CB  THR    27      29.488   0.438  10.347  1.00 10.00      B   
ATOM   3661  OG1 THR    27      28.632   1.253   9.534  1.00 10.00      B   
ATOM   3662  HG1 THR    27      29.166   1.882   9.033  1.00 10.00      B   
ATOM   3663  CG2 THR    27      30.710   1.243  10.776  1.00 10.00      B   
ATOM   3664  C   THR    27      30.986  -0.568   8.559  1.00 10.00      B   
ATOM   3665  O   THR    27      32.180  -0.695   8.862  1.00 10.00      B   
ATOM   3666  N   GLY    28      30.578  -0.217   7.347  1.00 10.00      B   
ATOM   3667  HN  GLY    28      29.611  -0.141   7.166  1.00 10.00      B   
ATOM   3668  CA  GLY    28      31.529   0.066   6.291  1.00 10.00      B   
ATOM   3669  C   GLY    28      32.014   1.501   6.314  1.00 10.00      B   
ATOM   3670  O   GLY    28      31.751   2.236   7.265  1.00 10.00      B   
ATOM   3671  N   ARG    29      32.721   1.901   5.268  1.00 10.00      B   
ATOM   3672  HN  ARG    29      32.895   1.266   4.540  1.00 10.00      B   
ATOM   3673  CA  ARG    29      33.255   3.255   5.173  1.00 10.00      B   
ATOM   3674  CB  ARG    29      34.675   3.224   4.607  1.00 10.00      B   
ATOM   3675  CG  ARG    29      35.673   2.459   5.458  1.00 10.00      B   
ATOM   3676  CD  ARG    29      36.803   3.358   5.921  1.00 10.00      B   
ATOM   3677  NE  ARG    29      37.503   3.989   4.802  1.00 10.00      B   
ATOM   3678  HE  ARG    29      37.424   3.562   3.916  1.00 10.00      B   
ATOM   3679  CZ  ARG    29      38.229   5.099   4.918  1.00 10.00      B   
ATOM   3680  NH1 ARG    29      38.346   5.700   6.095  1.00 10.00      B   
ATOM   3681 HH11 ARG    29      37.871   5.305   6.936  1.00 10.00      B   
ATOM   3682 HH12 ARG    29      38.912   6.572   6.185  1.00 10.00      B   
ATOM   3683  NH2 ARG    29      38.844   5.609   3.860  1.00 10.00      B   
ATOM   3684 HH21 ARG    29      38.759   5.145   2.926  1.00 10.00      B   
ATOM   3685 HH22 ARG    29      39.417   6.475   3.951  1.00 10.00      B   
ATOM   3686  C   ARG    29      32.378   4.143   4.297  1.00 10.00      B   
ATOM   3687  O   ARG    29      32.610   5.350   4.191  1.00 10.00      B   
ATOM   3688  N   PHE    30      31.364   3.548   3.683  1.00 10.00      B   
ATOM   3689  HN  PHE    30      31.208   2.592   3.832  1.00 10.00      B   
ATOM   3690  CA  PHE    30      30.465   4.283   2.805  1.00 10.00      B   
ATOM   3691  CB  PHE    30      31.077   4.433   1.402  1.00 10.00      B   
ATOM   3692  CG  PHE    30      31.470   3.140   0.737  1.00 10.00      B   
ATOM   3693  CD1 PHE    30      30.657   2.565  -0.224  1.00 10.00      B   
ATOM   3694  CD2 PHE    30      32.658   2.505   1.066  1.00 10.00      B   
ATOM   3695  CE1 PHE    30      31.019   1.383  -0.843  1.00 10.00      B   
ATOM   3696  CE2 PHE    30      33.026   1.323   0.453  1.00 10.00      B   
ATOM   3697  CZ  PHE    30      32.205   0.760  -0.503  1.00 10.00      B   
ATOM   3698  C   PHE    30      29.099   3.607   2.730  1.00 10.00      B   
ATOM   3699  O   PHE    30      28.989   2.401   2.954  1.00 10.00      B   
ATOM   3700  N   PRO    31      28.040   4.384   2.436  1.00 10.00      B   
ATOM   3701  CA  PRO    31      26.673   3.862   2.324  1.00 10.00      B   
ATOM   3702  CB  PRO    31      25.874   5.062   1.814  1.00 10.00      B   
ATOM   3703  CG  PRO    31      26.649   6.243   2.275  1.00 10.00      B   
ATOM   3704  CD  PRO    31      28.090   5.836   2.209  1.00 10.00      B   
ATOM   3705  C   PRO    31      26.577   2.716   1.325  1.00 10.00      B   
ATOM   3706  O   PRO    31      27.135   2.787   0.229  1.00 10.00      B   
ATOM   3707  N   THR    32      25.873   1.668   1.712  1.00 10.00      B   
ATOM   3708  HN  THR    32      25.444   1.675   2.593  1.00 10.00      B   
ATOM   3709  CA  THR    32      25.706   0.507   0.862  1.00 10.00      B   
ATOM   3710  CB  THR    32      25.411  -0.740   1.715  1.00 10.00      B   
ATOM   3711  OG1 THR    32      24.348  -0.449   2.636  1.00 10.00      B   
ATOM   3712  HG1 THR    32      24.064  -1.264   3.070  1.00 10.00      B   
ATOM   3713  CG2 THR    32      26.648  -1.152   2.496  1.00 10.00      B   
ATOM   3714  C   THR    32      24.553   0.720  -0.111  1.00 10.00      B   
ATOM   3715  O   THR    32      23.626   1.488   0.170  1.00 10.00      B   
ATOM   3716  N   ARG    33      24.612   0.037  -1.251  1.00 10.00      B   
ATOM   3717  HN  ARG    33      25.397  -0.544  -1.424  1.00 10.00      B   
ATOM   3718  CA  ARG    33      23.562   0.136  -2.258  1.00 10.00      B   
ATOM   3719  CB  ARG    33      23.906  -0.708  -3.495  1.00 10.00      B   
ATOM   3720  CG  ARG    33      22.871  -0.636  -4.611  1.00 10.00      B   
ATOM   3721  CD  ARG    33      23.520  -0.512  -5.982  1.00 10.00      B   
ATOM   3722  NE  ARG    33      24.049  -1.782  -6.471  1.00 10.00      B   
ATOM   3723  HE  ARG    33      23.504  -2.597  -6.303  1.00 10.00      B   
ATOM   3724  CZ  ARG    33      25.206  -1.909  -7.114  1.00 10.00      B   
ATOM   3725  NH1 ARG    33      25.971  -0.848  -7.337  1.00 10.00      B   
ATOM   3726 HH11 ARG    33      26.876  -0.950  -7.843  1.00 10.00      B   
ATOM   3727 HH12 ARG    33      25.660   0.095  -7.014  1.00 10.00      B   
ATOM   3728  NH2 ARG    33      25.579  -3.091  -7.570  1.00 10.00      B   
ATOM   3729 HH21 ARG    33      24.955  -3.925  -7.426  1.00 10.00      B   
ATOM   3730 HH22 ARG    33      26.482  -3.203  -8.073  1.00 10.00      B   
ATOM   3731  C   ARG    33      22.234  -0.309  -1.657  1.00 10.00      B   
ATOM   3732  O   ARG    33      21.186   0.278  -1.926  1.00 10.00      B   
ATOM   3733  N   SER    34      22.298  -1.330  -0.812  1.00 10.00      B   
ATOM   3734  HN  SER    34      23.170  -1.738  -0.624  1.00 10.00      B   
ATOM   3735  CA  SER    34      21.119  -1.857  -0.150  1.00 10.00      B   
ATOM   3736  CB  SER    34      21.500  -3.114   0.627  1.00 10.00      B   
ATOM   3737  OG  SER    34      22.912  -3.219   0.732  1.00 10.00      B   
ATOM   3738  HG  SER    34      23.256  -3.687  -0.044  1.00 10.00      B   
ATOM   3739  C   SER    34      20.528  -0.813   0.795  1.00 10.00      B   
ATOM   3740  O   SER    34      19.310  -0.645   0.868  1.00 10.00      B   
ATOM   3741  N   GLY    35      21.405  -0.097   1.494  1.00 10.00      B   
ATOM   3742  HN  GLY    35      22.367  -0.266   1.377  1.00 10.00      B   
ATOM   3743  CA  GLY    35      20.965   0.928   2.417  1.00 10.00      B   
ATOM   3744  C   GLY    35      20.329   2.099   1.699  1.00 10.00      B   
ATOM   3745  O   GLY    35      19.272   2.584   2.102  1.00 10.00      B   
ATOM   3746  N   LEU    36      20.966   2.548   0.624  1.00 10.00      B   
ATOM   3747  HN  LEU    36      21.813   2.122   0.352  1.00 10.00      B   
ATOM   3748  CA  LEU    36      20.448   3.665  -0.151  1.00 10.00      B   
ATOM   3749  CB  LEU    36      21.471   4.146  -1.178  1.00 10.00      B   
ATOM   3750  CG  LEU    36      22.656   4.928  -0.610  1.00 10.00      B   
ATOM   3751  CD1 LEU    36      23.564   5.408  -1.727  1.00 10.00      B   
ATOM   3752  CD2 LEU    36      22.170   6.101   0.226  1.00 10.00      B   
ATOM   3753  C   LEU    36      19.124   3.306  -0.812  1.00 10.00      B   
ATOM   3754  O   LEU    36      18.186   4.104  -0.817  1.00 10.00      B   
ATOM   3755  N   LEU    37      19.045   2.094  -1.356  1.00 10.00      B   
ATOM   3756  HN  LEU    37      19.832   1.506  -1.337  1.00 10.00      B   
ATOM   3757  CA  LEU    37      17.819   1.625  -1.991  1.00 10.00      B   
ATOM   3758  CB  LEU    37      18.043   0.277  -2.677  1.00 10.00      B   
ATOM   3759  CG  LEU    37      18.690   0.324  -4.062  1.00 10.00      B   
ATOM   3760  CD1 LEU    37      19.109  -1.068  -4.504  1.00 10.00      B   
ATOM   3761  CD2 LEU    37      17.740   0.943  -5.075  1.00 10.00      B   
ATOM   3762  C   LEU    37      16.714   1.508  -0.952  1.00 10.00      B   
ATOM   3763  O   LEU    37      15.533   1.704  -1.251  1.00 10.00      B   
ATOM   3764  N   GLY    38      17.109   1.183   0.272  1.00 10.00      B   
ATOM   3765  HN  GLY    38      18.061   1.011   0.439  1.00 10.00      B   
ATOM   3766  CA  GLY    38      16.160   1.069   1.354  1.00 10.00      B   
ATOM   3767  C   GLY    38      15.640   2.431   1.762  1.00 10.00      B   
ATOM   3768  O   GLY    38      14.441   2.601   1.987  1.00 10.00      B   
ATOM   3769  N   LEU    39      16.547   3.404   1.833  1.00 10.00      B   
ATOM   3770  HN  LEU    39      17.488   3.194   1.639  1.00 10.00      B   
ATOM   3771  CA  LEU    39      16.193   4.767   2.200  1.00 10.00      B   
ATOM   3772  CB  LEU    39      17.449   5.628   2.342  1.00 10.00      B   
ATOM   3773  CG  LEU    39      17.265   6.985   3.021  1.00 10.00      B   
ATOM   3774  CD1 LEU    39      16.654   6.816   4.404  1.00 10.00      B   
ATOM   3775  CD2 LEU    39      18.592   7.721   3.108  1.00 10.00      B   
ATOM   3776  C   LEU    39      15.246   5.365   1.165  1.00 10.00      B   
ATOM   3777  O   LEU    39      14.300   6.073   1.507  1.00 10.00      B   
ATOM   3778  N   LEU    40      15.507   5.074  -0.105  1.00 10.00      B   
ATOM   3779  HN  LEU    40      16.299   4.530  -0.319  1.00 10.00      B   
ATOM   3780  CA  LEU    40      14.657   5.557  -1.186  1.00 10.00      B   
ATOM   3781  CB  LEU    40      15.251   5.196  -2.549  1.00 10.00      B   
ATOM   3782  CG  LEU    40      16.562   5.881  -2.934  1.00 10.00      B   
ATOM   3783  CD1 LEU    40      17.054   5.351  -4.271  1.00 10.00      B   
ATOM   3784  CD2 LEU    40      16.387   7.389  -2.988  1.00 10.00      B   
ATOM   3785  C   LEU    40      13.279   4.929  -1.057  1.00 10.00      B   
ATOM   3786  O   LEU    40      12.259   5.584  -1.269  1.00 10.00      B   
ATOM   3787  N   GLY    41      13.263   3.650  -0.693  1.00 10.00      B   
ATOM   3788  HN  GLY    41      14.116   3.184  -0.548  1.00 10.00      B   
ATOM   3789  CA  GLY    41      12.015   2.936  -0.519  1.00 10.00      B   
ATOM   3790  C   GLY    41      11.190   3.518   0.609  1.00 10.00      B   
ATOM   3791  O   GLY    41       9.961   3.502   0.562  1.00 10.00      B   
ATOM   3792  N   ALA    42      11.870   4.032   1.626  1.00 10.00      B   
ATOM   3793  HN  ALA    42      12.850   3.997   1.612  1.00 10.00      B   
ATOM   3794  CA  ALA    42      11.199   4.639   2.767  1.00 10.00      B   
ATOM   3795  CB  ALA    42      12.200   4.942   3.875  1.00 10.00      B   
ATOM   3796  C   ALA    42      10.481   5.909   2.328  1.00 10.00      B   
ATOM   3797  O   ALA    42       9.330   6.145   2.691  1.00 10.00      B   
ATOM   3798  N   CYS    43      11.169   6.714   1.532  1.00 10.00      B   
ATOM   3799  HN  CYS    43      12.086   6.470   1.285  1.00 10.00      B   
ATOM   3800  CA  CYS    43      10.602   7.953   1.023  1.00 10.00      B   
ATOM   3801  CB  CYS    43      11.683   8.812   0.362  1.00 10.00      B   
ATOM   3802  SG  CYS    43      13.031   9.303   1.463  1.00 10.00      B   
ATOM   3803  HG  CYS    43      13.936   9.941   0.732  1.00 10.00      B   
ATOM   3804  C   CYS    43       9.476   7.666   0.033  1.00 10.00      B   
ATOM   3805  O   CYS    43       8.435   8.324   0.059  1.00 10.00      B   
ATOM   3806  N   LEU    44       9.691   6.677  -0.831  1.00 10.00      B   
ATOM   3807  HN  LEU    44      10.550   6.199  -0.803  1.00 10.00      B   
ATOM   3808  CA  LEU    44       8.697   6.292  -1.829  1.00 10.00      B   
ATOM   3809  CB  LEU    44       9.289   5.293  -2.825  1.00 10.00      B   
ATOM   3810  CG  LEU    44      10.317   5.848  -3.813  1.00 10.00      B   
ATOM   3811  CD1 LEU    44      10.963   4.718  -4.597  1.00 10.00      B   
ATOM   3812  CD2 LEU    44       9.664   6.843  -4.759  1.00 10.00      B   
ATOM   3813  C   LEU    44       7.453   5.699  -1.174  1.00 10.00      B   
ATOM   3814  O   LEU    44       6.329   6.094  -1.486  1.00 10.00      B   
ATOM   3815  N   GLY    45       7.659   4.749  -0.274  1.00 10.00      B   
ATOM   3816  HN  GLY    45       8.578   4.472  -0.068  1.00 10.00      B   
ATOM   3817  CA  GLY    45       6.546   4.123   0.410  1.00 10.00      B   
ATOM   3818  C   GLY    45       6.454   2.630   0.159  1.00 10.00      B   
ATOM   3819  O   GLY    45       5.407   2.130  -0.252  1.00 10.00      B   
ATOM   3820  N   ILE    46       7.544   1.917   0.396  1.00 10.00      B   
ATOM   3821  HN  ILE    46       8.358   2.372   0.707  1.00 10.00      B   
ATOM   3822  CA  ILE    46       7.563   0.468   0.209  1.00 10.00      B   
ATOM   3823  CB  ILE    46       8.914  -0.012  -0.366  1.00 10.00      B   
ATOM   3824  CG1 ILE    46       9.200   0.695  -1.697  1.00 10.00      B   
ATOM   3825  CG2 ILE    46       8.919  -1.525  -0.552  1.00 10.00      B   
ATOM   3826  CD1 ILE    46      10.524   0.320  -2.329  1.00 10.00      B   
ATOM   3827  C   ILE    46       7.290  -0.226   1.542  1.00 10.00      B   
ATOM   3828  O   ILE    46       7.927   0.087   2.548  1.00 10.00      B   
ATOM   3829  N   GLN    47       6.344  -1.157   1.545  1.00 10.00      B   
ATOM   3830  HN  GLN    47       5.878  -1.365   0.707  1.00 10.00      B   
ATOM   3831  CA  GLN    47       5.972  -1.874   2.763  1.00 10.00      B   
ATOM   3832  CB  GLN    47       4.535  -2.396   2.697  1.00 10.00      B   
ATOM   3833  CG  GLN    47       3.667  -1.944   3.861  1.00 10.00      B   
ATOM   3834  CD  GLN    47       2.221  -2.390   3.738  1.00 10.00      B   
ATOM   3835  OE1 GLN    47       1.306  -1.682   4.158  1.00 10.00      B   
ATOM   3836  NE2 GLN    47       2.003  -3.564   3.169  1.00 10.00      B   
ATOM   3837 HE21 GLN    47       2.778  -4.085   2.859  1.00 10.00      B   
ATOM   3838 HE22 GLN    47       1.078  -3.866   3.073  1.00 10.00      B   
ATOM   3839  C   GLN    47       6.953  -2.984   3.153  1.00 10.00      B   
ATOM   3840  O   GLN    47       8.078  -2.708   3.581  1.00 10.00      B   
ATOM   3841  N   ARG    48       6.537  -4.240   3.000  1.00 10.00      B   
ATOM   3842  HN  ARG    48       5.648  -4.415   2.609  1.00 10.00      B   
ATOM   3843  CA  ARG    48       7.381  -5.363   3.391  1.00 10.00      B   
ATOM   3844  CB  ARG    48       6.871  -5.992   4.693  1.00 10.00      B   
ATOM   3845  CG  ARG    48       7.400  -5.332   5.959  1.00 10.00      B   
ATOM   3846  CD  ARG    48       8.899  -5.530   6.110  1.00 10.00      B   
ATOM   3847  NE  ARG    48       9.373  -5.125   7.434  1.00 10.00      B   
ATOM   3848  HE  ARG    48       8.720  -4.695   8.032  1.00 10.00      B   
ATOM   3849  CZ  ARG    48      10.621  -5.304   7.868  1.00 10.00      B   
ATOM   3850  NH1 ARG    48      11.524  -5.875   7.082  1.00 10.00      B   
ATOM   3851 HH11 ARG    48      11.266  -6.191   6.124  1.00 10.00      B   
ATOM   3852 HH12 ARG    48      12.502  -6.012   7.423  1.00 10.00      B   
ATOM   3853  NH2 ARG    48      10.966  -4.923   9.094  1.00 10.00      B   
ATOM   3854 HH21 ARG    48      11.948  -5.065   9.424  1.00 10.00      B   
ATOM   3855 HH22 ARG    48      10.264  -4.483   9.731  1.00 10.00      B   
ATOM   3856  C   ARG    48       7.518  -6.436   2.315  1.00 10.00      B   
ATOM   3857  O   ARG    48       8.631  -6.832   1.975  1.00 10.00      B   
ATOM   3858  N   ASP    49       6.399  -6.901   1.771  1.00 10.00      B   
ATOM   3859  HN  ASP    49       5.528  -6.508   2.031  1.00 10.00      B   
ATOM   3860  CA  ASP    49       6.432  -7.961   0.763  1.00 10.00      B   
ATOM   3861  CB  ASP    49       5.363  -9.021   1.042  1.00 10.00      B   
ATOM   3862  CG  ASP    49       5.952 -10.387   1.335  1.00 10.00      B   
ATOM   3863  OD1 ASP    49       6.304 -11.118   0.380  1.00 10.00      B   
ATOM   3864  OD2 ASP    49       6.062 -10.744   2.527  1.00 10.00      B   
ATOM   3865  C   ASP    49       6.277  -7.422  -0.651  1.00 10.00      B   
ATOM   3866  O   ASP    49       5.924  -8.162  -1.571  1.00 10.00      B   
ATOM   3867  N   ASP    50       6.537  -6.135  -0.826  1.00 10.00      B   
ATOM   3868  HN  ASP    50       6.798  -5.589  -0.058  1.00 10.00      B   
ATOM   3869  CA  ASP    50       6.434  -5.517  -2.143  1.00 10.00      B   
ATOM   3870  CB  ASP    50       6.139  -4.023  -2.036  1.00 10.00      B   
ATOM   3871  CG  ASP    50       5.873  -3.362  -3.378  1.00 10.00      B   
ATOM   3872  OD1 ASP    50       5.919  -4.049  -4.425  1.00 10.00      B   
ATOM   3873  OD2 ASP    50       5.630  -2.136  -3.387  1.00 10.00      B   
ATOM   3874  C   ASP    50       7.695  -5.768  -2.963  1.00 10.00      B   
ATOM   3875  O   ASP    50       8.598  -4.929  -3.028  1.00 10.00      B   
ATOM   3876  N   THR    51       7.754  -6.943  -3.568  1.00 10.00      B   
ATOM   3877  HN  THR    51       7.017  -7.577  -3.447  1.00 10.00      B   
ATOM   3878  CA  THR    51       8.880  -7.329  -4.397  1.00 10.00      B   
ATOM   3879  CB  THR    51       8.800  -8.837  -4.710  1.00 10.00      B   
ATOM   3880  OG1 THR    51       8.619  -9.575  -3.489  1.00 10.00      B   
ATOM   3881  HG1 THR    51       9.335 -10.212  -3.394  1.00 10.00      B   
ATOM   3882  CG2 THR    51      10.056  -9.326  -5.415  1.00 10.00      B   
ATOM   3883  C   THR    51       8.848  -6.543  -5.708  1.00 10.00      B   
ATOM   3884  O   THR    51       9.875  -6.348  -6.360  1.00 10.00      B   
ATOM   3885  N   SER    52       7.662  -6.060  -6.053  1.00 10.00      B   
ATOM   3886  HN  SER    52       6.904  -6.195  -5.444  1.00 10.00      B   
ATOM   3887  CA  SER    52       7.449  -5.310  -7.280  1.00 10.00      B   
ATOM   3888  CB  SER    52       5.961  -4.995  -7.437  1.00 10.00      B   
ATOM   3889  OG  SER    52       5.676  -4.425  -8.701  1.00 10.00      B   
ATOM   3890  HG  SER    52       4.792  -4.036  -8.678  1.00 10.00      B   
ATOM   3891  C   SER    52       8.272  -4.024  -7.322  1.00 10.00      B   
ATOM   3892  O   SER    52       9.163  -3.879  -8.164  1.00 10.00      B   
ATOM   3893  N   SER    53       7.988  -3.103  -6.405  1.00 10.00      B   
ATOM   3894  HN  SER    53       7.291  -3.290  -5.731  1.00 10.00      B   
ATOM   3895  CA  SER    53       8.693  -1.828  -6.368  1.00 10.00      B   
ATOM   3896  CB  SER    53       8.051  -0.875  -5.358  1.00 10.00      B   
ATOM   3897  OG  SER    53       8.056  -1.430  -4.056  1.00 10.00      B   
ATOM   3898  HG  SER    53       7.161  -1.741  -3.834  1.00 10.00      B   
ATOM   3899  C   SER    53      10.172  -2.021  -6.063  1.00 10.00      B   
ATOM   3900  O   SER    53      11.026  -1.358  -6.652  1.00 10.00      B   
ATOM   3901  N   LEU    54      10.466  -2.943  -5.154  1.00 10.00      B   
ATOM   3902  HN  LEU    54       9.734  -3.439  -4.728  1.00 10.00      B   
ATOM   3903  CA  LEU    54      11.841  -3.228  -4.763  1.00 10.00      B   
ATOM   3904  CB  LEU    54      11.891  -4.305  -3.677  1.00 10.00      B   
ATOM   3905  CG  LEU    54      11.615  -3.836  -2.247  1.00 10.00      B   
ATOM   3906  CD1 LEU    54      11.528  -5.026  -1.307  1.00 10.00      B   
ATOM   3907  CD2 LEU    54      12.691  -2.870  -1.783  1.00 10.00      B   
ATOM   3908  C   LEU    54      12.692  -3.641  -5.958  1.00 10.00      B   
ATOM   3909  O   LEU    54      13.734  -3.040  -6.219  1.00 10.00      B   
ATOM   3910  N   GLN    55      12.240  -4.652  -6.694  1.00 10.00      B   
ATOM   3911  HN  GLN    55      11.390  -5.084  -6.452  1.00 10.00      B   
ATOM   3912  CA  GLN    55      12.977  -5.133  -7.855  1.00 10.00      B   
ATOM   3913  CB  GLN    55      12.329  -6.396  -8.428  1.00 10.00      B   
ATOM   3914  CG  GLN    55      13.171  -7.090  -9.486  1.00 10.00      B   
ATOM   3915  CD  GLN    55      14.423  -7.717  -8.912  1.00 10.00      B   
ATOM   3916  OE1 GLN    55      14.420  -8.237  -7.796  1.00 10.00      B   
ATOM   3917  NE2 GLN    55      15.510  -7.655  -9.661  1.00 10.00      B   
ATOM   3918 HE21 GLN    55      15.446  -7.205 -10.538  1.00 10.00      B   
ATOM   3919 HE22 GLN    55      16.336  -8.062  -9.319  1.00 10.00      B   
ATOM   3920  C   GLN    55      13.066  -4.055  -8.933  1.00 10.00      B   
ATOM   3921  O   GLN    55      14.114  -3.868  -9.556  1.00 10.00      B   
ATOM   3922  N   ALA    56      11.965  -3.343  -9.140  1.00 10.00      B   
ATOM   3923  HN  ALA    56      11.163  -3.538  -8.606  1.00 10.00      B   
ATOM   3924  CA  ALA    56      11.914  -2.284 -10.140  1.00 10.00      B   
ATOM   3925  CB  ALA    56      10.507  -1.715 -10.248  1.00 10.00      B   
ATOM   3926  C   ALA    56      12.916  -1.179  -9.825  1.00 10.00      B   
ATOM   3927  O   ALA    56      13.744  -0.828 -10.661  1.00 10.00      B   
ATOM   3928  N   LEU    57      12.854  -0.660  -8.604  1.00 10.00      B   
ATOM   3929  HN  LEU    57      12.186  -1.013  -7.969  1.00 10.00      B   
ATOM   3930  CA  LEU    57      13.739   0.419  -8.170  1.00 10.00      B   
ATOM   3931  CB  LEU    57      13.345   0.904  -6.775  1.00 10.00      B   
ATOM   3932  CG  LEU    57      14.102   2.121  -6.240  1.00 10.00      B   
ATOM   3933  CD1 LEU    57      13.738   3.368  -7.029  1.00 10.00      B   
ATOM   3934  CD2 LEU    57      13.823   2.319  -4.759  1.00 10.00      B   
ATOM   3935  C   LEU    57      15.208   0.006  -8.185  1.00 10.00      B   
ATOM   3936  O   LEU    57      16.060   0.750  -8.667  1.00 10.00      B   
ATOM   3937  N   SER    58      15.492  -1.190  -7.684  1.00 10.00      B   
ATOM   3938  HN  SER    58      14.763  -1.756  -7.348  1.00 10.00      B   
ATOM   3939  CA  SER    58      16.862  -1.689  -7.620  1.00 10.00      B   
ATOM   3940  CB  SER    58      16.908  -3.061  -6.941  1.00 10.00      B   
ATOM   3941  OG  SER    58      16.326  -3.008  -5.646  1.00 10.00      B   
ATOM   3942  HG  SER    58      15.363  -3.038  -5.727  1.00 10.00      B   
ATOM   3943  C   SER    58      17.539  -1.750  -8.992  1.00 10.00      B   
ATOM   3944  O   SER    58      18.756  -1.608  -9.093  1.00 10.00      B   
ATOM   3945  N   GLU    59      16.754  -1.945 -10.047  1.00 10.00      B   
ATOM   3946  HN  GLU    59      15.784  -2.032  -9.921  1.00 10.00      B   
ATOM   3947  CA  GLU    59      17.315  -2.043 -11.389  1.00 10.00      B   
ATOM   3948  CB  GLU    59      16.844  -3.325 -12.076  1.00 10.00      B   
ATOM   3949  CG  GLU    59      17.164  -4.593 -11.303  1.00 10.00      B   
ATOM   3950  CD  GLU    59      16.916  -5.846 -12.111  1.00 10.00      B   
ATOM   3951  OE1 GLU    59      17.857  -6.313 -12.783  1.00 10.00      B   
ATOM   3952  OE2 GLU    59      15.785  -6.375 -12.067  1.00 10.00      B   
ATOM   3953  C   GLU    59      17.000  -0.825 -12.257  1.00 10.00      B   
ATOM   3954  O   GLU    59      17.057  -0.902 -13.487  1.00 10.00      B   
ATOM   3955  N   SER    60      16.684   0.302 -11.633  1.00 10.00      B   
ATOM   3956  HN  SER    60      16.661   0.327 -10.653  1.00 10.00      B   
ATOM   3957  CA  SER    60      16.373   1.505 -12.398  1.00 10.00      B   
ATOM   3958  CB  SER    60      14.885   1.847 -12.322  1.00 10.00      B   
ATOM   3959  OG  SER    60      14.384   1.679 -11.011  1.00 10.00      B   
ATOM   3960  HG  SER    60      14.363   0.733 -10.798  1.00 10.00      B   
ATOM   3961  C   SER    60      17.224   2.706 -11.993  1.00 10.00      B   
ATOM   3962  O   SER    60      17.379   3.649 -12.769  1.00 10.00      B   
ATOM   3963  N   VAL    61      17.775   2.679 -10.786  1.00 10.00      B   
ATOM   3964  HN  VAL    61      17.641   1.901 -10.206  1.00 10.00      B   
ATOM   3965  CA  VAL    61      18.591   3.786 -10.313  1.00 10.00      B   
ATOM   3966  CB  VAL    61      17.944   4.509  -9.107  1.00 10.00      B   
ATOM   3967  CG1 VAL    61      16.627   5.158  -9.507  1.00 10.00      B   
ATOM   3968  CG2 VAL    61      17.739   3.556  -7.937  1.00 10.00      B   
ATOM   3969  C   VAL    61      19.992   3.327  -9.932  1.00 10.00      B   
ATOM   3970  O   VAL    61      20.178   2.217  -9.435  1.00 10.00      B   
ATOM   3971  N   GLN    62      20.971   4.180 -10.192  1.00 10.00      B   
ATOM   3972  HN  GLN    62      20.757   5.037 -10.621  1.00 10.00      B   
ATOM   3973  CA  GLN    62      22.355   3.886  -9.857  1.00 10.00      B   
ATOM   3974  CB  GLN    62      23.223   3.810 -11.112  1.00 10.00      B   
ATOM   3975  CG  GLN    62      22.838   2.689 -12.061  1.00 10.00      B   
ATOM   3976  CD  GLN    62      23.932   2.356 -13.056  1.00 10.00      B   
ATOM   3977  OE1 GLN    62      23.998   2.929 -14.145  1.00 10.00      B   
ATOM   3978  NE2 GLN    62      24.799   1.425 -12.689  1.00 10.00      B   
ATOM   3979 HE21 GLN    62      24.686   1.011 -11.796  1.00 10.00      B   
ATOM   3980 HE22 GLN    62      25.516   1.183 -13.311  1.00 10.00      B   
ATOM   3981  C   GLN    62      22.876   4.952  -8.900  1.00 10.00      B   
ATOM   3982  O   GLN    62      22.396   6.089  -8.918  1.00 10.00      B   
ATOM   3983  N   PHE    63      23.844   4.592  -8.068  1.00 10.00      B   
ATOM   3984  HN  PHE    63      24.200   3.669  -8.110  1.00 10.00      B   
ATOM   3985  CA  PHE    63      24.379   5.524  -7.083  1.00 10.00      B   
ATOM   3986  CB  PHE    63      24.220   4.951  -5.671  1.00 10.00      B   
ATOM   3987  CG  PHE    63      22.827   4.498  -5.348  1.00 10.00      B   
ATOM   3988  CD1 PHE    63      22.503   3.152  -5.352  1.00 10.00      B   
ATOM   3989  CD2 PHE    63      21.842   5.420  -5.038  1.00 10.00      B   
ATOM   3990  CE1 PHE    63      21.224   2.733  -5.052  1.00 10.00      B   
ATOM   3991  CE2 PHE    63      20.560   5.007  -4.739  1.00 10.00      B   
ATOM   3992  CZ  PHE    63      20.250   3.661  -4.746  1.00 10.00      B   
ATOM   3993  C   PHE    63      25.844   5.893  -7.309  1.00 10.00      B   
ATOM   3994  O   PHE    63      26.568   5.251  -8.075  1.00 10.00      B   
ATOM   3995  N   ALA    64      26.252   6.946  -6.614  1.00 10.00      B   
ATOM   3996  HN  ALA    64      25.597   7.411  -6.054  1.00 10.00      B   
ATOM   3997  CA  ALA    64      27.614   7.461  -6.648  1.00 10.00      B   
ATOM   3998  CB  ALA    64      27.805   8.370  -7.851  1.00 10.00      B   
ATOM   3999  C   ALA    64      27.841   8.243  -5.361  1.00 10.00      B   
ATOM   4000  O   ALA    64      27.387   9.379  -5.237  1.00 10.00      B   
ATOM   4001  N   VAL    65      28.515   7.631  -4.400  1.00 10.00      B   
ATOM   4002  HN  VAL    65      28.879   6.730  -4.564  1.00 10.00      B   
ATOM   4003  CA  VAL    65      28.744   8.272  -3.111  1.00 10.00      B   
ATOM   4004  CB  VAL    65      28.362   7.332  -1.945  1.00 10.00      B   
ATOM   4005  CG1 VAL    65      28.218   8.117  -0.650  1.00 10.00      B   
ATOM   4006  CG2 VAL    65      27.090   6.558  -2.256  1.00 10.00      B   
ATOM   4007  C   VAL    65      30.192   8.707  -2.923  1.00 10.00      B   
ATOM   4008  O   VAL    65      31.116   7.921  -3.121  1.00 10.00      B   
ATOM   4009  N   ARG    66      30.380   9.962  -2.539  1.00 10.00      B   
ATOM   4010  HN  ARG    66      29.597  10.549  -2.424  1.00 10.00      B   
ATOM   4011  CA  ARG    66      31.711  10.496  -2.287  1.00 10.00      B   
ATOM   4012  CB  ARG    66      31.999  11.705  -3.186  1.00 10.00      B   
ATOM   4013  CG  ARG    66      33.313  12.415  -2.878  1.00 10.00      B   
ATOM   4014  CD  ARG    66      33.089  13.879  -2.525  1.00 10.00      B   
ATOM   4015  NE  ARG    66      32.933  14.708  -3.716  1.00 10.00      B   
ATOM   4016  HE  ARG    66      33.423  14.432  -4.522  1.00 10.00      B   
ATOM   4017  CZ  ARG    66      32.178  15.807  -3.773  1.00 10.00      B   
ATOM   4018  NH1 ARG    66      31.503  16.225  -2.710  1.00 10.00      B   
ATOM   4019 HH11 ARG    66      31.557  15.692  -1.801  1.00 10.00      B   
ATOM   4020 HH12 ARG    66      30.918  17.082  -2.767  1.00 10.00      B   
ATOM   4021  NH2 ARG    66      32.106  16.490  -4.906  1.00 10.00      B   
ATOM   4022 HH21 ARG    66      32.633  16.168  -5.744  1.00 10.00      B   
ATOM   4023 HH22 ARG    66      31.518  17.355  -4.965  1.00 10.00      B   
ATOM   4024  C   ARG    66      31.829  10.889  -0.821  1.00 10.00      B   
ATOM   4025  O   ARG    66      30.887  11.432  -0.244  1.00 10.00      B   
ATOM   4026  N   CYS    67      32.971  10.597  -0.219  1.00 10.00      B   
ATOM   4027  HN  CYS    67      33.680  10.149  -0.727  1.00 10.00      B   
ATOM   4028  CA  CYS    67      33.198  10.933   1.177  1.00 10.00      B   
ATOM   4029  CB  CYS    67      34.401  10.160   1.728  1.00 10.00      B   
ATOM   4030  SG  CYS    67      34.542  10.173   3.533  1.00 10.00      B   
ATOM   4031  HG  CYS    67      35.173  11.286   3.890  1.00 10.00      B   
ATOM   4032  C   CYS    67      33.432  12.429   1.321  1.00 10.00      B   
ATOM   4033  O   CYS    67      34.331  12.986   0.684  1.00 10.00      B   
ATOM   4034  N   ASP    68      32.612  13.081   2.129  1.00 10.00      B   
ATOM   4035  HN  ASP    68      31.895  12.589   2.591  1.00 10.00      B   
ATOM   4036  CA  ASP    68      32.746  14.511   2.357  1.00 10.00      B   
ATOM   4037  CB  ASP    68      31.397  15.226   2.256  1.00 10.00      B   
ATOM   4038  CG  ASP    68      30.761  15.113   0.891  1.00 10.00      B   
ATOM   4039  OD1 ASP    68      31.406  15.490  -0.112  1.00 10.00      B   
ATOM   4040  OD2 ASP    68      29.605  14.650   0.812  1.00 10.00      B   
ATOM   4041  C   ASP    68      33.353  14.760   3.722  1.00 10.00      B   
ATOM   4042  O   ASP    68      32.685  14.605   4.745  1.00 10.00      B   
ATOM   4043  N   GLU    69      34.622  15.129   3.728  1.00 10.00      B   
ATOM   4044  HN  GLU    69      35.092  15.229   2.879  1.00 10.00      B   
ATOM   4045  CA  GLU    69      35.333  15.396   4.964  1.00 10.00      B   
ATOM   4046  CB  GLU    69      36.825  15.570   4.686  1.00 10.00      B   
ATOM   4047  CG  GLU    69      37.466  14.373   4.002  1.00 10.00      B   
ATOM   4048  CD  GLU    69      37.760  13.230   4.955  1.00 10.00      B   
ATOM   4049  OE1 GLU    69      38.954  12.898   5.131  1.00 10.00      B   
ATOM   4050  OE2 GLU    69      36.808  12.650   5.519  1.00 10.00      B   
ATOM   4051  C   GLU    69      34.766  16.630   5.659  1.00 10.00      B   
ATOM   4052  O   GLU    69      34.590  17.685   5.041  1.00 10.00      B   
ATOM   4053  N   LEU    70      34.462  16.485   6.937  1.00 10.00      B   
ATOM   4054  HN  LEU    70      34.614  15.614   7.367  1.00 10.00      B   
ATOM   4055  CA  LEU    70      33.909  17.578   7.718  1.00 10.00      B   
ATOM   4056  CB  LEU    70      33.139  17.045   8.927  1.00 10.00      B   
ATOM   4057  CG  LEU    70      31.835  16.304   8.625  1.00 10.00      B   
ATOM   4058  CD1 LEU    70      31.235  15.743   9.904  1.00 10.00      B   
ATOM   4059  CD2 LEU    70      30.843  17.224   7.931  1.00 10.00      B   
ATOM   4060  C   LEU    70      35.000  18.535   8.170  1.00 10.00      B   
ATOM   4061  O   LEU    70      35.953  18.137   8.840  1.00 10.00      B   
ATOM   4062  N   ILE    71      34.863  19.791   7.783  1.00 10.00      B   
ATOM   4063  HN  ILE    71      34.087  20.040   7.236  1.00 10.00      B   
ATOM   4064  CA  ILE    71      35.829  20.812   8.155  1.00 10.00      B   
ATOM   4065  CB  ILE    71      36.150  21.757   6.976  1.00 10.00      B   
ATOM   4066  CG1 ILE    71      36.568  20.950   5.742  1.00 10.00      B   
ATOM   4067  CG2 ILE    71      37.247  22.745   7.362  1.00 10.00      B   
ATOM   4068  CD1 ILE    71      36.649  21.766   4.469  1.00 10.00      B   
ATOM   4069  C   ILE    71      35.292  21.623   9.327  1.00 10.00      B   
ATOM   4070  O   ILE    71      34.330  22.380   9.185  1.00 10.00      B   
ATOM   4071  N   LEU    72      35.897  21.441  10.486  1.00 10.00      B   
ATOM   4072  HN  LEU    72      36.658  20.815  10.537  1.00 10.00      B   
ATOM   4073  CA  LEU    72      35.483  22.152  11.683  1.00 10.00      B   
ATOM   4074  CB  LEU    72      35.184  21.171  12.819  1.00 10.00      B   
ATOM   4075  CG  LEU    72      34.758  21.794  14.151  1.00 10.00      B   
ATOM   4076  CD1 LEU    72      33.380  22.424  14.035  1.00 10.00      B   
ATOM   4077  CD2 LEU    72      34.788  20.757  15.262  1.00 10.00      B   
ATOM   4078  C   LEU    72      36.554  23.138  12.115  1.00 10.00      B   
ATOM   4079  O   LEU    72      37.643  22.739  12.533  1.00 10.00      B   
ATOM   4080  N   ASP    73      36.238  24.421  11.982  1.00 10.00      B   
ATOM   4081  HN  ASP    73      35.359  24.655  11.612  1.00 10.00      B   
ATOM   4082  CA  ASP    73      37.151  25.497  12.359  1.00 10.00      B   
ATOM   4083  CB  ASP    73      37.339  25.556  13.881  1.00 10.00      B   
ATOM   4084  CG  ASP    73      38.032  26.824  14.346  1.00 10.00      B   
ATOM   4085  OD1 ASP    73      37.701  27.916  13.827  1.00 10.00      B   
ATOM   4086  OD2 ASP    73      38.906  26.738  15.237  1.00 10.00      B   
ATOM   4087  C   ASP    73      38.490  25.379  11.629  1.00 10.00      B   
ATOM   4088  O   ASP    73      39.559  25.435  12.245  1.00 10.00      B   
ATOM   4089  N   ASP    74      38.407  25.187  10.311  1.00 10.00      B   
ATOM   4090  HN  ASP    74      37.516  25.125   9.901  1.00 10.00      B   
ATOM   4091  CA  ASP    74      39.585  25.065   9.441  1.00 10.00      B   
ATOM   4092  CB  ASP    74      40.540  26.254   9.594  1.00 10.00      B   
ATOM   4093  CG  ASP    74      40.441  27.250   8.454  1.00 10.00      B   
ATOM   4094  OD1 ASP    74      39.309  27.627   8.078  1.00 10.00      B   
ATOM   4095  OD2 ASP    74      41.501  27.678   7.939  1.00 10.00      B   
ATOM   4096  C   ASP    74      40.339  23.747   9.618  1.00 10.00      B   
ATOM   4097  O   ASP    74      41.364  23.524   8.973  1.00 10.00      B   
ATOM   4098  N   ARG    75      39.841  22.874  10.482  1.00 10.00      B   
ATOM   4099  HN  ARG    75      39.024  23.097  10.975  1.00 10.00      B   
ATOM   4100  CA  ARG    75      40.488  21.590  10.719  1.00 10.00      B   
ATOM   4101  CB  ARG    75      40.925  21.459  12.180  1.00 10.00      B   
ATOM   4102  CG  ARG    75      41.948  22.496  12.611  1.00 10.00      B   
ATOM   4103  CD  ARG    75      42.879  21.950  13.677  1.00 10.00      B   
ATOM   4104  NE  ARG    75      42.276  21.971  15.007  1.00 10.00      B   
ATOM   4105  HE  ARG    75      41.339  21.675  15.083  1.00 10.00      B   
ATOM   4106  CZ  ARG    75      42.919  22.363  16.105  1.00 10.00      B   
ATOM   4107  NH1 ARG    75      44.179  22.767  16.025  1.00 10.00      B   
ATOM   4108 HH11 ARG    75      44.669  22.782  15.104  1.00 10.00      B   
ATOM   4109 HH12 ARG    75      44.689  23.074  16.883  1.00 10.00      B   
ATOM   4110  NH2 ARG    75      42.304  22.357  17.280  1.00 10.00      B   
ATOM   4111 HH21 ARG    75      42.812  22.663  18.137  1.00 10.00      B   
ATOM   4112 HH22 ARG    75      41.309  22.044  17.353  1.00 10.00      B   
ATOM   4113  C   ARG    75      39.573  20.437  10.327  1.00 10.00      B   
ATOM   4114  O   ARG    75      38.390  20.432  10.666  1.00 10.00      B   
ATOM   4115  N   ARG    76      40.123  19.473   9.600  1.00 10.00      B   
ATOM   4116  HN  ARG    76      41.072  19.543   9.350  1.00 10.00      B   
ATOM   4117  CA  ARG    76      39.358  18.315   9.153  1.00 10.00      B   
ATOM   4118  CB  ARG    76      40.104  17.591   8.032  1.00 10.00      B   
ATOM   4119  CG  ARG    76      39.271  16.550   7.300  1.00 10.00      B   
ATOM   4120  CD  ARG    76      40.139  15.469   6.678  1.00 10.00      B   
ATOM   4121  NE  ARG    76      41.188  16.023   5.821  1.00 10.00      B   
ATOM   4122  HE  ARG    76      41.593  16.878   6.100  1.00 10.00      B   
ATOM   4123  CZ  ARG    76      41.607  15.452   4.691  1.00 10.00      B   
ATOM   4124  NH1 ARG    76      41.058  14.318   4.261  1.00 10.00      B   
ATOM   4125 HH11 ARG    76      40.281  13.857   4.808  1.00 10.00      B   
ATOM   4126 HH12 ARG    76      41.393  13.879   3.378  1.00 10.00      B   
ATOM   4127  NH2 ARG    76      42.587  16.008   3.991  1.00 10.00      B   
ATOM   4128 HH21 ARG    76      42.916  15.562   3.106  1.00 10.00      B   
ATOM   4129 HH22 ARG    76      43.037  16.890   4.321  1.00 10.00      B   
ATOM   4130  C   ARG    76      39.101  17.340  10.298  1.00 10.00      B   
ATOM   4131  O   ARG    76      39.992  17.063  11.103  1.00 10.00      B   
ATOM   4132  N   VAL    77      37.879  16.838  10.368  1.00 10.00      B   
ATOM   4133  HN  VAL    77      37.205  17.129   9.713  1.00 10.00      B   
ATOM   4134  CA  VAL    77      37.497  15.871  11.387  1.00 10.00      B   
ATOM   4135  CB  VAL    77      36.137  16.229  12.031  1.00 10.00      B   
ATOM   4136  CG1 VAL    77      35.758  15.219  13.108  1.00 10.00      B   
ATOM   4137  CG2 VAL    77      36.177  17.634  12.612  1.00 10.00      B   
ATOM   4138  C   VAL    77      37.409  14.484  10.755  1.00 10.00      B   
ATOM   4139  O   VAL    77      36.528  14.221   9.939  1.00 10.00      B   
ATOM   4140  N   SER    78      38.345  13.617  11.111  1.00 10.00      B   
ATOM   4141  HN  SER    78      39.040  13.890  11.746  1.00 10.00      B   
ATOM   4142  CA  SER    78      38.374  12.265  10.576  1.00 10.00      B   
ATOM   4143  CB  SER    78      39.720  11.617  10.892  1.00 10.00      B   
ATOM   4144  OG  SER    78      40.622  12.576  11.424  1.00 10.00      B   
ATOM   4145  HG  SER    78      41.108  12.177  12.157  1.00 10.00      B   
ATOM   4146  C   SER    78      37.236  11.423  11.144  1.00 10.00      B   
ATOM   4147  O   SER    78      36.982  11.441  12.354  1.00 10.00      B   
ATOM   4148  N   VAL    79      36.550  10.701  10.263  1.00 10.00      B   
ATOM   4149  HN  VAL    79      36.800  10.748   9.313  1.00 10.00      B   
ATOM   4150  CA  VAL    79      35.438   9.843  10.662  1.00 10.00      B   
ATOM   4151  CB  VAL    79      34.785   9.157   9.444  1.00 10.00      B   
ATOM   4152  CG1 VAL    79      33.514   8.429   9.853  1.00 10.00      B   
ATOM   4153  CG2 VAL    79      34.495  10.163   8.340  1.00 10.00      B   
ATOM   4154  C   VAL    79      35.928   8.778  11.639  1.00 10.00      B   
ATOM   4155  O   VAL    79      36.880   8.049  11.353  1.00 10.00      B   
ATOM   4156  N   THR    80      35.284   8.693  12.792  1.00 10.00      B   
ATOM   4157  HN  THR    80      34.510   9.275  12.955  1.00 10.00      B   
ATOM   4158  CA  THR    80      35.677   7.734  13.814  1.00 10.00      B   
ATOM   4159  CB  THR    80      35.950   8.460  15.142  1.00 10.00      B   
ATOM   4160  OG1 THR    80      35.927   9.879  14.913  1.00 10.00      B   
ATOM   4161  HG1 THR    80      36.087  10.056  13.976  1.00 10.00      B   
ATOM   4162  CG2 THR    80      37.312   8.066  15.692  1.00 10.00      B   
ATOM   4163  C   THR    80      34.595   6.675  14.019  1.00 10.00      B   
ATOM   4164  O   THR    80      33.408   6.960  13.888  1.00 10.00      B   
ATOM   4165  N   GLY    81      35.011   5.451  14.325  1.00 10.00      B   
ATOM   4166  HN  GLY    81      35.970   5.275  14.417  1.00 10.00      B   
ATOM   4167  CA  GLY    81      34.063   4.377  14.537  1.00 10.00      B   
ATOM   4168  C   GLY    81      33.782   4.151  16.008  1.00 10.00      B   
ATOM   4169  O   GLY    81      34.685   4.242  16.837  1.00 10.00      B   
ATOM   4170  N   LEU    82      32.534   3.863  16.333  1.00 10.00      B   
ATOM   4171  HN  LEU    82      31.853   3.819  15.625  1.00 10.00      B   
ATOM   4172  CA  LEU    82      32.137   3.628  17.712  1.00 10.00      B   
ATOM   4173  CB  LEU    82      31.373   4.840  18.250  1.00 10.00      B   
ATOM   4174  CG  LEU    82      30.893   4.753  19.700  1.00 10.00      B   
ATOM   4175  CD1 LEU    82      32.071   4.800  20.662  1.00 10.00      B   
ATOM   4176  CD2 LEU    82      29.903   5.866  20.003  1.00 10.00      B   
ATOM   4177  C   LEU    82      31.270   2.381  17.823  1.00 10.00      B   
ATOM   4178  O   LEU    82      30.350   2.183  17.030  1.00 10.00      B   
ATOM   4179  N   ARG    83      31.573   1.540  18.801  1.00 10.00      B   
ATOM   4180  HN  ARG    83      32.324   1.749  19.396  1.00 10.00      B   
ATOM   4181  CA  ARG    83      30.810   0.321  19.021  1.00 10.00      B   
ATOM   4182  CB  ARG    83      31.741  -0.848  19.339  1.00 10.00      B   
ATOM   4183  CG  ARG    83      31.098  -2.214  19.170  1.00 10.00      B   
ATOM   4184  CD  ARG    83      31.916  -3.094  18.240  1.00 10.00      B   
ATOM   4185  NE  ARG    83      33.259  -3.357  18.759  1.00 10.00      B   
ATOM   4186  HE  ARG    83      33.390  -3.267  19.729  1.00 10.00      B   
ATOM   4187  CZ  ARG    83      34.305  -3.705  18.003  1.00 10.00      B   
ATOM   4188  NH1 ARG    83      34.179  -3.842  16.687  1.00 10.00      B   
ATOM   4189 HH11 ARG    83      33.253  -3.672  16.217  1.00 10.00      B   
ATOM   4190 HH12 ARG    83      35.006  -4.118  16.111  1.00 10.00      B   
ATOM   4191  NH2 ARG    83      35.484  -3.931  18.570  1.00 10.00      B   
ATOM   4192 HH21 ARG    83      35.599  -3.833  19.601  1.00 10.00      B   
ATOM   4193 HH22 ARG    83      36.302  -4.210  17.981  1.00 10.00      B   
ATOM   4194  C   ARG    83      29.818   0.539  20.158  1.00 10.00      B   
ATOM   4195  O   ARG    83      30.200   0.952  21.258  1.00 10.00      B   
ATOM   4196  N   ASP    84      28.549   0.277  19.881  1.00 10.00      B   
ATOM   4197  HN  ASP    84      28.314  -0.047  18.981  1.00 10.00      B   
ATOM   4198  CA  ASP    84      27.488   0.460  20.861  1.00 10.00      B   
ATOM   4199  CB  ASP    84      26.266   1.089  20.185  1.00 10.00      B   
ATOM   4200  CG  ASP    84      25.072   1.256  21.107  1.00 10.00      B   
ATOM   4201  OD1 ASP    84      25.236   1.833  22.203  1.00 10.00      B   
ATOM   4202  OD2 ASP    84      23.952   0.847  20.724  1.00 10.00      B   
ATOM   4203  C   ASP    84      27.092  -0.852  21.524  1.00 10.00      B   
ATOM   4204  O   ASP    84      26.804  -1.844  20.849  1.00 10.00      B   
ATOM   4205  N   TYR    85      27.091  -0.847  22.849  1.00 10.00      B   
ATOM   4206  HN  TYR    85      27.354  -0.027  23.319  1.00 10.00      B   
ATOM   4207  CA  TYR    85      26.710  -2.010  23.633  1.00 10.00      B   
ATOM   4208  CB  TYR    85      27.447  -1.979  24.979  1.00 10.00      B   
ATOM   4209  CG  TYR    85      27.248  -3.197  25.860  1.00 10.00      B   
ATOM   4210  CD1 TYR    85      28.068  -4.312  25.738  1.00 10.00      B   
ATOM   4211  CD2 TYR    85      26.250  -3.224  26.827  1.00 10.00      B   
ATOM   4212  CE1 TYR    85      27.897  -5.418  26.551  1.00 10.00      B   
ATOM   4213  CE2 TYR    85      26.070  -4.325  27.640  1.00 10.00      B   
ATOM   4214  CZ  TYR    85      26.897  -5.418  27.500  1.00 10.00      B   
ATOM   4215  OH  TYR    85      26.728  -6.510  28.322  1.00 10.00      B   
ATOM   4216  HH  TYR    85      25.786  -6.697  28.421  1.00 10.00      B   
ATOM   4217  C   TYR    85      25.202  -1.970  23.858  1.00 10.00      B   
ATOM   4218  O   TYR    85      24.712  -1.246  24.726  1.00 10.00      B   
ATOM   4219  N   HIS    86      24.465  -2.727  23.064  1.00 10.00      B   
ATOM   4220  HN  HIS    86      24.902  -3.292  22.387  1.00 10.00      B   
ATOM   4221  CA  HIS    86      23.017  -2.742  23.179  1.00 10.00      B   
ATOM   4222  CB  HIS    86      22.373  -2.315  21.861  1.00 10.00      B   
ATOM   4223  CG  HIS    86      21.356  -1.230  22.017  1.00 10.00      B   
ATOM   4224  ND1 HIS    86      21.607   0.087  21.700  1.00 10.00      B   
ATOM   4225  HD1 HIS    86      22.471   0.447  21.362  1.00 10.00      B   
ATOM   4226  CD2 HIS    86      20.073  -1.270  22.451  1.00 10.00      B   
ATOM   4227  CE1 HIS    86      20.527   0.810  21.934  1.00 10.00      B   
ATOM   4228  NE2 HIS    86      19.583   0.008  22.388  1.00 10.00      B   
ATOM   4229  HE2 HIS    86      18.673   0.288  22.639  1.00 10.00      B   
ATOM   4230  C   HIS    86      22.491  -4.103  23.609  1.00 10.00      B   
ATOM   4231  O   HIS    86      22.526  -5.065  22.845  1.00 10.00      B   
ATOM   4232  N   THR    87      22.012  -4.179  24.835  1.00 10.00      B   
ATOM   4233  HN  THR    87      22.040  -3.388  25.410  1.00 10.00      B   
ATOM   4234  CA  THR    87      21.457  -5.411  25.364  1.00 10.00      B   
ATOM   4235  CB  THR    87      21.793  -5.549  26.855  1.00 10.00      B   
ATOM   4236  OG1 THR    87      22.072  -4.246  27.393  1.00 10.00      B   
ATOM   4237  HG1 THR    87      22.188  -4.313  28.347  1.00 10.00      B   
ATOM   4238  CG2 THR    87      23.009  -6.443  27.041  1.00 10.00      B   
ATOM   4239  C   THR    87      19.942  -5.424  25.188  1.00 10.00      B   
ATOM   4240  O   THR    87      19.254  -4.488  25.599  1.00 10.00      B   
ATOM   4241  N   VAL    88      19.426  -6.466  24.562  1.00 10.00      B   
ATOM   4242  HN  VAL    88      20.022  -7.182  24.246  1.00 10.00      B   
ATOM   4243  CA  VAL    88      17.994  -6.578  24.339  1.00 10.00      B   
ATOM   4244  CB  VAL    88      17.664  -7.055  22.907  1.00 10.00      B   
ATOM   4245  CG1 VAL    88      16.170  -6.960  22.636  1.00 10.00      B   
ATOM   4246  CG2 VAL    88      18.448  -6.259  21.873  1.00 10.00      B   
ATOM   4247  C   VAL    88      17.369  -7.530  25.351  1.00 10.00      B   
ATOM   4248  O   VAL    88      17.533  -8.749  25.255  1.00 10.00      B   
ATOM   4249  N   LEU    89      16.677  -6.965  26.329  1.00 10.00      B   
ATOM   4250  HN  LEU    89      16.601  -5.988  26.359  1.00 10.00      B   
ATOM   4251  CA  LEU    89      16.023  -7.757  27.359  1.00 10.00      B   
ATOM   4252  CB  LEU    89      15.912  -6.967  28.668  1.00 10.00      B   
ATOM   4253  CG  LEU    89      17.198  -6.827  29.489  1.00 10.00      B   
ATOM   4254  CD1 LEU    89      18.035  -5.650  29.007  1.00 10.00      B   
ATOM   4255  CD2 LEU    89      16.882  -6.696  30.971  1.00 10.00      B   
ATOM   4256  C   LEU    89      14.639  -8.192  26.894  1.00 10.00      B   
ATOM   4257  O   LEU    89      13.880  -7.392  26.346  1.00 10.00      B   
ATOM   4258  N   GLY    90      14.312  -9.457  27.110  1.00 10.00      B   
ATOM   4259  HN  GLY    90      14.953 -10.053  27.558  1.00 10.00      B   
ATOM   4260  CA  GLY    90      13.017  -9.966  26.702  1.00 10.00      B   
ATOM   4261  C   GLY    90      12.951 -10.254  25.214  1.00 10.00      B   
ATOM   4262  O   GLY    90      11.893 -10.142  24.595  1.00 10.00      B   
ATOM   4263  N   ALA    91      14.087 -10.616  24.635  1.00 10.00      B   
ATOM   4264  HN  ALA    91      14.898 -10.682  25.177  1.00 10.00      B   
ATOM   4265  CA  ALA    91      14.154 -10.930  23.217  1.00 10.00      B   
ATOM   4266  CB  ALA    91      15.574 -10.747  22.706  1.00 10.00      B   
ATOM   4267  C   ALA    91      13.685 -12.360  22.983  1.00 10.00      B   
ATOM   4268  O   ALA    91      14.164 -13.284  23.643  1.00 10.00      B   
ATOM   4269  N   ARG    92      12.740 -12.534  22.063  1.00 10.00      B   
ATOM   4270  HN  ARG    92      12.400 -11.752  21.576  1.00 10.00      B   
ATOM   4271  CA  ARG    92      12.200 -13.855  21.752  1.00 10.00      B   
ATOM   4272  CB  ARG    92      11.162 -13.781  20.632  1.00 10.00      B   
ATOM   4273  CG  ARG    92       9.794 -14.321  21.023  1.00 10.00      B   
ATOM   4274  CD  ARG    92       9.089 -14.968  19.841  1.00 10.00      B   
ATOM   4275  NE  ARG    92       8.852 -14.025  18.747  1.00 10.00      B   
ATOM   4276  HE  ARG    92       9.634 -13.550  18.387  1.00 10.00      B   
ATOM   4277  CZ  ARG    92       7.651 -13.788  18.215  1.00 10.00      B   
ATOM   4278  NH1 ARG    92       6.578 -14.420  18.671  1.00 10.00      B   
ATOM   4279 HH11 ARG    92       6.665 -15.114  19.451  1.00 10.00      B   
ATOM   4280 HH12 ARG    92       5.641 -14.230  18.255  1.00 10.00      B   
ATOM   4281  NH2 ARG    92       7.520 -12.909  17.232  1.00 10.00      B   
ATOM   4282 HH21 ARG    92       8.354 -12.400  16.871  1.00 10.00      B   
ATOM   4283 HH22 ARG    92       6.580 -12.723  16.816  1.00 10.00      B   
ATOM   4284  C   ARG    92      13.302 -14.847  21.392  1.00 10.00      B   
ATOM   4285  O   ARG    92      14.228 -14.529  20.645  1.00 10.00      B   
ATOM   4286  N   GLU    93      13.196 -16.045  21.945  1.00 10.00      B   
ATOM   4287  HN  GLU    93      12.429 -16.235  22.531  1.00 10.00      B   
ATOM   4288  CA  GLU    93      14.171 -17.094  21.706  1.00 10.00      B   
ATOM   4289  CB  GLU    93      14.064 -18.152  22.806  1.00 10.00      B   
ATOM   4290  CG  GLU    93      14.909 -19.394  22.567  1.00 10.00      B   
ATOM   4291  CD  GLU    93      14.470 -20.568  23.418  1.00 10.00      B   
ATOM   4292  OE1 GLU    93      13.592 -20.384  24.288  1.00 10.00      B   
ATOM   4293  OE2 GLU    93      14.997 -21.683  23.216  1.00 10.00      B   
ATOM   4294  C   GLU    93      13.936 -17.739  20.349  1.00 10.00      B   
ATOM   4295  O   GLU    93      14.835 -17.793  19.509  1.00 10.00      B   
ATOM   4296  N   ASP    94      12.720 -18.222  20.148  1.00 10.00      B   
ATOM   4297  HN  ASP    94      12.049 -18.136  20.857  1.00 10.00      B   
ATOM   4298  CA  ASP    94      12.351 -18.876  18.906  1.00 10.00      B   
ATOM   4299  CB  ASP    94      11.418 -20.054  19.203  1.00 10.00      B   
ATOM   4300  CG  ASP    94      11.402 -21.081  18.093  1.00 10.00      B   
ATOM   4301  OD1 ASP    94      10.505 -21.014  17.224  1.00 10.00      B   
ATOM   4302  OD2 ASP    94      12.297 -21.953  18.078  1.00 10.00      B   
ATOM   4303  C   ASP    94      11.652 -17.894  17.978  1.00 10.00      B   
ATOM   4304  O   ASP    94      11.385 -16.750  18.356  1.00 10.00      B   
ATOM   4305  N   TYR    95      11.367 -18.339  16.764  1.00 10.00      B   
ATOM   4306  HN  TYR    95      11.610 -19.259  16.522  1.00 10.00      B   
ATOM   4307  CA  TYR    95      10.683 -17.511  15.788  1.00 10.00      B   
ATOM   4308  CB  TYR    95      11.086 -17.911  14.366  1.00 10.00      B   
ATOM   4309  CG  TYR    95      12.565 -17.760  14.078  1.00 10.00      B   
ATOM   4310  CD1 TYR    95      13.418 -18.856  14.125  1.00 10.00      B   
ATOM   4311  CD2 TYR    95      13.109 -16.521  13.755  1.00 10.00      B   
ATOM   4312  CE1 TYR    95      14.768 -18.725  13.864  1.00 10.00      B   
ATOM   4313  CE2 TYR    95      14.460 -16.381  13.493  1.00 10.00      B   
ATOM   4314  CZ  TYR    95      15.284 -17.486  13.547  1.00 10.00      B   
ATOM   4315  OH  TYR    95      16.631 -17.354  13.284  1.00 10.00      B   
ATOM   4316  HH  TYR    95      16.973 -16.579  13.749  1.00 10.00      B   
ATOM   4317  C   TYR    95       9.181 -17.666  15.972  1.00 10.00      B   
ATOM   4318  O   TYR    95       8.400 -16.789  15.603  1.00 10.00      B   
ATOM   4319  N   ARG    96       8.786 -18.794  16.553  1.00 10.00      B   
ATOM   4320  HN  ARG    96       9.463 -19.458  16.821  1.00 10.00      B   
ATOM   4321  CA  ARG    96       7.384 -19.079  16.809  1.00 10.00      B   
ATOM   4322  CB  ARG    96       6.901 -20.255  15.955  1.00 10.00      B   
ATOM   4323  CG  ARG    96       5.403 -20.501  16.043  1.00 10.00      B   
ATOM   4324  CD  ARG    96       5.093 -21.944  16.407  1.00 10.00      B   
ATOM   4325  NE  ARG    96       5.251 -22.851  15.269  1.00 10.00      B   
ATOM   4326  HE  ARG    96       6.165 -23.137  15.041  1.00 10.00      B   
ATOM   4327  CZ  ARG    96       4.234 -23.306  14.533  1.00 10.00      B   
ATOM   4328  NH1 ARG    96       2.986 -22.939  14.809  1.00 10.00      B   
ATOM   4329 HH11 ARG    96       2.195 -23.299  14.231  1.00 10.00      B   
ATOM   4330 HH12 ARG    96       2.788 -22.289  15.606  1.00 10.00      B   
ATOM   4331  NH2 ARG    96       4.471 -24.134  13.525  1.00 10.00      B   
ATOM   4332 HH21 ARG    96       5.449 -24.430  13.306  1.00 10.00      B   
ATOM   4333 HH22 ARG    96       3.682 -24.494  12.944  1.00 10.00      B   
ATOM   4334  C   ARG    96       7.179 -19.380  18.291  1.00 10.00      B   
ATOM   4335  O   ARG    96       7.796 -20.297  18.840  1.00 10.00      B   
ATOM   4336  N   GLY    97       6.319 -18.605  18.930  1.00 10.00      B   
ATOM   4337  HN  GLY    97       5.855 -17.893  18.439  1.00 10.00      B   
ATOM   4338  CA  GLY    97       6.052 -18.790  20.339  1.00 10.00      B   
ATOM   4339  C   GLY    97       6.192 -17.491  21.101  1.00 10.00      B   
ATOM   4340  O   GLY    97       6.450 -16.444  20.504  1.00 10.00      B   
ATOM   4341  N   LEU    98       6.032 -17.552  22.413  1.00 10.00      B   
ATOM   4342  HN  LEU    98       5.836 -18.418  22.833  1.00 10.00      B   
ATOM   4343  CA  LEU    98       6.138 -16.365  23.249  1.00 10.00      B   
ATOM   4344  CB  LEU    98       4.855 -16.164  24.063  1.00 10.00      B   
ATOM   4345  CG  LEU    98       3.552 -16.058  23.264  1.00 10.00      B   
ATOM   4346  CD1 LEU    98       2.357 -15.978  24.200  1.00 10.00      B   
ATOM   4347  CD2 LEU    98       3.586 -14.859  22.329  1.00 10.00      B   
ATOM   4348  C   LEU    98       7.340 -16.451  24.182  1.00 10.00      B   
ATOM   4349  O   LEU    98       7.577 -15.550  24.989  1.00 10.00      B   
ATOM   4350  N   LYS    99       8.101 -17.534  24.067  1.00 10.00      B   
ATOM   4351  HN  LYS    99       7.875 -18.212  23.395  1.00 10.00      B   
ATOM   4352  CA  LYS    99       9.277 -17.727  24.909  1.00 10.00      B   
ATOM   4353  CB  LYS    99       9.775 -19.171  24.853  1.00 10.00      B   
ATOM   4354  CG  LYS    99       8.941 -20.154  25.659  1.00 10.00      B   
ATOM   4355  CD  LYS    99       9.564 -21.539  25.642  1.00 10.00      B   
ATOM   4356  CE  LYS    99       8.739 -22.535  26.440  1.00 10.00      B   
ATOM   4357  NZ  LYS    99       9.369 -23.880  26.451  1.00 10.00      B   
ATOM   4358  HZ1 LYS    99       9.635 -24.157  25.486  1.00 10.00      B   
ATOM   4359  HZ2 LYS    99       8.706 -24.586  26.827  1.00 10.00      B   
ATOM   4360  HZ3 LYS    99      10.222 -23.874  27.045  1.00 10.00      B   
ATOM   4361  C   LYS    99      10.395 -16.770  24.522  1.00 10.00      B   
ATOM   4362  O   LYS    99      10.788 -16.686  23.356  1.00 10.00      B   
ATOM   4363  N   SER   100      10.907 -16.055  25.505  1.00 10.00      B   
ATOM   4364  HN  SER   100      10.564 -16.176  26.417  1.00 10.00      B   
ATOM   4365  CA  SER   100      11.968 -15.099  25.275  1.00 10.00      B   
ATOM   4366  CB  SER   100      11.420 -13.677  25.427  1.00 10.00      B   
ATOM   4367  OG  SER   100      10.116 -13.689  25.995  1.00 10.00      B   
ATOM   4368  HG  SER   100       9.510 -14.148  25.399  1.00 10.00      B   
ATOM   4369  C   SER   100      13.127 -15.332  26.237  1.00 10.00      B   
ATOM   4370  O   SER   100      12.991 -16.054  27.226  1.00 10.00      B   
ATOM   4371  N   HIS   101      14.270 -14.743  25.920  1.00 10.00      B   
ATOM   4372  HN  HIS   101      14.318 -14.209  25.095  1.00 10.00      B   
ATOM   4373  CA  HIS   101      15.457 -14.854  26.754  1.00 10.00      B   
ATOM   4374  CB  HIS   101      16.720 -14.935  25.892  1.00 10.00      B   
ATOM   4375  CG  HIS   101      17.016 -16.300  25.351  1.00 10.00      B   
ATOM   4376  ND1 HIS   101      16.947 -17.447  26.113  1.00 10.00      B   
ATOM   4377  HD1 HIS   101      16.692 -17.494  27.062  1.00 10.00      B   
ATOM   4378  CD2 HIS   101      17.392 -16.698  24.112  1.00 10.00      B   
ATOM   4379  CE1 HIS   101      17.269 -18.489  25.369  1.00 10.00      B   
ATOM   4380  NE2 HIS   101      17.544 -18.059  24.152  1.00 10.00      B   
ATOM   4381  HE2 HIS   101      17.820 -18.628  23.400  1.00 10.00      B   
ATOM   4382  C   HIS   101      15.538 -13.650  27.681  1.00 10.00      B   
ATOM   4383  O   HIS   101      14.860 -12.644  27.453  1.00 10.00      B   
ATOM   4384  N   GLU   102      16.369 -13.742  28.710  1.00 10.00      B   
ATOM   4385  HN  GLU   102      16.907 -14.556  28.826  1.00 10.00      B   
ATOM   4386  CA  GLU   102      16.516 -12.655  29.664  1.00 10.00      B   
ATOM   4387  CB  GLU   102      17.387 -13.081  30.849  1.00 10.00      B   
ATOM   4388  CG  GLU   102      17.525 -12.012  31.920  1.00 10.00      B   
ATOM   4389  CD  GLU   102      18.039 -12.560  33.229  1.00 10.00      B   
ATOM   4390  OE1 GLU   102      19.111 -12.110  33.687  1.00 10.00      B   
ATOM   4391  OE2 GLU   102      17.369 -13.437  33.811  1.00 10.00      B   
ATOM   4392  C   GLU   102      17.091 -11.411  29.001  1.00 10.00      B   
ATOM   4393  O   GLU   102      16.470 -10.347  29.015  1.00 10.00      B   
ATOM   4394  N   THR   103      18.269 -11.551  28.409  1.00 10.00      B   
ATOM   4395  HN  THR   103      18.708 -12.428  28.415  1.00 10.00      B   
ATOM   4396  CA  THR   103      18.927 -10.433  27.753  1.00 10.00      B   
ATOM   4397  CB  THR   103      19.564  -9.471  28.788  1.00 10.00      B   
ATOM   4398  OG1 THR   103      20.208  -8.372  28.132  1.00 10.00      B   
ATOM   4399  HG1 THR   103      20.606  -7.798  28.797  1.00 10.00      B   
ATOM   4400  CG2 THR   103      20.567 -10.195  29.677  1.00 10.00      B   
ATOM   4401  C   THR   103      19.983 -10.927  26.764  1.00 10.00      B   
ATOM   4402  O   THR   103      20.760 -11.835  27.068  1.00 10.00      B   
ATOM   4403  N   ILE   104      19.985 -10.354  25.569  1.00 10.00      B   
ATOM   4404  HN  ILE   104      19.325  -9.653  25.373  1.00 10.00      B   
ATOM   4405  CA  ILE   104      20.953 -10.731  24.547  1.00 10.00      B   
ATOM   4406  CB  ILE   104      20.289 -11.153  23.216  1.00 10.00      B   
ATOM   4407  CG1 ILE   104      19.397 -10.037  22.670  1.00 10.00      B   
ATOM   4408  CG2 ILE   104      19.497 -12.439  23.401  1.00 10.00      B   
ATOM   4409  CD1 ILE   104      18.953 -10.251  21.239  1.00 10.00      B   
ATOM   4410  C   ILE   104      21.941  -9.594  24.302  1.00 10.00      B   
ATOM   4411  O   ILE   104      21.552  -8.427  24.202  1.00 10.00      B   
ATOM   4412  N   GLN   105      23.217  -9.938  24.218  1.00 10.00      B   
ATOM   4413  HN  GLN   105      23.463 -10.882  24.306  1.00 10.00      B   
ATOM   4414  CA  GLN   105      24.263  -8.953  24.001  1.00 10.00      B   
ATOM   4415  CB  GLN   105      25.586  -9.420  24.618  1.00 10.00      B   
ATOM   4416  CG  GLN   105      25.613  -9.423  26.142  1.00 10.00      B   
ATOM   4417  CD  GLN   105      24.809 -10.556  26.756  1.00 10.00      B   
ATOM   4418  OE1 GLN   105      24.670 -11.630  26.167  1.00 10.00      B   
ATOM   4419  NE2 GLN   105      24.276 -10.328  27.945  1.00 10.00      B   
ATOM   4420 HE21 GLN   105      24.427  -9.451  28.361  1.00 10.00      B   
ATOM   4421 HE22 GLN   105      23.752 -11.044  28.363  1.00 10.00      B   
ATOM   4422  C   GLN   105      24.446  -8.670  22.514  1.00 10.00      B   
ATOM   4423  O   GLN   105      24.892  -9.533  21.759  1.00 10.00      B   
ATOM   4424  N   THR   106      24.084  -7.466  22.098  1.00 10.00      B   
ATOM   4425  HN  THR   106      23.722  -6.823  22.749  1.00 10.00      B   
ATOM   4426  CA  THR   106      24.208  -7.063  20.708  1.00 10.00      B   
ATOM   4427  CB  THR   106      22.829  -6.674  20.138  1.00 10.00      B   
ATOM   4428  OG1 THR   106      21.890  -7.713  20.437  1.00 10.00      B   
ATOM   4429  HG1 THR   106      22.182  -8.184  21.224  1.00 10.00      B   
ATOM   4430  CG2 THR   106      22.894  -6.483  18.633  1.00 10.00      B   
ATOM   4431  C   THR   106      25.166  -5.877  20.585  1.00 10.00      B   
ATOM   4432  O   THR   106      25.140  -4.960  21.410  1.00 10.00      B   
ATOM   4433  N   TRP   107      26.026  -5.915  19.578  1.00 10.00      B   
ATOM   4434  HN  TRP   107      26.017  -6.683  18.971  1.00 10.00      B   
ATOM   4435  CA  TRP   107      26.978  -4.841  19.342  1.00 10.00      B   
ATOM   4436  CB  TRP   107      28.414  -5.368  19.427  1.00 10.00      B   
ATOM   4437  CG  TRP   107      28.936  -5.501  20.825  1.00 10.00      B   
ATOM   4438  CD1 TRP   107      29.516  -4.520  21.575  1.00 10.00      B   
ATOM   4439  CD2 TRP   107      28.935  -6.682  21.638  1.00 10.00      B   
ATOM   4440  NE1 TRP   107      29.875  -5.013  22.804  1.00 10.00      B   
ATOM   4441  HE1 TRP   107      30.311  -4.497  23.519  1.00 10.00      B   
ATOM   4442  CE2 TRP   107      29.530  -6.340  22.869  1.00 10.00      B   
ATOM   4443  CE3 TRP   107      28.488  -7.994  21.445  1.00 10.00      B   
ATOM   4444  CZ2 TRP   107      29.688  -7.263  23.902  1.00 10.00      B   
ATOM   4445  CZ3 TRP   107      28.647  -8.906  22.471  1.00 10.00      B   
ATOM   4446  CH2 TRP   107      29.242  -8.538  23.683  1.00 10.00      B   
ATOM   4447  C   TRP   107      26.737  -4.237  17.969  1.00 10.00      B   
ATOM   4448  O   TRP   107      26.556  -4.963  16.993  1.00 10.00      B   
ATOM   4449  N   ARG   108      26.703  -2.916  17.896  1.00 10.00      B   
ATOM   4450  HN  ARG   108      26.825  -2.384  18.713  1.00 10.00      B   
ATOM   4451  CA  ARG   108      26.490  -2.229  16.628  1.00 10.00      B   
ATOM   4452  CB  ARG   108      25.060  -1.692  16.527  1.00 10.00      B   
ATOM   4453  CG  ARG   108      23.988  -2.765  16.651  1.00 10.00      B   
ATOM   4454  CD  ARG   108      22.672  -2.325  16.031  1.00 10.00      B   
ATOM   4455  NE  ARG   108      22.041  -1.237  16.775  1.00 10.00      B   
ATOM   4456  HE  ARG   108      22.569  -0.409  16.905  1.00 10.00      B   
ATOM   4457  CZ  ARG   108      20.806  -1.299  17.282  1.00 10.00      B   
ATOM   4458  NH1 ARG   108      20.073  -2.393  17.126  1.00 10.00      B   
ATOM   4459 HH11 ARG   108      19.107  -2.436  17.523  1.00 10.00      B   
ATOM   4460 HH12 ARG   108      20.453  -3.214  16.608  1.00 10.00      B   
ATOM   4461  NH2 ARG   108      20.296  -0.264  17.941  1.00 10.00      B   
ATOM   4462 HH21 ARG   108      19.332  -0.322  18.338  1.00 10.00      B   
ATOM   4463 HH22 ARG   108      20.852   0.612  18.061  1.00 10.00      B   
ATOM   4464  C   ARG   108      27.501  -1.104  16.455  1.00 10.00      B   
ATOM   4465  O   ARG   108      27.728  -0.320  17.375  1.00 10.00      B   
ATOM   4466  N   GLU   109      28.117  -1.038  15.287  1.00 10.00      B   
ATOM   4467  HN  GLU   109      27.898  -1.695  14.590  1.00 10.00      B   
ATOM   4468  CA  GLU   109      29.112  -0.013  15.009  1.00 10.00      B   
ATOM   4469  CB  GLU   109      30.317  -0.613  14.289  1.00 10.00      B   
ATOM   4470  CG  GLU   109      31.428  -1.053  15.223  1.00 10.00      B   
ATOM   4471  CD  GLU   109      32.291  -2.140  14.629  1.00 10.00      B   
ATOM   4472  OE1 GLU   109      33.154  -1.827  13.784  1.00 10.00      B   
ATOM   4473  OE2 GLU   109      32.116  -3.318  15.013  1.00 10.00      B   
ATOM   4474  C   GLU   109      28.534   1.139  14.203  1.00 10.00      B   
ATOM   4475  O   GLU   109      27.811   0.930  13.227  1.00 10.00      B   
ATOM   4476  N   TYR   110      28.849   2.353  14.628  1.00 10.00      B   
ATOM   4477  HN  TYR   110      29.417   2.447  15.427  1.00 10.00      B   
ATOM   4478  CA  TYR   110      28.384   3.552  13.949  1.00 10.00      B   
ATOM   4479  CB  TYR   110      27.390   4.327  14.820  1.00 10.00      B   
ATOM   4480  CG  TYR   110      26.282   3.499  15.429  1.00 10.00      B   
ATOM   4481  CD1 TYR   110      26.386   3.013  16.725  1.00 10.00      B   
ATOM   4482  CD2 TYR   110      25.126   3.213  14.714  1.00 10.00      B   
ATOM   4483  CE1 TYR   110      25.372   2.268  17.289  1.00 10.00      B   
ATOM   4484  CE2 TYR   110      24.107   2.467  15.274  1.00 10.00      B   
ATOM   4485  CZ  TYR   110      24.236   1.995  16.561  1.00 10.00      B   
ATOM   4486  OH  TYR   110      23.223   1.248  17.127  1.00 10.00      B   
ATOM   4487  HH  TYR   110      23.097   1.527  18.044  1.00 10.00      B   
ATOM   4488  C   TYR   110      29.567   4.460  13.645  1.00 10.00      B   
ATOM   4489  O   TYR   110      30.562   4.456  14.372  1.00 10.00      B   
ATOM   4490  N   LEU   111      29.461   5.223  12.571  1.00 10.00      B   
ATOM   4491  HN  LEU   111      28.652   5.158  12.013  1.00 10.00      B   
ATOM   4492  CA  LEU   111      30.512   6.153  12.194  1.00 10.00      B   
ATOM   4493  CB  LEU   111      30.720   6.168  10.678  1.00 10.00      B   
ATOM   4494  CG  LEU   111      31.489   4.983  10.084  1.00 10.00      B   
ATOM   4495  CD1 LEU   111      31.801   5.240   8.619  1.00 10.00      B   
ATOM   4496  CD2 LEU   111      32.768   4.714  10.866  1.00 10.00      B   
ATOM   4497  C   LEU   111      30.170   7.550  12.696  1.00 10.00      B   
ATOM   4498  O   LEU   111      29.178   8.145  12.267  1.00 10.00      B   
ATOM   4499  N   CYS   112      30.986   8.058  13.606  1.00 10.00      B   
ATOM   4500  HN  CYS   112      31.768   7.532  13.890  1.00 10.00      B   
ATOM   4501  CA  CYS   112      30.777   9.373  14.188  1.00 10.00      B   
ATOM   4502  CB  CYS   112      31.396   9.438  15.585  1.00 10.00      B   
ATOM   4503  SG  CYS   112      30.992   8.031  16.648  1.00 10.00      B   
ATOM   4504  HG  CYS   112      31.979   7.882  17.523  1.00 10.00      B   
ATOM   4505  C   CYS   112      31.371  10.467  13.309  1.00 10.00      B   
ATOM   4506  O   CYS   112      32.544  10.396  12.929  1.00 10.00      B   
ATOM   4507  N   ASP   113      30.537  11.458  12.985  1.00 10.00      B   
ATOM   4508  HN  ASP   113      29.609  11.411  13.304  1.00 10.00      B   
ATOM   4509  CA  ASP   113      30.938  12.596  12.159  1.00 10.00      B   
ATOM   4510  CB  ASP   113      32.081  13.399  12.793  1.00 10.00      B   
ATOM   4511  CG  ASP   113      31.622  14.245  13.963  1.00 10.00      B   
ATOM   4512  OD1 ASP   113      30.688  15.061  13.786  1.00 10.00      B   
ATOM   4513  OD2 ASP   113      32.176  14.094  15.071  1.00 10.00      B   
ATOM   4514  C   ASP   113      31.289  12.170  10.744  1.00 10.00      B   
ATOM   4515  O   ASP   113      32.442  11.880  10.437  1.00 10.00      B   
ATOM   4516  N   ALA   114      30.282  12.134   9.883  1.00 10.00      B   
ATOM   4517  HN  ALA   114      29.383  12.384  10.183  1.00 10.00      B   
ATOM   4518  CA  ALA   114      30.481  11.738   8.501  1.00 10.00      B   
ATOM   4519  CB  ALA   114      30.399  10.226   8.369  1.00 10.00      B   
ATOM   4520  C   ALA   114      29.462  12.402   7.583  1.00 10.00      B   
ATOM   4521  O   ALA   114      28.300  12.585   7.955  1.00 10.00      B   
ATOM   4522  N   SER   115      29.912  12.760   6.392  1.00 10.00      B   
ATOM   4523  HN  SER   115      30.856  12.596   6.172  1.00 10.00      B   
ATOM   4524  CA  SER   115      29.063  13.384   5.392  1.00 10.00      B   
ATOM   4525  CB  SER   115      29.424  14.866   5.239  1.00 10.00      B   
ATOM   4526  OG  SER   115      28.525  15.542   4.373  1.00 10.00      B   
ATOM   4527  HG  SER   115      28.764  15.357   3.456  1.00 10.00      B   
ATOM   4528  C   SER   115      29.248  12.645   4.070  1.00 10.00      B   
ATOM   4529  O   SER   115      30.377  12.362   3.670  1.00 10.00      B   
ATOM   4530  N   PHE   116      28.148  12.305   3.411  1.00 10.00      B   
ATOM   4531  HN  PHE   116      27.271  12.548   3.780  1.00 10.00      B   
ATOM   4532  CA  PHE   116      28.218  11.580   2.148  1.00 10.00      B   
ATOM   4533  CB  PHE   116      28.022  10.076   2.381  1.00 10.00      B   
ATOM   4534  CG  PHE   116      29.153   9.409   3.112  1.00 10.00      B   
ATOM   4535  CD1 PHE   116      29.064   9.157   4.470  1.00 10.00      B   
ATOM   4536  CD2 PHE   116      30.305   9.038   2.442  1.00 10.00      B   
ATOM   4537  CE1 PHE   116      30.103   8.548   5.145  1.00 10.00      B   
ATOM   4538  CE2 PHE   116      31.347   8.428   3.111  1.00 10.00      B   
ATOM   4539  CZ  PHE   116      31.246   8.183   4.464  1.00 10.00      B   
ATOM   4540  C   PHE   116      27.185  12.070   1.138  1.00 10.00      B   
ATOM   4541  O   PHE   116      25.982  11.913   1.340  1.00 10.00      B   
ATOM   4542  N   THR   117      27.659  12.676   0.062  1.00 10.00      B   
ATOM   4543  HN  THR   117      28.627  12.818  -0.022  1.00 10.00      B   
ATOM   4544  CA  THR   117      26.783  13.148  -0.996  1.00 10.00      B   
ATOM   4545  CB  THR   117      27.340  14.422  -1.660  1.00 10.00      B   
ATOM   4546  OG1 THR   117      27.624  15.394  -0.644  1.00 10.00      B   
ATOM   4547  HG1 THR   117      28.337  15.051  -0.067  1.00 10.00      B   
ATOM   4548  CG2 THR   117      26.344  15.007  -2.648  1.00 10.00      B   
ATOM   4549  C   THR   117      26.626  12.037  -2.033  1.00 10.00      B   
ATOM   4550  O   THR   117      27.611  11.417  -2.446  1.00 10.00      B   
ATOM   4551  N   VAL   118      25.391  11.775  -2.431  1.00 10.00      B   
ATOM   4552  HN  VAL   118      24.647  12.318  -2.078  1.00 10.00      B   
ATOM   4553  CA  VAL   118      25.109  10.716  -3.388  1.00 10.00      B   
ATOM   4554  CB  VAL   118      24.137   9.671  -2.793  1.00 10.00      B   
ATOM   4555  CG1 VAL   118      23.990   8.475  -3.722  1.00 10.00      B   
ATOM   4556  CG2 VAL   118      24.590   9.230  -1.410  1.00 10.00      B   
ATOM   4557  C   VAL   118      24.501  11.260  -4.675  1.00 10.00      B   
ATOM   4558  O   VAL   118      23.532  12.023  -4.643  1.00 10.00      B   
ATOM   4559  N   ALA   119      25.083  10.867  -5.800  1.00 10.00      B   
ATOM   4560  HN  ALA   119      25.880  10.290  -5.748  1.00 10.00      B   
ATOM   4561  CA  ALA   119      24.588  11.265  -7.110  1.00 10.00      B   
ATOM   4562  CB  ALA   119      25.741  11.659  -8.020  1.00 10.00      B   
ATOM   4563  C   ALA   119      23.808  10.100  -7.709  1.00 10.00      B   
ATOM   4564  O   ALA   119      24.359   9.022  -7.927  1.00 10.00      B   
ATOM   4565  N   LEU   120      22.524  10.308  -7.947  1.00 10.00      B   
ATOM   4566  HN  LEU   120      22.139  11.191  -7.751  1.00 10.00      B   
ATOM   4567  CA  LEU   120      21.670   9.258  -8.489  1.00 10.00      B   
ATOM   4568  CB  LEU   120      20.425   9.084  -7.606  1.00 10.00      B   
ATOM   4569  CG  LEU   120      19.433   7.981  -7.997  1.00 10.00      B   
ATOM   4570  CD1 LEU   120      18.860   7.329  -6.752  1.00 10.00      B   
ATOM   4571  CD2 LEU   120      18.305   8.542  -8.852  1.00 10.00      B   
ATOM   4572  C   LEU   120      21.263   9.542  -9.930  1.00 10.00      B   
ATOM   4573  O   LEU   120      20.929  10.675 -10.285  1.00 10.00      B   
ATOM   4574  N   TRP   121      21.299   8.506 -10.754  1.00 10.00      B   
ATOM   4575  HN  TRP   121      21.601   7.635 -10.412  1.00 10.00      B   
ATOM   4576  CA  TRP   121      20.907   8.616 -12.148  1.00 10.00      B   
ATOM   4577  CB  TRP   121      22.117   8.819 -13.071  1.00 10.00      B   
ATOM   4578  CG  TRP   121      23.089   7.677 -13.109  1.00 10.00      B   
ATOM   4579  CD1 TRP   121      23.043   6.590 -13.933  1.00 10.00      B   
ATOM   4580  CD2 TRP   121      24.262   7.518 -12.305  1.00 10.00      B   
ATOM   4581  NE1 TRP   121      24.106   5.761 -13.684  1.00 10.00      B   
ATOM   4582  HE1 TRP   121      24.286   4.910 -14.146  1.00 10.00      B   
ATOM   4583  CE2 TRP   121      24.872   6.309 -12.690  1.00 10.00      B   
ATOM   4584  CE3 TRP   121      24.855   8.280 -11.295  1.00 10.00      B   
ATOM   4585  CZ2 TRP   121      26.044   5.843 -12.101  1.00 10.00      B   
ATOM   4586  CZ3 TRP   121      26.017   7.817 -10.714  1.00 10.00      B   
ATOM   4587  CH2 TRP   121      26.601   6.612 -11.119  1.00 10.00      B   
ATOM   4588  C   TRP   121      20.080   7.403 -12.560  1.00 10.00      B   
ATOM   4589  O   TRP   121      20.097   6.376 -11.875  1.00 10.00      B   
ATOM   4590  N   LEU   122      19.351   7.533 -13.656  1.00 10.00      B   
ATOM   4591  HN  LEU   122      19.381   8.377 -14.153  1.00 10.00      B   
ATOM   4592  CA  LEU   122      18.507   6.454 -14.147  1.00 10.00      B   
ATOM   4593  CB  LEU   122      17.226   7.012 -14.777  1.00 10.00      B   
ATOM   4594  CG  LEU   122      16.250   7.728 -13.838  1.00 10.00      B   
ATOM   4595  CD1 LEU   122      15.047   8.247 -14.613  1.00 10.00      B   
ATOM   4596  CD2 LEU   122      15.804   6.801 -12.717  1.00 10.00      B   
ATOM   4597  C   LEU   122      19.239   5.587 -15.162  1.00 10.00      B   
ATOM   4598  O   LEU   122      20.119   6.059 -15.885  1.00 10.00      B   
ATOM   4599  N   THR   123      18.864   4.319 -15.207  1.00 10.00      B   
ATOM   4600  HN  THR   123      18.164   4.007 -14.591  1.00 10.00      B   
ATOM   4601  CA  THR   123      19.456   3.370 -16.135  1.00 10.00      B   
ATOM   4602  CB  THR   123      19.357   1.939 -15.569  1.00 10.00      B   
ATOM   4603  OG1 THR   123      18.030   1.708 -15.081  1.00 10.00      B   
ATOM   4604  HG1 THR   123      17.890   0.759 -14.973  1.00 10.00      B   
ATOM   4605  CG2 THR   123      20.349   1.740 -14.436  1.00 10.00      B   
ATOM   4606  C   THR   123      18.717   3.433 -17.475  1.00 10.00      B   
ATOM   4607  O   THR   123      17.664   4.071 -17.575  1.00 10.00      B   
ATOM   4608  N   PRO   124      19.249   2.780 -18.528  1.00 10.00      B   
ATOM   4609  CA  PRO   124      18.611   2.770 -19.856  1.00 10.00      B   
ATOM   4610  CB  PRO   124      19.640   2.065 -20.745  1.00 10.00      B   
ATOM   4611  CG  PRO   124      20.457   1.248 -19.807  1.00 10.00      B   
ATOM   4612  CD  PRO   124      20.520   2.030 -18.526  1.00 10.00      B   
ATOM   4613  C   PRO   124      17.287   2.000 -19.868  1.00 10.00      B   
ATOM   4614  O   PRO   124      16.610   1.927 -20.892  1.00 10.00      B   
ATOM   4615  N   HIS   125      16.933   1.413 -18.731  1.00 10.00      B   
ATOM   4616  HN  HIS   125      17.521   1.499 -17.949  1.00 10.00      B   
ATOM   4617  CA  HIS   125      15.690   0.655 -18.604  1.00 10.00      B   
ATOM   4618  CB  HIS   125      15.947  -0.857 -18.688  1.00 10.00      B   
ATOM   4619  CG  HIS   125      16.082  -1.375 -20.088  1.00 10.00      B   
ATOM   4620  ND1 HIS   125      15.000  -1.661 -20.896  1.00 10.00      B   
ATOM   4621  HD1 HIS   125      14.054  -1.547 -20.651  1.00 10.00      B   
ATOM   4622  CD2 HIS   125      17.183  -1.671 -20.822  1.00 10.00      B   
ATOM   4623  CE1 HIS   125      15.430  -2.093 -22.067  1.00 10.00      B   
ATOM   4624  NE2 HIS   125      16.747  -2.112 -22.045  1.00 10.00      B   
ATOM   4625  HE2 HIS   125      17.325  -2.386 -22.794  1.00 10.00      B   
ATOM   4626  C   HIS   125      14.983   1.000 -17.296  1.00 10.00      B   
ATOM   4627  O   HIS   125      14.411   0.132 -16.636  1.00 10.00      B   
ATOM   4628  N   ALA   126      15.030   2.277 -16.933  1.00 10.00      B   
ATOM   4629  HN  ALA   126      15.502   2.918 -17.505  1.00 10.00      B   
ATOM   4630  CA  ALA   126      14.399   2.757 -15.707  1.00 10.00      B   
ATOM   4631  CB  ALA   126      14.797   4.199 -15.436  1.00 10.00      B   
ATOM   4632  C   ALA   126      12.881   2.627 -15.776  1.00 10.00      B   
ATOM   4633  O   ALA   126      12.265   2.950 -16.792  1.00 10.00      B   
ATOM   4634  N   THR   127      12.286   2.142 -14.695  1.00 10.00      B   
ATOM   4635  HN  THR   127      12.829   1.887 -13.923  1.00 10.00      B   
ATOM   4636  CA  THR   127      10.845   1.958 -14.629  1.00 10.00      B   
ATOM   4637  CB  THR   127      10.492   0.889 -13.582  1.00 10.00      B   
ATOM   4638  OG1 THR   127      11.696   0.223 -13.169  1.00 10.00      B   
ATOM   4639  HG1 THR   127      11.922  -0.454 -13.821  1.00 10.00      B   
ATOM   4640  CG2 THR   127       9.524  -0.130 -14.163  1.00 10.00      B   
ATOM   4641  C   THR   127      10.125   3.262 -14.285  1.00 10.00      B   
ATOM   4642  O   THR   127       9.084   3.576 -14.859  1.00 10.00      B   
ATOM   4643  N   MET   128      10.685   4.023 -13.355  1.00 10.00      B   
ATOM   4644  HN  MET   128      11.532   3.744 -12.950  1.00 10.00      B   
ATOM   4645  CA  MET   128      10.078   5.280 -12.939  1.00 10.00      B   
ATOM   4646  CB  MET   128      10.002   5.367 -11.411  1.00 10.00      B   
ATOM   4647  CG  MET   128       8.898   4.524 -10.792  1.00 10.00      B   
ATOM   4648  SD  MET   128       8.902   4.582  -8.988  1.00 10.00      B   
ATOM   4649  CE  MET   128       8.585   6.323  -8.704  1.00 10.00      B   
ATOM   4650  C   MET   128      10.838   6.475 -13.501  1.00 10.00      B   
ATOM   4651  O   MET   128      11.890   6.318 -14.125  1.00 10.00      B   
ATOM   4652  N   VAL   129      10.293   7.662 -13.290  1.00 10.00      B   
ATOM   4653  HN  VAL   129       9.448   7.716 -12.792  1.00 10.00      B   
ATOM   4654  CA  VAL   129      10.913   8.889 -13.770  1.00 10.00      B   
ATOM   4655  CB  VAL   129       9.941   9.729 -14.626  1.00 10.00      B   
ATOM   4656  CG1 VAL   129       9.691   9.056 -15.968  1.00 10.00      B   
ATOM   4657  CG2 VAL   129       8.629   9.954 -13.888  1.00 10.00      B   
ATOM   4658  C   VAL   129      11.418   9.727 -12.601  1.00 10.00      B   
ATOM   4659  O   VAL   129      10.915   9.609 -11.478  1.00 10.00      B   
ATOM   4660  N   ILE   130      12.395  10.584 -12.868  1.00 10.00      B   
ATOM   4661  HN  ILE   130      12.736  10.648 -13.790  1.00 10.00      B   
ATOM   4662  CA  ILE   130      12.978  11.439 -11.834  1.00 10.00      B   
ATOM   4663  CB  ILE   130      14.230  12.188 -12.332  1.00 10.00      B   
ATOM   4664  CG1 ILE   130      13.939  12.934 -13.638  1.00 10.00      B   
ATOM   4665  CG2 ILE   130      15.395  11.226 -12.504  1.00 10.00      B   
ATOM   4666  CD1 ILE   130      15.085  13.794 -14.126  1.00 10.00      B   
ATOM   4667  C   ILE   130      11.963  12.443 -11.291  1.00 10.00      B   
ATOM   4668  O   ILE   130      12.133  12.983 -10.197  1.00 10.00      B   
ATOM   4669  N   SER   131      10.914  12.688 -12.061  1.00 10.00      B   
ATOM   4670  HN  SER   131      10.848  12.243 -12.935  1.00 10.00      B   
ATOM   4671  CA  SER   131       9.863  13.614 -11.670  1.00 10.00      B   
ATOM   4672  CB  SER   131       8.854  13.716 -12.810  1.00 10.00      B   
ATOM   4673  OG  SER   131       9.386  13.117 -13.981  1.00 10.00      B   
ATOM   4674  HG  SER   131       9.376  13.763 -14.701  1.00 10.00      B   
ATOM   4675  C   SER   131       9.171  13.148 -10.391  1.00 10.00      B   
ATOM   4676  O   SER   131       8.996  13.923  -9.451  1.00 10.00      B   
ATOM   4677  N   GLU   132       8.808  11.872 -10.347  1.00 10.00      B   
ATOM   4678  HN  GLU   132       9.004  11.291 -11.113  1.00 10.00      B   
ATOM   4679  CA  GLU   132       8.133  11.312  -9.182  1.00 10.00      B   
ATOM   4680  CB  GLU   132       7.401  10.024  -9.561  1.00 10.00      B   
ATOM   4681  CG  GLU   132       6.404   9.532  -8.522  1.00 10.00      B   
ATOM   4682  CD  GLU   132       5.371  10.578  -8.142  1.00 10.00      B   
ATOM   4683  OE1 GLU   132       4.823  11.244  -9.048  1.00 10.00      B   
ATOM   4684  OE2 GLU   132       5.095  10.737  -6.931  1.00 10.00      B   
ATOM   4685  C   GLU   132       9.126  11.062  -8.050  1.00 10.00      B   
ATOM   4686  O   GLU   132       8.792  11.212  -6.873  1.00 10.00      B   
ATOM   4687  N   LEU   133      10.353  10.698  -8.416  1.00 10.00      B   
ATOM   4688  HN  LEU   133      10.553  10.590  -9.370  1.00 10.00      B   
ATOM   4689  CA  LEU   133      11.404  10.441  -7.435  1.00 10.00      B   
ATOM   4690  CB  LEU   133      12.675   9.931  -8.123  1.00 10.00      B   
ATOM   4691  CG  LEU   133      12.590   8.551  -8.778  1.00 10.00      B   
ATOM   4692  CD1 LEU   133      13.861   8.258  -9.561  1.00 10.00      B   
ATOM   4693  CD2 LEU   133      12.341   7.472  -7.736  1.00 10.00      B   
ATOM   4694  C   LEU   133      11.718  11.700  -6.631  1.00 10.00      B   
ATOM   4695  O   LEU   133      11.988  11.633  -5.431  1.00 10.00      B   
ATOM   4696  N   GLU   134      11.666  12.845  -7.304  1.00 10.00      B   
ATOM   4697  HN  GLU   134      11.448  12.824  -8.262  1.00 10.00      B   
ATOM   4698  CA  GLU   134      11.933  14.131  -6.673  1.00 10.00      B   
ATOM   4699  CB  GLU   134      11.900  15.239  -7.731  1.00 10.00      B   
ATOM   4700  CG  GLU   134      12.387  16.595  -7.251  1.00 10.00      B   
ATOM   4701  CD  GLU   134      12.279  17.656  -8.332  1.00 10.00      B   
ATOM   4702  OE1 GLU   134      11.343  18.485  -8.268  1.00 10.00      B   
ATOM   4703  OE2 GLU   134      13.125  17.660  -9.254  1.00 10.00      B   
ATOM   4704  C   GLU   134      10.905  14.422  -5.581  1.00 10.00      B   
ATOM   4705  O   GLU   134      11.248  14.907  -4.502  1.00 10.00      B   
ATOM   4706  N   LYS   135       9.645  14.095  -5.862  1.00 10.00      B   
ATOM   4707  HN  LYS   135       9.443  13.687  -6.729  1.00 10.00      B   
ATOM   4708  CA  LYS   135       8.557  14.326  -4.915  1.00 10.00      B   
ATOM   4709  CB  LYS   135       7.207  13.978  -5.544  1.00 10.00      B   
ATOM   4710  CG  LYS   135       6.952  14.616  -6.899  1.00 10.00      B   
ATOM   4711  CD  LYS   135       5.668  14.086  -7.512  1.00 10.00      B   
ATOM   4712  CE  LYS   135       5.525  14.505  -8.963  1.00 10.00      B   
ATOM   4713  NZ  LYS   135       4.390  13.803  -9.615  1.00 10.00      B   
ATOM   4714  HZ1 LYS   135       4.385  14.000 -10.641  1.00 10.00      B   
ATOM   4715  HZ2 LYS   135       3.492  14.126  -9.209  1.00 10.00      B   
ATOM   4716  HZ3 LYS   135       4.474  12.768  -9.469  1.00 10.00      B   
ATOM   4717  C   LYS   135       8.746  13.507  -3.640  1.00 10.00      B   
ATOM   4718  O   LYS   135       8.383  13.951  -2.551  1.00 10.00      B   
ATOM   4719  N   ALA   136       9.322  12.314  -3.784  1.00 10.00      B   
ATOM   4720  HN  ALA   136       9.602  12.025  -4.676  1.00 10.00      B   
ATOM   4721  CA  ALA   136       9.552  11.430  -2.648  1.00 10.00      B   
ATOM   4722  CB  ALA   136      10.039  10.069  -3.116  1.00 10.00      B   
ATOM   4723  C   ALA   136      10.537  12.042  -1.659  1.00 10.00      B   
ATOM   4724  O   ALA   136      10.470  11.782  -0.459  1.00 10.00      B   
ATOM   4725  N   VAL   137      11.451  12.859  -2.166  1.00 10.00      B   
ATOM   4726  HN  VAL   137      11.461  13.028  -3.132  1.00 10.00      B   
ATOM   4727  CA  VAL   137      12.440  13.510  -1.318  1.00 10.00      B   
ATOM   4728  CB  VAL   137      13.647  14.027  -2.133  1.00 10.00      B   
ATOM   4729  CG1 VAL   137      14.806  14.387  -1.216  1.00 10.00      B   
ATOM   4730  CG2 VAL   137      14.083  12.995  -3.160  1.00 10.00      B   
ATOM   4731  C   VAL   137      11.800  14.675  -0.569  1.00 10.00      B   
ATOM   4732  O   VAL   137      12.226  15.034   0.531  1.00 10.00      B   
ATOM   4733  N   LEU   138      10.764  15.249  -1.171  1.00 10.00      B   
ATOM   4734  HN  LEU   138      10.468  14.902  -2.040  1.00 10.00      B   
ATOM   4735  CA  LEU   138      10.052  16.372  -0.577  1.00 10.00      B   
ATOM   4736  CB  LEU   138       9.240  17.119  -1.638  1.00 10.00      B   
ATOM   4737  CG  LEU   138      10.027  17.663  -2.835  1.00 10.00      B   
ATOM   4738  CD1 LEU   138       9.093  18.317  -3.839  1.00 10.00      B   
ATOM   4739  CD2 LEU   138      11.097  18.642  -2.375  1.00 10.00      B   
ATOM   4740  C   LEU   138       9.143  15.907   0.559  1.00 10.00      B   
ATOM   4741  O   LEU   138       9.106  16.526   1.626  1.00 10.00      B   
ATOM   4742  N   LYS   139       8.416  14.817   0.325  1.00 10.00      B   
ATOM   4743  HN  LYS   139       8.495  14.367  -0.545  1.00 10.00      B   
ATOM   4744  CA  LYS   139       7.511  14.261   1.326  1.00 10.00      B   
ATOM   4745  CB  LYS   139       6.043  14.477   0.932  1.00 10.00      B   
ATOM   4746  CG  LYS   139       5.647  15.942   0.815  1.00 10.00      B   
ATOM   4747  CD  LYS   139       4.416  16.126  -0.058  1.00 10.00      B   
ATOM   4748  CE  LYS   139       4.184  17.598  -0.362  1.00 10.00      B   
ATOM   4749  NZ  LYS   139       3.064  17.815  -1.317  1.00 10.00      B   
ATOM   4750  HZ1 LYS   139       3.061  17.074  -2.043  1.00 10.00      B   
ATOM   4751  HZ2 LYS   139       3.169  18.739  -1.785  1.00 10.00      B   
ATOM   4752  HZ3 LYS   139       2.152  17.804  -0.812  1.00 10.00      B   
ATOM   4753  C   LYS   139       7.785  12.775   1.519  1.00 10.00      B   
ATOM   4754  O   LYS   139       7.169  11.931   0.866  1.00 10.00      B   
ATOM   4755  N   PRO   140       8.731  12.439   2.404  1.00 10.00      B   
ATOM   4756  CA  PRO   140       9.080  11.048   2.684  1.00 10.00      B   
ATOM   4757  CB  PRO   140      10.333  11.161   3.557  1.00 10.00      B   
ATOM   4758  CG  PRO   140      10.228  12.502   4.196  1.00 10.00      B   
ATOM   4759  CD  PRO   140       9.532  13.383   3.198  1.00 10.00      B   
ATOM   4760  C   PRO   140       7.968  10.338   3.446  1.00 10.00      B   
ATOM   4761  O   PRO   140       7.469  10.842   4.457  1.00 10.00      B   
ATOM   4762  N   ARG   141       7.571   9.175   2.947  1.00 10.00      B   
ATOM   4763  HN  ARG   141       7.992   8.839   2.127  1.00 10.00      B   
ATOM   4764  CA  ARG   141       6.517   8.395   3.579  1.00 10.00      B   
ATOM   4765  CB  ARG   141       6.068   7.241   2.672  1.00 10.00      B   
ATOM   4766  CG  ARG   141       5.559   7.675   1.302  1.00 10.00      B   
ATOM   4767  CD  ARG   141       4.161   8.278   1.366  1.00 10.00      B   
ATOM   4768  NE  ARG   141       4.087   9.409   2.288  1.00 10.00      B   
ATOM   4769  HE  ARG   141       4.042   9.193   3.257  1.00 10.00      B   
ATOM   4770  CZ  ARG   141       4.074  10.688   1.916  1.00 10.00      B   
ATOM   4771  NH1 ARG   141       4.117  11.016   0.630  1.00 10.00      B   
ATOM   4772 HH11 ARG   141       4.110  12.015   0.345  1.00 10.00      B   
ATOM   4773 HH12 ARG   141       4.164  10.269  -0.101  1.00 10.00      B   
ATOM   4774  NH2 ARG   141       4.038  11.640   2.840  1.00 10.00      B   
ATOM   4775 HH21 ARG   141       4.025  11.386   3.854  1.00 10.00      B   
ATOM   4776 HH22 ARG   141       4.029  12.646   2.565  1.00 10.00      B   
ATOM   4777  C   ARG   141       6.968   7.871   4.937  1.00 10.00      B   
ATOM   4778  O   ARG   141       6.439   8.266   5.978  1.00 10.00      B   
ATOM   4779  N   TYR   142       7.958   6.998   4.924  1.00 10.00      B   
ATOM   4780  HN  TYR   142       8.360   6.743   4.063  1.00 10.00      B   
ATOM   4781  CA  TYR   142       8.479   6.426   6.151  1.00 10.00      B   
ATOM   4782  CB  TYR   142       8.947   4.988   5.920  1.00 10.00      B   
ATOM   4783  CG  TYR   142       7.821   4.023   5.619  1.00 10.00      B   
ATOM   4784  CD1 TYR   142       6.924   3.647   6.610  1.00 10.00      B   
ATOM   4785  CD2 TYR   142       7.654   3.489   4.348  1.00 10.00      B   
ATOM   4786  CE1 TYR   142       5.894   2.767   6.347  1.00 10.00      B   
ATOM   4787  CE2 TYR   142       6.624   2.608   4.074  1.00 10.00      B   
ATOM   4788  CZ  TYR   142       5.748   2.250   5.078  1.00 10.00      B   
ATOM   4789  OH  TYR   142       4.723   1.371   4.812  1.00 10.00      B   
ATOM   4790  HH  TYR   142       3.902   1.710   5.190  1.00 10.00      B   
ATOM   4791  C   TYR   142       9.609   7.285   6.705  1.00 10.00      B   
ATOM   4792  O   TYR   142      10.162   8.125   5.995  1.00 10.00      B   
ATOM   4793  N   THR   143       9.937   7.076   7.972  1.00 10.00      B   
ATOM   4794  HN  THR   143       9.460   6.385   8.480  1.00 10.00      B   
ATOM   4795  CA  THR   143      10.993   7.833   8.630  1.00 10.00      B   
ATOM   4796  CB  THR   143      11.042   7.480  10.129  1.00 10.00      B   
ATOM   4797  OG1 THR   143       9.699   7.353  10.621  1.00 10.00      B   
ATOM   4798  HG1 THR   143       9.120   7.935  10.111  1.00 10.00      B   
ATOM   4799  CG2 THR   143      11.759   8.567  10.914  1.00 10.00      B   
ATOM   4800  C   THR   143      12.353   7.547   7.993  1.00 10.00      B   
ATOM   4801  O   THR   143      12.785   6.395   7.929  1.00 10.00      B   
ATOM   4802  N   PRO   144      13.025   8.588   7.483  1.00 10.00      B   
ATOM   4803  CA  PRO   144      14.335   8.462   6.857  1.00 10.00      B   
ATOM   4804  CB  PRO   144      14.395   9.672   5.907  1.00 10.00      B   
ATOM   4805  CG  PRO   144      13.160  10.483   6.171  1.00 10.00      B   
ATOM   4806  CD  PRO   144      12.562   9.976   7.452  1.00 10.00      B   
ATOM   4807  C   PRO   144      15.459   8.547   7.886  1.00 10.00      B   
ATOM   4808  O   PRO   144      15.482   9.455   8.720  1.00 10.00      B   
ATOM   4809  N   TYR   145      16.388   7.602   7.825  1.00 10.00      B   
ATOM   4810  HN  TYR   145      16.324   6.910   7.134  1.00 10.00      B   
ATOM   4811  CA  TYR   145      17.507   7.572   8.755  1.00 10.00      B   
ATOM   4812  CB  TYR   145      17.141   6.824  10.042  1.00 10.00      B   
ATOM   4813  CG  TYR   145      16.248   5.615   9.843  1.00 10.00      B   
ATOM   4814  CD1 TYR   145      16.719   4.467   9.221  1.00 10.00      B   
ATOM   4815  CD2 TYR   145      14.933   5.626  10.288  1.00 10.00      B   
ATOM   4816  CE1 TYR   145      15.908   3.365   9.044  1.00 10.00      B   
ATOM   4817  CE2 TYR   145      14.114   4.527  10.117  1.00 10.00      B   
ATOM   4818  CZ  TYR   145      14.606   3.400   9.494  1.00 10.00      B   
ATOM   4819  OH  TYR   145      13.789   2.307   9.317  1.00 10.00      B   
ATOM   4820  HH  TYR   145      13.020   2.566   8.792  1.00 10.00      B   
ATOM   4821  C   TYR   145      18.752   6.973   8.108  1.00 10.00      B   
ATOM   4822  O   TYR   145      18.669   6.314   7.067  1.00 10.00      B   
ATOM   4823  N   LEU   146      19.896   7.201   8.737  1.00 10.00      B   
ATOM   4824  HN  LEU   146      19.882   7.721   9.573  1.00 10.00      B   
ATOM   4825  CA  LEU   146      21.171   6.709   8.238  1.00 10.00      B   
ATOM   4826  CB  LEU   146      22.307   7.626   8.708  1.00 10.00      B   
ATOM   4827  CG  LEU   146      22.174   9.101   8.323  1.00 10.00      B   
ATOM   4828  CD1 LEU   146      23.010   9.978   9.242  1.00 10.00      B   
ATOM   4829  CD2 LEU   146      22.570   9.314   6.873  1.00 10.00      B   
ATOM   4830  C   LEU   146      21.427   5.270   8.679  1.00 10.00      B   
ATOM   4831  O   LEU   146      22.288   5.007   9.521  1.00 10.00      B   
ATOM   4832  N   GLY   147      20.664   4.345   8.108  1.00 10.00      B   
ATOM   4833  HN  GLY   147      19.984   4.623   7.458  1.00 10.00      B   
ATOM   4834  CA  GLY   147      20.816   2.939   8.436  1.00 10.00      B   
ATOM   4835  C   GLY   147      19.993   2.533   9.642  1.00 10.00      B   
ATOM   4836  O   GLY   147      19.050   1.751   9.529  1.00 10.00      B   
ATOM   4837  N   ARG   148      20.347   3.064  10.798  1.00 10.00      B   
ATOM   4838  HN  ARG   148      21.098   3.696  10.825  1.00 10.00      B   
ATOM   4839  CA  ARG   148      19.637   2.752  12.026  1.00 10.00      B   
ATOM   4840  CB  ARG   148      20.612   2.685  13.199  1.00 10.00      B   
ATOM   4841  CG  ARG   148      21.655   1.588  13.086  1.00 10.00      B   
ATOM   4842  CD  ARG   148      21.180   0.288  13.712  1.00 10.00      B   
ATOM   4843  NE  ARG   148      20.787  -0.704  12.713  1.00 10.00      B   
ATOM   4844  HE  ARG   148      19.822  -0.824  12.552  1.00 10.00      B   
ATOM   4845  CZ  ARG   148      21.651  -1.440  12.009  1.00 10.00      B   
ATOM   4846  NH1 ARG   148      22.961  -1.304  12.190  1.00 10.00      B   
ATOM   4847 HH11 ARG   148      23.330  -0.618  12.879  1.00 10.00      B   
ATOM   4848 HH12 ARG   148      23.631  -1.885  11.632  1.00 10.00      B   
ATOM   4849  NH2 ARG   148      21.204  -2.332  11.137  1.00 10.00      B   
ATOM   4850 HH21 ARG   148      20.178  -2.464  10.998  1.00 10.00      B   
ATOM   4851 HH22 ARG   148      21.879  -2.902  10.582  1.00 10.00      B   
ATOM   4852  C   ARG   148      18.574   3.803  12.303  1.00 10.00      B   
ATOM   4853  O   ARG   148      18.740   4.967  11.946  1.00 10.00      B   
ATOM   4854  N   ARG   149      17.491   3.392  12.951  1.00 10.00      B   
ATOM   4855  HN  ARG   149      17.424   2.448  13.213  1.00 10.00      B   
ATOM   4856  CA  ARG   149      16.394   4.306  13.280  1.00 10.00      B   
ATOM   4857  CB  ARG   149      15.244   3.556  13.965  1.00 10.00      B   
ATOM   4858  CG  ARG   149      14.734   2.329  13.224  1.00 10.00      B   
ATOM   4859  CD  ARG   149      13.404   1.865  13.801  1.00 10.00      B   
ATOM   4860  NE  ARG   149      13.181   0.428  13.618  1.00 10.00      B   
ATOM   4861  HE  ARG   149      13.778  -0.045  12.992  1.00 10.00      B   
ATOM   4862  CZ  ARG   149      12.214  -0.258  14.232  1.00 10.00      B   
ATOM   4863  NH1 ARG   149      11.383   0.363  15.060  1.00 10.00      B   
ATOM   4864 HH11 ARG   149      11.481   1.388  15.228  1.00 10.00      B   
ATOM   4865 HH12 ARG   149      10.622  -0.166  15.540  1.00 10.00      B   
ATOM   4866  NH2 ARG   149      12.091  -1.565  14.029  1.00 10.00      B   
ATOM   4867 HH21 ARG   149      11.336  -2.105  14.511  1.00 10.00      B   
ATOM   4868 HH22 ARG   149      12.748  -2.060  13.387  1.00 10.00      B   
ATOM   4869  C   ARG   149      16.876   5.425  14.201  1.00 10.00      B   
ATOM   4870  O   ARG   149      16.308   6.516  14.225  1.00 10.00      B   
ATOM   4871  N   SER   150      17.936   5.141  14.946  1.00 10.00      B   
ATOM   4872  HN  SER   150      18.349   4.258  14.864  1.00 10.00      B   
ATOM   4873  CA  SER   150      18.508   6.085  15.889  1.00 10.00      B   
ATOM   4874  CB  SER   150      19.154   5.290  17.021  1.00 10.00      B   
ATOM   4875  OG  SER   150      19.352   3.934  16.637  1.00 10.00      B   
ATOM   4876  HG  SER   150      20.214   3.638  16.953  1.00 10.00      B   
ATOM   4877  C   SER   150      19.549   6.999  15.238  1.00 10.00      B   
ATOM   4878  O   SER   150      20.288   7.707  15.930  1.00 10.00      B   
ATOM   4879  N   CYS   151      19.611   6.992  13.915  1.00 10.00      B   
ATOM   4880  HN  CYS   151      19.003   6.413  13.405  1.00 10.00      B   
ATOM   4881  CA  CYS   151      20.572   7.823  13.205  1.00 10.00      B   
ATOM   4882  CB  CYS   151      21.559   6.951  12.426  1.00 10.00      B   
ATOM   4883  SG  CYS   151      22.422   5.715  13.428  1.00 10.00      B   
ATOM   4884  HG  CYS   151      22.421   6.133  14.688  1.00 10.00      B   
ATOM   4885  C   CYS   151      19.881   8.820  12.272  1.00 10.00      B   
ATOM   4886  O   CYS   151      19.740   8.565  11.077  1.00 10.00      B   
ATOM   4887  N   PRO   152      19.430   9.969  12.806  1.00 10.00      B   
ATOM   4888  CA  PRO   152      18.762  11.001  12.015  1.00 10.00      B   
ATOM   4889  CB  PRO   152      18.035  11.854  13.070  1.00 10.00      B   
ATOM   4890  CG  PRO   152      18.282  11.180  14.384  1.00 10.00      B   
ATOM   4891  CD  PRO   152      19.522  10.360  14.214  1.00 10.00      B   
ATOM   4892  C   PRO   152      19.771  11.857  11.254  1.00 10.00      B   
ATOM   4893  O   PRO   152      20.982  11.745  11.465  1.00 10.00      B   
ATOM   4894  N   LEU   153      19.272  12.713  10.376  1.00 10.00      B   
ATOM   4895  HN  LEU   153      18.301  12.772  10.262  1.00 10.00      B   
ATOM   4896  CA  LEU   153      20.129  13.585   9.586  1.00 10.00      B   
ATOM   4897  CB  LEU   153      19.705  13.567   8.112  1.00 10.00      B   
ATOM   4898  CG  LEU   153      20.055  12.312   7.306  1.00 10.00      B   
ATOM   4899  CD1 LEU   153      19.022  11.215   7.523  1.00 10.00      B   
ATOM   4900  CD2 LEU   153      20.189  12.643   5.827  1.00 10.00      B   
ATOM   4901  C   LEU   153      20.069  15.010  10.121  1.00 10.00      B   
ATOM   4902  O   LEU   153      18.992  15.517  10.432  1.00 10.00      B   
ATOM   4903  N   THR   154      21.225  15.652  10.220  1.00 10.00      B   
ATOM   4904  HN  THR   154      22.055  15.191   9.957  1.00 10.00      B   
ATOM   4905  CA  THR   154      21.309  17.022  10.711  1.00 10.00      B   
ATOM   4906  CB  THR   154      22.605  17.228  11.515  1.00 10.00      B   
ATOM   4907  OG1 THR   154      23.519  16.164  11.211  1.00 10.00      B   
ATOM   4908  HG1 THR   154      24.370  16.536  10.955  1.00 10.00      B   
ATOM   4909  CG2 THR   154      22.312  17.226  13.007  1.00 10.00      B   
ATOM   4910  C   THR   154      21.269  18.010   9.549  1.00 10.00      B   
ATOM   4911  O   THR   154      21.470  19.215   9.722  1.00 10.00      B   
ATOM   4912  N   HIS   155      21.010  17.481   8.361  1.00 10.00      B   
ATOM   4913  HN  HIS   155      20.855  16.516   8.298  1.00 10.00      B   
ATOM   4914  CA  HIS   155      20.939  18.284   7.151  1.00 10.00      B   
ATOM   4915  CB  HIS   155      22.318  18.330   6.480  1.00 10.00      B   
ATOM   4916  CG  HIS   155      22.426  19.283   5.328  1.00 10.00      B   
ATOM   4917  ND1 HIS   155      21.910  19.018   4.074  1.00 10.00      B   
ATOM   4918  HD1 HIS   155      21.410  18.208   3.814  1.00 10.00      B   
ATOM   4919  CD2 HIS   155      22.999  20.508   5.243  1.00 10.00      B   
ATOM   4920  CE1 HIS   155      22.166  20.035   3.272  1.00 10.00      B   
ATOM   4921  NE2 HIS   155      22.823  20.949   3.957  1.00 10.00      B   
ATOM   4922  HE2 HIS   155      23.142  21.808   3.598  1.00 10.00      B   
ATOM   4923  C   HIS   155      19.930  17.662   6.194  1.00 10.00      B   
ATOM   4924  O   HIS   155      19.907  16.442   6.040  1.00 10.00      B   
ATOM   4925  N   PRO   156      19.070  18.487   5.564  1.00 10.00      B   
ATOM   4926  CA  PRO   156      18.065  18.007   4.605  1.00 10.00      B   
ATOM   4927  CB  PRO   156      17.541  19.299   3.974  1.00 10.00      B   
ATOM   4928  CG  PRO   156      17.716  20.321   5.040  1.00 10.00      B   
ATOM   4929  CD  PRO   156      18.985  19.949   5.757  1.00 10.00      B   
ATOM   4930  C   PRO   156      18.685  17.112   3.534  1.00 10.00      B   
ATOM   4931  O   PRO   156      19.816  17.345   3.091  1.00 10.00      B   
ATOM   4932  N   LEU   157      17.942  16.095   3.126  1.00 10.00      B   
ATOM   4933  HN  LEU   157      17.041  15.982   3.502  1.00 10.00      B   
ATOM   4934  CA  LEU   157      18.414  15.150   2.125  1.00 10.00      B   
ATOM   4935  CB  LEU   157      17.497  13.928   2.080  1.00 10.00      B   
ATOM   4936  CG  LEU   157      17.944  12.780   1.175  1.00 10.00      B   
ATOM   4937  CD1 LEU   157      19.248  12.181   1.675  1.00 10.00      B   
ATOM   4938  CD2 LEU   157      16.863  11.716   1.085  1.00 10.00      B   
ATOM   4939  C   LEU   157      18.496  15.792   0.745  1.00 10.00      B   
ATOM   4940  O   LEU   157      19.429  15.532  -0.018  1.00 10.00      B   
ATOM   4941  N   PHE   158      17.522  16.640   0.437  1.00 10.00      B   
ATOM   4942  HN  PHE   158      16.824  16.825   1.100  1.00 10.00      B   
ATOM   4943  CA  PHE   158      17.473  17.314  -0.854  1.00 10.00      B   
ATOM   4944  CB  PHE   158      16.100  17.956  -1.078  1.00 10.00      B   
ATOM   4945  CG  PHE   158      15.825  18.317  -2.511  1.00 10.00      B   
ATOM   4946  CD1 PHE   158      15.321  17.373  -3.390  1.00 10.00      B   
ATOM   4947  CD2 PHE   158      16.069  19.597  -2.980  1.00 10.00      B   
ATOM   4948  CE1 PHE   158      15.068  17.696  -4.708  1.00 10.00      B   
ATOM   4949  CE2 PHE   158      15.817  19.927  -4.297  1.00 10.00      B   
ATOM   4950  CZ  PHE   158      15.317  18.975  -5.163  1.00 10.00      B   
ATOM   4951  C   PHE   158      18.574  18.364  -0.967  1.00 10.00      B   
ATOM   4952  O   PHE   158      18.467  19.456  -0.402  1.00 10.00      B   
ATOM   4953  N   LEU   159      19.640  18.022  -1.677  1.00 10.00      B   
ATOM   4954  HN  LEU   159      19.686  17.124  -2.068  1.00 10.00      B   
ATOM   4955  CA  LEU   159      20.752  18.938  -1.869  1.00 10.00      B   
ATOM   4956  CB  LEU   159      22.082  18.181  -1.879  1.00 10.00      B   
ATOM   4957  CG  LEU   159      23.341  19.020  -1.646  1.00 10.00      B   
ATOM   4958  CD1 LEU   159      23.262  19.741  -0.310  1.00 10.00      B   
ATOM   4959  CD2 LEU   159      24.584  18.146  -1.711  1.00 10.00      B   
ATOM   4960  C   LEU   159      20.576  19.735  -3.158  1.00 10.00      B   
ATOM   4961  O   LEU   159      20.880  20.929  -3.210  1.00 10.00      B   
ATOM   4962  N   GLY   160      20.083  19.071  -4.196  1.00 10.00      B   
ATOM   4963  HN  GLY   160      19.881  18.115  -4.107  1.00 10.00      B   
ATOM   4964  CA  GLY   160      19.862  19.739  -5.464  1.00 10.00      B   
ATOM   4965  C   GLY   160      19.848  18.771  -6.628  1.00 10.00      B   
ATOM   4966  O   GLY   160      19.681  17.564  -6.436  1.00 10.00      B   
ATOM   4967  N   THR   161      20.028  19.294  -7.831  1.00 10.00      B   
ATOM   4968  HN  THR   161      20.157  20.265  -7.917  1.00 10.00      B   
ATOM   4969  CA  THR   161      20.040  18.475  -9.033  1.00 10.00      B   
ATOM   4970  CB  THR   161      18.614  18.019  -9.434  1.00 10.00      B   
ATOM   4971  OG1 THR   161      18.668  17.169 -10.585  1.00 10.00      B   
ATOM   4972  HG1 THR   161      19.387  16.531 -10.478  1.00 10.00      B   
ATOM   4973  CG2 THR   161      17.710  19.207  -9.721  1.00 10.00      B   
ATOM   4974  C   THR   161      20.705  19.227 -10.184  1.00 10.00      B   
ATOM   4975  O   THR   161      20.533  20.438 -10.329  1.00 10.00      B   
ATOM   4976  N   CYS   162      21.486  18.511 -10.980  1.00 10.00      B   
ATOM   4977  HN  CYS   162      21.590  17.549 -10.811  1.00 10.00      B   
ATOM   4978  CA  CYS   162      22.185  19.104 -12.113  1.00 10.00      B   
ATOM   4979  CB  CYS   162      23.600  19.536 -11.701  1.00 10.00      B   
ATOM   4980  SG  CYS   162      23.671  20.871 -10.483  1.00 10.00      B   
ATOM   4981  HG  CYS   162      23.158  21.958 -11.043  1.00 10.00      B   
ATOM   4982  C   CYS   162      22.279  18.104 -13.260  1.00 10.00      B   
ATOM   4983  O   CYS   162      22.147  16.899 -13.055  1.00 10.00      B   
ATOM   4984  N   GLN   163      22.494  18.611 -14.461  1.00 10.00      B   
ATOM   4985  HN  GLN   163      22.568  19.582 -14.561  1.00 10.00      B   
ATOM   4986  CA  GLN   163      22.633  17.769 -15.638  1.00 10.00      B   
ATOM   4987  CB  GLN   163      21.741  18.263 -16.776  1.00 10.00      B   
ATOM   4988  CG  GLN   163      20.353  17.645 -16.779  1.00 10.00      B   
ATOM   4989  CD  GLN   163      20.043  16.904 -18.066  1.00 10.00      B   
ATOM   4990  OE1 GLN   163      20.940  16.386 -18.734  1.00 10.00      B   
ATOM   4991  NE2 GLN   163      18.767  16.840 -18.417  1.00 10.00      B   
ATOM   4992 HE21 GLN   163      18.102  17.271 -17.834  1.00 10.00      B   
ATOM   4993 HE22 GLN   163      18.535  16.373 -19.253  1.00 10.00      B   
ATOM   4994  C   GLN   163      24.087  17.752 -16.080  1.00 10.00      B   
ATOM   4995  O   GLN   163      24.712  18.803 -16.213  1.00 10.00      B   
ATOM   4996  N   ALA   164      24.622  16.564 -16.294  1.00 10.00      B   
ATOM   4997  HN  ALA   164      24.065  15.760 -16.183  1.00 10.00      B   
ATOM   4998  CA  ALA   164      26.007  16.414 -16.707  1.00 10.00      B   
ATOM   4999  CB  ALA   164      26.908  16.313 -15.481  1.00 10.00      B   
ATOM   5000  C   ALA   164      26.163  15.181 -17.584  1.00 10.00      B   
ATOM   5001  O   ALA   164      25.196  14.718 -18.190  1.00 10.00      B   
ATOM   5002  N   SER   165      27.377  14.667 -17.662  1.00 10.00      B   
ATOM   5003  HN  SER   165      28.111  15.103 -17.186  1.00 10.00      B   
ATOM   5004  CA  SER   165      27.654  13.482 -18.453  1.00 10.00      B   
ATOM   5005  CB  SER   165      28.676  13.817 -19.542  1.00 10.00      B   
ATOM   5006  OG  SER   165      29.799  14.484 -18.986  1.00 10.00      B   
ATOM   5007  HG  SER   165      30.503  13.835 -18.816  1.00 10.00      B   
ATOM   5008  C   SER   165      28.196  12.377 -17.554  1.00 10.00      B   
ATOM   5009  O   SER   165      27.690  11.257 -17.545  1.00 10.00      B   
ATOM   5010  N   ASP   166      29.219  12.722 -16.782  1.00 10.00      B   
ATOM   5011  HN  ASP   166      29.562  13.638 -16.834  1.00 10.00      B   
ATOM   5012  CA  ASP   166      29.860  11.786 -15.872  1.00 10.00      B   
ATOM   5013  CB  ASP   166      31.384  11.909 -15.990  1.00 10.00      B   
ATOM   5014  CG  ASP   166      31.866  11.887 -17.428  1.00 10.00      B   
ATOM   5015  OD1 ASP   166      32.270  10.811 -17.911  1.00 10.00      B   
ATOM   5016  OD2 ASP   166      31.841  12.948 -18.092  1.00 10.00      B   
ATOM   5017  C   ASP   166      29.437  12.076 -14.437  1.00 10.00      B   
ATOM   5018  O   ASP   166      29.180  13.228 -14.086  1.00 10.00      B   
ATOM   5019  N   PRO   167      29.360  11.035 -13.591  1.00 10.00      B   
ATOM   5020  CA  PRO   167      28.961  11.172 -12.182  1.00 10.00      B   
ATOM   5021  CB  PRO   167      29.148   9.761 -11.601  1.00 10.00      B   
ATOM   5022  CG  PRO   167      29.962   9.022 -12.610  1.00 10.00      B   
ATOM   5023  CD  PRO   167      29.639   9.633 -13.941  1.00 10.00      B   
ATOM   5024  C   PRO   167      29.833  12.176 -11.428  1.00 10.00      B   
ATOM   5025  O   PRO   167      29.333  12.965 -10.625  1.00 10.00      B   
ATOM   5026  N   GLN   168      31.133  12.149 -11.705  1.00 10.00      B   
ATOM   5027  HN  GLN   168      31.467  11.495 -12.355  1.00 10.00      B   
ATOM   5028  CA  GLN   168      32.076  13.060 -11.060  1.00 10.00      B   
ATOM   5029  CB  GLN   168      33.516  12.738 -11.491  1.00 10.00      B   
ATOM   5030  CG  GLN   168      34.464  13.931 -11.478  1.00 10.00      B   
ATOM   5031  CD  GLN   168      35.926  13.544 -11.566  1.00 10.00      B   
ATOM   5032  OE1 GLN   168      36.338  12.499 -11.060  1.00 10.00      B   
ATOM   5033  NE2 GLN   168      36.722  14.389 -12.197  1.00 10.00      B   
ATOM   5034 HE21 GLN   168      36.330  15.209 -12.569  1.00 10.00      B   
ATOM   5035 HE22 GLN   168      37.673  14.162 -12.275  1.00 10.00      B   
ATOM   5036  C   GLN   168      31.730  14.516 -11.367  1.00 10.00      B   
ATOM   5037  O   GLN   168      31.786  15.376 -10.492  1.00 10.00      B   
ATOM   5038  N   LYS   169      31.338  14.769 -12.606  1.00 10.00      B   
ATOM   5039  HN  LYS   169      31.271  14.028 -13.243  1.00 10.00      B   
ATOM   5040  CA  LYS   169      30.992  16.114 -13.043  1.00 10.00      B   
ATOM   5041  CB  LYS   169      30.744  16.147 -14.551  1.00 10.00      B   
ATOM   5042  CG  LYS   169      32.023  16.086 -15.373  1.00 10.00      B   
ATOM   5043  CD  LYS   169      31.731  15.996 -16.859  1.00 10.00      B   
ATOM   5044  CE  LYS   169      33.015  15.899 -17.669  1.00 10.00      B   
ATOM   5045  NZ  LYS   169      32.771  15.334 -19.022  1.00 10.00      B   
ATOM   5046  HZ1 LYS   169      32.070  15.911 -19.531  1.00 10.00      B   
ATOM   5047  HZ2 LYS   169      32.406  14.359 -18.942  1.00 10.00      B   
ATOM   5048  HZ3 LYS   169      33.656  15.317 -19.571  1.00 10.00      B   
ATOM   5049  C   LYS   169      29.800  16.675 -12.274  1.00 10.00      B   
ATOM   5050  O   LYS   169      29.734  17.871 -12.003  1.00 10.00      B   
ATOM   5051  N   ALA   170      28.871  15.806 -11.909  1.00 10.00      B   
ATOM   5052  HN  ALA   170      28.978  14.860 -12.144  1.00 10.00      B   
ATOM   5053  CA  ALA   170      27.694  16.227 -11.163  1.00 10.00      B   
ATOM   5054  CB  ALA   170      26.666  15.108 -11.115  1.00 10.00      B   
ATOM   5055  C   ALA   170      28.083  16.657  -9.751  1.00 10.00      B   
ATOM   5056  O   ALA   170      27.550  17.627  -9.209  1.00 10.00      B   
ATOM   5057  N   LEU   171      29.040  15.943  -9.173  1.00 10.00      B   
ATOM   5058  HN  LEU   171      29.445  15.199  -9.669  1.00 10.00      B   
ATOM   5059  CA  LEU   171      29.507  16.232  -7.822  1.00 10.00      B   
ATOM   5060  CB  LEU   171      30.202  15.005  -7.224  1.00 10.00      B   
ATOM   5061  CG  LEU   171      29.319  13.779  -6.991  1.00 10.00      B   
ATOM   5062  CD1 LEU   171      30.156  12.592  -6.550  1.00 10.00      B   
ATOM   5063  CD2 LEU   171      28.243  14.085  -5.962  1.00 10.00      B   
ATOM   5064  C   LEU   171      30.445  17.435  -7.796  1.00 10.00      B   
ATOM   5065  O   LEU   171      30.667  18.034  -6.745  1.00 10.00      B   
ATOM   5066  N   LEU   172      30.985  17.792  -8.956  1.00 10.00      B   
ATOM   5067  HN  LEU   172      30.765  17.278  -9.764  1.00 10.00      B   
ATOM   5068  CA  LEU   172      31.906  18.924  -9.062  1.00 10.00      B   
ATOM   5069  CB  LEU   172      32.466  19.036 -10.481  1.00 10.00      B   
ATOM   5070  CG  LEU   172      33.511  18.001 -10.897  1.00 10.00      B   
ATOM   5071  CD1 LEU   172      33.839  18.149 -12.374  1.00 10.00      B   
ATOM   5072  CD2 LEU   172      34.771  18.137 -10.058  1.00 10.00      B   
ATOM   5073  C   LEU   172      31.240  20.241  -8.674  1.00 10.00      B   
ATOM   5074  O   LEU   172      31.913  21.187  -8.258  1.00 10.00      B   
ATOM   5075  N   ASN   173      29.919  20.292  -8.792  1.00 10.00      B   
ATOM   5076  HN  ASN   173      29.436  19.499  -9.102  1.00 10.00      B   
ATOM   5077  CA  ASN   173      29.169  21.500  -8.474  1.00 10.00      B   
ATOM   5078  CB  ASN   173      27.910  21.586  -9.347  1.00 10.00      B   
ATOM   5079  CG  ASN   173      27.509  23.013  -9.685  1.00 10.00      B   
ATOM   5080  OD1 ASN   173      27.827  23.956  -8.960  1.00 10.00      B   
ATOM   5081  ND2 ASN   173      26.796  23.185 -10.789  1.00 10.00      B   
ATOM   5082 HD21 ASN   173      26.565  22.394 -11.320  1.00 10.00      B   
ATOM   5083 HD22 ASN   173      26.538  24.100 -11.037  1.00 10.00      B   
ATOM   5084  C   ASN   173      28.782  21.556  -6.995  1.00 10.00      B   
ATOM   5085  O   ASN   173      28.149  22.512  -6.547  1.00 10.00      B   
ATOM   5086  N   TYR   174      29.165  20.539  -6.233  1.00 10.00      B   
ATOM   5087  HN  TYR   174      29.687  19.807  -6.628  1.00 10.00      B   
ATOM   5088  CA  TYR   174      28.832  20.495  -4.814  1.00 10.00      B   
ATOM   5089  CB  TYR   174      27.715  19.486  -4.543  1.00 10.00      B   
ATOM   5090  CG  TYR   174      26.340  20.009  -4.888  1.00 10.00      B   
ATOM   5091  CD1 TYR   174      25.758  19.736  -6.120  1.00 10.00      B   
ATOM   5092  CD2 TYR   174      25.624  20.782  -3.983  1.00 10.00      B   
ATOM   5093  CE1 TYR   174      24.504  20.218  -6.438  1.00 10.00      B   
ATOM   5094  CE2 TYR   174      24.368  21.266  -4.293  1.00 10.00      B   
ATOM   5095  CZ  TYR   174      23.813  20.983  -5.522  1.00 10.00      B   
ATOM   5096  OH  TYR   174      22.561  21.462  -5.834  1.00 10.00      B   
ATOM   5097  HH  TYR   174      22.311  22.142  -5.197  1.00 10.00      B   
ATOM   5098  C   TYR   174      30.046  20.218  -3.933  1.00 10.00      B   
ATOM   5099  O   TYR   174      30.632  19.131  -3.975  1.00 10.00      B   
ATOM   5100  N   GLU   175      30.410  21.218  -3.136  1.00 10.00      B   
ATOM   5101  HN  GLU   175      29.890  22.052  -3.160  1.00 10.00      B   
ATOM   5102  CA  GLU   175      31.544  21.124  -2.220  1.00 10.00      B   
ATOM   5103  CB  GLU   175      31.855  22.508  -1.646  1.00 10.00      B   
ATOM   5104  CG  GLU   175      33.125  23.151  -2.174  1.00 10.00      B   
ATOM   5105  CD  GLU   175      33.598  24.285  -1.287  1.00 10.00      B   
ATOM   5106  OE1 GLU   175      32.751  24.910  -0.612  1.00 10.00      B   
ATOM   5107  OE2 GLU   175      34.816  24.555  -1.255  1.00 10.00      B   
ATOM   5108  C   GLU   175      31.222  20.173  -1.070  1.00 10.00      B   
ATOM   5109  O   GLU   175      30.055  19.969  -0.741  1.00 10.00      B   
ATOM   5110  N   PRO   176      32.244  19.566  -0.445  1.00 10.00      B   
ATOM   5111  CA  PRO   176      33.645  19.748  -0.806  1.00 10.00      B   
ATOM   5112  CB  PRO   176      34.381  19.521   0.526  1.00 10.00      B   
ATOM   5113  CG  PRO   176      33.366  18.959   1.482  1.00 10.00      B   
ATOM   5114  CD  PRO   176      32.118  18.661   0.695  1.00 10.00      B   
ATOM   5115  C   PRO   176      34.091  18.713  -1.838  1.00 10.00      B   
ATOM   5116  O   PRO   176      34.024  17.506  -1.596  1.00 10.00      B   
ATOM   5117  N   VAL   177      34.553  19.187  -2.985  1.00 10.00      B   
ATOM   5118  HN  VAL   177      34.614  20.158  -3.115  1.00 10.00      B   
ATOM   5119  CA  VAL   177      34.992  18.301  -4.054  1.00 10.00      B   
ATOM   5120  CB  VAL   177      34.816  18.951  -5.446  1.00 10.00      B   
ATOM   5121  CG1 VAL   177      34.866  17.898  -6.542  1.00 10.00      B   
ATOM   5122  CG2 VAL   177      33.512  19.730  -5.515  1.00 10.00      B   
ATOM   5123  C   VAL   177      36.450  17.884  -3.856  1.00 10.00      B   
ATOM   5124  O   VAL   177      37.343  18.320  -4.588  1.00 10.00      B   
ATOM   5125  N   GLY   178      36.682  17.061  -2.842  1.00 10.00      B   
ATOM   5126  HN  GLY   178      35.933  16.782  -2.268  1.00 10.00      B   
ATOM   5127  CA  GLY   178      38.020  16.588  -2.556  1.00 10.00      B   
ATOM   5128  C   GLY   178      38.004  15.292  -1.774  1.00 10.00      B   
ATOM   5129  O   GLY   178      38.723  15.144  -0.784  1.00 10.00      B   
ATOM   5130  N   GLY   179      37.184  14.350  -2.219  1.00 10.00      B   
ATOM   5131  HN  GLY   179      36.654  14.516  -3.028  1.00 10.00      B   
ATOM   5132  CA  GLY   179      37.082  13.074  -1.540  1.00 10.00      B   
ATOM   5133  C   GLY   179      36.974  11.914  -2.506  1.00 10.00      B   
ATOM   5134  O   GLY   179      36.803  12.111  -3.712  1.00 10.00      B   
ATOM   5135  N   ASP   180      37.074  10.704  -1.976  1.00 10.00      B   
ATOM   5136  HN  ASP   180      37.207  10.617  -1.007  1.00 10.00      B   
ATOM   5137  CA  ASP   180      36.989   9.498  -2.794  1.00 10.00      B   
ATOM   5138  CB  ASP   180      37.627   8.305  -2.080  1.00 10.00      B   
ATOM   5139  CG  ASP   180      39.140   8.299  -2.161  1.00 10.00      B   
ATOM   5140  OD1 ASP   180      39.742   9.378  -2.353  1.00 10.00      B   
ATOM   5141  OD2 ASP   180      39.742   7.216  -2.010  1.00 10.00      B   
ATOM   5142  C   ASP   180      35.540   9.188  -3.137  1.00 10.00      B   
ATOM   5143  O   ASP   180      34.667   9.212  -2.263  1.00 10.00      B   
ATOM   5144  N   ILE   181      35.288   8.898  -4.406  1.00 10.00      B   
ATOM   5145  HN  ILE   181      36.031   8.889  -5.051  1.00 10.00      B   
ATOM   5146  CA  ILE   181      33.943   8.598  -4.874  1.00 10.00      B   
ATOM   5147  CB  ILE   181      33.589   9.424  -6.132  1.00 10.00      B   
ATOM   5148  CG1 ILE   181      34.142  10.849  -6.028  1.00 10.00      B   
ATOM   5149  CG2 ILE   181      32.083   9.447  -6.351  1.00 10.00      B   
ATOM   5150  CD1 ILE   181      33.998  11.658  -7.299  1.00 10.00      B   
ATOM   5151  C   ILE   181      33.785   7.121  -5.227  1.00 10.00      B   
ATOM   5152  O   ILE   181      34.706   6.491  -5.744  1.00 10.00      B   
ATOM   5153  N   TYR   182      32.617   6.580  -4.920  1.00 10.00      B   
ATOM   5154  HN  TYR   182      31.949   7.133  -4.452  1.00 10.00      B   
ATOM   5155  CA  TYR   182      32.282   5.200  -5.235  1.00 10.00      B   
ATOM   5156  CB  TYR   182      31.966   4.410  -3.962  1.00 10.00      B   
ATOM   5157  CG  TYR   182      33.180   3.985  -3.167  1.00 10.00      B   
ATOM   5158  CD1 TYR   182      33.622   4.733  -2.083  1.00 10.00      B   
ATOM   5159  CD2 TYR   182      33.877   2.829  -3.493  1.00 10.00      B   
ATOM   5160  CE1 TYR   182      34.723   4.342  -1.347  1.00 10.00      B   
ATOM   5161  CE2 TYR   182      34.981   2.431  -2.763  1.00 10.00      B   
ATOM   5162  CZ  TYR   182      35.399   3.190  -1.690  1.00 10.00      B   
ATOM   5163  OH  TYR   182      36.495   2.793  -0.957  1.00 10.00      B   
ATOM   5164  HH  TYR   182      37.248   2.666  -1.546  1.00 10.00      B   
ATOM   5165  C   TYR   182      31.066   5.211  -6.150  1.00 10.00      B   
ATOM   5166  O   TYR   182      29.941   5.411  -5.692  1.00 10.00      B   
ATOM   5167  N   SER   183      31.297   5.038  -7.441  1.00 10.00      B
[truncated: 28,187 more chars]
